# Supplementary material for: Potential Conservation of Circadian Clock Proteins in the phylum Nematoda as Revealed by Bioinformatic Searches
Source: PLoS One. 2014 Nov 14;9(11):e112871. doi: 10.1371/journal.pone.0112871 (PMC4232591; doi:10.1371/journal.pone.0112871)
Supplement: File S1 — HMM profiles used in this work and HMMsearch results. (ZIP) [file pone.0112871.s007.zip › HMMs-CE/Mamiferos/Ppargc1a-aln.fasta.hmm]

HMMER3/b [3.0 | March 2010]
NAME  Ppargc1a-aln
LENG  796
ALPH  amino
RF    no
CS    no
MAP   yes
DATE  Wed Aug 22 12:28:58 2012
NSEQ  29
EFFN  0.449585
CKSUM 2171715590
STATS LOCAL MSV      -12.7798  0.69620
STATS LOCAL VITERBI  -13.3931  0.69620
STATS LOCAL FORWARD   -6.8065  0.69620
HMM          A        C        D        E        F        G        H        I        K        L        M        N        P        Q        R        S        T        V        W        Y   
            m->m     m->i     m->d     i->m     i->i     d->m     d->d
  COMPO   2.55916  4.01922  2.74468  2.61500  3.39191  2.95876  3.74661  3.07520  2.64651  2.56814  3.90361  3.03394  3.11480  3.06066  2.77643  2.42612  2.83394  2.86082  4.85887  3.49320
          2.68617  4.42183  2.77521  2.73125  3.46356  2.40514  3.72496  3.29356  2.67742  2.69357  4.24643  2.90348  2.73733  3.18148  2.89802  2.37889  2.77521  2.98520  4.58479  3.61505
          0.10058  2.58890  3.88333  0.75900  0.63136  0.00000        *
      1   2.72079  4.41718  3.90224  3.47356  3.24208  3.72549  4.27407  2.33407  3.26277  1.84586  1.66130  3.75975  4.19725  3.64703  3.49506  3.13958  3.12191  2.29733  5.05775  3.82436      4 - -
          2.68618  4.42225  2.77519  2.73123  3.46354  2.40513  3.72494  3.29354  2.67741  2.69355  4.24690  2.90347  2.73739  3.18146  2.89801  2.37887  2.77519  2.98518  4.58477  3.61503
          0.03301  3.82318  4.54553  0.61958  0.77255  0.49457  0.94118
      2   1.08724  4.16913  3.41387  3.20397  4.00451  2.99476  4.23166  3.12277  3.21898  3.00652  4.04462  3.36562  3.72942  3.56491  3.47231  2.52027  2.79426  2.78577  5.43664  4.23161      5 - -
          2.68618  4.42225  2.77519  2.73123  3.46354  2.40513  3.72494  3.29354  2.67741  2.69355  4.24690  2.90347  2.73739  3.18146  2.89801  2.37887  2.77519  2.98518  4.58477  3.61503
          0.03301  3.82318  4.54553  0.61958  0.77255  0.49457  0.94118
      3   3.04629  4.54349  4.01986  3.56817  2.41861  3.84964  3.69419  2.84434  3.25483  2.06281  3.49517  3.73179  4.25559  3.62117  3.43928  3.27706  3.30318  2.76856  1.68022  2.45687      6 - -
          2.68618  4.42225  2.77519  2.73123  3.46354  2.40513  3.72494  3.29354  2.67741  2.69355  4.24690  2.90347  2.73739  3.18146  2.89801  2.37887  2.77519  2.98518  4.58477  3.61503
          0.03301  3.82318  4.54553  0.61958  0.77255  0.49457  0.94118
      4   2.51853  3.58596  1.67916  2.47047  4.08100  3.05402  3.76810  3.44507  2.67019  3.15615  4.02167  2.94539  3.74500  2.96782  3.11452  2.59309  2.85015  3.09299  5.38164  4.06258      7 - -
          2.68618  4.42225  2.77519  2.73123  3.46354  2.40513  3.72494  3.29354  2.67741  2.69355  4.24690  2.90347  2.73739  3.18146  2.89801  2.37887  2.77519  2.98518  4.58477  3.61503
          0.03301  3.82318  4.54553  0.61958  0.77255  0.49457  0.94118
      5   3.00719  4.46543  4.28634  3.74772  3.11016  4.12480  4.45710  1.94723  3.56228  1.57481  1.83143  4.05601  4.43095  3.84804  3.78115  3.46352  3.25305  2.11577  5.04826  3.87104      8 - -
          2.68618  4.42225  2.77519  2.73123  3.46354  2.40513  3.72494  3.29354  2.67741  2.69355  4.24690  2.90347  2.73739  3.18146  2.89801  2.37887  2.77519  2.98518  4.58477  3.61503
          0.03301  3.82318  4.54553  0.61958  0.77255  0.49457  0.94118
      6   2.45260  1.92305  3.96330  3.50967  3.45874  3.33859  4.21972  2.40539  3.30447  2.18651  3.47803  3.62737  3.94668  3.65217  3.51954  2.75819  2.74433  2.21028  5.07544  3.81625      9 - -
          2.68618  4.42225  2.77519  2.73123  3.46354  2.40513  3.72494  3.29354  2.67741  2.69355  4.24690  2.90347  2.73739  3.18146  2.89801  2.37887  2.77519  2.98518  4.58477  3.61503
          0.03301  3.82318  4.54553  0.61958  0.77255  0.49457  0.94118
      7   2.46456  4.56447  2.67330  2.44706  4.21091  3.09012  3.77714  3.68427  2.64184  3.30071  4.13909  1.88752  3.17916  2.97355  3.05502  2.22597  2.83150  3.25657  5.48843  4.15052     10 - -
          2.68618  4.42225  2.77519  2.73123  3.46354  2.40513  3.72494  3.29354  2.67741  2.69355  4.24690  2.90347  2.73739  3.18146  2.89801  2.37887  2.77519  2.98518  4.58477  3.61503
          0.03301  3.82318  4.54553  0.61958  0.77255  0.49457  0.94118
      8   2.55519  4.73105  2.71665  2.45359  4.17924  2.86944  3.71069  3.63239  2.42820  3.22689  4.10698  2.92778  3.78623  1.74492  2.77497  2.67297  2.93742  3.27582  5.41513  4.09551     11 - -
          2.68618  4.42225  2.77519  2.73123  3.46354  2.40513  3.72494  3.29354  2.67741  2.69355  4.24690  2.90347  2.73739  3.18146  2.89801  2.37887  2.77519  2.98518  4.58477  3.61503
          0.03301  3.82318  4.54553  0.61958  0.77255  0.49457  0.94118
      9   2.82986  5.08044  1.22566  2.21173  4.39892  3.16924  3.77474  3.94931  2.76803  3.53945  4.45609  2.76741  3.79239  2.97900  3.09754  2.78880  3.14604  3.58019  5.63099  4.24152     12 - -
          2.68618  4.42225  2.77519  2.73123  3.46354  2.40513  3.72494  3.29354  2.67741  2.69355  4.24690  2.90347  2.73739  3.18146  2.89801  2.37887  2.77519  2.98518  4.58477  3.61503
          0.03301  3.82318  4.54553  0.61958  0.77255  0.49457  0.94118
     10   2.23140  4.23370  3.12533  2.81127  4.02937  2.99554  3.93754  3.42713  2.83344  3.00023  3.99553  3.11397  3.11067  3.18600  3.17462  1.52565  2.70071  3.00368  5.38640  4.11326     13 - -
          2.68620  4.42227  2.77519  2.73112  3.46356  2.40515  3.72496  3.29356  2.67743  2.69357  4.24692  2.90349  2.73741  3.18148  2.89803  2.37878  2.77521  2.98520  4.58479  3.61505
          0.12071  2.27208  4.54553  0.64965  0.73862  0.49457  0.94118
     11   2.74040  4.28535  3.92866  3.43846  2.92459  3.77465  4.18771  2.13092  3.20107  2.11283  3.29551  3.72991  4.19710  3.63607  3.58325  3.12083  3.01797  1.42325  4.94766  3.63165     16 - -
          2.68618  4.42225  2.77519  2.73123  3.46354  2.40513  3.72494  3.29354  2.67741  2.69355  4.24690  2.90347  2.73739  3.18146  2.89801  2.37887  2.77519  2.98518  4.58477  3.61503
          0.03301  3.82318  4.54553  0.61958  0.77255  0.49457  0.94118
     12   2.80056  4.47046  3.56576  3.06151  2.75892  3.64841  3.62458  2.97055  2.49871  2.55787  3.57230  3.38038  4.04490  3.20312  2.96419  2.98292  3.03436  2.78047  2.07203  2.70101     17 - -
          2.68618  4.42225  2.77519  2.73123  3.46354  2.40513  3.72494  3.29354  2.67741  2.69355  4.24690  2.90347  2.73739  3.18146  2.89801  2.37887  2.77519  2.98518  4.58477  3.61503
          0.03301  3.82318  4.54553  0.61958  0.77255  0.49457  0.94118
     13   2.15497  4.26371  3.11915  2.78782  3.91854  3.05789  3.90219  3.29384  2.80545  3.02272  3.90794  3.11586  3.70189  3.15874  3.15147  1.59173  2.65139  2.92006  5.30097  3.74867     18 - -
          2.68618  4.42225  2.77519  2.73123  3.46354  2.40513  3.72494  3.29354  2.67741  2.69355  4.24690  2.90347  2.73739  3.18146  2.89801  2.37887  2.77519  2.98518  4.58477  3.61503
          0.03301  3.82318  4.54553  0.61958  0.77255  0.49457  0.94118
     14   2.87130  5.32285  1.34049  1.87798  4.61722  3.14987  3.71862  4.10760  2.74060  3.66719  4.54938  2.64611  3.77798  2.89941  3.31173  2.77558  3.16869  3.71538  5.82323  4.35888     19 - -
          2.68618  4.42225  2.77519  2.73123  3.46354  2.40513  3.72494  3.29354  2.67741  2.69355  4.24690  2.90347  2.73739  3.18146  2.89801  2.37887  2.77519  2.98518  4.58477  3.61503
          0.03301  3.82318  4.54553  0.61958  0.77255  0.48030  0.96391
     15   2.70338  4.36628  3.46257  2.77861  3.43297  3.64089  3.95152  1.71056  2.86286  2.25880  3.38325  3.40835  4.05094  3.17447  3.15743  2.97273  2.95151  2.25920  5.00619  3.75443     20 - -
          2.68618  4.42225  2.77519  2.73123  3.46354  2.40513  3.72494  3.29354  2.67741  2.69355  4.24690  2.90347  2.73739  3.18146  2.89801  2.37887  2.77519  2.98518  4.58477  3.61503
          0.03267  3.83331  4.55566  0.61958  0.77255  0.48576  0.95510
     16   2.83208  5.11687  2.35152  1.36116  4.38374  3.24010  3.69647  3.85294  2.51430  3.41216  4.31983  2.77485  3.81529  2.70907  2.93277  2.78842  3.10999  3.51433  5.59532  4.21118     21 - -
          2.68619  4.42234  2.77528  2.73108  3.46363  2.40510  3.72503  3.29363  2.67727  2.69348  4.24698  2.90346  2.73748  3.18155  2.89800  2.37890  2.77520  2.98506  4.58486  3.61512
          0.07578  2.77298  4.55566  1.73794  0.19344  0.48576  0.95510
     17   2.54377  1.02349  4.05271  3.78392  3.78490  3.17442  4.43969  2.92287  3.61082  2.83983  3.96010  3.78137  3.87827  3.95859  3.74191  2.81523  3.00733  2.66995  5.20861  4.07268     39 - -
          2.68618  4.42225  2.77519  2.73123  3.46354  2.40513  3.72494  3.29354  2.67741  2.69355  4.24690  2.90347  2.73739  3.18146  2.89801  2.37887  2.77519  2.98518  4.58477  3.61503
          0.03267  3.83331  4.55566  0.61958  0.77255  0.48576  0.95510
     18   1.07173  4.17366  3.42376  3.21399  4.01424  2.99909  4.24054  3.13397  3.22926  3.01730  4.05401  3.37321  3.73468  3.57418  3.48208  2.52458  2.79926  2.79519  5.44534  4.24138     40 - -
          2.68618  4.42225  2.77519  2.73123  3.46354  2.40513  3.72494  3.29354  2.67741  2.69355  4.24690  2.90347  2.73739  3.18146  2.89801  2.37887  2.77519  2.98518  4.58477  3.61503
          0.03267  3.83331  4.55566  0.61958  0.77255  0.48576  0.95510
     19   1.07173  4.17366  3.42376  3.21399  4.01424  2.99909  4.24054  3.13397  3.22926  3.01730  4.05401  3.37321  3.73468  3.57418  3.48208  2.52458  2.79926  2.79519  5.44534  4.24138     41 - -
          2.68618  4.42225  2.77519  2.73123  3.46354  2.40513  3.72494  3.29354  2.67741  2.69355  4.24690  2.90347  2.73739  3.18146  2.89801  2.37887  2.77519  2.98518  4.58477  3.61503
          0.03267  3.83331  4.55566  0.61958  0.77255  0.48576  0.95510
     20   3.11196  4.58622  4.12631  3.76666  3.12192  3.93184  4.43470  2.32463  3.53476  0.92499  3.15833  4.04585  4.37439  3.91249  3.71697  3.49910  3.40826  2.35167  4.98632  3.70038     42 - -
          2.68618  4.42225  2.77519  2.73123  3.46354  2.40513  3.72494  3.29354  2.67741  2.69355  4.24690  2.90347  2.73739  3.18146  2.89801  2.37887  2.77519  2.98518  4.58477  3.61503
          0.03267  3.83331  4.55566  0.61958  0.77255  0.48576  0.95510
     21   2.77735  4.33148  4.07056  3.73312  3.52219  3.68269  4.54184  2.05452  3.60028  2.21650  3.49395  3.92905  4.24584  3.96320  3.81644  3.18428  3.14015  1.07585  5.29979  4.02868     43 - -
          2.68618  4.42225  2.77519  2.73123  3.46354  2.40513  3.72494  3.29354  2.67741  2.69355  4.24690  2.90347  2.73739  3.18146  2.89801  2.37887  2.77519  2.98518  4.58477  3.61503
          0.03267  3.83331  4.55566  0.61958  0.77255  0.48576  0.95510
     22   2.61798  4.39655  3.28366  3.17847  4.32009  0.79218  4.30054  3.91075  3.35435  3.56967  4.54561  3.44813  3.78642  3.68171  3.59409  2.78889  3.09620  3.44669  5.42497  4.42089     44 - -
          2.68618  4.42225  2.77519  2.73123  3.46354  2.40513  3.72494  3.29354  2.67741  2.69355  4.24690  2.90347  2.73739  3.18146  2.89801  2.37887  2.77519  2.98518  4.58477  3.61503
          0.03267  3.83331  4.55566  0.61958  0.77255  0.48576  0.95510
     23   2.91988  5.02110  2.47315  1.08242  4.36262  3.24971  3.83400  3.80877  2.70968  3.43251  4.40898  2.91268  3.85265  3.05094  3.11392  2.90671  3.22405  3.49693  5.54163  4.26464     45 - -
          2.68618  4.42225  2.77519  2.73123  3.46354  2.40513  3.72494  3.29354  2.67741  2.69355  4.24690  2.90347  2.73739  3.18146  2.89801  2.37887  2.77519  2.98518  4.58477  3.61503
          0.03267  3.83331  4.55566  0.61958  0.77255  0.48576  0.95510
     24   2.94861  5.06905  0.97588  2.31273  4.44109  3.18196  3.89823  4.02058  2.97521  3.63620  4.61408  2.86686  3.83206  3.13777  3.48558  2.91585  3.28658  3.66416  5.61725  4.32128     46 - -
          2.68618  4.42225  2.77519  2.73123  3.46354  2.40513  3.72494  3.29354  2.67741  2.69355  4.24690  2.90347  2.73739  3.18146  2.89801  2.37887  2.77519  2.98518  4.58477  3.61503
          0.03267  3.83331  4.55566  0.61958  0.77255  0.48576  0.95510
     25   2.85105  4.83432  2.87849  2.63337  3.99748  3.34092  3.79107  3.62291  2.45706  3.12909  4.15878  3.09247  3.89429  1.30538  2.74170  2.90080  3.14840  3.35524  5.27682  3.96819     47 - -
          2.68618  4.42225  2.77519  2.73123  3.46354  2.40513  3.72494  3.29354  2.67741  2.69355  4.24690  2.90347  2.73739  3.18146  2.89801  2.37887  2.77519  2.98518  4.58477  3.61503
          0.03267  3.83331  4.55566  0.61958  0.77255  0.48576  0.95510
     26   2.70160  4.46475  3.30467  3.13857  4.13596  3.15450  4.21875  3.67189  3.19263  3.30276  4.35139  3.44890  0.90375  3.58263  3.44207  2.86802  3.14023  3.32166  5.33268  4.25630     48 - -
          2.68618  4.42225  2.77519  2.73123  3.46354  2.40513  3.72494  3.29354  2.67741  2.69355  4.24690  2.90347  2.73739  3.18146  2.89801  2.37887  2.77519  2.98518  4.58477  3.61503
          0.03267  3.83331  4.55566  0.61958  0.77255  0.48576  0.95510
     27   3.11196  4.58622  4.12631  3.76666  3.12192  3.93184  4.43470  2.32463  3.53476  0.92499  3.15833  4.04585  4.37439  3.91249  3.71697  3.49910  3.40826  2.35167  4.98632  3.70038     49 - -
          2.68618  4.42225  2.77519  2.73123  3.46354  2.40513  3.72494  3.29354  2.67741  2.69355  4.24690  2.90347  2.73739  3.18146  2.89801  2.37887  2.77519  2.98518  4.58477  3.61503
          0.03267  3.83331  4.55566  0.61958  0.77255  0.48576  0.95510
     28   2.54377  1.02349  4.05271  3.78392  3.78490  3.17442  4.43969  2.92287  3.61082  2.83983  3.96010  3.78137  3.87827  3.95859  3.74191  2.81523  3.00733  2.66995  5.20861  4.07268     50 - -
          2.68618  4.42225  2.77519  2.73123  3.46354  2.40513  3.72494  3.29354  2.67741  2.69355  4.24690  2.90347  2.73739  3.18146  2.89801  2.37887  2.77519  2.98518  4.58477  3.61503
          0.03267  3.83331  4.55566  0.61958  0.77255  0.48576  0.95510
     29   2.70160  4.46475  3.30467  3.13857  4.13596  3.15450  4.21875  3.67189  3.19263  3.30276  4.35139  3.44890  0.90375  3.58263  3.44207  2.86802  3.14023  3.32166  5.33268  4.25630     51 - -
          2.68618  4.42225  2.77519  2.73123  3.46354  2.40513  3.72494  3.29354  2.67741  2.69355  4.24690  2.90347  2.73739  3.18146  2.89801  2.37887  2.77519  2.98518  4.58477  3.61503
          0.03267  3.83331  4.55566  0.61958  0.77255  0.48576  0.95510
     30   2.94861  5.06905  0.97588  2.31273  4.44109  3.18196  3.89823  4.02058  2.97521  3.63620  4.61408  2.86686  3.83206  3.13777  3.48558  2.91585  3.28658  3.66416  5.61725  4.32128     52 - -
          2.68618  4.42225  2.77519  2.73123  3.46354  2.40513  3.72494  3.29354  2.67741  2.69355  4.24690  2.90347  2.73739  3.18146  2.89801  2.37887  2.77519  2.98518  4.58477  3.61503
          0.03267  3.83331  4.55566  0.61958  0.77255  0.48576  0.95510
     31   3.11196  4.58622  4.12631  3.76666  3.12192  3.93184  4.43470  2.32463  3.53476  0.92499  3.15833  4.04585  4.37439  3.91249  3.71697  3.49910  3.40826  2.35167  4.98632  3.70038     53 - -
          2.68618  4.42225  2.77519  2.73123  3.46354  2.40513  3.72494  3.29354  2.67741  2.69355  4.24690  2.90347  2.73739  3.18146  2.89801  2.37887  2.77519  2.98518  4.58477  3.61503
          0.03267  3.83331  4.55566  0.61958  0.77255  0.48576  0.95510
     32   2.70160  4.46475  3.30467  3.13857  4.13596  3.15450  4.21875  3.67189  3.19263  3.30276  4.35139  3.44890  0.90375  3.58263  3.44207  2.86802  3.14023  3.32166  5.33268  4.25630     54 - -
          2.68618  4.42225  2.77519  2.73123  3.46354  2.40513  3.72494  3.29354  2.67741  2.69355  4.24690  2.90347  2.73739  3.18146  2.89801  2.37887  2.77519  2.98518  4.58477  3.61503
          0.03267  3.83331  4.55566  0.61958  0.77255  0.48576  0.95510
     33   2.91988  5.02110  2.47315  1.08242  4.36262  3.24971  3.83400  3.80877  2.70968  3.43251  4.40898  2.91268  3.85265  3.05094  3.11392  2.90671  3.22405  3.49693  5.54163  4.26464     55 - -
          2.68618  4.42225  2.77519  2.73123  3.46354  2.40513  3.72494  3.29354  2.67741  2.69355  4.24690  2.90347  2.73739  3.18146  2.89801  2.37887  2.77519  2.98518  4.58477  3.61503
          0.03267  3.83331  4.55566  0.61958  0.77255  0.48576  0.95510
     34   3.11196  4.58622  4.12631  3.76666  3.12192  3.93184  4.43470  2.32463  3.53476  0.92499  3.15833  4.04585  4.37439  3.91249  3.71697  3.49910  3.40826  2.35167  4.98632  3.70038     56 - -
          2.68618  4.42225  2.77519  2.73123  3.46354  2.40513  3.72494  3.29354  2.67741  2.69355  4.24690  2.90347  2.73739  3.18146  2.89801  2.37887  2.77519  2.98518  4.58477  3.61503
          0.03267  3.83331  4.55566  0.61958  0.77255  0.48576  0.95510
     35   2.94861  5.06905  0.97588  2.31273  4.44109  3.18196  3.89823  4.02058  2.97521  3.63620  4.61408  2.86686  3.83206  3.13777  3.48558  2.91585  3.28658  3.66416  5.61725  4.32128     57 - -
          2.68618  4.42225  2.77519  2.73123  3.46354  2.40513  3.72494  3.29354  2.67741  2.69355  4.24690  2.90347  2.73739  3.18146  2.89801  2.37887  2.77519  2.98518  4.58477  3.61503
          0.03267  3.83331  4.55566  0.61958  0.77255  0.48576  0.95510
     36   3.11196  4.58622  4.12631  3.76666  3.12192  3.93184  4.43470  2.32463  3.53476  0.92499  3.15833  4.04585  4.37439  3.91249  3.71697  3.49910  3.40826  2.35167  4.98632  3.70038     58 - -
          2.68618  4.42225  2.77519  2.73123  3.46354  2.40513  3.72494  3.29354  2.67741  2.69355  4.24690  2.90347  2.73739  3.18146  2.89801  2.37887  2.77519  2.98518  4.58477  3.61503
          0.03267  3.83331  4.55566  0.61958  0.77255  0.48576  0.95510
     37   2.29685  4.21637  3.17347  2.98809  4.03764  2.94703  4.09871  3.55525  3.05919  3.27876  4.20859  3.21872  3.68274  3.41172  3.34598  1.15167  2.77417  3.09895  5.41341  4.12111     59 - -
          2.68618  4.42225  2.77519  2.73123  3.46354  2.40513  3.72494  3.29354  2.67741  2.69355  4.24690  2.90347  2.73739  3.18146  2.89801  2.37887  2.77519  2.98518  4.58477  3.61503
          0.03267  3.83331  4.55566  0.61958  0.77255  0.48576  0.95510
     38   2.91988  5.02110  2.47315  1.08242  4.36262  3.24971  3.83400  3.80877  2.70968  3.43251  4.40898  2.91268  3.85265  3.05094  3.11392  2.90671  3.22405  3.49693  5.54163  4.26464     60 - -
          2.68618  4.42225  2.77519  2.73123  3.46354  2.40513  3.72494  3.29354  2.67741  2.69355  4.24690  2.90347  2.73739  3.18146  2.89801  2.37887  2.77519  2.98518  4.58477  3.61503
          0.03267  3.83331  4.55566  0.61958  0.77255  0.48576  0.95510
     39   3.11196  4.58622  4.12631  3.76666  3.12192  3.93184  4.43470  2.32463  3.53476  0.92499  3.15833  4.04585  4.37439  3.91249  3.71697  3.49910  3.40826  2.35167  4.98632  3.70038     61 - -
          2.68618  4.42225  2.77519  2.73123  3.46354  2.40513  3.72494  3.29354  2.67741  2.69355  4.24690  2.90347  2.73739  3.18146  2.89801  2.37887  2.77519  2.98518  4.58477  3.61503
          0.03267  3.83331  4.55566  0.61958  0.77255  0.48576  0.95510
     40   2.94861  5.06905  0.97588  2.31273  4.44109  3.18196  3.89823  4.02058  2.97521  3.63620  4.61408  2.86686  3.83206  3.13777  3.48558  2.91585  3.28658  3.66416  5.61725  4.32128     62 - -
          2.68618  4.42225  2.77519  2.73123  3.46354  2.40513  3.72494  3.29354  2.67741  2.69355  4.24690  2.90347  2.73739  3.18146  2.89801  2.37887  2.77519  2.98518  4.58477  3.61503
          0.03267  3.83331  4.55566  0.61958  0.77255  0.48576  0.95510
     41   2.77735  4.33148  4.07056  3.73312  3.52219  3.68269  4.54184  2.05452  3.60028  2.21650  3.49395  3.92905  4.24584  3.96320  3.81644  3.18428  3.14015  1.07585  5.29979  4.02868     63 - -
          2.68618  4.42225  2.77519  2.73123  3.46354  2.40513  3.72494  3.29354  2.67741  2.69355  4.24690  2.90347  2.73739  3.18146  2.89801  2.37887  2.77519  2.98518  4.58477  3.61503
          0.03267  3.83331  4.55566  0.61958  0.77255  0.48576  0.95510
     42   2.69205  4.68625  2.68864  2.57049  4.04373  3.15854  3.89122  3.74630  2.79198  3.39782  4.35380  1.22933  3.80879  3.16444  3.14484  2.76108  3.07295  3.37247  5.35424  3.99530     64 - -
          2.68618  4.42225  2.77519  2.73123  3.46354  2.40513  3.72494  3.29354  2.67741  2.69355  4.24690  2.90347  2.73739  3.18146  2.89801  2.37887  2.77519  2.98518  4.58477  3.61503
          0.03267  3.83331  4.55566  0.61958  0.77255  0.48576  0.95510
     43   2.94861  5.06905  0.97588  2.31273  4.44109  3.18196  3.89823  4.02058  2.97521  3.63620  4.61408  2.86686  3.83206  3.13777  3.48558  2.91585  3.28658  3.66416  5.61725  4.32128     65 - -
          2.68618  4.42225  2.77519  2.73123  3.46354  2.40513  3.72494  3.29354  2.67741  2.69355  4.24690  2.90347  2.73739  3.18146  2.89801  2.37887  2.77519  2.98518  4.58477  3.61503
          0.03267  3.83331  4.55566  0.61958  0.77255  0.48576  0.95510
     44   3.11196  4.58622  4.12631  3.76666  3.12192  3.93184  4.43470  2.32463  3.53476  0.92499  3.15833  4.04585  4.37439  3.91249  3.71697  3.49910  3.40826  2.35167  4.98632  3.70038     66 - -
          2.68618  4.42225  2.77519  2.73123  3.46354  2.40513  3.72494  3.29354  2.67741  2.69355  4.24690  2.90347  2.73739  3.18146  2.89801  2.37887  2.77519  2.98518  4.58477  3.61503
          0.03267  3.83331  4.55566  0.61958  0.77255  0.48576  0.95510
     45   2.94861  5.06905  0.97588  2.31273  4.44109  3.18196  3.89823  4.02058  2.97521  3.63620  4.61408  2.86686  3.83206  3.13777  3.48558  2.91585  3.28658  3.66416  5.61725  4.32128     67 - -
          2.68618  4.42225  2.77519  2.73123  3.46354  2.40513  3.72494  3.29354  2.67741  2.69355  4.24690  2.90347  2.73739  3.18146  2.89801  2.37887  2.77519  2.98518  4.58477  3.61503
          0.03267  3.83331  4.55566  0.61958  0.77255  0.48576  0.95510
     46   2.07443  4.14978  3.37959  3.09084  3.98970  3.00703  4.12816  3.03977  3.05492  2.95325  3.93478  3.28748  3.71635  3.41714  3.33892  2.46732  1.48105  2.70379  5.43691  4.20884     68 - -
          2.68618  4.42225  2.77519  2.73123  3.46354  2.40513  3.72494  3.29354  2.67741  2.69355  4.24690  2.90347  2.73739  3.18146  2.89801  2.37887  2.77519  2.98518  4.58477  3.61503
          0.03267  3.83331  4.55566  0.61958  0.77255  0.48576  0.95510
     47   2.94861  5.06905  0.97588  2.31273  4.44109  3.18196  3.89823  4.02058  2.97521  3.63620  4.61408  2.86686  3.83206  3.13777  3.48558  2.91585  3.28658  3.66416  5.61725  4.32128     69 - -
          2.68618  4.42225  2.77519  2.73123  3.46354  2.40513  3.72494  3.29354  2.67741  2.69355  4.24690  2.90347  2.73739  3.18146  2.89801  2.37887  2.77519  2.98518  4.58477  3.61503
          0.03267  3.83331  4.55566  0.61958  0.77255  0.48576  0.95510
     48   2.22198  4.17482  3.10907  2.90998  4.19087  2.57811  4.07394  3.66474  3.03143  3.35795  4.21115  3.14959  3.63352  3.34880  3.34722  1.28168  2.70071  3.14085  5.52453  4.26948     70 - -
          2.68618  4.42225  2.77519  2.73123  3.46354  2.40513  3.72494  3.29354  2.67741  2.69355  4.24690  2.90347  2.73739  3.18146  2.89801  2.37887  2.77519  2.98518  4.58477  3.61503
          0.03267  3.83331  4.55566  0.61958  0.77255  0.48576  0.95510
     49   3.20948  4.62300  4.18483  3.89243  1.07807  3.90732  3.86148  2.73861  3.80058  2.11802  3.47498  3.97545  4.36723  3.97953  3.92996  3.48106  3.51082  2.72632  4.12321  2.49556     71 - -
          2.68618  4.42225  2.77519  2.73123  3.46354  2.40513  3.72494  3.29354  2.67741  2.69355  4.24690  2.90347  2.73739  3.18146  2.89801  2.37887  2.77519  2.98518  4.58477  3.61503
          0.03267  3.83331  4.55566  0.61958  0.77255  0.48576  0.95510
     50   3.11196  4.58622  4.12631  3.76666  3.12192  3.93184  4.43470  2.32463  3.53476  0.92499  3.15833  4.04585  4.37439  3.91249  3.71697  3.49910  3.40826  2.35167  4.98632  3.70038     72 - -
          2.68618  4.42225  2.77519  2.73123  3.46354  2.40513  3.72494  3.29354  2.67741  2.69355  4.24690  2.90347  2.73739  3.18146  2.89801  2.37887  2.77519  2.98518  4.58477  3.61503
          0.03267  3.83331  4.55566  0.61958  0.77255  0.48576  0.95510
     51   2.61798  4.39655  3.28366  3.17847  4.32009  0.79218  4.30054  3.91075  3.35435  3.56967  4.54561  3.44813  3.78642  3.68171  3.59409  2.78889  3.09620  3.44669  5.42497  4.42089     73 - -
          2.68618  4.42225  2.77519  2.73123  3.46354  2.40513  3.72494  3.29354  2.67741  2.69355  4.24690  2.90347  2.73739  3.18146  2.89801  2.37887  2.77519  2.98518  4.58477  3.61503
          0.03267  3.83331  4.55566  0.61958  0.77255  0.48576  0.95510
     52   2.61798  4.39655  3.28366  3.17847  4.32009  0.79218  4.30054  3.91075  3.35435  3.56967  4.54561  3.44813  3.78642  3.68171  3.59409  2.78889  3.09620  3.44669  5.42497  4.42089     74 - -
          2.68618  4.42225  2.77519  2.73123  3.46354  2.40513  3.72494  3.29354  2.67741  2.69355  4.24690  2.90347  2.73739  3.18146  2.89801  2.37887  2.77519  2.98518  4.58477  3.61503
          0.03267  3.83331  4.55566  0.61958  0.77255  0.48576  0.95510
     53   3.11196  4.58622  4.12631  3.76666  3.12192  3.93184  4.43470  2.32463  3.53476  0.92499  3.15833  4.04585  4.37439  3.91249  3.71697  3.49910  3.40826  2.35167  4.98632  3.70038     75 - -
          2.68618  4.42225  2.77519  2.73123  3.46354  2.40513  3.72494  3.29354  2.67741  2.69355  4.24690  2.90347  2.73739  3.18146  2.89801  2.37887  2.77519  2.98518  4.58477  3.61503
          0.03267  3.83331  4.55566  0.61958  0.77255  0.48576  0.95510
     54   2.93728  4.89819  3.11059  2.74023  4.27565  3.43027  3.73920  3.70262  1.09321  3.27660  4.24077  3.16620  3.93389  2.93335  2.42656  2.98220  3.19379  3.41283  5.34690  4.15427     76 - -
          2.68618  4.42225  2.77519  2.73123  3.46354  2.40513  3.72494  3.29354  2.67741  2.69355  4.24690  2.90347  2.73739  3.18146  2.89801  2.37887  2.77519  2.98518  4.58477  3.61503
          0.03267  3.83331  4.55566  0.61958  0.77255  0.48576  0.95510
     55   3.27247  4.66076  4.03252  3.72939  2.62890  3.68729  3.85382  3.29499  3.45267  2.69637  3.93054  3.88649  4.20192  3.84238  3.58772  3.47650  3.57104  3.18424  0.96813  2.63316     77 - -
          2.68618  4.42225  2.77519  2.73123  3.46354  2.40513  3.72494  3.29354  2.67741  2.69355  4.24690  2.90347  2.73739  3.18146  2.89801  2.37887  2.77519  2.98518  4.58477  3.61503
          0.03267  3.83331  4.55566  0.61958  0.77255  0.48576  0.95510
     56   2.51255  1.60758  3.86561  3.44993  3.30426  3.32914  4.10213  2.64795  3.25475  2.48658  3.56963  3.59298  3.93252  3.61140  3.46523  2.78895  2.89235  2.44030  4.87404  3.24587     78 - -
          2.68618  4.42225  2.77519  2.73123  3.46354  2.40513  3.72494  3.29354  2.67741  2.69355  4.24690  2.90347  2.73739  3.18146  2.89801  2.37887  2.77519  2.98518  4.58477  3.61503
          0.03267  3.83331  4.55566  0.61958  0.77255  0.48576  0.95510
     57   2.29685  4.21637  3.17347  2.98809  4.03764  2.94703  4.09871  3.55525  3.05919  3.27876  4.20859  3.21872  3.68274  3.41172  3.34598  1.15167  2.77417  3.09895  5.41341  4.12111     79 - -
          2.68618  4.42225  2.77519  2.73123  3.46354  2.40513  3.72494  3.29354  2.67741  2.69355  4.24690  2.90347  2.73739  3.18146  2.89801  2.37887  2.77519  2.98518  4.58477  3.61503
          0.03267  3.83331  4.55566  0.61958  0.77255  0.48576  0.95510
     58   2.94861  5.06905  0.97588  2.31273  4.44109  3.18196  3.89823  4.02058  2.97521  3.63620  4.61408  2.86686  3.83206  3.13777  3.48558  2.91585  3.28658  3.66416  5.61725  4.32128     80 - -
          2.68618  4.42225  2.77519  2.73123  3.46354  2.40513  3.72494  3.29354  2.67741  2.69355  4.24690  2.90347  2.73739  3.18146  2.89801  2.37887  2.77519  2.98518  4.58477  3.61503
          0.03267  3.83331  4.55566  0.61958  0.77255  0.48576  0.95510
     59   2.85105  4.83432  2.87849  2.63337  3.99748  3.34092  3.79107  3.62291  2.45706  3.12909  4.15878  3.09247  3.89429  1.30538  2.74170  2.90080  3.14840  3.35524  5.27682  3.96819     81 - -
          2.68618  4.42225  2.77519  2.73123  3.46354  2.40513  3.72494  3.29354  2.67741  2.69355  4.24690  2.90347  2.73739  3.18146  2.89801  2.37887  2.77519  2.98518  4.58477  3.61503
          0.03267  3.83331  4.55566  0.61958  0.77255  0.48576  0.95510
     60   2.29685  4.21637  3.17347  2.98809  4.03764  2.94703  4.09871  3.55525  3.05919  3.27876  4.20859  3.21872  3.68274  3.41172  3.34598  1.15167  2.77417  3.09895  5.41341  4.12111     82 - -
          2.68618  4.42225  2.77519  2.73123  3.46354  2.40513  3.72494  3.29354  2.67741  2.69355  4.24690  2.90347  2.73739  3.18146  2.89801  2.37887  2.77519  2.98518  4.58477  3.61503
          0.03267  3.83331  4.55566  0.61958  0.77255  0.48576  0.95510
     61   2.91988  5.02110  2.47315  1.08242  4.36262  3.24971  3.83400  3.80877  2.70968  3.43251  4.40898  2.91268  3.85265  3.05094  3.11392  2.90671  3.22405  3.49693  5.54163  4.26464     83 - -
          2.68618  4.42225  2.77519  2.73123  3.46354  2.40513  3.72494  3.29354  2.67741  2.69355  4.24690  2.90347  2.73739  3.18146  2.89801  2.37887  2.77519  2.98518  4.58477  3.61503
          0.03267  3.83331  4.55566  0.61958  0.77255  0.48576  0.95510
     62   3.00069  4.43116  4.27875  3.89360  3.34850  4.02319  4.62943  1.12779  3.72092  1.94331  3.29073  4.14446  4.45875  4.07365  3.92202  3.51524  3.30081  1.84672  5.23076  3.96523     84 - -
          2.68618  4.42225  2.77519  2.73123  3.46354  2.40513  3.72494  3.29354  2.67741  2.69355  4.24690  2.90347  2.73739  3.18146  2.89801  2.37887  2.77519  2.98518  4.58477  3.61503
          0.03267  3.83331  4.55566  0.61958  0.77255  0.48576  0.95510
     63   3.00069  4.43116  4.27875  3.89360  3.34850  4.02319  4.62943  1.12779  3.72092  1.94331  3.29073  4.14446  4.45875  4.07365  3.92202  3.51524  3.30081  1.84672  5.23076  3.96523     85 - -
          2.68618  4.42225  2.77519  2.73123  3.46354  2.40513  3.72494  3.29354  2.67741  2.69355  4.24690  2.90347  2.73739  3.18146  2.89801  2.37887  2.77519  2.98518  4.58477  3.61503
          0.03267  3.83331  4.55566  0.61958  0.77255  0.48576  0.95510
     64   2.29685  4.21637  3.17347  2.98809  4.03764  2.94703  4.09871  3.55525  3.05919  3.27876  4.20859  3.21872  3.68274  3.41172  3.34598  1.15167  2.77417  3.09895  5.41341  4.12111     86 - -
          2.68618  4.42225  2.77519  2.73123  3.46354  2.40513  3.72494  3.29354  2.67741  2.69355  4.24690  2.90347  2.73739  3.18146  2.89801  2.37887  2.77519  2.98518  4.58477  3.61503
          0.03267  3.83331  4.55566  0.61958  0.77255  0.48576  0.95510
     65   2.69205  4.68625  2.68864  2.57049  4.04373  3.15854  3.89122  3.74630  2.79198  3.39782  4.35380  1.22933  3.80879  3.16444  3.14484  2.76108  3.07295  3.37247  5.35424  3.99530     87 - -
          2.68618  4.42225  2.77519  2.73123  3.46354  2.40513  3.72494  3.29354  2.67741  2.69355  4.24690  2.90347  2.73739  3.18146  2.89801  2.37887  2.77519  2.98518  4.58477  3.61503
          0.03267  3.83331  4.55566  0.61958  0.77255  0.48576  0.95510
     66   2.85105  4.83432  2.87849  2.63337  3.99748  3.34092  3.79107  3.62291  2.45706  3.12909  4.15878  3.09247  3.89429  1.30538  2.74170  2.90080  3.14840  3.35524  5.27682  3.96819     88 - -
          2.68618  4.42225  2.77519  2.73123  3.46354  2.40513  3.72494  3.29354  2.67741  2.69355  4.24690  2.90347  2.73739  3.18146  2.89801  2.37887  2.77519  2.98518  4.58477  3.61503
          0.03267  3.83331  4.55566  0.61958  0.77255  0.48576  0.95510
     67   3.19174  4.69658  3.78095  3.50357  2.29608  3.78493  3.60212  3.20654  3.36221  2.67042  3.88582  3.67609  4.25997  3.67765  3.55371  3.33213  3.47840  3.07532  3.93814  1.03348     89 - -
          2.68618  4.42225  2.77519  2.73123  3.46354  2.40513  3.72494  3.29354  2.67741  2.69355  4.24690  2.90347  2.73739  3.18146  2.89801  2.37887  2.77519  2.98518  4.58477  3.61503
          0.03267  3.83331  4.55566  0.61958  0.77255  0.48576  0.95510
     68   2.51936  4.59904  2.61537  2.46366  4.15252  3.08543  3.81766  3.72993  2.69550  3.37321  4.24784  1.59677  3.73643  3.04282  3.08253  2.35105  2.90456  3.30489  5.47181  4.08677     90 - -
          2.68618  4.42225  2.77519  2.73123  3.46354  2.40513  3.72494  3.29354  2.67741  2.69355  4.24690  2.90347  2.73739  3.18146  2.89801  2.37887  2.77519  2.98518  4.58477  3.61503
          0.03267  3.83331  4.55566  0.61958  0.77255  0.48576  0.95510
     69   2.69205  4.68625  2.68864  2.57049  4.04373  3.15854  3.89122  3.74630  2.79198  3.39782  4.35380  1.22933  3.80879  3.16444  3.14484  2.76108  3.07295  3.37247  5.35424  3.99530     91 - -
          2.68618  4.42225  2.77519  2.73123  3.46354  2.40513  3.72494  3.29354  2.67741  2.69355  4.24690  2.90347  2.73739  3.18146  2.89801  2.37887  2.77519  2.98518  4.58477  3.61503
          0.03267  3.83331  4.55566  0.61958  0.77255  0.48576  0.95510
     70   2.91988  5.02110  2.47315  1.08242  4.36262  3.24971  3.83400  3.80877  2.70968  3.43251  4.40898  2.91268  3.85265  3.05094  3.11392  2.90671  3.22405  3.49693  5.54163  4.26464     92 - -
          2.68618  4.42225  2.77519  2.73123  3.46354  2.40513  3.72494  3.29354  2.67741  2.69355  4.24690  2.90347  2.73739  3.18146  2.89801  2.37887  2.77519  2.98518  4.58477  3.61503
          0.03267  3.83331  4.55566  0.61958  0.77255  0.48576  0.95510
     71   2.35394  4.29465  3.05181  2.84400  4.06736  3.00272  4.00754  3.53044  2.91127  3.22625  4.14418  3.14826  1.52056  3.28328  3.22368  2.33548  2.79921  3.10464  5.41736  4.13809     93 - -
          2.68618  4.42225  2.77519  2.73123  3.46354  2.40513  3.72494  3.29354  2.67741  2.69355  4.24690  2.90347  2.73739  3.18146  2.89801  2.37887  2.77519  2.98518  4.58477  3.61503
          0.03267  3.83331  4.55566  0.61958  0.77255  0.48576  0.95510
     72   1.87561  4.12064  3.23596  2.99206  4.14222  2.88869  4.09748  3.48667  3.05486  3.24615  4.12012  3.18911  3.62887  3.37438  3.36107  1.40289  2.66135  3.00659  5.51275  4.26710     94 - -
          2.68618  4.42225  2.77519  2.73123  3.46354  2.40513  3.72494  3.29354  2.67741  2.69355  4.24690  2.90347  2.73739  3.18146  2.89801  2.37887  2.77519  2.98518  4.58477  3.61503
          0.03267  3.83331  4.55566  0.61958  0.77255  0.48576  0.95510
     73   2.69205  4.68625  2.68864  2.57049  4.04373  3.15854  3.89122  3.74630  2.79198  3.39782  4.35380  1.22933  3.80879  3.16444  3.14484  2.76108  3.07295  3.37247  5.35424  3.99530     95 - -
          2.68618  4.42225  2.77519  2.73123  3.46354  2.40513  3.72494  3.29354  2.67741  2.69355  4.24690  2.90347  2.73739  3.18146  2.89801  2.37887  2.77519  2.98518  4.58477  3.61503
          0.03267  3.83331  4.55566  0.61958  0.77255  0.48576  0.95510
     74   3.00069  4.43116  4.27875  3.89360  3.34850  4.02319  4.62943  1.12779  3.72092  1.94331  3.29073  4.14446  4.45875  4.07365  3.92202  3.51524  3.30081  1.84672  5.23076  3.96523     96 - -
          2.68618  4.42225  2.77519  2.73123  3.46354  2.40513  3.72494  3.29354  2.67741  2.69355  4.24690  2.90347  2.73739  3.18146  2.89801  2.37887  2.77519  2.98518  4.58477  3.61503
          0.03267  3.83331  4.55566  0.61958  0.77255  0.48576  0.95510
     75   3.20948  4.62300  4.18483  3.89243  1.07807  3.90732  3.86148  2.73861  3.80058  2.11802  3.47498  3.97545  4.36723  3.97953  3.92996  3.48106  3.51082  2.72632  4.12321  2.49556     97 - -
          2.68618  4.42225  2.77519  2.73123  3.46354  2.40513  3.72494  3.29354  2.67741  2.69355  4.24690  2.90347  2.73739  3.18146  2.89801  2.37887  2.77519  2.98518  4.58477  3.61503
          0.03267  3.83331  4.55566  0.61958  0.77255  0.48576  0.95510
     76   2.91988  5.02110  2.47315  1.08242  4.36262  3.24971  3.83400  3.80877  2.70968  3.43251  4.40898  2.91268  3.85265  3.05094  3.11392  2.90671  3.22405  3.49693  5.54163  4.26464     98 - -
          2.68618  4.42225  2.77519  2.73123  3.46354  2.40513  3.72494  3.29354  2.67741  2.69355  4.24690  2.90347  2.73739  3.18146  2.89801  2.37887  2.77519  2.98518  4.58477  3.61503
          0.03267  3.83331  4.55566  0.61958  0.77255  0.48576  0.95510
     77   2.93728  4.89819  3.11059  2.74023  4.27565  3.43027  3.73920  3.70262  1.09321  3.27660  4.24077  3.16620  3.93389  2.93335  2.42656  2.98220  3.19379  3.41283  5.34690  4.15427     99 - -
          2.68618  4.42225  2.77519  2.73123  3.46354  2.40513  3.72494  3.29354  2.67741  2.69355  4.24690  2.90347  2.73739  3.18146  2.89801  2.37887  2.77519  2.98518  4.58477  3.61503
          0.03267  3.83331  4.55566  0.61958  0.77255  0.48576  0.95510
     78   3.01026  4.42907  4.34589  3.91659  3.30414  4.11773  4.63558  1.18992  3.72533  1.85028  3.22988  4.17398  4.50864  4.07110  3.93233  3.55029  3.29564  1.80451  5.22105  3.94609    100 - -
          2.68618  4.42225  2.77519  2.73123  3.46354  2.40513  3.72494  3.29354  2.67741  2.69355  4.24690  2.90347  2.73739  3.18146  2.89801  2.37887  2.77519  2.98518  4.58477  3.61503
          0.03267  3.83331  4.55566  0.61958  0.77255  0.48576  0.95510
     79   2.94861  5.06905  0.97588  2.31273  4.44109  3.18196  3.89823  4.02058  2.97521  3.63620  4.61408  2.86686  3.83206  3.13777  3.48558  2.91585  3.28658  3.66416  5.61725  4.32128    101 - -
          2.68618  4.42225  2.77519  2.73123  3.46354  2.40513  3.72494  3.29354  2.67741  2.69355  4.24690  2.90347  2.73739  3.18146  2.89801  2.37887  2.77519  2.98518  4.58477  3.61503
          0.03267  3.83331  4.55566  0.61958  0.77255  0.48576  0.95510
     80   2.91988  5.02110  2.47315  1.08242  4.36262  3.24971  3.83400  3.80877  2.70968  3.43251  4.40898  2.91268  3.85265  3.05094  3.11392  2.90671  3.22405  3.49693  5.54163  4.26464    102 - -
          2.68618  4.42225  2.77519  2.73123  3.46354  2.40513  3.72494  3.29354  2.67741  2.69355  4.24690  2.90347  2.73739  3.18146  2.89801  2.37887  2.77519  2.98518  4.58477  3.61503
          0.03267  3.83331  4.55566  0.61958  0.77255  0.48576  0.95510
     81   2.91988  5.02110  2.47315  1.08242  4.36262  3.24971  3.83400  3.80877  2.70968  3.43251  4.40898  2.91268  3.85265  3.05094  3.11392  2.90671  3.22405  3.49693  5.54163  4.26464    103 - -
          2.68618  4.42225  2.77519  2.73123  3.46354  2.40513  3.72494  3.29354  2.67741  2.69355  4.24690  2.90347  2.73739  3.18146  2.89801  2.37887  2.77519  2.98518  4.58477  3.61503
          0.03267  3.83331  4.55566  0.61958  0.77255  0.48576  0.95510
     82   2.57292  4.64065  2.60469  2.47366  4.08231  3.10842  3.82450  3.71851  2.70368  3.37698  4.28167  1.47576  3.76134  3.06585  3.07774  2.55186  2.95642  3.31455  5.42334  4.01583    104 - -
          2.68618  4.42225  2.77519  2.73123  3.46354  2.40513  3.72494  3.29354  2.67741  2.69355  4.24690  2.90347  2.73739  3.18146  2.89801  2.37887  2.77519  2.98518  4.58477  3.61503
          0.03267  3.83331  4.55566  0.61958  0.77255  0.48576  0.95510
     83   2.91988  5.02110  2.47315  1.08242  4.36262  3.24971  3.83400  3.80877  2.70968  3.43251  4.40898  2.91268  3.85265  3.05094  3.11392  2.90671  3.22405  3.49693  5.54163  4.26464    105 - -
          2.68618  4.42225  2.77519  2.73123  3.46354  2.40513  3.72494  3.29354  2.67741  2.69355  4.24690  2.90347  2.73739  3.18146  2.89801  2.37887  2.77519  2.98518  4.58477  3.61503
          0.03267  3.83331  4.55566  0.61958  0.77255  0.48576  0.95510
     84   1.07173  4.17366  3.42376  3.21399  4.01424  2.99909  4.24054  3.13397  3.22926  3.01730  4.05401  3.37321  3.73468  3.57418  3.48208  2.52458  2.79926  2.79519  5.44534  4.24138    106 - -
          2.68618  4.42225  2.77519  2.73123  3.46354  2.40513  3.72494  3.29354  2.67741  2.69355  4.24690  2.90347  2.73739  3.18146  2.89801  2.37887  2.77519  2.98518  4.58477  3.61503
          0.03267  3.83331  4.55566  0.61958  0.77255  0.48576  0.95510
     85   2.69205  4.68625  2.68864  2.57049  4.04373  3.15854  3.89122  3.74630  2.79198  3.39782  4.35380  1.22933  3.80879  3.16444  3.14484  2.76108  3.07295  3.37247  5.35424  3.99530    107 - -
          2.68618  4.42225  2.77519  2.73123  3.46354  2.40513  3.72494  3.29354  2.67741  2.69355  4.24690  2.90347  2.73739  3.18146  2.89801  2.37887  2.77519  2.98518  4.58477  3.61503
          0.03267  3.83331  4.55566  0.61958  0.77255  0.48576  0.95510
     86   3.11196  4.58622  4.12631  3.76666  3.12192  3.93184  4.43470  2.32463  3.53476  0.92499  3.15833  4.04585  4.37439  3.91249  3.71697  3.49910  3.40826  2.35167  4.98632  3.70038    108 - -
          2.68618  4.42225  2.77519  2.73123  3.46354  2.40513  3.72494  3.29354  2.67741  2.69355  4.24690  2.90347  2.73739  3.18146  2.89801  2.37887  2.77519  2.98518  4.58477  3.61503
          0.03267  3.83331  4.55566  0.61958  0.77255  0.48576  0.95510
     87   3.11196  4.58622  4.12631  3.76666  3.12192  3.93184  4.43470  2.32463  3.53476  0.92499  3.15833  4.04585  4.37439  3.91249  3.71697  3.49910  3.40826  2.35167  4.98632  3.70038    109 - -
          2.68618  4.42225  2.77519  2.73123  3.46354  2.40513  3.72494  3.29354  2.67741  2.69355  4.24690  2.90347  2.73739  3.18146  2.89801  2.37887  2.77519  2.98518  4.58477  3.61503
          0.03267  3.83331  4.55566  0.61958  0.77255  0.48576  0.95510
     88   1.07173  4.17366  3.42376  3.21399  4.01424  2.99909  4.24054  3.13397  3.22926  3.01730  4.05401  3.37321  3.73468  3.57418  3.48208  2.52458  2.79926  2.79519  5.44534  4.24138    110 - -
          2.68618  4.42225  2.77519  2.73123  3.46354  2.40513  3.72494  3.29354  2.67741  2.69355  4.24690  2.90347  2.73739  3.18146  2.89801  2.37887  2.77519  2.98518  4.58477  3.61503
          0.03267  3.83331  4.55566  0.61958  0.77255  0.48576  0.95510
     89   2.77735  4.33148  4.07056  3.73312  3.52219  3.68269  4.54184  2.05452  3.60028  2.21650  3.49395  3.92905  4.24584  3.96320  3.81644  3.18428  3.14015  1.07585  5.29979  4.02868    111 - -
          2.68618  4.42225  2.77519  2.73123  3.46354  2.40513  3.72494  3.29354  2.67741  2.69355  4.24690  2.90347  2.73739  3.18146  2.89801  2.37887  2.77519  2.98518  4.58477  3.61503
          0.03267  3.83331  4.55566  0.61958  0.77255  0.48576  0.95510
     90   3.11196  4.58622  4.12631  3.76666  3.12192  3.93184  4.43470  2.32463  3.53476  0.92499  3.15833  4.04585  4.37439  3.91249  3.71697  3.49910  3.40826  2.35167  4.98632  3.70038    112 - -
          2.68618  4.42225  2.77519  2.73123  3.46354  2.40513  3.72494  3.29354  2.67741  2.69355  4.24690  2.90347  2.73739  3.18146  2.89801  2.37887  2.77519  2.98518  4.58477  3.61503
          0.03267  3.83331  4.55566  0.61958  0.77255  0.48576  0.95510
     91   2.39283  4.23760  3.39449  3.14545  3.93540  3.07797  4.16561  3.05781  3.08764  2.92266  3.97625  3.36066  3.77888  3.48460  3.34782  2.59373  1.24008  2.75697  5.37669  4.15223    113 - -
          2.68618  4.42225  2.77519  2.73123  3.46354  2.40513  3.72494  3.29354  2.67741  2.69355  4.24690  2.90347  2.73739  3.18146  2.89801  2.37887  2.77519  2.98518  4.58477  3.61503
          0.03267  3.83331  4.55566  0.61958  0.77255  0.48576  0.95510
     92   2.91988  5.02110  2.47315  1.08242  4.36262  3.24971  3.83400  3.80877  2.70968  3.43251  4.40898  2.91268  3.85265  3.05094  3.11392  2.90671  3.22405  3.49693  5.54163  4.26464    114 - -
          2.68618  4.42225  2.77519  2.73123  3.46354  2.40513  3.72494  3.29354  2.67741  2.69355  4.24690  2.90347  2.73739  3.18146  2.89801  2.37887  2.77519  2.98518  4.58477  3.61503
          0.03267  3.83331  4.55566  0.61958  0.77255  0.48576  0.95510
     93   2.39283  4.23760  3.39449  3.14545  3.93540  3.07797  4.16561  3.05781  3.08764  2.92266  3.97625  3.36066  3.77888  3.48460  3.34782  2.59373  1.24008  2.75697  5.37669  4.15223    115 - -
          2.68618  4.42225  2.77519  2.73123  3.46354  2.40513  3.72494  3.29354  2.67741  2.69355  4.24690  2.90347  2.73739  3.18146  2.89801  2.37887  2.77519  2.98518  4.58477  3.61503
          0.03267  3.83331  4.55566  0.61958  0.77255  0.48576  0.95510
     94   3.11196  4.58622  4.12631  3.76666  3.12192  3.93184  4.43470  2.32463  3.53476  0.92499  3.15833  4.04585  4.37439  3.91249  3.71697  3.49910  3.40826  2.35167  4.98632  3.70038    116 - -
          2.68618  4.42225  2.77519  2.73123  3.46354  2.40513  3.72494  3.29354  2.67741  2.69355  4.24690  2.90347  2.73739  3.18146  2.89801  2.37887  2.77519  2.98518  4.58477  3.61503
          0.03267  3.83331  4.55566  0.61958  0.77255  0.48576  0.95510
     95   2.94861  5.06905  0.97588  2.31273  4.44109  3.18196  3.89823  4.02058  2.97521  3.63620  4.61408  2.86686  3.83206  3.13777  3.48558  2.91585  3.28658  3.66416  5.61725  4.32128    117 - -
          2.68618  4.42225  2.77519  2.73123  3.46354  2.40513  3.72494  3.29354  2.67741  2.69355  4.24690  2.90347  2.73739  3.18146  2.89801  2.37887  2.77519  2.98518  4.58477  3.61503
          0.03267  3.83331  4.55566  0.61958  0.77255  0.48576  0.95510
     96   2.29685  4.21637  3.17347  2.98809  4.03764  2.94703  4.09871  3.55525  3.05919  3.27876  4.20859  3.21872  3.68274  3.41172  3.34598  1.15167  2.77417  3.09895  5.41341  4.12111    118 - -
          2.68618  4.42225  2.77519  2.73123  3.46354  2.40513  3.72494  3.29354  2.67741  2.69355  4.24690  2.90347  2.73739  3.18146  2.89801  2.37887  2.77519  2.98518  4.58477  3.61503
          0.03267  3.83331  4.55566  0.61958  0.77255  0.48576  0.95510
     97   3.09629  4.55681  4.29498  3.83187  3.05618  4.13603  4.48755  2.07977  3.58658  1.03644  3.00864  4.11774  4.48212  3.92331  3.78420  3.54300  3.36385  2.17250  5.01344  3.73839    119 - -
          2.68618  4.42225  2.77519  2.73123  3.46354  2.40513  3.72494  3.29354  2.67741  2.69355  4.24690  2.90347  2.73739  3.18146  2.89801  2.37887  2.77519  2.98518  4.58477  3.61503
          0.03267  3.83331  4.55566  0.61958  0.77255  0.48576  0.95510
     98   2.70160  4.46475  3.30467  3.13857  4.13596  3.15450  4.21875  3.67189  3.19263  3.30276  4.35139  3.44890  0.90375  3.58263  3.44207  2.86802  3.14023  3.32166  5.33268  4.25630    120 - -
          2.68618  4.42225  2.77519  2.73123  3.46354  2.40513  3.72494  3.29354  2.67741  2.69355  4.24690  2.90347  2.73739  3.18146  2.89801  2.37887  2.77519  2.98518  4.58477  3.61503
          0.03267  3.83331  4.55566  0.61958  0.77255  0.48576  0.95510
     99   2.77735  4.33148  4.07056  3.73312  3.52219  3.68269  4.54184  2.05452  3.60028  2.21650  3.49395  3.92905  4.24584  3.96320  3.81644  3.18428  3.14015  1.07585  5.29979  4.02868    121 - -
          2.68618  4.42225  2.77519  2.73123  3.46354  2.40513  3.72494  3.29354  2.67741  2.69355  4.24690  2.90347  2.73739  3.18146  2.89801  2.37887  2.77519  2.98518  4.58477  3.61503
          0.03267  3.83331  4.55566  0.61958  0.77255  0.48576  0.95510
    100   2.94861  5.06905  0.97588  2.31273  4.44109  3.18196  3.89823  4.02058  2.97521  3.63620  4.61408  2.86686  3.83206  3.13777  3.48558  2.91585  3.28658  3.66416  5.61725  4.32128    122 - -
          2.68618  4.42225  2.77519  2.73123  3.46354  2.40513  3.72494  3.29354  2.67741  2.69355  4.24690  2.90347  2.73739  3.18146  2.89801  2.37887  2.77519  2.98518  4.58477  3.61503
          0.03267  3.83331  4.55566  0.61958  0.77255  0.48576  0.95510
    101   2.91988  5.02110  2.47315  1.08242  4.36262  3.24971  3.83400  3.80877  2.70968  3.43251  4.40898  2.91268  3.85265  3.05094  3.11392  2.90671  3.22405  3.49693  5.54163  4.26464    123 - -
          2.68618  4.42225  2.77519  2.73123  3.46354  2.40513  3.72494  3.29354  2.67741  2.69355  4.24690  2.90347  2.73739  3.18146  2.89801  2.37887  2.77519  2.98518  4.58477  3.61503
          0.03267  3.83331  4.55566  0.61958  0.77255  0.48576  0.95510
    102   2.94861  5.06905  0.97588  2.31273  4.44109  3.18196  3.89823  4.02058  2.97521  3.63620  4.61408  2.86686  3.83206  3.13777  3.48558  2.91585  3.28658  3.66416  5.61725  4.32128    124 - -
          2.68618  4.42225  2.77519  2.73123  3.46354  2.40513  3.72494  3.29354  2.67741  2.69355  4.24690  2.90347  2.73739  3.18146  2.89801  2.37887  2.77519  2.98518  4.58477  3.61503
          0.03267  3.83331  4.55566  0.61958  0.77255  0.48576  0.95510
    103   2.61798  4.39655  3.28366  3.17847  4.32009  0.79218  4.30054  3.91075  3.35435  3.56967  4.54561  3.44813  3.78642  3.68171  3.59409  2.78889  3.09620  3.44669  5.42497  4.42089    125 - -
          2.68618  4.42225  2.77519  2.73123  3.46354  2.40513  3.72494  3.29354  2.67741  2.69355  4.24690  2.90347  2.73739  3.18146  2.89801  2.37887  2.77519  2.98518  4.58477  3.61503
          0.03267  3.83331  4.55566  0.61958  0.77255  0.48576  0.95510
    104   3.11196  4.58622  4.12631  3.76666  3.12192  3.93184  4.43470  2.32463  3.53476  0.92499  3.15833  4.04585  4.37439  3.91249  3.71697  3.49910  3.40826  2.35167  4.98632  3.70038    126 - -
          2.68618  4.42225  2.77519  2.73123  3.46354  2.40513  3.72494  3.29354  2.67741  2.69355  4.24690  2.90347  2.73739  3.18146  2.89801  2.37887  2.77519  2.98518  4.58477  3.61503
          0.03267  3.83331  4.55566  0.61958  0.77255  0.48576  0.95510
    105   2.70160  4.46475  3.30467  3.13857  4.13596  3.15450  4.21875  3.67189  3.19263  3.30276  4.35139  3.44890  0.90375  3.58263  3.44207  2.86802  3.14023  3.32166  5.33268  4.25630    127 - -
          2.68618  4.42225  2.77519  2.73123  3.46354  2.40513  3.72494  3.29354  2.67741  2.69355  4.24690  2.90347  2.73739  3.18146  2.89801  2.37887  2.77519  2.98518  4.58477  3.61503
          0.03267  3.83331  4.55566  0.61958  0.77255  0.48576  0.95510
    106   2.29685  4.21637  3.17347  2.98809  4.03764  2.94703  4.09871  3.55525  3.05919  3.27876  4.20859  3.21872  3.68274  3.41172  3.34598  1.15167  2.77417  3.09895  5.41341  4.12111    128 - -
          2.68618  4.42225  2.77519  2.73123  3.46354  2.40513  3.72494  3.29354  2.67741  2.69355  4.24690  2.90347  2.73739  3.18146  2.89801  2.37887  2.77519  2.98518  4.58477  3.61503
          0.03267  3.83331  4.55566  0.61958  0.77255  0.48576  0.95510
    107   3.20948  4.62300  4.18483  3.89243  1.07807  3.90732  3.86148  2.73861  3.80058  2.11802  3.47498  3.97545  4.36723  3.97953  3.92996  3.48106  3.51082  2.72632  4.12321  2.49556    129 - -
          2.68618  4.42225  2.77519  2.73123  3.46354  2.40513  3.72494  3.29354  2.67741  2.69355  4.24690  2.90347  2.73739  3.18146  2.89801  2.37887  2.77519  2.98518  4.58477  3.61503
          0.03267  3.83331  4.55566  0.61958  0.77255  0.48576  0.95510
    108   2.94861  5.06905  0.97588  2.31273  4.44109  3.18196  3.89823  4.02058  2.97521  3.63620  4.61408  2.86686  3.83206  3.13777  3.48558  2.91585  3.28658  3.66416  5.61725  4.32128    130 - -
          2.68618  4.42225  2.77519  2.73123  3.46354  2.40513  3.72494  3.29354  2.67741  2.69355  4.24690  2.90347  2.73739  3.18146  2.89801  2.37887  2.77519  2.98518  4.58477  3.61503
          0.03267  3.83331  4.55566  0.61958  0.77255  0.48576  0.95510
    109   1.07173  4.17366  3.42376  3.21399  4.01424  2.99909  4.24054  3.13397  3.22926  3.01730  4.05401  3.37321  3.73468  3.57418  3.48208  2.52458  2.79926  2.79519  5.44534  4.24138    131 - -
          2.68618  4.42225  2.77519  2.73123  3.46354  2.40513  3.72494  3.29354  2.67741  2.69355  4.24690  2.90347  2.73739  3.18146  2.89801  2.37887  2.77519  2.98518  4.58477  3.61503
          0.03267  3.83331  4.55566  0.61958  0.77255  0.48576  0.95510
    110   3.11196  4.58622  4.12631  3.76666  3.12192  3.93184  4.43470  2.32463  3.53476  0.92499  3.15833  4.04585  4.37439  3.91249  3.71697  3.49910  3.40826  2.35167  4.98632  3.70038    132 - -
          2.68618  4.42225  2.77519  2.73123  3.46354  2.40513  3.72494  3.29354  2.67741  2.69355  4.24690  2.90347  2.73739  3.18146  2.89801  2.37887  2.77519  2.98518  4.58477  3.61503
          0.03267  3.83331  4.55566  0.61958  0.77255  0.48576  0.95510
    111   2.39283  4.23760  3.39449  3.14545  3.93540  3.07797  4.16561  3.05781  3.08764  2.92266  3.97625  3.36066  3.77888  3.48460  3.34782  2.59373  1.24008  2.75697  5.37669  4.15223    133 - -
          2.68618  4.42225  2.77519  2.73123  3.46354  2.40513  3.72494  3.29354  2.67741  2.69355  4.24690  2.90347  2.73739  3.18146  2.89801  2.37887  2.77519  2.98518  4.58477  3.61503
          0.03267  3.83331  4.55566  0.61958  0.77255  0.48576  0.95510
    112   2.94861  5.06905  0.97588  2.31273  4.44109  3.18196  3.89823  4.02058  2.97521  3.63620  4.61408  2.86686  3.83206  3.13777  3.48558  2.91585  3.28658  3.66416  5.61725  4.32128    134 - -
          2.68618  4.42225  2.77519  2.73123  3.46354  2.40513  3.72494  3.29354  2.67741  2.69355  4.24690  2.90347  2.73739  3.18146  2.89801  2.37887  2.77519  2.98518  4.58477  3.61503
          0.03267  3.83331  4.55566  0.61958  0.77255  0.48576  0.95510
    113   2.25438  4.25119  3.11735  2.98410  4.23628  1.15106  4.16454  3.67812  3.15506  3.40113  4.32247  3.23539  3.69049  3.47396  3.44332  2.51341  2.83235  3.19633  5.51654  4.33571    135 - -
          2.68618  4.42225  2.77519  2.73123  3.46354  2.40513  3.72494  3.29354  2.67741  2.69355  4.24690  2.90347  2.73739  3.18146  2.89801  2.37887  2.77519  2.98518  4.58477  3.61503
          0.03267  3.83331  4.55566  0.61958  0.77255  0.48576  0.95510
    114   2.70215  5.05235  1.20722  2.20435  4.43038  3.14291  3.80624  3.88947  2.84532  3.54593  4.48514  2.75765  3.79017  3.01426  3.37838  2.77444  3.14498  3.52509  5.69907  4.28744    136 - -
          2.68618  4.42225  2.77519  2.73123  3.46354  2.40513  3.72494  3.29354  2.67741  2.69355  4.24690  2.90347  2.73739  3.18146  2.89801  2.37887  2.77519  2.98518  4.58477  3.61503
          0.03267  3.83331  4.55566  0.61958  0.77255  0.48576  0.95510
    115   2.77735  4.33148  4.07056  3.73312  3.52219  3.68269  4.54184  2.05452  3.60028  2.21650  3.49395  3.92905  4.24584  3.96320  3.81644  3.18428  3.14015  1.07585  5.29979  4.02868    137 - -
          2.68618  4.42225  2.77519  2.73123  3.46354  2.40513  3.72494  3.29354  2.67741  2.69355  4.24690  2.90347  2.73739  3.18146  2.89801  2.37887  2.77519  2.98518  4.58477  3.61503
          0.03267  3.83331  4.55566  0.61958  0.77255  0.48576  0.95510
    116   2.39283  4.23760  3.39449  3.14545  3.93540  3.07797  4.16561  3.05781  3.08764  2.92266  3.97625  3.36066  3.77888  3.48460  3.34782  2.59373  1.24008  2.75697  5.37669  4.15223    138 - -
          2.68618  4.42225  2.77519  2.73123  3.46354  2.40513  3.72494  3.29354  2.67741  2.69355  4.24690  2.90347  2.73739  3.18146  2.89801  2.37887  2.77519  2.98518  4.58477  3.61503
          0.03267  3.83331  4.55566  0.61958  0.77255  0.48576  0.95510
    117   2.36017  4.29973  3.06641  2.79931  3.99803  3.05812  3.94091  3.31235  2.81041  3.09492  4.00026  2.74546  3.72200  3.19925  3.13299  2.51318  1.55350  2.94052  5.36910  4.08473    139 - -
          2.68618  4.42225  2.77519  2.73123  3.46354  2.40513  3.72494  3.29354  2.67741  2.69355  4.24690  2.90347  2.73739  3.18146  2.89801  2.37887  2.77519  2.98518  4.58477  3.61503
          0.03267  3.83331  4.55566  0.61958  0.77255  0.48576  0.95510
    118   2.86776  5.36615  1.48444  1.69014  4.65250  3.15696  3.70324  4.14840  2.71292  3.68512  4.55141  2.63618  3.77665  2.87605  3.28916  2.76492  3.15802  3.74549  5.84546  4.36776    140 - -
          2.68618  4.42225  2.77519  2.73123  3.46354  2.40513  3.72494  3.29354  2.67741  2.69355  4.24690  2.90347  2.73739  3.18146  2.89801  2.37887  2.77519  2.98518  4.58477  3.61503
          0.03267  3.83331  4.55566  0.61958  0.77255  0.48576  0.95510
    119   2.69205  4.68625  2.68864  2.57049  4.04373  3.15854  3.89122  3.74630  2.79198  3.39782  4.35380  1.22933  3.80879  3.16444  3.14484  2.76108  3.07295  3.37247  5.35424  3.99530    141 - -
          2.68618  4.42225  2.77519  2.73123  3.46354  2.40513  3.72494  3.29354  2.67741  2.69355  4.24690  2.90347  2.73739  3.18146  2.89801  2.37887  2.77519  2.98518  4.58477  3.61503
          0.03267  3.83331  4.55566  0.61958  0.77255  0.48576  0.95510
    120   2.84338  5.26789  1.97713  1.35607  4.56287  3.17857  3.70214  4.03790  2.66780  3.59826  4.46700  2.67610  3.78256  2.87620  3.20425  2.76128  3.12984  3.65384  5.75970  4.31792    142 - -
          2.68618  4.42225  2.77519  2.73123  3.46354  2.40513  3.72494  3.29354  2.67741  2.69355  4.24690  2.90347  2.73739  3.18146  2.89801  2.37887  2.77519  2.98518  4.58477  3.61503
          0.03267  3.83331  4.55566  0.61958  0.77255  0.48576  0.95510
    121   1.20073  4.10747  3.34124  3.11453  4.05506  2.92090  4.16746  3.24416  3.14100  3.11876  4.06195  3.26997  3.66636  3.47447  3.41453  2.30100  2.69134  2.84085  5.48002  4.23614    143 - -
          2.68618  4.42225  2.77519  2.73123  3.46354  2.40513  3.72494  3.29354  2.67741  2.69355  4.24690  2.90347  2.73739  3.18146  2.89801  2.37887  2.77519  2.98518  4.58477  3.61503
          0.03267  3.83331  4.55566  0.61958  0.77255  0.48576  0.95510
    122   2.29685  4.21637  3.17347  2.98809  4.03764  2.94703  4.09871  3.55525  3.05919  3.27876  4.20859  3.21872  3.68274  3.41172  3.34598  1.15167  2.77417  3.09895  5.41341  4.12111    144 - -
          2.68618  4.42225  2.77519  2.73123  3.46354  2.40513  3.72494  3.29354  2.67741  2.69355  4.24690  2.90347  2.73739  3.18146  2.89801  2.37887  2.77519  2.98518  4.58477  3.61503
          0.03267  3.83331  4.55566  0.61958  0.77255  0.48576  0.95510
    123   2.70160  4.46475  3.30467  3.13857  4.13596  3.15450  4.21875  3.67189  3.19263  3.30276  4.35139  3.44890  0.90375  3.58263  3.44207  2.86802  3.14023  3.32166  5.33268  4.25630    145 - -
          2.68618  4.42225  2.77519  2.73123  3.46354  2.40513  3.72494  3.29354  2.67741  2.69355  4.24690  2.90347  2.73739  3.18146  2.89801  2.37887  2.77519  2.98518  4.58477  3.61503
          0.03267  3.83331  4.55566  0.61958  0.77255  0.48576  0.95510
    124   2.29685  4.21637  3.17347  2.98809  4.03764  2.94703  4.09871  3.55525  3.05919  3.27876  4.20859  3.21872  3.68274  3.41172  3.34598  1.15167  2.77417  3.09895  5.41341  4.12111    146 - -
          2.68618  4.42225  2.77519  2.73123  3.46354  2.40513  3.72494  3.29354  2.67741  2.69355  4.24690  2.90347  2.73739  3.18146  2.89801  2.37887  2.77519  2.98518  4.58477  3.61503
          0.03267  3.83331  4.55566  0.61958  0.77255  0.48576  0.95510
    125   2.25184  4.20522  3.10990  2.88384  4.12819  2.93070  4.03455  3.59093  2.96450  3.28122  4.15406  3.14460  3.21650  3.30404  3.28333  1.30064  2.71595  3.10708  5.47542  4.20579    147 - -
          2.68618  4.42225  2.77519  2.73123  3.46354  2.40513  3.72494  3.29354  2.67741  2.69355  4.24690  2.90347  2.73739  3.18146  2.89801  2.37887  2.77519  2.98518  4.58477  3.61503
          0.03267  3.83331  4.55566  0.61958  0.77255  0.48576  0.95510
    126   2.89922  4.46162  4.05686  3.60303  3.16282  3.85564  4.34921  2.27409  3.37644  1.72867  1.62618  3.88291  4.28948  3.74021  3.59693  3.25991  3.19690  2.22957  5.03830  3.79851    148 - -
          2.68618  4.42225  2.77519  2.73123  3.46354  2.40513  3.72494  3.29354  2.67741  2.69355  4.24690  2.90347  2.73739  3.18146  2.89801  2.37887  2.77519  2.98518  4.58477  3.61503
          0.03267  3.83331  4.55566  0.61958  0.77255  0.48576  0.95510
    127   2.70160  4.46475  3.30467  3.13857  4.13596  3.15450  4.21875  3.67189  3.19263  3.30276  4.35139  3.44890  0.90375  3.58263  3.44207  2.86802  3.14023  3.32166  5.33268  4.25630    149 - -
          2.68618  4.42225  2.77519  2.73123  3.46354  2.40513  3.72494  3.29354  2.67741  2.69355  4.24690  2.90347  2.73739  3.18146  2.89801  2.37887  2.77519  2.98518  4.58477  3.61503
          0.03267  3.83331  4.55566  0.61958  0.77255  0.48576  0.95510
    128   2.85052  5.29917  1.34753  1.99487  4.53176  3.16410  3.50319  4.08526  2.69951  3.62294  4.49280  2.65245  3.77960  2.88050  3.25561  2.76066  3.14132  3.69338  5.76430  4.28779    150 - -
          2.68618  4.42225  2.77519  2.73123  3.46354  2.40513  3.72494  3.29354  2.67741  2.69355  4.24690  2.90347  2.73739  3.18146  2.89801  2.37887  2.77519  2.98518  4.58477  3.61503
          0.03267  3.83331  4.55566  0.61958  0.77255  0.48576  0.95510
    129   2.61798  4.39655  3.28366  3.17847  4.32009  0.79218  4.30054  3.91075  3.35435  3.56967  4.54561  3.44813  3.78642  3.68171  3.59409  2.78889  3.09620  3.44669  5.42497  4.42089    151 - -
          2.68618  4.42225  2.77519  2.73123  3.46354  2.40513  3.72494  3.29354  2.67741  2.69355  4.24690  2.90347  2.73739  3.18146  2.89801  2.37887  2.77519  2.98518  4.58477  3.61503
          0.03267  3.83331  4.55566  0.61958  0.77255  0.48576  0.95510
    130   2.39283  4.23760  3.39449  3.14545  3.93540  3.07797  4.16561  3.05781  3.08764  2.92266  3.97625  3.36066  3.77888  3.48460  3.34782  2.59373  1.24008  2.75697  5.37669  4.15223    152 - -
          2.68618  4.42225  2.77519  2.73123  3.46354  2.40513  3.72494  3.29354  2.67741  2.69355  4.24690  2.90347  2.73739  3.18146  2.89801  2.37887  2.77519  2.98518  4.58477  3.61503
          0.03267  3.83331  4.55566  0.61958  0.77255  0.48576  0.95510
    131   2.70160  4.46475  3.30467  3.13857  4.13596  3.15450  4.21875  3.67189  3.19263  3.30276  4.35139  3.44890  0.90375  3.58263  3.44207  2.86802  3.14023  3.32166  5.33268  4.25630    153 - -
          2.68618  4.42225  2.77519  2.73123  3.46354  2.40513  3.72494  3.29354  2.67741  2.69355  4.24690  2.90347  2.73739  3.18146  2.89801  2.37887  2.77519  2.98518  4.58477  3.61503
          0.03267  3.83331  4.55566  0.61958  0.77255  0.48576  0.95510
    132   2.70160  4.46475  3.30467  3.13857  4.13596  3.15450  4.21875  3.67189  3.19263  3.30276  4.35139  3.44890  0.90375  3.58263  3.44207  2.86802  3.14023  3.32166  5.33268  4.25630    154 - -
          2.68618  4.42225  2.77519  2.73123  3.46354  2.40513  3.72494  3.29354  2.67741  2.69355  4.24690  2.90347  2.73739  3.18146  2.89801  2.37887  2.77519  2.98518  4.58477  3.61503
          0.03267  3.83331  4.55566  0.61958  0.77255  0.48576  0.95510
    133   2.34746  4.27583  3.13504  2.88285  4.05628  3.02627  4.01568  3.37022  2.90061  3.09850  4.04713  3.17780  1.61650  3.28046  3.21191  2.50771  2.45876  2.98983  5.42329  4.17679    155 - -
          2.68618  4.42225  2.77519  2.73123  3.46354  2.40513  3.72494  3.29354  2.67741  2.69355  4.24690  2.90347  2.73739  3.18146  2.89801  2.37887  2.77519  2.98518  4.58477  3.61503
          0.03267  3.83331  4.55566  0.61958  0.77255  0.48576  0.95510
    134   2.85105  4.83432  2.87849  2.63337  3.99748  3.34092  3.79107  3.62291  2.45706  3.12909  4.15878  3.09247  3.89429  1.30538  2.74170  2.90080  3.14840  3.35524  5.27682  3.96819    156 - -
          2.68618  4.42225  2.77519  2.73123  3.46354  2.40513  3.72494  3.29354  2.67741  2.69355  4.24690  2.90347  2.73739  3.18146  2.89801  2.37887  2.77519  2.98518  4.58477  3.61503
          0.03267  3.83331  4.55566  0.61958  0.77255  0.48576  0.95510
    135   2.91988  5.02110  2.47315  1.08242  4.36262  3.24971  3.83400  3.80877  2.70968  3.43251  4.40898  2.91268  3.85265  3.05094  3.11392  2.90671  3.22405  3.49693  5.54163  4.26464    157 - -
          2.68618  4.42225  2.77519  2.73123  3.46354  2.40513  3.72494  3.29354  2.67741  2.69355  4.24690  2.90347  2.73739  3.18146  2.89801  2.37887  2.77519  2.98518  4.58477  3.61503
          0.03267  3.83331  4.55566  0.61958  0.77255  0.48576  0.95510
    136   1.07173  4.17366  3.42376  3.21399  4.01424  2.99909  4.24054  3.13397  3.22926  3.01730  4.05401  3.37321  3.73468  3.57418  3.48208  2.52458  2.79926  2.79519  5.44534  4.24138    158 - -
          2.68618  4.42225  2.77519  2.73123  3.46354  2.40513  3.72494  3.29354  2.67741  2.69355  4.24690  2.90347  2.73739  3.18146  2.89801  2.37887  2.77519  2.98518  4.58477  3.61503
          0.03267  3.83331  4.55566  0.61958  0.77255  0.48576  0.95510
    137   2.91988  5.02110  2.47315  1.08242  4.36262  3.24971  3.83400  3.80877  2.70968  3.43251  4.40898  2.91268  3.85265  3.05094  3.11392  2.90671  3.22405  3.49693  5.54163  4.26464    159 - -
          2.68618  4.42225  2.77519  2.73123  3.46354  2.40513  3.72494  3.29354  2.67741  2.69355  4.24690  2.90347  2.73739  3.18146  2.89801  2.37887  2.77519  2.98518  4.58477  3.61503
          0.03267  3.83331  4.55566  0.61958  0.77255  0.48576  0.95510
    138   2.91988  5.02110  2.47315  1.08242  4.36262  3.24971  3.83400  3.80877  2.70968  3.43251  4.40898  2.91268  3.85265  3.05094  3.11392  2.90671  3.22405  3.49693  5.54163  4.26464    160 - -
          2.68618  4.42225  2.77519  2.73123  3.46354  2.40513  3.72494  3.29354  2.67741  2.69355  4.24690  2.90347  2.73739  3.18146  2.89801  2.37887  2.77519  2.98518  4.58477  3.61503
          0.03267  3.83331  4.55566  0.61958  0.77255  0.48576  0.95510
    139   2.70160  4.46475  3.30467  3.13857  4.13596  3.15450  4.21875  3.67189  3.19263  3.30276  4.35139  3.44890  0.90375  3.58263  3.44207  2.86802  3.14023  3.32166  5.33268  4.25630    161 - -
          2.68618  4.42225  2.77519  2.73123  3.46354  2.40513  3.72494  3.29354  2.67741  2.69355  4.24690  2.90347  2.73739  3.18146  2.89801  2.37887  2.77519  2.98518  4.58477  3.61503
          0.03267  3.83331  4.55566  0.61958  0.77255  0.48576  0.95510
    140   2.29685  4.21637  3.17347  2.98809  4.03764  2.94703  4.09871  3.55525  3.05919  3.27876  4.20859  3.21872  3.68274  3.41172  3.34598  1.15167  2.77417  3.09895  5.41341  4.12111    162 - -
          2.68618  4.42225  2.77519  2.73123  3.46354  2.40513  3.72494  3.29354  2.67741  2.69355  4.24690  2.90347  2.73739  3.18146  2.89801  2.37887  2.77519  2.98518  4.58477  3.61503
          0.03267  3.83331  4.55566  0.61958  0.77255  0.48576  0.95510
    141   3.11196  4.58622  4.12631  3.76666  3.12192  3.93184  4.43470  2.32463  3.53476  0.92499  3.15833  4.04585  4.37439  3.91249  3.71697  3.49910  3.40826  2.35167  4.98632  3.70038    163 - -
          2.68618  4.42225  2.77519  2.73123  3.46354  2.40513  3.72494  3.29354  2.67741  2.69355  4.24690  2.90347  2.73739  3.18146  2.89801  2.37887  2.77519  2.98518  4.58477  3.61503
          0.03267  3.83331  4.55566  0.61958  0.77255  0.48576  0.95510
    142   3.11196  4.58622  4.12631  3.76666  3.12192  3.93184  4.43470  2.32463  3.53476  0.92499  3.15833  4.04585  4.37439  3.91249  3.71697  3.49910  3.40826  2.35167  4.98632  3.70038    164 - -
          2.68618  4.42225  2.77519  2.73123  3.46354  2.40513  3.72494  3.29354  2.67741  2.69355  4.24690  2.90347  2.73739  3.18146  2.89801  2.37887  2.77519  2.98518  4.58477  3.61503
          0.03267  3.83331  4.55566  0.61958  0.77255  0.48576  0.95510
    143   2.93728  4.89819  3.11059  2.74023  4.27565  3.43027  3.73920  3.70262  1.09321  3.27660  4.24077  3.16620  3.93389  2.93335  2.42656  2.98220  3.19379  3.41283  5.34690  4.15427    165 - -
          2.68618  4.42225  2.77519  2.73123  3.46354  2.40513  3.72494  3.29354  2.67741  2.69355  4.24690  2.90347  2.73739  3.18146  2.89801  2.37887  2.77519  2.98518  4.58477  3.61503
          0.03267  3.83331  4.55566  0.61958  0.77255  0.48576  0.95510
    144   2.93728  4.89819  3.11059  2.74023  4.27565  3.43027  3.73920  3.70262  1.09321  3.27660  4.24077  3.16620  3.93389  2.93335  2.42656  2.98220  3.19379  3.41283  5.34690  4.15427    166 - -
          2.68618  4.42225  2.77519  2.73123  3.46354  2.40513  3.72494  3.29354  2.67741  2.69355  4.24690  2.90347  2.73739  3.18146  2.89801  2.37887  2.77519  2.98518  4.58477  3.61503
          0.03267  3.83331  4.55566  0.61958  0.77255  0.48576  0.95510
    145   3.11196  4.58622  4.12631  3.76666  3.12192  3.93184  4.43470  2.32463  3.53476  0.92499  3.15833  4.04585  4.37439  3.91249  3.71697  3.49910  3.40826  2.35167  4.98632  3.70038    167 - -
          2.68618  4.42225  2.77519  2.73123  3.46354  2.40513  3.72494  3.29354  2.67741  2.69355  4.24690  2.90347  2.73739  3.18146  2.89801  2.37887  2.77519  2.98518  4.58477  3.61503
          0.03267  3.83331  4.55566  0.61958  0.77255  0.48576  0.95510
    146   3.11196  4.58622  4.12631  3.76666  3.12192  3.93184  4.43470  2.32463  3.53476  0.92499  3.15833  4.04585  4.37439  3.91249  3.71697  3.49910  3.40826  2.35167  4.98632  3.70038    168 - -
          2.68618  4.42225  2.77519  2.73123  3.46354  2.40513  3.72494  3.29354  2.67741  2.69355  4.24690  2.90347  2.73739  3.18146  2.89801  2.37887  2.77519  2.98518  4.58477  3.61503
          0.03267  3.83331  4.55566  0.61958  0.77255  0.48576  0.95510
    147   3.11196  4.58622  4.12631  3.76666  3.12192  3.93184  4.43470  2.32463  3.53476  0.92499  3.15833  4.04585  4.37439  3.91249  3.71697  3.49910  3.40826  2.35167  4.98632  3.70038    169 - -
          2.68618  4.42225  2.77519  2.73123  3.46354  2.40513  3.72494  3.29354  2.67741  2.69355  4.24690  2.90347  2.73739  3.18146  2.89801  2.37887  2.77519  2.98518  4.58477  3.61503
          0.03267  3.83331  4.55566  0.61958  0.77255  0.48576  0.95510
    148   1.07173  4.17366  3.42376  3.21399  4.01424  2.99909  4.24054  3.13397  3.22926  3.01730  4.05401  3.37321  3.73468  3.57418  3.48208  2.52458  2.79926  2.79519  5.44534  4.24138    170 - -
          2.68618  4.42225  2.77519  2.73123  3.46354  2.40513  3.72494  3.29354  2.67741  2.69355  4.24690  2.90347  2.73739  3.18146  2.89801  2.37887  2.77519  2.98518  4.58477  3.61503
          0.03267  3.83331  4.55566  0.61958  0.77255  0.48576  0.95510
    149   2.70160  4.46475  3.30467  3.13857  4.13596  3.15450  4.21875  3.67189  3.19263  3.30276  4.35139  3.44890  0.90375  3.58263  3.44207  2.86802  3.14023  3.32166  5.33268  4.25630    171 - -
          2.68618  4.42225  2.77519  2.73123  3.46354  2.40513  3.72494  3.29354  2.67741  2.69355  4.24690  2.90347  2.73739  3.18146  2.89801  2.37887  2.77519  2.98518  4.58477  3.61503
          0.03267  3.83331  4.55566  0.61958  0.77255  0.48576  0.95510
    150   1.07173  4.17366  3.42376  3.21399  4.01424  2.99909  4.24054  3.13397  3.22926  3.01730  4.05401  3.37321  3.73468  3.57418  3.48208  2.52458  2.79926  2.79519  5.44534  4.24138    172 - -
          2.68618  4.42225  2.77519  2.73123  3.46354  2.40513  3.72494  3.29354  2.67741  2.69355  4.24690  2.90347  2.73739  3.18146  2.89801  2.37887  2.77519  2.98518  4.58477  3.61503
          0.03267  3.83331  4.55566  0.61958  0.77255  0.48576  0.95510
    151   2.69205  4.68625  2.68864  2.57049  4.04373  3.15854  3.89122  3.74630  2.79198  3.39782  4.35380  1.22933  3.80879  3.16444  3.14484  2.76108  3.07295  3.37247  5.35424  3.99530    173 - -
          2.68618  4.42225  2.77519  2.73123  3.46354  2.40513  3.72494  3.29354  2.67741  2.69355  4.24690  2.90347  2.73739  3.18146  2.89801  2.37887  2.77519  2.98518  4.58477  3.61503
          0.03267  3.83331  4.55566  0.61958  0.77255  0.48576  0.95510
    152   2.39283  4.23760  3.39449  3.14545  3.93540  3.07797  4.16561  3.05781  3.08764  2.92266  3.97625  3.36066  3.77888  3.48460  3.34782  2.59373  1.24008  2.75697  5.37669  4.15223    174 - -
          2.68618  4.42225  2.77519  2.73123  3.46354  2.40513  3.72494  3.29354  2.67741  2.69355  4.24690  2.90347  2.73739  3.18146  2.89801  2.37887  2.77519  2.98518  4.58477  3.61503
          0.03267  3.83331  4.55566  0.61958  0.77255  0.48576  0.95510
    153   2.85105  4.83432  2.87849  2.63337  3.99748  3.34092  3.79107  3.62291  2.45706  3.12909  4.15878  3.09247  3.89429  1.30538  2.74170  2.90080  3.14840  3.35524  5.27682  3.96819    175 - -
          2.68618  4.42225  2.77519  2.73123  3.46354  2.40513  3.72494  3.29354  2.67741  2.69355  4.24690  2.90347  2.73739  3.18146  2.89801  2.37887  2.77519  2.98518  4.58477  3.61503
          0.03267  3.83331  4.55566  0.61958  0.77255  0.48576  0.95510
    154   3.11196  4.58622  4.12631  3.76666  3.12192  3.93184  4.43470  2.32463  3.53476  0.92499  3.15833  4.04585  4.37439  3.91249  3.71697  3.49910  3.40826  2.35167  4.98632  3.70038    176 - -
          2.68618  4.42225  2.77519  2.73123  3.46354  2.40513  3.72494  3.29354  2.67741  2.69355  4.24690  2.90347  2.73739  3.18146  2.89801  2.37887  2.77519  2.98518  4.58477  3.61503
          0.03267  3.83331  4.55566  0.61958  0.77255  0.48576  0.95510
    155   2.29685  4.21637  3.17347  2.98809  4.03764  2.94703  4.09871  3.55525  3.05919  3.27876  4.20859  3.21872  3.68274  3.41172  3.34598  1.15167  2.77417  3.09895  5.41341  4.12111    177 - -
          2.68618  4.42225  2.77519  2.73123  3.46354  2.40513  3.72494  3.29354  2.67741  2.69355  4.24690  2.90347  2.73739  3.18146  2.89801  2.37887  2.77519  2.98518  4.58477  3.61503
          0.03267  3.83331  4.55566  0.61958  0.77255  0.48576  0.95510
    156   3.19174  4.69658  3.78095  3.50357  2.29608  3.78493  3.60212  3.20654  3.36221  2.67042  3.88582  3.67609  4.25997  3.67765  3.55371  3.33213  3.47840  3.07532  3.93814  1.03348    178 - -
          2.68618  4.42225  2.77519  2.73123  3.46354  2.40513  3.72494  3.29354  2.67741  2.69355  4.24690  2.90347  2.73739  3.18146  2.89801  2.37887  2.77519  2.98518  4.58477  3.61503
          0.03267  3.83331  4.55566  0.61958  0.77255  0.48576  0.95510
    157   2.57292  4.64065  2.60469  2.47366  4.08231  3.10842  3.82450  3.71851  2.70368  3.37698  4.28167  1.47576  3.76134  3.06585  3.07774  2.55186  2.95642  3.31455  5.42334  4.01583    179 - -
          2.68618  4.42225  2.77519  2.73123  3.46354  2.40513  3.72494  3.29354  2.67741  2.69355  4.24690  2.90347  2.73739  3.18146  2.89801  2.37887  2.77519  2.98518  4.58477  3.61503
          0.03267  3.83331  4.55566  0.61958  0.77255  0.48576  0.95510
    158   2.91988  5.02110  2.47315  1.08242  4.36262  3.24971  3.83400  3.80877  2.70968  3.43251  4.40898  2.91268  3.85265  3.05094  3.11392  2.90671  3.22405  3.49693  5.54163  4.26464    180 - -
          2.68618  4.42225  2.77519  2.73123  3.46354  2.40513  3.72494  3.29354  2.67741  2.69355  4.24690  2.90347  2.73739  3.18146  2.89801  2.37887  2.77519  2.98518  4.58477  3.61503
          0.03267  3.83331  4.55566  0.61958  0.77255  0.48576  0.95510
    159   2.54377  1.02349  4.05271  3.78392  3.78490  3.17442  4.43969  2.92287  3.61082  2.83983  3.96010  3.78137  3.87827  3.95859  3.74191  2.81523  3.00733  2.66995  5.20861  4.07268    181 - -
          2.68618  4.42225  2.77519  2.73123  3.46354  2.40513  3.72494  3.29354  2.67741  2.69355  4.24690  2.90347  2.73739  3.18146  2.89801  2.37887  2.77519  2.98518  4.58477  3.61503
          0.03267  3.83331  4.55566  0.61958  0.77255  0.48576  0.95510
    160   2.16267  3.62231  3.53145  3.19329  3.98587  2.90051  4.13852  3.35828  3.11521  3.13773  4.03414  3.29770  3.63846  3.45411  3.38629  1.26049  2.64395  2.91113  5.39206  4.13982    182 - -
          2.68618  4.42225  2.77519  2.73123  3.46354  2.40513  3.72494  3.29354  2.67741  2.69355  4.24690  2.90347  2.73739  3.18146  2.89801  2.37887  2.77519  2.98518  4.58477  3.61503
          0.03267  3.83331  4.55566  0.61958  0.77255  0.48576  0.95510
    161   2.61798  4.39655  3.28366  3.17847  4.32009  0.79218  4.30054  3.91075  3.35435  3.56967  4.54561  3.44813  3.78642  3.68171  3.59409  2.78889  3.09620  3.44669  5.42497  4.42089    183 - -
          2.68618  4.42225  2.77519  2.73123  3.46354  2.40513  3.72494  3.29354  2.67741  2.69355  4.24690  2.90347  2.73739  3.18146  2.89801  2.37887  2.77519  2.98518  4.58477  3.61503
          0.03267  3.83331  4.55566  0.61958  0.77255  0.48576  0.95510
    162   3.04062  4.53941  4.19517  3.77119  3.08459  4.01657  4.45069  2.19407  3.53283  1.04081  3.05955  4.04485  4.41775  3.88781  3.73206  3.45083  3.32991  2.16276  5.01486  3.72720    184 - -
          2.68618  4.42225  2.77519  2.73123  3.46354  2.40513  3.72494  3.29354  2.67741  2.69355  4.24690  2.90347  2.73739  3.18146  2.89801  2.37887  2.77519  2.98518  4.58477  3.61503
          0.03267  3.83331  4.55566  0.61958  0.77255  0.48576  0.95510
    163   2.29685  4.21637  3.17347  2.98809  4.03764  2.94703  4.09871  3.55525  3.05919  3.27876  4.20859  3.21872  3.68274  3.41172  3.34598  1.15167  2.77417  3.09895  5.41341  4.12111    185 - -
          2.68618  4.42225  2.77519  2.73123  3.46354  2.40513  3.72494  3.29354  2.67741  2.69355  4.24690  2.90347  2.73739  3.18146  2.89801  2.37887  2.77519  2.98518  4.58477  3.61503
          0.03267  3.83331  4.55566  0.61958  0.77255  0.48576  0.95510
    164   2.39283  4.23760  3.39449  3.14545  3.93540  3.07797  4.16561  3.05781  3.08764  2.92266  3.97625  3.36066  3.77888  3.48460  3.34782  2.59373  1.24008  2.75697  5.37669  4.15223    186 - -
          2.68618  4.42225  2.77519  2.73123  3.46354  2.40513  3.72494  3.29354  2.67741  2.69355  4.24690  2.90347  2.73739  3.18146  2.89801  2.37887  2.77519  2.98518  4.58477  3.61503
          0.03267  3.83331  4.55566  0.61958  0.77255  0.48576  0.95510
    165   2.81341  4.90664  2.78185  2.50216  3.94429  3.36213  3.47139  3.68012  2.30280  3.18676  4.12737  2.97990  3.87438  1.56340  2.60081  2.83193  3.07621  3.37928  5.23137  3.84491    187 - -
          2.68618  4.42225  2.77519  2.73123  3.46354  2.40513  3.72494  3.29354  2.67741  2.69355  4.24690  2.90347  2.73739  3.18146  2.89801  2.37887  2.77519  2.98518  4.58477  3.61503
          0.03267  3.83331  4.55566  0.61958  0.77255  0.48576  0.95510
    166   2.70492  4.80658  2.56401  2.41575  3.93108  3.20258  3.53076  3.77025  2.60194  3.34936  4.25957  1.48492  3.80782  2.99375  2.97446  2.73405  3.03789  3.40219  5.28592  3.83812    188 - -
          2.68618  4.42225  2.77519  2.73123  3.46354  2.40513  3.72494  3.29354  2.67741  2.69355  4.24690  2.90347  2.73739  3.18146  2.89801  2.37887  2.77519  2.98518  4.58477  3.61503
          0.03267  3.83331  4.55566  0.61958  0.77255  0.48576  0.95510
    167   2.95400  4.77733  3.08936  2.84598  3.25874  3.41566  1.22786  3.65079  2.69017  3.14943  4.18982  3.25664  3.96636  3.21188  2.95792  3.02522  3.25629  3.38672  4.72421  3.21083    189 - -
          2.68618  4.42225  2.77519  2.73123  3.46354  2.40513  3.72494  3.29354  2.67741  2.69355  4.24690  2.90347  2.73739  3.18146  2.89801  2.37887  2.77519  2.98518  4.58477  3.61503
          0.03267  3.83331  4.55566  0.61958  0.77255  0.48576  0.95510
    168   1.07173  4.17366  3.42376  3.21399  4.01424  2.99909  4.24054  3.13397  3.22926  3.01730  4.05401  3.37321  3.73468  3.57418  3.48208  2.52458  2.79926  2.79519  5.44534  4.24138    190 - -
          2.68618  4.42225  2.77519  2.73123  3.46354  2.40513  3.72494  3.29354  2.67741  2.69355  4.24690  2.90347  2.73739  3.18146  2.89801  2.37887  2.77519  2.98518  4.58477  3.61503
          0.03267  3.83331  4.55566  0.61958  0.77255  0.48576  0.95510
    169   2.50011  4.62972  2.63636  2.50178  4.09962  3.11707  3.84585  3.65534  2.72179  3.33881  4.26403  1.44675  3.76922  3.08687  3.09145  2.65295  2.96465  3.27109  5.43515  4.05202    191 - -
          2.68618  4.42225  2.77520  2.73123  3.46354  2.40513  3.72494  3.29354  2.67741  2.69355  4.24690  2.90344  2.73740  3.18146  2.89801  2.37887  2.77520  2.98518  4.58477  3.61503
          0.04484  3.40106  4.55566  0.57792  0.82340  0.48576  0.95510
    170   2.63103  4.64269  2.89566  2.57219  3.73447  3.29747  1.91570  3.44459  2.46597  3.04934  3.95652  3.01882  3.55886  2.94668  2.79470  2.70821  2.75809  3.13272  5.10962  3.70570    193 - -
          2.68618  4.42225  2.77519  2.73123  3.46354  2.40513  3.72494  3.29354  2.67741  2.69355  4.24690  2.90347  2.73739  3.18146  2.89801  2.37887  2.77519  2.98518  4.58477  3.61503
          0.03267  3.83331  4.55566  0.61958  0.77255  0.48576  0.95510
    171   2.54411  4.59995  2.66194  2.50187  4.12755  3.11347  3.83131  3.61170  2.68518  3.30439  4.21376  1.53714  3.75779  3.05908  3.05515  2.62143  2.73591  3.22692  5.45485  4.08539    194 - -
          2.68618  4.42225  2.77519  2.73123  3.46354  2.40513  3.72494  3.29354  2.67741  2.69355  4.24690  2.90347  2.73739  3.18146  2.89801  2.37887  2.77519  2.98518  4.58477  3.61503
          0.03267  3.83331  4.55566  0.61958  0.77255  0.48576  0.95510
    172   2.95400  4.77733  3.08936  2.84598  3.25874  3.41566  1.22786  3.65079  2.69017  3.14943  4.18982  3.25664  3.96636  3.21188  2.95792  3.02522  3.25629  3.38672  4.72421  3.21083    195 - -
          2.68618  4.42225  2.77519  2.73123  3.46354  2.40513  3.72494  3.29354  2.67741  2.69355  4.24690  2.90347  2.73739  3.18146  2.89801  2.37887  2.77519  2.98518  4.58477  3.61503
          0.03267  3.83331  4.55566  0.61958  0.77255  0.48576  0.95510
    173   2.96244  4.80306  3.44922  2.96934  4.14774  3.45711  3.79788  3.68728  2.22447  3.21039  4.21221  3.33175  3.96216  3.02069  1.03997  3.04887  3.23144  3.41307  5.24703  4.08423    196 - -
          2.68618  4.42225  2.77519  2.73123  3.46354  2.40513  3.72494  3.29354  2.67741  2.69355  4.24690  2.90347  2.73739  3.18146  2.89801  2.37887  2.77519  2.98518  4.58477  3.61503
          0.03267  3.83331  4.55566  0.61958  0.77255  0.48576  0.95510
    174   3.00069  4.43116  4.27875  3.89360  3.34850  4.02319  4.62943  1.12779  3.72092  1.94331  3.29073  4.14446  4.45875  4.07365  3.92202  3.51524  3.30081  1.84672  5.23076  3.96523    197 - -
          2.68618  4.42225  2.77519  2.73123  3.46354  2.40513  3.72494  3.29354  2.67741  2.69355  4.24690  2.90347  2.73739  3.18146  2.89801  2.37887  2.77519  2.98518  4.58477  3.61503
          0.03267  3.83331  4.55566  0.61958  0.77255  0.48576  0.95510
    175   2.96244  4.80306  3.44922  2.96934  4.14774  3.45711  3.79788  3.68728  2.22447  3.21039  4.21221  3.33175  3.96216  3.02069  1.03997  3.04887  3.23144  3.41307  5.24703  4.08423    198 - -
          2.68618  4.42225  2.77519  2.73123  3.46354  2.40513  3.72494  3.29354  2.67741  2.69355  4.24690  2.90347  2.73739  3.18146  2.89801  2.37887  2.77519  2.98518  4.58477  3.61503
          0.03267  3.83331  4.55566  0.61958  0.77255  0.48576  0.95510
    176   2.39283  4.23760  3.39449  3.14545  3.93540  3.07797  4.16561  3.05781  3.08764  2.92266  3.97625  3.36066  3.77888  3.48460  3.34782  2.59373  1.24008  2.75697  5.37669  4.15223    199 - -
          2.68618  4.42225  2.77519  2.73123  3.46354  2.40513  3.72494  3.29354  2.67741  2.69355  4.24690  2.90347  2.73739  3.18146  2.89801  2.37887  2.77519  2.98518  4.58477  3.61503
          0.03267  3.83331  4.55566  0.61958  0.77255  0.48576  0.95510
    177   2.46963  4.51709  2.84800  2.53451  4.03467  3.16229  3.76298  3.25960  2.59447  3.12424  3.98426  1.89842  3.74091  2.96862  2.98214  2.33818  2.69594  3.07600  5.35137  4.02640    200 - -
          2.68618  4.42225  2.77519  2.73123  3.46354  2.40513  3.72494  3.29354  2.67741  2.69355  4.24690  2.90347  2.73739  3.18146  2.89801  2.37887  2.77519  2.98518  4.58477  3.61503
          0.03267  3.83331  4.55566  0.61958  0.77255  0.48576  0.95510
    178   2.34607  4.33440  3.13869  2.94029  4.06092  3.05478  4.07871  3.45265  2.99243  3.14779  4.14347  3.23993  1.32212  3.37378  3.28545  2.60152  2.88553  3.08316  5.40192  4.18056    201 - -
          2.68618  4.42225  2.77519  2.73123  3.46354  2.40513  3.72494  3.29354  2.67741  2.69355  4.24690  2.90347  2.73739  3.18146  2.89801  2.37887  2.77519  2.98518  4.58477  3.61503
          0.03267  3.83331  4.55566  0.61958  0.77255  0.48576  0.95510
    179   1.19891  4.12245  3.39949  3.16313  4.02583  2.96173  4.20132  3.08638  3.16656  2.99844  4.00092  3.31500  3.70044  3.50836  3.43402  2.44470  2.61919  2.73491  5.48562  4.25827    202 - -
          2.68618  4.42225  2.77519  2.73123  3.46354  2.40513  3.72494  3.29354  2.67741  2.69355  4.24690  2.90347  2.73739  3.18146  2.89801  2.37887  2.77519  2.98518  4.58477  3.61503
          0.03267  3.83331  4.55566  0.61958  0.77255  0.48576  0.95510
    180   2.94290  4.34811  4.43584  3.94824  3.44279  4.14632  4.71459  1.58322  3.81731  1.99116  3.28968  4.20052  4.52276  4.11963  4.04834  3.52907  3.22429  1.21818  5.35146  4.12367    203 - -
          2.68618  4.42225  2.77519  2.73123  3.46354  2.40513  3.72494  3.29354  2.67741  2.69355  4.24690  2.90347  2.73739  3.18146  2.89801  2.37887  2.77519  2.98518  4.58477  3.61503
          0.03267  3.83331  4.55566  0.61958  0.77255  0.48576  0.95510
    181   2.77735  4.33148  4.07056  3.73312  3.52219  3.68269  4.54184  2.05452  3.60028  2.21650  3.49395  3.92905  4.24584  3.96320  3.81644  3.18428  3.14015  1.07585  5.29979  4.02868    204 - -
          2.68618  4.42225  2.77519  2.73123  3.46354  2.40513  3.72494  3.29354  2.67741  2.69355  4.24690  2.90347  2.73739  3.18146  2.89801  2.37887  2.77519  2.98518  4.58477  3.61503
          0.03267  3.83331  4.55566  0.61958  0.77255  0.48576  0.95510
    182   2.93728  4.89819  3.11059  2.74023  4.27565  3.43027  3.73920  3.70262  1.09321  3.27660  4.24077  3.16620  3.93389  2.93335  2.42656  2.98220  3.19379  3.41283  5.34690  4.15427    205 - -
          2.68618  4.42225  2.77519  2.73123  3.46354  2.40513  3.72494  3.29354  2.67741  2.69355  4.24690  2.90347  2.73739  3.18146  2.89801  2.37887  2.77519  2.98518  4.58477  3.61503
          0.03267  3.83331  4.55566  0.61958  0.77255  0.48576  0.95510
    183   2.39283  4.23760  3.39449  3.14545  3.93540  3.07797  4.16561  3.05781  3.08764  2.92266  3.97625  3.36066  3.77888  3.48460  3.34782  2.59373  1.24008  2.75697  5.37669  4.15223    206 - -
          2.68618  4.42225  2.77519  2.73123  3.46354  2.40513  3.72494  3.29354  2.67741  2.69355  4.24690  2.90347  2.73739  3.18146  2.89801  2.37887  2.77519  2.98518  4.58477  3.61503
          0.03267  3.83331  4.55566  0.61958  0.77255  0.48576  0.95510
    184   2.91988  5.02110  2.47315  1.08242  4.36262  3.24971  3.83400  3.80877  2.70968  3.43251  4.40898  2.91268  3.85265  3.05094  3.11392  2.90671  3.22405  3.49693  5.54163  4.26464    207 - -
          2.68618  4.42225  2.77519  2.73123  3.46354  2.40513  3.72494  3.29354  2.67741  2.69355  4.24690  2.90347  2.73739  3.18146  2.89801  2.37887  2.77519  2.98518  4.58477  3.61503
          0.03267  3.83331  4.55566  0.61958  0.77255  0.48576  0.95510
    185   2.57141  4.62504  2.64391  2.49954  4.10197  3.11960  3.83576  3.63787  2.69773  3.32287  4.24403  1.47806  3.76735  3.07186  3.06516  2.64446  2.83491  3.25557  5.43699  4.05449    208 - -
          2.68618  4.42225  2.77519  2.73123  3.46354  2.40513  3.72494  3.29354  2.67741  2.69355  4.24690  2.90347  2.73739  3.18146  2.89801  2.37887  2.77519  2.98518  4.58477  3.61503
          0.03267  3.83331  4.55566  0.61958  0.77255  0.48576  0.95510
    186   2.29685  4.21637  3.17347  2.98809  4.03764  2.94703  4.09871  3.55525  3.05919  3.27876  4.20859  3.21872  3.68274  3.41172  3.34598  1.15167  2.77417  3.09895  5.41341  4.12111    209 - -
          2.68618  4.42225  2.77519  2.73123  3.46354  2.40513  3.72494  3.29354  2.67741  2.69355  4.24690  2.90347  2.73739  3.18146  2.89801  2.37887  2.77519  2.98518  4.58477  3.61503
          0.03267  3.83331  4.55566  0.61958  0.77255  0.48576  0.95510
    187   3.27247  4.66076  4.03252  3.72939  2.62890  3.68729  3.85382  3.29499  3.45267  2.69637  3.93054  3.88649  4.20192  3.84238  3.58772  3.47650  3.57104  3.18424  0.96813  2.63316    210 - -
          2.68618  4.42225  2.77519  2.73123  3.46354  2.40513  3.72494  3.29354  2.67741  2.69355  4.24690  2.90347  2.73739  3.18146  2.89801  2.37887  2.77519  2.98518  4.58477  3.61503
          0.03267  3.83331  4.55566  0.61958  0.77255  0.48576  0.95510
    188   2.21471  4.17195  3.10250  2.89922  4.20529  2.46076  4.06956  3.67473  3.02918  3.36128  4.20799  3.14153  3.62853  3.33969  3.35086  1.32440  2.69287  3.14471  5.53546  4.28358    211 - -
          2.68618  4.42225  2.77519  2.73123  3.46354  2.40513  3.72494  3.29354  2.67741  2.69355  4.24690  2.90347  2.73739  3.18146  2.89801  2.37887  2.77519  2.98518  4.58477  3.61503
          0.03267  3.83331  4.55566  0.61958  0.77255  0.48576  0.95510
    189   2.70719  4.81219  2.56218  2.41188  3.92712  3.20587  3.51247  3.76944  2.59541  3.34684  4.25568  1.49409  3.80856  2.98825  2.96840  2.73483  3.03776  3.40248  5.28245  3.83295    212 - -
          2.68618  4.42225  2.77519  2.73123  3.46354  2.40513  3.72494  3.29354  2.67741  2.69355  4.24690  2.90347  2.73739  3.18146  2.89801  2.37887  2.77519  2.98518  4.58477  3.61503
          0.03267  3.83331  4.55566  0.61958  0.77255  0.48576  0.95510
    190   2.93728  4.89819  3.11059  2.74023  4.27565  3.43027  3.73920  3.70262  1.09321  3.27660  4.24077  3.16620  3.93389  2.93335  2.42656  2.98220  3.19379  3.41283  5.34690  4.15427    213 - -
          2.68618  4.42225  2.77519  2.73123  3.46354  2.40513  3.72494  3.29354  2.67741  2.69355  4.24690  2.90347  2.73739  3.18146  2.89801  2.37887  2.77519  2.98518  4.58477  3.61503
          0.03267  3.83331  4.55566  0.61958  0.77255  0.48576  0.95510
    191   1.20094  4.12169  3.39981  3.16264  4.02661  2.96123  4.20073  3.08634  3.16573  2.99892  4.00041  3.31439  3.69988  3.50739  3.43344  2.44367  2.61427  2.73450  5.48610  4.25904    214 - -
          2.68618  4.42225  2.77519  2.73123  3.46354  2.40513  3.72494  3.29354  2.67741  2.69355  4.24690  2.90347  2.73739  3.18146  2.89801  2.37887  2.77519  2.98518  4.58477  3.61503
          0.03267  3.83331  4.55566  0.61958  0.77255  0.48576  0.95510
    192   2.93728  4.89819  3.11059  2.74023  4.27565  3.43027  3.73920  3.70262  1.09321  3.27660  4.24077  3.16620  3.93389  2.93335  2.42656  2.98220  3.19379  3.41283  5.34690  4.15427    215 - -
          2.68618  4.42225  2.77519  2.73123  3.46354  2.40513  3.72494  3.29354  2.67741  2.69355  4.24690  2.90347  2.73739  3.18146  2.89801  2.37887  2.77519  2.98518  4.58477  3.61503
          0.03267  3.83331  4.55566  0.61958  0.77255  0.48576  0.95510
    193   2.29685  4.21637  3.17347  2.98809  4.03764  2.94703  4.09871  3.55525  3.05919  3.27876  4.20859  3.21872  3.68274  3.41172  3.34598  1.15167  2.77417  3.09895  5.41341  4.12111    216 - -
          2.68618  4.42225  2.77519  2.73123  3.46354  2.40513  3.72494  3.29354  2.67741  2.69355  4.24690  2.90347  2.73739  3.18146  2.89801  2.37887  2.77519  2.98518  4.58477  3.61503
          0.03267  3.83331  4.55566  0.61958  0.77255  0.48576  0.95510
    194   3.00069  4.43116  4.27875  3.89360  3.34850  4.02319  4.62943  1.12779  3.72092  1.94331  3.29073  4.14446  4.45875  4.07365  3.92202  3.51524  3.30081  1.84672  5.23076  3.96523    217 - -
          2.68618  4.42225  2.77519  2.73123  3.46354  2.40513  3.72494  3.29354  2.67741  2.69355  4.24690  2.90347  2.73739  3.18146  2.89801  2.37887  2.77519  2.98518  4.58477  3.61503
          0.03267  3.83331  4.55566  0.61958  0.77255  0.48576  0.95510
    195   2.54377  1.02349  4.05271  3.78392  3.78490  3.17442  4.43969  2.92287  3.61082  2.83983  3.96010  3.78137  3.87827  3.95859  3.74191  2.81523  3.00733  2.66995  5.20861  4.07268    218 - -
          2.68618  4.42225  2.77519  2.73123  3.46354  2.40513  3.72494  3.29354  2.67741  2.69355  4.24690  2.90347  2.73739  3.18146  2.89801  2.37887  2.77519  2.98518  4.58477  3.61503
          0.03267  3.83331  4.55566  0.61958  0.77255  0.48576  0.95510
    196   2.85105  4.83432  2.87849  2.63337  3.99748  3.34092  3.79107  3.62291  2.45706  3.12909  4.15878  3.09247  3.89429  1.30538  2.74170  2.90080  3.14840  3.35524  5.27682  3.96819    219 - -
          2.68618  4.42225  2.77519  2.73123  3.46354  2.40513  3.72494  3.29354  2.67741  2.69355  4.24690  2.90347  2.73739  3.18146  2.89801  2.37887  2.77519  2.98518  4.58477  3.61503
          0.03267  3.83331  4.55566  0.61958  0.77255  0.48576  0.95510
    197   2.85105  4.83432  2.87849  2.63337  3.99748  3.34092  3.79107  3.62291  2.45706  3.12909  4.15878  3.09247  3.89429  1.30538  2.74170  2.90080  3.14840  3.35524  5.27682  3.96819    220 - -
          2.68618  4.42225  2.77519  2.73123  3.46354  2.40513  3.72494  3.29354  2.67741  2.69355  4.24690  2.90347  2.73739  3.18146  2.89801  2.37887  2.77519  2.98518  4.58477  3.61503
          0.03267  3.83331  4.55566  0.61958  0.77255  0.48576  0.95510
    198   2.85105  4.83432  2.87849  2.63337  3.99748  3.34092  3.79107  3.62291  2.45706  3.12909  4.15878  3.09247  3.89429  1.30538  2.74170  2.90080  3.14840  3.35524  5.27682  3.96819    221 - -
          2.68618  4.42225  2.77519  2.73123  3.46354  2.40513  3.72494  3.29354  2.67741  2.69355  4.24690  2.90347  2.73739  3.18146  2.89801  2.37887  2.77519  2.98518  4.58477  3.61503
          0.03267  3.83331  4.55566  0.61958  0.77255  0.48576  0.95510
    199   2.93728  4.89819  3.11059  2.74023  4.27565  3.43027  3.73920  3.70262  1.09321  3.27660  4.24077  3.16620  3.93389  2.93335  2.42656  2.98220  3.19379  3.41283  5.34690  4.15427    222 - -
          2.68618  4.42225  2.77519  2.73123  3.46354  2.40513  3.72494  3.29354  2.67741  2.69355  4.24690  2.90347  2.73739  3.18146  2.89801  2.37887  2.77519  2.98518  4.58477  3.61503
          0.03267  3.83331  4.55566  0.61958  0.77255  0.48576  0.95510
    200   2.70160  4.46475  3.30467  3.13857  4.13596  3.15450  4.21875  3.67189  3.19263  3.30276  4.35139  3.44890  0.90375  3.58263  3.44207  2.86802  3.14023  3.32166  5.33268  4.25630    223 - -
          2.68618  4.42225  2.77519  2.73123  3.46354  2.40513  3.72494  3.29354  2.67741  2.69355  4.24690  2.90347  2.73739  3.18146  2.89801  2.37887  2.77519  2.98518  4.58477  3.61503
          0.03267  3.83331  4.55566  0.61958  0.77255  0.48576  0.95510
    201   2.85105  4.83432  2.87849  2.63337  3.99748  3.34092  3.79107  3.62291  2.45706  3.12909  4.15878  3.09247  3.89429  1.30538  2.74170  2.90080  3.14840  3.35524  5.27682  3.96819    224 - -
          2.68618  4.42225  2.77519  2.73123  3.46354  2.40513  3.72494  3.29354  2.67741  2.69355  4.24690  2.90347  2.73739  3.18146  2.89801  2.37887  2.77519  2.98518  4.58477  3.61503
          0.03267  3.83331  4.55566  0.61958  0.77255  0.48576  0.95510
    202   2.96244  4.80306  3.44922  2.96934  4.14774  3.45711  3.79788  3.68728  2.22447  3.21039  4.21221  3.33175  3.96216  3.02069  1.03997  3.04887  3.23144  3.41307  5.24703  4.08423    225 - -
          2.68618  4.42225  2.77519  2.73123  3.46354  2.40513  3.72494  3.29354  2.67741  2.69355  4.24690  2.90347  2.73739  3.18146  2.89801  2.37887  2.77519  2.98518  4.58477  3.61503
          0.03267  3.83331  4.55566  0.61958  0.77255  0.48576  0.95510
    203   2.96244  4.80306  3.44922  2.96934  4.14774  3.45711  3.79788  3.68728  2.22447  3.21039  4.21221  3.33175  3.96216  3.02069  1.03997  3.04887  3.23144  3.41307  5.24703  4.08423    226 - -
          2.68618  4.42225  2.77519  2.73123  3.46354  2.40513  3.72494  3.29354  2.67741  2.69355  4.24690  2.90347  2.73739  3.18146  2.89801  2.37887  2.77519  2.98518  4.58477  3.61503
          0.03267  3.83331  4.55566  0.61958  0.77255  0.48576  0.95510
    204   2.70160  4.46475  3.30467  3.13857  4.13596  3.15450  4.21875  3.67189  3.19263  3.30276  4.35139  3.44890  0.90375  3.58263  3.44207  2.86802  3.14023  3.32166  5.33268  4.25630    227 - -
          2.68618  4.42225  2.77519  2.73123  3.46354  2.40513  3.72494  3.29354  2.67741  2.69355  4.24690  2.90347  2.73739  3.18146  2.89801  2.37887  2.77519  2.98518  4.58477  3.61503
          0.03267  3.83331  4.55566  0.61958  0.77255  0.48576  0.95510
    205   2.54377  1.02349  4.05271  3.78392  3.78490  3.17442  4.43969  2.92287  3.61082  2.83983  3.96010  3.78137  3.87827  3.95859  3.74191  2.81523  3.00733  2.66995  5.20861  4.07268    228 - -
          2.68618  4.42225  2.77519  2.73123  3.46354  2.40513  3.72494  3.29354  2.67741  2.69355  4.24690  2.90347  2.73739  3.18146  2.89801  2.37887  2.77519  2.98518  4.58477  3.61503
          0.03267  3.83331  4.55566  0.61958  0.77255  0.48576  0.95510
    206   2.29685  4.21637  3.17347  2.98809  4.03764  2.94703  4.09871  3.55525  3.05919  3.27876  4.20859  3.21872  3.68274  3.41172  3.34598  1.15167  2.77417  3.09895  5.41341  4.12111    229 - -
          2.68618  4.42225  2.77519  2.73123  3.46354  2.40513  3.72494  3.29354  2.67741  2.69355  4.24690  2.90347  2.73739  3.18146  2.89801  2.37887  2.77519  2.98518  4.58477  3.61503
          0.03267  3.83331  4.55566  0.61958  0.77255  0.48576  0.95510
    207   2.91988  5.02110  2.47315  1.08242  4.36262  3.24971  3.83400  3.80877  2.70968  3.43251  4.40898  2.91268  3.85265  3.05094  3.11392  2.90671  3.22405  3.49693  5.54163  4.26464    230 - -
          2.68618  4.42225  2.77519  2.73123  3.46354  2.40513  3.72494  3.29354  2.67741  2.69355  4.24690  2.90347  2.73739  3.18146  2.89801  2.37887  2.77519  2.98518  4.58477  3.61503
          0.03267  3.83331  4.55566  0.61958  0.77255  0.48576  0.95510
    208   3.11196  4.58622  4.12631  3.76666  3.12192  3.93184  4.43470  2.32463  3.53476  0.92499  3.15833  4.04585  4.37439  3.91249  3.71697  3.49910  3.40826  2.35167  4.98632  3.70038    231 - -
          2.68618  4.42225  2.77519  2.73123  3.46354  2.40513  3.72494  3.29354  2.67741  2.69355  4.24690  2.90347  2.73739  3.18146  2.89801  2.37887  2.77519  2.98518  4.58477  3.61503
          0.03267  3.83331  4.55566  0.61958  0.77255  0.48576  0.95510
    209   3.11196  4.58622  4.12631  3.76666  3.12192  3.93184  4.43470  2.32463  3.53476  0.92499  3.15833  4.04585  4.37439  3.91249  3.71697  3.49910  3.40826  2.35167  4.98632  3.70038    232 - -
          2.68618  4.42225  2.77519  2.73123  3.46354  2.40513  3.72494  3.29354  2.67741  2.69355  4.24690  2.90347  2.73739  3.18146  2.89801  2.37887  2.77519  2.98518  4.58477  3.61503
          0.03267  3.83331  4.55566  0.61958  0.77255  0.48576  0.95510
    210   2.93728  4.89819  3.11059  2.74023  4.27565  3.43027  3.73920  3.70262  1.09321  3.27660  4.24077  3.16620  3.93389  2.93335  2.42656  2.98220  3.19379  3.41283  5.34690  4.15427    233 - -
          2.68618  4.42225  2.77519  2.73123  3.46354  2.40513  3.72494  3.29354  2.67741  2.69355  4.24690  2.90347  2.73739  3.18146  2.89801  2.37887  2.77519  2.98518  4.58477  3.61503
          0.03267  3.83331  4.55566  0.61958  0.77255  0.48576  0.95510
    211   3.19174  4.69658  3.78095  3.50357  2.29608  3.78493  3.60212  3.20654  3.36221  2.67042  3.88582  3.67609  4.25997  3.67765  3.55371  3.33213  3.47840  3.07532  3.93814  1.03348    234 - -
          2.68618  4.42225  2.77519  2.73123  3.46354  2.40513  3.72494  3.29354  2.67741  2.69355  4.24690  2.90347  2.73739  3.18146  2.89801  2.37887  2.77519  2.98518  4.58477  3.61503
          0.03267  3.83331  4.55566  0.61958  0.77255  0.48576  0.95510
    212   3.11196  4.58622  4.12631  3.76666  3.12192  3.93184  4.43470  2.32463  3.53476  0.92499  3.15833  4.04585  4.37439  3.91249  3.71697  3.49910  3.40826  2.35167  4.98632  3.70038    235 - -
          2.68618  4.42225  2.77519  2.73123  3.46354  2.40513  3.72494  3.29354  2.67741  2.69355  4.24690  2.90347  2.73739  3.18146  2.89801  2.37887  2.77519  2.98518  4.58477  3.61503
          0.03267  3.83331  4.55566  0.61958  0.77255  0.48576  0.95510
    213   2.39283  4.23760  3.39449  3.14545  3.93540  3.07797  4.16561  3.05781  3.08764  2.92266  3.97625  3.36066  3.77888  3.48460  3.34782  2.59373  1.24008  2.75697  5.37669  4.15223    236 - -
          2.68618  4.42225  2.77519  2.73123  3.46354  2.40513  3.72494  3.29354  2.67741  2.69355  4.24690  2.90347  2.73739  3.18146  2.89801  2.37887  2.77519  2.98518  4.58477  3.61503
          0.03267  3.83331  4.55566  0.61958  0.77255  0.48576  0.95510
    214   2.39283  4.23760  3.39449  3.14545  3.93540  3.07797  4.16561  3.05781  3.08764  2.92266  3.97625  3.36066  3.77888  3.48460  3.34782  2.59373  1.24008  2.75697  5.37669  4.15223    237 - -
          2.68618  4.42225  2.77519  2.73123  3.46354  2.40513  3.72494  3.29354  2.67741  2.69355  4.24690  2.90347  2.73739  3.18146  2.89801  2.37887  2.77519  2.98518  4.58477  3.61503
          0.03267  3.83331  4.55566  0.61958  0.77255  0.48576  0.95510
    215   2.50946  4.58963  2.62255  2.46524  4.16158  3.08204  3.81730  3.72881  2.69546  3.36952  4.23957  1.62696  3.73222  3.04003  3.08477  2.30120  2.89490  3.30078  5.47720  4.09723    238 - -
          2.68618  4.42225  2.77519  2.73123  3.46354  2.40513  3.72494  3.29354  2.67741  2.69355  4.24690  2.90347  2.73739  3.18146  2.89801  2.37887  2.77519  2.98518  4.58477  3.61503
          0.03267  3.83331  4.55566  0.61958  0.77255  0.48576  0.95510
    216   2.83435  5.14182  1.20526  2.15383  4.46205  3.13789  3.77796  4.03756  2.82408  3.64183  4.54970  2.62048  3.78564  2.98365  3.37136  2.77818  3.16394  3.64404  5.71866  4.27376    239 - -
          2.68618  4.42225  2.77519  2.73123  3.46354  2.40513  3.72494  3.29354  2.67741  2.69355  4.24690  2.90347  2.73739  3.18146  2.89801  2.37887  2.77519  2.98518  4.58477  3.61503
          0.03267  3.83331  4.55566  0.61958  0.77255  0.48576  0.95510
    217   2.94861  5.06905  0.97588  2.31273  4.44109  3.18196  3.89823  4.02058  2.97521  3.63620  4.61408  2.86686  3.83206  3.13777  3.48558  2.91585  3.28658  3.66416  5.61725  4.32128    240 - -
          2.68618  4.42225  2.77519  2.73123  3.46354  2.40513  3.72494  3.29354  2.67741  2.69355  4.24690  2.90347  2.73739  3.18146  2.89801  2.37887  2.77519  2.98518  4.58477  3.61503
          0.03267  3.83331  4.55566  0.61958  0.77255  0.48576  0.95510
    218   2.70160  4.46475  3.30467  3.13857  4.13596  3.15450  4.21875  3.67189  3.19263  3.30276  4.35139  3.44890  0.90375  3.58263  3.44207  2.86802  3.14023  3.32166  5.33268  4.25630    241 - -
          2.68618  4.42225  2.77519  2.73123  3.46354  2.40513  3.72494  3.29354  2.67741  2.69355  4.24690  2.90347  2.73739  3.18146  2.89801  2.37887  2.77519  2.98518  4.58477  3.61503
          0.03267  3.83331  4.55566  0.61958  0.77255  0.48576  0.95510
    219   2.70160  4.46475  3.30467  3.13857  4.13596  3.15450  4.21875  3.67189  3.19263  3.30276  4.35139  3.44890  0.90375  3.58263  3.44207  2.86802  3.14023  3.32166  5.33268  4.25630    242 - -
          2.68618  4.42225  2.77519  2.73123  3.46354  2.40513  3.72494  3.29354  2.67741  2.69355  4.24690  2.90347  2.73739  3.18146  2.89801  2.37887  2.77519  2.98518  4.58477  3.61503
          0.03267  3.83331  4.55566  0.61958  0.77255  0.48576  0.95510
    220   2.81489  4.86126  2.84487  2.54128  3.57644  3.40524  1.84788  3.59319  2.34705  3.11871  4.05329  3.00921  3.89561  2.61905  2.64900  2.84325  3.06751  3.30474  4.97500  3.49632    243 - -
          2.68618  4.42225  2.77519  2.73123  3.46354  2.40513  3.72494  3.29354  2.67741  2.69355  4.24690  2.90347  2.73739  3.18146  2.89801  2.37887  2.77519  2.98518  4.58477  3.61503
          0.03267  3.83331  4.55566  0.61958  0.77255  0.48576  0.95510
    221   2.39283  4.23760  3.39449  3.14545  3.93540  3.07797  4.16561  3.05781  3.08764  2.92266  3.97625  3.36066  3.77888  3.48460  3.34782  2.59373  1.24008  2.75697  5.37669  4.15223    244 - -
          2.68618  4.42225  2.77519  2.73123  3.46354  2.40513  3.72494  3.29354  2.67741  2.69355  4.24690  2.90347  2.73739  3.18146  2.89801  2.37887  2.77519  2.98518  4.58477  3.61503
          0.03267  3.83331  4.55566  0.61958  0.77255  0.48576  0.95510
    222   2.93728  4.89819  3.11059  2.74023  4.27565  3.43027  3.73920  3.70262  1.09321  3.27660  4.24077  3.16620  3.93389  2.93335  2.42656  2.98220  3.19379  3.41283  5.34690  4.15427    245 - -
          2.68618  4.42225  2.77519  2.73123  3.46354  2.40513  3.72494  3.29354  2.67741  2.69355  4.24690  2.90347  2.73739  3.18146  2.89801  2.37887  2.77519  2.98518  4.58477  3.61503
          0.03267  3.83331  4.55566  0.61958  0.77255  0.48576  0.95510
    223   2.29208  4.31613  3.12905  2.92420  4.06423  3.04164  4.06698  3.43395  2.97705  3.13923  4.12428  3.22117  1.38489  3.35464  3.27502  2.57243  2.85699  3.05954  5.41483  4.18500    246 - -
          2.68618  4.42225  2.77519  2.73123  3.46354  2.40513  3.72494  3.29354  2.67741  2.69355  4.24690  2.90347  2.73739  3.18146  2.89801  2.37887  2.77519  2.98518  4.58477  3.61503
          0.03267  3.83331  4.55566  0.61958  0.77255  0.48576  0.95510
    224   2.14170  4.16125  3.37204  3.09179  3.98085  3.01651  4.13083  3.03030  3.05141  2.94054  3.93530  3.29219  3.72520  3.42153  3.33203  2.48143  1.44479  2.70131  5.43398  4.20181    247 - -
          2.68618  4.42225  2.77519  2.73123  3.46354  2.40513  3.72494  3.29354  2.67741  2.69355  4.24690  2.90347  2.73739  3.18146  2.89801  2.37887  2.77519  2.98518  4.58477  3.61503
          0.03267  3.83331  4.55566  0.61958  0.77255  0.48576  0.95510
    225   2.91988  5.02110  2.47315  1.08242  4.36262  3.24971  3.83400  3.80877  2.70968  3.43251  4.40898  2.91268  3.85265  3.05094  3.11392  2.90671  3.22405  3.49693  5.54163  4.26464    248 - -
          2.68618  4.42225  2.77519  2.73123  3.46354  2.40513  3.72494  3.29354  2.67741  2.69355  4.24690  2.90347  2.73739  3.18146  2.89801  2.37887  2.77519  2.98518  4.58477  3.61503
          0.03267  3.83331  4.55566  0.61958  0.77255  0.48576  0.95510
    226   2.46920  4.54289  2.68011  2.48657  4.20212  3.07903  3.81500  3.66300  2.67542  3.31877  4.17618  1.70974  3.72001  3.02467  3.06545  2.33532  2.69181  3.23942  5.49843  4.15477    249 - -
          2.68618  4.42225  2.77519  2.73123  3.46354  2.40513  3.72494  3.29354  2.67741  2.69355  4.24690  2.90347  2.73739  3.18146  2.89801  2.37887  2.77519  2.98518  4.58477  3.61503
          0.03267  3.83331  4.55566  0.61958  0.77255  0.48576  0.95510
    227   2.96244  4.80306  3.44922  2.96934  4.14774  3.45711  3.79788  3.68728  2.22447  3.21039  4.21221  3.33175  3.96216  3.02069  1.03997  3.04887  3.23144  3.41307  5.24703  4.08423    250 - -
          2.68618  4.42225  2.77519  2.73123  3.46354  2.40513  3.72494  3.29354  2.67741  2.69355  4.24690  2.90347  2.73739  3.18146  2.89801  2.37887  2.77519  2.98518  4.58477  3.61503
          0.03267  3.83331  4.55566  0.61958  0.77255  0.48576  0.95510
    228   2.56080  4.63271  2.60305  2.46868  4.09925  3.10267  3.82188  3.72264  2.70007  3.37815  4.27548  1.49982  3.75554  3.05928  3.07695  2.51558  2.94473  3.31349  5.43596  4.03189    251 - -
          2.68618  4.42225  2.77519  2.73123  3.46354  2.40513  3.72494  3.29354  2.67741  2.69355  4.24690  2.90347  2.73739  3.18146  2.89801  2.37887  2.77519  2.98518  4.58477  3.61503
          0.03267  3.83331  4.55566  0.61958  0.77255  0.48576  0.95510
    229   2.24658  4.18754  3.12947  2.93814  4.14237  2.77422  4.08331  3.63128  3.03713  3.34256  4.21739  3.17300  3.64971  3.37151  3.33959  1.21443  2.72561  3.12818  5.48778  4.22038    252 - -
          2.68618  4.42225  2.77519  2.73123  3.46354  2.40513  3.72494  3.29354  2.67741  2.69355  4.24690  2.90347  2.73739  3.18146  2.89801  2.37887  2.77519  2.98518  4.58477  3.61503
          0.03267  3.83331  4.55566  0.61958  0.77255  0.48576  0.95510
    230   2.41195  4.40936  2.87888  2.64567  3.94372  3.06925  3.60573  3.57779  2.72280  3.21700  4.08569  2.91599  3.71949  3.10315  3.07033  1.46601  2.81063  3.15903  5.30999  3.94264    253 - -
          2.68618  4.42225  2.77519  2.73123  3.46354  2.40513  3.72494  3.29354  2.67741  2.69355  4.24690  2.90347  2.73739  3.18146  2.89801  2.37887  2.77519  2.98518  4.58477  3.61503
          0.03267  3.83331  4.55566  0.61958  0.77255  0.48576  0.95510
    231   2.91425  4.96916  3.27033  2.70654  4.33603  3.54087  3.57922  3.72916  1.85106  3.22791  4.11852  3.11526  3.94611  2.63676  1.42411  2.93801  3.10949  3.42922  5.32671  4.12271    254 - -
          2.68618  4.42225  2.77519  2.73123  3.46354  2.40513  3.72494  3.29354  2.67741  2.69355  4.24690  2.90347  2.73739  3.18146  2.89801  2.37887  2.77519  2.98518  4.58477  3.61503
          0.03267  3.83331  4.55566  0.61958  0.77255  0.48576  0.95510
    232   2.94861  5.06905  0.97588  2.31273  4.44109  3.18196  3.89823  4.02058  2.97521  3.63620  4.61408  2.86686  3.83206  3.13777  3.48558  2.91585  3.28658  3.66416  5.61725  4.32128    255 - -
          2.68618  4.42225  2.77519  2.73123  3.46354  2.40513  3.72494  3.29354  2.67741  2.69355  4.24690  2.90347  2.73739  3.18146  2.89801  2.37887  2.77519  2.98518  4.58477  3.61503
          0.03267  3.83331  4.55566  0.61958  0.77255  0.48576  0.95510
    233   2.93728  4.89819  3.11059  2.74023  4.27565  3.43027  3.73920  3.70262  1.09321  3.27660  4.24077  3.16620  3.93389  2.93335  2.42656  2.98220  3.19379  3.41283  5.34690  4.15427    256 - -
          2.68618  4.42225  2.77519  2.73123  3.46354  2.40513  3.72494  3.29354  2.67741  2.69355  4.24690  2.90347  2.73739  3.18146  2.89801  2.37887  2.77519  2.98518  4.58477  3.61503
          0.03267  3.83331  4.55566  0.61958  0.77255  0.48576  0.95510
    234   2.54377  1.02349  4.05271  3.78392  3.78490  3.17442  4.43969  2.92287  3.61082  2.83983  3.96010  3.78137  3.87827  3.95859  3.74191  2.81523  3.00733  2.66995  5.20861  4.07268    257 - -
          2.68618  4.42225  2.77519  2.73123  3.46354  2.40513  3.72494  3.29354  2.67741  2.69355  4.24690  2.90347  2.73739  3.18146  2.89801  2.37887  2.77519  2.98518  4.58477  3.61503
          0.03267  3.83331  4.55566  0.61958  0.77255  0.48576  0.95510
    235   2.08683  4.23936  3.27706  2.83619  3.82565  3.14013  3.88284  2.92541  2.79261  2.86386  3.74918  3.06550  3.40136  3.14097  3.14331  2.51162  1.90694  2.75421  5.21646  3.97087    258 - -
          2.68618  4.42225  2.77519  2.73123  3.46354  2.40513  3.72494  3.29354  2.67741  2.69355  4.24690  2.90347  2.73739  3.18146  2.89801  2.37887  2.77519  2.98518  4.58477  3.61503
          0.03267  3.83331  4.55566  0.61958  0.77255  0.48576  0.95510
    236   2.29685  4.21637  3.17347  2.98809  4.03764  2.94703  4.09871  3.55525  3.05919  3.27876  4.20859  3.21872  3.68274  3.41172  3.34598  1.15167  2.77417  3.09895  5.41341  4.12111    259 - -
          2.68618  4.42225  2.77519  2.73123  3.46354  2.40513  3.72494  3.29354  2.67741  2.69355  4.24690  2.90347  2.73739  3.18146  2.89801  2.37887  2.77519  2.98518  4.58477  3.61503
          0.03267  3.83331  4.55566  0.61958  0.77255  0.48576  0.95510
    237   2.85190  4.91721  2.98261  2.61410  4.29033  3.40767  3.65769  3.72623  1.26725  3.29701  4.20268  2.95443  3.89999  2.83304  2.35971  2.87925  3.10337  3.40629  5.37294  4.11704    260 - -
          2.68618  4.42225  2.77519  2.73123  3.46354  2.40513  3.72494  3.29354  2.67741  2.69355  4.24690  2.90347  2.73739  3.18146  2.89801  2.37887  2.77519  2.98518  4.58477  3.61503
          0.03267  3.83331  4.55566  0.61958  0.77255  0.48576  0.95510
    238   2.93728  4.89819  3.11059  2.74023  4.27565  3.43027  3.73920  3.70262  1.09321  3.27660  4.24077  3.16620  3.93389  2.93335  2.42656  2.98220  3.19379  3.41283  5.34690  4.15427    261 - -
          2.68618  4.42225  2.77519  2.73123  3.46354  2.40513  3.72494  3.29354  2.67741  2.69355  4.24690  2.90347  2.73739  3.18146  2.89801  2.37887  2.77519  2.98518  4.58477  3.61503
          0.03267  3.83331  4.55566  0.61958  0.77255  0.48576  0.95510
    239   2.93728  4.89819  3.11059  2.74023  4.27565  3.43027  3.73920  3.70262  1.09321  3.27660  4.24077  3.16620  3.93389  2.93335  2.42656  2.98220  3.19379  3.41283  5.34690  4.15427    262 - -
          2.68618  4.42225  2.77519  2.73123  3.46354  2.40513  3.72494  3.29354  2.67741  2.69355  4.24690  2.90347  2.73739  3.18146  2.89801  2.37887  2.77519  2.98518  4.58477  3.61503
          0.03267  3.83331  4.55566  0.61958  0.77255  0.48576  0.95510
    240   2.24395  4.42504  2.83712  2.57009  3.76826  3.15528  3.76218  3.35943  2.65065  3.02358  3.86676  2.99894  3.15191  2.96909  3.07036  1.86538  2.74155  2.99738  5.29264  3.99642    263 - -
          2.68618  4.42225  2.77519  2.73123  3.46354  2.40513  3.72494  3.29354  2.67741  2.69355  4.24690  2.90347  2.73739  3.18146  2.89801  2.37887  2.77519  2.98518  4.58477  3.61503
          0.03267  3.83331  4.55566  0.61958  0.77255  0.48576  0.95510
    241   2.95400  4.77733  3.08936  2.84598  3.25874  3.41566  1.22786  3.65079  2.69017  3.14943  4.18982  3.25664  3.96636  3.21188  2.95792  3.02522  3.25629  3.38672  4.72421  3.21083    264 - -
          2.68618  4.42225  2.77519  2.73123  3.46354  2.40513  3.72494  3.29354  2.67741  2.69355  4.24690  2.90347  2.73739  3.18146  2.89801  2.37887  2.77519  2.98518  4.58477  3.61503
          0.03267  3.83331  4.55566  0.61958  0.77255  0.48576  0.95510
    242   2.41846  4.25603  3.39620  3.00517  3.71899  3.21395  3.99166  2.81336  2.87917  2.46303  3.71435  3.29567  3.82395  3.28570  3.17692  2.55460  1.67753  2.55857  5.20900  3.93116    265 - -
          2.68618  4.42225  2.77519  2.73123  3.46354  2.40513  3.72494  3.29354  2.67741  2.69355  4.24690  2.90347  2.73739  3.18146  2.89801  2.37887  2.77519  2.98518  4.58477  3.61503
          0.03267  3.83331  4.55566  0.61958  0.77255  0.48576  0.95510
    243   2.85105  4.83432  2.87849  2.63337  3.99748  3.34092  3.79107  3.62291  2.45706  3.12909  4.15878  3.09247  3.89429  1.30538  2.74170  2.90080  3.14840  3.35524  5.27682  3.96819    266 - -
          2.68618  4.42225  2.77519  2.73123  3.46354  2.40513  3.72494  3.29354  2.67741  2.69355  4.24690  2.90347  2.73739  3.18146  2.89801  2.37887  2.77519  2.98518  4.58477  3.61503
          0.03267  3.83331  4.55566  0.61958  0.77255  0.48576  0.95510
    244   2.26348  4.23374  3.08083  2.81740  4.13057  2.95488  3.98133  3.57899  2.89586  3.25309  4.10990  3.11091  2.61945  3.23104  3.23774  1.49630  2.71007  3.10468  5.46448  4.19576    267 - -
          2.68618  4.42225  2.77519  2.73123  3.46354  2.40513  3.72494  3.29354  2.67741  2.69355  4.24690  2.90347  2.73739  3.18146  2.89801  2.37887  2.77519  2.98518  4.58477  3.61503
          0.03267  3.83331  4.55566  0.61958  0.77255  0.48576  0.95510
    245   2.85105  4.83432  2.87849  2.63337  3.99748  3.34092  3.79107  3.62291  2.45706  3.12909  4.15878  3.09247  3.89429  1.30538  2.74170  2.90080  3.14840  3.35524  5.27682  3.96819    268 - -
          2.68618  4.42225  2.77519  2.73123  3.46354  2.40513  3.72494  3.29354  2.67741  2.69355  4.24690  2.90347  2.73739  3.18146  2.89801  2.37887  2.77519  2.98518  4.58477  3.61503
          0.03267  3.83331  4.55566  0.61958  0.77255  0.48576  0.95510
    246   2.22118  4.16796  3.25135  2.89869  4.05574  2.96302  3.98326  3.41118  2.89959  3.12770  3.98255  3.15647  3.27533  3.23507  3.23640  1.56261  2.31843  2.86319  5.40976  4.16784    269 - -
          2.68618  4.42225  2.77519  2.73123  3.46354  2.40513  3.72494  3.29354  2.67741  2.69355  4.24690  2.90347  2.73739  3.18146  2.89801  2.37887  2.77519  2.98518  4.58477  3.61503
          0.03267  3.83331  4.55566  0.61958  0.77255  0.48576  0.95510
    247   2.75782  4.91110  2.76452  2.43786  3.99589  3.36522  3.16656  3.66426  2.25896  3.20454  4.08137  2.92910  3.84645  1.78779  2.58075  2.69851  3.00427  3.34175  5.25392  3.86879    270 - -
          2.68618  4.42225  2.77519  2.73123  3.46354  2.40513  3.72494  3.29354  2.67741  2.69355  4.24690  2.90347  2.73739  3.18146  2.89801  2.37887  2.77519  2.98518  4.58477  3.61503
          0.03267  3.83331  4.55566  0.61958  0.77255  0.48576  0.95510
    248   2.95400  4.77733  3.08936  2.84598  3.25874  3.41566  1.22786  3.65079  2.69017  3.14943  4.18982  3.25664  3.96636  3.21188  2.95792  3.02522  3.25629  3.38672  4.72421  3.21083    271 - -
          2.68618  4.42225  2.77519  2.73123  3.46354  2.40513  3.72494  3.29354  2.67741  2.69355  4.24690  2.90347  2.73739  3.18146  2.89801  2.37887  2.77519  2.98518  4.58477  3.61503
          0.03267  3.83331  4.55566  0.61958  0.77255  0.48576  0.95510
    249   2.37176  4.33035  3.92640  3.44489  3.34695  3.72352  4.27536  2.19289  3.29826  1.47033  3.24302  3.73597  4.18297  3.63717  3.56070  3.08891  3.03729  1.98388  5.11577  3.89644    272 - -
          2.68618  4.42225  2.77519  2.73123  3.46354  2.40513  3.72494  3.29354  2.67741  2.69355  4.24690  2.90347  2.73739  3.18146  2.89801  2.37887  2.77519  2.98518  4.58477  3.61503
          0.03267  3.83331  4.55566  0.61958  0.77255  0.48576  0.95510
    250   2.85105  4.83432  2.87849  2.63337  3.99748  3.34092  3.79107  3.62291  2.45706  3.12909  4.15878  3.09247  3.89429  1.30538  2.74170  2.90080  3.14840  3.35524  5.27682  3.96819    273 - -
          2.68618  4.42225  2.77519  2.73123  3.46354  2.40513  3.72494  3.29354  2.67741  2.69355  4.24690  2.90347  2.73739  3.18146  2.89801  2.37887  2.77519  2.98518  4.58477  3.61503
          0.03267  3.83331  4.55566  0.61958  0.77255  0.48576  0.95510
    251   1.07173  4.17366  3.42376  3.21399  4.01424  2.99909  4.24054  3.13397  3.22926  3.01730  4.05401  3.37321  3.73468  3.57418  3.48208  2.52458  2.79926  2.79519  5.44534  4.24138    274 - -
          2.68618  4.42225  2.77519  2.73123  3.46354  2.40513  3.72494  3.29354  2.67741  2.69355  4.24690  2.90347  2.73739  3.18146  2.89801  2.37887  2.77519  2.98518  4.58477  3.61503
          0.03267  3.83331  4.55566  0.61958  0.77255  0.48576  0.95510
    252   2.93728  4.89819  3.11059  2.74023  4.27565  3.43027  3.73920  3.70262  1.09321  3.27660  4.24077  3.16620  3.93389  2.93335  2.42656  2.98220  3.19379  3.41283  5.34690  4.15427    275 - -
          2.68618  4.42225  2.77519  2.73123  3.46354  2.40513  3.72494  3.29354  2.67741  2.69355  4.24690  2.90347  2.73739  3.18146  2.89801  2.37887  2.77519  2.98518  4.58477  3.61503
          0.03267  3.83331  4.55566  0.61958  0.77255  0.48576  0.95510
    253   2.70160  4.46475  3.30467  3.13857  4.13596  3.15450  4.21875  3.67189  3.19263  3.30276  4.35139  3.44890  0.90375  3.58263  3.44207  2.86802  3.14023  3.32166  5.33268  4.25630    276 - -
          2.68618  4.42225  2.77519  2.73123  3.46354  2.40513  3.72494  3.29354  2.67741  2.69355  4.24690  2.90347  2.73739  3.18146  2.89801  2.37887  2.77519  2.98518  4.58477  3.61503
          0.03267  3.83331  4.55566  0.61958  0.77255  0.48576  0.95510
    254   2.26349  4.19014  3.36527  3.10092  3.95211  3.04065  4.13778  3.02071  3.05011  2.91405  3.93866  3.30904  3.74685  3.43608  3.32289  2.51902  1.37449  2.70677  5.41511  4.17389    277 - -
          2.68618  4.42225  2.77519  2.73123  3.46354  2.40513  3.72494  3.29354  2.67741  2.69355  4.24690  2.90347  2.73739  3.18146  2.89801  2.37887  2.77519  2.98518  4.58477  3.61503
          0.03267  3.83331  4.55566  0.61958  0.77255  0.48576  0.95510
    255   2.23771  4.15095  3.28210  2.99922  4.02434  2.96271  4.06157  3.28586  2.98312  3.09712  4.00421  3.21603  3.67420  3.34385  3.27880  2.14953  1.50920  2.88270  5.41894  4.17102    278 - -
          2.68618  4.42225  2.77519  2.73123  3.46354  2.40513  3.72494  3.29354  2.67741  2.69355  4.24690  2.90347  2.73739  3.18146  2.89801  2.37887  2.77519  2.98518  4.58477  3.61503
          0.03267  3.83331  4.55566  0.61958  0.77255  0.48576  0.95510
    256   3.11196  4.58622  4.12631  3.76666  3.12192  3.93184  4.43470  2.32463  3.53476  0.92499  3.15833  4.04585  4.37439  3.91249  3.71697  3.49910  3.40826  2.35167  4.98632  3.70038    279 - -
          2.68618  4.42225  2.77519  2.73123  3.46354  2.40513  3.72494  3.29354  2.67741  2.69355  4.24690  2.90347  2.73739  3.18146  2.89801  2.37887  2.77519  2.98518  4.58477  3.61503
          0.03267  3.83331  4.55566  0.61958  0.77255  0.48576  0.95510
    257   2.29685  4.21637  3.17347  2.98809  4.03764  2.94703  4.09871  3.55525  3.05919  3.27876  4.20859  3.21872  3.68274  3.41172  3.34598  1.15167  2.77417  3.09895  5.41341  4.12111    280 - -
          2.68618  4.42225  2.77519  2.73123  3.46354  2.40513  3.72494  3.29354  2.67741  2.69355  4.24690  2.90347  2.73739  3.18146  2.89801  2.37887  2.77519  2.98518  4.58477  3.61503
          0.03267  3.83331  4.55566  0.61958  0.77255  0.48576  0.95510
    258   3.11196  4.58622  4.12631  3.76666  3.12192  3.93184  4.43470  2.32463  3.53476  0.92499  3.15833  4.04585  4.37439  3.91249  3.71697  3.49910  3.40826  2.35167  4.98632  3.70038    281 - -
          2.68618  4.42225  2.77519  2.73123  3.46354  2.40513  3.72494  3.29354  2.67741  2.69355  4.24690  2.90347  2.73739  3.18146  2.89801  2.37887  2.77519  2.98518  4.58477  3.61503
          0.03267  3.83331  4.55566  0.61958  0.77255  0.48576  0.95510
    259   2.70160  4.46475  3.30467  3.13857  4.13596  3.15450  4.21875  3.67189  3.19263  3.30276  4.35139  3.44890  0.90375  3.58263  3.44207  2.86802  3.14023  3.32166  5.33268  4.25630    282 - -
          2.68618  4.42225  2.77519  2.73123  3.46354  2.40513  3.72494  3.29354  2.67741  2.69355  4.24690  2.90347  2.73739  3.18146  2.89801  2.37887  2.77519  2.98518  4.58477  3.61503
          0.03267  3.83331  4.55566  0.61958  0.77255  0.48576  0.95510
    260   3.11196  4.58622  4.12631  3.76666  3.12192  3.93184  4.43470  2.32463  3.53476  0.92499  3.15833  4.04585  4.37439  3.91249  3.71697  3.49910  3.40826  2.35167  4.98632  3.70038    283 - -
          2.68618  4.42225  2.77519  2.73123  3.46354  2.40513  3.72494  3.29354  2.67741  2.69355  4.24690  2.90347  2.73739  3.18146  2.89801  2.37887  2.77519  2.98518  4.58477  3.61503
          0.03267  3.83331  4.55566  0.61958  0.77255  0.48576  0.95510
    261   2.39283  4.23760  3.39449  3.14545  3.93540  3.07797  4.16561  3.05781  3.08764  2.92266  3.97625  3.36066  3.77888  3.48460  3.34782  2.59373  1.24008  2.75697  5.37669  4.15223    284 - -
          2.68618  4.42225  2.77519  2.73123  3.46354  2.40513  3.72494  3.29354  2.67741  2.69355  4.24690  2.90347  2.73739  3.18146  2.89801  2.37887  2.77519  2.98518  4.58477  3.61503
          0.03267  3.83331  4.55566  0.61958  0.77255  0.48576  0.95510
    262   2.70160  4.46475  3.30467  3.13857  4.13596  3.15450  4.21875  3.67189  3.19263  3.30276  4.35139  3.44890  0.90375  3.58263  3.44207  2.86802  3.14023  3.32166  5.33268  4.25630    285 - -
          2.68618  4.42225  2.77519  2.73123  3.46354  2.40513  3.72494  3.29354  2.67741  2.69355  4.24690  2.90347  2.73739  3.18146  2.89801  2.37887  2.77519  2.98518  4.58477  3.61503
          0.03267  3.83331  4.55566  0.61958  0.77255  0.48576  0.95510
    263   2.91988  5.02110  2.47315  1.08242  4.36262  3.24971  3.83400  3.80877  2.70968  3.43251  4.40898  2.91268  3.85265  3.05094  3.11392  2.90671  3.22405  3.49693  5.54163  4.26464    286 - -
          2.68618  4.42225  2.77519  2.73123  3.46354  2.40513  3.72494  3.29354  2.67741  2.69355  4.24690  2.90347  2.73739  3.18146  2.89801  2.37887  2.77519  2.98518  4.58477  3.61503
          0.03267  3.83331  4.55566  0.61958  0.77255  0.48576  0.95510
    264   2.29685  4.21637  3.17347  2.98809  4.03764  2.94703  4.09871  3.55525  3.05919  3.27876  4.20859  3.21872  3.68274  3.41172  3.34598  1.15167  2.77417  3.09895  5.41341  4.12111    287 - -
          2.68618  4.42225  2.77519  2.73123  3.46354  2.40513  3.72494  3.29354  2.67741  2.69355  4.24690  2.90347  2.73739  3.18146  2.89801  2.37887  2.77519  2.98518  4.58477  3.61503
          0.03267  3.83331  4.55566  0.61958  0.77255  0.48576  0.95510
    265   2.70160  4.46475  3.30467  3.13857  4.13596  3.15450  4.21875  3.67189  3.19263  3.30276  4.35139  3.44890  0.90375  3.58263  3.44207  2.86802  3.14023  3.32166  5.33268  4.25630    288 - -
          2.68618  4.42225  2.77519  2.73123  3.46354  2.40513  3.72494  3.29354  2.67741  2.69355  4.24690  2.90347  2.73739  3.18146  2.89801  2.37887  2.77519  2.98518  4.58477  3.61503
          0.03267  3.83331  4.55566  0.61958  0.77255  0.48576  0.95510
    266   2.69205  4.68625  2.68864  2.57049  4.04373  3.15854  3.89122  3.74630  2.79198  3.39782  4.35380  1.22933  3.80879  3.16444  3.14484  2.76108  3.07295  3.37247  5.35424  3.99530    289 - -
          2.68618  4.42225  2.77519  2.73123  3.46354  2.40513  3.72494  3.29354  2.67741  2.69355  4.24690  2.90347  2.73739  3.18146  2.89801  2.37887  2.77519  2.98518  4.58477  3.61503
          0.03267  3.83331  4.55566  0.61958  0.77255  0.48576  0.95510
    267   2.94861  5.06905  0.97588  2.31273  4.44109  3.18196  3.89823  4.02058  2.97521  3.63620  4.61408  2.86686  3.83206  3.13777  3.48558  2.91585  3.28658  3.66416  5.61725  4.32128    290 - -
          2.68618  4.42225  2.77519  2.73123  3.46354  2.40513  3.72494  3.29354  2.67741  2.69355  4.24690  2.90347  2.73739  3.18146  2.89801  2.37887  2.77519  2.98518  4.58477  3.61503
          0.03267  3.83331  4.55566  0.61958  0.77255  0.48576  0.95510
    268   2.29208  4.31613  3.12905  2.92420  4.06423  3.04164  4.06698  3.43395  2.97705  3.13923  4.12428  3.22117  1.38489  3.35464  3.27502  2.57243  2.85699  3.05954  5.41483  4.18500    291 - -
          2.68618  4.42225  2.77519  2.73123  3.46354  2.40513  3.72494  3.29354  2.67741  2.69355  4.24690  2.90347  2.73739  3.18146  2.89801  2.37887  2.77519  2.98518  4.58477  3.61503
          0.03267  3.83331  4.55566  0.61958  0.77255  0.48576  0.95510
    269   2.93728  4.89819  3.11059  2.74023  4.27565  3.43027  3.73920  3.70262  1.09321  3.27660  4.24077  3.16620  3.93389  2.93335  2.42656  2.98220  3.19379  3.41283  5.34690  4.15427    292 - -
          2.68618  4.42225  2.77519  2.73123  3.46354  2.40513  3.72494  3.29354  2.67741  2.69355  4.24690  2.90347  2.73739  3.18146  2.89801  2.37887  2.77519  2.98518  4.58477  3.61503
          0.03267  3.83331  4.55566  0.61958  0.77255  0.48576  0.95510
    270   2.61798  4.39655  3.28366  3.17847  4.32009  0.79218  4.30054  3.91075  3.35435  3.56967  4.54561  3.44813  3.78642  3.68171  3.59409  2.78889  3.09620  3.44669  5.42497  4.42089    293 - -
          2.68618  4.42225  2.77519  2.73123  3.46354  2.40513  3.72494  3.29354  2.67741  2.69355  4.24690  2.90347  2.73739  3.18146  2.89801  2.37887  2.77519  2.98518  4.58477  3.61503
          0.03267  3.83331  4.55566  0.61958  0.77255  0.48576  0.95510
    271   2.29685  4.21637  3.17347  2.98809  4.03764  2.94703  4.09871  3.55525  3.05919  3.27876  4.20859  3.21872  3.68274  3.41172  3.34598  1.15167  2.77417  3.09895  5.41341  4.12111    294 - -
          2.68618  4.42225  2.77519  2.73123  3.46354  2.40513  3.72494  3.29354  2.67741  2.69355  4.24690  2.90347  2.73739  3.18146  2.89801  2.37887  2.77519  2.98518  4.58477  3.61503
          0.03267  3.83331  4.55566  0.61958  0.77255  0.48576  0.95510
    272   2.70160  4.46475  3.30467  3.13857  4.13596  3.15450  4.21875  3.67189  3.19263  3.30276  4.35139  3.44890  0.90375  3.58263  3.44207  2.86802  3.14023  3.32166  5.33268  4.25630    295 - -
          2.68618  4.42225  2.77519  2.73123  3.46354  2.40513  3.72494  3.29354  2.67741  2.69355  4.24690  2.90347  2.73739  3.18146  2.89801  2.37887  2.77519  2.98518  4.58477  3.61503
          0.03267  3.83331  4.55566  0.61958  0.77255  0.48576  0.95510
    273   3.20948  4.62300  4.18483  3.89243  1.07807  3.90732  3.86148  2.73861  3.80058  2.11802  3.47498  3.97545  4.36723  3.97953  3.92996  3.48106  3.51082  2.72632  4.12321  2.49556    296 - -
          2.68618  4.42225  2.77519  2.73123  3.46354  2.40513  3.72494  3.29354  2.67741  2.69355  4.24690  2.90347  2.73739  3.18146  2.89801  2.37887  2.77519  2.98518  4.58477  3.61503
          0.03267  3.83331  4.55566  0.61958  0.77255  0.48576  0.95510
    274   2.91988  5.02110  2.47315  1.08242  4.36262  3.24971  3.83400  3.80877  2.70968  3.43251  4.40898  2.91268  3.85265  3.05094  3.11392  2.90671  3.22405  3.49693  5.54163  4.26464    297 - -
          2.68618  4.42225  2.77519  2.73123  3.46354  2.40513  3.72494  3.29354  2.67741  2.69355  4.24690  2.90347  2.73739  3.18146  2.89801  2.37887  2.77519  2.98518  4.58477  3.61503
          0.03267  3.83331  4.55566  0.61958  0.77255  0.48576  0.95510
    275   2.69205  4.68625  2.68864  2.57049  4.04373  3.15854  3.89122  3.74630  2.79198  3.39782  4.35380  1.22933  3.80879  3.16444  3.14484  2.76108  3.07295  3.37247  5.35424  3.99530    298 - -
          2.68618  4.42225  2.77519  2.73123  3.46354  2.40513  3.72494  3.29354  2.67741  2.69355  4.24690  2.90347  2.73739  3.18146  2.89801  2.37887  2.77519  2.98518  4.58477  3.61503
          0.03267  3.83331  4.55566  0.61958  0.77255  0.48576  0.95510
    276   2.93728  4.89819  3.11059  2.74023  4.27565  3.43027  3.73920  3.70262  1.09321  3.27660  4.24077  3.16620  3.93389  2.93335  2.42656  2.98220  3.19379  3.41283  5.34690  4.15427    299 - -
          2.68618  4.42225  2.77519  2.73123  3.46354  2.40513  3.72494  3.29354  2.67741  2.69355  4.24690  2.90347  2.73739  3.18146  2.89801  2.37887  2.77519  2.98518  4.58477  3.61503
          0.03267  3.83331  4.55566  0.61958  0.77255  0.48576  0.95510
    277   2.33433  4.24281  3.18403  2.92272  3.97100  3.03821  4.01389  3.22878  2.89840  3.06266  3.99902  3.00274  3.72452  3.29477  3.19513  2.50695  1.43794  2.86787  5.36962  4.09364    300 - -
          2.68618  4.42225  2.77519  2.73123  3.46354  2.40513  3.72494  3.29354  2.67741  2.69355  4.24690  2.90347  2.73739  3.18146  2.89801  2.37887  2.77519  2.98518  4.58477  3.61503
          0.03267  3.83331  4.55566  0.61958  0.77255  0.48576  0.95510
    278   3.00069  4.43116  4.27875  3.89360  3.34850  4.02319  4.62943  1.12779  3.72092  1.94331  3.29073  4.14446  4.45875  4.07365  3.92202  3.51524  3.30081  1.84672  5.23076  3.96523    301 - -
          2.68618  4.42225  2.77519  2.73123  3.46354  2.40513  3.72494  3.29354  2.67741  2.69355  4.24690  2.90347  2.73739  3.18146  2.89801  2.37887  2.77519  2.98518  4.58477  3.61503
          0.03267  3.83331  4.55566  0.61958  0.77255  0.48576  0.95510
    279   2.91988  5.02110  2.47315  1.08242  4.36262  3.24971  3.83400  3.80877  2.70968  3.43251  4.40898  2.91268  3.85265  3.05094  3.11392  2.90671  3.22405  3.49693  5.54163  4.26464    302 - -
          2.68618  4.42225  2.77519  2.73123  3.46354  2.40513  3.72494  3.29354  2.67741  2.69355  4.24690  2.90347  2.73739  3.18146  2.89801  2.37887  2.77519  2.98518  4.58477  3.61503
          0.03267  3.83331  4.55566  0.61958  0.77255  0.48576  0.95510
    280   2.96244  4.80306  3.44922  2.96934  4.14774  3.45711  3.79788  3.68728  2.22447  3.21039  4.21221  3.33175  3.96216  3.02069  1.03997  3.04887  3.23144  3.41307  5.24703  4.08423    303 - -
          2.68618  4.42225  2.77519  2.73123  3.46354  2.40513  3.72494  3.29354  2.67741  2.69355  4.24690  2.90347  2.73739  3.18146  2.89801  2.37887  2.77519  2.98518  4.58477  3.61503
          0.03267  3.83331  4.55566  0.61958  0.77255  0.48576  0.95510
    281   2.39283  4.23760  3.39449  3.14545  3.93540  3.07797  4.16561  3.05781  3.08764  2.92266  3.97625  3.36066  3.77888  3.48460  3.34782  2.59373  1.24008  2.75697  5.37669  4.15223    304 - -
          2.68618  4.42225  2.77519  2.73123  3.46354  2.40513  3.72494  3.29354  2.67741  2.69355  4.24690  2.90347  2.73739  3.18146  2.89801  2.37887  2.77519  2.98518  4.58477  3.61503
          0.03267  3.83331  4.55566  0.61958  0.77255  0.48576  0.95510
    282   3.11196  4.58622  4.12631  3.76666  3.12192  3.93184  4.43470  2.32463  3.53476  0.92499  3.15833  4.04585  4.37439  3.91249  3.71697  3.49910  3.40826  2.35167  4.98632  3.70038    305 - -
          2.68618  4.42225  2.77519  2.73123  3.46354  2.40513  3.72494  3.29354  2.67741  2.69355  4.24690  2.90347  2.73739  3.18146  2.89801  2.37887  2.77519  2.98518  4.58477  3.61503
          0.03267  3.83331  4.55566  0.61958  0.77255  0.48576  0.95510
    283   2.29685  4.21637  3.17347  2.98809  4.03764  2.94703  4.09871  3.55525  3.05919  3.27876  4.20859  3.21872  3.68274  3.41172  3.34598  1.15167  2.77417  3.09895  5.41341  4.12111    306 - -
          2.68618  4.42225  2.77519  2.73123  3.46354  2.40513  3.72494  3.29354  2.67741  2.69355  4.24690  2.90347  2.73739  3.18146  2.89801  2.37887  2.77519  2.98518  4.58477  3.61503
          0.03267  3.83331  4.55566  0.61958  0.77255  0.48576  0.95510
    284   2.77735  4.33148  4.07056  3.73312  3.52219  3.68269  4.54184  2.05452  3.60028  2.21650  3.49395  3.92905  4.24584  3.96320  3.81644  3.18428  3.14015  1.07585  5.29979  4.02868    307 - -
          2.68618  4.42225  2.77519  2.73123  3.46354  2.40513  3.72494  3.29354  2.67741  2.69355  4.24690  2.90347  2.73739  3.18146  2.89801  2.37887  2.77519  2.98518  4.58477  3.61503
          0.03267  3.83331  4.55566  0.61958  0.77255  0.48576  0.95510
    285   2.91988  5.02110  2.47315  1.08242  4.36262  3.24971  3.83400  3.80877  2.70968  3.43251  4.40898  2.91268  3.85265  3.05094  3.11392  2.90671  3.22405  3.49693  5.54163  4.26464    308 - -
          2.68618  4.42225  2.77519  2.73123  3.46354  2.40513  3.72494  3.29354  2.67741  2.69355  4.24690  2.90347  2.73739  3.18146  2.89801  2.37887  2.77519  2.98518  4.58477  3.61503
          0.03267  3.83331  4.55566  0.61958  0.77255  0.48576  0.95510
    286   3.11196  4.58622  4.12631  3.76666  3.12192  3.93184  4.43470  2.32463  3.53476  0.92499  3.15833  4.04585  4.37439  3.91249  3.71697  3.49910  3.40826  2.35167  4.98632  3.70038    309 - -
          2.68618  4.42225  2.77519  2.73123  3.46354  2.40513  3.72494  3.29354  2.67741  2.69355  4.24690  2.90347  2.73739  3.18146  2.89801  2.37887  2.77519  2.98518  4.58477  3.61503
          0.03267  3.83331  4.55566  0.61958  0.77255  0.48576  0.95510
    287   2.29685  4.21637  3.17347  2.98809  4.03764  2.94703  4.09871  3.55525  3.05919  3.27876  4.20859  3.21872  3.68274  3.41172  3.34598  1.15167  2.77417  3.09895  5.41341  4.12111    310 - -
          2.68618  4.42225  2.77519  2.73123  3.46354  2.40513  3.72494  3.29354  2.67741  2.69355  4.24690  2.90347  2.73739  3.18146  2.89801  2.37887  2.77519  2.98518  4.58477  3.61503
          0.03267  3.83331  4.55566  0.61958  0.77255  0.48576  0.95510
    288   2.61798  4.39655  3.28366  3.17847  4.32009  0.79218  4.30054  3.91075  3.35435  3.56967  4.54561  3.44813  3.78642  3.68171  3.59409  2.78889  3.09620  3.44669  5.42497  4.42089    311 - -
          2.68618  4.42225  2.77519  2.73123  3.46354  2.40513  3.72494  3.29354  2.67741  2.69355  4.24690  2.90347  2.73739  3.18146  2.89801  2.37887  2.77519  2.98518  4.58477  3.61503
          0.03267  3.83331  4.55566  0.61958  0.77255  0.48576  0.95510
    289   2.39283  4.23760  3.39449  3.14545  3.93540  3.07797  4.16561  3.05781  3.08764  2.92266  3.97625  3.36066  3.77888  3.48460  3.34782  2.59373  1.24008  2.75697  5.37669  4.15223    312 - -
          2.68618  4.42225  2.77519  2.73123  3.46354  2.40513  3.72494  3.29354  2.67741  2.69355  4.24690  2.90347  2.73739  3.18146  2.89801  2.37887  2.77519  2.98518  4.58477  3.61503
          0.03267  3.83331  4.55566  0.61958  0.77255  0.48576  0.95510
    290   1.07173  4.17366  3.42376  3.21399  4.01424  2.99909  4.24054  3.13397  3.22926  3.01730  4.05401  3.37321  3.73468  3.57418  3.48208  2.52458  2.79926  2.79519  5.44534  4.24138    313 - -
          2.68618  4.42225  2.77519  2.73123  3.46354  2.40513  3.72494  3.29354  2.67741  2.69355  4.24690  2.90347  2.73739  3.18146  2.89801  2.37887  2.77519  2.98518  4.58477  3.61503
          0.03267  3.83331  4.55566  0.61958  0.77255  0.48576  0.95510
    291   2.61798  4.39655  3.28366  3.17847  4.32009  0.79218  4.30054  3.91075  3.35435  3.56967  4.54561  3.44813  3.78642  3.68171  3.59409  2.78889  3.09620  3.44669  5.42497  4.42089    314 - -
          2.68618  4.42225  2.77519  2.73123  3.46354  2.40513  3.72494  3.29354  2.67741  2.69355  4.24690  2.90347  2.73739  3.18146  2.89801  2.37887  2.77519  2.98518  4.58477  3.61503
          0.03267  3.83331  4.55566  0.61958  0.77255  0.48576  0.95510
    292   3.11196  4.58622  4.12631  3.76666  3.12192  3.93184  4.43470  2.32463  3.53476  0.92499  3.15833  4.04585  4.37439  3.91249  3.71697  3.49910  3.40826  2.35167  4.98632  3.70038    315 - -
          2.68618  4.42225  2.77519  2.73123  3.46354  2.40513  3.72494  3.29354  2.67741  2.69355  4.24690  2.90347  2.73739  3.18146  2.89801  2.37887  2.77519  2.98518  4.58477  3.61503
          0.03267  3.83331  4.55566  0.61958  0.77255  0.48576  0.95510
    293   2.39283  4.23760  3.39449  3.14545  3.93540  3.07797  4.16561  3.05781  3.08764  2.92266  3.97625  3.36066  3.77888  3.48460  3.34782  2.59373  1.24008  2.75697  5.37669  4.15223    316 - -
          2.68618  4.42225  2.77519  2.73123  3.46354  2.40513  3.72494  3.29354  2.67741  2.69355  4.24690  2.90347  2.73739  3.18146  2.89801  2.37887  2.77519  2.98518  4.58477  3.61503
          0.03267  3.83331  4.55566  0.61958  0.77255  0.48576  0.95510
    294   2.70160  4.46475  3.30467  3.13857  4.13596  3.15450  4.21875  3.67189  3.19263  3.30276  4.35139  3.44890  0.90375  3.58263  3.44207  2.86802  3.14023  3.32166  5.33268  4.25630    317 - -
          2.68618  4.42225  2.77519  2.73123  3.46354  2.40513  3.72494  3.29354  2.67741  2.69355  4.24690  2.90347  2.73739  3.18146  2.89801  2.37887  2.77519  2.98518  4.58477  3.61503
          0.03267  3.83331  4.55566  0.61958  0.77255  0.48576  0.95510
    295   2.70160  4.46475  3.30467  3.13857  4.13596  3.15450  4.21875  3.67189  3.19263  3.30276  4.35139  3.44890  0.90375  3.58263  3.44207  2.86802  3.14023  3.32166  5.33268  4.25630    318 - -
          2.68618  4.42225  2.77519  2.73123  3.46354  2.40513  3.72494  3.29354  2.67741  2.69355  4.24690  2.90347  2.73739  3.18146  2.89801  2.37887  2.77519  2.98518  4.58477  3.61503
          0.03267  3.83331  4.55566  0.61958  0.77255  0.48576  0.95510
    296   2.39283  4.23760  3.39449  3.14545  3.93540  3.07797  4.16561  3.05781  3.08764  2.92266  3.97625  3.36066  3.77888  3.48460  3.34782  2.59373  1.24008  2.75697  5.37669  4.15223    319 - -
          2.68618  4.42225  2.77519  2.73123  3.46354  2.40513  3.72494  3.29354  2.67741  2.69355  4.24690  2.90347  2.73739  3.18146  2.89801  2.37887  2.77519  2.98518  4.58477  3.61503
          0.03267  3.83331  4.55566  0.61958  0.77255  0.48576  0.95510
    297   2.39283  4.23760  3.39449  3.14545  3.93540  3.07797  4.16561  3.05781  3.08764  2.92266  3.97625  3.36066  3.77888  3.48460  3.34782  2.59373  1.24008  2.75697  5.37669  4.15223    320 - -
          2.68618  4.42225  2.77519  2.73123  3.46354  2.40513  3.72494  3.29354  2.67741  2.69355  4.24690  2.90347  2.73739  3.18146  2.89801  2.37887  2.77519  2.98518  4.58477  3.61503
          0.03267  3.83331  4.55566  0.61958  0.77255  0.48576  0.95510
    298   2.70160  4.46475  3.30467  3.13857  4.13596  3.15450  4.21875  3.67189  3.19263  3.30276  4.35139  3.44890  0.90375  3.58263  3.44207  2.86802  3.14023  3.32166  5.33268  4.25630    321 - -
          2.68618  4.42225  2.77519  2.73123  3.46354  2.40513  3.72494  3.29354  2.67741  2.69355  4.24690  2.90347  2.73739  3.18146  2.89801  2.37887  2.77519  2.98518  4.58477  3.61503
          0.03267  3.83331  4.55566  0.61958  0.77255  0.48576  0.95510
    299   2.70160  4.46475  3.30467  3.13857  4.13596  3.15450  4.21875  3.67189  3.19263  3.30276  4.35139  3.44890  0.90375  3.58263  3.44207  2.86802  3.14023  3.32166  5.33268  4.25630    322 - -
          2.68618  4.42225  2.77519  2.73123  3.46354  2.40513  3.72494  3.29354  2.67741  2.69355  4.24690  2.90347  2.73739  3.18146  2.89801  2.37887  2.77519  2.98518  4.58477  3.61503
          0.03267  3.83331  4.55566  0.61958  0.77255  0.48576  0.95510
    300   2.95400  4.77733  3.08936  2.84598  3.25874  3.41566  1.22786  3.65079  2.69017  3.14943  4.18982  3.25664  3.96636  3.21188  2.95792  3.02522  3.25629  3.38672  4.72421  3.21083    323 - -
          2.68618  4.42225  2.77519  2.73123  3.46354  2.40513  3.72494  3.29354  2.67741  2.69355  4.24690  2.90347  2.73739  3.18146  2.89801  2.37887  2.77519  2.98518  4.58477  3.61503
          0.03267  3.83331  4.55566  0.61958  0.77255  0.48576  0.95510
    301   2.93728  4.89819  3.11059  2.74023  4.27565  3.43027  3.73920  3.70262  1.09321  3.27660  4.24077  3.16620  3.93389  2.93335  2.42656  2.98220  3.19379  3.41283  5.34690  4.15427    324 - -
          2.68618  4.42225  2.77519  2.73123  3.46354  2.40513  3.72494  3.29354  2.67741  2.69355  4.24690  2.90347  2.73739  3.18146  2.89801  2.37887  2.77519  2.98518  4.58477  3.61503
          0.03267  3.83331  4.55566  0.61958  0.77255  0.48576  0.95510
    302   1.29638  4.10976  3.50491  3.20117  3.94592  3.00383  4.19269  2.92170  3.15753  2.87622  3.89066  3.34668  3.72332  3.49764  3.43094  2.45982  2.61934  2.49291  5.44010  4.21129    325 - -
          2.68618  4.42225  2.77519  2.73123  3.46354  2.40513  3.72494  3.29354  2.67741  2.69355  4.24690  2.90347  2.73739  3.18146  2.89801  2.37887  2.77519  2.98518  4.58477  3.61503
          0.03267  3.83331  4.55566  0.61958  0.77255  0.48576  0.95510
    303   2.69205  4.68625  2.68864  2.57049  4.04373  3.15854  3.89122  3.74630  2.79198  3.39782  4.35380  1.22933  3.80879  3.16444  3.14484  2.76108  3.07295  3.37247  5.35424  3.99530    326 - -
          2.68618  4.42225  2.77519  2.73123  3.46354  2.40513  3.72494  3.29354  2.67741  2.69355  4.24690  2.90347  2.73739  3.18146  2.89801  2.37887  2.77519  2.98518  4.58477  3.61503
          0.03267  3.83331  4.55566  0.61958  0.77255  0.48576  0.95510
    304   2.85105  4.83432  2.87849  2.63337  3.99748  3.34092  3.79107  3.62291  2.45706  3.12909  4.15878  3.09247  3.89429  1.30538  2.74170  2.90080  3.14840  3.35524  5.27682  3.96819    327 - -
          2.68618  4.42225  2.77519  2.73123  3.46354  2.40513  3.72494  3.29354  2.67741  2.69355  4.24690  2.90347  2.73739  3.18146  2.89801  2.37887  2.77519  2.98518  4.58477  3.61503
          0.03267  3.83331  4.55566  0.61958  0.77255  0.48576  0.95510
    305   2.94861  5.06905  0.97588  2.31273  4.44109  3.18196  3.89823  4.02058  2.97521  3.63620  4.61408  2.86686  3.83206  3.13777  3.48558  2.91585  3.28658  3.66416  5.61725  4.32128    328 - -
          2.68618  4.42225  2.77519  2.73123  3.46354  2.40513  3.72494  3.29354  2.67741  2.69355  4.24690  2.90347  2.73739  3.18146  2.89801  2.37887  2.77519  2.98518  4.58477  3.61503
          0.03267  3.83331  4.55566  0.61958  0.77255  0.48576  0.95510
    306   2.52590  4.60497  2.61153  2.46321  4.14557  3.08782  3.81800  3.72999  2.69568  3.37512  4.25297  1.57881  3.73930  3.04489  3.08113  2.38158  2.91093  3.30712  5.46747  4.07909    329 - -
          2.68618  4.42225  2.77519  2.73123  3.46354  2.40513  3.72494  3.29354  2.67741  2.69355  4.24690  2.90347  2.73739  3.18146  2.89801  2.37887  2.77519  2.98518  4.58477  3.61503
          0.03267  3.83331  4.55566  0.61958  0.77255  0.48576  0.95510
    307   2.70160  4.46475  3.30467  3.13857  4.13596  3.15450  4.21875  3.67189  3.19263  3.30276  4.35139  3.44890  0.90375  3.58263  3.44207  2.86802  3.14023  3.32166  5.33268  4.25630    330 - -
          2.68618  4.42225  2.77519  2.73123  3.46354  2.40513  3.72494  3.29354  2.67741  2.69355  4.24690  2.90347  2.73739  3.18146  2.89801  2.37887  2.77519  2.98518  4.58477  3.61503
          0.03267  3.83331  4.55566  0.61958  0.77255  0.48576  0.95510
    308   3.20948  4.62300  4.18483  3.89243  1.07807  3.90732  3.86148  2.73861  3.80058  2.11802  3.47498  3.97545  4.36723  3.97953  3.92996  3.48106  3.51082  2.72632  4.12321  2.49556    331 - -
          2.68618  4.42225  2.77519  2.73123  3.46354  2.40513  3.72494  3.29354  2.67741  2.69355  4.24690  2.90347  2.73739  3.18146  2.89801  2.37887  2.77519  2.98518  4.58477  3.61503
          0.03267  3.83331  4.55566  0.61958  0.77255  0.48576  0.95510
    309   2.93435  4.98429  3.32471  2.73239  4.38162  3.55280  3.58171  3.75580  1.71429  3.25377  4.14413  3.13490  3.95358  2.73416  1.44279  2.95645  3.12593  3.45387  5.33674  4.14986    332 - -
          2.68618  4.42225  2.77519  2.73123  3.46354  2.40513  3.72494  3.29354  2.67741  2.69355  4.24690  2.90347  2.73739  3.18146  2.89801  2.37887  2.77519  2.98518  4.58477  3.61503
          0.03267  3.83331  4.55566  0.61958  0.77255  0.48576  0.95510
    310   1.38762  4.10122  3.42635  3.12811  4.02886  2.95716  4.15171  3.09922  3.11179  3.01217  3.96101  3.28893  3.68151  3.44392  3.39739  2.41358  2.17897  2.73236  5.46248  4.24748    333 - -
          2.68618  4.42225  2.77519  2.73123  3.46354  2.40513  3.72494  3.29354  2.67741  2.69355  4.24690  2.90347  2.73739  3.18146  2.89801  2.37887  2.77519  2.98518  4.58477  3.61503
          0.03267  3.83331  4.55566  0.61958  0.77255  0.48576  0.95510
    311   2.29685  4.21637  3.17347  2.98809  4.03764  2.94703  4.09871  3.55525  3.05919  3.27876  4.20859  3.21872  3.68274  3.41172  3.34598  1.15167  2.77417  3.09895  5.41341  4.12111    334 - -
          2.68618  4.42225  2.77519  2.73123  3.46354  2.40513  3.72494  3.29354  2.67741  2.69355  4.24690  2.90347  2.73739  3.18146  2.89801  2.37887  2.77519  2.98518  4.58477  3.61503
          0.03267  3.83331  4.55566  0.61958  0.77255  0.48576  0.95510
    312   2.70160  4.46475  3.30467  3.13857  4.13596  3.15450  4.21875  3.67189  3.19263  3.30276  4.35139  3.44890  0.90375  3.58263  3.44207  2.86802  3.14023  3.32166  5.33268  4.25630    335 - -
          2.68618  4.42225  2.77519  2.73123  3.46354  2.40513  3.72494  3.29354  2.67741  2.69355  4.24690  2.90347  2.73739  3.18146  2.89801  2.37887  2.77519  2.98518  4.58477  3.61503
          0.03267  3.83331  4.55566  0.61958  0.77255  0.48576  0.95510
    313   2.93728  4.89819  3.11059  2.74023  4.27565  3.43027  3.73920  3.70262  1.09321  3.27660  4.24077  3.16620  3.93389  2.93335  2.42656  2.98220  3.19379  3.41283  5.34690  4.15427    336 - -
          2.68618  4.42225  2.77519  2.73123  3.46354  2.40513  3.72494  3.29354  2.67741  2.69355  4.24690  2.90347  2.73739  3.18146  2.89801  2.37887  2.77519  2.98518  4.58477  3.61503
          0.03267  3.83331  4.55566  0.61958  0.77255  0.48576  0.95510
    314   2.65578  4.39955  3.41192  2.98063  3.38378  3.50734  3.91399  2.70877  2.81742  1.57084  3.39377  3.35457  3.18659  3.12773  3.10843  2.87189  2.93958  2.57747  4.97130  3.69114    337 - -
          2.68618  4.42225  2.77519  2.73123  3.46354  2.40513  3.72494  3.29354  2.67741  2.69355  4.24690  2.90347  2.73739  3.18146  2.89801  2.37887  2.77519  2.98518  4.58477  3.61503
          0.03267  3.83331  4.55566  0.61958  0.77255  0.48576  0.95510
    315   2.93728  4.89819  3.11059  2.74023  4.27565  3.43027  3.73920  3.70262  1.09321  3.27660  4.24077  3.16620  3.93389  2.93335  2.42656  2.98220  3.19379  3.41283  5.34690  4.15427    338 - -
          2.68618  4.42225  2.77519  2.73123  3.46354  2.40513  3.72494  3.29354  2.67741  2.69355  4.24690  2.90347  2.73739  3.18146  2.89801  2.37887  2.77519  2.98518  4.58477  3.61503
          0.03267  3.83331  4.55566  0.61958  0.77255  0.48576  0.95510
    316   2.27344  4.24688  3.06830  2.79991  4.12526  2.96536  3.96795  3.57169  2.87762  3.24389  4.10064  3.10331  2.27073  3.21444  3.22341  1.65984  2.71490  3.10378  5.45741  4.18672    339 - -
          2.68618  4.42225  2.77519  2.73123  3.46354  2.40513  3.72494  3.29354  2.67741  2.69355  4.24690  2.90347  2.73739  3.18146  2.89801  2.37887  2.77519  2.98518  4.58477  3.61503
          0.03267  3.83331  4.55566  0.61958  0.77255  0.48576  0.95510
    317   2.25786  4.20104  3.12779  2.92026  4.10876  2.92798  4.06026  3.58571  2.99862  3.28814  4.17701  3.16675  3.42731  3.34318  3.30471  1.24070  2.72898  3.10542  5.46617  4.19003    340 - -
          2.68618  4.42225  2.77519  2.73123  3.46354  2.40513  3.72494  3.29354  2.67741  2.69355  4.24690  2.90347  2.73739  3.18146  2.89801  2.37887  2.77519  2.98518  4.58477  3.61503
          0.03267  3.83331  4.55566  0.61958  0.77255  0.48576  0.95510
    318   2.54377  1.02349  4.05271  3.78392  3.78490  3.17442  4.43969  2.92287  3.61082  2.83983  3.96010  3.78137  3.87827  3.95859  3.74191  2.81523  3.00733  2.66995  5.20861  4.07268    341 - -
          2.68618  4.42225  2.77519  2.73123  3.46354  2.40513  3.72494  3.29354  2.67741  2.69355  4.24690  2.90347  2.73739  3.18146  2.89801  2.37887  2.77519  2.98518  4.58477  3.61503
          0.03267  3.83331  4.55566  0.61958  0.77255  0.48576  0.95510
    319   2.93728  4.89819  3.11059  2.74023  4.27565  3.43027  3.73920  3.70262  1.09321  3.27660  4.24077  3.16620  3.93389  2.93335  2.42656  2.98220  3.19379  3.41283  5.34690  4.15427    342 - -
          2.68618  4.42225  2.77519  2.73123  3.46354  2.40513  3.72494  3.29354  2.67741  2.69355  4.24690  2.90347  2.73739  3.18146  2.89801  2.37887  2.77519  2.98518  4.58477  3.61503
          0.03267  3.83331  4.55566  0.61958  0.77255  0.48576  0.95510
    320   2.28682  4.17742  3.31181  3.04874  3.96949  3.00553  4.09481  3.14411  3.00545  3.01427  3.98354  3.26198  3.71543  3.39079  3.28384  2.39724  1.39727  2.79111  5.40176  4.14130    343 - -
          2.68618  4.42225  2.77519  2.73123  3.46354  2.40513  3.72494  3.29354  2.67741  2.69355  4.24690  2.90347  2.73739  3.18146  2.89801  2.37887  2.77519  2.98518  4.58477  3.61503
          0.03267  3.83331  4.55566  0.61958  0.77255  0.48576  0.95510
    321   2.53626  4.21403  3.78308  3.42627  3.58471  3.41373  4.28948  2.25940  3.31324  2.44950  3.58564  3.62409  4.02163  3.67567  3.56108  2.66887  2.91943  1.29023  5.23227  3.94417    344 - -
          2.68618  4.42225  2.77519  2.73123  3.46354  2.40513  3.72494  3.29354  2.67741  2.69355  4.24690  2.90347  2.73739  3.18146  2.89801  2.37887  2.77519  2.98518  4.58477  3.61503
          0.03267  3.83331  4.55566  0.61958  0.77255  0.48576  0.95510
    322   2.77735  4.33148  4.07056  3.73312  3.52219  3.68269  4.54184  2.05452  3.60028  2.21650  3.49395  3.92905  4.24584  3.96320  3.81644  3.18428  3.14015  1.07585  5.29979  4.02868    345 - -
          2.68618  4.42225  2.77519  2.73123  3.46354  2.40513  3.72494  3.29354  2.67741  2.69355  4.24690  2.90347  2.73739  3.18146  2.89801  2.37887  2.77519  2.98518  4.58477  3.61503
          0.03267  3.83331  4.55566  0.61958  0.77255  0.48576  0.95510
    323   2.70160  4.46475  3.30467  3.13857  4.13596  3.15450  4.21875  3.67189  3.19263  3.30276  4.35139  3.44890  0.90375  3.58263  3.44207  2.86802  3.14023  3.32166  5.33268  4.25630    346 - -
          2.68618  4.42225  2.77519  2.73123  3.46354  2.40513  3.72494  3.29354  2.67741  2.69355  4.24690  2.90347  2.73739  3.18146  2.89801  2.37887  2.77519  2.98518  4.58477  3.61503
          0.07705  3.83331  2.94650  0.61958  0.77255  0.48576  0.95510
    324   2.51996  4.37774  3.17801  2.92926  3.84207  3.13360  4.00488  3.28019  2.90032  2.78385  3.99685  3.25625  1.41488  3.31608  3.18837  2.68032  2.92834  2.98460  5.22957  3.96976    347 - -
          2.68618  4.42225  2.77519  2.73123  3.46354  2.40513  3.72494  3.29354  2.67741  2.69355  4.24690  2.90347  2.73739  3.18146  2.89801  2.37887  2.77519  2.98518  4.58477  3.61503
          0.03413  3.79039  4.51273  0.61958  0.77255  0.46376  0.99133
    325   2.55093  4.40639  3.21322  2.97079  3.88711  3.15741  4.04664  3.33417  2.94611  2.83311  4.04734  3.29377  1.30001  3.36062  3.23172  2.71177  2.96341  3.03327  5.26720  4.01348    348 - -
          2.68618  4.42225  2.77519  2.73123  3.46354  2.40513  3.72494  3.29354  2.67741  2.69355  4.24690  2.90347  2.73739  3.18146  2.89801  2.37887  2.77519  2.98518  4.58477  3.61503
          0.03267  3.83331  4.55566  0.61958  0.77255  0.48576  0.95510
    326   2.04908  4.12618  3.23137  2.97637  4.15311  2.89544  4.08335  3.47418  3.02415  3.23587  4.10635  3.18155  3.63041  3.35259  3.33258  1.37471  2.50174  2.99895  5.51732  4.27824    349 - -
          2.68618  4.42225  2.77519  2.73123  3.46354  2.40513  3.72494  3.29354  2.67741  2.69355  4.24690  2.90347  2.73739  3.18146  2.89801  2.37887  2.77519  2.98518  4.58477  3.61503
          0.03267  3.83331  4.55566  0.61958  0.77255  0.48576  0.95510
    327   2.89708  4.96443  2.97097  2.53873  4.34527  3.43413  3.65741  3.71711  1.24598  3.28533  4.20168  3.05537  3.91340  2.82723  2.35161  2.91523  3.13243  3.41328  5.39506  4.16767    350 - -
          2.68618  4.42225  2.77519  2.73123  3.46354  2.40513  3.72494  3.29354  2.67741  2.69355  4.24690  2.90347  2.73739  3.18146  2.89801  2.37887  2.77519  2.98518  4.58477  3.61503
          0.03267  3.83331  4.55566  0.61958  0.77255  0.48576  0.95510
    328   2.92022  5.00619  3.24813  2.68462  4.40521  3.53569  3.57736  3.78069  1.34817  3.27453  4.15711  3.10291  3.94002  2.72598  1.91043  2.93284  3.11373  3.47083  5.35688  4.15891    351 - -
          2.68618  4.42225  2.77519  2.73123  3.46354  2.40513  3.72494  3.29354  2.67741  2.69355  4.24690  2.90347  2.73739  3.18146  2.89801  2.37887  2.77519  2.98518  4.58477  3.61503
          0.03267  3.83331  4.55566  0.61958  0.77255  0.48576  0.95510
    329   1.77851  4.18704  3.20867  2.89476  4.06718  2.97598  4.00451  3.34473  2.92227  3.10122  3.98901  3.16122  2.10851  3.25802  3.25573  2.41381  2.54705  2.93276  5.43580  4.19685    352 - -
          2.68618  4.42225  2.77519  2.73123  3.46354  2.40513  3.72494  3.29354  2.67741  2.69355  4.24690  2.90347  2.73739  3.18146  2.89801  2.37887  2.77519  2.98518  4.58477  3.61503
          0.03267  3.83331  4.55566  0.61958  0.77255  0.48576  0.95510
    330   2.96244  4.80306  3.44922  2.96934  4.14774  3.45711  3.79788  3.68728  2.22447  3.21039  4.21221  3.33175  3.96216  3.02069  1.03997  3.04887  3.23144  3.41307  5.24703  4.08423    353 - -
          2.68618  4.42225  2.77519  2.73123  3.46354  2.40513  3.72494  3.29354  2.67741  2.69355  4.24690  2.90347  2.73739  3.18146  2.89801  2.37887  2.77519  2.98518  4.58477  3.61503
          0.03267  3.83331  4.55566  0.61958  0.77255  0.48576  0.95510
    331   2.77133  4.12773  3.57787  3.06521  2.46913  3.66743  3.18535  2.97629  2.96226  2.59141  3.56940  3.18936  4.05033  3.26488  3.26660  2.94825  3.00771  2.76708  4.14202  1.74949    354 - -
          2.68618  4.42225  2.77519  2.73123  3.46354  2.40513  3.72494  3.29354  2.67741  2.69355  4.24690  2.90347  2.73739  3.18146  2.89801  2.37887  2.77519  2.98518  4.58477  3.61503
          0.03267  3.83331  4.55566  0.61958  0.77255  0.48576  0.95510
    332   2.29685  4.21637  3.17347  2.98809  4.03764  2.94703  4.09871  3.55525  3.05919  3.27876  4.20859  3.21872  3.68274  3.41172  3.34598  1.15167  2.77417  3.09895  5.41341  4.12111    355 - -
          2.68618  4.42225  2.77519  2.73123  3.46354  2.40513  3.72494  3.29354  2.67741  2.69355  4.24690  2.90347  2.73739  3.18146  2.89801  2.37887  2.77519  2.98518  4.58477  3.61503
          0.03267  3.83331  4.55566  0.61958  0.77255  0.48576  0.95510
    333   2.91988  5.02110  2.47315  1.08242  4.36262  3.24971  3.83400  3.80877  2.70968  3.43251  4.40898  2.91268  3.85265  3.05094  3.11392  2.90671  3.22405  3.49693  5.54163  4.26464    356 - -
          2.68618  4.42225  2.77519  2.73123  3.46354  2.40513  3.72494  3.29354  2.67741  2.69355  4.24690  2.90347  2.73739  3.18146  2.89801  2.37887  2.77519  2.98518  4.58477  3.61503
          0.03267  3.83331  4.55566  0.61958  0.77255  0.48576  0.95510
    334   2.16891  2.95790  3.53865  3.10821  3.89455  2.95294  4.04819  3.24764  3.04320  2.98205  3.84368  3.26631  3.10932  3.35177  3.34509  1.61520  2.53995  2.83586  5.29208  4.07959    357 - -
          2.68618  4.42225  2.77519  2.73123  3.46354  2.40513  3.72494  3.29354  2.67741  2.69355  4.24690  2.90347  2.73739  3.18146  2.89801  2.37887  2.77519  2.98518  4.58477  3.61503
          0.03267  3.83331  4.55566  0.61958  0.77255  0.48576  0.95510
    335   2.29685  4.21637  3.17347  2.98809  4.03764  2.94703  4.09871  3.55525  3.05919  3.27876  4.20859  3.21872  3.68274  3.41172  3.34598  1.15167  2.77417  3.09895  5.41341  4.12111    358 - -
          2.68618  4.42225  2.77519  2.73123  3.46354  2.40513  3.72494  3.29354  2.67741  2.69355  4.24690  2.90347  2.73739  3.18146  2.89801  2.37887  2.77519  2.98518  4.58477  3.61503
          0.03267  3.83331  4.55566  0.61958  0.77255  0.48576  0.95510
    336   2.24641  3.34530  3.44535  3.05656  3.94866  1.56212  4.03171  3.32881  2.95874  3.05518  3.93219  3.25942  3.67684  3.32418  3.04269  2.43334  2.68585  2.91930  5.31182  4.09559    359 - -
          2.68618  4.42225  2.77519  2.73123  3.46354  2.40513  3.72494  3.29354  2.67741  2.69355  4.24690  2.90347  2.73739  3.18146  2.89801  2.37887  2.77519  2.98518  4.58477  3.61503
          0.03267  3.83331  4.55566  0.61958  0.77255  0.48576  0.95510
    337   2.19941  4.15793  3.44410  3.12109  3.91348  3.05427  4.12769  2.91108  3.04797  2.84444  3.85754  3.31929  3.74762  3.41966  3.33040  2.50138  1.49823  2.53655  5.39653  4.15923    360 - -
          2.68618  4.42225  2.77519  2.73123  3.46354  2.40513  3.72494  3.29354  2.67741  2.69355  4.24690  2.90347  2.73739  3.18146  2.89801  2.37887  2.77519  2.98518  4.58477  3.61503
          0.03267  3.83331  4.55566  0.61958  0.77255  0.48576  0.95510
    338   2.75655  4.88149  2.75201  2.45842  4.05698  3.33722  3.48964  3.66855  2.30011  3.20081  4.10314  2.94383  3.65346  1.65500  2.61643  2.77613  3.02067  3.34890  5.30481  3.94687    361 - -
          2.68618  4.42225  2.77519  2.73123  3.46354  2.40513  3.72494  3.29354  2.67741  2.69355  4.24690  2.90347  2.73739  3.18146  2.89801  2.37887  2.77519  2.98518  4.58477  3.61503
          0.03267  3.83331  4.55566  0.61958  0.77255  0.48576  0.95510
    339   2.23526  4.15395  3.24947  2.97561  4.00633  1.59790  4.05578  3.31988  3.00930  3.11326  4.01368  3.20216  3.66858  3.34209  3.31826  2.34664  2.69199  2.52474  5.40530  4.14149    362 - -
          2.68618  4.42225  2.77519  2.73123  3.46354  2.40513  3.72494  3.29354  2.67741  2.69355  4.24690  2.90347  2.73739  3.18146  2.89801  2.37887  2.77519  2.98518  4.58477  3.61503
          0.03267  3.83331  4.55566  0.61958  0.77255  0.48576  0.95510
    340   2.44706  4.51585  2.70026  2.50369  4.17523  3.06198  3.82512  3.69865  2.70560  3.33364  4.18503  1.94256  3.70984  3.04064  3.10051  1.90291  2.83755  3.25766  5.48112  4.12903    363 - -
          2.68618  4.42225  2.77519  2.73123  3.46354  2.40513  3.72494  3.29354  2.67741  2.69355  4.24690  2.90347  2.73739  3.18146  2.89801  2.37887  2.77519  2.98518  4.58477  3.61503
          0.03267  3.83331  4.55566  0.61958  0.77255  0.48576  0.95510
    341   2.66441  4.82713  2.63613  2.37013  4.00348  3.27017  2.94806  3.63659  2.44094  3.21885  4.07836  1.91331  3.79533  2.85290  2.83023  2.68516  2.79951  3.29080  5.30450  3.90173    364 - -
          2.68618  4.42225  2.77519  2.73123  3.46354  2.40513  3.72494  3.29354  2.67741  2.69355  4.24690  2.90347  2.73739  3.18146  2.89801  2.37887  2.77519  2.98518  4.58477  3.61503
          0.03267  3.83331  4.55566  0.61958  0.77255  0.48576  0.95510
    342   2.38992  4.29323  3.20975  2.78189  3.10302  3.18766  3.82325  3.12970  2.78104  2.82028  3.72099  3.14253  3.14604  3.10955  3.14726  1.79042  2.74042  2.81801  5.07201  3.74409    365 - -
          2.68618  4.42225  2.77519  2.73123  3.46354  2.40513  3.72494  3.29354  2.67741  2.69355  4.24690  2.90347  2.73739  3.18146  2.89801  2.37887  2.77519  2.98518  4.58477  3.61503
          0.03267  3.83331  4.55566  0.61958  0.77255  0.48576  0.95510
    343   2.23941  4.23046  3.28551  2.91383  3.87458  3.11237  3.96009  2.92199  2.84770  2.89764  3.82442  3.04552  3.74748  3.22883  3.16620  2.52385  1.65208  2.70798  5.28930  4.03405    366 - -
          2.68618  4.42225  2.77519  2.73123  3.46354  2.40513  3.72494  3.29354  2.67741  2.69355  4.24690  2.90347  2.73739  3.18146  2.89801  2.37887  2.77519  2.98518  4.58477  3.61503
          0.03267  3.83331  4.55566  0.61958  0.77255  0.48576  0.95510
    344   2.93728  4.89819  3.11059  2.74023  4.27565  3.43027  3.73920  3.70262  1.09321  3.27660  4.24077  3.16620  3.93389  2.93335  2.42656  2.98220  3.19379  3.41283  5.34690  4.15427    367 - -
          2.68618  4.42225  2.77519  2.73123  3.46354  2.40513  3.72494  3.29354  2.67741  2.69355  4.24690  2.90347  2.73739  3.18146  2.89801  2.37887  2.77519  2.98518  4.58477  3.61503
          0.03267  3.83331  4.55566  0.61958  0.77255  0.48576  0.95510
    345   2.93728  4.89819  3.11059  2.74023  4.27565  3.43027  3.73920  3.70262  1.09321  3.27660  4.24077  3.16620  3.93389  2.93335  2.42656  2.98220  3.19379  3.41283  5.34690  4.15427    368 - -
          2.68618  4.42225  2.77519  2.73123  3.46354  2.40513  3.72494  3.29354  2.67741  2.69355  4.24690  2.90347  2.73739  3.18146  2.89801  2.37887  2.77519  2.98518  4.58477  3.61503
          0.03267  3.83331  4.55566  0.61958  0.77255  0.48576  0.95510
    346   2.29065  4.22567  3.04934  2.91361  4.21540  1.26355  4.11459  3.71297  3.09501  3.41873  4.30326  3.17016  3.66199  3.40998  3.39789  2.32495  2.77560  3.19782  5.52894  4.28860    369 - -
          2.68618  4.42225  2.77519  2.73123  3.46354  2.40513  3.72494  3.29354  2.67741  2.69355  4.24690  2.90347  2.73739  3.18146  2.89801  2.37887  2.77519  2.98518  4.58477  3.61503
          0.03267  3.83331  4.55566  0.61958  0.77255  0.48576  0.95510
    347   2.70160  4.46475  3.30467  3.13857  4.13596  3.15450  4.21875  3.67189  3.19263  3.30276  4.35139  3.44890  0.90375  3.58263  3.44207  2.86802  3.14023  3.32166  5.33268  4.25630    370 - -
          2.68618  4.42225  2.77519  2.73123  3.46354  2.40513  3.72494  3.29354  2.67741  2.69355  4.24690  2.90347  2.73739  3.18146  2.89801  2.37887  2.77519  2.98518  4.58477  3.61503
          0.03267  3.83331  4.55566  0.61958  0.77255  0.48576  0.95510
    348   2.84497  5.08656  2.37964  1.29890  4.39958  3.24235  3.72331  3.81702  2.46455  3.42483  4.33863  2.80336  3.82340  2.90892  2.95121  2.81003  3.12858  3.48357  5.59474  4.23758    371 - -
          2.68618  4.42225  2.77519  2.73123  3.46354  2.40513  3.72494  3.29354  2.67741  2.69355  4.24690  2.90347  2.73739  3.18146  2.89801  2.37887  2.77519  2.98518  4.58477  3.61503
          0.03267  3.83331  4.55566  0.61958  0.77255  0.48576  0.95510
    349   2.85105  4.83432  2.87849  2.63337  3.99748  3.34092  3.79107  3.62291  2.45706  3.12909  4.15878  3.09247  3.89429  1.30538  2.74170  2.90080  3.14840  3.35524  5.27682  3.96819    372 - -
          2.68618  4.42225  2.77519  2.73123  3.46354  2.40513  3.72494  3.29354  2.67741  2.69355  4.24690  2.90347  2.73739  3.18146  2.89801  2.37887  2.77519  2.98518  4.58477  3.61503
          0.03267  3.83331  4.55566  0.61958  0.77255  0.48576  0.95510
    350   2.29685  4.21637  3.17347  2.98809  4.03764  2.94703  4.09871  3.55525  3.05919  3.27876  4.20859  3.21872  3.68274  3.41172  3.34598  1.15167  2.77417  3.09895  5.41341  4.12111    373 - -
          2.68618  4.42225  2.77519  2.73123  3.46354  2.40513  3.72494  3.29354  2.67741  2.69355  4.24690  2.90347  2.73739  3.18146  2.89801  2.37887  2.77519  2.98518  4.58477  3.61503
          0.03267  3.83331  4.55566  0.61958  0.77255  0.48576  0.95510
    351   2.91988  5.02110  2.47315  1.08242  4.36262  3.24971  3.83400  3.80877  2.70968  3.43251  4.40898  2.91268  3.85265  3.05094  3.11392  2.90671  3.22405  3.49693  5.54163  4.26464    374 - -
          2.68618  4.42225  2.77519  2.73123  3.46354  2.40513  3.72494  3.29354  2.67741  2.69355  4.24690  2.90347  2.73739  3.18146  2.89801  2.37887  2.77519  2.98518  4.58477  3.61503
          0.03267  3.83331  4.55566  0.61958  0.77255  0.48576  0.95510
    352   3.11196  4.58622  4.12631  3.76666  3.12192  3.93184  4.43470  2.32463  3.53476  0.92499  3.15833  4.04585  4.37439  3.91249  3.71697  3.49910  3.40826  2.35167  4.98632  3.70038    375 - -
          2.68618  4.42225  2.77519  2.73123  3.46354  2.40513  3.72494  3.29354  2.67741  2.69355  4.24690  2.90347  2.73739  3.18146  2.89801  2.37887  2.77519  2.98518  4.58477  3.61503
          0.03267  3.83331  4.55566  0.61958  0.77255  0.48576  0.95510
    353   3.19174  4.69658  3.78095  3.50357  2.29608  3.78493  3.60212  3.20654  3.36221  2.67042  3.88582  3.67609  4.25997  3.67765  3.55371  3.33213  3.47840  3.07532  3.93814  1.03348    376 - -
          2.68618  4.42225  2.77519  2.73123  3.46354  2.40513  3.72494  3.29354  2.67741  2.69355  4.24690  2.90347  2.73739  3.18146  2.89801  2.37887  2.77519  2.98518  4.58477  3.61503
          0.03267  3.83331  4.55566  0.61958  0.77255  0.48576  0.95510
    354   1.07173  4.17366  3.42376  3.21399  4.01424  2.99909  4.24054  3.13397  3.22926  3.01730  4.05401  3.37321  3.73468  3.57418  3.48208  2.52458  2.79926  2.79519  5.44534  4.24138    377 - -
          2.68618  4.42225  2.77519  2.73123  3.46354  2.40513  3.72494  3.29354  2.67741  2.69355  4.24690  2.90347  2.73739  3.18146  2.89801  2.37887  2.77519  2.98518  4.58477  3.61503
          0.03267  3.83331  4.55566  0.61958  0.77255  0.48576  0.95510
    355   2.85105  4.83432  2.87849  2.63337  3.99748  3.34092  3.79107  3.62291  2.45706  3.12909  4.15878  3.09247  3.89429  1.30538  2.74170  2.90080  3.14840  3.35524  5.27682  3.96819    378 - -
          2.68618  4.42225  2.77519  2.73123  3.46354  2.40513  3.72494  3.29354  2.67741  2.69355  4.24690  2.90347  2.73739  3.18146  2.89801  2.37887  2.77519  2.98518  4.58477  3.61503
          0.03267  3.83331  4.55566  0.61958  0.77255  0.48576  0.95510
    356   3.11196  4.58622  4.12631  3.76666  3.12192  3.93184  4.43470  2.32463  3.53476  0.92499  3.15833  4.04585  4.37439  3.91249  3.71697  3.49910  3.40826  2.35167  4.98632  3.70038    379 - -
          2.68618  4.42225  2.77519  2.73123  3.46354  2.40513  3.72494  3.29354  2.67741  2.69355  4.24690  2.90347  2.73739  3.18146  2.89801  2.37887  2.77519  2.98518  4.58477  3.61503
          0.03267  3.83331  4.55566  0.61958  0.77255  0.48576  0.95510
    357   2.29685  4.21637  3.17347  2.98809  4.03764  2.94703  4.09871  3.55525  3.05919  3.27876  4.20859  3.21872  3.68274  3.41172  3.34598  1.15167  2.77417  3.09895  5.41341  4.12111    380 - -
          2.68618  4.42225  2.77519  2.73123  3.46354  2.40513  3.72494  3.29354  2.67741  2.69355  4.24690  2.90347  2.73739  3.18146  2.89801  2.37887  2.77519  2.98518  4.58477  3.61503
          0.03267  3.83331  4.55566  0.61958  0.77255  0.48576  0.95510
    358   2.93728  4.89819  3.11059  2.74023  4.27565  3.43027  3.73920  3.70262  1.09321  3.27660  4.24077  3.16620  3.93389  2.93335  2.42656  2.98220  3.19379  3.41283  5.34690  4.15427    381 - -
          2.68618  4.42225  2.77519  2.73123  3.46354  2.40513  3.72494  3.29354  2.67741  2.69355  4.24690  2.90347  2.73739  3.18146  2.89801  2.37887  2.77519  2.98518  4.58477  3.61503
          0.03267  3.83331  4.55566  0.61958  0.77255  0.48576  0.95510
    359   2.25040  4.21009  3.13624  2.83299  4.08685  2.96961  3.96457  3.47040  2.87025  3.17987  4.02934  2.95416  3.65676  3.21257  3.21005  1.68829  2.02958  3.02236  5.42982  4.17233    382 - -
          2.68618  4.42225  2.77519  2.73123  3.46354  2.40513  3.72494  3.29354  2.67741  2.69355  4.24690  2.90347  2.73739  3.18146  2.89801  2.37887  2.77519  2.98518  4.58477  3.61503
          0.03267  3.83331  4.55566  0.61958  0.77255  0.48576  0.95510
    360   2.22440  4.16490  3.17840  2.95740  4.10357  2.91507  4.07556  3.49279  3.00777  3.24179  4.13910  3.17910  3.65042  3.35642  3.30739  1.28826  2.55178  3.02863  5.48351  4.20766    383 - -
          2.68618  4.42225  2.77519  2.73123  3.46354  2.40513  3.72494  3.29354  2.67741  2.69355  4.24690  2.90347  2.73739  3.18146  2.89801  2.37887  2.77519  2.98518  4.58477  3.61503
          0.03267  3.83331  4.55566  0.61958  0.77255  0.48576  0.95510
    361   2.41116  4.18145  3.69667  3.33942  3.66270  3.05428  4.24023  2.36326  3.25658  2.53849  3.62116  3.54332  3.94832  3.60422  3.51571  2.76168  2.86055  1.34627  5.25501  4.00850    384 - -
          2.68618  4.42225  2.77519  2.73123  3.46354  2.40513  3.72494  3.29354  2.67741  2.69355  4.24690  2.90347  2.73739  3.18146  2.89801  2.37887  2.77519  2.98518  4.58477  3.61503
          0.03267  3.83331  4.55566  0.61958  0.77255  0.48576  0.95510
    362   3.11196  4.58622  4.12631  3.76666  3.12192  3.93184  4.43470  2.32463  3.53476  0.92499  3.15833  4.04585  4.37439  3.91249  3.71697  3.49910  3.40826  2.35167  4.98632  3.70038    385 - -
          2.68618  4.42225  2.77519  2.73123  3.46354  2.40513  3.72494  3.29354  2.67741  2.69355  4.24690  2.90347  2.73739  3.18146  2.89801  2.37887  2.77519  2.98518  4.58477  3.61503
          0.03267  3.83331  4.55566  0.61958  0.77255  0.48576  0.95510
    363   2.13421  4.13344  3.24407  2.92523  4.11240  2.56092  4.02285  3.48829  2.96879  3.19332  4.03132  3.15862  3.62678  3.28029  3.30339  1.88467  1.84922  3.01103  5.45813  4.22906    386 - -
          2.68618  4.42225  2.77519  2.73123  3.46354  2.40513  3.72494  3.29354  2.67741  2.69355  4.24690  2.90347  2.73739  3.18146  2.89801  2.37887  2.77519  2.98518  4.58477  3.61503
          0.03267  3.83331  4.55566  0.61958  0.77255  0.48576  0.95510
    364   2.40981  4.43940  3.00024  2.62454  4.10080  2.58687  3.78028  3.52975  2.55252  3.15664  3.99452  3.02366  3.71720  2.97962  2.48006  1.84506  2.77158  3.12542  5.37254  4.09300    387 - -
          2.68618  4.42225  2.77519  2.73123  3.46354  2.40513  3.72494  3.29354  2.67741  2.69355  4.24690  2.90347  2.73739  3.18146  2.89801  2.37887  2.77519  2.98518  4.58477  3.61503
          0.03267  3.83331  4.55566  0.61958  0.77255  0.48576  0.95510
    365   2.61798  4.39655  3.28366  3.17847  4.32009  0.79218  4.30054  3.91075  3.35435  3.56967  4.54561  3.44813  3.78642  3.68171  3.59409  2.78889  3.09620  3.44669  5.42497  4.42089    388 - -
          2.68618  4.42225  2.77519  2.73123  3.46354  2.40513  3.72494  3.29354  2.67741  2.69355  4.24690  2.90347  2.73739  3.18146  2.89801  2.37887  2.77519  2.98518  4.58477  3.61503
          0.03267  3.83331  4.55566  0.61958  0.77255  0.48576  0.95510
    366   2.72562  4.78302  2.89683  2.52130  3.69431  3.40130  2.06213  3.47220  2.32532  2.95422  3.93788  2.99374  3.68183  2.65324  2.64717  2.77010  2.97092  3.18217  5.05448  3.63267    389 - -
          2.68618  4.42225  2.77519  2.73123  3.46354  2.40513  3.72494  3.29354  2.67741  2.69355  4.24690  2.90347  2.73739  3.18146  2.89801  2.37887  2.77519  2.98518  4.58477  3.61503
          0.03267  3.83331  4.55566  0.61958  0.77255  0.48576  0.95510
    367   2.91988  5.02110  2.47315  1.08242  4.36262  3.24971  3.83400  3.80877  2.70968  3.43251  4.40898  2.91268  3.85265  3.05094  3.11392  2.90671  3.22405  3.49693  5.54163  4.26464    390 - -
          2.68618  4.42225  2.77519  2.73123  3.46354  2.40513  3.72494  3.29354  2.67741  2.69355  4.24690  2.90347  2.73739  3.18146  2.89801  2.37887  2.77519  2.98518  4.58477  3.61503
          0.03267  3.83331  4.55566  0.61958  0.77255  0.48576  0.95510
    368   2.91988  5.02110  2.47315  1.08242  4.36262  3.24971  3.83400  3.80877  2.70968  3.43251  4.40898  2.91268  3.85265  3.05094  3.11392  2.90671  3.22405  3.49693  5.54163  4.26464    391 - -
          2.68618  4.42225  2.77519  2.73123  3.46354  2.40513  3.72494  3.29354  2.67741  2.69355  4.24690  2.90347  2.73739  3.18146  2.89801  2.37887  2.77519  2.98518  4.58477  3.61503
          0.03267  3.83331  4.55566  0.61958  0.77255  0.48576  0.95510
    369   2.90478  4.86903  3.33671  2.80937  4.22973  3.49386  3.66039  3.67076  1.97975  3.20273  4.13912  3.19299  3.94890  2.84083  1.26839  2.96045  3.13804  3.38074  5.29117  4.08981    392 - -
          2.68618  4.42225  2.77519  2.73123  3.46354  2.40513  3.72494  3.29354  2.67741  2.69355  4.24690  2.90347  2.73739  3.18146  2.89801  2.37887  2.77519  2.98518  4.58477  3.61503
          0.03267  3.83331  4.55566  0.61958  0.77255  0.48576  0.95510
    370   2.93728  4.89819  3.11059  2.74023  4.27565  3.43027  3.73920  3.70262  1.09321  3.27660  4.24077  3.16620  3.93389  2.93335  2.42656  2.98220  3.19379  3.41283  5.34690  4.15427    393 - -
          2.68618  4.42225  2.77519  2.73123  3.46354  2.40513  3.72494  3.29354  2.67741  2.69355  4.24690  2.90347  2.73739  3.18146  2.89801  2.37887  2.77519  2.98518  4.58477  3.61503
          0.03267  3.83331  4.55566  0.61958  0.77255  0.48576  0.95510
    371   1.78597  4.11720  3.34191  2.99861  4.02595  2.95253  4.04459  3.28668  2.99259  3.07719  3.94959  3.21088  3.45121  3.31800  3.30865  2.30092  1.77747  2.87133  5.40553  4.18459    394 - -
          2.68618  4.42225  2.77519  2.73123  3.46354  2.40513  3.72494  3.29354  2.67741  2.69355  4.24690  2.90347  2.73739  3.18146  2.89801  2.37887  2.77519  2.98518  4.58477  3.61503
          0.03267  3.83331  4.55566  0.61958  0.77255  0.48576  0.95510
    372   2.90030  4.94027  3.11172  2.67661  4.31413  3.46277  3.64712  3.72562  1.22528  3.26294  4.18249  3.10339  3.92652  2.81704  2.22940  2.92851  3.13120  3.42299  5.35597  4.13759    395 - -
          2.68618  4.42225  2.77519  2.73123  3.46354  2.40513  3.72494  3.29354  2.67741  2.69355  4.24690  2.90347  2.73739  3.18146  2.89801  2.37887  2.77519  2.98518  4.58477  3.61503
          0.03267  3.83331  4.55566  0.61958  0.77255  0.48576  0.95510
    373   2.96244  4.80306  3.44922  2.96934  4.14774  3.45711  3.79788  3.68728  2.22447  3.21039  4.21221  3.33175  3.96216  3.02069  1.03997  3.04887  3.23144  3.41307  5.24703  4.08423    396 - -
          2.68618  4.42225  2.77519  2.73123  3.46354  2.40513  3.72494  3.29354  2.67741  2.69355  4.24690  2.90347  2.73739  3.18146  2.89801  2.37887  2.77519  2.98518  4.58477  3.61503
          0.03267  3.83331  4.55566  0.61958  0.77255  0.48576  0.95510
    374   2.59984  4.54047  2.93742  2.69935  3.85836  3.19167  3.41614  3.55564  2.71229  3.15379  4.09204  3.10853  1.49536  3.13842  3.03512  2.70721  2.96345  3.20939  5.20571  3.86695    397 - -
          2.68618  4.42225  2.77519  2.73123  3.46354  2.40513  3.72494  3.29354  2.67741  2.69355  4.24690  2.90347  2.73739  3.18146  2.89801  2.37887  2.77519  2.98518  4.58477  3.61503
          0.03267  3.83331  4.55566  0.61958  0.77255  0.48576  0.95510
    375   2.29685  4.21637  3.17347  2.98809  4.03764  2.94703  4.09871  3.55525  3.05919  3.27876  4.20859  3.21872  3.68274  3.41172  3.34598  1.15167  2.77417  3.09895  5.41341  4.12111    398 - -
          2.68618  4.42225  2.77519  2.73123  3.46354  2.40513  3.72494  3.29354  2.67741  2.69355  4.24690  2.90347  2.73739  3.18146  2.89801  2.37887  2.77519  2.98518  4.58477  3.61503
          0.03267  3.83331  4.55566  0.61958  0.77255  0.48576  0.95510
    376   3.11196  4.58622  4.12631  3.76666  3.12192  3.93184  4.43470  2.32463  3.53476  0.92499  3.15833  4.04585  4.37439  3.91249  3.71697  3.49910  3.40826  2.35167  4.98632  3.70038    399 - -
          2.68618  4.42225  2.77519  2.73123  3.46354  2.40513  3.72494  3.29354  2.67741  2.69355  4.24690  2.90347  2.73739  3.18146  2.89801  2.37887  2.77519  2.98518  4.58477  3.61503
          0.03267  3.83331  4.55566  0.61958  0.77255  0.48576  0.95510
    377   2.96244  4.80306  3.44922  2.96934  4.14774  3.45711  3.79788  3.68728  2.22447  3.21039  4.21221  3.33175  3.96216  3.02069  1.03997  3.04887  3.23144  3.41307  5.24703  4.08423    400 - -
          2.68618  4.42225  2.77519  2.73123  3.46354  2.40513  3.72494  3.29354  2.67741  2.69355  4.24690  2.90347  2.73739  3.18146  2.89801  2.37887  2.77519  2.98518  4.58477  3.61503
          0.03267  3.83331  4.55566  0.61958  0.77255  0.48576  0.95510
    378   3.11196  4.58622  4.12631  3.76666  3.12192  3.93184  4.43470  2.32463  3.53476  0.92499  3.15833  4.04585  4.37439  3.91249  3.71697  3.49910  3.40826  2.35167  4.98632  3.70038    401 - -
          2.68618  4.42225  2.77519  2.73123  3.46354  2.40513  3.72494  3.29354  2.67741  2.69355  4.24690  2.90347  2.73739  3.18146  2.89801  2.37887  2.77519  2.98518  4.58477  3.61503
          0.03267  3.83331  4.55566  0.61958  0.77255  0.48576  0.95510
    379   3.20948  4.62300  4.18483  3.89243  1.07807  3.90732  3.86148  2.73861  3.80058  2.11802  3.47498  3.97545  4.36723  3.97953  3.92996  3.48106  3.51082  2.72632  4.12321  2.49556    402 - -
          2.68618  4.42225  2.77519  2.73123  3.46354  2.40513  3.72494  3.29354  2.67741  2.69355  4.24690  2.90347  2.73739  3.18146  2.89801  2.37887  2.77519  2.98518  4.58477  3.61503
          0.03267  3.83331  4.55566  0.61958  0.77255  0.48576  0.95510
    380   2.61798  4.39655  3.28366  3.17847  4.32009  0.79218  4.30054  3.91075  3.35435  3.56967  4.54561  3.44813  3.78642  3.68171  3.59409  2.78889  3.09620  3.44669  5.42497  4.42089    403 - -
          2.68618  4.42225  2.77519  2.73123  3.46354  2.40513  3.72494  3.29354  2.67741  2.69355  4.24690  2.90347  2.73739  3.18146  2.89801  2.37887  2.77519  2.98518  4.58477  3.61503
          0.03267  3.83331  4.55566  0.61958  0.77255  0.48576  0.95510
    381   2.94861  5.06905  0.97588  2.31273  4.44109  3.18196  3.89823  4.02058  2.97521  3.63620  4.61408  2.86686  3.83206  3.13777  3.48558  2.91585  3.28658  3.66416  5.61725  4.32128    404 - -
          2.68618  4.42225  2.77519  2.73123  3.46354  2.40513  3.72494  3.29354  2.67741  2.69355  4.24690  2.90347  2.73739  3.18146  2.89801  2.37887  2.77519  2.98518  4.58477  3.61503
          0.03267  3.83331  4.55566  0.61958  0.77255  0.48576  0.95510
    382   2.95400  4.77733  3.08936  2.84598  3.25874  3.41566  1.22786  3.65079  2.69017  3.14943  4.18982  3.25664  3.96636  3.21188  2.95792  3.02522  3.25629  3.38672  4.72421  3.21083    405 - -
          2.68618  4.42225  2.77519  2.73123  3.46354  2.40513  3.72494  3.29354  2.67741  2.69355  4.24690  2.90347  2.73739  3.18146  2.89801  2.37887  2.77519  2.98518  4.58477  3.61503
          0.03267  3.83331  4.55566  0.61958  0.77255  0.48576  0.95510
    383   2.94861  5.06905  0.97588  2.31273  4.44109  3.18196  3.89823  4.02058  2.97521  3.63620  4.61408  2.86686  3.83206  3.13777  3.48558  2.91585  3.28658  3.66416  5.61725  4.32128    406 - -
          2.68618  4.42225  2.77519  2.73123  3.46354  2.40513  3.72494  3.29354  2.67741  2.69355  4.24690  2.90347  2.73739  3.18146  2.89801  2.37887  2.77519  2.98518  4.58477  3.61503
          0.03267  3.83331  4.55566  0.61958  0.77255  0.48576  0.95510
    384   3.19174  4.69658  3.78095  3.50357  2.29608  3.78493  3.60212  3.20654  3.36221  2.67042  3.88582  3.67609  4.25997  3.67765  3.55371  3.33213  3.47840  3.07532  3.93814  1.03348    407 - -
          2.68618  4.42225  2.77519  2.73123  3.46354  2.40513  3.72494  3.29354  2.67741  2.69355  4.24690  2.90347  2.73739  3.18146  2.89801  2.37887  2.77519  2.98518  4.58477  3.61503
          0.03267  3.83331  4.55566  0.61958  0.77255  0.48576  0.95510
    385   2.54377  1.02349  4.05271  3.78392  3.78490  3.17442  4.43969  2.92287  3.61082  2.83983  3.96010  3.78137  3.87827  3.95859  3.74191  2.81523  3.00733  2.66995  5.20861  4.07268    408 - -
          2.68618  4.42225  2.77519  2.73123  3.46354  2.40513  3.72494  3.29354  2.67741  2.69355  4.24690  2.90347  2.73739  3.18146  2.89801  2.37887  2.77519  2.98518  4.58477  3.61503
          0.03267  3.83331  4.55566  0.61958  0.77255  0.48576  0.95510
    386   2.85105  4.83432  2.87849  2.63337  3.99748  3.34092  3.79107  3.62291  2.45706  3.12909  4.15878  3.09247  3.89429  1.30538  2.74170  2.90080  3.14840  3.35524  5.27682  3.96819    409 - -
          2.68618  4.42225  2.77519  2.73123  3.46354  2.40513  3.72494  3.29354  2.67741  2.69355  4.24690  2.90347  2.73739  3.18146  2.89801  2.37887  2.77519  2.98518  4.58477  3.61503
          0.03267  3.83331  4.55566  0.61958  0.77255  0.48576  0.95510
    387   2.29685  4.21637  3.17347  2.98809  4.03764  2.94703  4.09871  3.55525  3.05919  3.27876  4.20859  3.21872  3.68274  3.41172  3.34598  1.15167  2.77417  3.09895  5.41341  4.12111    410 - -
          2.68618  4.42225  2.77519  2.73123  3.46354  2.40513  3.72494  3.29354  2.67741  2.69355  4.24690  2.90347  2.73739  3.18146  2.89801  2.37887  2.77519  2.98518  4.58477  3.61503
          0.03267  3.83331  4.55566  0.61958  0.77255  0.48576  0.95510
    388   3.02672  4.40468  4.50744  4.00116  3.32263  4.26144  4.72253  1.27583  3.84242  1.75664  3.17122  4.26923  4.58070  4.13316  4.05726  3.63314  3.28946  1.64925  5.28123  4.06523    411 - -
          2.68618  4.42225  2.77519  2.73123  3.46354  2.40513  3.72494  3.29354  2.67741  2.69355  4.24690  2.90347  2.73739  3.18146  2.89801  2.37887  2.77519  2.98518  4.58477  3.61503
          0.03267  3.83331  4.55566  0.61958  0.77255  0.48576  0.95510
    389   2.69205  4.68625  2.68864  2.57049  4.04373  3.15854  3.89122  3.74630  2.79198  3.39782  4.35380  1.22933  3.80879  3.16444  3.14484  2.76108  3.07295  3.37247  5.35424  3.99530    412 - -
          2.68618  4.42225  2.77519  2.73123  3.46354  2.40513  3.72494  3.29354  2.67741  2.69355  4.24690  2.90347  2.73739  3.18146  2.89801  2.37887  2.77519  2.98518  4.58477  3.61503
          0.03267  3.83331  4.55566  0.61958  0.77255  0.48576  0.95510
    390   2.00619  4.13717  3.20366  2.97724  4.13624  2.89480  4.09428  3.49724  3.04570  3.25434  4.13783  3.18362  3.63582  3.37334  3.34927  1.32958  2.67685  3.02008  5.51040  4.25264    413 - -
          2.68618  4.42225  2.77519  2.73123  3.46354  2.40513  3.72494  3.29354  2.67741  2.69355  4.24690  2.90347  2.73739  3.18146  2.89801  2.37887  2.77519  2.98518  4.58477  3.61503
          0.03267  3.83331  4.55566  0.61958  0.77255  0.48576  0.95510
    391   2.93728  4.89819  3.11059  2.74023  4.27565  3.43027  3.73920  3.70262  1.09321  3.27660  4.24077  3.16620  3.93389  2.93335  2.42656  2.98220  3.19379  3.41283  5.34690  4.15427    414 - -
          2.68618  4.42225  2.77519  2.73123  3.46354  2.40513  3.72494  3.29354  2.67741  2.69355  4.24690  2.90347  2.73739  3.18146  2.89801  2.37887  2.77519  2.98518  4.58477  3.61503
          0.03267  3.83331  4.55566  0.61958  0.77255  0.48576  0.95510
    392   2.23362  4.19582  3.44889  3.00804  3.78675  3.16120  3.99195  2.84829  2.90682  2.75469  3.50458  3.28159  3.77761  3.27396  3.22171  2.48845  1.71299  2.50408  5.24041  4.00399    415 - -
          2.68618  4.42225  2.77519  2.73123  3.46354  2.40513  3.72494  3.29354  2.67741  2.69355  4.24690  2.90347  2.73739  3.18146  2.89801  2.37887  2.77519  2.98518  4.58477  3.61503
          0.03267  3.83331  4.55566  0.61958  0.77255  0.48576  0.95510
    393   2.84540  5.29606  1.90428  1.39037  4.58778  3.17374  3.69778  4.06895  2.67212  3.61967  4.48401  2.66341  3.77925  2.86969  3.21981  2.75732  3.13131  3.67832  5.78163  4.32890    416 - -
          2.68618  4.42225  2.77519  2.73123  3.46354  2.40513  3.72494  3.29354  2.67741  2.69355  4.24690  2.90347  2.73739  3.18146  2.89801  2.37887  2.77519  2.98518  4.58477  3.61503
          0.03267  3.83331  4.55566  0.61958  0.77255  0.48576  0.95510
    394   3.00069  4.43116  4.27875  3.89360  3.34850  4.02319  4.62943  1.12779  3.72092  1.94331  3.29073  4.14446  4.45875  4.07365  3.92202  3.51524  3.30081  1.84672  5.23076  3.96523    417 - -
          2.68618  4.42225  2.77519  2.73123  3.46354  2.40513  3.72494  3.29354  2.67741  2.69355  4.24690  2.90347  2.73739  3.18146  2.89801  2.37887  2.77519  2.98518  4.58477  3.61503
          0.03267  3.83331  4.55566  0.61958  0.77255  0.48576  0.95510
    395   2.81130  4.43061  3.79298  3.24779  3.22533  3.77730  4.03102  2.34148  2.91862  1.41491  3.19926  3.59595  4.15311  3.38274  2.86370  3.10342  3.05655  2.37202  4.92737  3.66453    418 - -
          2.68618  4.42225  2.77519  2.73123  3.46354  2.40513  3.72494  3.29354  2.67741  2.69355  4.24690  2.90347  2.73739  3.18146  2.89801  2.37887  2.77519  2.98518  4.58477  3.61503
          0.03267  3.83331  4.55566  0.61958  0.77255  0.48576  0.95510
    396   2.98103  4.37506  4.47699  3.99556  3.39219  4.18858  4.74157  1.26452  3.85244  1.91095  3.23802  4.24555  4.55169  4.15005  4.07091  3.57755  3.25978  1.54477  5.33363  4.11270    419 - -
          2.68618  4.42225  2.77519  2.73123  3.46354  2.40513  3.72494  3.29354  2.67741  2.69355  4.24690  2.90347  2.73739  3.18146  2.89801  2.37887  2.77519  2.98518  4.58477  3.61503
          0.03267  3.83331  4.55566  0.61958  0.77255  0.48576  0.95510
    397   2.61834  4.76644  2.57067  2.36499  4.07999  3.19208  3.43473  3.70645  2.54240  3.29321  4.15066  1.78855  3.76941  2.91066  2.94600  2.38191  2.93689  3.32735  5.38494  3.98257    420 - -
          2.68618  4.42225  2.77519  2.73123  3.46354  2.40513  3.72494  3.29354  2.67741  2.69355  4.24690  2.90347  2.73739  3.18146  2.89801  2.37887  2.77519  2.98518  4.58477  3.61503
          0.03267  3.83331  4.55566  0.61958  0.77255  0.48576  0.95510
    398   2.93679  4.35637  4.34378  3.82078  3.35009  4.12917  4.57375  1.38552  3.67001  1.76083  3.19408  4.10511  4.46877  3.97218  3.90320  3.47884  2.99628  1.72409  5.23128  4.03366    421 - -
          2.68618  4.42225  2.77519  2.73123  3.46354  2.40513  3.72494  3.29354  2.67741  2.69355  4.24690  2.90347  2.73739  3.18146  2.89801  2.37887  2.77519  2.98518  4.58477  3.61503
          0.03267  3.83331  4.55566  0.61958  0.77255  0.48576  0.95510
    399   2.25374  4.20183  3.11896  2.90329  4.11995  2.92806  4.04876  3.58955  2.98304  3.28610  4.16678  3.15596  3.33627  3.32515  3.29493  1.26680  2.72191  3.10661  5.47236  4.19980    422 - -
          2.68618  4.42225  2.77519  2.73123  3.46354  2.40513  3.72494  3.29354  2.67741  2.69355  4.24690  2.90347  2.73739  3.18146  2.89801  2.37887  2.77519  2.98518  4.58477  3.61503
          0.03267  3.83331  4.55566  0.61958  0.77255  0.48576  0.95510
    400   2.75310  4.80973  2.80269  2.53876  4.09205  3.30330  3.73629  3.63359  2.40140  3.16963  4.12864  3.00722  3.59428  1.48855  2.70897  2.79643  3.04923  3.32734  5.34377  4.03075    423 - -
          2.68618  4.42225  2.77519  2.73123  3.46354  2.40513  3.72494  3.29354  2.67741  2.69355  4.24690  2.90347  2.73739  3.18146  2.89801  2.37887  2.77519  2.98518  4.58477  3.61503
          0.03267  3.83331  4.55566  0.61958  0.77255  0.48576  0.95510
    401   2.91988  5.02110  2.47315  1.08242  4.36262  3.24971  3.83400  3.80877  2.70968  3.43251  4.40898  2.91268  3.85265  3.05094  3.11392  2.90671  3.22405  3.49693  5.54163  4.26464    424 - -
          2.68618  4.42225  2.77519  2.73123  3.46354  2.40513  3.72494  3.29354  2.67741  2.69355  4.24690  2.90347  2.73739  3.18146  2.89801  2.37887  2.77519  2.98518  4.58477  3.61503
          0.03267  3.83331  4.55566  0.61958  0.77255  0.48576  0.95510
    402   3.11196  4.58622  4.12631  3.76666  3.12192  3.93184  4.43470  2.32463  3.53476  0.92499  3.15833  4.04585  4.37439  3.91249  3.71697  3.49910  3.40826  2.35167  4.98632  3.70038    425 - -
          2.68618  4.42225  2.77519  2.73123  3.46354  2.40513  3.72494  3.29354  2.67741  2.69355  4.24690  2.90347  2.73739  3.18146  2.89801  2.37887  2.77519  2.98518  4.58477  3.61503
          0.03267  3.83331  4.55566  0.61958  0.77255  0.48576  0.95510
    403   2.79276  4.93487  2.80043  2.46362  3.91528  3.39211  2.95252  3.67288  2.24720  3.19306  4.08720  2.95156  3.86459  1.78057  2.55962  2.79985  3.03178  3.36138  5.19575  3.79180    426 - -
          2.68618  4.42225  2.77519  2.73123  3.46354  2.40513  3.72494  3.29354  2.67741  2.69355  4.24690  2.90347  2.73739  3.18146  2.89801  2.37887  2.77519  2.98518  4.58477  3.61503
          0.03267  3.83331  4.55566  0.61958  0.77255  0.48576  0.95510
    404   2.76026  4.97404  1.29850  2.24711  4.27187  3.16874  3.78770  3.70990  2.79147  3.39733  4.34864  2.79029  3.79403  2.99619  3.30174  2.74828  3.08991  3.19677  5.59426  4.17047    427 - -
          2.68618  4.42225  2.77519  2.73123  3.46354  2.40513  3.72494  3.29354  2.67741  2.69355  4.24690  2.90347  2.73739  3.18146  2.89801  2.37887  2.77519  2.98518  4.58477  3.61503
          0.03267  3.83331  4.55566  0.61958  0.77255  0.48576  0.95510
    405   2.29685  4.21637  3.17347  2.98809  4.03764  2.94703  4.09871  3.55525  3.05919  3.27876  4.20859  3.21872  3.68274  3.41172  3.34598  1.15167  2.77417  3.09895  5.41341  4.12111    428 - -
          2.68618  4.42225  2.77519  2.73123  3.46354  2.40513  3.72494  3.29354  2.67741  2.69355  4.24690  2.90347  2.73739  3.18146  2.89801  2.37887  2.77519  2.98518  4.58477  3.61503
          0.03267  3.83331  4.55566  0.61958  0.77255  0.48576  0.95510
    406   2.96244  4.80306  3.44922  2.96934  4.14774  3.45711  3.79788  3.68728  2.22447  3.21039  4.21221  3.33175  3.96216  3.02069  1.03997  3.04887  3.23144  3.41307  5.24703  4.08423    429 - -
          2.68618  4.42225  2.77519  2.73123  3.46354  2.40513  3.72494  3.29354  2.67741  2.69355  4.24690  2.90347  2.73739  3.18146  2.89801  2.37887  2.77519  2.98518  4.58477  3.61503
          0.03267  3.83331  4.55566  0.61958  0.77255  0.48576  0.95510
    407   2.73514  4.86968  2.74993  2.45010  4.19630  3.32391  3.65989  3.65709  2.24149  3.21195  4.10406  2.93628  3.52269  1.68798  2.60789  2.75726  3.00260  3.33139  5.39007  4.07812    430 - -
          2.68618  4.42225  2.77519  2.73123  3.46354  2.40513  3.72494  3.29354  2.67741  2.69355  4.24690  2.90347  2.73739  3.18146  2.89801  2.37887  2.77519  2.98518  4.58477  3.61503
          0.03267  3.83331  4.55566  0.61958  0.77255  0.48576  0.95510
    408   3.11196  4.58622  4.12631  3.76666  3.12192  3.93184  4.43470  2.32463  3.53476  0.92499  3.15833  4.04585  4.37439  3.91249  3.71697  3.49910  3.40826  2.35167  4.98632  3.70038    431 - -
          2.68618  4.42225  2.77519  2.73123  3.46354  2.40513  3.72494  3.29354  2.67741  2.69355  4.24690  2.90347  2.73739  3.18146  2.89801  2.37887  2.77519  2.98518  4.58477  3.61503
          0.03267  3.83331  4.55566  0.61958  0.77255  0.48576  0.95510
    409   2.85325  5.34385  1.72103  1.49551  4.63125  3.16495  3.69460  4.12288  2.68532  3.65922  4.51932  2.64426  3.77533  2.86440  3.25105  2.75532  3.13958  3.72178  5.82055  4.35028    432 - -
          2.68618  4.42225  2.77519  2.73123  3.46354  2.40513  3.72494  3.29354  2.67741  2.69355  4.24690  2.90347  2.73739  3.18146  2.89801  2.37887  2.77519  2.98518  4.58477  3.61503
          0.03267  3.83331  4.55566  0.61958  0.77255  0.48576  0.95510
    410   2.71378  4.49741  3.31216  2.84931  2.59482  3.56009  3.58653  3.05320  2.81509  2.67861  3.63664  2.51678  3.97184  3.13333  3.16651  2.78790  2.95928  2.82529  4.33979  2.08473    433 - -
          2.68618  4.42225  2.77519  2.73123  3.46354  2.40513  3.72494  3.29354  2.67741  2.69355  4.24690  2.90347  2.73739  3.18146  2.89801  2.37887  2.77519  2.98518  4.58477  3.61503
          0.03267  3.83331  4.55566  0.61958  0.77255  0.48576  0.95510
    411   2.93728  4.89819  3.11059  2.74023  4.27565  3.43027  3.73920  3.70262  1.09321  3.27660  4.24077  3.16620  3.93389  2.93335  2.42656  2.98220  3.19379  3.41283  5.34690  4.15427    434 - -
          2.68618  4.42225  2.77519  2.73123  3.46354  2.40513  3.72494  3.29354  2.67741  2.69355  4.24690  2.90347  2.73739  3.18146  2.89801  2.37887  2.77519  2.98518  4.58477  3.61503
          0.03267  3.83331  4.55566  0.61958  0.77255  0.48576  0.95510
    412   2.94861  5.06905  0.97588  2.31273  4.44109  3.18196  3.89823  4.02058  2.97521  3.63620  4.61408  2.86686  3.83206  3.13777  3.48558  2.91585  3.28658  3.66416  5.61725  4.32128    435 - -
          2.68618  4.42225  2.77519  2.73123  3.46354  2.40513  3.72494  3.29354  2.67741  2.69355  4.24690  2.90347  2.73739  3.18146  2.89801  2.37887  2.77519  2.98518  4.58477  3.61503
          0.03267  3.83331  4.55566  0.61958  0.77255  0.48576  0.95510
    413   1.53641  4.11629  3.56340  3.18423  3.82104  3.09080  4.13643  2.76531  3.12711  2.77864  3.76435  3.36579  3.76523  3.45328  3.41562  2.42444  2.71770  2.08067  5.31520  4.08502    436 - -
          2.68618  4.42225  2.77519  2.73123  3.46354  2.40513  3.72494  3.29354  2.67741  2.69355  4.24690  2.90347  2.73739  3.18146  2.89801  2.37887  2.77519  2.98518  4.58477  3.61503
          0.03267  3.83331  4.55566  0.61958  0.77255  0.48576  0.95510
    414   2.18068  4.20045  3.10684  2.84327  4.14785  2.93311  3.99990  3.56549  2.92091  3.25201  4.10448  3.11794  2.91982  3.25016  3.25907  1.44247  2.68705  3.08324  5.48700  4.22668    437 - -
          2.68618  4.42225  2.77519  2.73123  3.46354  2.40513  3.72494  3.29354  2.67741  2.69355  4.24690  2.90347  2.73739  3.18146  2.89801  2.37887  2.77519  2.98518  4.58477  3.61503
          0.03267  3.83331  4.55566  0.61958  0.77255  0.48576  0.95510
    415   2.15785  2.91925  3.56574  3.15540  3.90669  2.93350  4.08071  3.26450  3.08387  3.00786  3.87487  3.28493  3.25310  3.39424  3.37233  1.52267  2.61367  2.84386  5.30902  4.09388    438 - -
          2.68618  4.42226  2.77520  2.73124  3.46354  2.40513  3.72495  3.29355  2.67741  2.69355  4.24690  2.90347  2.73740  3.18147  2.89801  2.37880  2.77520  2.98519  4.58477  3.61504
          0.09066  2.57484  4.55566  0.46445  0.99015  0.48576  0.95510
    416   2.66751  5.12680  1.60146  2.11408  4.53585  2.80523  3.69794  4.02803  2.67466  3.57488  4.41326  2.30892  3.75069  2.86734  3.22615  2.68116  3.04249  3.60820  5.75341  4.30264    440 - -
          2.68618  4.42225  2.77519  2.73123  3.46354  2.40513  3.72494  3.29354  2.67741  2.69355  4.24690  2.90347  2.73739  3.18146  2.89801  2.37887  2.77519  2.98518  4.58477  3.61503
          0.03267  3.83331  4.55566  0.61958  0.77255  0.48576  0.95510
    417   2.48979  3.26101  3.62943  3.07799  3.22164  3.03984  3.82281  2.69719  2.92379  2.41717  3.33493  3.37593  3.89245  3.25901  3.06248  2.75823  2.76149  2.47260  2.69816  3.42497    441 - -
          2.68618  4.42225  2.77519  2.73123  3.46354  2.40513  3.72494  3.29354  2.67741  2.69355  4.24690  2.90347  2.73739  3.18146  2.89801  2.37887  2.77519  2.98518  4.58477  3.61503
          0.03267  3.83331  4.55566  0.61958  0.77255  0.48576  0.95510
    418   2.63776  4.76211  2.74708  2.44804  4.15235  3.26129  3.68265  3.62344  2.38200  3.20167  4.07646  2.92731  3.27146  1.77333  2.72939  2.60363  2.93288  3.27486  5.38797  4.05975    442 - -
          2.68618  4.42225  2.77519  2.73123  3.46354  2.40513  3.72494  3.29354  2.67741  2.69355  4.24690  2.90347  2.73739  3.18146  2.89801  2.37887  2.77519  2.98518  4.58477  3.61503
          0.03267  3.83331  4.55566  0.61958  0.77255  0.48576  0.95510
    419   2.53641  4.41743  3.21223  2.81416  3.64891  1.59581  3.81913  3.29379  2.68918  2.93269  3.84771  3.18751  3.81109  3.11995  2.89486  2.67999  2.87196  2.98480  4.19595  3.70512    443 - -
          2.68618  4.42225  2.77519  2.73123  3.46354  2.40513  3.72494  3.29354  2.67741  2.69355  4.24690  2.90347  2.73739  3.18146  2.89801  2.37887  2.77519  2.98518  4.58477  3.61503
          0.03267  3.83331  4.55566  0.61958  0.77255  0.48576  0.95510
    420   2.73849  4.90852  2.78191  2.42553  4.03339  3.37055  2.94515  3.64619  2.25550  3.18815  4.05370  2.92255  3.64929  1.88202  2.58975  2.74787  2.97854  3.32282  5.27248  3.90400    444 - -
          2.68618  4.42225  2.77519  2.73123  3.46354  2.40513  3.72494  3.29354  2.67741  2.69355  4.24690  2.90347  2.73739  3.18146  2.89801  2.37887  2.77519  2.98518  4.58477  3.61503
          0.03267  3.83331  4.55566  0.61958  0.77255  0.48576  0.95510
    421   2.89602  4.34159  4.29214  3.78338  3.39241  4.05232  4.55479  1.31538  3.62265  1.95545  3.13449  4.05818  4.42856  3.94455  3.85925  3.41342  2.96261  1.73296  5.25396  4.04950    445 - -
          2.68618  4.42225  2.77519  2.73123  3.46354  2.40513  3.72494  3.29354  2.67741  2.69355  4.24690  2.90347  2.73739  3.18146  2.89801  2.37887  2.77519  2.98518  4.58477  3.61503
          0.03267  3.83331  4.55566  0.61958  0.77255  0.48576  0.95510
    422   2.50101  2.15852  3.46887  2.97922  3.38580  3.34601  3.05421  2.93160  2.74322  2.63443  3.56166  3.29399  3.85710  3.18208  2.92371  2.70937  2.81008  2.67729  4.84768  3.51956    446 - -
          2.68618  4.42225  2.77519  2.73123  3.46354  2.40513  3.72494  3.29354  2.67741  2.69355  4.24690  2.90347  2.73739  3.18146  2.89801  2.37887  2.77519  2.98518  4.58477  3.61503
          0.03267  3.83331  4.55566  0.61958  0.77255  0.48576  0.95510
    423   2.38383  4.25065  3.30739  2.90372  3.00932  3.17890  3.88749  3.03043  2.88733  2.76397  3.71443  3.21754  3.77659  3.21648  3.22589  1.66312  2.65561  2.73820  5.03042  3.67147    447 - -
          2.68618  4.42225  2.77519  2.73123  3.46354  2.40513  3.72494  3.29354  2.67741  2.69355  4.24690  2.90347  2.73739  3.18146  2.89801  2.37887  2.77519  2.98518  4.58477  3.61503
          0.03267  3.83331  4.55566  0.61958  0.77255  0.48576  0.95510
    424   2.29685  4.21637  3.17347  2.98809  4.03764  2.94703  4.09871  3.55525  3.05919  3.27876  4.20859  3.21872  3.68274  3.41172  3.34598  1.15167  2.77417  3.09895  5.41341  4.12111    448 - -
          2.68618  4.42225  2.77519  2.73123  3.46354  2.40513  3.72494  3.29354  2.67741  2.69355  4.24690  2.90347  2.73739  3.18146  2.89801  2.37887  2.77519  2.98518  4.58477  3.61503
          0.03267  3.83331  4.55566  0.61958  0.77255  0.48576  0.95510
    425   2.18929  4.16830  3.30647  3.01520  4.00173  3.00131  4.07374  3.15901  2.98534  2.99921  3.94921  3.24044  3.47926  3.35334  3.27914  2.45733  1.46529  2.79982  5.41802  4.18624    449 - -
          2.68618  4.42225  2.77519  2.73123  3.46354  2.40513  3.72494  3.29354  2.67741  2.69355  4.24690  2.90347  2.73739  3.18146  2.89801  2.37887  2.77519  2.98518  4.58477  3.61503
          0.03267  3.83331  4.55566  0.61958  0.77255  0.48576  0.95510
    426   2.94861  5.06905  0.97588  2.31273  4.44109  3.18196  3.89823  4.02058  2.97521  3.63620  4.61408  2.86686  3.83206  3.13777  3.48558  2.91585  3.28658  3.66416  5.61725  4.32128    450 - -
          2.68618  4.42225  2.77519  2.73123  3.46354  2.40513  3.72494  3.29354  2.67741  2.69355  4.24690  2.90347  2.73739  3.18146  2.89801  2.37887  2.77519  2.98518  4.58477  3.61503
          0.03267  3.83331  4.55566  0.61958  0.77255  0.48576  0.95510
    427   2.36040  4.35043  2.93269  2.69117  4.08212  3.02996  3.89582  3.56043  2.76099  3.21183  4.08404  3.04990  3.47527  2.96618  3.10520  1.44428  2.77514  3.13024  5.41740  4.11455    451 - -
          2.68618  4.42225  2.77519  2.73123  3.46354  2.40513  3.72494  3.29354  2.67741  2.69355  4.24690  2.90347  2.73739  3.18146  2.89801  2.37887  2.77519  2.98518  4.58477  3.61503
          0.03267  3.83331  4.55566  0.61958  0.77255  0.48576  0.95510
    428   2.70986  5.01560  1.44424  2.15949  4.50789  2.60557  3.74954  4.00407  2.75679  3.58516  4.44187  2.70988  3.74840  2.93473  3.30041  2.60847  3.04554  3.57668  5.74826  4.31477    452 - -
          2.68618  4.42225  2.77519  2.73123  3.46354  2.40513  3.72494  3.29354  2.67741  2.69355  4.24690  2.90347  2.73739  3.18146  2.89801  2.37887  2.77519  2.98518  4.58477  3.61503
          0.03267  3.83331  4.55566  0.61958  0.77255  0.48576  0.95510
    429   2.66789  4.76612  2.83747  2.49235  4.04782  3.31739  3.67460  3.52227  2.35287  3.00293  3.99961  2.96798  3.25681  1.77949  2.68805  2.71393  2.94525  3.21385  5.31542  3.98981    453 - -
          2.68618  4.42225  2.77519  2.73123  3.46354  2.40513  3.72494  3.29354  2.67741  2.69355  4.24690  2.90347  2.73739  3.18146  2.89801  2.37887  2.77519  2.98518  4.58477  3.61503
          0.03267  3.83331  4.55566  0.61958  0.77255  0.48576  0.95510
    430   2.54377  1.02349  4.05271  3.78392  3.78490  3.17442  4.43969  2.92287  3.61082  2.83983  3.96010  3.78137  3.87827  3.95859  3.74191  2.81523  3.00733  2.66995  5.20861  4.07268    454 - -
          2.68618  4.42225  2.77519  2.73123  3.46354  2.40513  3.72494  3.29354  2.67741  2.69355  4.24690  2.90347  2.73739  3.18146  2.89801  2.37887  2.77519  2.98518  4.58477  3.61503
          0.03267  3.83331  4.55566  0.61958  0.77255  0.48576  0.95510
    431   2.85494  4.53775  3.48135  3.15239  2.49117  3.59715  3.59863  3.12073  3.04872  2.70457  3.77929  3.41995  4.08814  3.39971  3.30726  2.75375  3.15243  2.91816  4.11434  1.41436    455 - -
          2.68618  4.42225  2.77519  2.73123  3.46354  2.40513  3.72494  3.29354  2.67741  2.69355  4.24690  2.90347  2.73739  3.18146  2.89801  2.37887  2.77519  2.98518  4.58477  3.61503
          0.03267  3.83331  4.55566  0.61958  0.77255  0.48576  0.95510
    432   2.81468  4.41553  3.88483  3.46232  3.27534  3.74213  4.27629  2.28289  3.25232  1.26022  3.21884  3.75533  4.21173  3.64780  3.48956  3.15095  2.77409  2.22145  5.08018  3.82822    456 - -
          2.68618  4.42225  2.77519  2.73123  3.46354  2.40513  3.72494  3.29354  2.67741  2.69355  4.24690  2.90347  2.73739  3.18146  2.89801  2.37887  2.77519  2.98518  4.58477  3.61503
          0.03267  3.83331  4.55566  0.61958  0.77255  0.48576  0.95510
    433   2.80290  4.75338  3.33891  2.83376  4.13234  3.42844  3.70419  3.54794  2.11692  3.11476  4.08027  3.20240  3.92061  2.89615  1.31387  2.88553  2.95872  3.26205  5.28289  4.05761    457 - -
          2.68618  4.42225  2.77519  2.73123  3.46354  2.40513  3.72494  3.29354  2.67741  2.69355  4.24690  2.90347  2.73739  3.18146  2.89801  2.37887  2.77519  2.98518  4.58477  3.61503
          0.03267  3.83331  4.55566  0.61958  0.77255  0.48576  0.95510
    434   2.91988  5.02110  2.47315  1.08242  4.36262  3.24971  3.83400  3.80877  2.70968  3.43251  4.40898  2.91268  3.85265  3.05094  3.11392  2.90671  3.22405  3.49693  5.54163  4.26464    458 - -
          2.68618  4.42225  2.77519  2.73123  3.46354  2.40513  3.72494  3.29354  2.67741  2.69355  4.24690  2.90347  2.73739  3.18146  2.89801  2.37887  2.77519  2.98518  4.58477  3.61503
          0.03267  3.83331  4.55566  0.61958  0.77255  0.48576  0.95510
    435   2.39283  4.23760  3.39449  3.14545  3.93540  3.07797  4.16561  3.05781  3.08764  2.92266  3.97625  3.36066  3.77888  3.48460  3.34782  2.59373  1.24008  2.75697  5.37669  4.15223    459 - -
          2.68618  4.42225  2.77519  2.73123  3.46354  2.40513  3.72494  3.29354  2.67741  2.69355  4.24690  2.90347  2.73739  3.18146  2.89801  2.37887  2.77519  2.98518  4.58477  3.61503
          0.03267  3.83331  4.55566  0.61958  0.77255  0.48576  0.95510
    436   2.33559  4.24303  3.51176  3.00629  3.16605  3.45299  3.89562  2.60657  2.92892  1.90794  3.39485  3.35207  3.92005  3.25367  3.24748  2.40658  2.81457  2.41096  4.90186  3.62437    460 - -
          2.68618  4.42225  2.77519  2.73123  3.46354  2.40513  3.72494  3.29354  2.67741  2.69355  4.24690  2.90347  2.73739  3.18146  2.89801  2.37887  2.77519  2.98518  4.58477  3.61503
          0.03267  3.83331  4.55566  0.61958  0.77255  0.48576  0.95510
    437   2.79888  5.11974  2.35110  1.45876  4.42301  3.13837  3.66816  3.88447  2.47923  3.43636  4.30251  2.75485  3.79938  2.57982  2.90807  2.75239  3.06977  3.52450  5.60780  4.22109    461 - -
          2.68618  4.42225  2.77519  2.73123  3.46354  2.40513  3.72494  3.29354  2.67741  2.69355  4.24690  2.90347  2.73739  3.18146  2.89801  2.37887  2.77519  2.98518  4.58477  3.61503
          0.03267  3.83331  4.55566  0.61958  0.77255  0.48576  0.95510
    438   1.59516  4.24221  3.25725  2.76905  3.83571  3.06545  3.94904  2.93840  2.86923  2.83606  3.76578  3.20536  3.76722  3.21970  3.20498  2.55444  2.74885  2.37125  5.26070  4.01395    462 - -
          2.68618  4.42225  2.77519  2.73123  3.46354  2.40513  3.72494  3.29354  2.67741  2.69355  4.24690  2.90347  2.73739  3.18146  2.89801  2.37887  2.77519  2.98518  4.58477  3.61503
          0.03267  3.83331  4.55566  0.61958  0.77255  0.48576  0.95510
    439   2.33488  4.36031  2.83731  2.61983  4.20751  2.74260  3.89608  3.68040  2.80261  3.32084  4.15568  2.53170  3.66873  3.11926  3.18585  1.56958  2.75710  3.20155  5.51251  4.21125    463 - -
          2.68618  4.42225  2.77519  2.73123  3.46354  2.40513  3.72494  3.29354  2.67741  2.69355  4.24690  2.90347  2.73739  3.18146  2.89801  2.37887  2.77519  2.98518  4.58477  3.61503
          0.03267  3.83331  4.55566  0.61958  0.77255  0.48576  0.95510
    440   2.91805  5.00222  3.23777  2.68250  4.39930  3.53124  3.58044  3.77690  1.33674  3.27319  4.15720  3.10163  3.93882  2.73007  1.93756  2.93146  3.11356  3.46732  5.35679  4.15717    464 - -
          2.68618  4.42225  2.77519  2.73123  3.46354  2.40513  3.72494  3.29354  2.67741  2.69355  4.24690  2.90347  2.73739  3.18146  2.89801  2.37887  2.77519  2.98518  4.58477  3.61503
          0.03267  3.83331  4.55566  0.61958  0.77255  0.48576  0.95510
    441   2.85105  4.83432  2.87849  2.63337  3.99748  3.34092  3.79107  3.62291  2.45706  3.12909  4.15878  3.09247  3.89429  1.30538  2.74170  2.90080  3.14840  3.35524  5.27682  3.96819    465 - -
          2.68618  4.42225  2.77519  2.73123  3.46354  2.40513  3.72494  3.29354  2.67741  2.69355  4.24690  2.90347  2.73739  3.18146  2.89801  2.37887  2.77519  2.98518  4.58477  3.61503
          0.03267  3.83331  4.55566  0.61958  0.77255  0.48576  0.95510
    442   2.44813  4.18555  3.56870  3.15197  3.59305  2.93232  4.06223  2.53910  3.06350  2.48971  3.56587  3.41565  3.69329  3.41132  3.34894  2.70695  2.80711  1.54749  5.11993  3.87458    466 - -
          2.68618  4.42225  2.77519  2.73123  3.46354  2.40513  3.72494  3.29354  2.67741  2.69355  4.24690  2.90347  2.73739  3.18146  2.89801  2.37887  2.77519  2.98518  4.58477  3.61503
          0.03267  3.83331  4.55566  0.61958  0.77255  0.48576  0.95510
    443   2.13858  4.16308  3.16970  2.96354  4.10548  2.90833  4.08855  3.50930  3.03530  3.25824  4.15859  3.18183  3.64901  3.37488  3.33412  1.26637  2.70322  3.03963  5.48817  4.20869    467 - -
          2.68618  4.42225  2.77519  2.73123  3.46354  2.40513  3.72494  3.29354  2.67741  2.69355  4.24690  2.90347  2.73739  3.18146  2.89801  2.37887  2.77519  2.98518  4.58477  3.61503
          0.03267  3.83331  4.55566  0.61958  0.77255  0.48576  0.95510
    444   2.70160  4.46475  3.30467  3.13857  4.13596  3.15450  4.21875  3.67189  3.19263  3.30276  4.35139  3.44890  0.90375  3.58263  3.44207  2.86802  3.14023  3.32166  5.33268  4.25630    468 - -
          2.68618  4.42225  2.77519  2.73123  3.46354  2.40513  3.72494  3.29354  2.67741  2.69355  4.24690  2.90347  2.73739  3.18146  2.89801  2.37887  2.77519  2.98518  4.58477  3.61503
          0.03267  3.83331  4.55566  0.61958  0.77255  0.48576  0.95510
    445   2.32266  2.17174  3.60312  3.12745  3.39112  2.61139  3.96777  2.88471  3.01141  2.65377  3.56707  3.34380  3.77086  3.33898  3.12317  2.55653  2.69672  2.59616  5.00476  3.76730    469 - -
          2.68618  4.42225  2.77519  2.73123  3.46354  2.40513  3.72494  3.29354  2.67741  2.69355  4.24690  2.90347  2.73739  3.18146  2.89801  2.37887  2.77519  2.98518  4.58477  3.61503
          0.03267  3.83331  4.55566  0.61958  0.77255  0.48576  0.95510
    446   2.25862  4.23951  2.98283  2.77735  4.18518  2.70693  3.99091  3.66877  2.92001  3.33822  4.17920  2.90285  3.64488  3.24300  3.26285  1.37792  2.71571  3.16036  5.51455  4.23178    470 - -
          2.68618  4.42225  2.77519  2.73123  3.46354  2.40513  3.72494  3.29354  2.67741  2.69355  4.24690  2.90347  2.73739  3.18146  2.89801  2.37887  2.77519  2.98518  4.58477  3.61503
          0.03267  3.83331  4.55566  0.61958  0.77255  0.48576  0.95510
    447   2.41274  4.42099  2.99307  2.65624  3.86769  3.18794  3.43358  3.30253  2.61793  2.98743  3.86708  2.92962  3.76356  3.03134  2.96032  2.58868  1.74777  2.96831  5.22502  3.92078    471 - -
          2.68618  4.42225  2.77519  2.73123  3.46354  2.40513  3.72494  3.29354  2.67741  2.69355  4.24690  2.90347  2.73739  3.18146  2.89801  2.37887  2.77519  2.98518  4.58477  3.61503
          0.03267  3.83331  4.55566  0.61958  0.77255  0.48576  0.95510
    448   2.96244  4.80306  3.44922  2.96934  4.14774  3.45711  3.79788  3.68728  2.22447  3.21039  4.21221  3.33175  3.96216  3.02069  1.03997  3.04887  3.23144  3.41307  5.24703  4.08423    472 - -
          2.68618  4.42225  2.77519  2.73123  3.46354  2.40513  3.72494  3.29354  2.67741  2.69355  4.24690  2.90347  2.73739  3.18146  2.89801  2.37887  2.77519  2.98518  4.58477  3.61503
          0.03267  3.83331  4.55566  0.61958  0.77255  0.48576  0.95510
    449   2.93728  4.89819  3.11059  2.74023  4.27565  3.43027  3.73920  3.70262  1.09321  3.27660  4.24077  3.16620  3.93389  2.93335  2.42656  2.98220  3.19379  3.41283  5.34690  4.15427    473 - -
          2.68618  4.42225  2.77519  2.73123  3.46354  2.40513  3.72494  3.29354  2.67741  2.69355  4.24690  2.90347  2.73739  3.18146  2.89801  2.37887  2.77519  2.98518  4.58477  3.61503
          0.03267  3.83331  4.55566  0.61958  0.77255  0.48576  0.95510
    450   2.85105  4.83432  2.87849  2.63337  3.99748  3.34092  3.79107  3.62291  2.45706  3.12909  4.15878  3.09247  3.89429  1.30538  2.74170  2.90080  3.14840  3.35524  5.27682  3.96819    474 - -
          2.68618  4.42225  2.77519  2.73123  3.46354  2.40513  3.72494  3.29354  2.67741  2.69355  4.24690  2.90347  2.73739  3.18146  2.89801  2.37887  2.77519  2.98518  4.58477  3.61503
          0.03267  3.83331  4.55566  0.61958  0.77255  0.48576  0.95510
    451   3.11196  4.58622  4.12631  3.76666  3.12192  3.93184  4.43470  2.32463  3.53476  0.92499  3.15833  4.04585  4.37439  3.91249  3.71697  3.49910  3.40826  2.35167  4.98632  3.70038    475 - -
          2.68618  4.42225  2.77519  2.73123  3.46354  2.40513  3.72494  3.29354  2.67741  2.69355  4.24690  2.90347  2.73739  3.18146  2.89801  2.37887  2.77519  2.98518  4.58477  3.61503
          0.03267  3.83331  4.55566  0.61958  0.77255  0.48576  0.95510
    452   2.85105  4.83432  2.87849  2.63337  3.99748  3.34092  3.79107  3.62291  2.45706  3.12909  4.15878  3.09247  3.89429  1.30538  2.74170  2.90080  3.14840  3.35524  5.27682  3.96819    476 - -
          2.68618  4.42225  2.77519  2.73123  3.46354  2.40513  3.72494  3.29354  2.67741  2.69355  4.24690  2.90347  2.73739  3.18146  2.89801  2.37887  2.77519  2.98518  4.58477  3.61503
          0.03267  3.83331  4.55566  0.61958  0.77255  0.48576  0.95510
    453   2.71699  5.05569  1.19596  2.20676  4.42968  3.14421  3.80926  3.89539  2.85051  3.54991  4.49136  2.76036  3.79196  3.01858  3.38330  2.78008  3.15128  3.53155  5.69629  4.28727    477 - -
          2.68618  4.42225  2.77519  2.73123  3.46354  2.40513  3.72494  3.29354  2.67741  2.69355  4.24690  2.90347  2.73739  3.18146  2.89801  2.37887  2.77519  2.98518  4.58477  3.61503
          0.03267  3.83331  4.55566  0.61958  0.77255  0.48576  0.95510
    454   2.85105  4.83432  2.87849  2.63337  3.99748  3.34092  3.79107  3.62291  2.45706  3.12909  4.15878  3.09247  3.89429  1.30538  2.74170  2.90080  3.14840  3.35524  5.27682  3.96819    478 - -
          2.68618  4.42225  2.77519  2.73123  3.46354  2.40513  3.72494  3.29354  2.67741  2.69355  4.24690  2.90347  2.73739  3.18146  2.89801  2.37887  2.77519  2.98518  4.58477  3.61503
          0.03267  3.83331  4.55566  0.61958  0.77255  0.48576  0.95510
    455   2.84982  5.01888  2.41247  1.18396  4.41208  3.07089  3.78766  3.85953  2.66377  3.47887  4.39839  2.84888  3.82182  2.98936  3.08755  2.83070  3.15548  3.51223  5.58708  4.27447    479 - -
          2.68618  4.42225  2.77519  2.73123  3.46354  2.40513  3.72494  3.29354  2.67741  2.69355  4.24690  2.90347  2.73739  3.18146  2.89801  2.37887  2.77519  2.98518  4.58477  3.61503
          0.03267  3.83331  4.55566  0.61958  0.77255  0.48576  0.95510
    456   3.00069  4.43116  4.27875  3.89360  3.34850  4.02319  4.62943  1.12779  3.72092  1.94331  3.29073  4.14446  4.45875  4.07365  3.92202  3.51524  3.30081  1.84672  5.23076  3.96523    480 - -
          2.68618  4.42225  2.77519  2.73123  3.46354  2.40513  3.72494  3.29354  2.67741  2.69355  4.24690  2.90347  2.73739  3.18146  2.89801  2.37887  2.77519  2.98518  4.58477  3.61503
          0.03267  3.83331  4.55566  0.61958  0.77255  0.48576  0.95510
    457   2.96244  4.80306  3.44922  2.96934  4.14774  3.45711  3.79788  3.68728  2.22447  3.21039  4.21221  3.33175  3.96216  3.02069  1.03997  3.04887  3.23144  3.41307  5.24703  4.08423    481 - -
          2.68618  4.42225  2.77519  2.73123  3.46354  2.40513  3.72494  3.29354  2.67741  2.69355  4.24690  2.90347  2.73739  3.18146  2.89801  2.37887  2.77519  2.98518  4.58477  3.61503
          0.03267  3.83331  4.55566  0.61958  0.77255  0.48576  0.95510
    458   1.07173  4.17366  3.42376  3.21399  4.01424  2.99909  4.24054  3.13397  3.22926  3.01730  4.05401  3.37321  3.73468  3.57418  3.48208  2.52458  2.79926  2.79519  5.44534  4.24138    482 - -
          2.68618  4.42225  2.77519  2.73123  3.46354  2.40513  3.72494  3.29354  2.67741  2.69355  4.24690  2.90347  2.73739  3.18146  2.89801  2.37887  2.77519  2.98518  4.58477  3.61503
          0.03267  3.83331  4.55566  0.61958  0.77255  0.48576  0.95510
    459   2.91988  5.02110  2.47315  1.08242  4.36262  3.24971  3.83400  3.80877  2.70968  3.43251  4.40898  2.91268  3.85265  3.05094  3.11392  2.90671  3.22405  3.49693  5.54163  4.26464    483 - -
          2.68618  4.42225  2.77519  2.73123  3.46354  2.40513  3.72494  3.29354  2.67741  2.69355  4.24690  2.90347  2.73739  3.18146  2.89801  2.37887  2.77519  2.98518  4.58477  3.61503
          0.03267  3.83331  4.55566  0.61958  0.77255  0.48576  0.95510
    460   3.11196  4.58622  4.12631  3.76666  3.12192  3.93184  4.43470  2.32463  3.53476  0.92499  3.15833  4.04585  4.37439  3.91249  3.71697  3.49910  3.40826  2.35167  4.98632  3.70038    484 - -
          2.68618  4.42225  2.77519  2.73123  3.46354  2.40513  3.72494  3.29354  2.67741  2.69355  4.24690  2.90347  2.73739  3.18146  2.89801  2.37887  2.77519  2.98518  4.58477  3.61503
          0.03267  3.83331  4.55566  0.61958  0.77255  0.48576  0.95510
    461   2.69205  4.68625  2.68864  2.57049  4.04373  3.15854  3.89122  3.74630  2.79198  3.39782  4.35380  1.22933  3.80879  3.16444  3.14484  2.76108  3.07295  3.37247  5.35424  3.99530    485 - -
          2.68618  4.42225  2.77519  2.73123  3.46354  2.40513  3.72494  3.29354  2.67741  2.69355  4.24690  2.90347  2.73739  3.18146  2.89801  2.37887  2.77519  2.98518  4.58477  3.61503
          0.03267  3.83331  4.55566  0.61958  0.77255  0.48576  0.95510
    462   2.93728  4.89819  3.11059  2.74023  4.27565  3.43027  3.73920  3.70262  1.09321  3.27660  4.24077  3.16620  3.93389  2.93335  2.42656  2.98220  3.19379  3.41283  5.34690  4.15427    486 - -
          2.68618  4.42225  2.77519  2.73123  3.46354  2.40513  3.72494  3.29354  2.67741  2.69355  4.24690  2.90347  2.73739  3.18146  2.89801  2.37887  2.77519  2.98518  4.58477  3.61503
          0.03267  3.83331  4.55566  0.61958  0.77255  0.48576  0.95510
    463   2.95400  4.77733  3.08936  2.84598  3.25874  3.41566  1.22786  3.65079  2.69017  3.14943  4.18982  3.25664  3.96636  3.21188  2.95792  3.02522  3.25629  3.38672  4.72421  3.21083    487 - -
          2.68618  4.42225  2.77519  2.73123  3.46354  2.40513  3.72494  3.29354  2.67741  2.69355  4.24690  2.90347  2.73739  3.18146  2.89801  2.37887  2.77519  2.98518  4.58477  3.61503
          0.03267  3.83331  4.55566  0.61958  0.77255  0.48576  0.95510
    464   3.20948  4.62300  4.18483  3.89243  1.07807  3.90732  3.86148  2.73861  3.80058  2.11802  3.47498  3.97545  4.36723  3.97953  3.92996  3.48106  3.51082  2.72632  4.12321  2.49556    488 - -
          2.68618  4.42225  2.77519  2.73123  3.46354  2.40513  3.72494  3.29354  2.67741  2.69355  4.24690  2.90347  2.73739  3.18146  2.89801  2.37887  2.77519  2.98518  4.58477  3.61503
          0.03267  3.83331  4.55566  0.61958  0.77255  0.48576  0.95510
    465   2.61798  4.39655  3.28366  3.17847  4.32009  0.79218  4.30054  3.91075  3.35435  3.56967  4.54561  3.44813  3.78642  3.68171  3.59409  2.78889  3.09620  3.44669  5.42497  4.42089    489 - -
          2.68618  4.42225  2.77519  2.73123  3.46354  2.40513  3.72494  3.29354  2.67741  2.69355  4.24690  2.90347  2.73739  3.18146  2.89801  2.37887  2.77519  2.98518  4.58477  3.61503
          0.03267  3.83331  4.55566  0.61958  0.77255  0.48576  0.95510
    466   2.95400  4.77733  3.08936  2.84598  3.25874  3.41566  1.22786  3.65079  2.69017  3.14943  4.18982  3.25664  3.96636  3.21188  2.95792  3.02522  3.25629  3.38672  4.72421  3.21083    490 - -
          2.68618  4.42225  2.77519  2.73123  3.46354  2.40513  3.72494  3.29354  2.67741  2.69355  4.24690  2.90347  2.73739  3.18146  2.89801  2.37887  2.77519  2.98518  4.58477  3.61503
          0.03267  3.83331  4.55566  0.61958  0.77255  0.48576  0.95510
    467   2.70160  4.46475  3.30467  3.13857  4.13596  3.15450  4.21875  3.67189  3.19263  3.30276  4.35139  3.44890  0.90375  3.58263  3.44207  2.86802  3.14023  3.32166  5.33268  4.25630    491 - -
          2.68618  4.42225  2.77519  2.73123  3.46354  2.40513  3.72494  3.29354  2.67741  2.69355  4.24690  2.90347  2.73739  3.18146  2.89801  2.37887  2.77519  2.98518  4.58477  3.61503
          0.03267  3.83331  4.55566  0.61958  0.77255  0.48576  0.95510
    468   2.22986  3.83574  3.38480  3.00741  3.96009  2.97441  4.00570  3.37223  2.89943  3.09458  3.97412  3.21970  3.66611  3.28385  3.06030  1.37579  2.67451  2.94727  5.33887  4.07487    492 - -
          2.68618  4.42225  2.77519  2.73123  3.46354  2.40513  3.72494  3.29354  2.67741  2.69355  4.24690  2.90347  2.73739  3.18146  2.89801  2.37887  2.77519  2.98518  4.58477  3.61503
          0.03267  3.83331  4.55566  0.61958  0.77255  0.48576  0.95510
    469   2.80649  4.86132  2.86234  2.56475  4.05825  3.35881  3.70293  3.63485  2.30220  3.14775  4.11613  3.02774  3.87862  1.50058  2.52360  2.84219  3.08009  3.34581  5.30204  3.98249    493 - -
          2.68618  4.42225  2.77519  2.73123  3.46354  2.40513  3.72494  3.29354  2.67741  2.69355  4.24690  2.90347  2.73739  3.18146  2.89801  2.37887  2.77519  2.98518  4.58477  3.61503
          0.03267  3.83331  4.55566  0.61958  0.77255  0.48576  0.95510
    470   1.07173  4.17366  3.42376  3.21399  4.01424  2.99909  4.24054  3.13397  3.22926  3.01730  4.05401  3.37321  3.73468  3.57418  3.48208  2.52458  2.79926  2.79519  5.44534  4.24138    494 - -
          2.68618  4.42225  2.77519  2.73123  3.46354  2.40513  3.72494  3.29354  2.67741  2.69355  4.24690  2.90347  2.73739  3.18146  2.89801  2.37887  2.77519  2.98518  4.58477  3.61503
          0.03267  3.83331  4.55566  0.61958  0.77255  0.48576  0.95510
    471   2.77735  4.33148  4.07056  3.73312  3.52219  3.68269  4.54184  2.05452  3.60028  2.21650  3.49395  3.92905  4.24584  3.96320  3.81644  3.18428  3.14015  1.07585  5.29979  4.02868    495 - -
          2.68618  4.42225  2.77519  2.73123  3.46354  2.40513  3.72494  3.29354  2.67741  2.69355  4.24690  2.90347  2.73739  3.18146  2.89801  2.37887  2.77519  2.98518  4.58477  3.61503
          0.03267  3.83331  4.55566  0.61958  0.77255  0.48576  0.95510
    472   3.20948  4.62300  4.18483  3.89243  1.07807  3.90732  3.86148  2.73861  3.80058  2.11802  3.47498  3.97545  4.36723  3.97953  3.92996  3.48106  3.51082  2.72632  4.12321  2.49556    496 - -
          2.68618  4.42225  2.77519  2.73123  3.46354  2.40513  3.72494  3.29354  2.67741  2.69355  4.24690  2.90347  2.73739  3.18146  2.89801  2.37887  2.77519  2.98518  4.58477  3.61503
          0.03267  3.83331  4.55566  0.61958  0.77255  0.48576  0.95510
    473   2.94861  5.06905  0.97588  2.31273  4.44109  3.18196  3.89823  4.02058  2.97521  3.63620  4.61408  2.86686  3.83206  3.13777  3.48558  2.91585  3.28658  3.66416  5.61725  4.32128    497 - -
          2.68618  4.42225  2.77519  2.73123  3.46354  2.40513  3.72494  3.29354  2.67741  2.69355  4.24690  2.90347  2.73739  3.18146  2.89801  2.37887  2.77519  2.98518  4.58477  3.61503
          0.03267  3.83331  4.55566  0.61958  0.77255  0.48576  0.95510
    474   2.94861  5.06905  0.97588  2.31273  4.44109  3.18196  3.89823  4.02058  2.97521  3.63620  4.61408  2.86686  3.83206  3.13777  3.48558  2.91585  3.28658  3.66416  5.61725  4.32128    498 - -
          2.68618  4.42225  2.77519  2.73123  3.46354  2.40513  3.72494  3.29354  2.67741  2.69355  4.24690  2.90347  2.73739  3.18146  2.89801  2.37887  2.77519  2.98518  4.58477  3.61503
          0.03267  3.83331  4.55566  0.61958  0.77255  0.48576  0.95510
    475   2.81601  5.11148  2.46456  1.54081  4.42891  3.29004  3.64700  3.84430  2.07373  3.40198  4.26750  2.80447  3.82014  2.80851  2.73714  2.77579  3.06920  3.49689  5.56292  4.21411    499 - -
          2.68618  4.42225  2.77519  2.73123  3.46354  2.40513  3.72494  3.29354  2.67741  2.69355  4.24690  2.90347  2.73739  3.18146  2.89801  2.37887  2.77519  2.98518  4.58477  3.61503
          0.03267  3.83331  4.55566  0.61958  0.77255  0.48576  0.95510
    476   1.46623  4.12690  3.32434  2.97058  4.02251  2.95532  4.02447  3.32039  2.97104  3.08084  3.94718  3.19577  2.98755  3.29249  3.29639  2.27168  2.57079  2.80957  5.39705  4.17045    500 - -
          2.68618  4.42225  2.77519  2.73123  3.46354  2.40513  3.72494  3.29354  2.67741  2.69355  4.24690  2.90347  2.73739  3.18146  2.89801  2.37887  2.77519  2.98518  4.58477  3.61503
          0.03267  3.83331  4.55566  0.61958  0.77255  0.48576  0.95510
    477   2.82434  5.17080  1.25785  2.12663  4.49000  3.13472  3.75655  4.06259  2.79430  3.64937  4.54206  2.53322  3.77852  2.95451  3.34835  2.76109  3.14863  3.66064  5.74510  4.28328    501 - -
          2.68618  4.42225  2.77519  2.73123  3.46354  2.40513  3.72494  3.29354  2.67741  2.69355  4.24690  2.90347  2.73739  3.18146  2.89801  2.37887  2.77519  2.98518  4.58477  3.61503
          0.03267  3.83331  4.55566  0.61958  0.77255  0.48576  0.95510
    478   2.93728  4.89819  3.11059  2.74023  4.27565  3.43027  3.73920  3.70262  1.09321  3.27660  4.24077  3.16620  3.93389  2.93335  2.42656  2.98220  3.19379  3.41283  5.34690  4.15427    502 - -
          2.68618  4.42225  2.77519  2.73123  3.46354  2.40513  3.72494  3.29354  2.67741  2.69355  4.24690  2.90347  2.73739  3.18146  2.89801  2.37887  2.77519  2.98518  4.58477  3.61503
          0.03267  3.83331  4.55566  0.61958  0.77255  0.48576  0.95510
    479   2.39283  4.23760  3.39449  3.14545  3.93540  3.07797  4.16561  3.05781  3.08764  2.92266  3.97625  3.36066  3.77888  3.48460  3.34782  2.59373  1.24008  2.75697  5.37669  4.15223    503 - -
          2.68618  4.42225  2.77519  2.73123  3.46354  2.40513  3.72494  3.29354  2.67741  2.69355  4.24690  2.90347  2.73739  3.18146  2.89801  2.37887  2.77519  2.98518  4.58477  3.61503
          0.03267  3.83331  4.55566  0.61958  0.77255  0.48576  0.95510
    480   2.29685  4.21637  3.17347  2.98809  4.03764  2.94703  4.09871  3.55525  3.05919  3.27876  4.20859  3.21872  3.68274  3.41172  3.34598  1.15167  2.77417  3.09895  5.41341  4.12111    504 - -
          2.68618  4.42225  2.77519  2.73123  3.46354  2.40513  3.72494  3.29354  2.67741  2.69355  4.24690  2.90347  2.73739  3.18146  2.89801  2.37887  2.77519  2.98518  4.58477  3.61503
          0.03267  3.83331  4.55566  0.61958  0.77255  0.48576  0.95510
    481   2.91988  5.02110  2.47315  1.08242  4.36262  3.24971  3.83400  3.80877  2.70968  3.43251  4.40898  2.91268  3.85265  3.05094  3.11392  2.90671  3.22405  3.49693  5.54163  4.26464    505 - -
          2.68618  4.42225  2.77519  2.73123  3.46354  2.40513  3.72494  3.29354  2.67741  2.69355  4.24690  2.90347  2.73739  3.18146  2.89801  2.37887  2.77519  2.98518  4.58477  3.61503
          0.03267  3.83331  4.55566  0.61958  0.77255  0.48576  0.95510
    482   3.11196  4.58622  4.12631  3.76666  3.12192  3.93184  4.43470  2.32463  3.53476  0.92499  3.15833  4.04585  4.37439  3.91249  3.71697  3.49910  3.40826  2.35167  4.98632  3.70038    506 - -
          2.68618  4.42225  2.77519  2.73123  3.46354  2.40513  3.72494  3.29354  2.67741  2.69355  4.24690  2.90347  2.73739  3.18146  2.89801  2.37887  2.77519  2.98518  4.58477  3.61503
          0.03267  3.83331  4.55566  0.61958  0.77255  0.48576  0.95510
    483   2.96244  4.80306  3.44922  2.96934  4.14774  3.45711  3.79788  3.68728  2.22447  3.21039  4.21221  3.33175  3.96216  3.02069  1.03997  3.04887  3.23144  3.41307  5.24703  4.08423    507 - -
          2.68618  4.42225  2.77519  2.73123  3.46354  2.40513  3.72494  3.29354  2.67741  2.69355  4.24690  2.90347  2.73739  3.18146  2.89801  2.37887  2.77519  2.98518  4.58477  3.61503
          0.03267  3.83331  4.55566  0.61958  0.77255  0.48576  0.95510
    484   2.82038  5.19214  1.30020  2.11140  4.51113  3.13514  3.74311  4.07880  2.77394  3.65276  4.53590  2.45229  3.77475  2.93571  3.33183  2.75228  3.13998  3.67233  5.76086  4.29175    508 - -
          2.68618  4.42225  2.77519  2.73123  3.46354  2.40513  3.72494  3.29354  2.67741  2.69355  4.24690  2.90347  2.73739  3.18146  2.89801  2.37887  2.77519  2.98518  4.58477  3.61503
          0.03267  3.83331  4.55566  0.61958  0.77255  0.48576  0.95510
    485   2.20839  4.17058  3.09475  2.88666  4.21949  2.26680  4.06411  3.68505  3.02609  3.36473  4.20522  3.13280  3.62387  3.32916  3.35471  1.40481  2.68566  3.14919  5.54608  4.29657    509 - -
          2.68618  4.42225  2.77519  2.73123  3.46354  2.40513  3.72494  3.29354  2.67741  2.69355  4.24690  2.90347  2.73739  3.18146  2.89801  2.37887  2.77519  2.98518  4.58477  3.61503
          0.03267  3.83331  4.55566  0.61958  0.77255  0.48576  0.95510
    486   2.83678  5.13734  1.19647  2.15902  4.45802  3.13886  3.78192  4.03360  2.82937  3.64047  4.55112  2.63312  3.78708  2.98894  3.37540  2.78178  3.16711  3.64168  5.71401  4.27285    510 - -
          2.68618  4.42225  2.77519  2.73123  3.46354  2.40513  3.72494  3.29354  2.67741  2.69355  4.24690  2.90347  2.73739  3.18146  2.89801  2.37887  2.77519  2.98518  4.58477  3.61503
          0.03267  3.83331  4.55566  0.61958  0.77255  0.48576  0.95510
    487   3.20948  4.62300  4.18483  3.89243  1.07807  3.90732  3.86148  2.73861  3.80058  2.11802  3.47498  3.97545  4.36723  3.97953  3.92996  3.48106  3.51082  2.72632  4.12321  2.49556    511 - -
          2.68618  4.42225  2.77519  2.73123  3.46354  2.40513  3.72494  3.29354  2.67741  2.69355  4.24690  2.90347  2.73739  3.18146  2.89801  2.37887  2.77519  2.98518  4.58477  3.61503
          0.03267  3.83331  4.55566  0.61958  0.77255  0.48576  0.95510
    488   2.29685  4.21637  3.17347  2.98809  4.03764  2.94703  4.09871  3.55525  3.05919  3.27876  4.20859  3.21872  3.68274  3.41172  3.34598  1.15167  2.77417  3.09895  5.41341  4.12111    512 - -
          2.68618  4.42225  2.77519  2.73123  3.46354  2.40513  3.72494  3.29354  2.67741  2.69355  4.24690  2.90347  2.73739  3.18146  2.89801  2.37887  2.77519  2.98518  4.58477  3.61503
          0.03267  3.83331  4.55566  0.61958  0.77255  0.48576  0.95510
    489   2.69205  4.68625  2.68864  2.57049  4.04373  3.15854  3.89122  3.74630  2.79198  3.39782  4.35380  1.22933  3.80879  3.16444  3.14484  2.76108  3.07295  3.37247  5.35424  3.99530    513 - -
          2.68618  4.42225  2.77519  2.73123  3.46354  2.40513  3.72494  3.29354  2.67741  2.69355  4.24690  2.90347  2.73739  3.18146  2.89801  2.37887  2.77519  2.98518  4.58477  3.61503
          0.03267  3.83331  4.55566  0.61958  0.77255  0.48576  0.95510
    490   2.91988  5.02110  2.47315  1.08242  4.36262  3.24971  3.83400  3.80877  2.70968  3.43251  4.40898  2.91268  3.85265  3.05094  3.11392  2.90671  3.22405  3.49693  5.54163  4.26464    514 - -
          2.68618  4.42225  2.77519  2.73123  3.46354  2.40513  3.72494  3.29354  2.67741  2.69355  4.24690  2.90347  2.73739  3.18146  2.89801  2.37887  2.77519  2.98518  4.58477  3.61503
          0.03267  3.83331  4.55566  0.61958  0.77255  0.48576  0.95510
    491   2.85105  4.83432  2.87849  2.63337  3.99748  3.34092  3.79107  3.62291  2.45706  3.12909  4.15878  3.09247  3.89429  1.30538  2.74170  2.90080  3.14840  3.35524  5.27682  3.96819    515 - -
          2.68618  4.42225  2.77519  2.73123  3.46354  2.40513  3.72494  3.29354  2.67741  2.69355  4.24690  2.90347  2.73739  3.18146  2.89801  2.37887  2.77519  2.98518  4.58477  3.61503
          0.03267  3.83331  4.55566  0.61958  0.77255  0.48576  0.95510
    492   3.20948  4.62300  4.18483  3.89243  1.07807  3.90732  3.86148  2.73861  3.80058  2.11802  3.47498  3.97545  4.36723  3.97953  3.92996  3.48106  3.51082  2.72632  4.12321  2.49556    516 - -
          2.68618  4.42225  2.77519  2.73123  3.46354  2.40513  3.72494  3.29354  2.67741  2.69355  4.24690  2.90347  2.73739  3.18146  2.89801  2.37887  2.77519  2.98518  4.58477  3.61503
          0.03267  3.83331  4.55566  0.61958  0.77255  0.48576  0.95510
    493   2.29685  4.21637  3.17347  2.98809  4.03764  2.94703  4.09871  3.55525  3.05919  3.27876  4.20859  3.21872  3.68274  3.41172  3.34598  1.15167  2.77417  3.09895  5.41341  4.12111    517 - -
          2.68618  4.42225  2.77519  2.73123  3.46354  2.40513  3.72494  3.29354  2.67741  2.69355  4.24690  2.90347  2.73739  3.18146  2.89801  2.37887  2.77519  2.98518  4.58477  3.61503
          0.03267  3.83331  4.55566  0.61958  0.77255  0.48576  0.95510
    494   2.93728  4.89819  3.11059  2.74023  4.27565  3.43027  3.73920  3.70262  1.09321  3.27660  4.24077  3.16620  3.93389  2.93335  2.42656  2.98220  3.19379  3.41283  5.34690  4.15427    518 - -
          2.68618  4.42225  2.77519  2.73123  3.46354  2.40513  3.72494  3.29354  2.67741  2.69355  4.24690  2.90347  2.73739  3.18146  2.89801  2.37887  2.77519  2.98518  4.58477  3.61503
          0.03267  3.83331  4.55566  0.61958  0.77255  0.48576  0.95510
    495   3.11196  4.58622  4.12631  3.76666  3.12192  3.93184  4.43470  2.32463  3.53476  0.92499  3.15833  4.04585  4.37439  3.91249  3.71697  3.49910  3.40826  2.35167  4.98632  3.70038    519 - -
          2.68618  4.42225  2.77519  2.73123  3.46354  2.40513  3.72494  3.29354  2.67741  2.69355  4.24690  2.90347  2.73739  3.18146  2.89801  2.37887  2.77519  2.98518  4.58477  3.61503
          0.03267  3.83331  4.55566  0.61958  0.77255  0.48576  0.95510
    496   2.70160  4.46475  3.30467  3.13857  4.13596  3.15450  4.21875  3.67189  3.19263  3.30276  4.35139  3.44890  0.90375  3.58263  3.44207  2.86802  3.14023  3.32166  5.33268  4.25630    520 - -
          2.68618  4.42225  2.77519  2.73123  3.46354  2.40513  3.72494  3.29354  2.67741  2.69355  4.24690  2.90347  2.73739  3.18146  2.89801  2.37887  2.77519  2.98518  4.58477  3.61503
          0.03267  3.83331  4.55566  0.61958  0.77255  0.48576  0.95510
    497   2.89166  4.40754  4.16415  3.65601  3.19589  3.94197  4.40297  2.14265  3.48088  1.72785  1.85390  3.94170  4.33020  3.78876  3.71085  3.30341  3.16883  1.89228  5.07789  3.88620    521 - -
          2.68618  4.42225  2.77519  2.73123  3.46354  2.40513  3.72494  3.29354  2.67741  2.69355  4.24690  2.90347  2.73739  3.18146  2.89801  2.37887  2.77519  2.98518  4.58477  3.61503
          0.03267  3.83331  4.55566  0.61958  0.77255  0.48576  0.95510
    498   3.20948  4.62300  4.18483  3.89243  1.07807  3.90732  3.86148  2.73861  3.80058  2.11802  3.47498  3.97545  4.36723  3.97953  3.92996  3.48106  3.51082  2.72632  4.12321  2.49556    522 - -
          2.68618  4.42225  2.77519  2.73123  3.46354  2.40513  3.72494  3.29354  2.67741  2.69355  4.24690  2.90347  2.73739  3.18146  2.89801  2.37887  2.77519  2.98518  4.58477  3.61503
          0.03267  3.83331  4.55566  0.61958  0.77255  0.48576  0.95510
    499   3.00069  4.43116  4.27875  3.89360  3.34850  4.02319  4.62943  1.12779  3.72092  1.94331  3.29073  4.14446  4.45875  4.07365  3.92202  3.51524  3.30081  1.84672  5.23076  3.96523    523 - -
          2.68618  4.42225  2.77519  2.73123  3.46354  2.40513  3.72494  3.29354  2.67741  2.69355  4.24690  2.90347  2.73739  3.18146  2.89801  2.37887  2.77519  2.98518  4.58477  3.61503
          0.03267  3.83331  4.55566  0.61958  0.77255  0.48576  0.95510
    500   2.69205  4.68625  2.68864  2.57049  4.04373  3.15854  3.89122  3.74630  2.79198  3.39782  4.35380  1.22933  3.80879  3.16444  3.14484  2.76108  3.07295  3.37247  5.35424  3.99530    524 - -
          2.68618  4.42225  2.77519  2.73123  3.46354  2.40513  3.72494  3.29354  2.67741  2.69355  4.24690  2.90347  2.73739  3.18146  2.89801  2.37887  2.77519  2.98518  4.58477  3.61503
          0.03267  3.83331  4.55566  0.61958  0.77255  0.48576  0.95510
    501   2.29685  4.21637  3.17347  2.98809  4.03764  2.94703  4.09871  3.55525  3.05919  3.27876  4.20859  3.21872  3.68274  3.41172  3.34598  1.15167  2.77417  3.09895  5.41341  4.12111    525 - -
          2.68618  4.42225  2.77519  2.73123  3.46354  2.40513  3.72494  3.29354  2.67741  2.69355  4.24690  2.90347  2.73739  3.18146  2.89801  2.37887  2.77519  2.98518  4.58477  3.61503
          0.03267  3.83331  4.55566  0.61958  0.77255  0.48576  0.95510
    502   2.61798  4.39655  3.28366  3.17847  4.32009  0.79218  4.30054  3.91075  3.35435  3.56967  4.54561  3.44813  3.78642  3.68171  3.59409  2.78889  3.09620  3.44669  5.42497  4.42089    526 - -
          2.68618  4.42225  2.77519  2.73123  3.46354  2.40513  3.72494  3.29354  2.67741  2.69355  4.24690  2.90347  2.73739  3.18146  2.89801  2.37887  2.77519  2.98518  4.58477  3.61503
          0.03267  3.83331  4.55566  0.61958  0.77255  0.48576  0.95510
    503   3.11196  4.58622  4.12631  3.76666  3.12192  3.93184  4.43470  2.32463  3.53476  0.92499  3.15833  4.04585  4.37439  3.91249  3.71697  3.49910  3.40826  2.35167  4.98632  3.70038    527 - -
          2.68618  4.42225  2.77519  2.73123  3.46354  2.40513  3.72494  3.29354  2.67741  2.69355  4.24690  2.90347  2.73739  3.18146  2.89801  2.37887  2.77519  2.98518  4.58477  3.61503
          0.03267  3.83331  4.55566  0.61958  0.77255  0.48576  0.95510
    504   1.07173  4.17366  3.42376  3.21399  4.01424  2.99909  4.24054  3.13397  3.22926  3.01730  4.05401  3.37321  3.73468  3.57418  3.48208  2.52458  2.79926  2.79519  5.44534  4.24138    528 - -
          2.68618  4.42225  2.77519  2.73123  3.46354  2.40513  3.72494  3.29354  2.67741  2.69355  4.24690  2.90347  2.73739  3.18146  2.89801  2.37887  2.77519  2.98518  4.58477  3.61503
          0.03267  3.83331  4.55566  0.61958  0.77255  0.48576  0.95510
    505   2.93926  4.49447  4.00772  3.59876  3.19194  3.80490  4.34299  2.36368  3.36876  1.79302  1.45511  3.88092  4.26576  3.75352  3.57858  3.28403  3.24405  2.36512  5.02722  3.78523    529 - -
          2.68618  4.42225  2.77519  2.73123  3.46354  2.40513  3.72494  3.29354  2.67741  2.69355  4.24690  2.90347  2.73739  3.18146  2.89801  2.37887  2.77519  2.98518  4.58477  3.61503
          0.03267  3.83331  4.55566  0.61958  0.77255  0.48576  0.95510
    506   2.83600  5.13872  1.19923  2.15738  4.45925  3.13855  3.78067  4.03482  2.82770  3.64089  4.55067  2.62922  3.78662  2.98728  3.37413  2.78063  3.16610  3.64239  5.71546  4.27310    530 - -
          2.68618  4.42225  2.77519  2.73123  3.46354  2.40513  3.72494  3.29354  2.67741  2.69355  4.24690  2.90347  2.73739  3.18146  2.89801  2.37887  2.77519  2.98518  4.58477  3.61503
          0.03267  3.83331  4.55566  0.61958  0.77255  0.48576  0.95510
    507   2.61798  4.39655  3.28366  3.17847  4.32009  0.79218  4.30054  3.91075  3.35435  3.56967  4.54561  3.44813  3.78642  3.68171  3.59409  2.78889  3.09620  3.44669  5.42497  4.42089    531 - -
          2.68618  4.42225  2.77519  2.73123  3.46354  2.40513  3.72494  3.29354  2.67741  2.69355  4.24690  2.90347  2.73739  3.18146  2.89801  2.37887  2.77519  2.98518  4.58477  3.61503
          0.03267  3.83331  4.55566  0.61958  0.77255  0.48576  0.95510
    508   3.09709  4.56812  4.27990  3.80641  3.04612  4.12691  4.46629  2.17871  3.54182  1.02051  2.88278  4.09767  4.46945  3.88981  3.73986  3.52877  3.36207  2.22603  5.00499  3.74100    532 - -
          2.68618  4.42225  2.77519  2.73123  3.46354  2.40513  3.72494  3.29354  2.67741  2.69355  4.24690  2.90347  2.73739  3.18146  2.89801  2.37887  2.77519  2.98518  4.58477  3.61503
          0.03267  3.83331  4.55566  0.61958  0.77255  0.48576  0.95510
    509   3.20948  4.62300  4.18483  3.89243  1.07807  3.90732  3.86148  2.73861  3.80058  2.11802  3.47498  3.97545  4.36723  3.97953  3.92996  3.48106  3.51082  2.72632  4.12321  2.49556    533 - -
          2.68618  4.42225  2.77519  2.73123  3.46354  2.40513  3.72494  3.29354  2.67741  2.69355  4.24690  2.90347  2.73739  3.18146  2.89801  2.37887  2.77519  2.98518  4.58477  3.61503
          0.03267  3.83331  4.55566  0.61958  0.77255  0.48576  0.95510
    510   2.88526  5.21431  1.17942  2.08142  4.54061  3.15650  3.77848  4.04094  2.81944  3.64332  4.56110  2.71185  3.79702  2.97801  3.37137  2.81379  3.20054  3.66561  5.75788  4.34085    534 - -
          2.68618  4.42225  2.77519  2.73123  3.46354  2.40513  3.72494  3.29354  2.67741  2.69355  4.24690  2.90347  2.73739  3.18146  2.89801  2.37887  2.77519  2.98518  4.58477  3.61503
          0.03267  3.83331  4.55566  0.61958  0.77255  0.48576  0.95510
    511   2.94861  5.06905  0.97588  2.31273  4.44109  3.18196  3.89823  4.02058  2.97521  3.63620  4.61408  2.86686  3.83206  3.13777  3.48558  2.91585  3.28658  3.66416  5.61725  4.32128    535 - -
          2.68618  4.42225  2.77519  2.73123  3.46354  2.40513  3.72494  3.29354  2.67741  2.69355  4.24690  2.90347  2.73739  3.18146  2.89801  2.37887  2.77519  2.98518  4.58477  3.61503
          0.03267  3.83331  4.55566  0.61958  0.77255  0.48576  0.95510
    512   2.29685  4.21637  3.17347  2.98809  4.03764  2.94703  4.09871  3.55525  3.05919  3.27876  4.20859  3.21872  3.68274  3.41172  3.34598  1.15167  2.77417  3.09895  5.41341  4.12111    536 - -
          2.68618  4.42225  2.77519  2.73123  3.46354  2.40513  3.72494  3.29354  2.67741  2.69355  4.24690  2.90347  2.73739  3.18146  2.89801  2.37887  2.77519  2.98518  4.58477  3.61503
          0.03267  3.83331  4.55566  0.61958  0.77255  0.48576  0.95510
    513   2.91988  5.02110  2.47315  1.08242  4.36262  3.24971  3.83400  3.80877  2.70968  3.43251  4.40898  2.91268  3.85265  3.05094  3.11392  2.90671  3.22405  3.49693  5.54163  4.26464    537 - -
          2.68618  4.42225  2.77519  2.73123  3.46354  2.40513  3.72494  3.29354  2.67741  2.69355  4.24690  2.90347  2.73739  3.18146  2.89801  2.37887  2.77519  2.98518  4.58477  3.61503
          0.03267  3.83331  4.55566  0.61958  0.77255  0.48576  0.95510
    514   2.94861  5.06905  0.97588  2.31273  4.44109  3.18196  3.89823  4.02058  2.97521  3.63620  4.61408  2.86686  3.83206  3.13777  3.48558  2.91585  3.28658  3.66416  5.61725  4.32128    538 - -
          2.68618  4.42225  2.77519  2.73123  3.46354  2.40513  3.72494  3.29354  2.67741  2.69355  4.24690  2.90347  2.73739  3.18146  2.89801  2.37887  2.77519  2.98518  4.58477  3.61503
          0.03267  3.83331  4.55566  0.61958  0.77255  0.48576  0.95510
    515   2.91988  5.02110  2.47315  1.08242  4.36262  3.24971  3.83400  3.80877  2.70968  3.43251  4.40898  2.91268  3.85265  3.05094  3.11392  2.90671  3.22405  3.49693  5.54163  4.26464    539 - -
          2.68618  4.42225  2.77519  2.73123  3.46354  2.40513  3.72494  3.29354  2.67741  2.69355  4.24690  2.90347  2.73739  3.18146  2.89801  2.37887  2.77519  2.98518  4.58477  3.61503
          0.03267  3.83331  4.55566  0.61958  0.77255  0.48576  0.95510
    516   2.33964  4.33871  2.88730  2.68434  4.11538  2.99086  3.92267  3.64158  2.82486  3.30958  4.16771  2.63318  3.68063  3.16953  3.17804  1.43878  2.77192  3.17494  5.45458  4.12819    540 - -
          2.68618  4.42225  2.77519  2.73123  3.46354  2.40513  3.72494  3.29354  2.67741  2.69355  4.24690  2.90347  2.73739  3.18146  2.89801  2.37887  2.77519  2.98518  4.58477  3.61503
          0.03267  3.83331  4.55566  0.61958  0.77255  0.48576  0.95510
    517   2.94861  5.06905  0.97588  2.31273  4.44109  3.18196  3.89823  4.02058  2.97521  3.63620  4.61408  2.86686  3.83206  3.13777  3.48558  2.91585  3.28658  3.66416  5.61725  4.32128    541 - -
          2.68618  4.42225  2.77519  2.73123  3.46354  2.40513  3.72494  3.29354  2.67741  2.69355  4.24690  2.90347  2.73739  3.18146  2.89801  2.37887  2.77519  2.98518  4.58477  3.61503
          0.03267  3.83331  4.55566  0.61958  0.77255  0.48576  0.95510
    518   2.93728  4.89819  3.11059  2.74023  4.27565  3.43027  3.73920  3.70262  1.09321  3.27660  4.24077  3.16620  3.93389  2.93335  2.42656  2.98220  3.19379  3.41283  5.34690  4.15427    542 - -
          2.68618  4.42225  2.77519  2.73123  3.46354  2.40513  3.72494  3.29354  2.67741  2.69355  4.24690  2.90347  2.73739  3.18146  2.89801  2.37887  2.77519  2.98518  4.58477  3.61503
          0.03267  3.83331  4.55566  0.61958  0.77255  0.48576  0.95510
    519   3.04456  4.54457  4.18269  3.76621  3.08172  4.00834  4.44373  2.20641  3.52593  1.03202  3.06574  4.03987  4.41377  3.88525  3.72389  3.45059  3.33504  2.18614  5.00728  3.71444    543 - -
          2.68618  4.42225  2.77519  2.73123  3.46354  2.40513  3.72494  3.29354  2.67741  2.69355  4.24690  2.90347  2.73739  3.18146  2.89801  2.37887  2.77519  2.98518  4.58477  3.61503
          0.03267  3.83331  4.55566  0.61958  0.77255  0.48576  0.95510
    520   2.28217  3.84541  3.16094  2.78018  4.00878  3.02505  3.89059  3.44118  2.77508  3.12398  3.96717  2.40540  3.67209  3.12583  3.13508  1.68193  2.69120  3.01544  5.35073  4.06934    544 - -
          2.68618  4.42225  2.77519  2.73123  3.46354  2.40513  3.72494  3.29354  2.67741  2.69355  4.24690  2.90347  2.73739  3.18146  2.89801  2.37887  2.77519  2.98518  4.58477  3.61503
          0.03267  3.83331  4.55566  0.61958  0.77255  0.48576  0.95510
    521   2.72915  4.47215  3.36850  3.01463  2.69843  3.49642  3.64441  3.09953  2.93963  2.71911  3.73608  3.32717  3.99770  3.29480  3.22783  2.46515  3.03058  2.87154  4.29547  1.64088    545 - -
          2.68618  4.42225  2.77519  2.73123  3.46354  2.40513  3.72494  3.29354  2.67741  2.69355  4.24690  2.90347  2.73739  3.18146  2.89801  2.37887  2.77519  2.98518  4.58477  3.61503
          0.03267  3.83331  4.55566  0.61958  0.77255  0.48576  0.95510
    522   2.70160  4.46475  3.30467  3.13857  4.13596  3.15450  4.21875  3.67189  3.19263  3.30276  4.35139  3.44890  0.90375  3.58263  3.44207  2.86802  3.14023  3.32166  5.33268  4.25630    546 - -
          2.68618  4.42225  2.77519  2.73123  3.46354  2.40513  3.72494  3.29354  2.67741  2.69355  4.24690  2.90347  2.73739  3.18146  2.89801  2.37887  2.77519  2.98518  4.58477  3.61503
          0.03267  3.83331  4.55566  0.61958  0.77255  0.48576  0.95510
    523   3.27247  4.66076  4.03252  3.72939  2.62890  3.68729  3.85382  3.29499  3.45267  2.69637  3.93054  3.88649  4.20192  3.84238  3.58772  3.47650  3.57104  3.18424  0.96813  2.63316    547 - -
          2.68618  4.42225  2.77519  2.73123  3.46354  2.40513  3.72494  3.29354  2.67741  2.69355  4.24690  2.90347  2.73739  3.18146  2.89801  2.37887  2.77519  2.98518  4.58477  3.61503
          0.03267  3.83331  4.55566  0.61958  0.77255  0.48576  0.95510
    524   2.94861  5.06905  0.97588  2.31273  4.44109  3.18196  3.89823  4.02058  2.97521  3.63620  4.61408  2.86686  3.83206  3.13777  3.48558  2.91585  3.28658  3.66416  5.61725  4.32128    548 - -
          2.68618  4.42225  2.77519  2.73123  3.46354  2.40513  3.72494  3.29354  2.67741  2.69355  4.24690  2.90347  2.73739  3.18146  2.89801  2.37887  2.77519  2.98518  4.58477  3.61503
          0.03267  3.83331  4.55566  0.61958  0.77255  0.48576  0.95510
    525   2.61798  4.39655  3.28366  3.17847  4.32009  0.79218  4.30054  3.91075  3.35435  3.56967  4.54561  3.44813  3.78642  3.68171  3.59409  2.78889  3.09620  3.44669  5.42497  4.42089    549 - -
          2.68618  4.42225  2.77519  2.73123  3.46354  2.40513  3.72494  3.29354  2.67741  2.69355  4.24690  2.90347  2.73739  3.18146  2.89801  2.37887  2.77519  2.98518  4.58477  3.61503
          0.03267  3.83331  4.55566  0.61958  0.77255  0.48576  0.95510
    526   2.39283  4.23760  3.39449  3.14545  3.93540  3.07797  4.16561  3.05781  3.08764  2.92266  3.97625  3.36066  3.77888  3.48460  3.34782  2.59373  1.24008  2.75697  5.37669  4.15223    550 - -
          2.68618  4.42225  2.77519  2.73123  3.46354  2.40513  3.72494  3.29354  2.67741  2.69355  4.24690  2.90347  2.73739  3.18146  2.89801  2.37887  2.77519  2.98518  4.58477  3.61503
          0.03267  3.83331  4.55566  0.61958  0.77255  0.48576  0.95510
    527   2.85105  4.83432  2.87849  2.63337  3.99748  3.34092  3.79107  3.62291  2.45706  3.12909  4.15878  3.09247  3.89429  1.30538  2.74170  2.90080  3.14840  3.35524  5.27682  3.96819    551 - -
          2.68618  4.42225  2.77519  2.73123  3.46354  2.40513  3.72494  3.29354  2.67741  2.69355  4.24690  2.90347  2.73739  3.18146  2.89801  2.37887  2.77519  2.98518  4.58477  3.61503
          0.03267  3.83331  4.55566  0.61958  0.77255  0.48576  0.95510
    528   2.32022  4.24528  3.19954  2.86517  3.48942  3.05793  3.92923  3.28684  2.88249  2.99573  3.90943  3.16460  3.51272  3.22169  3.22083  1.46101  2.73331  2.91876  5.21353  3.87402    552 - -
          2.68618  4.42225  2.77519  2.73123  3.46354  2.40513  3.72494  3.29354  2.67741  2.69355  4.24690  2.90347  2.73739  3.18146  2.89801  2.37887  2.77519  2.98518  4.58477  3.61503
          0.03267  3.83331  4.55566  0.61958  0.77255  0.48576  0.95510
    529   3.19174  4.69658  3.78095  3.50357  2.29608  3.78493  3.60212  3.20654  3.36221  2.67042  3.88582  3.67609  4.25997  3.67765  3.55371  3.33213  3.47840  3.07532  3.93814  1.03348    553 - -
          2.68618  4.42225  2.77519  2.73123  3.46354  2.40513  3.72494  3.29354  2.67741  2.69355  4.24690  2.90347  2.73739  3.18146  2.89801  2.37887  2.77519  2.98518  4.58477  3.61503
          0.03267  3.83331  4.55566  0.61958  0.77255  0.48576  0.95510
    530   2.29685  4.21637  3.17347  2.98809  4.03764  2.94703  4.09871  3.55525  3.05919  3.27876  4.20859  3.21872  3.68274  3.41172  3.34598  1.15167  2.77417  3.09895  5.41341  4.12111    554 - -
          2.68618  4.42225  2.77519  2.73123  3.46354  2.40513  3.72494  3.29354  2.67741  2.69355  4.24690  2.90347  2.73739  3.18146  2.89801  2.37887  2.77519  2.98518  4.58477  3.61503
          0.03267  3.83331  4.55566  0.61958  0.77255  0.48576  0.95510
    531   3.11196  4.58622  4.12631  3.76666  3.12192  3.93184  4.43470  2.32463  3.53476  0.92499  3.15833  4.04585  4.37439  3.91249  3.71697  3.49910  3.40826  2.35167  4.98632  3.70038    555 - -
          2.68618  4.42225  2.77519  2.73123  3.46354  2.40513  3.72494  3.29354  2.67741  2.69355  4.24690  2.90347  2.73739  3.18146  2.89801  2.37887  2.77519  2.98518  4.58477  3.61503
          0.03267  3.83331  4.55566  0.61958  0.77255  0.48576  0.95510
    532   3.20948  4.62300  4.18483  3.89243  1.07807  3.90732  3.86148  2.73861  3.80058  2.11802  3.47498  3.97545  4.36723  3.97953  3.92996  3.48106  3.51082  2.72632  4.12321  2.49556    556 - -
          2.68618  4.42225  2.77519  2.73123  3.46354  2.40513  3.72494  3.29354  2.67741  2.69355  4.24690  2.90347  2.73739  3.18146  2.89801  2.37887  2.77519  2.98518  4.58477  3.61503
          0.03267  3.83331  4.55566  0.61958  0.77255  0.48576  0.95510
    533   2.78275  5.22230  1.54772  2.09075  4.51432  2.99226  3.47516  4.04916  2.64626  3.57799  4.41873  2.32882  3.76264  2.84610  3.19720  2.70877  3.07097  3.64295  5.73392  4.26803    557 - -
          2.68618  4.42225  2.77519  2.73123  3.46354  2.40513  3.72494  3.29354  2.67741  2.69355  4.24690  2.90347  2.73739  3.18146  2.89801  2.37887  2.77519  2.98518  4.58477  3.61503
          0.03267  3.83331  4.55566  0.61958  0.77255  0.48576  0.95510
    534   2.87957  4.34768  4.28991  3.80470  3.41551  3.99968  4.58053  1.84317  3.63844  2.00421  3.17237  4.05865  4.41901  3.97384  3.87687  3.38274  3.17511  1.18774  5.28403  4.03632    558 - -
          2.68618  4.42225  2.77519  2.73123  3.46354  2.40513  3.72494  3.29354  2.67741  2.69355  4.24690  2.90347  2.73739  3.18146  2.89801  2.37887  2.77519  2.98518  4.58477  3.61503
          0.03267  3.83331  4.55566  0.61958  0.77255  0.48576  0.95510
    535   2.29685  4.21637  3.17347  2.98809  4.03764  2.94703  4.09871  3.55525  3.05919  3.27876  4.20859  3.21872  3.68274  3.41172  3.34598  1.15167  2.77417  3.09895  5.41341  4.12111    559 - -
          2.68618  4.42225  2.77519  2.73123  3.46354  2.40513  3.72494  3.29354  2.67741  2.69355  4.24690  2.90347  2.73739  3.18146  2.89801  2.37887  2.77519  2.98518  4.58477  3.61503
          0.03267  3.83331  4.55566  0.61958  0.77255  0.48576  0.95510
    536   2.70160  4.46475  3.30467  3.13857  4.13596  3.15450  4.21875  3.67189  3.19263  3.30276  4.35139  3.44890  0.90375  3.58263  3.44207  2.86802  3.14023  3.32166  5.33268  4.25630    560 - -
          2.68618  4.42225  2.77519  2.73123  3.46354  2.40513  3.72494  3.29354  2.67741  2.69355  4.24690  2.90347  2.73739  3.18146  2.89801  2.37887  2.77519  2.98518  4.58477  3.61503
          0.03267  3.83331  4.55566  0.61958  0.77255  0.48576  0.95510
    537   2.29685  4.21637  3.17347  2.98809  4.03764  2.94703  4.09871  3.55525  3.05919  3.27876  4.20859  3.21872  3.68274  3.41172  3.34598  1.15167  2.77417  3.09895  5.41341  4.12111    561 - -
          2.68618  4.42225  2.77519  2.73123  3.46354  2.40513  3.72494  3.29354  2.67741  2.69355  4.24690  2.90347  2.73739  3.18146  2.89801  2.37887  2.77519  2.98518  4.58477  3.61503
          0.03267  3.83331  4.55566  0.61958  0.77255  0.48576  0.95510
    538   2.27934  1.44705  3.91285  3.59008  3.70676  3.03796  4.29458  2.85956  3.40285  2.80803  3.83387  3.55598  3.76528  3.74513  3.57915  2.43889  2.75120  2.55936  5.21397  3.96326    562 - -
          2.68618  4.42225  2.77519  2.73123  3.46354  2.40513  3.72494  3.29354  2.67741  2.69355  4.24690  2.90347  2.73739  3.18146  2.89801  2.37887  2.77519  2.98518  4.58477  3.61503
          0.03267  3.83331  4.55566  0.61958  0.77255  0.48576  0.95510
    539   2.29685  4.21637  3.17347  2.98809  4.03764  2.94703  4.09871  3.55525  3.05919  3.27876  4.20859  3.21872  3.68274  3.41172  3.34598  1.15167  2.77417  3.09895  5.41341  4.12111    563 - -
          2.68618  4.42225  2.77519  2.73123  3.46354  2.40513  3.72494  3.29354  2.67741  2.69355  4.24690  2.90347  2.73739  3.18146  2.89801  2.37887  2.77519  2.98518  4.58477  3.61503
          0.03267  3.83331  4.55566  0.61958  0.77255  0.48576  0.95510
    540   2.29685  4.21637  3.17347  2.98809  4.03764  2.94703  4.09871  3.55525  3.05919  3.27876  4.20859  3.21872  3.68274  3.41172  3.34598  1.15167  2.77417  3.09895  5.41341  4.12111    564 - -
          2.68618  4.42225  2.77519  2.73123  3.46354  2.40513  3.72494  3.29354  2.67741  2.69355  4.24690  2.90347  2.73739  3.18146  2.89801  2.37887  2.77519  2.98518  4.58477  3.61503
          0.03267  3.83331  4.55566  0.61958  0.77255  0.48576  0.95510
    541   3.20948  4.62300  4.18483  3.89243  1.07807  3.90732  3.86148  2.73861  3.80058  2.11802  3.47498  3.97545  4.36723  3.97953  3.92996  3.48106  3.51082  2.72632  4.12321  2.49556    565 - -
          2.68618  4.42225  2.77519  2.73123  3.46354  2.40513  3.72494  3.29354  2.67741  2.69355  4.24690  2.90347  2.73739  3.18146  2.89801  2.37887  2.77519  2.98518  4.58477  3.61503
          0.03267  3.83331  4.55566  0.61958  0.77255  0.48576  0.95510
    542   2.69205  4.68625  2.68864  2.57049  4.04373  3.15854  3.89122  3.74630  2.79198  3.39782  4.35380  1.22933  3.80879  3.16444  3.14484  2.76108  3.07295  3.37247  5.35424  3.99530    566 - -
          2.68618  4.42225  2.77519  2.73123  3.46354  2.40513  3.72494  3.29354  2.67741  2.69355  4.24690  2.90347  2.73739  3.18146  2.89801  2.37887  2.77519  2.98518  4.58477  3.61503
          0.03267  3.83331  4.55566  0.61958  0.77255  0.48576  0.95510
    543   2.29685  4.21637  3.17347  2.98809  4.03764  2.94703  4.09871  3.55525  3.05919  3.27876  4.20859  3.21872  3.68274  3.41172  3.34598  1.15167  2.77417  3.09895  5.41341  4.12111    567 - -
          2.68618  4.42225  2.77519  2.73123  3.46354  2.40513  3.72494  3.29354  2.67741  2.69355  4.24690  2.90347  2.73739  3.18146  2.89801  2.37887  2.77519  2.98518  4.58477  3.61503
          0.03267  3.83331  4.55566  0.61958  0.77255  0.48576  0.95510
    544   2.70160  4.46475  3.30467  3.13857  4.13596  3.15450  4.21875  3.67189  3.19263  3.30276  4.35139  3.44890  0.90375  3.58263  3.44207  2.86802  3.14023  3.32166  5.33268  4.25630    568 - -
          2.68618  4.42225  2.77519  2.73123  3.46354  2.40513  3.72494  3.29354  2.67741  2.69355  4.24690  2.90347  2.73739  3.18146  2.89801  2.37887  2.77519  2.98518  4.58477  3.61503
          0.03267  3.83331  4.55566  0.61958  0.77255  0.48576  0.95510
    545   2.54377  1.02349  4.05271  3.78392  3.78490  3.17442  4.43969  2.92287  3.61082  2.83983  3.96010  3.78137  3.87827  3.95859  3.74191  2.81523  3.00733  2.66995  5.20861  4.07268    569 - -
          2.68618  4.42225  2.77519  2.73123  3.46354  2.40513  3.72494  3.29354  2.67741  2.69355  4.24690  2.90347  2.73739  3.18146  2.89801  2.37887  2.77519  2.98518  4.58477  3.61503
          0.03267  3.83331  4.55566  0.61958  0.77255  0.48576  0.95510
    546   2.96244  4.80306  3.44922  2.96934  4.14774  3.45711  3.79788  3.68728  2.22447  3.21039  4.21221  3.33175  3.96216  3.02069  1.03997  3.04887  3.23144  3.41307  5.24703  4.08423    570 - -
          2.68618  4.42225  2.77519  2.73123  3.46354  2.40513  3.72494  3.29354  2.67741  2.69355  4.24690  2.90347  2.73739  3.18146  2.89801  2.37887  2.77519  2.98518  4.58477  3.61503
          0.03267  3.83331  4.55566  0.61958  0.77255  0.48576  0.95510
    547   2.94861  5.06905  0.97588  2.31273  4.44109  3.18196  3.89823  4.02058  2.97521  3.63620  4.61408  2.86686  3.83206  3.13777  3.48558  2.91585  3.28658  3.66416  5.61725  4.32128    571 - -
          2.68618  4.42225  2.77519  2.73123  3.46354  2.40513  3.72494  3.29354  2.67741  2.69355  4.24690  2.90347  2.73739  3.18146  2.89801  2.37887  2.77519  2.98518  4.58477  3.61503
          0.03267  3.83331  4.55566  0.61958  0.77255  0.48576  0.95510
    548   2.29685  4.21637  3.17347  2.98809  4.03764  2.94703  4.09871  3.55525  3.05919  3.27876  4.20859  3.21872  3.68274  3.41172  3.34598  1.15167  2.77417  3.09895  5.41341  4.12111    572 - -
          2.68618  4.42225  2.77519  2.73123  3.46354  2.40513  3.72494  3.29354  2.67741  2.69355  4.24690  2.90347  2.73739  3.18146  2.89801  2.37887  2.77519  2.98518  4.58477  3.61503
          0.03267  3.83331  4.55566  0.61958  0.77255  0.48576  0.95510
    549   2.77735  4.33148  4.07056  3.73312  3.52219  3.68269  4.54184  2.05452  3.60028  2.21650  3.49395  3.92905  4.24584  3.96320  3.81644  3.18428  3.14015  1.07585  5.29979  4.02868    573 - -
          2.68618  4.42225  2.77519  2.73123  3.46354  2.40513  3.72494  3.29354  2.67741  2.69355  4.24690  2.90347  2.73739  3.18146  2.89801  2.37887  2.77519  2.98518  4.58477  3.61503
          0.03267  3.83331  4.55566  0.61958  0.77255  0.48576  0.95510
    550   2.29685  4.21637  3.17347  2.98809  4.03764  2.94703  4.09871  3.55525  3.05919  3.27876  4.20859  3.21872  3.68274  3.41172  3.34598  1.15167  2.77417  3.09895  5.41341  4.12111    574 - -
          2.68618  4.42225  2.77519  2.73123  3.46354  2.40513  3.72494  3.29354  2.67741  2.69355  4.24690  2.90347  2.73739  3.18146  2.89801  2.37887  2.77519  2.98518  4.58477  3.61503
          0.03267  3.83331  4.55566  0.61958  0.77255  0.48576  0.95510
    551   2.41075  4.32680  3.08277  2.88759  4.04228  3.03331  4.03694  3.51621  2.94581  3.20993  4.16502  3.19274  1.38242  3.32877  3.24543  2.47129  2.85517  3.11543  5.38848  4.12236    575 - -
          2.68618  4.42225  2.77519  2.73123  3.46354  2.40513  3.72494  3.29354  2.67741  2.69355  4.24690  2.90347  2.73739  3.18146  2.89801  2.37887  2.77519  2.98518  4.58477  3.61503
          0.03267  3.83331  4.55566  0.61958  0.77255  0.48576  0.95510
    552   2.41075  4.32680  3.08277  2.88759  4.04228  3.03331  4.03694  3.51621  2.94581  3.20993  4.16502  3.19274  1.38242  3.32877  3.24543  2.47129  2.85517  3.11543  5.38848  4.12236    576 - -
          2.68618  4.42225  2.77519  2.73123  3.46354  2.40513  3.72494  3.29354  2.67741  2.69355  4.24690  2.90347  2.73739  3.18146  2.89801  2.37887  2.77519  2.98518  4.58477  3.61503
          0.03267  3.83331  4.55566  0.61958  0.77255  0.48576  0.95510
    553   2.93728  4.89819  3.11059  2.74023  4.27565  3.43027  3.73920  3.70262  1.09321  3.27660  4.24077  3.16620  3.93389  2.93335  2.42656  2.98220  3.19379  3.41283  5.34690  4.15427    577 - -
          2.68618  4.42225  2.77519  2.73123  3.46354  2.40513  3.72494  3.29354  2.67741  2.69355  4.24690  2.90347  2.73739  3.18146  2.89801  2.37887  2.77519  2.98518  4.58477  3.61503
          0.03267  3.83331  4.55566  0.61958  0.77255  0.48576  0.95510
    554   2.29685  4.21637  3.17347  2.98809  4.03764  2.94703  4.09871  3.55525  3.05919  3.27876  4.20859  3.21872  3.68274  3.41172  3.34598  1.15167  2.77417  3.09895  5.41341  4.12111    578 - -
          2.68618  4.42225  2.77519  2.73123  3.46354  2.40513  3.72494  3.29354  2.67741  2.69355  4.24690  2.90347  2.73739  3.18146  2.89801  2.37887  2.77519  2.98518  4.58477  3.61503
          0.03267  3.83331  4.55566  0.61958  0.77255  0.48576  0.95510
    555   3.11196  4.58622  4.12631  3.76666  3.12192  3.93184  4.43470  2.32463  3.53476  0.92499  3.15833  4.04585  4.37439  3.91249  3.71697  3.49910  3.40826  2.35167  4.98632  3.70038    579 - -
          2.68618  4.42225  2.77519  2.73123  3.46354  2.40513  3.72494  3.29354  2.67741  2.69355  4.24690  2.90347  2.73739  3.18146  2.89801  2.37887  2.77519  2.98518  4.58477  3.61503
          0.03267  3.83331  4.55566  0.61958  0.77255  0.48576  0.95510
    556   3.16771  4.57867  4.32285  3.89737  1.44270  4.11824  3.92581  2.46210  3.75224  1.67306  3.19006  4.01867  4.46108  3.92606  3.90814  3.50807  3.42278  2.48639  4.20235  2.60163    580 - -
          2.68618  4.42225  2.77519  2.73123  3.46354  2.40513  3.72494  3.29354  2.67741  2.69355  4.24690  2.90347  2.73739  3.18146  2.89801  2.37887  2.77519  2.98518  4.58477  3.61503
          0.03267  3.83331  4.55566  0.61958  0.77255  0.48576  0.95510
    557   2.06502  4.14723  3.18799  2.97043  4.12706  2.89955  4.09203  3.50207  3.04084  3.25669  4.14658  3.18186  3.64066  3.37334  3.34261  1.30087  2.68677  3.02758  5.50433  4.23837    581 - -
          2.68618  4.42225  2.77519  2.73123  3.46354  2.40513  3.72494  3.29354  2.67741  2.69355  4.24690  2.90347  2.73739  3.18146  2.89801  2.37887  2.77519  2.98518  4.58477  3.61503
          0.03267  3.83331  4.55566  0.61958  0.77255  0.48576  0.95510
    558   2.85105  4.83432  2.87849  2.63337  3.99748  3.34092  3.79107  3.62291  2.45706  3.12909  4.15878  3.09247  3.89429  1.30538  2.74170  2.90080  3.14840  3.35524  5.27682  3.96819    582 - -
          2.68618  4.42225  2.77519  2.73123  3.46354  2.40513  3.72494  3.29354  2.67741  2.69355  4.24690  2.90347  2.73739  3.18146  2.89801  2.37887  2.77519  2.98518  4.58477  3.61503
          0.03267  3.83331  4.55566  0.61958  0.77255  0.48576  0.95510
    559   2.96244  4.80306  3.44922  2.96934  4.14774  3.45711  3.79788  3.68728  2.22447  3.21039  4.21221  3.33175  3.96216  3.02069  1.03997  3.04887  3.23144  3.41307  5.24703  4.08423    583 - -
          2.68618  4.42225  2.77519  2.73123  3.46354  2.40513  3.72494  3.29354  2.67741  2.69355  4.24690  2.90347  2.73739  3.18146  2.89801  2.37887  2.77519  2.98518  4.58477  3.61503
          0.03267  3.83331  4.55566  0.61958  0.77255  0.48576  0.95510
    560   2.32600  4.27794  3.04489  2.82527  4.08720  2.98791  3.99440  3.54428  2.89869  3.23545  4.13237  3.12925  1.61384  3.26118  3.21982  2.22682  2.77099  3.10396  5.43356  4.15454    584 - -
          2.68618  4.42225  2.77519  2.73123  3.46354  2.40513  3.72494  3.29354  2.67741  2.69355  4.24690  2.90347  2.73739  3.18146  2.89801  2.37887  2.77519  2.98518  4.58477  3.61503
          0.03267  3.83331  4.55566  0.61958  0.77255  0.48576  0.95510
    561   2.85105  4.83432  2.87849  2.63337  3.99748  3.34092  3.79107  3.62291  2.45706  3.12909  4.15878  3.09247  3.89429  1.30538  2.74170  2.90080  3.14840  3.35524  5.27682  3.96819    585 - -
          2.68618  4.42225  2.77519  2.73123  3.46354  2.40513  3.72494  3.29354  2.67741  2.69355  4.24690  2.90347  2.73739  3.18146  2.89801  2.37887  2.77519  2.98518  4.58477  3.61503
          0.03267  3.83331  4.55566  0.61958  0.77255  0.48576  0.95510
    562   2.96244  4.80306  3.44922  2.96934  4.14774  3.45711  3.79788  3.68728  2.22447  3.21039  4.21221  3.33175  3.96216  3.02069  1.03997  3.04887  3.23144  3.41307  5.24703  4.08423    586 - -
          2.68618  4.42225  2.77519  2.73123  3.46354  2.40513  3.72494  3.29354  2.67741  2.69355  4.24690  2.90347  2.73739  3.18146  2.89801  2.37887  2.77519  2.98518  4.58477  3.61503
          0.03267  3.83331  4.55566  0.61958  0.77255  0.48576  0.95510
    563   2.98650  4.46952  4.23362  3.71501  3.12392  4.06297  4.43316  2.00981  3.51627  1.62634  1.74756  4.01695  4.40146  3.82367  3.73610  3.41824  3.24430  2.15187  5.04821  3.85450    587 - -
          2.68618  4.42225  2.77519  2.73123  3.46354  2.40513  3.72494  3.29354  2.67741  2.69355  4.24690  2.90347  2.73739  3.18146  2.89801  2.37887  2.77519  2.98518  4.58477  3.61503
          0.03267  3.83331  4.55566  0.61958  0.77255  0.48576  0.95510
    564   2.70539  4.32548  3.29733  2.69376  3.85604  3.47717  3.34884  3.36085  2.15358  2.85386  3.84496  3.11376  3.88470  2.81232  1.68918  2.78639  2.93486  3.08256  5.11390  3.81638    588 - -
          2.68618  4.42225  2.77519  2.73123  3.46354  2.40513  3.72494  3.29354  2.67741  2.69355  4.24690  2.90347  2.73739  3.18146  2.89801  2.37887  2.77519  2.98518  4.58477  3.61503
          0.03267  3.83331  4.55566  0.61958  0.77255  0.48576  0.95510
    565   2.29685  4.21637  3.17347  2.98809  4.03764  2.94703  4.09871  3.55525  3.05919  3.27876  4.20859  3.21872  3.68274  3.41172  3.34598  1.15167  2.77417  3.09895  5.41341  4.12111    589 - -
          2.68618  4.42225  2.77519  2.73123  3.46354  2.40513  3.72494  3.29354  2.67741  2.69355  4.24690  2.90347  2.73739  3.18146  2.89801  2.37887  2.77519  2.98518  4.58477  3.61503
          0.03267  3.83331  4.55566  0.61958  0.77255  0.48576  0.95510
    566   2.96244  4.80306  3.44922  2.96934  4.14774  3.45711  3.79788  3.68728  2.22447  3.21039  4.21221  3.33175  3.96216  3.02069  1.03997  3.04887  3.23144  3.41307  5.24703  4.08423    590 - -
          2.68618  4.42225  2.77519  2.73123  3.46354  2.40513  3.72494  3.29354  2.67741  2.69355  4.24690  2.90347  2.73739  3.18146  2.89801  2.37887  2.77519  2.98518  4.58477  3.61503
          0.03267  3.83331  4.55566  0.61958  0.77255  0.48576  0.95510
    567   2.29685  4.21637  3.17347  2.98809  4.03764  2.94703  4.09871  3.55525  3.05919  3.27876  4.20859  3.21872  3.68274  3.41172  3.34598  1.15167  2.77417  3.09895  5.41341  4.12111    591 - -
          2.68618  4.42225  2.77519  2.73123  3.46354  2.40513  3.72494  3.29354  2.67741  2.69355  4.24690  2.90347  2.73739  3.18146  2.89801  2.37887  2.77519  2.98518  4.58477  3.61503
          0.03267  3.83331  4.55566  0.61958  0.77255  0.48576  0.95510
    568   2.96244  4.80306  3.44922  2.96934  4.14774  3.45711  3.79788  3.68728  2.22447  3.21039  4.21221  3.33175  3.96216  3.02069  1.03997  3.04887  3.23144  3.41307  5.24703  4.08423    592 - -
          2.68618  4.42225  2.77519  2.73123  3.46354  2.40513  3.72494  3.29354  2.67741  2.69355  4.24690  2.90347  2.73739  3.18146  2.89801  2.37887  2.77519  2.98518  4.58477  3.61503
          0.03267  3.83331  4.55566  0.61958  0.77255  0.48576  0.95510
    569   2.29685  4.21637  3.17347  2.98809  4.03764  2.94703  4.09871  3.55525  3.05919  3.27876  4.20859  3.21872  3.68274  3.41172  3.34598  1.15167  2.77417  3.09895  5.41341  4.12111    593 - -
          2.68618  4.42225  2.77519  2.73123  3.46354  2.40513  3.72494  3.29354  2.67741  2.69355  4.24690  2.90347  2.73739  3.18146  2.89801  2.37887  2.77519  2.98518  4.58477  3.61503
          0.03267  3.83331  4.55566  0.61958  0.77255  0.48576  0.95510
    570   3.20948  4.62300  4.18483  3.89243  1.07807  3.90732  3.86148  2.73861  3.80058  2.11802  3.47498  3.97545  4.36723  3.97953  3.92996  3.48106  3.51082  2.72632  4.12321  2.49556    594 - -
          2.68618  4.42225  2.77519  2.73123  3.46354  2.40513  3.72494  3.29354  2.67741  2.69355  4.24690  2.90347  2.73739  3.18146  2.89801  2.37887  2.77519  2.98518  4.58477  3.61503
          0.03267  3.83331  4.55566  0.61958  0.77255  0.48576  0.95510
    571   2.29685  4.21637  3.17347  2.98809  4.03764  2.94703  4.09871  3.55525  3.05919  3.27876  4.20859  3.21872  3.68274  3.41172  3.34598  1.15167  2.77417  3.09895  5.41341  4.12111    595 - -
          2.68618  4.42225  2.77519  2.73123  3.46354  2.40513  3.72494  3.29354  2.67741  2.69355  4.24690  2.90347  2.73739  3.18146  2.89801  2.37887  2.77519  2.98518  4.58477  3.61503
          0.03267  3.83331  4.55566  0.61958  0.77255  0.48576  0.95510
    572   2.88804  4.85982  3.31178  2.79721  4.15685  3.48601  3.65820  3.65767  2.03978  3.16157  4.11385  3.18285  3.94483  2.75121  1.29377  2.94425  3.12612  3.37413  5.26678  4.03565    596 - -
          2.68618  4.42225  2.77519  2.73123  3.46354  2.40513  3.72494  3.29354  2.67741  2.69355  4.24690  2.90347  2.73739  3.18146  2.89801  2.37887  2.77519  2.98518  4.58477  3.61503
          0.03267  3.83331  4.55566  0.61958  0.77255  0.48576  0.95510
    573   2.95400  4.77733  3.08936  2.84598  3.25874  3.41566  1.22786  3.65079  2.69017  3.14943  4.18982  3.25664  3.96636  3.21188  2.95792  3.02522  3.25629  3.38672  4.72421  3.21083    597 - -
          2.68618  4.42225  2.77519  2.73123  3.46354  2.40513  3.72494  3.29354  2.67741  2.69355  4.24690  2.90347  2.73739  3.18146  2.89801  2.37887  2.77519  2.98518  4.58477  3.61503
          0.03267  3.83331  4.55566  0.61958  0.77255  0.48576  0.95510
    574   2.96244  4.80306  3.44922  2.96934  4.14774  3.45711  3.79788  3.68728  2.22447  3.21039  4.21221  3.33175  3.96216  3.02069  1.03997  3.04887  3.23144  3.41307  5.24703  4.08423    598 - -
          2.68618  4.42225  2.77519  2.73123  3.46354  2.40513  3.72494  3.29354  2.67741  2.69355  4.24690  2.90347  2.73739  3.18146  2.89801  2.37887  2.77519  2.98518  4.58477  3.61503
          0.03267  3.83331  4.55566  0.61958  0.77255  0.48576  0.95510
    575   2.29685  4.21637  3.17347  2.98809  4.03764  2.94703  4.09871  3.55525  3.05919  3.27876  4.20859  3.21872  3.68274  3.41172  3.34598  1.15167  2.77417  3.09895  5.41341  4.12111    599 - -
          2.68618  4.42225  2.77519  2.73123  3.46354  2.40513  3.72494  3.29354  2.67741  2.69355  4.24690  2.90347  2.73739  3.18146  2.89801  2.37887  2.77519  2.98518  4.58477  3.61503
          0.03267  3.83331  4.55566  0.61958  0.77255  0.48576  0.95510
    576   2.54377  1.02349  4.05271  3.78392  3.78490  3.17442  4.43969  2.92287  3.61082  2.83983  3.96010  3.78137  3.87827  3.95859  3.74191  2.81523  3.00733  2.66995  5.20861  4.07268    600 - -
          2.68618  4.42225  2.77519  2.73123  3.46354  2.40513  3.72494  3.29354  2.67741  2.69355  4.24690  2.90347  2.73739  3.18146  2.89801  2.37887  2.77519  2.98518  4.58477  3.61503
          0.03267  3.83331  4.55566  0.61958  0.77255  0.48576  0.95510
    577   2.29685  4.21637  3.17347  2.98809  4.03764  2.94703  4.09871  3.55525  3.05919  3.27876  4.20859  3.21872  3.68274  3.41172  3.34598  1.15167  2.77417  3.09895  5.41341  4.12111    601 - -
          2.68618  4.42225  2.77519  2.73123  3.46354  2.40513  3.72494  3.29354  2.67741  2.69355  4.24690  2.90347  2.73739  3.18146  2.89801  2.37887  2.77519  2.98518  4.58477  3.61503
          0.03267  3.83331  4.55566  0.61958  0.77255  0.48576  0.95510
    578   2.96244  4.80306  3.44922  2.96934  4.14774  3.45711  3.79788  3.68728  2.22447  3.21039  4.21221  3.33175  3.96216  3.02069  1.03997  3.04887  3.23144  3.41307  5.24703  4.08423    602 - -
          2.68618  4.42225  2.77519  2.73123  3.46354  2.40513  3.72494  3.29354  2.67741  2.69355  4.24690  2.90347  2.73739  3.18146  2.89801  2.37887  2.77519  2.98518  4.58477  3.61503
          0.03267  3.83331  4.55566  0.61958  0.77255  0.48576  0.95510
    579   2.29685  4.21637  3.17347  2.98809  4.03764  2.94703  4.09871  3.55525  3.05919  3.27876  4.20859  3.21872  3.68274  3.41172  3.34598  1.15167  2.77417  3.09895  5.41341  4.12111    603 - -
          2.68618  4.42225  2.77519  2.73123  3.46354  2.40513  3.72494  3.29354  2.67741  2.69355  4.24690  2.90347  2.73739  3.18146  2.89801  2.37887  2.77519  2.98518  4.58477  3.61503
          0.03267  3.83331  4.55566  0.61958  0.77255  0.48576  0.95510
    580   2.70160  4.46475  3.30467  3.13857  4.13596  3.15450  4.21875  3.67189  3.19263  3.30276  4.35139  3.44890  0.90375  3.58263  3.44207  2.86802  3.14023  3.32166  5.33268  4.25630    604 - -
          2.68618  4.42225  2.77519  2.73123  3.46354  2.40513  3.72494  3.29354  2.67741  2.69355  4.24690  2.90347  2.73739  3.18146  2.89801  2.37887  2.77519  2.98518  4.58477  3.61503
          0.03267  3.83331  4.55566  0.61958  0.77255  0.48576  0.95510
    581   3.19174  4.69658  3.78095  3.50357  2.29608  3.78493  3.60212  3.20654  3.36221  2.67042  3.88582  3.67609  4.25997  3.67765  3.55371  3.33213  3.47840  3.07532  3.93814  1.03348    605 - -
          2.68618  4.42225  2.77519  2.73123  3.46354  2.40513  3.72494  3.29354  2.67741  2.69355  4.24690  2.90347  2.73739  3.18146  2.89801  2.37887  2.77519  2.98518  4.58477  3.61503
          0.03267  3.83331  4.55566  0.61958  0.77255  0.48576  0.95510
    582   2.29685  4.21637  3.17347  2.98809  4.03764  2.94703  4.09871  3.55525  3.05919  3.27876  4.20859  3.21872  3.68274  3.41172  3.34598  1.15167  2.77417  3.09895  5.41341  4.12111    606 - -
          2.68618  4.42225  2.77519  2.73123  3.46354  2.40513  3.72494  3.29354  2.67741  2.69355  4.24690  2.90347  2.73739  3.18146  2.89801  2.37887  2.77519  2.98518  4.58477  3.61503
          0.03267  3.83331  4.55566  0.61958  0.77255  0.48576  0.95510
    583   2.96244  4.80306  3.44922  2.96934  4.14774  3.45711  3.79788  3.68728  2.22447  3.21039  4.21221  3.33175  3.96216  3.02069  1.03997  3.04887  3.23144  3.41307  5.24703  4.08423    607 - -
          2.68618  4.42225  2.77519  2.73123  3.46354  2.40513  3.72494  3.29354  2.67741  2.69355  4.24690  2.90347  2.73739  3.18146  2.89801  2.37887  2.77519  2.98518  4.58477  3.61503
          0.03267  3.83331  4.55566  0.61958  0.77255  0.48576  0.95510
    584   2.29685  4.21637  3.17347  2.98809  4.03764  2.94703  4.09871  3.55525  3.05919  3.27876  4.20859  3.21872  3.68274  3.41172  3.34598  1.15167  2.77417  3.09895  5.41341  4.12111    608 - -
          2.68618  4.42225  2.77519  2.73123  3.46354  2.40513  3.72494  3.29354  2.67741  2.69355  4.24690  2.90347  2.73739  3.18146  2.89801  2.37887  2.77519  2.98518  4.58477  3.61503
          0.03267  3.83331  4.55566  0.61958  0.77255  0.48576  0.95510
    585   2.96244  4.80306  3.44922  2.96934  4.14774  3.45711  3.79788  3.68728  2.22447  3.21039  4.21221  3.33175  3.96216  3.02069  1.03997  3.04887  3.23144  3.41307  5.24703  4.08423    609 - -
          2.68618  4.42225  2.77519  2.73123  3.46354  2.40513  3.72494  3.29354  2.67741  2.69355  4.24690  2.90347  2.73739  3.18146  2.89801  2.37887  2.77519  2.98518  4.58477  3.61503
          0.03267  3.83331  4.55566  0.61958  0.77255  0.48576  0.95510
    586   2.29685  4.21637  3.17347  2.98809  4.03764  2.94703  4.09871  3.55525  3.05919  3.27876  4.20859  3.21872  3.68274  3.41172  3.34598  1.15167  2.77417  3.09895  5.41341  4.12111    610 - -
          2.68618  4.42225  2.77519  2.73123  3.46354  2.40513  3.72494  3.29354  2.67741  2.69355  4.24690  2.90347  2.73739  3.18146  2.89801  2.37887  2.77519  2.98518  4.58477  3.61503
          0.03267  3.83331  4.55566  0.61958  0.77255  0.48576  0.95510
    587   2.96244  4.80306  3.44922  2.96934  4.14774  3.45711  3.79788  3.68728  2.22447  3.21039  4.21221  3.33175  3.96216  3.02069  1.03997  3.04887  3.23144  3.41307  5.24703  4.08423    611 - -
          2.68618  4.42225  2.77519  2.73123  3.46354  2.40513  3.72494  3.29354  2.67741  2.69355  4.24690  2.90347  2.73739  3.18146  2.89801  2.37887  2.77519  2.98518  4.58477  3.61503
          0.03267  3.83331  4.55566  0.61958  0.77255  0.48576  0.95510
    588   2.29685  4.21637  3.17347  2.98809  4.03764  2.94703  4.09871  3.55525  3.05919  3.27876  4.20859  3.21872  3.68274  3.41172  3.34598  1.15167  2.77417  3.09895  5.41341  4.12111    612 - -
          2.68618  4.42225  2.77519  2.73123  3.46354  2.40513  3.72494  3.29354  2.67741  2.69355  4.24690  2.90347  2.73739  3.18146  2.89801  2.37887  2.77519  2.98518  4.58477  3.61503
          0.03267  3.83331  4.55566  0.61958  0.77255  0.48576  0.95510
    589   2.70160  4.46475  3.30467  3.13857  4.13596  3.15450  4.21875  3.67189  3.19263  3.30276  4.35139  3.44890  0.90375  3.58263  3.44207  2.86802  3.14023  3.32166  5.33268  4.25630    613 - -
          2.68618  4.42225  2.77519  2.73123  3.46354  2.40513  3.72494  3.29354  2.67741  2.69355  4.24690  2.90347  2.73739  3.18146  2.89801  2.37887  2.77519  2.98518  4.58477  3.61503
          0.03267  3.83331  4.55566  0.61958  0.77255  0.48576  0.95510
    590   2.29065  4.22567  3.04934  2.91361  4.21540  1.26355  4.11459  3.71297  3.09501  3.41873  4.30326  3.17016  3.66199  3.40998  3.39789  2.32495  2.77560  3.19782  5.52894  4.28860    614 - -
          2.68618  4.42225  2.77519  2.73123  3.46354  2.40513  3.72494  3.29354  2.67741  2.69355  4.24690  2.90347  2.73739  3.18146  2.89801  2.37887  2.77519  2.98518  4.58477  3.61503
          0.03267  3.83331  4.55566  0.61958  0.77255  0.48576  0.95510
    591   2.28140  4.23994  3.03754  2.84387  4.06728  2.94400  4.01197  3.60456  2.94060  3.31022  4.18786  2.98015  3.66637  3.29248  3.25620  1.28473  2.74390  3.12522  5.43637  4.11510    615 - -
          2.68618  4.42225  2.77519  2.73123  3.46354  2.40513  3.72494  3.29354  2.67741  2.69355  4.24690  2.90347  2.73739  3.18146  2.89801  2.37887  2.77519  2.98518  4.58477  3.61503
          0.03267  3.83331  4.55566  0.61958  0.77255  0.48576  0.95510
    592   2.96244  4.80306  3.44922  2.96934  4.14774  3.45711  3.79788  3.68728  2.22447  3.21039  4.21221  3.33175  3.96216  3.02069  1.03997  3.04887  3.23144  3.41307  5.24703  4.08423    616 - -
          2.68618  4.42225  2.77519  2.73123  3.46354  2.40513  3.72494  3.29354  2.67741  2.69355  4.24690  2.90347  2.73739  3.18146  2.89801  2.37887  2.77519  2.98518  4.58477  3.61503
          0.03267  3.83331  4.55566  0.61958  0.77255  0.48576  0.95510
    593   2.29685  4.21637  3.17347  2.98809  4.03764  2.94703  4.09871  3.55525  3.05919  3.27876  4.20859  3.21872  3.68274  3.41172  3.34598  1.15167  2.77417  3.09895  5.41341  4.12111    617 - -
          2.68618  4.42225  2.77519  2.73123  3.46354  2.40513  3.72494  3.29354  2.67741  2.69355  4.24690  2.90347  2.73739  3.18146  2.89801  2.37887  2.77519  2.98518  4.58477  3.61503
          0.03267  3.83331  4.55566  0.61958  0.77255  0.48576  0.95510
    594   2.29685  4.21637  3.17347  2.98809  4.03764  2.94703  4.09871  3.55525  3.05919  3.27876  4.20859  3.21872  3.68274  3.41172  3.34598  1.15167  2.77417  3.09895  5.41341  4.12111    618 - -
          2.68618  4.42225  2.77519  2.73123  3.46354  2.40513  3.72494  3.29354  2.67741  2.69355  4.24690  2.90347  2.73739  3.18146  2.89801  2.37887  2.77519  2.98518  4.58477  3.61503
          0.04581  3.83331  3.76642  0.61958  0.77255  0.48576  0.95510
    595   2.29125  4.21039  3.16305  2.97745  4.02515  2.94132  4.08824  3.54122  3.04767  3.26586  4.19704  3.20988  3.67606  3.40130  3.33460  1.17205  2.76768  3.08772  5.40204  4.10865    619 - -
          2.68618  4.42225  2.77519  2.73123  3.46354  2.40513  3.72494  3.29354  2.67741  2.69355  4.24690  2.90347  2.73739  3.18146  2.89801  2.37887  2.77519  2.98518  4.58477  3.61503
          0.03310  3.82060  4.54295  0.61958  0.77255  0.47893  0.96613
    596   2.96244  4.80306  3.44922  2.96934  4.14774  3.45711  3.79788  3.68728  2.22447  3.21039  4.21221  3.33175  3.96216  3.02069  1.03997  3.04887  3.23144  3.41307  5.24703  4.08423    620 - -
          2.68618  4.42225  2.77519  2.73123  3.46354  2.40513  3.72494  3.29354  2.67741  2.69355  4.24690  2.90347  2.73739  3.18146  2.89801  2.37887  2.77519  2.98518  4.58477  3.61503
          0.03267  3.83331  4.55566  0.61958  0.77255  0.48576  0.95510
    597   2.29685  4.21637  3.17347  2.98809  4.03764  2.94703  4.09871  3.55525  3.05919  3.27876  4.20859  3.21872  3.68274  3.41172  3.34598  1.15167  2.77417  3.09895  5.41341  4.12111    621 - -
          2.68618  4.42225  2.77519  2.73123  3.46354  2.40513  3.72494  3.29354  2.67741  2.69355  4.24690  2.90347  2.73739  3.18146  2.89801  2.37887  2.77519  2.98518  4.58477  3.61503
          0.03267  3.83331  4.55566  0.61958  0.77255  0.48576  0.95510
    598   2.54377  1.02349  4.05271  3.78392  3.78490  3.17442  4.43969  2.92287  3.61082  2.83983  3.96010  3.78137  3.87827  3.95859  3.74191  2.81523  3.00733  2.66995  5.20861  4.07268    622 - -
          2.68618  4.42225  2.77519  2.73123  3.46354  2.40513  3.72494  3.29354  2.67741  2.69355  4.24690  2.90347  2.73739  3.18146  2.89801  2.37887  2.77519  2.98518  4.58477  3.61503
          0.03267  3.83331  4.55566  0.61958  0.77255  0.48576  0.95510
    599   3.15135  4.71110  3.67603  3.35708  2.17872  3.83168  3.26522  3.29584  3.19637  2.73748  3.88321  3.55416  4.25943  3.52705  3.41581  3.25389  3.40799  3.13400  3.82357  1.17236    623 - -
          2.68618  4.42225  2.77519  2.73123  3.46354  2.40513  3.72494  3.29354  2.67741  2.69355  4.24690  2.90347  2.73739  3.18146  2.89801  2.37887  2.77519  2.98518  4.58477  3.61503
          0.03267  3.83331  4.55566  0.61958  0.77255  0.48576  0.95510
    600   3.15359  4.70921  3.68414  3.37050  2.18306  3.82820  3.30718  3.28952  3.21150  2.73039  3.88286  3.56347  4.26067  3.54028  3.42805  3.25889  3.41354  3.13054  3.82838  1.15939    624 - -
          2.68618  4.42225  2.77519  2.73123  3.46354  2.40513  3.72494  3.29354  2.67741  2.69355  4.24690  2.90347  2.73739  3.18146  2.89801  2.37887  2.77519  2.98518  4.58477  3.61503
          0.03267  3.83331  4.55566  0.61958  0.77255  0.48576  0.95510
    601   2.77289  4.07278  3.62624  3.16427  2.53528  3.62404  3.46131  2.99458  3.00051  2.60684  3.61999  3.42916  4.06070  3.34267  3.26614  2.87259  3.04163  2.78728  4.14354  1.56521    625 - -
          2.68618  4.42225  2.77519  2.73123  3.46354  2.40513  3.72494  3.29354  2.67741  2.69355  4.24690  2.90347  2.73739  3.18146  2.89801  2.37887  2.77519  2.98518  4.58477  3.61503
          0.03267  3.83331  4.55566  0.61958  0.77255  0.48576  0.95510
    602   2.91988  5.02110  2.47315  1.08242  4.36262  3.24971  3.83400  3.80877  2.70968  3.43251  4.40898  2.91268  3.85265  3.05094  3.11392  2.90671  3.22405  3.49693  5.54163  4.26464    626 - -
          2.68618  4.42225  2.77519  2.73123  3.46354  2.40513  3.72494  3.29354  2.67741  2.69355  4.24690  2.90347  2.73739  3.18146  2.89801  2.37887  2.77519  2.98518  4.58477  3.61503
          0.03267  3.83331  4.55566  0.61958  0.77255  0.48576  0.95510
    603   2.25374  4.20183  3.11896  2.90329  4.11995  2.92806  4.04876  3.58955  2.98304  3.28610  4.16678  3.15596  3.33627  3.32515  3.29493  1.26680  2.72191  3.10661  5.47236  4.19980    627 - -
          2.68618  4.42225  2.77519  2.73123  3.46354  2.40513  3.72494  3.29354  2.67741  2.69355  4.24690  2.90347  2.73739  3.18146  2.89801  2.37887  2.77519  2.98518  4.58477  3.61503
          0.03267  3.83331  4.55566  0.61958  0.77255  0.48576  0.95510
    604   2.19029  4.15434  3.11703  2.89122  4.21597  2.38909  4.05682  3.64808  3.00952  3.33590  4.17287  3.13069  3.61768  3.31640  3.33860  1.41242  2.59061  3.11826  5.54914  4.30166    628 - -
          2.68618  4.42225  2.77519  2.73123  3.46354  2.40513  3.72494  3.29354  2.67741  2.69355  4.24690  2.90347  2.73739  3.18146  2.89801  2.37887  2.77519  2.98518  4.58477  3.61503
          0.03267  3.83331  4.55566  0.61958  0.77255  0.48576  0.95510
    605   2.85772  4.70890  3.17653  2.83903  2.78888  3.50041  1.58941  3.37372  2.68976  2.88634  3.93403  3.23083  3.99167  3.15002  2.98700  2.93927  3.13638  3.14631  4.45084  2.85004    629 - -
          2.68618  4.42225  2.77519  2.73123  3.46354  2.40513  3.72494  3.29354  2.67741  2.69355  4.24690  2.90347  2.73739  3.18146  2.89801  2.37887  2.77519  2.98518  4.58477  3.61503
          0.03267  3.83331  4.55566  0.61958  0.77255  0.48576  0.95510
    606   2.63038  2.52197  3.82822  3.33471  2.83544  3.54582  3.82182  2.66606  3.17960  2.39726  3.42293  3.54679  4.01718  3.48080  3.41093  2.90880  2.92287  2.47490  4.42693  2.03195    630 - -
          2.68618  4.42225  2.77519  2.73123  3.46354  2.40513  3.72494  3.29354  2.67741  2.69355  4.24690  2.90347  2.73739  3.18146  2.89801  2.37887  2.77519  2.98518  4.58477  3.61503
          0.03267  3.83331  4.55566  0.61958  0.77255  0.48576  0.95510
    607   2.96244  4.80306  3.44922  2.96934  4.14774  3.45711  3.79788  3.68728  2.22447  3.21039  4.21221  3.33175  3.96216  3.02069  1.03997  3.04887  3.23144  3.41307  5.24703  4.08423    631 - -
          2.68618  4.42225  2.77519  2.73123  3.46354  2.40513  3.72494  3.29354  2.67741  2.69355  4.24690  2.90347  2.73739  3.18146  2.89801  2.37887  2.77519  2.98518  4.58477  3.61503
          0.03267  3.83331  4.55566  0.61958  0.77255  0.48576  0.95510
    608   2.73815  4.76370  2.84471  2.54985  3.61494  3.35156  1.80849  3.54145  2.42526  3.09789  4.02166  3.01100  3.57058  2.85668  2.74229  2.78826  3.01527  3.24064  5.01373  3.55511    632 - -
          2.68618  4.42225  2.77519  2.73123  3.46354  2.40513  3.72494  3.29354  2.67741  2.69355  4.24690  2.90347  2.73739  3.18146  2.89801  2.37887  2.77519  2.98518  4.58477  3.61503
          0.03267  3.83331  4.55566  0.61958  0.77255  0.48576  0.95510
    609   2.89865  4.87386  3.30665  2.78358  4.06044  3.49995  3.42584  3.68756  2.03832  3.18991  4.11825  3.17495  3.94655  2.83407  1.30482  2.94840  3.12677  3.39508  5.20184  3.92849    633 - -
          2.68618  4.42225  2.77519  2.73123  3.46354  2.40513  3.72494  3.29354  2.67741  2.69355  4.24690  2.90347  2.73739  3.18146  2.89801  2.37887  2.77519  2.98518  4.58477  3.61503
          0.03267  3.83331  4.55566  0.61958  0.77255  0.48576  0.95510
    610   2.10391  4.17619  3.35455  2.95464  3.89306  2.85506  3.97882  3.08450  2.89600  2.91546  3.62183  3.21975  3.71380  3.25031  3.21801  2.47147  1.69872  2.74297  5.29722  4.06393    634 - -
          2.68618  4.42225  2.77519  2.73123  3.46354  2.40513  3.72494  3.29354  2.67741  2.69355  4.24690  2.90347  2.73739  3.18146  2.89801  2.37887  2.77519  2.98518  4.58477  3.61503
          0.03267  3.83331  4.55566  0.61958  0.77255  0.48576  0.95510
    611   2.77213  4.72206  2.93758  2.66179  3.51637  3.34294  1.54978  3.57156  2.54851  3.12378  4.08007  3.10043  3.50488  3.04746  2.85324  2.84007  3.07202  3.27224  4.93536  3.46922    635 - -
          2.68618  4.42225  2.77519  2.73123  3.46354  2.40513  3.72494  3.29354  2.67741  2.69355  4.24690  2.90347  2.73739  3.18146  2.89801  2.37887  2.77519  2.98518  4.58477  3.61503
          0.03267  3.83331  4.55566  0.61958  0.77255  0.48576  0.95510
    612   2.89852  4.87456  3.30578  2.78238  4.05990  3.50040  3.42179  3.68752  2.03748  3.18986  4.11769  3.17406  3.94648  2.83302  1.30676  2.94799  3.12627  3.39497  5.20146  3.92757    636 - -
          2.68618  4.42225  2.77519  2.73123  3.46354  2.40513  3.72494  3.29354  2.67741  2.69355  4.24690  2.90347  2.73739  3.18146  2.89801  2.37887  2.77519  2.98518  4.58477  3.61503
          0.03267  3.83331  4.55566  0.61958  0.77255  0.48576  0.95510
    613   2.54653  4.65383  2.68320  2.44213  4.18614  3.16187  3.73879  3.65715  2.52714  3.27328  4.12497  1.77429  3.75107  2.93189  2.78804  2.42834  2.80241  3.26465  5.44776  4.10859    637 - -
          2.68618  4.42225  2.77519  2.73123  3.46354  2.40513  3.72494  3.29354  2.67741  2.69355  4.24690  2.90347  2.73739  3.18146  2.89801  2.37887  2.77519  2.98518  4.58477  3.61503
          0.03267  3.83331  4.55566  0.61958  0.77255  0.48576  0.95510
    614   2.25663  4.20104  3.12555  2.91613  4.11183  2.92780  4.05754  3.58687  2.99487  3.28785  4.17461  3.16404  3.40626  3.33883  3.30234  1.24682  2.72709  3.10578  5.46800  4.19281    638 - -
          2.68618  4.42225  2.77519  2.73123  3.46354  2.40513  3.72494  3.29354  2.67741  2.69355  4.24690  2.90347  2.73739  3.18146  2.89801  2.37887  2.77519  2.98518  4.58477  3.61503
          0.03267  3.83331  4.55566  0.61958  0.77255  0.48576  0.95510
    615   2.70160  4.46475  3.30467  3.13857  4.13596  3.15450  4.21875  3.67189  3.19263  3.30276  4.35139  3.44890  0.90375  3.58263  3.44207  2.86802  3.14023  3.32166  5.33268  4.25630    639 - -
          2.68618  4.42225  2.77519  2.73123  3.46354  2.40513  3.72494  3.29354  2.67741  2.69355  4.24690  2.90347  2.73739  3.18146  2.89801  2.37887  2.77519  2.98518  4.58477  3.61503
          0.03267  3.83331  4.55566  0.61958  0.77255  0.48576  0.95510
    616   3.11196  4.58622  4.12631  3.76666  3.12192  3.93184  4.43470  2.32463  3.53476  0.92499  3.15833  4.04585  4.37439  3.91249  3.71697  3.49910  3.40826  2.35167  4.98632  3.70038    640 - -
          2.68618  4.42225  2.77519  2.73123  3.46354  2.40513  3.72494  3.29354  2.67741  2.69355  4.24690  2.90347  2.73739  3.18146  2.89801  2.37887  2.77519  2.98518  4.58477  3.61503
          0.03267  3.83331  4.55566  0.61958  0.77255  0.48576  0.95510
    617   2.65167  2.89830  3.70482  3.18931  2.74395  3.58934  3.48881  2.76976  3.04056  2.44630  3.41983  3.45375  4.00922  3.35239  3.29731  2.90339  2.91054  2.56641  4.32336  2.00136    641 - -
          2.68618  4.42225  2.77519  2.73123  3.46354  2.40513  3.72494  3.29354  2.67741  2.69355  4.24690  2.90347  2.73739  3.18146  2.89801  2.37887  2.77519  2.98518  4.58477  3.61503
          0.03267  3.83331  4.55566  0.61958  0.77255  0.48576  0.95510
    618   1.83895  4.13427  3.64107  3.24622  3.73210  3.07799  4.16823  2.53870  3.18331  2.64747  3.66440  3.44296  3.84644  3.50584  3.46488  2.62345  2.76921  1.68807  5.26547  4.04067    642 - -
          2.68618  4.42225  2.77519  2.73123  3.46354  2.40513  3.72494  3.29354  2.67741  2.69355  4.24690  2.90347  2.73739  3.18146  2.89801  2.37887  2.77519  2.98518  4.58477  3.61503
          0.04301  3.83331  3.88910  0.61958  0.77255  0.48576  0.95510
    619   2.80193  4.74853  3.33425  2.83246  4.11998  3.42383  3.70274  3.54224  2.11788  3.10808  4.07658  3.20104  3.91703  2.89651  1.31808  2.88507  2.96869  3.25787  5.27393  4.04792    643 - -
          2.68618  4.42225  2.77519  2.73123  3.46354  2.40513  3.72494  3.29354  2.67741  2.69355  4.24690  2.90347  2.73739  3.18146  2.89801  2.37887  2.77519  2.98518  4.58477  3.61503
          0.03301  3.82330  4.54565  0.61958  0.77255  0.48036  0.96381
    620   2.29685  4.21637  3.17347  2.98809  4.03764  2.94703  4.09871  3.55525  3.05919  3.27876  4.20859  3.21872  3.68274  3.41172  3.34598  1.15167  2.77417  3.09895  5.41341  4.12111    644 - -
          2.68618  4.42225  2.77519  2.73123  3.46354  2.40513  3.72494  3.29354  2.67741  2.69355  4.24690  2.90347  2.73739  3.18146  2.89801  2.37887  2.77519  2.98518  4.58477  3.61503
          0.03267  3.83331  4.55566  0.61958  0.77255  0.48576  0.95510
    621   2.96244  4.80306  3.44922  2.96934  4.14774  3.45711  3.79788  3.68728  2.22447  3.21039  4.21221  3.33175  3.96216  3.02069  1.03997  3.04887  3.23144  3.41307  5.24703  4.08423    645 - -
          2.68618  4.42225  2.77519  2.73123  3.46354  2.40513  3.72494  3.29354  2.67741  2.69355  4.24690  2.90347  2.73739  3.18146  2.89801  2.37887  2.77519  2.98518  4.58477  3.61503
          0.03267  3.83331  4.55566  0.61958  0.77255  0.48576  0.95510
    622   2.29685  4.21637  3.17347  2.98809  4.03764  2.94703  4.09871  3.55525  3.05919  3.27876  4.20859  3.21872  3.68274  3.41172  3.34598  1.15167  2.77417  3.09895  5.41341  4.12111    646 - -
          2.68618  4.42225  2.77519  2.73123  3.46354  2.40513  3.72494  3.29354  2.67741  2.69355  4.24690  2.90347  2.73739  3.18146  2.89801  2.37887  2.77519  2.98518  4.58477  3.61503
          0.03267  3.83331  4.55566  0.61958  0.77255  0.48576  0.95510
    623   2.96244  4.80306  3.44922  2.96934  4.14774  3.45711  3.79788  3.68728  2.22447  3.21039  4.21221  3.33175  3.96216  3.02069  1.03997  3.04887  3.23144  3.41307  5.24703  4.08423    647 - -
          2.68618  4.42225  2.77519  2.73123  3.46354  2.40513  3.72494  3.29354  2.67741  2.69355  4.24690  2.90347  2.73739  3.18146  2.89801  2.37887  2.77519  2.98518  4.58477  3.61503
          0.03267  3.83331  4.55566  0.61958  0.77255  0.48576  0.95510
    624   2.29685  4.21637  3.17347  2.98809  4.03764  2.94703  4.09871  3.55525  3.05919  3.27876  4.20859  3.21872  3.68274  3.41172  3.34598  1.15167  2.77417  3.09895  5.41341  4.12111    648 - -
          2.68618  4.42225  2.77519  2.73123  3.46354  2.40513  3.72494  3.29354  2.67741  2.69355  4.24690  2.90347  2.73739  3.18146  2.89801  2.37887  2.77519  2.98518  4.58477  3.61503
          0.03267  3.83331  4.55566  0.61958  0.77255  0.48576  0.95510
    625   2.70160  4.46475  3.30467  3.13857  4.13596  3.15450  4.21875  3.67189  3.19263  3.30276  4.35139  3.44890  0.90375  3.58263  3.44207  2.86802  3.14023  3.32166  5.33268  4.25630    649 - -
          2.68618  4.42225  2.77519  2.73123  3.46354  2.40513  3.72494  3.29354  2.67741  2.69355  4.24690  2.90347  2.73739  3.18146  2.89801  2.37887  2.77519  2.98518  4.58477  3.61503
          0.03267  3.83331  4.55566  0.61958  0.77255  0.48576  0.95510
    626   2.88087  4.11613  3.72127  3.21985  2.28132  3.76342  2.96180  3.01465  3.10065  2.58482  3.61198  3.47488  4.13670  3.37793  3.37704  3.05410  3.11571  2.82445  3.97438  1.58464    650 - -
          2.68618  4.42225  2.77519  2.73123  3.46354  2.40513  3.72494  3.29354  2.67741  2.69355  4.24690  2.90347  2.73739  3.18146  2.89801  2.37887  2.77519  2.98518  4.58477  3.61503
          0.03267  3.83331  4.55566  0.61958  0.77255  0.48576  0.95510
    627   2.23014  4.17873  3.11587  2.92015  4.17498  2.66368  4.07762  3.65383  3.03327  3.35368  4.21396  3.15771  3.63895  3.35716  3.34383  1.25215  2.70916  3.13674  5.51243  4.25346    651 - -
          2.68618  4.42225  2.77519  2.73123  3.46354  2.40513  3.72494  3.29354  2.67741  2.69355  4.24690  2.90347  2.73739  3.18146  2.89801  2.37887  2.77519  2.98518  4.58477  3.61503
          0.03267  3.83331  4.55566  0.61958  0.77255  0.48576  0.95510
    628   2.96244  4.80306  3.44922  2.96934  4.14774  3.45711  3.79788  3.68728  2.22447  3.21039  4.21221  3.33175  3.96216  3.02069  1.03997  3.04887  3.23144  3.41307  5.24703  4.08423    652 - -
          2.68618  4.42225  2.77519  2.73123  3.46354  2.40513  3.72494  3.29354  2.67741  2.69355  4.24690  2.90347  2.73739  3.18146  2.89801  2.37887  2.77519  2.98518  4.58477  3.61503
          0.03267  3.83331  4.55566  0.61958  0.77255  0.48576  0.95510
    629   2.96244  4.80306  3.44922  2.96934  4.14774  3.45711  3.79788  3.68728  2.22447  3.21039  4.21221  3.33175  3.96216  3.02069  1.03997  3.04887  3.23144  3.41307  5.24703  4.08423    653 - -
          2.68618  4.42225  2.77519  2.73123  3.46354  2.40513  3.72494  3.29354  2.67741  2.69355  4.24690  2.90347  2.73739  3.18146  2.89801  2.37887  2.77519  2.98518  4.58477  3.61503
          0.03267  3.83331  4.55566  0.61958  0.77255  0.48576  0.95510
    630   2.70160  4.46475  3.30467  3.13857  4.13596  3.15450  4.21875  3.67189  3.19263  3.30276  4.35139  3.44890  0.90375  3.58263  3.44207  2.86802  3.14023  3.32166  5.33268  4.25630    654 - -
          2.68618  4.42225  2.77519  2.73123  3.46354  2.40513  3.72494  3.29354  2.67741  2.69355  4.24690  2.90347  2.73739  3.18146  2.89801  2.37887  2.77519  2.98518  4.58477  3.61503
          0.03267  3.83331  4.55566  0.61958  0.77255  0.48576  0.95510
    631   2.96244  4.80306  3.44922  2.96934  4.14774  3.45711  3.79788  3.68728  2.22447  3.21039  4.21221  3.33175  3.96216  3.02069  1.03997  3.04887  3.23144  3.41307  5.24703  4.08423    655 - -
          2.68618  4.42225  2.77519  2.73123  3.46354  2.40513  3.72494  3.29354  2.67741  2.69355  4.24690  2.90347  2.73739  3.18146  2.89801  2.37887  2.77519  2.98518  4.58477  3.61503
          0.03267  3.83331  4.55566  0.61958  0.77255  0.48576  0.95510
    632   3.19174  4.69658  3.78095  3.50357  2.29608  3.78493  3.60212  3.20654  3.36221  2.67042  3.88582  3.67609  4.25997  3.67765  3.55371  3.33213  3.47840  3.07532  3.93814  1.03348    656 - -
          2.68618  4.42225  2.77519  2.73123  3.46354  2.40513  3.72494  3.29354  2.67741  2.69355  4.24690  2.90347  2.73739  3.18146  2.89801  2.37887  2.77519  2.98518  4.58477  3.61503
          0.03267  3.83331  4.55566  0.61958  0.77255  0.48576  0.95510
    633   2.94861  5.06905  0.97588  2.31273  4.44109  3.18196  3.89823  4.02058  2.97521  3.63620  4.61408  2.86686  3.83206  3.13777  3.48558  2.91585  3.28658  3.66416  5.61725  4.32128    657 - -
          2.68618  4.42225  2.77519  2.73123  3.46354  2.40513  3.72494  3.29354  2.67741  2.69355  4.24690  2.90347  2.73739  3.18146  2.89801  2.37887  2.77519  2.98518  4.58477  3.61503
          0.03267  3.83331  4.55566  0.61958  0.77255  0.48576  0.95510
    634   2.29685  4.21637  3.17347  2.98809  4.03764  2.94703  4.09871  3.55525  3.05919  3.27876  4.20859  3.21872  3.68274  3.41172  3.34598  1.15167  2.77417  3.09895  5.41341  4.12111    658 - -
          2.68618  4.42225  2.77519  2.73123  3.46354  2.40513  3.72494  3.29354  2.67741  2.69355  4.24690  2.90347  2.73739  3.18146  2.89801  2.37887  2.77519  2.98518  4.58477  3.61503
          0.03267  3.83331  4.55566  0.61958  0.77255  0.48576  0.95510
    635   3.19174  4.69658  3.78095  3.50357  2.29608  3.78493  3.60212  3.20654  3.36221  2.67042  3.88582  3.67609  4.25997  3.67765  3.55371  3.33213  3.47840  3.07532  3.93814  1.03348    659 - -
          2.68618  4.42225  2.77519  2.73123  3.46354  2.40513  3.72494  3.29354  2.67741  2.69355  4.24690  2.90347  2.73739  3.18146  2.89801  2.37887  2.77519  2.98518  4.58477  3.61503
          0.03267  3.83331  4.55566  0.61958  0.77255  0.48576  0.95510
    636   2.91988  5.02110  2.47315  1.08242  4.36262  3.24971  3.83400  3.80877  2.70968  3.43251  4.40898  2.91268  3.85265  3.05094  3.11392  2.90671  3.22405  3.49693  5.54163  4.26464    660 - -
          2.68618  4.42225  2.77519  2.73123  3.46354  2.40513  3.72494  3.29354  2.67741  2.69355  4.24690  2.90347  2.73739  3.18146  2.89801  2.37887  2.77519  2.98518  4.58477  3.61503
          0.03267  3.83331  4.55566  0.61958  0.77255  0.48576  0.95510
    637   2.41518  4.78889  2.56991  1.66708  4.21949  3.22346  3.70977  3.50704  2.54216  3.20605  4.08303  2.85383  3.77645  2.88700  2.97152  2.65638  2.62505  3.17450  5.48947  4.14466    661 - -
          2.68618  4.42225  2.77519  2.73123  3.46354  2.40513  3.72494  3.29354  2.67741  2.69355  4.24690  2.90347  2.73739  3.18146  2.89801  2.37887  2.77519  2.98518  4.58477  3.61503
          0.03267  3.83331  4.55566  0.61958  0.77255  0.48576  0.95510
    638   3.02173  4.63983  3.56571  3.26490  2.32923  3.70700  3.54499  3.21164  3.14246  2.74587  3.86660  3.31644  4.17927  3.48728  3.37717  3.14938  3.30571  3.02875  3.96436  1.22915    662 - -
          2.68618  4.42225  2.77519  2.73123  3.46354  2.40513  3.72494  3.29354  2.67741  2.69355  4.24690  2.90347  2.73739  3.18146  2.89801  2.37887  2.77519  2.98518  4.58477  3.61503
          0.03267  3.83331  4.55566  0.61958  0.77255  0.48576  0.95510
    639   2.81354  4.96201  2.65851  2.31134  4.21845  3.33228  3.67474  3.69654  2.31806  3.24383  4.16658  2.91880  3.85470  1.59638  2.63804  2.81625  3.07467  3.38786  5.41612  4.09369    663 - -
          2.68618  4.42225  2.77519  2.73123  3.46354  2.40513  3.72494  3.29354  2.67741  2.69355  4.24690  2.90347  2.73739  3.18146  2.89801  2.37887  2.77519  2.98518  4.58477  3.61503
          0.03267  3.83331  4.55566  0.61958  0.77255  0.48576  0.95510
    640   2.81145  4.77629  2.89712  2.64377  3.32311  3.37127  1.59603  3.60781  2.52042  3.15203  4.11455  2.95250  3.90947  3.03437  2.81770  2.86287  3.10500  3.30901  4.79403  3.25472    664 - -
          2.68618  4.42225  2.77519  2.73123  3.46354  2.40513  3.72494  3.29354  2.67741  2.69355  4.24690  2.90347  2.73739  3.18146  2.89801  2.37887  2.77519  2.98518  4.58477  3.61503
          0.03267  3.83331  4.55566  0.61958  0.77255  0.48576  0.95510
    641   2.91988  5.02110  2.47315  1.08242  4.36262  3.24971  3.83400  3.80877  2.70968  3.43251  4.40898  2.91268  3.85265  3.05094  3.11392  2.90671  3.22405  3.49693  5.54163  4.26464    665 - -
          2.68618  4.42225  2.77519  2.73123  3.46354  2.40513  3.72494  3.29354  2.67741  2.69355  4.24690  2.90347  2.73739  3.18146  2.89801  2.37887  2.77519  2.98518  4.58477  3.61503
          0.03267  3.83331  4.55566  0.61958  0.77255  0.48576  0.95510
    642   2.91411  4.91367  3.32100  2.77059  4.28917  3.51837  3.62334  3.69750  1.88787  3.21949  4.13435  3.16298  3.95050  2.79123  1.33098  2.95615  3.12930  3.40296  5.31031  4.11377    666 - -
          2.68618  4.42225  2.77519  2.73123  3.46354  2.40513  3.72494  3.29354  2.67741  2.69355  4.24690  2.90347  2.73739  3.18146  2.89801  2.37887  2.77519  2.98518  4.58477  3.61503
          0.03267  3.83331  4.55566  0.61958  0.77255  0.48576  0.95510
    643   3.11196  4.58622  4.12631  3.76666  3.12192  3.93184  4.43470  2.32463  3.53476  0.92499  3.15833  4.04585  4.37439  3.91249  3.71697  3.49910  3.40826  2.35167  4.98632  3.70038    667 - -
          2.68618  4.42225  2.77519  2.73123  3.46354  2.40513  3.72494  3.29354  2.67741  2.69355  4.24690  2.90347  2.73739  3.18146  2.89801  2.37887  2.77519  2.98518  4.58477  3.61503
          0.03267  3.83331  4.55566  0.61958  0.77255  0.48576  0.95510
    644   2.93728  4.89819  3.11059  2.74023  4.27565  3.43027  3.73920  3.70262  1.09321  3.27660  4.24077  3.16620  3.93389  2.93335  2.42656  2.98220  3.19379  3.41283  5.34690  4.15427    668 - -
          2.68618  4.42225  2.77519  2.73123  3.46354  2.40513  3.72494  3.29354  2.67741  2.69355  4.24690  2.90347  2.73739  3.18146  2.89801  2.37887  2.77519  2.98518  4.58477  3.61503
          0.03267  3.83331  4.55566  0.61958  0.77255  0.48576  0.95510
    645   2.96244  4.80306  3.44922  2.96934  4.14774  3.45711  3.79788  3.68728  2.22447  3.21039  4.21221  3.33175  3.96216  3.02069  1.03997  3.04887  3.23144  3.41307  5.24703  4.08423    669 - -
          2.68618  4.42225  2.77519  2.73123  3.46354  2.40513  3.72494  3.29354  2.67741  2.69355  4.24690  2.90347  2.73739  3.18146  2.89801  2.37887  2.77519  2.98518  4.58477  3.61503
          0.03267  3.83331  4.55566  0.61958  0.77255  0.48576  0.95510
    646   2.84540  5.29606  1.90428  1.39037  4.58778  3.17374  3.69778  4.06895  2.67212  3.61967  4.48401  2.66341  3.77925  2.86969  3.21981  2.75732  3.13131  3.67832  5.78163  4.32890    670 - -
          2.68618  4.42225  2.77519  2.73123  3.46354  2.40513  3.72494  3.29354  2.67741  2.69355  4.24690  2.90347  2.73739  3.18146  2.89801  2.37887  2.77519  2.98518  4.58477  3.61503
          0.03267  3.83331  4.55566  0.61958  0.77255  0.48576  0.95510
    647   2.91988  5.02110  2.47315  1.08242  4.36262  3.24971  3.83400  3.80877  2.70968  3.43251  4.40898  2.91268  3.85265  3.05094  3.11392  2.90671  3.22405  3.49693  5.54163  4.26464    671 - -
          2.68618  4.42225  2.77519  2.73123  3.46354  2.40513  3.72494  3.29354  2.67741  2.69355  4.24690  2.90347  2.73739  3.18146  2.89801  2.37887  2.77519  2.98518  4.58477  3.61503
          0.03267  3.83331  4.55566  0.61958  0.77255  0.48576  0.95510
    648   3.19174  4.69658  3.78095  3.50357  2.29608  3.78493  3.60212  3.20654  3.36221  2.67042  3.88582  3.67609  4.25997  3.67765  3.55371  3.33213  3.47840  3.07532  3.93814  1.03348    672 - -
          2.68618  4.42225  2.77519  2.73123  3.46354  2.40513  3.72494  3.29354  2.67741  2.69355  4.24690  2.90347  2.73739  3.18146  2.89801  2.37887  2.77519  2.98518  4.58477  3.61503
          0.03267  3.83331  4.55566  0.61958  0.77255  0.48576  0.95510
    649   2.96244  4.80306  3.44922  2.96934  4.14774  3.45711  3.79788  3.68728  2.22447  3.21039  4.21221  3.33175  3.96216  3.02069  1.03997  3.04887  3.23144  3.41307  5.24703  4.08423    673 - -
          2.68618  4.42225  2.77519  2.73123  3.46354  2.40513  3.72494  3.29354  2.67741  2.69355  4.24690  2.90347  2.73739  3.18146  2.89801  2.37887  2.77519  2.98518  4.58477  3.61503
          0.03267  3.83331  4.55566  0.61958  0.77255  0.48576  0.95510
    650   2.93870  5.01422  3.32457  2.71593  4.42145  3.56194  3.56784  3.78691  1.58295  3.27265  4.15399  3.12337  3.95219  2.71432  1.55492  2.95213  3.12310  3.47993  5.34935  4.16401    674 - -
          2.68618  4.42225  2.77519  2.73123  3.46354  2.40513  3.72494  3.29354  2.67741  2.69355  4.24690  2.90347  2.73739  3.18146  2.89801  2.37887  2.77519  2.98518  4.58477  3.61503
          0.03267  3.83331  4.55566  0.61958  0.77255  0.48576  0.95510
    651   2.91988  5.02110  2.47315  1.08242  4.36262  3.24971  3.83400  3.80877  2.70968  3.43251  4.40898  2.91268  3.85265  3.05094  3.11392  2.90671  3.22405  3.49693  5.54163  4.26464    675 - -
          2.68618  4.42225  2.77519  2.73123  3.46354  2.40513  3.72494  3.29354  2.67741  2.69355  4.24690  2.90347  2.73739  3.18146  2.89801  2.37887  2.77519  2.98518  4.58477  3.61503
          0.03267  3.83331  4.55566  0.61958  0.77255  0.48576  0.95510
    652   3.15209  4.71054  3.67849  3.36121  2.17986  3.83070  3.27845  3.29402  3.20102  2.73536  3.88315  3.55699  4.25987  3.53111  3.41956  3.25544  3.40973  3.13304  3.82486  1.16830    676 - -
          2.68618  4.42225  2.77519  2.73123  3.46354  2.40513  3.72494  3.29354  2.67741  2.69355  4.24690  2.90347  2.73739  3.18146  2.89801  2.37887  2.77519  2.98518  4.58477  3.61503
          0.03267  3.83331  4.55566  0.61958  0.77255  0.48576  0.95510
    653   2.85116  5.13425  2.22532  1.24598  4.45260  3.20542  3.74139  3.90236  2.65886  3.51008  4.41254  2.76021  3.80682  2.93059  3.13192  2.80104  3.14449  3.54967  5.65405  4.27468    677 - -
          2.68618  4.42225  2.77519  2.73123  3.46354  2.40513  3.72494  3.29354  2.67741  2.69355  4.24690  2.90347  2.73739  3.18146  2.89801  2.37887  2.77519  2.98518  4.58477  3.61503
          0.03267  3.83331  4.55566  0.61958  0.77255  0.48576  0.95510
    654   2.93728  4.89819  3.11059  2.74023  4.27565  3.43027  3.73920  3.70262  1.09321  3.27660  4.24077  3.16620  3.93389  2.93335  2.42656  2.98220  3.19379  3.41283  5.34690  4.15427    678 - -
          2.68618  4.42225  2.77519  2.73123  3.46354  2.40513  3.72494  3.29354  2.67741  2.69355  4.24690  2.90347  2.73739  3.18146  2.89801  2.37887  2.77519  2.98518  4.58477  3.61503
          0.03267  3.83331  4.55566  0.61958  0.77255  0.48576  0.95510
    655   2.96244  4.80306  3.44922  2.96934  4.14774  3.45711  3.79788  3.68728  2.22447  3.21039  4.21221  3.33175  3.96216  3.02069  1.03997  3.04887  3.23144  3.41307  5.24703  4.08423    679 - -
          2.68618  4.42225  2.77519  2.73123  3.46354  2.40513  3.72494  3.29354  2.67741  2.69355  4.24690  2.90347  2.73739  3.18146  2.89801  2.37887  2.77519  2.98518  4.58477  3.61503
          0.03267  3.83331  4.55566  0.61958  0.77255  0.48576  0.95510
    656   2.91988  5.02110  2.47315  1.08242  4.36262  3.24971  3.83400  3.80877  2.70968  3.43251  4.40898  2.91268  3.85265  3.05094  3.11392  2.90671  3.22405  3.49693  5.54163  4.26464    680 - -
          2.68618  4.42225  2.77519  2.73123  3.46354  2.40513  3.72494  3.29354  2.67741  2.69355  4.24690  2.90347  2.73739  3.18146  2.89801  2.37887  2.77519  2.98518  4.58477  3.61503
          0.03267  3.83331  4.55566  0.61958  0.77255  0.48576  0.95510
    657   2.29685  4.21637  3.17347  2.98809  4.03764  2.94703  4.09871  3.55525  3.05919  3.27876  4.20859  3.21872  3.68274  3.41172  3.34598  1.15167  2.77417  3.09895  5.41341  4.12111    681 - -
          2.68618  4.42225  2.77519  2.73123  3.46354  2.40513  3.72494  3.29354  2.67741  2.69355  4.24690  2.90347  2.73739  3.18146  2.89801  2.37887  2.77519  2.98518  4.58477  3.61503
          0.03267  3.83331  4.55566  0.61958  0.77255  0.48576  0.95510
    658   2.91988  5.02110  2.47315  1.08242  4.36262  3.24971  3.83400  3.80877  2.70968  3.43251  4.40898  2.91268  3.85265  3.05094  3.11392  2.90671  3.22405  3.49693  5.54163  4.26464    682 - -
          2.68618  4.42225  2.77519  2.73123  3.46354  2.40513  3.72494  3.29354  2.67741  2.69355  4.24690  2.90347  2.73739  3.18146  2.89801  2.37887  2.77519  2.98518  4.58477  3.61503
          0.03267  3.83331  4.55566  0.61958  0.77255  0.48576  0.95510
    659   2.96244  4.80306  3.44922  2.96934  4.14774  3.45711  3.79788  3.68728  2.22447  3.21039  4.21221  3.33175  3.96216  3.02069  1.03997  3.04887  3.23144  3.41307  5.24703  4.08423    683 - -
          2.68618  4.42225  2.77519  2.73123  3.46354  2.40513  3.72494  3.29354  2.67741  2.69355  4.24690  2.90347  2.73739  3.18146  2.89801  2.37887  2.77519  2.98518  4.58477  3.61503
          0.03267  3.83331  4.55566  0.61958  0.77255  0.48576  0.95510
    660   1.07173  4.17366  3.42376  3.21399  4.01424  2.99909  4.24054  3.13397  3.22926  3.01730  4.05401  3.37321  3.73468  3.57418  3.48208  2.52458  2.79926  2.79519  5.44534  4.24138    684 - -
          2.68618  4.42225  2.77519  2.73123  3.46354  2.40513  3.72494  3.29354  2.67741  2.69355  4.24690  2.90347  2.73739  3.18146  2.89801  2.37887  2.77519  2.98518  4.58477  3.61503
          0.03267  3.83331  4.55566  0.61958  0.77255  0.48576  0.95510
    661   2.93728  4.89819  3.11059  2.74023  4.27565  3.43027  3.73920  3.70262  1.09321  3.27660  4.24077  3.16620  3.93389  2.93335  2.42656  2.98220  3.19379  3.41283  5.34690  4.15427    685 - -
          2.68618  4.42225  2.77519  2.73123  3.46354  2.40513  3.72494  3.29354  2.67741  2.69355  4.24690  2.90347  2.73739  3.18146  2.89801  2.37887  2.77519  2.98518  4.58477  3.61503
          0.03267  3.83331  4.55566  0.61958  0.77255  0.48576  0.95510
    662   2.85105  4.83432  2.87849  2.63337  3.99748  3.34092  3.79107  3.62291  2.45706  3.12909  4.15878  3.09247  3.89429  1.30538  2.74170  2.90080  3.14840  3.35524  5.27682  3.96819    686 - -
          2.68618  4.42225  2.77519  2.73123  3.46354  2.40513  3.72494  3.29354  2.67741  2.69355  4.24690  2.90347  2.73739  3.18146  2.89801  2.37887  2.77519  2.98518  4.58477  3.61503
          0.03267  3.83331  4.55566  0.61958  0.77255  0.48576  0.95510
    663   2.96244  4.80306  3.44922  2.96934  4.14774  3.45711  3.79788  3.68728  2.22447  3.21039  4.21221  3.33175  3.96216  3.02069  1.03997  3.04887  3.23144  3.41307  5.24703  4.08423    687 - -
          2.68618  4.42225  2.77519  2.73123  3.46354  2.40513  3.72494  3.29354  2.67741  2.69355  4.24690  2.90347  2.73739  3.18146  2.89801  2.37887  2.77519  2.98518  4.58477  3.61503
          0.03267  3.83331  4.55566  0.61958  0.77255  0.48576  0.95510
    664   2.84717  5.15737  2.18568  1.26532  4.47091  3.19988  3.73183  3.92431  2.65863  3.52403  4.41868  2.74169  3.80136  2.91773  3.14389  2.79097  3.13885  3.56597  5.67313  4.28104    688 - -
          2.68618  4.42225  2.77519  2.73123  3.46354  2.40513  3.72494  3.29354  2.67741  2.69355  4.24690  2.90347  2.73739  3.18146  2.89801  2.37887  2.77519  2.98518  4.58477  3.61503
          0.03267  3.83331  4.55566  0.61958  0.77255  0.48576  0.95510
    665   2.75142  4.73383  3.26681  2.77946  4.13204  3.39224  3.68271  3.60414  2.11740  3.17621  4.09551  3.15572  3.89222  2.87345  1.38782  2.67733  3.03174  3.28572  5.28169  4.02962    689 - -
          2.68618  4.42225  2.77519  2.73123  3.46354  2.40513  3.72494  3.29354  2.67741  2.69355  4.24690  2.90347  2.73739  3.18146  2.89801  2.37887  2.77519  2.98518  4.58477  3.61503
          0.03267  3.83331  4.55566  0.61958  0.77255  0.48576  0.95510
    666   2.85105  4.83432  2.87849  2.63337  3.99748  3.34092  3.79107  3.62291  2.45706  3.12909  4.15878  3.09247  3.89429  1.30538  2.74170  2.90080  3.14840  3.35524  5.27682  3.96819    690 - -
          2.68618  4.42225  2.77519  2.73123  3.46354  2.40513  3.72494  3.29354  2.67741  2.69355  4.24690  2.90347  2.73739  3.18146  2.89801  2.37887  2.77519  2.98518  4.58477  3.61503
          0.03267  3.83331  4.55566  0.61958  0.77255  0.48576  0.95510
    667   2.93435  4.98429  3.32471  2.73239  4.38162  3.55280  3.58171  3.75580  1.71429  3.25377  4.14413  3.13490  3.95358  2.73416  1.44279  2.95645  3.12593  3.45387  5.33674  4.14986    691 - -
          2.68618  4.42225  2.77519  2.73123  3.46354  2.40513  3.72494  3.29354  2.67741  2.69355  4.24690  2.90347  2.73739  3.18146  2.89801  2.37887  2.77519  2.98518  4.58477  3.61503
          0.03267  3.83331  4.55566  0.61958  0.77255  0.48576  0.95510
    668   2.85105  4.83432  2.87849  2.63337  3.99748  3.34092  3.79107  3.62291  2.45706  3.12909  4.15878  3.09247  3.89429  1.30538  2.74170  2.90080  3.14840  3.35524  5.27682  3.96819    692 - -
          2.68618  4.42225  2.77519  2.73123  3.46354  2.40513  3.72494  3.29354  2.67741  2.69355  4.24690  2.90347  2.73739  3.18146  2.89801  2.37887  2.77519  2.98518  4.58477  3.61503
          0.03267  3.83331  4.55566  0.61958  0.77255  0.48576  0.95510
    669   2.93728  4.89819  3.11059  2.74023  4.27565  3.43027  3.73920  3.70262  1.09321  3.27660  4.24077  3.16620  3.93389  2.93335  2.42656  2.98220  3.19379  3.41283  5.34690  4.15427    693 - -
          2.68618  4.42225  2.77519  2.73123  3.46354  2.40513  3.72494  3.29354  2.67741  2.69355  4.24690  2.90347  2.73739  3.18146  2.89801  2.37887  2.77519  2.98518  4.58477  3.61503
          0.03267  3.83331  4.55566  0.61958  0.77255  0.48576  0.95510
    670   1.07173  4.17366  3.42376  3.21399  4.01424  2.99909  4.24054  3.13397  3.22926  3.01730  4.05401  3.37321  3.73468  3.57418  3.48208  2.52458  2.79926  2.79519  5.44534  4.24138    694 - -
          2.68618  4.42225  2.77519  2.73123  3.46354  2.40513  3.72494  3.29354  2.67741  2.69355  4.24690  2.90347  2.73739  3.18146  2.89801  2.37887  2.77519  2.98518  4.58477  3.61503
          0.03267  3.83331  4.55566  0.61958  0.77255  0.48576  0.95510
    671   2.97483  4.40326  4.36307  3.92849  3.34314  4.09778  4.66690  1.19895  3.75425  1.89835  3.24171  4.17434  4.50130  4.08782  3.96572  3.51690  3.26783  1.73828  5.26911  4.00883    695 - -
          2.68618  4.42225  2.77519  2.73123  3.46354  2.40513  3.72494  3.29354  2.67741  2.69355  4.24690  2.90347  2.73739  3.18146  2.89801  2.37887  2.77519  2.98518  4.58477  3.61503
          0.03267  3.83331  4.55566  0.61958  0.77255  0.48576  0.95510
    672   2.77460  4.93899  2.48568  1.35358  4.21819  3.25221  3.74881  3.56295  2.58060  3.23779  4.19959  2.86066  3.82740  2.94378  2.98921  2.77935  3.07160  3.14096  5.50791  4.14309    696 - -
          2.68618  4.42225  2.77519  2.73123  3.46354  2.40513  3.72494  3.29354  2.67741  2.69355  4.24690  2.90347  2.73739  3.18146  2.89801  2.37887  2.77519  2.98518  4.58477  3.61503
          0.03267  3.83331  4.55566  0.61958  0.77255  0.48576  0.95510
    673   2.79533  5.01755  2.37144  1.30822  4.34756  3.21086  3.74122  3.77213  2.59966  3.41063  4.33057  2.80106  3.80983  2.93435  3.02566  2.69372  3.09969  3.43294  5.59088  4.20868    697 - -
          2.68618  4.42225  2.77519  2.73123  3.46354  2.40513  3.72494  3.29354  2.67741  2.69355  4.24690  2.90347  2.73739  3.18146  2.89801  2.37887  2.77519  2.98518  4.58477  3.61503
          0.03267  3.83331  4.55566  0.61958  0.77255  0.48576  0.95510
    674   2.85431  4.76441  3.33686  2.86688  4.20521  3.21627  3.75471  3.69768  2.19616  3.25280  4.18931  3.24215  3.91800  2.95966  1.17023  2.93522  3.13278  3.38336  5.28745  4.11089    698 - -
          2.68618  4.42225  2.77519  2.73123  3.46354  2.40513  3.72494  3.29354  2.67741  2.69355  4.24690  2.90347  2.73739  3.18146  2.89801  2.37887  2.77519  2.98518  4.58477  3.61503
          0.04389  3.83331  3.84882  0.61958  0.77255  0.48576  0.95510
    675   2.95073  4.79150  3.43646  2.95928  4.13343  3.44708  3.79097  3.67248  2.22151  3.19760  4.20000  3.32238  3.95293  3.01460  1.05770  3.03787  3.22065  3.39882  5.23732  4.07259    699 - -
          2.68618  4.42225  2.77519  2.73123  3.46354  2.40513  3.72494  3.29354  2.67741  2.69355  4.24690  2.90347  2.73739  3.18146  2.89801  2.37887  2.77519  2.98518  4.58477  3.61503
          0.03304  3.82245  4.54480  0.61958  0.77255  0.49520  0.94020
    676   2.76885  4.32632  4.05524  3.71778  3.51461  3.67110  4.52848  2.05623  3.58476  2.21104  3.48836  3.91535  4.23509  3.94861  3.80189  3.17225  3.13206  1.09056  5.29026  4.01832    700 - -
          2.68618  4.42225  2.77519  2.73123  3.46354  2.40513  3.72494  3.29354  2.67741  2.69355  4.24690  2.90347  2.73739  3.18146  2.89801  2.37887  2.77519  2.98518  4.58477  3.61503
          0.03304  3.82245  4.54480  0.61958  0.77255  0.49520  0.94020
    677   2.99225  4.42617  4.26266  3.87736  3.34153  4.01090  4.61543  1.14215  3.70444  1.93895  3.28584  4.12976  4.44780  4.05849  3.90680  3.50217  3.29269  1.84742  5.22130  3.95460    701 - -
          2.68618  4.42225  2.77519  2.73123  3.46354  2.40513  3.72494  3.29354  2.67741  2.69355  4.24690  2.90347  2.73739  3.18146  2.89801  2.37887  2.77519  2.98518  4.58477  3.61503
          0.03304  3.82245  4.54480  0.61958  0.77255  0.49520  0.94020
    678   3.17665  4.68589  3.76516  3.48602  2.29748  3.77246  3.59799  3.19301  3.34498  2.65964  3.87352  3.66313  4.24791  3.66303  3.53858  3.31802  3.46335  3.06133  3.93902  1.05322    702 - -
          2.68618  4.42225  2.77519  2.73123  3.46354  2.40513  3.72494  3.29354  2.67741  2.69355  4.24690  2.90347  2.73739  3.18146  2.89801  2.37887  2.77519  2.98518  4.58477  3.61503
          0.03304  3.82245  4.54480  0.61958  0.77255  0.49520  0.94020
    679   2.81655  4.32853  4.19630  3.77671  3.45329  3.85468  4.56764  1.87795  3.61914  2.08868  3.37477  3.99751  4.34653  3.97065  3.85102  3.27851  3.14523  1.16178  5.29881  4.01949    703 - -
          2.68618  4.42225  2.77519  2.73123  3.46354  2.40513  3.72494  3.29354  2.67741  2.69355  4.24690  2.90347  2.73739  3.18146  2.89801  2.37887  2.77519  2.98518  4.58477  3.61503
          0.03304  3.82245  4.54480  0.61958  0.77255  0.49520  0.94020
    680   2.52445  4.44142  2.69634  2.75479  4.27350  1.13268  4.06031  3.79159  3.06601  3.46477  4.37307  3.13652  3.73616  3.34791  3.41598  2.65000  2.96450  3.33834  5.48093  4.30803    704 - -
          2.68618  4.42225  2.77519  2.73123  3.46354  2.40513  3.72494  3.29354  2.67741  2.69355  4.24690  2.90347  2.73739  3.18146  2.89801  2.37887  2.77519  2.98518  4.58477  3.61503
          0.03304  3.82245  4.54480  0.61958  0.77255  0.49520  0.94020
    681   2.92779  4.88762  3.10034  2.73243  4.26259  3.42161  3.73400  3.68894  1.10895  3.26547  4.23053  3.15878  3.92625  2.92900  2.42567  2.97361  3.18527  3.39988  5.33856  4.14447    705 - -
          2.68618  4.42225  2.77519  2.73123  3.46354  2.40513  3.72494  3.29354  2.67741  2.69355  4.24690  2.90347  2.73739  3.18146  2.89801  2.37887  2.77519  2.98518  4.58477  3.61503
          0.03304  3.82245  4.54480  0.61958  0.77255  0.49520  0.94020
    682   2.99225  4.42617  4.26266  3.87736  3.34153  4.01090  4.61543  1.14215  3.70444  1.93895  3.28584  4.12976  4.44780  4.05849  3.90680  3.50217  3.29269  1.84742  5.22130  3.95460    706 - -
          2.68618  4.42225  2.77519  2.73123  3.46354  2.40513  3.72494  3.29354  2.67741  2.69355  4.24690  2.90347  2.73739  3.18146  2.89801  2.37887  2.77519  2.98518  4.58477  3.61503
          0.03304  3.82245  4.54480  0.61958  0.77255  0.49520  0.94020
    683   2.83284  4.74917  3.31372  2.84803  4.19537  3.17910  3.74597  3.68339  2.19489  3.24227  4.17431  3.22548  3.90521  2.95025  1.20441  2.91414  3.11339  3.36646  5.28277  4.10269    707 - -
          2.68618  4.42225  2.77519  2.73123  3.46354  2.40513  3.72494  3.29354  2.67741  2.69355  4.24690  2.90347  2.73739  3.18146  2.89801  2.37887  2.77519  2.98518  4.58477  3.61503
          0.03304  3.82245  4.54480  0.61958  0.77255  0.49520  0.94020
    684   2.25137  4.26519  3.04864  2.83234  4.06566  2.98744  3.99749  3.45244  2.89363  3.17295  4.09552  3.13098  1.61835  3.26412  3.20890  2.39343  2.76384  3.03796  5.43509  4.15358    708 - -
          2.68618  4.42225  2.77519  2.73123  3.46354  2.40513  3.72494  3.29354  2.67741  2.69355  4.24690  2.90347  2.73739  3.18146  2.89801  2.37887  2.77519  2.98518  4.58477  3.61503
          0.03304  3.82245  4.54480  0.61958  0.77255  0.49520  0.94020
    685   2.93745  5.05530  0.99254  2.30709  4.42602  3.17418  3.88948  4.00316  2.96455  3.62087  4.59883  2.86053  3.82356  3.12925  3.47318  2.90616  3.27531  3.64801  5.60428  4.30843    709 - -
          2.68618  4.42225  2.77519  2.73123  3.46354  2.40513  3.72494  3.29354  2.67741  2.69355  4.24690  2.90347  2.73739  3.18146  2.89801  2.37887  2.77519  2.98518  4.58477  3.61503
          0.03304  3.82245  4.54480  0.61958  0.77255  0.49520  0.94020
    686   2.44674  4.25108  3.50378  3.11674  3.69151  3.25385  4.08411  2.49214  2.98884  2.57194  3.66374  3.38327  3.87029  3.38695  3.27710  2.67437  1.60407  2.41981  5.24600  3.97822    710 - -
          2.68618  4.42225  2.77519  2.73123  3.46354  2.40513  3.72494  3.29354  2.67741  2.69355  4.24690  2.90347  2.73739  3.18146  2.89801  2.37887  2.77519  2.98518  4.58477  3.61503
          0.03304  3.82245  4.54480  0.61958  0.77255  0.49520  0.94020
    687   2.38756  4.23220  3.38539  3.13624  3.92633  3.07283  4.15715  3.04744  3.07821  2.91266  3.96722  3.35298  3.77300  3.47580  3.33871  2.58838  1.25965  2.74777  5.36861  4.14325    711 - -
          2.68618  4.42225  2.77519  2.73123  3.46354  2.40513  3.72494  3.29354  2.67741  2.69355  4.24690  2.90347  2.73739  3.18146  2.89801  2.37887  2.77519  2.98518  4.58477  3.61503
          0.03304  3.82245  4.54480  0.61958  0.77255  0.49520  0.94020
    688   2.95073  4.79150  3.43646  2.95928  4.13343  3.44708  3.79097  3.67248  2.22151  3.19760  4.20000  3.32238  3.95293  3.01460  1.05770  3.03787  3.22065  3.39882  5.23732  4.07259    712 - -
          2.68618  4.42225  2.77519  2.73123  3.46354  2.40513  3.72494  3.29354  2.67741  2.69355  4.24690  2.90347  2.73739  3.18146  2.89801  2.37887  2.77519  2.98518  4.58477  3.61503
          0.03304  3.82245  4.54480  0.61958  0.77255  0.49520  0.94020
    689   2.38756  4.23220  3.38539  3.13624  3.92633  3.07283  4.15715  3.04744  3.07821  2.91266  3.96722  3.35298  3.77300  3.47580  3.33871  2.58838  1.25965  2.74777  5.36861  4.14325    713 - -
          2.68618  4.42225  2.77519  2.73123  3.46354  2.40513  3.72494  3.29354  2.67741  2.69355  4.24690  2.90347  2.73739  3.18146  2.89801  2.37887  2.77519  2.98518  4.58477  3.61503
          0.03304  3.82245  4.54480  0.61958  0.77255  0.49520  0.94020
    690   2.91113  5.00924  2.46960  1.09876  4.34949  3.24312  3.82690  3.79349  2.70125  3.41915  4.39644  2.90749  3.84565  3.04429  3.10409  2.89929  3.21534  3.48291  5.53060  4.25397    714 - -
          2.68618  4.42225  2.77519  2.73123  3.46354  2.40513  3.72494  3.29354  2.67741  2.69355  4.24690  2.90347  2.73739  3.18146  2.89801  2.37887  2.77519  2.98518  4.58477  3.61503
          0.03304  3.82245  4.54480  0.61958  0.77255  0.49520  0.94020
    691   3.10006  4.57772  4.10870  3.74933  3.11833  3.91773  4.42079  2.32086  3.51753  0.93939  3.15874  4.02954  4.36238  3.89787  3.70138  3.48420  3.39698  2.34501  4.97846  3.68991    715 - -
          2.68618  4.42225  2.77519  2.73123  3.46354  2.40513  3.72494  3.29354  2.67741  2.69355  4.24690  2.90347  2.73739  3.18146  2.89801  2.37887  2.77519  2.98518  4.58477  3.61503
          0.03304  3.82245  4.54480  0.61958  0.77255  0.49520  0.94020
    692   2.95073  4.79150  3.43646  2.95928  4.13343  3.44708  3.79097  3.67248  2.22151  3.19760  4.20000  3.32238  3.95293  3.01460  1.05770  3.03787  3.22065  3.39882  5.23732  4.07259    716 - -
          2.68618  4.42225  2.77519  2.73123  3.46354  2.40513  3.72494  3.29354  2.67741  2.69355  4.24690  2.90347  2.73739  3.18146  2.89801  2.37887  2.77519  2.98518  4.58477  3.61503
          0.03304  3.82245  4.54480  0.61958  0.77255  0.49520  0.94020
    693   2.93745  5.05530  0.99254  2.30709  4.42602  3.17418  3.88948  4.00316  2.96455  3.62087  4.59883  2.86053  3.82356  3.12925  3.47318  2.90616  3.27531  3.64801  5.60428  4.30843    717 - -
          2.68618  4.42225  2.77519  2.73123  3.46354  2.40513  3.72494  3.29354  2.67741  2.69355  4.24690  2.90347  2.73739  3.18146  2.89801  2.37887  2.77519  2.98518  4.58477  3.61503
          0.03304  3.82245  4.54480  0.61958  0.77255  0.49520  0.94020
    694   2.95073  4.79150  3.43646  2.95928  4.13343  3.44708  3.79097  3.67248  2.22151  3.19760  4.20000  3.32238  3.95293  3.01460  1.05770  3.03787  3.22065  3.39882  5.23732  4.07259    718 - -
          2.68618  4.42225  2.77519  2.73123  3.46354  2.40513  3.72494  3.29354  2.67741  2.69355  4.24690  2.90347  2.73739  3.18146  2.89801  2.37887  2.77519  2.98518  4.58477  3.61503
          0.03304  3.82245  4.54480  0.61958  0.77255  0.49520  0.94020
    695   3.19611  4.61295  4.16982  3.87563  1.09731  3.89595  3.85746  2.72689  3.78411  2.10898  3.46508  3.96339  4.35634  3.96615  3.91617  3.46808  3.49757  2.71374  4.12293  2.49685    719 - -
          2.68618  4.42225  2.77519  2.73123  3.46354  2.40513  3.72494  3.29354  2.67741  2.69355  4.24690  2.90347  2.73739  3.18146  2.89801  2.37887  2.77519  2.98518  4.58477  3.61503
          0.03304  3.82245  4.54480  0.61958  0.77255  0.49520  0.94020
    696   2.91113  5.00924  2.46960  1.09876  4.34949  3.24312  3.82690  3.79349  2.70125  3.41915  4.39644  2.90749  3.84565  3.04429  3.10409  2.89929  3.21534  3.48291  5.53060  4.25397    720 - -
          2.68618  4.42225  2.77519  2.73123  3.46354  2.40513  3.72494  3.29354  2.67741  2.69355  4.24690  2.90347  2.73739  3.18146  2.89801  2.37887  2.77519  2.98518  4.58477  3.61503
          0.03304  3.82245  4.54480  0.61958  0.77255  0.49520  0.94020
    697   2.76885  4.32632  4.05524  3.71778  3.51461  3.67110  4.52848  2.05623  3.58476  2.21104  3.48836  3.91535  4.23509  3.94861  3.80189  3.17225  3.13206  1.09056  5.29026  4.01832    721 - -
          2.68618  4.42225  2.77519  2.73123  3.46354  2.40513  3.72494  3.29354  2.67741  2.69355  4.24690  2.90347  2.73739  3.18146  2.89801  2.37887  2.77519  2.98518  4.58477  3.61503
          0.03304  3.82245  4.54480  0.61958  0.77255  0.49520  0.94020
    698   3.19611  4.61295  4.16982  3.87563  1.09731  3.89595  3.85746  2.72689  3.78411  2.10898  3.46508  3.96339  4.35634  3.96615  3.91617  3.46808  3.49757  2.71374  4.12293  2.49685    722 - -
          2.68618  4.42225  2.77519  2.73123  3.46354  2.40513  3.72494  3.29354  2.67741  2.69355  4.24690  2.90347  2.73739  3.18146  2.89801  2.37887  2.77519  2.98518  4.58477  3.61503
          0.03304  3.82245  4.54480  0.61958  0.77255  0.49520  0.94020
    699   2.60537  4.38465  3.26879  3.16241  4.30355  0.81065  4.28485  3.89183  3.33676  3.55206  4.52816  3.43334  3.77417  3.66505  3.57742  2.77603  3.08276  3.42989  5.41100  4.40409    723 - -
          2.68618  4.42225  2.77519  2.73123  3.46354  2.40513  3.72494  3.29354  2.67741  2.69355  4.24690  2.90347  2.73739  3.18146  2.89801  2.37887  2.77519  2.98518  4.58477  3.61503
          0.03304  3.82245  4.54480  0.61958  0.77255  0.49520  0.94020
    700   2.91113  5.00924  2.46960  1.09876  4.34949  3.24312  3.82690  3.79349  2.70125  3.41915  4.39644  2.90749  3.84565  3.04429  3.10409  2.89929  3.21534  3.48291  5.53060  4.25397    724 - -
          2.68618  4.42225  2.77519  2.73123  3.46354  2.40513  3.72494  3.29354  2.67741  2.69355  4.24690  2.90347  2.73739  3.18146  2.89801  2.37887  2.77519  2.98518  4.58477  3.61503
          0.03304  3.82245  4.54480  0.61958  0.77255  0.49520  0.94020
    701   2.99225  4.42617  4.26266  3.87736  3.34153  4.01090  4.61543  1.14215  3.70444  1.93895  3.28584  4.12976  4.44780  4.05849  3.90680  3.50217  3.29269  1.84742  5.22130  3.95460    725 - -
          2.68618  4.42225  2.77519  2.73123  3.46354  2.40513  3.72494  3.29354  2.67741  2.69355  4.24690  2.90347  2.73739  3.18146  2.89801  2.37887  2.77519  2.98518  4.58477  3.61503
          0.03304  3.82245  4.54480  0.61958  0.77255  0.47991  0.96454
    702   2.82165  4.97310  2.49873  1.30303  4.21127  3.27173  3.75556  3.59840  2.58042  3.11620  4.22168  2.87838  3.84195  2.95568  2.98007  2.82010  3.11039  3.30929  5.48497  4.13372    726 - -
          2.68618  4.42225  2.77519  2.73123  3.46354  2.40513  3.72494  3.29354  2.67741  2.69355  4.24690  2.90347  2.73739  3.18146  2.89801  2.37887  2.77519  2.98518  4.58477  3.61503
          0.03267  3.83331  4.55566  0.61958  0.77255  0.48576  0.95510
    703   2.91988  5.02110  2.47315  1.08242  4.36262  3.24971  3.83400  3.80877  2.70968  3.43251  4.40898  2.91268  3.85265  3.05094  3.11392  2.90671  3.22405  3.49693  5.54163  4.26464    727 - -
          2.68618  4.42225  2.77519  2.73123  3.46354  2.40513  3.72494  3.29354  2.67741  2.69355  4.24690  2.90347  2.73739  3.18146  2.89801  2.37887  2.77519  2.98518  4.58477  3.61503
          0.03267  3.83331  4.55566  0.61958  0.77255  0.48576  0.95510
    704   2.50920  1.74623  3.89536  3.45450  3.29577  3.36892  4.11281  2.53345  3.24280  2.34160  3.50113  3.60198  3.95798  3.60358  3.45803  2.79778  2.88078  2.34035  4.89622  3.38731    728 - -
          2.68618  4.42225  2.77519  2.73123  3.46354  2.40513  3.72494  3.29354  2.67741  2.69355  4.24690  2.90347  2.73739  3.18146  2.89801  2.37887  2.77519  2.98518  4.58477  3.61503
          0.03267  3.83331  4.55566  0.61958  0.77255  0.48576  0.95510
    705   2.39283  4.23760  3.39449  3.14545  3.93540  3.07797  4.16561  3.05781  3.08764  2.92266  3.97625  3.36066  3.77888  3.48460  3.34782  2.59373  1.24008  2.75697  5.37669  4.15223    729 - -
          2.68618  4.42225  2.77519  2.73123  3.46354  2.40513  3.72494  3.29354  2.67741  2.69355  4.24690  2.90347  2.73739  3.18146  2.89801  2.37887  2.77519  2.98518  4.58477  3.61503
          0.03267  3.83331  4.55566  0.61958  0.77255  0.48576  0.95510
    706   2.82398  4.33796  4.17115  3.75410  3.22931  3.84368  4.50060  1.97380  3.63374  2.07227  3.35743  3.97643  4.33061  3.95083  3.86636  3.26886  3.14874  1.16856  5.17976  3.86057    730 - -
          2.68618  4.42225  2.77519  2.73123  3.46354  2.40513  3.72494  3.29354  2.67741  2.69355  4.24690  2.90347  2.73739  3.18146  2.89801  2.37887  2.77519  2.98518  4.58477  3.61503
          0.03267  3.83331  4.55566  0.61958  0.77255  0.48576  0.95510
    707   2.59749  4.62253  2.76076  2.55521  3.87101  3.19299  3.80008  3.30355  2.64924  3.16224  4.11285  1.54081  3.80193  3.05414  3.00453  2.67863  2.95288  3.12868  5.26483  3.84738    731 - -
          2.68618  4.42225  2.77519  2.73123  3.46354  2.40513  3.72494  3.29354  2.67741  2.69355  4.24690  2.90347  2.73739  3.18146  2.89801  2.37887  2.77519  2.98518  4.58477  3.61503
          0.03267  3.83331  4.55566  0.61958  0.77255  0.48576  0.95510
    708   2.89844  4.48092  3.86215  3.47869  3.21176  3.73921  4.25453  2.41587  3.26859  1.09982  3.23670  3.77736  3.84706  3.67043  3.49074  3.21668  3.20370  2.38826  4.99248  3.71252    732 - -
          2.68618  4.42225  2.77519  2.73123  3.46354  2.40513  3.72494  3.29354  2.67741  2.69355  4.24690  2.90347  2.73739  3.18146  2.89801  2.37887  2.77519  2.98518  4.58477  3.61503
          0.03267  3.83331  4.55566  0.61958  0.77255  0.48576  0.95510
    709   2.90440  4.86362  3.34013  2.81553  4.22235  3.49085  3.66595  3.66819  1.99163  3.20096  4.14053  3.19790  3.94889  2.84822  1.25936  2.96185  3.14001  3.37885  5.28853  4.08697    733 - -
          2.68618  4.42225  2.77519  2.73123  3.46354  2.40513  3.72494  3.29354  2.67741  2.69355  4.24690  2.90347  2.73739  3.18146  2.89801  2.37887  2.77519  2.98518  4.58477  3.61503
          0.04389  3.83331  3.84882  0.61958  0.77255  0.48576  0.95510
    710   2.93745  5.05530  0.99254  2.30709  4.42602  3.17418  3.88948  4.00316  2.96455  3.62087  4.59883  2.86053  3.82356  3.12925  3.47318  2.90616  3.27531  3.64801  5.60428  4.30843    734 - -
          2.68618  4.42225  2.77519  2.73123  3.46354  2.40513  3.72494  3.29354  2.67741  2.69355  4.24690  2.90347  2.73739  3.18146  2.89801  2.37887  2.77519  2.98518  4.58477  3.61503
          0.03304  3.82245  4.54480  0.61958  0.77255  0.49520  0.94020
    711   2.93745  5.05530  0.99254  2.30709  4.42602  3.17418  3.88948  4.00316  2.96455  3.62087  4.59883  2.86053  3.82356  3.12925  3.47318  2.90616  3.27531  3.64801  5.60428  4.30843    735 - -
          2.68618  4.42225  2.77519  2.73123  3.46354  2.40513  3.72494  3.29354  2.67741  2.69355  4.24690  2.90347  2.73739  3.18146  2.89801  2.37887  2.77519  2.98518  4.58477  3.61503
          0.03304  3.82245  4.54480  0.61958  0.77255  0.49520  0.94020
    712   2.60537  4.38465  3.26879  3.16241  4.30355  0.81065  4.28485  3.89183  3.33676  3.55206  4.52816  3.43334  3.77417  3.66505  3.57742  2.77603  3.08276  3.42989  5.41100  4.40409    736 - -
          2.68618  4.42225  2.77519  2.73123  3.46354  2.40513  3.72494  3.29354  2.67741  2.69355  4.24690  2.90347  2.73739  3.18146  2.89801  2.37887  2.77519  2.98518  4.58477  3.61503
          0.03304  3.82245  4.54480  0.61958  0.77255  0.47991  0.96454
    713   2.94861  5.06905  0.97588  2.31273  4.44109  3.18196  3.89823  4.02058  2.97521  3.63620  4.61408  2.86686  3.83206  3.13777  3.48558  2.91585  3.28658  3.66416  5.61725  4.32128    737 - -
          2.68618  4.42225  2.77519  2.73123  3.46354  2.40513  3.72494  3.29354  2.67741  2.69355  4.24690  2.90347  2.73739  3.18146  2.89801  2.37887  2.77519  2.98518  4.58477  3.61503
          0.03267  3.83331  4.55566  0.61958  0.77255  0.48576  0.95510
    714   2.29685  4.21637  3.17347  2.98809  4.03764  2.94703  4.09871  3.55525  3.05919  3.27876  4.20859  3.21872  3.68274  3.41172  3.34598  1.15167  2.77417  3.09895  5.41341  4.12111    738 - -
          2.68618  4.42225  2.77519  2.73123  3.46354  2.40513  3.72494  3.29354  2.67741  2.69355  4.24690  2.90347  2.73739  3.18146  2.89801  2.37887  2.77519  2.98518  4.58477  3.61503
          0.03267  3.83331  4.55566  0.61958  0.77255  0.48576  0.95510
    715   3.19174  4.69658  3.78095  3.50357  2.29608  3.78493  3.60212  3.20654  3.36221  2.67042  3.88582  3.67609  4.25997  3.67765  3.55371  3.33213  3.47840  3.07532  3.93814  1.03348    739 - -
          2.68618  4.42225  2.77519  2.73123  3.46354  2.40513  3.72494  3.29354  2.67741  2.69355  4.24690  2.90347  2.73739  3.18146  2.89801  2.37887  2.77519  2.98518  4.58477  3.61503
          0.03267  3.83331  4.55566  0.61958  0.77255  0.48576  0.95510
    716   2.61798  4.39655  3.28366  3.17847  4.32009  0.79218  4.30054  3.91075  3.35435  3.56967  4.54561  3.44813  3.78642  3.68171  3.59409  2.78889  3.09620  3.44669  5.42497  4.42089    740 - -
          2.68618  4.42225  2.77519  2.73123  3.46354  2.40513  3.72494  3.29354  2.67741  2.69355  4.24690  2.90347  2.73739  3.18146  2.89801  2.37887  2.77519  2.98518  4.58477  3.61503
          0.03267  3.83331  4.55566  0.61958  0.77255  0.48576  0.95510
    717   3.20948  4.62300  4.18483  3.89243  1.07807  3.90732  3.86148  2.73861  3.80058  2.11802  3.47498  3.97545  4.36723  3.97953  3.92996  3.48106  3.51082  2.72632  4.12321  2.49556    741 - -
          2.68618  4.42225  2.77519  2.73123  3.46354  2.40513  3.72494  3.29354  2.67741  2.69355  4.24690  2.90347  2.73739  3.18146  2.89801  2.37887  2.77519  2.98518  4.58477  3.61503
          0.03267  3.83331  4.55566  0.61958  0.77255  0.48576  0.95510
    718   3.00069  4.43116  4.27875  3.89360  3.34850  4.02319  4.62943  1.12779  3.72092  1.94331  3.29073  4.14446  4.45875  4.07365  3.92202  3.51524  3.30081  1.84672  5.23076  3.96523    742 - -
          2.68618  4.42225  2.77519  2.73123  3.46354  2.40513  3.72494  3.29354  2.67741  2.69355  4.24690  2.90347  2.73739  3.18146  2.89801  2.37887  2.77519  2.98518  4.58477  3.61503
          0.03267  3.83331  4.55566  0.61958  0.77255  0.48576  0.95510
    719   2.39283  4.23760  3.39449  3.14545  3.93540  3.07797  4.16561  3.05781  3.08764  2.92266  3.97625  3.36066  3.77888  3.48460  3.34782  2.59373  1.24008  2.75697  5.37669  4.15223    743 - -
          2.68618  4.42225  2.77519  2.73123  3.46354  2.40513  3.72494  3.29354  2.67741  2.69355  4.24690  2.90347  2.73739  3.18146  2.89801  2.37887  2.77519  2.98518  4.58477  3.61503
          0.03267  3.83331  4.55566  0.61958  0.77255  0.48576  0.95510
    720   3.19174  4.69658  3.78095  3.50357  2.29608  3.78493  3.60212  3.20654  3.36221  2.67042  3.88582  3.67609  4.25997  3.67765  3.55371  3.33213  3.47840  3.07532  3.93814  1.03348    744 - -
          2.68618  4.42225  2.77519  2.73123  3.46354  2.40513  3.72494  3.29354  2.67741  2.69355  4.24690  2.90347  2.73739  3.18146  2.89801  2.37887  2.77519  2.98518  4.58477  3.61503
          0.03267  3.83331  4.55566  0.61958  0.77255  0.48576  0.95510
    721   2.96244  4.80306  3.44922  2.96934  4.14774  3.45711  3.79788  3.68728  2.22447  3.21039  4.21221  3.33175  3.96216  3.02069  1.03997  3.04887  3.23144  3.41307  5.24703  4.08423    745 - -
          2.68618  4.42225  2.77519  2.73123  3.46354  2.40513  3.72494  3.29354  2.67741  2.69355  4.24690  2.90347  2.73739  3.18146  2.89801  2.37887  2.77519  2.98518  4.58477  3.61503
          0.03267  3.83331  4.55566  0.61958  0.77255  0.48576  0.95510
    722   3.19174  4.69658  3.78095  3.50357  2.29608  3.78493  3.60212  3.20654  3.36221  2.67042  3.88582  3.67609  4.25997  3.67765  3.55371  3.33213  3.47840  3.07532  3.93814  1.03348    746 - -
          2.68618  4.42225  2.77519  2.73123  3.46354  2.40513  3.72494  3.29354  2.67741  2.69355  4.24690  2.90347  2.73739  3.18146  2.89801  2.37887  2.77519  2.98518  4.58477  3.61503
          0.03267  3.83331  4.55566  0.61958  0.77255  0.48576  0.95510
    723   2.39283  4.23760  3.39449  3.14545  3.93540  3.07797  4.16561  3.05781  3.08764  2.92266  3.97625  3.36066  3.77888  3.48460  3.34782  2.59373  1.24008  2.75697  5.37669  4.15223    747 - -
          2.68618  4.42225  2.77519  2.73123  3.46354  2.40513  3.72494  3.29354  2.67741  2.69355  4.24690  2.90347  2.73739  3.18146  2.89801  2.37887  2.77519  2.98518  4.58477  3.61503
          0.03267  3.83331  4.55566  0.61958  0.77255  0.48576  0.95510
    724   2.54377  1.02349  4.05271  3.78392  3.78490  3.17442  4.43969  2.92287  3.61082  2.83983  3.96010  3.78137  3.87827  3.95859  3.74191  2.81523  3.00733  2.66995  5.20861  4.07268    748 - -
          2.68618  4.42225  2.77519  2.73123  3.46354  2.40513  3.72494  3.29354  2.67741  2.69355  4.24690  2.90347  2.73739  3.18146  2.89801  2.37887  2.77519  2.98518  4.58477  3.61503
          0.03267  3.83331  4.55566  0.61958  0.77255  0.48576  0.95510
    725   2.94861  5.06905  0.97588  2.31273  4.44109  3.18196  3.89823  4.02058  2.97521  3.63620  4.61408  2.86686  3.83206  3.13777  3.48558  2.91585  3.28658  3.66416  5.61725  4.32128    749 - -
          2.68618  4.42225  2.77519  2.73123  3.46354  2.40513  3.72494  3.29354  2.67741  2.69355  4.24690  2.90347  2.73739  3.18146  2.89801  2.37887  2.77519  2.98518  4.58477  3.61503
          0.03267  3.83331  4.55566  0.61958  0.77255  0.48576  0.95510
    726   1.07173  4.17366  3.42376  3.21399  4.01424  2.99909  4.24054  3.13397  3.22926  3.01730  4.05401  3.37321  3.73468  3.57418  3.48208  2.52458  2.79926  2.79519  5.44534  4.24138    750 - -
          2.68618  4.42225  2.77519  2.73123  3.46354  2.40513  3.72494  3.29354  2.67741  2.69355  4.24690  2.90347  2.73739  3.18146  2.89801  2.37887  2.77519  2.98518  4.58477  3.61503
          0.03267  3.83331  4.55566  0.61958  0.77255  0.48576  0.95510
    727   3.20948  4.62300  4.18483  3.89243  1.07807  3.90732  3.86148  2.73861  3.80058  2.11802  3.47498  3.97545  4.36723  3.97953  3.92996  3.48106  3.51082  2.72632  4.12321  2.49556    751 - -
          2.68618  4.42225  2.77519  2.73123  3.46354  2.40513  3.72494  3.29354  2.67741  2.69355  4.24690  2.90347  2.73739  3.18146  2.89801  2.37887  2.77519  2.98518  4.58477  3.61503
          0.03267  3.83331  4.55566  0.61958  0.77255  0.48576  0.95510
    728   1.07173  4.17366  3.42376  3.21399  4.01424  2.99909  4.24054  3.13397  3.22926  3.01730  4.05401  3.37321  3.73468  3.57418  3.48208  2.52458  2.79926  2.79519  5.44534  4.24138    752 - -
          2.68618  4.42225  2.77519  2.73123  3.46354  2.40513  3.72494  3.29354  2.67741  2.69355  4.24690  2.90347  2.73739  3.18146  2.89801  2.37887  2.77519  2.98518  4.58477  3.61503
          0.03267  3.83331  4.55566  0.61958  0.77255  0.48576  0.95510
    729   1.07173  4.17366  3.42376  3.21399  4.01424  2.99909  4.24054  3.13397  3.22926  3.01730  4.05401  3.37321  3.73468  3.57418  3.48208  2.52458  2.79926  2.79519  5.44534  4.24138    753 - -
          2.68618  4.42225  2.77519  2.73123  3.46354  2.40513  3.72494  3.29354  2.67741  2.69355  4.24690  2.90347  2.73739  3.18146  2.89801  2.37887  2.77519  2.98518  4.58477  3.61503
          0.03267  3.83331  4.55566  0.61958  0.77255  0.48576  0.95510
    730   3.11196  4.58622  4.12631  3.76666  3.12192  3.93184  4.43470  2.32463  3.53476  0.92499  3.15833  4.04585  4.37439  3.91249  3.71697  3.49910  3.40826  2.35167  4.98632  3.70038    754 - -
          2.68618  4.42225  2.77519  2.73123  3.46354  2.40513  3.72494  3.29354  2.67741  2.69355  4.24690  2.90347  2.73739  3.18146  2.89801  2.37887  2.77519  2.98518  4.58477  3.61503
          0.03267  3.83331  4.55566  0.61958  0.77255  0.48576  0.95510
    731   2.91988  5.02110  2.47315  1.08242  4.36262  3.24971  3.83400  3.80877  2.70968  3.43251  4.40898  2.91268  3.85265  3.05094  3.11392  2.90671  3.22405  3.49693  5.54163  4.26464    755 - -
          2.68618  4.42225  2.77519  2.73123  3.46354  2.40513  3.72494  3.29354  2.67741  2.69355  4.24690  2.90347  2.73739  3.18146  2.89801  2.37887  2.77519  2.98518  4.58477  3.61503
          0.03267  3.83331  4.55566  0.61958  0.77255  0.48576  0.95510
    732   2.69205  4.68625  2.68864  2.57049  4.04373  3.15854  3.89122  3.74630  2.79198  3.39782  4.35380  1.22933  3.80879  3.16444  3.14484  2.76108  3.07295  3.37247  5.35424  3.99530    756 - -
          2.68618  4.42225  2.77519  2.73123  3.46354  2.40513  3.72494  3.29354  2.67741  2.69355  4.24690  2.90347  2.73739  3.18146  2.89801  2.37887  2.77519  2.98518  4.58477  3.61503
          0.03267  3.83331  4.55566  0.61958  0.77255  0.48576  0.95510
    733   2.61798  4.39655  3.28366  3.17847  4.32009  0.79218  4.30054  3.91075  3.35435  3.56967  4.54561  3.44813  3.78642  3.68171  3.59409  2.78889  3.09620  3.44669  5.42497  4.42089    757 - -
          2.68618  4.42225  2.77519  2.73123  3.46354  2.40513  3.72494  3.29354  2.67741  2.69355  4.24690  2.90347  2.73739  3.18146  2.89801  2.37887  2.77519  2.98518  4.58477  3.61503
          0.03267  3.83331  4.55566  0.61958  0.77255  0.48576  0.95510
    734   3.19174  4.69658  3.78095  3.50357  2.29608  3.78493  3.60212  3.20654  3.36221  2.67042  3.88582  3.67609  4.25997  3.67765  3.55371  3.33213  3.47840  3.07532  3.93814  1.03348    758 - -
          2.68618  4.42225  2.77519  2.73123  3.46354  2.40513  3.72494  3.29354  2.67741  2.69355  4.24690  2.90347  2.73739  3.18146  2.89801  2.37887  2.77519  2.98518  4.58477  3.61503
          0.03267  3.83331  4.55566  0.61958  0.77255  0.48576  0.95510
    735   2.39283  4.23760  3.39449  3.14545  3.93540  3.07797  4.16561  3.05781  3.08764  2.92266  3.97625  3.36066  3.77888  3.48460  3.34782  2.59373  1.24008  2.75697  5.37669  4.15223    759 - -
          2.68618  4.42225  2.77519  2.73123  3.46354  2.40513  3.72494  3.29354  2.67741  2.69355  4.24690  2.90347  2.73739  3.18146  2.89801  2.37887  2.77519  2.98518  4.58477  3.61503
          0.03267  3.83331  4.55566  0.61958  0.77255  0.48576  0.95510
    736   3.11196  4.58622  4.12631  3.76666  3.12192  3.93184  4.43470  2.32463  3.53476  0.92499  3.15833  4.04585  4.37439  3.91249  3.71697  3.49910  3.40826  2.35167  4.98632  3.70038    760 - -
          2.68618  4.42225  2.77519  2.73123  3.46354  2.40513  3.72494  3.29354  2.67741  2.69355  4.24690  2.90347  2.73739  3.18146  2.89801  2.37887  2.77519  2.98518  4.58477  3.61503
          0.03267  3.83331  4.55566  0.61958  0.77255  0.48576  0.95510
    737   2.96244  4.80306  3.44922  2.96934  4.14774  3.45711  3.79788  3.68728  2.22447  3.21039  4.21221  3.33175  3.96216  3.02069  1.03997  3.04887  3.23144  3.41307  5.24703  4.08423    761 - -
          2.68618  4.42225  2.77519  2.73123  3.46354  2.40513  3.72494  3.29354  2.67741  2.69355  4.24690  2.90347  2.73739  3.18146  2.89801  2.37887  2.77519  2.98518  4.58477  3.61503
          0.03267  3.83331  4.55566  0.61958  0.77255  0.48576  0.95510
    738   2.96244  4.80306  3.44922  2.96934  4.14774  3.45711  3.79788  3.68728  2.22447  3.21039  4.21221  3.33175  3.96216  3.02069  1.03997  3.04887  3.23144  3.41307  5.24703  4.08423    762 - -
          2.68618  4.42225  2.77519  2.73123  3.46354  2.40513  3.72494  3.29354  2.67741  2.69355  4.24690  2.90347  2.73739  3.18146  2.89801  2.37887  2.77519  2.98518  4.58477  3.61503
          0.03267  3.83331  4.55566  0.61958  0.77255  0.48576  0.95510
    739   2.29685  4.21637  3.17347  2.98809  4.03764  2.94703  4.09871  3.55525  3.05919  3.27876  4.20859  3.21872  3.68274  3.41172  3.34598  1.15167  2.77417  3.09895  5.41341  4.12111    763 - -
          2.68618  4.42225  2.77519  2.73123  3.46354  2.40513  3.72494  3.29354  2.67741  2.69355  4.24690  2.90347  2.73739  3.18146  2.89801  2.37887  2.77519  2.98518  4.58477  3.61503
          0.03267  3.83331  4.55566  0.61958  0.77255  0.48576  0.95510
    740   2.69205  4.68625  2.68864  2.57049  4.04373  3.15854  3.89122  3.74630  2.79198  3.39782  4.35380  1.22933  3.80879  3.16444  3.14484  2.76108  3.07295  3.37247  5.35424  3.99530    764 - -
          2.68618  4.42225  2.77519  2.73123  3.46354  2.40513  3.72494  3.29354  2.67741  2.69355  4.24690  2.90347  2.73739  3.18146  2.89801  2.37887  2.77519  2.98518  4.58477  3.61503
          0.03267  3.83331  4.55566  0.61958  0.77255  0.48576  0.95510
    741   2.91988  5.02110  2.47315  1.08242  4.36262  3.24971  3.83400  3.80877  2.70968  3.43251  4.40898  2.91268  3.85265  3.05094  3.11392  2.90671  3.22405  3.49693  5.54163  4.26464    765 - -
          2.68618  4.42225  2.77519  2.73123  3.46354  2.40513  3.72494  3.29354  2.67741  2.69355  4.24690  2.90347  2.73739  3.18146  2.89801  2.37887  2.77519  2.98518  4.58477  3.61503
          0.03267  3.83331  4.55566  0.61958  0.77255  0.48576  0.95510
    742   2.36241  4.25306  3.31013  2.89630  3.82335  3.14671  3.92825  3.03661  2.80695  2.81416  3.56210  3.20792  3.20452  3.19121  3.13195  2.54066  1.68483  2.73525  5.24682  3.99566    766 - -
          2.68618  4.42225  2.77519  2.73123  3.46354  2.40513  3.72494  3.29354  2.67741  2.69355  4.24690  2.90347  2.73739  3.18146  2.89801  2.37887  2.77519  2.98518  4.58477  3.61503
          0.03267  3.83331  4.55566  0.61958  0.77255  0.48576  0.95510
    743   2.94861  5.06905  0.97588  2.31273  4.44109  3.18196  3.89823  4.02058  2.97521  3.63620  4.61408  2.86686  3.83206  3.13777  3.48558  2.91585  3.28658  3.66416  5.61725  4.32128    767 - -
          2.68618  4.42225  2.77519  2.73123  3.46354  2.40513  3.72494  3.29354  2.67741  2.69355  4.24690  2.90347  2.73739  3.18146  2.89801  2.37887  2.77519  2.98518  4.58477  3.61503
          0.03267  3.83331  4.55566  0.61958  0.77255  0.48576  0.95510
    744   3.20948  4.62300  4.18483  3.89243  1.07807  3.90732  3.86148  2.73861  3.80058  2.11802  3.47498  3.97545  4.36723  3.97953  3.92996  3.48106  3.51082  2.72632  4.12321  2.49556    768 - -
          2.68618  4.42225  2.77519  2.73123  3.46354  2.40513  3.72494  3.29354  2.67741  2.69355  4.24690  2.90347  2.73739  3.18146  2.89801  2.37887  2.77519  2.98518  4.58477  3.61503
          0.03267  3.83331  4.55566  0.61958  0.77255  0.48576  0.95510
    745   2.91988  5.02110  2.47315  1.08242  4.36262  3.24971  3.83400  3.80877  2.70968  3.43251  4.40898  2.91268  3.85265  3.05094  3.11392  2.90671  3.22405  3.49693  5.54163  4.26464    769 - -
          2.68618  4.42225  2.77519  2.73123  3.46354  2.40513  3.72494  3.29354  2.67741  2.69355  4.24690  2.90347  2.73739  3.18146  2.89801  2.37887  2.77519  2.98518  4.58477  3.61503
          0.03267  3.83331  4.55566  0.61958  0.77255  0.48576  0.95510
    746   3.11196  4.58622  4.12631  3.76666  3.12192  3.93184  4.43470  2.32463  3.53476  0.92499  3.15833  4.04585  4.37439  3.91249  3.71697  3.49910  3.40826  2.35167  4.98632  3.70038    770 - -
          2.68618  4.42225  2.77519  2.73123  3.46354  2.40513  3.72494  3.29354  2.67741  2.69355  4.24690  2.90347  2.73739  3.18146  2.89801  2.37887  2.77519  2.98518  4.58477  3.61503
          0.03267  3.83331  4.55566  0.61958  0.77255  0.48576  0.95510
    747   3.19174  4.69658  3.78095  3.50357  2.29608  3.78493  3.60212  3.20654  3.36221  2.67042  3.88582  3.67609  4.25997  3.67765  3.55371  3.33213  3.47840  3.07532  3.93814  1.03348    771 - -
          2.68618  4.42225  2.77519  2.73123  3.46354  2.40513  3.72494  3.29354  2.67741  2.69355  4.24690  2.90347  2.73739  3.18146  2.89801  2.37887  2.77519  2.98518  4.58477  3.61503
          0.03267  3.83331  4.55566  0.61958  0.77255  0.48576  0.95510
    748   3.20948  4.62300  4.18483  3.89243  1.07807  3.90732  3.86148  2.73861  3.80058  2.11802  3.47498  3.97545  4.36723  3.97953  3.92996  3.48106  3.51082  2.72632  4.12321  2.49556    772 - -
          2.68618  4.42225  2.77519  2.73123  3.46354  2.40513  3.72494  3.29354  2.67741  2.69355  4.24690  2.90347  2.73739  3.18146  2.89801  2.37887  2.77519  2.98518  4.58477  3.61503
          0.03267  3.83331  4.55566  0.61958  0.77255  0.48576  0.95510
    749   2.54377  1.02349  4.05271  3.78392  3.78490  3.17442  4.43969  2.92287  3.61082  2.83983  3.96010  3.78137  3.87827  3.95859  3.74191  2.81523  3.00733  2.66995  5.20861  4.07268    773 - -
          2.68618  4.42225  2.77519  2.73123  3.46354  2.40513  3.72494  3.29354  2.67741  2.69355  4.24690  2.90347  2.73739  3.18146  2.89801  2.37887  2.77519  2.98518  4.58477  3.61503
          0.03267  3.83331  4.55566  0.61958  0.77255  0.48576  0.95510
    750   2.61798  4.39655  3.28366  3.17847  4.32009  0.79218  4.30054  3.91075  3.35435  3.56967  4.54561  3.44813  3.78642  3.68171  3.59409  2.78889  3.09620  3.44669  5.42497  4.42089    774 - -
          2.68618  4.42225  2.77519  2.73123  3.46354  2.40513  3.72494  3.29354  2.67741  2.69355  4.24690  2.90347  2.73739  3.18146  2.89801  2.37887  2.77519  2.98518  4.58477  3.61503
          0.03267  3.83331  4.55566  0.61958  0.77255  0.48576  0.95510
    751   2.96244  4.80306  3.44922  2.96934  4.14774  3.45711  3.79788  3.68728  2.22447  3.21039  4.21221  3.33175  3.96216  3.02069  1.03997  3.04887  3.23144  3.41307  5.24703  4.08423    775 - -
          2.68618  4.42225  2.77519  2.73123  3.46354  2.40513  3.72494  3.29354  2.67741  2.69355  4.24690  2.90347  2.73739  3.18146  2.89801  2.37887  2.77519  2.98518  4.58477  3.61503
          0.03267  3.83331  4.55566  0.61958  0.77255  0.48576  0.95510
    752   2.93728  4.89819  3.11059  2.74023  4.27565  3.43027  3.73920  3.70262  1.09321  3.27660  4.24077  3.16620  3.93389  2.93335  2.42656  2.98220  3.19379  3.41283  5.34690  4.15427    776 - -
          2.68618  4.42225  2.77519  2.73123  3.46354  2.40513  3.72494  3.29354  2.67741  2.69355  4.24690  2.90347  2.73739  3.18146  2.89801  2.37887  2.77519  2.98518  4.58477  3.61503
          0.03267  3.83331  4.55566  0.61958  0.77255  0.48576  0.95510
    753   2.85105  4.83432  2.87849  2.63337  3.99748  3.34092  3.79107  3.62291  2.45706  3.12909  4.15878  3.09247  3.89429  1.30538  2.74170  2.90080  3.14840  3.35524  5.27682  3.96819    777 - -
          2.68618  4.42225  2.77519  2.73123  3.46354  2.40513  3.72494  3.29354  2.67741  2.69355  4.24690  2.90347  2.73739  3.18146  2.89801  2.37887  2.77519  2.98518  4.58477  3.61503
          0.03267  3.83331  4.55566  0.61958  0.77255  0.48576  0.95510
    754   3.24127  4.63439  4.22166  3.84789  1.22071  4.08006  3.59113  2.83311  3.72028  2.19558  3.49283  3.87855  4.43689  3.85725  3.86245  3.46428  3.48874  2.79902  3.81932  2.02791    778 - -
          2.68618  4.42225  2.77519  2.73123  3.46354  2.40513  3.72494  3.29354  2.67741  2.69355  4.24690  2.90347  2.73739  3.18146  2.89801  2.37887  2.77519  2.98518  4.58477  3.61503
          0.03267  3.83331  4.55566  0.61958  0.77255  0.48576  0.95510
    755   3.20948  4.62300  4.18483  3.89243  1.07807  3.90732  3.86148  2.73861  3.80058  2.11802  3.47498  3.97545  4.36723  3.97953  3.92996  3.48106  3.51082  2.72632  4.12321  2.49556    779 - -
          2.68618  4.42225  2.77519  2.73123  3.46354  2.40513  3.72494  3.29354  2.67741  2.69355  4.24690  2.90347  2.73739  3.18146  2.89801  2.37887  2.77519  2.98518  4.58477  3.61503
          0.03267  3.83331  4.55566  0.61958  0.77255  0.48576  0.95510
    756   2.93728  4.89819  3.11059  2.74023  4.27565  3.43027  3.73920  3.70262  1.09321  3.27660  4.24077  3.16620  3.93389  2.93335  2.42656  2.98220  3.19379  3.41283  5.34690  4.15427    780 - -
          2.68618  4.42225  2.77519  2.73123  3.46354  2.40513  3.72494  3.29354  2.67741  2.69355  4.24690  2.90347  2.73739  3.18146  2.89801  2.37887  2.77519  2.98518  4.58477  3.61503
          0.03267  3.83331  4.55566  0.61958  0.77255  0.48576  0.95510
    757   2.29685  4.21637  3.17347  2.98809  4.03764  2.94703  4.09871  3.55525  3.05919  3.27876  4.20859  3.21872  3.68274  3.41172  3.34598  1.15167  2.77417  3.09895  5.41341  4.12111    781 - -
          2.68618  4.42225  2.77519  2.73123  3.46354  2.40513  3.72494  3.29354  2.67741  2.69355  4.24690  2.90347  2.73739  3.18146  2.89801  2.37887  2.77519  2.98518  4.58477  3.61503
          0.03267  3.83331  4.55566  0.61958  0.77255  0.48576  0.95510
    758   2.69205  4.68625  2.68864  2.57049  4.04373  3.15854  3.89122  3.74630  2.79198  3.39782  4.35380  1.22933  3.80879  3.16444  3.14484  2.76108  3.07295  3.37247  5.35424  3.99530    782 - -
          2.68618  4.42225  2.77519  2.73123  3.46354  2.40513  3.72494  3.29354  2.67741  2.69355  4.24690  2.90347  2.73739  3.18146  2.89801  2.37887  2.77519  2.98518  4.58477  3.61503
          0.03267  3.83331  4.55566  0.61958  0.77255  0.48576  0.95510
    759   3.19174  4.69658  3.78095  3.50357  2.29608  3.78493  3.60212  3.20654  3.36221  2.67042  3.88582  3.67609  4.25997  3.67765  3.55371  3.33213  3.47840  3.07532  3.93814  1.03348    783 - -
          2.68618  4.42225  2.77519  2.73123  3.46354  2.40513  3.72494  3.29354  2.67741  2.69355  4.24690  2.90347  2.73739  3.18146  2.89801  2.37887  2.77519  2.98518  4.58477  3.61503
          0.03267  3.83331  4.55566  0.61958  0.77255  0.48576  0.95510
    760   1.07173  4.17366  3.42376  3.21399  4.01424  2.99909  4.24054  3.13397  3.22926  3.01730  4.05401  3.37321  3.73468  3.57418  3.48208  2.52458  2.79926  2.79519  5.44534  4.24138    784 - -
          2.68618  4.42225  2.77519  2.73123  3.46354  2.40513  3.72494  3.29354  2.67741  2.69355  4.24690  2.90347  2.73739  3.18146  2.89801  2.37887  2.77519  2.98518  4.58477  3.61503
          0.03267  3.83331  4.55566  0.61958  0.77255  0.48576  0.95510
    761   2.94861  5.06905  0.97588  2.31273  4.44109  3.18196  3.89823  4.02058  2.97521  3.63620  4.61408  2.86686  3.83206  3.13777  3.48558  2.91585  3.28658  3.66416  5.61725  4.32128    785 - -
          2.68618  4.42225  2.77519  2.73123  3.46354  2.40513  3.72494  3.29354  2.67741  2.69355  4.24690  2.90347  2.73739  3.18146  2.89801  2.37887  2.77519  2.98518  4.58477  3.61503
          0.03267  3.83331  4.55566  0.61958  0.77255  0.48576  0.95510
    762   3.11196  4.58622  4.12631  3.76666  3.12192  3.93184  4.43470  2.32463  3.53476  0.92499  3.15833  4.04585  4.37439  3.91249  3.71697  3.49910  3.40826  2.35167  4.98632  3.70038    786 - -
          2.68618  4.42225  2.77519  2.73123  3.46354  2.40513  3.72494  3.29354  2.67741  2.69355  4.24690  2.90347  2.73739  3.18146  2.89801  2.37887  2.77519  2.98518  4.58477  3.61503
          0.03267  3.83331  4.55566  0.61958  0.77255  0.48576  0.95510
    763   2.94861  5.06905  0.97588  2.31273  4.44109  3.18196  3.89823  4.02058  2.97521  3.63620  4.61408  2.86686  3.83206  3.13777  3.48558  2.91585  3.28658  3.66416  5.61725  4.32128    787 - -
          2.68618  4.42225  2.77519  2.73123  3.46354  2.40513  3.72494  3.29354  2.67741  2.69355  4.24690  2.90347  2.73739  3.18146  2.89801  2.37887  2.77519  2.98518  4.58477  3.61503
          0.03267  3.83331  4.55566  0.61958  0.77255  0.48576  0.95510
    764   2.23448  4.17370  3.16658  2.95693  4.08767  2.91831  4.07772  3.50269  3.01378  3.24739  4.15246  3.18087  3.65519  3.36409  3.31098  1.26234  2.61540  3.03973  5.47275  4.18634    788 - -
          2.68618  4.42225  2.77519  2.73123  3.46354  2.40513  3.72494  3.29354  2.67741  2.69355  4.24690  2.90347  2.73739  3.18146  2.89801  2.37887  2.77519  2.98518  4.58477  3.61503
          0.03267  3.83331  4.55566  0.61958  0.77255  0.48576  0.95510
    765   2.72499  4.85721  2.55880  2.38534  3.89331  3.23733  3.31617  3.75491  2.53913  3.32023  4.21753  1.58384  3.81511  2.94172  2.91564  2.74095  3.03382  3.39845  5.25042  3.79005    789 - -
          2.68618  4.42225  2.77519  2.73123  3.46354  2.40513  3.72494  3.29354  2.67741  2.69355  4.24690  2.90347  2.73739  3.18146  2.89801  2.37887  2.77519  2.98518  4.58477  3.61503
          0.03267  3.83331  4.55566  0.61958  0.77255  0.48576  0.95510
    766   2.20948  4.15007  3.21579  2.96036  4.11464  2.91619  4.06490  3.46471  2.99299  3.21833  4.09973  3.17968  3.64402  3.33661  3.29958  1.37738  2.34243  3.00281  5.48442  4.22903    790 - -
          2.68618  4.42225  2.77519  2.73123  3.46354  2.40513  3.72494  3.29354  2.67741  2.69355  4.24690  2.90347  2.73739  3.18146  2.89801  2.37887  2.77519  2.98518  4.58477  3.61503
          0.03267  3.83331  4.55566  0.61958  0.77255  0.48576  0.95510
    767   2.94861  5.06905  0.97588  2.31273  4.44109  3.18196  3.89823  4.02058  2.97521  3.63620  4.61408  2.86686  3.83206  3.13777  3.48558  2.91585  3.28658  3.66416  5.61725  4.32128    791 - -
          2.68618  4.42225  2.77519  2.73123  3.46354  2.40513  3.72494  3.29354  2.67741  2.69355  4.24690  2.90347  2.73739  3.18146  2.89801  2.37887  2.77519  2.98518  4.58477  3.61503
          0.03267  3.83331  4.55566  0.61958  0.77255  0.48576  0.95510
    768   2.94861  5.06905  0.97588  2.31273  4.44109  3.18196  3.89823  4.02058  2.97521  3.63620  4.61408  2.86686  3.83206  3.13777  3.48558  2.91585  3.28658  3.66416  5.61725  4.32128    792 - -
          2.68618  4.42225  2.77519  2.73123  3.46354  2.40513  3.72494  3.29354  2.67741  2.69355  4.24690  2.90347  2.73739  3.18146  2.89801  2.37887  2.77519  2.98518  4.58477  3.61503
          0.03267  3.83331  4.55566  0.61958  0.77255  0.48576  0.95510
    769   3.20948  4.62300  4.18483  3.89243  1.07807  3.90732  3.86148  2.73861  3.80058  2.11802  3.47498  3.97545  4.36723  3.97953  3.92996  3.48106  3.51082  2.72632  4.12321  2.49556    793 - -
          2.68618  4.42225  2.77519  2.73123  3.46354  2.40513  3.72494  3.29354  2.67741  2.69355  4.24690  2.90347  2.73739  3.18146  2.89801  2.37887  2.77519  2.98518  4.58477  3.61503
          0.03267  3.83331  4.55566  0.61958  0.77255  0.48576  0.95510
    770   2.94861  5.06905  0.97588  2.31273  4.44109  3.18196  3.89823  4.02058  2.97521  3.63620  4.61408  2.86686  3.83206  3.13777  3.48558  2.91585  3.28658  3.66416  5.61725  4.32128    794 - -
          2.68618  4.42225  2.77519  2.73123  3.46354  2.40513  3.72494  3.29354  2.67741  2.69355  4.24690  2.90347  2.73739  3.18146  2.89801  2.37887  2.77519  2.98518  4.58477  3.61503
          0.03267  3.83331  4.55566  0.61958  0.77255  0.48576  0.95510
    771   2.70160  4.46475  3.30467  3.13857  4.13596  3.15450  4.21875  3.67189  3.19263  3.30276  4.35139  3.44890  0.90375  3.58263  3.44207  2.86802  3.14023  3.32166  5.33268  4.25630    795 - -
          2.68618  4.42225  2.77519  2.73123  3.46354  2.40513  3.72494  3.29354  2.67741  2.69355  4.24690  2.90347  2.73739  3.18146  2.89801  2.37887  2.77519  2.98518  4.58477  3.61503
          0.03267  3.83331  4.55566  0.61958  0.77255  0.48576  0.95510
    772   1.07173  4.17366  3.42376  3.21399  4.01424  2.99909  4.24054  3.13397  3.22926  3.01730  4.05401  3.37321  3.73468  3.57418  3.48208  2.52458  2.79926  2.79519  5.44534  4.24138    796 - -
          2.68618  4.42225  2.77519  2.73123  3.46354  2.40513  3.72494  3.29354  2.67741  2.69355  4.24690  2.90347  2.73739  3.18146  2.89801  2.37887  2.77519  2.98518  4.58477  3.61503
          0.03267  3.83331  4.55566  0.61958  0.77255  0.48576  0.95510
    773   2.17854  3.78987  3.47650  3.16299  3.99831  2.90402  4.13188  3.39729  3.09684  3.16727  4.06927  3.28521  3.64306  3.44487  3.36922  1.23445  2.66082  2.94473  5.40044  4.13707    797 - -
          2.68618  4.42225  2.77519  2.73123  3.46354  2.40513  3.72494  3.29354  2.67741  2.69355  4.24690  2.90347  2.73739  3.18146  2.89801  2.37887  2.77519  2.98518  4.58477  3.61503
          0.03267  3.83331  4.55566  0.61958  0.77255  0.48576  0.95510
    774   2.42790  4.24970  3.56607  3.12869  3.65088  3.34828  4.08459  2.26248  3.01539  2.49451  3.57409  3.41876  3.92013  3.38808  3.31700  2.73560  1.76701  2.29015  5.21601  3.97264    798 - -
          2.68618  4.42225  2.77519  2.73123  3.46354  2.40513  3.72494  3.29354  2.67741  2.69355  4.24690  2.90347  2.73739  3.18146  2.89801  2.37887  2.77519  2.98518  4.58477  3.61503
          0.03267  3.83331  4.55566  0.61958  0.77255  0.48576  0.95510
    775   2.93728  4.89819  3.11059  2.74023  4.27565  3.43027  3.73920  3.70262  1.09321  3.27660  4.24077  3.16620  3.93389  2.93335  2.42656  2.98220  3.19379  3.41283  5.34690  4.15427    799 - -
          2.68618  4.42225  2.77519  2.73123  3.46354  2.40513  3.72494  3.29354  2.67741  2.69355  4.24690  2.90347  2.73739  3.18146  2.89801  2.37887  2.77519  2.98518  4.58477  3.61503
          0.03267  3.83331  4.55566  0.61958  0.77255  0.48576  0.95510
    776   2.29685  4.21637  3.17347  2.98809  4.03764  2.94703  4.09871  3.55525  3.05919  3.27876  4.20859  3.21872  3.68274  3.41172  3.34598  1.15167  2.77417  3.09895  5.41341  4.12111    800 - -
          2.68618  4.42225  2.77519  2.73123  3.46354  2.40513  3.72494  3.29354  2.67741  2.69355  4.24690  2.90347  2.73739  3.18146  2.89801  2.37887  2.77519  2.98518  4.58477  3.61503
          0.03267  3.83331  4.55566  0.61958  0.77255  0.48576  0.95510
    777   2.93728  4.89819  3.11059  2.74023  4.27565  3.43027  3.73920  3.70262  1.09321  3.27660  4.24077  3.16620  3.93389  2.93335  2.42656  2.98220  3.19379  3.41283  5.34690  4.15427    801 - -
          2.68618  4.42225  2.77519  2.73123  3.46354  2.40513  3.72494  3.29354  2.67741  2.69355  4.24690  2.90347  2.73739  3.18146  2.89801  2.37887  2.77519  2.98518  4.58477  3.61503
          0.03267  3.83331  4.55566  0.61958  0.77255  0.48576  0.95510
    778   3.19174  4.69658  3.78095  3.50357  2.29608  3.78493  3.60212  3.20654  3.36221  2.67042  3.88582  3.67609  4.25997  3.67765  3.55371  3.33213  3.47840  3.07532  3.93814  1.03348    802 - -
          2.68618  4.42225  2.77519  2.73123  3.46354  2.40513  3.72494  3.29354  2.67741  2.69355  4.24690  2.90347  2.73739  3.18146  2.89801  2.37887  2.77519  2.98518  4.58477  3.61503
          0.03267  3.83331  4.55566  0.61958  0.77255  0.48576  0.95510
    779   2.94861  5.06905  0.97588  2.31273  4.44109  3.18196  3.89823  4.02058  2.97521  3.63620  4.61408  2.86686  3.83206  3.13777  3.48558  2.91585  3.28658  3.66416  5.61725  4.32128    803 - -
          2.68618  4.42225  2.77519  2.73123  3.46354  2.40513  3.72494  3.29354  2.67741  2.69355  4.24690  2.90347  2.73739  3.18146  2.89801  2.37887  2.77519  2.98518  4.58477  3.61503
          0.03267  3.83331  4.55566  0.61958  0.77255  0.48576  0.95510
    780   2.29685  4.21637  3.17347  2.98809  4.03764  2.94703  4.09871  3.55525  3.05919  3.27876  4.20859  3.21872  3.68274  3.41172  3.34598  1.15167  2.77417  3.09895  5.41341  4.12111    804 - -
          2.68618  4.42225  2.77519  2.73123  3.46354  2.40513  3.72494  3.29354  2.67741  2.69355  4.24690  2.90347  2.73739  3.18146  2.89801  2.37887  2.77519  2.98518  4.58477  3.61503
          0.03267  3.83331  4.55566  0.61958  0.77255  0.48576  0.95510
    781   3.10328  4.56786  4.30219  3.81620  3.04507  4.15031  4.47851  2.16932  3.55663  1.02277  2.83627  4.11155  4.47948  3.89498  3.75550  3.54238  3.36334  2.22061  5.01282  3.76274    805 - -
          2.68618  4.42225  2.77519  2.73123  3.46354  2.40513  3.72494  3.29354  2.67741  2.69355  4.24690  2.90347  2.73739  3.18146  2.89801  2.37887  2.77519  2.98518  4.58477  3.61503
          0.03267  3.83331  4.55566  0.61958  0.77255  0.48576  0.95510
    782   2.94861  5.06905  0.97588  2.31273  4.44109  3.18196  3.89823  4.02058  2.97521  3.63620  4.61408  2.86686  3.83206  3.13777  3.48558  2.91585  3.28658  3.66416  5.61725  4.32128    806 - -
          2.68618  4.42225  2.77519  2.73123  3.46354  2.40513  3.72494  3.29354  2.67741  2.69355  4.24690  2.90347  2.73739  3.18146  2.89801  2.37887  2.77519  2.98518  4.58477  3.61503
          0.03267  3.83331  4.55566  0.61958  0.77255  0.48576  0.95510
    783   3.20948  4.62300  4.18483  3.89243  1.07807  3.90732  3.86148  2.73861  3.80058  2.11802  3.47498  3.97545  4.36723  3.97953  3.92996  3.48106  3.51082  2.72632  4.12321  2.49556    807 - -
          2.68618  4.42225  2.77519  2.73123  3.46354  2.40513  3.72494  3.29354  2.67741  2.69355  4.24690  2.90347  2.73739  3.18146  2.89801  2.37887  2.77519  2.98518  4.58477  3.61503
          0.03267  3.83331  4.55566  0.61958  0.77255  0.48576  0.95510
    784   2.94861  5.06905  0.97588  2.31273  4.44109  3.18196  3.89823  4.02058  2.97521  3.63620  4.61408  2.86686  3.83206  3.13777  3.48558  2.91585  3.28658  3.66416  5.61725  4.32128    808 - -
          2.68618  4.42225  2.77519  2.73123  3.46354  2.40513  3.72494  3.29354  2.67741  2.69355  4.24690  2.90347  2.73739  3.18146  2.89801  2.37887  2.77519  2.98518  4.58477  3.61503
          0.03267  3.83331  4.55566  0.61958  0.77255  0.48576  0.95510
    785   2.29685  4.21637  3.17347  2.98809  4.03764  2.94703  4.09871  3.55525  3.05919  3.27876  4.20859  3.21872  3.68274  3.41172  3.34598  1.15167  2.77417  3.09895  5.41341  4.12111    809 - -
          2.68618  4.42225  2.77519  2.73123  3.46354  2.40513  3.72494  3.29354  2.67741  2.69355  4.24690  2.90347  2.73739  3.18146  2.89801  2.37887  2.77519  2.98518  4.58477  3.61503
          0.03267  3.83331  4.55566  0.61958  0.77255  0.48576  0.95510
    786   3.11196  4.58622  4.12631  3.76666  3.12192  3.93184  4.43470  2.32463  3.53476  0.92499  3.15833  4.04585  4.37439  3.91249  3.71697  3.49910  3.40826  2.35167  4.98632  3.70038    810 - -
          2.68618  4.42225  2.77519  2.73123  3.46354  2.40513  3.72494  3.29354  2.67741  2.69355  4.24690  2.90347  2.73739  3.18146  2.89801  2.37887  2.77519  2.98518  4.58477  3.61503
          0.03267  3.83331  4.55566  0.61958  0.77255  0.48576  0.95510
    787   3.11196  4.58622  4.12631  3.76666  3.12192  3.93184  4.43470  2.32463  3.53476  0.92499  3.15833  4.04585  4.37439  3.91249  3.71697  3.49910  3.40826  2.35167  4.98632  3.70038    811 - -
          2.68618  4.42225  2.77519  2.73123  3.46354  2.40513  3.72494  3.29354  2.67741  2.69355  4.24690  2.90347  2.73739  3.18146  2.89801  2.37887  2.77519  2.98518  4.58477  3.61503
          0.03267  3.83331  4.55566  0.61958  0.77255  0.48576  0.95510
    788   2.90075  4.95265  3.12926  2.67250  4.33005  3.47553  3.63041  3.73530  1.24686  3.26363  4.17396  3.09854  3.92777  2.79554  2.17956  2.92551  3.12417  3.43063  5.35660  4.14001    812 - -
          2.68618  4.42225  2.77519  2.73123  3.46354  2.40513  3.72494  3.29354  2.67741  2.69355  4.24690  2.90347  2.73739  3.18146  2.89801  2.37887  2.77519  2.98518  4.58477  3.61503
          0.03267  3.83331  4.55566  0.61958  0.77255  0.48576  0.95510
    789   2.91988  5.02110  2.47315  1.08242  4.36262  3.24971  3.83400  3.80877  2.70968  3.43251  4.40898  2.91268  3.85265  3.05094  3.11392  2.90671  3.22405  3.49693  5.54163  4.26464    813 - -
          2.68618  4.42225  2.77519  2.73123  3.46354  2.40513  3.72494  3.29354  2.67741  2.69355  4.24690  2.90347  2.73739  3.18146  2.89801  2.37887  2.77519  2.98518  4.58477  3.61503
          0.03267  3.83331  4.55566  0.61958  0.77255  0.48576  0.95510
    790   1.07173  4.17366  3.42376  3.21399  4.01424  2.99909  4.24054  3.13397  3.22926  3.01730  4.05401  3.37321  3.73468  3.57418  3.48208  2.52458  2.79926  2.79519  5.44534  4.24138    814 - -
          2.68618  4.42225  2.77519  2.73123  3.46354  2.40513  3.72494  3.29354  2.67741  2.69355  4.24690  2.90347  2.73739  3.18146  2.89801  2.37887  2.77519  2.98518  4.58477  3.61503
          0.03267  3.83331  4.55566  0.61958  0.77255  0.48576  0.95510
    791   2.85105  4.83432  2.87849  2.63337  3.99748  3.34092  3.79107  3.62291  2.45706  3.12909  4.15878  3.09247  3.89429  1.30538  2.74170  2.90080  3.14840  3.35524  5.27682  3.96819    815 - -
          2.68618  4.42225  2.77519  2.73123  3.46354  2.40513  3.72494  3.29354  2.67741  2.69355  4.24690  2.90347  2.73739  3.18146  2.89801  2.37887  2.77519  2.98518  4.58477  3.61503
          0.03267  3.83331  4.55566  0.61958  0.77255  0.48576  0.95510
    792   2.96244  4.80306  3.44922  2.96934  4.14774  3.45711  3.79788  3.68728  2.22447  3.21039  4.21221  3.33175  3.96216  3.02069  1.03997  3.04887  3.23144  3.41307  5.24703  4.08423    816 - -
          2.68618  4.42225  2.77519  2.73123  3.46354  2.40513  3.72494  3.29354  2.67741  2.69355  4.24690  2.90347  2.73739  3.18146  2.89801  2.37887  2.77519  2.98518  4.58477  3.61503
          0.03267  3.83331  4.55566  0.61958  0.77255  0.48576  0.95510
    793   2.29685  4.21637  3.17347  2.98809  4.03764  2.94703  4.09871  3.55525  3.05919  3.27876  4.20859  3.21872  3.68274  3.41172  3.34598  1.15167  2.77417  3.09895  5.41341  4.12111    817 - -
          2.68618  4.42225  2.77519  2.73123  3.46354  2.40513  3.72494  3.29354  2.67741  2.69355  4.24690  2.90347  2.73739  3.18146  2.89801  2.37887  2.77519  2.98518  4.58477  3.61503
          0.03267  3.83331  4.55566  0.61958  0.77255  0.48576  0.95510
    794   3.11196  4.58622  4.12631  3.76666  3.12192  3.93184  4.43470  2.32463  3.53476  0.92499  3.15833  4.04585  4.37439  3.91249  3.71697  3.49910  3.40826  2.35167  4.98632  3.70038    818 - -
          2.68618  4.42225  2.77519  2.73123  3.46354  2.40513  3.72494  3.29354  2.67741  2.69355  4.24690  2.90347  2.73739  3.18146  2.89801  2.37887  2.77519  2.98518  4.58477  3.61503
          0.03267  3.83331  4.55566  0.61958  0.77255  0.48576  0.95510
    795   2.96244  4.80306  3.44922  2.96934  4.14774  3.45711  3.79788  3.68728  2.22447  3.21039  4.21221  3.33175  3.96216  3.02069  1.03997  3.04887  3.23144  3.41307  5.24703  4.08423    819 - -
          2.68618  4.42225  2.77519  2.73123  3.46354  2.40513  3.72494  3.29354  2.67741  2.69355  4.24690  2.90347  2.73739  3.18146  2.89801  2.37887  2.77519  2.98518  4.58477  3.61503
          0.03267  3.83331  4.55566  0.61958  0.77255  0.48576  0.95510
    796   2.96244  4.80306  3.44922  2.96934  4.14774  3.45711  3.79788  3.68728  2.22447  3.21039  4.21221  3.33175  3.96216  3.02069  1.03997  3.04887  3.23144  3.41307  5.24703  4.08423    820 - -
          2.68640  4.42109  2.77522  2.73144  3.46337  2.40528  3.72510  3.29351  2.67768  2.69311  4.24612  2.90382  2.73757  3.18141  2.89798  2.37875  2.77522  2.98470  4.58470  3.61509
          0.08042  2.56041        *  3.05287  0.04837  0.00000        *
//
