# Supplementary material for: Potential Conservation of Circadian Clock Proteins in the phylum Nematoda as Revealed by Bioinformatic Searches
Source: PLoS One. 2014 Nov 14;9(11):e112871. doi: 10.1371/journal.pone.0112871 (PMC4232591; doi:10.1371/journal.pone.0112871)
Supplement: File S1 — HMM profiles used in this work and HMMsearch results. (ZIP) [file pone.0112871.s007.zip › HMMs-CE/Mamiferos/Per3-aln.fasta.hmm]

HMMER3/b [3.0 | March 2010]
NAME  Per3-aln
LENG  1144
ALPH  amino
RF    no
CS    no
MAP   yes
DATE  Wed Aug 22 12:28:56 2012
NSEQ  19
EFFN  0.765381
CKSUM 1645279843
STATS LOCAL MSV      -13.1688  0.69528
STATS LOCAL VITERBI  -13.9118  0.69528
STATS LOCAL FORWARD   -6.7002  0.69528
HMM          A        C        D        E        F        G        H        I        K        L        M        N        P        Q        R        S        T        V        W        Y   
            m->m     m->i     m->d     i->m     i->i     d->m     d->d
  COMPO   2.51278  4.13751  2.96494  2.63510  3.42158  2.93428  3.65662  2.98183  2.67132  2.54435  3.76030  3.08720  3.06970  2.97760  2.94607  2.41935  2.81622  2.72236  4.71238  3.59828
          2.68611  4.42198  2.77538  2.73101  3.46363  2.40493  3.72491  3.29373  2.67751  2.69366  4.24666  2.90360  2.73742  3.18147  2.89800  2.37868  2.77538  2.98513  4.58496  3.61522
          0.35821  2.68610  1.45704  2.24459  0.11202  0.00000        *
      1   2.60507  4.39896  2.93558  2.75918  3.36802  3.48277  3.76758  2.73154  2.72889  2.39121  2.33973  3.19211  3.90471  3.07636  3.08663  2.78748  2.85491  2.55292  4.89121  3.40284     45 - -
          2.68618  4.42225  2.77519  2.73123  3.46354  2.40513  3.72494  3.29354  2.67741  2.69355  4.24690  2.90347  2.73739  3.18146  2.89801  2.37887  2.77519  2.98518  4.58477  3.61503
          0.03553  3.75102  4.47336  0.61958  0.77255  0.41851  1.07303
      2   2.70543  4.49943  3.43231  2.89629  3.50105  3.61067  3.86870  2.79026  2.71699  2.31513  2.22369  3.32064  4.00592  2.28877  3.04454  2.89253  2.94725  2.50189  5.04616  3.80106     46 - -
          2.68618  4.42225  2.77519  2.73123  3.46354  2.40513  3.72494  3.29354  2.67741  2.69355  4.24690  2.90347  2.73739  3.18146  2.89801  2.37887  2.77519  2.98518  4.58477  3.61503
          0.02762  3.99887  4.72121  0.61958  0.77255  0.52216  0.89953
      3   2.60992  3.83658  2.18687  2.07246  4.21467  3.32517  3.63667  3.64629  2.45551  3.22660  4.03044  2.86574  3.78295  2.77979  2.93756  2.20980  2.86470  3.28363  5.44078  4.07421     47 - -
          2.68618  4.42225  2.77519  2.73123  3.46354  2.40513  3.72494  3.29354  2.67741  2.69355  4.24690  2.90347  2.73739  3.18146  2.89801  2.37887  2.77519  2.98518  4.58477  3.61503
          0.02762  3.99887  4.72121  0.61958  0.77255  0.52216  0.89953
      4   2.13305  4.27868  3.22073  2.91267  4.25135  3.01548  4.06332  3.66087  2.98327  3.33449  4.16794  3.19227  1.90867  3.29968  3.33941  1.71143  2.74759  3.16858  5.57602  4.32412     48 - -
          2.68618  4.42225  2.77519  2.73123  3.46354  2.40513  3.72494  3.29354  2.67741  2.69355  4.24690  2.90347  2.73739  3.18146  2.89801  2.37887  2.77519  2.98518  4.58477  3.61503
          0.02762  3.99887  4.72121  0.61958  0.77255  0.52216  0.89953
      5   2.68992  2.58262  3.34440  2.74695  3.92893  3.49943  3.69741  3.28314  1.82174  2.93015  3.80475  3.16809  3.91351  2.89687  2.28728  2.79725  2.92846  3.00699  5.18716  3.94864     49 - -
          2.68618  4.42225  2.77519  2.73123  3.46354  2.40513  3.72494  3.29354  2.67741  2.69355  4.24690  2.90347  2.73739  3.18146  2.89801  2.37887  2.77519  2.98518  4.58477  3.61503
          0.02762  3.99887  4.72121  0.61958  0.77255  0.52216  0.89953
      6   2.63007  4.84962  2.59280  1.90817  4.36731  2.36231  3.75846  3.81298  2.62906  3.39590  4.21879  2.87529  3.79397  2.92590  3.09821  1.94638  2.94581  3.40759  5.60125  4.23667     50 - -
          2.68618  4.42225  2.77519  2.73123  3.46354  2.40513  3.72494  3.29354  2.67741  2.69355  4.24690  2.90347  2.73739  3.18146  2.89801  2.37887  2.77519  2.98518  4.58477  3.61503
          0.02762  3.99887  4.72121  0.61958  0.77255  0.52216  0.89953
      7   2.95363  5.34692  1.02376  2.18354  4.67271  3.21283  3.85630  4.26916  2.92642  3.83260  4.73060  2.59819  3.87095  3.05442  3.50693  2.87140  3.28211  3.85003  5.91343  4.43330     51 - -
          2.68618  4.42225  2.77519  2.73123  3.46354  2.40513  3.72494  3.29354  2.67741  2.69355  4.24690  2.90347  2.73739  3.18146  2.89801  2.37887  2.77519  2.98518  4.58477  3.61503
          0.02762  3.99887  4.72121  0.61958  0.77255  0.52216  0.89953
      8   2.47442  4.33813  3.30925  2.80340  3.67998  2.96316  3.82673  3.03580  2.76528  2.10481  3.62303  3.19454  3.13463  3.09715  3.13630  2.18188  2.77707  2.64047  5.08473  3.83202     52 - -
          2.68618  4.42225  2.77519  2.73123  3.46354  2.40513  3.72494  3.29354  2.67741  2.69355  4.24690  2.90347  2.73739  3.18146  2.89801  2.37887  2.77519  2.98518  4.58477  3.61503
          0.02762  3.99887  4.72121  0.61958  0.77255  0.52216  0.89953
      9   2.39989  5.08411  2.46445  1.75784  4.45572  3.05486  3.69936  3.90995  2.56171  3.46160  4.27847  2.05203  3.81004  2.85156  3.05522  2.69934  3.00664  3.51730  5.65114  4.24897     53 - -
          2.68618  4.42225  2.77519  2.73123  3.46354  2.40513  3.72494  3.29354  2.67741  2.69355  4.24690  2.90347  2.73739  3.18146  2.89801  2.37887  2.77519  2.98518  4.58477  3.61503
          0.02762  3.99887  4.72121  0.61958  0.77255  0.46366  0.99149
     10   2.58402  4.64834  2.41092  2.50746  3.85939  3.43287  3.65921  3.23090  2.41148  2.88793  2.87430  3.00726  3.82957  2.84358  2.82938  2.65921  2.70012  2.63939  5.18444  3.88027     54 - -
          2.68618  4.42225  2.77519  2.73123  3.46354  2.40513  3.72494  3.29354  2.67741  2.69355  4.24690  2.90347  2.73739  3.18146  2.89801  2.37887  2.77519  2.98518  4.58477  3.61503
          0.02665  4.03401  4.75636  0.61958  0.77255  0.48576  0.95510
     11   2.35186  4.33258  3.20079  2.92608  4.28407  3.04592  4.09390  3.74136  3.01002  3.40173  4.24416  3.21471  1.92670  3.33574  3.35980  1.48690  2.80289  3.24163  5.60428  4.34017     55 - -
          2.68618  4.42225  2.77519  2.73123  3.46354  2.40513  3.72494  3.29354  2.67741  2.69355  4.24690  2.90347  2.73739  3.18146  2.89801  2.37887  2.77519  2.98518  4.58477  3.61503
          0.05116  4.03401  3.43677  0.61958  0.77255  0.48576  0.95510
     12   2.59491  4.80403  2.91823  2.44270  4.18438  2.73803  3.65054  3.61308  2.38836  3.07261  4.00059  2.40135  3.79968  2.79825  2.34573  2.30844  2.85710  3.25145  5.39552  4.06506     56 - -
          2.68618  4.42225  2.77519  2.73123  3.46354  2.40513  3.72494  3.29354  2.67741  2.69355  4.24690  2.90347  2.73739  3.18146  2.89801  2.37887  2.77519  2.98518  4.58477  3.61503
          0.02730  4.01016  4.73250  0.61958  0.77255  0.51075  0.91641
     13   2.31177  4.26654  3.18844  3.04500  4.40853  1.13096  4.24860  3.90087  3.24660  3.58239  4.42587  3.26488  3.72927  3.53089  3.55737  2.12706  2.81088  3.32025  5.72610  4.49010     57 - -
          2.68618  4.42225  2.77519  2.73123  3.46354  2.40513  3.72494  3.29354  2.67741  2.69355  4.24690  2.90347  2.73739  3.18146  2.89801  2.37887  2.77519  2.98518  4.58477  3.61503
          0.02730  4.01016  4.73250  0.61958  0.77255  0.47045  0.98008
     14   2.76556  5.27801  2.21817  1.92769  4.58819  3.30827  3.65159  4.07523  2.13608  3.56333  4.34946  2.09354  3.81145  2.61569  2.98417  2.69732  3.01490  3.65410  5.71044  4.27560     58 - -
          2.68618  4.42225  2.77519  2.73123  3.46354  2.40513  3.72494  3.29354  2.67741  2.69355  4.24690  2.90347  2.73739  3.18146  2.89801  2.37887  2.77519  2.98518  4.58477  3.61503
          0.02665  4.03401  4.75636  0.61958  0.77255  0.48576  0.95510
     15   2.33606  3.59573  3.10907  2.10694  3.63193  3.39723  3.69474  3.20691  2.55630  2.86653  3.71287  3.04522  3.51027  2.89438  2.98771  2.38399  2.66940  2.91522  5.16303  3.87111     59 - -
          2.68618  4.42225  2.77519  2.73123  3.46354  2.40513  3.72494  3.29354  2.67741  2.69355  4.24690  2.90347  2.73739  3.18146  2.89801  2.37887  2.77519  2.98518  4.58477  3.61503
          0.02665  4.03401  4.75636  0.61958  0.77255  0.48576  0.95510
     16   2.60102  4.46338  3.21794  2.60742  2.58580  3.49704  3.54551  3.00124  2.65020  2.58746  3.56103  3.14861  2.61749  2.83399  3.03454  2.74899  2.83472  2.75695  4.95578  3.64851     60 - -
          2.68618  4.42225  2.77519  2.73123  3.46354  2.40513  3.72494  3.29354  2.67741  2.69355  4.24690  2.90347  2.73739  3.18146  2.89801  2.37887  2.77519  2.98518  4.58477  3.61503
          0.02665  4.03401  4.75636  0.61958  0.77255  0.48576  0.95510
     17   2.75576  5.21016  2.18796  2.21313  4.50790  2.62622  3.33103  3.99105  2.52763  3.50803  4.30658  1.93945  3.81315  2.61295  3.04480  2.69977  3.01130  3.58868  5.67628  4.24833     61 - -
          2.68618  4.42225  2.77519  2.73123  3.46354  2.40513  3.72494  3.29354  2.67741  2.69355  4.24690  2.90347  2.73739  3.18146  2.89801  2.37887  2.77519  2.98518  4.58477  3.61503
          0.02665  4.03401  4.75636  0.61958  0.77255  0.48576  0.95510
     18   2.59457  4.82401  2.76402  2.02177  4.24701  2.94058  3.69417  3.68099  2.51843  3.26338  4.07157  2.90607  2.52920  2.84632  2.98530  2.34528  2.62026  3.30174  5.47946  4.12669     62 - -
          2.68634  4.42241  2.77536  2.73088  3.46370  2.40476  3.72484  3.29370  2.67757  2.69354  4.24706  2.90347  2.73738  3.18141  2.89766  2.37896  2.77536  2.98534  4.58493  3.61519
          0.38751  1.39725  2.60401  1.31449  0.31281  0.48576  0.95510
     19   2.45120  4.60334  3.04474  2.61210  4.14704  2.98367  3.75343  3.55395  2.46832  3.16690  4.00545  3.04759  2.07681  2.93376  2.29659  2.62219  2.85533  3.18364  5.38736  4.10628     73 - -
          2.68618  4.42225  2.77519  2.73123  3.46354  2.40513  3.72494  3.29354  2.67741  2.69355  4.24690  2.90347  2.73739  3.18146  2.89801  2.37887  2.77519  2.98518  4.58477  3.61503
          0.02854  3.96640  4.68874  0.61958  0.77255  0.55358  0.85540
     20   2.72048  5.00775  2.91421  1.94112  4.31699  3.43248  3.58731  3.73753  2.19128  3.02985  4.07782  2.93213  3.84042  2.33466  2.20874  2.71168  2.93925  3.38673  5.42287  4.10487     74 - -
          2.68618  4.42225  2.77519  2.73123  3.46354  2.40513  3.72494  3.29354  2.67741  2.69355  4.24690  2.90347  2.73739  3.18146  2.89801  2.37887  2.77519  2.98518  4.58477  3.61503
          0.02854  3.96640  4.68874  0.61958  0.77255  0.55358  0.85540
     21   1.97189  4.48007  2.92598  2.42851  4.17212  2.52136  3.85112  3.58419  2.73954  3.22355  4.05211  3.02455  3.74247  3.04979  3.16062  1.85443  2.79869  3.16876  5.47102  4.17527     75 - -
          2.68618  4.42225  2.77519  2.73123  3.46354  2.40513  3.72494  3.29354  2.67741  2.69355  4.24690  2.90347  2.73739  3.18146  2.89801  2.37887  2.77519  2.98518  4.58477  3.61503
          0.02854  3.96640  4.68874  0.61958  0.77255  0.55358  0.85540
     22   1.77566  3.62467  3.41593  2.97290  4.03707  3.04181  4.01217  3.42253  2.94974  3.11683  3.95521  2.75575  3.70566  3.26455  3.30282  1.67786  2.69084  2.99304  5.39459  4.15840     76 - -
          2.68618  4.42225  2.77519  2.73123  3.46354  2.40513  3.72494  3.29354  2.67741  2.69355  4.24690  2.90347  2.73739  3.18146  2.89801  2.37887  2.77519  2.98518  4.58477  3.61503
          0.02854  3.96640  4.68874  0.61958  0.77255  0.55358  0.85540
     23   2.54519  3.97862  2.91831  2.18482  4.04558  1.95471  3.74327  3.43268  2.51278  3.08244  3.92623  2.99971  3.79639  2.93284  2.97883  2.62491  2.84605  3.09345  5.34082  4.03930     77 - -
          2.68618  4.42225  2.77519  2.73123  3.46354  2.40513  3.72494  3.29354  2.67741  2.69355  4.24690  2.90347  2.73739  3.18146  2.89801  2.37887  2.77519  2.98518  4.58477  3.61503
          0.02854  3.96640  4.68874  0.61958  0.77255  0.55358  0.85540
     24   2.54897  4.75246  2.29404  2.38745  4.23211  2.98364  3.70514  3.66522  2.55861  3.25776  4.06844  2.89300  3.00004  2.86400  3.03334  2.47828  2.12197  3.27518  5.47924  4.12801     78 - -
          2.68618  4.42225  2.77519  2.73123  3.46354  2.40513  3.72494  3.29354  2.67741  2.69355  4.24690  2.90347  2.73739  3.18146  2.89801  2.37887  2.77519  2.98518  4.58477  3.61503
          0.02854  3.96640  4.68874  0.61958  0.77255  0.55358  0.85540
     25   2.93415  5.48863  1.57623  1.41904  4.77528  3.21390  3.75536  4.28843  2.76718  3.79734  4.65292  2.68072  3.83349  2.92251  3.35656  2.82012  3.22223  3.86712  5.94954  4.45321     79 - -
          2.68618  4.42225  2.77519  2.73123  3.46354  2.40513  3.72494  3.29354  2.67741  2.69355  4.24690  2.90347  2.73739  3.18146  2.89801  2.37887  2.77519  2.98518  4.58477  3.61503
          0.02854  3.96640  4.68874  0.61958  0.77255  0.55358  0.85540
     26   1.37789  4.14360  3.41916  3.14024  4.22809  2.93415  4.20265  3.57205  3.18551  3.32418  4.17837  3.29190  3.68157  3.48384  3.48832  1.61560  2.69706  3.07026  5.59464  4.37322     80 - -
          2.68618  4.42225  2.77519  2.73123  3.46354  2.40513  3.72494  3.29354  2.67741  2.69355  4.24690  2.90347  2.73739  3.18146  2.89801  2.37887  2.77519  2.98518  4.58477  3.61503
          0.02854  3.96640  4.68874  0.61958  0.77255  0.44558  1.02292
     27   2.68110  4.51093  3.31377  2.64088  3.66178  3.54497  3.76782  3.00259  2.53176  1.71060  3.59495  3.22124  3.62329  3.02313  2.53380  2.83944  2.91395  2.78092  5.05642  3.81147     81 - -
          2.68618  4.42225  2.77519  2.73123  3.46354  2.40513  3.72494  3.29354  2.67741  2.69355  4.24690  2.90347  2.73739  3.18146  2.89801  2.37887  2.77519  2.98518  4.58477  3.61503
          0.02665  4.03401  4.75636  0.61958  0.77255  0.48576  0.95510
     28   2.70926  5.04138  2.32458  2.28598  4.42988  1.99293  3.70803  3.89553  2.56280  3.44440  4.25572  2.24441  3.81426  2.85901  2.82760  2.68871  2.98800  3.49871  5.63008  4.23497     82 - -
          2.68618  4.42225  2.77519  2.73123  3.46354  2.40513  3.72494  3.29354  2.67741  2.69355  4.24690  2.90347  2.73739  3.18146  2.89801  2.37887  2.77519  2.98518  4.58477  3.61503
          0.05985  4.03401  3.20918  0.61958  0.77255  0.48576  0.95510
     29   2.75421  5.12793  2.73348  2.04610  4.46262  3.39390  3.61016  3.90067  1.67551  3.40177  4.20293  2.74719  3.38884  2.59886  2.64683  2.71947  2.98215  3.52006  5.54109  4.19197     83 - -
          2.68618  4.42225  2.77519  2.73123  3.46354  2.40513  3.72494  3.29354  2.67741  2.69355  4.24690  2.90347  2.73739  3.18146  2.89801  2.37887  2.77519  2.98518  4.58477  3.61503
          0.02754  4.00170  4.72405  0.61958  0.77255  0.51932  0.90369
     30   2.86397  5.37055  1.96781  1.41743  4.68951  2.53109  3.73495  4.18800  2.69587  3.69857  4.52700  2.71716  3.82896  2.89199  3.26047  2.77540  3.14432  3.76816  5.86422  4.39381     84 - -
          2.68618  4.42225  2.77519  2.73123  3.46354  2.40513  3.72494  3.29354  2.67741  2.69355  4.24690  2.90347  2.73739  3.18146  2.89801  2.37887  2.77519  2.98518  4.58477  3.61503
          0.02754  4.00170  4.72405  0.61958  0.77255  0.51932  0.90369
     31   2.37329  3.95465  3.33747  2.82343  3.73108  3.31444  3.84257  3.07599  2.74796  2.46929  3.67437  3.20314  3.82910  2.93292  3.11047  1.71290  2.78185  2.78746  5.12999  3.87205     85 - -
          2.68618  4.42225  2.77519  2.73123  3.46354  2.40513  3.72494  3.29354  2.67741  2.69355  4.24690  2.90347  2.73739  3.18146  2.89801  2.37887  2.77519  2.98518  4.58477  3.61503
          0.02754  4.00170  4.72405  0.61958  0.77255  0.51932  0.90369
     32   2.44748  5.04952  2.45933  2.15824  4.33917  2.73375  2.75492  3.79564  2.41448  3.33305  4.12271  2.81848  3.78569  2.48239  2.90425  2.63246  2.90142  3.41422  5.51692  4.12509     86 - -
          2.68618  4.42225  2.77519  2.73123  3.46354  2.40513  3.72494  3.29354  2.67741  2.69355  4.24690  2.90347  2.73739  3.18146  2.89801  2.37887  2.77519  2.98518  4.58477  3.61503
          0.02754  4.00170  4.72405  0.61958  0.77255  0.51932  0.90369
     33   2.85784  5.13435  2.42074  1.17818  4.57850  2.59269  3.82255  4.04886  2.72554  3.61836  4.48304  2.85518  3.86774  3.00253  3.19889  2.82487  3.16442  3.65439  5.75265  4.38563     87 - -
          2.68618  4.42225  2.77519  2.73123  3.46354  2.40513  3.72494  3.29354  2.67741  2.69355  4.24690  2.90347  2.73739  3.18146  2.89801  2.37887  2.77519  2.98518  4.58477  3.61503
          0.02754  4.00170  4.72405  0.61958  0.77255  0.51932  0.90369
     34   2.41815  4.32743  3.37488  2.80506  3.47025  3.51933  3.76113  2.64002  2.73110  2.45960  3.09143  3.22684  3.72640  3.06419  2.36148  2.69103  2.79329  2.52136  4.44506  3.65983     88 - -
          2.68618  4.42225  2.77519  2.73123  3.46354  2.40513  3.72494  3.29354  2.67741  2.69355  4.24690  2.90347  2.73739  3.18146  2.89801  2.37887  2.77519  2.98518  4.58477  3.61503
          0.02754  4.00170  4.72405  0.61958  0.77255  0.46534  0.98865
     35   2.39001  3.86660  3.77508  3.26241  3.22834  3.42919  3.93667  2.84233  3.08888  2.56362  3.50852  3.48940  3.95114  3.42694  3.34056  2.57062  2.84644  2.60367  1.80927  3.38481     89 - -
          2.68618  4.42225  2.77519  2.73123  3.46354  2.40513  3.72494  3.29354  2.67741  2.69355  4.24690  2.90347  2.73739  3.18146  2.89801  2.37887  2.77519  2.98518  4.58477  3.61503
          0.02665  4.03401  4.75636  0.61958  0.77255  0.48576  0.95510
     36   2.65086  4.93633  2.74343  2.35589  4.27111  2.89281  3.31785  3.71451  2.27336  3.27586  4.08132  2.36019  3.80744  2.79344  2.87996  2.03278  2.90488  3.34675  5.47257  4.11229     90 - -
          2.68618  4.42225  2.77519  2.73123  3.46354  2.40513  3.72494  3.29354  2.67741  2.69355  4.24690  2.90347  2.73739  3.18146  2.89801  2.37887  2.77519  2.98518  4.58477  3.61503
          0.02665  4.03401  4.75636  0.61958  0.77255  0.48576  0.95510
     37   2.74705  5.07306  2.83671  2.31959  4.40480  3.42416  3.61598  3.83216  1.92339  3.34791  4.15422  2.91997  2.75638  2.08414  2.61705  2.72695  2.97246  3.46507  5.49757  4.16559     91 - -
          2.68618  4.42225  2.77519  2.73123  3.46354  2.40513  3.72494  3.29354  2.67741  2.69355  4.24690  2.90347  2.73739  3.18146  2.89801  2.37887  2.77519  2.98518  4.58477  3.61503
          0.02665  4.03401  4.75636  0.61958  0.77255  0.48576  0.95510
     38   2.75446  5.26105  2.05416  1.78837  4.57007  3.30768  3.64894  4.05590  2.14184  3.54815  4.33307  2.77028  3.80772  2.61560  2.98987  2.47121  3.00386  3.63637  5.69875  4.26462     92 - -
          2.68618  4.42225  2.77519  2.73123  3.46354  2.40513  3.72494  3.29354  2.67741  2.69355  4.24690  2.90347  2.73739  3.18146  2.89801  2.37887  2.77519  2.98518  4.58477  3.61503
          0.02665  4.03401  4.75636  0.61958  0.77255  0.48576  0.95510
     39   2.55246  3.57518  3.68702  3.14502  1.99595  3.00764  3.46646  2.71153  3.06396  2.43371  3.34965  3.44447  3.96406  3.34264  3.34345  2.71551  2.81443  2.49247  4.69365  3.38175     93 - -
          2.68618  4.42225  2.77519  2.73123  3.46354  2.40513  3.72494  3.29354  2.67741  2.69355  4.24690  2.90347  2.73739  3.18146  2.89801  2.37887  2.77519  2.98518  4.58477  3.61503
          0.02665  4.03401  4.75636  0.61958  0.77255  0.48576  0.95510
     40   2.71450  5.05025  2.98957  2.35972  4.38663  3.45512  2.87256  3.81192  2.05467  3.31613  4.10948  2.94445  3.21477  2.37921  2.11593  2.69854  2.92950  3.44053  5.45324  4.13072     94 - -
          2.68618  4.42225  2.77519  2.73123  3.46354  2.40513  3.72494  3.29354  2.67741  2.69355  4.24690  2.90347  2.73739  3.18146  2.89801  2.37887  2.77519  2.98518  4.58477  3.61503
          0.02665  4.03401  4.75636  0.61958  0.77255  0.48576  0.95510
     41   2.79014  4.64660  3.43395  2.85063  3.72904  3.61981  3.74876  3.11635  2.35425  1.74993  3.66304  3.26391  4.00239  2.69034  2.14315  2.92464  3.00706  2.92129  5.10464  3.85636     95 - -
          2.68618  4.42225  2.77519  2.73123  3.46354  2.40513  3.72494  3.29354  2.67741  2.69355  4.24690  2.90347  2.73739  3.18146  2.89801  2.37887  2.77519  2.98518  4.58477  3.61503
          0.02665  4.03401  4.75636  0.61958  0.77255  0.48576  0.95510
     42   2.83891  4.93590  3.10935  2.64065  4.10387  3.52064  3.68676  3.59715  2.22589  2.88716  4.04491  3.10169  3.95360  1.50552  2.40272  2.87312  3.06834  3.31913  5.32624  4.01624     96 - -
          2.68618  4.42225  2.77519  2.73123  3.46354  2.40513  3.72494  3.29354  2.67741  2.69355  4.24690  2.90347  2.73739  3.18146  2.89801  2.37887  2.77519  2.98518  4.58477  3.61503
          0.02665  4.03401  4.75636  0.61958  0.77255  0.48576  0.95510
     43   2.58527  4.74379  2.92956  2.51416  4.25729  2.13735  3.72488  3.68861  2.45469  3.26812  4.08434  2.69202  3.80963  2.88365  2.24588  2.35286  2.88445  3.30062  5.46468  4.14947     97 - -
          2.68618  4.42225  2.77519  2.73123  3.46354  2.40513  3.72494  3.29354  2.67741  2.69355  4.24690  2.90347  2.73739  3.18146  2.89801  2.37887  2.77519  2.98518  4.58477  3.61503
          0.02665  4.03401  4.75636  0.61958  0.77255  0.48576  0.95510
     44   2.70779  4.83188  3.11198  2.58848  4.19767  3.45262  3.67223  3.34279  1.45385  3.15184  4.00612  3.05677  3.55476  2.82776  2.58331  2.75315  2.68363  3.21949  5.37429  4.09521     98 - -
          2.68618  4.42225  2.77519  2.73123  3.46354  2.40513  3.72494  3.29354  2.67741  2.69355  4.24690  2.90347  2.73739  3.18146  2.89801  2.37887  2.77519  2.98518  4.58477  3.61503
          0.02665  4.03401  4.75636  0.61958  0.77255  0.48576  0.95510
     45   2.56386  3.88504  2.66337  2.66890  3.35574  3.48170  3.71707  2.97956  2.64296  2.31122  3.53815  3.12914  3.86753  2.86380  3.04819  2.55550  2.62294  2.72991  5.00044  3.44439     99 - -
          2.68618  4.42225  2.77519  2.73123  3.46354  2.40513  3.72494  3.29354  2.67741  2.69355  4.24690  2.90347  2.73739  3.18146  2.89801  2.37887  2.77519  2.98518  4.58477  3.61503
          0.02665  4.03401  4.75636  0.61958  0.77255  0.48576  0.95510
     46   1.96420  4.18676  3.57815  3.11562  3.81431  3.00120  4.06043  3.06917  3.07815  2.87403  3.75771  3.35301  3.80153  3.37431  3.40020  2.01477  2.53482  1.89606  5.23968  4.02236    100 - -
          2.68618  4.42225  2.77519  2.73123  3.46354  2.40513  3.72494  3.29354  2.67741  2.69355  4.24690  2.90347  2.73739  3.18146  2.89801  2.37887  2.77519  2.98518  4.58477  3.61503
          0.02665  4.03401  4.75636  0.61958  0.77255  0.48576  0.95510
     47   2.74078  5.17337  1.98726  1.93853  4.47438  3.14972  3.66744  3.94179  2.52754  3.47141  4.27143  2.78510  3.81056  2.68085  3.04512  2.69173  2.20568  3.54722  5.65237  4.23265    101 - -
          2.68618  4.42225  2.77519  2.73123  3.46354  2.40513  3.72494  3.29354  2.67741  2.69355  4.24690  2.90347  2.73739  3.18146  2.89801  2.37887  2.77519  2.98518  4.58477  3.61503
          0.02665  4.03401  4.75636  0.61958  0.77255  0.48576  0.95510
     48   2.60754  4.85423  1.98379  2.36370  4.37569  3.23714  3.74737  3.82093  2.62006  3.39983  4.20841  2.88047  3.53661  2.90392  3.11013  1.85233  2.58251  3.40632  5.60379  4.22973    102 - -
          2.68618  4.42225  2.77519  2.73123  3.46354  2.40513  3.72494  3.29354  2.67741  2.69355  4.24690  2.90347  2.73739  3.18146  2.89801  2.37887  2.77519  2.98518  4.58477  3.61503
          0.02665  4.03401  4.75636  0.61958  0.77255  0.48576  0.95510
     49   2.53898  4.66115  2.88044  2.53759  4.25703  3.22877  3.79462  3.69645  2.60027  3.29951  4.12151  2.12455  3.79306  2.96946  2.87681  1.73842  2.71908  3.28854  5.50647  4.18492    103 - -
          2.68618  4.42225  2.77519  2.73123  3.46354  2.40513  3.72494  3.29354  2.67741  2.69355  4.24690  2.90347  2.73739  3.18146  2.89801  2.37887  2.77519  2.98518  4.58477  3.61503
          0.11392  4.03401  2.40831  0.61958  0.77255  0.48576  0.95510
     50   2.74767  4.95747  2.75068  2.41474  4.04535  3.37716  2.39899  3.72045  2.35366  3.26833  4.11597  2.01501  3.85353  2.82525  2.62254  2.74931  2.99585  3.37902  5.31101  3.90618    104 - -
          2.68618  4.42225  2.77519  2.73123  3.46354  2.40513  3.72494  3.29354  2.67741  2.69355  4.24690  2.90347  2.73739  3.18146  2.89801  2.37887  2.77519  2.98518  4.58477  3.61503
          0.02905  3.94914  4.67149  0.61958  0.77255  0.48893  0.95007
     51   2.48880  4.48292  3.15097  2.80105  4.14959  3.18369  3.90946  3.62581  2.65384  3.26112  4.12662  3.16066  3.80597  3.12973  2.56623  1.30371  2.87387  3.21594  5.43926  4.15193    105 - -
          2.68618  4.42225  2.77519  2.73123  3.46354  2.40513  3.72494  3.29354  2.67741  2.69355  4.24690  2.90347  2.73739  3.18146  2.89801  2.37887  2.77519  2.98518  4.58477  3.61503
          0.02758  4.00017  4.72252  0.61958  0.77255  0.52085  0.90143
     52   3.06669  5.19927  2.54788  0.85660  4.56220  3.35967  3.95955  4.04167  2.85648  3.63898  4.60898  3.01174  3.97080  3.17356  3.27737  3.03706  3.37242  3.71294  5.70974  4.43393    106 - -
          2.68618  4.42225  2.77519  2.73123  3.46354  2.40513  3.72494  3.29354  2.67741  2.69355  4.24690  2.90347  2.73739  3.18146  2.89801  2.37887  2.77519  2.98518  4.58477  3.61503
          0.02758  4.00017  4.72252  0.61958  0.77255  0.52085  0.90143
     53   2.86367  5.03718  2.86357  2.51688  4.03055  3.45943  2.92053  3.79329  2.28854  3.30050  4.18498  3.00806  3.92750  1.52608  2.60212  2.86136  3.09945  3.47113  5.28824  3.88476    107 - -
          2.68618  4.42225  2.77519  2.73123  3.46354  2.40513  3.72494  3.29354  2.67741  2.69355  4.24690  2.90347  2.73739  3.18146  2.89801  2.37887  2.77519  2.98518  4.58477  3.61503
          0.02758  4.00017  4.72252  0.61958  0.77255  0.52085  0.90143
     54   2.87834  5.15456  2.60402  2.09765  4.44711  3.37966  3.70633  3.90866  2.38061  3.43298  4.30635  2.90247  3.89625  1.49410  2.73950  2.84555  3.12806  3.56467  5.58588  4.24156    108 - -
          2.68618  4.42225  2.77519  2.73123  3.46354  2.40513  3.72494  3.29354  2.67741  2.69355  4.24690  2.90347  2.73739  3.18146  2.89801  2.37887  2.77519  2.98518  4.58477  3.61503
          0.02758  4.00017  4.72252  0.61958  0.77255  0.52085  0.90143
     55   3.13083  5.27373  0.75084  2.42260  4.66886  3.31103  4.04924  4.28696  3.15842  3.87318  4.85556  2.98480  3.97301  3.28966  3.69082  3.07982  3.47265  3.91305  5.81228  4.52260    109 - -
          2.68618  4.42225  2.77519  2.73123  3.46354  2.40513  3.72494  3.29354  2.67741  2.69355  4.24690  2.90347  2.73739  3.18146  2.89801  2.37887  2.77519  2.98518  4.58477  3.61503
          0.02758  4.00017  4.72252  0.61958  0.77255  0.52085  0.90143
     56   2.83421  4.80806  3.37487  2.76461  4.10640  3.54577  3.63794  3.56964  2.08026  3.13479  4.00800  3.16927  3.94478  2.82107  1.33087  2.89125  3.05220  3.28105  5.19256  3.99547    110 - -
          2.68618  4.42225  2.77519  2.73123  3.46354  2.40513  3.72494  3.29354  2.67741  2.69355  4.24690  2.90347  2.73739  3.18146  2.89801  2.37887  2.77519  2.98518  4.58477  3.61503
          0.02758  4.00017  4.72252  0.61958  0.77255  0.46443  0.99019
     57   2.81274  5.11443  2.49836  2.21329  4.37048  3.32300  3.27248  3.90509  2.53583  3.45450  4.29666  1.51049  3.86315  2.89265  2.97064  2.67516  3.08157  3.53785  5.59211  4.19011    111 - -
          2.68618  4.42225  2.77519  2.73123  3.46354  2.40513  3.72494  3.29354  2.67741  2.69355  4.24690  2.90347  2.73739  3.18146  2.89801  2.37887  2.77519  2.98518  4.58477  3.61503
          0.02665  4.03401  4.75636  0.61958  0.77255  0.48576  0.95510
     58   3.10137  5.19540  3.53970  2.84987  4.66365  3.70453  3.62955  4.00351  1.46028  3.43625  4.31272  3.23926  4.06868  2.76476  1.34477  3.09679  3.26117  3.68915  5.46699  4.31394    112 - -
          2.68618  4.42225  2.77519  2.73123  3.46354  2.40513  3.72494  3.29354  2.67741  2.69355  4.24690  2.90347  2.73739  3.18146  2.89801  2.37887  2.77519  2.98518  4.58477  3.61503
          0.02665  4.03401  4.75636  0.61958  0.77255  0.48576  0.95510
     59   2.71863  4.27733  3.99536  3.45821  3.46244  3.77051  4.25081  2.20458  3.35117  2.25509  2.83210  3.74755  4.19794  3.65016  3.62190  3.09582  2.16714  1.53659  5.10335  3.89827    113 - -
          2.68618  4.42225  2.77519  2.73123  3.46354  2.40513  3.72494  3.29354  2.67741  2.69355  4.24690  2.90347  2.73739  3.18146  2.89801  2.37887  2.77519  2.98518  4.58477  3.61503
          0.02665  4.03401  4.75636  0.61958  0.77255  0.48576  0.95510
     60   2.52041  4.38155  3.41716  2.98778  3.09498  3.32436  3.93064  3.08890  2.94863  2.67722  3.77299  3.31498  3.89613  3.28543  3.28960  1.38010  2.87647  2.82003  5.00102  3.58678    114 - -
          2.68618  4.42225  2.77519  2.73123  3.46354  2.40513  3.72494  3.29354  2.67741  2.69355  4.24690  2.90347  2.73739  3.18146  2.89801  2.37887  2.77519  2.98518  4.58477  3.61503
          0.02665  4.03401  4.75636  0.61958  0.77255  0.48576  0.95510
     61   3.09971  5.23550  2.56726  0.81570  4.60329  3.38433  3.98884  4.08973  2.89037  3.68213  4.65200  3.03605  3.99748  3.20301  3.31381  3.06740  3.40615  3.75800  5.74439  4.47025    115 - -
          2.68618  4.42225  2.77519  2.73123  3.46354  2.40513  3.72494  3.29354  2.67741  2.69355  4.24690  2.90347  2.73739  3.18146  2.89801  2.37887  2.77519  2.98518  4.58477  3.61503
          0.02665  4.03401  4.75636  0.61958  0.77255  0.48576  0.95510
     62   3.09971  5.23550  2.56726  0.81570  4.60329  3.38433  3.98884  4.08973  2.89037  3.68213  4.65200  3.03605  3.99748  3.20301  3.31381  3.06740  3.40615  3.75800  5.74439  4.47025    116 - -
          2.68618  4.42225  2.77519  2.73123  3.46354  2.40513  3.72494  3.29354  2.67741  2.69355  4.24690  2.90347  2.73739  3.18146  2.89801  2.37887  2.77519  2.98518  4.58477  3.61503
          0.02665  4.03401  4.75636  0.61958  0.77255  0.48576  0.95510
     63   3.34059  4.75655  4.44822  4.09155  3.20428  4.18577  4.69681  2.42000  3.85772  0.69912  3.18169  4.35130  4.59511  4.18720  4.00624  3.77960  3.62848  2.49876  5.13933  3.89903    117 - -
          2.68618  4.42225  2.77519  2.73123  3.46354  2.40513  3.72494  3.29354  2.67741  2.69355  4.24690  2.90347  2.73739  3.18146  2.89801  2.37887  2.77519  2.98518  4.58477  3.61503
          0.02665  4.03401  4.75636  0.61958  0.77255  0.48576  0.95510
     64   2.68627  4.19408  3.98206  3.40447  3.24195  3.78223  4.08236  1.97441  3.28558  2.03970  2.34879  3.68952  4.13739  3.55118  3.16307  3.06635  2.74920  2.05564  4.83958  3.65191    118 - -
          2.68618  4.42225  2.77519  2.73123  3.46354  2.40513  3.72494  3.29354  2.67741  2.69355  4.24690  2.90347  2.73739  3.18146  2.89801  2.37887  2.77519  2.98518  4.58477  3.61503
          0.02665  4.03401  4.75636  0.61958  0.77255  0.48576  0.95510
     65   2.66592  4.36836  3.57916  3.07546  3.50511  3.58267  3.95939  2.68677  2.68443  2.39123  1.77267  3.43183  4.02502  3.28280  3.12912  2.91084  2.61013  2.51451  5.02971  3.80849    119 - -
          2.68618  4.42225  2.77519  2.73123  3.46354  2.40513  3.72494  3.29354  2.67741  2.69355  4.24690  2.90347  2.73739  3.18146  2.89801  2.37887  2.77519  2.98518  4.58477  3.61503
          0.02665  4.03401  4.75636  0.61958  0.77255  0.48576  0.95510
     66   2.98889  4.41803  4.53236  4.09830  3.58873  4.13400  4.85066  1.81481  3.94724  2.17321  3.46519  4.29491  4.58168  4.27501  4.16085  3.55700  3.30155  0.93128  5.48871  4.22689    120 - -
          2.68618  4.42225  2.77519  2.73123  3.46354  2.40513  3.72494  3.29354  2.67741  2.69355  4.24690  2.90347  2.73739  3.18146  2.89801  2.37887  2.77519  2.98518  4.58477  3.61503
          0.02665  4.03401  4.75636  0.61958  0.77255  0.48576  0.95510
     67   2.93714  4.43813  4.34661  4.01741  3.67292  3.88832  4.79273  2.05581  3.88767  2.33360  3.61610  4.18056  4.44178  4.23705  4.08422  3.40413  3.29599  0.84323  5.48377  4.22427    121 - -
          2.68618  4.42225  2.77519  2.73123  3.46354  2.40513  3.72494  3.29354  2.67741  2.69355  4.24690  2.90347  2.73739  3.18146  2.89801  2.37887  2.77519  2.98518  4.58477  3.61503
          0.02665  4.03401  4.75636  0.61958  0.77255  0.48576  0.95510
     68   2.94296  5.09521  3.22238  2.68172  4.44759  3.57930  3.64694  3.87938  2.04188  3.35249  4.22315  3.12628  3.98601  1.68075  1.74389  2.94484  3.14413  3.55573  5.44190  4.20267    122 - -
          2.68618  4.42225  2.77519  2.73123  3.46354  2.40513  3.72494  3.29354  2.67741  2.69355  4.24690  2.90347  2.73739  3.18146  2.89801  2.37887  2.77519  2.98518  4.58477  3.61503
          0.02665  4.03401  4.75636  0.61958  0.77255  0.48576  0.95510
     69   3.09971  5.23550  2.56726  0.81570  4.60329  3.38433  3.98884  4.08973  2.89037  3.68213  4.65200  3.03605  3.99748  3.20301  3.31381  3.06740  3.40615  3.75800  5.74439  4.47025    123 - -
          2.68618  4.42225  2.77519  2.73123  3.46354  2.40513  3.72494  3.29354  2.67741  2.69355  4.24690  2.90347  2.73739  3.18146  2.89801  2.37887  2.77519  2.98518  4.58477  3.61503
          0.02665  4.03401  4.75636  0.61958  0.77255  0.48576  0.95510
     70   3.10312  4.62793  4.22628  3.83469  3.28815  3.95639  4.53254  2.48031  3.59309  1.86090  1.09912  4.09140  4.42030  3.96574  3.77888  3.46781  3.41287  2.50459  5.14889  3.92356    124 - -
          2.68618  4.42225  2.77519  2.73123  3.46354  2.40513  3.72494  3.29354  2.67741  2.69355  4.24690  2.90347  2.73739  3.18146  2.89801  2.37887  2.77519  2.98518  4.58477  3.61503
          0.02665  4.03401  4.75636  0.61958  0.77255  0.48576  0.95510
     71   2.91053  4.95657  3.25416  2.77678  4.31440  3.54135  3.74147  3.63865  1.10910  3.24497  4.18776  3.19644  4.00385  2.90913  2.40700  2.95720  3.15638  3.13701  5.43403  4.18525    125 - -
          2.68618  4.42225  2.77519  2.73123  3.46354  2.40513  3.72494  3.29354  2.67741  2.69355  4.24690  2.90347  2.73739  3.18146  2.89801  2.37887  2.77519  2.98518  4.58477  3.61503
          0.02665  4.03401  4.75636  0.61958  0.77255  0.48576  0.95510
     72   2.87979  4.96196  3.16340  2.71999  4.43059  3.49850  3.73099  3.74401  1.14586  3.33270  4.23381  3.14991  3.97517  2.88994  2.41379  2.91711  2.82787  3.42456  5.49043  4.25664    126 - -
          2.68618  4.42225  2.77519  2.73123  3.46354  2.40513  3.72494  3.29354  2.67741  2.69355  4.24690  2.90347  2.73739  3.18146  2.89801  2.37887  2.77519  2.98518  4.58477  3.61503
          0.02665  4.03401  4.75636  0.61958  0.77255  0.48576  0.95510
     73   3.05842  4.71863  3.59435  3.22139  2.42657  3.81839  3.10820  3.33292  3.09932  2.85529  3.89828  3.50167  4.23895  3.44285  3.36807  2.87449  3.30795  3.12772  4.05221  1.21091    127 - -
          2.68618  4.42225  2.77519  2.73123  3.46354  2.40513  3.72494  3.29354  2.67741  2.69355  4.24690  2.90347  2.73739  3.18146  2.89801  2.37887  2.77519  2.98518  4.58477  3.61503
          0.02665  4.03401  4.75636  0.61958  0.77255  0.48576  0.95510
     74   3.35857  4.71312  4.59909  4.18001  1.17273  4.32881  4.02249  2.57127  4.02315  1.65695  3.26037  4.22947  4.63935  4.13644  4.13265  3.72011  3.60429  2.62450  4.24010  2.62731    128 - -
          2.68618  4.42225  2.77519  2.73123  3.46354  2.40513  3.72494  3.29354  2.67741  2.69355  4.24690  2.90347  2.73739  3.18146  2.89801  2.37887  2.77519  2.98518  4.58477  3.61503
          0.02665  4.03401  4.75636  0.61958  0.77255  0.48576  0.95510
     75   2.97937  4.70690  3.60446  3.46881  4.44565  3.38540  4.53078  4.03539  3.54048  3.64358  4.70211  3.75798  0.57543  3.92430  3.76544  3.15251  3.43417  3.66187  5.58523  4.56937    129 - -
          2.68618  4.42225  2.77519  2.73123  3.46354  2.40513  3.72494  3.29354  2.67741  2.69355  4.24690  2.90347  2.73739  3.18146  2.89801  2.37887  2.77519  2.98518  4.58477  3.61503
          0.02665  4.03401  4.75636  0.61958  0.77255  0.48576  0.95510
     76   1.93354  4.20269  3.39969  3.15875  4.32066  2.96592  4.25372  3.69310  3.22745  3.43384  4.28993  3.31924  3.72234  3.53193  3.52844  1.09342  2.75294  3.16734  5.67983  4.44673    130 - -
          2.68618  4.42225  2.77519  2.73123  3.46354  2.40513  3.72494  3.29354  2.67741  2.69355  4.24690  2.90347  2.73739  3.18146  2.89801  2.37887  2.77519  2.98518  4.58477  3.61503
          0.02665  4.03401  4.75636  0.61958  0.77255  0.48576  0.95510
     77   2.56749  5.08026  2.44117  1.23205  4.52848  3.01222  3.79347  3.93978  2.67737  3.54161  4.39615  2.84348  3.85369  2.96473  3.15027  2.77152  3.09868  3.55279  5.73937  4.34734    131 - -
          2.68618  4.42225  2.77519  2.73123  3.46354  2.40513  3.72494  3.29354  2.67741  2.69355  4.24690  2.90347  2.73739  3.18146  2.89801  2.37887  2.77519  2.98518  4.58477  3.61503
          0.02665  4.03401  4.75636  0.61958  0.77255  0.48576  0.95510
     78   3.10371  5.18366  3.54232  2.85994  4.64681  3.70365  3.63612  3.98976  1.56161  3.42869  4.30926  3.24646  4.07189  2.77380  1.25829  3.10304  3.26575  3.67858  5.46246  4.31007    132 - -
          2.68618  4.42225  2.77519  2.73123  3.46354  2.40513  3.72494  3.29354  2.67741  2.69355  4.24690  2.90347  2.73739  3.18146  2.89801  2.37887  2.77519  2.98518  4.58477  3.61503
          0.02665  4.03401  4.75636  0.61958  0.77255  0.48576  0.95510
     79   2.76696  5.01174  2.93394  2.47502  4.22800  3.45544  2.37901  3.76399  2.23377  3.29200  4.11818  2.21051  3.88056  2.77675  2.20801  2.76444  2.99241  3.41704  5.38773  4.04147    133 - -
          2.68618  4.42225  2.77519  2.73123  3.46354  2.40513  3.72494  3.29354  2.67741  2.69355  4.24690  2.90347  2.73739  3.18146  2.89801  2.37887  2.77519  2.98518  4.58477  3.61503
          0.02665  4.03401  4.75636  0.61958  0.77255  0.48576  0.95510
     80   2.61750  4.81490  2.83408  2.42641  4.14856  3.33987  2.52476  3.60591  2.46674  3.19441  4.01365  2.35584  3.81169  2.83750  2.90211  2.28523  2.56943  3.25197  5.39702  4.04958    134 - -
          2.68618  4.42225  2.77519  2.73123  3.46354  2.40513  3.72494  3.29354  2.67741  2.69355  4.24690  2.90347  2.73739  3.18146  2.89801  2.37887  2.77519  2.98518  4.58477  3.61503
          0.02665  4.03401  4.75636  0.61958  0.77255  0.48576  0.95510
     81   3.12601  5.09003  3.31233  2.90713  4.51354  3.59487  3.85826  3.95367  0.83674  3.48491  4.44035  3.32345  4.08603  3.04253  2.47509  3.15900  3.36860  3.65332  5.50383  4.34113    135 - -
          2.68618  4.42225  2.77519  2.73123  3.46354  2.40513  3.72494  3.29354  2.67741  2.69355  4.24690  2.90347  2.73739  3.18146  2.89801  2.37887  2.77519  2.98518  4.58477  3.61503
          0.02665  4.03401  4.75636  0.61958  0.77255  0.48576  0.95510
     82   2.42407  4.48578  3.15539  2.88211  4.18666  3.19243  4.02228  3.60079  2.81789  3.25559  4.17193  3.22780  1.29902  3.26383  2.91676  2.66393  2.93404  3.21263  5.50358  4.24302    136 - -
          2.68618  4.42225  2.77519  2.73123  3.46354  2.40513  3.72494  3.29354  2.67741  2.69355  4.24690  2.90347  2.73739  3.18146  2.89801  2.37887  2.77519  2.98518  4.58477  3.61503
          0.02665  4.03401  4.75636  0.61958  0.77255  0.48576  0.95510
     83   2.40139  4.32244  3.35433  3.18044  4.24096  3.04970  4.28440  3.78682  3.26519  3.49552  4.40984  3.37724  3.80243  3.60231  3.54426  0.87113  2.89413  3.28620  5.60100  4.32612    137 - -
          2.68618  4.42225  2.77519  2.73123  3.46354  2.40513  3.72494  3.29354  2.67741  2.69355  4.24690  2.90347  2.73739  3.18146  2.89801  2.37887  2.77519  2.98518  4.58477  3.61503
          0.02665  4.03401  4.75636  0.61958  0.77255  0.48576  0.95510
     84   2.70493  4.32452  3.91821  3.44597  3.57619  3.67700  4.30251  1.72568  3.32502  2.34733  3.48636  3.72334  4.17620  3.66610  3.59933  3.04776  1.74723  2.09288  5.23185  4.00437    138 - -
          2.68618  4.42225  2.77519  2.73123  3.46354  2.40513  3.72494  3.29354  2.67741  2.69355  4.24690  2.90347  2.73739  3.18146  2.89801  2.37887  2.77519  2.98518  4.58477  3.61503
          0.02665  4.03401  4.75636  0.61958  0.77255  0.48576  0.95510
     85   3.34059  4.75655  4.44822  4.09155  3.20428  4.18577  4.69681  2.42000  3.85772  0.69912  3.18169  4.35130  4.59511  4.18720  4.00624  3.77960  3.62848  2.49876  5.13933  3.89903    139 - -
          2.68618  4.42225  2.77519  2.73123  3.46354  2.40513  3.72494  3.29354  2.67741  2.69355  4.24690  2.90347  2.73739  3.18146  2.89801  2.37887  2.77519  2.98518  4.58477  3.61503
          0.02665  4.03401  4.75636  0.61958  0.77255  0.48576  0.95510
     86   3.17054  5.31480  0.71134  2.44967  4.71526  3.33971  4.08356  4.34178  3.19984  3.92241  4.90675  3.01312  4.00417  3.32489  3.73592  3.11654  3.51350  3.96465  5.85174  4.56498    140 - -
          2.68618  4.42225  2.77519  2.73123  3.46354  2.40513  3.72494  3.29354  2.67741  2.69355  4.24690  2.90347  2.73739  3.18146  2.89801  2.37887  2.77519  2.98518  4.58477  3.61503
          0.02665  4.03401  4.75636  0.61958  0.77255  0.48576  0.95510
     87   0.80384  4.27982  3.63308  3.43511  4.21949  3.09940  4.43716  3.36966  3.45569  3.24353  4.25993  3.54181  3.85420  3.78254  3.69314  2.62990  2.91861  2.99591  5.63041  4.44957    141 - -
          2.68618  4.42225  2.77519  2.73123  3.46354  2.40513  3.72494  3.29354  2.67741  2.69355  4.24690  2.90347  2.73739  3.18146  2.89801  2.37887  2.77519  2.98518  4.58477  3.61503
          0.02665  4.03401  4.75636  0.61958  0.77255  0.48576  0.95510
     88   3.34059  4.75655  4.44822  4.09155  3.20428  4.18577  4.69681  2.42000  3.85772  0.69912  3.18169  4.35130  4.59511  4.18720  4.00624  3.77960  3.62848  2.49876  5.13933  3.89903    142 - -
          2.68618  4.42225  2.77519  2.73123  3.46354  2.40513  3.72494  3.29354  2.67741  2.69355  4.24690  2.90347  2.73739  3.18146  2.89801  2.37887  2.77519  2.98518  4.58477  3.61503
          0.02665  4.03401  4.75636  0.61958  0.77255  0.48576  0.95510
     89   2.86502  4.86209  2.80998  2.71322  4.25179  3.29846  4.06280  3.99997  2.98173  3.62921  4.58562  0.90091  3.95949  3.33815  3.33989  2.92749  3.25363  3.60568  5.53932  4.19031    143 - -
          2.68618  4.42225  2.77519  2.73123  3.46354  2.40513  3.72494  3.29354  2.67741  2.69355  4.24690  2.90347  2.73739  3.18146  2.89801  2.37887  2.77519  2.98518  4.58477  3.61503
          0.02665  4.03401  4.75636  0.61958  0.77255  0.48576  0.95510
     90   3.48799  4.91125  4.08026  3.84238  2.31665  4.02108  3.70543  3.47551  3.69540  2.88707  4.13424  3.92761  4.49231  3.96220  3.84489  3.60758  3.77610  3.35403  3.96575  0.73430    144 - -
          2.68618  4.42225  2.77519  2.73123  3.46354  2.40513  3.72494  3.29354  2.67741  2.69355  4.24690  2.90347  2.73739  3.18146  2.89801  2.37887  2.77519  2.98518  4.58477  3.61503
          0.02665  4.03401  4.75636  0.61958  0.77255  0.48576  0.95510
     91   0.80384  4.27982  3.63308  3.43511  4.21949  3.09940  4.43716  3.36966  3.45569  3.24353  4.25993  3.54181  3.85420  3.78254  3.69314  2.62990  2.91861  2.99591  5.63041  4.44957    145 - -
          2.68618  4.42225  2.77519  2.73123  3.46354  2.40513  3.72494  3.29354  2.67741  2.69355  4.24690  2.90347  2.73739  3.18146  2.89801  2.37887  2.77519  2.98518  4.58477  3.61503
          0.02665  4.03401  4.75636  0.61958  0.77255  0.48576  0.95510
     92   3.33213  4.72346  4.67943  4.17696  3.09020  4.45173  4.76548  2.23896  3.92228  0.78683  2.78566  4.45334  4.71045  4.18087  4.07785  3.84794  3.57781  2.35362  5.15056  3.97328    146 - -
          2.68618  4.42225  2.77519  2.73123  3.46354  2.40513  3.72494  3.29354  2.67741  2.69355  4.24690  2.90347  2.73739  3.18146  2.89801  2.37887  2.77519  2.98518  4.58477  3.61503
          0.02614  4.05309  4.77543  0.61958  0.77255  0.48576  0.95510
     93   2.99510  5.00405  3.49424  2.86182  4.12858  3.66258  3.41259  3.72384  2.03593  2.99524  4.13903  3.25338  4.05240  2.85079  1.19867  3.03564  3.19033  3.44496  5.26692  3.98219    147 - -
          2.68618  4.42225  2.77519  2.73123  3.46354  2.40513  3.72494  3.29354  2.67741  2.69355  4.24690  2.90347  2.73739  3.18146  2.89801  2.37887  2.77519  2.98518  4.58477  3.61503
          0.02614  4.05309  4.77543  0.61958  0.77255  0.48576  0.95510
     94   2.80866  0.63758  4.36477  4.14817  4.10215  3.39033  4.75592  3.27950  3.97741  3.18513  4.31355  4.08741  4.11113  4.31629  4.06851  3.08013  3.29090  3.01097  5.47603  4.38759    148 - -
          2.68618  4.42225  2.77519  2.73123  3.46354  2.40513  3.72494  3.29354  2.67741  2.69355  4.24690  2.90347  2.73739  3.18146  2.89801  2.37887  2.77519  2.98518  4.58477  3.61503
          0.02614  4.05309  4.77543  0.61958  0.77255  0.48576  0.95510
     95   2.66254  4.35990  4.28129  3.92425  3.72619  3.80393  4.74341  2.02401  3.80921  2.37688  3.61136  4.07562  4.37301  4.14643  4.02615  3.25674  3.18005  0.93248  5.53136  4.28635    149 - -
          2.68618  4.42225  2.77519  2.73123  3.46354  2.40513  3.72494  3.29354  2.67741  2.69355  4.24690  2.90347  2.73739  3.18146  2.89801  2.37887  2.77519  2.98518  4.58477  3.61503
          0.02614  4.05309  4.77543  0.61958  0.77255  0.48576  0.95510
     96   2.76225  4.72214  3.17215  2.70774  3.04904  3.54852  1.80200  3.33635  2.60650  2.75471  3.85147  2.81871  3.96876  3.01516  2.97113  2.83988  3.00379  3.07446  4.71210  3.17283    150 - -
          2.68618  4.42225  2.77519  2.73123  3.46354  2.40513  3.72494  3.29354  2.67741  2.69355  4.24690  2.90347  2.73739  3.18146  2.89801  2.37887  2.77519  2.98518  4.58477  3.61503
          0.04573  4.05309  3.59987  0.61958  0.77255  0.48576  0.95510
     97   2.44798  4.41817  3.19553  2.91028  4.18509  3.12857  4.03168  3.68861  2.84783  3.34235  4.21653  3.22354  3.80355  3.27822  2.88807  1.11941  2.87442  3.24319  5.50729  4.21693    151 - -
          2.68618  4.42225  2.77519  2.73123  3.46354  2.40513  3.72494  3.29354  2.67741  2.69355  4.24690  2.90347  2.73739  3.18146  2.89801  2.37887  2.77519  2.98518  4.58477  3.61503
          0.02665  4.03401  4.75636  0.61958  0.77255  0.47318  0.97556
     98   2.99492  4.43983  4.48113  4.06553  3.56851  4.09738  4.80637  1.92646  3.89982  2.10179  3.47811  4.26277  4.55980  4.24217  4.10864  3.53432  3.31224  0.92387  5.44827  4.17128    152 - -
          2.68618  4.42225  2.77519  2.73123  3.46354  2.40513  3.72494  3.29354  2.67741  2.69355  4.24690  2.90347  2.73739  3.18146  2.89801  2.37887  2.77519  2.98518  4.58477  3.61503
          0.02614  4.05309  4.77543  0.61958  0.77255  0.48576  0.95510
     99   2.87598  5.02154  2.78905  2.54707  4.27525  3.40149  3.78376  3.89266  2.42703  3.42985  4.33223  2.85162  3.94482  1.25818  2.74034  2.88656  3.16040  3.54562  5.49066  4.12957    153 - -
          2.68618  4.42225  2.77519  2.73123  3.46354  2.40513  3.72494  3.29354  2.67741  2.69355  4.24690  2.90347  2.73739  3.18146  2.89801  2.37887  2.77519  2.98518  4.58477  3.61503
          0.02614  4.05309  4.77543  0.61958  0.77255  0.48576  0.95510
    100   0.93400  4.19489  3.60840  3.36837  4.22369  3.03221  4.37582  3.31149  3.36955  3.21711  4.18093  3.45846  3.79147  3.68879  3.62563  2.51235  2.62042  2.91523  5.66439  4.45925    154 - -
          2.68618  4.42225  2.77519  2.73123  3.46354  2.40513  3.72494  3.29354  2.67741  2.69355  4.24690  2.90347  2.73739  3.18146  2.89801  2.37887  2.77519  2.98518  4.58477  3.61503
          0.02614  4.05309  4.77543  0.61958  0.77255  0.48576  0.95510
    101   2.66168  4.75784  2.67307  2.55377  4.31034  3.19142  3.94511  3.94003  2.83741  3.57038  4.45112  1.18433  3.85614  3.17302  3.22972  2.54104  3.05449  3.49670  5.62645  4.22304    155 - -
          2.68618  4.42225  2.77519  2.73123  3.46354  2.40513  3.72494  3.29354  2.67741  2.69355  4.24690  2.90347  2.73739  3.18146  2.89801  2.37887  2.77519  2.98518  4.58477  3.61503
          0.02614  4.05309  4.77543  0.61958  0.77255  0.48576  0.95510
    102   2.49396  4.58009  2.83317  2.60807  4.37910  2.98746  3.93416  3.86363  2.82325  3.47406  4.29746  2.01851  3.78271  3.13212  3.24025  1.50231  2.89238  3.38346  5.65179  4.32338    156 - -
          2.68618  4.42225  2.77519  2.73123  3.46354  2.40513  3.72494  3.29354  2.67741  2.69355  4.24690  2.90347  2.73739  3.18146  2.89801  2.37887  2.77519  2.98518  4.58477  3.61503
          0.02614  4.05309  4.77543  0.61958  0.77255  0.48576  0.95510
    103   2.88848  5.31984  2.21964  1.19662  4.67470  2.71044  3.78398  4.16054  2.73260  3.69420  4.53559  2.77400  3.86455  2.94914  3.26972  2.81559  3.17735  3.75185  5.85774  4.41492    157 - -
          2.68618  4.42225  2.77519  2.73123  3.46354  2.40513  3.72494  3.29354  2.67741  2.69355  4.24690  2.90347  2.73739  3.18146  2.89801  2.37887  2.77519  2.98518  4.58477  3.61503
          0.02614  4.05309  4.77543  0.61958  0.77255  0.48576  0.95510
    104   3.03418  4.57552  4.09842  3.77867  1.03933  3.84294  3.83414  2.94270  3.69413  2.46664  3.68418  3.85569  4.34302  3.89657  3.86272  2.96716  3.35894  2.82452  4.16009  2.51124    158 - -
          2.68618  4.42225  2.77519  2.73123  3.46354  2.40513  3.72494  3.29354  2.67741  2.69355  4.24690  2.90347  2.73739  3.18146  2.89801  2.37887  2.77519  2.98518  4.58477  3.61503
          0.02614  4.05309  4.77543  0.61958  0.77255  0.48576  0.95510
    105   3.49677  4.84667  4.48678  4.23877  0.75674  4.13762  3.96991  3.00189  4.14213  2.33177  3.70732  4.22709  4.59457  4.26106  4.21706  3.75519  3.79923  3.00531  4.17142  2.51824    159 - -
          2.68618  4.42225  2.77519  2.73123  3.46354  2.40513  3.72494  3.29354  2.67741  2.69355  4.24690  2.90347  2.73739  3.18146  2.89801  2.37887  2.77519  2.98518  4.58477  3.61503
          0.02614  4.05309  4.77543  0.61958  0.77255  0.48576  0.95510
    106   2.82558  4.93736  2.87607  2.59416  4.29946  3.39310  3.81643  3.81886  2.48170  3.35159  4.26452  3.07239  3.36779  1.25200  2.80722  2.85706  3.11897  3.47963  5.50680  4.19561    160 - -
          2.68618  4.42225  2.77519  2.73123  3.46354  2.40513  3.72494  3.29354  2.67741  2.69355  4.24690  2.90347  2.73739  3.18146  2.89801  2.37887  2.77519  2.98518  4.58477  3.61503
          0.02614  4.05309  4.77543  0.61958  0.77255  0.48576  0.95510
    107   2.60248  4.24690  3.81749  3.35776  3.56283  3.54834  4.18903  1.45571  3.25532  2.48280  3.51439  3.61610  4.06921  3.58106  3.52209  2.36767  2.71198  2.20907  5.12700  3.90045    161 - -
          2.68618  4.42225  2.77519  2.73123  3.46354  2.40513  3.72494  3.29354  2.67741  2.69355  4.24690  2.90347  2.73739  3.18146  2.89801  2.37887  2.77519  2.98518  4.58477  3.61503
          0.02614  4.05309  4.77543  0.61958  0.77255  0.48576  0.95510
    108   3.36335  4.77411  4.47878  4.12301  3.21370  4.20969  4.72237  2.43126  3.88901  0.68095  3.18659  4.38092  4.61626  4.21383  4.03408  3.80702  3.65065  2.51482  5.15480  3.91863    162 - -
          2.68618  4.42225  2.77519  2.73123  3.46354  2.40513  3.72494  3.29354  2.67741  2.69355  4.24690  2.90347  2.73739  3.18146  2.89801  2.37887  2.77519  2.98518  4.58477  3.61503
          0.02614  4.05309  4.77543  0.61958  0.77255  0.48576  0.95510
    109   2.50136  4.57796  3.07470  2.65695  4.23764  2.20694  3.82514  3.66887  2.58367  3.27412  4.09573  3.07733  3.79682  3.00386  2.35686  1.82676  2.84926  3.25381  5.48081  4.19009    163 - -
          2.68618  4.42225  2.77519  2.73123  3.46354  2.40513  3.72494  3.29354  2.67741  2.69355  4.24690  2.90347  2.73739  3.18146  2.89801  2.37887  2.77519  2.98518  4.58477  3.61503
          0.02614  4.05309  4.77543  0.61958  0.77255  0.48576  0.95510
    110   2.73759  4.87548  2.85822  2.54175  4.27187  3.35913  3.78229  3.75402  2.49641  3.31030  4.18630  3.02727  2.05148  1.80464  2.85818  2.77304  3.03009  3.40150  5.49168  4.17255    164 - -
          2.68618  4.42225  2.77519  2.73123  3.46354  2.40513  3.72494  3.29354  2.67741  2.69355  4.24690  2.90347  2.73739  3.18146  2.89801  2.37887  2.77519  2.98518  4.58477  3.61503
          0.02614  4.05309  4.77543  0.61958  0.77255  0.48576  0.95510
    111   2.75469  4.98436  2.75517  2.42796  4.25733  3.38212  3.33447  3.78438  2.39683  3.33594  4.16958  1.60819  3.87048  2.85476  2.57933  2.62824  3.01199  3.42720  5.46308  4.10057    165 - -
          2.68618  4.42225  2.77519  2.73123  3.46354  2.40513  3.72494  3.29354  2.67741  2.69355  4.24690  2.90347  2.73739  3.18146  2.89801  2.37887  2.77519  2.98518  4.58477  3.61503
          0.02614  4.05309  4.77543  0.61958  0.77255  0.48576  0.95510
    112   2.55667  4.59070  2.90435  2.69284  4.33788  1.29767  3.96330  3.82867  2.78585  3.44666  4.29651  2.76645  3.82835  3.18019  2.88518  2.65561  2.95325  3.37981  5.60236  4.30650    166 - -
          2.68618  4.42225  2.77520  2.73124  3.46354  2.40507  3.72495  3.29354  2.67741  2.69355  4.24690  2.90347  2.73740  3.18147  2.89801  2.37887  2.77520  2.98519  4.58477  3.61503
          0.06023  2.99540  4.77543  0.49585  0.93918  0.48576  0.95510
    113   0.94549  4.19090  3.61104  3.36459  4.22372  3.02987  4.37026  3.31172  3.36339  3.21783  4.17587  3.45486  3.78808  3.68159  3.62125  2.50743  2.58088  2.91351  5.66194  4.45824    168 - -
          2.68618  4.42225  2.77519  2.73123  3.46354  2.40513  3.72494  3.29354  2.67741  2.69355  4.24690  2.90347  2.73739  3.18146  2.89801  2.37887  2.77519  2.98518  4.58477  3.61503
          0.02614  4.05309  4.77543  0.61958  0.77255  0.48576  0.95510
    114   2.63879  4.74256  3.01723  2.52725  3.96485  3.41970  2.49710  3.43890  2.42192  2.91108  3.88995  3.01595  2.43796  2.85257  2.72452  2.56413  2.88597  3.12650  5.25268  3.92274    169 - -
          2.68618  4.42225  2.77519  2.73123  3.46354  2.40513  3.72494  3.29354  2.67741  2.69355  4.24690  2.90347  2.73739  3.18146  2.89801  2.37887  2.77519  2.98518  4.58477  3.61503
          0.02614  4.05309  4.77543  0.61958  0.77255  0.48576  0.95510
    115   2.85272  4.94896  2.88974  2.61827  4.29382  3.40398  3.83319  3.82975  2.49007  3.35634  4.28461  3.09314  3.51750  1.19984  2.80613  2.88532  3.14787  3.49717  5.50443  4.19553    170 - -
          2.68618  4.42225  2.77519  2.73123  3.46354  2.40513  3.72494  3.29354  2.67741  2.69355  4.24690  2.90347  2.73739  3.18146  2.89801  2.37887  2.77519  2.98518  4.58477  3.61503
          0.02614  4.05309  4.77543  0.61958  0.77255  0.48576  0.95510
    116   1.43866  4.19068  3.59780  3.26170  4.15017  3.05094  4.25982  3.29299  3.23837  3.16577  4.07723  3.40404  3.77583  3.55280  3.52963  2.49674  1.60481  2.89749  5.56419  4.35742    171 - -
          2.68618  4.42225  2.77519  2.73123  3.46354  2.40513  3.72494  3.29354  2.67741  2.69355  4.24690  2.90347  2.73739  3.18146  2.89801  2.37887  2.77519  2.98518  4.58477  3.61503
          0.02614  4.05309  4.77543  0.61958  0.77255  0.48576  0.95510
    117   3.05820  5.50166  0.93346  2.10025  4.82337  3.26252  3.89533  4.35273  2.97431  3.90742  4.81818  2.77793  3.91952  3.08869  3.57009  2.95123  3.37344  3.94785  6.01810  4.55420    172 - -
          2.68618  4.42225  2.77519  2.73123  3.46354  2.40513  3.72494  3.29354  2.67741  2.69355  4.24690  2.90347  2.73739  3.18146  2.89801  2.37887  2.77519  2.98518  4.58477  3.61503
          0.02614  4.05309  4.77543  0.61958  0.77255  0.48576  0.95510
    118   2.47046  4.32496  4.22780  3.85612  3.74766  3.72900  4.68304  2.06079  3.75303  2.42515  3.62577  4.00429  4.31001  4.07890  3.97816  3.17011  3.12350  0.98728  5.51428  4.28196    173 - -
          2.68618  4.42225  2.77519  2.73123  3.46354  2.40513  3.72494  3.29354  2.67741  2.69355  4.24690  2.90347  2.73739  3.18146  2.89801  2.37887  2.77519  2.98518  4.58477  3.61503
          0.02614  4.05309  4.77543  0.61958  0.77255  0.48576  0.95510
    119   2.32493  4.23651  3.45587  3.18165  4.17940  3.04875  4.22594  3.45688  3.16634  3.26156  4.16005  3.35956  3.77803  3.51655  3.45141  2.24576  1.14085  3.02849  5.57144  4.33453    174 - -
          2.68618  4.42225  2.77519  2.73123  3.46354  2.40513  3.72494  3.29354  2.67741  2.69355  4.24690  2.90347  2.73739  3.18146  2.89801  2.37887  2.77519  2.98518  4.58477  3.61503
          0.02614  4.05309  4.77543  0.61958  0.77255  0.48576  0.95510
    120   2.49375  4.42019  3.31736  2.75321  3.59515  3.37226  3.76119  2.89605  2.16965  2.55252  2.80935  3.19439  3.90453  3.02540  3.04013  2.75803  2.69435  2.36323  5.00524  3.75269    175 - -
          2.68618  4.42225  2.77519  2.73123  3.46354  2.40513  3.72494  3.29354  2.67741  2.69355  4.24690  2.90347  2.73739  3.18146  2.89801  2.37887  2.77519  2.98518  4.58477  3.61503
          0.02614  4.05309  4.77543  0.61958  0.77255  0.48576  0.95510
    121   3.01163  3.73125  4.08614  3.66233  2.50318  3.82614  3.76701  3.04088  3.47730  2.65354  3.76803  3.78285  4.29471  3.75449  3.67292  3.23378  3.30929  2.87100  4.14234  1.04487    176 - -
          2.68618  4.42225  2.77519  2.73123  3.46354  2.40513  3.72494  3.29354  2.67741  2.69355  4.24690  2.90347  2.73739  3.18146  2.89801  2.37887  2.77519  2.98518  4.58477  3.61503
          0.02614  4.05309  4.77543  0.61958  0.77255  0.48576  0.95510
    122   2.50530  4.53056  3.05938  2.73847  4.21354  3.19269  3.90918  3.69345  2.68502  3.31974  4.16386  2.94605  3.81334  3.11937  2.74520  1.27575  2.88625  3.26854  5.49609  4.19642    177 - -
          2.68618  4.42225  2.77519  2.73123  3.46354  2.40513  3.72494  3.29354  2.67741  2.69355  4.24690  2.90347  2.73739  3.18146  2.89801  2.37887  2.77519  2.98518  4.58477  3.61503
          0.02614  4.05309  4.77543  0.61958  0.77255  0.48576  0.95510
    123   2.86313  4.49444  3.84294  3.42665  3.37141  3.73222  4.25009  2.61480  3.26431  1.07314  3.35145  3.73541  3.06507  3.63731  3.51054  3.15287  3.16498  2.55543  5.08585  3.84467    178 - -
          2.68618  4.42225  2.77519  2.73123  3.46354  2.40513  3.72494  3.29354  2.67741  2.69355  4.24690  2.90347  2.73739  3.18146  2.89801  2.37887  2.77519  2.98518  4.58477  3.61503
          0.02614  4.05309  4.77543  0.61958  0.77255  0.48576  0.95510
    124   2.93360  5.29016  2.46324  1.18350  4.61463  3.35418  3.75828  4.05576  2.27426  3.59500  4.45853  2.85913  3.90823  2.91946  2.93262  2.87357  3.19568  3.68857  5.74096  4.36474    179 - -
          2.68618  4.42225  2.77519  2.73123  3.46354  2.40513  3.72494  3.29354  2.67741  2.69355  4.24690  2.90347  2.73739  3.18146  2.89801  2.37887  2.77519  2.98518  4.58477  3.61503
          0.02614  4.05309  4.77543  0.61958  0.77255  0.48576  0.95510
    125   2.93004  5.38761  2.21532  1.14029  4.68663  3.29137  3.76940  4.16031  2.55365  3.69324  4.54427  2.77149  3.87894  2.93303  3.18171  2.84480  3.20582  3.76734  5.85497  4.41143    180 - -
          2.68618  4.42225  2.77519  2.73123  3.46354  2.40513  3.72494  3.29354  2.67741  2.69355  4.24690  2.90347  2.73739  3.18146  2.89801  2.37887  2.77519  2.98518  4.58477  3.61503
          0.02614  4.05309  4.77543  0.61958  0.77255  0.48576  0.95510
    126   3.36335  4.77411  4.47878  4.12301  3.21370  4.20969  4.72237  2.43126  3.88901  0.68095  3.18659  4.38092  4.61626  4.21383  4.03408  3.80702  3.65065  2.51482  5.15480  3.91863    181 - -
          2.68618  4.42225  2.77519  2.73123  3.46354  2.40513  3.72494  3.29354  2.67741  2.69355  4.24690  2.90347  2.73739  3.18146  2.89801  2.37887  2.77519  2.98518  4.58477  3.61503
          0.02614  4.05309  4.77543  0.61958  0.77255  0.48576  0.95510
    127   1.42749  4.18305  3.71440  3.27703  3.86708  3.19701  4.19184  2.88421  3.22006  2.86451  3.79879  3.45920  3.85139  3.52024  3.51557  2.48506  2.53531  2.00283  5.33399  4.12389    182 - -
          2.68618  4.42225  2.77519  2.73123  3.46354  2.40513  3.72494  3.29354  2.67741  2.69355  4.24690  2.90347  2.73739  3.18146  2.89801  2.37887  2.77519  2.98518  4.58477  3.61503
          0.02614  4.05309  4.77543  0.61958  0.77255  0.48576  0.95510
    128   2.04434  4.19683  3.50859  3.18438  4.18949  3.02518  4.21409  3.46373  3.17920  3.25336  4.11974  3.35071  3.75032  3.49643  3.48071  2.19966  1.26664  3.01807  5.56811  4.35505    183 - -
          2.68618  4.42225  2.77519  2.73123  3.46354  2.40513  3.72494  3.29354  2.67741  2.69355  4.24690  2.90347  2.73739  3.18146  2.89801  2.37887  2.77519  2.98518  4.58477  3.61503
          0.02614  4.05309  4.77543  0.61958  0.77255  0.48576  0.95510
    129   3.20161  4.51736  4.83152  4.32300  3.39273  4.52100  4.97558  1.06290  4.16198  1.68790  3.21908  4.56212  4.78917  4.41112  4.33825  3.90361  3.45527  1.74330  5.41114  4.21943    184 - -
          2.68618  4.42225  2.77519  2.73123  3.46354  2.40513  3.72494  3.29354  2.67741  2.69355  4.24690  2.90347  2.73739  3.18146  2.89801  2.37887  2.77519  2.98518  4.58477  3.61503
          0.02614  4.05309  4.77543  0.61958  0.77255  0.48576  0.95510
    130   0.95870  4.18730  3.61388  3.36028  4.22265  3.02805  4.36394  3.31222  3.35659  3.21807  4.17017  3.45123  3.78489  3.67369  3.61648  2.50293  2.53581  2.91216  5.65816  4.45577    185 - -
          2.68618  4.42225  2.77519  2.73123  3.46354  2.40513  3.72494  3.29354  2.67741  2.69355  4.24690  2.90347  2.73739  3.18146  2.89801  2.37887  2.77519  2.98518  4.58477  3.61503
          0.02614  4.05309  4.77543  0.61958  0.77255  0.48576  0.95510
    131   2.41286  4.33372  3.37326  3.20115  4.26125  3.06073  4.30412  3.81015  3.28725  3.51765  4.43088  3.39419  3.81522  3.62296  3.56509  0.84795  2.90719  3.30519  5.61989  4.34677    186 - -
          2.68618  4.42225  2.77519  2.73123  3.46354  2.40513  3.72494  3.29354  2.67741  2.69355  4.24690  2.90347  2.73739  3.18146  2.89801  2.37887  2.77519  2.98518  4.58477  3.61503
          0.02614  4.05309  4.77543  0.61958  0.77255  0.48576  0.95510
    132   2.92303  5.20106  2.43792  1.04337  4.64219  2.80641  3.86824  4.12011  2.77632  3.68725  4.56083  2.88975  3.90948  3.05128  3.24828  2.88338  3.23048  3.72586  5.80396  4.44140    187 - -
          2.68618  4.42225  2.77519  2.73123  3.46354  2.40513  3.72494  3.29354  2.67741  2.69355  4.24690  2.90347  2.73739  3.18146  2.89801  2.37887  2.77519  2.98518  4.58477  3.61503
          0.02614  4.05309  4.77543  0.61958  0.77255  0.48576  0.95510
    133   2.97729  4.80444  3.40964  2.96657  2.77672  3.72485  1.50200  3.37545  2.72693  2.67503  3.91285  3.34515  4.13517  3.19602  3.02215  3.05750  3.21225  3.16439  4.36239  2.58159    188 - -
          2.68618  4.42225  2.77519  2.73123  3.46354  2.40513  3.72494  3.29354  2.67741  2.69355  4.24690  2.90347  2.73739  3.18146  2.89801  2.37887  2.77519  2.98518  4.58477  3.61503
          0.02614  4.05309  4.77543  0.61958  0.77255  0.48576  0.95510
    134   2.01651  4.21909  3.56440  3.26646  4.15354  3.07436  4.27952  3.24444  3.23733  3.14399  4.09055  3.41766  3.80148  3.57490  3.51694  2.53301  1.18224  2.87182  5.58345  4.37123    189 - -
          2.68618  4.42225  2.77519  2.73123  3.46354  2.40513  3.72494  3.29354  2.67741  2.69355  4.24690  2.90347  2.73739  3.18146  2.89801  2.37887  2.77519  2.98518  4.58477  3.61503
          0.02614  4.05309  4.77543  0.61958  0.77255  0.48576  0.95510
    135   2.55413  4.43260  3.41053  2.98712  3.51855  3.31986  3.91127  3.32597  2.87830  2.96699  3.89693  3.31256  3.89852  3.26878  3.19796  1.23175  2.91277  3.01344  4.01267  3.56670    190 - -
          2.68618  4.42225  2.77519  2.73123  3.46354  2.40513  3.72494  3.29354  2.67741  2.69355  4.24690  2.90347  2.73739  3.18146  2.89801  2.37887  2.77519  2.98518  4.58477  3.61503
          0.02614  4.05309  4.77543  0.61958  0.77255  0.48576  0.95510
    136   3.14556  5.10845  3.33302  2.92530  4.53640  3.61137  3.87180  3.97797  0.81520  3.50545  4.46065  3.34046  4.10183  3.05555  2.48253  3.17778  3.38712  3.67684  5.51940  4.35987    191 - -
          2.68618  4.42225  2.77519  2.73123  3.46354  2.40513  3.72494  3.29354  2.67741  2.69355  4.24690  2.90347  2.73739  3.18146  2.89801  2.37887  2.77519  2.98518  4.58477  3.61503
          0.02614  4.05309  4.77543  0.61958  0.77255  0.48576  0.95510
    137   2.88329  4.87953  2.82423  2.72985  4.27251  3.31326  4.08171  4.02577  3.00279  3.65301  4.60995  0.87395  3.97560  3.35780  3.36101  2.94548  3.27296  3.62947  5.55785  4.21021    192 - -
          2.68618  4.42225  2.77519  2.73123  3.46354  2.40513  3.72494  3.29354  2.67741  2.69355  4.24690  2.90347  2.73739  3.18146  2.89801  2.37887  2.77519  2.98518  4.58477  3.61503
          0.02614  4.05309  4.77543  0.61958  0.77255  0.48576  0.95510
    138   2.51971  4.36388  3.59903  3.36405  4.13880  3.19604  4.36623  3.28841  3.31060  3.14539  4.18722  3.54121  3.91541  3.69714  3.55808  2.72338  0.89875  2.96357  5.56047  4.35659    193 - -
          2.68618  4.42225  2.77519  2.73123  3.46354  2.40513  3.72494  3.29354  2.67741  2.69355  4.24690  2.90347  2.73739  3.18146  2.89801  2.37887  2.77519  2.98518  4.58477  3.61503
          0.02614  4.05309  4.77543  0.61958  0.77255  0.48576  0.95510
    139   3.19336  5.33798  0.68988  2.46558  4.74155  3.35626  4.10344  4.37292  3.22378  3.95042  4.93599  3.02970  4.02214  3.34535  3.76185  3.13775  3.53700  3.99400  5.87405  4.58916    194 - -
          2.68618  4.42225  2.77519  2.73123  3.46354  2.40513  3.72494  3.29354  2.67741  2.69355  4.24690  2.90347  2.73739  3.18146  2.89801  2.37887  2.77519  2.98518  4.58477  3.61503
          0.02614  4.05309  4.77543  0.61958  0.77255  0.48576  0.95510
    140   2.51971  4.36388  3.59903  3.36405  4.13880  3.19604  4.36623  3.28841  3.31060  3.14539  4.18722  3.54121  3.91541  3.69714  3.55808  2.72338  0.89875  2.96357  5.56047  4.35659    195 - -
          2.68618  4.42225  2.77519  2.73123  3.46354  2.40513  3.72494  3.29354  2.67741  2.69355  4.24690  2.90347  2.73739  3.18146  2.89801  2.37887  2.77519  2.98518  4.58477  3.61503
          0.02614  4.05309  4.77543  0.61958  0.77255  0.48576  0.95510
    141   3.49677  4.84667  4.48678  4.23877  0.75674  4.13762  3.96991  3.00189  4.14213  2.33177  3.70732  4.22709  4.59457  4.26106  4.21706  3.75519  3.79923  3.00531  4.17142  2.51824    196 - -
          2.68618  4.42225  2.77519  2.73123  3.46354  2.40513  3.72494  3.29354  2.67741  2.69355  4.24690  2.90347  2.73739  3.18146  2.89801  2.37887  2.77519  2.98518  4.58477  3.61503
          0.02614  4.05309  4.77543  0.61958  0.77255  0.48576  0.95510
    142   2.76902  4.37451  4.41033  3.93843  3.59697  4.02775  4.70642  1.93297  3.79207  2.20803  3.21231  4.15294  4.47880  4.11328  4.01924  3.41982  3.21507  1.00024  5.42674  4.20622    197 - -
          2.68618  4.42225  2.77519  2.73123  3.46354  2.40513  3.72494  3.29354  2.67741  2.69355  4.24690  2.90347  2.73739  3.18146  2.89801  2.37887  2.77519  2.98518  4.58477  3.61503
          0.02614  4.05309  4.77543  0.61958  0.77255  0.48576  0.95510
    143   0.78178  4.29150  3.65453  3.45845  4.24053  3.11039  4.45795  3.39370  3.47958  3.26662  4.28157  3.55966  3.86708  3.80479  3.71511  2.64176  2.93185  3.01654  5.64947  4.47108    198 - -
          2.68618  4.42225  2.77519  2.73123  3.46354  2.40513  3.72494  3.29354  2.67741  2.69355  4.24690  2.90347  2.73739  3.18146  2.89801  2.37887  2.77519  2.98518  4.58477  3.61503
          0.02614  4.05309  4.77543  0.61958  0.77255  0.48576  0.95510
    144   2.95277  4.44943  4.37243  4.04461  3.68836  3.90738  4.81713  2.05874  3.91520  2.34619  3.62937  4.20450  4.46037  4.26357  4.10981  3.42504  3.31152  0.82426  5.50218  4.24354    199 - -
          2.68618  4.42225  2.77519  2.73123  3.46354  2.40513  3.72494  3.29354  2.67741  2.69355  4.24690  2.90347  2.73739  3.18146  2.89801  2.37887  2.77519  2.98518  4.58477  3.61503
          0.02614  4.05309  4.77543  0.61958  0.77255  0.48576  0.95510
    145   3.25467  4.68025  4.47690  4.11286  1.04018  4.14845  3.99122  2.65674  3.98122  2.05055  3.41233  4.14022  4.55700  4.11726  4.10205  3.57217  3.54603  2.50869  4.23219  2.60089    200 - -
          2.68618  4.42225  2.77519  2.73123  3.46354  2.40513  3.72494  3.29354  2.67741  2.69355  4.24690  2.90347  2.73739  3.18146  2.89801  2.37887  2.77519  2.98518  4.58477  3.61503
          0.02614  4.05309  4.77543  0.61958  0.77255  0.48576  0.95510
    146   2.41286  4.33372  3.37326  3.20115  4.26125  3.06073  4.30412  3.81015  3.28725  3.51765  4.43088  3.39419  3.81522  3.62296  3.56509  0.84795  2.90719  3.30519  5.61989  4.34677    201 - -
          2.68618  4.42225  2.77519  2.73123  3.46354  2.40513  3.72494  3.29354  2.67741  2.69355  4.24690  2.90347  2.73739  3.18146  2.89801  2.37887  2.77519  2.98518  4.58477  3.61503
          0.02614  4.05309  4.77543  0.61958  0.77255  0.48576  0.95510
    147   3.49677  4.84667  4.48678  4.23877  0.75674  4.13762  3.96991  3.00189  4.14213  2.33177  3.70732  4.22709  4.59457  4.26106  4.21706  3.75519  3.79923  3.00531  4.17142  2.51824    202 - -
          2.68618  4.42225  2.77519  2.73123  3.46354  2.40513  3.72494  3.29354  2.67741  2.69355  4.24690  2.90347  2.73739  3.18146  2.89801  2.37887  2.77519  2.98518  4.58477  3.61503
          0.02614  4.05309  4.77543  0.61958  0.77255  0.48576  0.95510
    148   3.36335  4.77411  4.47878  4.12301  3.21370  4.20969  4.72237  2.43126  3.88901  0.68095  3.18659  4.38092  4.61626  4.21383  4.03408  3.80702  3.65065  2.51482  5.15480  3.91863    203 - -
          2.68618  4.42225  2.77519  2.73123  3.46354  2.40513  3.72494  3.29354  2.67741  2.69355  4.24690  2.90347  2.73739  3.18146  2.89801  2.37887  2.77519  2.98518  4.58477  3.61503
          0.02614  4.05309  4.77543  0.61958  0.77255  0.48576  0.95510
    149   2.41286  4.33372  3.37326  3.20115  4.26125  3.06073  4.30412  3.81015  3.28725  3.51765  4.43088  3.39419  3.81522  3.62296  3.56509  0.84795  2.90719  3.30519  5.61989  4.34677    204 - -
          2.68618  4.42225  2.77519  2.73123  3.46354  2.40513  3.72494  3.29354  2.67741  2.69355  4.24690  2.90347  2.73739  3.18146  2.89801  2.37887  2.77519  2.98518  4.58477  3.61503
          0.02614  4.05309  4.77543  0.61958  0.77255  0.48576  0.95510
    150   2.90491  4.65880  3.61539  3.53954  4.67163  0.49785  4.64544  4.31846  3.74517  3.94885  4.92856  3.78019  4.05552  4.05531  3.95816  3.08257  3.40022  3.81190  5.71565  4.78082    205 - -
          2.68618  4.42225  2.77519  2.73123  3.46354  2.40513  3.72494  3.29354  2.67741  2.69355  4.24690  2.90347  2.73739  3.18146  2.89801  2.37887  2.77519  2.98518  4.58477  3.61503
          0.02614  4.05309  4.77543  0.61958  0.77255  0.48576  0.95510
    151   3.11818  5.21084  3.56177  2.86548  4.68419  3.71862  3.63761  4.02178  1.46358  3.45063  4.32762  3.25248  4.08114  2.77238  1.31440  3.11270  3.27601  3.70747  5.47774  4.32796    206 - -
          2.68618  4.42225  2.77519  2.73123  3.46354  2.40513  3.72494  3.29354  2.67741  2.69355  4.24690  2.90347  2.73739  3.18146  2.89801  2.37887  2.77519  2.98518  4.58477  3.61503
          0.02614  4.05309  4.77543  0.61958  0.77255  0.48576  0.95510
    152   3.25010  4.68058  4.56832  4.12122  3.14300  4.30516  4.73377  2.24015  3.88701  0.81373  3.04144  4.37160  4.64641  4.16927  4.04979  3.73339  3.52593  2.22088  5.16488  3.94692    207 - -
          2.68618  4.42225  2.77519  2.73123  3.46354  2.40513  3.72494  3.29354  2.67741  2.69355  4.24690  2.90347  2.73739  3.18146  2.89801  2.37887  2.77519  2.98518  4.58477  3.61503
          0.02614  4.05309  4.77543  0.61958  0.77255  0.48576  0.95510
    153   2.95277  4.44943  4.37243  4.04461  3.68836  3.90738  4.81713  2.05874  3.91520  2.34619  3.62937  4.20450  4.46037  4.26357  4.10981  3.42504  3.31152  0.82426  5.50218  4.24354    208 - -
          2.68618  4.42225  2.77519  2.73123  3.46354  2.40513  3.72494  3.29354  2.67741  2.69355  4.24690  2.90347  2.73739  3.18146  2.89801  2.37887  2.77519  2.98518  4.58477  3.61503
          0.02614  4.05309  4.77543  0.61958  0.77255  0.48576  0.95510
    154   3.21183  4.99097  3.32013  3.10171  3.42560  3.61258  0.81238  3.94279  2.94049  3.41242  4.47229  3.50231  4.17680  3.47130  3.19355  3.28192  3.52281  3.67464  4.88746  3.37210    209 - -
          2.68618  4.42225  2.77519  2.73123  3.46354  2.40513  3.72494  3.29354  2.67741  2.69355  4.24690  2.90347  2.73739  3.18146  2.89801  2.37887  2.77519  2.98518  4.58477  3.61503
          0.02614  4.05309  4.77543  0.61958  0.77255  0.48576  0.95510
    155   3.12799  4.43322  4.86424  4.37210  3.60032  4.49176  5.08293  1.23692  4.26144  2.09529  3.40094  4.58382  4.80018  4.52348  4.45512  3.88476  3.39479  1.18050  5.57974  4.37504    210 - -
          2.68618  4.42225  2.77519  2.73123  3.46354  2.40513  3.72494  3.29354  2.67741  2.69355  4.24690  2.90347  2.73739  3.18146  2.89801  2.37887  2.77519  2.98518  4.58477  3.61503
          0.02614  4.05309  4.77543  0.61958  0.77255  0.48576  0.95510
    156   2.41286  4.33372  3.37326  3.20115  4.26125  3.06073  4.30412  3.81015  3.28725  3.51765  4.43088  3.39419  3.81522  3.62296  3.56509  0.84795  2.90719  3.30519  5.61989  4.34677    211 - -
          2.68618  4.42225  2.77519  2.73123  3.46354  2.40513  3.72494  3.29354  2.67741  2.69355  4.24690  2.90347  2.73739  3.18146  2.89801  2.37887  2.77519  2.98518  4.58477  3.61503
          0.02614  4.05309  4.77543  0.61958  0.77255  0.48576  0.95510
    157   3.11886  5.25606  2.57879  0.79330  4.62666  3.39863  4.00594  4.11708  2.91011  3.70676  4.67670  3.05037  4.01297  3.22029  3.33489  3.08511  3.42573  3.78371  5.76410  4.49110    212 - -
          2.68618  4.42225  2.77519  2.73123  3.46354  2.40513  3.72494  3.29354  2.67741  2.69355  4.24690  2.90347  2.73739  3.18146  2.89801  2.37887  2.77519  2.98518  4.58477  3.61503
          0.02614  4.05309  4.77543  0.61958  0.77255  0.48576  0.95510
    158   3.03664  5.02017  3.03465  2.79601  4.21202  3.49321  3.95460  3.87423  2.60508  3.35818  4.38461  3.25596  4.05159  0.94396  2.88412  3.07845  3.33519  3.59373  5.45353  4.16081    213 - -
          2.68618  4.42225  2.77519  2.73123  3.46354  2.40513  3.72494  3.29354  2.67741  2.69355  4.24690  2.90347  2.73739  3.18146  2.89801  2.37887  2.77519  2.98518  4.58477  3.61503
          0.02614  4.05309  4.77543  0.61958  0.77255  0.48576  0.95510
    159   0.78178  4.29150  3.65453  3.45845  4.24053  3.11039  4.45795  3.39370  3.47958  3.26662  4.28157  3.55966  3.86708  3.80479  3.71511  2.64176  2.93185  3.01654  5.64947  4.47108    214 - -
          2.68618  4.42225  2.77519  2.73123  3.46354  2.40513  3.72494  3.29354  2.67741  2.69355  4.24690  2.90347  2.73739  3.18146  2.89801  2.37887  2.77519  2.98518  4.58477  3.61503
          0.02614  4.05309  4.77543  0.61958  0.77255  0.48576  0.95510
    160   1.44192  4.25054  3.41173  3.05009  4.17875  3.05692  4.12410  3.49458  3.06239  3.23191  4.09042  3.28693  2.13504  3.37865  3.40095  2.48166  2.45465  3.05455  5.53860  4.30983    215 - -
          2.68618  4.42225  2.77519  2.73123  3.46354  2.40513  3.72494  3.29354  2.67741  2.69355  4.24690  2.90347  2.73739  3.18146  2.89801  2.37887  2.77519  2.98518  4.58477  3.61503
          0.02614  4.05309  4.77543  0.61958  0.77255  0.48576  0.95510
    161   2.69177  4.29767  3.79233  3.25473  3.13539  3.67034  3.93710  2.66343  3.07964  1.44195  3.32295  3.55433  4.07814  3.41934  3.33592  2.47995  2.94619  2.51243  4.17547  3.37344    216 - -
          2.68618  4.42225  2.77519  2.73123  3.46354  2.40513  3.72494  3.29354  2.67741  2.69355  4.24690  2.90347  2.73739  3.18146  2.89801  2.37887  2.77519  2.98518  4.58477  3.61503
          0.02614  4.05309  4.77543  0.61958  0.77255  0.48576  0.95510
    162   2.99985  4.39679  4.56942  4.08348  3.57165  4.21369  4.82265  1.07185  3.94612  2.12944  3.39967  4.30538  4.60059  4.24435  4.15941  3.59786  2.96756  1.63507  5.45620  4.25338    217 - -
          2.68618  4.42225  2.77519  2.73123  3.46354  2.40513  3.72494  3.29354  2.67741  2.69355  4.24690  2.90347  2.73739  3.18146  2.89801  2.37887  2.77519  2.98518  4.58477  3.61503
          0.02614  4.05309  4.77543  0.61958  0.77255  0.48576  0.95510
    163   3.36335  4.77411  4.47878  4.12301  3.21370  4.20969  4.72237  2.43126  3.88901  0.68095  3.18659  4.38092  4.61626  4.21383  4.03408  3.80702  3.65065  2.51482  5.15480  3.91863    218 - -
          2.68618  4.42225  2.77519  2.73123  3.46354  2.40513  3.72494  3.29354  2.67741  2.69355  4.24690  2.90347  2.73739  3.18146  2.89801  2.37887  2.77519  2.98518  4.58477  3.61503
          0.02614  4.05309  4.77543  0.61958  0.77255  0.48576  0.95510
    164   2.88329  4.87953  2.82423  2.72985  4.27251  3.31326  4.08171  4.02577  3.00279  3.65301  4.60995  0.87395  3.97560  3.35780  3.36101  2.94548  3.27296  3.62947  5.55785  4.21021    219 - -
          2.68618  4.42225  2.77519  2.73123  3.46354  2.40513  3.72494  3.29354  2.67741  2.69355  4.24690  2.90347  2.73739  3.18146  2.89801  2.37887  2.77519  2.98518  4.58477  3.61503
          0.02614  4.05309  4.77543  0.61958  0.77255  0.48576  0.95510
    165   2.55910  2.37435  3.44157  2.88364  3.59579  3.45257  3.81272  2.98146  2.68461  2.68379  3.57299  3.26511  3.90193  3.10401  2.33957  2.46802  2.83055  2.72673  5.00376  3.52130    220 - -
          2.68618  4.42225  2.77519  2.73123  3.46354  2.40513  3.72494  3.29354  2.67741  2.69355  4.24690  2.90347  2.73739  3.18146  2.89801  2.37887  2.77519  2.98518  4.58477  3.61503
          0.02614  4.05309  4.77543  0.61958  0.77255  0.48576  0.95510
    166   3.02599  5.18888  3.23844  2.58813  4.61910  3.62383  3.64355  3.97516  1.12647  3.43732  4.29936  3.14307  4.02190  2.78020  2.08922  3.01249  3.20865  3.64778  5.50231  4.30075    221 - -
          2.68618  4.42225  2.77519  2.73123  3.46354  2.40513  3.72494  3.29354  2.67741  2.69355  4.24690  2.90347  2.73739  3.18146  2.89801  2.37887  2.77519  2.98518  4.58477  3.61503
          0.02614  4.05309  4.77543  0.61958  0.77255  0.48576  0.95510
    167   2.86625  4.95481  3.25553  2.66263  4.32495  3.56134  3.61634  3.73601  1.23133  3.26501  4.10036  3.10717  3.94110  2.76956  2.24987  2.88223  3.06569  3.42135  5.30715  4.12473    222 - -
          2.68618  4.42225  2.77519  2.73123  3.46354  2.40513  3.72494  3.29354  2.67741  2.69355  4.24690  2.90347  2.73739  3.18146  2.89801  2.37887  2.77519  2.98518  4.58477  3.61503
          0.04987  4.05309  3.46475  0.61958  0.77255  0.48576  0.95510
    168   2.71851  5.35136  1.75467  2.04075  4.66869  2.70451  3.72000  4.16653  2.65751  3.66995  4.48352  1.98495  3.82738  2.86899  3.21828  2.75375  3.11016  3.74331  5.83712  4.36931    223 - -
          2.68618  4.42225  2.77519  2.73123  3.46354  2.40513  3.72494  3.29354  2.67741  2.69355  4.24690  2.90347  2.73739  3.18146  2.89801  2.37887  2.77519  2.98518  4.58477  3.61503
          0.02676  4.02997  4.75232  0.61958  0.77255  0.51045  0.91686
    169   2.55024  3.67160  3.79858  3.23253  2.71382  3.58277  3.95007  2.52978  3.14714  2.23816  3.27184  3.51764  3.99286  3.40971  3.40873  2.23214  2.67370  2.06455  4.78035  3.56666    224 - -
          2.68618  4.42225  2.77519  2.73123  3.46354  2.40513  3.72494  3.29354  2.67741  2.69355  4.24690  2.90347  2.73739  3.18146  2.89801  2.37887  2.77519  2.98518  4.58477  3.61503
          0.02676  4.02997  4.75232  0.61958  0.77255  0.47063  0.97979
    170   3.36335  4.77411  4.47878  4.12301  3.21370  4.20969  4.72237  2.43126  3.88901  0.68095  3.18659  4.38092  4.61626  4.21383  4.03408  3.80702  3.65065  2.51482  5.15480  3.91863    225 - -
          2.68618  4.42225  2.77519  2.73123  3.46354  2.40513  3.72494  3.29354  2.67741  2.69355  4.24690  2.90347  2.73739  3.18146  2.89801  2.37887  2.77519  2.98518  4.58477  3.61503
          0.02614  4.05309  4.77543  0.61958  0.77255  0.48576  0.95510
    171   1.80368  4.93757  2.68155  1.85747  4.28876  3.34575  3.71526  3.67618  2.35741  3.28797  4.12542  2.90990  3.84781  2.87661  2.93758  2.72319  2.98026  3.33107  5.51495  4.16795    226 - -
          2.68618  4.42225  2.77519  2.73123  3.46354  2.40513  3.72494  3.29354  2.67741  2.69355  4.24690  2.90347  2.73739  3.18146  2.89801  2.37887  2.77519  2.98518  4.58477  3.61503
          0.02614  4.05309  4.77543  0.61958  0.77255  0.48576  0.95510
    172   2.41286  4.33372  3.37326  3.20115  4.26125  3.06073  4.30412  3.81015  3.28725  3.51765  4.43088  3.39419  3.81522  3.62296  3.56509  0.84795  2.90719  3.30519  5.61989  4.34677    227 - -
          2.68618  4.42225  2.77519  2.73123  3.46354  2.40513  3.72494  3.29354  2.67741  2.69355  4.24690  2.90347  2.73739  3.18146  2.89801  2.37887  2.77519  2.98518  4.58477  3.61503
          0.02614  4.05309  4.77543  0.61958  0.77255  0.48576  0.95510
    173   2.45621  3.77084  3.57024  3.05253  3.37442  3.32519  3.97536  2.91733  2.98635  2.60562  3.63795  3.35672  3.87690  3.30034  3.32230  1.48295  2.80016  2.55581  5.08840  3.81401    228 - -
          2.68618  4.42225  2.77519  2.73123  3.46354  2.40513  3.72494  3.29354  2.67741  2.69355  4.24690  2.90347  2.73739  3.18146  2.89801  2.37887  2.77519  2.98518  4.58477  3.61503
          0.02614  4.05309  4.77543  0.61958  0.77255  0.48576  0.95510
    174   2.75612  4.80182  2.97027  2.64192  3.88169  3.39659  1.83043  3.66223  2.59897  3.23826  4.12747  3.10704  2.11012  3.04184  2.95469  2.81524  3.05058  3.33093  5.23171  3.82679    229 - -
          2.68618  4.42225  2.77519  2.73123  3.46354  2.40513  3.72494  3.29354  2.67741  2.69355  4.24690  2.90347  2.73739  3.18146  2.89801  2.37887  2.77519  2.98518  4.58477  3.61503
          0.02614  4.05309  4.77543  0.61958  0.77255  0.48576  0.95510
    175   3.49677  4.84667  4.48678  4.23877  0.75674  4.13762  3.96991  3.00189  4.14213  2.33177  3.70732  4.22709  4.59457  4.26106  4.21706  3.75519  3.79923  3.00531  4.17142  2.51824    230 - -
          2.68618  4.42225  2.77519  2.73123  3.46354  2.40513  3.72494  3.29354  2.67741  2.69355  4.24690  2.90347  2.73739  3.18146  2.89801  2.37887  2.77519  2.98518  4.58477  3.61503
          0.02614  4.05309  4.77543  0.61958  0.77255  0.48576  0.95510
    176   2.64485  4.35134  4.35546  3.87047  3.59263  3.98368  4.64105  1.95736  3.73632  2.23203  3.17035  4.09297  4.43437  4.04882  3.97037  3.36479  3.17622  1.04671  5.38649  4.17322    231 - -
          2.68618  4.42225  2.77519  2.73123  3.46354  2.40513  3.72494  3.29354  2.67741  2.69355  4.24690  2.90347  2.73739  3.18146  2.89801  2.37887  2.77519  2.98518  4.58477  3.61503
          0.02614  4.05309  4.77543  0.61958  0.77255  0.48576  0.95510
    177   2.98769  5.56894  1.54789  1.33118  4.85550  3.25163  3.79985  4.37857  2.82169  3.87559  4.73051  2.71403  3.87602  2.96648  3.42113  2.86671  3.27701  3.94826  6.02332  4.51565    232 - -
          2.68618  4.42225  2.77519  2.73123  3.46354  2.40513  3.72494  3.29354  2.67741  2.69355  4.24690  2.90347  2.73739  3.18146  2.89801  2.37887  2.77519  2.98518  4.58477  3.61503
          0.02614  4.05309  4.77543  0.61958  0.77255  0.48576  0.95510
    178   3.36335  4.77411  4.47878  4.12301  3.21370  4.20969  4.72237  2.43126  3.88901  0.68095  3.18659  4.38092  4.61626  4.21383  4.03408  3.80702  3.65065  2.51482  5.15480  3.91863    233 - -
          2.68618  4.42225  2.77519  2.73123  3.46354  2.40513  3.72494  3.29354  2.67741  2.69355  4.24690  2.90347  2.73739  3.18146  2.89801  2.37887  2.77519  2.98518  4.58477  3.61503
          0.02614  4.05309  4.77543  0.61958  0.77255  0.48576  0.95510
    179   3.36335  4.77411  4.47878  4.12301  3.21370  4.20969  4.72237  2.43126  3.88901  0.68095  3.18659  4.38092  4.61626  4.21383  4.03408  3.80702  3.65065  2.51482  5.15480  3.91863    234 - -
          2.68618  4.42225  2.77519  2.73123  3.46354  2.40513  3.72494  3.29354  2.67741  2.69355  4.24690  2.90347  2.73739  3.18146  2.89801  2.37887  2.77519  2.98518  4.58477  3.61503
          0.02614  4.05309  4.77543  0.61958  0.77255  0.48576  0.95510
    180   1.16105  4.53721  2.51576  2.69874  4.25191  3.17207  4.01642  3.54631  2.97788  3.31203  4.20160  3.11310  3.82832  3.24625  3.39295  2.64540  2.93037  3.16297  5.59368  4.29630    235 - -
          2.68618  4.42225  2.77519  2.73123  3.46354  2.40513  3.72494  3.29354  2.67741  2.69355  4.24690  2.90347  2.73739  3.18146  2.89801  2.37887  2.77519  2.98518  4.58477  3.61503
          0.02614  4.05309  4.77543  0.61958  0.77255  0.48576  0.95510
    181   3.00861  4.73204  3.63590  3.50360  4.47744  3.40950  4.56328  4.07302  3.57709  3.67874  4.73862  3.79046  0.55117  3.96030  3.79917  3.18252  3.46506  3.69715  5.61090  4.60168    236 - -
          2.68618  4.42225  2.77519  2.73123  3.46354  2.40513  3.72494  3.29354  2.67741  2.69355  4.24690  2.90347  2.73739  3.18146  2.89801  2.37887  2.77519  2.98518  4.58477  3.61503
          0.02614  4.05309  4.77543  0.61958  0.77255  0.48576  0.95510
    182   2.92437  5.04564  3.05135  2.65239  4.32807  3.51575  3.72289  3.83848  2.21583  3.33272  4.23778  3.11308  3.98203  1.32357  2.30007  2.93803  3.16129  3.52306  5.44627  4.16244    237 - -
          2.68618  4.42225  2.77519  2.73123  3.46354  2.40513  3.72494  3.29354  2.67741  2.69355  4.24690  2.90347  2.73739  3.18146  2.89801  2.37887  2.77519  2.98518  4.58477  3.61503
          0.02614  4.05309  4.77543  0.61958  0.77255  0.48576  0.95510
    183   3.19336  5.33798  0.68988  2.46558  4.74155  3.35626  4.10344  4.37292  3.22378  3.95042  4.93599  3.02970  4.02214  3.34535  3.76185  3.13775  3.53700  3.99400  5.87405  4.58916    238 - -
          2.68618  4.42225  2.77519  2.73123  3.46354  2.40513  3.72494  3.29354  2.67741  2.69355  4.24690  2.90347  2.73739  3.18146  2.89801  2.37887  2.77519  2.98518  4.58477  3.61503
          0.02614  4.05309  4.77543  0.61958  0.77255  0.48576  0.95510
    184   3.00398  4.42509  4.52440  4.03949  3.50500  4.17198  4.76420  1.91798  3.87898  2.07041  2.98828  4.26454  4.57078  4.18729  4.09168  3.56178  3.29275  0.99406  5.39267  4.17073    239 - -
          2.68618  4.42225  2.77519  2.73123  3.46354  2.40513  3.72494  3.29354  2.67741  2.69355  4.24690  2.90347  2.73739  3.18146  2.89801  2.37887  2.77519  2.98518  4.58477  3.61503
          0.02614  4.05309  4.77543  0.61958  0.77255  0.48576  0.95510
    185   2.74194  4.79235  3.25391  2.77283  4.36252  3.03726  3.76311  3.78156  2.24366  3.33959  4.19589  3.17177  3.92549  2.93217  1.29157  2.61451  3.03643  3.41061  5.46296  4.22608    240 - -
          2.68618  4.42225  2.77519  2.73123  3.46354  2.40513  3.72494  3.29354  2.67741  2.69355  4.24690  2.90347  2.73739  3.18146  2.89801  2.37887  2.77519  2.98518  4.58477  3.61503
          0.02614  4.05309  4.77543  0.61958  0.77255  0.48576  0.95510
    186   2.67281  4.36208  4.28420  3.92797  3.72445  3.80807  4.74639  2.02270  3.81221  2.37411  3.61051  4.07958  4.37644  4.15004  4.02865  3.26171  3.18342  0.92975  5.53153  4.28563    241 - -
          2.68618  4.42225  2.77519  2.73123  3.46354  2.40513  3.72494  3.29354  2.67741  2.69355  4.24690  2.90347  2.73739  3.18146  2.89801  2.37887  2.77519  2.98518  4.58477  3.61503
          0.02614  4.05309  4.77543  0.61958  0.77255  0.48576  0.95510
    187   3.49677  4.84667  4.48678  4.23877  0.75674  4.13762  3.96991  3.00189  4.14213  2.33177  3.70732  4.22709  4.59457  4.26106  4.21706  3.75519  3.79923  3.00531  4.17142  2.51824    242 - -
          2.68618  4.42225  2.77519  2.73123  3.46354  2.40513  3.72494  3.29354  2.67741  2.69355  4.24690  2.90347  2.73739  3.18146  2.89801  2.37887  2.77519  2.98518  4.58477  3.61503
          0.02614  4.05309  4.77543  0.61958  0.77255  0.48576  0.95510
    188   2.79812  2.45679  4.05132  3.57346  2.73571  3.70560  3.86609  2.81740  3.40737  2.51963  3.55719  3.72208  4.17325  3.67756  3.60602  3.07981  3.09049  2.63004  4.34720  1.48219    243 - -
          2.68618  4.42225  2.77519  2.73123  3.46354  2.40513  3.72494  3.29354  2.67741  2.69355  4.24690  2.90347  2.73739  3.18146  2.89801  2.37887  2.77519  2.98518  4.58477  3.61503
          0.02614  4.05309  4.77543  0.61958  0.77255  0.48576  0.95510
    189   1.64142  4.30726  3.31456  2.83517  4.05961  3.13494  4.02124  3.37635  2.94563  3.11556  3.97326  3.23656  3.77971  3.27097  3.30231  2.35705  1.78659  2.98898  5.42287  4.18034    244 - -
          2.68618  4.42225  2.77519  2.73123  3.46354  2.40513  3.72494  3.29354  2.67741  2.69355  4.24690  2.90347  2.73739  3.18146  2.89801  2.37887  2.77519  2.98518  4.58477  3.61503
          0.02614  4.05309  4.77543  0.61958  0.77255  0.48576  0.95510
    190   3.06356  4.91812  3.27123  2.94614  2.87195  3.67907  1.25592  3.60259  2.74458  3.07816  4.11923  3.33720  4.14943  3.24223  3.02687  3.11503  3.32052  3.37134  4.44565  2.66573    245 - -
          2.68618  4.42225  2.77519  2.73123  3.46354  2.40513  3.72494  3.29354  2.67741  2.69355  4.24690  2.90347  2.73739  3.18146  2.89801  2.37887  2.77519  2.98518  4.58477  3.61503
          0.02614  4.05309  4.77543  0.61958  0.77255  0.48576  0.95510
    191   2.51971  4.36388  3.59903  3.36405  4.13880  3.19604  4.36623  3.28841  3.31060  3.14539  4.18722  3.54121  3.91541  3.69714  3.55808  2.72338  0.89875  2.96357  5.56047  4.35659    246 - -
          2.68618  4.42225  2.77519  2.73123  3.46354  2.40513  3.72494  3.29354  2.67741  2.69355  4.24690  2.90347  2.73739  3.18146  2.89801  2.37887  2.77519  2.98518  4.58477  3.61503
          0.02614  4.05309  4.77543  0.61958  0.77255  0.48576  0.95510
    192   0.78178  4.29150  3.65453  3.45845  4.24053  3.11039  4.45795  3.39370  3.47958  3.26662  4.28157  3.55966  3.86708  3.80479  3.71511  2.64176  2.93185  3.01654  5.64947  4.47108    247 - -
          2.68618  4.42225  2.77519  2.73123  3.46354  2.40513  3.72494  3.29354  2.67741  2.69355  4.24690  2.90347  2.73739  3.18146  2.89801  2.37887  2.77519  2.98518  4.58477  3.61503
          0.02614  4.05309  4.77543  0.61958  0.77255  0.48576  0.95510
    193   2.73148  5.01898  3.01290  2.46735  4.33113  3.46911  2.77942  3.76535  2.18648  3.28522  4.09153  2.97175  3.20842  2.14807  2.13574  2.72551  2.94793  3.40898  5.42760  4.11118    248 - -
          2.68618  4.42225  2.77519  2.73123  3.46354  2.40513  3.72494  3.29354  2.67741  2.69355  4.24690  2.90347  2.73739  3.18146  2.89801  2.37887  2.77519  2.98518  4.58477  3.61503
          0.02614  4.05309  4.77543  0.61958  0.77255  0.48576  0.95510
    194   1.09118  4.17869  3.62032  3.31731  4.19219  3.03079  4.31175  3.31230  3.30054  3.20158  4.12346  3.42704  3.77323  3.61246  3.57688  2.48896  2.16226  2.90776  5.61253  4.41161    249 - -
          2.68618  4.42225  2.77519  2.73123  3.46354  2.40513  3.72494  3.29354  2.67741  2.69355  4.24690  2.90347  2.73739  3.18146  2.89801  2.37887  2.77519  2.98518  4.58477  3.61503
          0.02614  4.05309  4.77543  0.61958  0.77255  0.48576  0.95510
    195   2.86544  5.05772  2.89781  2.52598  4.03411  3.48262  2.28691  3.80908  2.30008  3.31749  4.19007  3.02008  3.93861  1.72558  2.62218  2.86091  3.09709  3.48213  5.29385  3.88279    250 - -
          2.68618  4.42225  2.77519  2.73123  3.46354  2.40513  3.72494  3.29354  2.67741  2.69355  4.24690  2.90347  2.73739  3.18146  2.89801  2.37887  2.77519  2.98518  4.58477  3.61503
          0.02614  4.05309  4.77543  0.61958  0.77255  0.48576  0.95510
    196   3.36335  4.77411  4.47878  4.12301  3.21370  4.20969  4.72237  2.43126  3.88901  0.68095  3.18659  4.38092  4.61626  4.21383  4.03408  3.80702  3.65065  2.51482  5.15480  3.91863    251 - -
          2.68618  4.42225  2.77519  2.73123  3.46354  2.40513  3.72494  3.29354  2.67741  2.69355  4.24690  2.90347  2.73739  3.18146  2.89801  2.37887  2.77519  2.98518  4.58477  3.61503
          0.02614  4.05309  4.77543  0.61958  0.77255  0.48576  0.95510
    197   3.00861  4.73204  3.63590  3.50360  4.47744  3.40950  4.56328  4.07302  3.57709  3.67874  4.73862  3.79046  0.55117  3.96030  3.79917  3.18252  3.46506  3.69715  5.61090  4.60168    252 - -
          2.68618  4.42225  2.77519  2.73123  3.46354  2.40513  3.72494  3.29354  2.67741  2.69355  4.24690  2.90347  2.73739  3.18146  2.89801  2.37887  2.77519  2.98518  4.58477  3.61503
          0.02614  4.05309  4.77543  0.61958  0.77255  0.48576  0.95510
    198   3.41251  4.77215  4.56137  4.20469  0.98965  4.28525  3.92556  2.72672  4.05057  1.94237  3.42972  4.20041  4.64342  4.16229  4.14932  3.71755  3.67703  2.75792  4.12613  2.47372    253 - -
          2.68618  4.42225  2.77519  2.73123  3.46354  2.40513  3.72494  3.29354  2.67741  2.69355  4.24690  2.90347  2.73739  3.18146  2.89801  2.37887  2.77519  2.98518  4.58477  3.61503
          0.02614  4.05309  4.77543  0.61958  0.77255  0.48576  0.95510
    199   3.65286  4.96017  4.37839  4.13164  2.87424  3.94187  4.14017  3.68794  3.85192  3.05007  4.31278  4.24515  4.47538  4.23013  3.94728  3.85470  3.96320  3.58317  0.58829  2.86747    254 - -
          2.68618  4.42225  2.77519  2.73123  3.46354  2.40513  3.72494  3.29354  2.67741  2.69355  4.24690  2.90347  2.73739  3.18146  2.89801  2.37887  2.77519  2.98518  4.58477  3.61503
          0.02614  4.05309  4.77543  0.61958  0.77255  0.48576  0.95510
    200   2.88329  4.87953  2.82423  2.72985  4.27251  3.31326  4.08171  4.02577  3.00279  3.65301  4.60995  0.87395  3.97560  3.35780  3.36101  2.94548  3.27296  3.62947  5.55785  4.21021    255 - -
          2.68618  4.42225  2.77519  2.73123  3.46354  2.40513  3.72494  3.29354  2.67741  2.69355  4.24690  2.90347  2.73739  3.18146  2.89801  2.37887  2.77519  2.98518  4.58477  3.61503
          0.02614  4.05309  4.77543  0.61958  0.77255  0.48576  0.95510
    201   2.55965  4.47849  3.17129  2.79608  3.90335  3.33660  3.92642  3.03767  2.80518  2.92713  3.85769  1.83113  3.88998  3.16850  3.17452  2.71073  2.76834  2.01655  5.31645  4.02146    256 - -
          2.68618  4.42225  2.77519  2.73123  3.46354  2.40513  3.72494  3.29354  2.67741  2.69355  4.24690  2.90347  2.73739  3.18146  2.89801  2.37887  2.77519  2.98518  4.58477  3.61503
          0.02614  4.05309  4.77543  0.61958  0.77255  0.48576  0.95510
    202   2.68196  4.42396  3.61649  3.18248  3.04592  3.48968  3.84824  3.14465  3.01979  2.77828  3.75241  3.45697  4.01790  3.39925  3.29110  1.96161  3.00586  2.89508  1.81451  3.08178    257 - -
          2.68618  4.42225  2.77519  2.73123  3.46354  2.40513  3.72494  3.29354  2.67741  2.69355  4.24690  2.90347  2.73739  3.18146  2.89801  2.37887  2.77519  2.98518  4.58477  3.61503
          0.02614  4.05309  4.77543  0.61958  0.77255  0.48576  0.95510
    203   2.42126  4.30677  3.48516  3.22196  4.15954  3.12517  4.26099  3.37891  3.18695  3.18769  4.15172  3.42037  3.54742  3.56014  3.46102  2.61173  1.02149  3.00586  5.55832  4.34296    258 - -
          2.68618  4.42225  2.77519  2.73123  3.46354  2.40513  3.72494  3.29354  2.67741  2.69355  4.24690  2.90347  2.73739  3.18146  2.89801  2.37887  2.77519  2.98518  4.58477  3.61503
          0.02614  4.05309  4.77543  0.61958  0.77255  0.48576  0.95510
    204   3.03664  5.02017  3.03465  2.79601  4.21202  3.49321  3.95460  3.87423  2.60508  3.35818  4.38461  3.25596  4.05159  0.94396  2.88412  3.07845  3.33519  3.59373  5.45353  4.16081    259 - -
          2.68618  4.42225  2.77519  2.73123  3.46354  2.40513  3.72494  3.29354  2.67741  2.69355  4.24690  2.90347  2.73739  3.18146  2.89801  2.37887  2.77519  2.98518  4.58477  3.61503
          0.02614  4.05309  4.77543  0.61958  0.77255  0.48576  0.95510
    205   2.71827  4.72769  3.33746  2.80373  4.20777  3.43990  3.77238  3.55093  2.29115  3.16948  4.05983  3.20080  3.93005  2.95070  1.54657  2.80697  2.08670  3.23020  5.38920  4.15206    260 - -
          2.68604  4.42226  2.77521  2.73124  3.46355  2.40514  3.72496  3.29355  2.67742  2.69356  4.24691  2.90348  2.73741  3.18148  2.89802  2.37888  2.77521  2.98512  4.58478  3.61504
          0.12088  2.24973  4.77543  0.37128  1.17070  0.48576  0.95510
    206   0.78178  4.29150  3.65453  3.45845  4.24053  3.11039  4.45795  3.39370  3.47958  3.26662  4.28157  3.55966  3.86708  3.80479  3.71511  2.64176  2.93185  3.01654  5.64947  4.47108    262 - -
          2.68618  4.42225  2.77519  2.73123  3.46354  2.40513  3.72494  3.29354  2.67741  2.69355  4.24690  2.90347  2.73739  3.18146  2.89801  2.37887  2.77519  2.98518  4.58477  3.61503
          0.02614  4.05309  4.77543  0.61958  0.77255  0.48576  0.95510
    207   1.95656  4.25189  3.34433  3.03132  4.30782  3.00655  4.15030  3.71544  3.09280  3.39540  4.22194  3.26168  3.00792  3.39629  3.43662  1.23721  2.75004  3.19538  5.63672  4.40135    263 - -
          2.68618  4.42225  2.77519  2.73123  3.46354  2.40513  3.72494  3.29354  2.67741  2.69355  4.24690  2.90347  2.73739  3.18146  2.89801  2.37887  2.77519  2.98518  4.58477  3.61503
          0.02614  4.05309  4.77543  0.61958  0.77255  0.48576  0.95510
    208   2.81187  5.02126  3.05552  2.55789  4.38065  3.49367  3.64559  3.80171  2.16336  3.31528  4.15286  3.03745  3.44206  1.66033  2.10978  2.81655  3.03483  3.45803  5.45130  4.17049    264 - -
          2.68618  4.42225  2.77519  2.73123  3.46354  2.40513  3.72494  3.29354  2.67741  2.69355  4.24690  2.90347  2.73739  3.18146  2.89801  2.37887  2.77519  2.98518  4.58477  3.61503
          0.02614  4.05309  4.77543  0.61958  0.77255  0.48576  0.95510
    209   2.86224  3.27117  3.86687  3.36422  2.57595  3.77943  3.23741  2.96781  3.20819  2.59873  3.59421  3.59322  4.17846  3.50110  3.45246  3.09123  3.11092  2.77020  4.18441  1.40668    265 - -
          2.68618  4.42225  2.77519  2.73123  3.46354  2.40513  3.72494  3.29354  2.67741  2.69355  4.24690  2.90347  2.73739  3.18146  2.89801  2.37887  2.77519  2.98518  4.58477  3.61503
          0.02614  4.05309  4.77543  0.61958  0.77255  0.48576  0.95510
    210   2.97564  5.46925  2.01367  1.08801  4.76922  3.27087  3.81026  4.27178  2.79990  3.79980  4.66342  2.75451  3.88634  2.98111  3.36190  2.87422  3.26458  3.86431  5.94475  4.47706    266 - -
          2.68618  4.42225  2.77519  2.73123  3.46354  2.40513  3.72494  3.29354  2.67741  2.69355  4.24690  2.90347  2.73739  3.18146  2.89801  2.37887  2.77519  2.98518  4.58477  3.61503
          0.02614  4.05309  4.77543  0.61958  0.77255  0.48576  0.95510
    211   2.62426  2.85442  3.96740  3.39760  2.76084  3.69073  3.90428  2.55027  3.28497  2.11709  3.22795  3.62461  3.61856  3.51754  3.49388  2.97815  2.86022  2.36423  4.54221  2.23193    267 - -
          2.68618  4.42225  2.77519  2.73123  3.46354  2.40513  3.72494  3.29354  2.67741  2.69355  4.24690  2.90347  2.73739  3.18146  2.89801  2.37887  2.77519  2.98518  4.58477  3.61503
          0.02614  4.05309  4.77543  0.61958  0.77255  0.48576  0.95510
    212   1.22459  4.17631  3.50848  3.22914  4.29729  2.96947  4.27771  3.64885  3.27177  3.39677  4.24531  3.35691  3.72449  3.56292  3.56866  1.65248  2.73751  3.13134  5.66261  4.44868    268 - -
          2.68618  4.42225  2.77519  2.73123  3.46354  2.40513  3.72494  3.29354  2.67741  2.69355  4.24690  2.90347  2.73739  3.18146  2.89801  2.37887  2.77519  2.98518  4.58477  3.61503
          0.02614  4.05309  4.77543  0.61958  0.77255  0.48576  0.95510
    213   2.67682  4.76001  3.01548  2.56702  3.99318  3.42626  3.71616  3.42336  2.44544  2.68925  3.90805  3.04834  2.22319  2.17515  2.81478  2.73800  2.93387  3.13460  5.29817  3.98086    269 - -
          2.68618  4.42225  2.77519  2.73123  3.46354  2.40513  3.72494  3.29354  2.67741  2.69355  4.24690  2.90347  2.73739  3.18146  2.89801  2.37887  2.77519  2.98518  4.58477  3.61503
          0.02614  4.05309  4.77543  0.61958  0.77255  0.48576  0.95510
    214   2.37748  4.31113  4.20179  3.82350  3.75246  3.69472  4.65207  2.08450  3.72500  2.44554  3.63120  3.97107  4.28069  4.04598  3.95370  3.13164  3.09932  1.01792  5.50032  4.27205    270 - -
          2.68618  4.42225  2.77519  2.73123  3.46354  2.40513  3.72494  3.29354  2.67741  2.69355  4.24690  2.90347  2.73739  3.18146  2.89801  2.37887  2.77519  2.98518  4.58477  3.61503
          0.02614  4.05309  4.77543  0.61958  0.77255  0.48576  0.95510
    215   3.14556  5.10845  3.33302  2.92530  4.53640  3.61137  3.87180  3.97797  0.81520  3.50545  4.46065  3.34046  4.10183  3.05555  2.48253  3.17778  3.38712  3.67684  5.51940  4.35987    271 - -
          2.68618  4.42225  2.77519  2.73123  3.46354  2.40513  3.72494  3.29354  2.67741  2.69355  4.24690  2.90347  2.73739  3.18146  2.89801  2.37887  2.77519  2.98518  4.58477  3.61503
          0.02614  4.05309  4.77543  0.61958  0.77255  0.48576  0.95510
    216   2.36727  4.34280  3.20946  2.95058  4.29798  3.05546  4.11996  3.75836  3.03966  3.42195  4.26920  3.23412  1.60476  3.36718  3.38292  1.70004  2.82213  3.25785  5.62097  4.35790    272 - -
          2.68618  4.42225  2.77519  2.73123  3.46354  2.40513  3.72494  3.29354  2.67741  2.69355  4.24690  2.90347  2.73739  3.18146  2.89801  2.37887  2.77519  2.98518  4.58477  3.61503
          0.02614  4.05309  4.77543  0.61958  0.77255  0.48576  0.95510
    217   3.49677  4.84667  4.48678  4.23877  0.75674  4.13762  3.96991  3.00189  4.14213  2.33177  3.70732  4.22709  4.59457  4.26106  4.21706  3.75519  3.79923  3.00531  4.17142  2.51824    273 - -
          2.68618  4.42225  2.77519  2.73123  3.46354  2.40513  3.72494  3.29354  2.67741  2.69355  4.24690  2.90347  2.73739  3.18146  2.89801  2.37887  2.77519  2.98518  4.58477  3.61503
          0.02614  4.05309  4.77543  0.61958  0.77255  0.48576  0.95510
    218   3.49677  4.84667  4.48678  4.23877  0.75674  4.13762  3.96991  3.00189  4.14213  2.33177  3.70732  4.22709  4.59457  4.26106  4.21706  3.75519  3.79923  3.00531  4.17142  2.51824    274 - -
          2.68618  4.42225  2.77519  2.73123  3.46354  2.40513  3.72494  3.29354  2.67741  2.69355  4.24690  2.90347  2.73739  3.18146  2.89801  2.37887  2.77519  2.98518  4.58477  3.61503
          0.02614  4.05309  4.77543  0.61958  0.77255  0.48576  0.95510
    219   2.80866  0.63758  4.36477  4.14817  4.10215  3.39033  4.75592  3.27950  3.97741  3.18513  4.31355  4.08741  4.11113  4.31629  4.06851  3.08013  3.29090  3.01097  5.47603  4.38759    275 - -
          2.68618  4.42225  2.77519  2.73123  3.46354  2.40513  3.72494  3.29354  2.67741  2.69355  4.24690  2.90347  2.73739  3.18146  2.89801  2.37887  2.77519  2.98518  4.58477  3.61503
          0.02614  4.05309  4.77543  0.61958  0.77255  0.48576  0.95510
    220   3.21938  5.03889  3.72944  3.20721  4.43976  3.66806  3.97018  3.99704  2.33072  3.48027  4.47880  3.55152  4.16463  3.18421  0.73459  3.29673  3.47480  3.71394  5.45123  4.33119    276 - -
          2.68618  4.42225  2.77519  2.73123  3.46354  2.40513  3.72494  3.29354  2.67741  2.69355  4.24690  2.90347  2.73739  3.18146  2.89801  2.37887  2.77519  2.98518  4.58477  3.61503
          0.02614  4.05309  4.77543  0.61958  0.77255  0.48576  0.95510
    221   3.17371  4.54716  4.58489  4.21048  3.50181  4.25579  4.90832  0.87862  4.04211  2.05485  3.41312  4.43100  4.67298  4.37407  4.21850  3.77172  3.47104  1.86782  5.42744  4.17893    277 - -
          2.68618  4.42225  2.77519  2.73123  3.46354  2.40513  3.72494  3.29354  2.67741  2.69355  4.24690  2.90347  2.73739  3.18146  2.89801  2.37887  2.77519  2.98518  4.58477  3.61503
          0.02614  4.05309  4.77543  0.61958  0.77255  0.48576  0.95510
    222   2.60901  3.23599  3.46276  2.89994  4.01460  3.12129  3.83807  3.38426  2.47189  3.04793  3.92473  3.26101  3.89913  3.05457  1.43333  2.74374  2.92139  3.06525  5.28579  4.05567    278 - -
          2.68618  4.42225  2.77519  2.73123  3.46354  2.40513  3.72494  3.29354  2.67741  2.69355  4.24690  2.90347  2.73739  3.18146  2.89801  2.37887  2.77519  2.98518  4.58477  3.61503
          0.02614  4.05309  4.77543  0.61958  0.77255  0.48576  0.95510
    223   2.90491  4.65880  3.61539  3.53954  4.67163  0.49785  4.64544  4.31846  3.74517  3.94885  4.92856  3.78019  4.05552  4.05531  3.95816  3.08257  3.40022  3.81190  5.71565  4.78082    279 - -
          2.68618  4.42225  2.77519  2.73123  3.46354  2.40513  3.72494  3.29354  2.67741  2.69355  4.24690  2.90347  2.73739  3.18146  2.89801  2.37887  2.77519  2.98518  4.58477  3.61503
          0.02614  4.05309  4.77543  0.61958  0.77255  0.48576  0.95510
    224   2.90491  4.65880  3.61539  3.53954  4.67163  0.49785  4.64544  4.31846  3.74517  3.94885  4.92856  3.78019  4.05552  4.05531  3.95816  3.08257  3.40022  3.81190  5.71565  4.78082    280 - -
          2.68618  4.42225  2.77519  2.73123  3.46354  2.40513  3.72494  3.29354  2.67741  2.69355  4.24690  2.90347  2.73739  3.18146  2.89801  2.37887  2.77519  2.98518  4.58477  3.61503
          0.02614  4.05309  4.77543  0.61958  0.77255  0.48576  0.95510
    225   2.76328  5.22698  2.38072  1.75796  4.54287  2.84172  3.65770  4.01510  1.87572  3.51793  4.31040  2.80075  3.82366  2.78904  2.94211  2.70667  3.01118  3.60829  5.67220  4.25786    281 - -
          2.68618  4.42225  2.77519  2.73123  3.46354  2.40513  3.72494  3.29354  2.67741  2.69355  4.24690  2.90347  2.73739  3.18146  2.89801  2.37887  2.77519  2.98518  4.58477  3.61503
          0.02614  4.05309  4.77543  0.61958  0.77255  0.48576  0.95510
    226   2.41945  5.12076  1.19089  2.26079  4.65519  2.99642  3.85697  4.10303  2.86523  3.70146  4.55684  2.81137  3.85009  3.03720  3.41678  2.77421  3.14316  3.67291  5.88849  4.45244    282 - -
          2.68618  4.42225  2.77519  2.73123  3.46354  2.40513  3.72494  3.29354  2.67741  2.69355  4.24690  2.90347  2.73739  3.18146  2.89801  2.37887  2.77519  2.98518  4.58477  3.61503
          0.02614  4.05309  4.77543  0.61958  0.77255  0.48576  0.95510
    227   2.50908  4.70864  3.17014  2.70009  4.30053  2.71143  3.76680  3.70043  2.34837  3.28395  4.12296  3.11694  3.86788  2.93488  1.49894  2.60773  2.94516  3.31940  5.45971  4.20136    283 - -
          2.68618  4.42225  2.77520  2.73124  3.46354  2.40513  3.72495  3.29354  2.67741  2.69355  4.24690  2.90347  2.73740  3.18147  2.89792  2.37887  2.77520  2.98519  4.58477  3.61503
          0.05868  3.02493  4.77543  0.50028  0.93232  0.48576  0.95510
    228   2.65066  5.17421  2.63834  1.58595  4.51674  3.38542  3.67147  3.93735  1.85633  3.46390  4.28581  2.88012  3.87084  2.81060  2.74975  2.77649  3.05674  3.56387  5.61776  4.26008    285 - -
          2.68618  4.42225  2.77519  2.73123  3.46354  2.40513  3.72494  3.29354  2.67741  2.69355  4.24690  2.90347  2.73739  3.18146  2.89801  2.37887  2.77519  2.98518  4.58477  3.61503
          0.04469  4.05309  3.63667  0.61958  0.77255  0.48576  0.95510
    229   2.70856  4.91882  2.94146  2.46569  4.10220  3.44107  2.73010  3.62277  2.30474  3.02058  4.01382  2.97097  3.46212  1.89408  2.67803  2.72292  2.93806  3.29350  5.32615  3.97378    286 - -
          2.68618  4.42225  2.77519  2.73123  3.46354  2.40513  3.72494  3.29354  2.67741  2.69355  4.24690  2.90347  2.73739  3.18146  2.89801  2.37887  2.77519  2.98518  4.58477  3.61503
          0.02662  4.03502  4.75736  0.61958  0.77255  0.47382  0.97450
    230   2.88823  5.28540  2.50812  1.33286  4.60286  3.36760  3.69946  4.05313  2.15440  3.55671  4.39134  2.84633  3.88739  2.69430  2.81732  2.82689  3.13364  3.67494  5.69972  4.32281    287 - -
          2.68618  4.42225  2.77519  2.73123  3.46354  2.40513  3.72494  3.29354  2.67741  2.69355  4.24690  2.90347  2.73739  3.18146  2.89801  2.37887  2.77519  2.98518  4.58477  3.61503
          0.02614  4.05309  4.77543  0.61958  0.77255  0.48576  0.95510
    231   2.24703  4.89730  3.11452  2.55270  4.25844  3.46916  3.63695  3.64513  1.71745  3.20800  4.03360  3.03213  3.87816  2.77962  2.22250  2.74203  2.69178  3.30806  5.38871  4.10534    288 - -
          2.68618  4.42225  2.77519  2.73123  3.46354  2.40513  3.72494  3.29354  2.67741  2.69355  4.24690  2.90347  2.73739  3.18146  2.89801  2.37887  2.77519  2.98518  4.58477  3.61503
          0.02614  4.05309  4.77543  0.61958  0.77255  0.48576  0.95510
    232   2.57348  3.56811  3.44463  2.87526  3.41524  3.54575  3.27417  2.79935  2.79491  2.04998  3.40228  3.15737  3.66423  3.12137  2.83873  2.79360  2.80480  2.57409  4.85995  3.05369    289 - -
          2.68618  4.42225  2.77519  2.73123  3.46354  2.40513  3.72494  3.29354  2.67741  2.69355  4.24690  2.90347  2.73739  3.18146  2.89801  2.37887  2.77519  2.98518  4.58477  3.61503
          0.02614  4.05309  4.77543  0.61958  0.77255  0.48576  0.95510
    233   2.72941  3.80704  3.57029  3.04337  2.89637  3.64524  2.92071  2.96819  2.92883  2.62396  3.56550  3.39039  3.74707  3.26065  3.24128  2.92605  2.97183  2.74842  4.45525  1.71149    290 - -
          2.68618  4.42225  2.77519  2.73123  3.46354  2.40513  3.72494  3.29354  2.67741  2.69355  4.24690  2.90347  2.73739  3.18146  2.89801  2.37887  2.77519  2.98518  4.58477  3.61503
          0.02614  4.05309  4.77543  0.61958  0.77255  0.48576  0.95510
    234   2.53496  3.91952  3.37016  2.83383  3.53074  3.16790  3.80187  2.96973  2.77010  2.66641  3.54979  3.23288  3.88386  3.10525  3.00747  2.11623  2.80614  2.71320  4.96125  2.37186    291 - -
          2.68618  4.42225  2.77519  2.73123  3.46354  2.40513  3.72494  3.29354  2.67741  2.69355  4.24690  2.90347  2.73739  3.18146  2.89801  2.37887  2.77519  2.98518  4.58477  3.61503
          0.02614  4.05309  4.77543  0.61958  0.77255  0.48576  0.95510
    235   3.00861  4.73204  3.63590  3.50360  4.47744  3.40950  4.56328  4.07302  3.57709  3.67874  4.73862  3.79046  0.55117  3.96030  3.79917  3.18252  3.46506  3.69715  5.61090  4.60168    292 - -
          2.68618  4.42225  2.77519  2.73123  3.46354  2.40513  3.72494  3.29354  2.67741  2.69355  4.24690  2.90347  2.73739  3.18146  2.89801  2.37887  2.77519  2.98518  4.58477  3.61503
          0.02614  4.05309  4.77543  0.61958  0.77255  0.48576  0.95510
    236   3.49677  4.84667  4.48678  4.23877  0.75674  4.13762  3.96991  3.00189  4.14213  2.33177  3.70732  4.22709  4.59457  4.26106  4.21706  3.75519  3.79923  3.00531  4.17142  2.51824    293 - -
          2.68618  4.42225  2.77519  2.73123  3.46354  2.40513  3.72494  3.29354  2.67741  2.69355  4.24690  2.90347  2.73739  3.18146  2.89801  2.37887  2.77519  2.98518  4.58477  3.61503
          0.02614  4.05309  4.77543  0.61958  0.77255  0.48576  0.95510
    237   3.07297  5.07135  3.49704  2.92193  4.42341  3.65323  3.72556  3.89819  2.03071  3.36022  4.29244  3.29818  4.08195  2.73791  1.03769  3.10708  3.28174  3.60437  5.42026  4.22128    294 - -
          2.68618  4.42225  2.77519  2.73123  3.46354  2.40513  3.72494  3.29354  2.67741  2.69355  4.24690  2.90347  2.73739  3.18146  2.89801  2.37887  2.77519  2.98518  4.58477  3.61503
          0.02614  4.05309  4.77543  0.61958  0.77255  0.48576  0.95510
    238   3.13094  4.49125  4.71061  4.26501  3.49230  4.36090  4.96795  0.96951  4.10243  1.99277  3.34298  4.47826  4.72548  4.40162  4.29104  3.78270  3.41639  1.69190  5.47695  4.24402    295 - -
          2.68618  4.42225  2.77519  2.73123  3.46354  2.40513  3.72494  3.29354  2.67741  2.69355  4.24690  2.90347  2.73739  3.18146  2.89801  2.37887  2.77519  2.98518  4.58477  3.61503
          0.02614  4.05309  4.77543  0.61958  0.77255  0.48576  0.95510
    239   2.84701  4.31509  4.20344  3.65182  3.42136  3.99510  4.39277  1.64601  3.54536  1.89895  3.30175  3.93989  4.35485  3.82143  3.79487  3.30911  2.13544  1.83633  5.13780  3.94348    296 - -
          2.68618  4.42225  2.77519  2.73123  3.46354  2.40513  3.72494  3.29354  2.67741  2.69355  4.24690  2.90347  2.73739  3.18146  2.89801  2.37887  2.77519  2.98518  4.58477  3.61503
          0.02614  4.05309  4.77543  0.61958  0.77255  0.48576  0.95510
    240   2.48493  4.41629  3.22696  3.05105  4.26361  3.11736  4.21232  3.75956  3.13562  3.44762  4.36839  3.32614  1.06597  3.50208  3.43273  2.47054  2.95036  3.30212  5.60186  4.33745    297 - -
          2.68618  4.42225  2.77519  2.73123  3.46354  2.40513  3.72494  3.29354  2.67741  2.69355  4.24690  2.90347  2.73739  3.18146  2.89801  2.37887  2.77519  2.98518  4.58477  3.61503
          0.02614  4.05309  4.77543  0.61958  0.77255  0.48576  0.95510
    241   3.51777  4.93319  4.10954  3.87597  2.32254  4.04419  3.71764  3.50291  3.72851  2.90932  4.15976  3.95265  4.51531  3.99054  3.87373  3.63513  3.80616  3.38243  3.97211  0.71120    298 - -
          2.68618  4.42225  2.77519  2.73123  3.46354  2.40513  3.72494  3.29354  2.67741  2.69355  4.24690  2.90347  2.73739  3.18146  2.89801  2.37887  2.77519  2.98518  4.58477  3.61503
          0.02614  4.05309  4.77543  0.61958  0.77255  0.48576  0.95510
    242   3.32051  4.68724  4.75434  4.20663  3.07101  4.50262  4.78954  2.23403  4.01074  0.93435  2.04130  4.48870  4.71091  4.19100  4.15489  3.86057  3.54716  2.37230  5.14648  4.04805    299 - -
          2.68618  4.42225  2.77519  2.73123  3.46354  2.40513  3.72494  3.29354  2.67741  2.69355  4.24690  2.90347  2.73739  3.18146  2.89801  2.37887  2.77519  2.98518  4.58477  3.61503
          0.02614  4.05309  4.77543  0.61958  0.77255  0.48576  0.95510
    243   3.13565  4.46510  4.80503  4.32730  3.53806  4.44137  5.03617  1.02065  4.19372  2.01957  3.35365  4.54274  4.77004  4.46561  4.38517  3.84393  3.40952  1.52133  5.53188  4.32470    300 - -
          2.68618  4.42225  2.77519  2.73123  3.46354  2.40513  3.72494  3.29354  2.67741  2.69355  4.24690  2.90347  2.73739  3.18146  2.89801  2.37887  2.77519  2.98518  4.58477  3.61503
          0.02614  4.05309  4.77543  0.61958  0.77255  0.48576  0.95510
    244   2.79700  4.95615  2.83317  2.49265  3.65193  3.44941  1.97643  3.67465  2.48571  3.22360  4.09911  2.16196  3.91612  2.91044  2.87187  2.80636  3.04362  3.35641  5.06264  3.38668    301 - -
          2.68618  4.42225  2.77519  2.73123  3.46354  2.40513  3.72494  3.29354  2.67741  2.69355  4.24690  2.90347  2.73739  3.18146  2.89801  2.37887  2.77519  2.98518  4.58477  3.61503
          0.02614  4.05309  4.77543  0.61958  0.77255  0.48576  0.95510
    245   3.05897  4.44080  4.59526  4.07838  3.46375  4.29486  4.78586  1.88570  3.92191  1.90328  3.06572  4.32625  4.63252  4.21277  4.13412  3.66161  3.32484  1.02702  5.37378  4.16219    302 - -
          2.68618  4.42225  2.77519  2.73123  3.46354  2.40513  3.72494  3.29354  2.67741  2.69355  4.24690  2.90347  2.73739  3.18146  2.89801  2.37887  2.77519  2.98518  4.58477  3.61503
          0.02614  4.05309  4.77543  0.61958  0.77255  0.48576  0.95510
    246   2.76603  4.87170  3.15638  2.60013  3.84395  3.53410  2.08618  3.53346  2.25772  3.09947  3.95574  3.07328  3.92032  2.67697  2.21261  2.80275  2.97960  3.23431  5.13793  3.24895    303 - -
          2.68618  4.42225  2.77519  2.73123  3.46354  2.40513  3.72494  3.29354  2.67741  2.69355  4.24690  2.90347  2.73739  3.18146  2.89801  2.37887  2.77519  2.98518  4.58477  3.61503
          0.02614  4.05309  4.77543  0.61958  0.77255  0.48576  0.95510
    247   2.65859  4.88097  2.88497  2.43772  4.18150  3.38786  3.02250  3.64286  2.37829  3.21331  4.02986  2.57821  3.83245  2.80434  2.56909  1.85713  2.90729  3.29274  5.39545  4.05273    304 - -
          2.68618  4.42225  2.77519  2.73123  3.46354  2.40513  3.72494  3.29354  2.67741  2.69355  4.24690  2.90347  2.73739  3.18146  2.89801  2.37887  2.77519  2.98518  4.58477  3.61503
          0.02614  4.05309  4.77543  0.61958  0.77255  0.48576  0.95510
    248   2.20179  4.30647  3.25088  2.94341  4.30125  3.03677  4.09699  3.72083  3.01618  3.38773  4.21710  3.22029  2.08391  3.33113  3.37362  1.46375  2.77402  3.21601  5.62101  4.36789    305 - -
          2.68618  4.42225  2.77519  2.73123  3.46354  2.40513  3.72494  3.29354  2.67741  2.69355  4.24690  2.90347  2.73739  3.18146  2.89801  2.37887  2.77519  2.98518  4.58477  3.61503
          0.02614  4.05309  4.77543  0.61958  0.77255  0.48576  0.95510
    249   1.06721  4.16471  3.57687  3.27932  4.23943  2.84387  4.29028  3.47814  3.28668  3.29907  4.16988  3.39146  3.74234  3.58618  3.57052  2.45159  2.26264  3.01675  5.62457  4.42727    306 - -
          2.68618  4.42225  2.77519  2.73123  3.46354  2.40513  3.72494  3.29354  2.67741  2.69355  4.24690  2.90347  2.73739  3.18146  2.89801  2.37887  2.77519  2.98518  4.58477  3.61503
          0.02614  4.05309  4.77543  0.61958  0.77255  0.48576  0.95510
    250   2.70636  5.09257  2.10526  2.30759  4.38098  3.36398  3.63138  3.84775  2.38901  3.18445  4.17158  2.85198  3.81862  1.95186  2.68279  2.67624  2.94618  3.46684  5.53942  4.15280    307 - -
          2.68618  4.42225  2.77519  2.73123  3.46354  2.40513  3.72494  3.29354  2.67741  2.69355  4.24690  2.90347  2.73739  3.18146  2.89801  2.37887  2.77519  2.98518  4.58477  3.61503
          0.02614  4.05309  4.77543  0.61958  0.77255  0.48576  0.95510
    251   2.44379  4.37358  3.31955  2.91725  3.99347  3.20992  3.99344  3.27770  2.86874  2.86316  3.92957  3.24902  1.91745  3.23936  3.21375  2.60372  1.90332  2.94186  5.38098  4.12118    308 - -
          2.68621  4.42228  2.77523  2.73105  3.46357  2.40516  3.72497  3.29357  2.67744  2.69355  4.24693  2.90350  2.73743  3.18145  2.89804  2.37875  2.77523  2.98521  4.58480  3.61506
          0.13230  2.15862  4.77543  0.65727  0.73036  0.48576  0.95510
    252   2.97391  5.22456  2.45865  0.95904  4.65373  3.03726  3.89985  4.13433  2.80522  3.71075  4.60331  2.92141  3.93460  3.09013  3.26416  2.93300  3.28176  3.75137  5.80423  4.46145    311 - -
          2.68618  4.42225  2.77519  2.73123  3.46354  2.40513  3.72494  3.29354  2.67741  2.69355  4.24690  2.90347  2.73739  3.18146  2.89801  2.37887  2.77519  2.98518  4.58477  3.61503
          0.02614  4.05309  4.77543  0.61958  0.77255  0.48576  0.95510
    253   2.22166  4.30550  3.25048  2.94786  4.30639  3.03428  4.10233  3.72904  3.02226  3.39558  4.22539  3.22236  2.28207  3.33750  3.37801  1.35533  2.77532  3.22109  5.62631  4.37282    312 - -
          2.68618  4.42225  2.77519  2.73123  3.46354  2.40513  3.72494  3.29354  2.67741  2.69355  4.24690  2.90347  2.73739  3.18146  2.89801  2.37887  2.77519  2.98518  4.58477  3.61503
          0.02614  4.05309  4.77543  0.61958  0.77255  0.48576  0.95510
    254   3.11886  5.25606  2.57879  0.79330  4.62666  3.39863  4.00594  4.11708  2.91011  3.70676  4.67670  3.05037  4.01297  3.22029  3.33489  3.08511  3.42573  3.78371  5.76410  4.49110    313 - -
          2.68618  4.42225  2.77519  2.73123  3.46354  2.40513  3.72494  3.29354  2.67741  2.69355  4.24690  2.90347  2.73739  3.18146  2.89801  2.37887  2.77519  2.98518  4.58477  3.61503
          0.02614  4.05309  4.77543  0.61958  0.77255  0.48576  0.95510
    255   3.00861  4.73204  3.63590  3.50360  4.47744  3.40950  4.56328  4.07302  3.57709  3.67874  4.73862  3.79046  0.55117  3.96030  3.79917  3.18252  3.46506  3.69715  5.61090  4.60168    314 - -
          2.68618  4.42225  2.77519  2.73123  3.46354  2.40513  3.72494  3.29354  2.67741  2.69355  4.24690  2.90347  2.73739  3.18146  2.89801  2.37887  2.77519  2.98518  4.58477  3.61503
          0.02614  4.05309  4.77543  0.61958  0.77255  0.48576  0.95510
    256   2.80866  0.63758  4.36477  4.14817  4.10215  3.39033  4.75592  3.27950  3.97741  3.18513  4.31355  4.08741  4.11113  4.31629  4.06851  3.08013  3.29090  3.01097  5.47603  4.38759    315 - -
          2.68618  4.42225  2.77519  2.73123  3.46354  2.40513  3.72494  3.29354  2.67741  2.69355  4.24690  2.90347  2.73739  3.18146  2.89801  2.37887  2.77519  2.98518  4.58477  3.61503
          0.02614  4.05309  4.77543  0.61958  0.77255  0.48576  0.95510
    257   2.80866  0.63758  4.36477  4.14817  4.10215  3.39033  4.75592  3.27950  3.97741  3.18513  4.31355  4.08741  4.11113  4.31629  4.06851  3.08013  3.29090  3.01097  5.47603  4.38759    316 - -
          2.68618  4.42225  2.77519  2.73123  3.46354  2.40513  3.72494  3.29354  2.67741  2.69355  4.24690  2.90347  2.73739  3.18146  2.89801  2.37887  2.77519  2.98518  4.58477  3.61503
          0.02614  4.05309  4.77543  0.61958  0.77255  0.48576  0.95510
    258   3.36335  4.77411  4.47878  4.12301  3.21370  4.20969  4.72237  2.43126  3.88901  0.68095  3.18659  4.38092  4.61626  4.21383  4.03408  3.80702  3.65065  2.51482  5.15480  3.91863    317 - -
          2.68618  4.42225  2.77519  2.73123  3.46354  2.40513  3.72494  3.29354  2.67741  2.69355  4.24690  2.90347  2.73739  3.18146  2.89801  2.37887  2.77519  2.98518  4.58477  3.61503
          0.02614  4.05309  4.77543  0.61958  0.77255  0.48576  0.95510
    259   1.93914  4.31336  3.55923  3.02166  3.56743  3.50078  3.95897  2.66746  2.94436  2.30679  3.15734  3.38422  3.96475  3.27191  3.28274  2.80423  2.10942  2.45640  5.06244  3.83210    318 - -
          2.68618  4.42225  2.77519  2.73123  3.46354  2.40513  3.72494  3.29354  2.67741  2.69355  4.24690  2.90347  2.73739  3.18146  2.89801  2.37887  2.77519  2.98518  4.58477  3.61503
          0.02614  4.05309  4.77543  0.61958  0.77255  0.48576  0.95510
    260   3.18502  4.58109  4.64345  4.14242  3.22072  4.34526  4.77927  2.09786  3.96356  0.98773  3.06698  4.39317  4.65433  4.20167  4.13601  3.72968  3.44662  1.77398  5.23195  4.06370    319 - -
          2.68618  4.42225  2.77519  2.73123  3.46354  2.40513  3.72494  3.29354  2.67741  2.69355  4.24690  2.90347  2.73739  3.18146  2.89801  2.37887  2.77519  2.98518  4.58477  3.61503
          0.02614  4.05309  4.77543  0.61958  0.77255  0.48576  0.95510
    261   2.57311  4.34237  4.25628  3.89228  3.73859  3.76838  4.71623  2.03864  3.78323  2.40035  3.61858  4.04186  4.34332  4.11505  4.00419  3.21503  3.15238  0.95687  5.52616  4.28794    320 - -
          2.68618  4.42225  2.77519  2.73123  3.46354  2.40513  3.72494  3.29354  2.67741  2.69355  4.24690  2.90347  2.73739  3.18146  2.89801  2.37887  2.77519  2.98518  4.58477  3.61503
          0.02614  4.05309  4.77543  0.61958  0.77255  0.48576  0.95510
    262   3.11886  5.25606  2.57879  0.79330  4.62666  3.39863  4.00594  4.11708  2.91011  3.70676  4.67670  3.05037  4.01297  3.22029  3.33489  3.08511  3.42573  3.78371  5.76410  4.49110    321 - -
          2.68618  4.42225  2.77519  2.73123  3.46354  2.40513  3.72494  3.29354  2.67741  2.69355  4.24690  2.90347  2.73739  3.18146  2.89801  2.37887  2.77519  2.98518  4.58477  3.61503
          0.02614  4.05309  4.77543  0.61958  0.77255  0.48576  0.95510
    263   3.14556  5.10845  3.33302  2.92530  4.53640  3.61137  3.87180  3.97797  0.81520  3.50545  4.46065  3.34046  4.10183  3.05555  2.48253  3.17778  3.38712  3.67684  5.51940  4.35987    322 - -
          2.68618  4.42225  2.77519  2.73123  3.46354  2.40513  3.72494  3.29354  2.67741  2.69355  4.24690  2.90347  2.73739  3.18146  2.89801  2.37887  2.77519  2.98518  4.58477  3.61503
          0.02614  4.05309  4.77543  0.61958  0.77255  0.48576  0.95510
    264   3.13586  4.46184  4.81426  4.33408  3.54422  4.44962  5.04319  1.03036  4.20368  2.02550  3.35707  4.54944  4.77477  4.47331  4.39526  3.85067  3.40858  1.49623  5.53775  4.33217    323 - -
          2.68618  4.42225  2.77519  2.73123  3.46354  2.40513  3.72494  3.29354  2.67741  2.69355  4.24690  2.90347  2.73739  3.18146  2.89801  2.37887  2.77519  2.98518  4.58477  3.61503
          0.02614  4.05309  4.77543  0.61958  0.77255  0.48576  0.95510
    265   2.96028  4.94454  3.16682  2.78657  3.68761  3.55823  1.33184  3.73376  2.38603  3.25295  4.18849  3.21808  4.03529  3.02781  2.42540  3.00504  3.21013  3.44290  5.05579  3.60246    324 - -
          2.68618  4.42225  2.77519  2.73123  3.46354  2.40513  3.72494  3.29354  2.67741  2.69355  4.24690  2.90347  2.73739  3.18146  2.89801  2.37887  2.77519  2.98518  4.58477  3.61503
          0.02614  4.05309  4.77543  0.61958  0.77255  0.48576  0.95510
    266   2.41286  4.33372  3.37326  3.20115  4.26125  3.06073  4.30412  3.81015  3.28725  3.51765  4.43088  3.39419  3.81522  3.62296  3.56509  0.84795  2.90719  3.30519  5.61989  4.34677    325 - -
          2.68618  4.42225  2.77519  2.73123  3.46354  2.40513  3.72494  3.29354  2.67741  2.69355  4.24690  2.90347  2.73739  3.18146  2.89801  2.37887  2.77519  2.98518  4.58477  3.61503
          0.02614  4.05309  4.77543  0.61958  0.77255  0.48576  0.95510
    267   2.90491  4.65880  3.61539  3.53954  4.67163  0.49785  4.64544  4.31846  3.74517  3.94885  4.92856  3.78019  4.05552  4.05531  3.95816  3.08257  3.40022  3.81190  5.71565  4.78082    326 - -
          2.68618  4.42225  2.77519  2.73123  3.46354  2.40513  3.72494  3.29354  2.67741  2.69355  4.24690  2.90347  2.73739  3.18146  2.89801  2.37887  2.77519  2.98518  4.58477  3.61503
          0.02614  4.05309  4.77543  0.61958  0.77255  0.48576  0.95510
    268   3.51777  4.93319  4.10954  3.87597  2.32254  4.04419  3.71764  3.50291  3.72851  2.90932  4.15976  3.95265  4.51531  3.99054  3.87373  3.63513  3.80616  3.38243  3.97211  0.71120    327 - -
          2.68618  4.42225  2.77519  2.73123  3.46354  2.40513  3.72494  3.29354  2.67741  2.69355  4.24690  2.90347  2.73739  3.18146  2.89801  2.37887  2.77519  2.98518  4.58477  3.61503
          0.02614  4.05309  4.77543  0.61958  0.77255  0.48576  0.95510
    269   2.84367  5.18293  2.46323  1.26159  4.51174  3.32331  3.74416  3.94009  2.55930  3.49986  4.35749  2.83991  3.87396  2.73975  3.00374  2.80212  2.83989  3.57572  5.69980  4.30652    328 - -
          2.68618  4.42225  2.77519  2.73123  3.46354  2.40513  3.72494  3.29354  2.67741  2.69355  4.24690  2.90347  2.73739  3.18146  2.89801  2.37887  2.77519  2.98518  4.58477  3.61503
          0.02614  4.05309  4.77543  0.61958  0.77255  0.48576  0.95510
    270   0.78178  4.29150  3.65453  3.45845  4.24053  3.11039  4.45795  3.39370  3.47958  3.26662  4.28157  3.55966  3.86708  3.80479  3.71511  2.64176  2.93185  3.01654  5.64947  4.47108    329 - -
          2.68618  4.42225  2.77519  2.73123  3.46354  2.40513  3.72494  3.29354  2.67741  2.69355  4.24690  2.90347  2.73739  3.18146  2.89801  2.37887  2.77519  2.98518  4.58477  3.61503
          0.02614  4.05309  4.77543  0.61958  0.77255  0.48576  0.95510
    271   3.00861  4.73204  3.63590  3.50360  4.47744  3.40950  4.56328  4.07302  3.57709  3.67874  4.73862  3.79046  0.55117  3.96030  3.79917  3.18252  3.46506  3.69715  5.61090  4.60168    330 - -
          2.68618  4.42225  2.77519  2.73123  3.46354  2.40513  3.72494  3.29354  2.67741  2.69355  4.24690  2.90347  2.73739  3.18146  2.89801  2.37887  2.77519  2.98518  4.58477  3.61503
          0.02614  4.05309  4.77543  0.61958  0.77255  0.48576  0.95510
    272   3.21938  5.03889  3.72944  3.20721  4.43976  3.66806  3.97018  3.99704  2.33072  3.48027  4.47880  3.55152  4.16463  3.18421  0.73459  3.29673  3.47480  3.71394  5.45123  4.33119    331 - -
          2.68618  4.42225  2.77519  2.73123  3.46354  2.40513  3.72494  3.29354  2.67741  2.69355  4.24690  2.90347  2.73739  3.18146  2.89801  2.37887  2.77519  2.98518  4.58477  3.61503
          0.02614  4.05309  4.77543  0.61958  0.77255  0.48576  0.95510
    273   3.17371  4.54716  4.58489  4.21048  3.50181  4.25579  4.90832  0.87862  4.04211  2.05485  3.41312  4.43100  4.67298  4.37407  4.21850  3.77172  3.47104  1.86782  5.42744  4.17893    332 - -
          2.68618  4.42225  2.77519  2.73123  3.46354  2.40513  3.72494  3.29354  2.67741  2.69355  4.24690  2.90347  2.73739  3.18146  2.89801  2.37887  2.77519  2.98518  4.58477  3.61503
          0.02614  4.05309  4.77543  0.61958  0.77255  0.48576  0.95510
    274   3.00861  4.73204  3.63590  3.50360  4.47744  3.40950  4.56328  4.07302  3.57709  3.67874  4.73862  3.79046  0.55117  3.96030  3.79917  3.18252  3.46506  3.69715  5.61090  4.60168    333 - -
          2.68618  4.42225  2.77519  2.73123  3.46354  2.40513  3.72494  3.29354  2.67741  2.69355  4.24690  2.90347  2.73739  3.18146  2.89801  2.37887  2.77519  2.98518  4.58477  3.61503
          0.02614  4.05309  4.77543  0.61958  0.77255  0.48576  0.95510
    275   2.58816  4.36412  3.65631  2.96518  3.68733  3.66082  4.24495  2.28613  3.22131  2.51950  3.59703  3.61335  4.16232  3.58378  3.51352  3.04894  3.03375  1.19739  5.28450  4.04600    334 - -
          2.68618  4.42225  2.77519  2.73123  3.46354  2.40513  3.72494  3.29354  2.67741  2.69355  4.24690  2.90347  2.73739  3.18146  2.89801  2.37887  2.77519  2.98518  4.58477  3.61503
          0.02614  4.05309  4.77543  0.61958  0.77255  0.48576  0.95510
    276   2.92396  5.39601  1.62544  2.17371  4.72052  3.24667  3.80826  4.27847  2.81364  3.79959  4.65220  1.53332  3.86910  2.98132  3.38615  2.83570  3.22656  3.84938  5.92658  4.43939    335 - -
          2.68618  4.42225  2.77519  2.73123  3.46354  2.40513  3.72494  3.29354  2.67741  2.69355  4.24690  2.90347  2.73739  3.18146  2.89801  2.37887  2.77519  2.98518  4.58477  3.61503
          0.02614  4.05309  4.77543  0.61958  0.77255  0.48576  0.95510
    277   3.14556  5.10845  3.33302  2.92530  4.53640  3.61137  3.87180  3.97797  0.81520  3.50545  4.46065  3.34046  4.10183  3.05555  2.48253  3.17778  3.38712  3.67684  5.51940  4.35987    336 - -
          2.68618  4.42225  2.77519  2.73123  3.46354  2.40513  3.72494  3.29354  2.67741  2.69355  4.24690  2.90347  2.73739  3.18146  2.89801  2.37887  2.77519  2.98518  4.58477  3.61503
          0.02614  4.05309  4.77543  0.61958  0.77255  0.48576  0.95510
    278   3.21938  5.03889  3.72944  3.20721  4.43976  3.66806  3.97018  3.99704  2.33072  3.48027  4.47880  3.55152  4.16463  3.18421  0.73459  3.29673  3.47480  3.71394  5.45123  4.33119    337 - -
          2.68618  4.42225  2.77519  2.73123  3.46354  2.40513  3.72494  3.29354  2.67741  2.69355  4.24690  2.90347  2.73739  3.18146  2.89801  2.37887  2.77519  2.98518  4.58477  3.61503
          0.02614  4.05309  4.77543  0.61958  0.77255  0.48576  0.95510
    279   3.13495  4.47098  4.78710  4.31454  3.52709  4.42533  5.02265  1.00562  4.17481  2.01009  3.34845  4.52985  4.76095  4.45146  4.36589  3.83101  3.41109  1.56418  5.52076  4.30982    338 - -
          2.68618  4.42225  2.77519  2.73123  3.46354  2.40513  3.72494  3.29354  2.67741  2.69355  4.24690  2.90347  2.73739  3.18146  2.89801  2.37887  2.77519  2.98518  4.58477  3.61503
          0.02614  4.05309  4.77543  0.61958  0.77255  0.48576  0.95510
    280   3.49677  4.84667  4.48678  4.23877  0.75674  4.13762  3.96991  3.00189  4.14213  2.33177  3.70732  4.22709  4.59457  4.26106  4.21706  3.75519  3.79923  3.00531  4.17142  2.51824    339 - -
          2.68618  4.42225  2.77519  2.73123  3.46354  2.40513  3.72494  3.29354  2.67741  2.69355  4.24690  2.90347  2.73739  3.18146  2.89801  2.37887  2.77519  2.98518  4.58477  3.61503
          0.02614  4.05309  4.77543  0.61958  0.77255  0.48576  0.95510
    281   2.51971  4.36388  3.59903  3.36405  4.13880  3.19604  4.36623  3.28841  3.31060  3.14539  4.18722  3.54121  3.91541  3.69714  3.55808  2.72338  0.89875  2.96357  5.56047  4.35659    340 - -
          2.68618  4.42225  2.77519  2.73123  3.46354  2.40513  3.72494  3.29354  2.67741  2.69355  4.24690  2.90347  2.73739  3.18146  2.89801  2.37887  2.77519  2.98518  4.58477  3.61503
          0.02614  4.05309  4.77543  0.61958  0.77255  0.48576  0.95510
    282   2.51971  4.36388  3.59903  3.36405  4.13880  3.19604  4.36623  3.28841  3.31060  3.14539  4.18722  3.54121  3.91541  3.69714  3.55808  2.72338  0.89875  2.96357  5.56047  4.35659    341 - -
          2.68618  4.42225  2.77519  2.73123  3.46354  2.40513  3.72494  3.29354  2.67741  2.69355  4.24690  2.90347  2.73739  3.18146  2.89801  2.37887  2.77519  2.98518  4.58477  3.61503
          0.02614  4.05309  4.77543  0.61958  0.77255  0.48576  0.95510
    283   2.52378  4.34273  3.62061  3.21522  3.80544  3.32619  4.16781  2.85071  3.06664  2.69676  3.42517  3.47128  3.94750  3.46849  3.35217  2.74276  1.25027  2.61865  5.33963  4.08373    342 - -
          2.68618  4.42225  2.77519  2.73123  3.46354  2.40513  3.72494  3.29354  2.67741  2.69355  4.24690  2.90347  2.73739  3.18146  2.89801  2.37887  2.77519  2.98518  4.58477  3.61503
          0.02614  4.05309  4.77543  0.61958  0.77255  0.48576  0.95510
    284   3.21183  4.99097  3.32013  3.10171  3.42560  3.61258  0.81238  3.94279  2.94049  3.41242  4.47229  3.50231  4.17680  3.47130  3.19355  3.28192  3.52281  3.67464  4.88746  3.37210    343 - -
          2.68618  4.42225  2.77519  2.73123  3.46354  2.40513  3.72494  3.29354  2.67741  2.69355  4.24690  2.90347  2.73739  3.18146  2.89801  2.37887  2.77519  2.98518  4.58477  3.61503
          0.02614  4.05309  4.77543  0.61958  0.77255  0.48576  0.95510
    285   2.32064  4.23437  3.45381  3.17561  4.18305  3.04547  4.22144  3.46935  3.16315  3.26643  4.15957  3.35485  3.77415  3.51024  3.45087  2.20609  1.15614  3.03618  5.57173  4.33611    344 - -
          2.68618  4.42225  2.77519  2.73123  3.46354  2.40513  3.72494  3.29354  2.67741  2.69355  4.24690  2.90347  2.73739  3.18146  2.89801  2.37887  2.77519  2.98518  4.58477  3.61503
          0.02614  4.05309  4.77543  0.61958  0.77255  0.48576  0.95510
    286   3.00861  4.73204  3.63590  3.50360  4.47744  3.40950  4.56328  4.07302  3.57709  3.67874  4.73862  3.79046  0.55117  3.96030  3.79917  3.18252  3.46506  3.69715  5.61090  4.60168    345 - -
          2.68618  4.42225  2.77519  2.73123  3.46354  2.40513  3.72494  3.29354  2.67741  2.69355  4.24690  2.90347  2.73739  3.18146  2.89801  2.37887  2.77519  2.98518  4.58477  3.61503
          0.02614  4.05309  4.77543  0.61958  0.77255  0.48576  0.95510
    287   2.90491  4.65880  3.61539  3.53954  4.67163  0.49785  4.64544  4.31846  3.74517  3.94885  4.92856  3.78019  4.05552  4.05531  3.95816  3.08257  3.40022  3.81190  5.71565  4.78082    346 - -
          2.68618  4.42225  2.77519  2.73123  3.46354  2.40513  3.72494  3.29354  2.67741  2.69355  4.24690  2.90347  2.73739  3.18146  2.89801  2.37887  2.77519  2.98518  4.58477  3.61503
          0.02614  4.05309  4.77543  0.61958  0.77255  0.48576  0.95510
    288   2.80866  0.63758  4.36477  4.14817  4.10215  3.39033  4.75592  3.27950  3.97741  3.18513  4.31355  4.08741  4.11113  4.31629  4.06851  3.08013  3.29090  3.01097  5.47603  4.38759    347 - -
          2.68618  4.42225  2.77519  2.73123  3.46354  2.40513  3.72494  3.29354  2.67741  2.69355  4.24690  2.90347  2.73739  3.18146  2.89801  2.37887  2.77519  2.98518  4.58477  3.61503
          0.02614  4.05309  4.77543  0.61958  0.77255  0.48576  0.95510
    289   3.00713  4.42324  4.52638  4.03110  3.48042  4.18395  4.74675  1.92661  3.87492  2.04084  2.86505  4.26141  4.56892  4.17283  4.08606  3.56566  3.28943  1.02334  5.36650  4.15492    348 - -
          2.68618  4.42225  2.77519  2.73123  3.46354  2.40513  3.72494  3.29354  2.67741  2.69355  4.24690  2.90347  2.73739  3.18146  2.89801  2.37887  2.77519  2.98518  4.58477  3.61503
          0.02614  4.05309  4.77543  0.61958  0.77255  0.48576  0.95510
    290   3.49677  4.84667  4.48678  4.23877  0.75674  4.13762  3.96991  3.00189  4.14213  2.33177  3.70732  4.22709  4.59457  4.26106  4.21706  3.75519  3.79923  3.00531  4.17142  2.51824    349 - -
          2.68618  4.42225  2.77519  2.73123  3.46354  2.40513  3.72494  3.29354  2.67741  2.69355  4.24690  2.90347  2.73739  3.18146  2.89801  2.37887  2.77519  2.98518  4.58477  3.61503
          0.02614  4.05309  4.77543  0.61958  0.77255  0.48576  0.95510
    291   3.36335  4.77411  4.47878  4.12301  3.21370  4.20969  4.72237  2.43126  3.88901  0.68095  3.18659  4.38092  4.61626  4.21383  4.03408  3.80702  3.65065  2.51482  5.15480  3.91863    350 - -
          2.68618  4.42225  2.77519  2.73123  3.46354  2.40513  3.72494  3.29354  2.67741  2.69355  4.24690  2.90347  2.73739  3.18146  2.89801  2.37887  2.77519  2.98518  4.58477  3.61503
          0.02614  4.05309  4.77543  0.61958  0.77255  0.48576  0.95510
    292   3.11886  5.25606  2.57879  0.79330  4.62666  3.39863  4.00594  4.11708  2.91011  3.70676  4.67670  3.05037  4.01297  3.22029  3.33489  3.08511  3.42573  3.78371  5.76410  4.49110    351 - -
          2.68618  4.42225  2.77519  2.73123  3.46354  2.40513  3.72494  3.29354  2.67741  2.69355  4.24690  2.90347  2.73739  3.18146  2.89801  2.37887  2.77519  2.98518  4.58477  3.61503
          0.02614  4.05309  4.77543  0.61958  0.77255  0.48576  0.95510
    293   3.09686  4.42927  4.77612  4.29059  3.60443  4.41209  5.01918  1.52951  4.17211  2.12198  3.41974  4.50691  4.75060  4.45209  4.37727  3.80673  3.37133  0.98638  5.56064  4.34185    352 - -
          2.68618  4.42225  2.77519  2.73123  3.46354  2.40513  3.72494  3.29354  2.67741  2.69355  4.24690  2.90347  2.73739  3.18146  2.89801  2.37887  2.77519  2.98518  4.58477  3.61503
          0.02614  4.05309  4.77543  0.61958  0.77255  0.48576  0.95510
    294   3.19336  5.33798  0.68988  2.46558  4.74155  3.35626  4.10344  4.37292  3.22378  3.95042  4.93599  3.02970  4.02214  3.34535  3.76185  3.13775  3.53700  3.99400  5.87405  4.58916    353 - -
          2.68618  4.42225  2.77519  2.73123  3.46354  2.40513  3.72494  3.29354  2.67741  2.69355  4.24690  2.90347  2.73739  3.18146  2.89801  2.37887  2.77519  2.98518  4.58477  3.61503
          0.02614  4.05309  4.77543  0.61958  0.77255  0.48576  0.95510
    295   2.98024  5.42063  2.13029  1.04133  4.73077  3.28341  3.82588  4.22419  2.79987  3.77026  4.64393  2.78396  3.89765  3.00136  3.33960  2.88956  3.27116  3.82904  5.90884  4.46499    354 - -
          2.68618  4.42225  2.77519  2.73123  3.46354  2.40513  3.72494  3.29354  2.67741  2.69355  4.24690  2.90347  2.73739  3.18146  2.89801  2.37887  2.77519  2.98518  4.58477  3.61503
          0.02614  4.05309  4.77543  0.61958  0.77255  0.48576  0.95510
    296   3.11598  5.16021  3.55247  2.89647  4.61127  3.70478  3.66795  3.96899  1.74320  3.42339  4.31607  3.27584  4.08835  2.81292  1.11763  3.12626  3.28755  3.66414  5.46237  4.30936    355 - -
          2.68618  4.42225  2.77519  2.73123  3.46354  2.40513  3.72494  3.29354  2.67741  2.69355  4.24690  2.90347  2.73739  3.18146  2.89801  2.37887  2.77519  2.98518  4.58477  3.61503
          0.02614  4.05309  4.77543  0.61958  0.77255  0.48576  0.95510
    297   0.78178  4.29150  3.65453  3.45845  4.24053  3.11039  4.45795  3.39370  3.47958  3.26662  4.28157  3.55966  3.86708  3.80479  3.71511  2.64176  2.93185  3.01654  5.64947  4.47108    356 - -
          2.68618  4.42225  2.77519  2.73123  3.46354  2.40513  3.72494  3.29354  2.67741  2.69355  4.24690  2.90347  2.73739  3.18146  2.89801  2.37887  2.77519  2.98518  4.58477  3.61503
          0.02614  4.05309  4.77543  0.61958  0.77255  0.48576  0.95510
    298   2.95277  4.44943  4.37243  4.04461  3.68836  3.90738  4.81713  2.05874  3.91520  2.34619  3.62937  4.20450  4.46037  4.26357  4.10981  3.42504  3.31152  0.82426  5.50218  4.24354    357 - -
          2.68618  4.42225  2.77519  2.73123  3.46354  2.40513  3.72494  3.29354  2.67741  2.69355  4.24690  2.90347  2.73739  3.18146  2.89801  2.37887  2.77519  2.98518  4.58477  3.61503
          0.02614  4.05309  4.77543  0.61958  0.77255  0.48576  0.95510
    299   3.00861  4.73204  3.63590  3.50360  4.47744  3.40950  4.56328  4.07302  3.57709  3.67874  4.73862  3.79046  0.55117  3.96030  3.79917  3.18252  3.46506  3.69715  5.61090  4.60168    358 - -
          2.68618  4.42225  2.77519  2.73123  3.46354  2.40513  3.72494  3.29354  2.67741  2.69355  4.24690  2.90347  2.73739  3.18146  2.89801  2.37887  2.77519  2.98518  4.58477  3.61503
          0.02614  4.05309  4.77543  0.61958  0.77255  0.48576  0.95510
    300   3.36180  4.73274  4.69697  4.22132  2.75440  4.45963  4.65130  2.28893  4.05180  0.78347  2.97671  4.46186  4.71822  4.22503  4.19336  3.86587  3.60532  2.41130  4.95497  3.63617    359 - -
          2.68618  4.42225  2.77519  2.73123  3.46354  2.40513  3.72494  3.29354  2.67741  2.69355  4.24690  2.90347  2.73739  3.18146  2.89801  2.37887  2.77519  2.98518  4.58477  3.61503
          0.02614  4.05309  4.77543  0.61958  0.77255  0.48576  0.95510
    301   3.36335  4.77411  4.47878  4.12301  3.21370  4.20969  4.72237  2.43126  3.88901  0.68095  3.18659  4.38092  4.61626  4.21383  4.03408  3.80702  3.65065  2.51482  5.15480  3.91863    360 - -
          2.68618  4.42225  2.77519  2.73123  3.46354  2.40513  3.72494  3.29354  2.67741  2.69355  4.24690  2.90347  2.73739  3.18146  2.89801  2.37887  2.77519  2.98518  4.58477  3.61503
          0.02614  4.05309  4.77543  0.61958  0.77255  0.48576  0.95510
    302   2.90491  4.65880  3.61539  3.53954  4.67163  0.49785  4.64544  4.31846  3.74517  3.94885  4.92856  3.78019  4.05552  4.05531  3.95816  3.08257  3.40022  3.81190  5.71565  4.78082    361 - -
          2.68618  4.42225  2.77519  2.73123  3.46354  2.40513  3.72494  3.29354  2.67741  2.69355  4.24690  2.90347  2.73739  3.18146  2.89801  2.37887  2.77519  2.98518  4.58477  3.61503
          0.02614  4.05309  4.77543  0.61958  0.77255  0.48576  0.95510
    303   3.55186  4.90345  4.35834  4.04312  1.97101  4.25752  3.54416  3.34523  3.89436  2.71940  3.98168  3.98128  4.62427  4.01124  4.01538  3.66200  3.79899  3.25395  3.73216  0.83065    362 - -
          2.68618  4.42225  2.77519  2.73123  3.46354  2.40513  3.72494  3.29354  2.67741  2.69355  4.24690  2.90347  2.73739  3.18146  2.89801  2.37887  2.77519  2.98518  4.58477  3.61503
          0.02614  4.05309  4.77543  0.61958  0.77255  0.48576  0.95510
    304   3.36335  4.77411  4.47878  4.12301  3.21370  4.20969  4.72237  2.43126  3.88901  0.68095  3.18659  4.38092  4.61626  4.21383  4.03408  3.80702  3.65065  2.51482  5.15480  3.91863    363 - -
          2.68618  4.42225  2.77519  2.73123  3.46354  2.40513  3.72494  3.29354  2.67741  2.69355  4.24690  2.90347  2.73739  3.18146  2.89801  2.37887  2.77519  2.98518  4.58477  3.61503
          0.02614  4.05309  4.77543  0.61958  0.77255  0.48576  0.95510
    305   3.00861  4.73204  3.63590  3.50360  4.47744  3.40950  4.56328  4.07302  3.57709  3.67874  4.73862  3.79046  0.55117  3.96030  3.79917  3.18252  3.46506  3.69715  5.61090  4.60168    364 - -
          2.68618  4.42225  2.77519  2.73123  3.46354  2.40513  3.72494  3.29354  2.67741  2.69355  4.24690  2.90347  2.73739  3.18146  2.89801  2.37887  2.77519  2.98518  4.58477  3.61503
          0.02614  4.05309  4.77543  0.61958  0.77255  0.48576  0.95510
    306   3.03664  5.02017  3.03465  2.79601  4.21202  3.49321  3.95460  3.87423  2.60508  3.35818  4.38461  3.25596  4.05159  0.94396  2.88412  3.07845  3.33519  3.59373  5.45353  4.16081    365 - -
          2.68618  4.42225  2.77519  2.73123  3.46354  2.40513  3.72494  3.29354  2.67741  2.69355  4.24690  2.90347  2.73739  3.18146  2.89801  2.37887  2.77519  2.98518  4.58477  3.61503
          0.02614  4.05309  4.77543  0.61958  0.77255  0.48576  0.95510
    307   3.19336  5.33798  0.68988  2.46558  4.74155  3.35626  4.10344  4.37292  3.22378  3.95042  4.93599  3.02970  4.02214  3.34535  3.76185  3.13775  3.53700  3.99400  5.87405  4.58916    366 - -
          2.68618  4.42225  2.77519  2.73123  3.46354  2.40513  3.72494  3.29354  2.67741  2.69355  4.24690  2.90347  2.73739  3.18146  2.89801  2.37887  2.77519  2.98518  4.58477  3.61503
          0.02614  4.05309  4.77543  0.61958  0.77255  0.48576  0.95510
    308   3.36335  4.77411  4.47878  4.12301  3.21370  4.20969  4.72237  2.43126  3.88901  0.68095  3.18659  4.38092  4.61626  4.21383  4.03408  3.80702  3.65065  2.51482  5.15480  3.91863    367 - -
          2.68618  4.42225  2.77519  2.73123  3.46354  2.40513  3.72494  3.29354  2.67741  2.69355  4.24690  2.90347  2.73739  3.18146  2.89801  2.37887  2.77519  2.98518  4.58477  3.61503
          0.02614  4.05309  4.77543  0.61958  0.77255  0.48576  0.95510
    309   3.17054  4.51377  4.73993  4.24378  3.39362  4.43386  4.90858  1.01058  4.06068  1.86675  2.98917  4.48321  4.73557  4.33958  4.24236  3.82464  3.43159  1.81073  5.38728  4.18835    368 - -
          2.68618  4.42225  2.77519  2.73123  3.46354  2.40513  3.72494  3.29354  2.67741  2.69355  4.24690  2.90347  2.73739  3.18146  2.89801  2.37887  2.77519  2.98518  4.58477  3.61503
          0.02614  4.05309  4.77543  0.61958  0.77255  0.48576  0.95510
    310   2.90491  4.65880  3.61539  3.53954  4.67163  0.49785  4.64544  4.31846  3.74517  3.94885  4.92856  3.78019  4.05552  4.05531  3.95816  3.08257  3.40022  3.81190  5.71565  4.78082    369 - -
          2.68618  4.42225  2.77519  2.73123  3.46354  2.40513  3.72494  3.29354  2.67741  2.69355  4.24690  2.90347  2.73739  3.18146  2.89801  2.37887  2.77519  2.98518  4.58477  3.61503
          0.02614  4.05309  4.77543  0.61958  0.77255  0.48576  0.95510
    311   2.51398  4.41269  3.38623  3.03433  4.04994  3.23602  4.05866  3.33635  2.84638  3.08044  4.02790  3.33007  3.87537  3.32077  2.87092  2.68181  1.18253  3.00444  5.42049  4.17598    370 - -
          2.68618  4.42225  2.77519  2.73123  3.46354  2.40513  3.72494  3.29354  2.67741  2.69355  4.24690  2.90347  2.73739  3.18146  2.89801  2.37887  2.77519  2.98518  4.58477  3.61503
          0.02614  4.05309  4.77543  0.61958  0.77255  0.48576  0.95510
    312   2.41286  4.33372  3.37326  3.20115  4.26125  3.06073  4.30412  3.81015  3.28725  3.51765  4.43088  3.39419  3.81522  3.62296  3.56509  0.84795  2.90719  3.30519  5.61989  4.34677    371 - -
          2.68618  4.42225  2.77519  2.73123  3.46354  2.40513  3.72494  3.29354  2.67741  2.69355  4.24690  2.90347  2.73739  3.18146  2.89801  2.37887  2.77519  2.98518  4.58477  3.61503
          0.02614  4.05309  4.77543  0.61958  0.77255  0.48576  0.95510
    313   3.13307  4.44063  4.86118  4.37062  3.58567  4.48981  5.07980  1.14152  4.25652  2.07385  3.38710  4.58318  4.79887  4.51774  4.44871  3.88423  3.40042  1.29240  5.57154  4.36909    372 - -
          2.68618  4.42225  2.77519  2.73123  3.46354  2.40513  3.72494  3.29354  2.67741  2.69355  4.24690  2.90347  2.73739  3.18146  2.89801  2.37887  2.77519  2.98518  4.58477  3.61503
          0.02614  4.05309  4.77543  0.61958  0.77255  0.48576  0.95510
    314   3.36335  4.77411  4.47878  4.12301  3.21370  4.20969  4.72237  2.43126  3.88901  0.68095  3.18659  4.38092  4.61626  4.21383  4.03408  3.80702  3.65065  2.51482  5.15480  3.91863    373 - -
          2.68618  4.42225  2.77519  2.73123  3.46354  2.40513  3.72494  3.29354  2.67741  2.69355  4.24690  2.90347  2.73739  3.18146  2.89801  2.37887  2.77519  2.98518  4.58477  3.61503
          0.02614  4.05309  4.77543  0.61958  0.77255  0.48576  0.95510
    315   2.39320  4.27008  3.50573  2.99385  3.61258  3.37553  3.93191  2.88124  2.92214  2.64517  2.34492  3.33002  3.88803  3.24884  3.25406  2.34201  2.06433  2.62723  5.06095  3.83168    374 - -
          2.68618  4.42225  2.77519  2.73123  3.46354  2.40513  3.72494  3.29354  2.67741  2.69355  4.24690  2.90347  2.73739  3.18146  2.89801  2.37887  2.77519  2.98518  4.58477  3.61503
          0.02614  4.05309  4.77543  0.61958  0.77255  0.48576  0.95510
    316   3.42906  4.91649  3.94573  3.63004  2.14700  4.09250  2.99458  3.54037  3.44953  2.93068  4.09649  3.75505  4.48599  3.73985  3.64519  3.49601  3.66872  3.38395  3.80082  0.90775    375 - -
          2.68618  4.42225  2.77519  2.73123  3.46354  2.40513  3.72494  3.29354  2.67741  2.69355  4.24690  2.90347  2.73739  3.18146  2.89801  2.37887  2.77519  2.98518  4.58477  3.61503
          0.02614  4.05309  4.77543  0.61958  0.77255  0.48576  0.95510
    317   3.36335  4.77411  4.47878  4.12301  3.21370  4.20969  4.72237  2.43126  3.88901  0.68095  3.18659  4.38092  4.61626  4.21383  4.03408  3.80702  3.65065  2.51482  5.15480  3.91863    376 - -
          2.68618  4.42225  2.77519  2.73123  3.46354  2.40513  3.72494  3.29354  2.67741  2.69355  4.24690  2.90347  2.73739  3.18146  2.89801  2.37887  2.77519  2.98518  4.58477  3.61503
          0.02614  4.05309  4.77543  0.61958  0.77255  0.48576  0.95510
    318   3.21183  4.99097  3.32013  3.10171  3.42560  3.61258  0.81238  3.94279  2.94049  3.41242  4.47229  3.50231  4.17680  3.47130  3.19355  3.28192  3.52281  3.67464  4.88746  3.37210    377 - -
          2.68618  4.42225  2.77519  2.73123  3.46354  2.40513  3.72494  3.29354  2.67741  2.69355  4.24690  2.90347  2.73739  3.18146  2.89801  2.37887  2.77519  2.98518  4.58477  3.61503
          0.02614  4.05309  4.77543  0.61958  0.77255  0.48576  0.95510
    319   3.00861  4.73204  3.63590  3.50360  4.47744  3.40950  4.56328  4.07302  3.57709  3.67874  4.73862  3.79046  0.55117  3.96030  3.79917  3.18252  3.46506  3.69715  5.61090  4.60168    378 - -
          2.68618  4.42225  2.77519  2.73123  3.46354  2.40513  3.72494  3.29354  2.67741  2.69355  4.24690  2.90347  2.73739  3.18146  2.89801  2.37887  2.77519  2.98518  4.58477  3.61503
          0.02614  4.05309  4.77543  0.61958  0.77255  0.48576  0.95510
    320   3.11886  5.25606  2.57879  0.79330  4.62666  3.39863  4.00594  4.11708  2.91011  3.70676  4.67670  3.05037  4.01297  3.22029  3.33489  3.08511  3.42573  3.78371  5.76410  4.49110    379 - -
          2.68618  4.42225  2.77519  2.73123  3.46354  2.40513  3.72494  3.29354  2.67741  2.69355  4.24690  2.90347  2.73739  3.18146  2.89801  2.37887  2.77519  2.98518  4.58477  3.61503
          0.02614  4.05309  4.77543  0.61958  0.77255  0.48576  0.95510
    321   3.19336  5.33798  0.68988  2.46558  4.74155  3.35626  4.10344  4.37292  3.22378  3.95042  4.93599  3.02970  4.02214  3.34535  3.76185  3.13775  3.53700  3.99400  5.87405  4.58916    380 - -
          2.68618  4.42225  2.77519  2.73123  3.46354  2.40513  3.72494  3.29354  2.67741  2.69355  4.24690  2.90347  2.73739  3.18146  2.89801  2.37887  2.77519  2.98518  4.58477  3.61503
          0.02614  4.05309  4.77543  0.61958  0.77255  0.48576  0.95510
    322   2.60369  4.84925  3.45336  2.92484  4.34234  3.51307  3.79851  3.70952  2.19461  3.28085  4.21283  3.28935  4.00909  2.97637  1.12283  2.94939  3.14902  3.39635  5.44140  4.23453    381 - -
          2.68618  4.42225  2.77519  2.73123  3.46354  2.40513  3.72494  3.29354  2.67741  2.69355  4.24690  2.90347  2.73739  3.18146  2.89801  2.37887  2.77519  2.98518  4.58477  3.61503
          0.02614  4.05309  4.77543  0.61958  0.77255  0.48576  0.95510
    323   2.15420  4.30151  3.25965  2.94856  4.29488  3.03659  4.09795  3.70927  3.01928  3.37888  4.20833  3.22310  1.89147  3.33299  3.37637  1.61365  2.77109  3.20720  5.61629  4.36560    382 - -
          2.68618  4.42225  2.77519  2.73123  3.46354  2.40513  3.72494  3.29354  2.67741  2.69355  4.24690  2.90347  2.73739  3.18146  2.89801  2.37887  2.77519  2.98518  4.58477  3.61503
          0.02614  4.05309  4.77543  0.61958  0.77255  0.48576  0.95510
    324   3.36335  4.77411  4.47878  4.12301  3.21370  4.20969  4.72237  2.43126  3.88901  0.68095  3.18659  4.38092  4.61626  4.21383  4.03408  3.80702  3.65065  2.51482  5.15480  3.91863    383 - -
          2.68618  4.42225  2.77519  2.73123  3.46354  2.40513  3.72494  3.29354  2.67741  2.69355  4.24690  2.90347  2.73739  3.18146  2.89801  2.37887  2.77519  2.98518  4.58477  3.61503
          0.02614  4.05309  4.77543  0.61958  0.77255  0.48576  0.95510
    325   3.12025  4.64245  4.24795  3.85862  3.29939  3.97132  4.55207  2.49359  3.61575  1.86992  1.06974  4.11273  4.43602  3.98752  3.79913  3.48656  3.43074  2.51994  5.16220  3.93820    384 - -
          2.68618  4.42225  2.77519  2.73123  3.46354  2.40513  3.72494  3.29354  2.67741  2.69355  4.24690  2.90347  2.73739  3.18146  2.89801  2.37887  2.77519  2.98518  4.58477  3.61503
          0.02614  4.05309  4.77543  0.61958  0.77255  0.48576  0.95510
    326   3.04882  4.40608  4.65874  4.09801  2.05147  4.27242  4.53879  2.00098  3.97579  1.56863  3.05751  4.28921  4.54638  4.12512  4.11085  3.59996  3.28077  1.61526  4.96141  3.72255    385 - -
          2.68618  4.42225  2.77519  2.73123  3.46354  2.40513  3.72494  3.29354  2.67741  2.69355  4.24690  2.90347  2.73739  3.18146  2.89801  2.37887  2.77519  2.98518  4.58477  3.61503
          0.02614  4.05309  4.77543  0.61958  0.77255  0.48576  0.95510
    327   0.94549  4.19090  3.61104  3.36459  4.22372  3.02987  4.37026  3.31172  3.36339  3.21783  4.17587  3.45486  3.78808  3.68159  3.62125  2.50743  2.58088  2.91351  5.66194  4.45824    386 - -
          2.68618  4.42225  2.77519  2.73123  3.46354  2.40513  3.72494  3.29354  2.67741  2.69355  4.24690  2.90347  2.73739  3.18146  2.89801  2.37887  2.77519  2.98518  4.58477  3.61503
          0.02614  4.05309  4.77543  0.61958  0.77255  0.48576  0.95510
    328   3.11676  4.42062  4.83787  4.31222  3.52849  4.48690  4.98732  1.38360  4.20413  2.02836  3.08196  4.53631  4.76462  4.44013  4.39141  3.85330  3.36894  1.15471  5.48138  4.30324    387 - -
          2.68618  4.42225  2.77519  2.73123  3.46354  2.40513  3.72494  3.29354  2.67741  2.69355  4.24690  2.90347  2.73739  3.18146  2.89801  2.37887  2.77519  2.98518  4.58477  3.61503
          0.02614  4.05309  4.77543  0.61958  0.77255  0.48576  0.95510
    329   3.21183  4.99097  3.32013  3.10171  3.42560  3.61258  0.81238  3.94279  2.94049  3.41242  4.47229  3.50231  4.17680  3.47130  3.19355  3.28192  3.52281  3.67464  4.88746  3.37210    388 - -
          2.68618  4.42225  2.77519  2.73123  3.46354  2.40513  3.72494  3.29354  2.67741  2.69355  4.24690  2.90347  2.73739  3.18146  2.89801  2.37887  2.77519  2.98518  4.58477  3.61503
          0.02614  4.05309  4.77543  0.61958  0.77255  0.48576  0.95510
    330   3.03664  5.02017  3.03465  2.79601  4.21202  3.49321  3.95460  3.87423  2.60508  3.35818  4.38461  3.25596  4.05159  0.94396  2.88412  3.07845  3.33519  3.59373  5.45353  4.16081    389 - -
          2.68618  4.42225  2.77519  2.73123  3.46354  2.40513  3.72494  3.29354  2.67741  2.69355  4.24690  2.90347  2.73739  3.18146  2.89801  2.37887  2.77519  2.98518  4.58477  3.61503
          0.02614  4.05309  4.77543  0.61958  0.77255  0.48576  0.95510
    331   3.14556  5.10845  3.33302  2.92530  4.53640  3.61137  3.87180  3.97797  0.81520  3.50545  4.46065  3.34046  4.10183  3.05555  2.48253  3.17778  3.38712  3.67684  5.51940  4.35987    390 - -
          2.68618  4.42225  2.77519  2.73123  3.46354  2.40513  3.72494  3.29354  2.67741  2.69355  4.24690  2.90347  2.73739  3.18146  2.89801  2.37887  2.77519  2.98518  4.58477  3.61503
          0.02614  4.05309  4.77543  0.61958  0.77255  0.48576  0.95510
    332   3.11755  4.42924  4.84002  4.34874  3.60697  4.47073  5.06553  1.37103  4.23735  2.11088  3.41120  4.56202  4.78692  4.50478  4.43519  3.86328  3.38604  1.07095  5.57721  4.36780    391 - -
          2.68618  4.42225  2.77519  2.73123  3.46354  2.40513  3.72494  3.29354  2.67741  2.69355  4.24690  2.90347  2.73739  3.18146  2.89801  2.37887  2.77519  2.98518  4.58477  3.61503
          0.02614  4.05309  4.77543  0.61958  0.77255  0.48576  0.95510
    333   3.36335  4.77411  4.47878  4.12301  3.21370  4.20969  4.72237  2.43126  3.88901  0.68095  3.18659  4.38092  4.61626  4.21383  4.03408  3.80702  3.65065  2.51482  5.15480  3.91863    392 - -
          2.68618  4.42225  2.77519  2.73123  3.46354  2.40513  3.72494  3.29354  2.67741  2.69355  4.24690  2.90347  2.73739  3.18146  2.89801  2.37887  2.77519  2.98518  4.58477  3.61503
          0.02614  4.05309  4.77543  0.61958  0.77255  0.48576  0.95510
    334   3.14556  5.10845  3.33302  2.92530  4.53640  3.61137  3.87180  3.97797  0.81520  3.50545  4.46065  3.34046  4.10183  3.05555  2.48253  3.17778  3.38712  3.67684  5.51940  4.35987    393 - -
          2.68618  4.42225  2.77519  2.73123  3.46354  2.40513  3.72494  3.29354  2.67741  2.69355  4.24690  2.90347  2.73739  3.18146  2.89801  2.37887  2.77519  2.98518  4.58477  3.61503
          0.02614  4.05309  4.77543  0.61958  0.77255  0.48576  0.95510
    335   3.36960  4.81508  4.16680  3.80949  2.22779  4.12209  3.63179  3.17280  3.59152  2.37019  3.85212  3.88272  4.51139  3.85421  3.76001  3.52587  3.62245  3.07567  3.89667  0.95042    394 - -
          2.68618  4.42225  2.77519  2.73123  3.46354  2.40513  3.72494  3.29354  2.67741  2.69355  4.24690  2.90347  2.73739  3.18146  2.89801  2.37887  2.77519  2.98518  4.58477  3.61503
          0.02614  4.05309  4.77543  0.61958  0.77255  0.48576  0.95510
    336   1.07710  4.21140  3.76719  3.42837  3.98838  3.16116  4.35980  2.89840  3.36869  2.89501  3.93467  3.53905  3.87372  3.68744  3.63244  2.61175  2.83818  2.30201  5.51805  4.29529    395 - -
          2.68618  4.42225  2.77519  2.73123  3.46354  2.40513  3.72494  3.29354  2.67741  2.69355  4.24690  2.90347  2.73739  3.18146  2.89801  2.37887  2.77519  2.98518  4.58477  3.61503
          0.02614  4.05309  4.77543  0.61958  0.77255  0.48576  0.95510
    337   2.90491  4.65880  3.61539  3.53954  4.67163  0.49785  4.64544  4.31846  3.74517  3.94885  4.92856  3.78019  4.05552  4.05531  3.95816  3.08257  3.40022  3.81190  5.71565  4.78082    396 - -
          2.68618  4.42225  2.77519  2.73123  3.46354  2.40513  3.72494  3.29354  2.67741  2.69355  4.24690  2.90347  2.73739  3.18146  2.89801  2.37887  2.77519  2.98518  4.58477  3.61503
          0.02614  4.05309  4.77543  0.61958  0.77255  0.48576  0.95510
    338   2.87004  5.05027  2.90146  2.53410  3.99891  3.48564  2.02363  3.79812  2.30868  3.30873  4.18553  3.02639  3.94324  1.90501  2.62896  2.86778  3.10239  3.47472  5.27273  3.85494    397 - -
          2.68618  4.42225  2.77519  2.73123  3.46354  2.40513  3.72494  3.29354  2.67741  2.69355  4.24690  2.90347  2.73739  3.18146  2.89801  2.37887  2.77519  2.98518  4.58477  3.61503
          0.02614  4.05309  4.77543  0.61958  0.77255  0.48576  0.95510
    339   3.00861  4.73204  3.63590  3.50360  4.47744  3.40950  4.56328  4.07302  3.57709  3.67874  4.73862  3.79046  0.55117  3.96030  3.79917  3.18252  3.46506  3.69715  5.61090  4.60168    398 - -
          2.68618  4.42225  2.77519  2.73123  3.46354  2.40513  3.72494  3.29354  2.67741  2.69355  4.24690  2.90347  2.73739  3.18146  2.89801  2.37887  2.77519  2.98518  4.58477  3.61503
          0.02614  4.05309  4.77543  0.61958  0.77255  0.48576  0.95510
    340   3.00861  4.73204  3.63590  3.50360  4.47744  3.40950  4.56328  4.07302  3.57709  3.67874  4.73862  3.79046  0.55117  3.96030  3.79917  3.18252  3.46506  3.69715  5.61090  4.60168    399 - -
          2.68618  4.42225  2.77519  2.73123  3.46354  2.40513  3.72494  3.29354  2.67741  2.69355  4.24690  2.90347  2.73739  3.18146  2.89801  2.37887  2.77519  2.98518  4.58477  3.61503
          0.02614  4.05309  4.77543  0.61958  0.77255  0.48576  0.95510
    341   3.49677  4.84667  4.48678  4.23877  0.75674  4.13762  3.96991  3.00189  4.14213  2.33177  3.70732  4.22709  4.59457  4.26106  4.21706  3.75519  3.79923  3.00531  4.17142  2.51824    400 - -
          2.68618  4.42225  2.77519  2.73123  3.46354  2.40513  3.72494  3.29354  2.67741  2.69355  4.24690  2.90347  2.73739  3.18146  2.89801  2.37887  2.77519  2.98518  4.58477  3.61503
          0.02614  4.05309  4.77543  0.61958  0.77255  0.48576  0.95510
    342   2.97858  5.43285  2.10356  1.05215  4.74016  3.27997  3.82139  4.23575  2.79955  3.77726  4.64815  2.77582  3.89445  2.99561  3.34518  2.88510  3.26892  3.83752  5.91788  4.46771    401 - -
          2.68618  4.42225  2.77519  2.73123  3.46354  2.40513  3.72494  3.29354  2.67741  2.69355  4.24690  2.90347  2.73739  3.18146  2.89801  2.37887  2.77519  2.98518  4.58477  3.61503
          0.02614  4.05309  4.77543  0.61958  0.77255  0.48576  0.95510
    343   3.21183  4.99097  3.32013  3.10171  3.42560  3.61258  0.81238  3.94279  2.94049  3.41242  4.47229  3.50231  4.17680  3.47130  3.19355  3.28192  3.52281  3.67464  4.88746  3.37210    402 - -
          2.68618  4.42225  2.77519  2.73123  3.46354  2.40513  3.72494  3.29354  2.67741  2.69355  4.24690  2.90347  2.73739  3.18146  2.89801  2.37887  2.77519  2.98518  4.58477  3.61503
          0.02614  4.05309  4.77543  0.61958  0.77255  0.48576  0.95510
    344   2.48814  4.37954  3.38621  3.02092  3.80694  3.24407  4.03703  3.20715  2.95278  2.42838  3.91987  3.32300  3.87269  3.33619  3.26927  1.28615  2.88252  2.90370  5.27042  3.93673    403 - -
          2.68618  4.42225  2.77519  2.73123  3.46354  2.40513  3.72494  3.29354  2.67741  2.69355  4.24690  2.90347  2.73739  3.18146  2.89801  2.37887  2.77519  2.98518  4.58477  3.61503
          0.02614  4.05309  4.77543  0.61958  0.77255  0.48576  0.95510
    345   3.00861  4.73204  3.63590  3.50360  4.47744  3.40950  4.56328  4.07302  3.57709  3.67874  4.73862  3.79046  0.55117  3.96030  3.79917  3.18252  3.46506  3.69715  5.61090  4.60168    404 - -
          2.68618  4.42225  2.77519  2.73123  3.46354  2.40513  3.72494  3.29354  2.67741  2.69355  4.24690  2.90347  2.73739  3.18146  2.89801  2.37887  2.77519  2.98518  4.58477  3.61503
          0.02614  4.05309  4.77543  0.61958  0.77255  0.48576  0.95510
    346   3.13081  4.49219  4.70658  4.26258  3.49093  4.35779  4.96525  0.96820  4.09906  1.99266  3.34328  4.47575  4.72380  4.39943  4.28753  3.78058  3.41670  1.69701  5.47482  4.24062    405 - -
          2.68618  4.42225  2.77519  2.73123  3.46354  2.40513  3.72494  3.29354  2.67741  2.69355  4.24690  2.90347  2.73739  3.18146  2.89801  2.37887  2.77519  2.98518  4.58477  3.61503
          0.02614  4.05309  4.77543  0.61958  0.77255  0.48576  0.95510
    347   3.21938  5.03889  3.72944  3.20721  4.43976  3.66806  3.97018  3.99704  2.33072  3.48027  4.47880  3.55152  4.16463  3.18421  0.73459  3.29673  3.47480  3.71394  5.45123  4.33119    406 - -
          2.68618  4.42225  2.77519  2.73123  3.46354  2.40513  3.72494  3.29354  2.67741  2.69355  4.24690  2.90347  2.73739  3.18146  2.89801  2.37887  2.77519  2.98518  4.58477  3.61503
          0.02614  4.05309  4.77543  0.61958  0.77255  0.48576  0.95510
    348   3.49677  4.84667  4.48678  4.23877  0.75674  4.13762  3.96991  3.00189  4.14213  2.33177  3.70732  4.22709  4.59457  4.26106  4.21706  3.75519  3.79923  3.00531  4.17142  2.51824    407 - -
          2.68618  4.42225  2.77519  2.73123  3.46354  2.40513  3.72494  3.29354  2.67741  2.69355  4.24690  2.90347  2.73739  3.18146  2.89801  2.37887  2.77519  2.98518  4.58477  3.61503
          0.02614  4.05309  4.77543  0.61958  0.77255  0.48576  0.95510
    349   2.80866  0.63758  4.36477  4.14817  4.10215  3.39033  4.75592  3.27950  3.97741  3.18513  4.31355  4.08741  4.11113  4.31629  4.06851  3.08013  3.29090  3.01097  5.47603  4.38759    408 - -
          2.68618  4.42225  2.77519  2.73123  3.46354  2.40513  3.72494  3.29354  2.67741  2.69355  4.24690  2.90347  2.73739  3.18146  2.89801  2.37887  2.77519  2.98518  4.58477  3.61503
          0.02614  4.05309  4.77543  0.61958  0.77255  0.48576  0.95510
    350   2.26757  3.54732  3.77496  3.36910  4.03245  3.04782  4.25704  3.26211  3.26751  3.09896  3.98976  3.45083  3.76756  3.58285  3.53443  2.28372  1.19810  2.86613  5.45511  4.25133    409 - -
          2.68618  4.42225  2.77519  2.73123  3.46354  2.40513  3.72494  3.29354  2.67741  2.69355  4.24690  2.90347  2.73739  3.18146  2.89801  2.37887  2.77519  2.98518  4.58477  3.61503
          0.02614  4.05309  4.77543  0.61958  0.77255  0.48576  0.95510
    351   3.03664  5.02017  3.03465  2.79601  4.21202  3.49321  3.95460  3.87423  2.60508  3.35818  4.38461  3.25596  4.05159  0.94396  2.88412  3.07845  3.33519  3.59373  5.45353  4.16081    410 - -
          2.68618  4.42225  2.77519  2.73123  3.46354  2.40513  3.72494  3.29354  2.67741  2.69355  4.24690  2.90347  2.73739  3.18146  2.89801  2.37887  2.77519  2.98518  4.58477  3.61503
          0.02614  4.05309  4.77543  0.61958  0.77255  0.48576  0.95510
    352   2.88329  4.87953  2.82423  2.72985  4.27251  3.31326  4.08171  4.02577  3.00279  3.65301  4.60995  0.87395  3.97560  3.35780  3.36101  2.94548  3.27296  3.62947  5.55785  4.21021    411 - -
          2.68618  4.42225  2.77519  2.73123  3.46354  2.40513  3.72494  3.29354  2.67741  2.69355  4.24690  2.90347  2.73739  3.18146  2.89801  2.37887  2.77519  2.98518  4.58477  3.61503
          0.02614  4.05309  4.77543  0.61958  0.77255  0.48576  0.95510
    353   2.90491  4.65880  3.61539  3.53954  4.67163  0.49785  4.64544  4.31846  3.74517  3.94885  4.92856  3.78019  4.05552  4.05531  3.95816  3.08257  3.40022  3.81190  5.71565  4.78082    412 - -
          2.68618  4.42225  2.77519  2.73123  3.46354  2.40513  3.72494  3.29354  2.67741  2.69355  4.24690  2.90347  2.73739  3.18146  2.89801  2.37887  2.77519  2.98518  4.58477  3.61503
          0.02614  4.05309  4.77543  0.61958  0.77255  0.48576  0.95510
    354   3.05820  5.50164  0.93344  2.10028  4.82336  3.26253  3.89534  4.35272  2.97432  3.90742  4.81818  2.77794  3.91953  3.08870  3.57010  2.95124  3.37345  3.94785  6.01809  4.55419    413 - -
          2.68618  4.42225  2.77519  2.73123  3.46354  2.40513  3.72494  3.29354  2.67741  2.69355  4.24690  2.90347  2.73739  3.18146  2.89801  2.37887  2.77519  2.98518  4.58477  3.61503
          0.02614  4.05309  4.77543  0.61958  0.77255  0.48576  0.95510
    355   3.51777  4.93319  4.10954  3.87597  2.32254  4.04419  3.71764  3.50291  3.72851  2.90932  4.15976  3.95265  4.51531  3.99054  3.87373  3.63513  3.80616  3.38243  3.97211  0.71120    414 - -
          2.68618  4.42225  2.77519  2.73123  3.46354  2.40513  3.72494  3.29354  2.67741  2.69355  4.24690  2.90347  2.73739  3.18146  2.89801  2.37887  2.77519  2.98518  4.58477  3.61503
          0.02614  4.05309  4.77543  0.61958  0.77255  0.48576  0.95510
    356   3.12807  4.43328  4.86433  4.37220  3.60019  4.49184  5.08299  1.23560  4.26151  2.09507  3.40080  4.58391  4.80023  4.52353  4.45517  3.88486  3.39487  1.18180  5.57969  4.37503    415 - -
          2.68618  4.42225  2.77519  2.73123  3.46354  2.40513  3.72494  3.29354  2.67741  2.69355  4.24690  2.90347  2.73739  3.18146  2.89801  2.37887  2.77519  2.98518  4.58477  3.61503
          0.02614  4.05309  4.77543  0.61958  0.77255  0.48576  0.95510
    357   3.13506  4.44792  4.84820  4.36026  3.57117  4.47916  5.06944  1.08937  4.24142  2.05538  3.37535  4.57410  4.79226  4.50426  4.43330  3.87534  3.40381  1.37364  5.56084  4.35865    416 - -
          2.68618  4.42225  2.77519  2.73123  3.46354  2.40513  3.72494  3.29354  2.67741  2.69355  4.24690  2.90347  2.73739  3.18146  2.89801  2.37887  2.77519  2.98518  4.58477  3.61503
          0.02614  4.05309  4.77543  0.61958  0.77255  0.48576  0.95510
    358   3.36335  4.77411  4.47878  4.12301  3.21370  4.20969  4.72237  2.43126  3.88901  0.68095  3.18659  4.38092  4.61626  4.21383  4.03408  3.80702  3.65065  2.51482  5.15480  3.91863    417 - -
          2.68618  4.42225  2.77519  2.73123  3.46354  2.40513  3.72494  3.29354  2.67741  2.69355  4.24690  2.90347  2.73739  3.18146  2.89801  2.37887  2.77519  2.98518  4.58477  3.61503
          0.02614  4.05309  4.77543  0.61958  0.77255  0.48576  0.95510
    359   3.19336  5.33798  0.68988  2.46558  4.74155  3.35626  4.10344  4.37292  3.22378  3.95042  4.93599  3.02970  4.02214  3.34535  3.76185  3.13775  3.53700  3.99400  5.87405  4.58916    418 - -
          2.68618  4.42225  2.77519  2.73123  3.46354  2.40513  3.72494  3.29354  2.67741  2.69355  4.24690  2.90347  2.73739  3.18146  2.89801  2.37887  2.77519  2.98518  4.58477  3.61503
          0.02614  4.05309  4.77543  0.61958  0.77255  0.48576  0.95510
    360   2.41286  4.33372  3.37326  3.20115  4.26125  3.06073  4.30412  3.81015  3.28725  3.51765  4.43088  3.39419  3.81522  3.62296  3.56509  0.84795  2.90719  3.30519  5.61989  4.34677    419 - -
          2.68618  4.42225  2.77519  2.73123  3.46354  2.40513  3.72494  3.29354  2.67741  2.69355  4.24690  2.90347  2.73739  3.18146  2.89801  2.37887  2.77519  2.98518  4.58477  3.61503
          0.02614  4.05309  4.77543  0.61958  0.77255  0.48576  0.95510
    361   2.39280  4.37313  3.11110  2.92128  4.27906  3.05096  4.12805  3.82800  3.05710  3.50026  4.35299  2.92015  3.77578  3.39103  3.39006  1.04045  2.85695  3.31113  5.62366  4.31027    420 - -
          2.68618  4.42225  2.77519  2.73123  3.46354  2.40513  3.72494  3.29354  2.67741  2.69355  4.24690  2.90347  2.73739  3.18146  2.89801  2.37887  2.77519  2.98518  4.58477  3.61503
          0.02614  4.05309  4.77543  0.61958  0.77255  0.48576  0.95510
    362   3.65286  4.96017  4.37839  4.13164  2.87424  3.94187  4.14017  3.68794  3.85192  3.05007  4.31278  4.24515  4.47538  4.23013  3.94728  3.85470  3.96320  3.58317  0.58829  2.86747    421 - -
          2.68618  4.42225  2.77519  2.73123  3.46354  2.40513  3.72494  3.29354  2.67741  2.69355  4.24690  2.90347  2.73739  3.18146  2.89801  2.37887  2.77519  2.98518  4.58477  3.61503
          0.02614  4.05309  4.77543  0.61958  0.77255  0.48576  0.95510
    363   2.41286  4.33372  3.37326  3.20115  4.26125  3.06073  4.30412  3.81015  3.28725  3.51765  4.43088  3.39419  3.81522  3.62296  3.56509  0.84795  2.90719  3.30519  5.61989  4.34677    422 - -
          2.68618  4.42225  2.77519  2.73123  3.46354  2.40513  3.72494  3.29354  2.67741  2.69355  4.24690  2.90347  2.73739  3.18146  2.89801  2.37887  2.77519  2.98518  4.58477  3.61503
          0.02614  4.05309  4.77543  0.61958  0.77255  0.48576  0.95510
    364   2.41286  4.33372  3.37326  3.20115  4.26125  3.06073  4.30412  3.81015  3.28725  3.51765  4.43088  3.39419  3.81522  3.62296  3.56509  0.84795  2.90719  3.30519  5.61989  4.34677    423 - -
          2.68618  4.42225  2.77519  2.73123  3.46354  2.40513  3.72494  3.29354  2.67741  2.69355  4.24690  2.90347  2.73739  3.18146  2.89801  2.37887  2.77519  2.98518  4.58477  3.61503
          0.02614  4.05309  4.77543  0.61958  0.77255  0.48576  0.95510
    365   3.49677  4.84667  4.48678  4.23877  0.75674  4.13762  3.96991  3.00189  4.14213  2.33177  3.70732  4.22709  4.59457  4.26106  4.21706  3.75519  3.79923  3.00531  4.17142  2.51824    424 - -
          2.68618  4.42225  2.77519  2.73123  3.46354  2.40513  3.72494  3.29354  2.67741  2.69355  4.24690  2.90347  2.73739  3.18146  2.89801  2.37887  2.77519  2.98518  4.58477  3.61503
          0.02614  4.05309  4.77543  0.61958  0.77255  0.48576  0.95510
    366   2.95277  4.44943  4.37243  4.04461  3.68836  3.90738  4.81713  2.05874  3.91520  2.34619  3.62937  4.20450  4.46037  4.26357  4.10981  3.42504  3.31152  0.82426  5.50218  4.24354    425 - -
          2.68618  4.42225  2.77519  2.73123  3.46354  2.40513  3.72494  3.29354  2.67741  2.69355  4.24690  2.90347  2.73739  3.18146  2.89801  2.37887  2.77519  2.98518  4.58477  3.61503
          0.02614  4.05309  4.77543  0.61958  0.77255  0.48576  0.95510
    367   2.88329  4.87953  2.82423  2.72985  4.27251  3.31326  4.08171  4.02577  3.00279  3.65301  4.60995  0.87395  3.97560  3.35780  3.36101  2.94548  3.27296  3.62947  5.55785  4.21021    426 - -
          2.68618  4.42225  2.77519  2.73123  3.46354  2.40513  3.72494  3.29354  2.67741  2.69355  4.24690  2.90347  2.73739  3.18146  2.89801  2.37887  2.77519  2.98518  4.58477  3.61503
          0.02614  4.05309  4.77543  0.61958  0.77255  0.48576  0.95510
    368   3.00861  4.73204  3.63590  3.50360  4.47744  3.40950  4.56328  4.07302  3.57709  3.67874  4.73862  3.79046  0.55117  3.96030  3.79917  3.18252  3.46506  3.69715  5.61090  4.60168    427 - -
          2.68618  4.42225  2.77519  2.73123  3.46354  2.40513  3.72494  3.29354  2.67741  2.69355  4.24690  2.90347  2.73739  3.18146  2.89801  2.37887  2.77519  2.98518  4.58477  3.61503
          0.02614  4.05309  4.77543  0.61958  0.77255  0.48576  0.95510
    369   3.65286  4.96017  4.37839  4.13164  2.87424  3.94187  4.14017  3.68794  3.85192  3.05007  4.31278  4.24515  4.47538  4.23013  3.94728  3.85470  3.96320  3.58317  0.58829  2.86747    428 - -
          2.68618  4.42225  2.77519  2.73123  3.46354  2.40513  3.72494  3.29354  2.67741  2.69355  4.24690  2.90347  2.73739  3.18146  2.89801  2.37887  2.77519  2.98518  4.58477  3.61503
          0.02614  4.05309  4.77543  0.61958  0.77255  0.48576  0.95510
    370   2.31124  4.25513  3.35501  3.14391  4.30326  3.00119  4.25398  3.71871  3.20590  3.45215  4.33119  3.32619  3.75610  3.53797  3.49850  0.97908  2.64272  3.20574  5.67166  4.40984    429 - -
          2.68618  4.42225  2.77519  2.73123  3.46354  2.40513  3.72494  3.29354  2.67741  2.69355  4.24690  2.90347  2.73739  3.18146  2.89801  2.37887  2.77519  2.98518  4.58477  3.61503
          0.02614  4.05309  4.77543  0.61958  0.77255  0.48576  0.95510
    371   3.21938  5.03889  3.72944  3.20721  4.43976  3.66806  3.97018  3.99704  2.33072  3.48027  4.47880  3.55152  4.16463  3.18421  0.73459  3.29673  3.47480  3.71394  5.45123  4.33119    430 - -
          2.68618  4.42225  2.77519  2.73123  3.46354  2.40513  3.72494  3.29354  2.67741  2.69355  4.24690  2.90347  2.73739  3.18146  2.89801  2.37887  2.77519  2.98518  4.58477  3.61503
          0.02614  4.05309  4.77543  0.61958  0.77255  0.48576  0.95510
    372   3.14556  5.10845  3.33302  2.92530  4.53640  3.61137  3.87180  3.97797  0.81520  3.50545  4.46065  3.34046  4.10183  3.05555  2.48253  3.17778  3.38712  3.67684  5.51940  4.35987    431 - -
          2.68618  4.42225  2.77519  2.73123  3.46354  2.40513  3.72494  3.29354  2.67741  2.69355  4.24690  2.90347  2.73739  3.18146  2.89801  2.37887  2.77519  2.98518  4.58477  3.61503
          0.02614  4.05309  4.77543  0.61958  0.77255  0.48576  0.95510
    373   3.05901  4.43023  4.67564  4.20699  3.59924  4.30384  4.94856  1.68293  4.07324  2.14157  3.43761  4.41958  4.68634  4.37474  4.28503  3.70773  3.34748  0.93744  5.53352  4.29669    432 - -
          2.68618  4.42225  2.77519  2.73123  3.46354  2.40513  3.72494  3.29354  2.67741  2.69355  4.24690  2.90347  2.73739  3.18146  2.89801  2.37887  2.77519  2.98518  4.58477  3.61503
          0.02614  4.05309  4.77543  0.61958  0.77255  0.48576  0.95510
    374   2.41286  4.33372  3.37326  3.20115  4.26125  3.06073  4.30412  3.81015  3.28725  3.51765  4.43088  3.39419  3.81522  3.62296  3.56509  0.84795  2.90719  3.30519  5.61989  4.34677    433 - -
          2.68618  4.42225  2.77519  2.73123  3.46354  2.40513  3.72494  3.29354  2.67741  2.69355  4.24690  2.90347  2.73739  3.18146  2.89801  2.37887  2.77519  2.98518  4.58477  3.61503
          0.02614  4.05309  4.77543  0.61958  0.77255  0.48576  0.95510
    375   3.40381  4.75983  4.58058  4.20470  1.03058  4.30691  3.94883  2.68340  4.04730  1.86345  3.38296  4.21222  4.64888  4.15820  4.14842  3.72451  3.66166  2.72124  4.15209  2.50807    434 - -
          2.68618  4.42225  2.77519  2.73123  3.46354  2.40513  3.72494  3.29354  2.67741  2.69355  4.24690  2.90347  2.73739  3.18146  2.89801  2.37887  2.77519  2.98518  4.58477  3.61503
          0.02614  4.05309  4.77543  0.61958  0.77255  0.48576  0.95510
    376   3.17371  4.54716  4.58489  4.21048  3.50181  4.25579  4.90832  0.87862  4.04211  2.05485  3.41312  4.43100  4.67298  4.37407  4.21850  3.77172  3.47104  1.86782  5.42744  4.17893    435 - -
          2.68618  4.42225  2.77519  2.73123  3.46354  2.40513  3.72494  3.29354  2.67741  2.69355  4.24690  2.90347  2.73739  3.18146  2.89801  2.37887  2.77519  2.98518  4.58477  3.61503
          0.02614  4.05309  4.77543  0.61958  0.77255  0.48576  0.95510
    377   3.17371  4.54716  4.58489  4.21048  3.50181  4.25579  4.90832  0.87862  4.04211  2.05485  3.41312  4.43100  4.67298  4.37407  4.21850  3.77172  3.47104  1.86782  5.42744  4.17893    436 - -
          2.68618  4.42225  2.77519  2.73123  3.46354  2.40513  3.72494  3.29354  2.67741  2.69355  4.24690  2.90347  2.73739  3.18146  2.89801  2.37887  2.77519  2.98518  4.58477  3.61503
          0.02614  4.05309  4.77543  0.61958  0.77255  0.48576  0.95510
    378   2.38266  4.32431  3.22909  3.11329  4.44921  0.95950  4.31857  3.96424  3.32683  3.65463  4.51591  3.33003  3.78435  3.61657  3.62266  2.35378  2.88696  3.38665  5.75737  4.52995    437 - -
          2.68618  4.42225  2.77519  2.73123  3.46354  2.40513  3.72494  3.29354  2.67741  2.69355  4.24690  2.90347  2.73739  3.18146  2.89801  2.37887  2.77519  2.98518  4.58477  3.61503
          0.02614  4.05309  4.77543  0.61958  0.77255  0.48576  0.95510
    379   3.03498  5.12652  3.39360  2.78821  4.42323  3.66273  3.31800  3.89878  1.96448  3.36340  4.24007  3.20004  4.04438  2.58288  1.21054  3.04111  3.21261  3.59045  5.39794  4.17039    438 - -
          2.68618  4.42225  2.77519  2.73123  3.46354  2.40513  3.72494  3.29354  2.67741  2.69355  4.24690  2.90347  2.73739  3.18146  2.89801  2.37887  2.77519  2.98518  4.58477  3.61503
          0.02614  4.05309  4.77543  0.61958  0.77255  0.48576  0.95510
    380   3.21183  4.99097  3.32013  3.10171  3.42560  3.61258  0.81238  3.94279  2.94049  3.41242  4.47229  3.50231  4.17680  3.47130  3.19355  3.28192  3.52281  3.67464  4.88746  3.37210    439 - -
          2.68618  4.42225  2.77519  2.73123  3.46354  2.40513  3.72494  3.29354  2.67741  2.69355  4.24690  2.90347  2.73739  3.18146  2.89801  2.37887  2.77519  2.98518  4.58477  3.61503
          0.02614  4.05309  4.77543  0.61958  0.77255  0.48576  0.95510
    381   3.03673  5.17398  3.16046  2.70552  4.56365  3.59581  3.68202  3.97157  1.07756  3.43901  4.32819  3.14662  4.02844  2.59738  2.27473  3.02842  3.23769  3.65089  5.50803  4.28655    440 - -
          2.68618  4.42225  2.77519  2.73123  3.46354  2.40513  3.72494  3.29354  2.67741  2.69355  4.24690  2.90347  2.73739  3.18146  2.89801  2.37887  2.77519  2.98518  4.58477  3.61503
          0.02614  4.05309  4.77543  0.61958  0.77255  0.48576  0.95510
    382   2.95277  4.44943  4.37243  4.04461  3.68836  3.90738  4.81713  2.05874  3.91520  2.34619  3.62937  4.20450  4.46037  4.26357  4.10981  3.42504  3.31152  0.82426  5.50218  4.24354    441 - -
          2.68618  4.42225  2.77519  2.73123  3.46354  2.40513  3.72494  3.29354  2.67741  2.69355  4.24690  2.90347  2.73739  3.18146  2.89801  2.37887  2.77519  2.98518  4.58477  3.61503
          0.02614  4.05309  4.77543  0.61958  0.77255  0.48576  0.95510
    383   3.06759  5.09630  3.46353  2.87960  4.45816  3.65828  3.69780  3.90781  2.00033  3.36624  4.28242  3.26666  4.07230  2.61476  1.09047  3.09134  3.26506  3.60977  5.42851  4.23155    442 - -
          2.68618  4.42225  2.77519  2.73123  3.46354  2.40513  3.72494  3.29354  2.67741  2.69355  4.24690  2.90347  2.73739  3.18146  2.89801  2.37887  2.77519  2.98518  4.58477  3.61503
          0.02614  4.05309  4.77543  0.61958  0.77255  0.48576  0.95510
    384   2.57381  4.35526  3.64092  3.18645  3.68811  3.42163  4.12287  2.73352  3.04311  2.54199  3.04961  3.48008  3.98737  3.42842  3.33980  2.80535  1.38603  2.53348  5.24523  4.00143    443 - -
          2.68618  4.42225  2.77519  2.73123  3.46354  2.40513  3.72494  3.29354  2.67741  2.69355  4.24690  2.90347  2.73739  3.18146  2.89801  2.37887  2.77519  2.98518  4.58477  3.61503
          0.02614  4.05309  4.77543  0.61958  0.77255  0.48576  0.95510
    385   2.41286  4.33372  3.37326  3.20115  4.26125  3.06073  4.30412  3.81015  3.28725  3.51765  4.43088  3.39419  3.81522  3.62296  3.56509  0.84795  2.90719  3.30519  5.61989  4.34677    444 - -
          2.68618  4.42225  2.77519  2.73123  3.46354  2.40513  3.72494  3.29354  2.67741  2.69355  4.24690  2.90347  2.73739  3.18146  2.89801  2.37887  2.77519  2.98518  4.58477  3.61503
          0.02614  4.05309  4.77543  0.61958  0.77255  0.48576  0.95510
    386   3.00861  4.73204  3.63590  3.50360  4.47744  3.40950  4.56328  4.07302  3.57709  3.67874  4.73862  3.79046  0.55117  3.96030  3.79917  3.18252  3.46506  3.69715  5.61090  4.60168    445 - -
          2.68618  4.42225  2.77519  2.73123  3.46354  2.40513  3.72494  3.29354  2.67741  2.69355  4.24690  2.90347  2.73739  3.18146  2.89801  2.37887  2.77519  2.98518  4.58477  3.61503
          0.02614  4.05309  4.77543  0.61958  0.77255  0.48576  0.95510
    387   3.36335  4.77411  4.47878  4.12301  3.21370  4.20969  4.72237  2.43126  3.88901  0.68095  3.18659  4.38092  4.61626  4.21383  4.03408  3.80702  3.65065  2.51482  5.15480  3.91863    446 - -
          2.68618  4.42225  2.77519  2.73123  3.46354  2.40513  3.72494  3.29354  2.67741  2.69355  4.24690  2.90347  2.73739  3.18146  2.89801  2.37887  2.77519  2.98518  4.58477  3.61503
          0.02614  4.05309  4.77543  0.61958  0.77255  0.48576  0.95510
    388   2.88329  4.87953  2.82423  2.72985  4.27251  3.31326  4.08171  4.02577  3.00279  3.65301  4.60995  0.87395  3.97560  3.35780  3.36101  2.94548  3.27296  3.62947  5.55785  4.21021    447 - -
          2.68618  4.42225  2.77519  2.73123  3.46354  2.40513  3.72494  3.29354  2.67741  2.69355  4.24690  2.90347  2.73739  3.18146  2.89801  2.37887  2.77519  2.98518  4.58477  3.61503
          0.02614  4.05309  4.77543  0.61958  0.77255  0.48576  0.95510
    389   2.95978  5.29609  2.42835  1.09142  4.61955  3.34161  3.79800  4.06405  2.45890  3.62273  4.50617  2.86265  3.91871  2.96933  3.03277  2.89956  3.23454  3.70200  5.77081  4.38982    448 - -
          2.68618  4.42225  2.77519  2.73123  3.46354  2.40513  3.72494  3.29354  2.67741  2.69355  4.24690  2.90347  2.73739  3.18146  2.89801  2.37887  2.77519  2.98518  4.58477  3.61503
          0.02614  4.05309  4.77543  0.61958  0.77255  0.48576  0.95510
    390   3.19336  5.33798  0.68988  2.46558  4.74155  3.35626  4.10344  4.37292  3.22378  3.95042  4.93599  3.02970  4.02214  3.34535  3.76185  3.13775  3.53700  3.99400  5.87405  4.58916    449 - -
          2.68618  4.42225  2.77519  2.73123  3.46354  2.40513  3.72494  3.29354  2.67741  2.69355  4.24690  2.90347  2.73739  3.18146  2.89801  2.37887  2.77519  2.98518  4.58477  3.61503
          0.02614  4.05309  4.77543  0.61958  0.77255  0.48576  0.95510
    391   3.02058  4.42840  4.59371  4.14787  3.59989  4.20064  4.89547  1.77836  4.00131  2.16873  3.46257  4.34846  4.62683  4.32083  4.21387  3.61771  3.32506  0.91894  5.51348  4.25935    450 - -
          2.68618  4.42225  2.77519  2.73123  3.46354  2.40513  3.72494  3.29354  2.67741  2.69355  4.24690  2.90347  2.73739  3.18146  2.89801  2.37887  2.77519  2.98518  4.58477  3.61503
          0.02614  4.05309  4.77543  0.61958  0.77255  0.48576  0.95510
    392   3.49677  4.84667  4.48678  4.23877  0.75674  4.13762  3.96991  3.00189  4.14213  2.33177  3.70732  4.22709  4.59457  4.26106  4.21706  3.75519  3.79923  3.00531  4.17142  2.51824    451 - -
          2.68618  4.42225  2.77519  2.73123  3.46354  2.40513  3.72494  3.29354  2.67741  2.69355  4.24690  2.90347  2.73739  3.18146  2.89801  2.37887  2.77519  2.98518  4.58477  3.61503
          0.02614  4.05309  4.77543  0.61958  0.77255  0.48576  0.95510
    393   0.78178  4.29150  3.65453  3.45845  4.24053  3.11039  4.45795  3.39370  3.47958  3.26662  4.28157  3.55966  3.86708  3.80479  3.71511  2.64176  2.93185  3.01654  5.64947  4.47108    452 - -
          2.68618  4.42225  2.77519  2.73123  3.46354  2.40513  3.72494  3.29354  2.67741  2.69355  4.24690  2.90347  2.73739  3.18146  2.89801  2.37887  2.77519  2.98518  4.58477  3.61503
          0.02614  4.05309  4.77543  0.61958  0.77255  0.48576  0.95510
    394   2.51971  4.36388  3.59903  3.36405  4.13880  3.19604  4.36623  3.28841  3.31060  3.14539  4.18722  3.54121  3.91541  3.69714  3.55808  2.72338  0.89875  2.96357  5.56047  4.35659    453 - -
          2.68618  4.42225  2.77519  2.73123  3.46354  2.40513  3.72494  3.29354  2.67741  2.69355  4.24690  2.90347  2.73739  3.18146  2.89801  2.37887  2.77519  2.98518  4.58477  3.61503
          0.02614  4.05309  4.77543  0.61958  0.77255  0.48576  0.95510
    395   3.12025  5.18851  3.56168  2.88178  4.65180  3.71498  3.65044  3.99655  1.62576  3.43719  4.32149  3.26440  4.08596  2.78978  1.18808  3.12196  3.28309  3.68751  5.47006  4.32028    454 - -
          2.68618  4.42225  2.77519  2.73123  3.46354  2.40513  3.72494  3.29354  2.67741  2.69355  4.24690  2.90347  2.73739  3.18146  2.89801  2.37887  2.77519  2.98518  4.58477  3.61503
          0.02614  4.05309  4.77543  0.61958  0.77255  0.48576  0.95510
    396   3.13418  4.47544  4.77229  4.30438  3.51894  4.41219  5.01163  0.99594  4.15967  2.00406  3.34545  4.51937  4.75361  4.44052  4.35035  3.82066  3.41221  1.59488  5.51181  4.29722    455 - -
          2.68618  4.42225  2.77519  2.73123  3.46354  2.40513  3.72494  3.29354  2.67741  2.69355  4.24690  2.90347  2.73739  3.18146  2.89801  2.37887  2.77519  2.98518  4.58477  3.61503
          0.02614  4.05309  4.77543  0.61958  0.77255  0.48576  0.95510
    397   3.14556  5.10845  3.33302  2.92530  4.53640  3.61137  3.87180  3.97797  0.81520  3.50545  4.46065  3.34046  4.10183  3.05555  2.48253  3.17778  3.38712  3.67684  5.51940  4.35987    456 - -
          2.68618  4.42225  2.77519  2.73123  3.46354  2.40513  3.72494  3.29354  2.67741  2.69355  4.24690  2.90347  2.73739  3.18146  2.89801  2.37887  2.77519  2.98518  4.58477  3.61503
          0.02614  4.05309  4.77543  0.61958  0.77255  0.48576  0.95510
    398   2.94418  5.11529  2.99695  2.61654  4.52571  3.50614  3.70272  3.96225  1.14990  3.46893  4.33385  2.68961  3.97750  2.85551  2.41604  2.93979  3.17757  3.61291  5.53368  4.27045    457 - -
          2.68618  4.42225  2.77519  2.73123  3.46354  2.40513  3.72494  3.29354  2.67741  2.69355  4.24690  2.90347  2.73739  3.18146  2.89801  2.37887  2.77519  2.98518  4.58477  3.61503
          0.02614  4.05309  4.77543  0.61958  0.77255  0.48576  0.95510
    399   2.36309  4.31392  3.94393  3.44058  3.43867  3.66217  4.24162  2.41544  3.30272  2.16122  1.64827  3.70748  4.14278  3.62223  3.56047  3.01662  2.89295  2.21214  5.11167  3.92266    458 - -
          2.68618  4.42225  2.77519  2.73123  3.46354  2.40513  3.72494  3.29354  2.67741  2.69355  4.24690  2.90347  2.73739  3.18146  2.89801  2.37887  2.77519  2.98518  4.58477  3.61503
          0.02614  4.05309  4.77543  0.61958  0.77255  0.48576  0.95510
    400   2.37249  4.54354  2.94565  2.62870  4.30267  3.15507  3.89069  3.72765  2.75305  3.35461  4.17330  1.91811  3.77256  3.07788  3.17183  1.80633  2.53708  3.28002  5.57414  4.26635    459 - -
          2.68618  4.42225  2.77519  2.73123  3.46354  2.40513  3.72494  3.29354  2.67741  2.69355  4.24690  2.90347  2.73739  3.18146  2.89801  2.37887  2.77519  2.98518  4.58477  3.61503
          0.02614  4.05309  4.77543  0.61958  0.77255  0.48576  0.95510
    401   2.60160  4.76712  2.58735  2.45062  4.37833  3.19914  3.84266  3.86479  2.73651  3.45964  4.28664  2.04145  3.80715  3.02511  3.19374  1.57755  2.95375  3.42942  5.63937  4.27306    460 - -
          2.68618  4.42225  2.77519  2.73123  3.46354  2.40513  3.72494  3.29354  2.67741  2.69355  4.24690  2.90347  2.73739  3.18146  2.89801  2.37887  2.77519  2.98518  4.58477  3.61503
          0.02614  4.05309  4.77543  0.61958  0.77255  0.48576  0.95510
    402   2.62647  4.49790  3.21388  2.72798  3.61125  3.49060  3.55820  2.27532  2.66684  2.72025  3.63084  2.08754  3.91608  3.03920  3.03808  2.77437  2.87646  2.63980  5.03619  3.72565    461 - -
          2.68618  4.42225  2.77519  2.73123  3.46354  2.40513  3.72494  3.29354  2.67741  2.69355  4.24690  2.90347  2.73739  3.18146  2.89801  2.37887  2.77519  2.98518  4.58477  3.61503
          0.02614  4.05309  4.77543  0.61958  0.77255  0.48576  0.95510
    403   3.19336  5.33798  0.68988  2.46558  4.74155  3.35626  4.10344  4.37292  3.22378  3.95042  4.93599  3.02970  4.02214  3.34535  3.76185  3.13775  3.53700  3.99400  5.87405  4.58916    462 - -
          2.68618  4.42225  2.77519  2.73123  3.46354  2.40513  3.72494  3.29354  2.67741  2.69355  4.24690  2.90347  2.73739  3.18146  2.89801  2.37887  2.77519  2.98518  4.58477  3.61503
          0.02614  4.05309  4.77543  0.61958  0.77255  0.48576  0.95510
    404   3.04075  5.16852  3.07864  2.55905  4.58734  3.56898  3.72140  3.95602  1.03430  3.46858  4.36066  3.13969  4.02641  2.87474  2.36227  3.03394  3.25477  3.63499  5.54304  4.32665    463 - -
          2.68618  4.42225  2.77519  2.73123  3.46354  2.40513  3.72494  3.29354  2.67741  2.69355  4.24690  2.90347  2.73739  3.18146  2.89801  2.37887  2.77519  2.98518  4.58477  3.61503
          0.02614  4.05309  4.77543  0.61958  0.77255  0.48576  0.95510
    405   3.19336  5.33798  0.68988  2.46558  4.74155  3.35626  4.10344  4.37292  3.22378  3.95042  4.93599  3.02970  4.02214  3.34535  3.76185  3.13775  3.53700  3.99400  5.87405  4.58916    464 - -
          2.68618  4.42225  2.77519  2.73123  3.46354  2.40513  3.72494  3.29354  2.67741  2.69355  4.24690  2.90347  2.73739  3.18146  2.89801  2.37887  2.77519  2.98518  4.58477  3.61503
          0.02614  4.05309  4.77543  0.61958  0.77255  0.48576  0.95510
    406   3.13359  4.47830  4.76216  4.29761  3.51378  4.40334  5.00419  0.99034  4.14960  2.00078  3.34401  4.51231  4.74870  4.43341  4.33998  3.81380  3.41291  1.61387  5.50582  4.28849    465 - -
          2.68618  4.42225  2.77519  2.73123  3.46354  2.40513  3.72494  3.29354  2.67741  2.69355  4.24690  2.90347  2.73739  3.18146  2.89801  2.37887  2.77519  2.98518  4.58477  3.61503
          0.02614  4.05309  4.77543  0.61958  0.77255  0.48576  0.95510
    407   2.49519  4.30534  3.67744  3.17895  3.56011  3.49534  4.07385  2.63584  3.06343  2.42322  2.32781  3.48916  4.00346  3.40781  3.36316  2.84136  1.77655  2.44872  5.11423  3.89761    466 - -
          2.68618  4.42225  2.77519  2.73123  3.46354  2.40513  3.72494  3.29354  2.67741  2.69355  4.24690  2.90347  2.73739  3.18146  2.89801  2.37887  2.77519  2.98518  4.58477  3.61503
          0.02614  4.05309  4.77543  0.61958  0.77255  0.48576  0.95510
    408   3.11886  5.25606  2.57879  0.79330  4.62666  3.39863  4.00594  4.11708  2.91011  3.70676  4.67670  3.05037  4.01297  3.22029  3.33489  3.08511  3.42573  3.78371  5.76410  4.49110    467 - -
          2.68618  4.42225  2.77519  2.73123  3.46354  2.40513  3.72494  3.29354  2.67741  2.69355  4.24690  2.90347  2.73739  3.18146  2.89801  2.37887  2.77519  2.98518  4.58477  3.61503
          0.02614  4.05309  4.77543  0.61958  0.77255  0.48576  0.95510
    409   3.36335  4.77411  4.47878  4.12301  3.21370  4.20969  4.72237  2.43126  3.88901  0.68095  3.18659  4.38092  4.61626  4.21383  4.03408  3.80702  3.65065  2.51482  5.15480  3.91863    468 - -
          2.68618  4.42225  2.77519  2.73123  3.46354  2.40513  3.72494  3.29354  2.67741  2.69355  4.24690  2.90347  2.73739  3.18146  2.89801  2.37887  2.77519  2.98518  4.58477  3.61503
          0.02614  4.05309  4.77543  0.61958  0.77255  0.48576  0.95510
    410   3.03664  5.02017  3.03465  2.79601  4.21202  3.49321  3.95460  3.87423  2.60508  3.35818  4.38461  3.25596  4.05159  0.94396  2.88412  3.07845  3.33519  3.59373  5.45353  4.16081    469 - -
          2.68618  4.42225  2.77519  2.73123  3.46354  2.40513  3.72494  3.29354  2.67741  2.69355  4.24690  2.90347  2.73739  3.18146  2.89801  2.37887  2.77519  2.98518  4.58477  3.61503
          0.02614  4.05309  4.77543  0.61958  0.77255  0.48576  0.95510
    411   2.98445  5.56045  1.60977  1.28941  4.84792  3.25307  3.79873  4.36941  2.81679  3.86801  4.72233  2.71642  3.87580  2.96511  3.41328  2.86507  3.27324  3.94043  6.01574  4.51095    470 - -
          2.68618  4.42225  2.77519  2.73123  3.46354  2.40513  3.72494  3.29354  2.67741  2.69355  4.24690  2.90347  2.73739  3.18146  2.89801  2.37887  2.77519  2.98518  4.58477  3.61503
          0.02614  4.05309  4.77543  0.61958  0.77255  0.48576  0.95510
    412   3.03664  5.02017  3.03465  2.79601  4.21202  3.49321  3.95460  3.87423  2.60508  3.35818  4.38461  3.25596  4.05159  0.94396  2.88412  3.07845  3.33519  3.59373  5.45353  4.16081    471 - -
          2.68618  4.42225  2.77519  2.73123  3.46354  2.40513  3.72494  3.29354  2.67741  2.69355  4.24690  2.90347  2.73739  3.18146  2.89801  2.37887  2.77519  2.98518  4.58477  3.61503
          0.02614  4.05309  4.77543  0.61958  0.77255  0.48576  0.95510
    413   3.17371  4.54716  4.58489  4.21048  3.50181  4.25579  4.90832  0.87862  4.04211  2.05485  3.41312  4.43100  4.67298  4.37407  4.21850  3.77172  3.47104  1.86782  5.42744  4.17893    472 - -
          2.68618  4.42225  2.77519  2.73123  3.46354  2.40513  3.72494  3.29354  2.67741  2.69355  4.24690  2.90347  2.73739  3.18146  2.89801  2.37887  2.77519  2.98518  4.58477  3.61503
          0.02614  4.05309  4.77543  0.61958  0.77255  0.48576  0.95510
    414   3.01269  4.79481  3.44670  3.01208  2.60194  3.77409  2.16987  3.39898  2.84520  2.91427  3.92181  3.37364  4.16868  3.01095  3.15062  3.09097  3.24013  3.17897  4.20412  1.60105    473 - -
          2.68618  4.42225  2.77519  2.73123  3.46354  2.40513  3.72494  3.29354  2.67741  2.69355  4.24690  2.90347  2.73739  3.18146  2.89801  2.37887  2.77519  2.98518  4.58477  3.61503
          0.02614  4.05309  4.77543  0.61958  0.77255  0.48576  0.95510
    415   3.07543  5.17102  3.41156  2.81647  4.61560  3.66435  3.66559  3.98366  1.05469  3.43948  4.32217  3.22286  4.05959  2.80756  1.99035  3.07566  3.25646  3.66665  5.48308  4.30741    474 - -
          2.68618  4.42225  2.77519  2.73123  3.46354  2.40513  3.72494  3.29354  2.67741  2.69355  4.24690  2.90347  2.73739  3.18146  2.89801  2.37887  2.77519  2.98518  4.58477  3.61503
          0.02614  4.05309  4.77543  0.61958  0.77255  0.48576  0.95510
    416   3.36335  4.77411  4.47878  4.12301  3.21370  4.20969  4.72237  2.43126  3.88901  0.68095  3.18659  4.38092  4.61626  4.21383  4.03408  3.80702  3.65065  2.51482  5.15480  3.91863    475 - -
          2.68618  4.42225  2.77519  2.73123  3.46354  2.40513  3.72494  3.29354  2.67741  2.69355  4.24690  2.90347  2.73739  3.18146  2.89801  2.37887  2.77519  2.98518  4.58477  3.61503
          0.02614  4.05309  4.77543  0.61958  0.77255  0.48576  0.95510
    417   3.36335  4.77411  4.47878  4.12301  3.21370  4.20969  4.72237  2.43126  3.88901  0.68095  3.18659  4.38092  4.61626  4.21383  4.03408  3.80702  3.65065  2.51482  5.15480  3.91863    476 - -
          2.68618  4.42225  2.77519  2.73123  3.46354  2.40513  3.72494  3.29354  2.67741  2.69355  4.24690  2.90347  2.73739  3.18146  2.89801  2.37887  2.77519  2.98518  4.58477  3.61503
          0.02614  4.05309  4.77543  0.61958  0.77255  0.48576  0.95510
    418   3.36335  4.77411  4.47878  4.12301  3.21370  4.20969  4.72237  2.43126  3.88901  0.68095  3.18659  4.38092  4.61626  4.21383  4.03408  3.80702  3.65065  2.51482  5.15480  3.91863    477 - -
          2.68618  4.42225  2.77519  2.73123  3.46354  2.40513  3.72494  3.29354  2.67741  2.69355  4.24690  2.90347  2.73739  3.18146  2.89801  2.37887  2.77519  2.98518  4.58477  3.61503
          0.02614  4.05309  4.77543  0.61958  0.77255  0.48576  0.95510
    419   3.03664  5.02017  3.03465  2.79601  4.21202  3.49321  3.95460  3.87423  2.60508  3.35818  4.38461  3.25596  4.05159  0.94396  2.88412  3.07845  3.33519  3.59373  5.45353  4.16081    478 - -
          2.68618  4.42225  2.77519  2.73123  3.46354  2.40513  3.72494  3.29354  2.67741  2.69355  4.24690  2.90347  2.73739  3.18146  2.89801  2.37887  2.77519  2.98518  4.58477  3.61503
          0.02614  4.05309  4.77543  0.61958  0.77255  0.48576  0.95510
    420   3.00861  4.73204  3.63590  3.50360  4.47744  3.40950  4.56328  4.07302  3.57709  3.67874  4.73862  3.79046  0.55117  3.96030  3.79917  3.18252  3.46506  3.69715  5.61090  4.60168    479 - -
          2.68618  4.42225  2.77519  2.73123  3.46354  2.40513  3.72494  3.29354  2.67741  2.69355  4.24690  2.90347  2.73739  3.18146  2.89801  2.37887  2.77519  2.98518  4.58477  3.61503
          0.02614  4.05309  4.77543  0.61958  0.77255  0.48576  0.95510
    421   2.95277  4.44943  4.37243  4.04461  3.68836  3.90738  4.81713  2.05874  3.91520  2.34619  3.62937  4.20450  4.46037  4.26357  4.10981  3.42504  3.31152  0.82426  5.50218  4.24354    480 - -
          2.68618  4.42225  2.77519  2.73123  3.46354  2.40513  3.72494  3.29354  2.67741  2.69355  4.24690  2.90347  2.73739  3.18146  2.89801  2.37887  2.77519  2.98518  4.58477  3.61503
          0.02614  4.05309  4.77543  0.61958  0.77255  0.48576  0.95510
    422   2.81101  4.87336  3.04876  2.64243  3.94029  3.47779  1.58192  3.64133  2.35153  3.20294  4.08315  3.10248  3.53099  2.92761  2.47176  2.85631  3.06238  3.32952  5.22981  3.85521    481 - -
          2.68618  4.42225  2.77519  2.73123  3.46354  2.40513  3.72494  3.29354  2.67741  2.69355  4.24690  2.90347  2.73739  3.18146  2.89801  2.37887  2.77519  2.98518  4.58477  3.61503
          0.02614  4.05309  4.77543  0.61958  0.77255  0.48576  0.95510
    423   2.26674  4.20498  3.93658  3.40733  3.47680  3.08380  4.17834  1.91583  3.32476  2.40974  3.41623  3.67399  4.11560  3.60457  3.59149  2.98963  2.91644  1.60051  5.03937  3.82845    482 - -
          2.68618  4.42225  2.77519  2.73123  3.46354  2.40513  3.72494  3.29354  2.67741  2.69355  4.24690  2.90347  2.73739  3.18146  2.89801  2.37887  2.77519  2.98518  4.58477  3.61503
          0.02614  4.05309  4.77543  0.61958  0.77255  0.48576  0.95510
    424   2.40735  4.42627  3.11737  2.79269  4.28557  1.86142  3.97906  3.73057  2.83018  3.36100  4.18559  3.14600  3.76706  3.18946  2.90066  1.64074  2.81983  3.25830  5.57107  4.29741    483 - -
          2.68619  4.42226  2.77520  2.73124  3.46355  2.40514  3.72495  3.29355  2.67742  2.69356  4.24691  2.90348  2.73732  3.18147  2.89802  2.37882  2.77520  2.98519  4.58478  3.61504
          0.06023  2.99540  4.77543  0.63864  0.75080  0.48576  0.95510
    425   1.98954  4.39292  3.13041  2.77178  3.74403  2.40943  3.83030  3.04140  2.75881  2.79042  3.41296  3.18318  3.84900  3.08120  3.15138  2.65897  2.79766  2.35375  5.14069  3.88076    486 - -
          2.68618  4.42225  2.77519  2.73123  3.46354  2.40513  3.72494  3.29354  2.67741  2.69355  4.24690  2.90347  2.73739  3.18146  2.89801  2.37887  2.77519  2.98518  4.58477  3.61503
          0.02614  4.05309  4.77543  0.61958  0.77255  0.48576  0.95510
    426   2.54069  4.60236  2.53019  2.61737  4.33627  3.14290  3.98348  3.82291  2.93628  3.47675  4.33172  3.04977  3.81030  3.20393  3.36329  1.15189  2.94654  3.37045  5.64628  4.30674    487 - -
          2.68618  4.42225  2.77519  2.73123  3.46354  2.40513  3.72494  3.29354  2.67741  2.69355  4.24690  2.90347  2.73739  3.18146  2.89801  2.37887  2.77519  2.98518  4.58477  3.61503
          0.02614  4.05309  4.77543  0.61958  0.77255  0.48576  0.95510
    427   2.31765  4.27239  3.29370  3.10228  4.39732  2.63357  4.25915  3.88690  3.23672  3.56701  4.40478  3.30517  3.74860  3.53623  3.54671  0.97360  2.81227  3.31359  5.72001  4.48137    488 - -
          2.68618  4.42225  2.77519  2.73123  3.46354  2.40513  3.72494  3.29354  2.67741  2.69355  4.24690  2.90347  2.73739  3.18146  2.89801  2.37887  2.77519  2.98518  4.58477  3.61503
          0.02614  4.05309  4.77543  0.61958  0.77255  0.48576  0.95510
    428   2.90491  4.65880  3.61539  3.53954  4.67163  0.49785  4.64544  4.31846  3.74517  3.94885  4.92856  3.78019  4.05552  4.05531  3.95816  3.08257  3.40022  3.81190  5.71565  4.78082    489 - -
          2.68618  4.42225  2.77519  2.73123  3.46354  2.40513  3.72494  3.29354  2.67741  2.69355  4.24690  2.90347  2.73739  3.18146  2.89801  2.37887  2.77519  2.98518  4.58477  3.61503
          0.02614  4.05309  4.77543  0.61958  0.77255  0.48576  0.95510
    429   3.02814  3.59459  4.18678  3.70924  2.25369  3.95255  3.69230  2.90664  3.57453  2.50742  3.60787  3.80709  4.33932  3.76266  3.75934  3.28263  3.28151  2.75428  4.01947  1.18572    490 - -
          2.68618  4.42225  2.77519  2.73123  3.46354  2.40513  3.72494  3.29354  2.67741  2.69355  4.24690  2.90347  2.73739  3.18146  2.89801  2.37887  2.77519  2.98518  4.58477  3.61503
          0.02614  4.05309  4.77543  0.61958  0.77255  0.48576  0.95510
    430   2.73747  4.67809  2.97316  2.64629  4.51515  0.86877  4.20501  4.00324  3.15257  3.65960  4.56871  3.27429  3.92950  3.47366  3.49721  2.84938  3.16777  3.55446  5.70723  4.52865    491 - -
          2.68618  4.42225  2.77519  2.73123  3.46354  2.40513  3.72494  3.29354  2.67741  2.69355  4.24690  2.90347  2.73739  3.18146  2.89801  2.37887  2.77519  2.98518  4.58477  3.61503
          0.02614  4.05309  4.77543  0.61958  0.77255  0.48576  0.95510
    431   2.41286  4.33372  3.37326  3.20115  4.26125  3.06073  4.30412  3.81015  3.28725  3.51765  4.43088  3.39419  3.81522  3.62296  3.56509  0.84795  2.90719  3.30519  5.61989  4.34677    492 - -
          2.68618  4.42225  2.77519  2.73123  3.46354  2.40513  3.72494  3.29354  2.67741  2.69355  4.24690  2.90347  2.73739  3.18146  2.89801  2.37887  2.77519  2.98518  4.58477  3.61503
          0.02614  4.05309  4.77543  0.61958  0.77255  0.48576  0.95510
    432   3.36335  4.77411  4.47878  4.12301  3.21370  4.20969  4.72237  2.43126  3.88901  0.68095  3.18659  4.38092  4.61626  4.21383  4.03408  3.80702  3.65065  2.51482  5.15480  3.91863    493 - -
          2.68618  4.42225  2.77519  2.73123  3.46354  2.40513  3.72494  3.29354  2.67741  2.69355  4.24690  2.90347  2.73739  3.18146  2.89801  2.37887  2.77519  2.98518  4.58477  3.61503
          0.02614  4.05309  4.77543  0.61958  0.77255  0.48576  0.95510
    433   2.73888  4.68729  2.94941  2.61220  4.51236  0.88635  4.18859  3.99713  3.13260  3.65188  4.55909  3.25676  3.92719  3.45310  3.48205  2.84694  3.16517  3.55148  5.70685  4.52065    494 - -
          2.68618  4.42225  2.77519  2.73123  3.46354  2.40513  3.72494  3.29354  2.67741  2.69355  4.24690  2.90347  2.73739  3.18146  2.89801  2.37887  2.77519  2.98518  4.58477  3.61503
          0.02614  4.05309  4.77543  0.61958  0.77255  0.48576  0.95510
    434   2.41286  4.33372  3.37326  3.20115  4.26125  3.06073  4.30412  3.81015  3.28725  3.51765  4.43088  3.39419  3.81522  3.62296  3.56509  0.84795  2.90719  3.30519  5.61989  4.34677    495 - -
          2.68618  4.42225  2.77519  2.73123  3.46354  2.40513  3.72494  3.29354  2.67741  2.69355  4.24690  2.90347  2.73739  3.18146  2.89801  2.37887  2.77519  2.98518  4.58477  3.61503
          0.02614  4.05309  4.77543  0.61958  0.77255  0.48576  0.95510
    435   2.48932  4.57958  2.83315  2.60210  4.38672  2.89815  3.92933  3.86393  2.81977  3.47138  4.29163  2.02372  3.77914  3.12431  3.24171  1.52902  2.88630  3.38233  5.65547  4.32931    496 - -
          2.68618  4.42225  2.77519  2.73123  3.46354  2.40513  3.72494  3.29354  2.67741  2.69355  4.24690  2.90347  2.73739  3.18146  2.89801  2.37887  2.77519  2.98518  4.58477  3.61503
          0.02614  4.05309  4.77543  0.61958  0.77255  0.48576  0.95510
    436   2.72931  4.70232  2.58467  2.79035  4.55086  0.88670  4.19558  4.08428  3.22540  3.72440  4.61574  3.21738  3.91199  3.45912  3.62540  2.82774  3.16173  3.60783  5.74597  4.54239    497 - -
          2.68618  4.42225  2.77519  2.73123  3.46354  2.40513  3.72494  3.29354  2.67741  2.69355  4.24690  2.90347  2.73739  3.18146  2.89801  2.37887  2.77519  2.98518  4.58477  3.61503
          0.02614  4.05309  4.77543  0.61958  0.77255  0.48576  0.95510
    437   2.41286  4.33372  3.37326  3.20115  4.26125  3.06073  4.30412  3.81015  3.28725  3.51765  4.43088  3.39419  3.81522  3.62296  3.56509  0.84795  2.90719  3.30519  5.61989  4.34677    498 - -
          2.68618  4.42225  2.77519  2.73123  3.46354  2.40513  3.72494  3.29354  2.67741  2.69355  4.24690  2.90347  2.73739  3.18146  2.89801  2.37887  2.77519  2.98518  4.58477  3.61503
          0.02614  4.05309  4.77543  0.61958  0.77255  0.48576  0.95510
    438   2.81653  4.93351  2.87219  2.58625  4.30040  3.38973  3.81081  3.81469  2.47935  3.34940  4.25731  3.06570  3.30863  1.27176  2.80834  2.84763  3.10922  3.47342  5.50694  4.19486    499 - -
          2.68618  4.42225  2.77519  2.73123  3.46354  2.40513  3.72494  3.29354  2.67741  2.69355  4.24690  2.90347  2.73739  3.18146  2.89801  2.37887  2.77519  2.98518  4.58477  3.61503
          0.02614  4.05309  4.77543  0.61958  0.77255  0.48576  0.95510
    439   3.11886  5.25606  2.57879  0.79330  4.62666  3.39863  4.00594  4.11708  2.91011  3.70676  4.67670  3.05037  4.01297  3.22029  3.33489  3.08511  3.42573  3.78371  5.76410  4.49110    500 - -
          2.68618  4.42225  2.77519  2.73123  3.46354  2.40513  3.72494  3.29354  2.67741  2.69355  4.24690  2.90347  2.73739  3.18146  2.89801  2.37887  2.77519  2.98518  4.58477  3.61503
          0.02614  4.05309  4.77543  0.61958  0.77255  0.48576  0.95510
    440   2.69634  4.91563  2.92406  2.44962  4.04405  3.43835  2.37341  3.61093  2.34126  3.17396  4.00221  2.96103  3.35216  2.12383  2.73539  2.70950  2.92591  3.28051  5.29729  3.68859    501 - -
          2.68618  4.42225  2.77519  2.73123  3.46354  2.40513  3.72494  3.29354  2.67741  2.69355  4.24690  2.90347  2.73739  3.18146  2.89801  2.37887  2.77519  2.98518  4.58477  3.61503
          0.02614  4.05309  4.77543  0.61958  0.77255  0.48576  0.95510
    441   2.62704  4.50329  3.26626  2.71004  3.49305  3.52332  2.89083  3.05106  2.59821  2.37543  3.59853  3.15975  3.53898  2.86539  2.85237  2.76492  2.85552  2.80282  4.91732  2.52765    502 - -
          2.68618  4.42225  2.77519  2.73123  3.46354  2.40513  3.72494  3.29354  2.67741  2.69355  4.24690  2.90347  2.73739  3.18146  2.89801  2.37887  2.77519  2.98518  4.58477  3.61503
          0.02614  4.05309  4.77543  0.61958  0.77255  0.48576  0.95510
    442   2.86646  4.38508  4.74789  4.22944  3.59252  4.40034  4.93230  1.32081  4.12496  2.08292  3.40292  4.45344  4.71259  4.38506  4.32894  3.76630  3.31942  1.21687  5.49316  4.29584    503 - -
          2.68618  4.42225  2.77519  2.73123  3.46354  2.40513  3.72494  3.29354  2.67741  2.69355  4.24690  2.90347  2.73739  3.18146  2.89801  2.37887  2.77519  2.98518  4.58477  3.61503
          0.02614  4.05309  4.77543  0.61958  0.77255  0.48576  0.95510
    443   2.41286  4.33372  3.37326  3.20115  4.26125  3.06073  4.30412  3.81015  3.28725  3.51765  4.43088  3.39419  3.81522  3.62296  3.56509  0.84795  2.90719  3.30519  5.61989  4.34677    504 - -
          2.68618  4.42225  2.77519  2.73123  3.46354  2.40513  3.72494  3.29354  2.67741  2.69355  4.24690  2.90347  2.73739  3.18146  2.89801  2.37887  2.77519  2.98518  4.58477  3.61503
          0.02614  4.05309  4.77543  0.61958  0.77255  0.48576  0.95510
    444   2.67015  4.38074  4.57006  4.01973  3.40152  4.27302  4.68199  1.28023  3.90303  1.75554  3.07341  4.26888  4.57420  4.13940  4.10301  3.60649  3.25653  1.76106  5.25890  4.09395    505 - -
          2.68618  4.42225  2.77519  2.73123  3.46354  2.40513  3.72494  3.29354  2.67741  2.69355  4.24690  2.90347  2.73739  3.18146  2.89801  2.37887  2.77519  2.98518  4.58477  3.61503
          0.02614  4.05309  4.77543  0.61958  0.77255  0.48576  0.95510
    445   1.19195  4.35655  3.22112  2.76195  4.11723  3.15664  4.06831  3.30679  2.97532  3.13270  4.03479  3.24514  3.81745  3.32093  3.31545  2.59231  2.56977  2.94870  5.49687  4.25026    506 - -
          2.68618  4.42225  2.77519  2.73123  3.46354  2.40513  3.72494  3.29354  2.67741  2.69355  4.24690  2.90347  2.73739  3.18146  2.89801  2.37887  2.77519  2.98518  4.58477  3.61503
          0.02614  4.05309  4.77543  0.61958  0.77255  0.48576  0.95510
    446   2.41286  4.33372  3.37326  3.20115  4.26125  3.06073  4.30412  3.81015  3.28725  3.51765  4.43088  3.39419  3.81522  3.62296  3.56509  0.84795  2.90719  3.30519  5.61989  4.34677    507 - -
          2.68618  4.42225  2.77519  2.73123  3.46354  2.40513  3.72494  3.29354  2.67741  2.69355  4.24690  2.90347  2.73739  3.18146  2.89801  2.37887  2.77519  2.98518  4.58477  3.61503
          0.02614  4.05309  4.77543  0.61958  0.77255  0.48576  0.95510
    447   2.41286  4.33372  3.37326  3.20115  4.26125  3.06073  4.30412  3.81015  3.28725  3.51765  4.43088  3.39419  3.81522  3.62296  3.56509  0.84795  2.90719  3.30519  5.61989  4.34677    508 - -
          2.68618  4.42225  2.77519  2.73123  3.46354  2.40513  3.72494  3.29354  2.67741  2.69355  4.24690  2.90347  2.73739  3.18146  2.89801  2.37887  2.77519  2.98518  4.58477  3.61503
          0.02614  4.05309  4.77543  0.61958  0.77255  0.48576  0.95510
    448   2.45635  4.42675  3.20875  2.92420  4.20097  3.13659  4.04543  3.70594  2.86183  3.35877  4.23207  3.23561  3.81316  3.29198  2.89733  1.09492  2.88415  3.25757  5.52213  4.23248    509 - -
          2.68618  4.42225  2.77519  2.73123  3.46354  2.40513  3.72494  3.29354  2.67741  2.69355  4.24690  2.90347  2.73739  3.18146  2.89801  2.37887  2.77519  2.98518  4.58477  3.61503
          0.02614  4.05309  4.77543  0.61958  0.77255  0.48576  0.95510
    449   2.93706  5.20860  2.44176  1.01719  4.64673  2.88085  3.87658  4.12535  2.78410  3.69483  4.57338  2.89735  3.91618  3.06154  3.25263  2.89677  3.24468  3.73390  5.80533  4.44764    510 - -
          2.68618  4.42225  2.77519  2.73123  3.46354  2.40513  3.72494  3.29354  2.67741  2.69355  4.24690  2.90347  2.73739  3.18146  2.89801  2.37887  2.77519  2.98518  4.58477  3.61503
          0.02614  4.05309  4.77543  0.61958  0.77255  0.48576  0.95510
    450   1.86781  4.20534  3.43068  3.18138  4.33648  2.97230  4.26905  3.70777  3.24641  3.44652  4.29783  3.33450  3.72941  3.54680  3.54788  1.10185  2.75663  3.17727  5.69380  4.46571    511 - -
          2.68618  4.42225  2.77519  2.73123  3.46354  2.40513  3.72494  3.29354  2.67741  2.69355  4.24690  2.90347  2.73739  3.18146  2.89801  2.37887  2.77519  2.98518  4.58477  3.61503
          0.02614  4.05309  4.77543  0.61958  0.77255  0.48576  0.95510
    451   2.32701  4.27773  3.30124  3.11448  4.38578  2.72672  4.26573  3.88147  3.24225  3.56707  4.41110  3.31493  3.75540  3.54764  3.54677  0.94842  2.82224  3.31385  5.71128  4.46979    512 - -
          2.68618  4.42225  2.77519  2.73123  3.46354  2.40513  3.72494  3.29354  2.67741  2.69355  4.24690  2.90347  2.73739  3.18146  2.89801  2.37887  2.77519  2.98518  4.58477  3.61503
          0.02614  4.05309  4.77543  0.61958  0.77255  0.48576  0.95510
    452   2.90491  4.65880  3.61539  3.53954  4.67163  0.49785  4.64544  4.31846  3.74517  3.94885  4.92856  3.78019  4.05552  4.05531  3.95816  3.08257  3.40022  3.81190  5.71565  4.78082    513 - -
          2.68618  4.42225  2.77519  2.73123  3.46354  2.40513  3.72494  3.29354  2.67741  2.69355  4.24690  2.90347  2.73739  3.18146  2.89801  2.37887  2.77519  2.98518  4.58477  3.61503
          0.02614  4.05309  4.77543  0.61958  0.77255  0.48576  0.95510
    453   2.72003  4.97080  2.83509  2.42400  4.21563  3.40887  2.21260  3.71986  2.34541  3.27154  4.09279  2.21636  3.54683  2.80100  2.58129  2.72202  2.95964  3.36992  5.41419  4.05734    514 - -
          2.68618  4.42225  2.77519  2.73123  3.46354  2.40513  3.72494  3.29354  2.67741  2.69355  4.24690  2.90347  2.73739  3.18146  2.89801  2.37887  2.77519  2.98518  4.58477  3.61503
          0.06023  4.05309  3.19218  0.61958  0.77255  0.48576  0.95510
    454   2.41294  1.40907  3.78031  3.34816  3.80712  2.91255  4.14935  3.14363  3.09797  2.91129  3.82540  3.49306  3.85166  3.51571  2.87536  2.64195  2.82499  2.81921  5.22102  4.02031    515 - -
          2.68618  4.42225  2.77519  2.73123  3.46354  2.40513  3.72494  3.29354  2.67741  2.69355  4.24690  2.90347  2.73739  3.18146  2.89801  2.37887  2.77519  2.98518  4.58477  3.61503
          0.02704  4.01989  4.74224  0.61958  0.77255  0.46443  0.99019
    455   2.15210  3.49966  3.91410  3.41584  3.57130  3.09092  4.16130  2.64729  3.32323  2.59977  3.53726  3.56942  3.59698  3.58933  3.56882  2.71359  2.78926  1.44759  5.07211  3.87465    516 - -
          2.68618  4.42225  2.77519  2.73123  3.46354  2.40513  3.72494  3.29354  2.67741  2.69355  4.24690  2.90347  2.73739  3.18146  2.89801  2.37887  2.77519  2.98518  4.58477  3.61503
          0.02614  4.05309  4.77543  0.61958  0.77255  0.48576  0.95510
    456   2.98347  5.40234  2.16848  1.02543  4.71706  3.28902  3.83343  4.20742  2.80084  3.76035  4.63855  2.79726  3.90296  3.01095  3.33134  2.89714  3.27538  3.81690  5.89524  4.46136    517 - -
          2.68618  4.42225  2.77519  2.73123  3.46354  2.40513  3.72494  3.29354  2.67741  2.69355  4.24690  2.90347  2.73739  3.18146  2.89801  2.37887  2.77519  2.98518  4.58477  3.61503
          0.02614  4.05309  4.77543  0.61958  0.77255  0.48576  0.95510
    457   2.68989  5.15099  2.45247  1.08696  4.54060  3.30675  3.84796  3.90459  2.72417  3.54481  4.45922  2.88731  3.90716  3.02972  3.17569  2.86210  3.19518  3.55689  5.76692  4.38238    518 - -
          2.68618  4.42225  2.77519  2.73123  3.46354  2.40513  3.72494  3.29354  2.67741  2.69355  4.24690  2.90347  2.73739  3.18146  2.89801  2.37887  2.77519  2.98518  4.58477  3.61503
          0.02614  4.05309  4.77543  0.61958  0.77255  0.48576  0.95510
    458   2.30684  4.30138  3.42298  2.72268  3.45599  3.38259  3.80065  2.54117  2.81268  2.52050  2.73872  3.26946  3.57731  3.12187  3.17077  2.77897  2.45054  2.48555  4.89863  3.66168    519 - -
          2.68618  4.42225  2.77519  2.73123  3.46354  2.40513  3.72494  3.29354  2.67741  2.69355  4.24690  2.90347  2.73739  3.18146  2.89801  2.37887  2.77519  2.98518  4.58477  3.61503
          0.02614  4.05309  4.77543  0.61958  0.77255  0.48576  0.95510
    459   2.79549  5.08075  3.04820  2.50674  4.44082  3.50023  3.60531  3.84897  1.88245  3.34529  4.15754  3.00032  3.24956  1.86442  2.25256  2.78233  3.00483  3.49031  5.46842  4.17837    520 - -
          2.68618  4.42225  2.77519  2.73123  3.46354  2.40513  3.72494  3.29354  2.67741  2.69355  4.24690  2.90347  2.73739  3.18146  2.89801  2.37887  2.77519  2.98518  4.58477  3.61503
          0.02614  4.05309  4.77543  0.61958  0.77255  0.48576  0.95510
    460   2.36965  5.03305  3.12772  2.55799  4.38062  3.52546  3.41005  3.77725  1.52004  3.29157  4.11528  3.03809  3.91268  2.65529  2.21952  2.80783  3.01275  3.43699  5.42664  4.15498    521 - -
          2.68618  4.42225  2.77519  2.73123  3.46354  2.40513  3.72494  3.29354  2.67741  2.69355  4.24690  2.90347  2.73739  3.18146  2.89801  2.37887  2.77519  2.98518  4.58477  3.61503
          0.02614  4.05309  4.77543  0.61958  0.77255  0.48576  0.95510
    461   2.31864  5.03291  2.51898  1.26207  4.46321  3.29424  3.81398  3.80422  2.67896  3.45930  4.34125  2.89157  3.87396  2.98791  3.13480  2.78619  3.09632  3.44919  5.70019  4.32410    522 - -
          2.68618  4.42225  2.77519  2.73123  3.46354  2.40513  3.72494  3.29354  2.67741  2.69355  4.24690  2.90347  2.73739  3.18146  2.89801  2.37887  2.77519  2.98518  4.58477  3.61503
          0.02614  4.05309  4.77543  0.61958  0.77255  0.48576  0.95510
    462   2.46911  4.76368  2.87174  2.52977  4.22917  3.31230  3.77072  3.64969  2.52361  3.24423  4.09924  3.00688  2.00085  2.13899  2.90761  2.69074  2.94169  3.28957  5.47564  4.15837    523 - -
          2.68618  4.42225  2.77519  2.73123  3.46354  2.40513  3.72494  3.29354  2.67741  2.69355  4.24690  2.90347  2.73739  3.18146  2.89801  2.37887  2.77519  2.98518  4.58477  3.61503
          0.02614  4.05309  4.77543  0.61958  0.77255  0.48576  0.95510
    463   2.67976  4.26619  3.87502  3.32502  3.33919  3.70074  4.09047  2.44169  3.18961  2.06578  1.82579  3.62821  4.11079  3.50041  3.45334  2.80109  2.79921  2.20339  4.94249  3.73825    524 - -
          2.68618  4.42225  2.77519  2.73123  3.46354  2.40513  3.72494  3.29354  2.67741  2.69355  4.24690  2.90347  2.73739  3.18146  2.89801  2.37887  2.77519  2.98518  4.58477  3.61503
          0.02614  4.05309  4.77543  0.61958  0.77255  0.48576  0.95510
    464   2.22873  4.25074  3.54344  3.27409  4.14464  3.09970  4.29538  3.22002  3.23577  3.12098  4.10271  3.43400  3.82745  3.59496  3.50532  2.57130  1.09194  2.86622  5.58922  4.36831    525 - -
          2.68618  4.42225  2.77519  2.73123  3.46354  2.40513  3.72494  3.29354  2.67741  2.69355  4.24690  2.90347  2.73739  3.18146  2.89801  2.37887  2.77519  2.98518  4.58477  3.61503
          0.02614  4.05309  4.77543  0.61958  0.77255  0.48576  0.95510
    465   3.36335  4.77411  4.47878  4.12301  3.21370  4.20969  4.72237  2.43126  3.88901  0.68095  3.18659  4.38092  4.61626  4.21383  4.03408  3.80702  3.65065  2.51482  5.15480  3.91863    526 - -
          2.68618  4.42225  2.77519  2.73123  3.46354  2.40513  3.72494  3.29354  2.67741  2.69355  4.24690  2.90347  2.73739  3.18146  2.89801  2.37887  2.77519  2.98518  4.58477  3.61503
          0.02614  4.05309  4.77543  0.61958  0.77255  0.48576  0.95510
    466   2.74892  4.81827  3.01698  2.57617  4.03205  3.44643  3.67305  3.56689  2.31544  3.14068  4.00953  3.04681  3.88945  1.48949  2.63747  2.78767  2.99409  3.26370  5.22970  3.94730    527 - -
          2.68618  4.42225  2.77519  2.73123  3.46354  2.40513  3.72494  3.29354  2.67741  2.69355  4.24690  2.90347  2.73739  3.18146  2.89801  2.37887  2.77519  2.98518  4.58477  3.61503
          0.02614  4.05309  4.77543  0.61958  0.77255  0.48576  0.95510
    467   2.89235  5.07096  2.98432  2.57050  4.25840  3.51312  3.35426  3.82936  2.18705  3.33336  4.19849  3.04938  3.95403  1.44545  2.36719  2.89079  3.11239  3.50285  5.39790  4.07186    528 - -
          2.68618  4.42225  2.77519  2.73123  3.46354  2.40513  3.72494  3.29354  2.67741  2.69355  4.24690  2.90347  2.73739  3.18146  2.89801  2.37887  2.77519  2.98518  4.58477  3.61503
          0.02614  4.05309  4.77543  0.61958  0.77255  0.48576  0.95510
    468   3.02058  4.42840  4.59371  4.14787  3.59989  4.20064  4.89547  1.77836  4.00131  2.16873  3.46257  4.34846  4.62683  4.32083  4.21387  3.61771  3.32506  0.91894  5.51348  4.25935    529 - -
          2.68618  4.42225  2.77519  2.73123  3.46354  2.40513  3.72494  3.29354  2.67741  2.69355  4.24690  2.90347  2.73739  3.18146  2.89801  2.37887  2.77519  2.98518  4.58477  3.61503
          0.02614  4.05309  4.77543  0.61958  0.77255  0.48576  0.95510
    469   2.74320  2.24920  3.84262  3.32082  2.76846  3.70141  3.32807  2.82846  3.16822  2.50503  3.47075  3.56565  4.10684  3.46514  3.41013  3.00987  2.99401  2.62683  4.35083  1.95402    530 - -
          2.68618  4.42225  2.77519  2.73123  3.46354  2.40513  3.72494  3.29354  2.67741  2.69355  4.24690  2.90347  2.73739  3.18146  2.89801  2.37887  2.77519  2.98518  4.58477  3.61503
          0.02614  4.05309  4.77543  0.61958  0.77255  0.48576  0.95510
    470   0.78178  4.29150  3.65453  3.45845  4.24053  3.11039  4.45795  3.39370  3.47958  3.26662  4.28157  3.55966  3.86708  3.80479  3.71511  2.64176  2.93185  3.01654  5.64947  4.47108    531 - -
          2.68618  4.42225  2.77519  2.73123  3.46354  2.40513  3.72494  3.29354  2.67741  2.69355  4.24690  2.90347  2.73739  3.18146  2.89801  2.37887  2.77519  2.98518  4.58477  3.61503
          0.02614  4.05309  4.77543  0.61958  0.77255  0.48576  0.95510
    471   2.29207  4.23601  3.41817  3.10596  4.24817  3.01935  4.18147  3.60739  3.12103  3.33853  4.19181  3.30710  3.74335  3.44532  3.43906  1.34130  1.82896  3.12457  5.60327  4.36859    532 - -
          2.68618  4.42225  2.77519  2.73123  3.46354  2.40513  3.72494  3.29354  2.67741  2.69355  4.24690  2.90347  2.73739  3.18146  2.89801  2.37887  2.77519  2.98518  4.58477  3.61503
          0.02614  4.05309  4.77543  0.61958  0.77255  0.48576  0.95510
    472   2.95277  4.44943  4.37243  4.04461  3.68836  3.90738  4.81713  2.05874  3.91520  2.34619  3.62937  4.20450  4.46037  4.26357  4.10981  3.42504  3.31152  0.82426  5.50218  4.24354    533 - -
          2.68618  4.42225  2.77519  2.73123  3.46354  2.40513  3.72494  3.29354  2.67741  2.69355  4.24690  2.90347  2.73739  3.18146  2.89801  2.37887  2.77519  2.98518  4.58477  3.61503
          0.02614  4.05309  4.77543  0.61958  0.77255  0.48576  0.95510
    473   2.86837  5.15307  2.20301  2.30418  4.52328  3.25609  3.86103  4.11046  2.83062  3.68716  4.56060  1.19737  3.88486  3.05666  3.33259  2.83478  3.19559  3.70060  5.77521  4.34035    534 - -
          2.68618  4.42225  2.77519  2.73123  3.46354  2.40513  3.72494  3.29354  2.67741  2.69355  4.24690  2.90347  2.73739  3.18146  2.89801  2.37887  2.77519  2.98518  4.58477  3.61503
          0.02614  4.05309  4.77543  0.61958  0.77255  0.48576  0.95510
    474   2.99292  5.20098  3.29337  2.68714  4.63072  3.63047  3.61339  3.99612  1.32030  3.43565  4.28014  3.12929  4.00388  2.16861  2.03115  2.97307  3.16862  3.65683  5.49250  4.28359    535 - -
          2.68618  4.42225  2.77519  2.73123  3.46354  2.40513  3.72494  3.29354  2.67741  2.69355  4.24690  2.90347  2.73739  3.18146  2.89801  2.37887  2.77519  2.98518  4.58477  3.61503
          0.02614  4.05309  4.77543  0.61958  0.77255  0.48576  0.95510
    475   3.15743  4.47972  4.81008  4.28941  3.43935  4.48063  4.96465  1.04755  4.14945  1.89607  3.00651  4.52689  4.75946  4.39202  4.33357  3.85368  3.41208  1.65935  5.43664  4.26785    536 - -
          2.68618  4.42225  2.77519  2.73123  3.46354  2.40513  3.72494  3.29354  2.67741  2.69355  4.24690  2.90347  2.73739  3.18146  2.89801  2.37887  2.77519  2.98518  4.58477  3.61503
          0.02614  4.05309  4.77543  0.61958  0.77255  0.48576  0.95510
    476   3.14556  5.10845  3.33302  2.92530  4.53640  3.61137  3.87180  3.97797  0.81520  3.50545  4.46065  3.34046  4.10183  3.05555  2.48253  3.17778  3.38712  3.67684  5.51940  4.35987    537 - -
          2.68618  4.42225  2.77519  2.73123  3.46354  2.40513  3.72494  3.29354  2.67741  2.69355  4.24690  2.90347  2.73739  3.18146  2.89801  2.37887  2.77519  2.98518  4.58477  3.61503
          0.02614  4.05309  4.77543  0.61958  0.77255  0.48576  0.95510
    477   2.72476  4.89237  2.66724  2.45594  4.37827  3.28957  3.80436  3.81077  2.44758  3.42422  4.28142  1.40755  3.86562  2.98472  2.96399  2.75146  2.77009  3.43096  5.60392  4.25471    538 - -
          2.68618  4.42225  2.77519  2.73123  3.46354  2.40513  3.72494  3.29354  2.67741  2.69355  4.24690  2.90347  2.73739  3.18146  2.89801  2.37887  2.77519  2.98518  4.58477  3.61503
          0.02614  4.05309  4.77543  0.61958  0.77255  0.48576  0.95510
    478   2.65638  4.25035  3.77188  3.20198  3.32425  3.68694  3.98382  2.50625  3.06133  1.76052  3.18734  3.53581  3.60145  3.38472  3.06752  2.96756  2.89572  1.87174  4.87554  3.66782    539 - -
          2.68618  4.42225  2.77519  2.73123  3.46354  2.40513  3.72494  3.29354  2.67741  2.69355  4.24690  2.90347  2.73739  3.18146  2.89801  2.37887  2.77519  2.98518  4.58477  3.61503
          0.02614  4.05309  4.77543  0.61958  0.77255  0.48576  0.95510
    479   2.90491  4.65880  3.61539  3.53954  4.67163  0.49785  4.64544  4.31846  3.74517  3.94885  4.92856  3.78019  4.05552  4.05531  3.95816  3.08257  3.40022  3.81190  5.71565  4.78082    540 - -
          2.68618  4.42225  2.77519  2.73123  3.46354  2.40513  3.72494  3.29354  2.67741  2.69355  4.24690  2.90347  2.73739  3.18146  2.89801  2.37887  2.77519  2.98518  4.58477  3.61503
          0.02614  4.05309  4.77543  0.61958  0.77255  0.48576  0.95510
    480   2.85493  4.94502  2.86178  2.61920  4.35230  3.04726  3.86115  3.90134  2.54036  3.45085  4.35415  3.09465  3.94612  1.16115  2.86122  2.88830  3.16241  3.54219  5.53921  4.23784    541 - -
          2.68618  4.42225  2.77519  2.73123  3.46354  2.40513  3.72494  3.29354  2.67741  2.69355  4.24690  2.90347  2.73739  3.18146  2.89801  2.37887  2.77519  2.98518  4.58477  3.61503
          0.02614  4.05309  4.77543  0.61958  0.77255  0.48576  0.95510
    481   3.03664  5.02017  3.03465  2.79601  4.21202  3.49321  3.95460  3.87423  2.60508  3.35818  4.38461  3.25596  4.05159  0.94396  2.88412  3.07845  3.33519  3.59373  5.45353  4.16081    542 - -
          2.68618  4.42225  2.77519  2.73123  3.46354  2.40513  3.72494  3.29354  2.67741  2.69355  4.24690  2.90347  2.73739  3.18146  2.89801  2.37887  2.77519  2.98518  4.58477  3.61503
          0.02614  4.05309  4.77543  0.61958  0.77255  0.48576  0.95510
    482   3.36335  4.77411  4.47878  4.12301  3.21370  4.20969  4.72237  2.43126  3.88901  0.68095  3.18659  4.38092  4.61626  4.21383  4.03408  3.80702  3.65065  2.51482  5.15480  3.91863    543 - -
          2.68618  4.42225  2.77519  2.73123  3.46354  2.40513  3.72494  3.29354  2.67741  2.69355  4.24690  2.90347  2.73739  3.18146  2.89801  2.37887  2.77519  2.98518  4.58477  3.61503
          0.02614  4.05309  4.77543  0.61958  0.77255  0.48576  0.95510
    483   3.44266  4.91901  3.96191  3.65937  2.14483  4.09614  3.11997  3.54251  3.48032  2.92862  4.10331  3.77242  4.49548  3.76568  3.66850  3.51152  3.68637  3.38968  3.79960  0.88070    544 - -
          2.68618  4.42225  2.77519  2.73123  3.46354  2.40513  3.72494  3.29354  2.67741  2.69355  4.24690  2.90347  2.73739  3.18146  2.89801  2.37887  2.77519  2.98518  4.58477  3.61503
          0.02614  4.05309  4.77543  0.61958  0.77255  0.48576  0.95510
    484   2.85572  4.32996  4.23961  3.72800  3.42490  3.96661  4.43251  1.20479  3.56315  2.15939  3.11129  3.97828  4.36793  3.88153  3.78689  3.00261  3.12786  1.92592  5.15359  3.92329    545 - -
          2.68618  4.42225  2.77519  2.73123  3.46354  2.40513  3.72494  3.29354  2.67741  2.69355  4.24690  2.90347  2.73739  3.18146  2.89801  2.37887  2.77519  2.98518  4.58477  3.61503
          0.02614  4.05309  4.77543  0.61958  0.77255  0.48576  0.95510
    485   3.11886  5.25606  2.57879  0.79330  4.62666  3.39863  4.00594  4.11708  2.91011  3.70676  4.67670  3.05037  4.01297  3.22029  3.33489  3.08511  3.42573  3.78371  5.76410  4.49110    546 - -
          2.68618  4.42225  2.77519  2.73123  3.46354  2.40513  3.72494  3.29354  2.67741  2.69355  4.24690  2.90347  2.73739  3.18146  2.89801  2.37887  2.77519  2.98518  4.58477  3.61503
          0.02614  4.05309  4.77543  0.61958  0.77255  0.48576  0.95510
    486   2.41286  4.33372  3.37326  3.20115  4.26125  3.06073  4.30412  3.81015  3.28725  3.51765  4.43088  3.39419  3.81522  3.62296  3.56509  0.84795  2.90719  3.30519  5.61989  4.34677    547 - -
          2.68618  4.42225  2.77519  2.73123  3.46354  2.40513  3.72494  3.29354  2.67741  2.69355  4.24690  2.90347  2.73739  3.18146  2.89801  2.37887  2.77519  2.98518  4.58477  3.61503
          0.02614  4.05309  4.77543  0.61958  0.77255  0.48576  0.95510
    487   2.60167  4.54752  3.47420  2.89312  3.69654  3.58010  3.80846  2.99419  2.49386  2.60620  2.17985  3.29537  3.98829  3.05097  1.99671  2.87998  2.95914  2.79658  5.11024  3.87620    548 - -
          2.68618  4.42225  2.77519  2.73123  3.46354  2.40513  3.72494  3.29354  2.67741  2.69355  4.24690  2.90347  2.73739  3.18146  2.89801  2.37887  2.77519  2.98518  4.58477  3.61503
          0.02614  4.05309  4.77543  0.61958  0.77255  0.48576  0.95510
    488   1.90617  4.19039  3.53292  3.20178  4.17734  3.02772  4.22097  3.43063  3.19158  3.23608  4.10652  3.36097  3.75249  3.50632  3.49122  2.29716  1.29989  2.99333  5.56163  4.35084    549 - -
          2.68618  4.42225  2.77519  2.73123  3.46354  2.40513  3.72494  3.29354  2.67741  2.69355  4.24690  2.90347  2.73739  3.18146  2.89801  2.37887  2.77519  2.98518  4.58477  3.61503
          0.02614  4.05309  4.77543  0.61958  0.77255  0.48576  0.95510
    489   2.80888  5.13110  3.37017  2.74262  4.57667  3.63200  3.63167  3.92382  1.25990  3.39411  4.25077  3.16674  4.01327  2.76559  1.83819  2.98342  3.16849  3.59561  5.46987  4.27338    550 - -
          2.68618  4.42225  2.77520  2.73123  3.46354  2.40513  3.72495  3.29354  2.67741  2.69355  4.24690  2.90347  2.73740  3.18147  2.89794  2.37887  2.77520  2.98519  4.58477  3.61503
          0.08041  3.20657  3.30324  0.52639  0.89339  0.48576  0.95510
    490   2.51359  4.29578  3.56390  3.08192  3.63835  3.38639  4.02233  2.73754  2.99979  2.39200  3.61945  3.39654  3.92995  3.34031  3.32305  1.71815  2.85121  2.02464  5.14008  3.87685    552 - -
          2.68618  4.42225  2.77519  2.73123  3.46354  2.40513  3.72494  3.29354  2.67741  2.69355  4.24690  2.90347  2.73739  3.18146  2.89801  2.37887  2.77519  2.98518  4.58477  3.61503
          0.02691  4.02435  4.74669  0.61958  0.77255  0.46714  0.98562
    491   2.19204  4.29170  3.26939  2.97067  4.31296  3.02510  4.11902  3.73329  3.04490  3.40326  4.23281  3.23306  2.59146  3.35767  3.39615  1.24982  2.77075  3.21954  5.63509  4.38594    553 - -
          2.68618  4.42225  2.77519  2.73123  3.46354  2.40513  3.72494  3.29354  2.67741  2.69355  4.24690  2.90347  2.73739  3.18146  2.89801  2.37887  2.77519  2.98518  4.58477  3.61503
          0.02614  4.05309  4.77543  0.61958  0.77255  0.48576  0.95510
    492   2.59453  4.62221  2.84179  2.53224  3.14105  3.43855  3.68134  3.20032  2.44319  2.86628  3.71979  2.27403  3.84430  2.88266  2.98012  2.68065  2.83149  2.49317  5.15272  3.84334    554 - -
          2.68618  4.42225  2.77519  2.73123  3.46354  2.40513  3.72494  3.29354  2.67741  2.69355  4.24690  2.90347  2.73739  3.18146  2.89801  2.37887  2.77519  2.98518  4.58477  3.61503
          0.02614  4.05309  4.77543  0.61958  0.77255  0.48576  0.95510
    493   2.97340  5.18520  3.10012  2.62378  4.57395  3.57058  3.64802  3.97613  1.34683  3.43785  4.29587  3.08693  3.98747  2.00936  2.30286  2.95364  3.17112  3.63780  5.51462  4.27295    555 - -
          2.68618  4.42225  2.77519  2.73123  3.46354  2.40513  3.72494  3.29354  2.67741  2.69355  4.24690  2.90347  2.73739  3.18146  2.89801  2.37887  2.77519  2.98518  4.58477  3.61503
          0.02614  4.05309  4.77543  0.61958  0.77255  0.48576  0.95510
    494   2.73757  4.94761  2.82235  2.45218  4.21244  3.39947  3.39401  3.71763  2.38310  3.27231  4.11169  2.96038  2.23846  1.97870  2.76025  2.74843  2.98898  3.37321  5.42526  4.07608    556 - -
          2.68618  4.42225  2.77519  2.73123  3.46354  2.40513  3.72494  3.29354  2.67741  2.69355  4.24690  2.90347  2.73739  3.18146  2.89801  2.37887  2.77519  2.98518  4.58477  3.61503
          0.02614  4.05309  4.77543  0.61958  0.77255  0.48576  0.95510
    495   2.46509  4.32435  3.54111  3.00410  3.05756  3.59997  3.90993  2.63078  2.92846  2.41110  3.40350  3.38947  4.00306  2.57148  3.25959  2.87822  2.87864  1.77817  4.93903  3.68960    557 - -
          2.68618  4.42225  2.77519  2.73123  3.46354  2.40513  3.72494  3.29354  2.67741  2.69355  4.24690  2.90347  2.73739  3.18146  2.89801  2.37887  2.77519  2.98518  4.58477  3.61503
          0.16080  4.05309  2.03129  0.61958  0.77255  0.48576  0.95510
    496   2.40780  4.28763  3.58511  3.05509  3.49352  3.51405  3.97136  2.54450  2.95002  2.28329  2.73141  3.40841  3.97289  3.29202  3.27066  2.82649  2.00170  2.36004  5.03465  3.81085    558 - -
          2.68618  4.42225  2.77519  2.73123  3.46354  2.40513  3.72494  3.29354  2.67741  2.69355  4.24690  2.90347  2.73739  3.18146  2.89801  2.37887  2.77519  2.98518  4.58477  3.61503
          0.02985  3.92214  4.64449  0.61958  0.77255  0.41435  1.08108
    497   2.58693  4.47723  2.99264  2.52927  2.82524  2.33774  3.73820  2.78481  2.66972  2.71043  3.58880  3.12178  3.87810  2.99076  3.07708  2.72718  2.82737  2.76260  5.03642  3.75436    559 - -
          2.68618  4.42225  2.77519  2.73123  3.46354  2.40513  3.72494  3.29354  2.67741  2.69355  4.24690  2.90347  2.73739  3.18146  2.89801  2.37887  2.77519  2.98518  4.58477  3.61503
          0.02614  4.05309  4.77543  0.61958  0.77255  0.48576  0.95510
    498   2.04937  4.39078  3.29531  2.79683  3.84293  3.29951  3.85553  3.17205  2.64287  2.89086  3.52836  3.18588  3.82710  3.09594  3.11902  2.41208  1.83587  2.86263  5.21537  3.95903    560 - -
          2.68618  4.42225  2.77519  2.73123  3.46354  2.40513  3.72494  3.29354  2.67741  2.69355  4.24690  2.90347  2.73739  3.18146  2.89801  2.37887  2.77519  2.98518  4.58477  3.61503
          0.02614  4.05309  4.77543  0.61958  0.77255  0.48576  0.95510
    499   2.58714  3.16814  3.12940  2.58386  3.90288  2.69504  3.45619  3.30271  2.46485  2.93979  3.78362  2.80628  3.84255  2.87834  2.24300  2.67329  2.83826  3.00329  5.20736  3.91837    561 - -
          2.68618  4.42225  2.77519  2.73123  3.46354  2.40513  3.72494  3.29354  2.67741  2.69355  4.24690  2.90347  2.73739  3.18146  2.89801  2.37887  2.77519  2.98518  4.58477  3.61503
          0.02614  4.05309  4.77543  0.61958  0.77255  0.48576  0.95510
    500   2.39641  4.34824  3.35764  2.83109  3.75569  3.31880  3.85918  3.08503  2.78897  2.80812  3.35437  3.21246  3.51981  3.11706  3.16758  2.10132  1.95853  2.61075  5.15080  3.89999    562 - -
          2.68618  4.42225  2.77519  2.73123  3.46354  2.40513  3.72494  3.29354  2.67741  2.69355  4.24690  2.90347  2.73739  3.18146  2.89801  2.37887  2.77519  2.98518  4.58477  3.61503
          0.02614  4.05309  4.77543  0.61958  0.77255  0.48576  0.95510
    501   2.42544  5.03305  2.49060  1.31820  4.49411  2.88535  3.78368  3.91279  2.66369  3.50670  4.34600  2.85598  3.84445  2.95014  3.14217  2.74060  3.05678  3.51990  5.70895  4.32142    563 - -
          2.68618  4.42225  2.77519  2.73123  3.46354  2.40513  3.72494  3.29354  2.67741  2.69355  4.24690  2.90347  2.73739  3.18146  2.89801  2.37887  2.77519  2.98518  4.58477  3.61503
          0.02614  4.05309  4.77543  0.61958  0.77255  0.48576  0.95510
    502   2.59415  4.75082  2.98471  2.46718  4.03607  3.16459  3.64914  3.44854  2.42716  2.76907  3.87868  2.97149  2.76231  2.48155  2.75552  2.26165  2.83924  3.12425  5.29954  3.97897    564 - -
          2.68618  4.42225  2.77519  2.73123  3.46354  2.40513  3.72494  3.29354  2.67741  2.69355  4.24690  2.90347  2.73739  3.18146  2.89801  2.37887  2.77519  2.98518  4.58477  3.61503
          0.02614  4.05309  4.77543  0.61958  0.77255  0.48576  0.95510
    503   2.65637  4.91739  2.97635  2.43349  4.20480  3.43197  3.60495  3.62885  2.28352  2.82261  3.99327  2.53927  3.14817  2.35851  2.28813  2.66585  2.88227  3.28354  5.37816  4.04883    565 - -
          2.68618  4.42225  2.77519  2.73123  3.46354  2.40513  3.72494  3.29354  2.67741  2.69355  4.24690  2.90347  2.73739  3.18146  2.89801  2.37887  2.77519  2.98518  4.58477  3.61503
          0.02614  4.05309  4.77543  0.61958  0.77255  0.48576  0.95510
    504   2.36138  4.30850  3.22461  3.10176  4.45097  0.99741  4.30753  3.95842  3.31424  3.64518  4.49808  3.31611  3.77171  3.60009  3.61455  2.28077  2.86551  3.37440  5.76343  4.53283    566 - -
          2.68618  4.42225  2.77519  2.73123  3.46354  2.40513  3.72494  3.29354  2.67741  2.69355  4.24690  2.90347  2.73739  3.18146  2.89801  2.37887  2.77519  2.98518  4.58477  3.61503
          0.09330  4.05309  2.63506  0.61958  0.77255  0.48576  0.95510
    505   2.07024  4.20579  3.21283  3.04962  4.38533  1.21130  4.23254  3.79545  3.22722  3.50993  4.35083  3.24690  3.69391  3.50891  3.53674  2.29409  2.75084  3.22928  5.72225  4.49157    567 - -
          2.68618  4.42225  2.77519  2.73123  3.46354  2.40513  3.72494  3.29354  2.67741  2.69355  4.24690  2.90347  2.73739  3.18146  2.89801  2.37887  2.77519  2.98518  4.58477  3.61503
          0.22492  3.98771  1.69894  0.61958  0.77255  0.55270  0.85660
    506   2.68183  4.85053  2.43130  1.72096  4.33299  2.08406  3.74165  3.77362  2.62856  3.38391  4.25527  2.81457  3.75918  2.93469  3.06857  2.69186  3.00245  3.39660  5.54937  4.21752    568 - -
          2.68618  4.42225  2.77519  2.73123  3.46354  2.40513  3.72494  3.29354  2.67741  2.69355  4.24690  2.90347  2.73739  3.18146  2.89801  2.37887  2.77519  2.98518  4.58477  3.61503
          0.03391  3.79671  4.51905  0.61958  0.77255  0.70681  0.67967
    507   2.44038  2.72633  3.12198  2.21945  3.73606  3.24009  3.78687  3.04010  2.67432  2.79386  3.68323  3.10404  3.77331  3.04259  3.03193  2.43162  2.76051  2.75006  5.12430  3.85924    569 - -
          2.68597  4.42161  2.77520  2.73112  3.46373  2.40507  3.72493  3.29360  2.67739  2.69360  4.24709  2.90352  2.73751  3.18166  2.89793  2.37887  2.77523  2.98518  4.58448  3.61523
          0.22369  2.08578  2.57400  2.08708  0.13244  0.43054  1.05027
    508   2.74883  5.22651  1.94499  2.06956  4.53173  2.73203  3.64266  4.01136  2.04297  3.51852  4.31740  2.63426  3.78905  2.78009  3.00651  2.68462  3.00383  3.60325  5.68173  4.25017    602 - -
          2.68618  4.42225  2.77519  2.73123  3.46354  2.40513  3.72494  3.29354  2.67741  2.69355  4.24690  2.90347  2.73739  3.18146  2.89801  2.37887  2.77519  2.98518  4.58477  3.61503
          0.02902  3.95023  4.67258  0.61958  0.77255  0.50678  0.92239
    509   2.71964  5.01361  2.54360  1.60314  4.37590  3.29533  3.70171  3.79873  2.53049  3.38319  4.21159  2.56514  3.82082  2.85860  2.99236  2.70577  2.31980  3.42877  5.58604  4.20716    603 - -
          2.68618  4.42225  2.77519  2.73123  3.46354  2.40513  3.72494  3.29354  2.67741  2.69355  4.24690  2.90347  2.73739  3.18146  2.89801  2.37887  2.77519  2.98518  4.58477  3.61503
          0.02755  4.00121  4.72355  0.61958  0.77255  0.45351  1.00893
    510   2.65401  3.31918  3.14084  2.55983  3.96208  3.48288  3.64323  3.35839  2.21159  2.97493  3.81657  3.04433  3.86587  2.22382  2.29664  2.71683  2.87624  3.06546  5.22205  3.58342    604 - -
          2.68618  4.42225  2.77519  2.73123  3.46354  2.40513  3.72494  3.29354  2.67741  2.69355  4.24690  2.90347  2.73739  3.18146  2.89801  2.37887  2.77519  2.98518  4.58477  3.61503
          0.02614  4.05309  4.77543  0.61958  0.77255  0.48576  0.95510
    511   2.75666  4.84421  3.14610  2.46896  4.09600  3.52307  3.66293  3.44068  1.55591  3.04562  2.81359  3.07823  3.91812  2.82707  2.56659  2.80584  2.97405  3.15926  5.30735  4.03623    605 - -
          2.68618  4.42225  2.77519  2.73123  3.46354  2.40513  3.72494  3.29354  2.67741  2.69355  4.24690  2.90347  2.73739  3.18146  2.89801  2.37887  2.77519  2.98518  4.58477  3.61503
          0.02614  4.05309  4.77543  0.61958  0.77255  0.48576  0.95510
    512   2.01393  4.64495  2.59633  2.51359  4.17074  3.25526  3.75046  3.59206  2.59222  3.20270  4.01371  2.98732  3.24211  2.91514  3.04787  2.13198  2.38953  3.20376  5.43746  4.11202    606 - -
          2.68618  4.42225  2.77519  2.73123  3.46354  2.40513  3.72494  3.29354  2.67741  2.69355  4.24690  2.90347  2.73739  3.18146  2.89801  2.37887  2.77519  2.98518  4.58477  3.61503
          0.02614  4.05309  4.77543  0.61958  0.77255  0.48576  0.95510
    513   2.52769  3.83513  3.78531  3.28525  1.95503  3.43295  3.96707  2.81873  3.20374  2.54507  3.51353  3.51029  3.96384  3.47691  3.47395  1.89450  2.85710  2.58745  4.75171  3.36268    607 - -
          2.68618  4.42225  2.77519  2.73123  3.46354  2.40513  3.72494  3.29354  2.67741  2.69355  4.24690  2.90347  2.73739  3.18146  2.89801  2.37887  2.77519  2.98518  4.58477  3.61503
          0.02614  4.05309  4.77543  0.61958  0.77255  0.48576  0.95510
    514   2.55323  4.61287  3.02211  2.59764  4.01201  3.30638  2.46811  3.47969  2.58003  3.10838  3.95017  3.05167  3.82216  2.96390  2.97751  1.91267  2.37644  3.13171  5.32288  4.00032    608 - -
          2.68618  4.42225  2.77519  2.73123  3.46354  2.40513  3.72494  3.29354  2.67741  2.69355  4.24690  2.90347  2.73739  3.18146  2.89801  2.37887  2.77519  2.98518  4.58477  3.61503
          0.02614  4.05309  4.77543  0.61958  0.77255  0.48576  0.95510
    515   2.36002  4.34090  3.21470  2.94057  4.30023  3.05392  4.10818  3.75871  3.02530  3.41833  4.25975  3.22699  1.89341  3.35007  3.37482  1.47396  2.81238  3.25564  5.61960  4.35628    609 - -
          2.68618  4.42225  2.77519  2.73123  3.46354  2.40513  3.72494  3.29354  2.67741  2.69355  4.24690  2.90347  2.73739  3.18146  2.89801  2.37887  2.77519  2.98518  4.58477  3.61503
          0.02614  4.05309  4.77543  0.61958  0.77255  0.48576  0.95510
    516   2.67520  4.33699  3.70290  3.20333  2.07979  3.60425  3.88088  2.77251  3.12894  2.24793  3.46339  3.50209  4.05458  3.41662  3.42051  1.93573  2.95479  2.58871  4.61594  3.16225    610 - -
          2.68618  4.42225  2.77519  2.73123  3.46354  2.40513  3.72494  3.29354  2.67741  2.69355  4.24690  2.90347  2.73739  3.18146  2.89801  2.37887  2.77519  2.98518  4.58477  3.61503
          0.26914  4.05309  1.52055  0.61958  0.77255  0.48576  0.95510
    517   2.54994  4.57696  2.86354  2.55116  3.73876  3.22504  2.61625  3.48513  2.53983  3.09474  3.97463  2.99246  3.78061  2.96017  2.89724  1.85791  2.87304  3.13893  5.12241  3.70586    611 - -
          2.68618  4.42225  2.77519  2.73123  3.46354  2.40513  3.72494  3.29354  2.67741  2.69355  4.24690  2.90347  2.73739  3.18146  2.89801  2.37887  2.77519  2.98518  4.58477  3.61503
          0.03321  3.81716  4.53951  0.61958  0.77255  0.37521  1.16203
    518   2.93095  5.02882  2.99833  2.65848  4.27848  3.49110  3.76863  3.83516  2.30589  3.33039  4.26257  3.12197  3.98765  1.23425  2.46769  2.95064  3.18659  3.52576  5.44741  4.14573    612 - -
          2.68618  4.42225  2.77519  2.73123  3.46354  2.40513  3.72494  3.29354  2.67741  2.69355  4.24690  2.90347  2.73739  3.18146  2.89801  2.37887  2.77519  2.98518  4.58477  3.61503
          0.02614  4.05309  4.77543  0.61958  0.77255  0.48576  0.95510
    519   2.64397  4.72862  2.91096  1.97668  4.05506  3.38169  3.75095  3.17453  2.55687  3.04624  3.92776  3.01686  3.86199  2.93256  2.97050  2.71094  1.86873  3.02852  5.36873  4.05324    613 - -
          2.68618  4.42225  2.77519  2.73123  3.46354  2.40513  3.72494  3.29354  2.67741  2.69355  4.24690  2.90347  2.73739  3.18146  2.89801  2.37887  2.77519  2.98518  4.58477  3.61503
          0.02614  4.05309  4.77543  0.61958  0.77255  0.48576  0.95510
    520   2.89636  4.44979  4.13159  3.66978  3.26750  3.88497  4.37552  2.33845  3.46581  1.06681  3.23709  3.92243  4.32804  3.80980  3.68216  3.06192  3.19280  2.18398  5.07013  3.80849    614 - -
          2.68618  4.42225  2.77519  2.73123  3.46354  2.40513  3.72494  3.29354  2.67741  2.69355  4.24690  2.90347  2.73739  3.18146  2.89801  2.37887  2.77519  2.98518  4.58477  3.61503
          0.02614  4.05309  4.77543  0.61958  0.77255  0.48576  0.95510
    521   3.10663  5.21610  3.53777  2.84641  4.68995  3.71116  3.63340  4.02896  1.27588  3.45522  4.32788  3.23955  4.07333  2.76636  1.52954  3.09799  3.26551  3.71051  5.48209  4.32724    615 - -
          2.68618  4.42225  2.77519  2.73123  3.46354  2.40513  3.72494  3.29354  2.67741  2.69355  4.24690  2.90347  2.73739  3.18146  2.89801  2.37887  2.77519  2.98518  4.58477  3.61503
          0.02614  4.05309  4.77543  0.61958  0.77255  0.48576  0.95510
    522   2.88329  4.87953  2.82423  2.72985  4.27251  3.31326  4.08171  4.02577  3.00279  3.65301  4.60995  0.87395  3.97560  3.35780  3.36101  2.94548  3.27296  3.62947  5.55785  4.21021    616 - -
          2.68618  4.42225  2.77519  2.73123  3.46354  2.40513  3.72494  3.29354  2.67741  2.69355  4.24690  2.90347  2.73739  3.18146  2.89801  2.37887  2.77519  2.98518  4.58477  3.61503
          0.02614  4.05309  4.77543  0.61958  0.77255  0.48576  0.95510
    523   2.69496  5.09902  2.47339  2.27138  4.41065  2.59819  3.43765  3.87365  2.24146  3.40272  4.19304  2.11882  3.80531  2.77450  2.94447  2.46809  2.94297  3.48183  5.57919  4.17978    617 - -
          2.68618  4.42225  2.77519  2.73123  3.46354  2.40513  3.72494  3.29354  2.67741  2.69355  4.24690  2.90347  2.73739  3.18146  2.89801  2.37887  2.77519  2.98518  4.58477  3.61503
          0.02614  4.05309  4.77543  0.61958  0.77255  0.48576  0.95510
    524   2.59457  4.58415  3.12757  2.69353  3.81741  3.35734  3.78023  3.38599  2.58549  3.02413  3.89883  3.12354  3.86647  3.01620  2.72835  1.48315  2.89624  3.06984  5.18537  3.42591    618 - -
          2.68618  4.42225  2.77520  2.73123  3.46354  2.40513  3.72495  3.29354  2.67741  2.69355  4.24690  2.90347  2.73740  3.18146  2.89801  2.37887  2.77515  2.98518  4.58477  3.61503
          0.04469  3.34461  4.77543  0.54483  0.86736  0.48576  0.95510
    525   2.89210  4.33358  4.31267  3.74606  3.25450  4.04851  4.39626  2.15872  3.62708  1.47117  2.49473  4.01036  4.37336  3.85869  3.83482  3.35779  2.73946  1.76212  5.03059  3.87618    620 - -
          2.68618  4.42225  2.77519  2.73123  3.46354  2.40513  3.72494  3.29354  2.67741  2.69355  4.24690  2.90347  2.73739  3.18146  2.89801  2.37887  2.77519  2.98518  4.58477  3.61503
          0.02614  4.05309  4.77543  0.61958  0.77255  0.48576  0.95510
    526   2.57551  3.32965  3.00355  2.68140  3.58528  2.58229  3.35100  3.01735  2.66376  2.69921  3.57225  3.13694  3.87599  2.99075  3.06475  2.72044  2.81557  2.76360  4.99296  2.79649    621 - -
          2.68618  4.42225  2.77519  2.73123  3.46354  2.40513  3.72494  3.29354  2.67741  2.69355  4.24690  2.90347  2.73739  3.18146  2.89801  2.37887  2.77519  2.98518  4.58477  3.61503
          0.02614  4.05309  4.77543  0.61958  0.77255  0.48576  0.95510
    527   2.39784  4.31224  3.59586  3.16449  3.82498  3.30825  4.13021  2.84636  3.04211  2.72404  3.37236  3.43221  3.91920  3.42137  3.34321  2.70560  1.33534  2.60021  5.33093  4.09454    622 - -
          2.68618  4.42225  2.77519  2.73123  3.46354  2.40513  3.72494  3.29354  2.67741  2.69355  4.24690  2.90347  2.73739  3.18146  2.89801  2.37887  2.77519  2.98518  4.58477  3.61503
          0.02614  4.05309  4.77543  0.61958  0.77255  0.48576  0.95510
    528   2.73950  5.41495  1.72135  1.53553  4.72871  2.71174  3.74339  4.23044  2.70046  3.73039  4.55022  2.72894  3.84398  2.89527  3.27215  2.78378  3.15356  3.80259  5.89492  4.41415    623 - -
          2.68618  4.42225  2.77519  2.73123  3.46354  2.40513  3.72494  3.29354  2.67741  2.69355  4.24690  2.90347  2.73739  3.18146  2.89801  2.37887  2.77519  2.98518  4.58477  3.61503
          0.02614  4.05309  4.77543  0.61958  0.77255  0.48576  0.95510
    529   2.35182  4.33112  3.22841  2.95511  4.30733  3.04643  4.11869  3.76721  3.03926  3.42737  4.26749  3.23347  2.37061  3.36211  3.38665  1.24211  2.80783  3.25768  5.62717  4.36584    624 - -
          2.68618  4.42225  2.77519  2.73123  3.46354  2.40513  3.72494  3.29354  2.67741  2.69355  4.24690  2.90347  2.73739  3.18146  2.89801  2.37887  2.77519  2.98518  4.58477  3.61503
          0.02614  4.05309  4.77543  0.61958  0.77255  0.48576  0.95510
    530   2.47510  1.78702  3.59274  3.11491  3.48275  3.02014  3.66057  2.92775  3.00087  2.65153  3.55254  3.39130  3.89295  3.33939  3.28404  2.60676  2.80299  2.66230  4.94726  3.48964    625 - -
          2.68618  4.42225  2.77519  2.73123  3.46354  2.40513  3.72494  3.29354  2.67741  2.69355  4.24690  2.90347  2.73739  3.18146  2.89801  2.37887  2.77519  2.98518  4.58477  3.61503
          0.02614  4.05309  4.77543  0.61958  0.77255  0.48576  0.95510
    531   2.90583  5.47881  1.63045  1.51893  4.77203  2.91333  3.74603  4.28317  2.58883  3.77065  4.59330  2.71835  3.85002  2.89837  3.28302  2.80144  3.18070  3.85177  5.92855  4.43721    626 - -
          2.68618  4.42225  2.77519  2.73123  3.46354  2.40513  3.72494  3.29354  2.67741  2.69355  4.24690  2.90347  2.73739  3.18146  2.89801  2.37887  2.77519  2.98518  4.58477  3.61503
          0.02614  4.05309  4.77543  0.61958  0.77255  0.48576  0.95510
    532   2.93961  5.37139  1.04982  2.18073  4.78598  2.94563  3.85975  4.33744  2.92022  3.87084  4.74006  2.61145  3.87665  3.04488  3.51287  2.85658  3.26734  3.89288  6.00214  4.51411    627 - -
          2.68618  4.42225  2.77519  2.73123  3.46354  2.40513  3.72494  3.29354  2.67741  2.69355  4.24690  2.90347  2.73739  3.18146  2.89801  2.37887  2.77519  2.98518  4.58477  3.61503
          0.02614  4.05309  4.77543  0.61958  0.77255  0.48576  0.95510
    533   3.19420  4.61776  4.45381  3.93705  2.86284  4.20534  4.27960  2.49615  3.66635  0.87767  3.09034  4.15268  4.51473  3.94857  3.82500  3.58955  3.42895  2.57915  3.85201  3.26929    628 - -
          2.68618  4.42225  2.77519  2.73123  3.46354  2.40513  3.72494  3.29354  2.67741  2.69355  4.24690  2.90347  2.73739  3.18146  2.89801  2.37887  2.77519  2.98518  4.58477  3.61503
          0.02614  4.05309  4.77543  0.61958  0.77255  0.48576  0.95510
    534   3.01551  5.13607  3.25015  2.52696  4.52923  3.62000  3.65729  3.90798  2.00634  3.38570  4.26029  3.15842  4.02528  2.67992  1.21664  3.01593  3.20473  3.59305  5.46984  4.26298    629 - -
          2.68618  4.42225  2.77519  2.73123  3.46354  2.40513  3.72494  3.29354  2.67741  2.69355  4.24690  2.90347  2.73739  3.18146  2.89801  2.37887  2.77519  2.98518  4.58477  3.61503
          0.02614  4.05309  4.77543  0.61958  0.77255  0.48576  0.95510
    535   2.74731  5.05361  2.96191  2.45312  4.40287  3.45807  3.60792  3.82185  1.60215  3.33225  4.13637  2.49124  3.62616  2.65073  2.43300  2.73446  2.78415  3.45625  5.47271  4.15874    630 - -
          2.68618  4.42225  2.77519  2.73123  3.46354  2.40513  3.72494  3.29354  2.67741  2.69355  4.24690  2.90347  2.73739  3.18146  2.89801  2.37887  2.77519  2.98518  4.58477  3.61503
          0.02614  4.05309  4.77543  0.61958  0.77255  0.48576  0.95510
    536   2.84348  5.30372  1.37653  1.96647  4.61954  2.97134  3.74308  4.09090  2.68433  3.63024  4.45690  2.75722  3.84395  2.89880  3.23571  2.77194  3.12035  3.35877  5.81347  4.35974    631 - -
          2.68618  4.42225  2.77519  2.73123  3.46354  2.40513  3.72494  3.29354  2.67741  2.69355  4.24690  2.90347  2.73739  3.18146  2.89801  2.37887  2.77519  2.98518  4.58477  3.61503
          0.02614  4.05309  4.77543  0.61958  0.77255  0.48576  0.95510
    537   2.84168  5.18579  2.55960  1.97996  4.51427  3.16008  3.70533  3.96910  2.43762  3.49338  4.32723  2.86760  3.87797  1.57913  2.84340  2.80027  3.09435  3.59601  5.64653  4.27806    632 - -
          2.68618  4.42225  2.77519  2.73123  3.46354  2.40513  3.72494  3.29354  2.67741  2.69355  4.24690  2.90347  2.73739  3.18146  2.89801  2.37887  2.77519  2.98518  4.58477  3.61503
          0.02614  4.05309  4.77543  0.61958  0.77255  0.48576  0.95510
    538   2.92288  4.86979  3.06892  2.80948  3.66334  3.46907  1.13687  3.77314  2.69932  3.31236  4.26959  3.24532  3.52074  3.20329  2.99923  2.98823  3.23048  3.46272  5.07686  3.60852    633 - -
          2.68618  4.42225  2.77519  2.73123  3.46354  2.40513  3.72494  3.29354  2.67741  2.69355  4.24690  2.90347  2.73739  3.18146  2.89801  2.37887  2.77519  2.98518  4.58477  3.61503
          0.02614  4.05309  4.77543  0.61958  0.77255  0.48576  0.95510
    539   2.55891  4.28859  3.65602  3.15698  3.59926  3.47209  4.06772  2.09923  3.07972  2.55135  3.55749  3.46945  3.98901  3.40391  3.39687  1.71515  2.88028  2.19882  5.12504  3.87923    634 - -
          2.68618  4.42225  2.77519  2.73123  3.46354  2.40513  3.72494  3.29354  2.67741  2.69355  4.24690  2.90347  2.73739  3.18146  2.89801  2.37887  2.77519  2.98518  4.58477  3.61503
          0.02614  4.05309  4.77543  0.61958  0.77255  0.48576  0.95510
    540   2.40063  4.35876  3.20159  2.98976  4.29059  3.06710  4.16160  3.76306  3.08529  3.44031  4.31223  3.26439  1.26521  3.42726  3.40626  2.13774  2.86367  3.27277  5.62396  4.35887    635 - -
          2.68618  4.42225  2.77519  2.73123  3.46354  2.40513  3.72494  3.29354  2.67741  2.69355  4.24690  2.90347  2.73739  3.18146  2.89801  2.37887  2.77519  2.98518  4.58477  3.61503
          0.02614  4.05309  4.77543  0.61958  0.77255  0.48576  0.95510
    541   2.41286  4.33372  3.37326  3.20115  4.26125  3.06073  4.30412  3.81015  3.28725  3.51765  4.43088  3.39419  3.81522  3.62296  3.56509  0.84795  2.90719  3.30519  5.61989  4.34677    636 - -
          2.68618  4.42225  2.77519  2.73123  3.46354  2.40513  3.72494  3.29354  2.67741  2.69355  4.24690  2.90347  2.73739  3.18146  2.89801  2.37887  2.77519  2.98518  4.58477  3.61503
          0.02614  4.05309  4.77543  0.61958  0.77255  0.48576  0.95510
    542   3.51777  4.93319  4.10954  3.87597  2.32254  4.04419  3.71764  3.50291  3.72851  2.90932  4.15976  3.95265  4.51531  3.99054  3.87373  3.63513  3.80616  3.38243  3.97211  0.71120    637 - -
          2.68618  4.42225  2.77519  2.73123  3.46354  2.40513  3.72494  3.29354  2.67741  2.69355  4.24690  2.90347  2.73739  3.18146  2.89801  2.37887  2.77519  2.98518  4.58477  3.61503
          0.02614  4.05309  4.77543  0.61958  0.77255  0.48576  0.95510
    543   3.03664  5.02017  3.03465  2.79601  4.21202  3.49321  3.95460  3.87423  2.60508  3.35818  4.38461  3.25596  4.05159  0.94396  2.88412  3.07845  3.33519  3.59373  5.45353  4.16081    638 - -
          2.68618  4.42225  2.77519  2.73123  3.46354  2.40513  3.72494  3.29354  2.67741  2.69355  4.24690  2.90347  2.73739  3.18146  2.89801  2.37887  2.77519  2.98518  4.58477  3.61503
          0.02614  4.05309  4.77543  0.61958  0.77255  0.48576  0.95510
    544   3.03664  5.02017  3.03465  2.79601  4.21202  3.49321  3.95460  3.87423  2.60508  3.35818  4.38461  3.25596  4.05159  0.94396  2.88412  3.07845  3.33519  3.59373  5.45353  4.16081    639 - -
          2.68618  4.42225  2.77519  2.73123  3.46354  2.40513  3.72494  3.29354  2.67741  2.69355  4.24690  2.90347  2.73739  3.18146  2.89801  2.37887  2.77519  2.98518  4.58477  3.61503
          0.02614  4.05309  4.77543  0.61958  0.77255  0.48576  0.95510
    545   3.16885  4.50838  4.75289  4.23010  3.33291  4.44129  4.86789  1.09600  4.06515  1.78706  2.63105  4.47312  4.71556  4.30313  4.23682  3.81135  3.41808  1.86990  5.32544  4.16498    640 - -
          2.68618  4.42225  2.77519  2.73123  3.46354  2.40513  3.72494  3.29354  2.67741  2.69355  4.24690  2.90347  2.73739  3.18146  2.89801  2.37887  2.77519  2.98518  4.58477  3.61503
          0.02614  4.05309  4.77543  0.61958  0.77255  0.48576  0.95510
    546   2.67699  4.76969  2.67304  2.55894  4.29336  3.19888  3.94940  3.94010  2.84246  3.57399  4.46234  1.16019  3.86435  3.18167  3.23124  2.59379  3.06966  3.50202  5.61526  4.20652    641 - -
          2.68618  4.42225  2.77519  2.73123  3.46354  2.40513  3.72494  3.29354  2.67741  2.69355  4.24690  2.90347  2.73739  3.18146  2.89801  2.37887  2.77519  2.98518  4.58477  3.61503
          0.02614  4.05309  4.77543  0.61958  0.77255  0.48576  0.95510
    547   2.34780  1.08328  4.09880  3.80804  3.92565  3.09998  4.48341  3.12912  3.61915  3.06004  4.05085  3.68915  3.85722  3.94305  3.77291  2.43183  2.84231  2.78388  5.41684  4.17834    642 - -
          2.68618  4.42225  2.77519  2.73123  3.46354  2.40513  3.72494  3.29354  2.67741  2.69355  4.24690  2.90347  2.73739  3.18146  2.89801  2.37887  2.77519  2.98518  4.58477  3.61503
          0.02614  4.05309  4.77543  0.61958  0.77255  0.48576  0.95510
    548   3.13265  4.43965  4.86245  4.37161  3.58763  4.49082  5.08085  1.15065  4.25807  2.07649  3.38880  4.58400  4.79950  4.51921  4.45034  3.88502  3.39986  1.27994  5.57285  4.37025    643 - -
          2.68618  4.42225  2.77519  2.73123  3.46354  2.40513  3.72494  3.29354  2.67741  2.69355  4.24690  2.90347  2.73739  3.18146  2.89801  2.37887  2.77519  2.98518  4.58477  3.61503
          0.02614  4.05309  4.77543  0.61958  0.77255  0.48576  0.95510
    549   3.19336  5.33798  0.68988  2.46558  4.74155  3.35626  4.10344  4.37292  3.22378  3.95042  4.93599  3.02970  4.02214  3.34535  3.76185  3.13775  3.53700  3.99400  5.87405  4.58916    644 - -
          2.68618  4.42225  2.77519  2.73123  3.46354  2.40513  3.72494  3.29354  2.67741  2.69355  4.24690  2.90347  2.73739  3.18146  2.89801  2.37887  2.77519  2.98518  4.58477  3.61503
          0.02614  4.05309  4.77543  0.61958  0.77255  0.48576  0.95510
    550   2.41286  4.33372  3.37326  3.20115  4.26125  3.06073  4.30412  3.81015  3.28725  3.51765  4.43088  3.39419  3.81522  3.62296  3.56509  0.84795  2.90719  3.30519  5.61989  4.34677    645 - -
          2.68618  4.42225  2.77519  2.73123  3.46354  2.40513  3.72494  3.29354  2.67741  2.69355  4.24690  2.90347  2.73739  3.18146  2.89801  2.37887  2.77519  2.98518  4.58477  3.61503
          0.02614  4.05309  4.77543  0.61958  0.77255  0.48576  0.95510
    551   3.11755  4.42924  4.84002  4.34874  3.60697  4.47073  5.06553  1.37103  4.23735  2.11088  3.41120  4.56202  4.78692  4.50478  4.43519  3.86328  3.38604  1.07095  5.57721  4.36780    646 - -
          2.68618  4.42225  2.77519  2.73123  3.46354  2.40513  3.72494  3.29354  2.67741  2.69355  4.24690  2.90347  2.73739  3.18146  2.89801  2.37887  2.77519  2.98518  4.58477  3.61503
          0.02614  4.05309  4.77543  0.61958  0.77255  0.48576  0.95510
    552   3.18291  4.52883  4.70555  4.25410  3.41776  4.41155  4.91946  0.97416  4.06239  1.86930  3.29796  4.48591  4.74438  4.37125  4.24440  3.83646  3.45497  1.79603  5.39912  4.14922    647 - -
          2.68618  4.42225  2.77519  2.73123  3.46354  2.40513  3.72494  3.29354  2.67741  2.69355  4.24690  2.90347  2.73739  3.18146  2.89801  2.37887  2.77519  2.98518  4.58477  3.61503
          0.02614  4.05309  4.77543  0.61958  0.77255  0.48576  0.95510
    553   3.21938  5.03889  3.72944  3.20721  4.43976  3.66806  3.97018  3.99704  2.33072  3.48027  4.47880  3.55152  4.16463  3.18421  0.73459  3.29673  3.47480  3.71394  5.45123  4.33119    648 - -
          2.68618  4.42225  2.77519  2.73123  3.46354  2.40513  3.72494  3.29354  2.67741  2.69355  4.24690  2.90347  2.73739  3.18146  2.89801  2.37887  2.77519  2.98518  4.58477  3.61503
          0.02614  4.05309  4.77543  0.61958  0.77255  0.48576  0.95510
    554   3.59143  4.90766  4.44490  4.12330  1.87060  4.31257  3.52223  3.34749  3.97718  2.70591  3.97130  4.01301  4.65750  4.04862  4.07833  3.69973  3.82896  3.26243  3.69365  0.84630    649 - -
          2.68618  4.42225  2.77519  2.73123  3.46354  2.40513  3.72494  3.29354  2.67741  2.69355  4.24690  2.90347  2.73739  3.18146  2.89801  2.37887  2.77519  2.98518  4.58477  3.61503
          0.02614  4.05309  4.77543  0.61958  0.77255  0.48576  0.95510
    555   3.36335  4.77411  4.47878  4.12301  3.21370  4.20969  4.72237  2.43126  3.88901  0.68095  3.18659  4.38092  4.61626  4.21383  4.03408  3.80702  3.65065  2.51482  5.15480  3.91863    650 - -
          2.68618  4.42225  2.77519  2.73123  3.46354  2.40513  3.72494  3.29354  2.67741  2.69355  4.24690  2.90347  2.73739  3.18146  2.89801  2.37887  2.77519  2.98518  4.58477  3.61503
          0.02614  4.05309  4.77543  0.61958  0.77255  0.48576  0.95510
    556   2.86554  5.10607  3.06379  2.35404  4.48595  3.52883  3.62611  3.86839  1.35299  3.36757  4.19833  3.03716  3.93437  2.75868  2.27561  2.85404  2.81984  3.52313  5.48440  4.22046    651 - -
          2.68618  4.42225  2.77519  2.73123  3.46354  2.40513  3.72494  3.29354  2.67741  2.69355  4.24690  2.90347  2.73739  3.18146  2.89801  2.37887  2.77519  2.98518  4.58477  3.61503
          0.02614  4.05309  4.77543  0.61958  0.77255  0.48576  0.95510
    557   2.41286  4.33372  3.37326  3.20115  4.26125  3.06073  4.30412  3.81015  3.28725  3.51765  4.43088  3.39419  3.81522  3.62296  3.56509  0.84795  2.90719  3.30519  5.61989  4.34677    652 - -
          2.68618  4.42225  2.77519  2.73123  3.46354  2.40513  3.72494  3.29354  2.67741  2.69355  4.24690  2.90347  2.73739  3.18146  2.89801  2.37887  2.77519  2.98518  4.58477  3.61503
          0.02614  4.05309  4.77543  0.61958  0.77255  0.48576  0.95510
    558   3.01717  3.93649  3.89461  3.42519  2.40631  3.87025  3.14527  3.15148  3.24890  2.71534  3.75658  3.63076  4.26672  3.55002  3.48892  3.19562  3.26528  2.96100  4.03504  1.18718    653 - -
          2.68618  4.42225  2.77519  2.73123  3.46354  2.40513  3.72494  3.29354  2.67741  2.69355  4.24690  2.90347  2.73739  3.18146  2.89801  2.37887  2.77519  2.98518  4.58477  3.61503
          0.02614  4.05309  4.77543  0.61958  0.77255  0.48576  0.95510
    559   2.75597  5.10779  2.33625  2.26762  4.42494  3.29470  3.40573  3.92895  2.59532  3.47513  4.29438  1.64907  3.83250  2.87598  3.09460  2.32224  3.03088  3.53896  5.64344  4.22798    654 - -
          2.68618  4.42225  2.77519  2.73123  3.46354  2.40513  3.72494  3.29354  2.67741  2.69355  4.24690  2.90347  2.73739  3.18146  2.89801  2.37887  2.77519  2.98518  4.58477  3.61503
          0.02614  4.05309  4.77543  0.61958  0.77255  0.48576  0.95510
    560   3.17752  4.49980  4.82037  4.26237  2.85255  4.46512  4.78511  1.22362  4.14301  1.55354  2.76710  4.48587  4.69222  4.28155  4.27761  3.80624  3.40729  1.99681  5.16326  4.01018    655 - -
          2.68618  4.42225  2.77519  2.73123  3.46354  2.40513  3.72494  3.29354  2.67741  2.69355  4.24690  2.90347  2.73739  3.18146  2.89801  2.37887  2.77519  2.98518  4.58477  3.61503
          0.02614  4.05309  4.77543  0.61958  0.77255  0.48576  0.95510
    561   3.00861  4.73204  3.63590  3.50360  4.47744  3.40950  4.56328  4.07302  3.57709  3.67874  4.73862  3.79046  0.55117  3.96030  3.79917  3.18252  3.46506  3.69715  5.61090  4.60168    656 - -
          2.68618  4.42225  2.77519  2.73123  3.46354  2.40513  3.72494  3.29354  2.67741  2.69355  4.24690  2.90347  2.73739  3.18146  2.89801  2.37887  2.77519  2.98518  4.58477  3.61503
          0.02614  4.05309  4.77543  0.61958  0.77255  0.48576  0.95510
    562   1.01033  4.39625  2.90507  2.93758  4.21789  3.13035  4.15453  3.46422  3.13459  3.28619  4.20043  3.25815  3.82777  3.42221  3.48881  2.61694  2.89940  3.07551  5.58973  4.33246    657 - -
          2.68618  4.42225  2.77519  2.73123  3.46354  2.40513  3.72494  3.29354  2.67741  2.69355  4.24690  2.90347  2.73739  3.18146  2.89801  2.37887  2.77519  2.98518  4.58477  3.61503
          0.02614  4.05309  4.77543  0.61958  0.77255  0.48576  0.95510
    563   3.36335  4.77411  4.47878  4.12301  3.21370  4.20969  4.72237  2.43126  3.88901  0.68095  3.18659  4.38092  4.61626  4.21383  4.03408  3.80702  3.65065  2.51482  5.15480  3.91863    658 - -
          2.68618  4.42225  2.77519  2.73123  3.46354  2.40513  3.72494  3.29354  2.67741  2.69355  4.24690  2.90347  2.73739  3.18146  2.89801  2.37887  2.77519  2.98518  4.58477  3.61503
          0.02614  4.05309  4.77543  0.61958  0.77255  0.48576  0.95510
    564   3.14556  5.10845  3.33302  2.92530  4.53640  3.61137  3.87180  3.97797  0.81520  3.50545  4.46065  3.34046  4.10183  3.05555  2.48253  3.17778  3.38712  3.67684  5.51940  4.35987    659 - -
          2.68618  4.42225  2.77519  2.73123  3.46354  2.40513  3.72494  3.29354  2.67741  2.69355  4.24690  2.90347  2.73739  3.18146  2.89801  2.37887  2.77519  2.98518  4.58477  3.61503
          0.02614  4.05309  4.77543  0.61958  0.77255  0.48576  0.95510
    565   3.21938  5.03889  3.72944  3.20721  4.43976  3.66806  3.97018  3.99704  2.33072  3.48027  4.47880  3.55152  4.16463  3.18421  0.73459  3.29673  3.47480  3.71394  5.45123  4.33119    660 - -
          2.68618  4.42225  2.77519  2.73123  3.46354  2.40513  3.72494  3.29354  2.67741  2.69355  4.24690  2.90347  2.73739  3.18146  2.89801  2.37887  2.77519  2.98518  4.58477  3.61503
          0.02614  4.05309  4.77543  0.61958  0.77255  0.48576  0.95510
    566   3.14556  5.10845  3.33302  2.92530  4.53640  3.61137  3.87180  3.97797  0.81520  3.50545  4.46065  3.34046  4.10183  3.05555  2.48253  3.17778  3.38712  3.67684  5.51940  4.35987    661 - -
          2.68618  4.42225  2.77519  2.73123  3.46354  2.40513  3.72494  3.29354  2.67741  2.69355  4.24690  2.90347  2.73739  3.18146  2.89801  2.37887  2.77519  2.98518  4.58477  3.61503
          0.02614  4.05309  4.77543  0.61958  0.77255  0.48576  0.95510
    567   2.66449  1.29115  4.02833  3.59839  3.25124  3.50257  4.15140  2.77979  3.39889  2.57480  3.64248  3.73182  4.08005  3.73696  3.59744  2.94849  3.02580  2.57711  4.83120  2.97895    662 - -
          2.68618  4.42225  2.77519  2.73123  3.46354  2.40513  3.72494  3.29354  2.67741  2.69355  4.24690  2.90347  2.73739  3.18146  2.89801  2.37887  2.77519  2.98518  4.58477  3.61503
          0.02614  4.05309  4.77543  0.61958  0.77255  0.48576  0.95510
    568   2.86998  4.34699  4.20616  3.66861  3.42036  3.98338  4.38390  1.26893  3.44967  2.13406  3.32385  3.94271  4.36025  3.80750  3.26005  3.32004  3.12842  1.82854  5.14085  3.92812    663 - -
          2.68618  4.42225  2.77519  2.73123  3.46354  2.40513  3.72494  3.29354  2.67741  2.69355  4.24690  2.90347  2.73739  3.18146  2.89801  2.37887  2.77519  2.98518  4.58477  3.61503
          0.02614  4.05309  4.77543  0.61958  0.77255  0.48576  0.95510
    569   2.41286  4.33372  3.37326  3.20115  4.26125  3.06073  4.30412  3.81015  3.28725  3.51765  4.43088  3.39419  3.81522  3.62296  3.56509  0.84795  2.90719  3.30519  5.61989  4.34677    664 - -
          2.68618  4.42225  2.77519  2.73123  3.46354  2.40513  3.72494  3.29354  2.67741  2.69355  4.24690  2.90347  2.73739  3.18146  2.89801  2.37887  2.77519  2.98518  4.58477  3.61503
          0.02614  4.05309  4.77543  0.61958  0.77255  0.48576  0.95510
    570   2.53556  1.69212  3.85463  3.37229  3.22144  3.43981  4.00057  2.78016  3.21717  2.55701  3.51732  3.55935  3.98003  3.53136  3.44866  2.66060  2.86880  2.54729  4.76297  2.81554    665 - -
          2.68618  4.42225  2.77519  2.73123  3.46354  2.40513  3.72494  3.29354  2.67741  2.69355  4.24690  2.90347  2.73739  3.18146  2.89801  2.37887  2.77519  2.98518  4.58477  3.61503
          0.02614  4.05309  4.77543  0.61958  0.77255  0.48576  0.95510
    571   2.07800  4.22595  3.55841  3.26829  4.15325  3.07968  4.28398  3.23710  3.23732  3.13915  4.09401  3.42121  3.80731  3.58013  3.51433  2.54140  1.15440  2.86899  5.58680  4.37287    666 - -
          2.68618  4.42225  2.77519  2.73123  3.46354  2.40513  3.72494  3.29354  2.67741  2.69355  4.24690  2.90347  2.73739  3.18146  2.89801  2.37887  2.77519  2.98518  4.58477  3.61503
          0.02614  4.05309  4.77543  0.61958  0.77255  0.48576  0.95510
    572   2.88329  4.87953  2.82423  2.72985  4.27251  3.31326  4.08171  4.02577  3.00279  3.65301  4.60995  0.87395  3.97560  3.35780  3.36101  2.94548  3.27296  3.62947  5.55785  4.21021    667 - -
          2.68618  4.42225  2.77519  2.73123  3.46354  2.40513  3.72494  3.29354  2.67741  2.69355  4.24690  2.90347  2.73739  3.18146  2.89801  2.37887  2.77519  2.98518  4.58477  3.61503
          0.02614  4.05309  4.77543  0.61958  0.77255  0.48576  0.95510
    573   2.51971  4.36388  3.59903  3.36405  4.13880  3.19604  4.36623  3.28841  3.31060  3.14539  4.18722  3.54121  3.91541  3.69714  3.55808  2.72338  0.89875  2.96357  5.56047  4.35659    668 - -
          2.68618  4.42225  2.77519  2.73123  3.46354  2.40513  3.72494  3.29354  2.67741  2.69355  4.24690  2.90347  2.73739  3.18146  2.89801  2.37887  2.77519  2.98518  4.58477  3.61503
          0.09425  4.05309  2.62309  0.61958  0.77255  0.48576  0.95510
    574   2.16460  4.26069  3.29374  2.99555  4.10878  3.06745  4.08849  3.35548  2.99876  3.16550  4.05352  3.01314  3.75837  3.35467  3.31453  2.51167  1.32905  2.95976  5.48603  4.24241    669 - -
          2.68618  4.42225  2.77519  2.73123  3.46354  2.40513  3.72494  3.29354  2.67741  2.69355  4.24690  2.90347  2.73739  3.18146  2.89801  2.37887  2.77519  2.98518  4.58477  3.61503
          0.02796  3.98679  4.70914  0.61958  0.77255  0.44558  1.02292
    575   2.41286  4.33372  3.37326  3.20115  4.26125  3.06073  4.30412  3.81015  3.28725  3.51765  4.43088  3.39419  3.81522  3.62296  3.56509  0.84795  2.90719  3.30519  5.61989  4.34677    670 - -
          2.68618  4.42225  2.77519  2.73123  3.46354  2.40513  3.72494  3.29354  2.67741  2.69355  4.24690  2.90347  2.73739  3.18146  2.89801  2.37887  2.77519  2.98518  4.58477  3.61503
          0.02614  4.05309  4.77543  0.61958  0.77255  0.48576  0.95510
    576   2.41286  4.33372  3.37326  3.20115  4.26125  3.06073  4.30412  3.81015  3.28725  3.51765  4.43088  3.39419  3.81522  3.62296  3.56509  0.84795  2.90719  3.30519  5.61989  4.34677    671 - -
          2.68618  4.42225  2.77519  2.73123  3.46354  2.40513  3.72494  3.29354  2.67741  2.69355  4.24690  2.90347  2.73739  3.18146  2.89801  2.37887  2.77519  2.98518  4.58477  3.61503
          0.02614  4.05309  4.77543  0.61958  0.77255  0.48576  0.95510
    577   2.41286  4.33372  3.37326  3.20115  4.26125  3.06073  4.30412  3.81015  3.28725  3.51765  4.43088  3.39419  3.81522  3.62296  3.56509  0.84795  2.90719  3.30519  5.61989  4.34677    672 - -
          2.68618  4.42225  2.77519  2.73123  3.46354  2.40513  3.72494  3.29354  2.67741  2.69355  4.24690  2.90347  2.73739  3.18146  2.89801  2.37887  2.77519  2.98518  4.58477  3.61503
          0.02614  4.05309  4.77543  0.61958  0.77255  0.48576  0.95510
    578   2.41286  4.33372  3.37326  3.20115  4.26125  3.06073  4.30412  3.81015  3.28725  3.51765  4.43088  3.39419  3.81522  3.62296  3.56509  0.84795  2.90719  3.30519  5.61989  4.34677    673 - -
          2.68618  4.42225  2.77519  2.73123  3.46354  2.40513  3.72494  3.29354  2.67741  2.69355  4.24690  2.90347  2.73739  3.18146  2.89801  2.37887  2.77519  2.98518  4.58477  3.61503
          0.02614  4.05309  4.77543  0.61958  0.77255  0.48576  0.95510
    579   2.93706  5.20860  2.44176  1.01719  4.64673  2.88085  3.87658  4.12535  2.78410  3.69483  4.57338  2.89735  3.91618  3.06154  3.25263  2.89677  3.24468  3.73390  5.80533  4.44764    674 - -
          2.68618  4.42225  2.77519  2.73123  3.46354  2.40513  3.72494  3.29354  2.67741  2.69355  4.24690  2.90347  2.73739  3.18146  2.89801  2.37887  2.77519  2.98518  4.58477  3.61503
          0.02614  4.05309  4.77543  0.61958  0.77255  0.48576  0.95510
    580   2.97563  5.46947  2.01307  1.08826  4.76940  3.27082  3.81020  4.27201  2.79990  3.79994  4.66353  2.75439  3.88630  2.98103  3.36200  2.87417  3.26456  3.86448  5.94491  4.47713    675 - -
          2.68618  4.42225  2.77519  2.73123  3.46354  2.40513  3.72494  3.29354  2.67741  2.69355  4.24690  2.90347  2.73739  3.18146  2.89801  2.37887  2.77519  2.98518  4.58477  3.61503
          0.02614  4.05309  4.77543  0.61958  0.77255  0.48576  0.95510
    581   2.36683  5.10219  1.21776  2.26704  4.64079  2.99873  3.85331  4.08538  2.85487  3.68499  4.53752  2.81561  3.84693  3.03249  3.40271  2.76567  3.13038  3.65591  5.87460  4.44260    676 - -
          2.68544  4.42300  2.77531  2.73186  3.46342  2.40536  3.72425  3.29282  2.67805  2.69349  4.24659  2.90408  2.73670  3.17996  2.89799  2.37916  2.77551  2.98515  4.58478  3.61550
          0.21781  1.67512  4.77543  2.90267  0.05644  0.48576  0.95510
    582   2.71280  4.92360  3.06700  2.52289  4.28796  3.00814  3.63169  3.68996  1.70832  3.23859  4.05680  3.01014  3.86925  2.77059  2.28961  2.73060  2.38653  3.34287  5.40931  4.11622    707 - -
          2.68618  4.42225  2.77519  2.73123  3.46354  2.40513  3.72494  3.29354  2.67741  2.69355  4.24690  2.90347  2.73739  3.18146  2.89801  2.37887  2.77519  2.98518  4.58477  3.61503
          0.02614  4.05309  4.77543  0.61958  0.77255  0.48576  0.95510
    583   2.69510  5.04729  2.70185  1.95596  4.36446  3.36311  3.63850  3.80743  2.39344  3.34632  4.14609  2.86553  3.13855  2.02439  2.84204  2.67457  2.69245  3.43161  5.52698  4.15516    708 - -
          2.68618  4.42225  2.77519  2.73123  3.46354  2.40513  3.72494  3.29354  2.67741  2.69355  4.24690  2.90347  2.73739  3.18146  2.89801  2.37887  2.77519  2.98518  4.58477  3.61503
          0.02614  4.05309  4.77543  0.61958  0.77255  0.48576  0.95510
    584   2.71472  5.12341  2.13384  2.11547  4.41523  3.32545  3.65578  3.41740  2.49505  3.41536  4.21221  1.95429  3.81027  2.79214  3.00234  2.57309  2.96446  3.48938  5.59916  4.19109    709 - -
          2.68618  4.42225  2.77519  2.73123  3.46354  2.40513  3.72494  3.29354  2.67741  2.69355  4.24690  2.90347  2.73739  3.18146  2.89801  2.37887  2.77519  2.98518  4.58477  3.61503
          0.02614  4.05309  4.77543  0.61958  0.77255  0.48576  0.95510
    585   2.60849  4.79870  2.47042  2.42412  3.45826  3.40922  2.53303  3.45327  2.44793  2.89868  3.87852  2.94317  3.23533  2.79321  2.90850  2.64057  2.84342  3.13419  5.23984  3.86624    710 - -
          2.68618  4.42225  2.77519  2.73123  3.46354  2.40513  3.72494  3.29354  2.67741  2.69355  4.24690  2.90347  2.73739  3.18146  2.89801  2.37887  2.77519  2.98518  4.58477  3.61503
          0.02614  4.05309  4.77543  0.61958  0.77255  0.48576  0.95510
    586   2.83803  5.14064  3.07033  2.27893  4.52278  3.19964  3.60009  3.92340  1.69054  3.39555  4.20721  3.01200  3.91315  2.63507  1.83717  2.81510  3.03917  3.55919  5.49487  4.21661    711 - -
          2.68618  4.42225  2.77519  2.73123  3.46354  2.40513  3.72494  3.29354  2.67741  2.69355  4.24690  2.90347  2.73739  3.18146  2.89801  2.37887  2.77519  2.98518  4.58477  3.61503
          0.02614  4.05309  4.77543  0.61958  0.77255  0.48576  0.95510
    587   1.45787  4.25001  3.51139  3.08080  3.94984  3.16243  4.08871  3.14789  3.04970  2.96623  3.87686  3.33573  2.51463  3.36730  3.38427  2.55867  2.77580  2.39465  5.37027  4.13977    712 - -
          2.68618  4.42225  2.77519  2.73123  3.46354  2.40513  3.72494  3.29354  2.67741  2.69355  4.24690  2.90347  2.73739  3.18146  2.89801  2.37887  2.77519  2.98518  4.58477  3.61503
          0.02614  4.05309  4.77543  0.61958  0.77255  0.48576  0.95510
    588   2.22550  4.86473  1.95897  2.38157  4.10507  3.36543  3.42896  3.53699  2.51713  2.69868  3.98503  2.90999  3.82515  2.83954  2.98694  2.67380  2.90483  3.21034  5.38588  4.02450    713 - -
          2.68618  4.42225  2.77519  2.73123  3.46354  2.40513  3.72494  3.29354  2.67741  2.69355  4.24690  2.90347  2.73739  3.18146  2.89801  2.37887  2.77519  2.98518  4.58477  3.61503
          0.02614  4.05309  4.77543  0.61958  0.77255  0.48576  0.95510
    589   2.57367  4.06847  2.41363  2.53423  3.82739  3.17464  3.47072  3.21953  2.53510  2.30920  3.71881  3.02614  3.83224  2.87351  2.97204  2.59779  2.68585  2.93374  5.16484  3.86546    714 - -
          2.68618  4.42225  2.77519  2.73123  3.46354  2.40513  3.72494  3.29354  2.67741  2.69355  4.24690  2.90347  2.73739  3.18146  2.89801  2.37887  2.77519  2.98518  4.58477  3.61503
          0.02614  4.05309  4.77543  0.61958  0.77255  0.48576  0.95510
    590   2.01254  3.63427  3.66331  3.11980  3.48146  3.41539  3.96004  2.62470  3.05414  2.54313  3.45142  3.41456  3.32259  3.33836  3.36035  2.44527  2.78024  1.97589  4.94980  3.73457    715 - -
          2.68618  4.42225  2.77519  2.73123  3.46354  2.40513  3.72494  3.29354  2.67741  2.69355  4.24690  2.90347  2.73739  3.18146  2.89801  2.37887  2.77519  2.98518  4.58477  3.61503
          0.06360  4.05309  3.11793  0.61958  0.77255  0.48576  0.95510
    591   2.67348  4.77417  3.08026  2.48636  4.00660  3.47217  3.44498  3.40794  2.30707  2.46485  3.85575  3.02325  3.86390  2.06670  2.53584  2.72511  2.75588  3.11169  5.24929  3.95823    716 - -
          2.68618  4.42225  2.77519  2.73123  3.46354  2.40513  3.72494  3.29354  2.67741  2.69355  4.24690  2.90347  2.73739  3.18146  2.89801  2.37887  2.77519  2.98518  4.58477  3.61503
          0.06254  4.01661  3.15571  0.61958  0.77255  0.52419  0.89657
    592   1.42200  4.14661  3.48063  3.13284  4.18211  2.96318  4.16673  3.51220  3.14128  3.25784  4.10194  3.29676  3.69019  3.43997  3.45718  1.81517  2.25862  3.03259  5.54533  4.33376    717 - -
          2.68618  4.42225  2.77519  2.73123  3.46354  2.40513  3.72494  3.29354  2.67741  2.69355  4.24690  2.90347  2.73739  3.18146  2.89801  2.37887  2.77519  2.98518  4.58477  3.61503
          0.02809  3.98217  4.70451  0.61958  0.77255  0.44311  1.02732
    593   2.57165  4.42202  3.26602  2.78793  3.65300  3.42944  3.81647  3.02500  2.71929  1.89529  3.61340  3.20410  2.80372  2.96731  3.07486  2.38510  2.84708  2.77389  5.06989  3.80657    718 - -
          2.68618  4.42225  2.77519  2.73123  3.46354  2.40513  3.72494  3.29354  2.67741  2.69355  4.24690  2.90347  2.73739  3.18146  2.89801  2.37887  2.77519  2.98518  4.58477  3.61503
          0.04573  4.05309  3.59987  0.61958  0.77255  0.48576  0.95510
    594   2.69946  4.97262  3.03517  2.46276  4.28308  3.46277  3.30878  3.69959  1.91753  3.23386  4.03925  2.96735  3.84791  2.17251  2.35635  2.56989  2.91552  3.02299  5.39739  4.08518    719 - -
          2.68618  4.42225  2.77519  2.73123  3.46354  2.40513  3.72494  3.29354  2.67741  2.69355  4.24690  2.90347  2.73739  3.18146  2.89801  2.37887  2.77519  2.98518  4.58477  3.61503
          0.02665  4.03401  4.75636  0.61958  0.77255  0.47318  0.97556
    595   1.63535  5.01475  2.26982  2.13795  4.33495  3.31111  3.72057  3.76290  2.60141  3.35269  4.18277  2.84537  3.83405  2.76433  3.09526  2.71842  3.00008  3.40516  5.57771  4.19583    720 - -
          2.68618  4.42225  2.77519  2.73123  3.46354  2.40513  3.72494  3.29354  2.67741  2.69355  4.24690  2.90347  2.73739  3.18146  2.89801  2.37887  2.77519  2.98518  4.58477  3.61503
          0.02614  4.05309  4.77543  0.61958  0.77255  0.48576  0.95510
    596   2.39977  4.24014  3.57329  3.03278  3.49800  2.55068  3.92494  2.71824  2.97043  2.53138  2.64342  3.37517  3.93046  3.27336  3.29702  2.76885  2.51307  2.12412  4.96715  3.74361    721 - -
          2.68618  4.42225  2.77519  2.73123  3.46354  2.40513  3.72494  3.29354  2.67741  2.69355  4.24690  2.90347  2.73739  3.18146  2.89801  2.37887  2.77519  2.98518  4.58477  3.61503
          0.02614  4.05309  4.77543  0.61958  0.77255  0.48576  0.95510
    597   2.62183  4.63947  2.98422  2.32744  3.92232  3.38471  3.76105  3.28640  2.59108  2.46401  3.84803  3.05727  3.86470  2.96818  2.98806  1.74440  2.89686  2.99726  5.26719  3.95996    722 - -
          2.68618  4.42225  2.77519  2.73123  3.46354  2.40513  3.72494  3.29354  2.67741  2.69355  4.24690  2.90347  2.73739  3.18146  2.89801  2.37887  2.77519  2.98518  4.58477  3.61503
          0.02614  4.05309  4.77543  0.61958  0.77255  0.48576  0.95510
    598   2.64398  4.67570  3.13786  2.60668  3.93662  3.45771  3.69884  3.28212  2.42071  2.93362  3.80755  3.07792  3.87665  1.97021  2.63381  2.72704  2.65903  2.44283  5.23555  3.95329    723 - -
          2.68618  4.42225  2.77519  2.73123  3.46354  2.40513  3.72494  3.29354  2.67741  2.69355  4.24690  2.90347  2.73739  3.18146  2.89801  2.37887  2.77519  2.98518  4.58477  3.61503
          0.02614  4.05309  4.77543  0.61958  0.77255  0.48576  0.95510
    599   3.26891  4.58229  4.86986  4.34558  3.24126  4.56078  4.93601  1.36107  4.18016  1.20276  3.05971  4.59165  4.78656  4.37204  4.32601  3.93707  3.50854  1.96007  5.29550  4.15073    724 - -
          2.68618  4.42225  2.77519  2.73123  3.46354  2.40513  3.72494  3.29354  2.67741  2.69355  4.24690  2.90347  2.73739  3.18146  2.89801  2.37887  2.77519  2.98518  4.58477  3.61503
          0.02614  4.05309  4.77543  0.61958  0.77255  0.48576  0.95510
    600   2.49533  4.41262  3.26303  2.81644  3.82475  3.29834  3.88349  3.19671  2.77537  2.31024  3.78976  3.20042  2.19021  3.13549  3.13978  2.08487  2.82926  2.89458  5.22194  3.94255    725 - -
          2.68618  4.42225  2.77519  2.73123  3.46354  2.40513  3.72494  3.29354  2.67741  2.69355  4.24690  2.90347  2.73739  3.18146  2.89801  2.37887  2.77519  2.98518  4.58477  3.61503
          0.02614  4.05309  4.77543  0.61958  0.77255  0.48576  0.95510
    601   1.93936  4.57550  2.68987  2.57334  4.00405  3.30562  3.75243  3.37296  2.60748  3.03912  3.87471  3.03718  3.28339  2.93712  3.04667  2.59910  2.26333  2.82349  5.31764  4.01433    726 - -
          2.68618  4.42225  2.77519  2.73123  3.46354  2.40513  3.72494  3.29354  2.67741  2.69355  4.24690  2.90347  2.73739  3.18146  2.89801  2.37887  2.77519  2.98518  4.58477  3.61503
          0.02614  4.05309  4.77543  0.61958  0.77255  0.48576  0.95510
    602   2.83027  4.32511  4.23520  3.72803  3.54573  3.93370  4.50160  1.35529  3.60792  2.24058  3.41779  3.98052  4.36505  3.91201  3.85467  3.29050  2.21742  1.80329  5.28041  4.07220    727 - -
          2.68618  4.42225  2.77519  2.73123  3.46354  2.40513  3.72494  3.29354  2.67741  2.69355  4.24690  2.90347  2.73739  3.18146  2.89801  2.37887  2.77519  2.98518  4.58477  3.61503
          0.02614  4.05309  4.77543  0.61958  0.77255  0.48576  0.95510
    603   2.38342  4.63987  2.99752  2.55697  4.06984  3.31253  3.40105  3.49141  2.54742  3.11167  3.94321  3.02449  2.17698  2.92468  2.84653  2.17043  2.84871  3.14180  5.35364  4.04645    728 - -
          2.68618  4.42225  2.77519  2.73123  3.46354  2.40513  3.72494  3.29354  2.67741  2.69355  4.24690  2.90347  2.73739  3.18146  2.89801  2.37887  2.77519  2.98518  4.58477  3.61503
          0.02614  4.05309  4.77543  0.61958  0.77255  0.48576  0.95510
    604   2.51907  5.08729  2.99579  2.39744  4.43925  3.47660  3.59596  3.85631  1.69835  3.35178  4.15264  2.83477  3.87186  2.25761  2.32659  2.74437  2.97543  3.48743  5.47825  4.16912    729 - -
          2.68634  4.42088  2.77547  2.73150  3.46357  2.40540  3.72409  3.29361  2.67768  2.69353  4.24717  2.90374  2.73743  3.18173  2.89792  2.37855  2.77503  2.98468  4.58430  3.61457
          0.21781  1.67512  4.77543  1.95204  0.15313  0.48576  0.95510
    605   2.61136  4.76193  2.94776  2.46904  4.03421  3.38998  3.23968  3.47129  2.44559  2.94298  3.90489  2.97241  2.78417  2.66905  2.87108  1.98878  2.86114  3.14623  5.30603  3.97678    740 - -
          2.68618  4.42225  2.77519  2.73123  3.46354  2.40513  3.72494  3.29354  2.67741  2.69355  4.24690  2.90347  2.73739  3.18146  2.89801  2.37887  2.77519  2.98518  4.58477  3.61503
          0.02614  4.05309  4.77543  0.61958  0.77255  0.48576  0.95510
    606   2.73972  5.10114  2.57225  1.61989  4.39691  3.05773  2.68253  3.86857  2.48135  3.40892  4.21841  2.83743  3.83007  2.81772  2.95089  2.48708  2.99256  3.49055  5.58300  4.19012    741 - -
          2.68618  4.42225  2.77519  2.73123  3.46354  2.40513  3.72494  3.29354  2.67741  2.69355  4.24690  2.90347  2.73739  3.18146  2.89801  2.37887  2.77519  2.98518  4.58477  3.61503
          0.02614  4.05309  4.77543  0.61958  0.77255  0.48576  0.95510
    607   2.59567  4.26474  3.60545  3.04505  3.41042  3.58791  3.91878  2.51918  2.97489  2.38550  2.50701  3.41189  2.90421  3.27693  3.29879  2.86119  2.39664  2.22527  4.91451  3.69474    742 - -
          2.68618  4.42225  2.77519  2.73123  3.46354  2.40513  3.72494  3.29354  2.67741  2.69355  4.24690  2.90347  2.73739  3.18146  2.89801  2.37887  2.77519  2.98518  4.58477  3.61503
          0.06360  4.05309  3.11793  0.61958  0.77255  0.48576  0.95510
    608   2.57543  4.96162  2.67007  1.97912  4.28697  3.33668  3.66462  3.71503  2.45606  3.28586  4.10410  2.87083  2.30001  2.57756  2.90580  2.67962  2.82401  3.35662  5.49553  4.13550    743 - -
          2.68618  4.42225  2.77519  2.73123  3.46354  2.40513  3.72494  3.29354  2.67741  2.69355  4.24690  2.90347  2.73739  3.18146  2.89801  2.37887  2.77519  2.98518  4.58477  3.61503
          0.02713  4.01661  4.73896  0.61958  0.77255  0.52419  0.89657
    609   1.64648  4.17793  3.49149  3.11689  4.16609  3.00083  4.15028  3.50419  3.11656  3.24013  4.08300  3.30254  3.71361  3.41812  3.44252  1.85397  1.84563  3.03818  5.52830  4.31194    744 - -
          2.68618  4.42225  2.77519  2.73123  3.46354  2.40513  3.72494  3.29354  2.67741  2.69355  4.24690  2.90347  2.73739  3.18146  2.89801  2.37887  2.77519  2.98518  4.58477  3.61503
          0.02713  4.01661  4.73896  0.61958  0.77255  0.46246  0.99353
    610   2.28071  4.48850  3.11931  2.66127  4.07020  2.45784  3.82512  3.46906  2.68843  3.11746  3.94527  2.27615  3.77770  3.01842  3.11017  2.47558  2.32624  2.76298  5.38013  4.09047    745 - -
          2.68618  4.42225  2.77519  2.73123  3.46354  2.40513  3.72494  3.29354  2.67741  2.69355  4.24690  2.90347  2.73739  3.18146  2.89801  2.37887  2.77519  2.98518  4.58477  3.61503
          0.02614  4.05309  4.77543  0.61958  0.77255  0.48576  0.95510
    611   2.33253  4.45121  3.19499  2.58332  3.66963  2.23026  3.78209  3.08375  2.69166  2.76800  3.64615  3.15812  3.87655  3.04552  3.06661  2.72036  2.84022  2.81714  2.94648  3.78733    746 - -
          2.68618  4.42225  2.77519  2.73123  3.46354  2.40513  3.72494  3.29354  2.67741  2.69355  4.24690  2.90347  2.73739  3.18146  2.89801  2.37887  2.77519  2.98518  4.58477  3.61503
          0.02614  4.05309  4.77543  0.61958  0.77255  0.48576  0.95510
    612   2.66619  4.80623  3.09688  2.52195  4.05095  3.47429  3.62630  3.45962  2.17491  3.05380  3.88454  3.01529  2.57553  2.48085  2.36884  2.70824  2.88700  3.15095  3.78802  3.97621    747 - -
          2.68618  4.42225  2.77519  2.73123  3.46354  2.40513  3.72494  3.29354  2.67741  2.69355  4.24690  2.90347  2.73739  3.18146  2.89801  2.37887  2.77519  2.98518  4.58477  3.61503
          0.02614  4.05309  4.77543  0.61958  0.77255  0.48576  0.95510
    613   2.15754  3.79409  3.58998  3.09202  3.80949  3.18685  4.03530  3.11021  3.04006  2.87479  3.75228  3.34276  3.30900  3.33989  3.37197  1.65996  2.74129  2.15792  5.22778  4.00619    748 - -
          2.68618  4.42225  2.77519  2.73123  3.46354  2.40513  3.72494  3.29354  2.67741  2.69355  4.24690  2.90347  2.73739  3.18146  2.89801  2.37887  2.77519  2.98518  4.58477  3.61503
          0.02614  4.05309  4.77543  0.61958  0.77255  0.48576  0.95510
    614   2.59230  3.47120  4.07113  3.50450  3.32584  3.78122  4.16332  1.96008  3.40129  1.92243  3.27453  3.75535  4.16642  3.65352  3.62901  3.08383  2.18960  2.01403  4.90781  3.71027    749 - -
          2.68618  4.42225  2.77519  2.73123  3.46354  2.40513  3.72494  3.29354  2.67741  2.69355  4.24690  2.90347  2.73739  3.18146  2.89801  2.37887  2.77519  2.98518  4.58477  3.61503
          0.02614  4.05309  4.77543  0.61958  0.77255  0.48576  0.95510
    615   2.20027  4.88799  1.83076  2.36399  4.19846  3.33152  3.42749  3.62045  2.54238  3.23169  4.05776  2.89344  3.81691  2.85165  3.02212  2.66458  2.91601  2.93105  5.45998  4.09234    750 - -
          2.68618  4.42225  2.77519  2.73123  3.46354  2.40513  3.72494  3.29354  2.67741  2.69355  4.24690  2.90347  2.73739  3.18146  2.89801  2.37887  2.77519  2.98518  4.58477  3.61503
          0.02614  4.05309  4.77543  0.61958  0.77255  0.48576  0.95510
    616   1.99372  4.26751  3.83306  3.29325  3.48978  3.68335  4.13165  1.91069  3.20793  2.20989  3.41233  3.61254  4.11491  3.51044  3.50460  2.99400  2.41949  2.13518  5.06181  3.84639    751 - -
          2.68618  4.42225  2.77519  2.73123  3.46354  2.40513  3.72494  3.29354  2.67741  2.69355  4.24690  2.90347  2.73739  3.18146  2.89801  2.37887  2.77519  2.98518  4.58477  3.61503
          0.02614  4.05309  4.77543  0.61958  0.77255  0.48576  0.95510
    617   2.58506  4.65881  2.88650  2.17654  3.87165  2.86842  3.66033  3.27113  2.50169  2.91214  3.75185  2.99974  3.82750  2.84453  2.94452  2.65648  2.56467  2.83199  3.32686  3.88475    752 - -
          2.68618  4.42225  2.77519  2.73123  3.46354  2.40513  3.72494  3.29354  2.67741  2.69355  4.24690  2.90347  2.73739  3.18146  2.89801  2.37887  2.77519  2.98518  4.58477  3.61503
          0.02614  4.05309  4.77543  0.61958  0.77255  0.48576  0.95510
    618   2.43915  4.55639  2.91646  2.40632  4.16636  1.53767  3.90202  3.50323  2.78063  3.20683  4.07169  3.07362  3.82134  3.11429  3.17868  2.63794  2.89397  2.85607  5.48940  4.19445    753 - -
          2.68618  4.42225  2.77519  2.73123  3.46354  2.40513  3.72494  3.29354  2.67741  2.69355  4.24690  2.90347  2.73739  3.18146  2.89801  2.37887  2.77519  2.98518  4.58477  3.61503
          0.04154  4.05309  3.75860  0.61958  0.77255  0.48576  0.95510
    619   2.88358  4.63964  3.59104  3.51296  4.64662  0.51386  4.62042  4.28916  3.71658  3.92166  4.90079  3.75575  4.03593  4.02786  3.93184  3.06070  3.37772  3.78551  5.69527  4.75508    754 - -
          2.68618  4.42225  2.77519  2.73123  3.46354  2.40513  3.72494  3.29354  2.67741  2.69355  4.24690  2.90347  2.73739  3.18146  2.89801  2.37887  2.77519  2.98518  4.58477  3.61503
          0.02654  4.03809  4.76044  0.61958  0.77255  0.47580  0.97125
    620   1.82488  4.49495  3.24435  2.73508  3.86603  3.38984  3.80893  3.09126  2.17450  2.87310  3.75953  3.16243  3.86939  3.02792  2.99545  2.69201  2.72006  2.42677  5.22713  3.96180    755 - -
          2.68618  4.42225  2.77519  2.73123  3.46354  2.40513  3.72494  3.29354  2.67741  2.69355  4.24690  2.90347  2.73739  3.18146  2.89801  2.37887  2.77519  2.98518  4.58477  3.61503
          0.02614  4.05309  4.77543  0.61958  0.77255  0.48576  0.95510
    621   1.81295  4.36178  3.36606  2.92100  3.84472  3.28057  3.96526  3.09410  2.87555  2.45401  3.78251  3.26835  2.15287  3.22636  3.22781  2.64582  2.82847  2.80569  5.26973  4.01384    756 - -
          2.68618  4.42225  2.77519  2.73123  3.46354  2.40513  3.72494  3.29354  2.67741  2.69355  4.24690  2.90347  2.73739  3.18146  2.89801  2.37887  2.77519  2.98518  4.58477  3.61503
          0.02614  4.05309  4.77543  0.61958  0.77255  0.48576  0.95510
    622   2.59996  4.90751  2.47706  2.36639  4.18170  3.18454  3.59185  3.61943  2.35039  3.18152  3.97283  2.89668  3.78918  2.32691  2.50827  2.60367  2.65767  3.26216  4.09135  4.02442    757 - -
          2.68618  4.42225  2.77519  2.73123  3.46354  2.40513  3.72494  3.29354  2.67741  2.69355  4.24690  2.90347  2.73739  3.18146  2.89801  2.37887  2.77519  2.98518  4.58477  3.61503
          0.02614  4.05309  4.77543  0.61958  0.77255  0.48576  0.95510
    623   2.47052  4.32548  3.38503  2.87844  3.72099  3.33042  3.88810  2.48154  2.83643  2.77164  3.65824  3.24647  3.41562  3.16374  3.20081  2.03413  2.08418  2.73784  5.13291  3.88741    758 - -
          2.68618  4.42225  2.77519  2.73123  3.46354  2.40513  3.72494  3.29354  2.67741  2.69355  4.24690  2.90347  2.73739  3.18146  2.89801  2.37887  2.77519  2.98518  4.58477  3.61503
          0.02614  4.05309  4.77543  0.61958  0.77255  0.48576  0.95510
    624   2.91805  4.42895  4.21217  3.70200  3.27359  3.97306  4.41712  2.26369  3.54176  1.14303  3.16155  3.97410  3.86858  3.83440  3.76340  3.32461  3.18927  1.93972  5.09584  3.90741    759 - -
          2.68618  4.42225  2.77519  2.73123  3.46354  2.40513  3.72494  3.29354  2.67741  2.69355  4.24690  2.90347  2.73739  3.18146  2.89801  2.37887  2.77519  2.98518  4.58477  3.61503
          0.02614  4.05309  4.77543  0.61958  0.77255  0.48576  0.95510
    625   2.50879  4.87448  1.91145  2.36644  4.46719  3.20488  3.82288  3.91913  2.74953  3.51402  4.33929  2.88183  3.80867  2.99452  3.24988  1.58970  2.98531  3.48534  5.71204  4.32331    760 - -
          2.68570  4.42290  2.77572  2.73104  3.46419  2.40512  3.72559  3.29358  2.67748  2.69201  4.24754  2.90398  2.73758  3.18098  2.89816  2.37893  2.77541  2.98490  4.58542  3.61568
          0.21781  1.67512  4.77543  2.76332  0.06516  0.48576  0.95510
    626   2.42065  4.76312  2.25050  2.43349  4.23803  3.27298  3.74166  3.64503  2.59525  3.26115  4.07923  2.93551  3.04940  2.90341  3.06555  2.61768  1.93458  3.26591  5.49521  4.14888    787 - -
          2.68618  4.42225  2.77519  2.73123  3.46354  2.40513  3.72494  3.29354  2.67741  2.69355  4.24690  2.90347  2.73739  3.18146  2.89801  2.37887  2.77519  2.98518  4.58477  3.61503
          0.02614  4.05309  4.77543  0.61958  0.77255  0.48576  0.95510
    627   1.87743  4.38176  3.36979  2.85824  3.72797  3.41112  3.87553  2.89621  2.46732  2.74200  3.64848  3.25215  3.89597  3.13917  3.13313  2.72015  2.58223  2.11277  5.14351  3.89620    788 - -
          2.68618  4.42225  2.77519  2.73123  3.46354  2.40513  3.72494  3.29354  2.67741  2.69355  4.24690  2.90347  2.73739  3.18146  2.89801  2.37887  2.77519  2.98518  4.58477  3.61503
          0.02614  4.05309  4.77543  0.61958  0.77255  0.48576  0.95510
    628   1.80059  4.27356  3.60627  3.07776  3.60289  3.43984  4.00123  2.68640  3.00845  2.56492  2.92234  3.40651  3.94330  3.32327  3.33972  2.76395  2.19417  2.34033  5.09398  3.86940    789 - -
          2.68618  4.42225  2.77519  2.73123  3.46354  2.40513  3.72494  3.29354  2.67741  2.69355  4.24690  2.90347  2.73739  3.18146  2.89801  2.37887  2.77519  2.98518  4.58477  3.61503
          0.02614  4.05309  4.77543  0.61958  0.77255  0.48576  0.95510
    629   2.85243  4.51777  3.72939  3.17545  3.31383  3.82315  4.04528  2.61774  2.95767  1.38445  2.85998  3.56963  4.17337  2.53120  3.24633  3.10928  3.08126  2.58398  5.00805  3.79499    790 - -
          2.68618  4.42225  2.77519  2.73123  3.46354  2.40513  3.72494  3.29354  2.67741  2.69355  4.24690  2.90347  2.73739  3.18146  2.89801  2.37887  2.77519  2.98518  4.58477  3.61503
          0.02614  4.05309  4.77543  0.61958  0.77255  0.48576  0.95510
    630   2.36600  2.67976  2.99768  2.91594  3.97302  2.98431  3.98500  3.35967  2.93570  3.05339  3.90332  3.23045  3.77487  3.24054  3.30645  1.53064  2.75861  2.97878  5.34470  4.09607    791 - -
          2.68618  4.42225  2.77519  2.73123  3.46354  2.40513  3.72494  3.29354  2.67741  2.69355  4.24690  2.90347  2.73739  3.18146  2.89801  2.37887  2.77519  2.98518  4.58477  3.61503
          0.02614  4.05309  4.77543  0.61958  0.77255  0.48576  0.95510
    631   2.83290  4.32977  4.13187  3.56897  3.28935  3.94080  4.29114  2.23346  3.45537  1.46349  2.82778  3.86580  4.29062  3.71797  3.69857  3.24335  2.39070  1.95306  5.01898  3.84846    792 - -
          2.68618  4.42225  2.77519  2.73123  3.46354  2.40513  3.72494  3.29354  2.67741  2.69355  4.24690  2.90347  2.73739  3.18146  2.89801  2.37887  2.77519  2.98518  4.58477  3.61503
          0.02614  4.05309  4.77543  0.61958  0.77255  0.48576  0.95510
    632   2.42316  4.49618  2.80984  2.65794  3.78780  2.36925  3.77818  3.07363  2.68096  2.60827  3.70042  3.11343  3.85690  3.00532  3.09628  2.68364  2.82725  2.26575  5.16882  3.88926    793 - -
          2.68618  4.42225  2.77519  2.73123  3.46354  2.40513  3.72494  3.29354  2.67741  2.69355  4.24690  2.90347  2.73739  3.18146  2.89801  2.37887  2.77519  2.98518  4.58477  3.61503
          0.08479  4.05309  2.74999  0.61958  0.77255  0.48576  0.95510
    633   2.56623  4.59985  3.14868  2.72097  4.17095  3.27410  3.80269  3.62330  2.45669  3.23100  4.08667  3.12061  3.83204  2.99419  2.11932  1.56330  2.90271  3.24153  5.40535  4.12407    794 - -
          2.68618  4.42225  2.77519  2.73123  3.46354  2.40513  3.72494  3.29354  2.67741  2.69355  4.24690  2.90347  2.73739  3.18146  2.89801  2.37887  2.77519  2.98518  4.58477  3.61503
          0.02770  3.99599  4.71834  0.61958  0.77255  0.54470  0.86754
    634   2.27555  4.54746  3.10330  2.69592  4.19858  1.86499  3.82473  3.60092  2.54151  3.22560  4.06765  3.09878  3.80113  3.01437  2.18759  2.61169  2.85964  3.20651  5.44162  4.17302    795 - -
          2.68618  4.42225  2.77519  2.73123  3.46354  2.40513  3.72494  3.29354  2.67741  2.69355  4.24690  2.90347  2.73739  3.18146  2.89801  2.37887  2.77519  2.98518  4.58477  3.61503
          0.02770  3.99599  4.71834  0.61958  0.77255  0.45060  1.01403
    635   2.63990  4.22136  3.79040  3.22549  3.35121  3.68820  4.01520  1.94335  3.14413  2.29401  2.90290  3.55508  2.90722  3.42648  3.43192  2.96796  2.55916  2.10251  4.89536  3.68732    796 - -
          2.68618  4.42225  2.77519  2.73123  3.46354  2.40513  3.72494  3.29354  2.67741  2.69355  4.24690  2.90347  2.73739  3.18146  2.89801  2.37887  2.77519  2.98518  4.58477  3.61503
          0.02614  4.05309  4.77543  0.61958  0.77255  0.48576  0.95510
    636   2.37752  4.24399  3.56212  3.18961  3.93384  3.15610  4.17077  3.10051  3.14827  2.98275  3.93166  3.39883  3.83234  3.47842  3.45185  1.33869  2.80863  2.06530  5.39213  4.13136    797 - -
          2.68618  4.42225  2.77519  2.73123  3.46354  2.40513  3.72494  3.29354  2.67741  2.69355  4.24690  2.90347  2.73739  3.18146  2.89801  2.37887  2.77519  2.98518  4.58477  3.61503
          0.02614  4.05309  4.77543  0.61958  0.77255  0.48576  0.95510
    637   3.03664  5.02017  3.03465  2.79601  4.21202  3.49321  3.95460  3.87423  2.60508  3.35818  4.38461  3.25596  4.05159  0.94396  2.88412  3.07845  3.33519  3.59373  5.45353  4.16081    798 - -
          2.68618  4.42225  2.77519  2.73123  3.46354  2.40513  3.72494  3.29354  2.67741  2.69355  4.24690  2.90347  2.73739  3.18146  2.89801  2.37887  2.77519  2.98518  4.58477  3.61503
          0.02614  4.05309  4.77543  0.61958  0.77255  0.48576  0.95510
    638   2.20940  1.60044  3.88365  3.54271  4.07206  1.96085  4.36176  3.43585  3.46763  3.19410  4.05604  3.50223  3.73317  3.73588  3.68754  2.22529  2.70317  2.97337  5.48839  4.30939    799 - -
          2.68618  4.42225  2.77519  2.73123  3.46354  2.40513  3.72494  3.29354  2.67741  2.69355  4.24690  2.90347  2.73739  3.18146  2.89801  2.37887  2.77519  2.98518  4.58477  3.61503
          0.02614  4.05309  4.77543  0.61958  0.77255  0.48576  0.95510
    639   2.36394  4.37686  3.05788  2.82916  4.38840  2.36245  4.07884  3.85902  3.01216  3.49500  4.31303  2.84050  3.74564  3.30534  3.39104  1.25201  2.81513  3.32273  5.68837  4.41112    800 - -
          2.68618  4.42225  2.77519  2.73123  3.46354  2.40513  3.72494  3.29354  2.67741  2.69355  4.24690  2.90347  2.73739  3.18146  2.89801  2.37887  2.77519  2.98518  4.58477  3.61503
          0.02614  4.05309  4.77543  0.61958  0.77255  0.48576  0.95510
    640   2.58359  3.41416  3.32261  3.06201  3.23761  3.58772  3.84680  2.67996  2.99062  2.08734  3.33258  3.40764  3.97569  3.27810  3.29315  2.75078  2.82199  2.46946  4.73292  2.31855    801 - -
          2.68618  4.42225  2.77519  2.73123  3.46354  2.40513  3.72494  3.29354  2.67741  2.69355  4.24690  2.90347  2.73739  3.18146  2.89801  2.37887  2.77519  2.98518  4.58477  3.61503
          0.02614  4.05309  4.77543  0.61958  0.77255  0.48576  0.95510
    641   2.38021  3.62183  3.34275  2.85322  4.03314  2.36402  3.92244  3.43786  2.79317  3.09839  3.93444  3.19324  3.76995  3.14599  2.77811  1.62563  2.75904  3.04358  5.36690  4.11039    802 - -
          2.68618  4.42225  2.77519  2.73123  3.46354  2.40513  3.72494  3.29354  2.67741  2.69355  4.24690  2.90347  2.73739  3.18146  2.89801  2.37887  2.77519  2.98518  4.58477  3.61503
          0.02614  4.05309  4.77543  0.61958  0.77255  0.48576  0.95510
    642   2.41286  4.33372  3.37326  3.20115  4.26125  3.06073  4.30412  3.81015  3.28725  3.51765  4.43088  3.39419  3.81522  3.62296  3.56509  0.84795  2.90719  3.30519  5.61989  4.34677    803 - -
          2.68618  4.42225  2.77519  2.73123  3.46354  2.40513  3.72494  3.29354  2.67741  2.69355  4.24690  2.90347  2.73739  3.18146  2.89801  2.37887  2.77519  2.98518  4.58477  3.61503
          0.02614  4.05309  4.77543  0.61958  0.77255  0.48576  0.95510
    643   2.28686  4.28654  3.42527  2.99743  4.00815  3.15359  4.04131  3.26538  2.96198  3.03612  3.92399  3.28220  2.52237  3.29770  3.30752  2.54559  1.55740  2.72686  5.39655  4.15860    804 - -
          2.68618  4.42225  2.77519  2.73123  3.46354  2.40513  3.72494  3.29354  2.67741  2.69355  4.24690  2.90347  2.73739  3.18146  2.89801  2.37887  2.77519  2.98518  4.58477  3.61503
          0.02614  4.05309  4.77543  0.61958  0.77255  0.48576  0.95510
    644   2.49510  4.20054  3.70359  3.13573  3.32876  3.63095  3.93218  2.06225  3.05497  2.15177  2.94751  3.47475  2.93724  3.34120  3.34858  2.81338  2.75348  2.33724  4.83546  3.62318    805 - -
          2.68618  4.42225  2.77519  2.73123  3.46354  2.40513  3.72494  3.29354  2.67741  2.69355  4.24690  2.90347  2.73739  3.18146  2.89801  2.37887  2.77519  2.98518  4.58477  3.61503
          0.02614  4.05309  4.77543  0.61958  0.77255  0.48576  0.95510
    645   2.65894  4.29438  3.45860  3.27012  3.58575  3.38830  4.17268  2.26348  3.23106  2.51283  3.53691  3.58827  4.10823  3.54411  3.53068  2.97744  2.95946  1.25410  5.14980  3.90441    806 - -
          2.68618  4.42225  2.77519  2.73123  3.46354  2.40513  3.72494  3.29354  2.67741  2.69355  4.24690  2.90347  2.73739  3.18146  2.89801  2.37887  2.77519  2.98518  4.58477  3.61503
          0.02614  4.05309  4.77543  0.61958  0.77255  0.48576  0.95510
    646   2.72822  4.68519  2.91046  2.65002  3.50033  3.50599  2.01430  3.24336  2.59956  2.22326  3.79062  3.11895  3.93870  2.99946  2.97157  2.81912  2.97047  2.99320  4.95220  3.51688    807 - -
          2.68618  4.42225  2.77519  2.73123  3.46354  2.40513  3.72494  3.29354  2.67741  2.69355  4.24690  2.90347  2.73739  3.18146  2.89801  2.37887  2.77519  2.98518  4.58477  3.61503
          0.02614  4.05309  4.77543  0.61958  0.77255  0.48576  0.95510
    647   2.28301  4.22028  3.77311  3.25367  3.52810  2.60660  4.09466  2.18346  3.18491  2.49485  3.47221  3.54383  4.02514  3.47737  3.48059  2.87003  2.87011  1.69004  5.05315  3.83575    808 - -
          2.68618  4.42225  2.77519  2.73123  3.46354  2.40513  3.72494  3.29354  2.67741  2.69355  4.24690  2.90347  2.73739  3.18146  2.89801  2.37887  2.77519  2.98518  4.58477  3.61503
          0.02614  4.05309  4.77543  0.61958  0.77255  0.48576  0.95510
    648   2.69325  4.54277  3.41821  3.12591  3.89573  3.35313  4.15735  3.30975  3.04679  2.60046  4.04306  3.44837  1.11601  3.47187  3.33405  2.86256  3.08712  3.05209  5.34372  4.05279    809 - -
          2.68618  4.42225  2.77519  2.73123  3.46354  2.40513  3.72494  3.29354  2.67741  2.69355  4.24690  2.90347  2.73739  3.18146  2.89801  2.37887  2.77519  2.98518  4.58477  3.61503
          0.02614  4.05309  4.77543  0.61958  0.77255  0.48576  0.95510
    649   2.66463  4.56560  3.20652  2.74149  3.58673  3.48031  3.22396  3.15036  2.62213  2.24850  3.71134  3.17955  2.05066  3.04158  2.97032  2.79275  2.92449  2.90511  5.02013  3.66362    810 - -
          2.68618  4.42225  2.77519  2.73123  3.46354  2.40513  3.72494  3.29354  2.67741  2.69355  4.24690  2.90347  2.73739  3.18146  2.89801  2.37887  2.77519  2.98518  4.58477  3.61503
          0.04014  4.05309  3.81793  0.61958  0.77255  0.48576  0.95510
    650   2.39729  2.81020  3.64774  3.11948  3.54061  3.37916  3.98134  2.77854  3.03258  2.24351  3.50359  3.40748  2.31748  3.34034  3.33767  2.71420  2.61750  2.53344  5.01182  3.79386    811 - -
          2.68618  4.42225  2.77519  2.73123  3.46354  2.40513  3.72494  3.29354  2.67741  2.69355  4.24690  2.90347  2.73739  3.18146  2.89801  2.37887  2.77519  2.98518  4.58477  3.61503
          0.02651  4.03945  4.76180  0.61958  0.77255  0.47668  0.96980
    651   2.77879  5.24051  2.35423  1.57562  4.53278  2.51075  3.33489  4.01154  2.53095  3.52613  4.32708  2.78233  3.82545  2.61889  3.04289  2.71874  3.03230  3.61107  5.69453  4.26728    812 - -
          2.68618  4.42225  2.77519  2.73123  3.46354  2.40513  3.72494  3.29354  2.67741  2.69355  4.24690  2.90347  2.73739  3.18146  2.89801  2.37887  2.77519  2.98518  4.58477  3.61503
          0.02614  4.05309  4.77543  0.61958  0.77255  0.48576  0.95510
    652   2.40581  4.59893  3.04217  2.57039  4.02152  3.31050  2.75224  3.43475  2.56973  3.06529  3.89662  3.03400  3.55944  2.92664  2.99193  1.99786  2.33075  3.09074  5.32083  4.01690    813 - -
          2.68618  4.42225  2.77519  2.73123  3.46354  2.40513  3.72494  3.29354  2.67741  2.69355  4.24690  2.90347  2.73739  3.18146  2.89801  2.37887  2.77519  2.98518  4.58477  3.61503
          0.02614  4.05309  4.77543  0.61958  0.77255  0.48576  0.95510
    653   2.01913  4.85080  2.89730  2.11957  4.15064  3.39958  3.65291  3.53224  2.06465  3.14652  3.97148  2.94992  3.83160  2.80430  2.81672  2.67371  2.89052  2.99144  5.37954  4.05083    814 - -
          2.68618  4.42225  2.77519  2.73123  3.46354  2.40513  3.72494  3.29354  2.67741  2.69355  4.24690  2.90347  2.73739  3.18146  2.89801  2.37887  2.77519  2.98518  4.58477  3.61503
          0.02614  4.05309  4.77543  0.61958  0.77255  0.48576  0.95510
    654   2.60901  4.85030  2.77231  2.21572  4.10876  3.20933  3.61400  3.53015  2.28402  3.11703  3.92488  2.92121  3.80432  2.75742  2.49192  2.51210  2.84159  2.48720  5.34265  4.00060    815 - -
          2.68618  4.42225  2.77519  2.73123  3.46354  2.40513  3.72494  3.29354  2.67741  2.69355  4.24690  2.90347  2.73739  3.18146  2.89801  2.37887  2.77519  2.98518  4.58477  3.61503
          0.02614  4.05309  4.77543  0.61958  0.77255  0.48576  0.95510
    655   2.51019  4.81414  2.32810  2.34890  4.05759  3.39434  3.43297  3.47711  2.43504  3.07934  3.89403  2.92363  3.80405  2.77794  2.90135  2.62801  2.29408  2.96160  5.31927  3.61753    816 - -
          2.68618  4.42225  2.77519  2.73123  3.46354  2.40513  3.72494  3.29354  2.67741  2.69355  4.24690  2.90347  2.73739  3.18146  2.89801  2.37887  2.77519  2.98518  4.58477  3.61503
          0.02614  4.05309  4.77543  0.61958  0.77255  0.48576  0.95510
    656   1.29507  4.28171  3.49356  3.04919  3.94118  3.19679  4.04666  3.14681  2.94785  2.95461  3.86350  3.32329  3.82386  3.31706  3.02247  2.58721  2.57293  2.62053  5.34710  4.11708    817 - -
          2.68618  4.42225  2.77519  2.73123  3.46354  2.40513  3.72494  3.29354  2.67741  2.69355  4.24690  2.90347  2.73739  3.18146  2.89801  2.37887  2.77519  2.98518  4.58477  3.61503
          0.02614  4.05309  4.77543  0.61958  0.77255  0.48576  0.95510
    657   2.43270  4.52786  3.13207  2.62174  3.89430  2.37399  3.74912  3.28007  2.60376  2.78604  3.78422  3.07501  3.37105  2.77565  3.02013  2.62376  2.24272  2.86491  5.22915  3.94332    818 - -
          2.68568  4.42216  2.77458  2.73141  3.46371  2.40493  3.72529  3.29340  2.67767  2.69373  4.24724  2.90367  2.73735  3.18155  2.89797  2.37904  2.77545  2.98488  4.58511  3.61518
          0.34603  1.51443  2.62309  2.04571  0.13845  0.48576  0.95510
    658   2.60546  4.76074  2.40335  2.27555  3.98511  3.38739  3.63812  3.38158  2.46633  2.34447  3.84348  2.92879  3.55861  2.73051  2.92287  2.64626  2.84250  2.90022  5.27715  3.94753    848 - -
          2.68618  4.42225  2.77519  2.73123  3.46354  2.40513  3.72494  3.29354  2.67741  2.69355  4.24690  2.90347  2.73739  3.18146  2.89801  2.37887  2.77519  2.98518  4.58477  3.61503
          0.02796  3.98679  4.70914  0.61958  0.77255  0.44558  1.02292
    659   2.23027  4.46648  3.23960  2.68103  3.12979  3.49292  3.72874  2.98499  2.52234  2.67168  3.41949  3.14059  3.88104  2.36398  3.02777  2.72671  2.81573  2.51325  5.02702  3.75978    849 - -
          2.68618  4.42225  2.77519  2.73123  3.46354  2.40513  3.72494  3.29354  2.67741  2.69355  4.24690  2.90347  2.73739  3.18146  2.89801  2.37887  2.77519  2.98518  4.58477  3.61503
          0.02614  4.05309  4.77543  0.61958  0.77255  0.48576  0.95510
    660   2.07369  2.52971  3.69078  3.12982  3.13712  3.55922  3.87125  2.61276  3.04414  2.31229  3.26944  3.44089  3.94731  3.31872  3.31927  2.84479  2.78762  2.40447  4.71211  3.42794    850 - -
          2.68618  4.42225  2.77519  2.73123  3.46354  2.40513  3.72494  3.29354  2.67741  2.69355  4.24690  2.90347  2.73739  3.18146  2.89801  2.37887  2.77519  2.98518  4.58477  3.61503
          0.02614  4.05309  4.77543  0.61958  0.77255  0.48576  0.95510
    661   2.68241  4.91713  2.80799  1.55204  4.23482  3.38720  3.60886  3.68264  2.20538  3.24663  4.04019  2.89883  3.80913  2.75726  2.75486  2.67707  2.91370  3.33558  5.33896  4.06658    851 - -
          2.68618  4.42225  2.77519  2.73123  3.46354  2.40513  3.72494  3.29354  2.67741  2.69355  4.24690  2.90347  2.73739  3.18146  2.89801  2.37887  2.77519  2.98518  4.58477  3.61503
          0.02614  4.05309  4.77543  0.61958  0.77255  0.48576  0.95510
    662   1.96970  4.41819  3.19214  2.69848  3.82877  3.31263  3.77331  3.22082  2.65358  2.90189  3.74774  3.11783  2.16201  3.00958  3.04040  2.62537  2.79843  2.91488  5.11487  3.90701    852 - -
          2.68618  4.42225  2.77519  2.73123  3.46354  2.40513  3.72494  3.29354  2.67741  2.69355  4.24690  2.90347  2.73739  3.18146  2.89801  2.37887  2.77519  2.98518  4.58477  3.61503
          0.02614  4.05309  4.77543  0.61958  0.77255  0.48576  0.95510
    663   2.68525  4.47310  3.41130  2.82199  3.50398  3.55849  3.69572  3.06126  2.47219  2.72389  3.60840  3.22868  3.93118  2.99112  2.10718  2.83689  2.90693  2.82306  2.41942  3.57994    853 - -
          2.68618  4.42225  2.77519  2.73123  3.46354  2.40513  3.72494  3.29354  2.67741  2.69355  4.24690  2.90347  2.73739  3.18146  2.89801  2.37887  2.77519  2.98518  4.58477  3.61503
          0.02614  4.05309  4.77543  0.61958  0.77255  0.48576  0.95510
    664   2.35123  4.40008  3.21600  2.70142  3.81221  3.31096  3.76986  3.20387  2.66427  2.88281  3.72393  3.11959  3.79584  3.00659  3.05878  1.98158  2.03408  2.89739  5.10307  3.89727    854 - -
          2.68618  4.42225  2.77519  2.73123  3.46354  2.40513  3.72494  3.29354  2.67741  2.69355  4.24690  2.90347  2.73739  3.18146  2.89801  2.37887  2.77519  2.98518  4.58477  3.61503
          0.02614  4.05309  4.77543  0.61958  0.77255  0.48576  0.95510
    665   2.61092  4.21937  3.63922  3.09213  3.31236  3.59097  3.88108  2.64655  2.94719  1.51118  3.31293  3.43044  3.59830  3.28563  3.22876  2.88508  2.85331  2.42350  4.77720  3.58361    855 - -
          2.68618  4.42225  2.77519  2.73123  3.46354  2.40513  3.72494  3.29354  2.67741  2.69355  4.24690  2.90347  2.73739  3.18146  2.89801  2.37887  2.77519  2.98518  4.58477  3.61503
          0.02614  4.05309  4.77543  0.61958  0.77255  0.48576  0.95510
    666   2.59679  4.75326  2.96573  2.44075  4.07020  3.38438  3.61564  3.50593  2.37943  3.10104  3.90206  2.38869  3.79240  2.77396  2.55812  2.01046  2.83701  3.17316  5.24621  3.97779    856 - -
          2.68618  4.42225  2.77519  2.73123  3.46354  2.40513  3.72494  3.29354  2.67741  2.69355  4.24690  2.90347  2.73739  3.18146  2.89801  2.37887  2.77519  2.98518  4.58477  3.61503
          0.02614  4.05309  4.77543  0.61958  0.77255  0.48576  0.95510
    667   2.56525  4.18455  3.57942  3.01608  3.32395  3.56469  3.83535  2.66227  2.93389  1.98624  2.76411  3.37294  3.70816  3.23128  3.24017  2.83438  2.27002  2.45604  4.75957  3.57657    857 - -
          2.68618  4.42225  2.77519  2.73123  3.46354  2.40513  3.72494  3.29354  2.67741  2.69355  4.24690  2.90347  2.73739  3.18146  2.89801  2.37887  2.77519  2.98518  4.58477  3.61503
          0.02614  4.05309  4.77543  0.61958  0.77255  0.48576  0.95510
    668   2.79215  5.05834  2.97060  2.48449  4.36997  3.48246  2.97025  3.80233  2.07807  3.31847  4.13795  2.98504  3.89237  1.74536  2.44191  2.66409  3.00665  3.45354  5.45132  4.14579    858 - -
          2.68618  4.42225  2.77519  2.73123  3.46354  2.40513  3.72494  3.29354  2.67741  2.69355  4.24690  2.90347  2.73739  3.18146  2.89801  2.37887  2.77519  2.98518  4.58477  3.61503
          0.02614  4.05309  4.77543  0.61958  0.77255  0.48576  0.95510
    669   1.64504  4.25981  3.39266  3.03659  4.18639  3.06014  4.11903  3.50006  3.05153  3.23720  4.09691  3.28040  1.84405  3.37099  3.39130  2.48580  2.42695  3.06067  5.54397  4.31314    859 - -
          2.68618  4.42225  2.77519  2.73123  3.46354  2.40513  3.72494  3.29354  2.67741  2.69355  4.24690  2.90347  2.73739  3.18146  2.89801  2.37887  2.77519  2.98518  4.58477  3.61503
          0.04470  4.05309  3.63654  0.61958  0.77255  0.48576  0.95510
    670   1.81098  2.79494  3.82028  3.28424  2.99244  3.40536  4.02310  2.66726  3.20069  2.48007  3.40365  3.50652  3.92231  3.46254  3.46056  2.51284  2.77278  2.31021  4.90441  3.69546    860 - -
          2.68618  4.42225  2.77519  2.73123  3.46354  2.40513  3.72494  3.29354  2.67741  2.69355  4.24690  2.90347  2.73739  3.18146  2.89801  2.37887  2.77519  2.98518  4.58477  3.61503
          0.02662  4.03501  4.75736  0.61958  0.77255  0.47382  0.97450
    671   2.54945  4.61096  2.94982  2.60633  4.09084  3.25400  3.30280  3.59372  2.65470  3.21212  4.05472  3.05109  1.91795  3.02454  3.05045  2.03637  2.88515  3.21543  5.40069  4.06897    861 - -
          2.68618  4.42225  2.77519  2.73123  3.46354  2.40513  3.72494  3.29354  2.67741  2.69355  4.24690  2.90347  2.73739  3.18146  2.89801  2.37887  2.77519  2.98518  4.58477  3.61503
          0.02614  4.05309  4.77543  0.61958  0.77255  0.48576  0.95510
    672   2.19590  4.35013  4.11667  3.60278  3.40231  3.84754  4.37205  2.22176  3.48250  1.39775  3.28497  3.87193  4.27983  3.77327  3.73106  3.19507  3.09173  1.90801  5.14794  3.95728    862 - -
          2.68618  4.42225  2.77519  2.73123  3.46354  2.40513  3.72494  3.29354  2.67741  2.69355  4.24690  2.90347  2.73739  3.18146  2.89801  2.37887  2.77519  2.98518  4.58477  3.61503
          0.02614  4.05309  4.77543  0.61958  0.77255  0.48576  0.95510
    673   2.28410  4.27084  3.73839  3.18916  3.49683  3.62973  4.05722  2.41018  3.11304  2.30086  3.21035  3.52815  4.06146  3.41715  3.42752  2.92905  2.06860  1.89622  5.03722  3.81772    863 - -
          2.68618  4.42225  2.77519  2.73123  3.46354  2.40513  3.72494  3.29354  2.67741  2.69355  4.24690  2.90347  2.73739  3.18146  2.89801  2.37887  2.77519  2.98518  4.58477  3.61503
          0.02614  4.05309  4.77543  0.61958  0.77255  0.48576  0.95510
    674   1.92566  4.28542  3.30534  2.96163  4.26967  3.03688  4.09048  3.67748  3.01576  3.34837  4.17381  3.23002  2.02856  3.32451  3.37697  1.68493  2.75473  3.18118  5.59339  4.34781    864 - -
          2.68618  4.42225  2.77519  2.73123  3.46354  2.40513  3.72494  3.29354  2.67741  2.69355  4.24690  2.90347  2.73739  3.18146  2.89801  2.37887  2.77519  2.98518  4.58477  3.61503
          0.02614  4.05309  4.77543  0.61958  0.77255  0.48576  0.95510
    675   2.93317  5.40465  2.11670  1.12135  4.73228  3.05789  3.79415  4.22714  2.76526  3.75456  4.60420  2.75696  3.87384  2.96163  3.31711  2.84368  3.22169  3.81648  5.91047  4.45069    865 - -
          2.68618  4.42225  2.77519  2.73123  3.46354  2.40513  3.72494  3.29354  2.67741  2.69355  4.24690  2.90347  2.73739  3.18146  2.89801  2.37887  2.77519  2.98518  4.58477  3.61503
          0.02614  4.05309  4.77543  0.61958  0.77255  0.48576  0.95510
    676   2.66025  5.23009  2.22967  1.55123  4.58355  2.18996  3.73816  4.05570  2.65808  3.59150  4.41153  2.77591  3.83644  2.89225  3.19367  2.74951  3.08638  3.64937  5.77517  4.33849    866 - -
          2.68618  4.42225  2.77519  2.73123  3.46354  2.40513  3.72494  3.29354  2.67741  2.69355  4.24690  2.90347  2.73739  3.18146  2.89801  2.37887  2.77519  2.98518  4.58477  3.61503
          0.02614  4.05309  4.77543  0.61958  0.77255  0.48576  0.95510
    677   3.18489  4.66595  4.17013  3.80923  0.98556  3.97721  3.86537  2.94614  3.63518  2.34959  3.61336  3.92696  4.41726  3.89467  3.40097  3.43074  3.46824  2.88418  4.19197  2.55924    867 - -
          2.68618  4.42225  2.77519  2.73123  3.46354  2.40513  3.72494  3.29354  2.67741  2.69355  4.24690  2.90347  2.73739  3.18146  2.89801  2.37887  2.77519  2.98518  4.58477  3.61503
          0.02614  4.05309  4.77543  0.61958  0.77255  0.48576  0.95510
    678   3.10183  5.21315  3.52490  2.84083  4.68450  3.70662  3.63454  4.02576  1.22635  3.45395  4.32637  3.23597  4.07080  2.76779  1.60576  3.09340  3.26238  3.70678  5.48236  4.32509    868 - -
          2.68618  4.42225  2.77519  2.73123  3.46354  2.40513  3.72494  3.29354  2.67741  2.69355  4.24690  2.90347  2.73739  3.18146  2.89801  2.37887  2.77519  2.98518  4.58477  3.61503
          0.02614  4.05309  4.77543  0.61958  0.77255  0.48576  0.95510
    679   2.74790  4.97759  2.85713  2.45022  4.17304  3.42737  2.15882  3.71754  2.33428  3.26428  4.09819  2.96038  3.27640  2.13149  2.70648  2.75155  2.98502  3.37662  5.38540  4.02341    869 - -
          2.68618  4.42225  2.77519  2.73123  3.46354  2.40513  3.72494  3.29354  2.67741  2.69355  4.24690  2.90347  2.73739  3.18146  2.89801  2.37887  2.77519  2.98518  4.58477  3.61503
          0.02614  4.05309  4.77543  0.61958  0.77255  0.48576  0.95510
    680   2.60814  4.17435  3.79944  3.22927  3.30845  3.47784  3.96816  2.29351  3.11091  2.01415  3.28613  3.53856  4.04094  3.40740  3.12828  2.81979  2.84826  1.77122  4.82177  3.61128    870 - -
          2.68618  4.42225  2.77519  2.73123  3.46354  2.40513  3.72494  3.29354  2.67741  2.69355  4.24690  2.90347  2.73739  3.18146  2.89801  2.37887  2.77519  2.98518  4.58477  3.61503
          0.02614  4.05309  4.77543  0.61958  0.77255  0.48576  0.95510
    681   2.90491  4.65880  3.61539  3.53954  4.67163  0.49785  4.64544  4.31846  3.74517  3.94885  4.92856  3.78019  4.05552  4.05531  3.95816  3.08257  3.40022  3.81190  5.71565  4.78082    871 - -
          2.68618  4.42225  2.77519  2.73123  3.46354  2.40513  3.72494  3.29354  2.67741  2.69355  4.24690  2.90347  2.73739  3.18146  2.89801  2.37887  2.77519  2.98518  4.58477  3.61503
          0.02614  4.05309  4.77543  0.61958  0.77255  0.48576  0.95510
    682   3.36335  4.77411  4.47878  4.12301  3.21370  4.20969  4.72237  2.43126  3.88901  0.68095  3.18659  4.38092  4.61626  4.21383  4.03408  3.80702  3.65065  2.51482  5.15480  3.91863    872 - -
          2.68618  4.42225  2.77519  2.73123  3.46354  2.40513  3.72494  3.29354  2.67741  2.69355  4.24690  2.90347  2.73739  3.18146  2.89801  2.37887  2.77519  2.98518  4.58477  3.61503
          0.02614  4.05309  4.77543  0.61958  0.77255  0.48576  0.95510
    683   2.51971  4.36388  3.59903  3.36405  4.13880  3.19604  4.36623  3.28841  3.31060  3.14539  4.18722  3.54121  3.91541  3.69714  3.55808  2.72338  0.89875  2.96357  5.56047  4.35659    873 - -
          2.68618  4.42225  2.77519  2.73123  3.46354  2.40513  3.72494  3.29354  2.67741  2.69355  4.24690  2.90347  2.73739  3.18146  2.89801  2.37887  2.77519  2.98518  4.58477  3.61503
          0.02614  4.05309  4.77543  0.61958  0.77255  0.48576  0.95510
    684   2.12849  4.99251  2.88940  2.33782  4.33014  3.43720  3.65006  3.73066  1.64171  3.28445  4.11057  2.96674  3.87559  2.70136  2.62813  2.75714  2.98709  3.38662  5.46186  4.15171    874 - -
          2.68618  4.42225  2.77519  2.73123  3.46354  2.40513  3.72494  3.29354  2.67741  2.69355  4.24690  2.90347  2.73739  3.18146  2.89801  2.37887  2.77519  2.98518  4.58477  3.61503
          0.02614  4.05309  4.77543  0.61958  0.77255  0.48576  0.95510
    685   0.87705  4.21389  3.53800  3.32714  4.32747  2.72860  4.37187  3.60839  3.38891  3.42037  4.31195  3.43463  3.77374  3.68692  3.65223  2.50574  2.81361  3.12507  5.68869  4.50614    875 - -
          2.68618  4.42225  2.77519  2.73123  3.46354  2.40513  3.72494  3.29354  2.67741  2.69355  4.24690  2.90347  2.73739  3.18146  2.89801  2.37887  2.77519  2.98518  4.58477  3.61503
          0.02614  4.05309  4.77543  0.61958  0.77255  0.48576  0.95510
    686   2.95277  4.44943  4.37243  4.04461  3.68836  3.90738  4.81713  2.05874  3.91520  2.34619  3.62937  4.20450  4.46037  4.26357  4.10981  3.42504  3.31152  0.82426  5.50218  4.24354    876 - -
          2.68618  4.42225  2.77519  2.73123  3.46354  2.40513  3.72494  3.29354  2.67741  2.69355  4.24690  2.90347  2.73739  3.18146  2.89801  2.37887  2.77519  2.98518  4.58477  3.61503
          0.02614  4.05309  4.77543  0.61958  0.77255  0.48576  0.95510
    687   2.93925  4.53306  3.95577  3.55256  3.33139  3.81076  4.33552  2.56227  3.36828  0.96573  3.30753  3.84534  3.44951  3.74166  3.59375  3.25377  3.24138  2.53352  5.09690  3.85810    877 - -
          2.68618  4.42225  2.77519  2.73123  3.46354  2.40513  3.72494  3.29354  2.67741  2.69355  4.24690  2.90347  2.73739  3.18146  2.89801  2.37887  2.77519  2.98518  4.58477  3.61503
          0.02614  4.05309  4.77543  0.61958  0.77255  0.48576  0.95510
    688   2.41286  4.33372  3.37326  3.20115  4.26125  3.06073  4.30412  3.81015  3.28725  3.51765  4.43088  3.39419  3.81522  3.62296  3.56509  0.84795  2.90719  3.30519  5.61989  4.34677    878 - -
          2.68618  4.42225  2.77519  2.73123  3.46354  2.40513  3.72494  3.29354  2.67741  2.69355  4.24690  2.90347  2.73739  3.18146  2.89801  2.37887  2.77519  2.98518  4.58477  3.61503
          0.02614  4.05309  4.77543  0.61958  0.77255  0.48576  0.95510
    689   0.78178  4.29150  3.65453  3.45845  4.24053  3.11039  4.45795  3.39370  3.47958  3.26662  4.28157  3.55966  3.86708  3.80479  3.71511  2.64176  2.93185  3.01654  5.64947  4.47108    879 - -
          2.68618  4.42225  2.77519  2.73123  3.46354  2.40513  3.72494  3.29354  2.67741  2.69355  4.24690  2.90347  2.73739  3.18146  2.89801  2.37887  2.77519  2.98518  4.58477  3.61503
          0.02614  4.05309  4.77543  0.61958  0.77255  0.48576  0.95510
    690   3.21183  4.99097  3.32013  3.10171  3.42560  3.61258  0.81238  3.94279  2.94049  3.41242  4.47229  3.50231  4.17680  3.47130  3.19355  3.28192  3.52281  3.67464  4.88746  3.37210    880 - -
          2.68618  4.42225  2.77519  2.73123  3.46354  2.40513  3.72494  3.29354  2.67741  2.69355  4.24690  2.90347  2.73739  3.18146  2.89801  2.37887  2.77519  2.98518  4.58477  3.61503
          0.02614  4.05309  4.77543  0.61958  0.77255  0.48576  0.95510
    691   2.55510  4.35246  3.63163  3.19395  3.73363  3.38512  4.13779  2.77528  3.04722  2.60057  3.20547  3.47490  3.97211  3.43993  3.34057  2.78105  1.32978  2.56358  5.28192  4.03286    881 - -
          2.68618  4.42225  2.77519  2.73123  3.46354  2.40513  3.72494  3.29354  2.67741  2.69355  4.24690  2.90347  2.73739  3.18146  2.89801  2.37887  2.77519  2.98518  4.58477  3.61503
          0.02614  4.05309  4.77543  0.61958  0.77255  0.48576  0.95510
    692   3.03664  5.02017  3.03465  2.79601  4.21202  3.49321  3.95460  3.87423  2.60508  3.35818  4.38461  3.25596  4.05159  0.94396  2.88412  3.07845  3.33519  3.59373  5.45353  4.16081    882 - -
          2.68618  4.42225  2.77519  2.73123  3.46354  2.40513  3.72494  3.29354  2.67741  2.69355  4.24690  2.90347  2.73739  3.18146  2.89801  2.37887  2.77519  2.98518  4.58477  3.61503
          0.02614  4.05309  4.77543  0.61958  0.77255  0.48576  0.95510
    693   3.14556  5.10845  3.33302  2.92530  4.53640  3.61137  3.87180  3.97797  0.81520  3.50545  4.46065  3.34046  4.10183  3.05555  2.48253  3.17778  3.38712  3.67684  5.51940  4.35987    883 - -
          2.68618  4.42225  2.77519  2.73123  3.46354  2.40513  3.72494  3.29354  2.67741  2.69355  4.24690  2.90347  2.73739  3.18146  2.89801  2.37887  2.77519  2.98518  4.58477  3.61503
          0.02614  4.05309  4.77543  0.61958  0.77255  0.48576  0.95510
    694   3.11886  5.25606  2.57879  0.79330  4.62666  3.39863  4.00594  4.11708  2.91011  3.70676  4.67670  3.05037  4.01297  3.22029  3.33489  3.08511  3.42573  3.78371  5.76410  4.49110    884 - -
          2.68618  4.42225  2.77519  2.73123  3.46354  2.40513  3.72494  3.29354  2.67741  2.69355  4.24690  2.90347  2.73739  3.18146  2.89801  2.37887  2.77519  2.98518  4.58477  3.61503
          0.02614  4.05309  4.77543  0.61958  0.77255  0.48576  0.95510
    695   3.11886  5.25606  2.57879  0.79330  4.62666  3.39863  4.00594  4.11708  2.91011  3.70676  4.67670  3.05037  4.01297  3.22029  3.33489  3.08511  3.42573  3.78371  5.76410  4.49110    885 - -
          2.68618  4.42225  2.77519  2.73123  3.46354  2.40513  3.72494  3.29354  2.67741  2.69355  4.24690  2.90347  2.73739  3.18146  2.89801  2.37887  2.77519  2.98518  4.58477  3.61503
          0.02614  4.05309  4.77543  0.61958  0.77255  0.48576  0.95510
    696   2.94520  5.16526  3.02986  2.58746  4.53334  3.54187  3.65596  3.94872  1.63720  3.42393  4.28138  3.06147  3.97106  1.65514  2.36385  2.92675  3.15188  3.60939  5.51525  4.25587    886 - -
          2.68618  4.42225  2.77519  2.73123  3.46354  2.40513  3.72494  3.29354  2.67741  2.69355  4.24690  2.90347  2.73739  3.18146  2.89801  2.37887  2.77519  2.98518  4.58477  3.61503
          0.02614  4.05309  4.77543  0.61958  0.77255  0.48576  0.95510
    697   2.61407  4.71663  2.69329  2.54899  4.35056  3.17309  3.93323  3.92832  2.82384  3.54785  4.40689  1.28438  3.83228  3.14839  3.22770  2.31816  3.00604  3.47212  5.64842  4.26551    887 - -
          2.68618  4.42225  2.77519  2.73123  3.46354  2.40513  3.72494  3.29354  2.67741  2.69355  4.24690  2.90347  2.73739  3.18146  2.89801  2.37887  2.77519  2.98518  4.58477  3.61503
          0.02614  4.05309  4.77543  0.61958  0.77255  0.48576  0.95510
    698   3.51777  4.93319  4.10954  3.87597  2.32254  4.04419  3.71764  3.50291  3.72851  2.90932  4.15976  3.95265  4.51531  3.99054  3.87373  3.63513  3.80616  3.38243  3.97211  0.71120    888 - -
          2.68618  4.42225  2.77519  2.73123  3.46354  2.40513  3.72494  3.29354  2.67741  2.69355  4.24690  2.90347  2.73739  3.18146  2.89801  2.37887  2.77519  2.98518  4.58477  3.61503
          0.02614  4.05309  4.77543  0.61958  0.77255  0.48576  0.95510
    699   2.95277  4.44943  4.37243  4.04461  3.68836  3.90738  4.81713  2.05874  3.91520  2.34619  3.62937  4.20450  4.46037  4.26357  4.10981  3.42504  3.31152  0.82426  5.50218  4.24354    889 - -
          2.68618  4.42225  2.77519  2.73123  3.46354  2.40513  3.72494  3.29354  2.67741  2.69355  4.24690  2.90347  2.73739  3.18146  2.89801  2.37887  2.77519  2.98518  4.58477  3.61503
          0.02614  4.05309  4.77543  0.61958  0.77255  0.48576  0.95510
    700   3.19336  5.33798  0.68988  2.46558  4.74155  3.35626  4.10344  4.37292  3.22378  3.95042  4.93599  3.02970  4.02214  3.34535  3.76185  3.13775  3.53700  3.99400  5.87405  4.58916    890 - -
          2.68618  4.42225  2.77519  2.73123  3.46354  2.40513  3.72494  3.29354  2.67741  2.69355  4.24690  2.90347  2.73739  3.18146  2.89801  2.37887  2.77519  2.98518  4.58477  3.61503
          0.02614  4.05309  4.77543  0.61958  0.77255  0.48576  0.95510
    701   3.11087  5.21696  3.54782  2.85203  4.69208  3.71461  3.63342  4.02969  1.32889  3.45529  4.32871  3.24326  4.07579  2.76650  1.45858  3.10256  3.26872  3.71210  5.48138  4.32853    891 - -
          2.68618  4.42225  2.77519  2.73123  3.46354  2.40513  3.72494  3.29354  2.67741  2.69355  4.24690  2.90347  2.73739  3.18146  2.89801  2.37887  2.77519  2.98518  4.58477  3.61503
          0.02614  4.05309  4.77543  0.61958  0.77255  0.48576  0.95510
    702   3.41251  4.77215  4.56137  4.20469  0.98965  4.28525  3.92556  2.72672  4.05057  1.94237  3.42972  4.20041  4.64342  4.16229  4.14932  3.71755  3.67703  2.75792  4.12613  2.47372    892 - -
          2.68618  4.42225  2.77519  2.73123  3.46354  2.40513  3.72494  3.29354  2.67741  2.69355  4.24690  2.90347  2.73739  3.18146  2.89801  2.37887  2.77519  2.98518  4.58477  3.61503
          0.02614  4.05309  4.77543  0.61958  0.77255  0.48576  0.95510
    703   3.02993  4.95922  3.61888  3.00521  4.15580  3.66111  3.77769  3.63067  2.13680  2.89438  4.15371  3.36601  4.09425  2.96998  1.05852  3.10195  3.25690  3.38809  5.32293  4.07987    893 - -
          2.68618  4.42225  2.77519  2.73123  3.46354  2.40513  3.72494  3.29354  2.67741  2.69355  4.24690  2.90347  2.73739  3.18146  2.89801  2.37887  2.77519  2.98518  4.58477  3.61503
          0.02614  4.05309  4.77543  0.61958  0.77255  0.48576  0.95510
    704   3.11886  5.25606  2.57879  0.79330  4.62666  3.39863  4.00594  4.11708  2.91011  3.70676  4.67670  3.05037  4.01297  3.22029  3.33489  3.08511  3.42573  3.78371  5.76410  4.49110    894 - -
          2.68618  4.42225  2.77519  2.73123  3.46354  2.40513  3.72494  3.29354  2.67741  2.69355  4.24690  2.90347  2.73739  3.18146  2.89801  2.37887  2.77519  2.98518  4.58477  3.61503
          0.02614  4.05309  4.77543  0.61958  0.77255  0.48576  0.95510
    705   3.07929  5.18005  3.43519  2.81959  4.62983  3.67356  3.65691  3.99151  1.07459  3.44121  4.32063  3.22402  4.06098  2.79656  1.93318  3.07739  3.25540  3.67387  5.48220  4.31019    895 - -
          2.68618  4.42225  2.77519  2.73123  3.46354  2.40513  3.72494  3.29354  2.67741  2.69355  4.24690  2.90347  2.73739  3.18146  2.89801  2.37887  2.77519  2.98518  4.58477  3.61503
          0.02614  4.05309  4.77543  0.61958  0.77255  0.48576  0.95510
    706   3.15735  4.48069  4.81034  4.29498  3.45322  4.47885  4.97646  1.03388  4.15157  1.91242  3.07375  4.53079  4.76407  4.40209  4.33774  3.85616  3.41482  1.64871  5.45236  4.27615    896 - -
          2.68618  4.42225  2.77519  2.73123  3.46354  2.40513  3.72494  3.29354  2.67741  2.69355  4.24690  2.90347  2.73739  3.18146  2.89801  2.37887  2.77519  2.98518  4.58477  3.61503
          0.02614  4.05309  4.77543  0.61958  0.77255  0.48576  0.95510
    707   2.95012  4.47705  4.11992  3.61685  2.90490  3.96960  4.28231  2.42658  3.48364  1.05525  3.12207  3.90784  3.59991  3.75601  3.71347  3.31178  3.20736  2.42545  4.90898  3.62606    897 - -
          2.68618  4.42225  2.77519  2.73123  3.46354  2.40513  3.72494  3.29354  2.67741  2.69355  4.24690  2.90347  2.73739  3.18146  2.89801  2.37887  2.77519  2.98518  4.58477  3.61503
          0.02614  4.05309  4.77543  0.61958  0.77255  0.48576  0.95510
    708   2.36825  4.30246  3.37800  3.00585  4.07452  3.11967  4.06903  3.39715  2.97002  2.90613  4.03443  3.27785  3.78724  3.32646  3.30159  1.28045  2.36605  3.00492  5.45518  4.19334    898 - -
          2.68618  4.42225  2.77519  2.73123  3.46354  2.40513  3.72494  3.29354  2.67741  2.69355  4.24690  2.90347  2.73739  3.18146  2.89801  2.37887  2.77519  2.98518  4.58477  3.61503
          0.02614  4.05309  4.77543  0.61958  0.77255  0.48576  0.95510
    709   2.41286  4.33372  3.37326  3.20115  4.26125  3.06073  4.30412  3.81015  3.28725  3.51765  4.43088  3.39419  3.81522  3.62296  3.56509  0.84795  2.90719  3.30519  5.61989  4.34677    899 - -
          2.68618  4.42225  2.77519  2.73123  3.46354  2.40513  3.72494  3.29354  2.67741  2.69355  4.24690  2.90347  2.73739  3.18146  2.89801  2.37887  2.77519  2.98518  4.58477  3.61503
          0.02614  4.05309  4.77543  0.61958  0.77255  0.48576  0.95510
    710   3.00861  4.73204  3.63590  3.50360  4.47744  3.40950  4.56328  4.07302  3.57709  3.67874  4.73862  3.79046  0.55117  3.96030  3.79917  3.18252  3.46506  3.69715  5.61090  4.60168    900 - -
          2.68618  4.42225  2.77519  2.73123  3.46354  2.40513  3.72494  3.29354  2.67741  2.69355  4.24690  2.90347  2.73739  3.18146  2.89801  2.37887  2.77519  2.98518  4.58477  3.61503
          0.02614  4.05309  4.77543  0.61958  0.77255  0.48576  0.95510
    711   3.51777  4.93319  4.10954  3.87597  2.32254  4.04419  3.71764  3.50291  3.72851  2.90932  4.15976  3.95265  4.51531  3.99054  3.87373  3.63513  3.80616  3.38243  3.97211  0.71120    901 - -
          2.68618  4.42225  2.77519  2.73123  3.46354  2.40513  3.72494  3.29354  2.67741  2.69355  4.24690  2.90347  2.73739  3.18146  2.89801  2.37887  2.77519  2.98518  4.58477  3.61503
          0.02614  4.05309  4.77543  0.61958  0.77255  0.48576  0.95510
    712   2.32307  2.34195  3.58930  3.12577  3.90052  2.79733  4.06870  3.28435  3.04357  2.98924  3.85010  3.34276  3.77681  3.36943  3.08119  1.61238  2.73573  2.90796  5.29693  4.07878    902 - -
          2.68618  4.42225  2.77519  2.73123  3.46354  2.40513  3.72494  3.29354  2.67741  2.69355  4.24690  2.90347  2.73739  3.18146  2.89801  2.37887  2.77519  2.98518  4.58477  3.61503
          0.02614  4.05309  4.77543  0.61958  0.77255  0.48576  0.95510
    713   2.35061  3.06924  3.68560  3.22282  3.81099  3.16455  4.11712  3.10780  3.12555  2.64750  3.81373  3.41153  3.81646  3.44814  3.42120  1.33491  2.76452  2.77731  5.25822  4.01303    903 - -
          2.68618  4.42225  2.77519  2.73123  3.46354  2.40513  3.72494  3.29354  2.67741  2.69355  4.24690  2.90347  2.73739  3.18146  2.89801  2.37887  2.77519  2.98518  4.58477  3.61503
          0.02614  4.05309  4.77543  0.61958  0.77255  0.48576  0.95510
    714   2.88837  3.17550  4.06249  3.60551  2.61833  3.75797  3.81468  2.91579  3.43376  2.58183  3.65079  3.74411  4.22557  3.70589  3.63416  3.14322  3.18298  2.73469  4.24439  1.20823    904 - -
          2.68618  4.42225  2.77519  2.73123  3.46354  2.40513  3.72494  3.29354  2.67741  2.69355  4.24690  2.90347  2.73739  3.18146  2.89801  2.37887  2.77519  2.98518  4.58477  3.61503
          0.02614  4.05309  4.77543  0.61958  0.77255  0.48576  0.95510
    715   3.36335  4.77411  4.47878  4.12301  3.21370  4.20969  4.72237  2.43126  3.88901  0.68095  3.18659  4.38092  4.61626  4.21383  4.03408  3.80702  3.65065  2.51482  5.15480  3.91863    905 - -
          2.68618  4.42225  2.77519  2.73123  3.46354  2.40513  3.72494  3.29354  2.67741  2.69355  4.24690  2.90347  2.73739  3.18146  2.89801  2.37887  2.77519  2.98518  4.58477  3.61503
          0.02614  4.05309  4.77543  0.61958  0.77255  0.48576  0.95510
    716   3.03664  5.02017  3.03465  2.79601  4.21202  3.49321  3.95460  3.87423  2.60508  3.35818  4.38461  3.25596  4.05159  0.94396  2.88412  3.07845  3.33519  3.59373  5.45353  4.16081    906 - -
          2.68618  4.42225  2.77519  2.73123  3.46354  2.40513  3.72494  3.29354  2.67741  2.69355  4.24690  2.90347  2.73739  3.18146  2.89801  2.37887  2.77519  2.98518  4.58477  3.61503
          0.02614  4.05309  4.77543  0.61958  0.77255  0.48576  0.95510
    717   2.74306  4.89209  2.85583  2.53382  4.28297  3.36444  3.77330  3.76552  2.47944  3.31728  4.19092  3.02184  2.32169  1.64363  2.84093  2.77425  3.03154  3.41222  5.49477  4.17420    907 - -
          2.68618  4.42225  2.77519  2.73123  3.46354  2.40513  3.72494  3.29354  2.67741  2.69355  4.24690  2.90347  2.73739  3.18146  2.89801  2.37887  2.77519  2.98518  4.58477  3.61503
          0.02614  4.05309  4.77543  0.61958  0.77255  0.48576  0.95510
    718   2.98445  5.56045  1.60977  1.28941  4.84792  3.25307  3.79873  4.36941  2.81679  3.86801  4.72233  2.71642  3.87580  2.96511  3.41328  2.86507  3.27324  3.94043  6.01574  4.51095    908 - -
          2.68618  4.42225  2.77519  2.73123  3.46354  2.40513  3.72494  3.29354  2.67741  2.69355  4.24690  2.90347  2.73739  3.18146  2.89801  2.37887  2.77519  2.98518  4.58477  3.61503
          0.02614  4.05309  4.77543  0.61958  0.77255  0.48576  0.95510
    719   2.37145  4.39448  3.03174  2.79806  4.39611  1.89613  4.05973  3.86350  2.99114  3.49373  4.30908  2.79321  3.74551  3.27978  3.38055  1.50184  2.81708  3.32965  5.69020  4.40896    909 - -
          2.68618  4.42225  2.77519  2.73123  3.46354  2.40513  3.72494  3.29354  2.67741  2.69355  4.24690  2.90347  2.73739  3.18146  2.89801  2.37887  2.77519  2.98518  4.58477  3.61503
          0.02614  4.05309  4.77543  0.61958  0.77255  0.48576  0.95510
    720   2.85808  5.05625  3.21763  2.62868  4.46944  3.05295  3.62413  3.84765  1.65418  3.34388  4.17561  3.08644  3.94479  2.75678  1.67779  2.86115  2.92370  3.50339  5.45384  4.21150    910 - -
          2.68618  4.42225  2.77519  2.73123  3.46354  2.40513  3.72494  3.29354  2.67741  2.69355  4.24690  2.90347  2.73739  3.18146  2.89801  2.37887  2.77519  2.98518  4.58477  3.61503
          0.02614  4.05309  4.77543  0.61958  0.77255  0.48576  0.95510
    721   2.44852  4.50941  2.90169  2.66978  4.37888  2.78613  3.97292  3.85197  2.87508  3.46947  4.28996  2.35142  3.76922  3.17748  3.28400  1.35857  2.86279  3.35647  5.65912  4.34914    911 - -
          2.68618  4.42225  2.77519  2.73123  3.46354  2.40513  3.72494  3.29354  2.67741  2.69355  4.24690  2.90347  2.73739  3.18146  2.89801  2.37887  2.77519  2.98518  4.58477  3.61503
          0.02614  4.05309  4.77543  0.61958  0.77255  0.48576  0.95510
    722   2.90203  5.17066  3.17970  2.45072  4.57357  3.57421  3.38441  3.95838  1.50953  3.41369  4.23635  2.86183  3.95144  2.72326  1.81755  2.87937  3.09043  3.60332  5.49115  4.24392    912 - -
          2.68618  4.42225  2.77519  2.73123  3.46354  2.40513  3.72494  3.29354  2.67741  2.69355  4.24690  2.90347  2.73739  3.18146  2.89801  2.37887  2.77519  2.98518  4.58477  3.61503
          0.02614  4.05309  4.77543  0.61958  0.77255  0.48576  0.95510
    723   1.66554  4.34133  3.37921  2.87810  3.79634  3.29649  3.90734  3.07975  2.83178  2.82146  3.17088  3.24051  2.69513  3.16650  3.19939  2.62850  2.60953  2.78664  5.20235  3.95550    913 - -
          2.68618  4.42225  2.77519  2.73123  3.46354  2.40513  3.72494  3.29354  2.67741  2.69355  4.24690  2.90347  2.73739  3.18146  2.89801  2.37887  2.77519  2.98518  4.58477  3.61503
          0.02614  4.05309  4.77543  0.61958  0.77255  0.48576  0.95510
    724   2.91669  5.14460  3.09998  2.58995  4.45507  3.56039  2.60207  3.91158  1.38302  3.38803  4.22810  3.06181  3.96068  2.56729  2.33374  2.90038  3.11278  3.57142  5.45730  4.18367    914 - -
          2.68618  4.42225  2.77519  2.73123  3.46354  2.40513  3.72494  3.29354  2.67741  2.69355  4.24690  2.90347  2.73739  3.18146  2.89801  2.37887  2.77519  2.98518  4.58477  3.61503
          0.02614  4.05309  4.77543  0.61958  0.77255  0.48576  0.95510
    725   2.89461  3.40633  3.89750  3.40586  2.53147  3.79770  3.33108  2.99948  3.24229  2.61842  3.62764  3.61756  4.20207  3.53352  3.47904  3.11805  3.14724  2.80439  4.14676  1.32231    915 - -
          2.68618  4.42225  2.77519  2.73123  3.46354  2.40513  3.72494  3.29354  2.67741  2.69355  4.24690  2.90347  2.73739  3.18146  2.89801  2.37887  2.77519  2.98518  4.58477  3.61503
          0.02614  4.05309  4.77543  0.61958  0.77255  0.48576  0.95510
    726   2.05108  4.38385  3.26337  2.80133  3.97947  3.20931  3.89884  3.35028  2.78968  2.70929  3.88860  3.17132  2.62830  3.12522  3.17663  1.81498  2.77921  2.98973  5.33159  4.06571    916 - -
          2.68618  4.42225  2.77519  2.73123  3.46354  2.40513  3.72494  3.29354  2.67741  2.69355  4.24690  2.90347  2.73739  3.18146  2.89801  2.37887  2.77519  2.98518  4.58477  3.61503
          0.02614  4.05309  4.77543  0.61958  0.77255  0.48576  0.95510
    727   2.57270  3.67711  3.70115  3.12892  3.01335  3.60740  3.22609  2.62983  3.04846  2.05677  3.27148  3.45141  3.98281  3.32029  3.32888  2.74614  2.61351  2.42354  4.69790  2.64324    917 - -
          2.68618  4.42225  2.77519  2.73123  3.46354  2.40513  3.72494  3.29354  2.67741  2.69355  4.24690  2.90347  2.73739  3.18146  2.89801  2.37887  2.77519  2.98518  4.58477  3.61503
          0.02614  4.05309  4.77543  0.61958  0.77255  0.48576  0.95510
    728   2.72974  4.19300  4.17867  3.62243  2.61658  3.42212  4.21190  2.05130  3.51338  2.18009  3.25459  3.84713  4.22941  3.75057  3.71767  3.16494  2.97911  1.44198  4.87684  3.63860    918 - -
          2.68618  4.42225  2.77519  2.73123  3.46354  2.40513  3.72494  3.29354  2.67741  2.69355  4.24690  2.90347  2.73739  3.18146  2.89801  2.37887  2.77519  2.98518  4.58477  3.61503
          0.02614  4.05309  4.77543  0.61958  0.77255  0.48576  0.95510
    729   2.66036  4.80035  2.93576  2.53148  4.16193  3.36527  3.72868  3.59525  2.44680  3.17464  4.04349  3.01407  2.54691  1.77807  2.82275  2.70648  2.93994  3.10044  5.41395  4.08934    919 - -
          2.68618  4.42225  2.77520  2.73123  3.46354  2.40510  3.72495  3.29354  2.67741  2.69355  4.24690  2.90347  2.73740  3.18146  2.89801  2.37887  2.77520  2.98518  4.58477  3.61503
          0.04470  3.34451  4.77543  0.54482  0.86737  0.48576  0.95510
    730   2.11965  4.29788  3.31988  3.18396  4.46346  0.97634  4.35517  3.86272  3.36765  3.59620  4.47431  3.37115  3.78571  3.65389  3.65506  2.54341  2.87516  3.31684  5.77144  4.58414    921 - -
          2.68618  4.42225  2.77519  2.73123  3.46354  2.40513  3.72494  3.29354  2.67741  2.69355  4.24690  2.90347  2.73739  3.18146  2.89801  2.37887  2.77519  2.98518  4.58477  3.61503
          0.02614  4.05309  4.77543  0.61958  0.77255  0.48576  0.95510
    731   2.88488  5.42413  1.49091  1.76206  4.73971  2.91126  3.75025  4.24621  2.71773  3.74443  4.56715  2.72568  3.84601  2.90426  3.29422  2.47505  3.16455  3.81676  5.90955  4.42497    922 - -
          2.68618  4.42225  2.77519  2.73123  3.46354  2.40513  3.72494  3.29354  2.67741  2.69355  4.24690  2.90347  2.73739  3.18146  2.89801  2.37887  2.77519  2.98518  4.58477  3.61503
          0.04079  4.05309  3.78963  0.61958  0.77255  0.48576  0.95510
    732   1.78498  3.77059  3.40809  2.90440  3.84720  3.20763  3.92588  3.22252  2.86879  2.91955  3.77802  3.23367  3.33058  3.18695  3.23765  1.82646  2.74642  2.88105  5.23198  3.72912    923 - -
          2.68618  4.42225  2.77519  2.73123  3.46354  2.40513  3.72494  3.29354  2.67741  2.69355  4.24690  2.90347  2.73739  3.18146  2.89801  2.37887  2.77519  2.98518  4.58477  3.61503
          0.02652  4.03882  4.76116  0.61958  0.77255  0.47626  0.97048
    733   1.60614  4.24975  3.43617  3.03568  4.11162  3.08038  4.09008  3.43124  3.03032  3.16733  4.02380  3.28418  2.78680  3.34592  3.37487  2.48983  1.79582  3.01202  5.47712  4.24719    924 - -
          2.68618  4.42225  2.77519  2.73123  3.46354  2.40513  3.72494  3.29354  2.67741  2.69355  4.24690  2.90347  2.73739  3.18146  2.89801  2.37887  2.77519  2.98518  4.58477  3.61503
          0.02614  4.05309  4.77543  0.61958  0.77255  0.48576  0.95510
    734   2.30491  4.37057  3.23693  2.81107  3.71068  2.94239  3.93393  3.47557  2.83787  3.13948  3.97661  3.16606  2.85676  3.15748  3.23010  1.47538  2.77112  3.07306  5.40266  4.13077    925 - -
          2.68618  4.42225  2.77519  2.73123  3.46354  2.40513  3.72494  3.29354  2.67741  2.69355  4.24690  2.90347  2.73739  3.18146  2.89801  2.37887  2.77519  2.98518  4.58477  3.61503
          0.02614  4.05309  4.77543  0.61958  0.77255  0.48576  0.95510
    735   2.92684  5.10127  3.25303  2.67666  4.52651  3.58376  3.63671  3.90116  1.24092  3.38182  4.22825  3.12174  3.44428  2.77194  2.06213  2.92666  3.12544  3.56344  5.47076  4.24807    926 - -
          2.68618  4.42225  2.77519  2.73123  3.46354  2.40513  3.72494  3.29354  2.67741  2.69355  4.24690  2.90347  2.73739  3.18146  2.89801  2.37887  2.77519  2.98518  4.58477  3.61503
          0.02614  4.05309  4.77543  0.61958  0.77255  0.48576  0.95510
    736   2.76726  4.99476  2.82988  2.45424  4.23392  3.41864  3.25434  3.76004  2.34014  3.30039  4.13981  2.96269  3.19300  1.60314  2.70346  2.76913  3.01066  3.41470  5.42854  4.07583    927 - -
          2.68618  4.42225  2.77519  2.73123  3.46354  2.40513  3.72494  3.29354  2.67741  2.69355  4.24690  2.90347  2.73739  3.18146  2.89801  2.37887  2.77519  2.98518  4.58477  3.61503
          0.02614  4.05309  4.77543  0.61958  0.77255  0.48576  0.95510
    737   2.29094  4.28005  3.48052  2.96733  3.65113  3.35381  3.92501  2.92183  2.90358  2.68934  2.63699  3.30853  3.87349  3.22923  3.24509  2.39058  1.90381  2.65748  5.08831  3.85576    928 - -
          2.68618  4.42225  2.77519  2.73123  3.46354  2.40513  3.72494  3.29354  2.67741  2.69355  4.24690  2.90347  2.73739  3.18146  2.89801  2.37887  2.77519  2.98518  4.58477  3.61503
          0.02614  4.05309  4.77543  0.61958  0.77255  0.48576  0.95510
    738   2.65729  4.75855  3.12587  2.54798  4.00279  3.47629  3.63895  3.40187  2.26880  3.00932  3.84675  3.03459  2.90329  2.74546  1.99814  2.71258  2.67225  3.10171  4.27156  3.95696    929 - -
          2.68618  4.42225  2.77519  2.73123  3.46354  2.40513  3.72494  3.29354  2.67741  2.69355  4.24690  2.90347  2.73739  3.18146  2.89801  2.37887  2.77519  2.98518  4.58477  3.61503
          0.02614  4.05309  4.77543  0.61958  0.77255  0.48576  0.95510
    739   2.29491  2.98986  3.73263  3.30653  3.93608  3.08133  4.19715  3.25635  3.21033  2.90246  3.94212  3.43000  3.78027  3.52737  3.49087  1.20990  2.74442  2.87457  5.36927  4.13130    930 - -
          2.68618  4.42225  2.77519  2.73123  3.46354  2.40513  3.72494  3.29354  2.67741  2.69355  4.24690  2.90347  2.73739  3.18146  2.89801  2.37887  2.77519  2.98518  4.58477  3.61503
          0.02614  4.05309  4.77543  0.61958  0.77255  0.48576  0.95510
    740   0.94549  4.19090  3.61104  3.36459  4.22372  3.02987  4.37026  3.31172  3.36339  3.21783  4.17587  3.45486  3.78808  3.68159  3.62125  2.50743  2.58088  2.91351  5.66194  4.45824    931 - -
          2.68618  4.42225  2.77519  2.73123  3.46354  2.40513  3.72494  3.29354  2.67741  2.69355  4.24690  2.90347  2.73739  3.18146  2.89801  2.37887  2.77519  2.98518  4.58477  3.61503
          0.02614  4.05309  4.77543  0.61958  0.77255  0.48576  0.95510
    741   2.30412  3.78630  3.43983  3.02043  4.15801  1.55947  4.07006  3.57444  2.97737  3.24410  4.07447  3.26761  3.74105  3.31511  3.08287  1.91492  2.74022  3.11089  5.49509  4.25893    932 - -
          2.68618  4.42225  2.77519  2.73123  3.46354  2.40513  3.72494  3.29354  2.67741  2.69355  4.24690  2.90347  2.73739  3.18146  2.89801  2.37887  2.77519  2.98518  4.58477  3.61503
          0.02614  4.05309  4.77543  0.61958  0.77255  0.48576  0.95510
    742   2.50506  2.28727  3.53266  2.99155  3.48679  2.63661  3.87468  2.85891  2.74138  2.57607  3.46897  3.33333  3.89831  3.22250  3.21022  2.57254  2.78936  2.61169  4.32295  3.69988    933 - -
          2.68618  4.42225  2.77519  2.73123  3.46354  2.40513  3.72494  3.29354  2.67741  2.69355  4.24690  2.90347  2.73739  3.18146  2.89801  2.37887  2.77519  2.98518  4.58477  3.61503
          0.02614  4.05309  4.77543  0.61958  0.77255  0.48576  0.95510
    743   2.95788  5.19724  3.20454  2.33231  4.61974  3.59860  3.61282  3.98879  1.36730  3.43742  4.27313  3.09251  3.98079  2.73881  1.88364  2.93446  3.14105  3.64167  5.50419  4.27746    934 - -
          2.68618  4.42225  2.77519  2.73123  3.46354  2.40513  3.72494  3.29354  2.67741  2.69355  4.24690  2.90347  2.73739  3.18146  2.89801  2.37887  2.77519  2.98518  4.58477  3.61503
          0.02614  4.05309  4.77543  0.61958  0.77255  0.48576  0.95510
    744   3.08056  5.18274  3.44218  2.82067  4.63411  3.67623  3.65456  3.99399  1.08118  3.44191  4.32045  3.22450  4.06147  2.79358  1.91495  3.07806  3.25529  3.67617  5.48205  4.31112    935 - -
          2.68618  4.42225  2.77519  2.73123  3.46354  2.40513  3.72494  3.29354  2.67741  2.69355  4.24690  2.90347  2.73739  3.18146  2.89801  2.37887  2.77519  2.98518  4.58477  3.61503
          0.02614  4.05309  4.77543  0.61958  0.77255  0.48576  0.95510
    745   2.66772  4.72633  2.97700  2.65064  4.26681  1.49464  3.82493  3.71943  2.50375  3.30956  4.16761  3.09003  3.87623  2.85595  2.41834  2.74092  2.99167  3.34401  5.48256  4.20051    936 - -
          2.68618  4.42225  2.77519  2.73123  3.46354  2.40513  3.72494  3.29354  2.67741  2.69355  4.24690  2.90347  2.73739  3.18146  2.89801  2.37887  2.77519  2.98518  4.58477  3.61503
          0.02614  4.05309  4.77543  0.61958  0.77255  0.48576  0.95510
    746   3.09392  5.20487  3.49987  2.83274  4.67028  3.69761  3.63884  4.01661  1.16145  3.45011  4.32338  3.23100  4.06704  2.77334  1.72475  3.08682  3.25830  3.69753  5.48215  4.32050    937 - -
          2.68618  4.42225  2.77519  2.73123  3.46354  2.40513  3.72494  3.29354  2.67741  2.69355  4.24690  2.90347  2.73739  3.18146  2.89801  2.37887  2.77519  2.98518  4.58477  3.61503
          0.02614  4.05309  4.77543  0.61958  0.77255  0.48576  0.95510
    747   2.70473  4.75638  2.91676  2.61278  3.87303  3.35618  1.55499  3.63422  2.56801  3.22587  4.10562  3.06965  3.35614  3.02136  2.91533  2.61706  3.01062  3.29319  5.23664  3.81818    938 - -
          2.68618  4.42225  2.77519  2.73123  3.46354  2.40513  3.72494  3.29354  2.67741  2.69355  4.24690  2.90347  2.73739  3.18146  2.89801  2.37887  2.77519  2.98518  4.58477  3.61503
          0.02614  4.05309  4.77543  0.61958  0.77255  0.48576  0.95510
    748   3.07139  5.15899  3.38009  2.81376  4.59700  3.65152  3.67940  3.97449  1.03127  3.43878  4.32680  3.22266  4.05835  2.82488  2.05989  3.07466  3.25970  3.65833  5.48515  4.30461    939 - -
          2.68618  4.42225  2.77519  2.73123  3.46354  2.40513  3.72494  3.29354  2.67741  2.69355  4.24690  2.90347  2.73739  3.18146  2.89801  2.37887  2.77519  2.98518  4.58477  3.61503
          0.02614  4.05309  4.77543  0.61958  0.77255  0.48576  0.95510
    749   2.94617  4.94756  3.49748  2.83454  4.04397  3.66077  3.65717  3.62805  2.06445  3.14236  4.04799  3.23743  4.03201  2.69020  1.26284  2.99594  3.13710  3.35637  4.37461  3.93089    940 - -
          2.68618  4.42225  2.77519  2.73123  3.46354  2.40513  3.72494  3.29354  2.67741  2.69355  4.24690  2.90347  2.73739  3.18146  2.89801  2.37887  2.77519  2.98518  4.58477  3.61503
          0.02614  4.05309  4.77543  0.61958  0.77255  0.48576  0.95510
    750   2.84606  4.93015  3.23270  2.66868  4.16992  3.57567  3.65859  3.55068  1.47582  2.41172  3.99779  3.12370  3.96366  2.56649  2.42265  2.88461  3.05109  3.27463  5.33025  4.07229    941 - -
          2.68618  4.42225  2.77519  2.73123  3.46354  2.40513  3.72494  3.29354  2.67741  2.69355  4.24690  2.90347  2.73739  3.18146  2.89801  2.37887  2.77519  2.98518  4.58477  3.61503
          0.02614  4.05309  4.77543  0.61958  0.77255  0.48576  0.95510
    751   3.07023  5.15431  3.36807  2.81331  4.58987  3.64639  3.68560  3.97133  1.02251  3.43905  4.32950  3.22313  4.05811  2.83259  2.08573  3.07476  3.26161  3.65552  5.48624  4.30384    942 - -
          2.68618  4.42225  2.77519  2.73123  3.46354  2.40513  3.72494  3.29354  2.67741  2.69355  4.24690  2.90347  2.73739  3.18146  2.89801  2.37887  2.77519  2.98518  4.58477  3.61503
          0.02614  4.05309  4.77543  0.61958  0.77255  0.48576  0.95510
    752   2.95136  4.45646  4.21695  3.67301  3.21577  4.02552  4.38706  2.30731  3.50667  1.07958  2.94436  3.96989  3.81170  3.79145  3.73309  3.35186  3.20296  2.17404  5.05663  3.88945    943 - -
          2.68618  4.42225  2.77519  2.73123  3.46354  2.40513  3.72494  3.29354  2.67741  2.69355  4.24690  2.90347  2.73739  3.18146  2.89801  2.37887  2.77519  2.98518  4.58477  3.61503
          0.02614  4.05309  4.77543  0.61958  0.77255  0.48576  0.95510
    753   2.69912  4.52732  3.44959  3.09573  3.74497  3.42130  4.09677  3.09706  2.98891  2.22624  3.84167  3.43804  1.34285  3.40768  3.28652  2.87936  3.05806  2.88815  5.24897  3.94942    944 - -
          2.68618  4.42225  2.77519  2.73123  3.46354  2.40513  3.72494  3.29354  2.67741  2.69355  4.24690  2.90347  2.73739  3.18146  2.89801  2.37887  2.77519  2.98518  4.58477  3.61503
          0.02614  4.05309  4.77543  0.61958  0.77255  0.48576  0.95510
    754   2.10814  4.39173  3.39109  2.45560  3.58224  3.56570  3.84658  2.49796  2.79821  2.46089  3.50695  3.27455  3.95928  3.12603  3.17590  2.81828  2.77128  2.14817  5.03685  3.78667    945 - -
          2.68618  4.42225  2.77519  2.73123  3.46354  2.40513  3.72494  3.29354  2.67741  2.69355  4.24690  2.90347  2.73739  3.18146  2.89801  2.37887  2.77519  2.98518  4.58477  3.61503
          0.02614  4.05309  4.77543  0.61958  0.77255  0.48576  0.95510
    755   2.55931  4.44067  3.27945  2.74510  3.60794  3.43692  3.76560  3.05933  2.67684  2.50441  3.61945  3.17408  2.41223  3.03233  3.05485  2.14109  2.82416  2.79739  4.30865  3.72006    946 - -
          2.68618  4.42225  2.77519  2.73123  3.46354  2.40513  3.72494  3.29354  2.67741  2.69355  4.24690  2.90347  2.73739  3.18146  2.89801  2.37887  2.77519  2.98518  4.58477  3.61503
          0.02614  4.05309  4.77543  0.61958  0.77255  0.48576  0.95510
    756   2.43487  4.38071  3.29930  2.83067  3.92211  3.23415  3.90532  3.27565  2.79583  2.77813  3.85505  3.19578  2.78382  3.14194  3.17171  1.59472  2.79170  2.69645  5.29583  4.02450    947 - -
          2.68618  4.42225  2.77519  2.73123  3.46354  2.40513  3.72494  3.29354  2.67741  2.69355  4.24690  2.90347  2.73739  3.18146  2.89801  2.37887  2.77519  2.98518  4.58477  3.61503
          0.02614  4.05309  4.77543  0.61958  0.77255  0.48576  0.95510
    757   2.48711  3.86430  2.10816  2.39442  4.12991  3.05371  2.81647  3.56365  2.45817  3.15495  3.96395  2.91584  3.79767  2.79571  2.92755  2.61955  2.84804  3.21545  5.37852  4.02744    948 - -
          2.68618  4.42225  2.77519  2.73123  3.46354  2.40513  3.72494  3.29354  2.67741  2.69355  4.24690  2.90347  2.73739  3.18146  2.89801  2.37887  2.77519  2.98518  4.58477  3.61503
          0.02614  4.05309  4.77543  0.61958  0.77255  0.48576  0.95510
    758   2.43788  4.51264  2.96929  2.64998  4.31452  2.78217  3.90821  3.75322  2.78298  3.36955  4.18236  2.27290  3.76188  3.09695  3.20441  1.59875  2.52123  3.28865  5.58659  4.28377    949 - -
          2.68618  4.42225  2.77519  2.73123  3.46354  2.40513  3.72494  3.29354  2.67741  2.69355  4.24690  2.90347  2.73739  3.18146  2.89801  2.37887  2.77519  2.98518  4.58477  3.61503
          0.02614  4.05309  4.77543  0.61958  0.77255  0.48576  0.95510
    759   2.65959  4.80515  2.92802  2.52341  4.23425  3.35922  3.71548  3.65842  2.28124  3.24169  4.07226  2.78896  3.85020  2.87914  2.55758  1.59088  2.93724  3.30026  5.43767  4.13096    950 - -
          2.68618  4.42225  2.77519  2.73123  3.46354  2.40513  3.72494  3.29354  2.67741  2.69355  4.24690  2.90347  2.73739  3.18146  2.89801  2.37887  2.77519  2.98518  4.58477  3.61503
          0.02614  4.05309  4.77543  0.61958  0.77255  0.48576  0.95510
    760   2.57974  4.77070  2.47662  2.43284  4.32868  2.20882  3.77733  3.77713  2.64094  3.36288  4.17538  2.92991  3.79361  2.94217  2.95431  1.80153  2.90285  3.36317  5.57159  4.21929    951 - -
          2.68618  4.42225  2.77519  2.73123  3.46354  2.40513  3.72494  3.29354  2.67741  2.69355  4.24690  2.90347  2.73739  3.18146  2.89801  2.37887  2.77519  2.98518  4.58477  3.61503
          0.04573  4.05309  3.59987  0.61958  0.77255  0.48576  0.95510
    761   1.99377  4.21704  3.38596  3.06732  4.29105  2.98721  4.16295  3.67688  3.11125  3.37265  4.20134  3.27370  3.36242  3.41561  3.44446  1.21796  2.54522  3.15968  5.62596  4.40159    952 - -
          2.68618  4.42225  2.77519  2.73123  3.46354  2.40513  3.72494  3.29354  2.67741  2.69355  4.24690  2.90347  2.73739  3.18146  2.89801  2.37887  2.77519  2.98518  4.58477  3.61503
          0.02665  4.03401  4.75636  0.61958  0.77255  0.47318  0.97556
    762   2.58513  4.38160  2.83055  2.32809  4.05625  3.28850  3.60708  3.47664  2.29574  3.07071  3.87889  2.57711  3.79735  2.67188  2.67929  2.47647  2.81610  3.14651  3.40402  3.96576    953 - -
          2.68618  4.42225  2.77519  2.73123  3.46354  2.40513  3.72494  3.29354  2.67741  2.69355  4.24690  2.90347  2.73739  3.18146  2.89801  2.37887  2.77519  2.98518  4.58477  3.61503
          0.02614  4.05309  4.77543  0.61958  0.77255  0.48576  0.95510
    763   2.12908  4.92631  2.44216  1.95746  4.20282  3.36791  3.62168  3.63640  2.42102  3.20984  4.00981  2.87896  3.79647  2.75910  2.89982  2.62509  2.76390  3.28128  4.78278  4.05570    954 - -
          2.68618  4.42225  2.77519  2.73123  3.46354  2.40513  3.72494  3.29354  2.67741  2.69355  4.24690  2.90347  2.73739  3.18146  2.89801  2.37887  2.77519  2.98518  4.58477  3.61503
          0.02614  4.05309  4.77543  0.61958  0.77255  0.48576  0.95510
    764   2.65142  4.96509  2.59968  2.32485  4.30209  2.57195  3.12145  3.75251  2.48084  3.31186  4.11258  2.12654  3.80240  2.80250  2.96445  2.51078  2.70091  3.37584  5.51112  4.13407    955 - -
          2.68618  4.42225  2.77519  2.73123  3.46354  2.40513  3.72494  3.29354  2.67741  2.69355  4.24690  2.90347  2.73739  3.18146  2.89801  2.37887  2.77519  2.98518  4.58477  3.61503
          0.02614  4.05309  4.77543  0.61958  0.77255  0.48576  0.95510
    765   2.65344  4.26798  3.73947  3.19093  2.43964  3.65596  3.93050  2.38875  3.11157  2.19626  3.32942  3.51500  4.05455  3.39319  3.40303  1.99933  2.90380  2.42049  4.74252  3.41395    956 - -
          2.68618  4.42225  2.77519  2.73123  3.46354  2.40513  3.72494  3.29354  2.67741  2.69355  4.24690  2.90347  2.73739  3.18146  2.89801  2.37887  2.77519  2.98518  4.58477  3.61503
          0.16080  4.05309  2.03129  0.61958  0.77255  0.48576  0.95510
    766   2.34321  2.55784  3.39666  2.90178  3.77349  2.47482  3.89439  3.15538  2.83444  2.84760  3.70997  3.21460  3.12982  3.17017  2.90135  2.36255  2.70722  2.81997  5.16276  3.92817    957 - -
          2.68618  4.42225  2.77519  2.73123  3.46354  2.40513  3.72494  3.29354  2.67741  2.69355  4.24690  2.90347  2.73739  3.18146  2.89801  2.37887  2.77519  2.98518  4.58477  3.61503
          0.06895  3.92214  3.06124  0.61958  0.77255  0.61174  0.78177
    767   2.46314  4.48550  2.90075  2.59969  4.01057  3.15158  3.49202  3.52473  2.65457  3.15541  4.01153  3.01854  1.98641  3.02964  3.02869  2.17128  2.82325  3.13910  5.33946  4.01272    958 - -
          2.68618  4.42225  2.77519  2.73123  3.46354  2.40513  3.72494  3.29354  2.67741  2.69355  4.24690  2.90347  2.73739  3.18146  2.89801  2.37887  2.77519  2.98518  4.58477  3.61503
          0.03103  3.88422  4.60656  0.61958  0.77255  0.64274  0.74623
    768   2.74808  4.75885  3.20717  2.65109  3.71519  3.51162  2.29714  3.39087  2.21031  2.66306  3.86083  3.09510  3.90661  2.82506  2.16392  2.81202  2.96534  3.11951  5.03678  3.66541    959 - -
          2.68621  4.42205  2.77523  2.73127  3.46336  2.40516  3.72498  3.29345  2.67744  2.69347  4.24693  2.90350  2.73737  3.18150  2.89804  2.37890  2.77515  2.98510  4.58480  3.61506
          0.35180  1.24969  4.60656  0.22998  1.58255  0.64274  0.74623
    769   2.60629  4.77229  2.71231  2.44367  4.18632  2.75786  3.64805  3.60031  2.34710  3.18664  4.01550  2.93283  3.79000  2.80713  1.92092  2.64259  2.76342  3.24424  5.38601  4.07410    961 - -
          2.68618  4.42225  2.77519  2.73123  3.46354  2.40513  3.72494  3.29354  2.67741  2.69355  4.24690  2.90347  2.73739  3.18146  2.89801  2.37887  2.77519  2.98518  4.58477  3.61503
          0.05932  3.88422  3.29588  0.61958  0.77255  0.64274  0.74623
    770   2.66536  4.79239  2.61540  2.29548  4.25641  1.83660  3.72331  3.66805  2.23323  3.27768  4.13848  2.89359  3.79650  2.90985  2.86319  2.69913  2.96951  3.31008  5.47602  4.16449    962 - -
          2.68618  4.42225  2.77519  2.73123  3.46354  2.40513  3.72494  3.29354  2.67741  2.69355  4.24690  2.90347  2.73739  3.18146  2.89801  2.37887  2.77519  2.98518  4.58477  3.61503
          0.03190  3.85680  4.57914  0.61958  0.77255  0.46649  0.98672
    771   2.23352  4.44103  3.17568  2.51702  3.68146  3.26022  3.75037  3.02506  2.65600  2.11720  3.60671  3.12422  3.34895  2.99744  3.04754  2.69365  2.66568  2.76343  5.07076  3.80712    963 - -
          2.68618  4.42225  2.77519  2.73123  3.46354  2.40513  3.72494  3.29354  2.67741  2.69355  4.24690  2.90347  2.73739  3.18146  2.89801  2.37887  2.77519  2.98518  4.58477  3.61503
          0.02770  3.99599  4.71834  0.61958  0.77255  0.54470  0.86754
    772   2.57738  4.51839  3.16801  2.62441  3.69532  3.45061  3.03793  3.10030  2.54297  2.42049  3.63401  3.08958  2.69566  2.92071  2.86637  2.60740  2.81659  2.68033  5.06411  3.77751    964 - -
          2.68618  4.42225  2.77519  2.73123  3.46354  2.40513  3.72494  3.29354  2.67741  2.69355  4.24690  2.90347  2.73739  3.18146  2.89801  2.37887  2.77519  2.98518  4.58477  3.61503
          0.02770  3.99599  4.71834  0.61958  0.77255  0.54470  0.86754
    773   2.61511  4.70170  2.96472  2.41003  3.93637  3.17205  3.65703  3.33304  2.44652  2.39034  3.80825  2.98617  2.92715  2.38335  2.85751  2.67702  2.85361  3.03740  5.23333  3.92809    965 - -
          2.68618  4.42225  2.77519  2.73123  3.46354  2.40513  3.72494  3.29354  2.67741  2.69355  4.24690  2.90347  2.73739  3.18146  2.89801  2.37887  2.77519  2.98518  4.58477  3.61503
          0.02770  3.99599  4.71834  0.61958  0.77255  0.54470  0.86754
    774   2.66314  5.02346  2.25350  2.26910  4.38905  2.34343  3.65631  3.84971  2.49150  3.39134  4.18819  2.35294  3.78589  2.79570  2.79443  2.53514  2.84485  3.45280  5.57710  4.18160    966 - -
          2.68618  4.42225  2.77519  2.73123  3.46354  2.40513  3.72494  3.29354  2.67741  2.69355  4.24690  2.90347  2.73739  3.18146  2.89801  2.37887  2.77519  2.98518  4.58477  3.61503
          0.02770  3.99599  4.71834  0.61958  0.77255  0.50488  0.92528
    775   2.27409  4.66327  3.07892  2.47387  3.92087  3.24943  3.52439  3.31164  2.42711  2.94535  3.78534  3.02034  3.83205  2.83706  2.19211  2.66587  2.69874  2.71199  5.21300  3.91821    967 - -
          2.68618  4.42225  2.77519  2.73123  3.46354  2.40513  3.72494  3.29354  2.67741  2.69355  4.24690  2.90347  2.73739  3.18146  2.89801  2.37887  2.77519  2.98518  4.58477  3.61503
          0.02704  4.01989  4.74224  0.61958  0.77255  0.52085  0.90143
    776   2.67024  4.83711  2.81486  2.48074  4.25859  3.32157  3.73031  3.71805  2.45362  3.29041  4.13642  2.97028  2.40285  1.82303  2.83110  2.62476  2.96063  3.35179  5.47682  4.14430    968 - -
          2.68618  4.42225  2.77519  2.73123  3.46354  2.40513  3.72494  3.29354  2.67741  2.69355  4.24690  2.90347  2.73739  3.18146  2.89801  2.37887  2.77519  2.98518  4.58477  3.61503
          0.02704  4.01989  4.74224  0.61958  0.77255  0.52085  0.90143
    777   2.73469  4.70460  3.00069  2.74882  3.93359  3.32928  3.15692  3.69069  2.74977  3.27714  4.19681  3.17818  1.27984  3.18500  3.08079  2.82528  3.07825  3.34485  5.28388  3.91522    969 - -
          2.68618  4.42225  2.77519  2.73123  3.46354  2.40513  3.72494  3.29354  2.67741  2.69355  4.24690  2.90347  2.73739  3.18146  2.89801  2.37887  2.77519  2.98518  4.58477  3.61503
          0.02704  4.01989  4.74224  0.61958  0.77255  0.52085  0.90143
    778   2.54763  3.18474  3.69677  3.13452  3.14497  3.59477  3.60484  2.71534  2.95839  2.42217  3.34744  3.44505  3.99115  3.06608  3.22271  2.88161  2.84613  2.50585  2.26664  3.32163    970 - -
          2.68618  4.42225  2.77519  2.73123  3.46354  2.40513  3.72494  3.29354  2.67741  2.69355  4.24690  2.90347  2.73739  3.18146  2.89801  2.37887  2.77519  2.98518  4.58477  3.61503
          0.02704  4.01989  4.74224  0.61958  0.77255  0.52085  0.90143
    779   2.49845  3.03577  3.54398  2.97629  3.34339  3.22173  3.82742  2.70483  2.91264  2.29487  3.32766  3.34368  2.95159  3.20540  3.23412  2.61720  2.78170  2.48595  4.32758  3.32010    971 - -
          2.68618  4.42225  2.77519  2.73123  3.46354  2.40513  3.72494  3.29354  2.67741  2.69355  4.24690  2.90347  2.73739  3.18146  2.89801  2.37887  2.77519  2.98518  4.58477  3.61503
          0.02704  4.01989  4.74224  0.61958  0.77255  0.52085  0.90143
    780   2.35308  4.41348  3.28372  3.09805  4.25025  3.13578  4.24035  3.62834  3.16584  3.33321  4.30896  3.36740  1.05396  3.53389  3.45510  2.67375  2.97095  3.22387  5.59001  4.37437    972 - -
          2.68618  4.42225  2.77519  2.73123  3.46354  2.40513  3.72494  3.29354  2.67741  2.69355  4.24690  2.90347  2.73739  3.18146  2.89801  2.37887  2.77519  2.98518  4.58477  3.61503
          0.02704  4.01989  4.74224  0.61958  0.77255  0.52085  0.90143
    781   1.64717  4.23798  3.34450  2.99354  4.23784  3.00735  4.09843  3.64019  3.03744  3.31903  4.14553  3.23718  2.82484  3.34097  3.39033  1.57222  2.72534  3.14275  5.57022  4.33355    973 - -
          2.68618  4.42225  2.77519  2.73123  3.46354  2.40513  3.72494  3.29354  2.67741  2.69355  4.24690  2.90347  2.73739  3.18146  2.89801  2.37887  2.77519  2.98518  4.58477  3.61503
          0.02704  4.01989  4.74224  0.61958  0.77255  0.52085  0.90143
    782   2.25152  4.72618  2.37874  2.44251  3.97717  3.39568  3.63071  3.18825  2.44293  2.89260  3.82472  2.95401  3.62627  2.79145  2.76335  2.54401  2.80921  2.89259  5.26073  3.93500    974 - -
          2.68618  4.42225  2.77519  2.73123  3.46354  2.40513  3.72494  3.29354  2.67741  2.69355  4.24690  2.90347  2.73739  3.18146  2.89801  2.37887  2.77519  2.98518  4.58477  3.61503
          0.02704  4.01989  4.74224  0.61958  0.77255  0.52085  0.90143
    783   2.04903  4.30139  3.25828  2.90165  3.56562  3.45375  3.87181  2.75713  2.86575  2.37091  3.51125  3.28810  3.90809  3.17837  3.22411  2.56156  2.71826  2.05433  5.01384  3.77395    975 - -
          2.68618  4.42225  2.77519  2.73123  3.46354  2.40513  3.72494  3.29354  2.67741  2.69355  4.24690  2.90347  2.73739  3.18146  2.89801  2.37887  2.77519  2.98518  4.58477  3.61503
          0.04624  4.01989  3.60334  0.61958  0.77255  0.52085  0.90143
    784   2.06349  3.74860  3.43834  2.89604  3.38563  3.34925  3.85626  2.93150  2.85115  2.52218  3.54261  3.25686  3.59691  3.15895  3.20965  2.08421  2.53441  2.66285  5.01760  3.78074    976 - -
          2.68618  4.42225  2.77519  2.73123  3.46354  2.40513  3.72494  3.29354  2.67741  2.69355  4.24690  2.90347  2.73739  3.18146  2.89801  2.37887  2.77519  2.98518  4.58477  3.61503
          0.02755  4.00121  4.72355  0.61958  0.77255  0.50825  0.92017
    785   2.33524  2.99618  3.53274  3.04856  3.83965  3.15138  4.01126  3.19897  2.98671  2.77340  3.79203  3.30483  2.95166  3.30371  3.31962  1.56318  2.72962  2.84780  5.24463  4.01235    977 - -
          2.68618  4.42225  2.77519  2.73123  3.46354  2.40513  3.72494  3.29354  2.67741  2.69355  4.24690  2.90347  2.73739  3.18146  2.89801  2.37887  2.77519  2.98518  4.58477  3.61503
          0.02704  4.01989  4.74224  0.61958  0.77255  0.52085  0.90143
    786   2.42291  4.41936  3.29135  2.99216  3.94848  3.22416  4.07303  3.26040  2.94277  2.74137  3.98897  3.30725  1.36310  3.34896  3.25024  2.68016  2.92119  2.96027  5.39201  4.10010    978 - -
          2.68618  4.42225  2.77519  2.73123  3.46354  2.40513  3.72494  3.29354  2.67741  2.69355  4.24690  2.90347  2.73739  3.18146  2.89801  2.37887  2.77519  2.98518  4.58477  3.61503
          0.02704  4.01989  4.74224  0.61958  0.77255  0.52085  0.90143
    787   2.57494  4.20428  3.08882  2.55777  3.84747  3.40799  2.36010  3.27730  2.48823  2.82810  3.76300  3.03657  3.62882  2.76439  2.89494  2.25986  2.82508  2.98096  5.17322  3.86541    979 - -
          2.68618  4.42225  2.77519  2.73123  3.46354  2.40513  3.72494  3.29354  2.67741  2.69355  4.24690  2.90347  2.73739  3.18146  2.89801  2.37887  2.77519  2.98518  4.58477  3.61503
          0.16670  4.01989  1.99810  0.61958  0.77255  0.52085  0.90143
    788   1.78012  4.23755  3.26851  2.82957  3.95137  2.90273  3.90506  3.32485  2.82494  2.89177  3.86150  3.14757  3.04854  3.14708  3.19503  2.26996  2.29503  2.93376  5.30723  4.06067    980 - -
          2.68618  4.42225  2.77519  2.73123  3.46354  2.40513  3.72494  3.29354  2.67741  2.69355  4.24690  2.90347  2.73739  3.18146  2.89801  2.37887  2.77519  2.98518  4.58477  3.61503
          0.03103  3.88422  4.60656  0.61958  0.77255  0.64274  0.74623
    789   2.39167  3.58260  3.21992  2.56236  3.67521  3.21230  3.73985  3.04579  2.65433  2.59225  3.59900  3.10942  3.32647  2.98597  3.04831  2.22535  2.57993  2.76268  5.05908  3.79835    981 - -
          2.68618  4.42225  2.77519  2.73123  3.46354  2.40513  3.72494  3.29354  2.67741  2.69355  4.24690  2.90347  2.73739  3.18146  2.89801  2.37887  2.77519  2.98518  4.58477  3.61503
          0.04770  3.88422  3.64907  0.61958  0.77255  0.64274  0.74623
    790   2.22445  4.18820  3.09137  2.90423  4.27092  1.57585  4.09951  3.74072  3.07384  3.41764  4.25616  3.14879  3.63961  3.36621  3.40274  1.82870  2.70741  3.18987  5.59366  4.34740    982 - -
          2.68618  4.42225  2.77519  2.73123  3.46354  2.40513  3.72494  3.29354  2.67741  2.69355  4.24690  2.90347  2.73739  3.18146  2.89801  2.37887  2.77519  2.98518  4.58477  3.61503
          0.03154  3.86806  4.59041  0.61958  0.77255  0.63153  0.75881
    791   2.69080  4.40755  3.54877  3.12682  3.40659  3.52664  4.03747  2.66243  2.98883  1.46887  3.41909  3.47208  2.67127  3.38084  3.27330  2.92828  2.99760  2.54182  5.02817  3.75782    983 - -
          2.68618  4.42225  2.77519  2.73123  3.46354  2.40513  3.72494  3.29354  2.67741  2.69355  4.24690  2.90347  2.73739  3.18146  2.89801  2.37887  2.77519  2.98518  4.58477  3.61503
          0.03103  3.88422  4.60656  0.61958  0.77255  0.64274  0.74623
    792   2.08059  4.23800  3.33915  2.88322  3.81692  3.15778  3.91129  3.07600  2.83679  2.53863  3.74581  3.20290  3.75306  3.17664  3.18622  2.02719  2.20100  2.75458  5.21686  3.97352    984 - -
          2.68618  4.42225  2.77519  2.73123  3.46354  2.40513  3.72494  3.29354  2.67741  2.69355  4.24690  2.90347  2.73739  3.18146  2.89801  2.37887  2.77519  2.98518  4.58477  3.61503
          0.03103  3.88422  4.60656  0.61958  0.77255  0.64274  0.74623
    793   3.01115  4.51995  3.94877  3.48326  1.48441  3.90785  2.93852  2.90254  3.33972  2.16018  3.51898  3.66200  4.26858  3.58391  3.56019  3.22640  3.24570  2.78463  3.95569  2.30721    985 - -
          2.68618  4.42225  2.77519  2.73123  3.46354  2.40513  3.72494  3.29354  2.67741  2.69355  4.24690  2.90347  2.73739  3.18146  2.89801  2.37887  2.77519  2.98518  4.58477  3.61503
          0.03103  3.88422  4.60656  0.61958  0.77255  0.64274  0.74623
    794   2.76662  4.52221  3.37503  3.21562  4.21010  3.20905  4.29225  3.75836  3.27389  3.38399  4.43422  3.52122  0.80608  3.66231  3.51824  2.93444  3.20907  3.40241  5.39360  4.33086    986 - -
          2.68618  4.42225  2.77519  2.73123  3.46354  2.40513  3.72494  3.29354  2.67741  2.69355  4.24690  2.90347  2.73739  3.18146  2.89801  2.37887  2.77519  2.98518  4.58477  3.61503
          0.03103  3.88422  4.60656  0.61958  0.77255  0.64274  0.74623
    795   1.93692  4.27324  3.20050  2.79805  3.99200  3.07523  3.90304  3.35675  2.80221  2.89388  3.90858  3.12948  2.42955  3.13836  3.17025  2.05986  2.70884  2.96415  5.34301  4.08437    987 - -
          2.68618  4.42225  2.77519  2.73123  3.46354  2.40513  3.72494  3.29354  2.67741  2.69355  4.24690  2.90347  2.73739  3.18146  2.89801  2.37887  2.77519  2.98518  4.58477  3.61503
          0.03103  3.88422  4.60656  0.61958  0.77255  0.58631  0.81277
    796   1.56984  4.21502  3.43129  2.99583  3.82268  3.16222  3.99348  3.00087  2.93724  2.51542  3.75886  3.27625  3.78025  3.27816  3.26454  2.37391  2.47011  2.69170  5.24876  4.01352    988 - -
          2.68618  4.42225  2.77519  2.73123  3.46354  2.40513  3.72494  3.29354  2.67741  2.69355  4.24690  2.90347  2.73739  3.18146  2.89801  2.37887  2.77519  2.98518  4.58477  3.61503
          0.02985  3.92214  4.64449  0.61958  0.77255  0.61174  0.78177
    797   2.09694  4.28187  3.93120  3.38719  3.41330  3.78137  4.21262  2.15762  3.28887  1.96255  3.08383  3.70668  4.18553  3.58982  3.57564  3.09448  2.98756  1.70287  5.08153  3.87463    989 - -
          2.68618  4.42225  2.77519  2.73123  3.46354  2.40513  3.72494  3.29354  2.67741  2.69355  4.24690  2.90347  2.73739  3.18146  2.89801  2.37887  2.77519  2.98518  4.58477  3.61503
          0.02985  3.92214  4.64449  0.61958  0.77255  0.61174  0.78177
    798   2.58531  4.22695  3.73642  3.21952  3.38024  3.05766  4.03817  2.46583  3.10452  2.26215  2.09219  3.52111  4.01454  3.42421  3.38380  2.88346  2.87366  2.01848  4.95775  3.73837    990 - -
          2.68618  4.42225  2.77519  2.73123  3.46354  2.40513  3.72494  3.29354  2.67741  2.69355  4.24690  2.90347  2.73739  3.18146  2.89801  2.37887  2.77519  2.98518  4.58477  3.61503
          0.02985  3.92214  4.64449  0.61958  0.77255  0.61174  0.78177
    799   2.68291  4.31964  4.33013  3.80254  3.48680  4.07088  4.57522  1.77910  3.68751  2.10326  3.12107  4.07402  4.44386  3.98043  3.93523  3.41684  3.15400  1.20162  5.29511  4.09256    991 - -
          2.68618  4.42225  2.77519  2.73123  3.46354  2.40513  3.72494  3.29354  2.67741  2.69355  4.24690  2.90347  2.73739  3.18146  2.89801  2.37887  2.77519  2.98518  4.58477  3.61503
          0.02985  3.92214  4.64449  0.61958  0.77255  0.61174  0.78177
    800   2.81753  4.56677  3.43004  3.27613  4.26729  3.25146  4.34962  3.82531  3.33764  3.44684  4.49872  3.57790  0.74026  3.72492  3.57767  2.98654  3.26297  3.46505  5.44038  4.38859    992 - -
          2.68618  4.42225  2.77519  2.73123  3.46354  2.40513  3.72494  3.29354  2.67741  2.69355  4.24690  2.90347  2.73739  3.18146  2.89801  2.37887  2.77519  2.98518  4.58477  3.61503
          0.02985  3.92214  4.64449  0.61958  0.77255  0.61174  0.78177
    801   2.38144  4.29541  3.28028  2.85842  3.84582  2.98824  3.90722  3.20737  2.80630  2.92795  3.12138  3.19000  3.76620  3.16879  3.15121  1.53659  2.75632  2.87143  5.23998  3.96771    993 - -
          2.68618  4.42225  2.77519  2.73123  3.46354  2.40513  3.72494  3.29354  2.67741  2.69355  4.24690  2.90347  2.73739  3.18146  2.89801  2.37887  2.77519  2.98518  4.58477  3.61503
          0.02985  3.92214  4.64449  0.61958  0.77255  0.61174  0.78177
    802   2.67471  4.78559  2.92025  2.51436  4.03993  3.37380  3.67745  3.49322  2.36380  2.88207  3.96307  2.99562  3.13447  1.78349  2.71381  2.72113  2.93695  3.19164  5.31274  3.98823    994 - -
          2.68618  4.42225  2.77519  2.73123  3.46354  2.40513  3.72494  3.29354  2.67741  2.69355  4.24690  2.90347  2.73739  3.18146  2.89801  2.37887  2.77519  2.98518  4.58477  3.61503
          0.02985  3.92214  4.64449  0.61958  0.77255  0.41435  1.08108
    803   0.97669  4.18376  3.61706  3.35432  4.21980  3.02670  4.35555  3.31294  3.34770  3.21742  4.16263  3.44690  3.78153  3.66349  3.61028  2.49836  2.47623  2.91099  5.65201  4.45084    995 - -
          2.68618  4.42225  2.77519  2.73123  3.46354  2.40513  3.72494  3.29354  2.67741  2.69355  4.24690  2.90347  2.73739  3.18146  2.89801  2.37887  2.77519  2.98518  4.58477  3.61503
          0.02614  4.05309  4.77543  0.61958  0.77255  0.48576  0.95510
    804   3.00861  4.73204  3.63590  3.50360  4.47744  3.40950  4.56328  4.07302  3.57709  3.67874  4.73862  3.79046  0.55117  3.96030  3.79917  3.18252  3.46506  3.69715  5.61090  4.60168    996 - -
          2.68618  4.42225  2.77519  2.73123  3.46354  2.40513  3.72494  3.29354  2.67741  2.69355  4.24690  2.90347  2.73739  3.18146  2.89801  2.37887  2.77519  2.98518  4.58477  3.61503
          0.02614  4.05309  4.77543  0.61958  0.77255  0.48576  0.95510
    805   2.60320  4.44910  3.27262  2.87715  3.32023  3.15310  3.81433  3.18966  2.87202  2.85528  3.76608  3.25240  3.92250  3.20868  3.21849  2.01637  2.91532  2.91007  4.82381  1.88405    997 - -
          2.68618  4.42225  2.77519  2.73123  3.46354  2.40513  3.72494  3.29354  2.67741  2.69355  4.24690  2.90347  2.73739  3.18146  2.89801  2.37887  2.77519  2.98518  4.58477  3.61503
          0.02614  4.05309  4.77543  0.61958  0.77255  0.48576  0.95510
    806   2.86069  4.35991  4.13119  3.56296  2.97675  3.95524  4.24763  2.36607  3.45736  1.22992  2.83167  3.86249  3.46452  3.69274  3.69068  3.24895  3.09424  2.23169  4.92052  3.74471    998 - -
          2.68618  4.42225  2.77519  2.73123  3.46354  2.40513  3.72494  3.29354  2.67741  2.69355  4.24690  2.90347  2.73739  3.18146  2.89801  2.37887  2.77519  2.98518  4.58477  3.61503
          0.02614  4.05309  4.77543  0.61958  0.77255  0.48576  0.95510
    807   2.90683  4.30684  4.43165  3.86605  2.99199  4.11200  4.46412  1.94105  3.75837  1.53177  3.15992  4.10084  4.42641  3.96788  3.94546  3.42589  2.77527  1.57584  5.05091  3.88026    999 - -
          2.68618  4.42225  2.77519  2.73123  3.46354  2.40513  3.72494  3.29354  2.67741  2.69355  4.24690  2.90347  2.73739  3.18146  2.89801  2.37887  2.77519  2.98518  4.58477  3.61503
          0.02614  4.05309  4.77543  0.61958  0.77255  0.48576  0.95510
    808   1.82001  4.27301  3.35987  2.97306  4.19650  3.05674  4.06933  3.58368  2.99539  3.26691  4.09682  3.24088  1.91320  3.30694  3.35636  2.13719  2.42661  3.11799  5.53147  4.29198   1000 - -
          2.68618  4.42225  2.77519  2.73123  3.46354  2.40513  3.72494  3.29354  2.67741  2.69355  4.24690  2.90347  2.73739  3.18146  2.89801  2.37887  2.77519  2.98518  4.58477  3.61503
          0.02614  4.05309  4.77543  0.61958  0.77255  0.48576  0.95510
    809   1.37193  4.18437  3.44060  3.15792  4.35642  1.87060  4.24789  3.77032  3.24458  3.45732  4.27420  3.31429  3.70641  3.51548  3.56645  2.05343  2.72413  3.20632  5.69395  4.48385   1001 - -
          2.68618  4.42225  2.77519  2.73123  3.46354  2.40513  3.72494  3.29354  2.67741  2.69355  4.24690  2.90347  2.73739  3.18146  2.89801  2.37887  2.77519  2.98518  4.58477  3.61503
          0.02614  4.05309  4.77543  0.61958  0.77255  0.48576  0.95510
    810   3.03006  3.88758  4.47857  3.96211  1.42119  4.09571  4.13045  2.42078  3.81562  1.68871  3.19174  4.08251  4.44058  3.97636  3.95687  3.43730  3.28061  2.38587  4.48488  2.98850   1002 - -
          2.68618  4.42225  2.77519  2.73123  3.46354  2.40513  3.72494  3.29354  2.67741  2.69355  4.24690  2.90347  2.73739  3.18146  2.89801  2.37887  2.77519  2.98518  4.58477  3.61503
          0.02614  4.05309  4.77543  0.61958  0.77255  0.48576  0.95510
    811   2.50664  4.49806  3.10579  2.80549  4.20045  3.18859  3.95951  3.65525  2.74467  3.29575  4.16162  3.17092  1.42583  3.18449  2.84021  2.41956  2.89971  3.24147  5.49804  4.21751   1003 - -
          2.68609  4.42228  2.77522  2.73126  3.46356  2.40515  3.72497  3.29357  2.67743  2.69357  4.24692  2.90349  2.73742  3.18149  2.89803  2.37889  2.77522  2.98482  4.58479  3.61506
          0.21781  1.67512  4.77543  0.27129  1.43713  0.48576  0.95510
    812   3.35613  4.69610  4.82337  4.28739  2.75480  4.56287  4.75091  2.10841  4.14077  0.82522  2.91339  4.54117  4.75652  4.26330  4.27406  3.91940  3.58188  2.32181  5.03797  3.80624   1005 - -
          2.68618  4.42225  2.77519  2.73123  3.46354  2.40513  3.72494  3.29354  2.67741  2.69355  4.24690  2.90347  2.73739  3.18146  2.89801  2.37887  2.77519  2.98518  4.58477  3.61503
          0.02614  4.05309  4.77543  0.61958  0.77255  0.48576  0.95510
    813   2.71379  4.70442  2.96766  2.75000  4.20276  3.29718  3.97734  3.72731  2.77214  3.31107  4.25153  3.17564  1.22904  2.77584  3.09994  2.80749  3.07947  3.37167  5.49921  4.20807   1006 - -
          2.68618  4.42225  2.77519  2.73123  3.46354  2.40513  3.72494  3.29354  2.67741  2.69355  4.24690  2.90347  2.73739  3.18146  2.89801  2.37887  2.77519  2.98518  4.58477  3.61503
          0.02614  4.05309  4.77543  0.61958  0.77255  0.48576  0.95510
    814   1.80043  4.63650  2.49883  2.52092  4.24950  3.21011  3.80764  3.67506  2.68003  3.28891  4.10372  2.98722  3.34853  2.98100  3.13746  1.94601  2.84711  3.26272  5.51915  4.19112   1007 - -
          2.68618  4.42225  2.77519  2.73123  3.46354  2.40513  3.72494  3.29354  2.67741  2.69355  4.24690  2.90347  2.73739  3.18146  2.89801  2.37887  2.77519  2.98518  4.58477  3.61503
          0.02614  4.05309  4.77543  0.61958  0.77255  0.48576  0.95510
    815   2.38195  4.25157  4.10678  3.54963  3.39459  3.87781  4.27180  2.13826  3.44856  2.07275  2.71258  3.82881  4.25456  3.71828  3.69644  3.18517  2.85872  1.48500  5.03940  3.84369   1008 - -
          2.68618  4.42225  2.77519  2.73123  3.46354  2.40513  3.72494  3.29354  2.67741  2.69355  4.24690  2.90347  2.73739  3.18146  2.89801  2.37887  2.77519  2.98518  4.58477  3.61503
          0.02614  4.05309  4.77543  0.61958  0.77255  0.48576  0.95510
    816   2.01256  4.24965  3.41366  3.01251  4.17488  3.05089  4.08457  3.56016  3.02036  3.24821  4.07934  3.26155  3.33258  3.32929  3.37490  1.70799  1.77670  3.09675  5.51740  4.28414   1009 - -
          2.68618  4.42225  2.77519  2.73123  3.46354  2.40513  3.72494  3.29354  2.67741  2.69355  4.24690  2.90347  2.73739  3.18146  2.89801  2.37887  2.77519  2.98518  4.58477  3.61503
          0.02614  4.05309  4.77543  0.61958  0.77255  0.48576  0.95510
    817   2.27741  3.48130  3.54370  3.11326  4.12070  3.04414  4.12212  3.51740  3.07223  3.21327  4.05383  3.31529  2.23497  3.38681  3.40465  1.43332  2.72461  3.06067  5.48227  4.25391   1010 - -
          2.68618  4.42225  2.77519  2.73123  3.46354  2.40513  3.72494  3.29354  2.67741  2.69355  4.24690  2.90347  2.73739  3.18146  2.89801  2.37887  2.77519  2.98518  4.58477  3.61503
          0.02614  4.05309  4.77543  0.61958  0.77255  0.48576  0.95510
    818   2.63032  4.31789  3.55729  3.01592  3.42239  3.60018  3.90903  2.65890  2.91307  1.93566  3.37496  3.39576  3.02697  3.00090  3.23198  2.88037  2.87715  1.97431  4.93531  3.70698   1011 - -
          2.68618  4.42225  2.77519  2.73123  3.46354  2.40513  3.72494  3.29354  2.67741  2.69355  4.24690  2.90347  2.73739  3.18146  2.89801  2.37887  2.77519  2.98518  4.58477  3.61503
          0.02614  4.05309  4.77543  0.61958  0.77255  0.48576  0.95510
    819   2.68099  4.75429  2.96582  2.62718  4.26723  1.54612  3.80115  3.71421  2.46974  3.29984  4.15498  3.07537  3.87825  2.79633  2.39314  2.74670  2.99316  3.34510  5.47484  4.19024   1012 - -
          2.68618  4.42225  2.77519  2.73123  3.46354  2.40513  3.72494  3.29354  2.67741  2.69355  4.24690  2.90347  2.73739  3.18146  2.89801  2.37887  2.77519  2.98518  4.58477  3.61503
          0.02614  4.05309  4.77543  0.61958  0.77255  0.48576  0.95510
    820   2.20047  4.62439  3.11109  2.50343  3.92268  3.16062  3.69273  3.30062  2.48206  2.95040  3.79288  3.04652  3.83424  2.87777  2.20616  2.65885  2.62696  2.68887  5.22707  3.93570   1013 - -
          2.68618  4.42225  2.77519  2.73123  3.46354  2.40513  3.72494  3.29354  2.67741  2.69355  4.24690  2.90347  2.73739  3.18146  2.89801  2.37887  2.77519  2.98518  4.58477  3.61503
          0.02614  4.05309  4.77543  0.61958  0.77255  0.48576  0.95510
    821   2.65202  5.14082  2.54953  1.75945  4.47043  2.65945  3.67586  3.92703  2.47477  3.45643  4.26314  2.82887  3.83137  2.11324  2.94202  2.71455  3.00766  3.53842  5.62996  4.23598   1014 - -
          2.68618  4.42225  2.77519  2.73123  3.46354  2.40513  3.72494  3.29354  2.67741  2.69355  4.24690  2.90347  2.73739  3.18146  2.89801  2.37887  2.77519  2.98518  4.58477  3.61503
          0.02614  4.05309  4.77543  0.61958  0.77255  0.48576  0.95510
    822   2.57002  3.05867  2.82058  2.66538  3.61664  3.24314  3.37453  3.00899  2.64469  2.69153  3.56130  3.12656  3.62548  2.97128  3.05082  2.71267  2.80540  2.68783  5.01263  2.81192   1015 - -
          2.68618  4.42225  2.77519  2.73123  3.46354  2.40513  3.72494  3.29354  2.67741  2.69355  4.24690  2.90347  2.73739  3.18146  2.89801  2.37887  2.77519  2.98518  4.58477  3.61503
          0.02614  4.05309  4.77543  0.61958  0.77255  0.48576  0.95510
    823   1.88294  4.51123  3.08155  2.52435  4.07544  3.03640  3.81332  3.48361  2.67624  3.12171  3.94848  3.06688  2.68629  3.00436  3.10226  2.29512  2.46707  3.10646  5.38175  4.08846   1016 - -
          2.68618  4.42225  2.77519  2.73123  3.46354  2.40513  3.72494  3.29354  2.67741  2.69355  4.24690  2.90347  2.73739  3.18146  2.89801  2.37887  2.77519  2.98518  4.58477  3.61503
          0.02614  4.05309  4.77543  0.61958  0.77255  0.48576  0.95510
    824   1.01964  4.20761  3.74087  3.42721  4.03436  3.12541  4.36923  2.99581  3.37399  2.96126  3.99356  3.52474  3.85279  3.69561  3.63292  2.58496  2.83037  2.45324  5.55039  4.32547   1017 - -
          2.68618  4.42225  2.77519  2.73123  3.46354  2.40513  3.72494  3.29354  2.67741  2.69355  4.24690  2.90347  2.73739  3.18146  2.89801  2.37887  2.77519  2.98518  4.58477  3.61503
          0.02614  4.05309  4.77543  0.61958  0.77255  0.48576  0.95510
    825   2.35249  4.37617  3.30272  2.78216  3.73582  3.11113  3.82534  3.09468  2.75176  2.29105  3.66451  3.18448  2.92663  3.07962  3.13761  2.08722  2.78525  2.65018  5.12672  3.87039   1018 - -
          2.68618  4.42225  2.77519  2.73123  3.46354  2.40513  3.72494  3.29354  2.67741  2.69355  4.24690  2.90347  2.73739  3.18146  2.89801  2.37887  2.77519  2.98518  4.58477  3.61503
          0.02614  4.05309  4.77543  0.61958  0.77255  0.48576  0.95510
    826   2.41536  4.19126  3.64494  3.07474  3.29592  2.50711  3.87071  2.56212  2.99177  2.29985  2.65166  3.41866  3.97144  3.28126  3.28870  2.85486  2.80685  2.44251  3.65697  3.55831   1019 - -
          2.68618  4.42225  2.77519  2.73123  3.46354  2.40513  3.72494  3.29354  2.67741  2.69355  4.24690  2.90347  2.73739  3.18146  2.89801  2.37887  2.77519  2.98518  4.58477  3.61503
          0.02614  4.05309  4.77543  0.61958  0.77255  0.48576  0.95510
    827   2.25046  4.31228  3.28170  2.91279  4.19936  2.54893  4.03882  3.58997  2.95319  3.26602  4.09786  3.21151  2.00705  3.26976  3.32200  2.48790  1.89184  3.13372  5.52776  4.27973   1020 - -
          2.68618  4.42225  2.77519  2.73123  3.46354  2.40513  3.72494  3.29354  2.67741  2.69355  4.24690  2.90347  2.73739  3.18146  2.89801  2.37887  2.77519  2.98518  4.58477  3.61503
          0.02614  4.05309  4.77543  0.61958  0.77255  0.48576  0.95510
    828   1.74198  4.48502  3.10404  2.44747  3.98748  2.48351  3.83033  3.34085  2.71000  3.03105  3.87967  3.09857  3.80571  3.04009  3.12161  2.60143  2.67931  2.76218  5.32520  4.04374   1021 - -
          2.68618  4.42225  2.77519  2.73123  3.46354  2.40513  3.72494  3.29354  2.67741  2.69355  4.24690  2.90347  2.73739  3.18146  2.89801  2.37887  2.77519  2.98518  4.58477  3.61503
          0.02614  4.05309  4.77543  0.61958  0.77255  0.48576  0.95510
    829   2.30091  4.34208  3.54245  3.07563  3.56092  3.47331  4.01424  2.75764  2.98948  1.62507  3.50704  3.41633  2.65895  3.33682  3.30252  2.82121  2.90054  2.56731  5.09575  3.86267   1022 - -
          2.68618  4.42225  2.77519  2.73123  3.46354  2.40513  3.72494  3.29354  2.67741  2.69355  4.24690  2.90347  2.73739  3.18146  2.89801  2.37887  2.77519  2.98518  4.58477  3.61503
          0.02614  4.05309  4.77543  0.61958  0.77255  0.48576  0.95510
    830   2.49568  4.98906  2.61521  2.06666  4.29268  3.07729  3.58800  3.74491  2.35226  3.28063  4.05648  2.85983  3.19185  2.70763  2.41912  2.59355  2.84377  3.17773  5.45999  4.07968   1023 - -
          2.68618  4.42225  2.77519  2.73123  3.46354  2.40513  3.72494  3.29354  2.67741  2.69355  4.24690  2.90347  2.73739  3.18146  2.89801  2.37887  2.77519  2.98518  4.58477  3.61503
          0.02614  4.05309  4.77543  0.61958  0.77255  0.48576  0.95510
    831   2.57781  4.00565  3.05543  2.37737  3.86989  2.74810  3.39899  3.26941  2.48238  2.90734  3.74468  3.00455  2.77089  2.83408  2.82453  2.64968  2.81193  2.90100  5.18638  3.64214   1024 - -
          2.68618  4.42225  2.77519  2.73123  3.46354  2.40513  3.72494  3.29354  2.67741  2.69355  4.24690  2.90347  2.73739  3.18146  2.89801  2.37887  2.77519  2.98518  4.58477  3.61503
          0.02614  4.05309  4.77543  0.61958  0.77255  0.48576  0.95510
    832   2.58325  3.48637  3.43728  2.87522  3.29789  3.54258  3.80995  2.79918  2.80260  2.02292  3.41609  3.28292  3.45786  2.40959  3.15320  2.79657  2.82165  2.58471  4.90604  3.66111   1025 - -
          2.68618  4.42225  2.77519  2.73123  3.46354  2.40513  3.72494  3.29354  2.67741  2.69355  4.24690  2.90347  2.73739  3.18146  2.89801  2.37887  2.77519  2.98518  4.58477  3.61503
          0.02614  4.05309  4.77543  0.61958  0.77255  0.48576  0.95510
    833   2.69242  4.69877  3.05624  2.65954  3.74007  3.41773  2.87516  3.43448  2.55968  2.85959  3.94021  3.11261  1.76194  3.00541  2.91162  2.77501  2.97257  3.13875  5.13053  3.72951   1026 - -
          2.68618  4.42225  2.77519  2.73123  3.46354  2.40513  3.72494  3.29354  2.67741  2.69355  4.24690  2.90347  2.73739  3.18146  2.89801  2.37887  2.77519  2.98518  4.58477  3.61503
          0.09425  4.05309  2.62309  0.61958  0.77255  0.48576  0.95510
    834   2.74306  5.01182  2.63325  2.04536  4.35146  1.97481  3.67152  3.77944  2.24979  3.33729  4.16640  2.87391  3.83750  2.82581  2.70070  2.73205  2.99724  3.42233  5.52549  4.17957   1027 - -
          2.68618  4.42225  2.77519  2.73123  3.46354  2.40513  3.72494  3.29354  2.67741  2.69355  4.24690  2.90347  2.73739  3.18146  2.89801  2.37887  2.77519  2.98518  4.58477  3.61503
          0.02796  3.98679  4.70914  0.61958  0.77255  0.55358  0.85540
    835   2.64936  4.49533  3.37436  3.04268  3.77059  3.34709  4.06390  3.14543  2.94762  2.39019  3.88561  3.38275  1.35226  3.37041  3.24511  2.82108  3.02047  2.91361  5.24732  3.94669   1028 - -
          2.68618  4.42225  2.77519  2.73123  3.46354  2.40513  3.72494  3.29354  2.67741  2.69355  4.24690  2.90347  2.73739  3.18146  2.89801  2.37887  2.77519  2.98518  4.58477  3.61503
          0.02796  3.98679  4.70914  0.61958  0.77255  0.44558  1.02292
    836   2.64566  4.82487  2.84166  2.44197  4.09891  3.36493  3.20853  3.58163  2.47127  3.04897  4.00296  2.38550  2.20309  2.85183  2.89674  2.60175  2.90648  3.24091  5.36560  4.01261   1029 - -
          2.68618  4.42225  2.77519  2.73123  3.46354  2.40513  3.72494  3.29354  2.67741  2.69355  4.24690  2.90347  2.73739  3.18146  2.89801  2.37887  2.77519  2.98518  4.58477  3.61503
          0.02614  4.05309  4.77543  0.61958  0.77255  0.48576  0.95510
    837   2.54766  4.32698  3.46739  2.95976  3.56820  3.44303  3.91122  2.84016  2.88082  1.90684  3.53415  3.32535  2.46257  3.22247  3.21669  2.52619  2.84167  2.46935  5.04009  3.79214   1030 - -
          2.68618  4.42225  2.77519  2.73123  3.46354  2.40513  3.72494  3.29354  2.67741  2.69355  4.24690  2.90347  2.73739  3.18146  2.89801  2.37887  2.77519  2.98518  4.58477  3.61503
          0.02614  4.05309  4.77543  0.61958  0.77255  0.48576  0.95510
    838   2.23765  4.36048  3.25655  2.85486  4.10657  3.13776  3.97231  3.49294  2.86051  2.94627  4.02128  3.18999  2.77039  3.19914  3.23328  1.44276  2.78204  3.08325  5.44590  4.18004   1031 - -
          2.68618  4.42225  2.77519  2.73123  3.46354  2.40513  3.72494  3.29354  2.67741  2.69355  4.24690  2.90347  2.73739  3.18146  2.89801  2.37887  2.77519  2.98518  4.58477  3.61503
          0.02614  4.05309  4.77543  0.61958  0.77255  0.48576  0.95510
    839   2.46842  3.22852  3.10227  2.35876  3.79204  3.31342  3.67032  3.18244  2.43603  2.83585  3.68371  2.92863  3.83764  2.86911  2.81269  2.44696  2.70164  2.90396  5.13326  3.41671   1032 - -
          2.68618  4.42225  2.77519  2.73123  3.46354  2.40513  3.72494  3.29354  2.67741  2.69355  4.24690  2.90347  2.73739  3.18146  2.89801  2.37887  2.77519  2.98518  4.58477  3.61503
          0.02614  4.05309  4.77543  0.61958  0.77255  0.48576  0.95510
    840   2.61772  4.84351  2.66851  2.42939  4.27708  2.20614  3.69340  3.71409  2.45878  3.28504  4.09359  2.93531  3.81006  2.84259  2.17976  2.39508  2.89618  3.33269  5.48248  4.14054   1033 - -
          2.68618  4.42225  2.77519  2.73123  3.46354  2.40513  3.72494  3.29354  2.67741  2.69355  4.24690  2.90347  2.73739  3.18146  2.89801  2.37887  2.77519  2.98518  4.58477  3.61503
          0.02614  4.05309  4.77543  0.61958  0.77255  0.48576  0.95510
    841   2.57976  4.22651  3.59924  3.03340  3.34867  3.58519  3.87250  2.65371  2.95347  1.95733  3.01338  3.39513  3.31030  3.14172  3.26481  2.63706  2.81774  2.12128  4.83373  3.61453   1034 - -
          2.68618  4.42225  2.77519  2.73123  3.46354  2.40513  3.72494  3.29354  2.67741  2.69355  4.24690  2.90347  2.73739  3.18146  2.89801  2.37887  2.77519  2.98518  4.58477  3.61503
          0.02614  4.05309  4.77543  0.61958  0.77255  0.48576  0.95510
    842   2.62111  4.71025  3.07851  2.52305  3.85914  3.45645  3.43681  3.33161  2.42047  2.94880  3.59654  3.01826  2.93511  2.02570  2.82681  2.68325  2.85001  3.03838  4.26001  3.84121   1035 - -
          2.68618  4.42225  2.77519  2.73123  3.46354  2.40513  3.72494  3.29354  2.67741  2.69355  4.24690  2.90347  2.73739  3.18146  2.89801  2.37887  2.77519  2.98518  4.58477  3.61503
          0.02614  4.05309  4.77543  0.61958  0.77255  0.48576  0.95510
    843   2.18971  3.62355  3.54465  3.10538  4.11062  3.04830  4.11338  3.48671  3.06510  3.18915  4.02868  3.31148  1.72286  3.37677  3.40008  1.91191  2.59661  3.03841  5.47261  4.25084   1036 - -
          2.68618  4.42225  2.77519  2.73123  3.46354  2.40513  3.72494  3.29354  2.67741  2.69355  4.24690  2.90347  2.73739  3.18146  2.89801  2.37887  2.77519  2.98518  4.58477  3.61503
          0.02614  4.05309  4.77543  0.61958  0.77255  0.48576  0.95510
    844   2.72847  3.85696  4.23521  3.65777  2.74834  3.85300  4.09763  2.36297  3.52969  1.54848  3.11503  3.84292  4.19805  3.72506  3.68935  3.15110  2.96041  1.96580  4.66018  2.79115   1037 - -
          2.68618  4.42225  2.77519  2.73123  3.46354  2.40513  3.72494  3.29354  2.67741  2.69355  4.24690  2.90347  2.73739  3.18146  2.89801  2.37887  2.77519  2.98518  4.58477  3.61503
          0.02614  4.05309  4.77543  0.61958  0.77255  0.48576  0.95510
    845   2.44072  4.38351  3.35068  2.91721  3.74218  3.34593  3.93987  3.02452  2.84556  2.12040  3.71250  3.27871  1.94474  3.21860  3.18153  2.60418  2.86072  2.76459  5.18838  3.92195   1038 - -
          2.68618  4.42225  2.77519  2.73123  3.46354  2.40513  3.72494  3.29354  2.67741  2.69355  4.24690  2.90347  2.73739  3.18146  2.89801  2.37887  2.77519  2.98518  4.58477  3.61503
          0.02614  4.05309  4.77543  0.61958  0.77255  0.48576  0.95510
    846   0.95964  4.16959  3.54929  3.30213  4.28914  2.79434  4.33183  3.52315  3.33461  3.35325  4.23335  3.40105  3.74497  3.63416  3.60597  2.45514  2.59390  3.04847  5.67487  4.47829   1039 - -
          2.68618  4.42225  2.77519  2.73123  3.46354  2.40513  3.72494  3.29354  2.67741  2.69355  4.24690  2.90347  2.73739  3.18146  2.89801  2.37887  2.77519  2.98518  4.58477  3.61503
          0.02614  4.05309  4.77543  0.61958  0.77255  0.48576  0.95510
    847   3.36237  4.70946  4.65151  4.21274  1.23858  4.36943  4.09568  2.52949  4.05691  1.52940  3.20408  4.27714  4.66036  4.16157  4.16267  3.75130  3.60201  2.59751  4.31487  2.72500   1040 - -
          2.68618  4.42225  2.77519  2.73123  3.46354  2.40513  3.72494  3.29354  2.67741  2.69355  4.24690  2.90347  2.73739  3.18146  2.89801  2.37887  2.77519  2.98518  4.58477  3.61503
          0.02614  4.05309  4.77543  0.61958  0.77255  0.48576  0.95510
    848   3.00861  4.73204  3.63590  3.50360  4.47744  3.40950  4.56328  4.07302  3.57709  3.67874  4.73862  3.79046  0.55117  3.96030  3.79917  3.18252  3.46506  3.69715  5.61090  4.60168   1041 - -
          2.68618  4.42225  2.77519  2.73123  3.46354  2.40513  3.72494  3.29354  2.67741  2.69355  4.24690  2.90347  2.73739  3.18146  2.89801  2.37887  2.77519  2.98518  4.58477  3.61503
          0.02614  4.05309  4.77543  0.61958  0.77255  0.48576  0.95510
    849   2.36165  4.33624  3.33987  2.88619  2.97903  3.26131  3.91592  3.18009  2.88107  2.87815  3.76585  3.23653  3.37406  3.19854  3.24807  1.52498  2.79608  2.86639  5.16721  3.87399   1042 - -
          2.68618  4.42225  2.77519  2.73123  3.46354  2.40513  3.72494  3.29354  2.67741  2.69355  4.24690  2.90347  2.73739  3.18146  2.89801  2.37887  2.77519  2.98518  4.58477  3.61503
          0.02614  4.05309  4.77543  0.61958  0.77255  0.48576  0.95510
    850   1.78644  4.30483  3.34685  3.08673  4.25978  3.06970  4.20315  3.57880  3.14242  3.31694  4.21769  3.32259  1.40641  3.47218  3.45769  2.54228  2.83509  3.13618  5.61563  4.39151   1043 - -
          2.68618  4.42225  2.77519  2.73123  3.46354  2.40513  3.72494  3.29354  2.67741  2.69355  4.24690  2.90347  2.73739  3.18146  2.89801  2.37887  2.77519  2.98518  4.58477  3.61503
          0.02614  4.05309  4.77543  0.61958  0.77255  0.48576  0.95510
    851   2.72297  3.43677  3.74521  3.23243  2.80833  3.65572  3.50315  2.89214  3.09946  2.56533  3.52052  3.50503  4.07676  3.40635  3.36562  2.80273  2.98204  2.67886  4.38469  1.56711   1044 - -
          2.68618  4.42225  2.77519  2.73123  3.46354  2.40513  3.72494  3.29354  2.67741  2.69355  4.24690  2.90347  2.73739  3.18146  2.89801  2.37887  2.77519  2.98518  4.58477  3.61503
          0.02614  4.05309  4.77543  0.61958  0.77255  0.48576  0.95510
    852   2.83610  4.28479  4.26474  3.68963  2.97207  3.97102  4.27576  2.28670  3.57281  1.42255  2.32229  3.93552  4.29588  3.78182  3.76322  3.07087  3.06844  2.02665  4.88446  3.71365   1045 - -
          2.68618  4.42225  2.77519  2.73123  3.46354  2.40513  3.72494  3.29354  2.67741  2.69355  4.24690  2.90347  2.73739  3.18146  2.89801  2.37887  2.77519  2.98518  4.58477  3.61503
          0.02614  4.05309  4.77543  0.61958  0.77255  0.48576  0.95510
    853   2.57802  3.98174  1.72485  2.48015  4.31829  2.11331  3.81579  3.74869  2.69763  3.36716  4.18856  2.96805  3.80230  2.98755  3.16701  2.62836  2.91121  3.33859  5.56920  4.22860   1046 - -
          2.68618  4.42225  2.77519  2.73123  3.46354  2.40513  3.72494  3.29354  2.67741  2.69355  4.24690  2.90347  2.73739  3.18146  2.89801  2.37887  2.77519  2.98518  4.58477  3.61503
          0.02614  4.05309  4.77543  0.61958  0.77255  0.48576  0.95510
    854   1.81741  4.28562  3.45349  2.97904  3.87126  3.22391  3.99305  2.91170  2.93589  2.90183  3.79411  3.28831  3.33056  3.26244  3.28768  2.58829  1.77539  2.79051  5.27891  4.04181   1047 - -
          2.68618  4.42225  2.77519  2.73123  3.46354  2.40513  3.72494  3.29354  2.67741  2.69355  4.24690  2.90347  2.73739  3.18146  2.89801  2.37887  2.77519  2.98518  4.58477  3.61503
          0.02614  4.05309  4.77543  0.61958  0.77255  0.48576  0.95510
    855   3.16802  4.57064  4.53619  4.06183  1.30575  4.21797  4.16773  2.40223  3.92278  1.80719  3.21057  4.17861  4.55199  4.07368  4.06591  3.57732  3.42356  2.13638  4.46827  2.92675   1048 - -
          2.68618  4.42225  2.77519  2.73123  3.46354  2.40513  3.72494  3.29354  2.67741  2.69355  4.24690  2.90347  2.73739  3.18146  2.89801  2.37887  2.77519  2.98518  4.58477  3.61503
          0.02614  4.05309  4.77543  0.61958  0.77255  0.48576  0.95510
    856   2.90530  4.43268  4.18590  3.65386  3.29072  3.95756  4.39203  2.28310  3.47309  1.81526  1.53613  3.93881  4.34397  3.78370  3.70413  3.29812  2.92320  2.14949  5.10997  3.93912   1049 - -
          2.68618  4.42225  2.77519  2.73123  3.46354  2.40513  3.72494  3.29354  2.67741  2.69355  4.24690  2.90347  2.73739  3.18146  2.89801  2.37887  2.77519  2.98518  4.58477  3.61503
          0.02614  4.05309  4.77543  0.61958  0.77255  0.48576  0.95510
    857   2.45953  4.41605  3.14392  2.87719  4.14941  3.15368  4.04002  3.49801  2.91512  3.24803  4.13436  2.66073  3.81865  3.28963  3.24986  2.60573  1.26469  3.10495  5.50355  4.22151   1050 - -
          2.68618  4.42225  2.77519  2.73123  3.46354  2.40513  3.72494  3.29354  2.67741  2.69355  4.24690  2.90347  2.73739  3.18146  2.89801  2.37887  2.77519  2.98518  4.58477  3.61503
          0.02614  4.05309  4.77543  0.61958  0.77255  0.48576  0.95510
    858   3.05985  4.38780  4.72976  4.20233  3.54834  4.39271  4.89031  1.22966  4.09155  1.98885  3.36204  4.43143  4.69575  4.34554  4.29157  3.75148  3.07291  1.37959  5.44541  4.25737   1051 - -
          2.68618  4.42225  2.77519  2.73123  3.46354  2.40513  3.72494  3.29354  2.67741  2.69355  4.24690  2.90347  2.73739  3.18146  2.89801  2.37887  2.77519  2.98518  4.58477  3.61503
          0.02614  4.05309  4.77543  0.61958  0.77255  0.48576  0.95510
    859   3.05006  4.41696  4.61953  4.06914  1.76123  4.25080  4.47173  1.97248  3.94612  1.73613  3.09138  4.25476  4.53704  4.10326  4.08946  3.58050  3.28551  1.73139  4.88483  3.57635   1052 - -
          2.68618  4.42225  2.77519  2.73123  3.46354  2.40513  3.72494  3.29354  2.67741  2.69355  4.24690  2.90347  2.73739  3.18146  2.89801  2.37887  2.77519  2.98518  4.58477  3.61503
          0.02614  4.05309  4.77543  0.61958  0.77255  0.48576  0.95510
    860   3.36335  4.77411  4.47878  4.12301  3.21370  4.20969  4.72237  2.43126  3.88901  0.68095  3.18659  4.38092  4.61626  4.21383  4.03408  3.80702  3.65065  2.51482  5.15480  3.91863   1053 - -
          2.68618  4.42225  2.77519  2.73123  3.46354  2.40513  3.72494  3.29354  2.67741  2.69355  4.24690  2.90347  2.73739  3.18146  2.89801  2.37887  2.77519  2.98518  4.58477  3.61503
          0.02614  4.05309  4.77543  0.61958  0.77255  0.48576  0.95510
    861   2.77400  4.81006  2.97756  2.65717  3.85449  3.40490  1.58047  3.67242  2.60426  3.24496  4.14077  3.11950  2.50128  3.05599  2.95269  2.83344  3.06908  3.34366  5.21275  3.79923   1054 - -
          2.68618  4.42225  2.77519  2.73123  3.46354  2.40513  3.72494  3.29354  2.67741  2.69355  4.24690  2.90347  2.73739  3.18146  2.89801  2.37887  2.77519  2.98518  4.58477  3.61503
          0.02614  4.05309  4.77543  0.61958  0.77255  0.48576  0.95510
    862   2.63720  5.14744  1.78270  2.23597  4.56387  3.25836  3.73689  4.04717  2.64610  3.57907  4.38783  2.23854  3.81997  2.88746  3.17815  2.04584  3.04095  3.62266  5.75452  4.32302   1055 - -
          2.68618  4.42225  2.77519  2.73123  3.46354  2.40513  3.72494  3.29354  2.67741  2.69355  4.24690  2.90347  2.73739  3.18146  2.89801  2.37887  2.77519  2.98518  4.58477  3.61503
          0.02614  4.05309  4.77543  0.61958  0.77255  0.48576  0.95510
    863   2.24654  4.31343  3.21636  2.98812  4.30212  3.03882  4.15433  3.70883  3.07856  3.40608  4.26696  3.24930  1.32365  3.41151  3.40372  2.22163  2.81628  3.21723  5.64295  4.38711   1056 - -
          2.68618  4.42225  2.77519  2.73123  3.46354  2.40513  3.72494  3.29354  2.67741  2.69355  4.24690  2.90347  2.73739  3.18146  2.89801  2.37887  2.77519  2.98518  4.58477  3.61503
          0.02614  4.05309  4.77543  0.61958  0.77255  0.48576  0.95510
    864   2.35546  4.31678  3.22879  2.98257  4.28280  3.04972  4.13638  3.67615  3.04504  3.37622  4.23825  3.24793  1.34006  3.39019  3.36918  2.26653  2.61422  3.19719  5.62281  4.36876   1057 - -
          2.68618  4.42225  2.77519  2.73123  3.46354  2.40513  3.72494  3.29354  2.67741  2.69355  4.24690  2.90347  2.73739  3.18146  2.89801  2.37887  2.77519  2.98518  4.58477  3.61503
          0.02614  4.05309  4.77543  0.61958  0.77255  0.48576  0.95510
    865   2.15223  4.21911  3.63692  3.07288  3.38072  3.37570  3.91220  2.47250  3.00495  2.24149  3.21588  3.42603  3.44130  3.29610  3.31771  2.86183  2.82542  1.96635  4.86920  3.64970   1058 - -
          2.68618  4.42225  2.77519  2.73123  3.46354  2.40513  3.72494  3.29354  2.67741  2.69355  4.24690  2.90347  2.73739  3.18146  2.89801  2.37887  2.77519  2.98518  4.58477  3.61503
          0.02614  4.05309  4.77543  0.61958  0.77255  0.48576  0.95510
    866   2.76217  1.81569  4.13986  3.61034  2.42665  3.78253  3.91056  2.59045  3.47556  2.28377  3.33700  3.76347  4.18571  3.69127  3.65700  3.10605  3.02039  2.43190  4.39388  2.60770   1059 - -
[truncated: 128,423 more chars]
