# Supplementary material for: Potential Conservation of Circadian Clock Proteins in the phylum Nematoda as Revealed by Bioinformatic Searches
Source: PLoS One. 2014 Nov 14;9(11):e112871. doi: 10.1371/journal.pone.0112871 (PMC4232591; doi:10.1371/journal.pone.0112871)
Supplement: File S1 — HMM profiles used in this work and HMMsearch results. (ZIP) [file pone.0112871.s007.zip › HMMs-CE/Mamiferos/Per2-aln.fasta.hmm]

HMMER3/b [3.0 | March 2010]
NAME  Per2-aln
LENG  1273
ALPH  amino
RF    no
CS    no
MAP   yes
DATE  Wed Aug 22 12:28:54 2012
NSEQ  22
EFFN  0.641846
CKSUM 564644510
STATS LOCAL MSV      -13.2283  0.69507
STATS LOCAL VITERBI  -14.1086  0.69507
STATS LOCAL FORWARD   -7.2706  0.69507
HMM          A        C        D        E        F        G        H        I        K        L        M        N        P        Q        R        S        T        V        W        Y   
            m->m     m->i     m->d     i->m     i->i     d->m     d->d
  COMPO   2.47613  4.05559  2.95047  2.63852  3.43993  2.88398  3.68236  3.00380  2.66438  2.52352  3.73181  3.11946  3.10800  3.04859  2.97045  2.41425  2.80384  2.72185  4.83512  3.61085
          2.68399  4.41828  2.77778  2.73092  3.46536  2.40438  3.72497  3.29596  2.67968  2.69311  4.24720  2.90541  2.73465  3.18110  2.89612  2.37905  2.77565  2.98465  4.58092  3.61710
          0.17165  2.03982  3.58725  4.58943  0.01021  0.00000        *
      1   2.75101  4.38193  3.89469  3.43570  3.36524  3.68108  4.25026  2.41860  3.23899  2.01545  1.60143  3.71534  4.16489  3.61399  3.48295  3.06568  2.70528  2.33665  5.10846  3.89981    268 - -
          2.68618  4.42225  2.77519  2.73123  3.46354  2.40513  3.72494  3.29354  2.67741  2.69355  4.24690  2.90347  2.73739  3.18146  2.89801  2.37887  2.77519  2.98518  4.58477  3.61503
          0.02890  3.95405  4.67640  0.61958  0.77255  0.47434  0.97364
      2   2.63755  4.87630  2.47334  2.33995  4.22149  3.28513  3.68528  3.67443  2.52814  3.27068  3.77603  1.77842  3.79426  2.84744  2.99563  2.45277  2.91496  3.31044  5.47303  4.09992    269 - -
          2.68618  4.42225  2.77519  2.73123  3.46354  2.40513  3.72494  3.29354  2.67741  2.69355  4.24690  2.90347  2.73739  3.18146  2.89801  2.37887  2.77519  2.98518  4.58477  3.61503
          0.06480  3.97276  3.12522  0.61958  0.77255  0.48576  0.95510
      3   2.58878  4.55660  3.09972  2.79462  4.23541  1.38145  3.92519  3.71442  2.65371  3.32977  4.20739  3.17712  3.82831  3.15038  2.33479  2.70072  2.96387  3.31103  5.44732  4.22420    270 - -
          2.68618  4.42225  2.77519  2.73123  3.46354  2.40513  3.72494  3.29354  2.67741  2.69355  4.24690  2.90347  2.73739  3.18146  2.89801  2.37887  2.77519  2.98518  4.58477  3.61503
          0.02940  3.93736  4.65970  0.61958  0.77255  0.52028  0.90228
      4   2.91338  3.79531  4.02296  3.51901  2.35532  3.86169  3.68199  2.77087  3.38637  2.30036  3.48661  3.69058  4.23909  3.61417  3.60521  3.17384  3.15976  2.62313  4.07731  1.42686    271 - -
          2.68618  4.42225  2.77519  2.73123  3.46354  2.40513  3.72494  3.29354  2.67741  2.69355  4.24690  2.90347  2.73739  3.18146  2.89801  2.37887  2.77519  2.98518  4.58477  3.61503
          0.02940  3.93736  4.65970  0.61958  0.77255  0.52028  0.90228
      5   1.52100  4.14320  3.56575  3.13778  3.88602  2.91289  4.09770  3.00786  3.09315  2.90710  3.81404  3.33995  3.75652  3.40063  3.40478  2.49879  2.30522  2.27902  5.31896  4.10428    272 - -
          2.68618  4.42225  2.77519  2.73123  3.46354  2.40513  3.72494  3.29354  2.67741  2.69355  4.24690  2.90347  2.73739  3.18146  2.89801  2.37887  2.77519  2.98518  4.58477  3.61503
          0.02940  3.93736  4.65970  0.61958  0.77255  0.52028  0.90228
      6   2.88573  5.40970  1.91190  1.31116  4.69630  3.20807  3.72394  4.20155  2.70405  3.71802  4.56405  2.59299  3.81416  2.88844  3.27057  2.78419  3.16934  3.78776  5.87965  4.39453    273 - -
          2.68618  4.42225  2.77519  2.73123  3.46354  2.40513  3.72494  3.29354  2.67741  2.69355  4.24690  2.90347  2.73739  3.18146  2.89801  2.37887  2.77519  2.98518  4.58477  3.61503
          0.02940  3.93736  4.65970  0.61958  0.77255  0.52028  0.90228
      7   2.98898  4.44884  4.09892  3.60181  1.46124  3.94343  3.28187  2.85615  3.47414  2.20166  3.47874  3.73230  4.28755  3.66168  3.66693  3.24615  3.21670  2.59962  3.95528  2.17258    274 - -
          2.68618  4.42225  2.77519  2.73123  3.46354  2.40513  3.72494  3.29354  2.67741  2.69355  4.24690  2.90347  2.73739  3.18146  2.89801  2.37887  2.77519  2.98518  4.58477  3.61503
          0.02940  3.93736  4.65970  0.61958  0.77255  0.52028  0.90228
      8   2.28727  4.26853  3.14072  2.84618  4.21561  2.82012  4.01260  3.62961  2.92573  3.29666  4.12841  3.14346  1.76636  3.24766  3.28281  2.05042  2.55830  3.14469  5.53538  4.28279    275 - -
          2.68618  4.42225  2.77519  2.73123  3.46354  2.40513  3.72494  3.29354  2.67741  2.69355  4.24690  2.90347  2.73739  3.18146  2.89801  2.37887  2.77519  2.98518  4.58477  3.61503
          0.02940  3.93736  4.65970  0.61958  0.77255  0.46477  0.98962
      9   2.50282  4.22627  2.97646  2.33488  3.94287  3.35768  3.32507  3.34903  2.48681  2.98275  3.82228  2.98980  2.25330  2.85926  2.90503  2.58623  2.82573  3.03638  5.24508  3.93819    276 - -
          2.68618  4.42225  2.77519  2.73123  3.46354  2.40513  3.72494  3.29354  2.67741  2.69355  4.24690  2.90347  2.73739  3.18146  2.89801  2.37887  2.77519  2.98518  4.58477  3.61503
          0.02836  3.97276  4.69511  0.61958  0.77255  0.48576  0.95510
     10   2.37308  3.61360  2.92437  2.79850  3.93714  3.16397  3.89177  3.29189  2.80483  3.00788  3.86274  3.15610  3.75569  3.12614  3.19282  1.53118  2.74307  2.80226  5.30153  4.03157    277 - -
          2.68618  4.42225  2.77519  2.73123  3.46354  2.40513  3.72494  3.29354  2.67741  2.69355  4.24690  2.90347  2.73739  3.18146  2.89801  2.37887  2.77519  2.98518  4.58477  3.61503
          0.06046  3.97276  3.22261  0.61958  0.77255  0.48576  0.95510
     11   2.40262  3.62774  3.30798  2.81020  3.87897  3.20638  3.84424  3.26296  2.68534  2.94293  3.80266  3.16616  1.99212  3.08135  2.72098  2.40787  2.75280  2.92018  5.23030  3.97516    278 - -
          2.68618  4.42225  2.77519  2.73123  3.46354  2.40513  3.72494  3.29354  2.67741  2.69355  4.24690  2.90347  2.73739  3.18146  2.89801  2.37887  2.77519  2.98518  4.58477  3.61503
          0.02927  3.94157  4.66392  0.61958  0.77255  0.51629  0.90814
     12   2.28346  4.26586  3.12477  2.85421  4.24492  2.81484  4.03209  3.67096  2.95046  3.33910  4.16789  2.93777  3.68838  3.27013  3.30342  1.33225  2.45559  3.16965  5.56360  4.30750    279 - -
          2.68618  4.42225  2.77519  2.73123  3.46354  2.40513  3.72494  3.29354  2.67741  2.69355  4.24690  2.90347  2.73739  3.18146  2.89801  2.37887  2.77519  2.98518  4.58477  3.61503
          0.02927  3.94157  4.66392  0.61958  0.77255  0.51629  0.90814
     13   2.52973  4.87472  2.67325  2.33285  3.86676  3.34599  3.32167  3.57518  2.30747  3.15515  3.96483  2.13263  3.77993  2.75197  2.86941  2.48605  2.85022  3.23095  5.36874  4.01005    280 - -
          2.68618  4.42225  2.77519  2.73123  3.46354  2.40513  3.72494  3.29354  2.67741  2.69355  4.24690  2.90347  2.73739  3.18146  2.89801  2.37887  2.77519  2.98518  4.58477  3.61503
          0.02927  3.94157  4.66392  0.61958  0.77255  0.46713  0.98563
     14   2.45000  4.40588  3.34189  2.94214  3.71857  3.33854  3.97225  2.95797  2.85400  2.21220  3.70713  3.29745  1.81424  3.24952  3.17720  2.72911  2.89530  2.73025  5.21295  3.93213    281 - -
          2.68618  4.42225  2.77519  2.73123  3.46354  2.40513  3.72494  3.29354  2.67741  2.69355  4.24690  2.90347  2.73739  3.18146  2.89801  2.37887  2.77519  2.98518  4.58477  3.61503
          0.02836  3.97276  4.69511  0.61958  0.77255  0.48576  0.95510
     15   1.96548  4.23832  3.43466  2.97180  3.87044  3.16175  3.97996  3.12097  2.91691  2.91028  3.49728  3.26254  3.77570  3.25104  3.25907  2.32073  1.73538  2.78869  5.27182  4.03705    282 - -
          2.68618  4.42225  2.77519  2.73123  3.46354  2.40513  3.72494  3.29354  2.67741  2.69355  4.24690  2.90347  2.73739  3.18146  2.89801  2.37887  2.77519  2.98518  4.58477  3.61503
          0.02836  3.97276  4.69511  0.61958  0.77255  0.48576  0.95510
     16   2.69937  4.95443  3.02083  2.35156  4.26467  3.45396  3.57957  3.32474  1.74572  3.21151  4.02301  2.96086  3.84153  2.46888  2.37369  2.56746  2.91415  3.32982  5.37813  4.07389    283 - -
          2.68618  4.42225  2.77519  2.73123  3.46354  2.40513  3.72494  3.29354  2.67741  2.69355  4.24690  2.90347  2.73739  3.18146  2.89801  2.37887  2.77519  2.98518  4.58477  3.61503
          0.02836  3.97276  4.69511  0.61958  0.77255  0.48576  0.95510
     17   2.83901  5.36137  2.01353  1.42009  4.65092  3.04114  3.69371  4.14499  2.52089  3.64639  4.46544  2.70863  3.81368  2.72235  3.15639  2.75028  3.10605  3.73090  5.81108  4.34775    284 - -
          2.68618  4.42225  2.77519  2.73123  3.46354  2.40513  3.72494  3.29354  2.67741  2.69355  4.24690  2.90347  2.73739  3.18146  2.89801  2.37887  2.77519  2.98518  4.58477  3.61503
          0.02836  3.97276  4.69511  0.61958  0.77255  0.48576  0.95510
     18   2.59134  4.73567  2.69218  2.42835  3.99978  3.35246  3.33680  3.43616  2.47758  3.05211  3.62280  2.93687  2.22792  2.82798  2.92077  2.51457  2.84578  3.11417  5.28997  3.95452    285 - -
          2.68618  4.42225  2.77519  2.73123  3.46354  2.40513  3.72494  3.29354  2.67741  2.69355  4.24690  2.90347  2.73739  3.18146  2.89801  2.37887  2.77519  2.98518  4.58477  3.61503
          0.02836  3.97276  4.69511  0.61958  0.77255  0.48576  0.95510
     19   2.48703  4.36513  3.29685  2.67544  3.51863  3.22655  3.30643  2.88349  2.67687  2.51437  2.78603  3.17557  3.87769  2.84501  3.05125  2.73376  2.78817  2.32038  4.93399  3.68365    286 - -
          2.68619  4.42226  2.77520  2.73124  3.46355  2.40514  3.72495  3.29355  2.67742  2.69356  4.24651  2.90338  2.73740  3.18147  2.89802  2.37888  2.77520  2.98519  4.58478  3.61504
          0.10609  2.39128  4.69511  0.41019  1.08922  0.48576  0.95510
     20   2.70082  5.13892  2.49303  1.49383  4.44192  3.01685  3.42917  3.89544  2.30146  3.43040  4.25174  2.80550  3.82393  2.80955  2.89547  2.73000  3.02344  3.52193  5.60486  4.21894    288 - -
          2.68618  4.42225  2.77519  2.73123  3.46354  2.40513  3.72494  3.29354  2.67741  2.69355  4.24690  2.90347  2.73739  3.18146  2.89801  2.37887  2.77519  2.98518  4.58477  3.61503
          0.02836  3.97276  4.69511  0.61958  0.77255  0.48576  0.95510
     21   2.15110  4.26725  3.24841  2.97200  4.18205  3.03536  4.09818  3.46014  3.00415  3.21219  4.11205  3.23347  1.50414  3.35295  3.32625  2.48969  2.50967  3.03878  5.54819  4.30849    289 - -
          2.68618  4.42225  2.77519  2.73123  3.46354  2.40513  3.72494  3.29354  2.67741  2.69355  4.24690  2.90347  2.73739  3.18146  2.89801  2.37887  2.77519  2.98518  4.58477  3.61503
          0.02836  3.97276  4.69511  0.61958  0.77255  0.48576  0.95510
     22   2.62322  4.89597  2.92026  2.17219  4.17389  3.11175  3.58212  3.59953  2.24635  3.16130  3.96408  2.90942  3.79790  2.15891  2.57576  2.56944  2.84983  3.25318  4.56498  4.02115    290 - -
          2.68618  4.42225  2.77519  2.73123  3.46354  2.40513  3.72494  3.29354  2.67741  2.69355  4.24690  2.90347  2.73739  3.18146  2.89801  2.37887  2.77519  2.98518  4.58477  3.61503
          0.06813  3.97276  3.05668  0.61958  0.77255  0.48576  0.95510
     23   2.09937  4.26938  3.12919  2.87921  4.24403  2.51441  4.05990  3.64038  2.99161  3.32716  4.17595  3.16626  1.61053  3.30711  3.33754  2.45449  2.75441  3.15584  5.56407  4.32386    291 - -
          2.68618  4.42225  2.77519  2.73123  3.46354  2.40513  3.72494  3.29354  2.67741  2.69355  4.24690  2.90347  2.73739  3.18146  2.89801  2.37887  2.77519  2.98518  4.58477  3.61503
          0.04953  3.93412  3.54861  0.61958  0.77255  0.46298  0.99265
     24   2.53568  4.65551  2.90138  2.49629  4.13584  2.82520  3.71360  3.55541  2.49698  3.16096  3.98665  2.96944  3.77805  2.51548  2.80051  1.85557  2.69606  3.18717  5.38974  4.07857    292 - -
          2.68618  4.42225  2.77519  2.73123  3.46354  2.40513  3.72494  3.29354  2.67741  2.69355  4.24690  2.90347  2.73739  3.18146  2.89801  2.37887  2.77519  2.98518  4.58477  3.61503
          0.02890  3.95405  4.67640  0.61958  0.77255  0.50430  0.92616
     25   2.66574  4.85650  2.81658  2.41979  4.14129  3.09129  3.64491  3.59103  2.36734  2.87536  4.01033  2.56536  3.82305  1.92885  2.75824  2.68770  2.91603  3.25554  5.36813  4.03121    293 - -
          2.68618  4.42225  2.77519  2.73123  3.46354  2.40513  3.72494  3.29354  2.67741  2.69355  4.24690  2.90347  2.73739  3.18146  2.89801  2.37887  2.77519  2.98518  4.58477  3.61503
          0.02890  3.95405  4.67640  0.61958  0.77255  0.50430  0.92616
     26   1.94898  4.31001  3.47654  2.94255  3.51489  3.49888  3.88919  2.66109  2.85500  2.46730  3.15758  3.32563  3.93876  2.94514  3.19380  2.79172  2.83463  2.06794  5.00449  3.77031    294 - -
          2.68618  4.42225  2.77519  2.73123  3.46354  2.40513  3.72494  3.29354  2.67741  2.69355  4.24690  2.90347  2.73739  3.18146  2.89801  2.37887  2.77519  2.98518  4.58477  3.61503
          0.02890  3.95405  4.67640  0.61958  0.77255  0.50430  0.92616
     27   2.21219  4.52216  2.75509  2.55894  4.02398  3.22767  3.75965  3.41058  2.62729  3.06687  3.90143  3.01011  2.37129  2.94983  3.06153  2.31774  2.78381  2.79431  5.33602  4.03392    295 - -
          2.68603  4.42226  2.77521  2.73124  3.46355  2.40514  3.72496  3.29355  2.67742  2.69356  4.24691  2.90348  2.73737  3.18147  2.89802  2.37888  2.77521  2.98520  4.58478  3.61504
          0.12853  2.19551  4.67640  0.37920  1.15331  0.50430  0.92616
     28   3.19661  4.61227  4.54805  4.02493  3.09437  4.33191  4.66869  2.15058  3.80350  0.92510  2.81724  4.31149  4.60883  4.06706  3.98562  3.69917  3.44531  2.14497  5.12596  3.95398    297 - -
          2.68618  4.42225  2.77519  2.73123  3.46354  2.40513  3.72494  3.29354  2.67741  2.69355  4.24690  2.90347  2.73739  3.18146  2.89801  2.37887  2.77519  2.98518  4.58477  3.61503
          0.02890  3.95405  4.67640  0.61958  0.77255  0.50430  0.92616
     29   2.81565  4.89105  2.85402  2.58715  4.20007  3.36191  3.79148  3.74423  2.44866  3.27257  4.21888  3.05868  3.60102  1.30268  2.75848  2.85263  3.11077  3.42584  5.42942  4.11916    298 - -
          2.68618  4.42225  2.77519  2.73123  3.46354  2.40513  3.72494  3.29354  2.67741  2.69355  4.24690  2.90347  2.73739  3.18146  2.89801  2.37887  2.77519  2.98518  4.58477  3.61503
          0.02890  3.95405  4.67640  0.61958  0.77255  0.50430  0.92616
     30   2.92099  5.28468  2.19013  1.11943  4.60119  3.24968  3.78771  4.07432  2.73323  3.64983  4.53593  2.77483  3.85719  2.96900  3.23998  2.84938  3.21272  3.69958  5.78885  4.37765    299 - -
          2.68618  4.42225  2.77519  2.73123  3.46354  2.40513  3.72494  3.29354  2.67741  2.69355  4.24690  2.90347  2.73739  3.18146  2.89801  2.37887  2.77519  2.98518  4.58477  3.61503
          0.02890  3.95405  4.67640  0.61958  0.77255  0.50430  0.92616
     31   3.07827  5.21779  0.80776  2.38818  4.60600  3.27339  4.00444  4.21296  3.10424  3.80692  4.78714  2.94852  3.93199  3.24397  3.63127  3.03167  3.41871  3.84358  5.75867  4.46587    300 - -
          2.68618  4.42225  2.77519  2.73123  3.46354  2.40513  3.72494  3.29354  2.67741  2.69355  4.24690  2.90347  2.73739  3.18146  2.89801  2.37887  2.77519  2.98518  4.58477  3.61503
          0.02890  3.95405  4.67640  0.61958  0.77255  0.50430  0.92616
     32   3.02409  4.38030  4.59534  4.05684  3.40355  4.30755  4.75154  1.65707  3.94188  1.92503  2.79950  4.31229  4.60532  4.18667  4.14942  3.65427  3.27423  1.20281  5.31308  4.14023    301 - -
          2.68618  4.42225  2.77519  2.73123  3.46354  2.40513  3.72494  3.29354  2.67741  2.69355  4.24690  2.90347  2.73739  3.18146  2.89801  2.37887  2.77519  2.98518  4.58477  3.61503
          0.02890  3.95405  4.67640  0.61958  0.77255  0.50430  0.92616
     33   2.85759  5.38697  1.45469  1.81808  4.66231  3.22595  3.45628  4.17263  2.66490  3.67675  4.50652  2.68790  3.51901  2.86278  3.22938  2.76190  3.13189  3.75795  5.84076  4.36237    302 - -
          2.68618  4.42225  2.77519  2.73123  3.46354  2.40513  3.72494  3.29354  2.67741  2.69355  4.24690  2.90347  2.73739  3.18146  2.89801  2.37887  2.77519  2.98518  4.58477  3.61503
          0.02890  3.95405  4.67640  0.61958  0.77255  0.47434  0.97364
     34   3.07051  4.57431  4.26343  3.78765  3.14769  4.06890  4.47011  2.30582  3.53265  1.63337  1.39697  4.06961  4.44568  3.88249  3.73356  3.46978  3.34437  2.34442  5.06626  3.83420    303 - -
          2.68618  4.42225  2.77519  2.73123  3.46354  2.40513  3.72494  3.29354  2.67741  2.69355  4.24690  2.90347  2.73739  3.18146  2.89801  2.37887  2.77519  2.98518  4.58477  3.61503
          0.02836  3.97276  4.69511  0.61958  0.77255  0.48576  0.95510
     35   2.41573  4.39281  3.07906  2.75976  3.97924  2.74161  3.91484  3.49496  2.82415  3.15958  4.01847  3.12533  3.76486  3.16384  3.19392  1.39172  2.80644  3.09721  5.34669  3.63421    304 - -
          2.68618  4.42225  2.77519  2.73123  3.46354  2.40513  3.72494  3.29354  2.67741  2.69355  4.24690  2.90347  2.73739  3.18146  2.89801  2.37887  2.77519  2.98518  4.58477  3.61503
          0.02836  3.97276  4.69511  0.61958  0.77255  0.48576  0.95510
     36   2.31766  4.27533  3.22182  2.92968  4.13598  2.65692  4.05304  3.57884  2.97228  3.04279  4.13072  3.20443  3.72602  3.31131  3.30735  1.25904  2.76261  3.11919  5.49028  4.21460    305 - -
          2.68618  4.42225  2.77519  2.73123  3.46354  2.40513  3.72494  3.29354  2.67741  2.69355  4.24690  2.90347  2.73739  3.18146  2.89801  2.37887  2.77519  2.98518  4.58477  3.61503
          0.02836  3.97276  4.69511  0.61958  0.77255  0.48576  0.95510
     37   2.79346  4.55826  3.48771  3.40020  4.53936  0.58986  4.51374  4.16396  3.59507  3.80535  4.78238  3.65208  3.95259  3.91135  3.81951  2.96836  3.28251  3.67293  5.60740  4.64487    306 - -
          2.68618  4.42225  2.77519  2.73123  3.46354  2.40513  3.72494  3.29354  2.67741  2.69355  4.24690  2.90347  2.73739  3.18146  2.89801  2.37887  2.77519  2.98518  4.58477  3.61503
          0.02836  3.97276  4.69511  0.61958  0.77255  0.48576  0.95510
     38   2.36914  3.47955  3.47969  3.01594  3.70576  3.18004  3.96463  3.14190  2.93994  2.87697  3.77305  3.29020  3.79101  3.27805  3.26629  1.42405  2.75312  2.81393  5.14352  3.52802    307 - -
          2.68618  4.42225  2.77519  2.73123  3.46354  2.40513  3.72494  3.29354  2.67741  2.69355  4.24690  2.90347  2.73739  3.18146  2.89801  2.37887  2.77519  2.98518  4.58477  3.61503
          0.02836  3.97276  4.69511  0.61958  0.77255  0.48576  0.95510
     39   2.40758  4.37071  3.16453  2.89514  4.13935  3.08514  4.01901  3.64597  2.85534  3.30883  4.18971  3.19998  3.76876  3.27393  2.94356  1.16530  2.84062  3.20056  5.47381  4.17999    308 - -
          2.68618  4.42225  2.77519  2.73123  3.46354  2.40513  3.72494  3.29354  2.67741  2.69355  4.24690  2.90347  2.73739  3.18146  2.89801  2.37887  2.77519  2.98518  4.58477  3.61503
          0.02836  3.97276  4.69511  0.61958  0.77255  0.48576  0.95510
     40   2.37364  4.27923  3.33422  3.14843  4.20301  1.06160  4.25151  3.60405  3.23507  3.35947  4.29380  3.35127  3.77311  3.56483  3.51623  2.55138  2.85819  2.88312  5.56309  4.32791    309 - -
          2.68621  4.42228  2.77513  2.73126  3.46339  2.40509  3.72497  3.29357  2.67743  2.69358  4.24692  2.90339  2.73742  3.18149  2.89803  2.37883  2.77522  2.98521  4.58480  3.61506
          0.06813  2.86953  4.69511  0.99008  0.46449  0.48576  0.95510
     41   2.72379  4.94812  2.65941  2.37693  4.10457  3.32905  2.52118  3.75287  2.46646  3.31107  4.15459  1.85373  3.55747  2.86314  2.87607  2.72549  2.99204  3.39625  5.38287  3.97070    315 - -
          2.68618  4.42225  2.77519  2.73123  3.46354  2.40513  3.72494  3.29354  2.67741  2.69355  4.24690  2.90347  2.73739  3.18146  2.89801  2.37887  2.77519  2.98518  4.58477  3.61503
          0.07129  3.97276  2.99602  0.61958  0.77255  0.48576  0.95510
     42   2.90522  5.26760  2.17631  1.15149  4.58197  3.23796  3.77350  4.05262  2.71804  3.62989  4.51526  2.76246  3.84424  2.95459  3.22450  2.83461  3.19638  3.67914  5.77227  4.36075    316 - -
          2.68618  4.42225  2.77519  2.73123  3.46354  2.40513  3.72494  3.29354  2.67741  2.69355  4.24690  2.90347  2.73739  3.18146  2.89801  2.37887  2.77519  2.98518  4.58477  3.61503
          0.02959  3.93106  4.65341  0.61958  0.77255  0.52617  0.89371
     43   1.87354  4.21926  3.43814  2.97942  3.84242  3.15691  3.97956  3.04460  2.91699  2.86797  3.47008  3.26461  3.77132  3.25528  3.25276  2.42166  1.82922  2.72542  5.25563  4.02228    317 - -
          2.68618  4.42225  2.77519  2.73123  3.46354  2.40513  3.72494  3.29354  2.67741  2.69355  4.24690  2.90347  2.73739  3.18146  2.89801  2.37887  2.77519  2.98518  4.58477  3.61503
          0.02959  3.93106  4.65341  0.61958  0.77255  0.52617  0.89371
     44   2.60462  4.83224  2.48170  2.32661  4.31670  3.21063  3.71813  3.76513  2.58731  3.34915  4.17059  1.80834  3.06101  2.88375  3.06039  2.50524  2.79399  3.36660  5.55488  4.18604    318 - -
          2.68618  4.42225  2.77519  2.73123  3.46354  2.40513  3.72494  3.29354  2.67741  2.69355  4.24690  2.90347  2.73739  3.18146  2.89801  2.37887  2.77519  2.98518  4.58477  3.61503
          0.02959  3.93106  4.65341  0.61958  0.77255  0.46130  0.99551
     45   2.88966  5.33182  2.18690  1.22053  4.61310  3.25330  3.73512  4.10079  2.64856  3.63351  4.49103  2.73674  3.84252  2.75996  3.15526  2.80791  3.16709  3.71372  5.80031  4.35533    319 - -
          2.68618  4.42225  2.77519  2.73123  3.46354  2.40513  3.72494  3.29354  2.67741  2.69355  4.24690  2.90347  2.73739  3.18146  2.89801  2.37887  2.77519  2.98518  4.58477  3.61503
          0.02836  3.97276  4.69511  0.61958  0.77255  0.48576  0.95510
     46   2.73475  5.02859  2.37545  2.26979  4.33180  3.26081  3.40792  3.86704  2.59088  3.42724  4.26235  1.62011  3.81506  2.88571  3.06708  2.47442  3.02017  3.48594  5.57966  4.16728    320 - -
          2.68618  4.42225  2.77519  2.73123  3.46354  2.40513  3.72494  3.29354  2.67741  2.69355  4.24690  2.90347  2.73739  3.18146  2.89801  2.37887  2.77519  2.98518  4.58477  3.61503
          0.02836  3.97276  4.69511  0.61958  0.77255  0.48576  0.95510
     47   2.55133  2.51892  3.04703  2.71535  3.55177  3.29177  3.57505  2.93971  2.66827  2.63174  3.51011  3.15510  3.86660  3.00684  2.87273  2.65901  2.79266  2.69294  4.96126  3.37252    321 - -
          2.68618  4.42225  2.77519  2.73123  3.46354  2.40513  3.72494  3.29354  2.67741  2.69355  4.24690  2.90347  2.73739  3.18146  2.89801  2.37887  2.77519  2.98518  4.58477  3.61503
          0.02836  3.97276  4.69511  0.61958  0.77255  0.48576  0.95510
     48   2.48622  4.30211  3.47741  3.02361  2.76483  3.32261  3.91871  2.95781  2.98450  2.67556  3.65581  3.33212  3.88196  3.29900  3.31667  1.56861  2.83437  2.59693  4.92579  3.53241    322 - -
          2.68618  4.42225  2.77519  2.73123  3.46354  2.40513  3.72494  3.29354  2.67741  2.69355  4.24690  2.90347  2.73739  3.18146  2.89801  2.37887  2.77519  2.98518  4.58477  3.61503
          0.02836  3.97276  4.69511  0.61958  0.77255  0.48576  0.95510
     49   2.37747  4.32830  3.26518  2.79823  3.93064  3.01476  3.87733  3.30641  2.77231  2.99098  3.60172  3.15605  3.10132  3.11113  3.15009  2.22433  1.77035  2.94549  5.28513  4.02835    323 - -
          2.68618  4.42225  2.77519  2.73123  3.46354  2.40513  3.72494  3.29354  2.67741  2.69355  4.24690  2.90347  2.73739  3.18146  2.89801  2.37887  2.77519  2.98518  4.58477  3.61503
          0.02836  3.97276  4.69511  0.61958  0.77255  0.48576  0.95510
     50   2.79346  4.55826  3.48771  3.40020  4.53936  0.58986  4.51374  4.16396  3.59507  3.80535  4.78238  3.65208  3.95259  3.91135  3.81951  2.96836  3.28251  3.67293  5.60740  4.64487    324 - -
          2.68618  4.42225  2.77519  2.73123  3.46354  2.40513  3.72494  3.29354  2.67741  2.69355  4.24690  2.90347  2.73739  3.18146  2.89801  2.37887  2.77519  2.98518  4.58477  3.61503
          0.05130  3.97276  3.46778  0.61958  0.77255  0.48576  0.95510
     51   2.71622  3.88669  3.26801  2.66901  4.06903  3.48463  3.64442  3.46030  2.17808  3.04810  3.91628  3.10675  3.89466  2.43909  1.67341  2.78285  2.94790  3.16309  5.25745  4.00294    325 - -
          2.68618  4.42225  2.77519  2.73123  3.46354  2.40513  3.72494  3.29354  2.67741  2.69355  4.24690  2.90347  2.73739  3.18146  2.89801  2.37887  2.77519  2.98518  4.58477  3.61503
          0.02901  3.95047  4.67282  0.61958  0.77255  0.50778  0.92088
     52   2.90035  5.38340  1.23181  1.97837  4.70185  3.20311  3.75947  4.19901  2.77302  3.73313  4.59434  2.69136  3.47616  2.93232  3.35152  2.80463  3.19618  3.78893  5.90072  4.42275    326 - -
          2.68618  4.42225  2.77519  2.73123  3.46354  2.40513  3.72494  3.29354  2.67741  2.69355  4.24690  2.90347  2.73739  3.18146  2.89801  2.37887  2.77519  2.98518  4.58477  3.61503
          0.02901  3.95047  4.67282  0.61958  0.77255  0.50778  0.92088
     53   2.28329  4.20827  3.36319  3.09626  4.05465  2.99634  4.14824  3.45184  3.09802  3.21517  4.13689  3.28922  3.72554  3.44568  3.39210  1.14732  2.75563  2.81771  5.47232  4.17459    327 - -
          2.68618  4.42225  2.77519  2.73123  3.46354  2.40513  3.72494  3.29354  2.67741  2.69355  4.24690  2.90347  2.73739  3.18146  2.89801  2.37887  2.77519  2.98518  4.58477  3.61503
          0.02901  3.95047  4.67282  0.61958  0.77255  0.47224  0.97711
     54   2.69076  4.89497  2.94098  2.45166  4.09522  3.43175  3.26579  3.58834  2.27073  3.15133  3.98070  2.95614  3.45662  1.84694  2.57102  2.70670  2.91581  3.26154  5.30747  3.71758    328 - -
          2.68618  4.42225  2.77519  2.73123  3.46354  2.40513  3.72494  3.29354  2.67741  2.69355  4.24690  2.90347  2.73739  3.18146  2.89801  2.37887  2.77519  2.98518  4.58477  3.61503
          0.02836  3.97276  4.69511  0.61958  0.77255  0.48576  0.95510
     55   2.50967  4.40197  3.24884  3.11673  4.45392  0.88245  4.30686  3.97512  3.31115  3.63117  4.52571  3.37893  3.26040  3.61757  3.60168  2.67083  2.99375  3.44741  5.65177  4.53992    329 - -
          2.68618  4.42225  2.77519  2.73123  3.46354  2.40513  3.72494  3.29354  2.67741  2.69355  4.24690  2.90347  2.73739  3.18146  2.89801  2.37887  2.77519  2.98518  4.58477  3.61503
          0.02836  3.97276  4.69511  0.61958  0.77255  0.48576  0.95510
     56   2.40262  4.43979  2.89361  2.67407  4.30295  2.88305  3.95918  3.78436  2.86311  3.41642  4.24621  2.47680  3.73351  3.17675  3.25278  1.36349  2.82513  3.29405  5.59952  4.29311    330 - -
          2.68618  4.42225  2.77519  2.73123  3.46354  2.40513  3.72494  3.29354  2.67741  2.69355  4.24690  2.90347  2.73739  3.18146  2.89801  2.37887  2.77519  2.98518  4.58477  3.61503
          0.08359  3.97276  2.79082  0.61958  0.77255  0.48576  0.95510
     57   2.94147  5.41147  1.16989  1.94254  4.71108  3.18886  3.77802  4.21582  2.82189  3.76708  4.65580  2.68472  3.82810  2.96133  3.40695  2.83711  3.24397  3.81536  5.91162  4.43789    331 - -
          2.68618  4.42225  2.77519  2.73123  3.46354  2.40513  3.72494  3.29354  2.67741  2.69355  4.24690  2.90347  2.73739  3.18146  2.89801  2.37887  2.77519  2.98518  4.58477  3.61503
          0.02995  3.91912  4.64147  0.61958  0.77255  0.53715  0.87806
     58   2.31754  1.82686  3.83126  3.38559  3.29768  3.16194  4.12194  2.82787  3.27066  2.67053  3.62252  3.48584  3.81145  3.55928  3.50707  2.19075  2.72708  2.54437  5.04142  3.77085    332 - -
          2.68618  4.42225  2.77519  2.73123  3.46354  2.40513  3.72494  3.29354  2.67741  2.69355  4.24690  2.90347  2.73739  3.18146  2.89801  2.37887  2.77519  2.98518  4.58477  3.61503
          0.02995  3.91912  4.64147  0.61958  0.77255  0.53715  0.87806
     59   2.84289  5.24617  1.28993  2.14540  4.51188  2.95141  3.36275  4.10253  2.73296  3.63643  4.49390  2.71550  3.80999  2.92244  3.28224  2.77161  3.14064  3.69835  5.75071  4.28520    333 - -
          2.68618  4.42225  2.77519  2.73123  3.46354  2.40513  3.72494  3.29354  2.67741  2.69355  4.24690  2.90347  2.73739  3.18146  2.89801  2.37887  2.77519  2.98518  4.58477  3.61503
          0.02995  3.91912  4.64147  0.61958  0.77255  0.53715  0.87806
     60   2.84341  5.34756  1.44771  1.98353  4.61621  3.22524  3.44631  4.11709  2.42835  3.62709  4.45939  2.68778  3.80215  2.84326  3.15222  2.75294  3.11303  3.71335  5.79170  4.32878    334 - -
          2.68618  4.42225  2.77519  2.73123  3.46354  2.40513  3.72494  3.29354  2.67741  2.69355  4.24690  2.90347  2.73739  3.18146  2.89801  2.37887  2.77519  2.98518  4.58477  3.61503
          0.02995  3.91912  4.64147  0.61958  0.77255  0.53715  0.87806
     61   2.62094  4.80113  2.76581  2.40298  4.11259  3.30715  3.18852  3.60288  2.42814  3.18727  4.01737  2.37461  3.79521  2.82709  2.75085  1.95802  2.89105  3.25152  5.36458  4.01262    335 - -
          2.68618  4.42225  2.77519  2.73123  3.46354  2.40513  3.72494  3.29354  2.67741  2.69355  4.24690  2.90347  2.73739  3.18146  2.89801  2.37887  2.77519  2.98518  4.58477  3.61503
          0.07192  3.91912  3.00500  0.61958  0.77255  0.53715  0.87806
     62   2.67204  4.44702  3.34704  3.24713  4.38958  0.72001  4.36716  3.99054  3.42922  3.64395  4.61965  3.51131  3.83835  3.75289  3.66473  2.84410  3.15373  3.51770  5.48328  4.49164    336 - -
          2.68618  4.42225  2.77519  2.73123  3.46354  2.40513  3.72494  3.29354  2.67741  2.69355  4.24690  2.90347  2.73739  3.18146  2.89801  2.37887  2.77519  2.98518  4.58477  3.61503
          0.03121  3.87841  4.60075  0.61958  0.77255  0.43497  1.04210
     63   2.96510  5.14439  3.13807  2.54311  4.55004  3.56997  3.60630  3.91688  1.23614  3.38512  4.24198  3.08015  3.97178  2.64022  2.13139  2.95043  3.15125  3.58857  5.46497  4.24800    337 - -
          2.68618  4.42225  2.77519  2.73123  3.46354  2.40513  3.72494  3.29354  2.67741  2.69355  4.24690  2.90347  2.73739  3.18146  2.89801  2.37887  2.77519  2.98518  4.58477  3.61503
          0.02836  3.97276  4.69511  0.61958  0.77255  0.48576  0.95510
     64   2.85876  5.37790  1.98085  1.36458  4.67301  3.02502  3.71091  4.16677  2.54660  3.67439  4.50213  2.70343  3.81897  2.86586  3.20385  2.76669  3.13205  3.75284  5.84098  4.37199    338 - -
          2.68618  4.42225  2.77519  2.73123  3.46354  2.40513  3.72494  3.29354  2.67741  2.69355  4.24690  2.90347  2.73739  3.18146  2.89801  2.37887  2.77519  2.98518  4.58477  3.61503
          0.02836  3.97276  4.69511  0.61958  0.77255  0.48576  0.95510
     65   2.49145  4.30312  3.61169  3.19098  3.47318  3.46211  4.06728  2.64517  3.06046  1.45064  3.48148  3.48349  3.99604  3.43305  3.33317  2.42767  2.91856  2.46875  5.05510  3.78885    339 - -
          2.68618  4.42225  2.77519  2.73123  3.46354  2.40513  3.72494  3.29354  2.67741  2.69355  4.24690  2.90347  2.73739  3.18146  2.89801  2.37887  2.77519  2.98518  4.58477  3.61503
          0.02836  3.97276  4.69511  0.61958  0.77255  0.48576  0.95510
     66   2.09274  4.41480  3.11418  2.76839  4.17899  1.66589  3.91538  3.57825  2.72053  3.23276  4.07943  3.12812  3.76101  3.13020  2.62991  2.54623  2.81136  3.15755  5.46807  4.20810    340 - -
          2.68618  4.42225  2.77519  2.73123  3.46354  2.40513  3.72494  3.29354  2.67741  2.69355  4.24690  2.90347  2.73739  3.18146  2.89801  2.37887  2.77519  2.98518  4.58477  3.61503
          0.02836  3.97276  4.69511  0.61958  0.77255  0.48576  0.95510
     67   3.10701  4.58062  4.34318  3.83710  3.11827  4.15859  4.50530  2.26431  3.59468  1.52361  1.46654  4.12786  4.49076  3.91446  3.79340  3.53432  3.36411  2.31765  5.06488  3.85645    341 - -
          2.68618  4.42225  2.77519  2.73123  3.46354  2.40513  3.72494  3.29354  2.67741  2.69355  4.24690  2.90347  2.73739  3.18146  2.89801  2.37887  2.77519  2.98518  4.58477  3.61503
          0.02836  3.97276  4.69511  0.61958  0.77255  0.48576  0.95510
     68   2.85842  4.43410  3.90867  3.44106  3.20252  3.82763  4.17006  2.31462  3.21359  1.20385  3.27277  3.46052  4.24507  3.60692  3.45147  3.19019  3.13032  2.30330  4.92899  3.60316    342 - -
          2.68618  4.42225  2.77519  2.73123  3.46354  2.40513  3.72494  3.29354  2.67741  2.69355  4.24690  2.90347  2.73739  3.18146  2.89801  2.37887  2.77519  2.98518  4.58477  3.61503
          0.04761  3.97276  3.58725  0.61958  0.77255  0.48576  0.95510
     69   2.87260  4.39299  4.23782  3.90380  3.61036  3.80780  4.69162  2.04848  3.77281  2.28346  3.56347  4.08043  4.36400  4.12689  3.97740  3.31671  3.23232  0.92804  5.40847  4.14500    343 - -
          2.68618  4.42225  2.77519  2.73123  3.46354  2.40513  3.72494  3.29354  2.67741  2.69355  4.24690  2.90347  2.73739  3.18146  2.89801  2.37887  2.77519  2.98518  4.58477  3.61503
          0.02890  3.95405  4.67640  0.61958  0.77255  0.50430  0.92616
     70   2.81853  5.08328  2.41080  1.26884  4.52782  2.51057  3.79451  3.99222  2.69297  3.56740  4.43108  2.83534  3.84000  2.97483  3.16257  2.79117  3.12521  3.60119  5.70949  4.34536    344 - -
          2.68618  4.42225  2.77519  2.73123  3.46354  2.40513  3.72494  3.29354  2.67741  2.69355  4.24690  2.90347  2.73739  3.18146  2.89801  2.37887  2.77519  2.98518  4.58477  3.61503
          0.02890  3.95405  4.67640  0.61958  0.77255  0.50430  0.92616
     71   2.30508  4.27226  3.18123  2.89065  4.19141  3.01589  4.03631  3.57825  2.93950  3.27146  4.12359  3.17602  1.65168  3.27993  3.28008  2.14164  2.47680  3.11549  5.52676  4.27330    345 - -
          2.68618  4.42225  2.77519  2.73123  3.46354  2.40513  3.72494  3.29354  2.67741  2.69355  4.24690  2.90347  2.73739  3.18146  2.89801  2.37887  2.77519  2.98518  4.58477  3.61503
          0.09528  3.95405  2.63513  0.61958  0.77255  0.50430  0.92616
     72   2.42931  4.35936  3.16858  2.78170  3.82923  3.19044  3.86483  3.21077  2.73501  2.56173  3.83071  3.14689  2.02068  3.11920  3.08063  2.30646  2.79061  2.89120  5.22688  3.93030    346 - -
          2.68618  4.42225  2.77519  2.73123  3.46354  2.40513  3.72494  3.29354  2.67741  2.69355  4.24690  2.90347  2.73739  3.18146  2.89801  2.37887  2.77519  2.98518  4.58477  3.61503
          0.03086  3.88963  4.61197  0.61958  0.77255  0.56322  0.84252
     73   2.66522  5.01917  1.85511  2.11936  4.31136  3.08697  3.62461  3.53459  2.47960  3.32180  4.13252  2.58575  3.76671  2.77104  2.98220  2.63851  2.92052  3.23823  5.52392  4.12726    347 - -
          2.68618  4.42225  2.77519  2.73123  3.46354  2.40513  3.72494  3.29354  2.67741  2.69355  4.24690  2.90347  2.73739  3.18146  2.89801  2.37887  2.77519  2.98518  4.58477  3.61503
          0.03086  3.88963  4.61197  0.61958  0.77255  0.56322  0.84252
     74   1.84226  4.23841  3.29724  2.84738  3.88378  3.11388  3.90318  3.20965  2.83222  2.94364  3.80276  2.86705  3.72252  3.15603  3.19709  2.21216  2.34547  2.52996  5.25847  4.01357    348 - -
          2.68618  4.42225  2.77519  2.73123  3.46354  2.40513  3.72494  3.29354  2.67741  2.69355  4.24690  2.90347  2.73739  3.18146  2.89801  2.37887  2.77519  2.98518  4.58477  3.61503
          0.03086  3.88963  4.61197  0.61958  0.77255  0.56322  0.84252
     75   2.70942  4.77839  3.10941  2.57780  3.89295  3.46449  2.25501  3.45194  2.21415  2.88081  3.89678  3.04071  3.62269  2.79563  2.22265  2.76065  2.93368  3.15705  5.15549  3.82161    349 - -
          2.68618  4.42225  2.77519  2.73123  3.46354  2.40513  3.72494  3.29354  2.67741  2.69355  4.24690  2.90347  2.73739  3.18146  2.89801  2.37887  2.77519  2.98518  4.58477  3.61503
          0.03086  3.88963  4.61197  0.61958  0.77255  0.46747  0.98507
     76   2.70278  4.95196  2.82853  2.41023  4.29210  3.38424  3.62012  3.71538  2.06478  3.26193  4.08333  2.92000  2.73377  2.07150  2.63774  2.63475  2.94155  3.36262  5.43545  4.11361    350 - -
          2.68618  4.42225  2.77519  2.73123  3.46354  2.40513  3.72494  3.29354  2.67741  2.69355  4.24690  2.90347  2.73739  3.18146  2.89801  2.37887  2.77519  2.98518  4.58477  3.61503
          0.02890  3.95405  4.67640  0.61958  0.77255  0.50430  0.92616
     77   2.53643  4.69777  2.37697  2.40339  4.34453  2.65556  3.80416  3.80261  2.72215  3.39863  4.22084  2.77571  3.75310  2.98491  3.19683  1.60120  2.89104  3.36545  5.60659  4.25112    351 - -
          2.68618  4.42225  2.77520  2.73124  3.46354  2.40513  3.72495  3.29354  2.67741  2.69355  4.24690  2.90347  2.73740  3.18147  2.89801  2.37881  2.77520  2.98519  4.58477  3.61503
          0.10820  2.85083  3.10651  0.48892  0.95008  0.47434  0.97364
     78   2.67987  4.65490  2.94866  2.68589  3.87575  3.28584  3.13248  3.61230  2.68238  3.20296  4.12022  3.11889  1.45306  3.11649  3.01703  2.76943  3.01736  3.27227  5.22833  3.85928    353 - -
          2.68618  4.42225  2.77519  2.73123  3.46354  2.40513  3.72494  3.29354  2.67741  2.69355  4.24690  2.90347  2.73739  3.18146  2.89801  2.37887  2.77519  2.98518  4.58477  3.61503
          0.02940  3.93736  4.65970  0.61958  0.77255  0.46477  0.98962
     79   2.78113  5.27433  1.71750  2.08231  4.57573  3.11171  3.67175  4.06402  2.57036  3.57238  4.37816  2.52254  3.79919  2.49220  3.10990  2.36734  3.04398  3.65205  5.74106  4.29228    354 - -
          2.68620  4.42227  2.77516  2.73125  3.46356  2.40515  3.72497  3.29356  2.67743  2.69357  4.24692  2.90329  2.73742  3.18149  2.89803  2.37879  2.77522  2.98521  4.58479  3.61505
          0.20800  1.72231  4.69511  0.29286  1.37092  0.48576  0.95510
     80   1.18724  4.14755  3.54669  3.24372  4.12927  3.00123  4.24904  3.23273  3.22749  3.12996  4.06053  3.37328  3.73673  3.54629  3.50814  2.45815  2.17572  2.84200  5.55376  4.34760    356 - -
          2.68618  4.42225  2.77519  2.73123  3.46354  2.40513  3.72494  3.29354  2.67741  2.69355  4.24690  2.90347  2.73739  3.18146  2.89801  2.37887  2.77519  2.98518  4.58477  3.61503
          0.02836  3.97276  4.69511  0.61958  0.77255  0.48576  0.95510
     81   3.38780  4.76042  4.37616  4.11038  0.86088  4.05273  3.92458  2.89989  4.01505  2.24719  3.61569  4.13309  4.50959  4.15558  4.10998  3.65213  3.68925  2.89783  4.14522  2.50019    357 - -
          2.68618  4.42225  2.77519  2.73123  3.46354  2.40513  3.72494  3.29354  2.67741  2.69355  4.24690  2.90347  2.73739  3.18146  2.89801  2.37887  2.77519  2.98518  4.58477  3.61503
          0.02836  3.97276  4.69511  0.61958  0.77255  0.48576  0.95510
     82   2.45396  4.50749  3.08938  2.64535  4.13379  2.77586  3.79230  3.54615  2.56840  3.16886  3.99566  3.06010  3.76378  2.97757  2.44955  1.75226  2.58516  3.15078  5.40064  4.11768    358 - -
          2.68618  4.42225  2.77519  2.73123  3.46354  2.40513  3.72494  3.29354  2.67741  2.69355  4.24690  2.90347  2.73739  3.18146  2.89801  2.37887  2.77519  2.98518  4.58477  3.61503
          0.02836  3.97276  4.69511  0.61958  0.77255  0.48576  0.95510
     83   3.26882  4.70178  4.35022  3.99127  3.17591  4.10895  4.61557  2.38624  3.75802  0.76094  3.16888  4.25698  4.52754  4.10233  3.91738  3.69258  3.55878  2.44947  5.09083  3.83706    359 - -
          2.68618  4.42225  2.77519  2.73123  3.46354  2.40513  3.72494  3.29354  2.67741  2.69355  4.24690  2.90347  2.73739  3.18146  2.89801  2.37887  2.77519  2.98518  4.58477  3.61503
          0.02836  3.97276  4.69511  0.61958  0.77255  0.48576  0.95510
     84   3.05007  4.58353  4.15793  3.75976  3.25456  3.90929  4.47173  2.44029  3.52209  1.83489  1.19816  4.02463  4.37118  3.89781  3.71548  3.40927  3.35772  2.45785  5.10828  3.87845    360 - -
          2.68618  4.42225  2.77519  2.73123  3.46354  2.40513  3.72494  3.29354  2.67741  2.69355  4.24690  2.90347  2.73739  3.18146  2.89801  2.37887  2.77519  2.98518  4.58477  3.61503
          0.02836  3.97276  4.69511  0.61958  0.77255  0.48576  0.95510
     85   3.11912  4.51628  4.53976  3.98794  3.14638  4.30515  4.63212  1.82153  3.82063  1.55803  1.66139  4.27022  4.56935  4.04728  4.00586  3.64299  3.35516  2.12271  5.12372  3.98779    361 - -
          2.68618  4.42225  2.77519  2.73123  3.46354  2.40513  3.72494  3.29354  2.67741  2.69355  4.24690  2.90347  2.73739  3.18146  2.89801  2.37887  2.77519  2.98518  4.58477  3.61503
          0.02836  3.97276  4.69511  0.61958  0.77255  0.48576  0.95510
     86   1.49026  4.16864  3.63958  3.21555  3.90806  3.13602  4.16761  2.89721  3.15764  2.87130  3.82494  3.40361  3.80397  3.47129  3.46133  2.54768  2.10423  2.31045  5.37468  4.16093    362 - -
          2.68618  4.42225  2.77519  2.73123  3.46354  2.40513  3.72494  3.29354  2.67741  2.69355  4.24690  2.90347  2.73739  3.18146  2.89801  2.37887  2.77519  2.98518  4.58477  3.61503
          0.02836  3.97276  4.69511  0.61958  0.77255  0.48576  0.95510
     87   2.78898  5.12736  2.69650  2.00153  4.47261  3.38763  3.62404  3.89688  1.62512  3.40819  4.22600  2.66888  3.85097  2.76024  2.62166  2.75541  2.90076  3.52673  5.54828  4.21158    363 - -
          2.68618  4.42225  2.77519  2.73123  3.46354  2.40513  3.72494  3.29354  2.67741  2.69355  4.24690  2.90347  2.73739  3.18146  2.89801  2.37887  2.77519  2.98518  4.58477  3.61503
          0.02836  3.97276  4.69511  0.61958  0.77255  0.48576  0.95510
     88   2.11925  3.36606  3.52953  3.08794  4.04351  3.00844  4.08134  3.42204  3.04644  3.12696  3.96980  3.28367  2.67362  3.35310  3.37689  1.47421  2.67619  2.97995  5.41382  4.19354    364 - -
          2.68618  4.42225  2.77519  2.73123  3.46354  2.40513  3.72494  3.29354  2.67741  2.69355  4.24690  2.90347  2.73739  3.18146  2.89801  2.37887  2.77519  2.98518  4.58477  3.61503
          0.02836  3.97276  4.69511  0.61958  0.77255  0.48576  0.95510
     89   2.60485  5.26221  2.19525  1.42168  4.55488  3.26738  3.68336  4.02464  2.48342  3.55007  4.37064  2.73994  3.81386  2.73972  3.08303  2.73614  3.06778  3.63041  5.72779  4.29315    365 - -
          2.68618  4.42225  2.77519  2.73123  3.46354  2.40513  3.72494  3.29354  2.67741  2.69355  4.24690  2.90347  2.73739  3.18146  2.89801  2.37887  2.77519  2.98518  4.58477  3.61503
          0.02836  3.97276  4.69511  0.61958  0.77255  0.48576  0.95510
     90   2.76197  4.77407  2.95348  2.64741  3.75717  3.37838  1.53122  3.63065  2.57663  3.20044  4.11114  3.10325  2.96118  3.04337  2.91151  2.82465  3.05842  3.31011  5.13260  3.70601    366 - -
          2.68618  4.42225  2.77519  2.73123  3.46354  2.40513  3.72494  3.29354  2.67741  2.69355  4.24690  2.90347  2.73739  3.18146  2.89801  2.37887  2.77519  2.98518  4.58477  3.61503
          0.02836  3.97276  4.69511  0.61958  0.77255  0.48576  0.95510
     91   2.70975  4.89171  2.58427  2.39010  4.15308  3.25916  3.39318  3.82189  2.58413  3.39270  4.25004  1.51906  3.83352  2.95186  2.99275  2.52409  3.02086  3.43993  5.45403  4.03309    367 - -
          2.68618  4.42225  2.77519  2.73123  3.46354  2.40513  3.72494  3.29354  2.67741  2.69355  4.24690  2.90347  2.73739  3.18146  2.89801  2.37887  2.77519  2.98518  4.58477  3.61503
          0.02836  3.97276  4.69511  0.61958  0.77255  0.48576  0.95510
     92   2.54701  4.38777  3.36737  2.92567  3.68021  3.37156  3.93916  2.89929  2.82730  2.10533  3.63793  3.29129  2.03725  3.21511  3.15660  2.73328  2.66136  2.67707  5.16830  3.90462    368 - -
          2.68618  4.42225  2.77519  2.73123  3.46354  2.40513  3.72494  3.29354  2.67741  2.69355  4.24690  2.90347  2.73739  3.18146  2.89801  2.37887  2.77519  2.98518  4.58477  3.61503
          0.02836  3.97276  4.69511  0.61958  0.77255  0.48576  0.95510
     93   2.36635  4.28768  3.29568  3.11681  4.17713  3.01580  4.22355  3.71364  3.19734  3.42639  4.34457  3.32504  3.76303  3.53895  3.47979  0.94932  2.85412  3.22674  5.54174  4.26137    369 - -
          2.68618  4.42225  2.77519  2.73123  3.46354  2.40513  3.72494  3.29354  2.67741  2.69355  4.24690  2.90347  2.73739  3.18146  2.89801  2.37887  2.77519  2.98518  4.58477  3.61503
          0.02836  3.97276  4.69511  0.61958  0.77255  0.48576  0.95510
     94   2.14295  4.20612  3.48217  3.19914  4.08551  3.05963  4.22579  3.15339  3.16326  3.05911  4.03391  3.37314  3.77968  3.51994  3.44086  2.52398  1.23325  2.80360  5.52824  4.30596    370 - -
          2.68618  4.42225  2.77519  2.73123  3.46354  2.40513  3.72494  3.29354  2.67741  2.69355  4.24690  2.90347  2.73739  3.18146  2.89801  2.37887  2.77519  2.98518  4.58477  3.61503
          0.02836  3.97276  4.69511  0.61958  0.77255  0.48576  0.95510
     95   2.36635  4.28768  3.29568  3.11681  4.17713  3.01580  4.22355  3.71364  3.19734  3.42639  4.34457  3.32504  3.76303  3.53895  3.47979  0.94932  2.85412  3.22674  5.54174  4.26137    371 - -
          2.68618  4.42225  2.77519  2.73123  3.46354  2.40513  3.72494  3.29354  2.67741  2.69355  4.24690  2.90347  2.73739  3.18146  2.89801  2.37887  2.77519  2.98518  4.58477  3.61503
          0.02836  3.97276  4.69511  0.61958  0.77255  0.48576  0.95510
     96   2.79346  4.55826  3.48771  3.40020  4.53936  0.58986  4.51374  4.16396  3.59507  3.80535  4.78238  3.65208  3.95259  3.91135  3.81951  2.96836  3.28251  3.67293  5.60740  4.64487    372 - -
          2.68618  4.42225  2.77519  2.73123  3.46354  2.40513  3.72494  3.29354  2.67741  2.69355  4.24690  2.90347  2.73739  3.18146  2.89801  2.37887  2.77519  2.98518  4.58477  3.61503
          0.02836  3.97276  4.69511  0.61958  0.77255  0.48576  0.95510
     97   2.70428  0.75789  4.24584  4.00883  3.97788  3.30546  4.63393  3.13900  3.83652  3.04968  4.17450  3.96912  4.02028  4.17856  3.94290  2.97603  3.17954  2.87666  5.37214  4.26468    373 - -
          2.68618  4.42225  2.77519  2.73123  3.46354  2.40513  3.72494  3.29354  2.67741  2.69355  4.24690  2.90347  2.73739  3.18146  2.89801  2.37887  2.77519  2.98518  4.58477  3.61503
          0.02836  3.97276  4.69511  0.61958  0.77255  0.48576  0.95510
     98   2.36635  4.28768  3.29568  3.11681  4.17713  3.01580  4.22355  3.71364  3.19734  3.42639  4.34457  3.32504  3.76303  3.53895  3.47979  0.94932  2.85412  3.22674  5.54174  4.26137    374 - -
          2.68618  4.42225  2.77519  2.73123  3.46354  2.40513  3.72494  3.29354  2.67741  2.69355  4.24690  2.90347  2.73739  3.18146  2.89801  2.37887  2.77519  2.98518  4.58477  3.61503
          0.06364  3.97276  3.15037  0.61958  0.77255  0.48576  0.95510
     99   2.34793  4.26917  3.26423  3.08310  4.14221  2.99784  4.19112  3.67376  3.16132  3.38893  4.30954  3.29730  3.74210  3.50549  3.44529  0.99574  2.83301  3.19442  5.50944  4.22609    375 - -
          2.68618  4.42225  2.77519  2.73123  3.46354  2.40513  3.72494  3.29354  2.67741  2.69355  4.24690  2.90347  2.73739  3.18146  2.89801  2.37887  2.77519  2.98518  4.58477  3.61503
          0.02936  3.93849  4.66083  0.61958  0.77255  0.46540  0.98855
    100   2.87713  5.44053  1.83283  1.43713  4.72614  3.23061  3.71236  4.23467  2.57579  3.72649  4.55305  2.48778  3.81867  2.86637  3.23547  2.77330  3.15121  3.80929  5.88570  4.39832    376 - -
          2.68618  4.42225  2.77519  2.73123  3.46354  2.40513  3.72494  3.29354  2.67741  2.69355  4.24690  2.90347  2.73739  3.18146  2.89801  2.37887  2.77519  2.98518  4.58477  3.61503
          0.02836  3.97276  4.69511  0.61958  0.77255  0.48576  0.95510
    101   2.83159  4.90151  2.84366  2.59890  4.26337  3.12229  3.82254  3.82401  2.49443  3.37516  4.29588  3.07098  3.91503  1.23346  2.80655  2.86805  3.13578  3.48094  5.46529  4.16327    377 - -
          2.68618  4.42225  2.77519  2.73123  3.46354  2.40513  3.72494  3.29354  2.67741  2.69355  4.24690  2.90347  2.73739  3.18146  2.89801  2.37887  2.77519  2.98518  4.58477  3.61503
          0.02836  3.97276  4.69511  0.61958  0.77255  0.48576  0.95510
    102   2.36635  4.28768  3.29568  3.11681  4.17713  3.01580  4.22355  3.71364  3.19734  3.42639  4.34457  3.32504  3.76303  3.53895  3.47979  0.94932  2.85412  3.22674  5.54174  4.26137    378 - -
          2.68618  4.42225  2.77519  2.73123  3.46354  2.40513  3.72494  3.29354  2.67741  2.69355  4.24690  2.90347  2.73739  3.18146  2.89801  2.37887  2.77519  2.98518  4.58477  3.61503
          0.02836  3.97276  4.69511  0.61958  0.77255  0.48576  0.95510
    103   1.43882  4.16861  3.39462  3.04258  4.19989  2.75693  4.11483  3.60085  3.07977  3.28474  4.10940  3.24637  3.39156  3.37198  3.41857  1.82425  2.51688  3.09640  5.54239  4.32204    379 - -
          2.68618  4.42225  2.77519  2.73123  3.46354  2.40513  3.72494  3.29354  2.67741  2.69355  4.24690  2.90347  2.73739  3.18146  2.89801  2.37887  2.77519  2.98518  4.58477  3.61503
          0.02836  3.97276  4.69511  0.61958  0.77255  0.48576  0.95510
    104   3.06531  5.03142  3.24787  2.85155  4.44078  3.54314  3.81739  3.87652  0.90894  3.42013  4.37693  3.27133  4.03701  3.00372  2.45435  3.10116  3.31150  3.57891  5.45482  4.28234    380 - -
          2.68618  4.42225  2.77519  2.73123  3.46354  2.40513  3.72494  3.29354  2.67741  2.69355  4.24690  2.90347  2.73739  3.18146  2.89801  2.37887  2.77519  2.98518  4.58477  3.61503
          0.02836  3.97276  4.69511  0.61958  0.77255  0.48576  0.95510
    105   1.43607  4.20125  3.79652  3.40404  3.80567  3.27803  4.31099  2.54684  3.33445  2.65559  3.72622  3.56743  3.93333  3.65029  3.60728  2.70460  2.85381  1.80665  5.38442  4.16215    381 - -
          2.68618  4.42225  2.77519  2.73123  3.46354  2.40513  3.72494  3.29354  2.67741  2.69355  4.24690  2.90347  2.73739  3.18146  2.89801  2.37887  2.77519  2.98518  4.58477  3.61503
          0.02836  3.97276  4.69511  0.61958  0.77255  0.48576  0.95510
    106   2.84963  5.34285  1.45236  2.14315  4.64437  3.24370  3.70995  4.14582  2.27425  3.65653  4.48540  2.41762  3.82099  2.86567  3.16041  2.76469  3.12397  3.73355  5.81336  4.35275    382 - -
          2.68618  4.42225  2.77519  2.73123  3.46354  2.40513  3.72494  3.29354  2.67741  2.69355  4.24690  2.90347  2.73739  3.18146  2.89801  2.37887  2.77519  2.98518  4.58477  3.61503
          0.02836  3.97276  4.69511  0.61958  0.77255  0.48576  0.95510
    107   1.98267  4.25031  3.51666  3.05989  3.81633  3.23188  4.04277  2.88882  2.97822  2.77295  3.40188  3.34032  3.83814  3.32633  3.30223  2.61337  1.65442  2.61315  5.27629  4.04518    383 - -
          2.68618  4.42225  2.77519  2.73123  3.46354  2.40513  3.72494  3.29354  2.67741  2.69355  4.24690  2.90347  2.73739  3.18146  2.89801  2.37887  2.77519  2.98518  4.58477  3.61503
          0.02836  3.97276  4.69511  0.61958  0.77255  0.48576  0.95510
    108   2.87229  4.96795  2.88333  2.56148  3.76141  3.46430  1.69337  3.70560  2.34769  3.22491  4.13744  3.03945  3.94284  2.45112  2.65325  2.88672  3.11520  3.40465  5.11536  3.65868    384 - -
          2.68618  4.42225  2.77519  2.73123  3.46354  2.40513  3.72494  3.29354  2.67741  2.69355  4.24690  2.90347  2.73739  3.18146  2.89801  2.37887  2.77519  2.98518  4.58477  3.61503
          0.02836  3.97276  4.69511  0.61958  0.77255  0.48576  0.95510
    109   3.06531  5.03142  3.24787  2.85155  4.44078  3.54314  3.81739  3.87652  0.90894  3.42013  4.37693  3.27133  4.03701  3.00372  2.45435  3.10116  3.31150  3.57891  5.45482  4.28234    385 - -
          2.68618  4.42225  2.77519  2.73123  3.46354  2.40513  3.72494  3.29354  2.67741  2.69355  4.24690  2.90347  2.73739  3.18146  2.89801  2.37887  2.77519  2.98518  4.58477  3.61503
          0.02836  3.97276  4.69511  0.61958  0.77255  0.48576  0.95510
    110   3.04081  5.17008  2.53320  0.89082  4.52923  3.34033  3.93678  4.00313  2.83009  3.60448  4.57486  2.99307  3.94990  3.15084  3.24874  3.01348  3.34606  3.67692  5.68194  4.40512    386 - -
          2.68618  4.42225  2.77519  2.73123  3.46354  2.40513  3.72494  3.29354  2.67741  2.69355  4.24690  2.90347  2.73739  3.18146  2.89801  2.37887  2.77519  2.98518  4.58477  3.61503
          0.02836  3.97276  4.69511  0.61958  0.77255  0.48576  0.95510
    111   3.26882  4.70178  4.35022  3.99127  3.17591  4.10895  4.61557  2.38624  3.75802  0.76094  3.16888  4.25698  4.52754  4.10233  3.91738  3.69258  3.55878  2.44947  5.09083  3.83706    387 - -
          2.68618  4.42225  2.77519  2.73123  3.46354  2.40513  3.72494  3.29354  2.67741  2.69355  4.24690  2.90347  2.73739  3.18146  2.89801  2.37887  2.77519  2.98518  4.58477  3.61503
          0.02836  3.97276  4.69511  0.61958  0.77255  0.48576  0.95510
    112   3.10950  4.50144  4.47635  4.09658  3.44305  4.17330  4.80676  0.96177  3.92663  2.00949  3.36373  4.32794  4.59561  4.26509  4.11182  3.67896  3.40719  1.85311  5.35405  4.10045    388 - -
          2.68618  4.42225  2.77519  2.73123  3.46354  2.40513  3.72494  3.29354  2.67741  2.69355  4.24690  2.90347  2.73739  3.18146  2.89801  2.37887  2.77519  2.98518  4.58477  3.61503
          0.02836  3.97276  4.69511  0.61958  0.77255  0.48576  0.95510
    113   3.01989  5.12049  3.37142  2.76710  4.55392  3.62437  3.62170  3.91896  1.17501  3.38174  4.26016  3.17672  4.01467  2.76311  1.90241  3.02171  3.20051  3.60305  5.43599  4.25532    389 - -
          2.68618  4.42225  2.77519  2.73123  3.46354  2.40513  3.72494  3.29354  2.67741  2.69355  4.24690  2.90347  2.73739  3.18146  2.89801  2.37887  2.77519  2.98518  4.58477  3.61503
          0.02836  3.97276  4.69511  0.61958  0.77255  0.48576  0.95510
    114   2.46879  4.31378  3.51930  3.27692  4.05954  3.14950  4.28631  3.19897  3.22187  3.05889  4.10362  3.46958  3.86145  3.61185  3.47522  2.67126  1.01261  2.88316  5.48853  4.27642    390 - -
          2.68618  4.42225  2.77519  2.73123  3.46354  2.40513  3.72494  3.29354  2.67741  2.69355  4.24690  2.90347  2.73739  3.18146  2.89801  2.37887  2.77519  2.98518  4.58477  3.61503
          0.02836  3.97276  4.69511  0.61958  0.77255  0.48576  0.95510
    115   3.26882  4.70178  4.35022  3.99127  3.17591  4.10895  4.61557  2.38624  3.75802  0.76094  3.16888  4.25698  4.52754  4.10233  3.91738  3.69258  3.55878  2.44947  5.09083  3.83706    391 - -
          2.68618  4.42225  2.77519  2.73123  3.46354  2.40513  3.72494  3.29354  2.67741  2.69355  4.24690  2.90347  2.73739  3.18146  2.89801  2.37887  2.77519  2.98518  4.58477  3.61503
          0.02836  3.97276  4.69511  0.61958  0.77255  0.48576  0.95510
    116   3.03453  5.14263  3.43060  2.78124  4.58959  3.64693  3.60686  3.94197  1.27101  3.39067  4.26389  3.18500  4.02147  2.74375  1.69722  3.03206  3.20487  3.62495  5.43651  4.26558    392 - -
          2.68618  4.42225  2.77519  2.73123  3.46354  2.40513  3.72494  3.29354  2.67741  2.69355  4.24690  2.90347  2.73739  3.18146  2.89801  2.37887  2.77519  2.98518  4.58477  3.61503
          0.02836  3.97276  4.69511  0.61958  0.77255  0.48576  0.95510
    117   3.04081  5.17008  2.53320  0.89082  4.52923  3.34033  3.93678  4.00313  2.83009  3.60448  4.57486  2.99307  3.94990  3.15084  3.24874  3.01348  3.34606  3.67692  5.68194  4.40512    393 - -
          2.68618  4.42225  2.77519  2.73123  3.46354  2.40513  3.72494  3.29354  2.67741  2.69355  4.24690  2.90347  2.73739  3.18146  2.89801  2.37887  2.77519  2.98518  4.58477  3.61503
          0.02836  3.97276  4.69511  0.61958  0.77255  0.48576  0.95510
    118   3.26882  4.70178  4.35022  3.99127  3.17591  4.10895  4.61557  2.38624  3.75802  0.76094  3.16888  4.25698  4.52754  4.10233  3.91738  3.69258  3.55878  2.44947  5.09083  3.83706    394 - -
          2.68618  4.42225  2.77519  2.73123  3.46354  2.40513  3.72494  3.29354  2.67741  2.69355  4.24690  2.90347  2.73739  3.18146  2.89801  2.37887  2.77519  2.98518  4.58477  3.61503
          0.02836  3.97276  4.69511  0.61958  0.77255  0.48576  0.95510
    119   3.06531  5.03142  3.24787  2.85155  4.44078  3.54314  3.81739  3.87652  0.90894  3.42013  4.37693  3.27133  4.03701  3.00372  2.45435  3.10116  3.31150  3.57891  5.45482  4.28234    395 - -
          2.68618  4.42225  2.77519  2.73123  3.46354  2.40513  3.72494  3.29354  2.67741  2.69355  4.24690  2.90347  2.73739  3.18146  2.89801  2.37887  2.77519  2.98518  4.58477  3.61503
          0.02836  3.97276  4.69511  0.61958  0.77255  0.48576  0.95510
    120   2.56862  4.25220  3.82552  3.48238  3.71844  2.96738  4.35005  2.41761  3.40406  2.61324  3.69909  3.66780  4.03983  3.74276  3.64704  2.87303  2.95889  1.12654  5.30601  4.06593    396 - -
          2.68618  4.42225  2.77519  2.73123  3.46354  2.40513  3.72494  3.29354  2.67741  2.69355  4.24690  2.90347  2.73739  3.18146  2.89801  2.37887  2.77519  2.98518  4.58477  3.61503
          0.02836  3.97276  4.69511  0.61958  0.77255  0.48576  0.95510
    121   3.10911  4.90756  3.22776  2.99852  3.35813  3.53500  0.94741  3.82751  2.83899  3.30858  4.35993  3.40350  4.09344  3.36627  3.09832  3.17910  3.41619  3.56076  4.82172  3.30632    397 - -
          2.68618  4.42225  2.77519  2.73123  3.46354  2.40513  3.72494  3.29354  2.67741  2.69355  4.24690  2.90347  2.73739  3.18146  2.89801  2.37887  2.77519  2.98518  4.58477  3.61503
          0.02836  3.97276  4.69511  0.61958  0.77255  0.48576  0.95510
    122   3.26882  4.70178  4.35022  3.99127  3.17591  4.10895  4.61557  2.38624  3.75802  0.76094  3.16888  4.25698  4.52754  4.10233  3.91738  3.69258  3.55878  2.44947  5.09083  3.83706    398 - -
          2.68618  4.42225  2.77519  2.73123  3.46354  2.40513  3.72494  3.29354  2.67741  2.69355  4.24690  2.90347  2.73739  3.18146  2.89801  2.37887  2.77519  2.98518  4.58477  3.61503
          0.02836  3.97276  4.69511  0.61958  0.77255  0.48576  0.95510
    123   2.88865  4.62859  3.50678  3.36080  4.34624  3.31046  4.42948  3.91807  3.42680  3.53380  4.58839  3.65708  0.66061  3.81254  3.66042  3.05943  3.33826  3.55191  5.50468  4.46849    399 - -
          2.68618  4.42225  2.77519  2.73123  3.46354  2.40513  3.72494  3.29354  2.67741  2.69355  4.24690  2.90347  2.73739  3.18146  2.89801  2.37887  2.77519  2.98518  4.58477  3.61503
          0.02836  3.97276  4.69511  0.61958  0.77255  0.48576  0.95510
    124   1.33734  4.19926  3.46832  3.07858  3.99181  3.07498  4.09714  3.20402  3.05345  3.01107  3.92244  3.30432  2.82251  3.37516  3.37629  2.49200  2.73429  2.58938  5.40563  4.17715    400 - -
          2.68618  4.42225  2.77519  2.73123  3.46354  2.40513  3.72494  3.29354  2.67741  2.69355  4.24690  2.90347  2.73739  3.18146  2.89801  2.37887  2.77519  2.98518  4.58477  3.61503
          0.02836  3.97276  4.69511  0.61958  0.77255  0.48576  0.95510
    125   3.09938  5.24050  0.78422  2.40179  4.63146  3.28847  4.02234  4.24290  3.12590  3.83369  4.81472  2.96291  3.94843  3.26218  3.65517  3.05094  3.44035  3.87165  5.78041  4.48875    401 - -
          2.68618  4.42225  2.77519  2.73123  3.46354  2.40513  3.72494  3.29354  2.67741  2.69355  4.24690  2.90347  2.73739  3.18146  2.89801  2.37887  2.77519  2.98518  4.58477  3.61503
          0.02836  3.97276  4.69511  0.61958  0.77255  0.48576  0.95510
    126   3.02172  5.12394  3.38017  2.76873  4.55933  3.62781  3.61906  3.92235  1.18475  3.38292  4.26030  3.17760  4.01549  2.75967  1.87798  3.02280  3.20067  3.60619  5.43600  4.25672    402 - -
          2.68618  4.42225  2.77519  2.73123  3.46354  2.40513  3.72494  3.29354  2.67741  2.69355  4.24690  2.90347  2.73739  3.18146  2.89801  2.37887  2.77519  2.98518  4.58477  3.61503
          0.02836  3.97276  4.69511  0.61958  0.77255  0.48576  0.95510
    127   3.06531  5.03142  3.24787  2.85155  4.44078  3.54314  3.81739  3.87652  0.90894  3.42013  4.37693  3.27133  4.03701  3.00372  2.45435  3.10116  3.31150  3.57891  5.45482  4.28234    403 - -
          2.68618  4.42225  2.77519  2.73123  3.46354  2.40513  3.72494  3.29354  2.67741  2.69355  4.24690  2.90347  2.73739  3.18146  2.89801  2.37887  2.77519  2.98518  4.58477  3.61503
          0.02836  3.97276  4.69511  0.61958  0.77255  0.48576  0.95510
    128   1.31103  4.18128  3.42635  3.07105  4.11095  3.01065  4.11726  3.39349  3.07200  3.16036  4.02962  3.27896  3.03434  3.38677  3.39469  2.44120  2.25974  2.96589  5.48690  4.26754    404 - -
          2.68618  4.42225  2.77519  2.73123  3.46354  2.40513  3.72494  3.29354  2.67741  2.69355  4.24690  2.90347  2.73739  3.18146  2.89801  2.37887  2.77519  2.98518  4.58477  3.61503
          0.02836  3.97276  4.69511  0.61958  0.77255  0.48576  0.95510
    129   3.06531  5.03142  3.24787  2.85155  4.44078  3.54314  3.81739  3.87652  0.90894  3.42013  4.37693  3.27133  4.03701  3.00372  2.45435  3.10116  3.31150  3.57891  5.45482  4.28234    405 - -
          2.68618  4.42225  2.77519  2.73123  3.46354  2.40513  3.72494  3.29354  2.67741  2.69355  4.24690  2.90347  2.73739  3.18146  2.89801  2.37887  2.77519  2.98518  4.58477  3.61503
          0.02836  3.97276  4.69511  0.61958  0.77255  0.48576  0.95510
    130   2.79346  4.55826  3.48771  3.40020  4.53936  0.58986  4.51374  4.16396  3.59507  3.80535  4.78238  3.65208  3.95259  3.91135  3.81951  2.96836  3.28251  3.67293  5.60740  4.64487    406 - -
          2.68618  4.42225  2.77519  2.73123  3.46354  2.40513  3.72494  3.29354  2.67741  2.69355  4.24690  2.90347  2.73739  3.18146  2.89801  2.37887  2.77519  2.98518  4.58477  3.61503
          0.02836  3.97276  4.69511  0.61958  0.77255  0.48576  0.95510
    131   3.00555  5.07975  3.27189  2.75760  4.49285  3.58084  3.66507  3.88589  1.09392  3.37630  4.27332  3.17471  4.00861  2.81833  2.12891  3.01720  3.20960  3.57334  5.43989  4.24366    407 - -
          2.68618  4.42225  2.77519  2.73123  3.46354  2.40513  3.72494  3.29354  2.67741  2.69355  4.24690  2.90347  2.73739  3.18146  2.89801  2.37887  2.77519  2.98518  4.58477  3.61503
          0.02836  3.97276  4.69511  0.61958  0.77255  0.48576  0.95510
    132   1.12505  4.13707  3.44965  3.19460  4.21558  2.93830  4.24144  3.52158  3.23576  3.30974  4.18158  3.32286  3.69365  3.53739  3.52075  2.01401  2.70912  3.03696  5.59846  4.37912    408 - -
          2.68618  4.42225  2.77519  2.73123  3.46354  2.40513  3.72494  3.29354  2.67741  2.69355  4.24690  2.90347  2.73739  3.18146  2.89801  2.37887  2.77519  2.98518  4.58477  3.61503
          0.02836  3.97276  4.69511  0.61958  0.77255  0.48576  0.95510
    133   2.35517  4.33284  3.06386  2.86960  4.20633  3.01471  4.07098  3.74967  2.99571  3.42817  4.28597  2.90322  3.73444  3.33521  3.32766  1.13780  2.81493  3.24740  5.55559  4.23935    409 - -
          2.68618  4.42225  2.77519  2.73123  3.46354  2.40513  3.72494  3.29354  2.67741  2.69355  4.24690  2.90347  2.73739  3.18146  2.89801  2.37887  2.77519  2.98518  4.58477  3.61503
          0.02836  3.97276  4.69511  0.61958  0.77255  0.48576  0.95510
    134   2.48771  4.31052  3.56393  3.16336  3.77400  3.28662  4.12372  2.81677  3.01629  2.66818  3.43676  3.42453  3.90790  3.42146  3.30316  2.70430  1.35064  2.58373  5.30570  4.04645    410 - -
          2.68618  4.42225  2.77519  2.73123  3.46354  2.40513  3.72494  3.29354  2.67741  2.69355  4.24690  2.90347  2.73739  3.18146  2.89801  2.37887  2.77519  2.98518  4.58477  3.61503
          0.02836  3.97276  4.69511  0.61958  0.77255  0.48576  0.95510
    135   3.26882  4.70178  4.35022  3.99127  3.17591  4.10895  4.61557  2.38624  3.75802  0.76094  3.16888  4.25698  4.52754  4.10233  3.91738  3.69258  3.55878  2.44947  5.09083  3.83706    411 - -
          2.68618  4.42225  2.77519  2.73123  3.46354  2.40513  3.72494  3.29354  2.67741  2.69355  4.24690  2.90347  2.73739  3.18146  2.89801  2.37887  2.77519  2.98518  4.58477  3.61503
          0.02836  3.97276  4.69511  0.61958  0.77255  0.48576  0.95510
    136   0.87838  4.24416  3.56616  3.36294  4.15389  3.06584  4.37290  3.29456  3.38181  3.17145  4.19293  3.48664  3.81463  3.71395  3.62493  2.59393  2.87827  2.93159  5.57104  4.38266    412 - -
          2.68618  4.42225  2.77519  2.73123  3.46354  2.40513  3.72494  3.29354  2.67741  2.69355  4.24690  2.90347  2.73739  3.18146  2.89801  2.37887  2.77519  2.98518  4.58477  3.61503
          0.02836  3.97276  4.69511  0.61958  0.77255  0.48576  0.95510
    137   2.46566  4.29199  3.56657  3.20743  3.82454  3.24698  4.17590  2.70251  3.08595  2.73868  3.81197  3.44146  3.89777  3.48231  3.36560  2.68514  1.29460  2.57905  5.35646  4.09087    413 - -
          2.68618  4.42225  2.77519  2.73123  3.46354  2.40513  3.72494  3.29354  2.67741  2.69355  4.24690  2.90347  2.73739  3.18146  2.89801  2.37887  2.77519  2.98518  4.58477  3.61503
          0.02836  3.97276  4.69511  0.61958  0.77255  0.48576  0.95510
    138   3.26882  4.70178  4.35022  3.99127  3.17591  4.10895  4.61557  2.38624  3.75802  0.76094  3.16888  4.25698  4.52754  4.10233  3.91738  3.69258  3.55878  2.44947  5.09083  3.83706    414 - -
          2.68618  4.42225  2.77519  2.73123  3.46354  2.40513  3.72494  3.29354  2.67741  2.69355  4.24690  2.90347  2.73739  3.18146  2.89801  2.37887  2.77519  2.98518  4.58477  3.61503
          0.02836  3.97276  4.69511  0.61958  0.77255  0.48576  0.95510
    139   3.06531  5.03142  3.24787  2.85155  4.44078  3.54314  3.81739  3.87652  0.90894  3.42013  4.37693  3.27133  4.03701  3.00372  2.45435  3.10116  3.31150  3.57891  5.45482  4.28234    415 - -
          2.68618  4.42225  2.77519  2.73123  3.46354  2.40513  3.72494  3.29354  2.67741  2.69355  4.24690  2.90347  2.73739  3.18146  2.89801  2.37887  2.77519  2.98518  4.58477  3.61503
          0.02836  3.97276  4.69511  0.61958  0.77255  0.48576  0.95510
    140   3.39418  4.84248  3.98723  3.73608  2.30198  3.94769  3.66886  3.38962  3.59074  2.81751  4.05440  3.84847  4.41952  3.87262  3.75362  3.52064  3.68153  3.26501  3.94935  0.81404    416 - -
          2.68618  4.42225  2.77519  2.73123  3.46354  2.40513  3.72494  3.29354  2.67741  2.69355  4.24690  2.90347  2.73739  3.18146  2.89801  2.37887  2.77519  2.98518  4.58477  3.61503
          0.02836  3.97276  4.69511  0.61958  0.77255  0.48576  0.95510
    141   0.87838  4.24416  3.56616  3.36294  4.15389  3.06584  4.37290  3.29456  3.38181  3.17145  4.19293  3.48664  3.81463  3.71395  3.62493  2.59393  2.87827  2.93159  5.57104  4.38266    417 - -
          2.68618  4.42225  2.77519  2.73123  3.46354  2.40513  3.72494  3.29354  2.67741  2.69355  4.24690  2.90347  2.73739  3.18146  2.89801  2.37887  2.77519  2.98518  4.58477  3.61503
          0.02836  3.97276  4.69511  0.61958  0.77255  0.48576  0.95510
    142   3.26882  4.70178  4.35022  3.99127  3.17591  4.10895  4.61557  2.38624  3.75802  0.76094  3.16888  4.25698  4.52754  4.10233  3.91738  3.69258  3.55878  2.44947  5.09083  3.83706    418 - -
          2.68618  4.42225  2.77519  2.73123  3.46354  2.40513  3.72494  3.29354  2.67741  2.69355  4.24690  2.90347  2.73739  3.18146  2.89801  2.37887  2.77519  2.98518  4.58477  3.61503
          0.02836  3.97276  4.69511  0.61958  0.77255  0.48576  0.95510
    143   2.97630  5.05997  3.35272  2.74716  4.35169  3.61872  3.08345  3.82021  1.90043  3.30405  4.17711  3.16196  4.00132  2.76388  1.31962  2.98887  3.15815  3.51339  5.35009  4.11913    419 - -
          2.68618  4.42225  2.77519  2.73123  3.46354  2.40513  3.72494  3.29354  2.67741  2.69355  4.24690  2.90347  2.73739  3.18146  2.89801  2.37887  2.77519  2.98518  4.58477  3.61503
          0.02836  3.97276  4.69511  0.61958  0.77255  0.48576  0.95510
    144   2.36635  4.28768  3.29568  3.11681  4.17713  3.01580  4.22355  3.71364  3.19734  3.42639  4.34457  3.32504  3.76303  3.53895  3.47979  0.94932  2.85412  3.22674  5.54174  4.26137    420 - -
          2.68618  4.42225  2.77519  2.73123  3.46354  2.40513  3.72494  3.29354  2.67741  2.69355  4.24690  2.90347  2.73739  3.18146  2.89801  2.37887  2.77519  2.98518  4.58477  3.61503
          0.02836  3.97276  4.69511  0.61958  0.77255  0.48576  0.95510
    145   3.02770  4.39614  4.62178  4.13893  3.54246  4.28298  4.88399  1.59966  4.01178  2.07939  3.37554  4.36782  4.64743  4.30546  4.22858  3.67495  3.30816  1.04096  5.47329  4.24675    421 - -
          2.68618  4.42225  2.77519  2.73123  3.46354  2.40513  3.72494  3.29354  2.67741  2.69355  4.24690  2.90347  2.73739  3.18146  2.89801  2.37887  2.77519  2.98518  4.58477  3.61503
          0.02836  3.97276  4.69511  0.61958  0.77255  0.48576  0.95510
    146   3.06531  5.03142  3.24787  2.85155  4.44078  3.54314  3.81739  3.87652  0.90894  3.42013  4.37693  3.27133  4.03701  3.00372  2.45435  3.10116  3.31150  3.57891  5.45482  4.28234    422 - -
          2.68618  4.42225  2.77519  2.73123  3.46354  2.40513  3.72494  3.29354  2.67741  2.69355  4.24690  2.90347  2.73739  3.18146  2.89801  2.37887  2.77519  2.98518  4.58477  3.61503
          0.02836  3.97276  4.69511  0.61958  0.77255  0.48576  0.95510
    147   2.96290  4.95011  2.97176  2.72875  4.13178  3.43379  3.88770  3.77856  2.54277  3.27089  4.29661  3.18911  3.98912  1.06582  2.82470  3.00673  3.26011  3.50221  5.38637  4.08700    423 - -
          2.68618  4.42225  2.77519  2.73123  3.46354  2.40513  3.72494  3.29354  2.67741  2.69355  4.24690  2.90347  2.73739  3.18146  2.89801  2.37887  2.77519  2.98518  4.58477  3.61503
          0.02836  3.97276  4.69511  0.61958  0.77255  0.48576  0.95510
    148   2.98660  4.39504  4.52751  4.06514  3.54176  4.17367  4.82091  1.72672  3.92341  2.10661  3.40006  4.28599  4.58305  4.23824  4.14395  3.57777  3.28292  1.00732  5.45032  4.20425    424 - -
          2.68618  4.42225  2.77519  2.73123  3.46354  2.40513  3.72494  3.29354  2.67741  2.69355  4.24690  2.90347  2.73739  3.18146  2.89801  2.37887  2.77519  2.98518  4.58477  3.61503
          0.02836  3.97276  4.69511  0.61958  0.77255  0.48576  0.95510
    149   2.98365  5.10284  3.02326  2.52573  4.50720  3.51823  3.68870  3.87578  1.11956  3.40483  4.30001  3.09602  3.98059  2.84541  2.35248  2.98223  3.20299  3.55867  5.49328  4.26983    425 - -
          2.68618  4.42225  2.77519  2.73123  3.46354  2.40513  3.72494  3.29354  2.67741  2.69355  4.24690  2.90347  2.73739  3.18146  2.89801  2.37887  2.77519  2.98518  4.58477  3.61503
          0.02836  3.97276  4.69511  0.61958  0.77255  0.48576  0.95510
    150   0.87838  4.24416  3.56616  3.36294  4.15389  3.06584  4.37290  3.29456  3.38181  3.17145  4.19293  3.48664  3.81463  3.71395  3.62493  2.59393  2.87827  2.93159  5.57104  4.38266    426 - -
          2.68618  4.42225  2.77519  2.73123  3.46354  2.40513  3.72494  3.29354  2.67741  2.69355  4.24690  2.90347  2.73739  3.18146  2.89801  2.37887  2.77519  2.98518  4.58477  3.61503
          0.02836  3.97276  4.69511  0.61958  0.77255  0.48576  0.95510
    151   2.64617  4.72969  2.64532  2.52633  4.20669  3.16904  3.90213  3.85740  2.78991  3.50112  4.39879  1.25265  3.82909  3.13903  3.17251  2.60269  3.03432  3.43527  5.53733  4.12677    427 - -
          2.68618  4.42225  2.77519  2.73123  3.46354  2.40513  3.72494  3.29354  2.67741  2.69355  4.24690  2.90347  2.73739  3.18146  2.89801  2.37887  2.77519  2.98518  4.58477  3.61503
          0.02836  3.97276  4.69511  0.61958  0.77255  0.48576  0.95510
    152   3.04081  5.17008  2.53320  0.89082  4.52923  3.34033  3.93678  4.00313  2.83009  3.60448  4.57486  2.99307  3.94990  3.15084  3.24874  3.01348  3.34606  3.67692  5.68194  4.40512    428 - -
          2.68618  4.42225  2.77519  2.73123  3.46354  2.40513  3.72494  3.29354  2.67741  2.69355  4.24690  2.90347  2.73739  3.18146  2.89801  2.37887  2.77519  2.98518  4.58477  3.61503
          0.02836  3.97276  4.69511  0.61958  0.77255  0.48576  0.95510
    153   2.92499  5.36827  2.06404  1.15289  4.67124  3.24098  3.77413  4.15876  2.74552  3.70714  4.57653  2.73739  3.85070  2.94785  3.28677  2.83604  3.21352  3.76580  5.85545  4.40879    429 - -
          2.68618  4.42225  2.77519  2.73123  3.46354  2.40513  3.72494  3.29354  2.67741  2.69355  4.24690  2.90347  2.73739  3.18146  2.89801  2.37887  2.77519  2.98518  4.58477  3.61503
          0.02836  3.97276  4.69511  0.61958  0.77255  0.48576  0.95510
    154   3.39418  4.84248  3.98723  3.73608  2.30198  3.94769  3.66886  3.38962  3.59074  2.81751  4.05440  3.84847  4.41952  3.87262  3.75362  3.52064  3.68153  3.26501  3.94935  0.81404    430 - -
          2.68618  4.42225  2.77519  2.73123  3.46354  2.40513  3.72494  3.29354  2.67741  2.69355  4.24690  2.90347  2.73739  3.18146  2.89801  2.37887  2.77519  2.98518  4.58477  3.61503
          0.02836  3.97276  4.69511  0.61958  0.77255  0.48576  0.95510
    155   3.39418  4.84248  3.98723  3.73608  2.30198  3.94769  3.66886  3.38962  3.59074  2.81751  4.05440  3.84847  4.41952  3.87262  3.75362  3.52064  3.68153  3.26501  3.94935  0.81404    431 - -
          2.68618  4.42225  2.77519  2.73123  3.46354  2.40513  3.72494  3.29354  2.67741  2.69355  4.24690  2.90347  2.73739  3.18146  2.89801  2.37887  2.77519  2.98518  4.58477  3.61503
          0.02836  3.97276  4.69511  0.61958  0.77255  0.48576  0.95510
    156   2.96290  4.95011  2.97176  2.72875  4.13178  3.43379  3.88770  3.77856  2.54277  3.27089  4.29661  3.18911  3.98912  1.06582  2.82470  3.00673  3.26011  3.50221  5.38637  4.08700    432 - -
          2.68618  4.42225  2.77519  2.73123  3.46354  2.40513  3.72494  3.29354  2.67741  2.69355  4.24690  2.90347  2.73739  3.18146  2.89801  2.37887  2.77519  2.98518  4.58477  3.61503
          0.02836  3.97276  4.69511  0.61958  0.77255  0.48576  0.95510
    157   3.26882  4.70178  4.35022  3.99127  3.17591  4.10895  4.61557  2.38624  3.75802  0.76094  3.16888  4.25698  4.52754  4.10233  3.91738  3.69258  3.55878  2.44947  5.09083  3.83706    433 - -
          2.68618  4.42225  2.77519  2.73123  3.46354  2.40513  3.72494  3.29354  2.67741  2.69355  4.24690  2.90347  2.73739  3.18146  2.89801  2.37887  2.77519  2.98518  4.58477  3.61503
          0.02836  3.97276  4.69511  0.61958  0.77255  0.48576  0.95510
    158   3.26882  4.70178  4.35022  3.99127  3.17591  4.10895  4.61557  2.38624  3.75802  0.76094  3.16888  4.25698  4.52754  4.10233  3.91738  3.69258  3.55878  2.44947  5.09083  3.83706    434 - -
          2.68618  4.42225  2.77519  2.73123  3.46354  2.40513  3.72494  3.29354  2.67741  2.69355  4.24690  2.90347  2.73739  3.18146  2.89801  2.37887  2.77519  2.98518  4.58477  3.61503
          0.02836  3.97276  4.69511  0.61958  0.77255  0.48576  0.95510
    159   3.05007  4.58353  4.15793  3.75976  3.25456  3.90929  4.47173  2.44029  3.52209  1.83489  1.19816  4.02463  4.37118  3.89781  3.71548  3.40927  3.35772  2.45785  5.10828  3.87845    435 - -
          2.68618  4.42225  2.77519  2.73123  3.46354  2.40513  3.72494  3.29354  2.67741  2.69355  4.24690  2.90347  2.73739  3.18146  2.89801  2.37887  2.77519  2.98518  4.58477  3.61503
          0.02836  3.97276  4.69511  0.61958  0.77255  0.48576  0.95510
    160   2.26369  4.20799  3.30945  3.06868  4.23609  2.96498  4.17371  3.61363  3.11366  3.35458  4.22821  3.26550  3.70737  3.44838  3.41536  1.13024  2.46861  3.12009  5.60050  4.34770    436 - -
          2.68618  4.42225  2.77519  2.73123  3.46354  2.40513  3.72494  3.29354  2.67741  2.69355  4.24690  2.90347  2.73739  3.18146  2.89801  2.37887  2.77519  2.98518  4.58477  3.61503
          0.02836  3.97276  4.69511  0.61958  0.77255  0.48576  0.95510
    161   2.38114  4.37741  2.99326  2.79322  4.22193  3.03539  4.02571  3.75648  2.93838  3.42001  4.27153  2.73540  3.73934  3.27477  3.28840  1.20213  2.82654  3.26372  5.55799  4.23827    437 - -
          2.68618  4.42225  2.77519  2.73123  3.46354  2.40513  3.72494  3.29354  2.67741  2.69355  4.24690  2.90347  2.73739  3.18146  2.89801  2.37887  2.77519  2.98518  4.58477  3.61503
          0.02836  3.97276  4.69511  0.61958  0.77255  0.48576  0.95510
    162   2.93007  5.32004  2.16131  1.11196  4.63313  3.25310  3.79040  4.11176  2.74502  3.67798  4.55868  2.76859  3.86188  2.96926  3.26318  2.85232  3.22096  3.73068  5.81899  4.39624    438 - -
          2.68618  4.42225  2.77519  2.73123  3.46354  2.40513  3.72494  3.29354  2.67741  2.69355  4.24690  2.90347  2.73739  3.18146  2.89801  2.37887  2.77519  2.98518  4.58477  3.61503
          0.02836  3.97276  4.69511  0.61958  0.77255  0.48576  0.95510
    163   2.44427  4.53692  2.79643  2.55718  4.34692  2.23854  3.88511  3.81169  2.78197  3.41812  4.23562  2.12596  3.73652  3.07750  3.21181  1.88686  2.83870  3.33264  5.61476  4.29255    439 - -
          2.68618  4.42225  2.77519  2.73123  3.46354  2.40513  3.72494  3.29354  2.67741  2.69355  4.24690  2.90347  2.73739  3.18146  2.89801  2.37887  2.77519  2.98518  4.58477  3.61503
          0.02836  3.97276  4.69511  0.61958  0.77255  0.48576  0.95510
    164   2.84839  4.98863  2.87484  2.52569  3.87883  3.45773  1.89885  3.72495  2.30650  3.24401  4.13545  3.01225  3.92305  2.19536  2.62114  2.85487  3.08457  3.41324  5.18831  3.75729    440 - -
          2.68618  4.42225  2.77519  2.73123  3.46354  2.40513  3.72494  3.29354  2.67741  2.69355  4.24690  2.90347  2.73739  3.18146  2.89801  2.37887  2.77519  2.98518  4.58477  3.61503
          0.02836  3.97276  4.69511  0.61958  0.77255  0.48576  0.95510
    165   2.37293  4.32909  3.13963  2.92530  4.21335  3.03726  4.09704  3.68070  3.01274  3.36303  4.24434  3.21212  1.37059  3.36295  3.33395  2.18672  2.82906  3.20994  5.55131  4.28053    441 - -
          2.68618  4.42225  2.77519  2.73123  3.46354  2.40513  3.72494  3.29354  2.67741  2.69355  4.24690  2.90347  2.73739  3.18146  2.89801  2.37887  2.77519  2.98518  4.58477  3.61503
          0.02836  3.97276  4.69511  0.61958  0.77255  0.48576  0.95510
    166   2.15672  1.84161  3.83966  3.38217  3.38811  3.15469  4.14741  2.88140  3.28453  2.71719  3.63997  3.48424  3.80688  3.55990  3.52829  2.17529  2.71725  2.58307  5.11469  3.89566    442 - -
          2.68618  4.42225  2.77519  2.73123  3.46354  2.40513  3.72494  3.29354  2.67741  2.69355  4.24690  2.90347  2.73739  3.18146  2.89801  2.37887  2.77519  2.98518  4.58477  3.61503
          0.02836  3.97276  4.69511  0.61958  0.77255  0.48576  0.95510
    167   2.51179  4.65621  2.63031  2.46299  4.19843  2.21334  3.74408  3.62799  2.59317  3.23220  4.04873  2.94279  3.76033  2.91386  2.88402  2.05891  2.62626  3.23337  5.46049  4.13064    443 - -
          2.68618  4.42225  2.77519  2.73123  3.46354  2.40513  3.72494  3.29354  2.67741  2.69355  4.24690  2.90347  2.73739  3.18146  2.89801  2.37887  2.77519  2.98518  4.58477  3.61503
          0.02836  3.97276  4.69511  0.61958  0.77255  0.48576  0.95510
    168   2.06668  4.22851  3.68792  3.13897  3.43560  3.57444  3.99182  2.45604  3.05499  1.99526  3.24917  3.47385  4.00689  3.36080  3.36282  2.76393  2.73270  2.06511  4.96213  3.74383    444 - -
          2.68618  4.42225  2.77519  2.73123  3.46354  2.40513  3.72494  3.29354  2.67741  2.69355  4.24690  2.90347  2.73739  3.18146  2.89801  2.37887  2.77519  2.98518  4.58477  3.61503
          0.02836  3.97276  4.69511  0.61958  0.77255  0.48576  0.95510
    169   2.78896  5.22574  1.50082  2.05697  4.45618  3.27096  3.38157  3.97171  2.58321  3.50415  4.32585  2.74417  3.81069  2.83330  3.11088  2.63047  3.04969  3.58638  5.66773  3.87638    445 - -
          2.68618  4.42225  2.77519  2.73123  3.46354  2.40513  3.72494  3.29354  2.67741  2.69355  4.24690  2.90347  2.73739  3.18146  2.89801  2.37887  2.77519  2.98518  4.58477  3.61503
          0.02836  3.97276  4.69511  0.61958  0.77255  0.48576  0.95510
    170   2.88757  4.40323  4.26337  3.93032  3.62469  3.82675  4.71512  2.04945  3.79962  2.29480  3.57534  4.10384  4.38219  4.15252  4.00234  3.33715  3.24701  0.90738  5.42583  4.16335    446 - -
          2.68618  4.42225  2.77519  2.73123  3.46354  2.40513  3.72494  3.29354  2.67741  2.69355  4.24690  2.90347  2.73739  3.18146  2.89801  2.37887  2.77519  2.98518  4.58477  3.61503
          0.02836  3.97276  4.69511  0.61958  0.77255  0.48576  0.95510
    171   2.39169  4.34126  3.14181  2.93846  4.20418  3.04737  4.10824  3.67681  3.02310  3.36335  4.25722  3.22501  1.30794  3.38034  3.33759  2.28155  2.84879  3.21427  5.54493  4.27278    447 - -
          2.68618  4.42225  2.77519  2.73123  3.46354  2.40513  3.72494  3.29354  2.67741  2.69355  4.24690  2.90347  2.73739  3.18146  2.89801  2.37887  2.77519  2.98518  4.58477  3.61503
          0.02836  3.97276  4.69511  0.61958  0.77255  0.48576  0.95510
    172   2.21499  3.60753  3.65530  3.31816  4.10977  2.95225  4.25113  3.49334  3.24282  3.26355  4.14709  3.38932  3.70238  3.56879  3.50837  1.06414  2.70618  3.01882  5.50872  4.26881    448 - -
          2.68618  4.42225  2.77519  2.73123  3.46354  2.40513  3.72494  3.29354  2.67741  2.69355  4.24690  2.90347  2.73739  3.18146  2.89801  2.37887  2.77519  2.98518  4.58477  3.61503
          0.02836  3.97276  4.69511  0.61958  0.77255  0.48576  0.95510
    173   3.39418  4.84248  3.98723  3.73608  2.30198  3.94769  3.66886  3.38962  3.59074  2.81751  4.05440  3.84847  4.41952  3.87262  3.75362  3.52064  3.68153  3.26501  3.94935  0.81404    449 - -
          2.68618  4.42225  2.77519  2.73123  3.46354  2.40513  3.72494  3.29354  2.67741  2.69355  4.24690  2.90347  2.73739  3.18146  2.89801  2.37887  2.77519  2.98518  4.58477  3.61503
          0.02836  3.97276  4.69511  0.61958  0.77255  0.48576  0.95510
    174   2.30409  4.21028  3.39569  3.12439  4.10500  3.02683  4.17107  3.35110  3.10022  3.17814  4.09536  3.31630  3.74917  3.46244  3.38403  2.30233  1.22658  2.94721  5.50772  4.26269    450 - -
          2.68618  4.42225  2.77519  2.73123  3.46354  2.40513  3.72494  3.29354  2.67741  2.69355  4.24690  2.90347  2.73739  3.18146  2.89801  2.37887  2.77519  2.98518  4.58477  3.61503
          0.02836  3.97276  4.69511  0.61958  0.77255  0.48576  0.95510
    175   3.02132  4.39344  4.56509  4.03514  3.43712  4.28201  4.75324  1.74742  3.90883  1.96763  2.91259  4.29344  4.60089  4.17617  4.12630  3.63578  3.27926  1.11439  5.34353  4.15455    451 - -
          2.68618  4.42225  2.77519  2.73123  3.46354  2.40513  3.72494  3.29354  2.67741  2.69355  4.24690  2.90347  2.73739  3.18146  2.89801  2.37887  2.77519  2.98518  4.58477  3.61503
          0.02836  3.97276  4.69511  0.61958  0.77255  0.48576  0.95510
    176   2.52131  5.16297  2.32703  1.60246  4.45456  3.14723  3.38277  3.92185  2.35037  3.44672  4.24750  2.77008  3.79512  2.77916  2.98179  2.67930  2.98016  3.53046  5.62290  4.20870    452 - -
          2.68618  4.42225  2.77519  2.73123  3.46354  2.40513  3.72494  3.29354  2.67741  2.69355  4.24690  2.90347  2.73739  3.18146  2.89801  2.37887  2.77519  2.98518  4.58477  3.61503
          0.02836  3.97276  4.69511  0.61958  0.77255  0.48576  0.95510
    177   2.85842  5.23236  2.43572  1.42744  4.52105  3.31499  3.69676  3.99322  2.46975  3.51118  4.36693  2.80962  3.85522  2.24105  2.89254  2.80074  3.11605  3.62474  5.66982  4.27959    453 - -
          2.68618  4.42225  2.77519  2.73123  3.46354  2.40513  3.72494  3.29354  2.67741  2.69355  4.24690  2.90347  2.73739  3.18146  2.89801  2.37887  2.77519  2.98518  4.58477  3.61503
          0.02836  3.97276  4.69511  0.61958  0.77255  0.48576  0.95510
    178   3.03610  4.38716  4.63397  4.08280  3.31056  4.31192  4.71422  1.56868  3.96724  1.81586  2.31279  4.32366  4.59068  4.17340  4.14694  3.65054  3.27750  1.49356  5.22408  4.08036    454 - -
          2.68618  4.42225  2.77519  2.73123  3.46354  2.40513  3.72494  3.29354  2.67741  2.69355  4.24690  2.90347  2.73739  3.18146  2.89801  2.37887  2.77519  2.98518  4.58477  3.61503
          0.02836  3.97276  4.69511  0.61958  0.77255  0.48576  0.95510
    179   3.04081  5.17008  2.53320  0.89082  4.52923  3.34033  3.93678  4.00313  2.83009  3.60448  4.57486  2.99307  3.94990  3.15084  3.24874  3.01348  3.34606  3.67692  5.68194  4.40512    455 - -
          2.68618  4.42225  2.77519  2.73123  3.46354  2.40513  3.72494  3.29354  2.67741  2.69355  4.24690  2.90347  2.73739  3.18146  2.89801  2.37887  2.77519  2.98518  4.58477  3.61503
          0.02836  3.97276  4.69511  0.61958  0.77255  0.48576  0.95510
    180   2.11484  4.32451  3.12436  2.78272  4.23741  2.38454  3.96845  3.66324  2.87805  3.30524  4.12098  2.77613  3.70159  3.18167  3.27150  1.64666  2.50866  3.17858  5.54084  4.27479    456 - -
          2.68618  4.42225  2.77519  2.73123  3.46354  2.40513  3.72494  3.29354  2.67741  2.69355  4.24690  2.90347  2.73739  3.18146  2.89801  2.37887  2.77519  2.98518  4.58477  3.61503
          0.02836  3.97276  4.69511  0.61958  0.77255  0.48576  0.95510
    181   2.85580  4.34262  4.58735  4.03774  3.40346  4.28383  4.69967  1.52179  3.93381  1.87329  2.89671  4.28285  4.57611  4.16315  4.13262  3.61845  3.23502  1.36589  5.26527  4.09761    457 - -
          2.68618  4.42225  2.77519  2.73123  3.46354  2.40513  3.72494  3.29354  2.67741  2.69355  4.24690  2.90347  2.73739  3.18146  2.89801  2.37887  2.77519  2.98518  4.58477  3.61503
          0.02836  3.97276  4.69511  0.61958  0.77255  0.48576  0.95510
    182   2.21451  4.21992  3.47536  3.20226  4.07737  3.07098  4.23069  3.14528  3.16177  3.04747  4.03704  3.38020  3.79059  3.52714  3.43546  2.54084  1.20107  2.80319  5.52611  4.29951    458 - -
          2.68618  4.42225  2.77519  2.73123  3.46354  2.40513  3.72494  3.29354  2.67741  2.69355  4.24690  2.90347  2.73739  3.18146  2.89801  2.37887  2.77519  2.98518  4.58477  3.61503
          0.02836  3.97276  4.69511  0.61958  0.77255  0.48576  0.95510
    183   2.36635  4.28768  3.29568  3.11681  4.17713  3.01580  4.22355  3.71364  3.19734  3.42639  4.34457  3.32504  3.76303  3.53895  3.47979  0.94932  2.85412  3.22674  5.54174  4.26137    459 - -
          2.68618  4.42225  2.77519  2.73123  3.46354  2.40513  3.72494  3.29354  2.67741  2.69355  4.24690  2.90347  2.73739  3.18146  2.89801  2.37887  2.77519  2.98518  4.58477  3.61503
          0.02836  3.97276  4.69511  0.61958  0.77255  0.48576  0.95510
    184   2.93381  5.30046  2.19825  1.09529  4.61833  3.25892  3.79885  4.09378  2.74593  3.66725  4.55351  2.78381  3.86750  2.98014  3.25384  2.86096  3.22592  3.71761  5.80390  4.39204    460 - -
          2.68618  4.42225  2.77519  2.73123  3.46354  2.40513  3.72494  3.29354  2.67741  2.69355  4.24690  2.90347  2.73739  3.18146  2.89801  2.37887  2.77519  2.98518  4.58477  3.61503
          0.02836  3.97276  4.69511  0.61958  0.77255  0.48576  0.95510
    185   3.29098  4.76063  4.07139  3.63346  1.77840  4.08869  2.15773  3.33104  3.52425  2.76939  3.89567  3.73167  4.42779  3.69650  3.74055  3.39878  3.51330  3.17218  3.71332  1.39731    461 - -
          2.68618  4.42225  2.77519  2.73123  3.46354  2.40513  3.72494  3.29354  2.67741  2.69355  4.24690  2.90347  2.73739  3.18146  2.89801  2.37887  2.77519  2.98518  4.58477  3.61503
          0.02836  3.97276  4.69511  0.61958  0.77255  0.48576  0.95510
    186   3.01436  4.40463  4.50571  3.97452  3.34546  4.23281  4.66311  1.22887  3.81922  1.86591  2.70366  4.23409  4.54973  4.08961  4.02243  3.58257  3.10537  1.83983  5.24581  4.07766    462 - -
          2.68618  4.42225  2.77519  2.73123  3.46354  2.40513  3.72494  3.29354  2.67741  2.69355  4.24690  2.90347  2.73739  3.18146  2.89801  2.37887  2.77519  2.98518  4.58477  3.61503
          0.02836  3.97276  4.69511  0.61958  0.77255  0.48576  0.95510
    187   2.59594  4.21715  3.78722  3.26513  3.42013  2.90002  4.07362  2.40170  3.16363  2.33623  2.69556  3.55974  4.04263  3.47088  3.44241  2.91196  2.88222  1.61673  4.98238  3.76379    463 - -
          2.68618  4.42225  2.77519  2.73123  3.46354  2.40513  3.72494  3.29354  2.67741  2.69355  4.24690  2.90347  2.73739  3.18146  2.89801  2.37887  2.77519  2.98518  4.58477  3.61503
          0.02836  3.97276  4.69511  0.61958  0.77255  0.48576  0.95510
    188   3.06531  5.03142  3.24787  2.85155  4.44078  3.54314  3.81739  3.87652  0.90894  3.42013  4.37693  3.27133  4.03701  3.00372  2.45435  3.10116  3.31150  3.57891  5.45482  4.28234    464 - -
          2.68618  4.42225  2.77519  2.73123  3.46354  2.40513  3.72494  3.29354  2.67741  2.69355  4.24690  2.90347  2.73739  3.18146  2.89801  2.37887  2.77519  2.98518  4.58477  3.61503
          0.02836  3.97276  4.69511  0.61958  0.77255  0.48576  0.95510
    189   2.80864  4.80723  2.76737  2.66334  4.18668  3.25286  4.00516  3.91942  2.91767  3.55513  4.51034  0.99207  3.90998  3.27870  3.27521  2.87240  3.19419  3.53146  5.48116  4.12828    465 - -
          2.68618  4.42225  2.77519  2.73123  3.46354  2.40513  3.72494  3.29354  2.67741  2.69355  4.24690  2.90347  2.73739  3.18146  2.89801  2.37887  2.77519  2.98518  4.58477  3.61503
          0.02836  3.97276  4.69511  0.61958  0.77255  0.48576  0.95510
    190   1.53812  4.15874  3.68062  3.26892  3.82048  3.18306  4.18532  2.77557  3.21275  2.79698  3.76066  3.44843  3.83968  3.51993  3.50012  2.42693  2.77217  1.86207  5.31070  4.09205    466 - -
          2.68618  4.42225  2.77519  2.73123  3.46354  2.40513  3.72494  3.29354  2.67741  2.69355  4.24690  2.90347  2.73739  3.18146  2.89801  2.37887  2.77519  2.98518  4.58477  3.61503
          0.02836  3.97276  4.69511  0.61958  0.77255  0.48576  0.95510
    191   2.81245  5.17576  1.30143  2.21342  4.56202  2.89471  3.76036  4.06453  2.69926  3.61014  4.45331  2.77336  3.82487  2.93023  2.93259  2.76203  3.11079  3.65635  5.76088  4.33852    467 - -
          2.68586  4.42173  2.77530  2.73121  3.46358  2.40512  3.72512  3.29360  2.67752  2.69360  4.24678  2.90349  2.73705  3.18133  2.89803  2.37900  2.77530  2.98536  4.58494  3.61505
          0.05799  3.05332  4.69511  2.34172  0.10111  0.48576  0.95510
    192   2.61207  4.42565  3.96384  3.53125  3.34225  3.73331  4.33101  2.40451  3.33691  1.95437  1.47774  3.79857  4.22199  3.70536  3.56834  3.13853  3.12966  2.34699  5.13385  3.92171    510 - -
          2.68618  4.42225  2.77519  2.73123  3.46354  2.40513  3.72494  3.29354  2.67741  2.69355  4.24690  2.90347  2.73739  3.18146  2.89801  2.37887  2.77519  2.98518  4.58477  3.61503
          0.02836  3.97276  4.69511  0.61958  0.77255  0.48576  0.95510
    193   3.31930  4.69801  4.46816  4.08891  1.12129  4.21631  3.90993  2.63441  3.93813  1.85880  3.34647  4.12737  4.57159  4.07276  4.05711  3.63470  3.58132  2.66138  4.13287  2.49378    511 - -
          2.68618  4.42225  2.77519  2.73123  3.46354  2.40513  3.72494  3.29354  2.67741  2.69355  4.24690  2.90347  2.73739  3.18146  2.89801  2.37887  2.77519  2.98518  4.58477  3.61503
          0.02836  3.97276  4.69511  0.61958  0.77255  0.48576  0.95510
    194   1.53085  4.25871  3.59223  3.08137  3.43688  3.40660  3.94207  2.77603  2.96782  2.51516  3.50457  3.38962  3.91845  3.30763  3.27349  2.74563  2.82916  2.38525  4.04333  3.65771    512 - -
          2.68618  4.42225  2.77519  2.73123  3.46354  2.40513  3.72494  3.29354  2.67741  2.69355  4.24690  2.90347  2.73739  3.18146  2.89801  2.37887  2.77519  2.98518  4.58477  3.61503
          0.02836  3.97276  4.69511  0.61958  0.77255  0.48576  0.95510
    195   2.19124  4.26627  4.03445  3.51049  3.47204  3.76767  4.30501  2.13057  3.40720  2.22659  2.84031  3.78417  4.21055  3.70314  3.67339  3.10746  3.00336  1.45454  5.14384  3.93923    513 - -
          2.68618  4.42225  2.77519  2.73123  3.46354  2.40513  3.72494  3.29354  2.67741  2.69355  4.24690  2.90347  2.73739  3.18146  2.89801  2.37887  2.77519  2.98518  4.58477  3.61503
          0.02836  3.97276  4.69511  0.61958  0.77255  0.48576  0.95510
    196   0.87838  4.24416  3.56616  3.36294  4.15389  3.06584  4.37290  3.29456  3.38181  3.17145  4.19293  3.48664  3.81463  3.71395  3.62493  2.59393  2.87827  2.93159  5.57104  4.38266    514 - -
          2.68618  4.42225  2.77519  2.73123  3.46354  2.40513  3.72494  3.29354  2.67741  2.69355  4.24690  2.90347  2.73739  3.18146  2.89801  2.37887  2.77519  2.98518  4.58477  3.61503
          0.02836  3.97276  4.69511  0.61958  0.77255  0.48576  0.95510
    197   2.68876  4.33751  4.39146  3.91540  3.59876  4.03386  4.70489  1.76165  3.79571  2.20892  3.44226  4.14184  4.47244  4.10665  4.03386  3.42071  3.18789  1.07346  5.43146  4.20863    515 - -
          2.68618  4.42225  2.77519  2.73123  3.46354  2.40513  3.72494  3.29354  2.67741  2.69355  4.24690  2.90347  2.73739  3.18146  2.89801  2.37887  2.77519  2.98518  4.58477  3.61503
          0.02836  3.97276  4.69511  0.61958  0.77255  0.48576  0.95510
    198   2.42865  4.32084  3.35721  3.00752  3.18824  3.17794  3.99070  3.24985  3.01141  2.95692  3.91984  3.29088  3.82183  3.34084  3.34066  1.27304  2.83567  2.92286  5.11089  3.70168    516 - -
          2.68618  4.42225  2.77519  2.73123  3.46354  2.40513  3.72494  3.29354  2.67741  2.69355  4.24690  2.90347  2.73739  3.18146  2.89801  2.37887  2.77519  2.98518  4.58477  3.61503
          0.02836  3.97276  4.69511  0.61958  0.77255  0.48576  0.95510
    199   3.26882  4.70178  4.35022  3.99127  3.17591  4.10895  4.61557  2.38624  3.75802  0.76094  3.16888  4.25698  4.52754  4.10233  3.91738  3.69258  3.55878  2.44947  5.09083  3.83706    517 - -
          2.68618  4.42225  2.77519  2.73123  3.46354  2.40513  3.72494  3.29354  2.67741  2.69355  4.24690  2.90347  2.73739  3.18146  2.89801  2.37887  2.77519  2.98518  4.58477  3.61503
          0.02836  3.97276  4.69511  0.61958  0.77255  0.48576  0.95510
    200   2.15796  4.25294  4.04277  3.65065  3.71518  3.55729  4.50150  2.15171  3.56063  2.45166  3.60527  3.81578  4.15465  3.87984  3.80576  2.98460  3.00078  1.19030  5.41234  4.18715    518 - -
          2.68618  4.42225  2.77519  2.73123  3.46354  2.40513  3.72494  3.29354  2.67741  2.69355  4.24690  2.90347  2.73739  3.18146  2.89801  2.37887  2.77519  2.98518  4.58477  3.61503
          0.02836  3.97276  4.69511  0.61958  0.77255  0.48576  0.95510
    201   2.11234  4.18079  3.40166  3.06104  4.16139  2.98758  4.12097  3.48674  3.06845  3.23229  4.08419  3.26537  3.70063  3.38557  3.39127  1.71191  1.65566  3.02654  5.52186  4.29782    519 - -
          2.68618  4.42225  2.77519  2.73123  3.46354  2.40513  3.72494  3.29354  2.67741  2.69355  4.24690  2.90347  2.73739  3.18146  2.89801  2.37887  2.77519  2.98518  4.58477  3.61503
          0.02836  3.97276  4.69511  0.61958  0.77255  0.48576  0.95510
    202   2.79346  4.55826  3.48771  3.40020  4.53936  0.58986  4.51374  4.16396  3.59507  3.80535  4.78238  3.65208  3.95259  3.91135  3.81951  2.96836  3.28251  3.67293  5.60740  4.64487    520 - -
          2.68612  4.42226  2.77520  2.73124  3.46355  2.40513  3.72495  3.29355  2.67741  2.69356  4.24690  2.90347  2.73734  3.18147  2.89801  2.37887  2.77520  2.98519  4.58478  3.61504
          0.05799  3.05332  4.69511  0.63570  0.75410  0.48576  0.95510
    203   2.87264  4.96432  3.07222  2.66369  4.41749  3.45940  3.72006  3.81821  1.16006  3.36047  4.24719  3.11073  3.39572  2.88333  2.45474  2.89978  3.12567  3.48325  5.46747  4.23606    523 - -
          2.68618  4.42225  2.77519  2.73123  3.46354  2.40513  3.72494  3.29354  2.67741  2.69355  4.24690  2.90347  2.73739  3.18146  2.89801  2.37887  2.77519  2.98518  4.58477  3.61503
          0.02836  3.97276  4.69511  0.61958  0.77255  0.48576  0.95510
    204   3.00976  4.41185  4.46626  3.97746  3.43794  4.20589  4.70959  1.14890  3.80313  1.90212  3.29103  4.23290  4.56485  4.12456  4.01731  3.58333  3.04546  1.76591  5.33546  4.12034    524 - -
          2.68618  4.42225  2.77519  2.73123  3.46354  2.40513  3.72494  3.29354  2.67741  2.69355  4.24690  2.90347  2.73739  3.18146  2.89801  2.37887  2.77519  2.98518  4.58477  3.61503
          0.02836  3.97276  4.69511  0.61958  0.77255  0.48576  0.95510
    205   2.68051  4.43083  4.24556  3.75103  3.29513  3.98999  4.49730  2.14579  3.59051  1.17035  3.15745  4.01981  4.39127  3.88991  3.81503  3.35695  3.20969  1.92805  5.17097  3.98752    525 - -
          2.68618  4.42225  2.77519  2.73123  3.46354  2.40513  3.72494  3.29354  2.67741  2.69355  4.24690  2.90347  2.73739  3.18146  2.89801  2.37887  2.77519  2.98518  4.58477  3.61503
          0.02836  3.97276  4.69511  0.61958  0.77255  0.48576  0.95510
    206   2.90325  3.61941  3.98185  3.53896  2.53813  3.74086  3.74763  2.93804  3.36302  2.57581  3.67082  3.69412  4.20769  3.65185  3.57430  3.13430  3.19793  2.76347  4.17018  1.20876    526 - -
          2.68618  4.42225  2.77519  2.73123  3.46354  2.40513  3.72494  3.29354  2.67741  2.69355  4.24690  2.90347  2.73739  3.18146  2.89801  2.37887  2.77519  2.98518  4.58477  3.61503
          0.02836  3.97276  4.69511  0.61958  0.77255  0.48576  0.95510
    207   3.12099  4.45506  4.72215  4.21509  3.40988  4.42262  4.90773  1.11740  4.06601  1.80697  3.23561  4.46076  4.71653  4.33243  4.26138  3.80180  3.38039  1.62549  5.40124  4.20154    527 - -
          2.68618  4.42225  2.77519  2.73123  3.46354  2.40513  3.72494  3.29354  2.67741  2.69355  4.24690  2.90347  2.73739  3.18146  2.89801  2.37887  2.77519  2.98518  4.58477  3.61503
          0.02836  3.97276  4.69511  0.61958  0.77255  0.48576  0.95510
    208   2.47255  4.47496  2.96048  2.72747  4.13601  3.12483  3.94178  3.65928  2.78729  3.29610  4.17920  3.10435  3.78311  2.87790  3.12959  1.25550  2.87871  3.23720  5.47146  4.14601    528 - -
          2.68618  4.42225  2.77519  2.73123  3.46354  2.40513  3.72494  3.29354  2.67741  2.69355  4.24690  2.90347  2.73739  3.18146  2.89801  2.37887  2.77519  2.98518  4.58477  3.61503
          0.02836  3.97276  4.69511  0.61958  0.77255  0.48576  0.95510
    209   2.81415  5.28874  1.54228  2.14530  4.61156  3.23319  3.70963  4.11429  2.64883  3.62943  4.45199  2.33088  3.80918  2.67845  3.19874  2.40949  3.09341  3.69817  5.79703  4.33645    529 - -
          2.68618  4.42225  2.77519  2.73123  3.46354  2.40513  3.72494  3.29354  2.67741  2.69355  4.24690  2.90347  2.73739  3.18146  2.89801  2.37887  2.77519  2.98518  4.58477  3.61503
          0.02836  3.97276  4.69511  0.61958  0.77255  0.48576  0.95510
    210   2.63864  3.77538  3.21497  2.76575  3.92584  3.36476  3.81831  3.35459  2.52869  2.98578  3.93613  3.17856  3.88496  1.45269  2.84434  2.74699  2.94837  3.06755  5.26508  3.96332    530 - -
          2.68618  4.42225  2.77519  2.73123  3.46354  2.40513  3.72494  3.29354  2.67741  2.69355  4.24690  2.90347  2.73739  3.18146  2.89801  2.37887  2.77519  2.98518  4.58477  3.61503
          0.02836  3.97276  4.69511  0.61958  0.77255  0.48576  0.95510
    211   2.21221  4.22246  3.98961  3.57053  3.72753  3.50560  4.42517  2.20052  3.48134  2.50616  3.61092  3.74562  4.10070  3.79609  3.73689  2.91783  2.72786  1.24830  5.37579  4.16313    531 - -
          2.68618  4.42225  2.77519  2.73123  3.46354  2.40513  3.72494  3.29354  2.67741  2.69355  4.24690  2.90347  2.73739  3.18146  2.89801  2.37887  2.77519  2.98518  4.58477  3.61503
          0.02836  3.97276  4.69511  0.61958  0.77255  0.48576  0.95510
    212   1.25226  4.26550  3.60668  3.20816  3.78038  3.25157  4.16287  2.80465  3.10727  2.66553  3.27616  3.44199  3.88930  3.47038  3.39828  2.67021  2.85104  2.56469  5.32075  4.07468    532 - -
          2.68618  4.42225  2.77519  2.73123  3.46354  2.40513  3.72494  3.29354  2.67741  2.69355  4.24690  2.90347  2.73739  3.18146  2.89801  2.37887  2.77519  2.98518  4.58477  3.61503
          0.02836  3.97276  4.69511  0.61958  0.77255  0.48576  0.95510
    213   2.26045  4.21682  3.28077  3.00826  4.25109  2.97025  4.12688  3.64383  3.05732  3.34784  4.19558  3.23204  3.43774  3.38473  3.37886  1.19384  2.44889  3.14024  5.59266  4.35163    533 - -
          2.68618  4.42225  2.77519  2.73123  3.46354  2.40513  3.72494  3.29354  2.67741  2.69355  4.24690  2.90347  2.73739  3.18146  2.89801  2.37887  2.77519  2.98518  4.58477  3.61503
          0.02836  3.97276  4.69511  0.61958  0.77255  0.48576  0.95510
    214   3.07931  4.42872  4.69134  4.21073  3.48305  4.35315  4.93023  1.10298  4.07430  1.97705  3.30808  4.43820  4.69230  4.35363  4.27479  3.74986  3.35409  1.52079  5.45806  4.24774    534 - -
          2.68618  4.42225  2.77519  2.73123  3.46354  2.40513  3.72494  3.29354  2.67741  2.69355  4.24690  2.90347  2.73739  3.18146  2.89801  2.37887  2.77519  2.98518  4.58477  3.61503
          0.02836  3.97276  4.69511  0.61958  0.77255  0.48576  0.95510
    215   3.28221  4.64836  4.55155  4.10223  1.37440  4.29421  4.07337  2.46791  3.95135  1.49713  3.15422  4.20090  4.59131  4.07898  4.07627  3.67038  3.52294  2.52759  4.31738  2.74083    535 - -
          2.68618  4.42225  2.77519  2.73123  3.46354  2.40513  3.72494  3.29354  2.67741  2.69355  4.24690  2.90347  2.73739  3.18146  2.89801  2.37887  2.77519  2.98518  4.58477  3.61503
          0.02836  3.97276  4.69511  0.61958  0.77255  0.48576  0.95510
    216   2.66014  4.71434  2.88483  2.56952  3.85351  3.32262  1.72982  3.57555  2.52873  3.17232  4.04792  3.02922  3.33741  2.97515  2.88166  2.56067  2.96225  3.23736  5.21080  3.80275    536 - -
          2.68618  4.42225  2.77519  2.73123  3.46354  2.40513  3.72494  3.29354  2.67741  2.69355  4.24690  2.90347  2.73739  3.18146  2.89801  2.37887  2.77519  2.98518  4.58477  3.61503
          0.02836  3.97276  4.69511  0.61958  0.77255  0.48576  0.95510
    217   2.60107  1.74218  3.70297  3.22019  3.10729  3.49004  3.51126  2.83410  3.01972  2.54279  3.51394  3.47600  3.98472  3.39348  3.26702  2.85150  2.90283  2.61324  4.65002  3.03131    537 - -
          2.68618  4.42225  2.77519  2.73123  3.46354  2.40513  3.72494  3.29354  2.67741  2.69355  4.24690  2.90347  2.73739  3.18146  2.89801  2.37887  2.77519  2.98518  4.58477  3.61503
          0.02836  3.97276  4.69511  0.61958  0.77255  0.48576  0.95510
    218   3.01292  5.10520  3.33282  2.76122  4.53040  3.60861  3.63512  3.90503  1.14014  3.37776  4.26171  3.17394  4.01162  2.78041  1.99706  3.01815  3.20146  3.59028  5.43656  4.24982    538 - -
          2.68618  4.42225  2.77519  2.73123  3.46354  2.40513  3.72494  3.29354  2.67741  2.69355  4.24690  2.90347  2.73739  3.18146  2.89801  2.37887  2.77519  2.98518  4.58477  3.61503
          0.02836  3.97276  4.69511  0.61958  0.77255  0.48576  0.95510
    219   2.95974  5.06170  3.41514  2.74378  4.43527  3.63389  3.59456  3.79425  1.71055  3.02409  4.14752  3.15973  3.99424  2.64530  1.45155  2.97135  3.13304  3.48977  5.37926  4.18416    539 - -
          2.68618  4.42225  2.77519  2.73123  3.46354  2.40513  3.72494  3.29354  2.67741  2.69355  4.24690  2.90347  2.73739  3.18146  2.89801  2.37887  2.77519  2.98518  4.58477  3.61503
          0.02836  3.97276  4.69511  0.61958  0.77255  0.48576  0.95510
    220   2.79242  5.01114  1.22248  2.32028  4.32242  3.24624  3.83838  3.69154  2.82058  3.40539  4.34997  2.86091  3.85690  3.03698  3.33040  2.78798  3.11585  3.01719  5.65398  4.22958    540 - -
          2.68618  4.42225  2.77519  2.73123  3.46354  2.40513  3.72494  3.29354  2.67741  2.69355  4.24690  2.90347  2.73739  3.18146  2.89801  2.37887  2.77519  2.98518  4.58477  3.61503
          0.02836  3.97276  4.69511  0.61958  0.77255  0.48576  0.95510
    221   1.36477  4.14539  3.55477  3.15215  4.00595  2.77647  4.13318  3.21667  3.12047  3.05055  3.93171  3.33121  3.73063  3.42490  3.43219  2.45680  2.26850  2.57084  5.41132  4.19964    541 - -
          2.68618  4.42225  2.77519  2.73123  3.46354  2.40513  3.72494  3.29354  2.67741  2.69355  4.24690  2.90347  2.73739  3.18146  2.89801  2.37887  2.77519  2.98518  4.58477  3.61503
          0.02836  3.97276  4.69511  0.61958  0.77255  0.48576  0.95510
    222   3.16408  4.56412  4.48909  4.00806  1.40658  4.21455  4.12550  2.38448  3.86667  1.66064  3.14439  4.14360  4.52956  4.02049  4.01653  3.56745  3.41168  2.26263  4.42403  2.88326    542 - -
          2.68618  4.42225  2.77519  2.73123  3.46354  2.40513  3.72494  3.29354  2.67741  2.69355  4.24690  2.90347  2.73739  3.18146  2.89801  2.37887  2.77519  2.98518  4.58477  3.61503
          0.02836  3.97276  4.69511  0.61958  0.77255  0.48576  0.95510
    223   2.50773  4.50047  3.17455  2.62968  3.33554  3.46271  3.36034  3.06965  2.58042  2.73475  3.60531  3.09402  3.85703  2.93172  2.82352  2.07244  2.81261  2.80998  4.96342  3.09393    543 - -
          2.68618  4.42225  2.77519  2.73123  3.46354  2.40513  3.72494  3.29354  2.67741  2.69355  4.24690  2.90347  2.73739  3.18146  2.89801  2.37887  2.77519  2.98518  4.58477  3.61503
          0.02836  3.97276  4.69511  0.61958  0.77255  0.48576  0.95510
    224   2.61169  5.21992  1.41237  2.15901  4.63775  2.88639  3.75317  4.13047  2.73339  3.66581  4.49929  2.37859  3.80747  2.91869  3.29497  2.73844  3.10585  3.70092  5.84298  4.38299    544 - -
          2.68618  4.42225  2.77519  2.73123  3.46354  2.40513  3.72494  3.29354  2.67741  2.69355  4.24690  2.90347  2.73739  3.18146  2.89801  2.37887  2.77519  2.98518  4.58477  3.61503
          0.02836  3.97276  4.69511  0.61958  0.77255  0.48576  0.95510
    225   1.03637  4.16067  3.53193  3.28455  4.15123  3.00088  4.30221  3.22708  3.28415  3.13702  4.10671  3.39850  3.75139  3.61017  3.54740  2.47799  2.57812  2.84492  5.59538  4.38410    545 - -
          2.68618  4.42225  2.77519  2.73123  3.46354  2.40513  3.72494  3.29354  2.67741  2.69355  4.24690  2.90347  2.73739  3.18146  2.89801  2.37887  2.77519  2.98518  4.58477  3.61503
          0.02836  3.97276  4.69511  0.61958  0.77255  0.48576  0.95510
    226   2.86491  4.96327  3.27001  2.69071  4.32597  3.55054  3.63141  3.67660  1.29761  3.22429  4.10299  3.12352  3.95409  2.78148  2.16648  2.89357  3.07459  3.09629  5.37665  4.14507    546 - -
          2.68618  4.42225  2.77519  2.73123  3.46354  2.40513  3.72494  3.29354  2.67741  2.69355  4.24690  2.90347  2.73739  3.18146  2.89801  2.37887  2.77519  2.98518  4.58477  3.61503
          0.02836  3.97276  4.69511  0.61958  0.77255  0.48576  0.95510
    227   3.26642  4.70914  4.09609  3.75603  1.03569  4.03382  3.10734  3.15707  3.62892  2.55557  3.76569  3.82267  4.43134  3.82208  3.79298  3.43582  3.52270  3.05379  3.83905  2.14611    547 - -
          2.68616  4.42159  2.77524  2.73121  3.46358  2.40517  3.72499  3.29358  2.67745  2.69353  4.24694  2.90351  2.73744  3.18120  2.89797  2.37891  2.77517  2.98522  4.58481  3.61507
          0.05799  3.05332  4.69511  1.27829  0.32644  0.48576  0.95510
    228   2.88757  4.40323  4.26337  3.93032  3.62469  3.82675  4.71512  2.04945  3.79962  2.29480  3.57534  4.10384  4.38219  4.15252  4.00234  3.33715  3.24701  0.90738  5.42583  4.16335    558 - -
          2.68618  4.42225  2.77519  2.73123  3.46354  2.40513  3.72494  3.29354  2.67741  2.69355  4.24690  2.90347  2.73739  3.18146  2.89801  2.37887  2.77519  2.98518  4.58477  3.61503
          0.02836  3.97276  4.69511  0.61958  0.77255  0.48576  0.95510
    229   2.82843  5.11081  2.39121  1.20717  4.48543  3.25285  3.78142  3.93351  2.65459  3.53751  4.42077  2.82345  3.85171  2.96264  3.10651  2.59417  3.13303  3.56202  5.70885  4.30601    559 - -
          2.68618  4.42225  2.77519  2.73123  3.46354  2.40513  3.72494  3.29354  2.67741  2.69355  4.24690  2.90347  2.73739  3.18146  2.89801  2.37887  2.77519  2.98518  4.58477  3.61503
          0.02836  3.97276  4.69511  0.61958  0.77255  0.48576  0.95510
    230   3.14490  4.58936  4.38395  3.98723  1.20824  4.07413  4.00225  2.53701  3.85981  1.96819  3.31803  4.06520  4.47808  4.02081  4.00444  3.48003  3.43186  2.35078  4.28243  2.67793    560 - -
          2.68618  4.42225  2.77519  2.73123  3.46354  2.40513  3.72494  3.29354  2.67741  2.69355  4.24690  2.90347  2.73739  3.18146  2.89801  2.37887  2.77519  2.98518  4.58477  3.61503
          0.02836  3.97276  4.69511  0.61958  0.77255  0.48576  0.95510
    231   3.26882  4.70178  4.35022  3.99127  3.17591  4.10895  4.61557  2.38624  3.75802  0.76094  3.16888  4.25698  4.52754  4.10233  3.91738  3.69258  3.55878  2.44947  5.09083  3.83706    561 - -
          2.68618  4.42225  2.77519  2.73123  3.46354  2.40513  3.72494  3.29354  2.67741  2.69355  4.24690  2.90347  2.73739  3.18146  2.89801  2.37887  2.77519  2.98518  4.58477  3.61503
          0.02836  3.97276  4.69511  0.61958  0.77255  0.48576  0.95510
    232   1.03605  4.14622  3.46000  3.22844  4.19330  2.95390  4.26866  3.44180  3.26289  3.27858  4.18178  3.34811  3.71281  3.57582  3.53389  2.25161  2.73201  2.98805  5.59669  4.37027    562 - -
          2.68618  4.42225  2.77519  2.73123  3.46354  2.40513  3.72494  3.29354  2.67741  2.69355  4.24690  2.90347  2.73739  3.18146  2.89801  2.37887  2.77519  2.98518  4.58477  3.61503
          0.02836  3.97276  4.69511  0.61958  0.77255  0.48576  0.95510
    233   2.68511  4.56945  3.17962  2.87267  3.60645  3.35243  3.91565  3.34840  2.84881  2.96581  3.96527  3.26293  1.36314  3.25116  3.17312  2.81768  3.02791  3.07584  5.06505  3.16287    563 - -
          2.68618  4.42225  2.77519  2.73123  3.46354  2.40513  3.72494  3.29354  2.67741  2.69355  4.24690  2.90347  2.73739  3.18146  2.89801  2.37887  2.77519  2.98518  4.58477  3.61503
          0.02836  3.97276  4.69511  0.61958  0.77255  0.48576  0.95510
    234   2.90779  4.88646  3.10883  2.74062  3.61332  3.50776  1.44314  3.66902  2.37750  3.19388  4.13366  3.17390  3.98995  3.00015  2.45553  2.95583  3.16204  3.38069  4.99653  3.53556    564 - -
          2.68618  4.42225  2.77519  2.73123  3.46354  2.40513  3.72494  3.29354  2.67741  2.69355  4.24690  2.90347  2.73739  3.18146  2.89801  2.37887  2.77519  2.98518  4.58477  3.61503
          0.02836  3.97276  4.69511  0.61958  0.77255  0.48576  0.95510
    235   2.86978  5.09439  1.16971  2.32385  4.26832  3.28401  3.83757  3.74566  2.82247  3.02496  4.37241  2.87330  3.88406  3.04557  3.32702  2.84874  3.17666  3.43503  5.60075  4.17286    565 - -
          2.68618  4.42225  2.77519  2.73123  3.46354  2.40513  3.72494  3.29354  2.67741  2.69355  4.24690  2.90347  2.73739  3.18146  2.89801  2.37887  2.77519  2.98518  4.58477  3.61503
          0.02836  3.97276  4.69511  0.61958  0.77255  0.48576  0.95510
    236   2.88757  4.40323  4.26337  3.93032  3.62469  3.82675  4.71512  2.04945  3.79962  2.29480  3.57534  4.10384  4.38219  4.15252  4.00234  3.33715  3.24701  0.90738  5.42583  4.16335    566 - -
          2.68618  4.42225  2.77519  2.73123  3.46354  2.40513  3.72494  3.29354  2.67741  2.69355  4.24690  2.90347  2.73739  3.18146  2.89801  2.37887  2.77519  2.98518  4.58477  3.61503
          0.02836  3.97276  4.69511  0.61958  0.77255  0.48576  0.95510
    237   2.26085  4.22932  3.20071  2.98670  4.34990  2.02078  4.16392  3.82071  3.13591  3.48767  4.31431  3.21682  3.68869  3.42419  3.46904  1.29989  2.74568  3.25261  5.66720  4.42654    567 - -
          2.68618  4.42225  2.77519  2.73123  3.46354  2.40513  3.72494  3.29354  2.67741  2.69355  4.24690  2.90347  2.73739  3.18146  2.89801  2.37887  2.77519  2.98518  4.58477  3.61503
          0.02836  3.97276  4.69511  0.61958  0.77255  0.48576  0.95510
    238   2.88757  4.40323  4.26337  3.93032  3.62469  3.82675  4.71512  2.04945  3.79962  2.29480  3.57534  4.10384  4.38219  4.15252  4.00234  3.33715  3.24701  0.90738  5.42583  4.16335    568 - -
          2.68618  4.42225  2.77519  2.73123  3.46354  2.40513  3.72494  3.29354  2.67741  2.69355  4.24690  2.90347  2.73739  3.18146  2.89801  2.37887  2.77519  2.98518  4.58477  3.61503
          0.02836  3.97276  4.69511  0.61958  0.77255  0.48576  0.95510
    239   3.38780  4.76042  4.37616  4.11038  0.86088  4.05273  3.92458  2.89989  4.01505  2.24719  3.61569  4.13309  4.50959  4.15558  4.10998  3.65213  3.68925  2.89783  4.14522  2.50019    569 - -
          2.68618  4.42225  2.77519  2.73123  3.46354  2.40513  3.72494  3.29354  2.67741  2.69355  4.24690  2.90347  2.73739  3.18146  2.89801  2.37887  2.77519  2.98518  4.58477  3.61503
          0.02836  3.97276  4.69511  0.61958  0.77255  0.48576  0.95510
    240   2.62006  4.70936  3.13944  2.73135  3.13325  3.52845  1.77449  3.33740  2.59758  2.91706  3.86521  3.16364  3.97357  3.04194  2.93063  2.86667  3.03562  3.08341  4.65379  2.81713    570 - -
          2.68618  4.42225  2.77519  2.73123  3.46354  2.40513  3.72494  3.29354  2.67741  2.69355  4.24690  2.90347  2.73739  3.18146  2.89801  2.37887  2.77519  2.98518  4.58477  3.61503
          0.02836  3.97276  4.69511  0.61958  0.77255  0.48576  0.95510
    241   2.01291  4.17188  3.35680  3.09389  4.27125  2.94193  4.18812  3.61024  3.14514  3.35793  4.21183  3.27031  3.68784  3.45771  3.45266  1.18517  2.57087  3.10235  5.62658  4.39980    571 - -
          2.68618  4.42225  2.77519  2.73123  3.46354  2.40513  3.72494  3.29354  2.67741  2.69355  4.24690  2.90347  2.73739  3.18146  2.89801  2.37887  2.77519  2.98518  4.58477  3.61503
          0.02836  3.97276  4.69511  0.61958  0.77255  0.48576  0.95510
    242   2.56369  3.73071  3.73841  3.17748  2.38358  3.58076  3.85827  2.61355  3.09413  2.34596  3.28261  3.47203  3.98088  3.35892  3.36425  2.24521  2.81165  2.32354  4.63788  3.04137    572 - -
          2.68618  4.42225  2.77519  2.73123  3.46354  2.40513  3.72494  3.29354  2.67741  2.69355  4.24690  2.90347  2.73739  3.18146  2.89801  2.37887  2.77519  2.98518  4.58477  3.61503
          0.02836  3.97276  4.69511  0.61958  0.77255  0.48576  0.95510
    243   2.53741  4.45741  3.15150  2.82243  3.82847  3.25336  3.38796  3.32735  2.73843  3.01157  3.93685  3.19197  3.84747  3.17305  3.05435  2.67930  1.39213  3.00873  5.22743  3.89678    573 - -
          2.68618  4.42225  2.77520  2.73123  3.46354  2.40513  3.72495  3.29354  2.67741  2.69355  4.24690  2.90347  2.73740  3.18147  2.89793  2.37887  2.77520  2.98519  4.58477  3.61503
          0.05799  3.05332  4.69511  0.51615  0.90835  0.48576  0.95510
    244   2.28559  4.42469  3.05757  2.53554  4.03921  3.17883  3.86502  3.38902  2.74213  3.08530  3.93746  3.09127  3.76940  3.08345  3.13046  2.12858  1.77429  3.02328  5.37232  4.09906    575 - -
          2.68618  4.42225  2.77519  2.73123  3.46354  2.40513  3.72494  3.29354  2.67741  2.69355  4.24690  2.90347  2.73739  3.18146  2.89801  2.37887  2.77519  2.98518  4.58477  3.61503
          0.02836  3.97276  4.69511  0.61958  0.77255  0.48576  0.95510
    245   2.40566  3.35882  3.68433  3.33352  4.04732  3.10971  4.25771  3.37382  3.23485  3.13468  4.09218  3.48386  1.15157  3.59180  3.49579  2.60780  2.86342  2.99999  5.41950  4.23589    576 - -
          2.68618  4.42225  2.77519  2.73123  3.46354  2.40513  3.72494  3.29354  2.67741  2.69355  4.24690  2.90347  2.73739  3.18146  2.89801  2.37887  2.77519  2.98518  4.58477  3.61503
          0.02836  3.97276  4.69511  0.61958  0.77255  0.48576  0.95510
    246   2.39192  3.64290  3.58549  3.06989  3.27835  3.41908  3.86514  2.81937  2.98049  2.55472  3.47329  3.37300  3.90745  3.29186  3.28098  2.41743  2.80259  2.57764  4.77898  2.00714    577 - -
          2.68618  4.42225  2.77519  2.73123  3.46354  2.40513  3.72494  3.29354  2.67741  2.69355  4.24690  2.90347  2.73739  3.18146  2.89801  2.37887  2.77519  2.98518  4.58477  3.61503
          0.02836  3.97276  4.69511  0.61958  0.77255  0.48576  0.95510
    247   3.00496  5.15710  3.34953  2.72073  4.59056  3.63097  3.58993  3.94480  1.27491  3.38844  4.24781  3.14235  4.00092  2.56098  1.85300  2.99380  3.17406  3.62058  5.44335  4.25657    578 - -
          2.68618  4.42225  2.77519  2.73123  3.46354  2.40513  3.72494  3.29354  2.67741  2.69355  4.24690  2.90347  2.73739  3.18146  2.89801  2.37887  2.77519  2.98518  4.58477  3.61503
          0.02836  3.97276  4.69511  0.61958  0.77255  0.48576  0.95510
    248   3.26882  4.70178  4.35022  3.99127  3.17591  4.10895  4.61557  2.38624  3.75802  0.76094  3.16888  4.25698  4.52754  4.10233  3.91738  3.69258  3.55878  2.44947  5.09083  3.83706    579 - -
          2.68618  4.42225  2.77519  2.73123  3.46354  2.40513  3.72494  3.29354  2.67741  2.69355  4.24690  2.90347  2.73739  3.18146  2.89801  2.37887  2.77519  2.98518  4.58477  3.61503
          0.02836  3.97276  4.69511  0.61958  0.77255  0.48576  0.95510
    249   2.41031  4.35354  3.14724  2.95152  4.19549  3.05817  4.11841  3.67294  3.03296  3.36221  4.26794  3.23826  1.26077  3.39598  3.34208  2.35161  2.86777  3.21857  5.53787  4.26558    580 - -
          2.68618  4.42225  2.77519  2.73123  3.46354  2.40513  3.72494  3.29354  2.67741  2.69355  4.24690  2.90347  2.73739  3.18146  2.89801  2.37887  2.77519  2.98518  4.58477  3.61503
          0.02836  3.97276  4.69511  0.61958  0.77255  0.48576  0.95510
    250   2.18497  4.33664  3.30806  2.79682  3.72500  3.30494  3.83207  3.04454  2.75696  2.38493  3.65508  3.18405  2.74219  3.09022  3.13337  2.22643  2.76549  2.62071  5.12487  3.87064    581 - -
          2.68618  4.42225  2.77519  2.73123  3.46354  2.40513  3.72494  3.29354  2.67741  2.69355  4.24690  2.90347  2.73739  3.18146  2.89801  2.37887  2.77519  2.98518  4.58477  3.61503
          0.02836  3.97276  4.69511  0.61958  0.77255  0.48576  0.95510
    251   2.82758  4.43603  3.80591  3.33102  2.77481  3.23501  3.78348  2.93758  3.08181  2.32480  3.58878  3.57732  4.12458  3.46997  3.31202  3.05828  3.09932  2.75780  1.63211  2.82079    582 - -
          2.68618  4.42225  2.77519  2.73123  3.46354  2.40513  3.72494  3.29354  2.67741  2.69355  4.24690  2.90347  2.73739  3.18146  2.89801  2.37887  2.77519  2.98518  4.58477  3.61503
          0.02836  3.97276  4.69511  0.61958  0.77255  0.48576  0.95510
    252   2.24893  4.19958  3.33573  3.02036  4.18779  2.43582  4.11114  3.59250  3.06137  3.29664  4.13747  3.24002  3.69432  3.37220  3.39282  1.30029  2.71228  2.80765  5.53954  4.29571    583 - -
          2.68618  4.42225  2.77519  2.73123  3.46354  2.40513  3.72494  3.29354  2.67741  2.69355  4.24690  2.90347  2.73739  3.18146  2.89801  2.37887  2.77519  2.98518  4.58477  3.61503
          0.02836  3.97276  4.69511  0.61958  0.77255  0.48576  0.95510
    253   2.68322  4.19521  3.62980  3.37398  3.09937  3.79004  4.10709  2.06584  3.29276  2.20720  2.91811  3.67930  4.14988  3.55587  3.55586  3.07405  2.80345  1.57710  4.90269  3.69591    584 - -
          2.68618  4.42225  2.77519  2.73123  3.46354  2.40513  3.72494  3.29354  2.67741  2.69355  4.24690  2.90347  2.73739  3.18146  2.89801  2.37887  2.77519  2.98518  4.58477  3.61503
          0.02836  3.97276  4.69511  0.61958  0.77255  0.48576  0.95510
    254   2.15763  1.66457  3.74082  3.30733  3.77571  2.93579  4.12520  3.08755  3.13919  2.86238  3.75378  3.42313  3.76918  3.49002  3.09439  2.43960  2.71044  2.74371  5.21003  4.00974    585 - -
          2.68618  4.42225  2.77519  2.73123  3.46354  2.40513  3.72494  3.29354  2.67741  2.69355  4.24690  2.90347  2.73739  3.18146  2.89801  2.37887  2.77519  2.98518  4.58477  3.61503
          0.02836  3.97276  4.69511  0.61958  0.77255  0.48576  0.95510
    255   2.33596  4.11563  3.15240  2.63836  4.02391  2.70462  3.76169  3.43134  2.57101  3.06438  3.89155  2.98912  3.76075  2.94888  2.41880  1.95597  2.76502  3.06270  5.31774  4.03277    586 - -
          2.68618  4.42225  2.77519  2.73123  3.46354  2.40513  3.72494  3.29354  2.67741  2.69355  4.24690  2.90347  2.73739  3.18146  2.89801  2.37887  2.77519  2.98518  4.58477  3.61503
          0.02836  3.97276  4.69511  0.61958  0.77255  0.48576  0.95510
    256   2.57989  4.62507  3.04601  2.60629  4.05081  1.91156  3.73187  3.45903  2.44615  3.08115  3.93515  3.05224  3.82546  2.77728  2.45089  2.66436  2.87410  2.91699  5.31866  4.03282    587 - -
          2.68618  4.42225  2.77519  2.73123  3.46354  2.40513  3.72494  3.29354  2.67741  2.69355  4.24690  2.90347  2.73739  3.18146  2.89801  2.37887  2.77519  2.98518  4.58477  3.61503
          0.02836  3.97276  4.69511  0.61958  0.77255  0.48576  0.95510
    257   2.00541  4.29616  3.38924  2.83559  3.47532  3.31080  3.50692  2.62531  2.77775  2.41772  3.43445  3.24130  3.68999  3.09921  3.13500  2.74258  2.78343  2.36127  4.91359  3.67232    588 - -
          2.68618  4.42225  2.77519  2.73123  3.46354  2.40513  3.72494  3.29354  2.67741  2.69355  4.24690  2.90347  2.73739  3.18146  2.89801  2.37887  2.77519  2.98518  4.58477  3.61503
          0.02836  3.97276  4.69511  0.61958  0.77255  0.48576  0.95510
    258   2.91066  5.42885  1.26540  1.97672  4.66163  3.22769  3.30311  4.21146  2.72805  3.72128  4.57211  2.69356  3.83387  2.90899  3.29547  2.80800  3.19255  3.80362  5.86620  4.37571    589 - -
          2.68618  4.42225  2.77519  2.73123  3.46354  2.40513  3.72494  3.29354  2.67741  2.69355  4.24690  2.90347  2.73739  3.18146  2.89801  2.37887  2.77519  2.98518  4.58477  3.61503
          0.02836  3.97276  4.69511  0.61958  0.77255  0.48576  0.95510
    259   2.36635  4.28768  3.29568  3.11681  4.17713  3.01580  4.22355  3.71364  3.19734  3.42639  4.34457  3.32504  3.76303  3.53895  3.47979  0.94932  2.85412  3.22674  5.54174  4.26137    590 - -
          2.68618  4.42225  2.77519  2.73123  3.46354  2.40513  3.72494  3.29354  2.67741  2.69355  4.24690  2.90347  2.73739  3.18146  2.89801  2.37887  2.77519  2.98518  4.58477  3.61503
          0.02836  3.97276  4.69511  0.61958  0.77255  0.48576  0.95510
    260   2.75536  4.39054  3.80768  3.43509  1.39394  3.59426  3.83744  2.88329  3.37627  2.49585  3.60320  3.61591  4.11794  3.63013  3.60757  2.44770  3.08477  2.70775  4.33714  2.75060    591 - -
          2.68618  4.42225  2.77519  2.73123  3.46354  2.40513  3.72494  3.29354  2.67741  2.69355  4.24690  2.90347  2.73739  3.18146  2.89801  2.37887  2.77519  2.98518  4.58477  3.61503
          0.02836  3.97276  4.69511  0.61958  0.77255  0.48576  0.95510
    261   2.03852  4.16976  3.42807  3.08795  4.14046  2.99016  4.13350  3.44444  3.08920  3.20777  4.06556  3.28093  3.70451  3.40557  3.40510  1.97455  1.49689  2.99566  5.50968  4.29034    592 - -
          2.68618  4.42225  2.77519  2.73123  3.46354  2.40513  3.72494  3.29354  2.67741  2.69355  4.24690  2.90347  2.73739  3.18146  2.89801  2.37887  2.77519  2.98518  4.58477  3.61503
          0.02836  3.97276  4.69511  0.61958  0.77255  0.48576  0.95510
    262   2.88063  4.97257  2.95389  2.61610  4.21197  3.44718  3.73027  3.76455  2.27910  3.26709  4.20229  3.08013  3.94446  1.34701  2.45040  2.90376  3.13777  3.45952  5.39658  4.09137    593 - -
          2.68618  4.42225  2.77519  2.73123  3.46354  2.40513  3.72494  3.29354  2.67741  2.69355  4.24690  2.90347  2.73739  3.18146  2.89801  2.37887  2.77519  2.98518  4.58477  3.61503
          0.02836  3.97276  4.69511  0.61958  0.77255  0.48576  0.95510
    263   2.92547  5.36053  2.08074  1.14601  4.66496  3.24275  3.77638  4.15097  2.74524  3.70220  4.57321  2.74189  3.85228  2.95085  3.28298  2.83825  3.21432  3.75992  5.84963  4.40659    594 - -
          2.68618  4.42225  2.77519  2.73123  3.46354  2.40513  3.72494  3.29354  2.67741  2.69355  4.24690  2.90347  2.73739  3.18146  2.89801  2.37887  2.77519  2.98518  4.58477  3.61503
          0.02836  3.97276  4.69511  0.61958  0.77255  0.48576  0.95510
    264   2.61830  1.46903  3.94916  3.50638  3.20020  3.46919  4.08243  2.71711  3.31476  2.51140  3.57279  3.66248  4.03295  3.65257  3.52370  2.90147  2.97002  2.51630  4.77873  2.93686    595 - -
          2.68618  4.42209  2.77520  2.73123  3.46354  2.40513  3.72495  3.29354  2.67741  2.69355  4.24690  2.90347  2.73740  3.18146  2.89801  2.37887  2.77520  2.98518  4.58477  3.61503
          0.04193  3.44433  4.69511  0.56698  0.83756  0.48576  0.95510
    265   3.07740  4.57548  4.27842  3.79598  3.14125  4.08674  4.47553  2.29670  3.54241  1.61323  1.41024  4.07993  4.45452  3.88722  3.74321  3.48193  3.34773  2.33795  5.06517  3.83683    597 - -
          2.68618  4.42225  2.77519  2.73123  3.46354  2.40513  3.72494  3.29354  2.67741  2.69355  4.24690  2.90347  2.73739  3.18146  2.89801  2.37887  2.77519  2.98518  4.58477  3.61503
          0.02836  3.97276  4.69511  0.61958  0.77255  0.48576  0.95510
    266   3.04081  5.17008  2.53320  0.89082  4.52923  3.34033  3.93678  4.00313  2.83009  3.60448  4.57486  2.99307  3.94990  3.15084  3.24874  3.01348  3.34606  3.67692  5.68194  4.40512    598 - -
          2.68618  4.42225  2.77519  2.73123  3.46354  2.40513  3.72494  3.29354  2.67741  2.69355  4.24690  2.90347  2.73739  3.18146  2.89801  2.37887  2.77519  2.98518  4.58477  3.61503
          0.02836  3.97276  4.69511  0.61958  0.77255  0.48576  0.95510
    267   3.04081  5.17008  2.53320  0.89082  4.52923  3.34033  3.93678  4.00313  2.83009  3.60448  4.57486  2.99307  3.94990  3.15084  3.24874  3.01348  3.34606  3.67692  5.68194  4.40512    599 - -
          2.68618  4.42225  2.77519  2.73123  3.46354  2.40513  3.72494  3.29354  2.67741  2.69355  4.24690  2.90347  2.73739  3.18146  2.89801  2.37887  2.77519  2.98518  4.58477  3.61503
          0.02836  3.97276  4.69511  0.61958  0.77255  0.48576  0.95510
    268   3.06531  5.03142  3.24787  2.85155  4.44078  3.54314  3.81739  3.87652  0.90894  3.42013  4.37693  3.27133  4.03701  3.00372  2.45435  3.10116  3.31150  3.57891  5.45482  4.28234    600 - -
          2.68618  4.42225  2.77519  2.73123  3.46354  2.40513  3.72494  3.29354  2.67741  2.69355  4.24690  2.90347  2.73739  3.18146  2.89801  2.37887  2.77519  2.98518  4.58477  3.61503
          0.02836  3.97276  4.69511  0.61958  0.77255  0.48576  0.95510
    269   2.36635  4.28768  3.29568  3.11681  4.17713  3.01580  4.22355  3.71364  3.19734  3.42639  4.34457  3.32504  3.76303  3.53895  3.47979  0.94932  2.85412  3.22674  5.54174  4.26137    601 - -
          2.68618  4.42225  2.77519  2.73123  3.46354  2.40513  3.72494  3.29354  2.67741  2.69355  4.24690  2.90347  2.73739  3.18146  2.89801  2.37887  2.77519  2.98518  4.58477  3.61503
          0.02836  3.97276  4.69511  0.61958  0.77255  0.48576  0.95510
    270   3.38780  4.76042  4.37616  4.11038  0.86088  4.05273  3.92458  2.89989  4.01505  2.24719  3.61569  4.13309  4.50959  4.15558  4.10998  3.65213  3.68925  2.89783  4.14522  2.50019    602 - -
          2.68618  4.42225  2.77519  2.73123  3.46354  2.40513  3.72494  3.29354  2.67741  2.69355  4.24690  2.90347  2.73739  3.18146  2.89801  2.37887  2.77519  2.98518  4.58477  3.61503
          0.02836  3.97276  4.69511  0.61958  0.77255  0.48576  0.95510
    271   3.38780  4.76042  4.37616  4.11038  0.86088  4.05273  3.92458  2.89989  4.01505  2.24719  3.61569  4.13309  4.50959  4.15558  4.10998  3.65213  3.68925  2.89783  4.14522  2.50019    603 - -
          2.68618  4.42225  2.77519  2.73123  3.46354  2.40513  3.72494  3.29354  2.67741  2.69355  4.24690  2.90347  2.73739  3.18146  2.89801  2.37887  2.77519  2.98518  4.58477  3.61503
          0.02836  3.97276  4.69511  0.61958  0.77255  0.48576  0.95510
    272   2.70428  0.75789  4.24584  4.00883  3.97788  3.30546  4.63393  3.13900  3.83652  3.04968  4.17450  3.96912  4.02028  4.17856  3.94290  2.97603  3.17954  2.87666  5.37214  4.26468    604 - -
          2.68618  4.42225  2.77519  2.73123  3.46354  2.40513  3.72494  3.29354  2.67741  2.69355  4.24690  2.90347  2.73739  3.18146  2.89801  2.37887  2.77519  2.98518  4.58477  3.61503
          0.02836  3.97276  4.69511  0.61958  0.77255  0.48576  0.95510
    273   3.12062  4.95141  3.62170  3.11277  4.33147  3.58849  3.90017  3.88070  2.28235  3.37844  4.37662  3.46454  4.08674  3.11605  0.83560  3.20032  3.38010  3.60047  5.37421  4.23769    605 - -
          2.68618  4.42225  2.77519  2.73123  3.46354  2.40513  3.72494  3.29354  2.67741  2.69355  4.24690  2.90347  2.73739  3.18146  2.89801  2.37887  2.77519  2.98518  4.58477  3.61503
          0.02836  3.97276  4.69511  0.61958  0.77255  0.48576  0.95510
    274   2.98660  4.39504  4.52751  4.06514  3.54176  4.17367  4.82091  1.72672  3.92341  2.10661  3.40006  4.28599  4.58305  4.23824  4.14395  3.57777  3.28292  1.00732  5.45032  4.20425    606 - -
          2.68618  4.42225  2.77519  2.73123  3.46354  2.40513  3.72494  3.29354  2.67741  2.69355  4.24690  2.90347  2.73739  3.18146  2.89801  2.37887  2.77519  2.98518  4.58477  3.61503
          0.02836  3.97276  4.69511  0.61958  0.77255  0.48576  0.95510
    275   2.30283  4.24773  3.24137  3.05383  4.28418  2.79995  4.19882  3.78232  3.16544  3.48059  4.34046  3.26697  3.71971  3.48574  3.46666  1.02116  2.79199  3.24398  5.61887  4.36493    607 - -
          2.68618  4.42225  2.77519  2.73123  3.46354  2.40513  3.72494  3.29354  2.67741  2.69355  4.24690  2.90347  2.73739  3.18146  2.89801  2.37887  2.77519  2.98518  4.58477  3.61503
          0.02836  3.97276  4.69511  0.61958  0.77255  0.48576  0.95510
    276   2.49645  4.22707  3.71383  3.36422  3.74319  2.60436  4.26408  2.57559  3.31021  2.68725  3.72427  3.56223  3.95834  3.63757  3.57053  2.76857  2.89366  1.25523  5.28437  4.05056    608 - -
          2.68618  4.42225  2.77519  2.73123  3.46354  2.40513  3.72494  3.29354  2.67741  2.69355  4.24690  2.90347  2.73739  3.18146  2.89801  2.37887  2.77519  2.98518  4.58477  3.61503
          0.02836  3.97276  4.69511  0.61958  0.77255  0.48576  0.95510
    277   2.58938  4.52602  3.13797  2.89764  4.29286  1.12747  4.05192  3.79948  2.85228  3.42656  4.31569  3.25148  3.84541  3.30387  2.65688  2.71767  3.00034  3.36766  5.51331  4.31068    609 - -
          2.68618  4.42225  2.77519  2.73123  3.46354  2.40513  3.72494  3.29354  2.67741  2.69355  4.24690  2.90347  2.73739  3.18146  2.89801  2.37887  2.77519  2.98518  4.58477  3.61503
          0.02836  3.97276  4.69511  0.61958  0.77255  0.48576  0.95510
    278   3.06531  5.03142  3.24787  2.85155  4.44078  3.54314  3.81739  3.87652  0.90894  3.42013  4.37693  3.27133  4.03701  3.00372  2.45435  3.10116  3.31150  3.57891  5.45482  4.28234    610 - -
          2.68618  4.42225  2.77519  2.73123  3.46354  2.40513  3.72494  3.29354  2.67741  2.69355  4.24690  2.90347  2.73739  3.18146  2.89801  2.37887  2.77519  2.98518  4.58477  3.61503
          0.02836  3.97276  4.69511  0.61958  0.77255  0.48576  0.95510
    279   2.66833  5.04379  2.45705  2.15285  4.33641  3.31275  3.15408  3.79335  2.44429  3.33714  4.13453  2.30849  3.78371  2.75960  2.93767  2.14350  2.80149  3.41493  5.52642  4.13316    611 - -
          2.68618  4.42225  2.77519  2.73123  3.46354  2.40513  3.72494  3.29354  2.67741  2.69355  4.24690  2.90347  2.73739  3.18146  2.89801  2.37887  2.77519  2.98518  4.58477  3.61503
          0.02836  3.97276  4.69511  0.61958  0.77255  0.48576  0.95510
    280   2.91799  4.88296  3.10237  2.75484  3.56543  3.50435  1.39233  3.67599  2.42021  3.19799  4.14838  3.18613  3.99690  3.03102  2.52601  2.96810  3.17890  3.38941  4.96713  3.49193    612 - -
          2.68618  4.42225  2.77519  2.73123  3.46354  2.40513  3.72494  3.29354  2.67741  2.69355  4.24690  2.90347  2.73739  3.18146  2.89801  2.37887  2.77519  2.98518  4.58477  3.61503
          0.02836  3.97276  4.69511  0.61958  0.77255  0.48576  0.95510
    281   3.04081  5.17008  2.53320  0.89082  4.52923  3.34033  3.93678  4.00313  2.83009  3.60448  4.57486  2.99307  3.94990  3.15084  3.24874  3.01348  3.34606  3.67692  5.68194  4.40512    613 - -
          2.68618  4.42225  2.77519  2.73123  3.46354  2.40513  3.72494  3.29354  2.67741  2.69355  4.24690  2.90347  2.73739  3.18146  2.89801  2.37887  2.77519  2.98518  4.58477  3.61503
          0.02836  3.97276  4.69511  0.61958  0.77255  0.48576  0.95510
    282   2.59339  4.68855  2.65158  2.51225  4.26727  3.14526  3.88976  3.85939  2.77539  3.48982  4.36026  1.35151  3.80224  3.11129  3.17068  2.40697  2.98208  3.41876  5.57722  4.18679    614 - -
          2.68618  4.42225  2.77519  2.73123  3.46354  2.40513  3.72494  3.29354  2.67741  2.69355  4.24690  2.90347  2.73739  3.18146  2.89801  2.37887  2.77519  2.98518  4.58477  3.61503
          0.02836  3.97276  4.69511  0.61958  0.77255  0.48576  0.95510
    283   2.87802  5.13322  2.41524  1.11823  4.56504  2.84684  3.82668  4.03321  2.72521  3.61284  4.49225  2.85934  3.86895  3.01251  3.18629  2.84442  3.18457  3.64924  5.73352  4.38014    615 - -
          2.68618  4.42225  2.77519  2.73123  3.46354  2.40513  3.72494  3.29354  2.67741  2.69355  4.24690  2.90347  2.73739  3.18146  2.89801  2.37887  2.77519  2.98518  4.58477  3.61503
          0.02836  3.97276  4.69511  0.61958  0.77255  0.48576  0.95510
    284   3.07935  4.42827  4.69263  4.21164  3.48388  4.35430  4.93118  1.10439  4.07566  1.97781  3.30849  4.43912  4.69295  4.35464  4.27619  3.75077  3.35396  1.51730  5.45885  4.24882    616 - -
          2.68618  4.42225  2.77519  2.73123  3.46354  2.40513  3.72494  3.29354  2.67741  2.69355  4.24690  2.90347  2.73739  3.18146  2.89801  2.37887  2.77519  2.98518  4.58477  3.61503
          0.02836  3.97276  4.69511  0.61958  0.77255  0.48576  0.95510
    285   2.62493  3.19550  3.27276  2.69702  3.82623  3.30644  3.24532  3.23913  2.37492  2.88290  3.74873  3.13022  3.87482  2.90211  1.88022  2.73617  2.87188  2.95834  5.13080  3.86274    617 - -
          2.68618  4.42225  2.77519  2.73123  3.46354  2.40513  3.72494  3.29354  2.67741  2.69355  4.24690  2.90347  2.73739  3.18146  2.89801  2.37887  2.77519  2.98518  4.58477  3.61503
          0.02836  3.97276  4.69511  0.61958  0.77255  0.48576  0.95510
    286   3.39418  4.84248  3.98723  3.73608  2.30198  3.94769  3.66886  3.38962  3.59074  2.81751  4.05440  3.84847  4.41952  3.87262  3.75362  3.52064  3.68153  3.26501  3.94935  0.81404    618 - -
          2.68618  4.42225  2.77519  2.73123  3.46354  2.40513  3.72494  3.29354  2.67741  2.69355  4.24690  2.90347  2.73739  3.18146  2.89801  2.37887  2.77519  2.98518  4.58477  3.61503
          0.02836  3.97276  4.69511  0.61958  0.77255  0.48576  0.95510
    287   2.82095  4.98174  2.96759  2.53240  4.07380  3.48088  2.00223  3.70372  2.19490  3.23220  4.09306  3.01437  3.91011  2.27585  2.40412  2.82940  3.04039  3.38598  5.28148  3.92496    619 - -
          2.68618  4.42225  2.77519  2.73123  3.46354  2.40513  3.72494  3.29354  2.67741  2.69355  4.24690  2.90347  2.73739  3.18146  2.89801  2.37887  2.77519  2.98518  4.58477  3.61503
          0.02836  3.97276  4.69511  0.61958  0.77255  0.48576  0.95510
    288   2.35941  4.39625  3.24558  3.05681  4.20123  3.11722  4.19863  3.58451  3.12049  3.28579  4.26763  3.33537  1.10887  3.49262  3.41085  2.65815  2.95191  3.19005  5.54079  4.32355    620 - -
          2.68618  4.42225  2.77519  2.73123  3.46354  2.40513  3.72494  3.29354  2.67741  2.69355  4.24690  2.90347  2.73739  3.18146  2.89801  2.37887  2.77519  2.98518  4.58477  3.61503
          0.02836  3.97276  4.69511  0.61958  0.77255  0.48576  0.95510
    289   3.38780  4.76042  4.37616  4.11038  0.86088  4.05273  3.92458  2.89989  4.01505  2.24719  3.61569  4.13309  4.50959  4.15558  4.10998  3.65213  3.68925  2.89783  4.14522  2.50019    621 - -
          2.68618  4.42225  2.77519  2.73123  3.46354  2.40513  3.72494  3.29354  2.67741  2.69355  4.24690  2.90347  2.73739  3.18146  2.89801  2.37887  2.77519  2.98518  4.58477  3.61503
          0.02836  3.97276  4.69511  0.61958  0.77255  0.48576  0.95510
    290   2.87019  4.85202  3.40062  2.88149  4.27124  3.49218  3.73896  3.74713  2.12159  3.29259  4.21322  3.24675  3.98189  2.92249  1.16008  2.79281  3.14015  3.42573  5.36769  4.13458    622 - -
          2.68618  4.42225  2.77519  2.73123  3.46354  2.40513  3.72494  3.29354  2.67741  2.69355  4.24690  2.90347  2.73739  3.18146  2.89801  2.37887  2.77519  2.98518  4.58477  3.61503
          0.02836  3.97276  4.69511  0.61958  0.77255  0.48576  0.95510
    291   3.05007  4.58353  4.15793  3.75976  3.25456  3.90929  4.47173  2.44029  3.52209  1.83489  1.19816  4.02463  4.37118  3.89781  3.71548  3.40927  3.35772  2.45785  5.10828  3.87845    623 - -
          2.68618  4.42225  2.77519  2.73123  3.46354  2.40513  3.72494  3.29354  2.67741  2.69355  4.24690  2.90347  2.73739  3.18146  2.89801  2.37887  2.77519  2.98518  4.58477  3.61503
          0.02836  3.97276  4.69511  0.61958  0.77255  0.48576  0.95510
    292   2.46879  4.31378  3.51930  3.27692  4.05954  3.14950  4.28631  3.19897  3.22187  3.05889  4.10362  3.46958  3.86145  3.61185  3.47522  2.67126  1.01261  2.88316  5.48853  4.27642    624 - -
          2.68618  4.42225  2.77519  2.73123  3.46354  2.40513  3.72494  3.29354  2.67741  2.69355  4.24690  2.90347  2.73739  3.18146  2.89801  2.37887  2.77519  2.98518  4.58477  3.61503
          0.02836  3.97276  4.69511  0.61958  0.77255  0.48576  0.95510
    293   2.88865  4.62859  3.50678  3.36080  4.34624  3.31046  4.42948  3.91807  3.42680  3.53380  4.58839  3.65708  0.66061  3.81254  3.66042  3.05943  3.33826  3.55191  5.50468  4.46849    625 - -
          2.68618  4.42225  2.77519  2.73123  3.46354  2.40513  3.72494  3.29354  2.67741  2.69355  4.24690  2.90347  2.73739  3.18146  2.89801  2.37887  2.77519  2.98518  4.58477  3.61503
          0.02836  3.97276  4.69511  0.61958  0.77255  0.48576  0.95510
    294   3.39418  4.84248  3.98723  3.73608  2.30198  3.94769  3.66886  3.38962  3.59074  2.81751  4.05440  3.84847  4.41952  3.87262  3.75362  3.52064  3.68153  3.26501  3.94935  0.81404    626 - -
          2.68618  4.42225  2.77519  2.73123  3.46354  2.40513  3.72494  3.29354  2.67741  2.69355  4.24690  2.90347  2.73739  3.18146  2.89801  2.37887  2.77519  2.98518  4.58477  3.61503
          0.02836  3.97276  4.69511  0.61958  0.77255  0.48576  0.95510
    295   3.26882  4.70178  4.35022  3.99127  3.17591  4.10895  4.61557  2.38624  3.75802  0.76094  3.16888  4.25698  4.52754  4.10233  3.91738  3.69258  3.55878  2.44947  5.09083  3.83706    627 - -
          2.68618  4.42225  2.77519  2.73123  3.46354  2.40513  3.72494  3.29354  2.67741  2.69355  4.24690  2.90347  2.73739  3.18146  2.89801  2.37887  2.77519  2.98518  4.58477  3.61503
          0.02836  3.97276  4.69511  0.61958  0.77255  0.48576  0.95510
    296   2.63503  4.32813  4.43310  3.93501  3.58421  4.09843  4.70721  1.65142  3.82815  2.19881  3.42042  4.17179  4.50165  4.12174  4.06568  3.46972  3.19114  1.13485  5.40985  4.19691    628 - -
          2.68618  4.42225  2.77519  2.73123  3.46354  2.40513  3.72494  3.29354  2.67741  2.69355  4.24690  2.90347  2.73739  3.18146  2.89801  2.37887  2.77519  2.98518  4.58477  3.61503
          0.02836  3.97276  4.69511  0.61958  0.77255  0.48576  0.95510
    297   2.99467  5.13573  3.26624  2.70096  4.54959  3.60460  3.60647  3.91978  1.20056  3.37812  4.24546  3.12915  3.99527  2.60524  2.03810  2.98750  3.17480  3.59859  5.44467  4.24554    629 - -
          2.68618  4.42225  2.77519  2.73123  3.46354  2.40513  3.72494  3.29354  2.67741  2.69355  4.24690  2.90347  2.73739  3.18146  2.89801  2.37887  2.77519  2.98518  4.58477  3.61503
          0.02836  3.97276  4.69511  0.61958  0.77255  0.48576  0.95510
    298   2.61558  4.32687  4.35836  3.87923  3.60180  4.00104  4.67202  1.77633  3.76383  2.22732  3.44777  4.10728  4.44549  4.07293  4.00547  3.38478  3.16760  1.09585  5.41585  4.19481    630 - -
          2.68618  4.42225  2.77519  2.73123  3.46354  2.40513  3.72494  3.29354  2.67741  2.69355  4.24690  2.90347  2.73739  3.18146  2.89801  2.37887  2.77519  2.98518  4.58477  3.61503
          0.02836  3.97276  4.69511  0.61958  0.77255  0.48576  0.95510
    299   2.66620  4.18257  3.17443  2.57999  3.93919  3.48261  3.62433  3.36922  2.27057  2.97046  3.82389  3.05220  3.86610  2.14538  2.06324  2.72895  2.88697  3.07929  4.55789  3.90139    631 - -
          2.68618  4.42225  2.77519  2.73123  3.46354  2.40513  3.72494  3.29354  2.67741  2.69355  4.24690  2.90347  2.73739  3.18146  2.89801  2.37887  2.77519  2.98518  4.58477  3.61503
          0.02836  3.97276  4.69511  0.61958  0.77255  0.48576  0.95510
    300   2.89983  5.45496  1.59555  1.51893  4.75694  2.90844  3.73883  4.26887  2.73505  3.76855  4.60715  2.68137  3.82422  2.90009  3.32224  2.79267  3.18453  3.84079  5.92859  4.43356    632 - -
          2.68618  4.42225  2.77519  2.73123  3.46354  2.40513  3.72494  3.29354  2.67741  2.69355  4.24690  2.90347  2.73739  3.18146  2.89801  2.37887  2.77519  2.98518  4.58477  3.61503
          0.02836  3.97276  4.69511  0.61958  0.77255  0.48576  0.95510
    301   2.73742  5.00017  2.96000  2.45720  4.33664  3.44548  3.59419  3.74966  1.98716  3.27294  4.08946  2.95756  2.84536  2.04629  2.37509  2.73331  2.95639  3.39899  5.42378  4.12162    633 - -
          2.68618  4.42225  2.77519  2.73123  3.46354  2.40513  3.72494  3.29354  2.67741  2.69355  4.24690  2.90347  2.73739  3.18146  2.89801  2.37887  2.77519  2.98518  4.58477  3.61503
          0.02836  3.97276  4.69511  0.61958  0.77255  0.48576  0.95510
    302   2.74212  4.87200  3.02230  2.53022  4.00350  3.47607  3.13148  3.53123  2.20535  2.73804  3.95682  3.01530  3.88397  1.84283  2.57188  2.77265  2.96183  3.23091  5.24408  3.90899    634 - -
          2.68618  4.42225  2.77519  2.73123  3.46354  2.40513  3.72494  3.29354  2.67741  2.69355  4.24690  2.90347  2.73739  3.18146  2.89801  2.37887  2.77519  2.98518  4.58477  3.61503
          0.02836  3.97276  4.69511  0.61958  0.77255  0.48576  0.95510
    303   2.03107  3.77556  3.44038  3.01499  4.04309  1.63539  4.04464  3.40468  2.99122  3.12178  3.96652  2.89240  3.71015  3.30583  3.33322  2.43904  2.69534  2.78812  5.40828  4.17719    635 - -
          2.68618  4.42225  2.77519  2.73123  3.46354  2.40513  3.72494  3.29354  2.67741  2.69355  4.24690  2.90347  2.73739  3.18146  2.89801  2.37887  2.77519  2.98518  4.58477  3.61503
          0.02836  3.97276  4.69511  0.61958  0.77255  0.48576  0.95510
    304   1.50500  4.24857  3.39415  2.93585  3.85271  3.01216  3.95767  2.84723  2.90351  2.89976  3.77939  3.24334  3.22954  3.22790  3.25470  2.54245  2.56218  2.79897  5.25135  4.01434    636 - -
          2.68618  4.42225  2.77519  2.73123  3.46354  2.40513  3.72494  3.29354  2.67741  2.69355  4.24690  2.90347  2.73739  3.18146  2.89801  2.37887  2.77519  2.98518  4.58477  3.61503
          0.02836  3.97276  4.69511  0.61958  0.77255  0.48576  0.95510
    305   2.69843  5.08183  2.39572  1.25105  4.51703  2.89947  3.77661  3.94238  2.66397  3.53824  4.40072  2.81656  3.83598  2.95185  3.13306  2.76840  3.10115  3.55728  5.72391  4.33316    637 - -
          2.68618  4.42225  2.77519  2.73123  3.46354  2.40513  3.72494  3.29354  2.67741  2.69355  4.24690  2.90347  2.73739  3.18146  2.89801  2.37887  2.77519  2.98518  4.58477  3.61503
          0.02836  3.97276  4.69511  0.61958  0.77255  0.48576  0.95510
    306   2.54170  4.63556  2.86419  2.35499  4.14429  3.09310  3.75623  3.55318  2.56778  3.17586  4.01047  2.98147  3.78720  2.93925  2.85425  1.64248  2.65655  3.18500  5.41549  4.10815    638 - -
          2.68618  4.42225  2.77519  2.73123  3.46354  2.40513  3.72494  3.29354  2.67741  2.69355  4.24690  2.90347  2.73739  3.18146  2.89801  2.37887  2.77519  2.98518  4.58477  3.61503
          0.02836  3.97276  4.69511  0.61958  0.77255  0.48576  0.95510
    307   2.96290  4.95011  2.97176  2.72875  4.13178  3.43379  3.88770  3.77856  2.54277  3.27089  4.29661  3.18911  3.98912  1.06582  2.82470  3.00673  3.26011  3.50221  5.38637  4.08700    639 - -
          2.68618  4.42225  2.77519  2.73123  3.46354  2.40513  3.72494  3.29354  2.67741  2.69355  4.24690  2.90347  2.73739  3.18146  2.89801  2.37887  2.77519  2.98518  4.58477  3.61503
          0.02836  3.97276  4.69511  0.61958  0.77255  0.48576  0.95510
    308   2.88241  4.44343  3.98678  3.49388  2.96785  3.87381  4.21075  2.42048  3.35859  1.14831  3.14312  3.80053  3.55382  3.65791  3.60514  3.22006  3.14654  2.39805  4.89949  3.61013    640 - -
          2.68618  4.42225  2.77519  2.73123  3.46354  2.40513  3.72494  3.29354  2.67741  2.69355  4.24690  2.90347  2.73739  3.18146  2.89801  2.37887  2.77519  2.98518  4.58477  3.61503
          0.02836  3.97276  4.69511  0.61958  0.77255  0.48576  0.95510
    309   2.70428  0.75789  4.24584  4.00883  3.97788  3.30546  4.63393  3.13900  3.83652  3.04968  4.17450  3.96912  4.02028  4.17856  3.94290  2.97603  3.17954  2.87666  5.37214  4.26468    641 - -
          2.68618  4.42225  2.77519  2.73123  3.46354  2.40513  3.72494  3.29354  2.67741  2.69355  4.24690  2.90347  2.73739  3.18146  2.89801  2.37887  2.77519  2.98518  4.58477  3.61503
          0.02836  3.97276  4.69511  0.61958  0.77255  0.48576  0.95510
    310   2.70428  0.75789  4.24584  4.00883  3.97788  3.30546  4.63393  3.13900  3.83652  3.04968  4.17450  3.96912  4.02028  4.17856  3.94290  2.97603  3.17954  2.87666  5.37214  4.26468    642 - -
          2.68618  4.42225  2.77519  2.73123  3.46354  2.40513  3.72494  3.29354  2.67741  2.69355  4.24690  2.90347  2.73739  3.18146  2.89801  2.37887  2.77519  2.98518  4.58477  3.61503
          0.02836  3.97276  4.69511  0.61958  0.77255  0.48576  0.95510
    311   3.12680  4.48495  4.65540  4.11562  3.25576  4.38225  4.77524  1.84653  3.97939  1.21587  3.07340  4.38169  4.64786  4.19520  4.16574  3.73340  3.37092  1.57210  5.24854  4.10135    643 - -
          2.68618  4.42225  2.77519  2.73123  3.46354  2.40513  3.72494  3.29354  2.67741  2.69355  4.24690  2.90347  2.73739  3.18146  2.89801  2.37887  2.77519  2.98518  4.58477  3.61503
          0.02836  3.97276  4.69511  0.61958  0.77255  0.48576  0.95510
    312   3.26882  4.70178  4.35022  3.99127  3.17591  4.10895  4.61557  2.38624  3.75802  0.76094  3.16888  4.25698  4.52754  4.10233  3.91738  3.69258  3.55878  2.44947  5.09083  3.83706    644 - -
          2.68618  4.42225  2.77519  2.73123  3.46354  2.40513  3.72494  3.29354  2.67741  2.69355  4.24690  2.90347  2.73739  3.18146  2.89801  2.37887  2.77519  2.98518  4.58477  3.61503
          0.02836  3.97276  4.69511  0.61958  0.77255  0.48576  0.95510
    313   3.26882  4.70178  4.35022  3.99127  3.17591  4.10895  4.61557  2.38624  3.75802  0.76094  3.16888  4.25698  4.52754  4.10233  3.91738  3.69258  3.55878  2.44947  5.09083  3.83706    645 - -
          2.68618  4.42225  2.77519  2.73123  3.46354  2.40513  3.72494  3.29354  2.67741  2.69355  4.24690  2.90347  2.73739  3.18146  2.89801  2.37887  2.77519  2.98518  4.58477  3.61503
          0.02836  3.97276  4.69511  0.61958  0.77255  0.48576  0.95510
    314   0.87838  4.24416  3.56616  3.36294  4.15389  3.06584  4.37290  3.29456  3.38181  3.17145  4.19293  3.48664  3.81463  3.71395  3.62493  2.59393  2.87827  2.93159  5.57104  4.38266    646 - -
          2.68618  4.42225  2.77519  2.73123  3.46354  2.40513  3.72494  3.29354  2.67741  2.69355  4.24690  2.90347  2.73739  3.18146  2.89801  2.37887  2.77519  2.98518  4.58477  3.61503
          0.02836  3.97276  4.69511  0.61958  0.77255  0.48576  0.95510
    315   3.04081  5.17008  2.53320  0.89082  4.52923  3.34033  3.93678  4.00313  2.83009  3.60448  4.57486  2.99307  3.94990  3.15084  3.24874  3.01348  3.34606  3.67692  5.68194  4.40512    647 - -
          2.68618  4.42225  2.77519  2.73123  3.46354  2.40513  3.72494  3.29354  2.67741  2.69355  4.24690  2.90347  2.73739  3.18146  2.89801  2.37887  2.77519  2.98518  4.58477  3.61503
          0.02836  3.97276  4.69511  0.61958  0.77255  0.48576  0.95510
    316   3.05114  5.13684  3.47444  2.81019  4.58504  3.66014  3.61002  3.93383  1.53695  3.38403  4.26254  3.20436  4.03265  2.74887  1.36500  3.05281  3.21876  3.62229  5.42900  4.26651    648 - -
          2.68618  4.42225  2.77519  2.73123  3.46354  2.40513  3.72494  3.29354  2.67741  2.69355  4.24690  2.90347  2.73739  3.18146  2.89801  2.37887  2.77519  2.98518  4.58477  3.61503
          0.02836  3.97276  4.69511  0.61958  0.77255  0.48576  0.95510
    317   2.93591  4.38980  4.43041  4.00134  3.54812  4.04652  4.76412  1.83351  3.84785  2.14871  3.43829  4.20409  4.50942  4.18287  4.06669  3.47005  3.25382  0.98997  5.43052  4.16353    649 - -
          2.68618  4.42225  2.77519  2.73123  3.46354  2.40513  3.72494  3.29354  2.67741  2.69355  4.24690  2.90347  2.73739  3.18146  2.89801  2.37887  2.77519  2.98518  4.58477  3.61503
          0.02836  3.97276  4.69511  0.61958  0.77255  0.48576  0.95510
    318   3.10911  4.90756  3.22776  2.99852  3.35813  3.53500  0.94741  3.82751  2.83899  3.30858  4.35993  3.40350  4.09344  3.36627  3.09832  3.17910  3.41619  3.56076  4.82172  3.30632    650 - -
          2.68618  4.42225  2.77519  2.73123  3.46354  2.40513  3.72494  3.29354  2.67741  2.69355  4.24690  2.90347  2.73739  3.18146  2.89801  2.37887  2.77519  2.98518  4.58477  3.61503
          0.02836  3.97276  4.69511  0.61958  0.77255  0.48576  0.95510
    319   2.36635  4.28768  3.29568  3.11681  4.17713  3.01580  4.22355  3.71364  3.19734  3.42639  4.34457  3.32504  3.76303  3.53895  3.47979  0.94932  2.85412  3.22674  5.54174  4.26137    651 - -
          2.68618  4.42225  2.77519  2.73123  3.46354  2.40513  3.72494  3.29354  2.67741  2.69355  4.24690  2.90347  2.73739  3.18146  2.89801  2.37887  2.77519  2.98518  4.58477  3.61503
          0.02836  3.97276  4.69511  0.61958  0.77255  0.48576  0.95510
    320   2.26789  4.31268  3.23841  3.11450  4.38835  0.97354  4.29672  3.82397  3.30166  3.54692  4.45151  3.33722  3.77138  3.60478  3.58664  2.56858  2.89660  3.30695  5.67286  4.49478    652 - -
          2.68618  4.42225  2.77519  2.73123  3.46354  2.40513  3.72494  3.29354  2.67741  2.69355  4.24690  2.90347  2.73739  3.18146  2.89801  2.37887  2.77519  2.98518  4.58477  3.61503
          0.02836  3.97276  4.69511  0.61958  0.77255  0.48576  0.95510
    321   3.39418  4.84248  3.98723  3.73608  2.30198  3.94769  3.66886  3.38962  3.59074  2.81751  4.05440  3.84847  4.41952  3.87262  3.75362  3.52064  3.68153  3.26501  3.94935  0.81404    653 - -
          2.68618  4.42225  2.77519  2.73123  3.46354  2.40513  3.72494  3.29354  2.67741  2.69355  4.24690  2.90347  2.73739  3.18146  2.89801  2.37887  2.77519  2.98518  4.58477  3.61503
          0.02836  3.97276  4.69511  0.61958  0.77255  0.48576  0.95510
    322   3.04081  5.17008  2.53320  0.89082  4.52923  3.34033  3.93678  4.00313  2.83009  3.60448  4.57486  2.99307  3.94990  3.15084  3.24874  3.01348  3.34606  3.67692  5.68194  4.40512    654 - -
          2.68618  4.42225  2.77519  2.73123  3.46354  2.40513  3.72494  3.29354  2.67741  2.69355  4.24690  2.90347  2.73739  3.18146  2.89801  2.37887  2.77519  2.98518  4.58477  3.61503
          0.02836  3.97276  4.69511  0.61958  0.77255  0.48576  0.95510
    323   0.87838  4.24416  3.56616  3.36294  4.15389  3.06584  4.37290  3.29456  3.38181  3.17145  4.19293  3.48664  3.81463  3.71395  3.62493  2.59393  2.87827  2.93159  5.57104  4.38266    655 - -
          2.68618  4.42225  2.77519  2.73123  3.46354  2.40513  3.72494  3.29354  2.67741  2.69355  4.24690  2.90347  2.73739  3.18146  2.89801  2.37887  2.77519  2.98518  4.58477  3.61503
          0.02836  3.97276  4.69511  0.61958  0.77255  0.48576  0.95510
    324   2.88865  4.62859  3.50678  3.36080  4.34624  3.31046  4.42948  3.91807  3.42680  3.53380  4.58839  3.65708  0.66061  3.81254  3.66042  3.05943  3.33826  3.55191  5.50468  4.46849    656 - -
          2.68618  4.42225  2.77519  2.73123  3.46354  2.40513  3.72494  3.29354  2.67741  2.69355  4.24690  2.90347  2.73739  3.18146  2.89801  2.37887  2.77519  2.98518  4.58477  3.61503
          0.02836  3.97276  4.69511  0.61958  0.77255  0.48576  0.95510
    325   3.12062  4.95141  3.62170  3.11277  4.33147  3.58849  3.90017  3.88070  2.28235  3.37844  4.37662  3.46454  4.08674  3.11605  0.83560  3.20032  3.38010  3.60047  5.37421  4.23769    657 - -
          2.68618  4.42225  2.77519  2.73123  3.46354  2.40513  3.72494  3.29354  2.67741  2.69355  4.24690  2.90347  2.73739  3.18146  2.89801  2.37887  2.77519  2.98518  4.58477  3.61503
          0.02836  3.97276  4.69511  0.61958  0.77255  0.48576  0.95510
    326   3.10950  4.50144  4.47635  4.09658  3.44305  4.17330  4.80676  0.96177  3.92663  2.00949  3.36373  4.32794  4.59561  4.26509  4.11182  3.67896  3.40719  1.85311  5.35405  4.10045    658 - -
          2.68618  4.42225  2.77519  2.73123  3.46354  2.40513  3.72494  3.29354  2.67741  2.69355  4.24690  2.90347  2.73739  3.18146  2.89801  2.37887  2.77519  2.98518  4.58477  3.61503
          0.02836  3.97276  4.69511  0.61958  0.77255  0.48576  0.95510
    327   2.88865  4.62859  3.50678  3.36080  4.34624  3.31046  4.42948  3.91807  3.42680  3.53380  4.58839  3.65708  0.66061  3.81254  3.66042  3.05943  3.33826  3.55191  5.50468  4.46849    659 - -
          2.68618  4.42225  2.77519  2.73123  3.46354  2.40513  3.72494  3.29354  2.67741  2.69355  4.24690  2.90347  2.73739  3.18146  2.89801  2.37887  2.77519  2.98518  4.58477  3.61503
          0.02836  3.97276  4.69511  0.61958  0.77255  0.48576  0.95510
    328   2.88865  4.62859  3.50678  3.36080  4.34624  3.31046  4.42948  3.91807  3.42680  3.53380  4.58839  3.65708  0.66061  3.81254  3.66042  3.05943  3.33826  3.55191  5.50468  4.46849    660 - -
          2.68618  4.42225  2.77519  2.73123  3.46354  2.40513  3.72494  3.29354  2.67741  2.69355  4.24690  2.90347  2.73739  3.18146  2.89801  2.37887  2.77519  2.98518  4.58477  3.61503
          0.02836  3.97276  4.69511  0.61958  0.77255  0.48576  0.95510
    329   2.92485  5.42536  1.91345  1.21710  4.71944  3.22929  3.76132  4.21883  2.74992  3.74662  4.60600  2.70872  3.84123  2.93033  3.31495  2.82386  3.21177  3.81171  5.89850  4.42713    661 - -
          2.68618  4.42225  2.77519  2.73123  3.46354  2.40513  3.72494  3.29354  2.67741  2.69355  4.24690  2.90347  2.73739  3.18146  2.89801  2.37887  2.77519  2.98518  4.58477  3.61503
          0.02836  3.97276  4.69511  0.61958  0.77255  0.48576  0.95510
    330   3.06531  5.03142  3.24787  2.85155  4.44078  3.54314  3.81739  3.87652  0.90894  3.42013  4.37693  3.27133  4.03701  3.00372  2.45435  3.10116  3.31150  3.57891  5.45482  4.28234    662 - -
          2.68618  4.42225  2.77519  2.73123  3.46354  2.40513  3.72494  3.29354  2.67741  2.69355  4.24690  2.90347  2.73739  3.18146  2.89801  2.37887  2.77519  2.98518  4.58477  3.61503
          0.02836  3.97276  4.69511  0.61958  0.77255  0.48576  0.95510
    331   3.12062  4.95141  3.62170  3.11277  4.33147  3.58849  3.90017  3.88070  2.28235  3.37844  4.37662  3.46454  4.08674  3.11605  0.83560  3.20032  3.38010  3.60047  5.37421  4.23769    663 - -
          2.68618  4.42225  2.77519  2.73123  3.46354  2.40513  3.72494  3.29354  2.67741  2.69355  4.24690  2.90347  2.73739  3.18146  2.89801  2.37887  2.77519  2.98518  4.58477  3.61503
          0.02836  3.97276  4.69511  0.61958  0.77255  0.48576  0.95510
    332   3.10950  4.50144  4.47635  4.09658  3.44305  4.17330  4.80676  0.96177  3.92663  2.00949  3.36373  4.32794  4.59561  4.26509  4.11182  3.67896  3.40719  1.85311  5.35405  4.10045    664 - -
          2.68618  4.42225  2.77519  2.73123  3.46354  2.40513  3.72494  3.29354  2.67741  2.69355  4.24690  2.90347  2.73739  3.18146  2.89801  2.37887  2.77519  2.98518  4.58477  3.61503
          0.02836  3.97276  4.69511  0.61958  0.77255  0.48576  0.95510
    333   3.38780  4.76042  4.37616  4.11038  0.86088  4.05273  3.92458  2.89989  4.01505  2.24719  3.61569  4.13309  4.50959  4.15558  4.10998  3.65213  3.68925  2.89783  4.14522  2.50019    665 - -
          2.68618  4.42225  2.77519  2.73123  3.46354  2.40513  3.72494  3.29354  2.67741  2.69355  4.24690  2.90347  2.73739  3.18146  2.89801  2.37887  2.77519  2.98518  4.58477  3.61503
          0.02836  3.97276  4.69511  0.61958  0.77255  0.48576  0.95510
    334   2.46879  4.31378  3.51930  3.27692  4.05954  3.14950  4.28631  3.19897  3.22187  3.05889  4.10362  3.46958  3.86145  3.61185  3.47522  2.67126  1.01261  2.88316  5.48853  4.27642    666 - -
          2.68618  4.42225  2.77519  2.73123  3.46354  2.40513  3.72494  3.29354  2.67741  2.69355  4.24690  2.90347  2.73739  3.18146  2.89801  2.37887  2.77519  2.98518  4.58477  3.61503
          0.02836  3.97276  4.69511  0.61958  0.77255  0.48576  0.95510
    335   2.46879  4.31378  3.51930  3.27692  4.05954  3.14950  4.28631  3.19897  3.22187  3.05889  4.10362  3.46958  3.86145  3.61185  3.47522  2.67126  1.01261  2.88316  5.48853  4.27642    667 - -
          2.68618  4.42225  2.77519  2.73123  3.46354  2.40513  3.72494  3.29354  2.67741  2.69355  4.24690  2.90347  2.73739  3.18146  2.89801  2.37887  2.77519  2.98518  4.58477  3.61503
          0.02836  3.97276  4.69511  0.61958  0.77255  0.48576  0.95510
    336   2.46879  4.31378  3.51930  3.27692  4.05954  3.14950  4.28631  3.19897  3.22187  3.05889  4.10362  3.46958  3.86145  3.61185  3.47522  2.67126  1.01261  2.88316  5.48853  4.27642    668 - -
          2.68618  4.42225  2.77519  2.73123  3.46354  2.40513  3.72494  3.29354  2.67741  2.69355  4.24690  2.90347  2.73739  3.18146  2.89801  2.37887  2.77519  2.98518  4.58477  3.61503
          0.02836  3.97276  4.69511  0.61958  0.77255  0.48576  0.95510
    337   3.10911  4.90756  3.22776  2.99852  3.35813  3.53500  0.94741  3.82751  2.83899  3.30858  4.35993  3.40350  4.09344  3.36627  3.09832  3.17910  3.41619  3.56076  4.82172  3.30632    669 - -
          2.68618  4.42225  2.77519  2.73123  3.46354  2.40513  3.72494  3.29354  2.67741  2.69355  4.24690  2.90347  2.73739  3.18146  2.89801  2.37887  2.77519  2.98518  4.58477  3.61503
          0.02836  3.97276  4.69511  0.61958  0.77255  0.48576  0.95510
    338   2.37514  4.24415  3.46724  3.09303  3.90662  3.15170  4.08937  2.90108  3.00351  2.92617  3.88043  3.33554  3.81001  3.37987  3.30246  2.43474  1.36697  2.73043  5.35272  4.09747    670 - -
          2.68618  4.42225  2.77519  2.73123  3.46354  2.40513  3.72494  3.29354  2.67741  2.69355  4.24690  2.90347  2.73739  3.18146  2.89801  2.37887  2.77519  2.98518  4.58477  3.61503
          0.02836  3.97276  4.69511  0.61958  0.77255  0.48576  0.95510
    339   2.88865  4.62859  3.50678  3.36080  4.34624  3.31046  4.42948  3.91807  3.42680  3.53380  4.58839  3.65708  0.66061  3.81254  3.66042  3.05943  3.33826  3.55191  5.50468  4.46849    671 - -
          2.68618  4.42225  2.77519  2.73123  3.46354  2.40513  3.72494  3.29354  2.67741  2.69355  4.24690  2.90347  2.73739  3.18146  2.89801  2.37887  2.77519  2.98518  4.58477  3.61503
          0.02836  3.97276  4.69511  0.61958  0.77255  0.48576  0.95510
    340   2.59376  4.68888  2.65139  2.51227  4.26692  3.14540  3.88983  3.85945  2.77547  3.48998  4.36060  1.35064  3.80242  3.11146  3.17066  2.40874  2.98245  3.41893  5.57702  4.18642    672 - -
          2.68618  4.42225  2.77519  2.73123  3.46354  2.40513  3.72494  3.29354  2.67741  2.69355  4.24690  2.90347  2.73739  3.18146  2.89801  2.37887  2.77519  2.98518  4.58477  3.61503
          0.02836  3.97276  4.69511  0.61958  0.77255  0.48576  0.95510
    341   2.70428  0.75789  4.24584  4.00883  3.97788  3.30546  4.63393  3.13900  3.83652  3.04968  4.17450  3.96912  4.02028  4.17856  3.94290  2.97603  3.17954  2.87666  5.37214  4.26468    673 - -
          2.68618  4.42225  2.77519  2.73123  3.46354  2.40513  3.72494  3.29354  2.67741  2.69355  4.24690  2.90347  2.73739  3.18146  2.89801  2.37887  2.77519  2.98518  4.58477  3.61503
          0.02836  3.97276  4.69511  0.61958  0.77255  0.48576  0.95510
    342   3.26882  4.70178  4.35022  3.99127  3.17591  4.10895  4.61557  2.38624  3.75802  0.76094  3.16888  4.25698  4.52754  4.10233  3.91738  3.69258  3.55878  2.44947  5.09083  3.83706    674 - -
          2.68618  4.42225  2.77519  2.73123  3.46354  2.40513  3.72494  3.29354  2.67741  2.69355  4.24690  2.90347  2.73739  3.18146  2.89801  2.37887  2.77519  2.98518  4.58477  3.61503
          0.02836  3.97276  4.69511  0.61958  0.77255  0.48576  0.95510
    343   3.38780  4.76042  4.37616  4.11038  0.86088  4.05273  3.92458  2.89989  4.01505  2.24719  3.61569  4.13309  4.50959  4.15558  4.10998  3.65213  3.68925  2.89783  4.14522  2.50019    675 - -
          2.68618  4.42225  2.77519  2.73123  3.46354  2.40513  3.72494  3.29354  2.67741  2.69355  4.24690  2.90347  2.73739  3.18146  2.89801  2.37887  2.77519  2.98518  4.58477  3.61503
          0.02836  3.97276  4.69511  0.61958  0.77255  0.48576  0.95510
    344   2.96290  4.95011  2.97176  2.72875  4.13178  3.43379  3.88770  3.77856  2.54277  3.27089  4.29661  3.18911  3.98912  1.06582  2.82470  3.00673  3.26011  3.50221  5.38637  4.08700    676 - -
          2.68618  4.42225  2.77519  2.73123  3.46354  2.40513  3.72494  3.29354  2.67741  2.69355  4.24690  2.90347  2.73739  3.18146  2.89801  2.37887  2.77519  2.98518  4.58477  3.61503
          0.02836  3.97276  4.69511  0.61958  0.77255  0.48576  0.95510
    345   2.77558  5.19525  1.02634  2.24769  4.59144  3.21029  3.88561  4.06491  2.94593  3.70234  4.63738  2.80793  3.86757  3.09045  3.50095  2.85955  3.24830  3.68384  5.84685  4.41788    677 - -
          2.68618  4.42225  2.77519  2.73123  3.46354  2.40513  3.72494  3.29354  2.67741  2.69355  4.24690  2.90347  2.73739  3.18146  2.89801  2.37887  2.77519  2.98518  4.58477  3.61503
          0.02836  3.97276  4.69511  0.61958  0.77255  0.48576  0.95510
    346   2.94573  4.39103  4.44865  4.01239  3.54615  4.07080  4.77383  1.81452  3.86037  2.13972  3.43012  4.21900  4.52348  4.19197  4.07985  3.49020  3.25932  0.99275  5.43366  4.17035    678 - -
          2.68618  4.42225  2.77519  2.73123  3.46354  2.40513  3.72494  3.29354  2.67741  2.69355  4.24690  2.90347  2.73739  3.18146  2.89801  2.37887  2.77519  2.98518  4.58477  3.61503
          0.02836  3.97276  4.69511  0.61958  0.77255  0.48576  0.95510
    347   3.09938  5.24050  0.78422  2.40179  4.63146  3.28847  4.02234  4.24290  3.12590  3.83369  4.81472  2.96291  3.94843  3.26218  3.65517  3.05094  3.44035  3.87165  5.78041  4.48875    679 - -
          2.68618  4.42225  2.77519  2.73123  3.46354  2.40513  3.72494  3.29354  2.67741  2.69355  4.24690  2.90347  2.73739  3.18146  2.89801  2.37887  2.77519  2.98518  4.58477  3.61503
          0.02836  3.97276  4.69511  0.61958  0.77255  0.48576  0.95510
    348   2.86774  5.32385  2.21082  1.29637  4.60590  3.26216  3.71287  4.09148  2.60239  3.61259  4.45572  2.73751  3.83491  2.57744  3.10348  2.78748  3.13720  3.70028  5.77817  4.33759    680 - -
          2.68618  4.42225  2.77519  2.73123  3.46354  2.40513  3.72494  3.29354  2.67741  2.69355  4.24690  2.90347  2.73739  3.18146  2.89801  2.37887  2.77519  2.98518  4.58477  3.61503
          0.02836  3.97276  4.69511  0.61958  0.77255  0.48576  0.95510
    349   3.12062  4.95141  3.62170  3.11277  4.33147  3.58849  3.90017  3.88070  2.28235  3.37844  4.37662  3.46454  4.08674  3.11605  0.83560  3.20032  3.38010  3.60047  5.37421  4.23769    681 - -
          2.68618  4.42225  2.77519  2.73123  3.46354  2.40513  3.72494  3.29354  2.67741  2.69355  4.24690  2.90347  2.73739  3.18146  2.89801  2.37887  2.77519  2.98518  4.58477  3.61503
          0.02836  3.97276  4.69511  0.61958  0.77255  0.48576  0.95510
    350   1.12094  4.29917  3.36374  3.05500  4.06181  3.11357  4.09784  3.33695  2.95623  3.10287  4.04429  3.30698  3.79575  3.37381  2.96284  2.57528  2.83213  2.97213  5.44406  4.20705    682 - -
          2.68618  4.42225  2.77519  2.73123  3.46354  2.40513  3.72494  3.29354  2.67741  2.69355  4.24690  2.90347  2.73739  3.18146  2.89801  2.37887  2.77519  2.98518  4.58477  3.61503
          0.02836  3.97276  4.69511  0.61958  0.77255  0.48576  0.95510
    351   2.88757  4.40323  4.26337  3.93032  3.62469  3.82675  4.71512  2.04945  3.79962  2.29480  3.57534  4.10384  4.38219  4.15252  4.00234  3.33715  3.24701  0.90738  5.42583  4.16335    683 - -
          2.68618  4.42225  2.77519  2.73123  3.46354  2.40513  3.72494  3.29354  2.67741  2.69355  4.24690  2.90347  2.73739  3.18146  2.89801  2.37887  2.77519  2.98518  4.58477  3.61503
          0.02836  3.97276  4.69511  0.61958  0.77255  0.48576  0.95510
    352   2.88865  4.62859  3.50678  3.36080  4.34624  3.31046  4.42948  3.91807  3.42680  3.53380  4.58839  3.65708  0.66061  3.81254  3.66042  3.05943  3.33826  3.55191  5.50468  4.46849    684 - -
          2.68618  4.42225  2.77519  2.73123  3.46354  2.40513  3.72494  3.29354  2.67741  2.69355  4.24690  2.90347  2.73739  3.18146  2.89801  2.37887  2.77519  2.98518  4.58477  3.61503
          0.02836  3.97276  4.69511  0.61958  0.77255  0.48576  0.95510
    353   3.26882  4.70178  4.35022  3.99127  3.17591  4.10895  4.61557  2.38624  3.75802  0.76094  3.16888  4.25698  4.52754  4.10233  3.91738  3.69258  3.55878  2.44947  5.09083  3.83706    685 - -
          2.68618  4.42225  2.77519  2.73123  3.46354  2.40513  3.72494  3.29354  2.67741  2.69355  4.24690  2.90347  2.73739  3.18146  2.89801  2.37887  2.77519  2.98518  4.58477  3.61503
          0.02836  3.97276  4.69511  0.61958  0.77255  0.48576  0.95510
    354   3.26882  4.70178  4.35022  3.99127  3.17591  4.10895  4.61557  2.38624  3.75802  0.76094  3.16888  4.25698  4.52754  4.10233  3.91738  3.69258  3.55878  2.44947  5.09083  3.83706    686 - -
          2.68618  4.42225  2.77519  2.73123  3.46354  2.40513  3.72494  3.29354  2.67741  2.69355  4.24690  2.90347  2.73739  3.18146  2.89801  2.37887  2.77519  2.98518  4.58477  3.61503
          0.02836  3.97276  4.69511  0.61958  0.77255  0.48576  0.95510
    355   2.79346  4.55826  3.48771  3.40020  4.53936  0.58986  4.51374  4.16396  3.59507  3.80535  4.78238  3.65208  3.95259  3.91135  3.81951  2.96836  3.28251  3.67293  5.60740  4.64487    687 - -
          2.68618  4.42225  2.77519  2.73123  3.46354  2.40513  3.72494  3.29354  2.67741  2.69355  4.24690  2.90347  2.73739  3.18146  2.89801  2.37887  2.77519  2.98518  4.58477  3.61503
          0.02836  3.97276  4.69511  0.61958  0.77255  0.48576  0.95510
    356   3.39418  4.84248  3.98723  3.73608  2.30198  3.94769  3.66886  3.38962  3.59074  2.81751  4.05440  3.84847  4.41952  3.87262  3.75362  3.52064  3.68153  3.26501  3.94935  0.81404    688 - -
          2.68618  4.42225  2.77519  2.73123  3.46354  2.40513  3.72494  3.29354  2.67741  2.69355  4.24690  2.90347  2.73739  3.18146  2.89801  2.37887  2.77519  2.98518  4.58477  3.61503
          0.02836  3.97276  4.69511  0.61958  0.77255  0.48576  0.95510
    357   3.26882  4.70178  4.35022  3.99127  3.17591  4.10895  4.61557  2.38624  3.75802  0.76094  3.16888  4.25698  4.52754  4.10233  3.91738  3.69258  3.55878  2.44947  5.09083  3.83706    689 - -
          2.68618  4.42225  2.77519  2.73123  3.46354  2.40513  3.72494  3.29354  2.67741  2.69355  4.24690  2.90347  2.73739  3.18146  2.89801  2.37887  2.77519  2.98518  4.58477  3.61503
          0.02836  3.97276  4.69511  0.61958  0.77255  0.48576  0.95510
    358   2.88865  4.62859  3.50678  3.36080  4.34624  3.31046  4.42948  3.91807  3.42680  3.53380  4.58839  3.65708  0.66061  3.81254  3.66042  3.05943  3.33826  3.55191  5.50468  4.46849    690 - -
          2.68618  4.42225  2.77519  2.73123  3.46354  2.40513  3.72494  3.29354  2.67741  2.69355  4.24690  2.90347  2.73739  3.18146  2.89801  2.37887  2.77519  2.98518  4.58477  3.61503
          0.02836  3.97276  4.69511  0.61958  0.77255  0.48576  0.95510
    359   2.96290  4.95011  2.97176  2.72875  4.13178  3.43379  3.88770  3.77856  2.54277  3.27089  4.29661  3.18911  3.98912  1.06582  2.82470  3.00673  3.26011  3.50221  5.38637  4.08700    691 - -
          2.68618  4.42225  2.77519  2.73123  3.46354  2.40513  3.72494  3.29354  2.67741  2.69355  4.24690  2.90347  2.73739  3.18146  2.89801  2.37887  2.77519  2.98518  4.58477  3.61503
          0.02836  3.97276  4.69511  0.61958  0.77255  0.48576  0.95510
    360   3.09938  5.24050  0.78422  2.40179  4.63146  3.28847  4.02234  4.24290  3.12590  3.83369  4.81472  2.96291  3.94843  3.26218  3.65517  3.05094  3.44035  3.87165  5.78041  4.48875    692 - -
          2.68618  4.42225  2.77519  2.73123  3.46354  2.40513  3.72494  3.29354  2.67741  2.69355  4.24690  2.90347  2.73739  3.18146  2.89801  2.37887  2.77519  2.98518  4.58477  3.61503
          0.02836  3.97276  4.69511  0.61958  0.77255  0.48576  0.95510
    361   3.24970  4.66193  4.55509  4.05027  3.06876  4.35521  4.66753  2.20431  3.80006  0.86705  2.76095  4.33611  4.63059  4.07992  3.97220  3.74293  3.49711  2.29920  5.10227  3.91021    693 - -
          2.68618  4.42225  2.77519  2.73123  3.46354  2.40513  3.72494  3.29354  2.67741  2.69355  4.24690  2.90347  2.73739  3.18146  2.89801  2.37887  2.77519  2.98518  4.58477  3.61503
          0.02836  3.97276  4.69511  0.61958  0.77255  0.48576  0.95510
    362   2.79414  4.29483  4.16077  3.66018  3.46847  3.88402  4.42392  1.29567  3.53073  2.16912  3.35154  3.91703  3.81183  3.83970  3.77195  3.23977  2.97286  1.78993  5.19729  3.99016    694 - -
          2.68618  4.42225  2.77519  2.73123  3.46354  2.40513  3.72494  3.29354  2.67741  2.69355  4.24690  2.90347  2.73739  3.18146  2.89801  2.37887  2.77519  2.98518  4.58477  3.61503
          0.02836  3.97276  4.69511  0.61958  0.77255  0.48576  0.95510
    363   2.83550  5.10510  2.41383  1.22636  4.54873  2.55878  3.80578  4.01555  2.70598  3.58855  4.45303  2.84304  3.85130  2.98606  3.17688  2.80558  3.14203  3.62340  5.72698  4.36182    695 - -
          2.68618  4.42225  2.77519  2.73123  3.46354  2.40513  3.72494  3.29354  2.67741  2.69355  4.24690  2.90347  2.73739  3.18146  2.89801  2.37887  2.77519  2.98518  4.58477  3.61503
          0.02836  3.97276  4.69511  0.61958  0.77255  0.48576  0.95510
    364   2.54999  4.48826  3.18208  2.79093  3.99447  3.28528  3.85492  3.30493  2.49129  3.01544  3.91913  3.17188  3.84845  3.08188  2.72154  2.68451  1.48341  2.98996  5.31786  4.06229    696 - -
          2.68618  4.42225  2.77519  2.73123  3.46354  2.40513  3.72494  3.29354  2.67741  2.69355  4.24690  2.90347  2.73739  3.18146  2.89801  2.37887  2.77519  2.98518  4.58477  3.61503
          0.02836  3.97276  4.69511  0.61958  0.77255  0.48576  0.95510
    365   2.47302  4.39411  3.18045  2.99932  4.17687  3.09610  4.15346  3.66808  3.07158  3.35789  4.29920  3.28730  1.14122  3.44714  3.36740  2.50788  2.93004  3.23842  5.51658  4.25379    697 - -
          2.68618  4.42225  2.77519  2.73123  3.46354  2.40513  3.72494  3.29354  2.67741  2.69355  4.24690  2.90347  2.73739  3.18146  2.89801  2.37887  2.77519  2.98518  4.58477  3.61503
          0.02836  3.97276  4.69511  0.61958  0.77255  0.48576  0.95510
    366   3.02141  4.39810  4.57147  4.05586  3.48327  4.27491  4.79286  1.72610  3.92033  2.01897  3.12994  4.30800  4.61431  4.20810  4.14271  3.64183  3.28912  1.05913  5.39717  4.18845    698 - -
          2.68618  4.42225  2.77519  2.73123  3.46354  2.40513  3.72494  3.29354  2.67741  2.69355  4.24690  2.90347  2.73739  3.18146  2.89801  2.37887  2.77519  2.98518  4.58477  3.61503
          0.02836  3.97276  4.69511  0.61958  0.77255  0.48576  0.95510
    367   2.98732  4.56317  3.95362  3.49692  3.23215  3.87184  4.22072  2.52625  3.13687  1.03214  3.24878  3.80712  4.29007  3.61833  3.07046  3.29827  3.25673  2.51828  4.99563  3.71808    699 - -
          2.68618  4.42225  2.77519  2.73123  3.46354  2.40513  3.72494  3.29354  2.67741  2.69355  4.24690  2.90347  2.73739  3.18146  2.89801  2.37887  2.77519  2.98518  4.58477  3.61503
          0.02836  3.97276  4.69511  0.61958  0.77255  0.48576  0.95510
    368   3.00108  4.42051  4.46464  3.99158  3.43376  4.16087  4.71616  1.89729  3.82759  1.79518  3.32080  4.23094  4.55207  4.14427  4.04337  3.55649  3.28713  1.10443  5.33099  4.08189    700 - -
          2.68618  4.42225  2.77519  2.73123  3.46354  2.40513  3.72494  3.29354  2.67741  2.69355  4.24690  2.90347  2.73739  3.18146  2.89801  2.37887  2.77519  2.98518  4.58477  3.61503
          0.02836  3.97276  4.69511  0.61958  0.77255  0.48576  0.95510
    369   2.82505  5.01669  2.93207  2.51011  4.15775  3.46948  2.92995  3.75627  2.18781  3.27273  4.12949  2.99759  3.90450  1.66885  2.42370  2.82454  3.04588  3.42921  5.33376  3.98597    701 - -
          2.68618  4.42225  2.77519  2.73123  3.46354  2.40513  3.72494  3.29354  2.67741  2.69355  4.24690  2.90347  2.73739  3.18146  2.89801  2.37887  2.77519  2.98518  4.58477  3.61503
          0.02836  3.97276  4.69511  0.61958  0.77255  0.48576  0.95510
    370   2.88369  4.44828  3.89295  3.18002  3.29920  3.88511  4.23922  2.31312  3.23213  1.22195  3.21462  3.75973  4.27245  3.60773  3.48562  3.23347  3.14104  2.12201  5.06318  3.83906    702 - -
          2.68618  4.42225  2.77519  2.73123  3.46354  2.40513  3.72494  3.29354  2.67741  2.69355  4.24690  2.90347  2.73739  3.18146  2.89801  2.37887  2.77519  2.98518  4.58477  3.61503
          0.02836  3.97276  4.69511  0.61958  0.77255  0.48576  0.95510
    371   2.91799  4.88296  3.10237  2.75484  3.56543  3.50435  1.39233  3.67599  2.42021  3.19799  4.14838  3.18613  3.99690  3.03102  2.52601  2.96810  3.17890  3.38941  4.96713  3.49193    703 - -
          2.68618  4.42225  2.77519  2.73123  3.46354  2.40513  3.72494  3.29354  2.67741  2.69355  4.24690  2.90347  2.73739  3.18146  2.89801  2.37887  2.77519  2.98518  4.58477  3.61503
          0.02836  3.97276  4.69511  0.61958  0.77255  0.48576  0.95510
    372   2.66694  4.57364  3.19895  2.93341  4.17151  3.25678  4.04512  3.67857  2.83113  3.29315  4.24148  3.29673  1.13434  3.30852  2.80852  2.79687  3.05661  3.31449  5.43254  4.21695    704 - -
          2.68618  4.42225  2.77519  2.73123  3.46354  2.40513  3.72494  3.29354  2.67741  2.69355  4.24690  2.90347  2.73739  3.18146  2.89801  2.37887  2.77519  2.98518  4.58477  3.61503
          0.02836  3.97276  4.69511  0.61958  0.77255  0.48576  0.95510
    373   2.43256  4.43491  3.05500  2.70923  4.08171  3.00193  3.87799  3.50696  2.72455  3.16330  4.01474  3.09557  3.76525  2.80905  3.09354  1.45117  2.80830  2.91828  5.40444  4.11531    705 - -
          2.68618  4.42225  2.77519  2.73123  3.46354  2.40513  3.72494  3.29354  2.67741  2.69355  4.24690  2.90347  2.73739  3.18146  2.89801  2.37887  2.77519  2.98518  4.58477  3.61503
          0.02836  3.97276  4.69511  0.61958  0.77255  0.48576  0.95510
    374   2.73275  4.96995  1.39037  2.26419  4.23647  3.25637  3.70116  3.76636  2.61795  3.37364  4.21716  2.80694  3.80111  2.88757  3.10851  2.71285  3.01549  3.41416  5.44907  4.09496    706 - -
          2.68618  4.42225  2.77519  2.73123  3.46354  2.40513  3.72494  3.29354  2.67741  2.69355  4.24690  2.90347  2.73739  3.18146  2.89801  2.37887  2.77519  2.98518  4.58477  3.61503
          0.05130  3.97276  3.46778  0.61958  0.77255  0.48576  0.95510
    375   3.09426  4.92750  3.59295  3.08808  4.30187  3.56701  3.88216  3.84916  2.27079  3.35094  4.34928  3.44177  4.06598  3.09879  0.86564  3.17479  3.35502  3.56979  5.35342  4.21249    707 - -
          2.68618  4.42225  2.77519  2.73123  3.46354  2.40513  3.72494  3.29354  2.67741  2.69355  4.24690  2.90347  2.73739  3.18146  2.89801  2.37887  2.77519  2.98518  4.58477  3.61503
          0.02901  3.95047  4.67282  0.61958  0.77255  0.47224  0.97711
    376   2.88865  4.62859  3.50678  3.36080  4.34624  3.31046  4.42948  3.91807  3.42680  3.53380  4.58839  3.65708  0.66061  3.81254  3.66042  3.05943  3.33826  3.55191  5.50468  4.46849    708 - -
          2.68618  4.42225  2.77519  2.73123  3.46354  2.40513  3.72494  3.29354  2.67741  2.69355  4.24690  2.90347  2.73739  3.18146  2.89801  2.37887  2.77519  2.98518  4.58477  3.61503
          0.02836  3.97276  4.69511  0.61958  0.77255  0.48576  0.95510
    377   2.86112  4.47039  3.83578  3.47013  3.37271  3.25567  4.25708  2.58966  3.29084  1.02618  3.44041  3.75167  4.18708  3.68793  3.51483  3.15844  3.18113  2.49973  5.05151  3.77387    709 - -
          2.68618  4.42225  2.77519  2.73123  3.46354  2.40513  3.72494  3.29354  2.67741  2.69355  4.24690  2.90347  2.73739  3.18146  2.89801  2.37887  2.77519  2.98518  4.58477  3.61503
          0.02836  3.97276  4.69511  0.61958  0.77255  0.48576  0.95510
    378   3.08213  4.55752  4.32491  3.82910  2.83834  4.12224  4.42966  2.30878  3.66549  1.63701  1.42523  4.10140  4.46424  3.91984  3.86647  3.49369  3.34190  2.36276  4.93436  3.64596    710 - -
          2.68618  4.42225  2.77519  2.73123  3.46354  2.40513  3.72494  3.29354  2.67741  2.69355  4.24690  2.90347  2.73739  3.18146  2.89801  2.37887  2.77519  2.98518  4.58477  3.61503
          0.02836  3.97276  4.69511  0.61958  0.77255  0.48576  0.95510
    379   2.77830  4.38776  3.89995  3.46129  3.30968  3.36990  4.23323  2.41882  3.27632  1.18884  3.30766  3.73471  4.18745  3.64491  3.51311  3.10030  3.08535  2.25460  5.03310  3.76268    711 - -
          2.68618  4.42225  2.77519  2.73123  3.46354  2.40513  3.72494  3.29354  2.67741  2.69355  4.24690  2.90347  2.73739  3.18146  2.89801  2.37887  2.77519  2.98518  4.58477  3.61503
          0.02836  3.97276  4.69511  0.61958  0.77255  0.48576  0.95510
    380   1.14593  4.15879  3.45727  3.15401  4.15384  2.98500  4.19276  3.38570  3.16115  3.19141  4.08229  3.31762  3.30478  3.47725  3.45847  2.43708  2.46708  2.95450  5.54455  4.33441    712 - -
          2.68618  4.42225  2.77519  2.73123  3.46354  2.40513  3.72494  3.29354  2.67741  2.69355  4.24690  2.90347  2.73739  3.18146  2.89801  2.37887  2.77519  2.98518  4.58477  3.61503
          0.02836  3.97276  4.69511  0.61958  0.77255  0.48576  0.95510
    381   2.88935  4.35596  4.12983  3.36121  3.48147  4.01522  4.45612  1.24058  3.50818  2.15416  3.36204  3.95483  4.39689  3.85301  3.75771  3.36869  3.15279  1.74856  5.24042  4.01629    713 - -
          2.68618  4.42225  2.77519  2.73123  3.46354  2.40513  3.72494  3.29354  2.67741  2.69355  4.24690  2.90347  2.73739  3.18146  2.89801  2.37887  2.77519  2.98518  4.58477  3.61503
          0.02836  3.97276  4.69511  0.61958  0.77255  0.48576  0.95510
    382   2.91799  4.88296  3.10237  2.75484  3.56543  3.50435  1.39233  3.67599  2.42021  3.19799  4.14838  3.18613  3.99690  3.03102  2.52601  2.96810  3.17890  3.38941  4.96713  3.49193    714 - -
          2.68618  4.42225  2.77519  2.73123  3.46354  2.40513  3.72494  3.29354  2.67741  2.69355  4.24690  2.90347  2.73739  3.18146  2.89801  2.37887  2.77519  2.98518  4.58477  3.61503
          0.02836  3.97276  4.69511  0.61958  0.77255  0.48576  0.95510
    383   3.02380  5.12764  3.38959  2.77062  4.56518  3.63148  3.61636  3.92607  1.19641  3.38429  4.26064  3.17866  4.01642  2.75616  1.84993  3.02411  3.20102  3.60966  5.43607  4.25830    715 - -
          2.68619  4.42226  2.77520  2.73124  3.46355  2.40514  3.72495  3.29355  2.67742  2.69351  4.24691  2.90347  2.73735  3.18147  2.89802  2.37884  2.77520  2.98519  4.58478  3.61504
          0.05130  3.19741  4.69511  0.72090  0.66614  0.48576  0.95510
    384   2.94152  4.97153  3.25885  2.76713  4.23590  3.56047  3.70622  3.60858  1.14849  2.96285  4.14834  3.18889  4.00203  2.87891  2.35406  2.98236  3.16732  3.34129  5.36613  4.11360    719 - -
          2.68618  4.42225  2.77519  2.73123  3.46354  2.40513  3.72494  3.29354  2.67741  2.69355  4.24690  2.90347  2.73739  3.18146  2.89801  2.37887  2.77519  2.98518  4.58477  3.61503
          0.02836  3.97276  4.69511  0.61958  0.77255  0.48576  0.95510
    385   3.07454  4.45159  4.60895  4.15714  3.44268  4.28324  4.87210  1.05308  3.99491  1.95390  3.29951  4.38239  4.65344  4.29912  4.19246  3.69741  3.35976  1.67600  5.41068  4.17644    720 - -
          2.68618  4.42225  2.77519  2.73123  3.46354  2.40513  3.72494  3.29354  2.67741  2.69355  4.24690  2.90347  2.73739  3.18146  2.89801  2.37887  2.77519  2.98518  4.58477  3.61503
          0.02836  3.97276  4.69511  0.61958  0.77255  0.48576  0.95510
    386   3.12683  4.55058  4.51382  4.02125  3.18286  4.24977  4.68258  2.09671  3.83327  1.02308  3.04777  4.28344  4.57937  4.09880  4.02007  3.63618  3.39364  1.84846  5.17592  3.98543    721 - -
          2.68618  4.42225  2.77519  2.73123  3.46354  2.40513  3.72494  3.29354  2.67741  2.69355  4.24690  2.90347  2.73739  3.18146  2.89801  2.37887  2.77519  2.98518  4.58477  3.61503
          0.02836  3.97276  4.69511  0.61958  0.77255  0.48576  0.95510
    387   2.96290  4.95011  2.97176  2.72875  4.13178  3.43379  3.88770  3.77856  2.54277  3.27089  4.29661  3.18911  3.98912  1.06582  2.82470  3.00673  3.26011  3.50221  5.38637  4.08700    722 - -
          2.68618  4.42225  2.77519  2.73123  3.46354  2.40513  3.72494  3.29354  2.67741  2.69355  4.24690  2.90347  2.73739  3.18146  2.89801  2.37887  2.77519  2.98518  4.58477  3.61503
          0.02836  3.97276  4.69511  0.61958  0.77255  0.48576  0.95510
    388   2.26282  4.39364  3.19394  2.77326  3.68103  3.27347  3.83195  3.19681  2.76595  2.88875  3.77588  3.16070  3.81988  3.11126  3.13459  1.67021  2.81133  2.88867  5.10331  2.98457    723 - -
          2.68618  4.42225  2.77519  2.73123  3.46354  2.40513  3.72494  3.29354  2.67741  2.69355  4.24690  2.90347  2.73739  3.18146  2.89801  2.37887  2.77519  2.98518  4.58477  3.61503
          0.02836  3.97276  4.69511  0.61958  0.77255  0.48576  0.95510
    389   2.28893  4.24551  3.15800  3.00631  4.37121  1.20909  4.20933  3.85818  3.20147  3.53955  4.38284  3.23304  3.70496  3.48832  3.51623  2.08345  2.78430  3.28578  5.69044  4.45126    724 - -
          2.68618  4.42225  2.77519  2.73123  3.46354  2.40513  3.72494  3.29354  2.67741  2.69355  4.24690  2.90347  2.73739  3.18146  2.89801  2.37887  2.77519  2.98518  4.58477  3.61503
          0.02836  3.97276  4.69511  0.61958  0.77255  0.48576  0.95510
    390   2.79346  4.55826  3.48771  3.40020  4.53936  0.58986  4.51374  4.16396  3.59507  3.80535  4.78238  3.65208  3.95259  3.91135  3.81951  2.96836  3.28251  3.67293  5.60740  4.64487    725 - -
          2.68618  4.42225  2.77519  2.73123  3.46354  2.40513  3.72494  3.29354  2.67741  2.69355  4.24690  2.90347  2.73739  3.18146  2.89801  2.37887  2.77519  2.98518  4.58477  3.61503
          0.02836  3.97276  4.69511  0.61958  0.77255  0.48576  0.95510
    391   2.96290  4.95011  2.97176  2.72875  4.13178  3.43379  3.88770  3.77856  2.54277  3.27089  4.29661  3.18911  3.98912  1.06582  2.82470  3.00673  3.26011  3.50221  5.38637  4.08700    726 - -
          2.68618  4.42225  2.77519  2.73123  3.46354  2.40513  3.72494  3.29354  2.67741  2.69355  4.24690  2.90347  2.73739  3.18146  2.89801  2.37887  2.77519  2.98518  4.58477  3.61503
          0.02836  3.97276  4.69511  0.61958  0.77255  0.48576  0.95510
    392   2.88865  4.62859  3.50678  3.36080  4.34624  3.31046  4.42948  3.91807  3.42680  3.53380  4.58839  3.65708  0.66061  3.81254  3.66042  3.05943  3.33826  3.55191  5.50468  4.46849    727 - -
          2.68618  4.42225  2.77519  2.73123  3.46354  2.40513  3.72494  3.29354  2.67741  2.69355  4.24690  2.90347  2.73739  3.18146  2.89801  2.37887  2.77519  2.98518  4.58477  3.61503
          0.02836  3.97276  4.69511  0.61958  0.77255  0.48576  0.95510
    393   3.38780  4.76042  4.37616  4.11038  0.86088  4.05273  3.92458  2.89989  4.01505  2.24719  3.61569  4.13309  4.50959  4.15558  4.10998  3.65213  3.68925  2.89783  4.14522  2.50019    728 - -
          2.68618  4.42225  2.77519  2.73123  3.46354  2.40513  3.72494  3.29354  2.67741  2.69355  4.24690  2.90347  2.73739  3.18146  2.89801  2.37887  2.77519  2.98518  4.58477  3.61503
          0.02836  3.97276  4.69511  0.61958  0.77255  0.48576  0.95510
    394   3.09938  5.24050  0.78422  2.40179  4.63146  3.28847  4.02234  4.24290  3.12590  3.83369  4.81472  2.96291  3.94843  3.26218  3.65517  3.05094  3.44035  3.87165  5.78041  4.48875    729 - -
          2.68618  4.42225  2.77519  2.73123  3.46354  2.40513  3.72494  3.29354  2.67741  2.69355  4.24690  2.90347  2.73739  3.18146  2.89801  2.37887  2.77519  2.98518  4.58477  3.61503
          0.02836  3.97276  4.69511  0.61958  0.77255  0.48576  0.95510
    395   3.39418  4.84248  3.98723  3.73608  2.30198  3.94769  3.66886  3.38962  3.59074  2.81751  4.05440  3.84847  4.41952  3.87262  3.75362  3.52064  3.68153  3.26501  3.94935  0.81404    730 - -
          2.68618  4.42225  2.77519  2.73123  3.46354  2.40513  3.72494  3.29354  2.67741  2.69355  4.24690  2.90347  2.73739  3.18146  2.89801  2.37887  2.77519  2.98518  4.58477  3.61503
          0.02836  3.97276  4.69511  0.61958  0.77255  0.48576  0.95510
    396   2.36635  4.28768  3.29568  3.11681  4.17713  3.01580  4.22355  3.71364  3.19734  3.42639  4.34457  3.32504  3.76303  3.53895  3.47979  0.94932  2.85412  3.22674  5.54174  4.26137    731 - -
          2.68618  4.42225  2.77519  2.73123  3.46354  2.40513  3.72494  3.29354  2.67741  2.69355  4.24690  2.90347  2.73739  3.18146  2.89801  2.37887  2.77519  2.98518  4.58477  3.61503
          0.02836  3.97276  4.69511  0.61958  0.77255  0.48576  0.95510
    397   2.88865  4.62859  3.50678  3.36080  4.34624  3.31046  4.42948  3.91807  3.42680  3.53380  4.58839  3.65708  0.66061  3.81254  3.66042  3.05943  3.33826  3.55191  5.50468  4.46849    732 - -
          2.68618  4.42225  2.77519  2.73123  3.46354  2.40513  3.72494  3.29354  2.67741  2.69355  4.24690  2.90347  2.73739  3.18146  2.89801  2.37887  2.77519  2.98518  4.58477  3.61503
          0.02836  3.97276  4.69511  0.61958  0.77255  0.48576  0.95510
    398   3.14392  4.49431  4.64666  4.16818  3.34191  4.38163  4.83434  1.09290  3.97959  1.73978  3.21540  4.41689  4.69251  4.27695  4.16804  3.78284  3.40664  1.79006  5.32178  4.08447    733 - -
          2.68618  4.42225  2.77519  2.73123  3.46354  2.40513  3.72494  3.29354  2.67741  2.69355  4.24690  2.90347  2.73739  3.18146  2.89801  2.37887  2.77519  2.98518  4.58477  3.61503
          0.02836  3.97276  4.69511  0.61958  0.77255  0.48576  0.95510
    399   3.12062  4.95141  3.62170  3.11277  4.33147  3.58849  3.90017  3.88070  2.28235  3.37844  4.37662  3.46454  4.08674  3.11605  0.83560  3.20032  3.38010  3.60047  5.37421  4.23769    734 - -
          2.68618  4.42225  2.77519  2.73123  3.46354  2.40513  3.72494  3.29354  2.67741  2.69355  4.24690  2.90347  2.73739  3.18146  2.89801  2.37887  2.77519  2.98518  4.58477  3.61503
          0.02836  3.97276  4.69511  0.61958  0.77255  0.48576  0.95510
    400   3.38780  4.76042  4.37616  4.11038  0.86088  4.05273  3.92458  2.89989  4.01505  2.24719  3.61569  4.13309  4.50959  4.15558  4.10998  3.65213  3.68925  2.89783  4.14522  2.50019    735 - -
          2.68618  4.42225  2.77519  2.73123  3.46354  2.40513  3.72494  3.29354  2.67741  2.69355  4.24690  2.90347  2.73739  3.18146  2.89801  2.37887  2.77519  2.98518  4.58477  3.61503
          0.02836  3.97276  4.69511  0.61958  0.77255  0.48576  0.95510
    401   2.65497  3.07794  3.54302  2.96763  3.92887  3.41350  3.84150  3.27771  2.44200  2.95992  3.88898  3.30999  3.92172  3.07466  1.41290  2.80261  2.96057  2.99488  5.22246  3.99491    736 - -
          2.68618  4.42225  2.77519  2.73123  3.46354  2.40513  3.72494  3.29354  2.67741  2.69355  4.24690  2.90347  2.73739  3.18146  2.89801  2.37887  2.77519  2.98518  4.58477  3.61503
          0.02836  3.97276  4.69511  0.61958  0.77255  0.48576  0.95510
    402   1.29560  4.15100  3.54228  3.22103  4.11187  3.00900  4.22562  3.22966  3.20106  3.11770  4.04008  3.36334  3.73654  3.51933  3.48889  2.45928  1.96988  2.84058  5.53178  4.32395    737 - -
          2.68618  4.42225  2.77519  2.73123  3.46354  2.40513  3.72494  3.29354  2.67741  2.69355  4.24690  2.90347  2.73739  3.18146  2.89801  2.37887  2.77519  2.98518  4.58477  3.61503
          0.02836  3.97276  4.69511  0.61958  0.77255  0.48576  0.95510
    403   3.00299  5.00252  3.41759  2.86063  4.33620  3.59432  3.68907  3.81437  2.01821  3.29005  4.22333  3.24396  4.02853  2.71314  1.13808  3.04149  3.21840  3.52261  5.36704  4.15630    738 - -
          2.68618  4.42225  2.77519  2.73123  3.46354  2.40513  3.72494  3.29354  2.67741  2.69355  4.24690  2.90347  2.73739  3.18146  2.89801  2.37887  2.77519  2.98518  4.58477  3.61503
          0.02836  3.97276  4.69511  0.61958  0.77255  0.48576  0.95510
    404   2.80864  4.80723  2.76737  2.66334  4.18668  3.25286  4.00516  3.91942  2.91767  3.55513  4.51034  0.99207  3.90998  3.27870  3.27521  2.87240  3.19419  3.53146  5.48116  4.12828    739 - -
          2.68618  4.42225  2.77519  2.73123  3.46354  2.40513  3.72494  3.29354  2.67741  2.69355  4.24690  2.90347  2.73739  3.18146  2.89801  2.37887  2.77519  2.98518  4.58477  3.61503
          0.02836  3.97276  4.69511  0.61958  0.77255  0.48576  0.95510
    405   2.79346  4.55826  3.48771  3.40020  4.53936  0.58986  4.51374  4.16396  3.59507  3.80535  4.78238  3.65208  3.95259  3.91135  3.81951  2.96836  3.28251  3.67293  5.60740  4.64487    740 - -
          2.68618  4.42225  2.77519  2.73123  3.46354  2.40513  3.72494  3.29354  2.67741  2.69355  4.24690  2.90347  2.73739  3.18146  2.89801  2.37887  2.77519  2.98518  4.58477  3.61503
          0.02836  3.97276  4.69511  0.61958  0.77255  0.48576  0.95510
    406   2.88397  5.24224  2.32172  1.20182  4.56197  3.25902  3.76257  4.05840  2.64483  3.61919  4.48992  2.52344  3.85582  2.93886  3.11230  2.82295  3.17427  3.67532  5.75579  4.33416    741 - -
          2.68618  4.42225  2.77519  2.73123  3.46354  2.40513  3.72494  3.29354  2.67741  2.69355  4.24690  2.90347  2.73739  3.18146  2.89801  2.37887  2.77519  2.98518  4.58477  3.61503
          0.02836  3.97276  4.69511  0.61958  0.77255  0.48576  0.95510
    407   3.39418  4.84248  3.98723  3.73608  2.30198  3.94769  3.66886  3.38962  3.59074  2.81751  4.05440  3.84847  4.41952  3.87262  3.75362  3.52064  3.68153  3.26501  3.94935  0.81404    742 - -
          2.68618  4.42225  2.77519  2.73123  3.46354  2.40513  3.72494  3.29354  2.67741  2.69355  4.24690  2.90347  2.73739  3.18146  2.89801  2.37887  2.77519  2.98518  4.58477  3.61503
          0.02836  3.97276  4.69511  0.61958  0.77255  0.48576  0.95510
    408   3.11273  4.46571  4.66670  4.18138  3.39882  4.37135  4.87385  1.08036  4.01021  1.84369  3.24879  4.42252  4.69267  4.30218  4.20590  3.76362  3.38094  1.69333  5.38184  4.15655    743 - -
          2.68618  4.42225  2.77519  2.73123  3.46354  2.40513  3.72494  3.29354  2.67741  2.69355  4.24690  2.90347  2.73739  3.18146  2.89801  2.37887  2.77519  2.98518  4.58477  3.61503
          0.02836  3.97276  4.69511  0.61958  0.77255  0.48576  0.95510
    409   2.33590  4.22927  3.41522  3.15595  4.07563  3.05419  4.19334  3.27170  3.11657  3.13228  4.08711  3.34597  3.77566  3.49296  3.39045  2.43676  1.17719  2.89813  5.49985  4.24753    744 - -
          2.68618  4.42225  2.77519  2.73123  3.46354  2.40513  3.72494  3.29354  2.67741  2.69355  4.24690  2.90347  2.73739  3.18146  2.89801  2.37887  2.77519  2.98518  4.58477  3.61503
          0.02836  3.97276  4.69511  0.61958  0.77255  0.48576  0.95510
    410   3.25670  4.64821  4.61917  4.08267  3.05692  4.41009  4.70145  2.19559  3.87210  0.91219  2.41728  4.37650  4.64515  4.09849  4.03879  3.77165  3.48991  2.30939  5.11108  3.97724    745 - -
          2.68618  4.42225  2.77519  2.73123  3.46354  2.40513  3.72494  3.29354  2.67741  2.69355  4.24690  2.90347  2.73739  3.18146  2.89801  2.37887  2.77519  2.98518  4.58477  3.61503
          0.02836  3.97276  4.69511  0.61958  0.77255  0.48576  0.95510
    411   3.09938  5.24050  0.78422  2.40179  4.63146  3.28847  4.02234  4.24290  3.12590  3.83369  4.81472  2.96291  3.94843  3.26218  3.65517  3.05094  3.44035  3.87165  5.78041  4.48875    746 - -
          2.68618  4.42225  2.77519  2.73123  3.46354  2.40513  3.72494  3.29354  2.67741  2.69355  4.24690  2.90347  2.73739  3.18146  2.89801  2.37887  2.77519  2.98518  4.58477  3.61503
          0.02836  3.97276  4.69511  0.61958  0.77255  0.48576  0.95510
    412   2.32813  4.22452  3.40996  3.14854  4.08237  3.04747  4.18809  3.28898  3.11225  3.14350  4.08946  3.33876  3.76936  3.48589  3.38808  2.41099  1.18686  2.90861  5.50182  4.25073    747 - -
          2.68618  4.42225  2.77519  2.73123  3.46354  2.40513  3.72494  3.29354  2.67741  2.69355  4.24690  2.90347  2.73739  3.18146  2.89801  2.37887  2.77519  2.98518  4.58477  3.61503
          0.02836  3.97276  4.69511  0.61958  0.77255  0.48576  0.95510
    413   2.36635  4.28768  3.29568  3.11681  4.17713  3.01580  4.22355  3.71364  3.19734  3.42639  4.34457  3.32504  3.76303  3.53895  3.47979  0.94932  2.85412  3.22674  5.54174  4.26137    748 - -
          2.68618  4.42225  2.77519  2.73123  3.46354  2.40513  3.72494  3.29354  2.67741  2.69355  4.24690  2.90347  2.73739  3.18146  2.89801  2.37887  2.77519  2.98518  4.58477  3.61503
          0.02836  3.97276  4.69511  0.61958  0.77255  0.48576  0.95510
    414   3.50648  4.84477  4.24728  3.97863  2.77464  3.84479  4.02765  3.53500  3.69900  2.91229  4.16406  4.10759  4.37105  4.08144  3.80949  3.70919  3.81210  3.42811  0.70523  2.77161    749 - -
          2.68618  4.42225  2.77519  2.73123  3.46354  2.40513  3.72494  3.29354  2.67741  2.69355  4.24690  2.90347  2.73739  3.18146  2.89801  2.37887  2.77519  2.98518  4.58477  3.61503
          0.02836  3.97276  4.69511  0.61958  0.77255  0.48576  0.95510
    415   2.36635  4.28768  3.29568  3.11681  4.17713  3.01580  4.22355  3.71364  3.19734  3.42639  4.34457  3.32504  3.76303  3.53895  3.47979  0.94932  2.85412  3.22674  5.54174  4.26137    750 - -
          2.68618  4.42225  2.77519  2.73123  3.46354  2.40513  3.72494  3.29354  2.67741  2.69355  4.24690  2.90347  2.73739  3.18146  2.89801  2.37887  2.77519  2.98518  4.58477  3.61503
          0.02836  3.97276  4.69511  0.61958  0.77255  0.48576  0.95510
    416   2.36635  4.28768  3.29568  3.11681  4.17713  3.01580  4.22355  3.71364  3.19734  3.42639  4.34457  3.32504  3.76303  3.53895  3.47979  0.94932  2.85412  3.22674  5.54174  4.26137    751 - -
          2.68618  4.42225  2.77519  2.73123  3.46354  2.40513  3.72494  3.29354  2.67741  2.69355  4.24690  2.90347  2.73739  3.18146  2.89801  2.37887  2.77519  2.98518  4.58477  3.61503
          0.02836  3.97276  4.69511  0.61958  0.77255  0.48576  0.95510
    417   3.38780  4.76042  4.37616  4.11038  0.86088  4.05273  3.92458  2.89989  4.01505  2.24719  3.61569  4.13309  4.50959  4.15558  4.10998  3.65213  3.68925  2.89783  4.14522  2.50019    752 - -
          2.68618  4.42225  2.77519  2.73123  3.46354  2.40513  3.72494  3.29354  2.67741  2.69355  4.24690  2.90347  2.73739  3.18146  2.89801  2.37887  2.77519  2.98518  4.58477  3.61503
          0.02836  3.97276  4.69511  0.61958  0.77255  0.48576  0.95510
    418   3.07923  4.42958  4.68888  4.20901  3.48149  4.35097  4.92844  1.10040  4.07170  1.97565  3.30732  4.43646  4.69106  4.35172  4.27214  3.74813  3.35433  1.52730  5.45655  4.24570    753 - -
          2.68618  4.42225  2.77519  2.73123  3.46354  2.40513  3.72494  3.29354  2.67741  2.69355  4.24690  2.90347  2.73739  3.18146  2.89801  2.37887  2.77519  2.98518  4.58477  3.61503
          0.02836  3.97276  4.69511  0.61958  0.77255  0.48576  0.95510
    419   2.80864  4.80723  2.76737  2.66334  4.18668  3.25286  4.00516  3.91942  2.91767  3.55513  4.51034  0.99207  3.90998  3.27870  3.27521  2.87240  3.19419  3.53146  5.48116  4.12828    754 - -
          2.68618  4.42225  2.77519  2.73123  3.46354  2.40513  3.72494  3.29354  2.67741  2.69355  4.24690  2.90347  2.73739  3.18146  2.89801  2.37887  2.77519  2.98518  4.58477  3.61503
          0.02836  3.97276  4.69511  0.61958  0.77255  0.48576  0.95510
    420   2.88865  4.62859  3.50678  3.36080  4.34624  3.31046  4.42948  3.91807  3.42680  3.53380  4.58839  3.65708  0.66061  3.81254  3.66042  3.05943  3.33826  3.55191  5.50468  4.46849    755 - -
          2.68618  4.42225  2.77519  2.73123  3.46354  2.40513  3.72494  3.29354  2.67741  2.69355  4.24690  2.90347  2.73739  3.18146  2.89801  2.37887  2.77519  2.98518  4.58477  3.61503
          0.02836  3.97276  4.69511  0.61958  0.77255  0.48576  0.95510
    421   3.50648  4.84477  4.24728  3.97863  2.77464  3.84479  4.02765  3.53500  3.69900  2.91229  4.16406  4.10759  4.37105  4.08144  3.80949  3.70919  3.81210  3.42811  0.70523  2.77161    756 - -
          2.68618  4.42225  2.77519  2.73123  3.46354  2.40513  3.72494  3.29354  2.67741  2.69355  4.24690  2.90347  2.73739  3.18146  2.89801  2.37887  2.77519  2.98518  4.58477  3.61503
          0.02836  3.97276  4.69511  0.61958  0.77255  0.48576  0.95510
    422   2.37645  4.36941  3.00490  2.80587  4.21935  3.03168  4.03328  3.75543  2.94787  3.42135  4.27378  2.76493  3.73839  3.28483  3.29483  1.19044  2.82437  3.26091  5.55764  4.23863    757 - -
          2.68618  4.42225  2.77519  2.73123  3.46354  2.40513  3.72494  3.29354  2.67741  2.69355  4.24690  2.90347  2.73739  3.18146  2.89801  2.37887  2.77519  2.98518  4.58477  3.61503
          0.02836  3.97276  4.69511  0.61958  0.77255  0.48576  0.95510
    423   3.12062  4.95141  3.62170  3.11277  4.33147  3.58849  3.90017  3.88070  2.28235  3.37844  4.37662  3.46454  4.08674  3.11605  0.83560  3.20032  3.38010  3.60047  5.37421  4.23769    758 - -
          2.68618  4.42225  2.77519  2.73123  3.46354  2.40513  3.72494  3.29354  2.67741  2.69355  4.24690  2.90347  2.73739  3.18146  2.89801  2.37887  2.77519  2.98518  4.58477  3.61503
          0.02836  3.97276  4.69511  0.61958  0.77255  0.48576  0.95510
    424   3.06531  5.03142  3.24787  2.85155  4.44078  3.54314  3.81739  3.87652  0.90894  3.42013  4.37693  3.27133  4.03701  3.00372  2.45435  3.10116  3.31150  3.57891  5.45482  4.28234    759 - -
          2.68618  4.42225  2.77519  2.73123  3.46354  2.40513  3.72494  3.29354  2.67741  2.69355  4.24690  2.90347  2.73739  3.18146  2.89801  2.37887  2.77519  2.98518  4.58477  3.61503
          0.02836  3.97276  4.69511  0.61958  0.77255  0.48576  0.95510
    425   3.07946  4.41966  4.71477  4.22766  3.49972  4.37381  4.94746  1.13627  4.09958  1.99383  3.31764  4.45486  4.70418  4.37288  4.30059  3.76639  3.35121  1.44708  5.47293  4.26684    760 - -
          2.68618  4.42225  2.77519  2.73123  3.46354  2.40513  3.72494  3.29354  2.67741  2.69355  4.24690  2.90347  2.73739  3.18146  2.89801  2.37887  2.77519  2.98518  4.58477  3.61503
          0.02836  3.97276  4.69511  0.61958  0.77255  0.48576  0.95510
    426   2.14403  4.20930  3.29074  3.08206  4.24549  2.95609  4.20038  3.64801  3.16030  3.38929  4.27039  3.27209  3.70879  3.48454  3.45742  1.07990  2.75632  3.14385  5.61656  4.35480    761 - -
          2.68618  4.42225  2.77519  2.73123  3.46354  2.40513  3.72494  3.29354  2.67741  2.69355  4.24690  2.90347  2.73739  3.18146  2.89801  2.37887  2.77519  2.98518  4.58477  3.61503
          0.02836  3.97276  4.69511  0.61958  0.77255  0.48576  0.95510
    427   3.38780  4.76042  4.37616  4.11038  0.86088  4.05273  3.92458  2.89989  4.01505  2.24719  3.61569  4.13309  4.50959  4.15558  4.10998  3.65213  3.68925  2.89783  4.14522  2.50019    762 - -
          2.68618  4.42225  2.77519  2.73123  3.46354  2.40513  3.72494  3.29354  2.67741  2.69355  4.24690  2.90347  2.73739  3.18146  2.89801  2.37887  2.77519  2.98518  4.58477  3.61503
          0.02836  3.97276  4.69511  0.61958  0.77255  0.48576  0.95510
    428   3.10950  4.50144  4.47635  4.09658  3.44305  4.17330  4.80676  0.96177  3.92663  2.00949  3.36373  4.32794  4.59561  4.26509  4.11182  3.67896  3.40719  1.85311  5.35405  4.10045    763 - -
          2.68618  4.42225  2.77519  2.73123  3.46354  2.40513  3.72494  3.29354  2.67741  2.69355  4.24690  2.90347  2.73739  3.18146  2.89801  2.37887  2.77519  2.98518  4.58477  3.61503
          0.02836  3.97276  4.69511  0.61958  0.77255  0.48576  0.95510
    429   3.10950  4.50144  4.47635  4.09658  3.44305  4.17330  4.80676  0.96177  3.92663  2.00949  3.36373  4.32794  4.59561  4.26509  4.11182  3.67896  3.40719  1.85311  5.35405  4.10045    764 - -
          2.68618  4.42225  2.77519  2.73123  3.46354  2.40513  3.72494  3.29354  2.67741  2.69355  4.24690  2.90347  2.73739  3.18146  2.89801  2.37887  2.77519  2.98518  4.58477  3.61503
          0.02836  3.97276  4.69511  0.61958  0.77255  0.48576  0.95510
    430   2.79346  4.55826  3.48771  3.40020  4.53936  0.58986  4.51374  4.16396  3.59507  3.80535  4.78238  3.65208  3.95259  3.91135  3.81951  2.96836  3.28251  3.67293  5.60740  4.64487    765 - -
          2.68618  4.42225  2.77519  2.73123  3.46354  2.40513  3.72494  3.29354  2.67741  2.69355  4.24690  2.90347  2.73739  3.18146  2.89801  2.37887  2.77519  2.98518  4.58477  3.61503
          0.02836  3.97276  4.69511  0.61958  0.77255  0.48576  0.95510
    431   3.12062  4.95141  3.62170  3.11277  4.33147  3.58849  3.90017  3.88070  2.28235  3.37844  4.37662  3.46454  4.08674  3.11605  0.83560  3.20032  3.38010  3.60047  5.37421  4.23769    766 - -
          2.68618  4.42225  2.77519  2.73123  3.46354  2.40513  3.72494  3.29354  2.67741  2.69355  4.24690  2.90347  2.73739  3.18146  2.89801  2.37887  2.77519  2.98518  4.58477  3.61503
          0.02836  3.97276  4.69511  0.61958  0.77255  0.48576  0.95510
    432   3.10911  4.90756  3.22776  2.99852  3.35813  3.53500  0.94741  3.82751  2.83899  3.30858  4.35993  3.40350  4.09344  3.36627  3.09832  3.17910  3.41619  3.56076  4.82172  3.30632    767 - -
          2.68618  4.42225  2.77519  2.73123  3.46354  2.40513  3.72494  3.29354  2.67741  2.69355  4.24690  2.90347  2.73739  3.18146  2.89801  2.37887  2.77519  2.98518  4.58477  3.61503
          0.02836  3.97276  4.69511  0.61958  0.77255  0.48576  0.95510
    433   3.02666  5.13232  3.40170  2.77330  4.57266  3.63613  3.61315  3.93091  1.21366  3.38616  4.26134  3.18019  4.01772  2.75197  1.81070  3.02603  3.20172  3.61422  5.43621  4.26040    768 - -
          2.68618  4.42225  2.77519  2.73123  3.46354  2.40513  3.72494  3.29354  2.67741  2.69355  4.24690  2.90347  2.73739  3.18146  2.89801  2.37887  2.77519  2.98518  4.58477  3.61503
          0.02836  3.97276  4.69511  0.61958  0.77255  0.48576  0.95510
    434   2.88757  4.40323  4.26337  3.93032  3.62469  3.82675  4.71512  2.04945  3.79962  2.29480  3.57534  4.10384  4.38219  4.15252  4.00234  3.33715  3.24701  0.90738  5.42583  4.16335    769 - -
          2.68618  4.42225  2.77519  2.73123  3.46354  2.40513  3.72494  3.29354  2.67741  2.69355  4.24690  2.90347  2.73739  3.18146  2.89801  2.37887  2.77519  2.98518  4.58477  3.61503
          0.02836  3.97276  4.69511  0.61958  0.77255  0.48576  0.95510
    435   3.12062  4.95141  3.62170  3.11277  4.33147  3.58849  3.90017  3.88070  2.28235  3.37844  4.37662  3.46454  4.08674  3.11605  0.83560  3.20032  3.38010  3.60047  5.37421  4.23769    770 - -
          2.68618  4.42225  2.77519  2.73123  3.46354  2.40513  3.72494  3.29354  2.67741  2.69355  4.24690  2.90347  2.73739  3.18146  2.89801  2.37887  2.77519  2.98518  4.58477  3.61503
          0.02836  3.97276  4.69511  0.61958  0.77255  0.48576  0.95510
    436   2.75280  4.30061  4.12203  3.64781  3.58582  3.79162  4.46464  2.03325  3.51414  2.20088  3.46802  3.88869  4.27973  3.84871  3.76826  3.17231  2.56404  1.21504  5.31124  4.08464    771 - -
          2.68618  4.42225  2.77519  2.73123  3.46354  2.40513  3.72494  3.29354  2.67741  2.69355  4.24690  2.90347  2.73739  3.18146  2.89801  2.37887  2.77519  2.98518  4.58477  3.61503
          0.02836  3.97276  4.69511  0.61958  0.77255  0.48576  0.95510
    437   2.03160  4.24039  3.25068  3.09644  4.37237  1.13080  4.26530  3.75430  3.26529  3.49315  4.37030  3.29604  3.72572  3.55675  3.56117  2.48092  2.80681  3.22610  5.69037  4.49176    772 - -
          2.68618  4.42225  2.77519  2.73123  3.46354  2.40513  3.72494  3.29354  2.67741  2.69355  4.24690  2.90347  2.73739  3.18146  2.89801  2.37887  2.77519  2.98518  4.58477  3.61503
          0.02836  3.97276  4.69511  0.61958  0.77255  0.48576  0.95510
    438   2.88865  4.62859  3.50678  3.36080  4.34624  3.31046  4.42948  3.91807  3.42680  3.53380  4.58839  3.65708  0.66061  3.81254  3.66042  3.05943  3.33826  3.55191  5.50468  4.46849    773 - -
          2.68618  4.42225  2.77519  2.73123  3.46354  2.40513  3.72494  3.29354  2.67741  2.69355  4.24690  2.90347  2.73739  3.18146  2.89801  2.37887  2.77519  2.98518  4.58477  3.61503
          0.02836  3.97276  4.69511  0.61958  0.77255  0.48576  0.95510
    439   3.26882  4.70178  4.35022  3.99127  3.17591  4.10895  4.61557  2.38624  3.75802  0.76094  3.16888  4.25698  4.52754  4.10233  3.91738  3.69258  3.55878  2.44947  5.09083  3.83706    774 - -
          2.68618  4.42225  2.77519  2.73123  3.46354  2.40513  3.72494  3.29354  2.67741  2.69355  4.24690  2.90347  2.73739  3.18146  2.89801  2.37887  2.77519  2.98518  4.58477  3.61503
          0.02836  3.97276  4.69511  0.61958  0.77255  0.48576  0.95510
    440   2.80864  4.80723  2.76737  2.66334  4.18668  3.25286  4.00516  3.91942  2.91767  3.55513  4.51034  0.99207  3.90998  3.27870  3.27521  2.87240  3.19419  3.53146  5.48116  4.12828    775 - -
          2.68618  4.42225  2.77519  2.73123  3.46354  2.40513  3.72494  3.29354  2.67741  2.69355  4.24690  2.90347  2.73739  3.18146  2.89801  2.37887  2.77519  2.98518  4.58477  3.61503
          0.02836  3.97276  4.69511  0.61958  0.77255  0.48576  0.95510
    441   3.04081  5.17008  2.53320  0.89082  4.52923  3.34033  3.93678  4.00313  2.83009  3.60448  4.57486  2.99307  3.94990  3.15084  3.24874  3.01348  3.34606  3.67692  5.68194  4.40512    776 - -
          2.68618  4.42225  2.77519  2.73123  3.46354  2.40513  3.72494  3.29354  2.67741  2.69355  4.24690  2.90347  2.73739  3.18146  2.89801  2.37887  2.77519  2.98518  4.58477  3.61503
          0.02836  3.97276  4.69511  0.61958  0.77255  0.48576  0.95510
    442   3.09938  5.24050  0.78422  2.40179  4.63146  3.28847  4.02234  4.24290  3.12590  3.83369  4.81472  2.96291  3.94843  3.26218  3.65517  3.05094  3.44035  3.87165  5.78041  4.48875    777 - -
          2.68618  4.42225  2.77519  2.73123  3.46354  2.40513  3.72494  3.29354  2.67741  2.69355  4.24690  2.90347  2.73739  3.18146  2.89801  2.37887  2.77519  2.98518  4.58477  3.61503
          0.02836  3.97276  4.69511  0.61958  0.77255  0.48576  0.95510
    443   2.88757  4.40323  4.26337  3.93032  3.62469  3.82675  4.71512  2.04945  3.79962  2.29480  3.57534  4.10384  4.38219  4.15252  4.00234  3.33715  3.24701  0.90738  5.42583  4.16335    778 - -
          2.68618  4.42225  2.77519  2.73123  3.46354  2.40513  3.72494  3.29354  2.67741  2.69355  4.24690  2.90347  2.73739  3.18146  2.89801  2.37887  2.77519  2.98518  4.58477  3.61503
          0.02836  3.97276  4.69511  0.61958  0.77255  0.48576  0.95510
    444   3.38780  4.76042  4.37616  4.11038  0.86088  4.05273  3.92458  2.89989  4.01505  2.24719  3.61569  4.13309  4.50959  4.15558  4.10998  3.65213  3.68925  2.89783  4.14522  2.50019    779 - -
          2.68618  4.42225  2.77519  2.73123  3.46354  2.40513  3.72494  3.29354  2.67741  2.69355  4.24690  2.90347  2.73739  3.18146  2.89801  2.37887  2.77519  2.98518  4.58477  3.61503
          0.02836  3.97276  4.69511  0.61958  0.77255  0.48576  0.95510
    445   1.13067  4.13704  3.44916  3.19298  4.21623  2.93799  4.24017  3.52421  3.23430  3.31056  4.18142  3.32186  3.69309  3.53560  3.51997  2.00157  2.70845  3.03862  5.59838  4.37918    780 - -
          2.68618  4.42225  2.77519  2.73123  3.46354  2.40513  3.72494  3.29354  2.67741  2.69355  4.24690  2.90347  2.73739  3.18146  2.89801  2.37887  2.77519  2.98518  4.58477  3.61503
          0.02836  3.97276  4.69511  0.61958  0.77255  0.48576  0.95510
    446   1.20239  4.18323  3.70765  3.35867  3.91468  3.14786  4.29707  2.80349  3.29734  2.80979  3.85748  3.49349  3.84723  3.62122  3.56761  2.59317  2.80743  2.21843  5.45190  4.22506    781 - -
          2.68618  4.42225  2.77519  2.73123  3.46354  2.40513  3.72494  3.29354  2.67741  2.69355  4.24690  2.90347  2.73739  3.18146  2.89801  2.37887  2.77519  2.98518  4.58477  3.61503
          0.02836  3.97276  4.69511  0.61958  0.77255  0.48576  0.95510
    447   2.63430  4.83150  2.89565  2.42317  4.07318  3.39014  2.54703  3.53194  2.35603  3.02287  3.94003  2.93414  3.01727  2.43270  2.76507  2.50988  2.87210  3.20198  5.31313  3.97336    782 - -
          2.68618  4.42225  2.77519  2.73123  3.46354  2.40513  3.72494  3.29354  2.67741  2.69355  4.24690  2.90347  2.73739  3.18146  2.89801  2.37887  2.77519  2.98518  4.58477  3.61503
          0.02836  3.97276  4.69511  0.61958  0.77255  0.48576  0.95510
    448   2.40293  4.42514  2.99066  2.69236  4.20354  3.10012  3.91357  3.62449  2.78575  3.27302  4.10763  2.75464  1.77941  3.12575  3.16959  2.28477  2.56688  3.18582  5.50546  4.22094    783 - -
          2.68618  4.42225  2.77519  2.73123  3.46354  2.40513  3.72494  3.29354  2.67741  2.69355  4.24690  2.90347  2.73739  3.18146  2.89801  2.37887  2.77519  2.98518  4.58477  3.61503
          0.02836  3.97276  4.69511  0.61958  0.77255  0.48576  0.95510
    449   2.29368  1.59623  3.80113  3.38585  3.75421  2.67895  4.18068  3.03963  3.25943  2.70844  3.75820  3.47164  3.44592  3.57199  3.49488  2.53306  2.72629  2.70783  5.20846  4.00321    784 - -
          2.68618  4.42225  2.77519  2.73123  3.46354  2.40513  3.72494  3.29354  2.67741  2.69355  4.24690  2.90347  2.73739  3.18146  2.89801  2.37887  2.77519  2.98518  4.58477  3.61503
          0.06495  3.97276  3.12210  0.61958  0.77255  0.48576  0.95510
    450   2.45653  4.28140  3.47270  2.92904  3.53349  3.45939  3.87963  2.66717  2.86106  2.43417  3.30929  3.30694  3.30886  3.18658  3.20945  2.75068  2.13647  2.14383  5.00515  3.77043    785 - -
          2.68618  4.42225  2.77519  2.73123  3.46354  2.40513  3.72494  3.29354  2.67741  2.69355  4.24690  2.90347  2.73739  3.18146  2.89801  2.37887  2.77519  2.98518  4.58477  3.61503
          0.02940  3.93721  4.65956  0.61958  0.77255  0.46469  0.98975
    451   2.77200  4.90730  2.71197  1.38770  4.10687  3.38521  3.76416  3.01119  2.56408  3.07273  4.04070  2.96621  3.89342  2.94783  2.97306  2.80229  3.03947  3.09437  5.44490  4.08820    786 - -
          2.68618  4.42225  2.77519  2.73123  3.46354  2.40513  3.72494  3.29354  2.67741  2.69355  4.24690  2.90347  2.73739  3.18146  2.89801  2.37887  2.77519  2.98518  4.58477  3.61503
          0.02836  3.97276  4.69511  0.61958  0.77255  0.48576  0.95510
    452   2.92935  5.15291  2.43907  1.03044  4.56841  3.06317  3.85742  4.03793  2.75176  3.62910  4.53043  2.89285  3.89302  3.05119  3.19834  2.89522  3.23582  3.66770  5.72616  4.39435    787 - -
          2.68618  4.42225  2.77519  2.73123  3.46354  2.40513  3.72494  3.29354  2.67741  2.69355  4.24690  2.90347  2.73739  3.18146  2.89801  2.37887  2.77519  2.98518  4.58477  3.61503
          0.02836  3.97276  4.69511  0.61958  0.77255  0.48576  0.95510
    453   3.06531  5.03142  3.24787  2.85155  4.44078  3.54314  3.81739  3.87652  0.90894  3.42013  4.37693  3.27133  4.03701  3.00372  2.45435  3.10116  3.31150  3.57891  5.45482  4.28234    788 - -
          2.68618  4.42225  2.77519  2.73123  3.46354  2.40513  3.72494  3.29354  2.67741  2.69355  4.24690  2.90347  2.73739  3.18146  2.89801  2.37887  2.77519  2.98518  4.58477  3.61503
          0.02836  3.97276  4.69511  0.61958  0.77255  0.48576  0.95510
    454   1.62966  4.41740  2.78784  2.68161  4.06306  3.15747  3.87692  3.40041  2.78408  3.10877  3.95846  3.08198  3.55080  3.09191  3.19409  2.53981  2.17645  3.02578  5.40031  4.11996    789 - -
          2.68618  4.42225  2.77519  2.73123  3.46354  2.40513  3.72494  3.29354  2.67741  2.69355  4.24690  2.90347  2.73739  3.18146  2.89801  2.37887  2.77519  2.98518  4.58477  3.61503
          0.02836  3.97276  4.69511  0.61958  0.77255  0.48576  0.95510
    455   2.53116  4.40988  3.33840  2.87677  3.55436  3.47151  3.86950  2.86364  2.76636  1.77970  3.51190  3.27549  2.63806  3.03506  3.09328  2.79920  2.88744  2.67071  5.04856  3.79311    790 - -
          2.68618  4.42225  2.77519  2.73123  3.46354  2.40513  3.72494  3.29354  2.67741  2.69355  4.24690  2.90347  2.73739  3.18146  2.89801  2.37887  2.77519  2.98518  4.58477  3.61503
          0.02836  3.97276  4.69511  0.61958  0.77255  0.48576  0.95510
    456   2.71462  4.93154  2.54669  2.35637  4.12953  3.34129  1.91070  3.66089  2.46716  3.23909  4.07979  2.88281  3.58655  2.71577  2.88992  2.63034  2.96997  3.32358  5.39571  4.01617    791 - -
          2.68618  4.42225  2.77519  2.73123  3.46354  2.40513  3.72494  3.29354  2.67741  2.69355  4.24690  2.90347  2.73739  3.18146  2.89801  2.37887  2.77519  2.98518  4.58477  3.61503
          0.02836  3.97276  4.69511  0.61958  0.77255  0.48576  0.95510
    457   2.69532  4.61822  3.05589  2.84170  3.98979  3.26349  3.55865  3.71018  2.86874  3.30150  4.24851  3.23617  1.14892  3.29219  3.18179  2.80933  3.07711  3.34843  5.32422  4.00173    792 - -
          2.68618  4.42225  2.77519  2.73123  3.46354  2.40513  3.72494  3.29354  2.67741  2.69355  4.24690  2.90347  2.73739  3.18146  2.89801  2.37887  2.77519  2.98518  4.58477  3.61503
          0.02836  3.97276  4.69511  0.61958  0.77255  0.48576  0.95510
    458   2.31131  4.29462  3.07825  2.87420  4.29981  2.75022  4.08778  3.78898  3.02541  3.45087  4.28392  2.96886  3.70833  3.33872  3.36875  1.16905  2.77708  3.25549  5.62305  4.34666    793 - -
          2.68618  4.42225  2.77519  2.73123  3.46354  2.40513  3.72494  3.29354  2.67741  2.69355  4.24690  2.90347  2.73739  3.18146  2.89801  2.37887  2.77519  2.98518  4.58477  3.61503
          0.02836  3.97276  4.69511  0.61958  0.77255  0.48576  0.95510
    459   3.08523  4.40634  4.74832  4.22680  3.47676  4.42461  4.92631  1.23950  4.10996  1.96630  3.14293  4.46521  4.71330  4.35899  4.30828  3.79262  3.34088  1.36083  5.43949  4.25800    794 - -
          2.68618  4.42225  2.77519  2.73123  3.46354  2.40513  3.72494  3.29354  2.67741  2.69355  4.24690  2.90347  2.73739  3.18146  2.89801  2.37887  2.77519  2.98518  4.58477  3.61503
          0.02836  3.97276  4.69511  0.61958  0.77255  0.48576  0.95510
    460   2.96290  4.95011  2.97176  2.72875  4.13178  3.43379  3.88770  3.77856  2.54277  3.27089  4.29661  3.18911  3.98912  1.06582  2.82470  3.00673  3.26011  3.50221  5.38637  4.08700    795 - -
          2.68618  4.42225  2.77519  2.73123  3.46354  2.40513  3.72494  3.29354  2.67741  2.69355  4.24690  2.90347  2.73739  3.18146  2.89801  2.37887  2.77519  2.98518  4.58477  3.61503
          0.02836  3.97276  4.69511  0.61958  0.77255  0.48576  0.95510
    461   2.92004  5.15014  2.43341  1.04462  4.56895  3.03060  3.85152  4.03819  2.74658  3.62718  4.52423  2.88593  3.88851  3.04377  3.19580  2.88578  3.22656  3.66519  5.72844  4.39236    796 - -
          2.68618  4.42225  2.77519  2.73123  3.46354  2.40513  3.72494  3.29354  2.67741  2.69355  4.24690  2.90347  2.73739  3.18146  2.89801  2.37887  2.77519  2.98518  4.58477  3.61503
          0.02836  3.97276  4.69511  0.61958  0.77255  0.48576  0.95510
    462   3.24739  4.61073  4.67823  4.16110  3.12047  4.44382  4.77343  1.83703  3.96687  0.95970  2.96642  4.43718  4.68879  4.19261  4.13174  3.81994  3.48858  2.11515  5.16925  4.00232    797 - -
          2.68618  4.42225  2.77519  2.73123  3.46354  2.40513  3.72494  3.29354  2.67741  2.69355  4.24690  2.90347  2.73739  3.18146  2.89801  2.37887  2.77519  2.98518  4.58477  3.61503
          0.02836  3.97276  4.69511  0.61958  0.77255  0.48576  0.95510
    463   2.24667  4.22743  3.47326  3.20462  4.07215  3.07726  4.23323  3.14271  3.16172  3.04181  4.03882  3.38456  3.79647  3.53123  3.43347  2.55016  1.18606  2.80443  5.52356  4.29473    798 - -
          2.68618  4.42225  2.77519  2.73123  3.46354  2.40513  3.72494  3.29354  2.67741  2.69355  4.24690  2.90347  2.73739  3.18146  2.89801  2.37887  2.77519  2.98518  4.58477  3.61503
          0.02836  3.97276  4.69511  0.61958  0.77255  0.48576  0.95510
    464   3.04081  5.17008  2.53320  0.89082  4.52923  3.34033  3.93678  4.00313  2.83009  3.60448  4.57486  2.99307  3.94990  3.15084  3.24874  3.01348  3.34606  3.67692  5.68194  4.40512    799 - -
          2.68618  4.42225  2.77519  2.73123  3.46354  2.40513  3.72494  3.29354  2.67741  2.69355  4.24690  2.90347  2.73739  3.18146  2.89801  2.37887  2.77519  2.98518  4.58477  3.61503
          0.02836  3.97276  4.69511  0.61958  0.77255  0.48576  0.95510
    465   2.96290  4.95011  2.97176  2.72875  4.13178  3.43379  3.88770  3.77856  2.54277  3.27089  4.29661  3.18911  3.98912  1.06582  2.82470  3.00673  3.26011  3.50221  5.38637  4.08700    800 - -
          2.68618  4.42225  2.77519  2.73123  3.46354  2.40513  3.72494  3.29354  2.67741  2.69355  4.24690  2.90347  2.73739  3.18146  2.89801  2.37887  2.77519  2.98518  4.58477  3.61503
          0.02836  3.97276  4.69511  0.61958  0.77255  0.48576  0.95510
    466   3.10950  4.50144  4.47635  4.09658  3.44305  4.17330  4.80676  0.96177  3.92663  2.00949  3.36373  4.32794  4.59561  4.26509  4.11182  3.67896  3.40719  1.85311  5.35405  4.10045    801 - -
          2.68618  4.42225  2.77519  2.73123  3.46354  2.40513  3.72494  3.29354  2.67741  2.69355  4.24690  2.90347  2.73739  3.18146  2.89801  2.37887  2.77519  2.98518  4.58477  3.61503
          0.02836  3.97276  4.69511  0.61958  0.77255  0.48576  0.95510
    467   3.05141  4.81569  3.44153  3.04166  2.50209  3.76333  1.62260  3.44060  2.87103  2.91722  3.96544  3.38384  4.17569  3.28063  3.16347  3.11653  3.28823  3.22942  4.11516  2.01065    802 - -
          2.68618  4.42225  2.77519  2.73123  3.46354  2.40513  3.72494  3.29354  2.67741  2.69355  4.24690  2.90347  2.73739  3.18146  2.89801  2.37887  2.77519  2.98518  4.58477  3.61503
          0.02836  3.97276  4.69511  0.61958  0.77255  0.48576  0.95510
    468   3.12062  4.95141  3.62170  3.11277  4.33147  3.58849  3.90017  3.88070  2.28235  3.37844  4.37662  3.46454  4.08674  3.11605  0.83560  3.20032  3.38010  3.60047  5.37421  4.23769    803 - -
          2.68618  4.42225  2.77519  2.73123  3.46354  2.40513  3.72494  3.29354  2.67741  2.69355  4.24690  2.90347  2.73739  3.18146  2.89801  2.37887  2.77519  2.98518  4.58477  3.61503
          0.02836  3.97276  4.69511  0.61958  0.77255  0.48576  0.95510
    469   3.26882  4.70178  4.35022  3.99127  3.17591  4.10895  4.61557  2.38624  3.75802  0.76094  3.16888  4.25698  4.52754  4.10233  3.91738  3.69258  3.55878  2.44947  5.09083  3.83706    804 - -
          2.68618  4.42225  2.77519  2.73123  3.46354  2.40513  3.72494  3.29354  2.67741  2.69355  4.24690  2.90347  2.73739  3.18146  2.89801  2.37887  2.77519  2.98518  4.58477  3.61503
          0.02836  3.97276  4.69511  0.61958  0.77255  0.48576  0.95510
    470   3.26882  4.70178  4.35022  3.99127  3.17591  4.10895  4.61557  2.38624  3.75802  0.76094  3.16888  4.25698  4.52754  4.10233  3.91738  3.69258  3.55878  2.44947  5.09083  3.83706    805 - -
          2.68618  4.42225  2.77519  2.73123  3.46354  2.40513  3.72494  3.29354  2.67741  2.69355  4.24690  2.90347  2.73739  3.18146  2.89801  2.37887  2.77519  2.98518  4.58477  3.61503
          0.02836  3.97276  4.69511  0.61958  0.77255  0.48576  0.95510
    471   3.25843  4.65358  4.60851  4.07781  3.06003  4.40350  4.69794  2.19502  3.85809  0.89280  2.52513  4.37123  4.64536  4.09632  4.02654  3.77015  3.49426  2.30493  5.11224  3.96660    806 - -
          2.68618  4.42225  2.77519  2.73123  3.46354  2.40513  3.72494  3.29354  2.67741  2.69355  4.24690  2.90347  2.73739  3.18146  2.89801  2.37887  2.77519  2.98518  4.58477  3.61503
          0.02836  3.97276  4.69511  0.61958  0.77255  0.48576  0.95510
    472   2.96290  4.95011  2.97176  2.72875  4.13178  3.43379  3.88770  3.77856  2.54277  3.27089  4.29661  3.18911  3.98912  1.06582  2.82470  3.00673  3.26011  3.50221  5.38637  4.08700    807 - -
          2.68618  4.42225  2.77519  2.73123  3.46354  2.40513  3.72494  3.29354  2.67741  2.69355  4.24690  2.90347  2.73739  3.18146  2.89801  2.37887  2.77519  2.98518  4.58477  3.61503
          0.02836  3.97276  4.69511  0.61958  0.77255  0.48576  0.95510
    473   2.88865  4.62859  3.50678  3.36080  4.34624  3.31046  4.42948  3.91807  3.42680  3.53380  4.58839  3.65708  0.66061  3.81254  3.66042  3.05943  3.33826  3.55191  5.50468  4.46849    808 - -
          2.68618  4.42225  2.77519  2.73123  3.46354  2.40513  3.72494  3.29354  2.67741  2.69355  4.24690  2.90347  2.73739  3.18146  2.89801  2.37887  2.77519  2.98518  4.58477  3.61503
          0.02836  3.97276  4.69511  0.61958  0.77255  0.48576  0.95510
    474   2.94488  4.39093  4.44706  4.01141  3.54631  4.06867  4.77296  1.81620  3.85924  2.14049  3.43082  4.21768  4.52226  4.19115  4.07867  3.48843  3.25884  0.99250  5.43337  4.16974    809 - -
          2.68618  4.42225  2.77519  2.73123  3.46354  2.40513  3.72494  3.29354  2.67741  2.69355  4.24690  2.90347  2.73739  3.18146  2.89801  2.37887  2.77519  2.98518  4.58477  3.61503
          0.02836  3.97276  4.69511  0.61958  0.77255  0.48576  0.95510
    475   2.68857  4.65280  3.04454  2.64532  3.44505  3.43774  3.27801  3.32362  2.58828  2.93163  3.83975  3.09897  1.87492  2.99720  2.95055  2.77699  2.95204  3.04819  4.90103  3.07653    810 - -
          2.68618  4.42225  2.77519  2.73123  3.46354  2.40513  3.72494  3.29354  2.67741  2.69355  4.24690  2.90347  2.73739  3.18146  2.89801  2.37887  2.77519  2.98518  4.58477  3.61503
          0.02836  3.97276  4.69511  0.61958  0.77255  0.48576  0.95510
    476   2.73711  4.71475  3.01278  2.70487  3.63850  3.38078  1.54068  3.51444  2.55663  3.10962  4.05451  3.13306  3.92123  3.06357  2.86349  2.81894  2.71974  3.21467  5.06132  3.60637    811 - -
          2.68618  4.42225  2.77519  2.73123  3.46354  2.40513  3.72494  3.29354  2.67741  2.69355  4.24690  2.90347  2.73739  3.18146  2.89801  2.37887  2.77519  2.98518  4.58477  3.61503
          0.02836  3.97276  4.69511  0.61958  0.77255  0.48576  0.95510
    477   2.36635  4.28768  3.29568  3.11681  4.17713  3.01580  4.22355  3.71364  3.19734  3.42639  4.34457  3.32504  3.76303  3.53895  3.47979  0.94932  2.85412  3.22674  5.54174  4.26137    812 - -
          2.68618  4.42225  2.77519  2.73123  3.46354  2.40513  3.72494  3.29354  2.67741  2.69355  4.24690  2.90347  2.73739  3.18146  2.89801  2.37887  2.77519  2.98518  4.58477  3.61503
          0.02836  3.97276  4.69511  0.61958  0.77255  0.48576  0.95510
    478   2.79346  4.55826  3.48771  3.40020  4.53936  0.58986  4.51374  4.16396  3.59507  3.80535  4.78238  3.65208  3.95259  3.91135  3.81951  2.96836  3.28251  3.67293  5.60740  4.64487    813 - -
          2.68618  4.42225  2.77519  2.73123  3.46354  2.40513  3.72494  3.29354  2.67741  2.69355  4.24690  2.90347  2.73739  3.18146  2.89801  2.37887  2.77519  2.98518  4.58477  3.61503
          0.02836  3.97276  4.69511  0.61958  0.77255  0.48576  0.95510
    479   2.36635  4.28768  3.29568  3.11681  4.17713  3.01580  4.22355  3.71364  3.19734  3.42639  4.34457  3.32504  3.76303  3.53895  3.47979  0.94932  2.85412  3.22674  5.54174  4.26137    814 - -
          2.68618  4.42225  2.77519  2.73123  3.46354  2.40513  3.72494  3.29354  2.67741  2.69355  4.24690  2.90347  2.73739  3.18146  2.89801  2.37887  2.77519  2.98518  4.58477  3.61503
          0.06480  3.97276  3.12522  0.61958  0.77255  0.48576  0.95510
    480   2.34734  4.26857  3.26321  3.08202  4.14107  2.99726  4.19007  3.67246  3.16015  3.38771  4.30841  3.29641  3.74142  3.50441  3.44417  0.99730  2.83233  3.19337  5.50838  4.22494    815 - -
          2.68618  4.42225  2.77519  2.73123  3.46354  2.40513  3.72494  3.29354  2.67741  2.69355  4.24690  2.90347  2.73739  3.18146  2.89801  2.37887  2.77519  2.98518  4.58477  3.61503
          0.02940  3.93736  4.65970  0.61958  0.77255  0.52028  0.90228
    481   2.74663  4.51563  3.43369  3.34134  4.48244  0.63566  4.45764  4.09784  3.53144  3.74384  4.72012  3.59796  3.90885  3.85045  3.76035  2.92041  3.23291  3.61364  5.56045  4.58653    816 - -
          2.68618  4.42225  2.77519  2.73123  3.46354  2.40513  3.72494  3.29354  2.67741  2.69355  4.24690  2.90347  2.73739  3.18146  2.89801  2.37887  2.77519  2.98518  4.58477  3.61503
          0.02940  3.93736  4.65970  0.61958  0.77255  0.52028  0.90228
    482   3.34128  4.80398  3.93416  3.67578  2.29663  3.90582  3.64964  3.34148  3.53143  2.77866  4.00979  3.80365  4.37818  3.82189  3.70182  3.47151  3.62829  3.21511  3.94285  0.86438    817 - -
          2.68618  4.42225  2.77519  2.73123  3.46354  2.40513  3.72494  3.29354  2.67741  2.69355  4.24690  2.90347  2.73739  3.18146  2.89801  2.37887  2.77519  2.98518  4.58477  3.61503
          0.02940  3.93736  4.65970  0.61958  0.77255  0.52028  0.90228
    483   2.74663  4.51563  3.43369  3.34134  4.48244  0.63566  4.45764  4.09784  3.53144  3.74384  4.72012  3.59796  3.90885  3.85045  3.76035  2.92041  3.23291  3.61364  5.56045  4.58653    818 - -
          2.68618  4.42225  2.77519  2.73123  3.46354  2.40513  3.72494  3.29354  2.67741  2.69355  4.24690  2.90347  2.73739  3.18146  2.89801  2.37887  2.77519  2.98518  4.58477  3.61503
          0.02940  3.93736  4.65970  0.61958  0.77255  0.52028  0.90228
    484   2.34734  4.26857  3.26321  3.08202  4.14107  2.99726  4.19007  3.67246  3.16015  3.38771  4.30841  3.29641  3.74142  3.50441  3.44417  0.99730  2.83233  3.19337  5.50838  4.22494    819 - -
          2.68618  4.42225  2.77519  2.73123  3.46354  2.40513  3.72494  3.29354  2.67741  2.69355  4.24690  2.90347  2.73739  3.18146  2.89801  2.37887  2.77519  2.98518  4.58477  3.61503
          0.02940  3.93736  4.65970  0.61958  0.77255  0.52028  0.90228
    485   3.22818  4.67126  4.29358  3.93379  3.16081  4.06442  4.56917  2.36848  3.70090  0.79929  3.16362  4.20297  4.48867  4.05371  3.86633  3.64293  3.51951  2.42264  5.06357  3.80185    820 - -
          2.68618  4.42225  2.77519  2.73123  3.46354  2.40513  3.72494  3.29354  2.67741  2.69355  4.24690  2.90347  2.73739  3.18146  2.89801  2.37887  2.77519  2.98518  4.58477  3.61503
          0.02940  3.93736  4.65970  0.61958  0.77255  0.52028  0.90228
    486   2.74663  4.51563  3.43369  3.34134  4.48244  0.63566  4.45764  4.09784  3.53144  3.74384  4.72012  3.59796  3.90885  3.85045  3.76035  2.92041  3.23291  3.61364  5.56045  4.58653    821 - -
          2.68618  4.42225  2.77519  2.73123  3.46354  2.40513  3.72494  3.29354  2.67741  2.69355  4.24690  2.90347  2.73739  3.18146  2.89801  2.37887  2.77519  2.98518  4.58477  3.61503
          0.02940  3.93736  4.65970  0.61958  0.77255  0.52028  0.90228
    487   2.34734  4.26857  3.26321  3.08202  4.14107  2.99726  4.19007  3.67246  3.16015  3.38771  4.30841  3.29641  3.74142  3.50441  3.44417  0.99730  2.83233  3.19337  5.50838  4.22494    822 - -
          2.68618  4.42225  2.77519  2.73123  3.46354  2.40513  3.72494  3.29354  2.67741  2.69355  4.24690  2.90347  2.73739  3.18146  2.89801  2.37887  2.77519  2.98518  4.58477  3.61503
          0.02940  3.93736  4.65970  0.61958  0.77255  0.52028  0.90228
    488   2.77758  4.77616  2.74495  2.63699  4.14988  3.22776  3.97397  3.87428  2.88312  3.51382  4.46874  1.04816  3.88283  3.24689  3.23993  2.84233  3.16162  3.48994  5.44836  4.09359    823 - -
          2.68618  4.42225  2.77519  2.73123  3.46354  2.40513  3.72494  3.29354  2.67741  2.69355  4.24690  2.90347  2.73739  3.18146  2.89801  2.37887  2.77519  2.98518  4.58477  3.61503
          0.02940  3.93736  4.65970  0.61958  0.77255  0.52028  0.90228
    489   2.74663  4.51563  3.43369  3.34134  4.48244  0.63566  4.45764  4.09784  3.53144  3.74384  4.72012  3.59796  3.90885  3.85045  3.76035  2.92041  3.23291  3.61364  5.56045  4.58653    824 - -
          2.68618  4.42225  2.77519  2.73123  3.46354  2.40513  3.72494  3.29354  2.67741  2.69355  4.24690  2.90347  2.73739  3.18146  2.89801  2.37887  2.77519  2.98518  4.58477  3.61503
          0.02940  3.93736  4.65970  0.61958  0.77255  0.52028  0.90228
    490   2.34734  4.26857  3.26321  3.08202  4.14107  2.99726  4.19007  3.67246  3.16015  3.38771  4.30841  3.29641  3.74142  3.50441  3.44417  0.99730  2.83233  3.19337  5.50838  4.22494    825 - -
          2.68618  4.42225  2.77519  2.73123  3.46354  2.40513  3.72494  3.29354  2.67741  2.69355  4.24690  2.90347  2.73739  3.18146  2.89801  2.37887  2.77519  2.98518  4.58477  3.61503
          0.02940  3.93736  4.65970  0.61958  0.77255  0.52028  0.90228
    491   3.06699  4.87284  3.19005  2.95660  3.33088  3.50295  1.01270  3.77993  2.79792  3.26573  4.31379  3.36328  4.05910  3.32370  3.05970  3.13710  3.37258  3.51381  4.79508  3.27993    826 - -
          2.68618  4.42225  2.77519  2.73123  3.46354  2.40513  3.72494  3.29354  2.67741  2.69355  4.24690  2.90347  2.73739  3.18146  2.89801  2.37887  2.77519  2.98518  4.58477  3.61503
          0.02940  3.93736  4.65970  0.61958  0.77255  0.52028  0.90228
    492   3.00846  5.13249  2.51558  0.93658  4.48690  3.31615  3.90864  3.95368  2.79734  3.56041  4.53163  2.97032  3.92382  3.12297  3.21286  2.98430  3.31321  3.63085  5.64626  4.36859    827 - -
          2.68618  4.42225  2.77519  2.73123  3.46354  2.40513  3.72494  3.29354  2.67741  2.69355  4.24690  2.90347  2.73739  3.18146  2.89801  2.37887  2.77519  2.98518  4.58477  3.61503
          0.02940  3.93736  4.65970  0.61958  0.77255  0.52028  0.90228
    493   2.90160  4.89108  2.93766  2.66579  3.44182  3.46020  1.46543  3.66185  2.48028  3.16908  4.14146  3.11490  3.97371  2.87020  2.76991  2.93899  3.17141  3.38131  4.89373  3.37081    828 - -
          2.68618  4.42225  2.77519  2.73123  3.46354  2.40513  3.72494  3.29354  2.67741  2.69355  4.24690  2.90347  2.73739  3.18146  2.89801  2.37887  2.77519  2.98518  4.58477  3.61503
          0.02940  3.93736  4.65970  0.61958  0.77255  0.52028  0.90228
    494   3.22818  4.67126  4.29358  3.93379  3.16081  4.06442  4.56917  2.36848  3.70090  0.79929  3.16362  4.20297  4.48867  4.05371  3.86633  3.64293  3.51951  2.42264  5.06357  3.80185    829 - -
          2.68618  4.42225  2.77519  2.73123  3.46354  2.40513  3.72494  3.29354  2.67741  2.69355  4.24690  2.90347  2.73739  3.18146  2.89801  2.37887  2.77519  2.98518  4.58477  3.61503
          0.02940  3.93736  4.65970  0.61958  0.77255  0.52028  0.90228
    495   3.02070  4.55937  4.11920  3.71771  3.23685  3.88253  4.43784  2.41896  3.48219  1.82193  1.25895  3.98714  4.34364  3.85989  3.67986  3.37650  3.32735  2.43256  5.08623  3.85363    830 - -
          2.68618  4.42225  2.77519  2.73123  3.46354  2.40513  3.72494  3.29354  2.67741  2.69355  4.24690  2.90347  2.73739  3.18146  2.89801  2.37887  2.77519  2.98518  4.58477  3.61503
          0.02940  3.93736  4.65970  0.61958  0.77255  0.52028  0.90228
    496   2.34734  4.26857  3.26321  3.08202  4.14107  2.99726  4.19007  3.67246  3.16015  3.38771  4.30841  3.29641  3.74142  3.50441  3.44417  0.99730  2.83233  3.19337  5.50838  4.22494    831 - -
          2.68618  4.42225  2.77519  2.73123  3.46354  2.40513  3.72494  3.29354  2.67741  2.69355  4.24690  2.90347  2.73739  3.18146  2.89801  2.37887  2.77519  2.98518  4.58477  3.61503
          0.02940  3.93736  4.65970  0.61958  0.77255  0.52028  0.90228
    497   2.71870  4.73644  3.03508  2.65874  3.90110  3.40476  3.76908  3.31744  2.44567  2.89802  3.91752  3.10737  3.90769  1.57485  2.75922  2.79830  3.00454  2.77283  5.27593  3.93937    832 - -
          2.68618  4.42225  2.77519  2.73123  3.46354  2.40513  3.72494  3.29354  2.67741  2.69355  4.24690  2.90347  2.73739  3.18146  2.89801  2.37887  2.77519  2.98518  4.58477  3.61503
          0.02940  3.93736  4.65970  0.61958  0.77255  0.52028  0.90228
    498   2.44803  4.29319  3.48607  3.24119  4.02652  3.13030  4.25351  3.16157  3.18544  3.02276  4.06920  3.44010  3.83919  3.57704  3.44096  2.65003  1.06653  2.84960  5.45863  4.24319    833 - -
          2.68618  4.42225  2.77519  2.73123  3.46354  2.40513  3.72494  3.29354  2.67741  2.69355  4.24690  2.90347  2.73739  3.18146  2.89801  2.37887  2.77519  2.98518  4.58477  3.61503
          0.02940  3.93736  4.65970  0.61958  0.77255  0.52028  0.90228
    499   2.34734  4.26857  3.26321  3.08202  4.14107  2.99726  4.19007  3.67246  3.16015  3.38771  4.30841  3.29641  3.74142  3.50441  3.44417  0.99730  2.83233  3.19337  5.50838  4.22494    834 - -
          2.68618  4.42225  2.77519  2.73123  3.46354  2.40513  3.72494  3.29354  2.67741  2.69355  4.24690  2.90347  2.73739  3.18146  2.89801  2.37887  2.77519  2.98518  4.58477  3.61503
          0.02940  3.93736  4.65970  0.61958  0.77255  0.52028  0.90228
    500   2.34734  4.26857  3.26321  3.08202  4.14107  2.99726  4.19007  3.67246  3.16015  3.38771  4.30841  3.29641  3.74142  3.50441  3.44417  0.99730  2.83233  3.19337  5.50838  4.22494    835 - -
          2.68618  4.42225  2.77519  2.73123  3.46354  2.40513  3.72494  3.29354  2.67741  2.69355  4.24690  2.90347  2.73739  3.18146  2.89801  2.37887  2.77519  2.98518  4.58477  3.61503
          0.02940  3.93736  4.65970  0.61958  0.77255  0.52028  0.90228
    501   2.34734  4.26857  3.26321  3.08202  4.14107  2.99726  4.19007  3.67246  3.16015  3.38771  4.30841  3.29641  3.74142  3.50441  3.44417  0.99730  2.83233  3.19337  5.50838  4.22494    836 - -
          2.68618  4.42225  2.77519  2.73123  3.46354  2.40513  3.72494  3.29354  2.67741  2.69355  4.24690  2.90347  2.73739  3.18146  2.89801  2.37887  2.77519  2.98518  4.58477  3.61503
          0.02940  3.93736  4.65970  0.61958  0.77255  0.52028  0.90228
    502   3.05968  5.19748  0.82929  2.37645  4.58329  3.26015  3.98879  4.18631  3.08528  3.78313  4.76272  2.93605  3.91754  3.22810  3.61025  3.01477  3.39966  3.81862  5.73927  4.44557    837 - -
          2.68618  4.42225  2.77519  2.73123  3.46354  2.40513  3.72494  3.29354  2.67741  2.69355  4.24690  2.90347  2.73739  3.18146  2.89801  2.37887  2.77519  2.98518  4.58477  3.61503
          0.02940  3.93736  4.65970  0.61958  0.77255  0.52028  0.90228
    503   2.34734  4.26857  3.26321  3.08202  4.14107  2.99726  4.19007  3.67246  3.16015  3.38771  4.30841  3.29641  3.74142  3.50441  3.44417  0.99730  2.83233  3.19337  5.50838  4.22494    838 - -
          2.68618  4.42225  2.77519  2.73123  3.46354  2.40513  3.72494  3.29354  2.67741  2.69355  4.24690  2.90347  2.73739  3.18146  2.89801  2.37887  2.77519  2.98518  4.58477  3.61503
          0.02940  3.93736  4.65970  0.61958  0.77255  0.52028  0.90228
    504   2.56413  4.62992  2.72569  2.54776  4.22533  3.15205  3.87682  3.67169  2.72819  3.36028  4.25090  1.43573  3.79368  3.09357  3.10709  2.64296  2.61871  3.27427  5.53543  4.18060    839 - -
          2.68618  4.42225  2.77519  2.73123  3.46354  2.40513  3.72494  3.29354  2.67741  2.69355  4.24690  2.90347  2.73739  3.18146  2.89801  2.37887  2.77519  2.98518  4.58477  3.61503
          0.02940  3.93736  4.65970  0.61958  0.77255  0.52028  0.90228
    505   2.74663  4.51563  3.43369  3.34134  4.48244  0.63566  4.45764  4.09784  3.53144  3.74384  4.72012  3.59796  3.90885  3.85045  3.76035  2.92041  3.23291  3.61364  5.56045  4.58653    840 - -
          2.68618  4.42225  2.77519  2.73123  3.46354  2.40513  3.72494  3.29354  2.67741  2.69355  4.24690  2.90347  2.73739  3.18146  2.89801  2.37887  2.77519  2.98518  4.58477  3.61503
          0.02940  3.93736  4.65970  0.61958  0.77255  0.52028  0.90228
    506   2.79578  4.96650  2.74768  2.43948  3.95549  3.39793  1.90756  3.70489  2.33964  3.25120  4.11863  2.69439  3.87895  2.56021  2.68240  2.79874  3.03942  3.38022  5.24946  3.83013    841 - -
          2.68618  4.42225  2.77519  2.73123  3.46354  2.40513  3.72494  3.29354  2.67741  2.69355  4.24690  2.90347  2.73739  3.18146  2.89801  2.37887  2.77519  2.98518  4.58477  3.61503
          0.02940  3.93736  4.65970  0.61958  0.77255  0.52028  0.90228
    507   2.74548  4.89001  2.64195  1.39469  4.16899  3.32627  3.76877  3.41920  2.58637  3.14374  4.09713  2.93304  3.86464  2.95353  3.00125  2.77337  3.03128  2.81511  5.48890  4.13136    842 - -
          2.68618  4.42225  2.77519  2.73123  3.46354  2.40513  3.72494  3.29354  2.67741  2.69355  4.24690  2.90347  2.73739  3.18146  2.89801  2.37887  2.77519  2.98518  4.58477  3.61503
          0.02940  3.93736  4.65970  0.61958  0.77255  0.52028  0.90228
    508   2.83723  5.32854  1.52992  1.76730  4.63421  3.21685  3.70884  4.10354  2.66929  3.64126  4.47842  2.69248  3.80456  2.86791  3.22979  2.75172  2.80013  3.69904  5.82385  4.35518    843 - -
          2.68618  4.42225  2.77519  2.73123  3.46354  2.40513  3.72494  3.29354  2.67741  2.69355  4.24690  2.90347  2.73739  3.18146  2.89801  2.37887  2.77519  2.98518  4.58477  3.61503
          0.02940  3.93736  4.65970  0.61958  0.77255  0.52028  0.90228
    509   2.30348  4.54202  2.83694  2.35881  4.16839  3.16037  3.81523  3.56920  2.68034  3.21317  4.05262  2.98745  3.40582  3.01178  3.09363  1.59315  2.83167  3.17470  5.46077  4.15637    844 - -
          2.68618  4.42225  2.77519  2.73123  3.46354  2.40513  3.72494  3.29354  2.67741  2.69355  4.24690  2.90347  2.73739  3.18146  2.89801  2.37887  2.77519  2.98518  4.58477  3.61503
          0.02940  3.93736  4.65970  0.61958  0.77255  0.52028  0.90228
    510   2.62323  4.33526  2.80101  2.44776  4.05654  3.40699  2.90408  3.50663  2.29362  3.08925  3.91168  2.95052  3.81063  2.74966  2.01726  2.65220  2.85425  3.17940  5.28147  3.95277    845 - -
          2.68618  4.42225  2.77519  2.73123  3.46354  2.40513  3.72494  3.29354  2.67741  2.69355  4.24690  2.90347  2.73739  3.18146  2.89801  2.37887  2.77519  2.98518  4.58477  3.61503
          0.02940  3.93736  4.65970  0.61958  0.77255  0.52028  0.90228
    511   2.67945  4.78824  3.13257  2.54488  4.00408  3.47602  3.44663  3.44301  2.21477  3.02995  3.87119  3.02306  3.29159  2.54954  1.90691  2.72535  2.89496  3.14142  4.31290  3.92625    846 - -
          2.68618  4.42225  2.77519  2.73123  3.46354  2.40513  3.72494  3.29354  2.67741  2.69355  4.24690  2.90347  2.73739  3.18146  2.89801  2.37887  2.77519  2.98518  4.58477  3.61503
          0.02940  3.93736  4.65970  0.61958  0.77255  0.52028  0.90228
    512   2.98051  5.05673  3.33368  2.74773  4.44080  3.60078  3.60762  3.82852  1.88721  3.30546  4.18985  3.15641  3.99471  2.52594  1.31166  2.99349  3.16569  3.52334  5.38639  4.19070    847 - -
          2.68618  4.42225  2.77519  2.73123  3.46354  2.40513  3.72494  3.29354  2.67741  2.69355  4.24690  2.90347  2.73739  3.18146  2.89801  2.37887  2.77519  2.98518  4.58477  3.61503
          0.02940  3.93736  4.65970  0.61958  0.77255  0.52028  0.90228
    513   3.01457  5.05615  3.42770  2.81140  4.47507  3.61815  3.62478  3.84646  1.75867  3.32766  4.22152  3.20217  4.01457  2.77521  1.25606  3.03362  3.19982  3.54388  5.39110  4.21871    848 - -
          2.68618  4.42225  2.77519  2.73123  3.46354  2.40513  3.72494  3.29354  2.67741  2.69355  4.24690  2.90347  2.73739  3.18146  2.89801  2.37887  2.77519  2.98518  4.58477  3.61503
          0.02940  3.93736  4.65970  0.61958  0.77255  0.52028  0.90228
    514   1.80741  4.40802  3.19010  2.69492  3.82146  3.28783  3.77684  3.16439  2.47791  2.74580  3.72815  3.10987  3.61980  3.00401  3.02118  2.43314  2.60733  2.78531  5.17918  3.91461    849 - -
          2.68618  4.42225  2.77519  2.73123  3.46354  2.40513  3.72494  3.29354  2.67741  2.69355  4.24690  2.90347  2.73739  3.18146  2.89801  2.37887  2.77519  2.98518  4.58477  3.61503
          0.02940  3.93736  4.65970  0.61958  0.77255  0.52028  0.90228
    515   2.79472  5.26972  2.13947  1.51024  4.56901  2.80988  3.67182  4.04880  2.38816  3.56514  4.38240  2.71792  3.79765  2.82084  3.09186  2.72110  3.05926  3.64573  5.73655  4.29416    850 - -
          2.68618  4.42225  2.77519  2.73123  3.46354  2.40513  3.72494  3.29354  2.67741  2.69355  4.24690  2.90347  2.73739  3.18146  2.89801  2.37887  2.77519  2.98518  4.58477  3.61503
          0.02940  3.93736  4.65970  0.61958  0.77255  0.52028  0.90228
    516   2.94878  4.35934  4.38241  3.83689  3.35713  4.15595  4.55397  1.32761  3.69374  1.82851  3.00489  4.11663  4.47687  3.97489  3.91863  3.48768  2.85984  1.82051  5.20145  4.02199    851 - -
          2.68618  4.42225  2.77519  2.73123  3.46354  2.40513  3.72494  3.29354  2.67741  2.69355  4.24690  2.90347  2.73739  3.18146  2.89801  2.37887  2.77519  2.98518  4.58477  3.61503
          0.02940  3.93736  4.65970  0.61958  0.77255  0.52028  0.90228
    517   2.52204  2.17567  3.79388  3.25942  2.87456  3.49796  3.91178  2.61493  3.15405  2.38037  3.33402  3.50285  3.96091  3.42736  3.40464  2.55771  2.80741  2.40445  4.67626  3.16511    852 - -
          2.68618  4.42225  2.77519  2.73123  3.46354  2.40513  3.72494  3.29354  2.67741  2.69355  4.24690  2.90347  2.73739  3.18146  2.89801  2.37887  2.77519  2.98518  4.58477  3.61503
          0.02940  3.93736  4.65970  0.61958  0.77255  0.52028  0.90228
    518   2.80809  4.88224  3.09375  2.66354  4.33496  3.43850  3.69622  3.64277  1.27846  3.25259  4.15545  3.09763  3.92080  2.85959  2.41899  2.85223  2.75422  3.32798  5.43323  4.19009    853 - -
          2.68618  4.42225  2.77519  2.73123  3.46354  2.40513  3.72494  3.29354  2.67741  2.69355  4.24690  2.90347  2.73739  3.18146  2.89801  2.37887  2.77519  2.98518  4.58477  3.61503
          0.02940  3.93736  4.65970  0.61958  0.77255  0.52028  0.90228
    519   2.55872  4.61108  2.87673  2.55438  4.02549  3.25154  3.77469  3.43189  2.58732  2.82761  3.99805  1.73246  3.80511  2.98030  2.97007  2.54740  2.71182  3.09397  5.35076  4.01297    854 - -
          2.68618  4.42225  2.77519  2.73123  3.46354  2.40513  3.72494  3.29354  2.67741  2.69355  4.24690  2.90347  2.73739  3.18146  2.89801  2.37887  2.77519  2.98518  4.58477  3.61503
          0.02940  3.93736  4.65970  0.61958  0.77255  0.52028  0.90228
    520   2.47245  4.50945  2.84055  2.61435  4.26143  1.58914  3.88685  3.69434  2.46768  3.33077  4.17768  3.02538  3.75717  3.09823  3.08424  2.33272  2.86363  3.25974  5.53646  4.24490    855 - -
          2.68618  4.42225  2.77519  2.73123  3.46354  2.40513  3.72494  3.29354  2.67741  2.69355  4.24690  2.90347  2.73739  3.18146  2.89801  2.37887  2.77519  2.98518  4.58477  3.61503
          0.02940  3.93736  4.65970  0.61958  0.77255  0.52028  0.90228
    521   2.50306  4.61611  2.65224  2.47490  4.36320  2.39083  3.86076  3.85021  2.76227  3.45485  4.28661  1.67026  3.74526  3.05772  3.19213  2.38902  2.89084  3.38220  5.62982  4.28446    856 - -
          2.68618  4.42225  2.77519  2.73123  3.46354  2.40513  3.72494  3.29354  2.67741  2.69355  4.24690  2.90347  2.73739  3.18146  2.89801  2.37887  2.77519  2.98518  4.58477  3.61503
          0.02940  3.93736  4.65970  0.61958  0.77255  0.52028  0.90228
    522   2.78581  4.96245  2.99400  2.53908  4.37141  3.43923  3.62419  3.77629  1.43947  3.30271  4.14297  2.88268  3.88440  2.77117  2.33878  2.50744  3.01888  3.42897  5.43036  4.16228    857 - -
          2.68618  4.42225  2.77519  2.73123  3.46354  2.40513  3.72494  3.29354  2.67741  2.69355  4.24690  2.90347  2.73739  3.18146  2.89801  2.37887  2.77519  2.98518  4.58477  3.61503
          0.02940  3.93736  4.65970  0.61958  0.77255  0.52028  0.90228
    523   2.35255  3.51540  3.72169  3.19265  3.53386  3.37630  4.03422  2.44539  3.11186  2.53368  3.48269  3.45353  3.90827  3.40543  3.40886  2.64954  1.87369  2.14749  5.03133  3.81725    858 - -
          2.68618  4.42225  2.77519  2.73123  3.46354  2.40513  3.72494  3.29354  2.67741  2.69355  4.24690  2.90347  2.73739  3.18146  2.89801  2.37887  2.77519  2.98518  4.58477  3.61503
          0.02940  3.93736  4.65970  0.61958  0.77255  0.52028  0.90228
    524   2.94696  5.09914  3.05640  2.61339  4.46745  3.52345  3.62601  3.87551  1.25675  3.35792  4.23961  3.06636  3.95693  2.45256  2.26574  2.93992  3.15175  3.55457  5.44752  4.21094    859 - -
          2.68618  4.42225  2.77519  2.73123  3.46354  2.40513  3.72494  3.29354  2.67741  2.69355  4.24690  2.90347  2.73739  3.18146  2.89801  2.37887  2.77519  2.98518  4.58477  3.61503
          0.02940  3.93736  4.65970  0.61958  0.77255  0.52028  0.90228
    525   2.61776  4.87412  2.33392  2.30442  4.30762  3.23314  3.69551  3.75010  2.56501  3.33376  4.15110  2.05982  3.77029  2.85501  3.05122  2.45753  2.32327  3.36119  5.54271  4.16693    860 - -
          2.68622  4.42229  2.77524  2.73128  3.46358  2.40511  3.72499  3.29358  2.67745  2.69359  4.24655  2.90341  2.73735  3.18137  2.89795  2.37891  2.77515  2.98512  4.58481  3.61507
          0.07068  2.83413  4.65970  1.24908  0.33795  0.52028  0.90228
    526   2.98446  5.14038  3.34865  2.70531  4.57286  3.61919  3.57195  3.92478  1.42504  3.36906  4.22547  3.12746  3.98431  2.49657  1.70241  2.97346  3.15229  3.60007  5.42553  4.23861    869 - -
          2.68618  4.42225  2.77519  2.73123  3.46354  2.40513  3.72494  3.29354  2.67741  2.69355  4.24690  2.90347  2.73739  3.18146  2.89801  2.37887  2.77519  2.98518  4.58477  3.61503
          0.02940  3.93736  4.65970  0.61958  0.77255  0.52028  0.90228
    527   2.25369  4.18342  3.35713  3.03939  4.08401  2.82862  4.09769  3.44542  3.04479  3.19945  4.07000  3.25144  3.69933  3.37452  3.35991  1.27787  2.71199  2.65100  5.46499  4.20917    870 - -
          2.68618  4.42225  2.77519  2.73123  3.46354  2.40513  3.72494  3.29354  2.67741  2.69355  4.24690  2.90347  2.73739  3.18146  2.89801  2.37887  2.77519  2.98518  4.58477  3.61503
          0.02940  3.93736  4.65970  0.61958  0.77255  0.52028  0.90228
    528   2.74181  4.74470  3.12097  2.62782  3.32684  3.52078  2.11486  3.35729  2.42738  2.80761  3.83645  3.08809  3.92105  2.58630  2.77093  2.80317  2.96664  3.09082  4.78664  2.99294    871 - -
          2.68618  4.42225  2.77519  2.73123  3.46354  2.40513  3.72494  3.29354  2.67741  2.69355  4.24690  2.90347  2.73739  3.18146  2.89801  2.37887  2.77519  2.98518  4.58477  3.61503
          0.06601  3.93736  3.11496  0.61958  0.77255  0.52028  0.90228
    529   2.91809  4.39252  4.03649  3.52750  1.94201  3.88332  3.34722  2.57517  3.41430  2.40029  3.46220  3.67754  4.23195  3.60453  3.61862  3.17919  3.14616  2.59296  3.96634  1.69239    872 - -
          2.68618  4.42225  2.77519  2.73123  3.46354  2.40513  3.72494  3.29354  2.67741  2.69355  4.24690  2.90347  2.73739  3.18146  2.89801  2.37887  2.77519  2.98518  4.58477  3.61503
          0.03048  3.90182  4.62417  0.61958  0.77255  0.49880  0.93461
    530   2.29308  4.57099  2.85425  2.34920  4.14134  3.18973  3.77368  3.54915  2.62854  3.18089  4.01251  2.97296  2.83719  2.96004  3.05493  1.80926  2.81961  3.16424  5.42692  4.11666    873 - -
          2.68618  4.42225  2.77519  2.73123  3.46354  2.40513  3.72494  3.29354  2.67741  2.69355  4.24690  2.90347  2.73739  3.18146  2.89801  2.37887  2.77519  2.98518  4.58477  3.61503
          0.02940  3.93736  4.65970  0.61958  0.77255  0.52028  0.90228
    531   2.60539  4.82505  2.58635  2.35551  4.09536  3.09403  2.37287  3.54244  2.44452  3.00692  3.95417  2.88000  3.45746  2.78699  2.90357  2.48684  2.85602  3.20295  5.35303  3.99939    874 - -
          2.68618  4.42225  2.77519  2.73123  3.46354  2.40513  3.72494  3.29354  2.67741  2.69355  4.24690  2.90347  2.73739  3.18146  2.89801  2.37887  2.77519  2.98518  4.58477  3.61503
          0.02940  3.93736  4.65970  0.61958  0.77255  0.52028  0.90228
    532   2.84785  5.09695  2.40418  1.17706  4.52823  2.80177  3.80374  3.99169  2.69895  3.57506  4.45318  2.84178  3.84710  2.98950  3.15786  2.81784  3.15423  3.60989  5.70246  4.34968    875 - -
          2.68618  4.42225  2.77519  2.73123  3.46354  2.40513  3.72494  3.29354  2.67741  2.69355  4.24690  2.90347  2.73739  3.18146  2.89801  2.37887  2.77519  2.98518  4.58477  3.61503
          0.02940  3.93736  4.65970  0.61958  0.77255  0.52028  0.90228
    533   2.20865  4.31365  3.23056  2.81240  3.94205  3.14174  3.90178  3.29739  2.79531  2.67429  3.87244  3.15711  3.20726  3.14238  3.15973  1.61863  2.74642  2.93596  5.30812  4.04444    876 - -
          2.68618  4.42225  2.77519  2.73123  3.46354  2.40513  3.72494  3.29354  2.67741  2.69355  4.24690  2.90347  2.73739  3.18146  2.89801  2.37887  2.77519  2.98518  4.58477  3.61503
          0.02940  3.93736  4.65970  0.61958  0.77255  0.52028  0.90228
    534   2.62407  4.67407  2.87501  2.58644  4.22939  1.59916  3.79299  3.65823  2.29811  3.26789  4.12953  3.03109  3.82532  2.98878  2.66120  2.69826  2.95312  3.28571  5.44977  4.17354    877 - -
          2.68618  4.42225  2.77519  2.73123  3.46354  2.40513  3.72494  3.29354  2.67741  2.69355  4.24690  2.90347  2.73739  3.18146  2.89801  2.37887  2.77519  2.98518  4.58477  3.61503
          0.02940  3.93736  4.65970  0.61958  0.77255  0.52028  0.90228
    535   2.78778  5.17140  2.49608  1.57125  4.48604  3.08107  3.64092  3.93385  2.16076  3.45133  4.27285  2.80085  3.82275  2.57863  2.80258  2.73835  3.03304  3.55660  5.60974  4.23234    878 - -
          2.68618  4.42225  2.77519  2.73123  3.46354  2.40513  3.72494  3.29354  2.67741  2.69355  4.24690  2.90347  2.73739  3.18146  2.89801  2.37887  2.77519  2.98518  4.58477  3.61503
          0.02940  3.93736  4.65970  0.61958  0.77255  0.52028  0.90228
    536   2.79827  5.07432  2.59414  2.11535  4.38883  3.34305  3.66472  3.83132  2.35823  3.36891  4.22223  2.86636  3.63037  1.65667  2.73280  2.77429  3.04859  3.48167  5.53892  4.19424    879 - -
          2.68618  4.42225  2.77519  2.73123  3.46354  2.40513  3.72494  3.29354  2.67741  2.69355  4.24690  2.90347  2.73739  3.18146  2.89801  2.37887  2.77519  2.98518  4.58477  3.61503
          0.02940  3.93736  4.65970  0.61958  0.77255  0.52028  0.90228
    537   2.93413  5.06247  3.08275  2.62831  4.29271  3.52629  3.13580  3.84150  1.24024  3.33321  4.21182  3.07880  3.95683  2.78974  2.29781  2.93454  3.14102  3.52237  5.36009  4.07677    880 - -
          2.68618  4.42225  2.77519  2.73123  3.46354  2.40513  3.72494  3.29354  2.67741  2.69355  4.24690  2.90347  2.73739  3.18146  2.89801  2.37887  2.77519  2.98518  4.58477  3.61503
          0.02940  3.93736  4.65970  0.61958  0.77255  0.52028  0.90228
    538   2.76718  5.04806  2.89895  2.20027  4.40156  3.27004  3.58739  3.80968  1.61493  3.31864  4.13666  2.93921  3.85602  2.71989  2.30212  2.63752  2.98398  3.45370  5.45356  4.15490    881 - -
          2.68618  4.42225  2.77519  2.73123  3.46354  2.40513  3.72494  3.29354  2.67741  2.69355  4.24690  2.90347  2.73739  3.18146  2.89801  2.37887  2.77519  2.98518  4.58477  3.61503
          0.02940  3.93736  4.65970  0.61958  0.77255  0.52028  0.90228
    539   2.54233  4.91207  2.72185  2.36524  4.22712  3.35910  3.60582  3.49021  1.80928  3.21411  4.02513  2.46661  3.79675  2.74656  2.74071  2.64628  2.81802  3.29081  5.40990  4.06786    882 - -
          2.68618  4.42225  2.77519  2.73123  3.46354  2.40513  3.72494  3.29354  2.67741  2.69355  4.24690  2.90347  2.73739  3.18146  2.89801  2.37887  2.77519  2.98518  4.58477  3.61503
          0.02940  3.93736  4.65970  0.61958  0.77255  0.52028  0.90228
    540   2.40027  4.53127  2.94290  2.57870  4.13957  3.18433  3.78894  3.54964  2.41646  3.18011  4.01418  3.01279  2.73558  2.97874  2.99537  1.74667  2.81319  3.15859  5.41766  4.12188    883 - -
          2.68618  4.42225  2.77519  2.73123  3.46354  2.40513  3.72494  3.29354  2.67741  2.69355  4.24690  2.90347  2.73739  3.18146  2.89801  2.37887  2.77519  2.98518  4.58477  3.61503
          0.02940  3.93736  4.65970  0.61958  0.77255  0.52028  0.90228
    541   2.30221  4.19537  3.69688  3.17623  3.49193  3.49692  4.03181  2.27159  3.09868  2.45747  3.43566  3.47941  3.44659  3.40326  3.39921  2.72616  2.83082  1.65659  5.01231  3.79232    884 - -
          2.68618  4.42225  2.77519  2.73123  3.46354  2.40513  3.72494  3.29354  2.67741  2.69355  4.24690  2.90347  2.73739  3.18146  2.89801  2.37887  2.77519  2.98518  4.58477  3.61503
          0.02940  3.93736  4.65970  0.61958  0.77255  0.52028  0.90228
    542   1.83308  4.19148  3.35898  2.96701  4.06501  3.01445  4.02802  3.42005  2.96982  3.13362  3.97840  3.21705  3.13094  3.28363  3.31516  2.21890  1.75971  2.98636  5.42290  4.19269    885 - -
          2.68618  4.42225  2.77519  2.73123  3.46354  2.40513  3.72494  3.29354  2.67741  2.69355  4.24690  2.90347  2.73739  3.18146  2.89801  2.37887  2.77519  2.98518  4.58477  3.61503
          0.02940  3.93736  4.65970  0.61958  0.77255  0.46477  0.98962
    543   2.89986  5.22848  2.42369  1.23195  4.54742  3.31374  3.73708  3.98140  2.33149  3.53971  4.41479  2.82979  3.87534  2.90436  2.92904  2.84550  3.16708  3.62361  5.69517  4.32166    886 - -
          2.68618  4.42225  2.77519  2.73123  3.46354  2.40513  3.72494  3.29354  2.67741  2.69355  4.24690  2.90347  2.73739  3.18146  2.89801  2.37887  2.77519  2.98518  4.58477  3.61503
          0.02836  3.97276  4.69511  0.61958  0.77255  0.48576  0.95510
    544   2.61158  4.32080  3.50614  2.94764  3.43957  3.56789  3.83888  2.70416  2.54371  2.30785  2.15196  3.33407  3.96223  3.16274  3.07747  2.68623  2.85195  2.44825  4.91758  3.68535    887 - -
          2.68618  4.42225  2.77519  2.73123  3.46354  2.40513  3.72494  3.29354  2.67741  2.69355  4.24690  2.90347  2.73739  3.18146  2.89801  2.37887  2.77519  2.98518  4.58477  3.61503
          0.02836  3.97276  4.69511  0.61958  0.77255  0.48576  0.95510
    545   2.75855  4.96196  2.80400  2.44427  4.17922  3.39641  3.25499  3.72388  2.31329  3.26537  4.11574  2.94806  3.38745  1.64737  2.66406  2.76380  3.00322  3.38582  5.38521  4.03223    888 - -
          2.68618  4.42225  2.77519  2.73123  3.46354  2.40513  3.72494  3.29354  2.67741  2.69355  4.24690  2.90347  2.73739  3.18146  2.89801  2.37887  2.77519  2.98518  4.58477  3.61503
          0.02836  3.97276  4.69511  0.61958  0.77255  0.48576  0.95510
    546   2.36065  4.36530  3.08767  2.75896  4.17938  3.07788  3.94201  3.59161  2.82645  3.25535  4.08842  2.67592  3.72895  3.16048  3.20513  1.61217  2.08783  3.14659  5.49307  4.21750    889 - -
          2.68618  4.42225  2.77519  2.73123  3.46354  2.40513  3.72494  3.29354  2.67741  2.69355  4.24690  2.90347  2.73739  3.18146  2.89801  2.37887  2.77519  2.98518  4.58477  3.61503
          0.02836  3.97276  4.69511  0.61958  0.77255  0.48576  0.95510
    547   2.55655  4.73335  2.79896  2.44359  4.25639  2.75531  3.71984  3.69881  2.51332  3.28120  4.09535  2.10691  3.77523  2.88123  2.69759  2.10239  2.86531  3.30054  5.48289  4.14804    890 - -
          2.68618  4.42225  2.77519  2.73123  3.46354  2.40513  3.72494  3.29354  2.67741  2.69355  4.24690  2.90347  2.73739  3.18146  2.89801  2.37887  2.77519  2.98518  4.58477  3.61503
          0.02836  3.97276  4.69511  0.61958  0.77255  0.48576  0.95510
    548   1.88179  4.24455  3.27584  2.91809  4.18551  3.01197  4.03501  3.57549  2.95869  3.25698  4.08785  3.19139  2.04413  3.27153  3.31865  1.94576  2.60755  3.10205  5.51658  4.27387    891 - -
          2.68618  4.42225  2.77519  2.73123  3.46354  2.40513  3.72494  3.29354  2.67741  2.69355  4.24690  2.90347  2.73739  3.18146  2.89801  2.37887  2.77519  2.98518  4.58477  3.61503
          0.02836  3.97276  4.69511  0.61958  0.77255  0.48576  0.95510
    549   2.52995  4.45476  3.17904  2.67208  3.72184  3.38121  3.74663  2.86893  2.62359  2.53217  3.66067  2.90832  2.37989  2.98331  3.01176  2.45479  2.80256  2.80958  5.10225  3.82238    892 - -
          2.68618  4.42225  2.77519  2.73123  3.46354  2.40513  3.72494  3.29354  2.67741  2.69355  4.24690  2.90347  2.73739  3.18146  2.89801  2.37887  2.77519  2.98518  4.58477  3.61503
          0.02836  3.97276  4.69511  0.61958  0.77255  0.48576  0.95510
    550   1.28901  4.19213  3.46774  3.09409  3.99501  3.07153  4.10453  3.19777  3.05452  2.82771  3.93449  3.31046  3.75363  3.38931  3.36502  2.28811  2.57179  2.83116  5.40475  4.17600    893 - -
          2.68618  4.42225  2.77519  2.73123  3.46354  2.40513  3.72494  3.29354  2.67741  2.69355  4.24690  2.90347  2.73739  3.18146  2.89801  2.37887  2.77519  2.98518  4.58477  3.61503
          0.02836  3.97276  4.69511  0.61958  0.77255  0.48576  0.95510
    551   2.62897  4.85607  2.89348  2.08284  4.09403  3.39708  3.60268  3.53655  2.34123  3.11490  3.93347  2.91887  3.38475  2.11659  2.76267  2.64674  2.85958  3.20584  4.22381  3.98221    894 - -
          2.68618  4.42225  2.77519  2.73123  3.46354  2.40513  3.72494  3.29354  2.67741  2.69355  4.24690  2.90347  2.73739  3.18146  2.89801  2.37887  2.77519  2.98518  4.58477  3.61503
          0.02836  3.97276  4.69511  0.61958  0.77255  0.48576  0.95510
    552   2.45158  4.36107  3.34827  2.78376  3.53151  3.50398  3.75992  2.83575  2.41285  2.57083  2.77572  3.20988  3.89564  3.04264  2.94533  2.75452  2.53817  2.30949  4.95351  3.70966    895 - -
          2.68618  4.42225  2.77519  2.73123  3.46354  2.40513  3.72494  3.29354  2.67741  2.69355  4.24690  2.90347  2.73739  3.18146  2.89801  2.37887  2.77519  2.98518  4.58477  3.61503
          0.02836  3.97276  4.69511  0.61958  0.77255  0.48576  0.95510
    553   2.90248  5.00292  3.18498  2.69176  4.43666  3.52420  3.65715  3.78606  1.19860  3.31907  4.20369  3.12128  3.96445  2.80856  2.22977  2.92419  2.95973  3.46696  5.44187  4.21991    896 - -
          2.68618  4.42225  2.77519  2.73123  3.46354  2.40513  3.72494  3.29354  2.67741  2.69355  4.24690  2.90347  2.73739  3.18146  2.89801  2.37887  2.77519  2.98518  4.58477  3.61503
          0.02836  3.97276  4.69511  0.61958  0.77255  0.48576  0.95510
    554   1.42554  4.56986  2.32975  2.53286  4.23297  3.14255  3.88412  3.58076  2.82450  3.29077  4.14878  2.98422  3.77185  3.09071  3.26879  2.51430  2.87830  3.18628  5.55320  4.22674    897 - -
          2.68618  4.42225  2.77519  2.73123  3.46354  2.40513  3.72494  3.29354  2.67741  2.69355  4.24690  2.90347  2.73739  3.18146  2.89801  2.37887  2.77519  2.98518  4.58477  3.61503
          0.02836  3.97276  4.69511  0.61958  0.77255  0.48576  0.95510
    555   2.33034  4.19489  3.81318  3.30615  3.54585  3.13562  4.14080  2.21905  3.22527  2.47844  3.47709  3.57390  4.02757  3.52493  3.51051  2.86965  2.73367  1.49748  5.09135  3.87603    898 - -
          2.68618  4.42225  2.77519  2.73123  3.46354  2.40513  3.72494  3.29354  2.67741  2.69355  4.24690  2.90347  2.73739  3.18146  2.89801  2.37887  2.77519  2.98518  4.58477  3.61503
          0.02836  3.97276  4.69511  0.61958  0.77255  0.48576  0.95510
    556   2.34599  4.35064  3.27023  2.81902  3.83633  3.24988  3.87995  3.12707  2.76893  2.47339  3.76313  3.18794  2.06132  3.12952  3.12798  2.49630  2.57189  2.82185  5.22701  3.97037    899 - -
          2.68618  4.42225  2.77519  2.73123  3.46354  2.40513  3.72494  3.29354  2.67741  2.69355  4.24690  2.90347  2.73739  3.18146  2.89801  2.37887  2.77519  2.98518  4.58477  3.61503
          0.06364  3.97276  3.15037  0.61958  0.77255  0.48576  0.95510
    557   1.55010  4.16451  3.69008  3.26101  3.82059  3.20265  4.18939  2.67561  3.19629  2.73832  3.73267  3.45292  3.85055  3.50927  3.49126  2.61070  2.43143  1.98791  5.33071  4.11738    900 - -
          2.68618  4.42225  2.77519  2.73123  3.46354  2.40513  3.72494  3.29354  2.67741  2.69355  4.24690  2.90347  2.73739  3.18146  2.89801  2.37887  2.77519  2.98518  4.58477  3.61503
          0.02936  3.93849  4.66083  0.61958  0.77255  0.46540  0.98855
    558   2.46604  4.21251  3.94380  3.38253  3.36004  3.77319  4.14016  2.06616  3.29505  2.22131  2.62004  3.68622  4.15358  3.56896  3.56382  3.06792  2.45503  1.78185  4.96111  3.75949    901 - -
          2.68618  4.42225  2.77519  2.73123  3.46354  2.40513  3.72494  3.29354  2.67741  2.69355  4.24690  2.90347  2.73739  3.18146  2.89801  2.37887  2.77519  2.98518  4.58477  3.61503
          0.02836  3.97276  4.69511  0.61958  0.77255  0.48576  0.95510
    559   2.69675  5.05212  2.40184  1.60246  4.34618  3.01736  3.64720  3.78544  2.42011  3.34874  4.15947  2.80301  3.79585  2.79224  2.97883  2.66917  2.94950  3.04738  5.54961  4.15728    902 - -
          2.68618  4.42225  2.77519  2.73123  3.46354  2.40513  3.72494  3.29354  2.67741  2.69355  4.24690  2.90347  2.73739  3.18146  2.89801  2.37887  2.77519  2.98518  4.58477  3.61503
          0.04471  3.97276  3.69269  0.61958  0.77255  0.48576  0.95510
    560   2.89942  5.11191  3.12634  2.58899  4.50991  3.54177  3.58825  3.89322  1.38310  3.36477  4.20470  2.74056  3.93683  2.62574  2.06964  2.88563  3.09155  3.55277  5.44884  4.21276    903 - -
          2.68618  4.42225  2.77519  2.73123  3.46354  2.40513  3.72494  3.29354  2.67741  2.69355  4.24690  2.90347  2.73739  3.18146  2.89801  2.37887  2.77519  2.98518  4.58477  3.61503
          0.02882  3.95687  4.67922  0.61958  0.77255  0.47601  0.97089
    561   2.92389  5.34660  1.10902  2.14965  4.66898  3.19645  3.81812  4.25253  2.87379  3.80339  4.68794  2.47258  3.84695  3.00909  3.45540  2.83792  3.24526  3.83044  5.90518  4.41640    904 - -
          2.68618  4.42225  2.77519  2.73123  3.46354  2.40513  3.72494  3.29354  2.67741  2.69355  4.24690  2.90347  2.73739  3.18146  2.89801  2.37887  2.77519  2.98518  4.58477  3.61503
          0.02836  3.97276  4.69511  0.61958  0.77255  0.48576  0.95510
    562   2.35121  4.35710  2.98838  2.77642  4.30041  2.79797  4.02581  3.78407  2.94718  3.43072  4.26172  2.75932  3.71929  3.26020  3.31341  1.24806  2.79750  3.27091  5.61136  4.32258    905 - -
          2.68618  4.42225  2.77519  2.73123  3.46354  2.40513  3.72494  3.29354  2.67741  2.69355  4.24690  2.90347  2.73739  3.18146  2.89801  2.37887  2.77519  2.98518  4.58477  3.61503
          0.02836  3.97276  4.69511  0.61958  0.77255  0.48576  0.95510
    563   2.48880  4.30834  3.40226  2.92650  3.61748  3.34329  3.90141  2.91943  2.84754  1.96601  3.59948  3.27808  3.54425  3.20159  3.18166  1.94035  2.81011  2.60331  5.07678  3.81491    906 - -
          2.68618  4.42225  2.77519  2.73123  3.46354  2.40513  3.72494  3.29354  2.67741  2.69355  4.24690  2.90347  2.73739  3.18146  2.89801  2.37887  2.77519  2.98518  4.58477  3.61503
          0.02836  3.97276  4.69511  0.61958  0.77255  0.48576  0.95510
    564   2.79346  4.55826  3.48771  3.40020  4.53936  0.58986  4.51374  4.16396  3.59507  3.80535  4.78238  3.65208  3.95259  3.91135  3.81951  2.96836  3.28251  3.67293  5.60740  4.64487    907 - -
          2.68618  4.42225  2.77519  2.73123  3.46354  2.40513  3.72494  3.29354  2.67741  2.69355  4.24690  2.90347  2.73739  3.18146  2.89801  2.37887  2.77519  2.98518  4.58477  3.61503
          0.02836  3.97276  4.69511  0.61958  0.77255  0.48576  0.95510
    565   1.81428  4.30471  3.30104  2.81923  3.83324  3.20961  3.87408  3.18402  2.80357  2.89442  3.75423  2.88906  3.33059  3.12528  3.18170  2.39049  2.56420  2.36862  5.21216  3.96165    908 - -
          2.68618  4.42225  2.77519  2.73123  3.46354  2.40513  3.72494  3.29354  2.67741  2.69355  4.24690  2.90347  2.73739  3.18146  2.89801  2.37887  2.77519  2.98518  4.58477  3.61503
          0.02836  3.97276  4.69511  0.61958  0.77255  0.48576  0.95510
    566   2.34896  4.36645  2.97454  2.74789  4.31805  2.54209  4.00720  3.78768  2.93060  3.42478  4.24865  2.73022  3.71414  3.23187  3.31224  1.33914  2.78938  3.27365  5.61960  4.33408    909 - -
          2.68618  4.42225  2.77519  2.73123  3.46354  2.40513  3.72494  3.29354  2.67741  2.69355  4.24690  2.90347  2.73739  3.18146  2.89801  2.37887  2.77519  2.98518  4.58477  3.61503
          0.02836  3.97276  4.69511  0.61958  0.77255  0.48576  0.95510
    567   2.94065  4.38757  4.29206  3.73975  2.20055  4.04728  4.23927  2.24298  3.61674  1.29222  3.01802  3.98360  3.90864  3.81662  3.80648  3.35815  3.17347  2.32747  4.74351  3.43334    910 - -
          2.68618  4.42225  2.77519  2.73123  3.46354  2.40513  3.72494  3.29354  2.67741  2.69355  4.24690  2.90347  2.73739  3.18146  2.89801  2.37887  2.77519  2.98518  4.58477  3.61503
          0.17380  3.97276  1.96104  0.61958  0.77255  0.48576  0.95510
    568   2.38030  4.51265  2.83471  2.54406  4.07556  3.15174  3.77349  3.49235  2.58234  3.12942  3.99576  2.97803  2.05927  2.68851  2.95051  2.47003  2.82509  3.12149  5.37604  4.07504    911 - -
          2.68618  4.42225  2.77519  2.73123  3.46354  2.40513  3.72494  3.29354  2.67741  2.69355  4.24690  2.90347  2.73739  3.18146  2.89801  2.37887  2.77519  2.98518  4.58477  3.61503
          0.03273  3.83169  4.55404  0.61958  0.77255  0.61047  0.78328
    569   2.67755  4.93881  2.99554  2.40649  4.29910  3.44410  3.57289  3.66764  1.58243  3.21004  4.05543  2.98055  3.86076  2.71857  2.22323  2.78030  2.86271  3.34276  5.36370  4.10564    912 - -
          2.68618  4.42225  2.77519  2.73123  3.46354  2.40513  3.72494  3.29354  2.67741  2.69355  4.24690  2.90347  2.73739  3.18146  2.89801  2.37887  2.77519  2.98518  4.58477  3.61503
          0.03273  3.83169  4.55404  0.61958  0.77255  0.61047  0.78328
    570   1.91731  4.35351  3.02770  2.64217  3.98954  2.73863  3.80845  3.20201  2.69396  3.05059  3.89112  2.53877  3.69901  3.02424  3.09065  2.27190  2.72019  2.99828  5.31859  4.04114    913 - -
          2.68618  4.42225  2.77519  2.73123  3.46354  2.40513  3.72494  3.29354  2.67741  2.69355  4.24690  2.90347  2.73739  3.18146  2.89801  2.37887  2.77519  2.98518  4.58477  3.61503
          0.03273  3.83169  4.55404  0.61958  0.77255  0.61047  0.78328
    571   2.41305  4.28213  3.28087  2.78598  3.67615  2.98994  3.80873  2.74796  2.72822  2.53760  3.61713  3.16157  3.78184  3.07545  3.08931  2.04209  2.50914  2.68232  5.08293  3.82854    914 - -
          2.68618  4.42225  2.77519  2.73123  3.46354  2.40513  3.72494  3.29354  2.67741  2.69355  4.24690  2.90347  2.73739  3.18146  2.89801  2.37887  2.77519  2.98518  4.58477  3.61503
          0.03273  3.83169  4.55404  0.61958  0.77255  0.61047  0.78328
    572   2.56155  4.15546  3.68636  3.12242  2.45013  3.59160  3.88534  2.36536  3.03533  2.16807  3.09292  3.44958  3.66411  3.31753  3.31937  2.78793  2.63356  2.30514  4.74012  3.49841    915 - -
          2.68618  4.42225  2.77519  2.73123  3.46354  2.40513  3.72494  3.29354  2.67741  2.69355  4.24690  2.90347  2.73739  3.18146  2.89801  2.37887  2.77519  2.98518  4.58477  3.61503
          0.03273  3.83169  4.55404  0.61958  0.77255  0.41500  1.07981
    573   2.13084  4.26418  3.25295  2.97284  4.18113  3.03402  4.09720  3.45952  3.00478  3.21193  4.10916  3.23337  1.51692  3.35167  3.32795  2.48674  2.50792  3.03704  5.54663  4.30766    916 - -
          2.68618  4.42225  2.77519  2.73123  3.46354  2.40513  3.72494  3.29354  2.67741  2.69355  4.24690  2.90347  2.73739  3.18146  2.89801  2.37887  2.77519  2.98518  4.58477  3.61503
          0.02836  3.97276  4.69511  0.61958  0.77255  0.48576  0.95510
    574   3.04081  5.17008  2.53320  0.89082  4.52923  3.34033  3.93678  4.00313  2.83009  3.60448  4.57486  2.99307  3.94990  3.15084  3.24874  3.01348  3.34606  3.67692  5.68194  4.40512    917 - -
          2.68618  4.42225  2.77519  2.73123  3.46354  2.40513  3.72494  3.29354  2.67741  2.69355  4.24690  2.90347  2.73739  3.18146  2.89801  2.37887  2.77519  2.98518  4.58477  3.61503
          0.02836  3.97276  4.69511  0.61958  0.77255  0.48576  0.95510
    575   2.92417  5.40249  1.98120  1.18737  4.69975  3.23372  3.76566  4.19426  2.74759  3.73016  4.59312  2.71932  3.84457  2.93638  3.30353  2.82787  3.21156  3.79281  5.88116  4.41932    918 - -
          2.68618  4.42225  2.77519  2.73123  3.46354  2.40513  3.72494  3.29354  2.67741  2.69355  4.24690  2.90347  2.73739  3.18146  2.89801  2.37887  2.77519  2.98518  4.58477  3.61503
          0.02836  3.97276  4.69511  0.61958  0.77255  0.48576  0.95510
    576   3.26882  4.70178  4.35022  3.99127  3.17591  4.10895  4.61557  2.38624  3.75802  0.76094  3.16888  4.25698  4.52754  4.10233  3.91738  3.69258  3.55878  2.44947  5.09083  3.83706    919 - -
          2.68618  4.42225  2.77519  2.73123  3.46354  2.40513  3.72494  3.29354  2.67741  2.69355  4.24690  2.90347  2.73739  3.18146  2.89801  2.37887  2.77519  2.98518  4.58477  3.61503
          0.02836  3.97276  4.69511  0.61958  0.77255  0.48576  0.95510
    577   1.07562  4.13683  3.44501  3.19543  4.23756  2.61617  4.24945  3.50610  3.24536  3.30906  4.18021  3.32496  3.69533  3.54361  3.53008  2.40996  2.59920  3.02598  5.61416  4.41108    920 - -
          2.68618  4.42225  2.77519  2.73123  3.46354  2.40513  3.72494  3.29354  2.67741  2.69355  4.24690  2.90347  2.73739  3.18146  2.89801  2.37887  2.77519  2.98518  4.58477  3.61503
          0.02836  3.97276  4.69511  0.61958  0.77255  0.48576  0.95510
    578   2.65500  1.73036  3.93657  3.45890  2.99839  3.55371  3.95885  2.70566  3.28661  2.45998  3.49331  3.63978  4.05973  3.59561  3.50108  2.94381  2.96867  2.51115  4.58427  2.43789    921 - -
          2.68618  4.42225  2.77519  2.73123  3.46354  2.40513  3.72494  3.29354  2.67741  2.69355  4.24690  2.90347  2.73739  3.18146  2.89801  2.37887  2.77519  2.98518  4.58477  3.61503
          0.02836  3.97276  4.69511  0.61958  0.77255  0.48576  0.95510
    579   3.02499  5.12964  3.39475  2.77173  4.56837  3.63347  3.61496  3.92813  1.20340  3.38508  4.26090  3.17928  4.01696  2.75433  1.83371  3.02489  3.20128  3.61159  5.43612  4.25918    922 - -
          2.68618  4.42225  2.77519  2.73123  3.46354  2.40513  3.72494  3.29354  2.67741  2.69355  4.24690  2.90347  2.73739  3.18146  2.89801  2.37887  2.77519  2.98518  4.58477  3.61503
          0.02836  3.97276  4.69511  0.61958  0.77255  0.48576  0.95510
    580   2.61368  5.13793  1.92582  2.15928  4.48006  3.25885  3.67694  3.94584  2.56439  3.48480  4.29342  2.05582  3.79310  2.82372  3.08848  2.61578  2.67593  3.54574  5.67041  4.24750    923 - -
          2.68618  4.42225  2.77519  2.73123  3.46354  2.40513  3.72494  3.29354  2.67741  2.69355  4.24690  2.90347  2.73739  3.18146  2.89801  2.37887  2.77519  2.98518  4.58477  3.61503
          0.02836  3.97276  4.69511  0.61958  0.77255  0.48576  0.95510
    581   2.73037  4.86409  2.82547  2.51507  4.23750  3.33881  3.74666  3.72507  2.43940  3.27511  4.16245  2.99984  2.89872  1.53234  2.78815  2.76292  3.01873  3.38065  5.45336  4.13572    924 - -
          2.68618  4.42225  2.77519  2.73123  3.46354  2.40513  3.72494  3.29354  2.67741  2.69355  4.24690  2.90347  2.73739  3.18146  2.89801  2.37887  2.77519  2.98518  4.58477  3.61503
          0.02836  3.97276  4.69511  0.61958  0.77255  0.48576  0.95510
    582   2.39695  4.34472  3.14305  2.94211  4.20164  3.05037  4.11116  3.67567  3.02587  3.36313  4.26040  3.22869  1.29355  3.38485  3.33874  2.30321  2.85419  3.21546  5.54297  4.27064    925 - -
          2.68618  4.42225  2.77519  2.73123  3.46354  2.40513  3.72494  3.29354  2.67741  2.69355  4.24690  2.90347  2.73739  3.18146  2.89801  2.37887  2.77519  2.98518  4.58477  3.61503
          0.02836  3.97276  4.69511  0.61958  0.77255  0.48576  0.95510
    583   1.90477  4.20536  3.51339  3.04708  3.82816  3.17438  4.02551  2.99666  3.00032  2.84814  3.75437  3.31309  3.39339  3.31560  3.33415  2.55320  1.86779  2.31055  5.25683  4.03150    926 - -
          2.68618  4.42225  2.77519  2.73123  3.46354  2.40513  3.72494  3.29354  2.67741  2.69355  4.24690  2.90347  2.73739  3.18146  2.89801  2.37887  2.77519  2.98518  4.58477  3.61503
          0.02836  3.97276  4.69511  0.61958  0.77255  0.48576  0.95510
    584   2.43132  1.86381  3.68689  3.21866  3.45470  2.66681  4.00327  2.87274  3.11027  2.63737  3.56153  3.43861  3.87046  3.42563  3.37532  2.68023  2.78562  2.60686  4.93869  3.20217    927 - -
          2.68618  4.42225  2.77519  2.73123  3.46354  2.40513  3.72494  3.29354  2.67741  2.69355  4.24690  2.90347  2.73739  3.18146  2.89801  2.37887  2.77519  2.98518  4.58477  3.61503
          0.02836  3.97276  4.69511  0.61958  0.77255  0.48576  0.95510
    585   2.36635  4.28768  3.29568  3.11681  4.17713  3.01580  4.22355  3.71364  3.19734  3.42639  4.34457  3.32504  3.76303  3.53895  3.47979  0.94932  2.85412  3.22674  5.54174  4.26137    928 - -
          2.68618  4.42225  2.77519  2.73123  3.46354  2.40513  3.72494  3.29354  2.67741  2.69355  4.24690  2.90347  2.73739  3.18146  2.89801  2.37887  2.77519  2.98518  4.58477  3.61503
          0.02836  3.97276  4.69511  0.61958  0.77255  0.48576  0.95510
    586   3.39418  4.84248  3.98723  3.73608  2.30198  3.94769  3.66886  3.38962  3.59074  2.81751  4.05440  3.84847  4.41952  3.87262  3.75362  3.52064  3.68153  3.26501  3.94935  0.81404    929 - -
          2.68618  4.42225  2.77519  2.73123  3.46354  2.40513  3.72494  3.29354  2.67741  2.69355  4.24690  2.90347  2.73739  3.18146  2.89801  2.37887  2.77519  2.98518  4.58477  3.61503
          0.02836  3.97276  4.69511  0.61958  0.77255  0.48576  0.95510
    587   2.96290  4.95011  2.97176  2.72875  4.13178  3.43379  3.88770  3.77856  2.54277  3.27089  4.29661  3.18911  3.98912  1.06582  2.82470  3.00673  3.26011  3.50221  5.38637  4.08700    930 - -
          2.68618  4.42225  2.77519  2.73123  3.46354  2.40513  3.72494  3.29354  2.67741  2.69355  4.24690  2.90347  2.73739  3.18146  2.89801  2.37887  2.77519  2.98518  4.58477  3.61503
          0.02836  3.97276  4.69511  0.61958  0.77255  0.48576  0.95510
    588   2.96290  4.95011  2.97176  2.72875  4.13178  3.43379  3.88770  3.77856  2.54277  3.27089  4.29661  3.18911  3.98912  1.06582  2.82470  3.00673  3.26011  3.50221  5.38637  4.08700    931 - -
          2.68618  4.42225  2.77519  2.73123  3.46354  2.40513  3.72494  3.29354  2.67741  2.69355  4.24690  2.90347  2.73739  3.18146  2.89801  2.37887  2.77519  2.98518  4.58477  3.61503
          0.02836  3.97276  4.69511  0.61958  0.77255  0.48576  0.95510
    589   3.07454  4.45159  4.60895  4.15714  3.44268  4.28324  4.87210  1.05308  3.99491  1.95390  3.29951  4.38239  4.65344  4.29912  4.19246  3.69741  3.35976  1.67600  5.41068  4.17644    932 - -
          2.68618  4.42225  2.77519  2.73123  3.46354  2.40513  3.72494  3.29354  2.67741  2.69355  4.24690  2.90347  2.73739  3.18146  2.89801  2.37887  2.77519  2.98518  4.58477  3.61503
          0.02836  3.97276  4.69511  0.61958  0.77255  0.48576  0.95510
    590   2.36635  4.28768  3.29568  3.11681  4.17713  3.01580  4.22355  3.71364  3.19734  3.42639  4.34457  3.32504  3.76303  3.53895  3.47979  0.94932  2.85412  3.22674  5.54174  4.26137    933 - -
          2.68618  4.42225  2.77519  2.73123  3.46354  2.40513  3.72494  3.29354  2.67741  2.69355  4.24690  2.90347  2.73739  3.18146  2.89801  2.37887  2.77519  2.98518  4.58477  3.61503
          0.02836  3.97276  4.69511  0.61958  0.77255  0.48576  0.95510
    591   2.70428  0.75789  4.24584  4.00883  3.97788  3.30546  4.63393  3.13900  3.83652  3.04968  4.17450  3.96912  4.02028  4.17856  3.94290  2.97603  3.17954  2.87666  5.37214  4.26468    934 - -
          2.68618  4.42225  2.77519  2.73123  3.46354  2.40513  3.72494  3.29354  2.67741  2.69355  4.24690  2.90347  2.73739  3.18146  2.89801  2.37887  2.77519  2.98518  4.58477  3.61503
          0.02836  3.97276  4.69511  0.61958  0.77255  0.48576  0.95510
    592   3.26882  4.70178  4.35022  3.99127  3.17591  4.10895  4.61557  2.38624  3.75802  0.76094  3.16888  4.25698  4.52754  4.10233  3.91738  3.69258  3.55878  2.44947  5.09083  3.83706    935 - -
          2.68618  4.42225  2.77519  2.73123  3.46354  2.40513  3.72494  3.29354  2.67741  2.69355  4.24690  2.90347  2.73739  3.18146  2.89801  2.37887  2.77519  2.98518  4.58477  3.61503
          0.02836  3.97276  4.69511  0.61958  0.77255  0.48576  0.95510
    593   3.09938  5.24050  0.78422  2.40179  4.63146  3.28847  4.02234  4.24290  3.12590  3.83369  4.81472  2.96291  3.94843  3.26218  3.65517  3.05094  3.44035  3.87165  5.78041  4.48875    936 - -
          2.68618  4.42225  2.77519  2.73123  3.46354  2.40513  3.72494  3.29354  2.67741  2.69355  4.24690  2.90347  2.73739  3.18146  2.89801  2.37887  2.77519  2.98518  4.58477  3.61503
          0.02836  3.97276  4.69511  0.61958  0.77255  0.48576  0.95510
    594   2.26645  4.22944  3.21037  3.00304  4.33864  2.35001  4.17312  3.81323  3.14431  3.48647  4.31869  3.22746  3.69364  3.43913  3.46948  1.16148  2.75284  3.24982  5.65949  4.41817    937 - -
          2.68618  4.42225  2.77519  2.73123  3.46354  2.40513  3.72494  3.29354  2.67741  2.69355  4.24690  2.90347  2.73739  3.18146  2.89801  2.37887  2.77519  2.98518  4.58477  3.61503
          0.02836  3.97276  4.69511  0.61958  0.77255  0.48576  0.95510
    595   2.88757  4.40323  4.26337  3.93032  3.62469  3.82675  4.71512  2.04945  3.79962  2.29480  3.57534  4.10384  4.38219  4.15252  4.00234  3.33715  3.24701  0.90738  5.42583  4.16335    938 - -
          2.68618  4.42225  2.77519  2.73123  3.46354  2.40513  3.72494  3.29354  2.67741  2.69355  4.24690  2.90347  2.73739  3.18146  2.89801  2.37887  2.77519  2.98518  4.58477  3.61503
          0.02836  3.97276  4.69511  0.61958  0.77255  0.48576  0.95510
    596   3.11715  4.47587  4.64059  4.13180  3.32996  4.36199  4.80571  1.11641  3.95490  1.80628  2.86060  4.38567  4.66129  4.22985  4.14462  3.73919  3.37393  1.81873  5.30861  4.11859    939 - -
          2.68618  4.42225  2.77519  2.73123  3.46354  2.40513  3.72494  3.29354  2.67741  2.69355  4.24690  2.90347  2.73739  3.18146  2.89801  2.37887  2.77519  2.98518  4.58477  3.61503
          0.02836  3.97276  4.69511  0.61958  0.77255  0.48576  0.95510
    597   3.12062  4.95141  3.62170  3.11277  4.33147  3.58849  3.90017  3.88070  2.28235  3.37844  4.37662  3.46454  4.08674  3.11605  0.83560  3.20032  3.38010  3.60047  5.37421  4.23769    940 - -
          2.68618  4.42225  2.77519  2.73123  3.46354  2.40513  3.72494  3.29354  2.67741  2.69355  4.24690  2.90347  2.73739  3.18146  2.89801  2.37887  2.77519  2.98518  4.58477  3.61503
          0.02836  3.97276  4.69511  0.61958  0.77255  0.48576  0.95510
    598   3.39418  4.84248  3.98723  3.73608  2.30198  3.94769  3.66886  3.38962  3.59074  2.81751  4.05440  3.84847  4.41952  3.87262  3.75362  3.52064  3.68153  3.26501  3.94935  0.81404    941 - -
          2.68618  4.42225  2.77519  2.73123  3.46354  2.40513  3.72494  3.29354  2.67741  2.69355  4.24690  2.90347  2.73739  3.18146  2.89801  2.37887  2.77519  2.98518  4.58477  3.61503
          0.02836  3.97276  4.69511  0.61958  0.77255  0.48576  0.95510
    599   3.26882  4.70178  4.35022  3.99127  3.17591  4.10895  4.61557  2.38624  3.75802  0.76094  3.16888  4.25698  4.52754  4.10233  3.91738  3.69258  3.55878  2.44947  5.09083  3.83706    942 - -
          2.68618  4.42225  2.77519  2.73123  3.46354  2.40513  3.72494  3.29354  2.67741  2.69355  4.24690  2.90347  2.73739  3.18146  2.89801  2.37887  2.77519  2.98518  4.58477  3.61503
          0.02836  3.97276  4.69511  0.61958  0.77255  0.48576  0.95510
    600   3.04081  5.17008  2.53320  0.89082  4.52923  3.34033  3.93678  4.00313  2.83009  3.60448  4.57486  2.99307  3.94990  3.15084  3.24874  3.01348  3.34606  3.67692  5.68194  4.40512    943 - -
          2.68618  4.42225  2.77519  2.73123  3.46354  2.40513  3.72494  3.29354  2.67741  2.69355  4.24690  2.90347  2.73739  3.18146  2.89801  2.37887  2.77519  2.98518  4.58477  3.61503
          0.02836  3.97276  4.69511  0.61958  0.77255  0.48576  0.95510
    601   2.36635  4.28768  3.29568  3.11681  4.17713  3.01580  4.22355  3.71364  3.19734  3.42639  4.34457  3.32504  3.76303  3.53895  3.47979  0.94932  2.85412  3.22674  5.54174  4.26137    944 - -
          2.68618  4.42225  2.77519  2.73123  3.46354  2.40513  3.72494  3.29354  2.67741  2.69355  4.24690  2.90347  2.73739  3.18146  2.89801  2.37887  2.77519  2.98518  4.58477  3.61503
          0.02836  3.97276  4.69511  0.61958  0.77255  0.48576  0.95510
    602   2.70428  0.75789  4.24584  4.00883  3.97788  3.30546  4.63393  3.13900  3.83652  3.04968  4.17450  3.96912  4.02028  4.17856  3.94290  2.97603  3.17954  2.87666  5.37214  4.26468    945 - -
          2.68618  4.42225  2.77519  2.73123  3.46354  2.40513  3.72494  3.29354  2.67741  2.69355  4.24690  2.90347  2.73739  3.18146  2.89801  2.37887  2.77519  2.98518  4.58477  3.61503
          0.02836  3.97276  4.69511  0.61958  0.77255  0.48576  0.95510
    603   2.62828  4.88120  2.37504  2.31741  4.37226  3.21680  3.73435  3.83163  2.61864  3.40740  4.22523  2.02099  3.77998  2.89748  3.10685  1.93446  2.82975  3.42243  5.60497  4.22278    946 - -
          2.68618  4.42225  2.77519  2.73123  3.46354  2.40513  3.72494  3.29354  2.67741  2.69355  4.24690  2.90347  2.73739  3.18146  2.89801  2.37887  2.77519  2.98518  4.58477  3.61503
          0.02836  3.97276  4.69511  0.61958  0.77255  0.48576  0.95510
    604   2.72750  4.83255  2.74187  1.47179  4.10487  3.36633  3.78233  3.28498  2.60019  3.05848  4.01514  2.98051  3.88291  2.96793  3.01499  2.77563  3.00690  2.55286  5.44913  4.10547    947 - -
          2.68618  4.42225  2.77519  2.73123  3.46354  2.40513  3.72494  3.29354  2.67741  2.69355  4.24690  2.90347  2.73739  3.18146  2.89801  2.37887  2.77519  2.98518  4.58477  3.61503
          0.02836  3.97276  4.69511  0.61958  0.77255  0.48576  0.95510
    605   0.87838  4.24416  3.56616  3.36294  4.15389  3.06584  4.37290  3.29456  3.38181  3.17145  4.19293  3.48664  3.81463  3.71395  3.62493  2.59393  2.87827  2.93159  5.57104  4.38266    948 - -
          2.68618  4.42225  2.77519  2.73123  3.46354  2.40513  3.72494  3.29354  2.67741  2.69355  4.24690  2.90347  2.73739  3.18146  2.89801  2.37887  2.77519  2.98518  4.58477  3.61503
          0.02836  3.97276  4.69511  0.61958  0.77255  0.48576  0.95510
    606   1.23381  4.13259  3.42125  3.13135  4.25093  2.35057  4.19766  3.62596  3.19276  3.34260  4.17319  3.28286  3.67052  3.47449  3.50405  2.19947  2.55774  3.10027  5.60326  4.39671    949 - -
          2.68618  4.42225  2.77519  2.73123  3.46354  2.40513  3.72494  3.29354  2.67741  2.69355  4.24690  2.90347  2.73739  3.18146  2.89801  2.37887  2.77519  2.98518  4.58477  3.61503
          0.02836  3.97276  4.69511  0.61958  0.77255  0.48576  0.95510
    607   2.35841  4.26478  3.35953  3.06136  4.09257  3.07712  4.12691  3.35477  3.04003  3.12834  4.05620  3.30218  3.14764  3.40466  3.34110  2.53784  1.23794  2.97241  5.47651  4.24967    950 - -
          2.68618  4.42225  2.77519  2.73123  3.46354  2.40513  3.72494  3.29354  2.67741  2.69355  4.24690  2.90347  2.73739  3.18146  2.89801  2.37887  2.77519  2.98518  4.58477  3.61503
          0.02836  3.97276  4.69511  0.61958  0.77255  0.48576  0.95510
    608   3.25705  4.65802  4.59070  4.06858  3.06376  4.38900  4.68878  2.19654  3.83682  0.87859  2.63131  4.36009  4.64199  4.09101  4.00715  3.76287  3.49683  2.30078  5.11055  3.94803    951 - -
          2.68618  4.42225  2.77519  2.73123  3.46354  2.40513  3.72494  3.29354  2.67741  2.69355  4.24690  2.90347  2.73739  3.18146  2.89801  2.37887  2.77519  2.98518  4.58477  3.61503
          0.02836  3.97276  4.69511  0.61958  0.77255  0.48576  0.95510
    609   3.06531  5.03142  3.24787  2.85155  4.44078  3.54314  3.81739  3.87652  0.90894  3.42013  4.37693  3.27133  4.03701  3.00372  2.45435  3.10116  3.31150  3.57891  5.45482  4.28234    952 - -
          2.68618  4.42225  2.77519  2.73123  3.46354  2.40513  3.72494  3.29354  2.67741  2.69355  4.24690  2.90347  2.73739  3.18146  2.89801  2.37887  2.77519  2.98518  4.58477  3.61503
          0.02836  3.97276  4.69511  0.61958  0.77255  0.48576  0.95510
    610   3.03884  5.06364  3.46018  2.84955  4.48358  3.63311  3.65313  3.86390  1.82100  3.34665  4.24774  3.23410  4.03694  2.80683  1.17330  3.06224  3.22842  3.56299  5.40578  4.23561    953 - -
          2.68618  4.42225  2.77519  2.73123  3.46354  2.40513  3.72494  3.29354  2.67741  2.69355  4.24690  2.90347  2.73739  3.18146  2.89801  2.37887  2.77519  2.98518  4.58477  3.61503
          0.02836  3.97276  4.69511  0.61958  0.77255  0.48576  0.95510
    611   3.06531  5.03142  3.24787  2.85155  4.44078  3.54314  3.81739  3.87652  0.90894  3.42013  4.37693  3.27133  4.03701  3.00372  2.45435  3.10116  3.31150  3.57891  5.45482  4.28234    954 - -
          2.68618  4.42225  2.77519  2.73123  3.46354  2.40513  3.72494  3.29354  2.67741  2.69355  4.24690  2.90347  2.73739  3.18146  2.89801  2.37887  2.77519  2.98518  4.58477  3.61503
          0.02836  3.97276  4.69511  0.61958  0.77255  0.48576  0.95510
    612   2.42552  1.62068  3.75978  3.32022  3.49219  2.87162  4.07217  2.88746  3.18507  2.68234  3.62465  3.49088  3.87428  3.51227  3.42658  2.67838  2.80423  2.61634  4.98383  3.34051    955 - -
          2.68618  4.42225  2.77519  2.73123  3.46354  2.40513  3.72494  3.29354  2.67741  2.69355  4.24690  2.90347  2.73739  3.18146  2.89801  2.37887  2.77519  2.98518  4.58477  3.61503
          0.02836  3.97276  4.69511  0.61958  0.77255  0.48576  0.95510
    613   3.04081  5.17008  2.53320  0.89082  4.52923  3.34033  3.93678  4.00313  2.83009  3.60448  4.57486  2.99307  3.94990  3.15084  3.24874  3.01348  3.34606  3.67692  5.68194  4.40512    956 - -
          2.68618  4.42225  2.77519  2.73123  3.46354  2.40513  3.72494  3.29354  2.67741  2.69355  4.24690  2.90347  2.73739  3.18146  2.89801  2.37887  2.77519  2.98518  4.58477  3.61503
          0.02836  3.97276  4.69511  0.61958  0.77255  0.48576  0.95510
    614   2.65986  4.26954  3.80523  3.32445  1.70600  3.60658  3.92138  2.62967  3.22507  2.24505  3.38965  3.57328  4.06705  3.50686  3.47649  2.70079  2.71960  2.45966  4.58911  3.14694    957 - -
          2.68618  4.42225  2.77519  2.73123  3.46354  2.40513  3.72494  3.29354  2.67741  2.69355  4.24690  2.90347  2.73739  3.18146  2.89801  2.37887  2.77519  2.98518  4.58477  3.61503
          0.02836  3.97276  4.69511  0.61958  0.77255  0.48576  0.95510
    615   2.66628  4.43850  3.48771  3.01218  2.96108  3.53415  3.91211  2.78977  2.93761  2.19218  3.49802  3.38432  1.87336  3.28115  3.27073  2.86803  2.95680  2.63124  4.88640  3.49945    958 - -
          2.68618  4.42225  2.77519  2.73123  3.46354  2.40513  3.72494  3.29354  2.67741  2.69355  4.24690  2.90347  2.73739  3.18146  2.89801  2.37887  2.77519  2.98518  4.58477  3.61503
          0.02836  3.97276  4.69511  0.61958  0.77255  0.48576  0.95510
    616   1.30552  4.19104  3.40592  3.03937  4.08632  2.86371  4.08932  3.40765  3.04392  3.15142  4.01208  3.26353  2.78993  3.35684  3.37449  2.44449  2.71075  2.81785  5.45854  4.23192    959 - -
          2.68618  4.42225  2.77519  2.73123  3.46354  2.40513  3.72494  3.29354  2.67741  2.69355  4.24690  2.90347  2.73739  3.18146  2.89801  2.37887  2.77519  2.98518  4.58477  3.61503
          0.02836  3.97276  4.69511  0.61958  0.77255  0.48576  0.95510
    617   2.48748  3.78822  2.79418  2.53764  4.07970  3.22602  3.76232  3.50157  2.61677  3.14074  3.97059  1.82014  3.76696  2.94821  3.04901  2.32096  2.81143  3.12955  5.37839  4.05981    960 - -
          2.68618  4.42225  2.77519  2.73123  3.46354  2.40513  3.72494  3.29354  2.67741  2.69355  4.24690  2.90347  2.73739  3.18146  2.89801  2.37887  2.77519  2.98518  4.58477  3.61503
          0.02836  3.97276  4.69511  0.61958  0.77255  0.48576  0.95510
    618   2.65742  4.28275  4.37754  3.82789  3.46655  4.11551  4.53785  1.58928  3.72961  2.07893  3.17002  4.09042  4.45145  3.99207  3.96112  3.43930  2.95931  1.36551  5.21968  4.02424    961 - -
          2.68618  4.42225  2.77519  2.73123  3.46354  2.40513  3.72494  3.29354  2.67741  2.69355  4.24690  2.90347  2.73739  3.18146  2.89801  2.37887  2.77519  2.98518  4.58477  3.61503
          0.02836  3.97276  4.69511  0.61958  0.77255  0.48576  0.95510
    619   2.20216  4.48194  3.07094  2.69540  3.97070  3.24474  3.84087  3.33271  2.66810  2.86120  3.89711  3.10579  1.89130  2.88931  3.03124  2.62331  2.84176  3.00724  5.32294  4.03921    962 - -
          2.68618  4.42225  2.77519  2.73123  3.46354  2.40513  3.72494  3.29354  2.67741  2.69355  4.24690  2.90347  2.73739  3.18146  2.89801  2.37887  2.77519  2.98518  4.58477  3.61503
          0.02836  3.97276  4.69511  0.61958  0.77255  0.48576  0.95510
    620   1.85440  4.24256  3.42585  2.94804  3.83238  3.18343  3.95750  2.79837  2.90852  2.87741  3.75949  3.25383  3.78086  3.22984  3.26103  2.08157  2.15310  2.76426  5.23658  3.99954    963 - -
          2.68618  4.42225  2.77519  2.73123  3.46354  2.40513  3.72494  3.29354  2.67741  2.69355  4.24690  2.90347  2.73739  3.18146  2.89801  2.37887  2.77519  2.98518  4.58477  3.61503
          0.15433  3.97276  2.08596  0.61958  0.77255  0.48576  0.95510
    621   2.57584  4.42803  3.17767  2.72096  3.59734  3.41130  3.74529  2.97331  2.58414  1.94722  3.57434  3.14524  3.54599  2.70508  2.91511  2.56592  2.83952  2.73960  5.01813  3.74314    964 - -
          2.68618  4.42225  2.77519  2.73123  3.46354  2.40513  3.72494  3.29354  2.67741  2.69355  4.24690  2.90347  2.73739  3.18146  2.89801  2.37887  2.77519  2.98518  4.58477  3.61503
          0.03211  3.85054  4.57289  0.61958  0.77255  0.59564  0.80120
    622   2.72931  4.96049  2.96749  2.45708  4.30170  3.43087  3.56039  3.70461  1.96421  3.22883  4.05292  2.62322  3.40473  2.58804  1.96931  2.72956  2.94361  3.36269  5.37538  4.09080    965 - -
          2.68618  4.42225  2.77519  2.73123  3.46354  2.40513  3.72494  3.29354  2.67741  2.69355  4.24690  2.90347  2.73739  3.18146  2.89801  2.37887  2.77519  2.98518  4.58477  3.61503
          0.03211  3.85054  4.57289  0.61958  0.77255  0.59564  0.80120
    623   1.96097  4.22725  3.32700  2.88680  3.81829  3.12918  3.91629  3.08564  2.83399  2.85478  3.24935  3.19663  3.73819  3.18190  3.17703  1.80205  2.71272  2.76196  5.22654  3.97502    966 - -
          2.68618  4.42225  2.77519  2.73123  3.46354  2.40513  3.72494  3.29354  2.67741  2.69355  4.24690  2.90347  2.73739  3.18146  2.89801  2.37887  2.77519  2.98518  4.58477  3.61503
          0.03211  3.85054  4.57289  0.61958  0.77255  0.59564  0.80120
    624   2.46469  4.53453  2.70553  2.30043  4.19979  2.66331  3.80848  3.62569  2.69141  3.26239  4.10653  2.93228  3.72151  3.01213  3.10249  1.65558  2.83443  3.21275  5.48693  4.17397    967 - -
          2.68618  4.42225  2.77519  2.73123  3.46354  2.40513  3.72494  3.29354  2.67741  2.69355  4.24690  2.90347  2.73739  3.18146  2.89801  2.37887  2.77519  2.98518  4.58477  3.61503
          0.03211  3.85054  4.57289  0.61958  0.77255  0.59564  0.80120
    625   2.45128  4.98805  1.34710  2.21151  4.43649  3.14119  3.78630  3.82499  2.79320  3.49988  4.40651  2.75729  3.77725  2.98021  3.32180  2.71682  3.07190  3.45152  5.71306  4.29474    968 - -
          2.68618  4.42225  2.77519  2.73123  3.46354  2.40513  3.72494  3.29354  2.67741  2.69355  4.24690  2.90347  2.73739  3.18146  2.89801  2.37887  2.77519  2.98518  4.58477  3.61503
          0.03211  3.85054  4.57289  0.61958  0.77255  0.59564  0.80120
    626   2.85224  5.07352  2.74063  2.10839  4.43020  3.39548  3.61639  3.81598  1.48184  3.35005  4.21542  2.92196  3.87017  2.76833  2.44975  2.83162  3.07880  3.48237  5.47808  4.19612    969 - -
          2.68618  4.42225  2.77519  2.73123  3.46354  2.40513  3.72494  3.29354  2.67741  2.69355  4.24690  2.90347  2.73739  3.18146  2.89801  2.37887  2.77519  2.98518  4.58477  3.61503
          0.03211  3.85054  4.57289  0.61958  0.77255  0.42272  1.06497
    627   3.02221  5.11897  3.39078  2.76628  4.53480  3.64170  3.60454  3.89415  1.79625  3.35378  4.22786  3.17332  4.01758  2.54001  1.29521  3.02445  3.19304  3.58434  5.41898  4.23988    970 - -
          2.68618  4.42225  2.77519  2.73123  3.46354  2.40513  3.72494  3.29354  2.67741  2.69355  4.24690  2.90347  2.73739  3.18146  2.89801  2.37887  2.77519  2.98518  4.58477  3.61503
          0.02836  3.97276  4.69511  0.61958  0.77255  0.48576  0.95510
    628   2.88663  5.12812  3.06102  2.55292  4.51747  3.52508  3.59394  3.90909  1.41746  3.38091  4.21525  2.79173  3.92739  2.35995  2.21494  2.86732  3.08317  3.56204  5.46929  4.21786    971 - -
          2.68618  4.42225  2.77519  2.73123  3.46354  2.40513  3.72494  3.29354  2.67741  2.69355  4.24690  2.90347  2.73739  3.18146  2.89801  2.37887  2.77519  2.98518  4.58477  3.61503
          0.02836  3.97276  4.69511  0.61958  0.77255  0.48576  0.95510
    629   1.47587  4.40805  3.12788  2.74461  4.03587  3.18430  3.87791  3.37002  2.50466  3.07214  3.93344  3.12481  3.28865  3.09975  3.07932  2.56912  2.65962  3.00864  5.36655  4.10513    972 - -
          2.68618  4.42225  2.77519  2.73123  3.46354  2.40513  3.72494  3.29354  2.67741  2.69355  4.24690  2.90347  2.73739  3.18146  2.89801  2.37887  2.77519  2.98518  4.58477  3.61503
          0.02836  3.97276  4.69511  0.61958  0.77255  0.48576  0.95510
    630   2.43000  4.25029  3.52289  3.05258  3.74191  3.27350  4.01398  2.83639  2.96288  2.60014  3.68764  3.34486  3.85616  3.31218  3.28431  2.44659  1.64638  2.32745  5.20373  3.96252    973 - -
          2.68618  4.42225  2.77519  2.73123  3.46354  2.40513  3.72494  3.29354  2.67741  2.69355  4.24690  2.90347  2.73739  3.18146  2.89801  2.37887  2.77519  2.98518  4.58477  3.61503
          0.02836  3.97276  4.69511  0.61958  0.77255  0.48576  0.95510
    631   2.28613  4.19243  3.81862  3.32568  3.59345  3.23504  4.16960  2.29229  3.24236  2.51797  3.51969  3.57546  4.01255  3.54635  3.52548  2.84079  2.63426  1.45861  5.13979  3.92510    974 - -
          2.68618  4.42225  2.77519  2.73123  3.46354  2.40513  3.72494  3.29354  2.67741  2.69355  4.24690  2.90347  2.73739  3.18146  2.89801  2.37887  2.77519  2.98518  4.58477  3.61503
          0.02836  3.97276  4.69511  0.61958  0.77255  0.48576  0.95510
    632   2.35662  4.47089  3.01384  2.46230  4.04539  2.86780  3.82233  3.42755  2.69501  3.09447  3.93635  3.05416  3.76605  3.02806  3.10315  1.65650  2.79547  2.79120  5.36617  4.07939    975 - -
          2.68618  4.42225  2.77519  2.73123  3.46354  2.40513  3.72494  3.29354  2.67741  2.69355  4.24690  2.90347  2.73739  3.18146  2.89801  2.37887  2.77519  2.98518  4.58477  3.61503
          0.02836  3.97276  4.69511  0.61958  0.77255  0.48576  0.95510
    633   2.65500  4.75018  2.97804  2.55642  4.16492  3.36095  3.69596  3.57105  2.21158  3.16623  4.01226  3.02085  1.96557  2.86818  2.46287  2.59837  2.92852  3.23208  5.37150  4.08694    976 - -
          2.68618  4.42225  2.77519  2.73123  3.46354  2.40513  3.72494  3.29354  2.67741  2.69355  4.24690  2.90347  2.73739  3.18146  2.89801  2.37887  2.77519  2.98518  4.58477  3.61503
          0.02836  3.97276  4.69511  0.61958  0.77255  0.48576  0.95510
    634   2.36790  4.52406  3.08199  2.64753  3.97760  1.84304  3.77237  3.35041  2.45947  3.01242  3.60571  3.07778  3.81064  2.97786  2.80932  2.63253  2.83435  3.02221  5.28810  4.01247    977 - -
          2.68618  4.42225  2.77519  2.73123  3.46354  2.40513  3.72494  3.29354  2.67741  2.69355  4.24690  2.90347  2.73739  3.18146  2.89801  2.37887  2.77519  2.98518  4.58477  3.61503
          0.02836  3.97276  4.69511  0.61958  0.77255  0.48576  0.95510
    635   2.61766  4.37589  3.43007  2.87499  3.44644  3.56371  3.82868  2.75619  2.77336  1.93469  3.11044  3.29122  2.75516  2.92633  3.11916  2.82440  2.85645  2.50362  4.95024  3.71321    978 - -
          2.68618  4.42225  2.77519  2.73123  3.46354  2.40513  3.72494  3.29354  2.67741  2.69355  4.24690  2.90347  2.73739  3.18146  2.89801  2.37887  2.77519  2.98518  4.58477  3.61503
          0.04676  3.97276  3.61692  0.61958  0.77255  0.48576  0.95510
    636   2.74323  4.84542  3.03718  2.56800  4.01078  3.44933  1.96916  3.58212  2.24910  3.14618  4.00539  3.03740  3.40645  2.82564  2.27743  2.78150  2.97951  3.26751  5.24557  3.91008    979 - -
          2.68618  4.42225  2.77519  2.73123  3.46354  2.40513  3.72494  3.29354  2.67741  2.69355  4.24690  2.90347  2.73739  3.18146  2.89801  2.37887  2.77519  2.98518  4.58477  3.61503
          0.02888  3.95488  4.67723  0.61958  0.77255  0.47483  0.97284
    637   1.72593  3.92092  3.28125  2.77887  3.88483  3.20055  3.84783  3.26897  2.74657  2.94497  3.79302  3.14919  3.32785  2.81862  3.13316  2.24737  2.56344  2.92051  5.24222  3.98438    980 - -
          2.68618  4.42225  2.77519  2.73123  3.46354  2.40513  3.72494  3.29354  2.67741  2.69355  4.24690  2.90347  2.73739  3.18146  2.89801  2.37887  2.77519  2.98518  4.58477  3.61503
          0.02836  3.97276  4.69511  0.61958  0.77255  0.48576  0.95510
    638   2.12363  4.47685  3.03519  2.55240  4.06341  2.10901  3.80731  3.46608  2.66137  3.10909  3.94214  3.04972  3.75926  3.00556  2.91345  2.38280  2.48512  3.08786  5.36965  4.08380    981 - -
          2.68618  4.42225  2.77519  2.73123  3.46354  2.40513  3.72494  3.29354  2.67741  2.69355  4.24690  2.90347  2.73739  3.18146  2.89801  2.37887  2.77519  2.98518  4.58477  3.61503
          0.02836  3.97276  4.69511  0.61958  0.77255  0.48576  0.95510
    639   2.53873  5.01971  2.44794  1.53095  4.34101  2.98675  3.67743  3.76444  2.53209  3.15251  4.17458  2.81324  3.80407  2.83204  3.01876  2.68597  2.97015  3.40055  5.56228  4.17517    982 - -
          2.68618  4.42225  2.77519  2.73123  3.46354  2.40513  3.72494  3.29354  2.67741  2.69355  4.24690  2.90347  2.73739  3.18146  2.89801  2.37887  2.77519  2.98518  4.58477  3.61503
          0.02836  3.97276  4.69511  0.61958  0.77255  0.48576  0.95510
    640   1.73449  4.53392  3.02197  2.32402  3.93020  3.31931  3.78513  3.18280  2.63228  2.80693  3.82261  3.06767  3.82756  2.99454  3.02932  2.65620  2.57712  2.88894  5.28125  3.99593    983 - -
          2.68618  4.42225  2.77519  2.73123  3.46354  2.40513  3.72494  3.29354  2.67741  2.69355  4.24690  2.90347  2.73739  3.18146  2.89801  2.37887  2.77519  2.98518  4.58477  3.61503
          0.02836  3.97276  4.69511  0.61958  0.77255  0.48576  0.95510
    641   2.04664  4.70230  2.82678  1.82374  4.11789  3.29805  3.73359  3.40363  2.56082  3.11531  3.97323  2.96044  3.80699  2.90805  2.99467  2.64328  2.69936  2.95624  5.40958  4.08569    984 - -
          2.68618  4.42225  2.77519  2.73123  3.46354  2.40513  3.72494  3.29354  2.67741  2.69355  4.24690  2.90347  2.73739  3.18146  2.89801  2.37887  2.77519  2.98518  4.58477  3.61503
          0.02836  3.97276  4.69511  0.61958  0.77255  0.48576  0.95510
    642   2.51232  4.52614  3.12067  2.60335  3.88628  3.33345  3.71756  3.27291  2.53650  2.69648  3.77431  3.05573  2.68666  2.91663  2.73993  2.22003  2.49423  2.96077  5.21000  3.92553    985 - -
          2.68618  4.42225  2.77519  2.73123  3.46354  2.40513  3.72494  3.29354  2.67741  2.69355  4.24690  2.90347  2.73739  3.18146  2.89801  2.37887  2.77519  2.98518  4.58477  3.61503
          0.04471  3.97276  3.69269  0.61958  0.77255  0.48576  0.95510
    643   2.39335  4.46980  3.08519  2.64528  3.89427  3.26482  3.38485  3.30648  2.62837  2.96720  3.82236  3.07307  2.12193  2.99324  3.01783  2.39581  2.79702  2.74737  5.23762  3.94756    986 - -
          2.68625  4.42240  2.77526  2.73138  3.46369  2.40528  3.72486  3.29355  2.67725  2.69313  4.24669  2.90342  2.73726  3.18161  2.89816  2.37896  2.77509  2.98503  4.58492  3.61518
          0.15065  2.22411  3.45189  1.84955  0.17115  0.50155  0.93036
    644   2.06099  4.18422  3.27605  2.98444  4.23076  2.94559  4.09981  3.60921  3.03982  3.31250  4.15115  3.20791  3.32828  3.35372  3.37012  1.29337  2.56869  3.10518  5.56895  4.33738   1002 - -
          2.68618  4.42225  2.77519  2.73123  3.46354  2.40513  3.72494  3.29354  2.67741  2.69355  4.24690  2.90347  2.73739  3.18146  2.89801  2.37887  2.77519  2.98518  4.58477  3.61503
          0.02949  3.93422  4.65656  0.61958  0.77255  0.46303  0.99256
    645   2.81948  5.01829  3.16489  2.58713  4.41651  3.51569  3.59609  3.80096  1.56467  3.30273  4.13429  3.04895  3.57110  2.73016  1.89293  2.63772  3.02641  3.45837  5.41864  4.16987   1003 - -
          2.68618  4.42225  2.77519  2.73123  3.46354  2.40513  3.72494  3.29354  2.67741  2.69355  4.24690  2.90347  2.73739  3.18146  2.89801  2.37887  2.77519  2.98518  4.58477  3.61503
          0.02836  3.97276  4.69511  0.61958  0.77255  0.48576  0.95510
    646   2.29547  4.22725  4.00289  3.58441  3.72505  3.52380  4.43727  2.18089  3.49204  2.49552  3.60618  3.76059  4.11506  3.80922  3.74598  2.93627  2.69224  1.22416  5.38080  4.16778   1004 - -
          2.68618  4.42225  2.77519  2.73123  3.46354  2.40513  3.72494  3.29354  2.67741  2.69355  4.24690  2.90347  2.73739  3.18146  2.89801  2.37887  2.77519  2.98518  4.58477  3.61503
          0.02836  3.97276  4.69511  0.61958  0.77255  0.48576  0.95510
    647   2.67119  5.03963  2.36238  2.26009  4.37128  3.29868  3.63731  3.82707  2.25488  3.36904  4.16768  2.09113  3.78508  2.77557  2.94432  2.35504  2.72206  3.43980  5.55443  4.16174   1005 - -
          2.68618  4.42225  2.77519  2.73123  3.46354  2.40513  3.72494  3.29354  2.67741  2.69355  4.24690  2.90347  2.73739  3.18146  2.89801  2.37887  2.77519  2.98518  4.58477  3.61503
          0.02836  3.97276  4.69511  0.61958  0.77255  0.48576  0.95510
    648   2.47232  4.51037  2.92007  2.62563  4.10555  2.70119  3.30931  3.61927  2.72125  3.24419  4.08589  3.04296  3.76915  3.07180  3.11070  1.47674  2.84316  3.20836  5.42348  4.09759   1006 - -
          2.68618  4.42225  2.77519  2.73123  3.46354  2.40513  3.72494  3.29354  2.67741  2.69355  4.24690  2.90347  2.73739  3.18146  2.89801  2.37887  2.77519  2.98518  4.58477  3.61503
          0.02836  3.97276  4.69511  0.61958  0.77255  0.48576  0.95510
    649   2.89257  4.96513  3.22566  2.69616  4.00402  3.55484  1.98983  3.71848  2.11434  3.23094  4.11482  3.13300  3.96738  2.82645  1.79614  2.91856  3.10401  3.41391  5.20542  3.86014   1007 - -
          2.68618  4.42225  2.77519  2.73123  3.46354  2.40513  3.72494  3.29354  2.67741  2.69355  4.24690  2.90347  2.73739  3.18146  2.89801  2.37887  2.77519  2.98518  4.58477  3.61503
          0.02836  3.97276  4.69511  0.61958  0.77255  0.48576  0.95510
    650   1.81013  4.22177  3.37447  2.98505  4.06671  3.05170  4.04647  3.36989  2.98058  3.11624  3.97994  3.24174  2.82315  3.30236  3.32322  2.46320  1.71888  2.96083  5.43499  4.20344   1008 - -
          2.68618  4.42225  2.77519  2.73123  3.46354  2.40513  3.72494  3.29354  2.67741  2.69355  4.24690  2.90347  2.73739  3.18146  2.89801  2.37887  2.77519  2.98518  4.58477  3.61503
          0.02836  3.97276  4.69511  0.61958  0.77255  0.48576  0.95510
    651   2.68880  5.01333  2.35403  1.82496  4.34135  2.27441  3.67274  3.77875  2.53879  3.35391  4.17110  2.80734  3.79496  2.82490  3.03855  2.66947  2.95510  3.10113  5.56260  4.17127   1009 - -
          2.68618  4.42225  2.77519  2.73123  3.46354  2.40513  3.72494  3.29354  2.67741  2.69355  4.24690  2.90347  2.73739  3.18146  2.89801  2.37887  2.77519  2.98518  4.58477  3.61503
          0.02836  3.97276  4.69511  0.61958  0.77255  0.48576  0.95510
    652   2.58106  4.31551  4.16686  3.80353  3.67954  3.71648  4.63861  2.03134  3.69055  2.34604  3.57098  3.96997  4.28999  4.03083  3.91715  3.16313  3.11347  1.02725  5.46269  4.21813   1010 - -
          2.68618  4.42225  2.77519  2.73123  3.46354  2.40513  3.72494  3.29354  2.67741  2.69355  4.24690  2.90347  2.73739  3.18146  2.89801  2.37887  2.77519  2.98518  4.58477  3.61503
          0.02836  3.97276  4.69511  0.61958  0.77255  0.48576  0.95510
    653   2.38677  4.40602  3.06797  2.73669  4.22038  2.02854  3.92001  3.66136  2.76118  3.29330  4.12181  3.10045  3.73685  3.12957  2.82828  1.69290  2.78968  3.20587  5.50717  4.23144   1011 - -
          2.68618  4.42225  2.77519  2.73123  3.46354  2.40513  3.72494  3.29354  2.67741  2.69355  4.24690  2.90347  2.73739  3.18146  2.89801  2.37887  2.77519  2.98518  4.58477  3.61503
          0.02836  3.97276  4.69511  0.61958  0.77255  0.48576  0.95510
    654   1.38322  4.14026  3.50718  3.16665  4.12638  2.98295  4.17953  3.36875  3.15668  3.18224  4.05332  3.32148  3.70712  3.46560  3.45802  2.29677  1.90668  2.93474  5.51354  4.30404   1012 - -
          2.68618  4.42225  2.77519  2.73123  3.46354  2.40513  3.72494  3.29354  2.67741  2.69355  4.24690  2.90347  2.73739  3.18146  2.89801  2.37887  2.77519  2.98518  4.58477  3.61503
          0.02836  3.97276  4.69511  0.61958  0.77255  0.48576  0.95510
    655   2.74996  4.84137  3.02834  2.57833  3.98526  3.44831  1.87220  3.58385  2.28024  3.15042  4.01426  3.04664  3.40372  2.84903  2.35566  2.79113  2.99112  3.27020  5.23801  3.89253   1013 - -
          2.68618  4.42225  2.77519  2.73123  3.46354  2.40513  3.72494  3.29354  2.67741  2.69355  4.24690  2.90347  2.73739  3.18146  2.89801  2.37887  2.77519  2.98518  4.58477  3.61503
          0.02836  3.97276  4.69511  0.61958  0.77255  0.48576  0.95510
    656   3.26882  4.70178  4.35022  3.99127  3.17591  4.10895  4.61557  2.38624  3.75802  0.76094  3.16888  4.25698  4.52754  4.10233  3.91738  3.69258  3.55878  2.44947  5.09083  3.83706   1014 - -
          2.68618  4.42225  2.77519  2.73123  3.46354  2.40513  3.72494  3.29354  2.67741  2.69355  4.24690  2.90347  2.73739  3.18146  2.89801  2.37887  2.77519  2.98518  4.58477  3.61503
          0.02836  3.97276  4.69511  0.61958  0.77255  0.48576  0.95510
    657   2.21865  4.29691  3.30105  2.84621  3.94105  3.15016  3.91491  3.29261  2.82292  2.82492  3.85418  3.18155  3.29216  3.15676  3.19243  2.05858  1.84766  2.92778  5.30391  4.05366   1015 - -
          2.68618  4.42225  2.77519  2.73123  3.46354  2.40513  3.72494  3.29354  2.67741  2.69355  4.24690  2.90347  2.73739  3.18146  2.89801  2.37887  2.77519  2.98518  4.58477  3.61503
          0.02836  3.97276  4.69511  0.61958  0.77255  0.48576  0.95510
    658   2.31036  4.26126  3.22634  3.01336  4.24634  2.98556  4.15659  3.72716  3.10106  3.41459  4.28361  3.24678  3.37399  3.43277  3.41141  1.06559  2.78810  3.21498  5.59009  4.32682   1016 - -
          2.68618  4.42225  2.77519  2.73123  3.46354  2.40513  3.72494  3.29354  2.67741  2.69355  4.24690  2.90347  2.73739  3.18146  2.89801  2.37887  2.77519  2.98518  4.58477  3.61503
          0.02836  3.97276  4.69511  0.61958  0.77255  0.48576  0.95510
    659   2.92285  4.51279  3.92289  3.52568  3.28784  3.78629  4.30687  2.50732  3.33160  1.00835  3.27712  3.82062  3.62045  3.71487  3.55582  3.23917  3.22564  2.48004  5.06080  3.80952   1017 - -
          2.68618  4.42225  2.77519  2.73123  3.46354  2.40513  3.72494  3.29354  2.67741  2.69355  4.24690  2.90347  2.73739  3.18146  2.89801  2.37887  2.77519  2.98518  4.58477  3.61503
          0.02836  3.97276  4.69511  0.61958  0.77255  0.48576  0.95510
    660   1.24999  4.16283  3.46230  3.12468  4.12222  2.99805  4.15717  3.37296  3.12201  3.16571  4.04480  3.30491  3.29974  3.43624  3.43074  2.43768  2.23399  2.94649  5.50763  4.29503   1018 - -
          2.68618  4.42225  2.77519  2.73123  3.46354  2.40513  3.72494  3.29354  2.67741  2.69355  4.24690  2.90347  2.73739  3.18146  2.89801  2.37887  2.77519  2.98518  4.58477  3.61503
          0.02836  3.97276  4.69511  0.61958  0.77255  0.48576  0.95510
    661   3.26882  4.70178  4.35022  3.99127  3.17591  4.10895  4.61557  2.38624  3.75802  0.76094  3.16888  4.25698  4.52754  4.10233  3.91738  3.69258  3.55878  2.44947  5.09083  3.83706   1019 - -
          2.68618  4.42225  2.77519  2.73123  3.46354  2.40513  3.72494  3.29354  2.67741  2.69355  4.24690  2.90347  2.73739  3.18146  2.89801  2.37887  2.77519  2.98518  4.58477  3.61503
          0.02836  3.97276  4.69511  0.61958  0.77255  0.48576  0.95510
    662   2.88865  4.62859  3.50678  3.36080  4.34624  3.31046  4.42948  3.91807  3.42680  3.53380  4.58839  3.65708  0.66061  3.81254  3.66042  3.05943  3.33826  3.55191  5.50468  4.46849   1020 - -
          2.68618  4.42225  2.77519  2.73123  3.46354  2.40513  3.72494  3.29354  2.67741  2.69355  4.24690  2.90347  2.73739  3.18146  2.89801  2.37887  2.77519  2.98518  4.58477  3.61503
          0.02836  3.97276  4.69511  0.61958  0.77255  0.48576  0.95510
    663   2.27946  3.80256  3.08675  2.90540  4.15514  1.59880  4.02569  3.56994  2.96471  3.24436  4.07318  3.18648  3.70089  3.26564  3.33204  2.01025  2.71572  3.10062  5.49175  4.24181   1021 - -
          2.68618  4.42225  2.77519  2.73123  3.46354  2.40513  3.72494  3.29354  2.67741  2.69355  4.24690  2.90347  2.73739  3.18146  2.89801  2.37887  2.77519  2.98518  4.58477  3.61503
          0.02836  3.97276  4.69511  0.61958  0.77255  0.48576  0.95510
    664   3.00582  5.08145  3.27564  2.75749  4.49530  3.58271  3.66270  3.88703  1.09697  3.37619  4.27216  3.17434  4.00870  2.81536  2.12058  3.01700  3.20874  3.57430  5.43959  4.24393   1022 - -
          2.68618  4.42225  2.77519  2.73123  3.46354  2.40513  3.72494  3.29354  2.67741  2.69355  4.24690  2.90347  2.73739  3.18146  2.89801  2.37887  2.77519  2.98518  4.58477  3.61503
          0.02836  3.97276  4.69511  0.61958  0.77255  0.48576  0.95510
    665   0.87838  4.24416  3.56616  3.36294  4.15389  3.06584  4.37290  3.29456  3.38181  3.17145  4.19293  3.48664  3.81463  3.71395  3.62493  2.59393  2.87827  2.93159  5.57104  4.38266   1023 - -
          2.68618  4.42225  2.77519  2.73123  3.46354  2.40513  3.72494  3.29354  2.67741  2.69355  4.24690  2.90347  2.73739  3.18146  2.89801  2.37887  2.77519  2.98518  4.58477  3.61503
          0.02836  3.97276  4.69511  0.61958  0.77255  0.48576  0.95510
    666   2.83617  5.19939  2.36140  1.30242  4.53916  2.90532  3.72832  4.00942  2.58567  3.55098  4.40014  2.78269  3.83942  2.72468  3.05199  2.78261  3.11495  3.62583  5.71986  4.31341   1024 - -
          2.68618  4.42225  2.77519  2.73123  3.46354  2.40513  3.72494  3.29354  2.67741  2.69355  4.24690  2.90347  2.73739  3.18146  2.89801  2.37887  2.77519  2.98518  4.58477  3.61503
          0.02836  3.97276  4.69511  0.61958  0.77255  0.48576  0.95510
    667   2.36635  4.28768  3.29568  3.11681  4.17713  3.01580  4.22355  3.71364  3.19734  3.42639  4.34457  3.32504  3.76303  3.53895  3.47979  0.94932  2.85412  3.22674  5.54174  4.26137   1025 - -
          2.68618  4.42225  2.77519  2.73123  3.46354  2.40513  3.72494  3.29354  2.67741  2.69355  4.24690  2.90347  2.73739  3.18146  2.89801  2.37887  2.77519  2.98518  4.58477  3.61503
          0.02836  3.97276  4.69511  0.61958  0.77255  0.48576  0.95510
    668   2.88757  4.40323  4.26337  3.93032  3.62469  3.82675  4.71512  2.04945  3.79962  2.29480  3.57534  4.10384  4.38219  4.15252  4.00234  3.33715  3.24701  0.90738  5.42583  4.16335   1026 - -
          2.68618  4.42225  2.77519  2.73123  3.46354  2.40513  3.72494  3.29354  2.67741  2.69355  4.24690  2.90347  2.73739  3.18146  2.89801  2.37887  2.77519  2.98518  4.58477  3.61503
          0.02836  3.97276  4.69511  0.61958  0.77255  0.48576  0.95510
    669   1.76172  4.21995  3.91405  3.50922  3.73960  3.41674  4.38225  2.32576  3.43151  2.54130  3.64481  3.67918  4.03737  3.74384  3.69330  2.83716  2.91784  1.44763  5.36933  4.14855   1027 - -
          2.68618  4.42225  2.77519  2.73123  3.46354  2.40513  3.72494  3.29354  2.67741  2.69355  4.24690  2.90347  2.73739  3.18146  2.89801  2.37887  2.77519  2.98518  4.58477  3.61503
          0.02836  3.97276  4.69511  0.61958  0.77255  0.48576  0.95510
    670   2.36635  4.28768  3.29568  3.11681  4.17713  3.01580  4.22355  3.71364  3.19734  3.42639  4.34457  3.32504  3.76303  3.53895  3.47979  0.94932  2.85412  3.22674  5.54174  4.26137   1028 - -
          2.68618  4.42225  2.77519  2.73123  3.46354  2.40513  3.72494  3.29354  2.67741  2.69355  4.24690  2.90347  2.73739  3.18146  2.89801  2.37887  2.77519  2.98518  4.58477  3.61503
          0.02836  3.97276  4.69511  0.61958  0.77255  0.48576  0.95510
    671   3.28502  4.65357  4.63610  4.13911  2.36125  4.39568  4.46889  2.28219  3.99294  0.92769  2.94895  4.35593  4.64398  4.13632  4.13400  3.76805  3.51910  2.39559  4.76407  3.37799   1029 - -
          2.68618  4.42225  2.77519  2.73123  3.46354  2.40513  3.72494  3.29354  2.67741  2.69355  4.24690  2.90347  2.73739  3.18146  2.89801  2.37887  2.77519  2.98518  4.58477  3.61503
          0.02836  3.97276  4.69511  0.61958  0.77255  0.48576  0.95510
    672   2.34258  4.24075  3.39285  3.13870  4.16143  2.77421  4.19934  3.42073  3.13842  3.23410  4.14884  3.33942  3.76519  3.49427  3.42093  2.52816  1.13873  3.00868  5.52903  4.31751   1030 - -
          2.68618  4.42225  2.77519  2.73123  3.46354  2.40513  3.72494  3.29354  2.67741  2.69355  4.24690  2.90347  2.73739  3.18146  2.89801  2.37887  2.77519  2.98518  4.58477  3.61503
          0.02836  3.97276  4.69511  0.61958  0.77255  0.48576  0.95510
    673   2.36635  4.28768  3.29568  3.11681  4.17713  3.01580  4.22355  3.71364  3.19734  3.42639  4.34457  3.32504  3.76303  3.53895  3.47979  0.94932  2.85412  3.22674  5.54174  4.26137   1031 - -
          2.68618  4.42225  2.77519  2.73123  3.46354  2.40513  3.72494  3.29354  2.67741  2.69355  4.24690  2.90347  2.73739  3.18146  2.89801  2.37887  2.77519  2.98518  4.58477  3.61503
          0.02836  3.97276  4.69511  0.61958  0.77255  0.48576  0.95510
    674   2.96290  4.95011  2.97176  2.72875  4.13178  3.43379  3.88770  3.77856  2.54277  3.27089  4.29661  3.18911  3.98912  1.06582  2.82470  3.00673  3.26011  3.50221  5.38637  4.08700   1032 - -
          2.68618  4.42225  2.77519  2.73123  3.46354  2.40513  3.72494  3.29354  2.67741  2.69355  4.24690  2.90347  2.73739  3.18146  2.89801  2.37887  2.77519  2.98518  4.58477  3.61503
          0.02836  3.97276  4.69511  0.61958  0.77255  0.48576  0.95510
    675   2.70428  0.75789  4.24584  4.00883  3.97788  3.30546  4.63393  3.13900  3.83652  3.04968  4.17450  3.96912  4.02028  4.17856  3.94290  2.97603  3.17954  2.87666  5.37214  4.26468   1033 - -
          2.68618  4.42225  2.77519  2.73123  3.46354  2.40513  3.72494  3.29354  2.67741  2.69355  4.24690  2.90347  2.73739  3.18146  2.89801  2.37887  2.77519  2.98518  4.58477  3.61503
          0.02836  3.97276  4.69511  0.61958  0.77255  0.48576  0.95510
    676   2.36635  4.28768  3.29568  3.11681  4.17713  3.01580  4.22355  3.71364  3.19734  3.42639  4.34457  3.32504  3.76303  3.53895  3.47979  0.94932  2.85412  3.22674  5.54174  4.26137   1034 - -
          2.68618  4.42225  2.77519  2.73123  3.46354  2.40513  3.72494  3.29354  2.67741  2.69355  4.24690  2.90347  2.73739  3.18146  2.89801  2.37887  2.77519  2.98518  4.58477  3.61503
          0.02836  3.97276  4.69511  0.61958  0.77255  0.48576  0.95510
    677   3.39418  4.84248  3.98723  3.73608  2.30198  3.94769  3.66886  3.38962  3.59074  2.81751  4.05440  3.84847  4.41952  3.87262  3.75362  3.52064  3.68153  3.26501  3.94935  0.81404   1035 - -
          2.68618  4.42225  2.77519  2.73123  3.46354  2.40513  3.72494  3.29354  2.67741  2.69355  4.24690  2.90347  2.73739  3.18146  2.89801  2.37887  2.77519  2.98518  4.58477  3.61503
          0.02836  3.97276  4.69511  0.61958  0.77255  0.48576  0.95510
    678   2.36635  4.28768  3.29568  3.11681  4.17713  3.01580  4.22355  3.71364  3.19734  3.42639  4.34457  3.32504  3.76303  3.53895  3.47979  0.94932  2.85412  3.22674  5.54174  4.26137   1036 - -
          2.68618  4.42225  2.77519  2.73123  3.46354  2.40513  3.72494  3.29354  2.67741  2.69355  4.24690  2.90347  2.73739  3.18146  2.89801  2.37887  2.77519  2.98518  4.58477  3.61503
          0.02836  3.97276  4.69511  0.61958  0.77255  0.48576  0.95510
    679   2.36635  4.28768  3.29568  3.11681  4.17713  3.01580  4.22355  3.71364  3.19734  3.42639  4.34457  3.32504  3.76303  3.53895  3.47979  0.94932  2.85412  3.22674  5.54174  4.26137   1037 - -
          2.68618  4.42225  2.77519  2.73123  3.46354  2.40513  3.72494  3.29354  2.67741  2.69355  4.24690  2.90347  2.73739  3.18146  2.89801  2.37887  2.77519  2.98518  4.58477  3.61503
          0.02836  3.97276  4.69511  0.61958  0.77255  0.48576  0.95510
    680   2.46879  4.31378  3.51930  3.27692  4.05954  3.14950  4.28631  3.19897  3.22187  3.05889  4.10362  3.46958  3.86145  3.61185  3.47522  2.67126  1.01261  2.88316  5.48853  4.27642   1038 - -
          2.68618  4.42225  2.77519  2.73123  3.46354  2.40513  3.72494  3.29354  2.67741  2.69355  4.24690  2.90347  2.73739  3.18146  2.89801  2.37887  2.77519  2.98518  4.58477  3.61503
          0.02836  3.97276  4.69511  0.61958  0.77255  0.48576  0.95510
    681   3.14074  4.49350  4.63807  4.16356  3.34659  4.37283  4.83199  1.08529  3.97376  1.75856  3.22314  4.41136  4.68895  4.27512  4.16285  3.77684  3.40511  1.78870  5.32367  4.08277   1039 - -
          2.68618  4.42225  2.77519  2.73123  3.46354  2.40513  3.72494  3.29354  2.67741  2.69355  4.24690  2.90347  2.73739  3.18146  2.89801  2.37887  2.77519  2.98518  4.58477  3.61503
          0.02836  3.97276  4.69511  0.61958  0.77255  0.48576  0.95510
    682   2.88757  4.40323  4.26337  3.93032  3.62469  3.82675  4.71512  2.04945  3.79962  2.29480  3.57534  4.10384  4.38219  4.15252  4.00234  3.33715  3.24701  0.90738  5.42583  4.16335   1040 - -
          2.68618  4.42225  2.77519  2.73123  3.46354  2.40513  3.72494  3.29354  2.67741  2.69355  4.24690  2.90347  2.73739  3.18146  2.89801  2.37887  2.77519  2.98518  4.58477  3.61503
          0.02836  3.97276  4.69511  0.61958  0.77255  0.48576  0.95510
    683   3.10911  4.90756  3.22776  2.99852  3.35813  3.53500  0.94741  3.82751  2.83899  3.30858  4.35993  3.40350  4.09344  3.36627  3.09832  3.17910  3.41619  3.56076  4.82172  3.30632   1041 - -
          2.68618  4.42225  2.77519  2.73123  3.46354  2.40513  3.72494  3.29354  2.67741  2.69355  4.24690  2.90347  2.73739  3.18146  2.89801  2.37887  2.77519  2.98518  4.58477  3.61503
          0.02836  3.97276  4.69511  0.61958  0.77255  0.48576  0.95510
    684   2.88757  4.40323  4.26337  3.93032  3.62469  3.82675  4.71512  2.04945  3.79962  2.29480  3.57534  4.10384  4.38219  4.15252  4.00234  3.33715  3.24701  0.90738  5.42583  4.16335   1042 - -
          2.68618  4.42225  2.77519  2.73123  3.46354  2.40513  3.72494  3.29354  2.67741  2.69355  4.24690  2.90347  2.73739  3.18146  2.89801  2.37887  2.77519  2.98518  4.58477  3.61503
          0.02836  3.97276  4.69511  0.61958  0.77255  0.48576  0.95510
    685   2.79346  4.55826  3.48771  3.40020  4.53936  0.58986  4.51374  4.16396  3.59507  3.80535  4.78238  3.65208  3.95259  3.91135  3.81951  2.96836  3.28251  3.67293  5.60740  4.64487   1043 - -
          2.68618  4.42225  2.77519  2.73123  3.46354  2.40513  3.72494  3.29354  2.67741  2.69355  4.24690  2.90347  2.73739  3.18146  2.89801  2.37887  2.77519  2.98518  4.58477  3.61503
          0.02836  3.97276  4.69511  0.61958  0.77255  0.48576  0.95510
    686   3.09938  5.24050  0.78422  2.40179  4.63146  3.28847  4.02234  4.24290  3.12590  3.83369  4.81472  2.96291  3.94843  3.26218  3.65517  3.05094  3.44035  3.87165  5.78041  4.48875   1044 - -
          2.68618  4.42225  2.77519  2.73123  3.46354  2.40513  3.72494  3.29354  2.67741  2.69355  4.24690  2.90347  2.73739  3.18146  2.89801  2.37887  2.77519  2.98518  4.58477  3.61503
          0.02836  3.97276  4.69511  0.61958  0.77255  0.48576  0.95510
    687   3.06531  5.03142  3.24787  2.85155  4.44078  3.54314  3.81739  3.87652  0.90894  3.42013  4.37693  3.27133  4.03701  3.00372  2.45435  3.10116  3.31150  3.57891  5.45482  4.28234   1045 - -
          2.68618  4.42225  2.77519  2.73123  3.46354  2.40513  3.72494  3.29354  2.67741  2.69355  4.24690  2.90347  2.73739  3.18146  2.89801  2.37887  2.77519  2.98518  4.58477  3.61503
          0.02836  3.97276  4.69511  0.61958  0.77255  0.48576  0.95510
    688   3.06531  5.03142  3.24787  2.85155  4.44078  3.54314  3.81739  3.87652  0.90894  3.42013  4.37693  3.27133  4.03701  3.00372  2.45435  3.10116  3.31150  3.57891  5.45482  4.28234   1046 - -
          2.68618  4.42225  2.77519  2.73123  3.46354  2.40513  3.72494  3.29354  2.67741  2.69355  4.24690  2.90347  2.73739  3.18146  2.89801  2.37887  2.77519  2.98518  4.58477  3.61503
          0.02836  3.97276  4.69511  0.61958  0.77255  0.48576  0.95510
    689   2.64955  4.48263  3.38690  3.02610  3.69590  3.37813  4.03303  3.04115  2.92055  2.21157  3.78572  3.37572  1.50481  3.33866  3.22277  2.82740  3.00329  2.83159  5.19777  3.89648   1047 - -
          2.68618  4.42225  2.77519  2.73123  3.46354  2.40513  3.72494  3.29354  2.67741  2.69355  4.24690  2.90347  2.73739  3.18146  2.89801  2.37887  2.77519  2.98518  4.58477  3.61503
          0.02836  3.97276  4.69511  0.61958  0.77255  0.48576  0.95510
    690   2.79254  4.89030  2.84440  2.56597  4.23134  3.35811  3.78176  3.75311  2.44698  3.28866  4.21238  3.04186  3.43720  1.34089  2.76817  2.82731  3.08602  3.42310  5.45140  4.13980   1048 - -
          2.68618  4.42225  2.77519  2.73123  3.46354  2.40513  3.72494  3.29354  2.67741  2.69355  4.24690  2.90347  2.73739  3.18146  2.89801  2.37887  2.77519  2.98518  4.58477  3.61503
          0.02836  3.97276  4.69511  0.61958  0.77255  0.48576  0.95510
    691   2.88865  4.62859  3.50678  3.36080  4.34624  3.31046  4.42948  3.91807  3.42680  3.53380  4.58839  3.65708  0.66061  3.81254  3.66042  3.05943  3.33826  3.55191  5.50468  4.46849   1049 - -
          2.68618  4.42225  2.77519  2.73123  3.46354  2.40513  3.72494  3.29354  2.67741  2.69355  4.24690  2.90347  2.73739  3.18146  2.89801  2.37887  2.77519  2.98518  4.58477  3.61503
          0.02836  3.97276  4.69511  0.61958  0.77255  0.48576  0.95510
    692   3.04081  5.17008  2.53320  0.89082  4.52923  3.34033  3.93678  4.00313  2.83009  3.60448  4.57486  2.99307  3.94990  3.15084  3.24874  3.01348  3.34606  3.67692  5.68194  4.40512   1050 - -
          2.68618  4.42225  2.77519  2.73123  3.46354  2.40513  3.72494  3.29354  2.67741  2.69355  4.24690  2.90347  2.73739  3.18146  2.89801  2.37887  2.77519  2.98518  4.58477  3.61503
          0.02836  3.97276  4.69511  0.61958  0.77255  0.48576  0.95510
    693   2.77616  4.41639  3.79944  3.40678  3.29114  3.65505  4.18562  2.51765  3.21327  1.17766  3.37283  3.68179  4.16117  3.61080  3.44792  2.76661  3.09575  2.42174  4.99560  3.67281   1051 - -
          2.68618  4.42225  2.77519  2.73123  3.46354  2.40513  3.72494  3.29354  2.67741  2.69355  4.24690  2.90347  2.73739  3.18146  2.89801  2.37887  2.77519  2.98518  4.58477  3.61503
          0.02836  3.97276  4.69511  0.61958  0.77255  0.48576  0.95510
    694   3.04081  5.17008  2.53320  0.89082  4.52923  3.34033  3.93678  4.00313  2.83009  3.60448  4.57486  2.99307  3.94990  3.15084  3.24874  3.01348  3.34606  3.67692  5.68194  4.40512   1052 - -
          2.68618  4.42225  2.77519  2.73123  3.46354  2.40513  3.72494  3.29354  2.67741  2.69355  4.24690  2.90347  2.73739  3.18146  2.89801  2.37887  2.77519  2.98518  4.58477  3.61503
          0.02836  3.97276  4.69511  0.61958  0.77255  0.48576  0.95510
    695   2.59939  4.28290  3.61161  3.07048  3.41007  3.56209  3.94620  2.60194  2.95702  2.20532  2.25117  3.42496  3.65592  3.29251  3.26543  2.86036  2.24320  2.43006  4.95082  3.73280   1053 - -
          2.68618  4.42225  2.77519  2.73123  3.46354  2.40513  3.72494  3.29354  2.67741  2.69355  4.24690  2.90347  2.73739  3.18146  2.89801  2.37887  2.77519  2.98518  4.58477  3.61503
          0.02836  3.97276  4.69511  0.61958  0.77255  0.48576  0.95510
    696   3.06985  4.40349  4.69612  4.18253  3.50266  4.39096  4.90314  1.54394  4.06203  1.94528  3.32117  4.42691  4.69727  4.33177  4.27313  3.76183  3.33033  1.10451  5.44948  4.24340   1054 - -
          2.68618  4.42225  2.77519  2.73123  3.46354  2.40513  3.72494  3.29354  2.67741  2.69355  4.24690  2.90347  2.73739  3.18146  2.89801  2.37887  2.77519  2.98518  4.58477  3.61503
          0.02836  3.97276  4.69511  0.61958  0.77255  0.48576  0.95510
    697   2.90268  5.14411  2.42430  1.07280  4.56865  2.96297  3.84088  4.03742  2.73740  3.62239  4.51182  2.87396  3.88025  3.03040  3.19159  2.86842  3.20926  3.65958  5.73168  4.38799   1055 - -
          2.68618  4.42225  2.77519  2.73123  3.46354  2.40513  3.72494  3.29354  2.67741  2.69355  4.24690  2.90347  2.73739  3.18146  2.89801  2.37887  2.77519  2.98518  4.58477  3.61503
          0.02836  3.97276  4.69511  0.61958  0.77255  0.48576  0.95510
    698   3.09938  5.24050  0.78422  2.40179  4.63146  3.28847  4.02234  4.24290  3.12590  3.83369  4.81472  2.96291  3.94843  3.26218  3.65517  3.05094  3.44035  3.87165  5.78041  4.48875   1056 - -
          2.68618  4.42225  2.77519  2.73123  3.46354  2.40513  3.72494  3.29354  2.67741  2.69355  4.24690  2.90347  2.73739  3.18146  2.89801  2.37887  2.77519  2.98518  4.58477  3.61503
          0.06813  3.97276  3.05668  0.61958  0.77255  0.48576  0.95510
    699   1.53758  4.23835  3.39997  2.93039  3.83191  3.16484  3.94430  3.09517  2.87962  2.86919  3.55492  3.23625  3.09268  3.21285  3.22796  2.44395  2.72823  2.61059  5.23665  3.99650   1057 - -
          2.68618  4.42225  2.77519  2.73123  3.46354  2.40513  3.72494  3.29354  2.67741  2.69355  4.24690  2.90347  2.73739  3.18146  2.89801  2.37887  2.77519  2.98518  4.58477  3.61503
          0.02949  3.93412  4.65647  0.61958  0.77255  0.46298  0.99265
    700   1.69364  4.23967  3.68974  3.19426  3.66126  3.40798  4.11231  2.51339  3.11562  2.39650  3.57508  3.47736  3.95755  3.43670  3.42936  2.76711  2.53627  2.00087  5.19450  3.97141   1058 - -
          2.68618  4.42225  2.77519  2.73123  3.46354  2.40513  3.72494  3.29354  2.67741  2.69355  4.24690  2.90347  2.73739  3.18146  2.89801  2.37887  2.77519  2.98518  4.58477  3.61503
          0.02836  3.97276  4.69511  0.61958  0.77255  0.48576  0.95510
    701   2.13659  4.20775  3.29257  3.08268  4.24720  2.95519  4.20053  3.64725  3.16066  3.38894  4.26907  3.27202  3.70790  3.48424  3.45807  1.08282  2.75469  3.14264  5.61778  4.35725   1059 - -
          2.68618  4.42225  2.77519  2.73123  3.46354  2.40513  3.72494  3.29354  2.67741  2.69355  4.24690  2.90347  2.73739  3.18146  2.89801  2.37887  2.77519  2.98518  4.58477  3.61503
          0.02836  3.97276  4.69511  0.61958  0.77255  0.48576  0.95510
    702   2.33803  4.28081  3.15639  3.03006  4.36316  1.07482  4.23568  3.86883  3.23194  3.56302  4.42862  3.26202  3.73276  3.52956  3.53328  2.31872  2.83512  3.31183  5.67547  4.44040   1060 - -
          2.68618  4.42225  2.77520  2.73123  3.46354  2.40513  3.72495  3.29354  2.67741  2.69355  4.24690  2.90347  2.73740  3.18147  2.89795  2.37887  2.77520  2.98519  4.58477  3.61503
          0.05255  3.16880  4.69511  0.53221  0.88505  0.48576  0.95510
    703   2.35383  4.35130  3.31950  2.86594  3.84003  3.25654  3.91621  3.07386  2.79329  2.81718  3.29529  3.22223  1.85940  3.16475  3.14311  2.61682  2.58119  2.78714  5.25586  4.00391   1062 - -
          2.68618  4.42225  2.77519  2.73123  3.46354  2.40513  3.72494  3.29354  2.67741  2.69355  4.24690  2.90347  2.73739  3.18146  2.89801  2.37887  2.77519  2.98518  4.58477  3.61503
          0.02836  3.97276  4.69511  0.61958  0.77255  0.48576  0.95510
    704   3.04081  5.17008  2.53320  0.89082  4.52923  3.34033  3.93678  4.00313  2.83009  3.60448  4.57486  2.99307  3.94990  3.15084  3.24874  3.01348  3.34606  3.67692  5.68194  4.40512   1063 - -
          2.68618  4.42225  2.77519  2.73123  3.46354  2.40513  3.72494  3.29354  2.67741  2.69355  4.24690  2.90347  2.73739  3.18146  2.89801  2.37887  2.77519  2.98518  4.58477  3.61503
          0.02836  3.97276  4.69511  0.61958  0.77255  0.48576  0.95510
    705   2.30699  4.26959  3.20198  2.96272  4.25128  2.99183  4.11649  3.71722  3.04962  3.39277  4.24773  3.21757  3.06475  3.37735  3.37669  1.14277  2.77439  3.20818  5.58524  4.32470   1064 - -
          2.68618  4.42225  2.77519  2.73123  3.46354  2.40513  3.72494  3.29354  2.67741  2.69355  4.24690  2.90347  2.73739  3.18146  2.89801  2.37887  2.77519  2.98518  4.58477  3.61503
          0.02836  3.97276  4.69511  0.61958  0.77255  0.48576  0.95510
    706   2.73740  4.39205  3.69433  3.20901  3.31710  3.67515  4.05432  2.57123  3.03083  1.33305  3.27104  3.55254  3.53502  3.27296  3.30213  3.01200  3.00700  2.40205  4.97683  3.74017   1065 - -
          2.68618  4.42225  2.77519  2.73123  3.46354  2.40513  3.72494  3.29354  2.67741  2.69355  4.24690  2.90347  2.73739  3.18146  2.89801  2.37887  2.77519  2.98518  4.58477  3.61503
          0.02836  3.97276  4.69511  0.61958  0.77255  0.48576  0.95510
    707   2.98808  5.43039  1.04920  2.03840  4.74341  3.21748  3.83089  4.25774  2.89103  3.81738  4.71951  2.72829  3.86561  3.02056  3.47765  2.88591  3.29803  3.85834  5.94412  4.48040   1066 - -
          2.68618  4.42225  2.77519  2.73123  3.46354  2.40513  3.72494  3.29354  2.67741  2.69355  4.24690  2.90347  2.73739  3.18146  2.89801  2.37887  2.77519  2.98518  4.58477  3.61503
          0.02836  3.97276  4.69511  0.61958  0.77255  0.48576  0.95510
    708   2.51124  2.72177  3.24296  2.80034  3.17438  2.74904  3.78007  2.89729  2.75863  2.60251  3.48551  2.99844  3.86203  3.07829  2.95324  2.70171  2.77337  2.64808  4.94684  3.69702   1067 - -
          2.68618  4.42225  2.77519  2.73123  3.46354  2.40513  3.72494  3.29354  2.67741  2.69355  4.24690  2.90347  2.73739  3.18146  2.89801  2.37887  2.77519  2.98518  4.58477  3.61503
          0.06364  3.97276  3.15037  0.61958  0.77255  0.48576  0.95510
    709   2.22629  4.28335  3.49134  3.01809  3.54978  3.41135  3.96101  2.71246  2.93010  1.73379  3.48775  3.35742  3.13691  3.27881  3.24581  2.75575  2.75938  2.50687  5.06365  3.83455   1068 - -
          2.68618  4.42225  2.77519  2.73123  3.46354  2.40513  3.72494  3.29354  2.67741  2.69355  4.24690  2.90347  2.73739  3.18146  2.89801  2.37887  2.77519  2.98518  4.58477  3.61503
          0.02936  3.93849  4.66083  0.61958  0.77255  0.51921  0.90384
    710   1.76079  4.20533  3.47631  3.00996  3.79706  3.18079  3.99626  2.96011  2.96847  2.81278  3.72314  3.29132  2.90263  3.28450  3.30673  2.55462  2.51329  2.16617  5.22831  3.99998   1069 - -
          2.68618  4.42225  2.77519  2.73123  3.46354  2.40513  3.72494  3.29354  2.67741  2.69355  4.24690  2.90347  2.73739  3.18146  2.89801  2.37887  2.77519  2.98518  4.58477  3.61503
          0.02936  3.93849  4.66083  0.61958  0.77255  0.51921  0.90384
    711   2.06110  4.23281  3.21274  3.06043  4.33970  1.16053  4.23438  3.72375  3.22946  3.46280  4.34603  3.27116  3.71072  3.52600  3.52637  2.47321  2.79761  3.20519  5.65608  4.45538   1070 - -
          2.68618  4.42225  2.77519  2.73123  3.46354  2.40513  3.72494  3.29354  2.67741  2.69355  4.24690  2.90347  2.73739  3.18146  2.89801  2.37887  2.77519  2.98518  4.58477  3.61503
          0.16016  3.93849  2.05169  0.61958  0.77255  0.51921  0.90384
    712   2.67519  4.44117  3.27606  3.10740  4.10540  3.13218  4.18885  3.63637  3.15972  3.26937  4.31757  3.41957  0.94874  3.55041  3.41105  2.84109  3.11229  3.28856  5.30746  4.22568   1071 - -
          2.68618  4.42225  2.77519  2.73123  3.46354  2.40513  3.72494  3.29354  2.67741  2.69355  4.24690  2.90347  2.73739  3.18146  2.89801  2.37887  2.77519  2.98518  4.58477  3.61503
          0.03340  3.81172  4.53407  0.61958  0.77255  0.62566  0.76552
    713   1.38963  4.12175  3.23766  2.95546  4.07344  2.91546  4.04710  3.38794  2.99713  3.14603  4.01929  3.17522  3.01463  3.31975  3.31214  2.26126  2.65310  2.94306  5.44508  4.21209   1072 - -
          2.68619  4.42226  2.77520  2.73124  3.46355  2.40514  3.72495  3.29355  2.67742  2.69356  4.24691  2.90348  2.73740  3.18147  2.89802  2.37882  2.77512  2.98519  4.58478  3.61504
          0.07657  2.76500  4.53407  0.63840  0.75106  0.57184  0.83122
    714   2.57500  4.36984  3.36067  2.87226  3.51564  3.42762  3.80049  2.87128  2.62977  1.85138  3.53926  3.24822  3.89581  3.09853  2.71240  2.40647  2.85447  2.65402  4.97462  3.69210   1075 - -
          2.68618  4.42225  2.77519  2.73123  3.46354  2.40513  3.72494  3.29354  2.67741  2.69355  4.24690  2.90347  2.73739  3.18146  2.89801  2.37887  2.77519  2.98518  4.58477  3.61503
          0.03211  3.85054  4.57289  0.61958  0.77255  0.59564  0.80120
    715   2.04926  4.57024  2.86916  2.48010  3.99429  3.23409  3.29539  3.41833  2.53224  3.04717  3.88469  2.72324  2.87633  2.88653  2.95005  2.47597  2.79673  3.07202  5.29415  3.98350   1076 - -
          2.68618  4.42225  2.77519  2.73123  3.46354  2.40513  3.72494  3.29354  2.67741  2.69355  4.24690  2.90347  2.73739  3.18146  2.89801  2.37887  2.77519  2.98518  4.58477  3.61503
          0.03211  3.85054  4.57289  0.61958  0.77255  0.59564  0.80120
    716   2.56213  0.98603  4.07563  3.81046  3.80710  3.18950  4.46240  2.94761  3.63736  2.86396  3.98463  3.80331  3.89472  3.98438  3.76553  2.83369  3.02709  2.69361  5.22758  4.09487   1077 - -
          2.68618  4.42225  2.77519  2.73123  3.46354  2.40513  3.72494  3.29354  2.67741  2.69355  4.24690  2.90347  2.73739  3.18146  2.89801  2.37887  2.77519  2.98518  4.58477  3.61503
          0.03211  3.85054  4.57289  0.61958  0.77255  0.42272  1.06497
    717   2.38006  4.40770  2.96988  2.69500  4.24143  1.69502  3.93958  3.68438  2.84232  3.32660  4.15419  2.51289  3.72767  3.15366  3.23785  2.21467  2.79181  3.02968  5.54546  4.25433   1078 - -
          2.68618  4.42225  2.77519  2.73123  3.46354  2.40513  3.72494  3.29354  2.67741  2.69355  4.24690  2.90347  2.73739  3.18146  2.89801  2.37887  2.77519  2.98518  4.58477  3.61503
          0.02836  3.97276  4.69511  0.61958  0.77255  0.48576  0.95510
    718   2.53996  4.36523  3.24844  2.77513  3.58537  3.10902  3.59554  2.97886  2.71686  1.86365  3.56387  3.18613  3.21741  3.07588  3.06842  2.56680  2.81185  2.72372  5.00153  3.73838   1079 - -
          2.68618  4.42225  2.77519  2.73123  3.46354  2.40513  3.72494  3.29354  2.67741  2.69355  4.24690  2.90347  2.73739  3.18146  2.89801  2.37887  2.77519  2.98518  4.58477  3.61503
          0.02836  3.97276  4.69511  0.61958  0.77255  0.48576  0.95510
    719   2.38878  4.43636  2.89879  2.66009  4.32329  2.47721  3.94793  3.78807  2.85725  3.41154  4.23232  2.50701  3.72378  3.15672  3.26192  1.48648  2.80805  3.29229  5.61044  4.31004   1080 - -
          2.68618  4.42225  2.77519  2.73123  3.46354  2.40513  3.72494  3.29354  2.67741  2.69355  4.24690  2.90347  2.73739  3.18146  2.89801  2.37887  2.77519  2.98518  4.58477  3.61503
          0.02836  3.97276  4.69511  0.61958  0.77255  0.48576  0.95510
    720   2.66730  4.82921  2.79367  2.46899  4.24652  3.30849  3.71534  3.70827  2.42572  3.27944  4.13047  2.95689  2.99256  1.66125  2.79340  2.60359  2.95753  3.34439  5.46154  4.13054   1081 - -
          2.68618  4.42225  2.77519  2.73123  3.46354  2.40513  3.72494  3.29354  2.67741  2.69355  4.24690  2.90347  2.73739  3.18146  2.89801  2.37887  2.77519  2.98518  4.58477  3.61503
          0.02836  3.97276  4.69511  0.61958  0.77255  0.48576  0.95510
    721   2.92671  5.44773  1.83189  1.25600  4.73913  3.22517  3.75825  4.24338  2.75342  3.76360  4.62020  2.69936  3.83861  2.92593  3.32687  2.82126  3.21345  3.83082  5.91578  4.43553   1082 - -
          2.68618  4.42225  2.77519  2.73123  3.46354  2.40513  3.72494  3.29354  2.67741  2.69355  4.24690  2.90347  2.73739  3.18146  2.89801  2.37887  2.77519  2.98518  4.58477  3.61503
          0.02836  3.97276  4.69511  0.61958  0.77255  0.48576  0.95510
    722   2.98375  5.10094  3.10307  2.66995  4.47111  3.54277  3.66181  3.88803  1.13984  3.37502  4.27405  3.11181  3.98764  2.65091  2.27812  2.98401  3.19475  3.57338  5.45886  4.22844   1083 - -
          2.68618  4.42225  2.77519  2.73123  3.46354  2.40513  3.72494  3.29354  2.67741  2.69355  4.24690  2.90347  2.73739  3.18146  2.89801  2.37887  2.77519  2.98518  4.58477  3.61503
          0.02836  3.97276  4.69511  0.61958  0.77255  0.48576  0.95510
    723   2.80000  5.06014  2.43375  1.40143  4.52112  2.15443  3.79888  3.98499  2.69807  3.55903  4.41580  2.84525  3.84042  2.97754  3.17050  2.77883  3.10921  3.58919  5.70903  4.34398   1084 - -
          2.68618  4.42225  2.77519  2.73123  3.46354  2.40513  3.72494  3.29354  2.67741  2.69355  4.24690  2.90347  2.73739  3.18146  2.89801  2.37887  2.77519  2.98518  4.58477  3.61503
          0.02836  3.97276  4.69511  0.61958  0.77255  0.48576  0.95510
    724   2.31731  4.35843  3.22697  2.87508  3.93843  3.17827  3.96422  3.24814  2.83372  2.71303  3.91914  3.20956  1.66366  3.22012  3.16610  2.51303  2.82090  2.91795  5.34101  4.05856   1085 - -
          2.68618  4.42225  2.77519  2.73123  3.46354  2.40513  3.72494  3.29354  2.67741  2.69355  4.24690  2.90347  2.73739  3.18146  2.89801  2.37887  2.77519  2.98518  4.58477  3.61503
          0.02836  3.97276  4.69511  0.61958  0.77255  0.48576  0.95510
    725   2.87383  4.37609  4.08687  3.56987  1.84037  3.89992  4.03817  2.48410  3.45234  1.58287  3.16161  3.81172  3.57245  3.68650  3.66787  3.22083  3.11994  2.43578  4.56084  3.13056   1086 - -
          2.68618  4.42225  2.77519  2.73123  3.46354  2.40513  3.72494  3.29354  2.67741  2.69355  4.24690  2.90347  2.73739  3.18146  2.89801  2.37887  2.77519  2.98518  4.58477  3.61503
          0.02836  3.97276  4.69511  0.61958  0.77255  0.48576  0.95510
    726   2.95251  5.15198  3.26767  2.65694  4.57282  3.59779  3.58233  3.93814  1.43032  3.38611  4.23103  3.09883  3.97007  2.20204  1.93932  2.93634  3.12912  3.60216  5.45047  4.24052   1087 - -
          2.68618  4.42225  2.77519  2.73123  3.46354  2.40513  3.72494  3.29354  2.67741  2.69355  4.24690  2.90347  2.73739  3.18146  2.89801  2.37887  2.77519  2.98518  4.58477  3.61503
          0.02836  3.97276  4.69511  0.61958  0.77255  0.48576  0.95510
    727   2.84349  4.98902  3.10802  2.61570  4.41200  3.49415  3.63596  3.78400  1.31069  3.31351  4.16632  2.96334  3.92731  2.78259  2.27679  2.85887  2.81954  3.44892  5.43594  4.19335   1088 - -
          2.68618  4.42225  2.77519  2.73123  3.46354  2.40513  3.72494  3.29354  2.67741  2.69355  4.24690  2.90347  2.73739  3.18146  2.89801  2.37887  2.77519  2.98518  4.58477  3.61503
          0.02836  3.97276  4.69511  0.61958  0.77255  0.48576  0.95510
    728   3.15440  4.59531  4.48082  4.01116  3.14171  4.23061  4.66023  2.16311  3.79640  0.93452  3.03091  4.27247  4.57424  4.08178  3.97785  3.63536  3.42782  2.05641  5.14192  3.92900   1089 - -
          2.68618  4.42225  2.77519  2.73123  3.46354  2.40513  3.72494  3.29354  2.67741  2.69355  4.24690  2.90347  2.73739  3.18146  2.89801  2.37887  2.77519  2.98518  4.58477  3.61503
          0.02836  3.97276  4.69511  0.61958  0.77255  0.48576  0.95510
    729   2.79346  4.55826  3.48771  3.40020  4.53936  0.58986  4.51374  4.16396  3.59507  3.80535  4.78238  3.65208  3.95259  3.91135  3.81951  2.96836  3.28251  3.67293  5.60740  4.64487   1090 - -
          2.68618  4.42225  2.77519  2.73123  3.46354  2.40513  3.72494  3.29354  2.67741  2.69355  4.24690  2.90347  2.73739  3.18146  2.89801  2.37887  2.77519  2.98518  4.58477  3.61503
          0.02836  3.97276  4.69511  0.61958  0.77255  0.48576  0.95510
    730   3.26882  4.70178  4.35022  3.99127  3.17591  4.10895  4.61557  2.38624  3.75802  0.76094  3.16888  4.25698  4.52754  4.10233  3.91738  3.69258  3.55878  2.44947  5.09083  3.83706   1091 - -
          2.68618  4.42225  2.77519  2.73123  3.46354  2.40513  3.72494  3.29354  2.67741  2.69355  4.24690  2.90347  2.73739  3.18146  2.89801  2.37887  2.77519  2.98518  4.58477  3.61503
          0.02836  3.97276  4.69511  0.61958  0.77255  0.48576  0.95510
    731   2.46879  4.31378  3.51930  3.27692  4.05954  3.14950  4.28631  3.19897  3.22187  3.05889  4.10362  3.46958  3.86145  3.61185  3.47522  2.67126  1.01261  2.88316  5.48853  4.27642   1092 - -
          2.68618  4.42225  2.77519  2.73123  3.46354  2.40513  3.72494  3.29354  2.67741  2.69355  4.24690  2.90347  2.73739  3.18146  2.89801  2.37887  2.77519  2.98518  4.58477  3.61503
          0.02836  3.97276  4.69511  0.61958  0.77255  0.48576  0.95510
    732   3.06531  5.03142  3.24787  2.85155  4.44078  3.54314  3.81739  3.87652  0.90894  3.42013  4.37693  3.27133  4.03701  3.00372  2.45435  3.10116  3.31150  3.57891  5.45482  4.28234   1093 - -
          2.68618  4.42225  2.77519  2.73123  3.46354  2.40513  3.72494  3.29354  2.67741  2.69355  4.24690  2.90347  2.73739  3.18146  2.89801  2.37887  2.77519  2.98518  4.58477  3.61503
          0.02836  3.97276  4.69511  0.61958  0.77255  0.48576  0.95510
    733   3.04081  5.17008  2.53320  0.89082  4.52923  3.34033  3.93678  4.00313  2.83009  3.60448  4.57486  2.99307  3.94990  3.15084  3.24874  3.01348  3.34606  3.67692  5.68194  4.40512   1094 - -
          2.68618  4.42225  2.77519  2.73123  3.46354  2.40513  3.72494  3.29354  2.67741  2.69355  4.24690  2.90347  2.73739  3.18146  2.89801  2.37887  2.77519  2.98518  4.58477  3.61503
          0.02836  3.97276  4.69511  0.61958  0.77255  0.48576  0.95510
    734   2.99174  4.39536  4.53818  4.07293  3.54159  4.18697  4.82779  1.71386  3.93287  2.10288  3.39668  4.29524  4.59079  4.24529  4.15328  3.58935  3.28597  1.00991  5.45283  4.20912   1095 - -
          2.68618  4.42225  2.77519  2.73123  3.46354  2.40513  3.72494  3.29354  2.67741  2.69355  4.24690  2.90347  2.73739  3.18146  2.89801  2.37887  2.77519  2.98518  4.58477  3.61503
          0.02836  3.97276  4.69511  0.61958  0.77255  0.48576  0.95510
    735   3.26882  4.70178  4.35022  3.99127  3.17591  4.10895  4.61557  2.38624  3.75802  0.76094  3.16888  4.25698  4.52754  4.10233  3.91738  3.69258  3.55878  2.44947  5.09083  3.83706   1096 - -
          2.68618  4.42225  2.77519  2.73123  3.46354  2.40513  3.72494  3.29354  2.67741  2.69355  4.24690  2.90347  2.73739  3.18146  2.89801  2.37887  2.77519  2.98518  4.58477  3.61503
          0.02836  3.97276  4.69511  0.61958  0.77255  0.48576  0.95510
    736   0.87838  4.24416  3.56616  3.36294  4.15389  3.06584  4.37290  3.29456  3.38181  3.17145  4.19293  3.48664  3.81463  3.71395  3.62493  2.59393  2.87827  2.93159  5.57104  4.38266   1097 - -
          2.68618  4.42225  2.77519  2.73123  3.46354  2.40513  3.72494  3.29354  2.67741  2.69355  4.24690  2.90347  2.73739  3.18146  2.89801  2.37887  2.77519  2.98518  4.58477  3.61503
          0.02836  3.97276  4.69511  0.61958  0.77255  0.48576  0.95510
    737   1.25884  4.13761  3.56624  3.20373  4.03679  3.01639  4.18241  3.23079  3.17458  3.08359  3.98204  3.35292  3.72992  3.48274  3.47037  2.13057  2.70946  2.54298  5.45472  4.23666   1098 - -
          2.68618  4.42225  2.77519  2.73123  3.46354  2.40513  3.72494  3.29354  2.67741  2.69355  4.24690  2.90347  2.73739  3.18146  2.89801  2.37887  2.77519  2.98518  4.58477  3.61503
          0.02836  3.97276  4.69511  0.61958  0.77255  0.48576  0.95510
    738   3.10911  4.90756  3.22776  2.99852  3.35813  3.53500  0.94741  3.82751  2.83899  3.30858  4.35993  3.40350  4.09344  3.36627  3.09832  3.17910  3.41619  3.56076  4.82172  3.30632   1099 - -
          2.68618  4.42225  2.77519  2.73123  3.46354  2.40513  3.72494  3.29354  2.67741  2.69355  4.24690  2.90347  2.73739  3.18146  2.89801  2.37887  2.77519  2.98518  4.58477  3.61503
          0.02836  3.97276  4.69511  0.61958  0.77255  0.48576  0.95510
    739   2.46879  4.31378  3.51930  3.27692  4.05954  3.14950  4.28631  3.19897  3.22187  3.05889  4.10362  3.46958  3.86145  3.61185  3.47522  2.67126  1.01261  2.88316  5.48853  4.27642   1100 - -
          2.68618  4.42225  2.77519  2.73123  3.46354  2.40513  3.72494  3.29354  2.67741  2.69355  4.24690  2.90347  2.73739  3.18146  2.89801  2.37887  2.77519  2.98518  4.58477  3.61503
          0.02836  3.97276  4.69511  0.61958  0.77255  0.48576  0.95510
    740   2.96290  4.95011  2.97176  2.72875  4.13178  3.43379  3.88770  3.77856  2.54277  3.27089  4.29661  3.18911  3.98912  1.06582  2.82470  3.00673  3.26011  3.50221  5.38637  4.08700   1101 - -
          2.68618  4.42225  2.77519  2.73123  3.46354  2.40513  3.72494  3.29354  2.67741  2.69355  4.24690  2.90347  2.73739  3.18146  2.89801  2.37887  2.77519  2.98518  4.58477  3.61503
          0.02836  3.97276  4.69511  0.61958  0.77255  0.48576  0.95510
    741   3.01137  5.10119  3.32277  2.76005  4.52435  3.60433  3.63915  3.90169  1.13237  3.37708  4.26276  3.17353  4.01095  2.78556  2.01935  3.01754  3.20216  3.58725  5.43690  4.24858   1102 - -
          2.68618  4.42225  2.77519  2.73123  3.46354  2.40513  3.72494  3.29354  2.67741  2.69355  4.24690  2.90347  2.73739  3.18146  2.89801  2.37887  2.77519  2.98518  4.58477  3.61503
          0.02836  3.97276  4.69511  0.61958  0.77255  0.48576  0.95510
    742   3.04081  5.17008  2.53320  0.89082  4.52923  3.34033  3.93678  4.00313  2.83009  3.60448  4.57486  2.99307  3.94990  3.15084  3.24874  3.01348  3.34606  3.67692  5.68194  4.40512   1103 - -
          2.68618  4.42225  2.77519  2.73123  3.46354  2.40513  3.72494  3.29354  2.67741  2.69355  4.24690  2.90347  2.73739  3.18146  2.89801  2.37887  2.77519  2.98518  4.58477  3.61503
          0.02836  3.97276  4.69511  0.61958  0.77255  0.48576  0.95510
    743   3.04081  5.17008  2.53320  0.89082  4.52923  3.34033  3.93678  4.00313  2.83009  3.60448  4.57486  2.99307  3.94990  3.15084  3.24874  3.01348  3.34606  3.67692  5.68194  4.40512   1104 - -
          2.68618  4.42225  2.77519  2.73123  3.46354  2.40513  3.72494  3.29354  2.67741  2.69355  4.24690  2.90347  2.73739  3.18146  2.89801  2.37887  2.77519  2.98518  4.58477  3.61503
          0.02836  3.97276  4.69511  0.61958  0.77255  0.48576  0.95510
    744   2.88470  5.01214  2.83667  2.54274  4.03545  3.43489  3.41596  3.79526  2.32579  3.29419  4.21420  3.02575  3.93537  1.38529  2.62537  2.89102  3.13763  3.48267  5.30250  3.90949   1105 - -
          2.68618  4.42225  2.77519  2.73123  3.46354  2.40513  3.72494  3.29354  2.67741  2.69355  4.24690  2.90347  2.73739  3.18146  2.89801  2.37887  2.77519  2.98518  4.58477  3.61503
          0.02836  3.97276  4.69511  0.61958  0.77255  0.48576  0.95510
    745   2.23886  4.20369  3.24652  3.00656  4.32448  2.47493  4.15565  3.75422  3.11403  3.43669  4.26350  3.22211  3.68091  3.41356  3.44152  1.20146  2.57844  3.20176  5.65207  4.41612   1106 - -
          2.68618  4.42225  2.77519  2.73123  3.46354  2.40513  3.72494  3.29354  2.67741  2.69355  4.24690  2.90347  2.73739  3.18146  2.89801  2.37887  2.77519  2.98518  4.58477  3.61503
          0.02836  3.97276  4.69511  0.61958  0.77255  0.48576  0.95510
    746   3.38780  4.76042  4.37616  4.11038  0.86088  4.05273  3.92458  2.89989  4.01505  2.24719  3.61569  4.13309  4.50959  4.15558  4.10998  3.65213  3.68925  2.89783  4.14522  2.50019   1107 - -
          2.68618  4.42225  2.77519  2.73123  3.46354  2.40513  3.72494  3.29354  2.67741  2.69355  4.24690  2.90347  2.73739  3.18146  2.89801  2.37887  2.77519  2.98518  4.58477  3.61503
          0.02836  3.97276  4.69511  0.61958  0.77255  0.48576  0.95510
    747   3.26882  4.70178  4.35022  3.99127  3.17591  4.10895  4.61557  2.38624  3.75802  0.76094  3.16888  4.25698  4.52754  4.10233  3.91738  3.69258  3.55878  2.44947  5.09083  3.83706   1108 - -
          2.68618  4.42225  2.77519  2.73123  3.46354  2.40513  3.72494  3.29354  2.67741  2.69355  4.24690  2.90347  2.73739  3.18146  2.89801  2.37887  2.77519  2.98518  4.58477  3.61503
          0.02836  3.97276  4.69511  0.61958  0.77255  0.48576  0.95510
    748   2.73437  4.83054  3.04578  2.55469  3.81519  3.48293  2.86802  3.46464  2.30429  2.62077  3.91089  3.03547  3.89194  1.94148  2.64071  2.77545  2.95858  3.18047  5.13638  3.75318   1109 - -
          2.68618  4.42225  2.77519  2.73123  3.46354  2.40513  3.72494  3.29354  2.67741  2.69355  4.24690  2.90347  2.73739  3.18146  2.89801  2.37887  2.77519  2.98518  4.58477  3.61503
          0.02836  3.97276  4.69511  0.61958  0.77255  0.48576  0.95510
    749   3.03273  5.14064  3.42451  2.77933  4.58624  3.64469  3.60799  3.93980  1.25634  3.38978  4.26328  3.18381  4.02059  2.74523  1.72406  3.03058  3.20401  3.62279  5.43649  4.26449   1110 - -
          2.68618  4.42225  2.77519  2.73123  3.46354  2.40513  3.72494  3.29354  2.67741  2.69355  4.24690  2.90347  2.73739  3.18146  2.89801  2.37887  2.77519  2.98518  4.58477  3.61503
          0.02836  3.97276  4.69511  0.61958  0.77255  0.48576  0.95510
    750   3.38780  4.76042  4.37616  4.11038  0.86088  4.05273  3.92458  2.89989  4.01505  2.24719  3.61569  4.13309  4.50959  4.15558  4.10998  3.65213  3.68925  2.89783  4.14522  2.50019   1111 - -
          2.68618  4.42225  2.77519  2.73123  3.46354  2.40513  3.72494  3.29354  2.67741  2.69355  4.24690  2.90347  2.73739  3.18146  2.89801  2.37887  2.77519  2.98518  4.58477  3.61503
          0.02836  3.97276  4.69511  0.61958  0.77255  0.48576  0.95510
    751   3.04059  5.14737  3.44914  2.78834  4.59792  3.65358  3.60437  3.94706  1.32990  3.39263  4.26562  3.18952  4.02466  2.74058  1.60147  3.03760  3.20837  3.63048  5.43614  4.26855   1112 - -
          2.68618  4.42225  2.77519  2.73123  3.46354  2.40513  3.72494  3.29354  2.67741  2.69355  4.24690  2.90347  2.73739  3.18146  2.89801  2.37887  2.77519  2.98518  4.58477  3.61503
          0.02836  3.97276  4.69511  0.61958  0.77255  0.48576  0.95510
    752   3.04081  5.17008  2.53320  0.89082  4.52923  3.34033  3.93678  4.00313  2.83009  3.60448  4.57486  2.99307  3.94990  3.15084  3.24874  3.01348  3.34606  3.67692  5.68194  4.40512   1113 - -
          2.68618  4.42225  2.77519  2.73123  3.46354  2.40513  3.72494  3.29354  2.67741  2.69355  4.24690  2.90347  2.73739  3.18146  2.89801  2.37887  2.77519  2.98518  4.58477  3.61503
          0.02836  3.97276  4.69511  0.61958  0.77255  0.48576  0.95510
    753   2.68226  4.23707  3.82551  2.95616  3.37541  3.76123  4.06831  1.74631  3.17217  2.22805  3.05904  3.60347  4.12561  3.46820  3.46250  3.03966  2.64378  1.95157  4.95014  3.73941   1114 - -
          2.68618  4.42225  2.77519  2.73123  3.46354  2.40513  3.72494  3.29354  2.67741  2.69355  4.24690  2.90347  2.73739  3.18146  2.89801  2.37887  2.77519  2.98518  4.58477  3.61503
          0.02836  3.97276  4.69511  0.61958  0.77255  0.48576  0.95510
    754   2.77621  4.95316  3.12746  2.56456  4.31049  3.49628  3.60271  3.69758  2.00208  3.22997  4.06282  3.03447  3.89308  2.55457  1.71598  2.53718  2.78315  3.36643  5.38020  4.11951   1115 - -
          2.68618  4.42225  2.77519  2.73123  3.46354  2.40513  3.72494  3.29354  2.67741  2.69355  4.24690  2.90347  2.73739  3.18146  2.89801  2.37887  2.77519  2.98518  4.58477  3.61503
          0.02836  3.97276  4.69511  0.61958  0.77255  0.48576  0.95510
    755   3.04192  5.14790  3.45283  2.79010  4.59900  3.65485  3.60413  3.94759  1.34542  3.39275  4.26587  3.19066  4.02541  2.74030  1.57896  3.03896  3.20927  3.63121  5.43592  4.26902   1116 - -
          2.68618  4.42225  2.77519  2.73123  3.46354  2.40513  3.72494  3.29354  2.67741  2.69355  4.24690  2.90347  2.73739  3.18146  2.89801  2.37887  2.77519  2.98518  4.58477  3.61503
          0.02836  3.97276  4.69511  0.61958  0.77255  0.48576  0.95510
    756   3.28406  4.66604  4.60035  4.11371  2.60281  4.38178  4.52757  2.26191  3.95743  0.87963  2.95527  4.35388  4.64399  4.13155  4.11112  3.76820  3.52464  2.36982  4.85014  3.49747   1117 - -
          2.68618  4.42225  2.77519  2.73123  3.46354  2.40513  3.72494  3.29354  2.67741  2.69355  4.24690  2.90347  2.73739  3.18146  2.89801  2.37887  2.77519  2.98518  4.58477  3.61503
          0.02836  3.97276  4.69511  0.61958  0.77255  0.48576  0.95510
    757   2.62455  4.88680  2.56320  2.32409  4.25252  2.65030  3.21623  3.70546  2.51240  3.27941  4.09180  2.50970  3.78334  2.82502  2.99050  2.00131  2.89833  3.33164  5.48622  4.11636   1118 - -
          2.68618  4.42225  2.77519  2.73123  3.46354  2.40513  3.72494  3.29354  2.67741  2.69355  4.24690  2.90347  2.73739  3.18146  2.89801  2.37887  2.77519  2.98518  4.58477  3.61503
          0.02836  3.97276  4.69511  0.61958  0.77255  0.48576  0.95510
    758   2.51818  4.26546  4.20448  3.66552  3.49271  3.95393  4.42325  1.47306  3.56757  2.17171  3.36834  3.93824  4.33988  3.85047  3.82090  3.28201  2.69465  1.64807  5.19165  3.98688   1119 - -
          2.68618  4.42225  2.77519  2.73123  3.46354  2.40513  3.72494  3.29354  2.67741  2.69355  4.24690  2.90347  2.73739  3.18146  2.89801  2.37887  2.77519  2.98518  4.58477  3.61503
          0.02836  3.97276  4.69511  0.61958  0.77255  0.48576  0.95510
    759   3.27530  4.63938  4.57134  4.10967  1.45727  4.30939  4.12327  2.43507  3.96051  1.40814  3.11307  4.22292  4.59581  4.08577  4.08538  3.68048  3.51303  2.50364  4.37278  2.81732   1120 - -
          2.68618  4.42225  2.77519  2.73123  3.46354  2.40513  3.72494  3.29354  2.67741  2.69355  4.24690  2.90347  2.73739  3.18146  2.89801  2.37887  2.77519  2.98518  4.58477  3.61503
          0.02836  3.97276  4.69511  0.61958  0.77255  0.48576  0.95510
    760   2.88058  5.01615  2.83688  2.53486  4.03055  3.43802  3.35274  3.79288  2.31487  3.29383  4.20676  3.01946  3.93252  1.41048  2.61638  2.88493  3.12972  3.47877  5.29632  3.90059   1121 - -
          2.68618  4.42225  2.77519  2.73123  3.46354  2.40513  3.72494  3.29354  2.67741  2.69355  4.24690  2.90347  2.73739  3.18146  2.89801  2.37887  2.77519  2.98518  4.58477  3.61503
          0.02836  3.97276  4.69511  0.61958  0.77255  0.48576  0.95510
    761   1.73879  4.16350  3.37910  3.11500  4.25687  2.93786  4.19966  3.61465  3.17251  3.35865  4.21269  3.28095  3.68633  3.47546  3.47897  1.28102  2.70986  3.10340  5.61734  4.38820   1122 - -
          2.68618  4.42225  2.77519  2.73123  3.46354  2.40513  3.72494  3.29354  2.67741  2.69355  4.24690  2.90347  2.73739  3.18146  2.89801  2.37887  2.77519  2.98518  4.58477  3.61503
          0.02836  3.97276  4.69511  0.61958  0.77255  0.48576  0.95510
    762   2.69905  4.13629  3.22479  2.64754  3.88762  3.48340  2.22365  3.42065  2.26302  3.01721  3.88157  3.09696  3.89114  2.83975  2.04655  2.76793  2.93161  3.12627  5.15990  3.83918   1123 - -
          2.68618  4.42225  2.77519  2.73123  3.46354  2.40513  3.72494  3.29354  2.67741  2.69355  4.24690  2.90347  2.73739  3.18146  2.89801  2.37887  2.77519  2.98518  4.58477  3.61503
          0.02836  3.97276  4.69511  0.61958  0.77255  0.48576  0.95510
    763   2.51833  1.09930  3.99549  3.63643  3.78595  3.24174  4.33562  3.04217  3.36704  2.87766  3.91253  3.69132  3.92496  3.78037  3.21270  2.77138  2.95754  2.76553  5.23975  4.03477   1124 - -
          2.68618  4.42225  2.77519  2.73123  3.46354  2.40513  3.72494  3.29354  2.67741  2.69355  4.24690  2.90347  2.73739  3.18146  2.89801  2.37887  2.77519  2.98518  4.58477  3.61503
          0.02836  3.97276  4.69511  0.61958  0.77255  0.48576  0.95510
    764   2.77067  4.99595  2.87597  2.45267  4.19629  3.43939  2.13606  3.72309  2.22672  3.25914  4.09426  2.73725  3.87131  2.33614  2.47281  2.76878  2.99406  3.38729  5.36591  4.02397   1125 - -
          2.68618  4.42225  2.77519  2.73123  3.46354  2.40513  3.72494  3.29354  2.67741  2.69355  4.24690  2.90347  2.73739  3.18146  2.89801  2.37887  2.77519  2.98518  4.58477  3.61503
          0.02836  3.97276  4.69511  0.61958  0.77255  0.48576  0.95510
    765   2.81241  4.69149  3.20760  2.77628  2.88265  3.59274  2.52203  3.30294  2.70326  2.88092  3.82362  2.87841  4.00712  3.08389  3.05543  2.81246  3.04904  3.05529  4.44113  1.90449   1126 - -
          2.68618  4.42225  2.77519  2.73123  3.46354  2.40513  3.72494  3.29354  2.67741  2.69355  4.24690  2.90347  2.73739  3.18146  2.89801  2.37887  2.77519  2.98518  4.58477  3.61503
          0.02836  3.97276  4.69511  0.61958  0.77255  0.48576  0.95510
    766   3.39418  4.84248  3.98723  3.73608  2.30198  3.94769  3.66886  3.38962  3.59074  2.81751  4.05440  3.84847  4.41952  3.87262  3.75362  3.52064  3.68153  3.26501  3.94935  0.81404   1127 - -
          2.68618  4.42225  2.77519  2.73123  3.46354  2.40513  3.72494  3.29354  2.67741  2.69355  4.24690  2.90347  2.73739  3.18146  2.89801  2.37887  2.77519  2.98518  4.58477  3.61503
          0.02836  3.97276  4.69511  0.61958  0.77255  0.48576  0.95510
    767   3.03210  4.58375  4.02208  3.58592  3.20542  3.91594  4.29228  2.48733  3.25253  0.97268  3.22090  3.88614  4.33592  3.70842  3.23104  3.36250  3.30711  2.49706  5.00602  3.72683   1128 - -
          2.68618  4.42225  2.77519  2.73123  3.46354  2.40513  3.72494  3.29354  2.67741  2.69355  4.24690  2.90347  2.73739  3.18146  2.89801  2.37887  2.77519  2.98518  4.58477  3.61503
          0.02836  3.97276  4.69511  0.61958  0.77255  0.48576  0.95510
    768   2.71542  4.99890  2.70442  2.35788  4.32224  3.37066  3.71336  3.74761  2.36314  3.30858  4.20480  2.94848  3.88894  1.48473  2.69727  2.81998  3.08087  3.42257  5.50727  4.18162   1129 - -
          2.68618  4.42225  2.77519  2.73123  3.46354  2.40513  3.72494  3.29354  2.67741  2.69355  4.24690  2.90347  2.73739  3.18146  2.89801  2.37887  2.77519  2.98518  4.58477  3.61503
          0.02836  3.97276  4.69511  0.61958  0.77255  0.48576  0.95510
    769   2.91670  5.23084  2.37654  1.14957  4.50863  3.29212  3.77415  3.99354  2.61730  3.54266  4.45169  2.82485  3.87988  2.81833  3.05195  2.86182  3.20004  3.64325  5.70948  4.31481   1130 - -
          2.68618  4.42225  2.77519  2.73123  3.46354  2.40513  3.72494  3.29354  2.67741  2.69355  4.24690  2.90347  2.73739  3.18146  2.89801  2.37887  2.77519  2.98518  4.58477  3.61503
          0.02836  3.97276  4.69511  0.61958  0.77255  0.48576  0.95510
    770   2.83277  4.99983  3.37766  2.78841  4.43251  3.58615  3.64437  3.78290  1.87234  3.29716  4.18513  3.18665  3.99861  2.79653  1.27304  2.98068  3.15506  3.47545  5.40263  4.21244   1131 - -
          2.68618  4.42225  2.77519  2.73123  3.46354  2.40513  3.72494  3.29354  2.67741  2.69355  4.24690  2.90347  2.73739  3.18146  2.89801  2.37887  2.77519  2.98518  4.58477  3.61503
          0.02836  3.97276  4.69511  0.61958  0.77255  0.48576  0.95510
    771   2.27160  4.23298  3.23960  2.98428  4.26083  2.97255  4.12163  3.67540  3.05087  3.36834  4.21714  3.21992  3.29287  3.37860  3.37468  1.16568  2.61264  3.16608  5.60017  4.35078   1132 - -
          2.68618  4.42225  2.77519  2.73123  3.46354  2.40513  3.72494  3.29354  2.67741  2.69355  4.24690  2.90347  2.73739  3.18146  2.89801  2.37887  2.77519  2.98518  4.58477  3.61503
          0.02836  3.97276  4.69511  0.61958  0.77255  0.48576  0.95510
    772   2.99322  5.14806  3.30583  2.61637  4.58190  3.61628  3.59592  3.93072  1.28164  3.38665  4.24512  3.13116  3.99398  2.72954  1.84092  2.98290  3.16733  3.60574  5.44844  4.25725   1133 - -
          2.68618  4.42225  2.77519  2.73123  3.46354  2.40513  3.72494  3.29354  2.67741  2.69355  4.24690  2.90347  2.73739  3.18146  2.89801  2.37887  2.77519  2.98518  4.58477  3.61503
          0.02836  3.97276  4.69511  0.61958  0.77255  0.48576  0.95510
    773   2.14178  4.31879  3.12865  2.90591  4.27790  1.30713  4.08530  3.68582  2.97862  3.37183  4.23355  3.19499  3.73904  3.33700  3.08817  2.50771  2.81038  3.20552  5.59059  4.34823   1134 - -
          2.68618  4.42225  2.77519  2.73123  3.46354  2.40513  3.72494  3.29354  2.67741  2.69355  4.24690  2.90347  2.73739  3.18146  2.89801  2.37887  2.77519  2.98518  4.58477  3.61503
          0.02836  3.97276  4.69511  0.61958  0.77255  0.48576  0.95510
    774   2.68509  4.97453  2.99466  2.49611  4.28671  3.46147  3.36080  3.71343  2.16005  3.24473  4.07457  2.98609  3.68667  1.80370  2.23179  2.76396  2.97712  3.37617  5.39250  4.09790   1135 - -
          2.68618  4.42225  2.77519  2.73123  3.46354  2.40513  3.72494  3.29354  2.67741  2.69355  4.24690  2.90347  2.73739  3.18146  2.89801  2.37887  2.77519  2.98518  4.58477  3.61503
          0.02836  3.97276  4.69511  0.61958  0.77255  0.48576  0.95510
    775   2.09840  4.35226  3.24662  2.78080  3.85538  3.22842  3.85680  3.20246  2.75686  2.50062  3.77862  3.15782  2.47782  3.09776  3.13449  2.17250  2.76372  2.87731  5.23016  3.96816   1136 - -
          2.68618  4.42225  2.77519  2.73123  3.46354  2.40513  3.72494  3.29354  2.67741  2.69355  4.24690  2.90347  2.73739  3.18146  2.89801  2.37887  2.77519  2.98518  4.58477  3.61503
          0.06480  3.97276  3.12522  0.61958  0.77255  0.48576  0.95510
    776   2.32584  4.31387  3.03771  2.81203  4.22506  2.99998  4.02003  3.71035  2.93153  3.37278  4.21526  2.91459  3.41480  3.26499  3.27897  1.24443  2.77429  3.21271  5.55220  4.26307   1137 - -
          2.68618  4.42225  2.77519  2.73123  3.46354  2.40513  3.72494  3.29354  2.67741  2.69355  4.24690  2.90347  2.73739  3.18146  2.89801  2.37887  2.77519  2.98518  4.58477  3.61503
          0.04547  3.93736  3.69072  0.61958  0.77255  0.52028  0.90228
    777   2.81568  5.28325  2.19777  1.44597  4.57650  3.24903  3.66956  4.05300  2.32789  3.56848  4.39379  2.58368  3.80354  2.82118  3.04018  2.73913  3.07827  3.65587  5.73398  4.29843   1138 - -
          2.68618  4.42225  2.77519  2.73123  3.46354  2.40513  3.72494  3.29354  2.67741  2.69355  4.24690  2.90347  2.73739  3.18146  2.89801  2.37887  2.77519  2.98518  4.58477  3.61503
          0.07291  3.92175  2.98553  0.61958  0.77255  0.53475  0.88145
    778   2.61792  3.54199  3.43416  2.84397  3.75376  3.43633  3.74720  3.07542  2.38983  2.64064  3.71378  3.22323  3.89296  2.98083  1.72144  2.76496  2.89081  2.82635  5.10648  3.84601   1139 - -
          2.68618  4.42225  2.77519  2.73123  3.46354  2.40513  3.72494  3.29354  2.67741  2.69355  4.24690  2.90347  2.73739  3.18146  2.89801  2.37887  2.77519  2.98518  4.58477  3.61503
          0.03116  3.88000  4.60234  0.61958  0.77255  0.51591  0.90871
    779   2.39820  4.23156  3.76964  3.27002  3.61534  3.49517  4.16651  2.24282  3.18240  2.46354  3.51629  3.55216  4.02061  3.50425  3.48616  2.85189  2.00497  1.74763  5.19291  3.97158   1140 - -
          2.68618  4.42225  2.77519  2.73123  3.46354  2.40513  3.72494  3.29354  2.67741  2.69355  4.24690  2.90347  2.73739  3.18146  2.89801  2.37887  2.77519  2.98518  4.58477  3.61503
          0.03000  3.91745  4.63980  0.61958  0.77255  0.53866  0.87595
    780   1.61737  4.36104  2.82862  2.72640  3.96902  3.16552  3.88287  3.19650  2.79638  2.99469  3.87231  3.11156  3.75873  3.11051  3.19275  2.54220  2.39918  2.73489  5.33909  4.06730   1141 - -
          2.68618  4.42225  2.77519  2.73123  3.46354  2.40513  3.72494  3.29354  2.67741  2.69355  4.24690  2.90347  2.73739  3.18146  2.89801  2.37887  2.77519  2.98518  4.58477  3.61503
          0.03000  3.91745  4.63980  0.61958  0.77255  0.47684  0.96953
    781   2.59164  4.63834  3.08157  2.65301  4.14442  3.30064  3.75127  3.57227  2.40117  3.17667  4.03388  3.07754  1.95828  2.93676  2.18910  2.57470  2.90355  3.21354  5.37173  4.09373   1142 - -
          2.68618  4.42225  2.77519  2.73123  3.46354  2.40513  3.72494  3.29354  2.67741  2.69355  4.24690  2.90347  2.73739  3.18146  2.89801  2.37887  2.77519  2.98518  4.58477  3.61503
          0.02880  3.95770  4.68005  0.61958  0.77255  0.47651  0.97008
    782   2.34948  4.25103  3.37977  3.14672  4.12751  1.18087  4.21855  3.44752  3.19427  3.23921  4.17852  3.34629  3.76917  3.52538  3.48245  2.53314  2.82246  2.61932  5.51939  4.27549   1143 - -
          2.68618  4.42225  2.77519  2.73123  3.46354  2.40513  3.72494  3.29354  2.67741  2.69355  4.24690  2.90347  2.73739  3.18146  2.89801  2.37887  2.77519  2.98518  4.58477  3.61503
          0.02836  3.97276  4.69511  0.61958  0.77255  0.48576  0.95510
    783   3.26882  4.70178  4.35022  3.99127  3.17591  4.10895  4.61557  2.38624  3.75802  0.76094  3.16888  4.25698  4.52754  4.10233  3.91738  3.69258  3.55878  2.44947  5.09083  3.83706   1144 - -
          2.68618  4.42225  2.77519  2.73123  3.46354  2.40513  3.72494  3.29354  2.67741  2.69355  4.24690  2.90347  2.73739  3.18146  2.89801  2.37887  2.77519  2.98518  4.58477  3.61503
          0.02836  3.97276  4.69511  0.61958  0.77255  0.48576  0.95510
    784   3.12062  4.95141  3.62170  3.11277  4.33147  3.58849  3.90017  3.88070  2.28235  3.37844  4.37662  3.46454  4.08674  3.11605  0.83560  3.20032  3.38010  3.60047  5.37421  4.23769   1145 - -
          2.68618  4.42225  2.77519  2.73123  3.46354  2.40513  3.72494  3.29354  2.67741  2.69355  4.24690  2.90347  2.73739  3.18146  2.89801  2.37887  2.77519  2.98518  4.58477  3.61503
          0.02836  3.97276  4.69511  0.61958  0.77255  0.48576  0.95510
    785   2.64617  4.72969  2.64532  2.52633  4.20669  3.16904  3.90213  3.85740  2.78991  3.50112  4.39879  1.25265  3.82909  3.13903  3.17251  2.60269  3.03432  3.43527  5.53733  4.12677   1146 - -
          2.68619  4.42226  2.77520  2.73124  3.46355  2.40507  3.72495  3.29355  2.67742  2.69356  4.24691  2.90348  2.73740  3.18147  2.89802  2.37882  2.77520  2.98519  4.58478  3.61504
          0.10609  2.39128  4.69511  0.41019  1.08922  0.48576  0.95510
    786   1.79842  4.23605  3.55917  3.10024  3.79369  3.25490  4.07128  2.57066  3.03344  2.74484  3.71314  3.37325  3.85790  3.36584  3.35697  2.63538  1.86096  2.52188  5.26936  4.04019   1148 - -
          2.68618  4.42225  2.77519  2.73123  3.46354  2.40513  3.72494  3.29354  2.67741  2.69355  4.24690  2.90347  2.73739  3.18146  2.89801  2.37887  2.77519  2.98518  4.58477  3.61503
          0.02836  3.97276  4.69511  0.61958  0.77255  0.48576  0.95510
    787   2.18363  4.22830  3.23549  2.99022  4.27170  2.96511  4.13345  3.69080  3.07340  3.38377  4.23167  3.22171  3.26882  3.39270  3.39762  1.15759  2.74125  3.17410  5.61184  4.36286   1149 - -
          2.68618  4.42225  2.77519  2.73123  3.46354  2.40513  3.72494  3.29354  2.67741  2.69355  4.24690  2.90347  2.73739  3.18146  2.89801  2.37887  2.77519  2.98518  4.58477  3.61503
          0.02836  3.97276  4.69511  0.61958  0.77255  0.48576  0.95510
    788   2.35085  4.25354  3.37380  3.14684  4.13753  1.16486  4.22252  3.46817  3.19880  3.25484  4.19324  3.34615  3.76868  3.52990  3.48605  2.53368  2.82560  2.65461  5.52583  4.28238   1150 - -
          2.68618  4.42225  2.77519  2.73123  3.46354  2.40513  3.72494  3.29354  2.67741  2.69355  4.24690  2.90347  2.73739  3.18146  2.89801  2.37887  2.77519  2.98518  4.58477  3.61503
          0.02836  3.97276  4.69511  0.61958  0.77255  0.48576  0.95510
    789   3.12125  4.47562  4.65994  4.11259  3.22255  4.37398  4.73864  1.33626  3.95910  1.64358  2.27075  4.37086  4.63068  4.17287  4.13172  3.72036  3.35940  1.94114  5.20214  4.06454   1151 - -
          2.68618  4.42225  2.77519  2.73123  3.46354  2.40513  3.72494  3.29354  2.67741  2.69355  4.24690  2.90347  2.73739  3.18146  2.89801  2.37887  2.77519  2.98518  4.58477  3.61503
          0.02836  3.97276  4.69511  0.61958  0.77255  0.48576  0.95510
    790   2.92099  5.44384  1.24153  1.96739  4.67909  3.22371  3.38508  4.22935  2.74467  3.73899  4.59366  2.68991  3.83591  2.91730  3.31712  2.81535  3.20540  3.82018  5.88441  4.39008   1152 - -
          2.68618  4.42225  2.77519  2.73123  3.46354  2.40513  3.72494  3.29354  2.67741  2.69355  4.24690  2.90347  2.73739  3.18146  2.89801  2.37887  2.77519  2.98518  4.58477  3.61503
          0.02836  3.97276  4.69511  0.61958  0.77255  0.48576  0.95510
    791   2.38944  4.31202  3.29771  3.01263  3.93461  3.09743  4.07044  3.40192  2.98848  2.88722  4.08371  3.27500  3.78674  3.36836  3.29303  1.17629  2.82947  3.02170  5.36515  4.02794   1153 - -
          2.68618  4.42225  2.77519  2.73123  3.46354  2.40513  3.72494  3.29354  2.67741  2.69355  4.24690  2.90347  2.73739  3.18146  2.89801  2.37887  2.77519  2.98518  4.58477  3.61503
          0.02836  3.97276  4.69511  0.61958  0.77255  0.48576  0.95510
    792   2.32035  4.29917  3.16692  2.89151  4.23819  3.01537  4.05709  3.69264  2.97277  3.35597  4.20080  3.18111  2.33516  3.30008  3.32160  1.37980  2.76997  3.19889  5.56157  4.29650   1154 - -
          2.68618  4.42225  2.77519  2.73123  3.46354  2.40513  3.72494  3.29354  2.67741  2.69355  4.24690  2.90347  2.73739  3.18146  2.89801  2.37887  2.77519  2.98518  4.58477  3.61503
          0.02836  3.97276  4.69511  0.61958  0.77255  0.48576  0.95510
    793   3.50648  4.84477  4.24728  3.97863  2.77464  3.84479  4.02765  3.53500  3.69900  2.91229  4.16406  4.10759  4.37105  4.08144  3.80949  3.70919  3.81210  3.42811  0.70523  2.77161   1155 - -
          2.68618  4.42225  2.77519  2.73123  3.46354  2.40513  3.72494  3.29354  2.67741  2.69355  4.24690  2.90347  2.73739  3.18146  2.89801  2.37887  2.77519  2.98518  4.58477  3.61503
          0.02836  3.97276  4.69511  0.61958  0.77255  0.48576  0.95510
    794   3.00531  5.07802  3.26817  2.75778  4.49038  3.57895  3.66753  3.88475  1.09080  3.37645  4.27457  3.17514  4.00854  2.82141  2.13732  3.01744  3.21051  3.57239  5.44020  4.24341   1156 - -
          2.68618  4.42225  2.77519  2.73123  3.46354  2.40513  3.72494  3.29354  2.67741  2.69355  4.24690  2.90347  2.73739  3.18146  2.89801  2.37887  2.77519  2.98518  4.58477  3.61503
          0.02836  3.97276  4.69511  0.61958  0.77255  0.48576  0.95510
    795   3.06531  5.03142  3.24787  2.85155  4.44078  3.54314  3.81739  3.87652  0.90894  3.42013  4.37693  3.27133  4.03701  3.00372  2.45435  3.10116  3.31150  3.57891  5.45482  4.28234   1157 - -
          2.68618  4.42225  2.77519  2.73123  3.46354  2.40513  3.72494  3.29354  2.67741  2.69355  4.24690  2.90347  2.73739  3.18146  2.89801  2.37887  2.77519  2.98518  4.58477  3.61503
          0.02836  3.97276  4.69511  0.61958  0.77255  0.48576  0.95510
    796   2.34041  4.40969  3.07215  2.69742  4.09978  3.13851  3.87352  3.49922  2.74861  3.15629  3.99124  2.64338  3.18248  3.08402  3.14292  2.35590  1.71547  3.09600  5.41519  4.13863   1158 - -
          2.68618  4.42225  2.77519  2.73123  3.46354  2.40513  3.72494  3.29354  2.67741  2.69355  4.24690  2.90347  2.73739  3.18146  2.89801  2.37887  2.77519  2.98518  4.58477  3.61503
          0.02836  3.97276  4.69511  0.61958  0.77255  0.48576  0.95510
    797   2.29995  4.25343  3.15419  3.01101  4.36992  1.16671  4.21618  3.86153  3.20953  3.54665  4.39529  3.23885  3.71125  3.49903  3.52050  2.15861  2.79617  3.29218  5.68842  4.44923   1159 - -
          2.68618  4.42225  2.77519  2.73123  3.46354  2.40513  3.72494  3.29354  2.67741  2.69355  4.24690  2.90347  2.73739  3.18146  2.89801  2.37887  2.77519  2.98518  4.58477  3.61503
          0.02836  3.97276  4.69511  0.61958  0.77255  0.48576  0.95510
    798   3.06531  5.03142  3.24787  2.85155  4.44078  3.54314  3.81739  3.87652  0.90894  3.42013  4.37693  3.27133  4.03701  3.00372  2.45435  3.10116  3.31150  3.57891  5.45482  4.28234   1160 - -
          2.68618  4.42225  2.77519  2.73123  3.46354  2.40513  3.72494  3.29354  2.67741  2.69355  4.24690  2.90347  2.73739  3.18146  2.89801  2.37887  2.77519  2.98518  4.58477  3.61503
          0.02836  3.97276  4.69511  0.61958  0.77255  0.48576  0.95510
    799   2.62957  4.71796  2.64301  2.51925  4.22677  3.16072  3.89735  3.85968  2.78397  3.49961  4.38835  1.28032  3.82035  3.12927  3.17033  2.55186  3.01805  3.43125  5.55154  4.14577   1161 - -
          2.68618  4.42225  2.77519  2.73123  3.46354  2.40513  3.72494  3.29354  2.67741  2.69355  4.24690  2.90347  2.73739  3.18146  2.89801  2.37887  2.77519  2.98518  4.58477  3.61503
          0.02836  3.97276  4.69511  0.61958  0.77255  0.48576  0.95510
    800   3.12062  4.95141  3.62170  3.11277  4.33147  3.58849  3.90017  3.88070  2.28235  3.37844  4.37662  3.46454  4.08674  3.11605  0.83560  3.20032  3.38010  3.60047  5.37421  4.23769   1162 - -
          2.68618  4.42225  2.77519  2.73123  3.46354  2.40513  3.72494  3.29354  2.67741  2.69355  4.24690  2.90347  2.73739  3.18146  2.89801  2.37887  2.77519  2.98518  4.58477  3.61503
          0.02836  3.97276  4.69511  0.61958  0.77255  0.48576  0.95510
    801   3.06531  5.03142  3.24787  2.85155  4.44078  3.54314  3.81739  3.87652  0.90894  3.42013  4.37693  3.27133  4.03701  3.00372  2.45435  3.10116  3.31150  3.57891  5.45482  4.28234   1163 - -
          2.68618  4.42225  2.77519  2.73123  3.46354  2.40513  3.72494  3.29354  2.67741  2.69355  4.24690  2.90347  2.73739  3.18146  2.89801  2.37887  2.77519  2.98518  4.58477  3.61503
          0.02836  3.97276  4.69511  0.61958  0.77255  0.48576  0.95510
    802   2.90349  4.58645  3.59760  3.15945  3.30733  3.76296  4.03072  2.67752  2.87686  1.25871  3.31812  3.54248  4.17274  2.71928  3.13407  3.13762  3.15400  2.64364  4.99715  3.70812   1164 - -
          2.68618  4.42225  2.77519  2.73123  3.46354  2.40513  3.72494  3.29354  2.67741  2.69355  4.24690  2.90347  2.73739  3.18146  2.89801  2.37887  2.77519  2.98518  4.58477  3.61503
          0.02836  3.97276  4.69511  0.61958  0.77255  0.48576  0.95510
    803   3.06531  5.03142  3.24787  2.85155  4.44078  3.54314  3.81739  3.87652  0.90894  3.42013  4.37693  3.27133  4.03701  3.00372  2.45435  3.10116  3.31150  3.57891  5.45482  4.28234   1165 - -
          2.68618  4.42225  2.77519  2.73123  3.46354  2.40513  3.72494  3.29354  2.67741  2.69355  4.24690  2.90347  2.73739  3.18146  2.89801  2.37887  2.77519  2.98518  4.58477  3.61503
          0.02836  3.97276  4.69511  0.61958  0.77255  0.48576  0.95510
    804   2.36635  4.28768  3.29568  3.11681  4.17713  3.01580  4.22355  3.71364  3.19734  3.42639  4.34457  3.32504  3.76303  3.53895  3.47979  0.94932  2.85412  3.22674  5.54174  4.26137   1166 - -
          2.68618  4.42225  2.77519  2.73123  3.46354  2.40513  3.72494  3.29354  2.67741  2.69355  4.24690  2.90347  2.73739  3.18146  2.89801  2.37887  2.77519  2.98518  4.58477  3.61503
          0.02836  3.97276  4.69511  0.61958  0.77255  0.48576  0.95510
    805   3.06531  5.03142  3.24787  2.85155  4.44078  3.54314  3.81739  3.87652  0.90894  3.42013  4.37693  3.27133  4.03701  3.00372  2.45435  3.10116  3.31150  3.57891  5.45482  4.28234   1167 - -
          2.68618  4.42225  2.77519  2.73123  3.46354  2.40513  3.72494  3.29354  2.67741  2.69355  4.24690  2.90347  2.73739  3.18146  2.89801  2.37887  2.77519  2.98518  4.58477  3.61503
          0.02836  3.97276  4.69511  0.61958  0.77255  0.48576  0.95510
    806   2.96407  4.87065  3.57134  2.93460  3.82680  3.63559  3.70726  3.56180  2.16633  3.06754  4.03033  3.31360  4.04043  2.93875  1.17379  3.03942  3.17592  3.31430  4.24763  3.76806   1168 - -
          2.68618  4.42225  2.77519  2.73123  3.46354  2.40513  3.72494  3.29354  2.67741  2.69355  4.24690  2.90347  2.73739  3.18146  2.89801  2.37887  2.77519  2.98518  4.58477  3.61503
          0.02836  3.97276  4.69511  0.61958  0.77255  0.48576  0.95510
    807   2.28443  4.27723  4.18023  3.62746  3.42601  3.97470  4.37875  1.86985  3.53410  2.10936  2.98924  3.91752  4.33400  3.80628  3.78980  3.28705  3.06649  1.44232  5.13337  3.93565   1169 - -
          2.68618  4.42225  2.77519  2.73123  3.46354  2.40513  3.72494  3.29354  2.67741  2.69355  4.24690  2.90347  2.73739  3.18146  2.89801  2.37887  2.77519  2.98518  4.58477  3.61503
          0.02836  3.97276  4.69511  0.61958  0.77255  0.48576  0.95510
    808   3.06531  5.03142  3.24787  2.85155  4.44078  3.54314  3.81739  3.87652  0.90894  3.42013  4.37693  3.27133  4.03701  3.00372  2.45435  3.10116  3.31150  3.57891  5.45482  4.28234   1170 - -
          2.68618  4.42225  2.77519  2.73123  3.46354  2.40513  3.72494  3.29354  2.67741  2.69355  4.24690  2.90347  2.73739  3.18146  2.89801  2.37887  2.77519  2.98518  4.58477  3.61503
          0.02836  3.97276  4.69511  0.61958  0.77255  0.48576  0.95510
    809   2.44112  4.36183  3.26630  2.90835  3.95271  3.18612  3.98908  3.21937  2.84860  2.77457  3.91681  3.23525  1.64394  3.24272  3.17541  2.60325  2.47109  2.90164  5.36328  4.09322   1171 - -
          2.68618  4.42225  2.77519  2.73123  3.46354  2.40513  3.72494  3.29354  2.67741  2.69355  4.24690  2.90347  2.73739  3.18146  2.89801  2.37887  2.77519  2.98518  4.58477  3.61503
          0.02836  3.97276  4.69511  0.61958  0.77255  0.48576  0.95510
    810   2.94113  5.03791  3.29685  2.71308  4.24643  3.59653  2.87908  3.79068  1.99049  3.27948  4.15237  3.13928  3.98449  2.69029  1.39416  2.95441  3.13063  3.48279  5.31141  4.04010   1172 - -
          2.68618  4.42225  2.77519  2.73123  3.46354  2.40513  3.72494  3.29354  2.67741  2.69355  4.24690  2.90347  2.73739  3.18146  2.89801  2.37887  2.77519  2.98518  4.58477  3.61503
          0.02836  3.97276  4.69511  0.61958  0.77255  0.48576  0.95510
    811   2.97281  5.50467  1.17870  1.83048  4.79393  3.21017  3.78918  4.30884  2.83553  3.83358  4.71081  2.68697  3.84875  2.96646  3.43509  2.85556  3.27095  3.89406  5.98248  4.48579   1173 - -
          2.68618  4.42225  2.77519  2.73123  3.46354  2.40513  3.72494  3.29354  2.67741  2.69355  4.24690  2.90347  2.73739  3.18146  2.89801  2.37887  2.77519  2.98518  4.58477  3.61503
          0.02836  3.97276  4.69511  0.61958  0.77255  0.48576  0.95510
    812   2.36635  4.28768  3.29568  3.11681  4.17713  3.01580  4.22355  3.71364  3.19734  3.42639  4.34457  3.32504  3.76303  3.53895  3.47979  0.94932  2.85412  3.22674  5.54174  4.26137   1174 - -
          2.68618  4.42225  2.77519  2.73123  3.46354  2.40513  3.72494  3.29354  2.67741  2.69355  4.24690  2.90347  2.73739  3.18146  2.89801  2.37887  2.77519  2.98518  4.58477  3.61503
          0.02836  3.97276  4.69511  0.61958  0.77255  0.48576  0.95510
    813   2.36635  4.28768  3.29568  3.11681  4.17713  3.01580  4.22355  3.71364  3.19734  3.42639  4.34457  3.32504  3.76303  3.53895  3.47979  0.94932  2.85412  3.22674  5.54174  4.26137   1175 - -
          2.68618  4.42225  2.77519  2.73123  3.46354  2.40513  3.72494  3.29354  2.67741  2.69355  4.24690  2.90347  2.73739  3.18146  2.89801  2.37887  2.77519  2.98518  4.58477  3.61503
          0.02836  3.97276  4.69511  0.61958  0.77255  0.48576  0.95510
    814   2.87264  5.39134  1.89397  1.37310  4.70266  2.81510  3.73065  4.20411  2.70402  3.71375  4.54792  2.69774  3.82118  2.89025  3.27429  2.77766  3.15472  3.78386  5.87759  4.40039   1176 - -
          2.68618  4.42225  2.77519  2.73123  3.46354  2.40513  3.72494  3.29354  2.67741  2.69355  4.24690  2.90347  2.73739  3.18146  2.89801  2.37887  2.77519  2.98518  4.58477  3.61503
          0.02836  3.97276  4.69511  0.61958  0.77255  0.48576  0.95510
    815   2.36635  4.28768  3.29568  3.11681  4.17713  3.01580  4.22355  3.71364  3.19734  3.42639  4.34457  3.32504  3.76303  3.53895  3.47979  0.94932  2.85412  3.22674  5.54174  4.26137   1177 - -
          2.68618  4.42225  2.77519  2.73123  3.46354  2.40513  3.72494  3.29354  2.67741  2.69355  4.24690  2.90347  2.73739  3.18146  2.89801  2.37887  2.77519  2.98518  4.58477  3.61503
          0.02836  3.97276  4.69511  0.61958  0.77255  0.48576  0.95510
    816   2.29667  4.20622  3.39192  3.11599  4.11217  3.02069  4.16509  3.37261  3.09639  3.18832  4.09635  3.30905  3.74272  3.45402  3.38360  2.25394  1.24534  2.96074  5.50925  4.26651   1178 - -
          2.68618  4.42225  2.77519  2.73123  3.46354  2.40513  3.72494  3.29354  2.67741  2.69355  4.24690  2.90347  2.73739  3.18146  2.89801  2.37887  2.77519  2.98518  4.58477  3.61503
          0.02836  3.97276  4.69511  0.61958  0.77255  0.48576  0.95510
    817   2.24588  4.25243  3.35435  2.97796  3.97366  1.59252  4.03545  2.82766  2.96632  3.00226  3.90459  3.25817  3.77059  3.30258  3.30142  2.52886  2.53076  2.83631  5.37595  4.13435   1179 - -
          2.68618  4.42225  2.77519  2.73123  3.46354  2.40513  3.72494  3.29354  2.67741  2.69355  4.24690  2.90347  2.73739  3.18146  2.89801  2.37887  2.77519  2.98518  4.58477  3.61503
          0.02836  3.97276  4.69511  0.61958  0.77255  0.48576  0.95510
    818   2.36635  4.28768  3.29568  3.11681  4.17713  3.01580  4.22355  3.71364  3.19734  3.42639  4.34457  3.32504  3.76303  3.53895  3.47979  0.94932  2.85412  3.22674  5.54174  4.26137   1180 - -
          2.68618  4.42225  2.77519  2.73123  3.46354  2.40513  3.72494  3.29354  2.67741  2.69355  4.24690  2.90347  2.73739  3.18146  2.89801  2.37887  2.77519  2.98518  4.58477  3.61503
          0.02836  3.97276  4.69511  0.61958  0.77255  0.48576  0.95510
    819   2.29461  3.11014  3.76251  3.46750  4.20248  1.04073  4.36830  3.57086  3.41612  3.34372  4.23556  3.50300  3.74815  3.72201  3.64925  2.50166  2.79316  3.09494  5.53681  4.39401   1181 - -
          2.68618  4.42225  2.77519  2.73123  3.46354  2.40513  3.72494  3.29354  2.67741  2.69355  4.24690  2.90347  2.73739  3.18146  2.89801  2.37887  2.77519  2.98518  4.58477  3.61503
          0.02836  3.97276  4.69511  0.61958  0.77255  0.48576  0.95510
    820   2.29559  4.23373  3.26572  3.06315  4.31443  1.26140  4.20735  3.67741  3.17171  3.41456  4.28433  3.27413  3.71987  3.48493  3.47614  2.46690  2.21985  3.17245  5.64438  4.43137   1182 - -
          2.68618  4.42225  2.77519  2.73123  3.46354  2.40513  3.72494  3.29354  2.67741  2.69355  4.24690  2.90347  2.73739  3.18146  2.89801  2.37887  2.77519  2.98518  4.58477  3.61503
          0.02836  3.97276  4.69511  0.61958  0.77255  0.48576  0.95510
    821   2.65160  4.74171  2.77128  2.50206  4.03288  3.28307  3.27141  3.63611  2.56836  3.23531  4.09720  2.70666  1.74901  2.97133  2.94841  2.70624  2.96127  3.28092  5.34761  3.97330   1183 - -
          2.68618  4.42225  2.77519  2.73123  3.46354  2.40513  3.72494  3.29354  2.67741  2.69355  4.24690  2.90347  2.73739  3.18146  2.89801  2.37887  2.77519  2.98518  4.58477  3.61503
          0.02836  3.97276  4.69511  0.61958  0.77255  0.48576  0.95510
    822   2.33505  4.23649  3.76926  3.21895  3.41982  3.66289  4.05352  2.22158  3.13824  2.15188  3.35182  3.55219  3.31455  3.43598  3.43876  2.95839  2.89322  1.71390  4.97965  3.76351   1184 - -
          2.68618  4.42225  2.77519  2.73123  3.46354  2.40513  3.72494  3.29354  2.67741  2.69355  4.24690  2.90347  2.73739  3.18146  2.89801  2.37887  2.77519  2.98518  4.58477  3.61503
          0.02836  3.97276  4.69511  0.61958  0.77255  0.48576  0.95510
    823   2.38206  4.35611  3.16377  2.81736  4.06135  3.11018  3.94966  3.48550  2.82879  2.98316  4.03041  3.15618  1.90672  3.18697  3.18554  1.88707  2.78570  3.08019  5.41203  4.12532   1185 - -
          2.68618  4.42225  2.77519  2.73123  3.46354  2.40513  3.72494  3.29354  2.67741  2.69355  4.24690  2.90347  2.73739  3.18146  2.89801  2.37887  2.77519  2.98518  4.58477  3.61503
          0.02836  3.97276  4.69511  0.61958  0.77255  0.48576  0.95510
    824   2.19483  4.66073  2.99396  2.50214  3.92556  3.38314  2.55750  3.33638  2.45511  2.88385  3.80785  2.99208  3.33110  2.74059  2.86586  2.64996  2.73492  3.03128  5.22584  3.91836   1186 - -
          2.68618  4.42225  2.77519  2.73123  3.46354  2.40513  3.72494  3.29354  2.67741  2.69355  4.24690  2.90347  2.73739  3.18146  2.89801  2.37887  2.77519  2.98518  4.58477  3.61503
          0.02836  3.97276  4.69511  0.61958  0.77255  0.48576  0.95510
    825   3.12062  4.95141  3.62170  3.11277  4.33147  3.58849  3.90017  3.88070  2.28235  3.37844  4.37662  3.46454  4.08674  3.11605  0.83560  3.20032  3.38010  3.60047  5.37421  4.23769   1187 - -
          2.68618  4.42225  2.77519  2.73123  3.46354  2.40513  3.72494  3.29354  2.67741  2.69355  4.24690  2.90347  2.73739  3.18146  2.89801  2.37887  2.77519  2.98518  4.58477  3.61503
          0.02836  3.97276  4.69511  0.61958  0.77255  0.48576  0.95510
    826   2.09894  4.26134  3.19791  2.92079  4.23022  3.00165  4.07285  3.62413  2.99682  3.31576  4.16219  3.19187  1.62745  3.31958  3.33898  2.07846  2.74731  3.14150  5.56557  4.31574   1188 - -
          2.68618  4.42225  2.77519  2.73123  3.46354  2.40513  3.72494  3.29354  2.67741  2.69355  4.24690  2.90347  2.73739  3.18146  2.89801  2.37887  2.77519  2.98518  4.58477  3.61503
          0.02836  3.97276  4.69511  0.61958  0.77255  0.48576  0.95510
    827   2.38125  4.33443  3.14014  2.93119  4.20929  3.04162  4.10222  3.67904  3.01751  3.36344  4.25040  3.21781  1.34009  3.37099  3.33553  2.23278  2.83791  3.21190  5.54864  4.27711   1189 - -
          2.68618  4.42225  2.77519  2.73123  3.46354  2.40513  3.72494  3.29354  2.67741  2.69355  4.24690  2.90347  2.73739  3.18146  2.89801  2.37887  2.77519  2.98518  4.58477  3.61503
          0.02836  3.97276  4.69511  0.61958  0.77255  0.48576  0.95510
    828   3.28544  4.66327  4.61226  4.12186  2.54322  4.38843  4.51416  2.26620  3.96921  0.88952  2.95144  4.35660  4.64539  4.13382  4.11961  3.77024  3.52387  2.37641  4.82842  3.46775   1190 - -
          2.68618  4.42225  2.77519  2.73123  3.46354  2.40513  3.72494  3.29354  2.67741  2.69355  4.24690  2.90347  2.73739  3.18146  2.89801  2.37887  2.77519  2.98518  4.58477  3.61503
          0.02836  3.97276  4.69511  0.61958  0.77255  0.48576  0.95510
    829   2.75079  4.21187  4.13792  3.57455  3.35506  3.63614  4.26457  1.88591  3.46961  2.07990  2.94748  3.84617  4.25912  3.73324  3.70563  3.20551  2.85749  1.46651  4.99947  3.80101   1191 - -
          2.68618  4.42225  2.77519  2.73123  3.46354  2.40513  3.72494  3.29354  2.67741  2.69355  4.24690  2.90347  2.73739  3.18146  2.89801  2.37887  2.77519  2.98518  4.58477  3.61503
          0.02836  3.97276  4.69511  0.61958  0.77255  0.48576  0.95510
    830   2.79346  4.55826  3.48771  3.40020  4.53936  0.58986  4.51374  4.16396  3.59507  3.80535  4.78238  3.65208  3.95259  3.91135  3.81951  2.96836  3.28251  3.67293  5.60740  4.64487   1192 - -
          2.68618  4.42225  2.77519  2.73123  3.46354  2.40513  3.72494  3.29354  2.67741  2.69355  4.24690  2.90347  2.73739  3.18146  2.89801  2.37887  2.77519  2.98518  4.58477  3.61503
          0.02836  3.97276  4.69511  0.61958  0.77255  0.48576  0.95510
    831   3.26882  4.70178  4.35022  3.99127  3.17591  4.10895  4.61557  2.38624  3.75802  0.76094  3.16888  4.25698  4.52754  4.10233  3.91738  3.69258  3.55878  2.44947  5.09083  3.83706   1193 - -
          2.68618  4.42225  2.77519  2.73123  3.46354  2.40513  3.72494  3.29354  2.67741  2.69355  4.24690  2.90347  2.73739  3.18146  2.89801  2.37887  2.77519  2.98518  4.58477  3.61503
          0.02836  3.97276  4.69511  0.61958  0.77255  0.48576  0.95510
    832   2.80864  4.80723  2.76737  2.66334  4.18668  3.25286  4.00516  3.91942  2.91767  3.55513  4.51034  0.99207  3.90998  3.27870  3.27521  2.87240  3.19419  3.53146  5.48116  4.12828   1194 - -
          2.68618  4.42225  2.77519  2.73123  3.46354  2.40513  3.72494  3.29354  2.67741  2.69355  4.24690  2.90347  2.73739  3.18146  2.89801  2.37887  2.77519  2.98518  4.58477  3.61503
          0.02836  3.97276  4.69511  0.61958  0.77255  0.48576  0.95510
    833   1.31713  4.13514  3.50480  3.16771  4.14293  2.97126  4.18306  3.41000  3.16341  3.20608  4.06947  3.31774  3.69944  3.46845  3.46514  2.22013  2.05907  2.96147  5.52438  4.31637   1195 - -
          2.68618  4.42225  2.77519  2.73123  3.46354  2.40513  3.72494  3.29354  2.67741  2.69355  4.24690  2.90347  2.73739  3.18146  2.89801  2.37887  2.77519  2.98518  4.58477  3.61503
          0.02836  3.97276  4.69511  0.61958  0.77255  0.48576  0.95510
    834   2.46879  4.31378  3.51930  3.27692  4.05954  3.14950  4.28631  3.19897  3.22187  3.05889  4.10362  3.46958  3.86145  3.61185  3.47522  2.67126  1.01261  2.88316  5.48853  4.27642   1196 - -
          2.68618  4.42225  2.77519  2.73123  3.46354  2.40513  3.72494  3.29354  2.67741  2.69355  4.24690  2.90347  2.73739  3.18146  2.89801  2.37887  2.77519  2.98518  4.58477  3.61503
          0.02836  3.97276  4.69511  0.61958  0.77255  0.48576  0.95510
    835   0.87838  4.24416  3.56616  3.36294  4.15389  3.06584  4.37290  3.29456  3.38181  3.17145  4.19293  3.48664  3.81463  3.71395  3.62493  2.59393  2.87827  2.93159  5.57104  4.38266   1197 - -
          2.68618  4.42225  2.77519  2.73123  3.46354  2.40513  3.72494  3.29354  2.67741  2.69355  4.24690  2.90347  2.73739  3.18146  2.89801  2.37887  2.77519  2.98518  4.58477  3.61503
          0.02836  3.97276  4.69511  0.61958  0.77255  0.48576  0.95510
    836   3.50648  4.84477  4.24728  3.97863  2.77464  3.84479  4.02765  3.53500  3.69900  2.91229  4.16406  4.10759  4.37105  4.08144  3.80949  3.70919  3.81210  3.42811  0.70523  2.77161   1198 - -
          2.68618  4.42225  2.77519  2.73123  3.46354  2.40513  3.72494  3.29354  2.67741  2.69355  4.24690  2.90347  2.73739  3.18146  2.89801  2.37887  2.77519  2.98518  4.58477  3.61503
          0.02836  3.97276  4.69511  0.61958  0.77255  0.48576  0.95510
    837   2.36635  4.28768  3.29568  3.11681  4.17713  3.01580  4.22355  3.71364  3.19734  3.42639  4.34457  3.32504  3.76303  3.53895  3.47979  0.94932  2.85412  3.22674  5.54174  4.26137   1199 - -
          2.68618  4.42225  2.77519  2.73123  3.46354  2.40513  3.72494  3.29354  2.67741  2.69355  4.24690  2.90347  2.73739  3.18146  2.89801  2.37887  2.77519  2.98518  4.58477  3.61503
          0.02836  3.97276  4.69511  0.61958  0.77255  0.48576  0.95510
    838   2.63754  4.49401  3.33911  3.06559  3.89833  3.27876  4.11551  3.32695  3.00560  2.70624  4.05188  3.38802  1.17237  3.42794  3.29306  2.80248  3.03928  3.05070  5.32151  4.04011   1200 - -
          2.68618  4.42225  2.77519  2.73123  3.46354  2.40513  3.72494  3.29354  2.67741  2.69355  4.24690  2.90347  2.73739  3.18146  2.89801  2.37887  2.77519  2.98518  4.58477  3.61503
          0.02836  3.97276  4.69511  0.61958  0.77255  0.48576  0.95510
    839   2.36635  4.28768  3.29568  3.11681  4.17713  3.01580  4.22355  3.71364  3.19734  3.42639  4.34457  3.32504  3.76303  3.53895  3.47979  0.94932  2.85412  3.22674  5.54174  4.26137   1201 - -
          2.68618  4.42225  2.77519  2.73123  3.46354  2.40513  3.72494  3.29354  2.67741  2.69355  4.24690  2.90347  2.73739  3.18146  2.89801  2.37887  2.77519  2.98518  4.58477  3.61503
          0.02836  3.97276  4.69511  0.61958  0.77255  0.48576  0.95510
    840   2.98230  5.46798  1.09597  1.96198  4.76866  3.21310  3.81078  4.28147  2.86574  3.82559  4.71650  2.70639  3.85764  2.99475  3.45925  2.87219  3.28673  3.87556  5.96535  4.48455   1202 - -
          2.68618  4.42225  2.77519  2.73123  3.46354  2.40513  3.72494  3.29354  2.67741  2.69355  4.24690  2.90347  2.73739  3.18146  2.89801  2.37887  2.77519  2.98518  4.58477  3.61503
          0.02836  3.97276  4.69511  0.61958  0.77255  0.48576  0.95510
    841   2.27663  4.31366  3.18105  2.89115  4.10297  3.08952  4.02411  3.38998  2.91269  3.16816  4.05112  2.81539  3.76173  3.27695  3.24314  2.53086  1.38242  2.99822  5.46606  4.20585   1203 - -
          2.68618  4.42225  2.77519  2.73123  3.46354  2.40513  3.72494  3.29354  2.67741  2.69355  4.24690  2.90347  2.73739  3.18146  2.89801  2.37887  2.77519  2.98518  4.58477  3.61503
          0.02836  3.97276  4.69511  0.61958  0.77255  0.48576  0.95510
    842   2.36635  4.28768  3.29568  3.11681  4.17713  3.01580  4.22355  3.71364  3.19734  3.42639  4.34457  3.32504  3.76303  3.53895  3.47979  0.94932  2.85412  3.22674  5.54174  4.26137   1204 - -
          2.68618  4.42225  2.77519  2.73123  3.46354  2.40513  3.72494  3.29354  2.67741  2.69355  4.24690  2.90347  2.73739  3.18146  2.89801  2.37887  2.77519  2.98518  4.58477  3.61503
          0.02836  3.97276  4.69511  0.61958  0.77255  0.48576  0.95510
    843   2.96290  4.95011  2.97176  2.72875  4.13178  3.43379  3.88770  3.77856  2.54277  3.27089  4.29661  3.18911  3.98912  1.06582  2.82470  3.00673  3.26011  3.50221  5.38637  4.08700   1205 - -
          2.68618  4.42225  2.77519  2.73123  3.46354  2.40513  3.72494  3.29354  2.67741  2.69355  4.24690  2.90347  2.73739  3.18146  2.89801  2.37887  2.77519  2.98518  4.58477  3.61503
          0.02836  3.97276  4.69511  0.61958  0.77255  0.48576  0.95510
    844   1.82563  4.16904  3.36437  3.10941  4.26129  2.93880  4.20066  3.62178  3.17131  3.36629  4.22301  3.27862  3.68842  3.47676  3.47670  1.22755  2.71524  3.10995  5.62210  4.38967   1206 - -
          2.68618  4.42225  2.77519  2.73123  3.46354  2.40513  3.72494  3.29354  2.67741  2.69355  4.24690  2.90347  2.73739  3.18146  2.89801  2.37887  2.77519  2.98518  4.58477  3.61503
          0.02836  3.97276  4.69511  0.61958  0.77255  0.48576  0.95510
    845   2.36635  4.28768  3.29568  3.11681  4.17713  3.01580  4.22355  3.71364  3.19734  3.42639  4.34457  3.32504  3.76303  3.53895  3.47979  0.94932  2.85412  3.22674  5.54174  4.26137   1207 - -
          2.68618  4.42225  2.77519  2.73123  3.46354  2.40513  3.72494  3.29354  2.67741  2.69355  4.24690  2.90347  2.73739  3.18146  2.89801  2.37887  2.77519  2.98518  4.58477  3.61503
          0.02836  3.97276  4.69511  0.61958  0.77255  0.48576  0.95510
    846   2.62132  1.48928  3.94598  3.49919  3.18150  3.47709  4.06990  2.71484  3.30937  2.50507  3.56355  3.65899  4.03511  3.64486  3.51936  2.90499  2.96911  2.51480  4.76062  2.89646   1208 - -
          2.68618  4.42225  2.77519  2.73123  3.46354  2.40513  3.72494  3.29354  2.67741  2.69355  4.24690  2.90347  2.73739  3.18146  2.89801  2.37887  2.77519  2.98518  4.58477  3.61503
          0.02836  3.97276  4.69511  0.61958  0.77255  0.48576  0.95510
    847   2.45623  4.38342  3.16995  2.98594  4.17990  3.08593  4.14370  3.66772  3.06026  3.35847  4.29096  3.27358  1.17007  3.43330  3.35918  2.47337  2.91349  3.23202  5.52153  4.25475   1209 - -
          2.68618  4.42225  2.77519  2.73123  3.46354  2.40513  3.72494  3.29354  2.67741  2.69355  4.24690  2.90347  2.73739  3.18146  2.89801  2.37887  2.77519  2.98518  4.58477  3.61503
          0.02836  3.97276  4.69511  0.61958  0.77255  0.48576  0.95510
    848   1.46758  4.18617  3.40832  3.02003  4.10909  3.00640  4.07287  3.47405  3.02569  3.18267  4.02236  3.24718  3.16518  3.33165  3.36674  2.15719  2.15198  3.02133  5.46559  4.24059   1210 - -
          2.68618  4.42225  2.77519  2.73123  3.46354  2.40513  3.72494  3.29354  2.67741  2.69355  4.24690  2.90347  2.73739  3.18146  2.89801  2.37887  2.77519  2.98518  4.58477  3.61503
          0.02836  3.97276  4.69511  0.61958  0.77255  0.48576  0.95510
    849   2.31454  4.24190  4.08754  3.52563  3.36948  3.90082  4.26166  1.98126  3.43494  2.02911  2.87413  3.82065  4.25710  3.70097  3.69056  3.19943  2.90134  1.58889  5.02842  3.83278   1211 - -
          2.68618  4.42225  2.77519  2.73123  3.46354  2.40513  3.72494  3.29354  2.67741  2.69355  4.24690  2.90347  2.73739  3.18146  2.89801  2.37887  2.77519  2.98518  4.58477  3.61503
          0.02836  3.97276  4.69511  0.61958  0.77255  0.48576  0.95510
    850   2.39695  4.34472  3.14305  2.94211  4.20164  3.05037  4.11116  3.67567  3.02587  3.36313  4.26040  3.22869  1.29355  3.38485  3.33874  2.30321  2.85419  3.21546  5.54297  4.27064   1212 - -
          2.68618  4.42225  2.77519  2.73123  3.46354  2.40513  3.72494  3.29354  2.67741  2.69355  4.24690  2.90347  2.73739  3.18146  2.89801  2.37887  2.77519  2.98518  4.58477  3.61503
          0.02836  3.97276  4.69511  0.61958  0.77255  0.48576  0.95510
    851   2.98928  3.83776  4.34901  3.92518  1.16602  3.88002  3.98507  2.62082  3.78212  2.15865  3.42543  3.97900  4.34362  3.96309  3.92532  3.31039  3.29779  2.54504  4.31302  2.72824   1213 - -
          2.68618  4.42225  2.77519  2.73123  3.46354  2.40513  3.72494  3.29354  2.67741  2.69355  4.24690  2.90347  2.73739  3.18146  2.89801  2.37887  2.77519  2.98518  4.58477  3.61503
          0.02836  3.97276  4.69511  0.61958  0.77255  0.48576  0.95510
    852   2.88865  4.62859  3.50678  3.36080  4.34624  3.31046  4.42948  3.91807  3.42680  3.53380  4.58839  3.65708  0.66061  3.81254  3.66042  3.05943  3.33826  3.55191  5.50468  4.46849   1214 - -
          2.68618  4.42225  2.77519  2.73123  3.46354  2.40513  3.72494  3.29354  2.67741  2.69355  4.24690  2.90347  2.73739  3.18146  2.89801  2.37887  2.77519  2.98518  4.58477  3.61503
          0.02836  3.97276  4.69511  0.61958  0.77255  0.48576  0.95510
    853   1.24598  4.12842  3.47071  3.14789  4.19327  2.72266  4.18335  3.54345  3.17293  3.27769  4.11591  3.29688  3.67896  3.46398  3.48114  2.18063  2.30453  3.04791  5.55518  4.35015   1215 - -
          2.68618  4.42225  2.77519  2.73123  3.46354  2.40513  3.72494  3.29354  2.67741  2.69355  4.24690  2.90347  2.73739  3.18146  2.89801  2.37887  2.77519  2.98518  4.58477  3.61503
          0.02836  3.97276  4.69511  0.61958  0.77255  0.48576  0.95510
    854   2.40150  4.34042  3.32635  2.82940  3.75717  3.29099  3.86257  3.04472  2.76852  2.78435  3.29019  3.20356  2.05330  3.11894  3.13292  2.41684  2.77919  2.56838  5.16472  3.90870   1216 - -
          2.68618  4.42225  2.77519  2.73123  3.46354  2.40513  3.72494  3.29354  2.67741  2.69355  4.24690  2.90347  2.73739  3.18146  2.89801  2.37887  2.77519  2.98518  4.58477  3.61503
          0.02836  3.97276  4.69511  0.61958  0.77255  0.48576  0.95510
    855   2.95249  4.39316  4.41964  3.93073  3.45142  4.09774  4.67041  1.91998  3.77076  2.02408  2.94106  4.17030  4.50014  4.08369  3.99237  3.48152  3.24078  1.08357  5.32603  4.10361   1217 - -
          2.68618  4.42225  2.77519  2.73123  3.46354  2.40513  3.72494  3.29354  2.67741  2.69355  4.24690  2.90347  2.73739  3.18146  2.89801  2.37887  2.77519  2.98518  4.58477  3.61503
          0.02836  3.97276  4.69511  0.61958  0.77255  0.48576  0.95510
    856   2.11835  4.32237  3.23953  3.01842  4.20289  3.06469  4.15919  3.52977  3.08105  3.26020  4.20052  3.28280  1.29809  3.43440  3.38720  2.56286  2.85563  3.11552  5.55923  4.32958   1218 - -
          2.68598  4.42226  2.77521  2.73125  3.46355  2.40514  3.72496  3.29355  2.67742  2.69356  4.24691  2.90348  2.73741  3.18148  2.89802  2.37888  2.77521  2.98520  4.58478  3.61504
          0.13415  2.15074  4.69511  0.36798  1.17808  0.48576  0.95510
    857   1.20739  4.12705  3.49266  3.18372  4.19007  2.94752  4.20941  3.47686  3.19580  3.26143  4.11978  3.31821  3.68921  3.49633  3.49166  2.07514  2.40332  3.00319  5.56605  4.36030   1220 - -
          2.68618  4.42225  2.77519  2.73123  3.46354  2.40513  3.72494  3.29354  2.67741  2.69355  4.24690  2.90347  2.73739  3.18146  2.89801  2.37887  2.77519  2.98518  4.58477  3.61503
          0.02836  3.97276  4.69511  0.61958  0.77255  0.48576  0.95510
    858   3.42755  4.81890  4.22732  3.89293  1.97411  4.15355  3.51655  3.24377  3.74961  2.64173  3.88958  3.88760  4.52828  3.90116  3.89567  3.55231  3.67690  3.14668  3.72813  0.93365   1221 - -
          2.68618  4.42225  2.77519  2.73123  3.46354  2.40513  3.72494  3.29354  2.67741  2.69355  4.24690  2.90347  2.73739  3.18146  2.89801  2.37887  2.77519  2.98518  4.58477  3.61503
          0.02836  3.97276  4.69511  0.61958  0.77255  0.48576  0.95510
    859   2.31981  4.29836  3.16783  2.89290  4.23864  3.01474  4.05820  3.69323  2.97424  3.35673  4.20161  3.18177  2.36143  3.30146  3.32274  1.36869  2.76980  3.19904  5.56216  4.29725   1222 - -
          2.68618  4.42225  2.77519  2.73123  3.46354  2.40513  3.72494  3.29354  2.67741  2.69355  4.24690  2.90347  2.73739  3.18146  2.89801  2.37887  2.77519  2.98518  4.58477  3.61503
          0.02836  3.97276  4.69511  0.61958  0.77255  0.48576  0.95510
    860   3.26882  4.70178  4.35022  3.99127  3.17591  4.10895  4.61557  2.38624  3.75802  0.76094  3.16888  4.25698  4.52754  4.10233  3.91738  3.69258  3.55878  2.44947  5.09083  3.83706   1223 - -
          2.68618  4.42225  2.77519  2.73123  3.46354  2.40513  3.72494  3.29354  2.67741  2.69355  4.24690  2.90347  2.73739  3.18146  2.89801  2.37887  2.77519  2.98518  4.58477  3.61503
          0.02836  3.97276  4.69511  0.61958  0.77255  0.48576  0.95510
    861   2.88865  4.62859  3.50678  3.36080  4.34624  3.31046  4.42948  3.91807  3.42680  3.53380  4.58839  3.65708  0.66061  3.81254  3.66042  3.05943  3.33826  3.55191  5.50468  4.46849   1224 - -
          2.68618  4.42225  2.77519  2.73123  3.46354  2.40513  3.72494  3.29354  2.67741  2.69355  4.24690  2.90347  2.73739  3.18146  2.89801  2.37887  2.77519  2.98518  4.58477  3.61503
          0.02836  3.97276  4.69511  0.61958  0.77255  0.48576  0.95510
    862   2.99950  4.40634  4.47521  3.95501  3.40802  4.20229  4.67842  1.89731  3.79993  1.89213  2.93682  4.21616  4.54904  4.09509  4.02159  3.56227  3.26561  1.12157  5.29962  4.09039   1225 - -
          2.68618  4.42225  2.77519  2.73123  3.46354  2.40513  3.72494  3.29354  2.67741  2.69355  4.24690  2.90347  2.73739  3.18146  2.89801  2.37887  2.77519  2.98518  4.58477  3.61503
          0.02836  3.97276  4.69511  0.61958  0.77255  0.48576  0.95510
    863   3.38780  4.76042  4.37616  4.11038  0.86088  4.05273  3.92458  2.89989  4.01505  2.24719  3.61569  4.13309  4.50959  4.15558  4.10998  3.65213  3.68925  2.89783  4.14522  2.50019   1226 - -
          2.68618  4.42225  2.77519  2.73123  3.46354  2.40513  3.72494  3.29354  2.67741  2.69355  4.24690  2.90347  2.73739  3.18146  2.89801  2.37887  2.77519  2.98518  4.58477  3.61503
          0.02836  3.97276  4.69511  0.61958  0.77255  0.48576  0.95510
    864   2.61837  4.71440  2.73965  2.41174  4.19077  3.25181  3.77704  3.61972  2.58241  3.23613  4.09195  2.96155  1.78366  2.78311  2.97146  2.47355  2.93679  3.25834  5.46232  4.14296   1227 - -
          2.68618  4.42225  2.77519  2.73123  3.46354  2.40513  3.72494  3.29354  2.67741  2.69355  4.24690  2.90347  2.73739  3.18146  2.89801  2.37887  2.77519  2.98518  4.58477  3.61503
          0.02836  3.97276  4.69511  0.61958  0.77255  0.48576  0.95510
    865   1.19724  4.12758  3.50614  3.19481  4.17239  2.95689  4.21256  3.42773  3.19792  3.23550  4.10269  3.32747  3.69650  3.50245  3.49029  2.21047  2.29774  2.97056  5.55584  4.35053   1228 - -
          2.68618  4.42225  2.77519  2.73123  3.46354  2.40513  3.72494  3.29354  2.67741  2.69355  4.24690  2.90347  2.73739  3.18146  2.89801  2.37887  2.77519  2.98518  4.58477  3.61503
          0.02836  3.97276  4.69511  0.61958  0.77255  0.48576  0.95510
    866   2.06036  4.30982  3.24543  3.01573  4.20192  3.05698  4.15343  3.52274  3.07703  3.25682  4.18892  3.27703  1.34086  3.42613  3.38616  2.54826  2.84027  3.10479  5.55934  4.32930   1229 - -
[truncated: 187,892 more chars]
