# Supplementary material for: Potential Conservation of Circadian Clock Proteins in the phylum Nematoda as Revealed by Bioinformatic Searches
Source: PLoS One. 2014 Nov 14;9(11):e112871. doi: 10.1371/journal.pone.0112871 (PMC4232591; doi:10.1371/journal.pone.0112871)
Supplement: File S1 — HMM profiles used in this work and HMMsearch results. (ZIP) [file pone.0112871.s007.zip › HMMs-CE/Mamiferos/Per1-aln.fasta.hmm]

HMMER3/b [3.0 | March 2010]
NAME  Per1-aln
LENG  1287
ALPH  amino
RF    no
CS    no
MAP   yes
DATE  Wed Aug 22 12:28:51 2012
NSEQ  23
EFFN  0.525024
CKSUM 76973055
STATS LOCAL MSV      -13.1226  0.69504
STATS LOCAL VITERBI  -14.1721  0.69504
STATS LOCAL FORWARD   -7.2588  0.69504
HMM          A        C        D        E        F        G        H        I        K        L        M        N        P        Q        R        S        T        V        W        Y   
            m->m     m->i     m->d     i->m     i->i     d->m     d->d
  COMPO   2.43044  4.05382  2.92439  2.71619  3.49859  2.69229  3.75003  3.02772  2.79898  2.52521  3.80895  3.17796  2.92948  3.08697  2.92469  2.40691  2.81660  2.73656  4.87719  3.68492
          2.68614  4.42151  2.77552  2.73137  3.46309  2.40542  3.72503  3.29349  2.67766  2.69253  4.24685  2.90388  2.73739  3.18147  2.89807  2.37884  2.77542  2.98472  4.58466  3.61532
          0.11450  2.32015  4.61272  3.08073  0.04701  0.00000        *
      1   2.87819  4.44268  3.97153  3.43333  3.16518  3.88333  4.17811  2.37799  3.16529  1.68849  1.77537  3.75936  4.24562  3.55748  3.26105  3.21505  3.12670  2.36524  4.95086  3.72567     69 - -
          2.68618  4.42225  2.77519  2.73123  3.46354  2.40513  3.72494  3.29354  2.67741  2.69355  4.24690  2.90347  2.73739  3.18146  2.89801  2.37887  2.77519  2.98518  4.58477  3.61503
          0.03083  3.89037  4.61272  0.61958  0.77255  0.48576  0.95510
      2   2.08414  4.29053  3.01929  2.76688  4.19823  2.98760  3.97502  3.62397  2.88743  3.30196  4.14090  2.71663  3.67995  3.21019  3.24892  1.45130  2.73726  3.14572  5.52181  4.24494     70 - -
          2.68618  4.42225  2.77519  2.73123  3.46354  2.40513  3.72494  3.29354  2.67741  2.69355  4.24690  2.90347  2.73739  3.18146  2.89801  2.37887  2.77519  2.98518  4.58477  3.61503
          0.03083  3.89037  4.61272  0.61958  0.77255  0.48576  0.95510
      3   2.34056  4.26816  3.10613  2.98019  4.27189  1.12244  4.17847  3.78222  3.16900  3.48568  4.37519  3.22957  3.70621  3.48120  3.46546  2.39632  2.83004  3.26009  5.57418  4.34700     71 - -
          2.68618  4.42225  2.77519  2.73123  3.46354  2.40513  3.72494  3.29354  2.67741  2.69355  4.24690  2.90347  2.73739  3.18146  2.89801  2.37887  2.77519  2.98518  4.58477  3.61503
          0.03083  3.89037  4.61272  0.61958  0.77255  0.48576  0.95510
      4   2.33639  4.30103  3.26294  2.82359  3.15718  3.23534  3.86283  3.03947  2.80794  2.76860  3.68696  3.18459  2.07786  3.14121  3.16834  2.53254  2.65313  2.75111  5.12115  3.83494     72 - -
          2.68618  4.42225  2.77519  2.73123  3.46354  2.40513  3.72494  3.29354  2.67741  2.69355  4.24690  2.90347  2.73739  3.18146  2.89801  2.37887  2.77519  2.98518  4.58477  3.61503
          0.03083  3.89037  4.61272  0.61958  0.77255  0.48576  0.95510
      5   3.14266  4.52211  4.57430  4.04050  3.14370  4.35226  4.70360  1.79633  3.87445  1.10281  2.97629  4.32689  4.61188  4.10679  4.06383  3.70722  3.38555  1.93582  5.16500  4.00631     73 - -
          2.68618  4.42225  2.77519  2.73123  3.46354  2.40513  3.72494  3.29354  2.67741  2.69355  4.24690  2.90347  2.73739  3.18146  2.89801  2.37887  2.77519  2.98518  4.58477  3.61503
          0.03083  3.89037  4.61272  0.61958  0.77255  0.48576  0.95510
      6   2.75534  5.01389  2.39219  1.36909  4.40165  3.21611  3.73595  3.84057  2.60012  3.44966  4.32430  2.79802  3.80640  2.91648  3.04692  2.45017  3.05951  3.47112  5.63313  4.24044     74 - -
          2.68618  4.42225  2.77519  2.73123  3.46354  2.40513  3.72494  3.29354  2.67741  2.69355  4.24690  2.90347  2.73739  3.18146  2.89801  2.37887  2.77519  2.98518  4.58477  3.61503
          0.03083  3.89037  4.61272  0.61958  0.77255  0.48576  0.95510
      7   2.68682  4.46070  3.36428  3.26585  4.40824  0.70202  4.38521  4.01203  3.44957  3.66396  4.63970  3.52853  3.85242  3.77229  3.68384  2.85921  3.16944  3.53688  5.49885  4.51067     75 - -
          2.68618  4.42225  2.77519  2.73123  3.46354  2.40513  3.72494  3.29354  2.67741  2.69355  4.24690  2.90347  2.73739  3.18146  2.89801  2.37887  2.77519  2.98518  4.58477  3.61503
          0.03083  3.89037  4.61272  0.61958  0.77255  0.48576  0.95510
      8   1.35748  4.11454  3.48920  3.13501  3.97683  2.64678  4.12853  3.13800  3.11657  3.00973  3.91898  3.30669  3.70360  3.42760  3.41627  2.43426  2.68441  2.43661  5.39960  4.18066     76 - -
          2.68618  4.42225  2.77519  2.73123  3.46354  2.40513  3.72494  3.29354  2.67741  2.69355  4.24690  2.90347  2.73739  3.18146  2.89801  2.37887  2.77519  2.98518  4.58477  3.61503
          0.03083  3.89037  4.61272  0.61958  0.77255  0.48576  0.95510
      9   2.74484  5.20291  1.80590  1.99801  4.48333  3.23847  3.11971  3.96975  2.53278  3.49200  4.30303  2.61041  3.77304  2.78758  3.06195  2.37697  3.00505  3.57263  5.66615  4.22858     77 - -
          2.68618  4.42225  2.77519  2.73123  3.46354  2.40513  3.72494  3.29354  2.67741  2.69355  4.24690  2.90347  2.73739  3.18146  2.89801  2.37887  2.77519  2.98518  4.58477  3.61503
          0.03083  3.89037  4.61272  0.61958  0.77255  0.48576  0.95510
     10   2.43622  4.31814  3.29029  2.93710  3.82135  1.54703  3.98118  3.14819  2.88644  2.87483  3.08362  3.25218  3.80043  3.26680  3.20378  2.60983  2.82631  2.84749  5.25015  3.97623     78 - -
          2.68618  4.42225  2.77519  2.73123  3.46354  2.40513  3.72494  3.29354  2.67741  2.69355  4.24690  2.90347  2.73739  3.18146  2.89801  2.37887  2.77519  2.98518  4.58477  3.61503
          0.03083  3.89037  4.61272  0.61958  0.77255  0.48576  0.95510
     11   2.19010  4.25095  3.28520  2.91965  3.08155  1.74382  3.95339  3.12398  2.95061  2.86740  3.79623  3.22553  3.76867  3.26204  3.29347  2.55017  2.76113  2.80507  5.16604  3.85435     79 - -
          2.68618  4.42225  2.77519  2.73123  3.46354  2.40513  3.72494  3.29354  2.67741  2.69355  4.24690  2.90347  2.73739  3.18146  2.89801  2.37887  2.77519  2.98518  4.58477  3.61503
          0.03083  3.89037  4.61272  0.61958  0.77255  0.48576  0.95510
     12   2.43493  4.42971  2.82461  2.69024  4.28536  1.35054  4.00514  3.82019  2.94615  3.47025  4.33441  2.56678  3.72736  3.25735  3.30747  2.55322  2.87697  3.32784  5.57083  4.28625     80 - -
          2.68618  4.42225  2.77519  2.73123  3.46354  2.40513  3.72494  3.29354  2.67741  2.69355  4.24690  2.90347  2.73739  3.18146  2.89801  2.37887  2.77519  2.98518  4.58477  3.61503
          0.03083  3.89037  4.61272  0.61958  0.77255  0.48576  0.95510
     13   2.70989  5.02747  1.43878  2.18258  4.53839  2.77690  3.75982  4.03041  2.75244  3.59778  4.44098  2.73164  3.76520  2.93806  3.29624  2.40357  3.04273  3.59465  5.77309  4.33731     81 - -
          2.68618  4.42225  2.77519  2.73123  3.46354  2.40513  3.72494  3.29354  2.67741  2.69355  4.24690  2.90347  2.73739  3.18146  2.89801  2.37887  2.77519  2.98518  4.58477  3.61503
          0.03083  3.89037  4.61272  0.61958  0.77255  0.48576  0.95510
     14   2.29959  4.25639  3.14195  2.86539  4.12828  3.00518  4.00732  3.48253  2.89873  3.20170  4.07793  3.15460  1.68632  3.25694  3.22808  2.33692  2.41745  3.04838  5.47768  4.21963     82 - -
          2.68618  4.42225  2.77519  2.73123  3.46354  2.40513  3.72494  3.29354  2.67741  2.69355  4.24690  2.90347  2.73739  3.18146  2.89801  2.37887  2.77519  2.98518  4.58477  3.61503
          0.03083  3.89037  4.61272  0.61958  0.77255  0.48576  0.95510
     15   2.71186  4.84837  3.02048  2.54197  4.24721  2.88246  3.62030  3.65560  2.15927  3.20659  4.04825  3.00526  3.85177  2.53985  1.75568  2.66139  2.95548  3.31579  5.36489  4.09505     83 - -
          2.68618  4.42225  2.77519  2.73123  3.46354  2.40513  3.72494  3.29354  2.67741  2.69355  4.24690  2.90347  2.73739  3.18146  2.89801  2.37887  2.77519  2.98518  4.58477  3.61503
          0.05075  3.89037  3.53887  0.61958  0.77255  0.48576  0.95510
     16   2.31230  4.27648  3.07252  2.83292  4.13808  2.98926  4.00493  3.59130  2.91397  3.27125  4.14350  3.13396  1.69279  3.26105  3.24731  2.03473  2.75793  3.13017  5.47564  4.20220     84 - -
          2.68618  4.42225  2.77519  2.73123  3.46354  2.40513  3.72494  3.29354  2.67741  2.69355  4.24690  2.90347  2.73739  3.18146  2.89801  2.37887  2.77519  2.98518  4.58477  3.61503
          0.03144  3.87106  4.59341  0.61958  0.77255  0.47490  0.97272
     17   2.40844  4.33252  3.15206  2.84682  3.95227  1.56538  3.96054  3.34629  2.86058  2.62926  3.96976  3.17929  3.40619  3.22797  3.19302  2.56314  2.81021  2.98686  5.32655  4.05385     85 - -
          2.68614  4.42186  2.77535  2.73129  3.46328  2.40512  3.72483  3.29370  2.67756  2.69318  4.24659  2.90350  2.73751  3.18146  2.89816  2.37888  2.77525  2.98508  4.58493  3.61494
          0.15015  2.04408  4.61272  1.82151  0.17648  0.48576  0.95510
     18   2.82635  5.31292  2.05274  1.44410  4.59132  3.21852  3.67470  4.08092  2.59017  3.59680  4.43200  2.68629  3.79223  2.54675  3.11695  2.74075  3.09589  3.68170  5.76555  4.31144    108 - -
          2.68618  4.42225  2.77519  2.73123  3.46354  2.40513  3.72494  3.29354  2.67741  2.69355  4.24690  2.90347  2.73739  3.18146  2.89801  2.37887  2.77519  2.98518  4.58477  3.61503
          0.03083  3.89037  4.61272  0.61958  0.77255  0.48576  0.95510
     19   2.31770  4.58710  2.95884  2.50432  4.04393  3.09903  3.68879  3.45607  2.48387  3.07285  3.89955  2.97067  3.07272  2.76197  2.65963  2.05350  2.78831  3.09974  5.31650  4.01278    109 - -
          2.68618  4.42225  2.77519  2.73123  3.46354  2.40513  3.72494  3.29354  2.67741  2.69355  4.24690  2.90347  2.73739  3.18146  2.89801  2.37887  2.77519  2.98518  4.58477  3.61503
          0.03083  3.89037  4.61272  0.61958  0.77255  0.48576  0.95510
     20   3.03291  4.49485  4.29346  3.86044  1.44157  4.00361  4.03958  2.40463  3.73927  1.89207  3.22644  3.99400  4.40107  3.92584  3.90955  3.39026  3.31429  2.15369  4.37725  2.81571    110 - -
          2.68618  4.42225  2.77519  2.73123  3.46354  2.40513  3.72494  3.29354  2.67741  2.69355  4.24690  2.90347  2.73739  3.18146  2.89801  2.37887  2.77519  2.98518  4.58477  3.61503
          0.03083  3.89037  4.61272  0.61958  0.77255  0.48576  0.95510
     21   2.33037  1.93339  2.93705  2.98095  3.75689  3.12181  3.98513  3.07057  2.99608  2.85748  3.75078  3.25444  3.75393  3.30078  3.32056  2.29330  2.72453  2.74360  5.18423  3.93557    111 - -
          2.68618  4.42225  2.77519  2.73123  3.46354  2.40513  3.72494  3.29354  2.67741  2.69355  4.24690  2.90347  2.73739  3.18146  2.89801  2.37887  2.77519  2.98518  4.58477  3.61503
          0.03083  3.89037  4.61272  0.61958  0.77255  0.48576  0.95510
     22   2.33678  4.29386  3.08174  2.85865  4.14292  3.00376  4.03007  3.60221  2.93917  3.28738  4.17179  3.15648  1.54065  3.29337  3.26383  2.16835  2.78561  3.14594  5.48404  4.20904    112 - -
          2.68618  4.42225  2.77519  2.73123  3.46354  2.40513  3.72494  3.29354  2.67741  2.69355  4.24690  2.90347  2.73739  3.18146  2.89801  2.37887  2.77519  2.98518  4.58477  3.61503
          0.03083  3.89037  4.61272  0.61958  0.77255  0.48576  0.95510
     23   2.51741  4.49899  2.93802  2.60436  3.86334  2.00938  3.74527  2.89226  2.57983  2.92283  3.79500  3.04784  3.79724  2.96407  2.76634  2.62938  2.81686  2.92918  5.20924  3.91845    113 - -
          2.68618  4.42225  2.77519  2.73123  3.46354  2.40513  3.72494  3.29354  2.67741  2.69355  4.24690  2.90347  2.73739  3.18146  2.89801  2.37887  2.77519  2.98518  4.58477  3.61503
          0.03083  3.89037  4.61272  0.61958  0.77255  0.48576  0.95510
     24   2.54746  4.62829  2.66558  2.27880  4.26276  1.68234  3.82598  3.69153  2.71210  3.31800  4.17055  2.93742  3.07248  3.02887  3.12847  2.61665  2.90705  3.28738  5.52579  4.22110    114 - -
          2.68618  4.42225  2.77519  2.73123  3.46354  2.40513  3.72494  3.29354  2.67741  2.69355  4.24690  2.90347  2.73739  3.18146  2.89801  2.37887  2.77519  2.98518  4.58477  3.61503
          0.03083  3.89037  4.61272  0.61958  0.77255  0.48576  0.95510
     25   2.19263  4.16228  3.44867  3.01316  3.72099  3.04625  3.97749  2.94325  2.97834  2.77091  3.66990  3.28327  3.13364  3.29175  3.29872  2.35499  2.71466  1.78366  5.15457  3.92990    115 - -
          2.68618  4.42225  2.77519  2.73123  3.46354  2.40513  3.72494  3.29354  2.67741  2.69355  4.24690  2.90347  2.73739  3.18146  2.89801  2.37887  2.77519  2.98518  4.58477  3.61503
          0.03083  3.89037  4.61272  0.61958  0.77255  0.48576  0.95510
     26   2.50760  4.53159  2.91396  2.59567  4.06386  3.19877  3.79559  3.45771  2.58797  3.09497  3.97960  3.02530  1.94617  2.71077  2.94757  2.60666  2.55848  3.10664  5.37278  4.08063    116 - -
          2.68618  4.42225  2.77519  2.73123  3.46354  2.40513  3.72494  3.29354  2.67741  2.69355  4.24690  2.90347  2.73739  3.18146  2.89801  2.37887  2.77519  2.98518  4.58477  3.61503
          0.03083  3.89037  4.61272  0.61958  0.77255  0.48576  0.95510
     27   2.32353  4.24427  3.22168  3.03808  4.09399  2.97380  4.14754  3.61892  3.11305  3.33770  4.26216  3.26013  3.71404  3.46093  3.39867  1.06440  2.80496  3.15012  5.46500  4.17756    117 - -
          2.68617  4.42253  2.77474  2.73121  3.46382  2.40541  3.72523  3.29364  2.67750  2.69334  4.24672  2.90351  2.73768  3.18079  2.89769  2.37908  2.77537  2.98468  4.58505  3.61531
          0.08204  2.67596  4.61272  2.64747  0.07346  0.48576  0.95510
     28   2.23397  4.34278  3.25197  2.86499  3.80766  3.21846  3.92965  3.04419  2.80559  2.48527  3.77373  3.21251  1.94268  3.19009  3.13984  2.61486  2.81333  2.76811  5.25114  3.97732    161 - -
          2.68618  4.42225  2.77519  2.73123  3.46354  2.40513  3.72494  3.29354  2.67741  2.69355  4.24690  2.90347  2.73739  3.18146  2.89801  2.37887  2.77519  2.98518  4.58477  3.61503
          0.03083  3.89037  4.61272  0.61958  0.77255  0.48576  0.95510
     29   2.68682  4.46070  3.36428  3.26585  4.40824  0.70202  4.38521  4.01203  3.44957  3.66396  4.63970  3.52853  3.85242  3.77229  3.68384  2.85921  3.16944  3.53688  5.49885  4.51067    162 - -
          2.68618  4.42225  2.77519  2.73123  3.46354  2.40513  3.72494  3.29354  2.67741  2.69355  4.24690  2.90347  2.73739  3.18146  2.89801  2.37887  2.77519  2.98518  4.58477  3.61503
          0.03083  3.89037  4.61272  0.61958  0.77255  0.48576  0.95510
     30   1.77812  4.23580  3.22018  2.94639  4.12058  3.00444  4.06872  3.42506  2.99436  3.16837  4.07664  3.20962  1.76662  3.33232  3.31764  2.46878  2.75115  3.00906  5.48330  4.24895    163 - -
          2.68618  4.42225  2.77519  2.73123  3.46354  2.40513  3.72494  3.29354  2.67741  2.69355  4.24690  2.90347  2.73739  3.18146  2.89801  2.37887  2.77519  2.98518  4.58477  3.61503
          0.03083  3.89037  4.61272  0.61958  0.77255  0.48576  0.95510
     31   2.34612  4.31313  3.10983  2.79878  4.03657  3.05892  3.93795  3.46475  2.82015  3.02250  4.02604  3.12778  1.86707  3.18346  3.16555  2.03735  2.76006  3.05469  5.39235  4.10350    164 - -
          2.68618  4.42225  2.77519  2.73123  3.46354  2.40513  3.72494  3.29354  2.67741  2.69355  4.24690  2.90347  2.73739  3.18146  2.89801  2.37887  2.77519  2.98518  4.58477  3.61503
          0.03083  3.89037  4.61272  0.61958  0.77255  0.48576  0.95510
     32   2.81238  5.07664  2.60599  2.14717  4.32339  3.35443  3.47092  3.81433  2.29233  3.34098  4.19807  2.86434  3.84875  1.71113  2.64459  2.78596  3.05142  3.47373  5.47706  4.12877    165 - -
          2.68618  4.42225  2.77519  2.73123  3.46354  2.40513  3.72494  3.29354  2.67741  2.69355  4.24690  2.90347  2.73739  3.18146  2.89801  2.37887  2.77519  2.98518  4.58477  3.61503
          0.03083  3.89037  4.61272  0.61958  0.77255  0.48576  0.95510
     33   2.92402  4.68570  3.41366  3.00878  2.31864  3.66318  1.66474  3.24745  2.88878  2.74271  3.81743  3.35632  4.09840  3.26569  3.19344  3.02610  3.18081  3.05597  4.19804  2.55403    166 - -
          2.68618  4.42225  2.77519  2.73123  3.46354  2.40513  3.72494  3.29354  2.67741  2.69355  4.24690  2.90347  2.73739  3.18146  2.89801  2.37887  2.77519  2.98518  4.58477  3.61503
          0.03083  3.89037  4.61272  0.61958  0.77255  0.48576  0.95510
     34   2.74649  4.83755  3.16398  2.40496  4.09417  3.49191  3.59594  3.51650  2.11975  3.08155  3.93973  3.05024  3.71034  2.75876  1.66375  2.78737  2.95788  3.21730  4.71290  3.98611    167 - -
          2.68618  4.42225  2.77519  2.73123  3.46354  2.40513  3.72494  3.29354  2.67741  2.69355  4.24690  2.90347  2.73739  3.18146  2.89801  2.37887  2.77519  2.98518  4.58477  3.61503
          0.03083  3.89037  4.61272  0.61958  0.77255  0.48576  0.95510
     35   2.29650  4.25471  3.14221  2.86266  4.13060  3.00338  4.00490  3.48909  2.89758  3.20486  4.07712  3.15227  1.70070  3.25351  3.22878  2.31448  2.41628  3.05188  5.47788  4.22053    168 - -
          2.68618  4.42225  2.77519  2.73123  3.46354  2.40513  3.72494  3.29354  2.67741  2.69355  4.24690  2.90347  2.73739  3.18146  2.89801  2.37887  2.77519  2.98518  4.58477  3.61503
          0.03083  3.89037  4.61272  0.61958  0.77255  0.48576  0.95510
     36   2.25175  1.69189  3.75316  3.35206  3.73174  3.04702  4.13956  3.03884  3.16343  2.84893  3.77037  3.42602  3.73982  3.52488  3.21563  2.22431  2.69347  2.69821  5.18825  3.95799    169 - -
          2.68618  4.42225  2.77519  2.73123  3.46354  2.40513  3.72494  3.29354  2.67741  2.69355  4.24690  2.90347  2.73739  3.18146  2.89801  2.37887  2.77519  2.98518  4.58477  3.61503
          0.04369  3.89037  3.80277  0.61958  0.77255  0.48576  0.95510
     37   2.07977  4.27594  3.16734  2.93436  4.11814  3.02177  4.07629  3.43546  2.99039  3.16903  4.11091  3.21264  1.50409  3.34718  3.30219  2.51261  2.79894  3.03512  5.47988  4.24323    170 - -
          2.68618  4.42190  2.77539  2.73143  3.46373  2.40525  3.72514  3.29214  2.67712  2.69336  4.24617  2.90354  2.73759  3.18166  2.89808  2.37906  2.77539  2.98525  4.58367  3.61498
          0.08311  2.66350  4.60025  2.32672  0.10271  0.49721  0.93707
     38   2.67143  4.44645  3.34633  3.24635  4.38881  0.72077  4.36641  3.98964  3.42838  3.64312  4.61881  3.51060  3.83777  3.75209  3.66394  2.84347  3.15308  3.51690  5.48264  4.49085    201 - -
          2.68618  4.42225  2.77519  2.73123  3.46354  2.40513  3.72494  3.29354  2.67741  2.69355  4.24690  2.90347  2.73739  3.18146  2.89801  2.37887  2.77519  2.98518  4.58477  3.61503
          0.03123  3.87791  4.60025  0.61958  0.77255  0.49721  0.93707
     39   2.75836  4.51494  3.36609  3.20580  4.20074  3.20214  4.28292  3.74743  3.26354  3.37373  4.42372  3.51202  0.81759  3.65216  3.50857  2.92598  3.20032  3.39220  5.38593  4.32144    202 - -
          2.68618  4.42225  2.77519  2.73123  3.46354  2.40513  3.72494  3.29354  2.67741  2.69355  4.24690  2.90347  2.73739  3.18146  2.89801  2.37887  2.77519  2.98518  4.58477  3.61503
          0.03123  3.87791  4.60025  0.61958  0.77255  0.49721  0.93707
     40   2.35358  4.39170  2.84861  2.62012  4.25195  2.59049  3.90521  3.71755  2.81370  3.34865  4.17650  2.50166  3.68534  3.12013  3.20995  1.57962  2.77205  3.23355  5.54755  4.24711    203 - -
          2.68618  4.42225  2.77519  2.73123  3.46354  2.40513  3.72494  3.29354  2.67741  2.69355  4.24690  2.90347  2.73739  3.18146  2.89801  2.37887  2.77519  2.98518  4.58477  3.61503
          0.03123  3.87791  4.60025  0.61958  0.77255  0.49721  0.93707
     41   2.93603  4.50668  3.92129  3.53650  3.22149  3.78483  4.30008  2.42677  3.32561  1.03904  3.23387  3.83048  3.87123  3.72011  3.54254  3.26314  3.23953  2.40901  5.01652  3.74542    204 - -
          2.68618  4.42225  2.77519  2.73123  3.46354  2.40513  3.72494  3.29354  2.67741  2.69355  4.24690  2.90347  2.73739  3.18146  2.89801  2.37887  2.77519  2.98518  4.58477  3.61503
          0.03123  3.87791  4.60025  0.61958  0.77255  0.49721  0.93707
     42   1.00595  4.19457  3.46796  3.25937  4.05765  3.01900  4.28080  3.18395  3.27577  3.06533  4.09646  3.40766  3.75872  3.61641  3.52599  2.54477  2.82250  2.83741  5.48425  4.28508    205 - -
          2.68618  4.42225  2.77519  2.73123  3.46354  2.40513  3.72494  3.29354  2.67741  2.69355  4.24690  2.90347  2.73739  3.18146  2.89801  2.37887  2.77519  2.98518  4.58477  3.61503
          0.03123  3.87791  4.60025  0.61958  0.77255  0.49721  0.93707
     43   2.99525  5.12467  0.91029  2.33798  4.50236  3.21462  3.93555  4.09173  3.02065  3.69904  4.67715  2.89466  3.86778  3.17463  3.53770  2.95691  3.33390  3.73030  5.66993  4.37422    206 - -
          2.68618  4.42225  2.77519  2.73123  3.46354  2.40513  3.72494  3.29354  2.67741  2.69355  4.24690  2.90347  2.73739  3.18146  2.89801  2.37887  2.77519  2.98518  4.58477  3.61503
          0.03123  3.87791  4.60025  0.61958  0.77255  0.49721  0.93707
     44   2.99525  5.12467  0.91029  2.33798  4.50236  3.21462  3.93555  4.09173  3.02065  3.69904  4.67715  2.89466  3.86778  3.17463  3.53770  2.95691  3.33390  3.73030  5.66993  4.37422    207 - -
          2.68618  4.42225  2.77519  2.73123  3.46354  2.40513  3.72494  3.29354  2.67741  2.69355  4.24690  2.90347  2.73739  3.18146  2.89801  2.37887  2.77519  2.98518  4.58477  3.61503
          0.03123  3.87791  4.60025  0.61958  0.77255  0.49721  0.93707
     45   2.41544  4.26056  3.43270  3.18482  3.97347  3.09969  4.20176  3.10126  3.12791  2.96456  4.01463  3.39342  3.80383  3.52243  3.38640  2.61675  1.16273  2.79566  5.41079  4.19006    208 - -
          2.68618  4.42225  2.77519  2.73123  3.46354  2.40513  3.72494  3.29354  2.67741  2.69355  4.24690  2.90347  2.73739  3.18146  2.89801  2.37887  2.77519  2.98518  4.58477  3.61503
          0.03123  3.87791  4.60025  0.61958  0.77255  0.49721  0.93707
     46   2.99525  5.12467  0.91029  2.33798  4.50236  3.21462  3.93555  4.09173  3.02065  3.69904  4.67715  2.89466  3.86778  3.17463  3.53770  2.95691  3.33390  3.73030  5.66993  4.37422    209 - -
          2.68618  4.42225  2.77519  2.73123  3.46354  2.40513  3.72494  3.29354  2.67741  2.69355  4.24690  2.90347  2.73739  3.18146  2.89801  2.37887  2.77519  2.98518  4.58477  3.61503
          0.03123  3.87791  4.60025  0.61958  0.77255  0.49721  0.93707
     47   1.00595  4.19457  3.46796  3.25937  4.05765  3.01900  4.28080  3.18395  3.27577  3.06533  4.09646  3.40766  3.75872  3.61641  3.52599  2.54477  2.82250  2.83741  5.48425  4.28508    210 - -
          2.68618  4.42225  2.77519  2.73123  3.46354  2.40513  3.72494  3.29354  2.67741  2.69355  4.24690  2.90347  2.73739  3.18146  2.89801  2.37887  2.77519  2.98518  4.58477  3.61503
          0.03123  3.87791  4.60025  0.61958  0.77255  0.49721  0.93707
     48   2.72774  4.72468  2.71098  2.59694  4.08903  3.18746  3.92507  3.80046  2.82915  3.44668  4.40180  1.14847  3.83954  3.19774  3.18408  2.79466  3.10972  3.42212  5.39430  4.03690    211 - -
          2.68618  4.42225  2.77519  2.73123  3.46354  2.40513  3.72494  3.29354  2.67741  2.69355  4.24690  2.90347  2.73739  3.18146  2.89801  2.37887  2.77519  2.98518  4.58477  3.61503
          0.03123  3.87791  4.60025  0.61958  0.77255  0.49721  0.93707
     49   2.31749  4.23803  3.21095  3.02685  4.08162  2.96780  4.13661  3.60491  3.10098  3.32467  4.25022  3.25084  3.70702  3.44985  3.38694  1.08289  2.79801  3.13882  5.45365  4.16514    212 - -
          2.68618  4.42225  2.77519  2.73123  3.46354  2.40513  3.72494  3.29354  2.67741  2.69355  4.24690  2.90347  2.73739  3.18146  2.89801  2.37887  2.77519  2.98518  4.58477  3.61503
          0.03123  3.87791  4.60025  0.61958  0.77255  0.49721  0.93707
     50   2.72774  4.72468  2.71098  2.59694  4.08903  3.18746  3.92507  3.80046  2.82915  3.44668  4.40180  1.14847  3.83954  3.19774  3.18408  2.79466  3.10972  3.42212  5.39430  4.03690    213 - -
          2.68618  4.42225  2.77519  2.73123  3.46354  2.40513  3.72494  3.29354  2.67741  2.69355  4.24690  2.90347  2.73739  3.18146  2.89801  2.37887  2.77519  2.98518  4.58477  3.61503
          0.03123  3.87791  4.60025  0.61958  0.77255  0.49721  0.93707
     51   2.67143  4.44645  3.34633  3.24635  4.38881  0.72077  4.36641  3.98964  3.42838  3.64312  4.61881  3.51060  3.83777  3.75209  3.66394  2.84347  3.15308  3.51690  5.48264  4.49085    214 - -
          2.68618  4.42225  2.77519  2.73123  3.46354  2.40513  3.72494  3.29354  2.67741  2.69355  4.24690  2.90347  2.73739  3.18146  2.89801  2.37887  2.77519  2.98518  4.58477  3.61503
          0.03123  3.87791  4.60025  0.61958  0.77255  0.49721  0.93707
     52   2.31749  4.23803  3.21095  3.02685  4.08162  2.96780  4.13661  3.60491  3.10098  3.32467  4.25022  3.25084  3.70702  3.44985  3.38694  1.08289  2.79801  3.13882  5.45365  4.16514    215 - -
          2.68618  4.42225  2.77519  2.73123  3.46354  2.40513  3.72494  3.29354  2.67741  2.69355  4.24690  2.90347  2.73739  3.18146  2.89801  2.37887  2.77519  2.98518  4.58477  3.61503
          0.03123  3.87791  4.60025  0.61958  0.77255  0.49721  0.93707
     53   2.31749  4.23803  3.21095  3.02685  4.08162  2.96780  4.13661  3.60491  3.10098  3.32467  4.25022  3.25084  3.70702  3.44985  3.38694  1.08289  2.79801  3.13882  5.45365  4.16514    216 - -
          2.68618  4.42225  2.77519  2.73123  3.46354  2.40513  3.72494  3.29354  2.67741  2.69355  4.24690  2.90347  2.73739  3.18146  2.89801  2.37887  2.77519  2.98518  4.58477  3.61503
          0.03123  3.87791  4.60025  0.61958  0.77255  0.49721  0.93707
     54   2.67143  4.44645  3.34633  3.24635  4.38881  0.72077  4.36641  3.98964  3.42838  3.64312  4.61881  3.51060  3.83777  3.75209  3.66394  2.84347  3.15308  3.51690  5.48264  4.49085    217 - -
          2.68618  4.42225  2.77519  2.73123  3.46354  2.40513  3.72494  3.29354  2.67741  2.69355  4.24690  2.90347  2.73739  3.18146  2.89801  2.37887  2.77519  2.98518  4.58477  3.61503
          0.03123  3.87791  4.60025  0.61958  0.77255  0.49721  0.93707
     55   2.72774  4.72468  2.71098  2.59694  4.08903  3.18746  3.92507  3.80046  2.82915  3.44668  4.40180  1.14847  3.83954  3.19774  3.18408  2.79466  3.10972  3.42212  5.39430  4.03690    218 - -
          2.68618  4.42225  2.77519  2.73123  3.46354  2.40513  3.72494  3.29354  2.67741  2.69355  4.24690  2.90347  2.73739  3.18146  2.89801  2.37887  2.77519  2.98518  4.58477  3.61503
          0.03123  3.87791  4.60025  0.61958  0.77255  0.49721  0.93707
     56   2.95675  5.06921  2.48956  1.01767  4.41607  3.27741  3.86453  3.87105  2.74572  3.48723  4.46090  2.93566  3.88221  3.07999  3.15522  2.93851  3.26098  3.55428  5.58661  4.30872    219 - -
          2.68618  4.42225  2.77519  2.73123  3.46354  2.40513  3.72494  3.29354  2.67741  2.69355  4.24690  2.90347  2.73739  3.18146  2.89801  2.37887  2.77519  2.98518  4.58477  3.61503
          0.03123  3.87791  4.60025  0.61958  0.77255  0.49721  0.93707
     57   2.31749  4.23803  3.21095  3.02685  4.08162  2.96780  4.13661  3.60491  3.10098  3.32467  4.25022  3.25084  3.70702  3.44985  3.38694  1.08289  2.79801  3.13882  5.45365  4.16514    220 - -
          2.68618  4.42225  2.77519  2.73123  3.46354  2.40513  3.72494  3.29354  2.67741  2.69355  4.24690  2.90347  2.73739  3.18146  2.89801  2.37887  2.77519  2.98518  4.58477  3.61503
          0.03123  3.87791  4.60025  0.61958  0.77255  0.49721  0.93707
     58   2.72774  4.72468  2.71098  2.59694  4.08903  3.18746  3.92507  3.80046  2.82915  3.44668  4.40180  1.14847  3.83954  3.19774  3.18408  2.79466  3.10972  3.42212  5.39430  4.03690    221 - -
          2.68618  4.42225  2.77519  2.73123  3.46354  2.40513  3.72494  3.29354  2.67741  2.69355  4.24690  2.90347  2.73739  3.18146  2.89801  2.37887  2.77519  2.98518  4.58477  3.61503
          0.03123  3.87791  4.60025  0.61958  0.77255  0.49721  0.93707
     59   2.67143  4.44645  3.34633  3.24635  4.38881  0.72077  4.36641  3.98964  3.42838  3.64312  4.61881  3.51060  3.83777  3.75209  3.66394  2.84347  3.15308  3.51690  5.48264  4.49085    222 - -
          2.68618  4.42225  2.77519  2.73123  3.46354  2.40513  3.72494  3.29354  2.67741  2.69355  4.24690  2.90347  2.73739  3.18146  2.89801  2.37887  2.77519  2.98518  4.58477  3.61503
          0.03123  3.87791  4.60025  0.61958  0.77255  0.49721  0.93707
     60   2.63916  4.72692  2.82086  2.48524  3.86141  3.30845  2.27750  3.53734  2.46282  3.13062  3.99595  2.88095  2.52545  2.89456  2.83394  2.69036  2.92206  3.20507  5.19689  3.80000    223 - -
          2.68618  4.42225  2.77519  2.73123  3.46354  2.40513  3.72494  3.29354  2.67741  2.69355  4.24690  2.90347  2.73739  3.18146  2.89801  2.37887  2.77519  2.98518  4.58477  3.61503
          0.03123  3.87791  4.60025  0.61958  0.77255  0.49721  0.93707
     61   2.95675  5.06921  2.48956  1.01767  4.41607  3.27741  3.86453  3.87105  2.74572  3.48723  4.46090  2.93566  3.88221  3.07999  3.15522  2.93851  3.26098  3.55428  5.58661  4.30872    224 - -
          2.68618  4.42225  2.77519  2.73123  3.46354  2.40513  3.72494  3.29354  2.67741  2.69355  4.24690  2.90347  2.73739  3.18146  2.89801  2.37887  2.77519  2.98518  4.58477  3.61503
          0.03123  3.87791  4.60025  0.61958  0.77255  0.49721  0.93707
     62   2.31749  4.23803  3.21095  3.02685  4.08162  2.96780  4.13661  3.60491  3.10098  3.32467  4.25022  3.25084  3.70702  3.44985  3.38694  1.08289  2.79801  3.13882  5.45365  4.16514    225 - -
          2.68618  4.42225  2.77519  2.73123  3.46354  2.40513  3.72494  3.29354  2.67741  2.69355  4.24690  2.90347  2.73739  3.18146  2.89801  2.37887  2.77519  2.98518  4.58477  3.61503
          0.03123  3.87791  4.60025  0.61958  0.77255  0.49721  0.93707
     63   2.92292  4.96241  3.28479  2.74072  4.28669  3.53909  3.62047  3.74016  1.97772  3.22717  4.13990  3.14710  3.96175  2.52335  1.35224  2.95312  3.13197  3.44462  5.32559  4.10339    226 - -
          2.68618  4.42225  2.77519  2.73123  3.46354  2.40513  3.72494  3.29354  2.67741  2.69355  4.24690  2.90347  2.73739  3.18146  2.89801  2.37887  2.77519  2.98518  4.58477  3.61503
          0.03123  3.87791  4.60025  0.61958  0.77255  0.49721  0.93707
     64   2.67143  4.44645  3.34633  3.24635  4.38881  0.72077  4.36641  3.98964  3.42838  3.64312  4.61881  3.51060  3.83777  3.75209  3.66394  2.84347  3.15308  3.51690  5.48264  4.49085    227 - -
          2.68618  4.42225  2.77519  2.73123  3.46354  2.40513  3.72494  3.29354  2.67741  2.69355  4.24690  2.90347  2.73739  3.18146  2.89801  2.37887  2.77519  2.98518  4.58477  3.61503
          0.03123  3.87791  4.60025  0.61958  0.77255  0.49721  0.93707
     65   1.21806  4.11735  3.45669  3.18413  4.07260  2.96572  4.20787  3.13700  3.17543  3.05291  4.01393  3.32567  3.70227  3.50644  3.45093  2.43227  2.40430  2.76563  5.51298  4.29905    228 - -
          2.68618  4.42225  2.77519  2.73123  3.46354  2.40513  3.72494  3.29354  2.67741  2.69355  4.24690  2.90347  2.73739  3.18146  2.89801  2.37887  2.77519  2.98518  4.58477  3.61503
          0.03123  3.87791  4.60025  0.61958  0.77255  0.49721  0.93707
     66   2.31749  4.23803  3.21095  3.02685  4.08162  2.96780  4.13661  3.60491  3.10098  3.32467  4.25022  3.25084  3.70702  3.44985  3.38694  1.08289  2.79801  3.13882  5.45365  4.16514    229 - -
          2.68618  4.42225  2.77519  2.73123  3.46354  2.40513  3.72494  3.29354  2.67741  2.69355  4.24690  2.90347  2.73739  3.18146  2.89801  2.37887  2.77519  2.98518  4.58477  3.61503
          0.03123  3.87791  4.60025  0.61958  0.77255  0.49721  0.93707
     67   2.88483  4.87093  2.90627  2.66096  4.04025  3.36948  3.81936  3.67171  2.48134  3.17354  4.20111  3.12079  3.92293  1.22441  2.76546  2.93228  3.18173  3.40101  5.31123  4.00530    230 - -
          2.68618  4.42225  2.77519  2.73123  3.46354  2.40513  3.72494  3.29354  2.67741  2.69355  4.24690  2.90347  2.73739  3.18146  2.89801  2.37887  2.77519  2.98518  4.58477  3.61503
          0.03123  3.87791  4.60025  0.61958  0.77255  0.49721  0.93707
     68   2.91241  4.93992  3.29202  2.73995  4.07342  3.54480  3.09298  3.71666  2.01357  3.21609  4.11617  3.14937  3.96032  2.79670  1.37278  2.94501  3.11983  3.41883  5.21108  3.91594    231 - -
          2.68618  4.42225  2.77519  2.73123  3.46354  2.40513  3.72494  3.29354  2.67741  2.69355  4.24690  2.90347  2.73739  3.18146  2.89801  2.37887  2.77519  2.98518  4.58477  3.61503
          0.03123  3.87791  4.60025  0.61958  0.77255  0.49721  0.93707
     69   2.31749  4.23803  3.21095  3.02685  4.08162  2.96780  4.13661  3.60491  3.10098  3.32467  4.25022  3.25084  3.70702  3.44985  3.38694  1.08289  2.79801  3.13882  5.45365  4.16514    232 - -
          2.68618  4.42225  2.77519  2.73123  3.46354  2.40513  3.72494  3.29354  2.67741  2.69355  4.24690  2.90347  2.73739  3.18146  2.89801  2.37887  2.77519  2.98518  4.58477  3.61503
          0.03123  3.87791  4.60025  0.61958  0.77255  0.49721  0.93707
     70   2.31749  4.23803  3.21095  3.02685  4.08162  2.96780  4.13661  3.60491  3.10098  3.32467  4.25022  3.25084  3.70702  3.44985  3.38694  1.08289  2.79801  3.13882  5.45365  4.16514    233 - -
          2.68618  4.42225  2.77519  2.73123  3.46354  2.40513  3.72494  3.29354  2.67741  2.69355  4.24690  2.90347  2.73739  3.18146  2.89801  2.37887  2.77519  2.98518  4.58477  3.61503
          0.03123  3.87791  4.60025  0.61958  0.77255  0.49721  0.93707
     71   3.00050  4.81716  3.13072  2.89111  3.28830  3.45189  1.13109  3.70427  2.73400  3.19759  4.24088  3.30026  4.00466  3.25738  2.99944  3.07110  3.30400  3.43928  4.75330  3.23899    234 - -
          2.68618  4.42225  2.77519  2.73123  3.46354  2.40513  3.72494  3.29354  2.67741  2.69355  4.24690  2.90347  2.73739  3.18146  2.89801  2.37887  2.77519  2.98518  4.58477  3.61503
          0.03123  3.87791  4.60025  0.61958  0.77255  0.47867  0.96655
     72   2.32353  4.24427  3.22168  3.03808  4.09399  2.97380  4.14754  3.61892  3.11305  3.33770  4.26216  3.26013  3.71404  3.46093  3.39867  1.06440  2.80496  3.15012  5.46500  4.17756    235 - -
          2.68618  4.42225  2.77519  2.73123  3.46354  2.40513  3.72494  3.29354  2.67741  2.69355  4.24690  2.90347  2.73739  3.18146  2.89801  2.37887  2.77519  2.98518  4.58477  3.61503
          0.03083  3.89037  4.61272  0.61958  0.77255  0.48576  0.95510
     73   2.32353  4.24427  3.22168  3.03808  4.09399  2.97380  4.14754  3.61892  3.11305  3.33770  4.26216  3.26013  3.71404  3.46093  3.39867  1.06440  2.80496  3.15012  5.46500  4.17756    236 - -
          2.68618  4.42225  2.77519  2.73123  3.46354  2.40513  3.72494  3.29354  2.67741  2.69355  4.24690  2.90347  2.73739  3.18146  2.89801  2.37887  2.77519  2.98518  4.58477  3.61503
          0.03083  3.89037  4.61272  0.61958  0.77255  0.48576  0.95510
     74   2.32353  4.24427  3.22168  3.03808  4.09399  2.97380  4.14754  3.61892  3.11305  3.33770  4.26216  3.26013  3.71404  3.46093  3.39867  1.06440  2.80496  3.15012  5.46500  4.17756    237 - -
          2.68618  4.42225  2.77519  2.73123  3.46354  2.40513  3.72494  3.29354  2.67741  2.69355  4.24690  2.90347  2.73739  3.18146  2.89801  2.37887  2.77519  2.98518  4.58477  3.61503
          0.03083  3.89037  4.61272  0.61958  0.77255  0.48576  0.95510
     75   2.32353  4.24427  3.22168  3.03808  4.09399  2.97380  4.14754  3.61892  3.11305  3.33770  4.26216  3.26013  3.71404  3.46093  3.39867  1.06440  2.80496  3.15012  5.46500  4.17756    238 - -
          2.68618  4.42225  2.77519  2.73123  3.46354  2.40513  3.72494  3.29354  2.67741  2.69355  4.24690  2.90347  2.73739  3.18146  2.89801  2.37887  2.77519  2.98518  4.58477  3.61503
          0.03083  3.89037  4.61272  0.61958  0.77255  0.48576  0.95510
     76   2.68682  4.46070  3.36428  3.26585  4.40824  0.70202  4.38521  4.01203  3.44957  3.66396  4.63970  3.52853  3.85242  3.77229  3.68384  2.85921  3.16944  3.53688  5.49885  4.51067    239 - -
          2.68618  4.42225  2.77519  2.73123  3.46354  2.40513  3.72494  3.29354  2.67741  2.69355  4.24690  2.90347  2.73739  3.18146  2.89801  2.37887  2.77519  2.98518  4.58477  3.61503
          0.03083  3.89037  4.61272  0.61958  0.77255  0.48576  0.95510
     77   2.75977  4.91914  2.58198  2.39029  3.91382  3.28137  3.13865  3.78535  2.52852  3.34050  4.22826  1.56159  3.84179  2.93398  2.91063  2.76602  3.05447  3.43162  5.26625  3.80029    240 - -
          2.68618  4.42225  2.77519  2.73123  3.46354  2.40513  3.72494  3.29354  2.67741  2.69355  4.24690  2.90347  2.73739  3.18146  2.89801  2.37887  2.77519  2.98518  4.58477  3.61503
          0.03083  3.89037  4.61272  0.61958  0.77255  0.48576  0.95510
     78   2.68682  4.46070  3.36428  3.26585  4.40824  0.70202  4.38521  4.01203  3.44957  3.66396  4.63970  3.52853  3.85242  3.77229  3.68384  2.85921  3.16944  3.53688  5.49885  4.51067    241 - -
          2.68618  4.42225  2.77519  2.73123  3.46354  2.40513  3.72494  3.29354  2.67741  2.69355  4.24690  2.90347  2.73739  3.18146  2.89801  2.37887  2.77519  2.98518  4.58477  3.61503
          0.03083  3.89037  4.61272  0.61958  0.77255  0.48576  0.95510
     79   2.98817  4.95304  3.16538  2.78326  4.34356  3.47591  3.76866  3.77390  1.01406  3.33499  4.29530  3.20701  3.97484  2.95899  2.43443  3.02888  3.24002  3.48062  5.39072  4.20599    242 - -
          2.68618  4.42225  2.77519  2.73123  3.46354  2.40513  3.72494  3.29354  2.67741  2.69355  4.24690  2.90347  2.73739  3.18146  2.89801  2.37887  2.77519  2.98518  4.58477  3.61503
          0.03083  3.89037  4.61272  0.61958  0.77255  0.48576  0.95510
     80   3.00853  5.14003  0.89273  2.34560  4.51937  3.22396  3.94639  4.11155  3.03382  3.71661  4.69493  2.90294  3.87800  3.18543  3.55261  2.96874  3.34742  3.74877  5.68452  4.38908    243 - -
          2.68618  4.42225  2.77519  2.73123  3.46354  2.40513  3.72494  3.29354  2.67741  2.69355  4.24690  2.90347  2.73739  3.18146  2.89801  2.37887  2.77519  2.98518  4.58477  3.61503
          0.03083  3.89037  4.61272  0.61958  0.77255  0.48576  0.95510
     81   2.32353  4.24427  3.22168  3.03808  4.09399  2.97380  4.14754  3.61892  3.11305  3.33770  4.26216  3.26013  3.71404  3.46093  3.39867  1.06440  2.80496  3.15012  5.46500  4.17756    244 - -
          2.68618  4.42225  2.77519  2.73123  3.46354  2.40513  3.72494  3.29354  2.67741  2.69355  4.24690  2.90347  2.73739  3.18146  2.89801  2.37887  2.77519  2.98518  4.58477  3.61503
          0.03083  3.89037  4.61272  0.61958  0.77255  0.48576  0.95510
     82   0.98828  4.20070  3.48052  3.27242  4.06996  3.02480  4.29239  3.19813  3.28913  3.07894  4.10864  3.41759  3.76569  3.62862  3.53855  2.55076  2.82934  2.84943  5.49533  4.29752    245 - -
          2.68618  4.42225  2.77519  2.73123  3.46354  2.40513  3.72494  3.29354  2.67741  2.69355  4.24690  2.90347  2.73739  3.18146  2.89801  2.37887  2.77519  2.98518  4.58477  3.61503
          0.03083  3.89037  4.61272  0.61958  0.77255  0.48576  0.95510
     83   3.17516  4.63202  4.21828  3.85803  3.14223  4.00499  4.50814  2.34705  3.62561  0.85347  3.15926  4.13178  4.43715  3.98966  3.79882  3.57767  3.46852  2.38907  5.02820  3.75572    246 - -
          2.68618  4.42225  2.77519  2.73123  3.46354  2.40513  3.72494  3.29354  2.67741  2.69355  4.24690  2.90347  2.73739  3.18146  2.89801  2.37887  2.77519  2.98518  4.58477  3.61503
          0.03083  3.89037  4.61272  0.61958  0.77255  0.48576  0.95510
     84   3.17516  4.63202  4.21828  3.85803  3.14223  4.00499  4.50814  2.34705  3.62561  0.85347  3.15926  4.13178  4.43715  3.98966  3.79882  3.57767  3.46852  2.38907  5.02820  3.75572    247 - -
          2.68618  4.42225  2.77519  2.73123  3.46354  2.40513  3.72494  3.29354  2.67741  2.69355  4.24690  2.90347  2.73739  3.18146  2.89801  2.37887  2.77519  2.98518  4.58477  3.61503
          0.03083  3.89037  4.61272  0.61958  0.77255  0.48576  0.95510
     85   2.96733  5.08253  2.49463  1.00020  4.43093  3.28535  3.87345  3.88837  2.75620  3.50252  4.47556  2.94256  3.89072  3.08860  3.16705  2.94778  3.27163  3.57029  5.59912  4.32114    248 - -
          2.68618  4.42225  2.77519  2.73123  3.46354  2.40513  3.72494  3.29354  2.67741  2.69355  4.24690  2.90347  2.73739  3.18146  2.89801  2.37887  2.77519  2.98518  4.58477  3.61503
          0.03083  3.89037  4.61272  0.61958  0.77255  0.48576  0.95510
     86   2.42203  4.26720  3.44365  3.19627  3.98436  3.10595  4.21226  3.11366  3.13960  2.97652  4.02574  3.40291  3.81104  3.53348  3.39754  2.62348  1.14194  2.80673  5.42058  4.20093    249 - -
          2.68618  4.42225  2.77519  2.73123  3.46354  2.40513  3.72494  3.29354  2.67741  2.69355  4.24690  2.90347  2.73739  3.18146  2.89801  2.37887  2.77519  2.98518  4.58477  3.61503
          0.03083  3.89037  4.61272  0.61958  0.77255  0.48576  0.95510
     87   2.42203  4.26720  3.44365  3.19627  3.98436  3.10595  4.21226  3.11366  3.13960  2.97652  4.02574  3.40291  3.81104  3.53348  3.39754  2.62348  1.14194  2.80673  5.42058  4.20093    250 - -
          2.68618  4.42225  2.77519  2.73123  3.46354  2.40513  3.72494  3.29354  2.67741  2.69355  4.24690  2.90347  2.73739  3.18146  2.89801  2.37887  2.77519  2.98518  4.58477  3.61503
          0.03083  3.89037  4.61272  0.61958  0.77255  0.48576  0.95510
     88   2.96733  5.08253  2.49463  1.00020  4.43093  3.28535  3.87345  3.88837  2.75620  3.50252  4.47556  2.94256  3.89072  3.08860  3.16705  2.94778  3.27163  3.57029  5.59912  4.32114    251 - -
          2.68618  4.42225  2.77519  2.73123  3.46354  2.40513  3.72494  3.29354  2.67741  2.69355  4.24690  2.90347  2.73739  3.18146  2.89801  2.37887  2.77519  2.98518  4.58477  3.61503
          0.03083  3.89037  4.61272  0.61958  0.77255  0.48576  0.95510
     89   2.32353  4.24427  3.22168  3.03808  4.09399  2.97380  4.14754  3.61892  3.11305  3.33770  4.26216  3.26013  3.71404  3.46093  3.39867  1.06440  2.80496  3.15012  5.46500  4.17756    252 - -
          2.68618  4.42225  2.77519  2.73123  3.46354  2.40513  3.72494  3.29354  2.67741  2.69355  4.24690  2.90347  2.73739  3.18146  2.89801  2.37887  2.77519  2.98518  4.58477  3.61503
          0.03083  3.89037  4.61272  0.61958  0.77255  0.48576  0.95510
     90   2.32353  4.24427  3.22168  3.03808  4.09399  2.97380  4.14754  3.61892  3.11305  3.33770  4.26216  3.26013  3.71404  3.46093  3.39867  1.06440  2.80496  3.15012  5.46500  4.17756    253 - -
          2.68618  4.42225  2.77519  2.73123  3.46354  2.40513  3.72494  3.29354  2.67741  2.69355  4.24690  2.90347  2.73739  3.18146  2.89801  2.37887  2.77519  2.98518  4.58477  3.61503
          0.03083  3.89037  4.61272  0.61958  0.77255  0.48576  0.95510
     91   2.98817  4.95304  3.16538  2.78326  4.34356  3.47591  3.76866  3.77390  1.01406  3.33499  4.29530  3.20701  3.97484  2.95899  2.43443  3.02888  3.24002  3.48062  5.39072  4.20599    254 - -
          2.68618  4.42225  2.77519  2.73123  3.46354  2.40513  3.72494  3.29354  2.67741  2.69355  4.24690  2.90347  2.73739  3.18146  2.89801  2.37887  2.77519  2.98518  4.58477  3.61503
          0.03083  3.89037  4.61272  0.61958  0.77255  0.48576  0.95510
     92   2.32353  4.24427  3.22168  3.03808  4.09399  2.97380  4.14754  3.61892  3.11305  3.33770  4.26216  3.26013  3.71404  3.46093  3.39867  1.06440  2.80496  3.15012  5.46500  4.17756    255 - -
          2.68618  4.42225  2.77519  2.73123  3.46354  2.40513  3.72494  3.29354  2.67741  2.69355  4.24690  2.90347  2.73739  3.18146  2.89801  2.37887  2.77519  2.98518  4.58477  3.61503
          0.03083  3.89037  4.61272  0.61958  0.77255  0.48576  0.95510
     93   2.42203  4.26720  3.44365  3.19627  3.98436  3.10595  4.21226  3.11366  3.13960  2.97652  4.02574  3.40291  3.81104  3.53348  3.39754  2.62348  1.14194  2.80673  5.42058  4.20093    256 - -
          2.68618  4.42225  2.77519  2.73123  3.46354  2.40513  3.72494  3.29354  2.67741  2.69355  4.24690  2.90347  2.73739  3.18146  2.89801  2.37887  2.77519  2.98518  4.58477  3.61503
          0.03083  3.89037  4.61272  0.61958  0.77255  0.48576  0.95510
     94   2.73796  4.73542  2.71771  2.60489  4.10172  3.19573  3.93496  3.81576  2.84004  3.46054  4.41554  1.12676  3.84839  3.20759  3.19544  2.80437  3.12032  3.43616  5.40555  4.04864    257 - -
          2.68618  4.42225  2.77519  2.73123  3.46354  2.40513  3.72494  3.29354  2.67741  2.69355  4.24690  2.90347  2.73739  3.18146  2.89801  2.37887  2.77519  2.98518  4.58477  3.61503
          0.03083  3.89037  4.61272  0.61958  0.77255  0.48576  0.95510
     95   2.32353  4.24427  3.22168  3.03808  4.09399  2.97380  4.14754  3.61892  3.11305  3.33770  4.26216  3.26013  3.71404  3.46093  3.39867  1.06440  2.80496  3.15012  5.46500  4.17756    258 - -
          2.68618  4.42225  2.77519  2.73123  3.46354  2.40513  3.72494  3.29354  2.67741  2.69355  4.24690  2.90347  2.73739  3.18146  2.89801  2.37887  2.77519  2.98518  4.58477  3.61503
          0.03083  3.89037  4.61272  0.61958  0.77255  0.48576  0.95510
     96   2.89458  4.88120  2.91437  2.66915  4.05218  3.37762  3.82770  3.68547  2.48865  3.18607  4.21321  3.12913  3.93120  1.20257  2.77257  2.94147  3.19143  3.41396  5.32092  4.01578    259 - -
          2.68618  4.42225  2.77519  2.73123  3.46354  2.40513  3.72494  3.29354  2.67741  2.69355  4.24690  2.90347  2.73739  3.18146  2.89801  2.37887  2.77519  2.98518  4.58477  3.61503
          0.03083  3.89037  4.61272  0.61958  0.77255  0.48576  0.95510
     97   2.32353  4.24427  3.22168  3.03808  4.09399  2.97380  4.14754  3.61892  3.11305  3.33770  4.26216  3.26013  3.71404  3.46093  3.39867  1.06440  2.80496  3.15012  5.46500  4.17756    260 - -
          2.68618  4.42225  2.77519  2.73123  3.46354  2.40513  3.72494  3.29354  2.67741  2.69355  4.24690  2.90347  2.73739  3.18146  2.89801  2.37887  2.77519  2.98518  4.58477  3.61503
          0.03083  3.89037  4.61272  0.61958  0.77255  0.48576  0.95510
     98   2.59297  4.44610  3.26402  3.02612  3.93701  3.19511  4.09947  3.39217  3.00228  2.87561  4.10343  3.34421  1.18005  3.41660  3.28506  2.75481  3.00915  3.08782  5.31388  4.06339    261 - -
          2.68618  4.42225  2.77519  2.73123  3.46354  2.40513  3.72494  3.29354  2.67741  2.69355  4.24690  2.90347  2.73739  3.18146  2.89801  2.37887  2.77519  2.98518  4.58477  3.61503
          0.03083  3.89037  4.61272  0.61958  0.77255  0.48576  0.95510
     99   2.32353  4.24427  3.22168  3.03808  4.09399  2.97380  4.14754  3.61892  3.11305  3.33770  4.26216  3.26013  3.71404  3.46093  3.39867  1.06440  2.80496  3.15012  5.46500  4.17756    262 - -
          2.68618  4.42225  2.77519  2.73123  3.46354  2.40513  3.72494  3.29354  2.67741  2.69355  4.24690  2.90347  2.73739  3.18146  2.89801  2.37887  2.77519  2.98518  4.58477  3.61503
          0.03083  3.89037  4.61272  0.61958  0.77255  0.48576  0.95510
    100   2.77474  4.52933  3.38380  3.22526  4.21926  3.21582  4.30140  3.76907  3.28405  3.39405  4.44452  3.53026  0.79502  3.67228  3.52772  2.94274  3.21766  3.41243  5.40110  4.34010    263 - -
          2.68618  4.42225  2.77519  2.73123  3.46354  2.40513  3.72494  3.29354  2.67741  2.69355  4.24690  2.90347  2.73739  3.18146  2.89801  2.37887  2.77519  2.98518  4.58477  3.61503
          0.03083  3.89037  4.61272  0.61958  0.77255  0.48576  0.95510
    101   2.77474  4.52933  3.38380  3.22526  4.21926  3.21582  4.30140  3.76907  3.28405  3.39405  4.44452  3.53026  0.79502  3.67228  3.52772  2.94274  3.21766  3.41243  5.40110  4.34010    264 - -
          2.68618  4.42225  2.77519  2.73123  3.46354  2.40513  3.72494  3.29354  2.67741  2.69355  4.24690  2.90347  2.73739  3.18146  2.89801  2.37887  2.77519  2.98518  4.58477  3.61503
          0.03083  3.89037  4.61272  0.61958  0.77255  0.48576  0.95510
    102   2.32353  4.24427  3.22168  3.03808  4.09399  2.97380  4.14754  3.61892  3.11305  3.33770  4.26216  3.26013  3.71404  3.46093  3.39867  1.06440  2.80496  3.15012  5.46500  4.17756    265 - -
          2.68618  4.42225  2.77519  2.73123  3.46354  2.40513  3.72494  3.29354  2.67741  2.69355  4.24690  2.90347  2.73739  3.18146  2.89801  2.37887  2.77519  2.98518  4.58477  3.61503
          0.03083  3.89037  4.61272  0.61958  0.77255  0.48576  0.95510
    103   2.32353  4.24427  3.22168  3.03808  4.09399  2.97380  4.14754  3.61892  3.11305  3.33770  4.26216  3.26013  3.71404  3.46093  3.39867  1.06440  2.80496  3.15012  5.46500  4.17756    266 - -
          2.68618  4.42225  2.77519  2.73123  3.46354  2.40513  3.72494  3.29354  2.67741  2.69355  4.24690  2.90347  2.73739  3.18146  2.89801  2.37887  2.77519  2.98518  4.58477  3.61503
          0.03083  3.89037  4.61272  0.61958  0.77255  0.48576  0.95510
    104   2.32353  4.24427  3.22168  3.03808  4.09399  2.97380  4.14754  3.61892  3.11305  3.33770  4.26216  3.26013  3.71404  3.46093  3.39867  1.06440  2.80496  3.15012  5.46500  4.17756    267 - -
          2.68618  4.42225  2.77519  2.73123  3.46354  2.40513  3.72494  3.29354  2.67741  2.69355  4.24690  2.90347  2.73739  3.18146  2.89801  2.37887  2.77519  2.98518  4.58477  3.61503
          0.03083  3.89037  4.61272  0.61958  0.77255  0.48576  0.95510
    105   3.04499  4.45853  4.36141  3.97774  3.38606  4.08609  4.70242  1.05602  3.80623  1.96825  3.31844  4.22056  4.51542  4.15257  4.00074  3.58297  3.34377  1.84608  5.28072  4.02068    268 - -
          2.68618  4.42225  2.77519  2.73123  3.46354  2.40513  3.72494  3.29354  2.67741  2.69355  4.24690  2.90347  2.73739  3.18146  2.89801  2.37887  2.77519  2.98518  4.58477  3.61503
          0.03083  3.89037  4.61272  0.61958  0.77255  0.48576  0.95510
    106   0.98828  4.20070  3.48052  3.27242  4.06996  3.02480  4.29239  3.19813  3.28913  3.07894  4.10864  3.41759  3.76569  3.62862  3.53855  2.55076  2.82934  2.84943  5.49533  4.29752    269 - -
          2.68618  4.42225  2.77519  2.73123  3.46354  2.40513  3.72494  3.29354  2.67741  2.69355  4.24690  2.90347  2.73739  3.18146  2.89801  2.37887  2.77519  2.98518  4.58477  3.61503
          0.03083  3.89037  4.61272  0.61958  0.77255  0.48576  0.95510
    107   3.27265  4.75439  3.86450  3.59708  2.29341  3.85086  3.62646  3.27933  3.45408  2.72869  3.95246  3.74528  4.32421  3.75584  3.63419  3.40762  3.55936  3.15070  3.93791  0.93654    270 - -
          2.68618  4.42225  2.77519  2.73123  3.46354  2.40513  3.72494  3.29354  2.67741  2.69355  4.24690  2.90347  2.73739  3.18146  2.89801  2.37887  2.77519  2.98518  4.58477  3.61503
          0.03083  3.89037  4.61272  0.61958  0.77255  0.48576  0.95510
    108   2.32353  4.24427  3.22168  3.03808  4.09399  2.97380  4.14754  3.61892  3.11305  3.33770  4.26216  3.26013  3.71404  3.46093  3.39867  1.06440  2.80496  3.15012  5.46500  4.17756    271 - -
          2.68618  4.42225  2.77519  2.73123  3.46354  2.40513  3.72494  3.29354  2.67741  2.69355  4.24690  2.90347  2.73739  3.18146  2.89801  2.37887  2.77519  2.98518  4.58477  3.61503
          0.03083  3.89037  4.61272  0.61958  0.77255  0.48576  0.95510
    109   3.17516  4.63202  4.21828  3.85803  3.14223  4.00499  4.50814  2.34705  3.62561  0.85347  3.15926  4.13178  4.43715  3.98966  3.79882  3.57767  3.46852  2.38907  5.02820  3.75572    272 - -
          2.68618  4.42225  2.77519  2.73123  3.46354  2.40513  3.72494  3.29354  2.67741  2.69355  4.24690  2.90347  2.73739  3.18146  2.89801  2.37887  2.77519  2.98518  4.58477  3.61503
          0.03083  3.89037  4.61272  0.61958  0.77255  0.48576  0.95510
    110   3.17516  4.63202  4.21828  3.85803  3.14223  4.00499  4.50814  2.34705  3.62561  0.85347  3.15926  4.13178  4.43715  3.98966  3.79882  3.57767  3.46852  2.38907  5.02820  3.75572    273 - -
          2.68618  4.42225  2.77519  2.73123  3.46354  2.40513  3.72494  3.29354  2.67741  2.69355  4.24690  2.90347  2.73739  3.18146  2.89801  2.37887  2.77519  2.98518  4.58477  3.61503
          0.03083  3.89037  4.61272  0.61958  0.77255  0.48576  0.95510
    111   2.32353  4.24427  3.22168  3.03808  4.09399  2.97380  4.14754  3.61892  3.11305  3.33770  4.26216  3.26013  3.71404  3.46093  3.39867  1.06440  2.80496  3.15012  5.46500  4.17756    274 - -
          2.68618  4.42225  2.77519  2.73123  3.46354  2.40513  3.72494  3.29354  2.67741  2.69355  4.24690  2.90347  2.73739  3.18146  2.89801  2.37887  2.77519  2.98518  4.58477  3.61503
          0.03083  3.89037  4.61272  0.61958  0.77255  0.48576  0.95510
    112   0.98828  4.20070  3.48052  3.27242  4.06996  3.02480  4.29239  3.19813  3.28913  3.07894  4.10864  3.41759  3.76569  3.62862  3.53855  2.55076  2.82934  2.84943  5.49533  4.29752    275 - -
          2.68618  4.42225  2.77519  2.73123  3.46354  2.40513  3.72494  3.29354  2.67741  2.69355  4.24690  2.90347  2.73739  3.18146  2.89801  2.37887  2.77519  2.98518  4.58477  3.61503
          0.03083  3.89037  4.61272  0.61958  0.77255  0.48576  0.95510
    113   2.32353  4.24427  3.22168  3.03808  4.09399  2.97380  4.14754  3.61892  3.11305  3.33770  4.26216  3.26013  3.71404  3.46093  3.39867  1.06440  2.80496  3.15012  5.46500  4.17756    276 - -
          2.68618  4.42225  2.77519  2.73123  3.46354  2.40513  3.72494  3.29354  2.67741  2.69355  4.24690  2.90347  2.73739  3.18146  2.89801  2.37887  2.77519  2.98518  4.58477  3.61503
          0.03083  3.89037  4.61272  0.61958  0.77255  0.48576  0.95510
    114   2.32353  4.24427  3.22168  3.03808  4.09399  2.97380  4.14754  3.61892  3.11305  3.33770  4.26216  3.26013  3.71404  3.46093  3.39867  1.06440  2.80496  3.15012  5.46500  4.17756    277 - -
          2.68618  4.42225  2.77519  2.73123  3.46354  2.40513  3.72494  3.29354  2.67741  2.69355  4.24690  2.90347  2.73739  3.18146  2.89801  2.37887  2.77519  2.98518  4.58477  3.61503
          0.03083  3.89037  4.61272  0.61958  0.77255  0.48576  0.95510
    115   2.96733  5.08253  2.49463  1.00020  4.43093  3.28535  3.87345  3.88837  2.75620  3.50252  4.47556  2.94256  3.89072  3.08860  3.16705  2.94778  3.27163  3.57029  5.59912  4.32114    278 - -
          2.68618  4.42225  2.77519  2.73123  3.46354  2.40513  3.72494  3.29354  2.67741  2.69355  4.24690  2.90347  2.73739  3.18146  2.89801  2.37887  2.77519  2.98518  4.58477  3.61503
          0.03083  3.89037  4.61272  0.61958  0.77255  0.48576  0.95510
    116   2.77528  4.91649  2.76944  2.46883  4.10748  3.35988  3.49162  3.70828  2.31253  3.23948  4.13194  2.95737  3.63366  1.58166  2.63280  2.79078  3.03674  3.38278  5.34220  3.98626    279 - -
          2.68618  4.42225  2.77519  2.73123  3.46354  2.40513  3.72494  3.29354  2.67741  2.69355  4.24690  2.90347  2.73739  3.18146  2.89801  2.37887  2.77519  2.98518  4.58477  3.61503
          0.03083  3.89037  4.61272  0.61958  0.77255  0.48576  0.95510
    117   3.00853  5.14003  0.89273  2.34560  4.51937  3.22396  3.94639  4.11155  3.03382  3.71661  4.69493  2.90294  3.87800  3.18543  3.55261  2.96874  3.34742  3.74877  5.68452  4.38908    280 - -
          2.68618  4.42225  2.77519  2.73123  3.46354  2.40513  3.72494  3.29354  2.67741  2.69355  4.24690  2.90347  2.73739  3.18146  2.89801  2.37887  2.77519  2.98518  4.58477  3.61503
          0.03083  3.89037  4.61272  0.61958  0.77255  0.48576  0.95510
    118   2.73796  4.73542  2.71771  2.60489  4.10172  3.19573  3.93496  3.81576  2.84004  3.46054  4.41554  1.12676  3.84839  3.20759  3.19544  2.80437  3.12032  3.43616  5.40555  4.04864    281 - -
          2.68618  4.42225  2.77519  2.73123  3.46354  2.40513  3.72494  3.29354  2.67741  2.69355  4.24690  2.90347  2.73739  3.18146  2.89801  2.37887  2.77519  2.98518  4.58477  3.61503
          0.03083  3.89037  4.61272  0.61958  0.77255  0.48576  0.95510
    119   2.77474  4.52933  3.38380  3.22526  4.21926  3.21582  4.30140  3.76907  3.28405  3.39405  4.44452  3.53026  0.79502  3.67228  3.52772  2.94274  3.21766  3.41243  5.40110  4.34010    282 - -
          2.68618  4.42225  2.77519  2.73123  3.46354  2.40513  3.72494  3.29354  2.67741  2.69355  4.24690  2.90347  2.73739  3.18146  2.89801  2.37887  2.77519  2.98518  4.58477  3.61503
          0.03083  3.89037  4.61272  0.61958  0.77255  0.48576  0.95510
    120   2.32353  4.24427  3.22168  3.03808  4.09399  2.97380  4.14754  3.61892  3.11305  3.33770  4.26216  3.26013  3.71404  3.46093  3.39867  1.06440  2.80496  3.15012  5.46500  4.17756    283 - -
          2.68618  4.42225  2.77519  2.73123  3.46354  2.40513  3.72494  3.29354  2.67741  2.69355  4.24690  2.90347  2.73739  3.18146  2.89801  2.37887  2.77519  2.98518  4.58477  3.61503
          0.03083  3.89037  4.61272  0.61958  0.77255  0.48576  0.95510
    121   2.42203  4.26720  3.44365  3.19627  3.98436  3.10595  4.21226  3.11366  3.13960  2.97652  4.02574  3.40291  3.81104  3.53348  3.39754  2.62348  1.14194  2.80673  5.42058  4.20093    284 - -
          2.68618  4.42225  2.77519  2.73123  3.46354  2.40513  3.72494  3.29354  2.67741  2.69355  4.24690  2.90347  2.73739  3.18146  2.89801  2.37887  2.77519  2.98518  4.58477  3.61503
          0.03083  3.89037  4.61272  0.61958  0.77255  0.48576  0.95510
    122   2.32353  4.24427  3.22168  3.03808  4.09399  2.97380  4.14754  3.61892  3.11305  3.33770  4.26216  3.26013  3.71404  3.46093  3.39867  1.06440  2.80496  3.15012  5.46500  4.17756    285 - -
          2.68618  4.42225  2.77519  2.73123  3.46354  2.40513  3.72494  3.29354  2.67741  2.69355  4.24690  2.90347  2.73739  3.18146  2.89801  2.37887  2.77519  2.98518  4.58477  3.61503
          0.03083  3.89037  4.61272  0.61958  0.77255  0.48576  0.95510
    123   2.68682  4.46070  3.36428  3.26585  4.40824  0.70202  4.38521  4.01203  3.44957  3.66396  4.63970  3.52853  3.85242  3.77229  3.68384  2.85921  3.16944  3.53688  5.49885  4.51067    286 - -
          2.68618  4.42225  2.77519  2.73123  3.46354  2.40513  3.72494  3.29354  2.67741  2.69355  4.24690  2.90347  2.73739  3.18146  2.89801  2.37887  2.77519  2.98518  4.58477  3.61503
          0.03083  3.89037  4.61272  0.61958  0.77255  0.48576  0.95510
    124   2.60618  0.90485  4.12962  3.87319  3.86022  3.22554  4.51631  3.00692  3.70016  2.92169  4.04348  3.85539  3.93392  4.04551  3.82144  2.87789  3.07443  2.75034  5.27278  4.14783    287 - -
          2.68618  4.42225  2.77519  2.73123  3.46354  2.40513  3.72494  3.29354  2.67741  2.69355  4.24690  2.90347  2.73739  3.18146  2.89801  2.37887  2.77519  2.98518  4.58477  3.61503
          0.03083  3.89037  4.61272  0.61958  0.77255  0.48576  0.95510
    125   2.32353  4.24427  3.22168  3.03808  4.09399  2.97380  4.14754  3.61892  3.11305  3.33770  4.26216  3.26013  3.71404  3.46093  3.39867  1.06440  2.80496  3.15012  5.46500  4.17756    288 - -
          2.68618  4.42225  2.77519  2.73123  3.46354  2.40513  3.72494  3.29354  2.67741  2.69355  4.24690  2.90347  2.73739  3.18146  2.89801  2.37887  2.77519  2.98518  4.58477  3.61503
          0.03083  3.89037  4.61272  0.61958  0.77255  0.48576  0.95510
    126   2.32353  4.24427  3.22168  3.03808  4.09399  2.97380  4.14754  3.61892  3.11305  3.33770  4.26216  3.26013  3.71404  3.46093  3.39867  1.06440  2.80496  3.15012  5.46500  4.17756    289 - -
          2.68618  4.42225  2.77519  2.73123  3.46354  2.40513  3.72494  3.29354  2.67741  2.69355  4.24690  2.90347  2.73739  3.18146  2.89801  2.37887  2.77519  2.98518  4.58477  3.61503
          0.03083  3.89037  4.61272  0.61958  0.77255  0.48576  0.95510
    127   2.96733  5.08253  2.49463  1.00020  4.43093  3.28535  3.87345  3.88837  2.75620  3.50252  4.47556  2.94256  3.89072  3.08860  3.16705  2.94778  3.27163  3.57029  5.59912  4.32114    290 - -
          2.68618  4.42225  2.77519  2.73123  3.46354  2.40513  3.72494  3.29354  2.67741  2.69355  4.24690  2.90347  2.73739  3.18146  2.89801  2.37887  2.77519  2.98518  4.58477  3.61503
          0.03083  3.89037  4.61272  0.61958  0.77255  0.48576  0.95510
    128   2.89458  4.88120  2.91437  2.66915  4.05218  3.37762  3.82770  3.68547  2.48865  3.18607  4.21321  3.12913  3.93120  1.20257  2.77257  2.94147  3.19143  3.41396  5.32092  4.01578    291 - -
          2.68618  4.42225  2.77519  2.73123  3.46354  2.40513  3.72494  3.29354  2.67741  2.69355  4.24690  2.90347  2.73739  3.18146  2.89801  2.37887  2.77519  2.98518  4.58477  3.61503
          0.03083  3.89037  4.61272  0.61958  0.77255  0.48576  0.95510
    129   2.32353  4.24427  3.22168  3.03808  4.09399  2.97380  4.14754  3.61892  3.11305  3.33770  4.26216  3.26013  3.71404  3.46093  3.39867  1.06440  2.80496  3.15012  5.46500  4.17756    292 - -
          2.68618  4.42225  2.77519  2.73123  3.46354  2.40513  3.72494  3.29354  2.67741  2.69355  4.24690  2.90347  2.73739  3.18146  2.89801  2.37887  2.77519  2.98518  4.58477  3.61503
          0.03083  3.89037  4.61272  0.61958  0.77255  0.48576  0.95510
    130   0.98828  4.20070  3.48052  3.27242  4.06996  3.02480  4.29239  3.19813  3.28913  3.07894  4.10864  3.41759  3.76569  3.62862  3.53855  2.55076  2.82934  2.84943  5.49533  4.29752    293 - -
          2.68618  4.42225  2.77519  2.73123  3.46354  2.40513  3.72494  3.29354  2.67741  2.69355  4.24690  2.90347  2.73739  3.18146  2.89801  2.37887  2.77519  2.98518  4.58477  3.61503
          0.03083  3.89037  4.61272  0.61958  0.77255  0.48576  0.95510
    131   3.02531  4.86357  3.51776  3.02485  4.22268  3.51013  3.83672  3.76546  2.24387  3.27813  4.27766  3.38331  4.01168  3.05600  0.95140  3.10851  3.28994  3.48859  5.29836  4.14596    294 - -
          2.68618  4.42225  2.77519  2.73123  3.46354  2.40513  3.72494  3.29354  2.67741  2.69355  4.24690  2.90347  2.73739  3.18146  2.89801  2.37887  2.77519  2.98518  4.58477  3.61503
          0.03083  3.89037  4.61272  0.61958  0.77255  0.48576  0.95510
    132   0.98828  4.20070  3.48052  3.27242  4.06996  3.02480  4.29239  3.19813  3.28913  3.07894  4.10864  3.41759  3.76569  3.62862  3.53855  2.55076  2.82934  2.84943  5.49533  4.29752    295 - -
          2.68618  4.42225  2.77519  2.73123  3.46354  2.40513  3.72494  3.29354  2.67741  2.69355  4.24690  2.90347  2.73739  3.18146  2.89801  2.37887  2.77519  2.98518  4.58477  3.61503
          0.03083  3.89037  4.61272  0.61958  0.77255  0.48576  0.95510
    133   3.02531  4.86357  3.51776  3.02485  4.22268  3.51013  3.83672  3.76546  2.24387  3.27813  4.27766  3.38331  4.01168  3.05600  0.95140  3.10851  3.28994  3.48859  5.29836  4.14596    296 - -
          2.68618  4.42225  2.77519  2.73123  3.46354  2.40513  3.72494  3.29354  2.67741  2.69355  4.24690  2.90347  2.73739  3.18146  2.89801  2.37887  2.77519  2.98518  4.58477  3.61503
          0.03083  3.89037  4.61272  0.61958  0.77255  0.48576  0.95510
    134   2.42203  4.26720  3.44365  3.19627  3.98436  3.10595  4.21226  3.11366  3.13960  2.97652  4.02574  3.40291  3.81104  3.53348  3.39754  2.62348  1.14194  2.80673  5.42058  4.20093    297 - -
          2.68618  4.42225  2.77519  2.73123  3.46354  2.40513  3.72494  3.29354  2.67741  2.69355  4.24690  2.90347  2.73739  3.18146  2.89801  2.37887  2.77519  2.98518  4.58477  3.61503
          0.03083  3.89037  4.61272  0.61958  0.77255  0.48576  0.95510
    135   2.89458  4.88120  2.91437  2.66915  4.05218  3.37762  3.82770  3.68547  2.48865  3.18607  4.21321  3.12913  3.93120  1.20257  2.77257  2.94147  3.19143  3.41396  5.32092  4.01578    298 - -
          2.68618  4.42225  2.77519  2.73123  3.46354  2.40513  3.72494  3.29354  2.67741  2.69355  4.24690  2.90347  2.73739  3.18146  2.89801  2.37887  2.77519  2.98518  4.58477  3.61503
          0.03083  3.89037  4.61272  0.61958  0.77255  0.48576  0.95510
    136   2.98817  4.95304  3.16538  2.78326  4.34356  3.47591  3.76866  3.77390  1.01406  3.33499  4.29530  3.20701  3.97484  2.95899  2.43443  3.02888  3.24002  3.48062  5.39072  4.20599    299 - -
          2.68618  4.42225  2.77519  2.73123  3.46354  2.40513  3.72494  3.29354  2.67741  2.69355  4.24690  2.90347  2.73739  3.18146  2.89801  2.37887  2.77519  2.98518  4.58477  3.61503
          0.03083  3.89037  4.61272  0.61958  0.77255  0.48576  0.95510
    137   2.96733  5.08253  2.49463  1.00020  4.43093  3.28535  3.87345  3.88837  2.75620  3.50252  4.47556  2.94256  3.89072  3.08860  3.16705  2.94778  3.27163  3.57029  5.59912  4.32114    300 - -
          2.68618  4.42225  2.77519  2.73123  3.46354  2.40513  3.72494  3.29354  2.67741  2.69355  4.24690  2.90347  2.73739  3.18146  2.89801  2.37887  2.77519  2.98518  4.58477  3.61503
          0.03083  3.89037  4.61272  0.61958  0.77255  0.48576  0.95510
    138   3.17516  4.63202  4.21828  3.85803  3.14223  4.00499  4.50814  2.34705  3.62561  0.85347  3.15926  4.13178  4.43715  3.98966  3.79882  3.57767  3.46852  2.38907  5.02820  3.75572    301 - -
          2.68618  4.42225  2.77519  2.73123  3.46354  2.40513  3.72494  3.29354  2.67741  2.69355  4.24690  2.90347  2.73739  3.18146  2.89801  2.37887  2.77519  2.98518  4.58477  3.61503
          0.03083  3.89037  4.61272  0.61958  0.77255  0.48576  0.95510
    139   2.98308  4.52897  4.06851  3.66319  3.21527  3.84738  4.39419  2.39264  3.43034  1.80713  1.34406  3.93852  4.30798  3.81097  3.63358  3.33411  3.28867  2.40086  5.05855  3.82196    302 - -
          2.68618  4.42225  2.77519  2.73123  3.46354  2.40513  3.72494  3.29354  2.67741  2.69355  4.24690  2.90347  2.73739  3.18146  2.89801  2.37887  2.77519  2.98518  4.58477  3.61503
          0.03083  3.89037  4.61272  0.61958  0.77255  0.48576  0.95510
    140   2.53784  4.30634  3.56508  3.09874  3.58326  3.40168  4.03770  2.62045  2.95641  2.41977  2.90017  3.41302  3.94196  3.34139  3.25793  2.77278  1.69105  2.43372  5.15103  3.90784    303 - -
          2.68618  4.42225  2.77519  2.73123  3.46354  2.40513  3.72494  3.29354  2.67741  2.69355  4.24690  2.90347  2.73739  3.18146  2.89801  2.37887  2.77519  2.98518  4.58477  3.61503
          0.03083  3.89037  4.61272  0.61958  0.77255  0.48576  0.95510
    141   0.98828  4.20070  3.48052  3.27242  4.06996  3.02480  4.29239  3.19813  3.28913  3.07894  4.10864  3.41759  3.76569  3.62862  3.53855  2.55076  2.82934  2.84943  5.49533  4.29752    304 - -
          2.68618  4.42225  2.77519  2.73123  3.46354  2.40513  3.72494  3.29354  2.67741  2.69355  4.24690  2.90347  2.73739  3.18146  2.89801  2.37887  2.77519  2.98518  4.58477  3.61503
          0.03083  3.89037  4.61272  0.61958  0.77255  0.48576  0.95510
    142   3.17516  4.63202  4.21828  3.85803  3.14223  4.00499  4.50814  2.34705  3.62561  0.85347  3.15926  4.13178  4.43715  3.98966  3.79882  3.57767  3.46852  2.38907  5.02820  3.75572    305 - -
          2.68618  4.42225  2.77519  2.73123  3.46354  2.40513  3.72494  3.29354  2.67741  2.69355  4.24690  2.90347  2.73739  3.18146  2.89801  2.37887  2.77519  2.98518  4.58477  3.61503
          0.03083  3.89037  4.61272  0.61958  0.77255  0.48576  0.95510
    143   3.02531  4.86357  3.51776  3.02485  4.22268  3.51013  3.83672  3.76546  2.24387  3.27813  4.27766  3.38331  4.01168  3.05600  0.95140  3.10851  3.28994  3.48859  5.29836  4.14596    306 - -
          2.68618  4.42225  2.77519  2.73123  3.46354  2.40513  3.72494  3.29354  2.67741  2.69355  4.24690  2.90347  2.73739  3.18146  2.89801  2.37887  2.77519  2.98518  4.58477  3.61503
          0.03083  3.89037  4.61272  0.61958  0.77255  0.48576  0.95510
    144   2.96733  5.08253  2.49463  1.00020  4.43093  3.28535  3.87345  3.88837  2.75620  3.50252  4.47556  2.94256  3.89072  3.08860  3.16705  2.94778  3.27163  3.57029  5.59912  4.32114    307 - -
          2.68618  4.42225  2.77519  2.73123  3.46354  2.40513  3.72494  3.29354  2.67741  2.69355  4.24690  2.90347  2.73739  3.18146  2.89801  2.37887  2.77519  2.98518  4.58477  3.61503
          0.03083  3.89037  4.61272  0.61958  0.77255  0.48576  0.95510
    145   3.17516  4.63202  4.21828  3.85803  3.14223  4.00499  4.50814  2.34705  3.62561  0.85347  3.15926  4.13178  4.43715  3.98966  3.79882  3.57767  3.46852  2.38907  5.02820  3.75572    308 - -
          2.68618  4.42225  2.77519  2.73123  3.46354  2.40513  3.72494  3.29354  2.67741  2.69355  4.24690  2.90347  2.73739  3.18146  2.89801  2.37887  2.77519  2.98518  4.58477  3.61503
          0.03083  3.89037  4.61272  0.61958  0.77255  0.48576  0.95510
    146   2.98817  4.95304  3.16538  2.78326  4.34356  3.47591  3.76866  3.77390  1.01406  3.33499  4.29530  3.20701  3.97484  2.95899  2.43443  3.02888  3.24002  3.48062  5.39072  4.20599    309 - -
          2.68618  4.42225  2.77519  2.73123  3.46354  2.40513  3.72494  3.29354  2.67741  2.69355  4.24690  2.90347  2.73739  3.18146  2.89801  2.37887  2.77519  2.98518  4.58477  3.61503
          0.03083  3.89037  4.61272  0.61958  0.77255  0.48576  0.95510
    147   2.86566  4.50690  3.75077  3.26147  3.28192  3.73402  4.03652  2.59431  2.86352  1.26261  3.31321  3.59844  4.15497  3.39189  2.74746  3.12884  3.12695  2.53735  4.95506  3.67032    310 - -
          2.68618  4.42225  2.77519  2.73123  3.46354  2.40513  3.72494  3.29354  2.67741  2.69355  4.24690  2.90347  2.73739  3.18146  2.89801  2.37887  2.77519  2.98518  4.58477  3.61503
          0.03083  3.89037  4.61272  0.61958  0.77255  0.48576  0.95510
    148   3.02531  4.86357  3.51776  3.02485  4.22268  3.51013  3.83672  3.76546  2.24387  3.27813  4.27766  3.38331  4.01168  3.05600  0.95140  3.10851  3.28994  3.48859  5.29836  4.14596    311 - -
          2.68618  4.42225  2.77519  2.73123  3.46354  2.40513  3.72494  3.29354  2.67741  2.69355  4.24690  2.90347  2.73739  3.18146  2.89801  2.37887  2.77519  2.98518  4.58477  3.61503
          0.03083  3.89037  4.61272  0.61958  0.77255  0.48576  0.95510
    149   3.17516  4.63202  4.21828  3.85803  3.14223  4.00499  4.50814  2.34705  3.62561  0.85347  3.15926  4.13178  4.43715  3.98966  3.79882  3.57767  3.46852  2.38907  5.02820  3.75572    312 - -
          2.68618  4.42225  2.77519  2.73123  3.46354  2.40513  3.72494  3.29354  2.67741  2.69355  4.24690  2.90347  2.73739  3.18146  2.89801  2.37887  2.77519  2.98518  4.58477  3.61503
          0.03083  3.89037  4.61272  0.61958  0.77255  0.48576  0.95510
    150   2.77474  4.52933  3.38380  3.22526  4.21926  3.21582  4.30140  3.76907  3.28405  3.39405  4.44452  3.53026  0.79502  3.67228  3.52772  2.94274  3.21766  3.41243  5.40110  4.34010    313 - -
          2.68618  4.42225  2.77519  2.73123  3.46354  2.40513  3.72494  3.29354  2.67741  2.69355  4.24690  2.90347  2.73739  3.18146  2.89801  2.37887  2.77519  2.98518  4.58477  3.61503
          0.03083  3.89037  4.61272  0.61958  0.77255  0.48576  0.95510
    151   2.77474  4.52933  3.38380  3.22526  4.21926  3.21582  4.30140  3.76907  3.28405  3.39405  4.44452  3.53026  0.79502  3.67228  3.52772  2.94274  3.21766  3.41243  5.40110  4.34010    314 - -
          2.68618  4.42225  2.77519  2.73123  3.46354  2.40513  3.72494  3.29354  2.67741  2.69355  4.24690  2.90347  2.73739  3.18146  2.89801  2.37887  2.77519  2.98518  4.58477  3.61503
          0.03083  3.89037  4.61272  0.61958  0.77255  0.48576  0.95510
    152   2.87884  5.07471  2.41940  1.12228  4.47857  3.05992  3.81309  3.93548  2.69686  3.54186  4.45127  2.86279  3.84904  3.01046  3.13147  2.85285  3.18458  3.57727  5.64633  4.32387    315 - -
          2.68618  4.42225  2.77519  2.73123  3.46354  2.40513  3.72494  3.29354  2.67741  2.69355  4.24690  2.90347  2.73739  3.18146  2.89801  2.37887  2.77519  2.98518  4.58477  3.61503
          0.03083  3.89037  4.61272  0.61958  0.77255  0.48576  0.95510
    153   2.94471  4.92457  3.35767  2.81888  4.11974  3.54131  3.43126  3.74566  2.03818  3.23847  4.16369  3.20714  3.98144  2.84931  1.22383  2.98982  3.16669  3.45112  5.23927  3.97246    316 - -
          2.68618  4.42225  2.77519  2.73123  3.46354  2.40513  3.72494  3.29354  2.67741  2.69355  4.24690  2.90347  2.73739  3.18146  2.89801  2.37887  2.77519  2.98518  4.58477  3.61503
          0.03083  3.89037  4.61272  0.61958  0.77255  0.48576  0.95510
    154   3.02531  4.86357  3.51776  3.02485  4.22268  3.51013  3.83672  3.76546  2.24387  3.27813  4.27766  3.38331  4.01168  3.05600  0.95140  3.10851  3.28994  3.48859  5.29836  4.14596    317 - -
          2.68618  4.42225  2.77519  2.73123  3.46354  2.40513  3.72494  3.29354  2.67741  2.69355  4.24690  2.90347  2.73739  3.18146  2.89801  2.37887  2.77519  2.98518  4.58477  3.61503
          0.03083  3.89037  4.61272  0.61958  0.77255  0.48576  0.95510
    155   2.68682  4.46070  3.36428  3.26585  4.40824  0.70202  4.38521  4.01203  3.44957  3.66396  4.63970  3.52853  3.85242  3.77229  3.68384  2.85921  3.16944  3.53688  5.49885  4.51067    318 - -
          2.68618  4.42225  2.77519  2.73123  3.46354  2.40513  3.72494  3.29354  2.67741  2.69355  4.24690  2.90347  2.73739  3.18146  2.89801  2.37887  2.77519  2.98518  4.58477  3.61503
          0.03083  3.89037  4.61272  0.61958  0.77255  0.48576  0.95510
    156   2.98817  4.95304  3.16538  2.78326  4.34356  3.47591  3.76866  3.77390  1.01406  3.33499  4.29530  3.20701  3.97484  2.95899  2.43443  3.02888  3.24002  3.48062  5.39072  4.20599    319 - -
          2.68618  4.42225  2.77519  2.73123  3.46354  2.40513  3.72494  3.29354  2.67741  2.69355  4.24690  2.90347  2.73739  3.18146  2.89801  2.37887  2.77519  2.98518  4.58477  3.61503
          0.03083  3.89037  4.61272  0.61958  0.77255  0.48576  0.95510
    157   2.68682  4.46070  3.36428  3.26585  4.40824  0.70202  4.38521  4.01203  3.44957  3.66396  4.63970  3.52853  3.85242  3.77229  3.68384  2.85921  3.16944  3.53688  5.49885  4.51067    320 - -
          2.68618  4.42225  2.77519  2.73123  3.46354  2.40513  3.72494  3.29354  2.67741  2.69355  4.24690  2.90347  2.73739  3.18146  2.89801  2.37887  2.77519  2.98518  4.58477  3.61503
          0.03083  3.89037  4.61272  0.61958  0.77255  0.48576  0.95510
    158   3.02531  4.86357  3.51776  3.02485  4.22268  3.51013  3.83672  3.76546  2.24387  3.27813  4.27766  3.38331  4.01168  3.05600  0.95140  3.10851  3.28994  3.48859  5.29836  4.14596    321 - -
          2.68618  4.42225  2.77519  2.73123  3.46354  2.40513  3.72494  3.29354  2.67741  2.69355  4.24690  2.90347  2.73739  3.18146  2.89801  2.37887  2.77519  2.98518  4.58477  3.61503
          0.03083  3.89037  4.61272  0.61958  0.77255  0.48576  0.95510
    159   2.32353  4.24427  3.22168  3.03808  4.09399  2.97380  4.14754  3.61892  3.11305  3.33770  4.26216  3.26013  3.71404  3.46093  3.39867  1.06440  2.80496  3.15012  5.46500  4.17756    322 - -
          2.68618  4.42225  2.77519  2.73123  3.46354  2.40513  3.72494  3.29354  2.67741  2.69355  4.24690  2.90347  2.73739  3.18146  2.89801  2.37887  2.77519  2.98518  4.58477  3.61503
          0.03083  3.89037  4.61272  0.61958  0.77255  0.48576  0.95510
    160   2.68682  4.46070  3.36428  3.26585  4.40824  0.70202  4.38521  4.01203  3.44957  3.66396  4.63970  3.52853  3.85242  3.77229  3.68384  2.85921  3.16944  3.53688  5.49885  4.51067    323 - -
          2.68618  4.42225  2.77519  2.73123  3.46354  2.40513  3.72494  3.29354  2.67741  2.69355  4.24690  2.90347  2.73739  3.18146  2.89801  2.37887  2.77519  2.98518  4.58477  3.61503
          0.03083  3.89037  4.61272  0.61958  0.77255  0.48576  0.95510
    161   2.42203  4.26720  3.44365  3.19627  3.98436  3.10595  4.21226  3.11366  3.13960  2.97652  4.02574  3.40291  3.81104  3.53348  3.39754  2.62348  1.14194  2.80673  5.42058  4.20093    324 - -
          2.68618  4.42225  2.77519  2.73123  3.46354  2.40513  3.72494  3.29354  2.67741  2.69355  4.24690  2.90347  2.73739  3.18146  2.89801  2.37887  2.77519  2.98518  4.58477  3.61503
          0.03083  3.89037  4.61272  0.61958  0.77255  0.48576  0.95510
    162   3.17516  4.63202  4.21828  3.85803  3.14223  4.00499  4.50814  2.34705  3.62561  0.85347  3.15926  4.13178  4.43715  3.98966  3.79882  3.57767  3.46852  2.38907  5.02820  3.75572    325 - -
          2.68618  4.42225  2.77519  2.73123  3.46354  2.40513  3.72494  3.29354  2.67741  2.69355  4.24690  2.90347  2.73739  3.18146  2.89801  2.37887  2.77519  2.98518  4.58477  3.61503
          0.03083  3.89037  4.61272  0.61958  0.77255  0.48576  0.95510
    163   0.98828  4.20070  3.48052  3.27242  4.06996  3.02480  4.29239  3.19813  3.28913  3.07894  4.10864  3.41759  3.76569  3.62862  3.53855  2.55076  2.82934  2.84943  5.49533  4.29752    326 - -
          2.68618  4.42225  2.77519  2.73123  3.46354  2.40513  3.72494  3.29354  2.67741  2.69355  4.24690  2.90347  2.73739  3.18146  2.89801  2.37887  2.77519  2.98518  4.58477  3.61503
          0.03083  3.89037  4.61272  0.61958  0.77255  0.48576  0.95510
    164   2.40377  4.36694  3.02766  2.75547  4.05058  3.09716  3.92812  3.39233  2.79238  3.14375  4.03324  2.56692  3.74705  3.17200  3.13323  2.54342  1.54866  3.01391  5.40403  4.11478    327 - -
          2.68618  4.42225  2.77519  2.73123  3.46354  2.40513  3.72494  3.29354  2.67741  2.69355  4.24690  2.90347  2.73739  3.18146  2.89801  2.37887  2.77519  2.98518  4.58477  3.61503
          0.03083  3.89037  4.61272  0.61958  0.77255  0.48576  0.95510
    165   3.17516  4.63202  4.21828  3.85803  3.14223  4.00499  4.50814  2.34705  3.62561  0.85347  3.15926  4.13178  4.43715  3.98966  3.79882  3.57767  3.46852  2.38907  5.02820  3.75572    328 - -
          2.68618  4.42225  2.77519  2.73123  3.46354  2.40513  3.72494  3.29354  2.67741  2.69355  4.24690  2.90347  2.73739  3.18146  2.89801  2.37887  2.77519  2.98518  4.58477  3.61503
          0.03083  3.89037  4.61272  0.61958  0.77255  0.48576  0.95510
    166   2.85435  5.02441  2.85777  2.49989  4.33453  3.43025  3.63255  3.77733  1.93557  3.29381  4.17723  2.98155  3.89632  1.66115  2.42651  2.85162  3.08309  3.45612  5.42532  4.14108    329 - -
          2.68618  4.42225  2.77519  2.73123  3.46354  2.40513  3.72494  3.29354  2.67741  2.69355  4.24690  2.90347  2.73739  3.18146  2.89801  2.37887  2.77519  2.98518  4.58477  3.61503
          0.03083  3.89037  4.61272  0.61958  0.77255  0.48576  0.95510
    167   3.27265  4.75439  3.86450  3.59708  2.29341  3.85086  3.62646  3.27933  3.45408  2.72869  3.95246  3.74528  4.32421  3.75584  3.63419  3.40762  3.55936  3.15070  3.93791  0.93654    330 - -
          2.68618  4.42225  2.77519  2.73123  3.46354  2.40513  3.72494  3.29354  2.67741  2.69355  4.24690  2.90347  2.73739  3.18146  2.89801  2.37887  2.77519  2.98518  4.58477  3.61503
          0.03083  3.89037  4.61272  0.61958  0.77255  0.48576  0.95510
    168   0.98828  4.20070  3.48052  3.27242  4.06996  3.02480  4.29239  3.19813  3.28913  3.07894  4.10864  3.41759  3.76569  3.62862  3.53855  2.55076  2.82934  2.84943  5.49533  4.29752    331 - -
          2.68618  4.42225  2.77519  2.73123  3.46354  2.40513  3.72494  3.29354  2.67741  2.69355  4.24690  2.90347  2.73739  3.18146  2.89801  2.37887  2.77519  2.98518  4.58477  3.61503
          0.03083  3.89037  4.61272  0.61958  0.77255  0.48576  0.95510
    169   3.17516  4.63202  4.21828  3.85803  3.14223  4.00499  4.50814  2.34705  3.62561  0.85347  3.15926  4.13178  4.43715  3.98966  3.79882  3.57767  3.46852  2.38907  5.02820  3.75572    332 - -
          2.68618  4.42225  2.77519  2.73123  3.46354  2.40513  3.72494  3.29354  2.67741  2.69355  4.24690  2.90347  2.73739  3.18146  2.89801  2.37887  2.77519  2.98518  4.58477  3.61503
          0.03083  3.89037  4.61272  0.61958  0.77255  0.48576  0.95510
    170   0.98828  4.20070  3.48052  3.27242  4.06996  3.02480  4.29239  3.19813  3.28913  3.07894  4.10864  3.41759  3.76569  3.62862  3.53855  2.55076  2.82934  2.84943  5.49533  4.29752    333 - -
          2.68618  4.42225  2.77519  2.73123  3.46354  2.40513  3.72494  3.29354  2.67741  2.69355  4.24690  2.90347  2.73739  3.18146  2.89801  2.37887  2.77519  2.98518  4.58477  3.61503
          0.03083  3.89037  4.61272  0.61958  0.77255  0.48576  0.95510
    171   2.60618  0.90485  4.12962  3.87319  3.86022  3.22554  4.51631  3.00692  3.70016  2.92169  4.04348  3.85539  3.93392  4.04551  3.82144  2.87789  3.07443  2.75034  5.27278  4.14783    334 - -
          2.68618  4.42225  2.77519  2.73123  3.46354  2.40513  3.72494  3.29354  2.67741  2.69355  4.24690  2.90347  2.73739  3.18146  2.89801  2.37887  2.77519  2.98518  4.58477  3.61503
          0.03083  3.89037  4.61272  0.61958  0.77255  0.48576  0.95510
    172   2.82214  4.35959  4.15021  3.81371  3.56296  3.74255  4.61228  2.04886  3.68177  2.24676  3.52521  4.00072  4.30193  4.04020  3.89258  3.24706  3.18316  1.00263  5.35048  4.08330    335 - -
          2.68618  4.42225  2.77519  2.73123  3.46354  2.40513  3.72494  3.29354  2.67741  2.69355  4.24690  2.90347  2.73739  3.18146  2.89801  2.37887  2.77519  2.98518  4.58477  3.61503
          0.03083  3.89037  4.61272  0.61958  0.77255  0.48576  0.95510
    173   2.94309  5.00703  3.18911  2.70538  4.39959  3.52017  3.64118  3.79933  1.18352  3.31055  4.21355  3.12803  3.96040  2.80037  2.15094  2.96164  3.15736  3.49082  5.39106  4.18299    336 - -
          2.68618  4.42225  2.77519  2.73123  3.46354  2.40513  3.72494  3.29354  2.67741  2.69355  4.24690  2.90347  2.73739  3.18146  2.89801  2.37887  2.77519  2.98518  4.58477  3.61503
          0.03083  3.89037  4.61272  0.61958  0.77255  0.48576  0.95510
    174   2.89458  4.88120  2.91437  2.66915  4.05218  3.37762  3.82770  3.68547  2.48865  3.18607  4.21321  3.12913  3.93120  1.20257  2.77257  2.94147  3.19143  3.41396  5.32092  4.01578    337 - -
          2.68618  4.42225  2.77519  2.73123  3.46354  2.40513  3.72494  3.29354  2.67741  2.69355  4.24690  2.90347  2.73739  3.18146  2.89801  2.37887  2.77519  2.98518  4.58477  3.61503
          0.03083  3.89037  4.61272  0.61958  0.77255  0.48576  0.95510
    175   2.82214  4.35959  4.15021  3.81371  3.56296  3.74255  4.61228  2.04886  3.68177  2.24676  3.52521  4.00072  4.30193  4.04020  3.89258  3.24706  3.18316  1.00263  5.35048  4.08330    338 - -
          2.68618  4.42225  2.77519  2.73123  3.46354  2.40513  3.72494  3.29354  2.67741  2.69355  4.24690  2.90347  2.73739  3.18146  2.89801  2.37887  2.77519  2.98518  4.58477  3.61503
          0.03083  3.89037  4.61272  0.61958  0.77255  0.48576  0.95510
    176   2.89458  4.88120  2.91437  2.66915  4.05218  3.37762  3.82770  3.68547  2.48865  3.18607  4.21321  3.12913  3.93120  1.20257  2.77257  2.94147  3.19143  3.41396  5.32092  4.01578    339 - -
          2.68618  4.42225  2.77519  2.73123  3.46354  2.40513  3.72494  3.29354  2.67741  2.69355  4.24690  2.90347  2.73739  3.18146  2.89801  2.37887  2.77519  2.98518  4.58477  3.61503
          0.03083  3.89037  4.61272  0.61958  0.77255  0.48576  0.95510
    177   0.98828  4.20070  3.48052  3.27242  4.06996  3.02480  4.29239  3.19813  3.28913  3.07894  4.10864  3.41759  3.76569  3.62862  3.53855  2.55076  2.82934  2.84943  5.49533  4.29752    340 - -
          2.68618  4.42225  2.77519  2.73123  3.46354  2.40513  3.72494  3.29354  2.67741  2.69355  4.24690  2.90347  2.73739  3.18146  2.89801  2.37887  2.77519  2.98518  4.58477  3.61503
          0.03083  3.89037  4.61272  0.61958  0.77255  0.48576  0.95510
    178   2.73796  4.73542  2.71771  2.60489  4.10172  3.19573  3.93496  3.81576  2.84004  3.46054  4.41554  1.12676  3.84839  3.20759  3.19544  2.80437  3.12032  3.43616  5.40555  4.04864    341 - -
          2.68618  4.42225  2.77519  2.73123  3.46354  2.40513  3.72494  3.29354  2.67741  2.69355  4.24690  2.90347  2.73739  3.18146  2.89801  2.37887  2.77519  2.98518  4.58477  3.61503
          0.03083  3.89037  4.61272  0.61958  0.77255  0.48576  0.95510
    179   2.89458  4.88120  2.91437  2.66915  4.05218  3.37762  3.82770  3.68547  2.48865  3.18607  4.21321  3.12913  3.93120  1.20257  2.77257  2.94147  3.19143  3.41396  5.32092  4.01578    342 - -
          2.68618  4.42225  2.77519  2.73123  3.46354  2.40513  3.72494  3.29354  2.67741  2.69355  4.24690  2.90347  2.73739  3.18146  2.89801  2.37887  2.77519  2.98518  4.58477  3.61503
          0.03083  3.89037  4.61272  0.61958  0.77255  0.48576  0.95510
    180   2.87615  5.34094  1.93321  1.30454  4.63472  3.19726  3.72362  4.12184  2.70081  3.66531  4.52822  2.68439  3.80459  2.89457  3.25253  2.78425  3.16239  3.72606  5.82277  4.36541    343 - -
          2.68618  4.42225  2.77519  2.73123  3.46354  2.40513  3.72494  3.29354  2.67741  2.69355  4.24690  2.90347  2.73739  3.18146  2.89801  2.37887  2.77519  2.98518  4.58477  3.61503
          0.03083  3.89037  4.61272  0.61958  0.77255  0.48576  0.95510
    181   3.29190  4.73667  4.05897  3.71500  2.02592  4.02459  3.50554  3.14966  3.57419  2.57736  3.80986  3.77995  4.41824  3.77688  3.74887  3.42908  3.54806  3.04393  3.75488  1.04966    344 - -
          2.68618  4.42225  2.77519  2.73123  3.46354  2.40513  3.72494  3.29354  2.67741  2.69355  4.24690  2.90347  2.73739  3.18146  2.89801  2.37887  2.77519  2.98518  4.58477  3.61503
          0.03083  3.89037  4.61272  0.61958  0.77255  0.48576  0.95510
    182   3.27265  4.75439  3.86450  3.59708  2.29341  3.85086  3.62646  3.27933  3.45408  2.72869  3.95246  3.74528  4.32421  3.75584  3.63419  3.40762  3.55936  3.15070  3.93791  0.93654    345 - -
          2.68618  4.42225  2.77519  2.73123  3.46354  2.40513  3.72494  3.29354  2.67741  2.69355  4.24690  2.90347  2.73739  3.18146  2.89801  2.37887  2.77519  2.98518  4.58477  3.61503
          0.03083  3.89037  4.61272  0.61958  0.77255  0.48576  0.95510
    183   2.89458  4.88120  2.91437  2.66915  4.05218  3.37762  3.82770  3.68547  2.48865  3.18607  4.21321  3.12913  3.93120  1.20257  2.77257  2.94147  3.19143  3.41396  5.32092  4.01578    346 - -
          2.68618  4.42225  2.77519  2.73123  3.46354  2.40513  3.72494  3.29354  2.67741  2.69355  4.24690  2.90347  2.73739  3.18146  2.89801  2.37887  2.77519  2.98518  4.58477  3.61503
          0.03083  3.89037  4.61272  0.61958  0.77255  0.48576  0.95510
    184   2.89458  4.88120  2.91437  2.66915  4.05218  3.37762  3.82770  3.68547  2.48865  3.18607  4.21321  3.12913  3.93120  1.20257  2.77257  2.94147  3.19143  3.41396  5.32092  4.01578    347 - -
          2.68618  4.42225  2.77519  2.73123  3.46354  2.40513  3.72494  3.29354  2.67741  2.69355  4.24690  2.90347  2.73739  3.18146  2.89801  2.37887  2.77519  2.98518  4.58477  3.61503
          0.03083  3.89037  4.61272  0.61958  0.77255  0.48576  0.95510
    185   3.36494  4.73334  4.11828  3.82866  2.68407  3.74999  3.92142  3.38911  3.55040  2.78100  4.02211  3.97406  4.26917  3.93708  3.67567  3.56848  3.66620  3.27994  0.84996  2.68520    348 - -
          2.68618  4.42225  2.77519  2.73123  3.46354  2.40513  3.72494  3.29354  2.67741  2.69355  4.24690  2.90347  2.73739  3.18146  2.89801  2.37887  2.77519  2.98518  4.58477  3.61503
          0.03083  3.89037  4.61272  0.61958  0.77255  0.48576  0.95510
    186   2.45850  4.48667  2.85216  2.60858  4.15548  3.10999  3.85063  3.61957  2.54059  3.26753  4.12228  2.84376  3.74498  3.06879  3.02833  1.44997  2.84309  3.20272  5.45403  4.14246    349 - -
          2.68618  4.42225  2.77519  2.73123  3.46354  2.40513  3.72494  3.29354  2.67741  2.69355  4.24690  2.90347  2.73739  3.18146  2.89801  2.37887  2.77519  2.98518  4.58477  3.61503
          0.03083  3.89037  4.61272  0.61958  0.77255  0.48576  0.95510
    187   3.17516  4.63202  4.21828  3.85803  3.14223  4.00499  4.50814  2.34705  3.62561  0.85347  3.15926  4.13178  4.43715  3.98966  3.79882  3.57767  3.46852  2.38907  5.02820  3.75572    350 - -
          2.68618  4.42225  2.77519  2.73123  3.46354  2.40513  3.72494  3.29354  2.67741  2.69355  4.24690  2.90347  2.73739  3.18146  2.89801  2.37887  2.77519  2.98518  4.58477  3.61503
          0.03083  3.89037  4.61272  0.61958  0.77255  0.48576  0.95510
    188   2.96733  5.08253  2.49463  1.00020  4.43093  3.28535  3.87345  3.88837  2.75620  3.50252  4.47556  2.94256  3.89072  3.08860  3.16705  2.94778  3.27163  3.57029  5.59912  4.32114    351 - -
          2.68618  4.42225  2.77519  2.73123  3.46354  2.40513  3.72494  3.29354  2.67741  2.69355  4.24690  2.90347  2.73739  3.18146  2.89801  2.37887  2.77519  2.98518  4.58477  3.61503
          0.03083  3.89037  4.61272  0.61958  0.77255  0.48576  0.95510
    189   2.96733  5.08253  2.49463  1.00020  4.43093  3.28535  3.87345  3.88837  2.75620  3.50252  4.47556  2.94256  3.89072  3.08860  3.16705  2.94778  3.27163  3.57029  5.59912  4.32114    352 - -
          2.68618  4.42225  2.77519  2.73123  3.46354  2.40513  3.72494  3.29354  2.67741  2.69355  4.24690  2.90347  2.73739  3.18146  2.89801  2.37887  2.77519  2.98518  4.58477  3.61503
          0.03083  3.89037  4.61272  0.61958  0.77255  0.48576  0.95510
    190   2.68682  4.46070  3.36428  3.26585  4.40824  0.70202  4.38521  4.01203  3.44957  3.66396  4.63970  3.52853  3.85242  3.77229  3.68384  2.85921  3.16944  3.53688  5.49885  4.51067    353 - -
          2.68618  4.42225  2.77519  2.73123  3.46354  2.40513  3.72494  3.29354  2.67741  2.69355  4.24690  2.90347  2.73739  3.18146  2.89801  2.37887  2.77519  2.98518  4.58477  3.61503
          0.03083  3.89037  4.61272  0.61958  0.77255  0.48576  0.95510
    191   2.85083  5.17929  2.36796  1.34889  4.45208  3.26820  3.69824  3.92557  2.50325  3.46533  4.35132  2.78191  3.83297  2.58949  2.92644  2.79787  3.12055  3.57385  5.63894  4.24851    354 - -
          2.68618  4.42225  2.77519  2.73123  3.46354  2.40513  3.72494  3.29354  2.67741  2.69355  4.24690  2.90347  2.73739  3.18146  2.89801  2.37887  2.77519  2.98518  4.58477  3.61503
          0.03083  3.89037  4.61272  0.61958  0.77255  0.48576  0.95510
    192   2.25602  4.27859  3.08585  2.86781  4.13859  2.99894  4.03739  3.53574  2.93979  3.24938  4.14831  3.15784  1.51892  3.29987  3.25887  2.34669  2.77542  3.09550  5.49755  4.22119    355 - -
          2.68618  4.42225  2.77519  2.73123  3.46354  2.40513  3.72494  3.29354  2.67741  2.69355  4.24690  2.90347  2.73739  3.18146  2.89801  2.37887  2.77519  2.98518  4.58477  3.61503
          0.03083  3.89037  4.61272  0.61958  0.77255  0.48576  0.95510
    193   2.60618  0.90485  4.12962  3.87319  3.86022  3.22554  4.51631  3.00692  3.70016  2.92169  4.04348  3.85539  3.93392  4.04551  3.82144  2.87789  3.07443  2.75034  5.27278  4.14783    356 - -
          2.68618  4.42225  2.77519  2.73123  3.46354  2.40513  3.72494  3.29354  2.67741  2.69355  4.24690  2.90347  2.73739  3.18146  2.89801  2.37887  2.77519  2.98518  4.58477  3.61503
          0.03083  3.89037  4.61272  0.61958  0.77255  0.48576  0.95510
    194   1.46015  4.23744  2.98466  2.83463  4.12536  2.98879  4.00742  3.47668  2.96238  3.20776  4.06083  3.13342  3.68131  3.25766  3.32351  1.94725  2.71575  3.03357  5.47896  4.22117    357 - -
          2.68618  4.42225  2.77519  2.73123  3.46354  2.40513  3.72494  3.29354  2.67741  2.69355  4.24690  2.90347  2.73739  3.18146  2.89801  2.37887  2.77519  2.98518  4.58477  3.61503
          0.03083  3.89037  4.61272  0.61958  0.77255  0.48576  0.95510
    195   2.98308  4.52897  4.06851  3.66319  3.21527  3.84738  4.39419  2.39264  3.43034  1.80713  1.34406  3.93852  4.30798  3.81097  3.63358  3.33411  3.28867  2.40086  5.05855  3.82196    358 - -
          2.68618  4.42225  2.77519  2.73123  3.46354  2.40513  3.72494  3.29354  2.67741  2.69355  4.24690  2.90347  2.73739  3.18146  2.89801  2.37887  2.77519  2.98518  4.58477  3.61503
          0.03083  3.89037  4.61272  0.61958  0.77255  0.48576  0.95510
    196   3.00853  5.14003  0.89273  2.34560  4.51937  3.22396  3.94639  4.11155  3.03382  3.71661  4.69493  2.90294  3.87800  3.18543  3.55261  2.96874  3.34742  3.74877  5.68452  4.38908    359 - -
          2.68618  4.42225  2.77519  2.73123  3.46354  2.40513  3.72494  3.29354  2.67741  2.69355  4.24690  2.90347  2.73739  3.18146  2.89801  2.37887  2.77519  2.98518  4.58477  3.61503
          0.03083  3.89037  4.61272  0.61958  0.77255  0.48576  0.95510
    197   2.98308  4.52897  4.06851  3.66319  3.21527  3.84738  4.39419  2.39264  3.43034  1.80713  1.34406  3.93852  4.30798  3.81097  3.63358  3.33411  3.28867  2.40086  5.05855  3.82196    360 - -
          2.68618  4.42225  2.77519  2.73123  3.46354  2.40513  3.72494  3.29354  2.67741  2.69355  4.24690  2.90347  2.73739  3.18146  2.89801  2.37887  2.77519  2.98518  4.58477  3.61503
          0.03083  3.89037  4.61272  0.61958  0.77255  0.48576  0.95510
    198   2.32353  4.24427  3.22168  3.03808  4.09399  2.97380  4.14754  3.61892  3.11305  3.33770  4.26216  3.26013  3.71404  3.46093  3.39867  1.06440  2.80496  3.15012  5.46500  4.17756    361 - -
          2.68618  4.42225  2.77519  2.73123  3.46354  2.40513  3.72494  3.29354  2.67741  2.69355  4.24690  2.90347  2.73739  3.18146  2.89801  2.37887  2.77519  2.98518  4.58477  3.61503
          0.03083  3.89037  4.61272  0.61958  0.77255  0.48576  0.95510
    199   2.26451  4.16168  3.40410  3.07041  3.99008  3.01580  4.08933  3.19540  3.01791  3.03768  3.95496  3.27501  3.71442  3.37575  3.31370  2.23679  1.45102  2.72237  5.40405  4.16206    362 - -
          2.68618  4.42225  2.77519  2.73123  3.46354  2.40513  3.72494  3.29354  2.67741  2.69355  4.24690  2.90347  2.73739  3.18146  2.89801  2.37887  2.77519  2.98518  4.58477  3.61503
          0.03083  3.89037  4.61272  0.61958  0.77255  0.48576  0.95510
    200   3.27265  4.75439  3.86450  3.59708  2.29341  3.85086  3.62646  3.27933  3.45408  2.72869  3.95246  3.74528  4.32421  3.75584  3.63419  3.40762  3.55936  3.15070  3.93791  0.93654    363 - -
          2.68618  4.42225  2.77519  2.73123  3.46354  2.40513  3.72494  3.29354  2.67741  2.69355  4.24690  2.90347  2.73739  3.18146  2.89801  2.37887  2.77519  2.98518  4.58477  3.61503
          0.03083  3.89037  4.61272  0.61958  0.77255  0.48576  0.95510
    201   2.30730  4.19860  3.35388  3.09160  4.01012  3.02603  4.13383  3.19191  3.04939  3.05878  4.02319  3.29607  3.74014  3.43129  3.32612  2.41676  1.30077  2.83188  5.43964  4.18243    364 - -
          2.68618  4.42225  2.77519  2.73123  3.46354  2.40513  3.72494  3.29354  2.67741  2.69355  4.24690  2.90347  2.73739  3.18146  2.89801  2.37887  2.77519  2.98518  4.58477  3.61503
          0.03083  3.89037  4.61272  0.61958  0.77255  0.48576  0.95510
    202   3.17516  4.63202  4.21828  3.85803  3.14223  4.00499  4.50814  2.34705  3.62561  0.85347  3.15926  4.13178  4.43715  3.98966  3.79882  3.57767  3.46852  2.38907  5.02820  3.75572    365 - -
          2.68618  4.42225  2.77519  2.73123  3.46354  2.40513  3.72494  3.29354  2.67741  2.69355  4.24690  2.90347  2.73739  3.18146  2.89801  2.37887  2.77519  2.98518  4.58477  3.61503
          0.03083  3.89037  4.61272  0.61958  0.77255  0.48576  0.95510
    203   2.96733  5.08253  2.49463  1.00020  4.43093  3.28535  3.87345  3.88837  2.75620  3.50252  4.47556  2.94256  3.89072  3.08860  3.16705  2.94778  3.27163  3.57029  5.59912  4.32114    366 - -
          2.68618  4.42225  2.77519  2.73123  3.46354  2.40513  3.72494  3.29354  2.67741  2.69355  4.24690  2.90347  2.73739  3.18146  2.89801  2.37887  2.77519  2.98518  4.58477  3.61503
          0.03083  3.89037  4.61272  0.61958  0.77255  0.48576  0.95510
    204   2.96733  5.08253  2.49463  1.00020  4.43093  3.28535  3.87345  3.88837  2.75620  3.50252  4.47556  2.94256  3.89072  3.08860  3.16705  2.94778  3.27163  3.57029  5.59912  4.32114    367 - -
          2.68618  4.42225  2.77519  2.73123  3.46354  2.40513  3.72494  3.29354  2.67741  2.69355  4.24690  2.90347  2.73739  3.18146  2.89801  2.37887  2.77519  2.98518  4.58477  3.61503
          0.03083  3.89037  4.61272  0.61958  0.77255  0.48576  0.95510
    205   3.17516  4.63202  4.21828  3.85803  3.14223  4.00499  4.50814  2.34705  3.62561  0.85347  3.15926  4.13178  4.43715  3.98966  3.79882  3.57767  3.46852  2.38907  5.02820  3.75572    368 - -
          2.68618  4.42225  2.77519  2.73123  3.46354  2.40513  3.72494  3.29354  2.67741  2.69355  4.24690  2.90347  2.73739  3.18146  2.89801  2.37887  2.77519  2.98518  4.58477  3.61503
          0.03083  3.89037  4.61272  0.61958  0.77255  0.48576  0.95510
    206   2.96733  5.08253  2.49463  1.00020  4.43093  3.28535  3.87345  3.88837  2.75620  3.50252  4.47556  2.94256  3.89072  3.08860  3.16705  2.94778  3.27163  3.57029  5.59912  4.32114    369 - -
          2.68618  4.42225  2.77519  2.73123  3.46354  2.40513  3.72494  3.29354  2.67741  2.69355  4.24690  2.90347  2.73739  3.18146  2.89801  2.37887  2.77519  2.98518  4.58477  3.61503
          0.03083  3.89037  4.61272  0.61958  0.77255  0.48576  0.95510
    207   3.01400  4.82858  3.14275  2.90433  3.29692  3.46232  1.10531  3.71970  2.74687  3.21149  4.25570  3.31300  4.01575  3.27075  3.01160  3.08447  3.31790  3.45447  4.76177  3.24724    370 - -
          2.68618  4.42225  2.77519  2.73123  3.46354  2.40513  3.72494  3.29354  2.67741  2.69355  4.24690  2.90347  2.73739  3.18146  2.89801  2.37887  2.77519  2.98518  4.58477  3.61503
          0.03083  3.89037  4.61272  0.61958  0.77255  0.48576  0.95510
    208   3.01715  4.41471  4.49915  4.04262  3.39413  4.19993  4.77234  1.14766  3.88033  1.91789  3.25902  4.28066  4.57804  4.19137  4.08778  3.60724  3.30294  1.66733  5.34419  4.10680    371 - -
          2.68618  4.42225  2.77519  2.73123  3.46354  2.40513  3.72494  3.29354  2.67741  2.69355  4.24690  2.90347  2.73739  3.18146  2.89801  2.37887  2.77519  2.98518  4.58477  3.61503
          0.03083  3.89037  4.61272  0.61958  0.77255  0.48576  0.95510
    209   2.42203  4.26720  3.44365  3.19627  3.98436  3.10595  4.21226  3.11366  3.13960  2.97652  4.02574  3.40291  3.81104  3.53348  3.39754  2.62348  1.14194  2.80673  5.42058  4.20093    372 - -
          2.68618  4.42225  2.77519  2.73123  3.46354  2.40513  3.72494  3.29354  2.67741  2.69355  4.24690  2.90347  2.73739  3.18146  2.89801  2.37887  2.77519  2.98518  4.58477  3.61503
          0.03083  3.89037  4.61272  0.61958  0.77255  0.48576  0.95510
    210   2.32353  4.24427  3.22168  3.03808  4.09399  2.97380  4.14754  3.61892  3.11305  3.33770  4.26216  3.26013  3.71404  3.46093  3.39867  1.06440  2.80496  3.15012  5.46500  4.17756    373 - -
          2.68618  4.42225  2.77519  2.73123  3.46354  2.40513  3.72494  3.29354  2.67741  2.69355  4.24690  2.90347  2.73739  3.18146  2.89801  2.37887  2.77519  2.98518  4.58477  3.61503
          0.03083  3.89037  4.61272  0.61958  0.77255  0.48576  0.95510
    211   2.96733  5.08253  2.49463  1.00020  4.43093  3.28535  3.87345  3.88837  2.75620  3.50252  4.47556  2.94256  3.89072  3.08860  3.16705  2.94778  3.27163  3.57029  5.59912  4.32114    374 - -
          2.68618  4.42225  2.77519  2.73123  3.46354  2.40513  3.72494  3.29354  2.67741  2.69355  4.24690  2.90347  2.73739  3.18146  2.89801  2.37887  2.77519  2.98518  4.58477  3.61503
          0.03083  3.89037  4.61272  0.61958  0.77255  0.48576  0.95510
    212   3.27265  4.75439  3.86450  3.59708  2.29341  3.85086  3.62646  3.27933  3.45408  2.72869  3.95246  3.74528  4.32421  3.75584  3.63419  3.40762  3.55936  3.15070  3.93791  0.93654    375 - -
          2.68618  4.42225  2.77519  2.73123  3.46354  2.40513  3.72494  3.29354  2.67741  2.69355  4.24690  2.90347  2.73739  3.18146  2.89801  2.37887  2.77519  2.98518  4.58477  3.61503
          0.03083  3.89037  4.61272  0.61958  0.77255  0.48576  0.95510
    213   2.42203  4.26720  3.44365  3.19627  3.98436  3.10595  4.21226  3.11366  3.13960  2.97652  4.02574  3.40291  3.81104  3.53348  3.39754  2.62348  1.14194  2.80673  5.42058  4.20093    376 - -
          2.68618  4.42225  2.77519  2.73123  3.46354  2.40513  3.72494  3.29354  2.67741  2.69355  4.24690  2.90347  2.73739  3.18146  2.89801  2.37887  2.77519  2.98518  4.58477  3.61503
          0.03083  3.89037  4.61272  0.61958  0.77255  0.48576  0.95510
    214   3.17516  4.63202  4.21828  3.85803  3.14223  4.00499  4.50814  2.34705  3.62561  0.85347  3.15926  4.13178  4.43715  3.98966  3.79882  3.57767  3.46852  2.38907  5.02820  3.75572    377 - -
          2.68618  4.42225  2.77519  2.73123  3.46354  2.40513  3.72494  3.29354  2.67741  2.69355  4.24690  2.90347  2.73739  3.18146  2.89801  2.37887  2.77519  2.98518  4.58477  3.61503
          0.03083  3.89037  4.61272  0.61958  0.77255  0.48576  0.95510
    215   2.93424  4.95939  3.31132  2.76721  4.28186  3.54459  3.63434  3.74428  1.98685  3.23050  4.15070  3.16708  3.97224  2.58985  1.30231  2.96842  3.14664  3.45095  5.32616  4.10514    378 - -
          2.68618  4.42225  2.77519  2.73123  3.46354  2.40513  3.72494  3.29354  2.67741  2.69355  4.24690  2.90347  2.73739  3.18146  2.89801  2.37887  2.77519  2.98518  4.58477  3.61503
          0.03083  3.89037  4.61272  0.61958  0.77255  0.48576  0.95510
    216   2.73796  4.73542  2.71771  2.60489  4.10172  3.19573  3.93496  3.81576  2.84004  3.46054  4.41554  1.12676  3.84839  3.20759  3.19544  2.80437  3.12032  3.43616  5.40555  4.04864    379 - -
          2.68618  4.42225  2.77519  2.73123  3.46354  2.40513  3.72494  3.29354  2.67741  2.69355  4.24690  2.90347  2.73739  3.18146  2.89801  2.37887  2.77519  2.98518  4.58477  3.61503
          0.03083  3.89037  4.61272  0.61958  0.77255  0.48576  0.95510
    217   2.89458  4.88120  2.91437  2.66915  4.05218  3.37762  3.82770  3.68547  2.48865  3.18607  4.21321  3.12913  3.93120  1.20257  2.77257  2.94147  3.19143  3.41396  5.32092  4.01578    380 - -
          2.68618  4.42225  2.77519  2.73123  3.46354  2.40513  3.72494  3.29354  2.67741  2.69355  4.24690  2.90347  2.73739  3.18146  2.89801  2.37887  2.77519  2.98518  4.58477  3.61503
          0.03083  3.89037  4.61272  0.61958  0.77255  0.48576  0.95510
    218   3.00853  5.14003  0.89273  2.34560  4.51937  3.22396  3.94639  4.11155  3.03382  3.71661  4.69493  2.90294  3.87800  3.18543  3.55261  2.96874  3.34742  3.74877  5.68452  4.38908    381 - -
          2.68618  4.42225  2.77519  2.73123  3.46354  2.40513  3.72494  3.29354  2.67741  2.69355  4.24690  2.90347  2.73739  3.18146  2.89801  2.37887  2.77519  2.98518  4.58477  3.61503
          0.03083  3.89037  4.61272  0.61958  0.77255  0.48576  0.95510
    219   2.42203  4.26720  3.44365  3.19627  3.98436  3.10595  4.21226  3.11366  3.13960  2.97652  4.02574  3.40291  3.81104  3.53348  3.39754  2.62348  1.14194  2.80673  5.42058  4.20093    382 - -
          2.68618  4.42225  2.77519  2.73123  3.46354  2.40513  3.72494  3.29354  2.67741  2.69355  4.24690  2.90347  2.73739  3.18146  2.89801  2.37887  2.77519  2.98518  4.58477  3.61503
          0.03083  3.89037  4.61272  0.61958  0.77255  0.48576  0.95510
    220   3.28088  4.67732  4.26327  3.98102  0.98289  3.96677  3.88479  2.80219  3.88756  2.16803  3.52959  4.03923  4.42483  4.05056  4.00287  3.54999  3.58196  2.79423  4.12827  2.49293    383 - -
          2.68618  4.42225  2.77519  2.73123  3.46354  2.40513  3.72494  3.29354  2.67741  2.69355  4.24690  2.90347  2.73739  3.18146  2.89801  2.37887  2.77519  2.98518  4.58477  3.61503
          0.03083  3.89037  4.61272  0.61958  0.77255  0.48576  0.95510
    221   2.32353  4.24427  3.22168  3.03808  4.09399  2.97380  4.14754  3.61892  3.11305  3.33770  4.26216  3.26013  3.71404  3.46093  3.39867  1.06440  2.80496  3.15012  5.46500  4.17756    384 - -
          2.68618  4.42225  2.77519  2.73123  3.46354  2.40513  3.72494  3.29354  2.67741  2.69355  4.24690  2.90347  2.73739  3.18146  2.89801  2.37887  2.77519  2.98518  4.58477  3.61503
          0.03083  3.89037  4.61272  0.61958  0.77255  0.48576  0.95510
    222   2.82214  4.35959  4.15021  3.81371  3.56296  3.74255  4.61228  2.04886  3.68177  2.24676  3.52521  4.00072  4.30193  4.04020  3.89258  3.24706  3.18316  1.00263  5.35048  4.08330    385 - -
          2.68618  4.42225  2.77519  2.73123  3.46354  2.40513  3.72494  3.29354  2.67741  2.69355  4.24690  2.90347  2.73739  3.18146  2.89801  2.37887  2.77519  2.98518  4.58477  3.61503
          0.03083  3.89037  4.61272  0.61958  0.77255  0.48576  0.95510
    223   0.98828  4.20070  3.48052  3.27242  4.06996  3.02480  4.29239  3.19813  3.28913  3.07894  4.10864  3.41759  3.76569  3.62862  3.53855  2.55076  2.82934  2.84943  5.49533  4.29752    386 - -
          2.68618  4.42225  2.77519  2.73123  3.46354  2.40513  3.72494  3.29354  2.67741  2.69355  4.24690  2.90347  2.73739  3.18146  2.89801  2.37887  2.77519  2.98518  4.58477  3.61503
          0.03083  3.89037  4.61272  0.61958  0.77255  0.48576  0.95510
    224   2.82214  4.35959  4.15021  3.81371  3.56296  3.74255  4.61228  2.04886  3.68177  2.24676  3.52521  4.00072  4.30193  4.04020  3.89258  3.24706  3.18316  1.00263  5.35048  4.08330    387 - -
          2.68618  4.42225  2.77519  2.73123  3.46354  2.40513  3.72494  3.29354  2.67741  2.69355  4.24690  2.90347  2.73739  3.18146  2.89801  2.37887  2.77519  2.98518  4.58477  3.61503
          0.03083  3.89037  4.61272  0.61958  0.77255  0.48576  0.95510
    225   2.32353  4.24427  3.22168  3.03808  4.09399  2.97380  4.14754  3.61892  3.11305  3.33770  4.26216  3.26013  3.71404  3.46093  3.39867  1.06440  2.80496  3.15012  5.46500  4.17756    388 - -
          2.68618  4.42225  2.77519  2.73123  3.46354  2.40513  3.72494  3.29354  2.67741  2.69355  4.24690  2.90347  2.73739  3.18146  2.89801  2.37887  2.77519  2.98518  4.58477  3.61503
          0.03083  3.89037  4.61272  0.61958  0.77255  0.48576  0.95510
    226   3.28088  4.67732  4.26327  3.98102  0.98289  3.96677  3.88479  2.80219  3.88756  2.16803  3.52959  4.03923  4.42483  4.05056  4.00287  3.54999  3.58196  2.79423  4.12827  2.49293    389 - -
          2.68618  4.42225  2.77519  2.73123  3.46354  2.40513  3.72494  3.29354  2.67741  2.69355  4.24690  2.90347  2.73739  3.18146  2.89801  2.37887  2.77519  2.98518  4.58477  3.61503
          0.03083  3.89037  4.61272  0.61958  0.77255  0.48576  0.95510
    227   3.17516  4.63202  4.21828  3.85803  3.14223  4.00499  4.50814  2.34705  3.62561  0.85347  3.15926  4.13178  4.43715  3.98966  3.79882  3.57767  3.46852  2.38907  5.02820  3.75572    390 - -
          2.68618  4.42225  2.77519  2.73123  3.46354  2.40513  3.72494  3.29354  2.67741  2.69355  4.24690  2.90347  2.73739  3.18146  2.89801  2.37887  2.77519  2.98518  4.58477  3.61503
          0.03083  3.89037  4.61272  0.61958  0.77255  0.48576  0.95510
    228   2.42203  4.26720  3.44365  3.19627  3.98436  3.10595  4.21226  3.11366  3.13960  2.97652  4.02574  3.40291  3.81104  3.53348  3.39754  2.62348  1.14194  2.80673  5.42058  4.20093    391 - -
          2.68618  4.42225  2.77519  2.73123  3.46354  2.40513  3.72494  3.29354  2.67741  2.69355  4.24690  2.90347  2.73739  3.18146  2.89801  2.37887  2.77519  2.98518  4.58477  3.61503
          0.03083  3.89037  4.61272  0.61958  0.77255  0.48576  0.95510
    229   2.68682  4.46070  3.36428  3.26585  4.40824  0.70202  4.38521  4.01203  3.44957  3.66396  4.63970  3.52853  3.85242  3.77229  3.68384  2.85921  3.16944  3.53688  5.49885  4.51067    392 - -
          2.68618  4.42225  2.77519  2.73123  3.46354  2.40513  3.72494  3.29354  2.67741  2.69355  4.24690  2.90347  2.73739  3.18146  2.89801  2.37887  2.77519  2.98518  4.58477  3.61503
          0.03083  3.89037  4.61272  0.61958  0.77255  0.48576  0.95510
    230   2.93463  4.93759  3.33419  2.79604  4.25322  3.53781  3.65187  3.73197  2.00657  3.22096  4.15376  3.18769  3.97619  2.67451  1.26026  2.97656  3.15533  3.44218  5.31603  4.09344    393 - -
          2.68618  4.42225  2.77519  2.73123  3.46354  2.40513  3.72494  3.29354  2.67741  2.69355  4.24690  2.90347  2.73739  3.18146  2.89801  2.37887  2.77519  2.98518  4.58477  3.61503
          0.03083  3.89037  4.61272  0.61958  0.77255  0.48576  0.95510
    231   3.04499  4.45853  4.36141  3.97774  3.38606  4.08609  4.70242  1.05602  3.80623  1.96825  3.31844  4.22056  4.51542  4.15257  4.00074  3.58297  3.34377  1.84608  5.28072  4.02068    394 - -
          2.68618  4.42225  2.77519  2.73123  3.46354  2.40513  3.72494  3.29354  2.67741  2.69355  4.24690  2.90347  2.73739  3.18146  2.89801  2.37887  2.77519  2.98518  4.58477  3.61503
          0.03083  3.89037  4.61272  0.61958  0.77255  0.48576  0.95510
    232   2.82214  4.35959  4.15021  3.81371  3.56296  3.74255  4.61228  2.04886  3.68177  2.24676  3.52521  4.00072  4.30193  4.04020  3.89258  3.24706  3.18316  1.00263  5.35048  4.08330    395 - -
          2.68618  4.42225  2.77519  2.73123  3.46354  2.40513  3.72494  3.29354  2.67741  2.69355  4.24690  2.90347  2.73739  3.18146  2.89801  2.37887  2.77519  2.98518  4.58477  3.61503
          0.03083  3.89037  4.61272  0.61958  0.77255  0.48576  0.95510
    233   3.27265  4.75439  3.86450  3.59708  2.29341  3.85086  3.62646  3.27933  3.45408  2.72869  3.95246  3.74528  4.32421  3.75584  3.63419  3.40762  3.55936  3.15070  3.93791  0.93654    396 - -
          2.68618  4.42225  2.77519  2.73123  3.46354  2.40513  3.72494  3.29354  2.67741  2.69355  4.24690  2.90347  2.73739  3.18146  2.89801  2.37887  2.77519  2.98518  4.58477  3.61503
          0.03083  3.89037  4.61272  0.61958  0.77255  0.48576  0.95510
    234   3.04499  4.45853  4.36141  3.97774  3.38606  4.08609  4.70242  1.05602  3.80623  1.96825  3.31844  4.22056  4.51542  4.15257  4.00074  3.58297  3.34377  1.84608  5.28072  4.02068    397 - -
          2.68618  4.42225  2.77519  2.73123  3.46354  2.40513  3.72494  3.29354  2.67741  2.69355  4.24690  2.90347  2.73739  3.18146  2.89801  2.37887  2.77519  2.98518  4.58477  3.61503
          0.03083  3.89037  4.61272  0.61958  0.77255  0.48576  0.95510
    235   2.32353  4.24427  3.22168  3.03808  4.09399  2.97380  4.14754  3.61892  3.11305  3.33770  4.26216  3.26013  3.71404  3.46093  3.39867  1.06440  2.80496  3.15012  5.46500  4.17756    398 - -
          2.68618  4.42225  2.77519  2.73123  3.46354  2.40513  3.72494  3.29354  2.67741  2.69355  4.24690  2.90347  2.73739  3.18146  2.89801  2.37887  2.77519  2.98518  4.58477  3.61503
          0.03083  3.89037  4.61272  0.61958  0.77255  0.48576  0.95510
    236   2.87501  5.29752  2.03803  1.25847  4.59730  3.20529  3.73223  4.07520  2.69610  3.63409  4.50461  2.70548  3.81083  2.90682  3.22987  2.79240  3.16245  3.68984  5.78952  4.35007    399 - -
          2.68618  4.42225  2.77519  2.73123  3.46354  2.40513  3.72494  3.29354  2.67741  2.69355  4.24690  2.90347  2.73739  3.18146  2.89801  2.37887  2.77519  2.98518  4.58477  3.61503
          0.03083  3.89037  4.61272  0.61958  0.77255  0.48576  0.95510
    237   2.89458  4.88120  2.91437  2.66915  4.05218  3.37762  3.82770  3.68547  2.48865  3.18607  4.21321  3.12913  3.93120  1.20257  2.77257  2.94147  3.19143  3.41396  5.32092  4.01578    400 - -
          2.68618  4.42225  2.77519  2.73123  3.46354  2.40513  3.72494  3.29354  2.67741  2.69355  4.24690  2.90347  2.73739  3.18146  2.89801  2.37887  2.77519  2.98518  4.58477  3.61503
          0.03083  3.89037  4.61272  0.61958  0.77255  0.48576  0.95510
    238   0.98828  4.20070  3.48052  3.27242  4.06996  3.02480  4.29239  3.19813  3.28913  3.07894  4.10864  3.41759  3.76569  3.62862  3.53855  2.55076  2.82934  2.84943  5.49533  4.29752    401 - -
          2.68618  4.42225  2.77519  2.73123  3.46354  2.40513  3.72494  3.29354  2.67741  2.69355  4.24690  2.90347  2.73739  3.18146  2.89801  2.37887  2.77519  2.98518  4.58477  3.61503
          0.03083  3.89037  4.61272  0.61958  0.77255  0.48576  0.95510
    239   1.69656  4.13310  3.23086  3.00945  4.25905  1.61595  4.14762  3.63452  3.13477  3.36044  4.20130  3.20192  3.63647  3.41999  3.45105  2.28303  2.67320  3.10314  5.60415  4.38051    402 - -
          2.68618  4.42225  2.77519  2.73123  3.46354  2.40513  3.72494  3.29354  2.67741  2.69355  4.24690  2.90347  2.73739  3.18146  2.89801  2.37887  2.77519  2.98518  4.58477  3.61503
          0.03083  3.89037  4.61272  0.61958  0.77255  0.48576  0.95510
    240   2.98830  4.36625  4.54170  4.05137  3.48266  4.23197  4.80316  1.53634  3.92586  2.01891  3.31725  4.29421  4.59160  4.21780  4.14854  3.61585  3.26534  1.16350  5.40660  4.18537    403 - -
          2.68618  4.42225  2.77519  2.73123  3.46354  2.40513  3.72494  3.29354  2.67741  2.69355  4.24690  2.90347  2.73739  3.18146  2.89801  2.37887  2.77519  2.98518  4.58477  3.61503
          0.03083  3.89037  4.61272  0.61958  0.77255  0.48576  0.95510
    241   3.17516  4.63202  4.21828  3.85803  3.14223  4.00499  4.50814  2.34705  3.62561  0.85347  3.15926  4.13178  4.43715  3.98966  3.79882  3.57767  3.46852  2.38907  5.02820  3.75572    404 - -
          2.68618  4.42225  2.77519  2.73123  3.46354  2.40513  3.72494  3.29354  2.67741  2.69355  4.24690  2.90347  2.73739  3.18146  2.89801  2.37887  2.77519  2.98518  4.58477  3.61503
          0.03083  3.89037  4.61272  0.61958  0.77255  0.48576  0.95510
    242   3.17516  4.63202  4.21828  3.85803  3.14223  4.00499  4.50814  2.34705  3.62561  0.85347  3.15926  4.13178  4.43715  3.98966  3.79882  3.57767  3.46852  2.38907  5.02820  3.75572    405 - -
          2.68618  4.42225  2.77519  2.73123  3.46354  2.40513  3.72494  3.29354  2.67741  2.69355  4.24690  2.90347  2.73739  3.18146  2.89801  2.37887  2.77519  2.98518  4.58477  3.61503
          0.03083  3.89037  4.61272  0.61958  0.77255  0.48576  0.95510
    243   2.92790  4.94749  3.31351  2.76041  4.09239  3.55273  3.17082  3.73269  2.01390  3.22869  4.13259  3.16505  3.97085  2.80693  1.32604  2.96161  3.13603  3.43531  5.22199  3.93297    406 - -
          2.68618  4.42225  2.77519  2.73123  3.46354  2.40513  3.72494  3.29354  2.67741  2.69355  4.24690  2.90347  2.73739  3.18146  2.89801  2.37887  2.77519  2.98518  4.58477  3.61503
          0.03083  3.89037  4.61272  0.61958  0.77255  0.48576  0.95510
    244   2.60618  0.90485  4.12962  3.87319  3.86022  3.22554  4.51631  3.00692  3.70016  2.92169  4.04348  3.85539  3.93392  4.04551  3.82144  2.87789  3.07443  2.75034  5.27278  4.14783    407 - -
          2.68618  4.42225  2.77519  2.73123  3.46354  2.40513  3.72494  3.29354  2.67741  2.69355  4.24690  2.90347  2.73739  3.18146  2.89801  2.37887  2.77519  2.98518  4.58477  3.61503
          0.03083  3.89037  4.61272  0.61958  0.77255  0.48576  0.95510
    245   2.98817  4.95304  3.16538  2.78326  4.34356  3.47591  3.76866  3.77390  1.01406  3.33499  4.29530  3.20701  3.97484  2.95899  2.43443  3.02888  3.24002  3.48062  5.39072  4.20599    408 - -
          2.68618  4.42225  2.77519  2.73123  3.46354  2.40513  3.72494  3.29354  2.67741  2.69355  4.24690  2.90347  2.73739  3.18146  2.89801  2.37887  2.77519  2.98518  4.58477  3.61503
          0.03083  3.89037  4.61272  0.61958  0.77255  0.48576  0.95510
    246   3.02531  4.86357  3.51776  3.02485  4.22268  3.51013  3.83672  3.76546  2.24387  3.27813  4.27766  3.38331  4.01168  3.05600  0.95140  3.10851  3.28994  3.48859  5.29836  4.14596    409 - -
          2.68618  4.42225  2.77519  2.73123  3.46354  2.40513  3.72494  3.29354  2.67741  2.69355  4.24690  2.90347  2.73739  3.18146  2.89801  2.37887  2.77519  2.98518  4.58477  3.61503
          0.03083  3.89037  4.61272  0.61958  0.77255  0.48576  0.95510
    247   2.92019  5.38171  1.21249  1.93149  4.68060  3.17653  3.76101  4.18094  2.79891  3.73604  4.62366  2.67376  3.81289  2.94400  3.37943  2.81894  3.22163  3.78345  5.88330  4.41335    410 - -
          2.68618  4.42225  2.77519  2.73123  3.46354  2.40513  3.72494  3.29354  2.67741  2.69355  4.24690  2.90347  2.73739  3.18146  2.89801  2.37887  2.77519  2.98518  4.58477  3.61503
          0.03083  3.89037  4.61272  0.61958  0.77255  0.48576  0.95510
    248   2.82214  4.35959  4.15021  3.81371  3.56296  3.74255  4.61228  2.04886  3.68177  2.24676  3.52521  4.00072  4.30193  4.04020  3.89258  3.24706  3.18316  1.00263  5.35048  4.08330    411 - -
          2.68618  4.42225  2.77519  2.73123  3.46354  2.40513  3.72494  3.29354  2.67741  2.69355  4.24690  2.90347  2.73739  3.18146  2.89801  2.37887  2.77519  2.98518  4.58477  3.61503
          0.03083  3.89037  4.61272  0.61958  0.77255  0.48576  0.95510
    249   3.28088  4.67732  4.26327  3.98102  0.98289  3.96677  3.88479  2.80219  3.88756  2.16803  3.52959  4.03923  4.42483  4.05056  4.00287  3.54999  3.58196  2.79423  4.12827  2.49293    412 - -
          2.68618  4.42225  2.77519  2.73123  3.46354  2.40513  3.72494  3.29354  2.67741  2.69355  4.24690  2.90347  2.73739  3.18146  2.89801  2.37887  2.77519  2.98518  4.58477  3.61503
          0.03083  3.89037  4.61272  0.61958  0.77255  0.48576  0.95510
    250   3.02531  4.86357  3.51776  3.02485  4.22268  3.51013  3.83672  3.76546  2.24387  3.27813  4.27766  3.38331  4.01168  3.05600  0.95140  3.10851  3.28994  3.48859  5.29836  4.14596    413 - -
          2.68618  4.42225  2.77519  2.73123  3.46354  2.40513  3.72494  3.29354  2.67741  2.69355  4.24690  2.90347  2.73739  3.18146  2.89801  2.37887  2.77519  2.98518  4.58477  3.61503
          0.03083  3.89037  4.61272  0.61958  0.77255  0.48576  0.95510
    251   2.68682  4.46070  3.36428  3.26585  4.40824  0.70202  4.38521  4.01203  3.44957  3.66396  4.63970  3.52853  3.85242  3.77229  3.68384  2.85921  3.16944  3.53688  5.49885  4.51067    414 - -
          2.68618  4.42225  2.77519  2.73123  3.46354  2.40513  3.72494  3.29354  2.67741  2.69355  4.24690  2.90347  2.73739  3.18146  2.89801  2.37887  2.77519  2.98518  4.58477  3.61503
          0.03083  3.89037  4.61272  0.61958  0.77255  0.48576  0.95510
    252   1.39998  4.12233  3.56007  3.18863  3.96459  3.03461  4.16455  2.97770  3.13695  2.92758  3.88361  3.35044  3.73487  3.46113  3.42980  2.46728  2.22578  2.50525  5.42080  4.20754    415 - -
          2.68618  4.42225  2.77519  2.73123  3.46354  2.40513  3.72494  3.29354  2.67741  2.69355  4.24690  2.90347  2.73739  3.18146  2.89801  2.37887  2.77519  2.98518  4.58477  3.61503
          0.03083  3.89037  4.61272  0.61958  0.77255  0.48576  0.95510
    253   3.02531  4.86357  3.51776  3.02485  4.22268  3.51013  3.83672  3.76546  2.24387  3.27813  4.27766  3.38331  4.01168  3.05600  0.95140  3.10851  3.28994  3.48859  5.29836  4.14596    416 - -
          2.68618  4.42225  2.77519  2.73123  3.46354  2.40513  3.72494  3.29354  2.67741  2.69355  4.24690  2.90347  2.73739  3.18146  2.89801  2.37887  2.77519  2.98518  4.58477  3.61503
          0.03083  3.89037  4.61272  0.61958  0.77255  0.48576  0.95510
    254   3.28088  4.67732  4.26327  3.98102  0.98289  3.96677  3.88479  2.80219  3.88756  2.16803  3.52959  4.03923  4.42483  4.05056  4.00287  3.54999  3.58196  2.79423  4.12827  2.49293    417 - -
          2.68618  4.42225  2.77519  2.73123  3.46354  2.40513  3.72494  3.29354  2.67741  2.69355  4.24690  2.90347  2.73739  3.18146  2.89801  2.37887  2.77519  2.98518  4.58477  3.61503
          0.03083  3.89037  4.61272  0.61958  0.77255  0.48576  0.95510
    255   2.32353  4.24427  3.22168  3.03808  4.09399  2.97380  4.14754  3.61892  3.11305  3.33770  4.26216  3.26013  3.71404  3.46093  3.39867  1.06440  2.80496  3.15012  5.46500  4.17756    418 - -
          2.68618  4.42225  2.77519  2.73123  3.46354  2.40513  3.72494  3.29354  2.67741  2.69355  4.24690  2.90347  2.73739  3.18146  2.89801  2.37887  2.77519  2.98518  4.58477  3.61503
          0.03083  3.89037  4.61272  0.61958  0.77255  0.48576  0.95510
    256   2.96733  5.08253  2.49463  1.00020  4.43093  3.28535  3.87345  3.88837  2.75620  3.50252  4.47556  2.94256  3.89072  3.08860  3.16705  2.94778  3.27163  3.57029  5.59912  4.32114    419 - -
          2.68618  4.42225  2.77519  2.73123  3.46354  2.40513  3.72494  3.29354  2.67741  2.69355  4.24690  2.90347  2.73739  3.18146  2.89801  2.37887  2.77519  2.98518  4.58477  3.61503
          0.03083  3.89037  4.61272  0.61958  0.77255  0.48576  0.95510
    257   3.17516  4.63202  4.21828  3.85803  3.14223  4.00499  4.50814  2.34705  3.62561  0.85347  3.15926  4.13178  4.43715  3.98966  3.79882  3.57767  3.46852  2.38907  5.02820  3.75572    420 - -
          2.68618  4.42225  2.77519  2.73123  3.46354  2.40513  3.72494  3.29354  2.67741  2.69355  4.24690  2.90347  2.73739  3.18146  2.89801  2.37887  2.77519  2.98518  4.58477  3.61503
          0.03083  3.89037  4.61272  0.61958  0.77255  0.48576  0.95510
    258   3.17516  4.63202  4.21828  3.85803  3.14223  4.00499  4.50814  2.34705  3.62561  0.85347  3.15926  4.13178  4.43715  3.98966  3.79882  3.57767  3.46852  2.38907  5.02820  3.75572    421 - -
          2.68618  4.42225  2.77519  2.73123  3.46354  2.40513  3.72494  3.29354  2.67741  2.69355  4.24690  2.90347  2.73739  3.18146  2.89801  2.37887  2.77519  2.98518  4.58477  3.61503
          0.03083  3.89037  4.61272  0.61958  0.77255  0.48576  0.95510
    259   0.98828  4.20070  3.48052  3.27242  4.06996  3.02480  4.29239  3.19813  3.28913  3.07894  4.10864  3.41759  3.76569  3.62862  3.53855  2.55076  2.82934  2.84943  5.49533  4.29752    422 - -
          2.68618  4.42225  2.77519  2.73123  3.46354  2.40513  3.72494  3.29354  2.67741  2.69355  4.24690  2.90347  2.73739  3.18146  2.89801  2.37887  2.77519  2.98518  4.58477  3.61503
          0.03083  3.89037  4.61272  0.61958  0.77255  0.48576  0.95510
    260   2.77474  4.52933  3.38380  3.22526  4.21926  3.21582  4.30140  3.76907  3.28405  3.39405  4.44452  3.53026  0.79502  3.67228  3.52772  2.94274  3.21766  3.41243  5.40110  4.34010    423 - -
          2.68618  4.42225  2.77519  2.73123  3.46354  2.40513  3.72494  3.29354  2.67741  2.69355  4.24690  2.90347  2.73739  3.18146  2.89801  2.37887  2.77519  2.98518  4.58477  3.61503
          0.03083  3.89037  4.61272  0.61958  0.77255  0.48576  0.95510
    261   2.89458  4.88120  2.91437  2.66915  4.05218  3.37762  3.82770  3.68547  2.48865  3.18607  4.21321  3.12913  3.93120  1.20257  2.77257  2.94147  3.19143  3.41396  5.32092  4.01578    424 - -
          2.68618  4.42225  2.77519  2.73123  3.46354  2.40513  3.72494  3.29354  2.67741  2.69355  4.24690  2.90347  2.73739  3.18146  2.89801  2.37887  2.77519  2.98518  4.58477  3.61503
          0.03083  3.89037  4.61272  0.61958  0.77255  0.48576  0.95510
    262   3.00853  5.14003  0.89273  2.34560  4.51937  3.22396  3.94639  4.11155  3.03382  3.71661  4.69493  2.90294  3.87800  3.18543  3.55261  2.96874  3.34742  3.74877  5.68452  4.38908    425 - -
          2.68618  4.42225  2.77519  2.73123  3.46354  2.40513  3.72494  3.29354  2.67741  2.69355  4.24690  2.90347  2.73739  3.18146  2.89801  2.37887  2.77519  2.98518  4.58477  3.61503
          0.03083  3.89037  4.61272  0.61958  0.77255  0.48576  0.95510
    263   2.82214  4.35959  4.15021  3.81371  3.56296  3.74255  4.61228  2.04886  3.68177  2.24676  3.52521  4.00072  4.30193  4.04020  3.89258  3.24706  3.18316  1.00263  5.35048  4.08330    426 - -
          2.68618  4.42225  2.77519  2.73123  3.46354  2.40513  3.72494  3.29354  2.67741  2.69355  4.24690  2.90347  2.73739  3.18146  2.89801  2.37887  2.77519  2.98518  4.58477  3.61503
          0.03083  3.89037  4.61272  0.61958  0.77255  0.48576  0.95510
    264   2.68682  4.46070  3.36428  3.26585  4.40824  0.70202  4.38521  4.01203  3.44957  3.66396  4.63970  3.52853  3.85242  3.77229  3.68384  2.85921  3.16944  3.53688  5.49885  4.51067    427 - -
          2.68618  4.42225  2.77519  2.73123  3.46354  2.40513  3.72494  3.29354  2.67741  2.69355  4.24690  2.90347  2.73739  3.18146  2.89801  2.37887  2.77519  2.98518  4.58477  3.61503
          0.03083  3.89037  4.61272  0.61958  0.77255  0.48576  0.95510
    265   2.86608  4.35426  4.29484  3.87348  3.49622  3.93161  4.65181  1.86257  3.71755  2.11852  3.40544  4.08467  4.41420  4.06246  3.94330  3.35667  3.19136  1.07801  5.35601  4.08148    428 - -
          2.68618  4.42225  2.77519  2.73123  3.46354  2.40513  3.72494  3.29354  2.67741  2.69355  4.24690  2.90347  2.73739  3.18146  2.89801  2.37887  2.77519  2.98518  4.58477  3.61503
          0.03083  3.89037  4.61272  0.61958  0.77255  0.48576  0.95510
    266   3.28088  4.67732  4.26327  3.98102  0.98289  3.96677  3.88479  2.80219  3.88756  2.16803  3.52959  4.03923  4.42483  4.05056  4.00287  3.54999  3.58196  2.79423  4.12827  2.49293    429 - -
          2.68618  4.42225  2.77519  2.73123  3.46354  2.40513  3.72494  3.29354  2.67741  2.69355  4.24690  2.90347  2.73739  3.18146  2.89801  2.37887  2.77519  2.98518  4.58477  3.61503
          0.03083  3.89037  4.61272  0.61958  0.77255  0.48576  0.95510
    267   3.27265  4.75439  3.86450  3.59708  2.29341  3.85086  3.62646  3.27933  3.45408  2.72869  3.95246  3.74528  4.32421  3.75584  3.63419  3.40762  3.55936  3.15070  3.93791  0.93654    430 - -
          2.68618  4.42225  2.77519  2.73123  3.46354  2.40513  3.72494  3.29354  2.67741  2.69355  4.24690  2.90347  2.73739  3.18146  2.89801  2.37887  2.77519  2.98518  4.58477  3.61503
          0.03083  3.89037  4.61272  0.61958  0.77255  0.48576  0.95510
    268   2.68682  4.46070  3.36428  3.26585  4.40824  0.70202  4.38521  4.01203  3.44957  3.66396  4.63970  3.52853  3.85242  3.77229  3.68384  2.85921  3.16944  3.53688  5.49885  4.51067    431 - -
          2.68618  4.42225  2.77519  2.73123  3.46354  2.40513  3.72494  3.29354  2.67741  2.69355  4.24690  2.90347  2.73739  3.18146  2.89801  2.37887  2.77519  2.98518  4.58477  3.61503
          0.03083  3.89037  4.61272  0.61958  0.77255  0.48576  0.95510
    269   2.32353  4.24427  3.22168  3.03808  4.09399  2.97380  4.14754  3.61892  3.11305  3.33770  4.26216  3.26013  3.71404  3.46093  3.39867  1.06440  2.80496  3.15012  5.46500  4.17756    432 - -
          2.68618  4.42225  2.77519  2.73123  3.46354  2.40513  3.72494  3.29354  2.67741  2.69355  4.24690  2.90347  2.73739  3.18146  2.89801  2.37887  2.77519  2.98518  4.58477  3.61503
          0.03083  3.89037  4.61272  0.61958  0.77255  0.48576  0.95510
    270   2.42203  4.26720  3.44365  3.19627  3.98436  3.10595  4.21226  3.11366  3.13960  2.97652  4.02574  3.40291  3.81104  3.53348  3.39754  2.62348  1.14194  2.80673  5.42058  4.20093    433 - -
          2.68618  4.42225  2.77519  2.73123  3.46354  2.40513  3.72494  3.29354  2.67741  2.69355  4.24690  2.90347  2.73739  3.18146  2.89801  2.37887  2.77519  2.98518  4.58477  3.61503
          0.03083  3.89037  4.61272  0.61958  0.77255  0.48576  0.95510
    271   1.49567  4.12669  3.54855  3.16684  3.95684  3.03943  4.14558  2.98892  3.11555  2.92796  3.87539  3.33968  3.73361  3.43938  3.41374  2.46750  2.05487  2.52292  5.40638  4.19189    434 - -
          2.68618  4.42225  2.77519  2.73123  3.46354  2.40513  3.72494  3.29354  2.67741  2.69355  4.24690  2.90347  2.73739  3.18146  2.89801  2.37887  2.77519  2.98518  4.58477  3.61503
          0.03083  3.89037  4.61272  0.61958  0.77255  0.48576  0.95510
    272   2.77474  4.52933  3.38380  3.22526  4.21926  3.21582  4.30140  3.76907  3.28405  3.39405  4.44452  3.53026  0.79502  3.67228  3.52772  2.94274  3.21766  3.41243  5.40110  4.34010    435 - -
          2.68618  4.42225  2.77519  2.73123  3.46354  2.40513  3.72494  3.29354  2.67741  2.69355  4.24690  2.90347  2.73739  3.18146  2.89801  2.37887  2.77519  2.98518  4.58477  3.61503
          0.03083  3.89037  4.61272  0.61958  0.77255  0.48576  0.95510
    273   2.35159  4.26394  3.27211  2.97435  3.49493  3.07016  4.00785  3.31908  2.99272  3.04316  3.99428  3.23930  3.75035  3.33387  3.31114  1.27803  2.78522  2.95217  5.21560  3.83784    436 - -
          2.68618  4.42225  2.77519  2.73123  3.46354  2.40513  3.72494  3.29354  2.67741  2.69355  4.24690  2.90347  2.73739  3.18146  2.89801  2.37887  2.77519  2.98518  4.58477  3.61503
          0.03083  3.89037  4.61272  0.61958  0.77255  0.48576  0.95510
    274   3.02531  4.86357  3.51776  3.02485  4.22268  3.51013  3.83672  3.76546  2.24387  3.27813  4.27766  3.38331  4.01168  3.05600  0.95140  3.10851  3.28994  3.48859  5.29836  4.14596    437 - -
          2.68618  4.42225  2.77519  2.73123  3.46354  2.40513  3.72494  3.29354  2.67741  2.69355  4.24690  2.90347  2.73739  3.18146  2.89801  2.37887  2.77519  2.98518  4.58477  3.61503
          0.03083  3.89037  4.61272  0.61958  0.77255  0.48576  0.95510
    275   3.17516  4.63202  4.21828  3.85803  3.14223  4.00499  4.50814  2.34705  3.62561  0.85347  3.15926  4.13178  4.43715  3.98966  3.79882  3.57767  3.46852  2.38907  5.02820  3.75572    438 - -
          2.68618  4.42225  2.77519  2.73123  3.46354  2.40513  3.72494  3.29354  2.67741  2.69355  4.24690  2.90347  2.73739  3.18146  2.89801  2.37887  2.77519  2.98518  4.58477  3.61503
          0.03083  3.89037  4.61272  0.61958  0.77255  0.48576  0.95510
    276   2.77474  4.52933  3.38380  3.22526  4.21926  3.21582  4.30140  3.76907  3.28405  3.39405  4.44452  3.53026  0.79502  3.67228  3.52772  2.94274  3.21766  3.41243  5.40110  4.34010    439 - -
          2.68618  4.42225  2.77519  2.73123  3.46354  2.40513  3.72494  3.29354  2.67741  2.69355  4.24690  2.90347  2.73739  3.18146  2.89801  2.37887  2.77519  2.98518  4.58477  3.61503
          0.03083  3.89037  4.61272  0.61958  0.77255  0.48576  0.95510
    277   2.42203  4.26720  3.44365  3.19627  3.98436  3.10595  4.21226  3.11366  3.13960  2.97652  4.02574  3.40291  3.81104  3.53348  3.39754  2.62348  1.14194  2.80673  5.42058  4.20093    440 - -
          2.68618  4.42225  2.77519  2.73123  3.46354  2.40513  3.72494  3.29354  2.67741  2.69355  4.24690  2.90347  2.73739  3.18146  2.89801  2.37887  2.77519  2.98518  4.58477  3.61503
          0.03083  3.89037  4.61272  0.61958  0.77255  0.48576  0.95510
    278   3.36494  4.73334  4.11828  3.82866  2.68407  3.74999  3.92142  3.38911  3.55040  2.78100  4.02211  3.97406  4.26917  3.93708  3.67567  3.56848  3.66620  3.27994  0.84996  2.68520    441 - -
          2.68618  4.42225  2.77519  2.73123  3.46354  2.40513  3.72494  3.29354  2.67741  2.69355  4.24690  2.90347  2.73739  3.18146  2.89801  2.37887  2.77519  2.98518  4.58477  3.61503
          0.03083  3.89037  4.61272  0.61958  0.77255  0.48576  0.95510
    279   2.68682  4.46070  3.36428  3.26585  4.40824  0.70202  4.38521  4.01203  3.44957  3.66396  4.63970  3.52853  3.85242  3.77229  3.68384  2.85921  3.16944  3.53688  5.49885  4.51067    442 - -
          2.68618  4.42225  2.77519  2.73123  3.46354  2.40513  3.72494  3.29354  2.67741  2.69355  4.24690  2.90347  2.73739  3.18146  2.89801  2.37887  2.77519  2.98518  4.58477  3.61503
          0.03083  3.89037  4.61272  0.61958  0.77255  0.48576  0.95510
    280   2.12458  4.16044  3.32171  2.99423  4.07466  2.97727  4.05861  3.37685  2.99406  3.13652  4.00222  3.21922  3.44578  3.32740  3.31123  2.20495  1.50688  2.94767  5.44350  4.21763    443 - -
          2.68618  4.42225  2.77519  2.73123  3.46354  2.40513  3.72494  3.29354  2.67741  2.69355  4.24690  2.90347  2.73739  3.18146  2.89801  2.37887  2.77519  2.98518  4.58477  3.61503
          0.03083  3.89037  4.61272  0.61958  0.77255  0.48576  0.95510
    281   2.53715  4.47812  3.07151  2.81963  4.20891  1.29226  3.97176  3.70572  2.76509  3.33647  4.22607  3.18173  3.79085  3.21992  2.59720  2.66286  2.93939  3.28708  5.43825  4.22592    444 - -
          2.68618  4.42225  2.77519  2.73123  3.46354  2.40513  3.72494  3.29354  2.67741  2.69355  4.24690  2.90347  2.73739  3.18146  2.89801  2.37887  2.77519  2.98518  4.58477  3.61503
          0.03083  3.89037  4.61272  0.61958  0.77255  0.48576  0.95510
    282   1.42607  4.12323  3.47182  3.15282  4.05304  2.98289  4.16775  3.15116  3.13253  3.04910  3.98126  3.31332  3.70357  3.45843  3.42332  2.43241  1.96377  2.77595  5.47765  4.26501    445 - -
          2.68618  4.42225  2.77519  2.73123  3.46354  2.40513  3.72494  3.29354  2.67741  2.69355  4.24690  2.90347  2.73739  3.18146  2.89801  2.37887  2.77519  2.98518  4.58477  3.61503
          0.03083  3.89037  4.61272  0.61958  0.77255  0.48576  0.95510
    283   2.32353  4.24427  3.22168  3.03808  4.09399  2.97380  4.14754  3.61892  3.11305  3.33770  4.26216  3.26013  3.71404  3.46093  3.39867  1.06440  2.80496  3.15012  5.46500  4.17756    446 - -
          2.68618  4.42225  2.77519  2.73123  3.46354  2.40513  3.72494  3.29354  2.67741  2.69355  4.24690  2.90347  2.73739  3.18146  2.89801  2.37887  2.77519  2.98518  4.58477  3.61503
          0.03083  3.89037  4.61272  0.61958  0.77255  0.48576  0.95510
    284   1.11983  4.14005  3.45067  3.21328  4.07477  2.97866  4.24430  3.14293  3.21691  3.05300  4.04581  3.35041  3.72265  3.55280  3.48191  2.46088  2.62815  2.78052  5.52958  4.30758    447 - -
          2.68618  4.42225  2.77519  2.73123  3.46354  2.40513  3.72494  3.29354  2.67741  2.69355  4.24690  2.90347  2.73739  3.18146  2.89801  2.37887  2.77519  2.98518  4.58477  3.61503
          0.03083  3.89037  4.61272  0.61958  0.77255  0.48576  0.95510
    285   2.68682  4.46070  3.36428  3.26585  4.40824  0.70202  4.38521  4.01203  3.44957  3.66396  4.63970  3.52853  3.85242  3.77229  3.68384  2.85921  3.16944  3.53688  5.49885  4.51067    448 - -
          2.68618  4.42225  2.77519  2.73123  3.46354  2.40513  3.72494  3.29354  2.67741  2.69355  4.24690  2.90347  2.73739  3.18146  2.89801  2.37887  2.77519  2.98518  4.58477  3.61503
          0.03083  3.89037  4.61272  0.61958  0.77255  0.48576  0.95510
    286   2.32353  4.24427  3.22168  3.03808  4.09399  2.97380  4.14754  3.61892  3.11305  3.33770  4.26216  3.26013  3.71404  3.46093  3.39867  1.06440  2.80496  3.15012  5.46500  4.17756    449 - -
          2.68618  4.42225  2.77519  2.73123  3.46354  2.40513  3.72494  3.29354  2.67741  2.69355  4.24690  2.90347  2.73739  3.18146  2.89801  2.37887  2.77519  2.98518  4.58477  3.61503
          0.03083  3.89037  4.61272  0.61958  0.77255  0.48576  0.95510
    287   2.35175  4.25508  3.23850  3.06548  4.15561  1.13547  4.18720  3.58531  3.16747  3.32781  4.26505  3.29001  3.72858  3.50132  3.45080  2.52487  2.83274  2.94350  5.49932  4.26819    450 - -
          2.68618  4.42225  2.77519  2.73123  3.46354  2.40513  3.72494  3.29354  2.67741  2.69355  4.24690  2.90347  2.73739  3.18146  2.89801  2.37887  2.77519  2.98518  4.58477  3.61503
          0.03083  3.89037  4.61272  0.61958  0.77255  0.48576  0.95510
    288   2.71011  4.41056  3.58758  3.16665  3.38587  3.55212  4.06185  2.63577  3.02259  1.39932  3.39471  3.50600  2.80642  3.41332  3.30033  2.95695  3.01569  2.52594  5.02446  3.75750    451 - -
          2.68618  4.42225  2.77519  2.73123  3.46354  2.40513  3.72494  3.29354  2.67741  2.69355  4.24690  2.90347  2.73739  3.18146  2.89801  2.37887  2.77519  2.98518  4.58477  3.61503
          0.03083  3.89037  4.61272  0.61958  0.77255  0.48576  0.95510
    289   2.80558  4.90041  3.28290  2.64510  4.19900  3.54378  3.58198  3.55960  1.52312  2.96429  3.67970  3.08721  3.91459  2.73268  2.04598  2.83921  3.00195  3.26791  5.29074  4.05349    452 - -
          2.68618  4.42225  2.77519  2.73123  3.46354  2.40513  3.72494  3.29354  2.67741  2.69355  4.24690  2.90347  2.73739  3.18146  2.89801  2.37887  2.77519  2.98518  4.58477  3.61503
          0.03083  3.89037  4.61272  0.61958  0.77255  0.48576  0.95510
    290   3.00853  5.14003  0.89273  2.34560  4.51937  3.22396  3.94639  4.11155  3.03382  3.71661  4.69493  2.90294  3.87800  3.18543  3.55261  2.96874  3.34742  3.74877  5.68452  4.38908    453 - -
          2.68618  4.42225  2.77519  2.73123  3.46354  2.40513  3.72494  3.29354  2.67741  2.69355  4.24690  2.90347  2.73739  3.18146  2.89801  2.37887  2.77519  2.98518  4.58477  3.61503
          0.03083  3.89037  4.61272  0.61958  0.77255  0.48576  0.95510
    291   3.28088  4.67732  4.26327  3.98102  0.98289  3.96677  3.88479  2.80219  3.88756  2.16803  3.52959  4.03923  4.42483  4.05056  4.00287  3.54999  3.58196  2.79423  4.12827  2.49293    454 - -
          2.68618  4.42225  2.77519  2.73123  3.46354  2.40513  3.72494  3.29354  2.67741  2.69355  4.24690  2.90347  2.73739  3.18146  2.89801  2.37887  2.77519  2.98518  4.58477  3.61503
          0.03083  3.89037  4.61272  0.61958  0.77255  0.48576  0.95510
    292   2.25915  4.20524  3.40759  3.14096  4.00021  3.05563  4.17502  3.06896  3.09326  2.96480  3.97804  3.33856  3.76680  3.47275  3.36602  2.53121  1.29278  2.74550  5.45860  4.22213    455 - -
          2.68618  4.42225  2.77519  2.73123  3.46354  2.40513  3.72494  3.29354  2.67741  2.69355  4.24690  2.90347  2.73739  3.18146  2.89801  2.37887  2.77519  2.98518  4.58477  3.61503
          0.03083  3.89037  4.61272  0.61958  0.77255  0.48576  0.95510
    293   2.89458  4.88120  2.91437  2.66915  4.05218  3.37762  3.82770  3.68547  2.48865  3.18607  4.21321  3.12913  3.93120  1.20257  2.77257  2.94147  3.19143  3.41396  5.32092  4.01578    456 - -
          2.68618  4.42225  2.77519  2.73123  3.46354  2.40513  3.72494  3.29354  2.67741  2.69355  4.24690  2.90347  2.73739  3.18146  2.89801  2.37887  2.77519  2.98518  4.58477  3.61503
          0.03083  3.89037  4.61272  0.61958  0.77255  0.48576  0.95510
    294   2.96733  5.08253  2.49463  1.00020  4.43093  3.28535  3.87345  3.88837  2.75620  3.50252  4.47556  2.94256  3.89072  3.08860  3.16705  2.94778  3.27163  3.57029  5.59912  4.32114    457 - -
          2.68618  4.42225  2.77519  2.73123  3.46354  2.40513  3.72494  3.29354  2.67741  2.69355  4.24690  2.90347  2.73739  3.18146  2.89801  2.37887  2.77519  2.98518  4.58477  3.61503
          0.03083  3.89037  4.61272  0.61958  0.77255  0.48576  0.95510
    295   2.98817  4.95304  3.16538  2.78326  4.34356  3.47591  3.76866  3.77390  1.01406  3.33499  4.29530  3.20701  3.97484  2.95899  2.43443  3.02888  3.24002  3.48062  5.39072  4.20599    458 - -
          2.68618  4.42225  2.77519  2.73123  3.46354  2.40513  3.72494  3.29354  2.67741  2.69355  4.24690  2.90347  2.73739  3.18146  2.89801  2.37887  2.77519  2.98518  4.58477  3.61503
          0.03083  3.89037  4.61272  0.61958  0.77255  0.48576  0.95510
    296   2.32353  4.24427  3.22168  3.03808  4.09399  2.97380  4.14754  3.61892  3.11305  3.33770  4.26216  3.26013  3.71404  3.46093  3.39867  1.06440  2.80496  3.15012  5.46500  4.17756    459 - -
          2.68618  4.42225  2.77519  2.73123  3.46354  2.40513  3.72494  3.29354  2.67741  2.69355  4.24690  2.90347  2.73739  3.18146  2.89801  2.37887  2.77519  2.98518  4.58477  3.61503
          0.03083  3.89037  4.61272  0.61958  0.77255  0.48576  0.95510
    297   2.86686  4.35439  4.29625  3.87427  3.49600  3.93347  4.65248  1.86111  3.71838  2.11773  3.40472  4.08577  4.41529  4.06306  3.94420  3.35817  3.19180  1.07821  5.35620  4.08193    460 - -
          2.68618  4.42225  2.77519  2.73123  3.46354  2.40513  3.72494  3.29354  2.67741  2.69355  4.24690  2.90347  2.73739  3.18146  2.89801  2.37887  2.77519  2.98518  4.58477  3.61503
          0.03083  3.89037  4.61272  0.61958  0.77255  0.48576  0.95510
    298   3.28088  4.67732  4.26327  3.98102  0.98289  3.96677  3.88479  2.80219  3.88756  2.16803  3.52959  4.03923  4.42483  4.05056  4.00287  3.54999  3.58196  2.79423  4.12827  2.49293    461 - -
          2.68618  4.42225  2.77519  2.73123  3.46354  2.40513  3.72494  3.29354  2.67741  2.69355  4.24690  2.90347  2.73739  3.18146  2.89801  2.37887  2.77519  2.98518  4.58477  3.61503
          0.03083  3.89037  4.61272  0.61958  0.77255  0.48576  0.95510
    299   2.60618  0.90485  4.12962  3.87319  3.86022  3.22554  4.51631  3.00692  3.70016  2.92169  4.04348  3.85539  3.93392  4.04551  3.82144  2.87789  3.07443  2.75034  5.27278  4.14783    462 - -
          2.68618  4.42225  2.77519  2.73123  3.46354  2.40513  3.72494  3.29354  2.67741  2.69355  4.24690  2.90347  2.73739  3.18146  2.89801  2.37887  2.77519  2.98518  4.58477  3.61503
          0.03083  3.89037  4.61272  0.61958  0.77255  0.48576  0.95510
    300   3.02531  4.86357  3.51776  3.02485  4.22268  3.51013  3.83672  3.76546  2.24387  3.27813  4.27766  3.38331  4.01168  3.05600  0.95140  3.10851  3.28994  3.48859  5.29836  4.14596    463 - -
          2.68618  4.42225  2.77519  2.73123  3.46354  2.40513  3.72494  3.29354  2.67741  2.69355  4.24690  2.90347  2.73739  3.18146  2.89801  2.37887  2.77519  2.98518  4.58477  3.61503
          0.03083  3.89037  4.61272  0.61958  0.77255  0.48576  0.95510
    301   3.04499  4.45853  4.36141  3.97774  3.38606  4.08609  4.70242  1.05602  3.80623  1.96825  3.31844  4.22056  4.51542  4.15257  4.00074  3.58297  3.34377  1.84608  5.28072  4.02068    464 - -
          2.68618  4.42225  2.77519  2.73123  3.46354  2.40513  3.72494  3.29354  2.67741  2.69355  4.24690  2.90347  2.73739  3.18146  2.89801  2.37887  2.77519  2.98518  4.58477  3.61503
          0.03083  3.89037  4.61272  0.61958  0.77255  0.48576  0.95510
    302   2.71387  4.72644  3.23959  2.75326  4.18840  3.37965  3.70002  3.63955  2.16618  3.21323  4.10256  3.14066  3.88439  2.88275  1.43507  2.47480  3.00185  3.29992  5.33298  4.08102    465 - -
          2.68618  4.42225  2.77519  2.73123  3.46354  2.40513  3.72494  3.29354  2.67741  2.69355  4.24690  2.90347  2.73739  3.18146  2.89801  2.37887  2.77519  2.98518  4.58477  3.61503
          0.03083  3.89037  4.61272  0.61958  0.77255  0.48576  0.95510
    303   2.68682  4.46070  3.36428  3.26585  4.40824  0.70202  4.38521  4.01203  3.44957  3.66396  4.63970  3.52853  3.85242  3.77229  3.68384  2.85921  3.16944  3.53688  5.49885  4.51067    466 - -
          2.68618  4.42225  2.77519  2.73123  3.46354  2.40513  3.72494  3.29354  2.67741  2.69355  4.24690  2.90347  2.73739  3.18146  2.89801  2.37887  2.77519  2.98518  4.58477  3.61503
          0.03083  3.89037  4.61272  0.61958  0.77255  0.48576  0.95510
    304   2.68682  4.46070  3.36428  3.26585  4.40824  0.70202  4.38521  4.01203  3.44957  3.66396  4.63970  3.52853  3.85242  3.77229  3.68384  2.85921  3.16944  3.53688  5.49885  4.51067    467 - -
          2.68618  4.42225  2.77519  2.73123  3.46354  2.40513  3.72494  3.29354  2.67741  2.69355  4.24690  2.90347  2.73739  3.18146  2.89801  2.37887  2.77519  2.98518  4.58477  3.61503
          0.03083  3.89037  4.61272  0.61958  0.77255  0.48576  0.95510
    305   2.77474  4.52933  3.38380  3.22526  4.21926  3.21582  4.30140  3.76907  3.28405  3.39405  4.44452  3.53026  0.79502  3.67228  3.52772  2.94274  3.21766  3.41243  5.40110  4.34010    468 - -
          2.68618  4.42225  2.77519  2.73123  3.46354  2.40513  3.72494  3.29354  2.67741  2.69355  4.24690  2.90347  2.73739  3.18146  2.89801  2.37887  2.77519  2.98518  4.58477  3.61503
          0.03083  3.89037  4.61272  0.61958  0.77255  0.48576  0.95510
    306   3.00853  5.14003  0.89273  2.34560  4.51937  3.22396  3.94639  4.11155  3.03382  3.71661  4.69493  2.90294  3.87800  3.18543  3.55261  2.96874  3.34742  3.74877  5.68452  4.38908    469 - -
          2.68618  4.42225  2.77519  2.73123  3.46354  2.40513  3.72494  3.29354  2.67741  2.69355  4.24690  2.90347  2.73739  3.18146  2.89801  2.37887  2.77519  2.98518  4.58477  3.61503
          0.03083  3.89037  4.61272  0.61958  0.77255  0.48576  0.95510
    307   2.85839  4.85304  3.39609  2.76091  3.94982  3.57636  3.60647  3.52562  2.03977  3.04682  3.96084  3.16800  3.95891  2.67238  1.44344  2.91458  3.05847  3.25772  4.55552  3.85756    470 - -
          2.68618  4.42225  2.77519  2.73123  3.46354  2.40513  3.72494  3.29354  2.67741  2.69355  4.24690  2.90347  2.73739  3.18146  2.89801  2.37887  2.77519  2.98518  4.58477  3.61503
          0.03083  3.89037  4.61272  0.61958  0.77255  0.48576  0.95510
    308   2.92019  5.38171  1.21249  1.93149  4.68060  3.17653  3.76101  4.18094  2.79891  3.73604  4.62366  2.67376  3.81289  2.94400  3.37943  2.81894  3.22163  3.78345  5.88330  4.41335    471 - -
          2.68618  4.42225  2.77519  2.73123  3.46354  2.40513  3.72494  3.29354  2.67741  2.69355  4.24690  2.90347  2.73739  3.18146  2.89801  2.37887  2.77519  2.98518  4.58477  3.61503
          0.03083  3.89037  4.61272  0.61958  0.77255  0.48576  0.95510
    309   2.41380  4.35614  3.15641  2.76781  3.86368  3.17274  3.86191  3.25306  2.73277  2.62439  3.85132  3.13377  2.07745  3.10974  3.08494  2.19523  2.77874  2.91916  5.24848  3.95538    472 - -
          2.68618  4.42225  2.77519  2.73123  3.46354  2.40513  3.72494  3.29354  2.67741  2.69355  4.24690  2.90347  2.73739  3.18146  2.89801  2.37887  2.77519  2.98518  4.58477  3.61503
          0.03083  3.89037  4.61272  0.61958  0.77255  0.48576  0.95510
    310   2.31798  4.30898  2.89891  2.75328  4.27999  1.39707  4.03344  3.78095  2.98292  3.44540  4.29084  2.84406  3.68115  3.28734  3.33260  2.33005  2.78154  3.25523  5.60148  4.30981    473 - -
          2.68618  4.42225  2.77519  2.73123  3.46354  2.40513  3.72494  3.29354  2.67741  2.69355  4.24690  2.90347  2.73739  3.18146  2.89801  2.37887  2.77519  2.98518  4.58477  3.61503
          0.03083  3.89037  4.61272  0.61958  0.77255  0.48576  0.95510
    311   2.77474  4.52933  3.38380  3.22526  4.21926  3.21582  4.30140  3.76907  3.28405  3.39405  4.44452  3.53026  0.79502  3.67228  3.52772  2.94274  3.21766  3.41243  5.40110  4.34010    474 - -
          2.68618  4.42225  2.77519  2.73123  3.46354  2.40513  3.72494  3.29354  2.67741  2.69355  4.24690  2.90347  2.73739  3.18146  2.89801  2.37887  2.77519  2.98518  4.58477  3.61503
          0.03083  3.89037  4.61272  0.61958  0.77255  0.48576  0.95510
    312   3.02531  4.86357  3.51776  3.02485  4.22268  3.51013  3.83672  3.76546  2.24387  3.27813  4.27766  3.38331  4.01168  3.05600  0.95140  3.10851  3.28994  3.48859  5.29836  4.14596    475 - -
          2.68618  4.42225  2.77519  2.73123  3.46354  2.40513  3.72494  3.29354  2.67741  2.69355  4.24690  2.90347  2.73739  3.18146  2.89801  2.37887  2.77519  2.98518  4.58477  3.61503
          0.03083  3.89037  4.61272  0.61958  0.77255  0.48576  0.95510
    313   3.27265  4.75439  3.86450  3.59708  2.29341  3.85086  3.62646  3.27933  3.45408  2.72869  3.95246  3.74528  4.32421  3.75584  3.63419  3.40762  3.55936  3.15070  3.93791  0.93654    476 - -
          2.68618  4.42225  2.77519  2.73123  3.46354  2.40513  3.72494  3.29354  2.67741  2.69355  4.24690  2.90347  2.73739  3.18146  2.89801  2.37887  2.77519  2.98518  4.58477  3.61503
          0.03083  3.89037  4.61272  0.61958  0.77255  0.48576  0.95510
    314   2.82440  4.96513  2.89259  2.51755  4.13434  3.43178  3.45335  3.71972  2.17469  3.23443  4.11941  2.99365  3.89298  1.62043  2.37329  2.83383  3.05655  3.40383  5.31650  3.98370    477 - -
          2.68618  4.42225  2.77519  2.73123  3.46354  2.40513  3.72494  3.29354  2.67741  2.69355  4.24690  2.90347  2.73739  3.18146  2.89801  2.37887  2.77519  2.98518  4.58477  3.61503
          0.03083  3.89037  4.61272  0.61958  0.77255  0.48576  0.95510
    315   2.77474  4.52933  3.38380  3.22526  4.21926  3.21582  4.30140  3.76907  3.28405  3.39405  4.44452  3.53026  0.79502  3.67228  3.52772  2.94274  3.21766  3.41243  5.40110  4.34010    478 - -
          2.68618  4.42225  2.77519  2.73123  3.46354  2.40513  3.72494  3.29354  2.67741  2.69355  4.24690  2.90347  2.73739  3.18146  2.89801  2.37887  2.77519  2.98518  4.58477  3.61503
          0.03083  3.89037  4.61272  0.61958  0.77255  0.48576  0.95510
    316   3.28088  4.67732  4.26327  3.98102  0.98289  3.96677  3.88479  2.80219  3.88756  2.16803  3.52959  4.03923  4.42483  4.05056  4.00287  3.54999  3.58196  2.79423  4.12827  2.49293    479 - -
          2.68618  4.42225  2.77519  2.73123  3.46354  2.40513  3.72494  3.29354  2.67741  2.69355  4.24690  2.90347  2.73739  3.18146  2.89801  2.37887  2.77519  2.98518  4.58477  3.61503
          0.03083  3.89037  4.61272  0.61958  0.77255  0.48576  0.95510
    317   3.02531  4.86357  3.51776  3.02485  4.22268  3.51013  3.83672  3.76546  2.24387  3.27813  4.27766  3.38331  4.01168  3.05600  0.95140  3.10851  3.28994  3.48859  5.29836  4.14596    480 - -
          2.68618  4.42225  2.77519  2.73123  3.46354  2.40513  3.72494  3.29354  2.67741  2.69355  4.24690  2.90347  2.73739  3.18146  2.89801  2.37887  2.77519  2.98518  4.58477  3.61503
          0.03083  3.89037  4.61272  0.61958  0.77255  0.48576  0.95510
    318   3.17516  4.63202  4.21828  3.85803  3.14223  4.00499  4.50814  2.34705  3.62561  0.85347  3.15926  4.13178  4.43715  3.98966  3.79882  3.57767  3.46852  2.38907  5.02820  3.75572    481 - -
          2.68618  4.42225  2.77519  2.73123  3.46354  2.40513  3.72494  3.29354  2.67741  2.69355  4.24690  2.90347  2.73739  3.18146  2.89801  2.37887  2.77519  2.98518  4.58477  3.61503
          0.03083  3.89037  4.61272  0.61958  0.77255  0.48576  0.95510
    319   2.42203  4.26720  3.44365  3.19627  3.98436  3.10595  4.21226  3.11366  3.13960  2.97652  4.02574  3.40291  3.81104  3.53348  3.39754  2.62348  1.14194  2.80673  5.42058  4.20093    482 - -
          2.68618  4.42225  2.77519  2.73123  3.46354  2.40513  3.72494  3.29354  2.67741  2.69355  4.24690  2.90347  2.73739  3.18146  2.89801  2.37887  2.77519  2.98518  4.58477  3.61503
          0.03083  3.89037  4.61272  0.61958  0.77255  0.48576  0.95510
    320   2.77474  4.52933  3.38380  3.22526  4.21926  3.21582  4.30140  3.76907  3.28405  3.39405  4.44452  3.53026  0.79502  3.67228  3.52772  2.94274  3.21766  3.41243  5.40110  4.34010    483 - -
          2.68618  4.42225  2.77519  2.73123  3.46354  2.40513  3.72494  3.29354  2.67741  2.69355  4.24690  2.90347  2.73739  3.18146  2.89801  2.37887  2.77519  2.98518  4.58477  3.61503
          0.03083  3.89037  4.61272  0.61958  0.77255  0.48576  0.95510
    321   3.27265  4.75439  3.86450  3.59708  2.29341  3.85086  3.62646  3.27933  3.45408  2.72869  3.95246  3.74528  4.32421  3.75584  3.63419  3.40762  3.55936  3.15070  3.93791  0.93654    484 - -
          2.68618  4.42225  2.77519  2.73123  3.46354  2.40513  3.72494  3.29354  2.67741  2.69355  4.24690  2.90347  2.73739  3.18146  2.89801  2.37887  2.77519  2.98518  4.58477  3.61503
          0.03083  3.89037  4.61272  0.61958  0.77255  0.48576  0.95510
    322   2.82214  4.35959  4.15021  3.81371  3.56296  3.74255  4.61228  2.04886  3.68177  2.24676  3.52521  4.00072  4.30193  4.04020  3.89258  3.24706  3.18316  1.00263  5.35048  4.08330    485 - -
          2.68618  4.42225  2.77519  2.73123  3.46354  2.40513  3.72494  3.29354  2.67741  2.69355  4.24690  2.90347  2.73739  3.18146  2.89801  2.37887  2.77519  2.98518  4.58477  3.61503
          0.03083  3.89037  4.61272  0.61958  0.77255  0.48576  0.95510
    323   2.42203  4.26720  3.44365  3.19627  3.98436  3.10595  4.21226  3.11366  3.13960  2.97652  4.02574  3.40291  3.81104  3.53348  3.39754  2.62348  1.14194  2.80673  5.42058  4.20093    486 - -
          2.68618  4.42225  2.77519  2.73123  3.46354  2.40513  3.72494  3.29354  2.67741  2.69355  4.24690  2.90347  2.73739  3.18146  2.89801  2.37887  2.77519  2.98518  4.58477  3.61503
          0.03083  3.89037  4.61272  0.61958  0.77255  0.48576  0.95510
    324   2.98817  4.95304  3.16538  2.78326  4.34356  3.47591  3.76866  3.77390  1.01406  3.33499  4.29530  3.20701  3.97484  2.95899  2.43443  3.02888  3.24002  3.48062  5.39072  4.20599    487 - -
          2.68618  4.42225  2.77519  2.73123  3.46354  2.40513  3.72494  3.29354  2.67741  2.69355  4.24690  2.90347  2.73739  3.18146  2.89801  2.37887  2.77519  2.98518  4.58477  3.61503
          0.03083  3.89037  4.61272  0.61958  0.77255  0.48576  0.95510
    325   3.04499  4.45853  4.36141  3.97774  3.38606  4.08609  4.70242  1.05602  3.80623  1.96825  3.31844  4.22056  4.51542  4.15257  4.00074  3.58297  3.34377  1.84608  5.28072  4.02068    488 - -
          2.68618  4.42225  2.77519  2.73123  3.46354  2.40513  3.72494  3.29354  2.67741  2.69355  4.24690  2.90347  2.73739  3.18146  2.89801  2.37887  2.77519  2.98518  4.58477  3.61503
          0.03083  3.89037  4.61272  0.61958  0.77255  0.48576  0.95510
    326   2.93253  4.97224  3.29658  2.74920  4.29949  3.54728  3.62485  3.75216  1.97790  3.23705  4.14956  3.15449  3.96892  2.52702  1.33279  2.96200  3.14052  3.45624  5.33283  4.11248    489 - -
          2.68618  4.42225  2.77519  2.73123  3.46354  2.40513  3.72494  3.29354  2.67741  2.69355  4.24690  2.90347  2.73739  3.18146  2.89801  2.37887  2.77519  2.98518  4.58477  3.61503
          0.03083  3.89037  4.61272  0.61958  0.77255  0.48576  0.95510
    327   2.96150  4.38447  4.40915  3.91596  3.41242  4.13774  4.66423  1.81712  3.75534  1.86776  3.29055  4.17345  4.51639  4.07531  3.98549  3.51578  3.24213  1.15571  5.30720  4.05848    490 - -
          2.68618  4.42225  2.77519  2.73123  3.46354  2.40513  3.72494  3.29354  2.67741  2.69355  4.24690  2.90347  2.73739  3.18146  2.89801  2.37887  2.77519  2.98518  4.58477  3.61503
          0.03083  3.89037  4.61272  0.61958  0.77255  0.48576  0.95510
    328   2.32353  4.24427  3.22168  3.03808  4.09399  2.97380  4.14754  3.61892  3.11305  3.33770  4.26216  3.26013  3.71404  3.46093  3.39867  1.06440  2.80496  3.15012  5.46500  4.17756    491 - -
          2.68618  4.42225  2.77519  2.73123  3.46354  2.40513  3.72494  3.29354  2.67741  2.69355  4.24690  2.90347  2.73739  3.18146  2.89801  2.37887  2.77519  2.98518  4.58477  3.61503
          0.03083  3.89037  4.61272  0.61958  0.77255  0.48576  0.95510
    329   3.00853  5.14003  0.89273  2.34560  4.51937  3.22396  3.94639  4.11155  3.03382  3.71661  4.69493  2.90294  3.87800  3.18543  3.55261  2.96874  3.34742  3.74877  5.68452  4.38908    492 - -
          2.68618  4.42225  2.77519  2.73123  3.46354  2.40513  3.72494  3.29354  2.67741  2.69355  4.24690  2.90347  2.73739  3.18146  2.89801  2.37887  2.77519  2.98518  4.58477  3.61503
          0.03083  3.89037  4.61272  0.61958  0.77255  0.48576  0.95510
    330   2.27606  4.28250  3.16790  3.03967  4.29939  1.05966  4.22094  3.74437  3.21807  3.46515  4.38163  3.28136  3.72736  3.53127  3.50436  2.54397  2.86659  3.24930  5.57734  4.40052    493 - -
          2.68618  4.42225  2.77519  2.73123  3.46354  2.40513  3.72494  3.29354  2.67741  2.69355  4.24690  2.90347  2.73739  3.18146  2.89801  2.37887  2.77519  2.98518  4.58477  3.61503
          0.03083  3.89037  4.61272  0.61958  0.77255  0.48576  0.95510
    331   0.98828  4.20070  3.48052  3.27242  4.06996  3.02480  4.29239  3.19813  3.28913  3.07894  4.10864  3.41759  3.76569  3.62862  3.53855  2.55076  2.82934  2.84943  5.49533  4.29752    494 - -
          2.68618  4.42225  2.77519  2.73123  3.46354  2.40513  3.72494  3.29354  2.67741  2.69355  4.24690  2.90347  2.73739  3.18146  2.89801  2.37887  2.77519  2.98518  4.58477  3.61503
          0.03083  3.89037  4.61272  0.61958  0.77255  0.48576  0.95510
    332   2.77474  4.52933  3.38380  3.22526  4.21926  3.21582  4.30140  3.76907  3.28405  3.39405  4.44452  3.53026  0.79502  3.67228  3.52772  2.94274  3.21766  3.41243  5.40110  4.34010    495 - -
          2.68618  4.42225  2.77519  2.73123  3.46354  2.40513  3.72494  3.29354  2.67741  2.69355  4.24690  2.90347  2.73739  3.18146  2.89801  2.37887  2.77519  2.98518  4.58477  3.61503
          0.03083  3.89037  4.61272  0.61958  0.77255  0.48576  0.95510
    333   1.19093  4.14594  3.57091  3.27406  3.93865  3.04701  4.24762  2.92654  3.22880  2.87146  3.91192  3.40717  3.76845  3.56613  3.49450  2.51037  2.75769  2.47034  5.45165  4.21321    496 - -
          2.68618  4.42225  2.77519  2.73123  3.46354  2.40513  3.72494  3.29354  2.67741  2.69355  4.24690  2.90347  2.73739  3.18146  2.89801  2.37887  2.77519  2.98518  4.58477  3.61503
          0.03083  3.89037  4.61272  0.61958  0.77255  0.48576  0.95510
    334   2.89458  4.88120  2.91437  2.66915  4.05218  3.37762  3.82770  3.68547  2.48865  3.18607  4.21321  3.12913  3.93120  1.20257  2.77257  2.94147  3.19143  3.41396  5.32092  4.01578    497 - -
          2.68618  4.42225  2.77519  2.73123  3.46354  2.40513  3.72494  3.29354  2.67741  2.69355  4.24690  2.90347  2.73739  3.18146  2.89801  2.37887  2.77519  2.98518  4.58477  3.61503
          0.03083  3.89037  4.61272  0.61958  0.77255  0.48576  0.95510
    335   2.77474  4.52933  3.38380  3.22526  4.21926  3.21582  4.30140  3.76907  3.28405  3.39405  4.44452  3.53026  0.79502  3.67228  3.52772  2.94274  3.21766  3.41243  5.40110  4.34010    498 - -
          2.68618  4.42225  2.77519  2.73123  3.46354  2.40513  3.72494  3.29354  2.67741  2.69355  4.24690  2.90347  2.73739  3.18146  2.89801  2.37887  2.77519  2.98518  4.58477  3.61503
          0.03083  3.89037  4.61272  0.61958  0.77255  0.48576  0.95510
    336   2.60618  0.90485  4.12962  3.87319  3.86022  3.22554  4.51631  3.00692  3.70016  2.92169  4.04348  3.85539  3.93392  4.04551  3.82144  2.87789  3.07443  2.75034  5.27278  4.14783    499 - -
          2.68618  4.42225  2.77519  2.73123  3.46354  2.40513  3.72494  3.29354  2.67741  2.69355  4.24690  2.90347  2.73739  3.18146  2.89801  2.37887  2.77519  2.98518  4.58477  3.61503
          0.03083  3.89037  4.61272  0.61958  0.77255  0.48576  0.95510
    337   2.60618  0.90485  4.12962  3.87319  3.86022  3.22554  4.51631  3.00692  3.70016  2.92169  4.04348  3.85539  3.93392  4.04551  3.82144  2.87789  3.07443  2.75034  5.27278  4.14783    500 - -
          2.68618  4.42225  2.77519  2.73123  3.46354  2.40513  3.72494  3.29354  2.67741  2.69355  4.24690  2.90347  2.73739  3.18146  2.89801  2.37887  2.77519  2.98518  4.58477  3.61503
          0.03083  3.89037  4.61272  0.61958  0.77255  0.48576  0.95510
    338   3.17516  4.63202  4.21828  3.85803  3.14223  4.00499  4.50814  2.34705  3.62561  0.85347  3.15926  4.13178  4.43715  3.98966  3.79882  3.57767  3.46852  2.38907  5.02820  3.75572    501 - -
          2.68618  4.42225  2.77519  2.73123  3.46354  2.40513  3.72494  3.29354  2.67741  2.69355  4.24690  2.90347  2.73739  3.18146  2.89801  2.37887  2.77519  2.98518  4.58477  3.61503
          0.03083  3.89037  4.61272  0.61958  0.77255  0.48576  0.95510
    339   3.17516  4.63202  4.21828  3.85803  3.14223  4.00499  4.50814  2.34705  3.62561  0.85347  3.15926  4.13178  4.43715  3.98966  3.79882  3.57767  3.46852  2.38907  5.02820  3.75572    502 - -
          2.68618  4.42225  2.77519  2.73123  3.46354  2.40513  3.72494  3.29354  2.67741  2.69355  4.24690  2.90347  2.73739  3.18146  2.89801  2.37887  2.77519  2.98518  4.58477  3.61503
          0.03083  3.89037  4.61272  0.61958  0.77255  0.48576  0.95510
    340   3.04499  4.45853  4.36141  3.97774  3.38606  4.08609  4.70242  1.05602  3.80623  1.96825  3.31844  4.22056  4.51542  4.15257  4.00074  3.58297  3.34377  1.84608  5.28072  4.02068    503 - -
          2.68618  4.42225  2.77519  2.73123  3.46354  2.40513  3.72494  3.29354  2.67741  2.69355  4.24690  2.90347  2.73739  3.18146  2.89801  2.37887  2.77519  2.98518  4.58477  3.61503
          0.03083  3.89037  4.61272  0.61958  0.77255  0.48576  0.95510
    341   0.98828  4.20070  3.48052  3.27242  4.06996  3.02480  4.29239  3.19813  3.28913  3.07894  4.10864  3.41759  3.76569  3.62862  3.53855  2.55076  2.82934  2.84943  5.49533  4.29752    504 - -
          2.68618  4.42225  2.77519  2.73123  3.46354  2.40513  3.72494  3.29354  2.67741  2.69355  4.24690  2.90347  2.73739  3.18146  2.89801  2.37887  2.77519  2.98518  4.58477  3.61503
          0.03083  3.89037  4.61272  0.61958  0.77255  0.48576  0.95510
    342   2.96733  5.08253  2.49463  1.00020  4.43093  3.28535  3.87345  3.88837  2.75620  3.50252  4.47556  2.94256  3.89072  3.08860  3.16705  2.94778  3.27163  3.57029  5.59912  4.32114    505 - -
          2.68618  4.42225  2.77519  2.73123  3.46354  2.40513  3.72494  3.29354  2.67741  2.69355  4.24690  2.90347  2.73739  3.18146  2.89801  2.37887  2.77519  2.98518  4.58477  3.61503
          0.03083  3.89037  4.61272  0.61958  0.77255  0.48576  0.95510
    343   3.02531  4.86357  3.51776  3.02485  4.22268  3.51013  3.83672  3.76546  2.24387  3.27813  4.27766  3.38331  4.01168  3.05600  0.95140  3.10851  3.28994  3.48859  5.29836  4.14596    506 - -
          2.68618  4.42225  2.77519  2.73123  3.46354  2.40513  3.72494  3.29354  2.67741  2.69355  4.24690  2.90347  2.73739  3.18146  2.89801  2.37887  2.77519  2.98518  4.58477  3.61503
          0.03083  3.89037  4.61272  0.61958  0.77255  0.48576  0.95510
    344   3.04499  4.45853  4.36141  3.97774  3.38606  4.08609  4.70242  1.05602  3.80623  1.96825  3.31844  4.22056  4.51542  4.15257  4.00074  3.58297  3.34377  1.84608  5.28072  4.02068    507 - -
          2.68618  4.42225  2.77519  2.73123  3.46354  2.40513  3.72494  3.29354  2.67741  2.69355  4.24690  2.90347  2.73739  3.18146  2.89801  2.37887  2.77519  2.98518  4.58477  3.61503
          0.03083  3.89037  4.61272  0.61958  0.77255  0.48576  0.95510
    345   3.01400  4.82858  3.14275  2.90433  3.29692  3.46232  1.10531  3.71970  2.74687  3.21149  4.25570  3.31300  4.01575  3.27075  3.01160  3.08447  3.31790  3.45447  4.76177  3.24724    508 - -
          2.68618  4.42225  2.77519  2.73123  3.46354  2.40513  3.72494  3.29354  2.67741  2.69355  4.24690  2.90347  2.73739  3.18146  2.89801  2.37887  2.77519  2.98518  4.58477  3.61503
          0.03083  3.89037  4.61272  0.61958  0.77255  0.48576  0.95510
    346   2.32353  4.24427  3.22168  3.03808  4.09399  2.97380  4.14754  3.61892  3.11305  3.33770  4.26216  3.26013  3.71404  3.46093  3.39867  1.06440  2.80496  3.15012  5.46500  4.17756    509 - -
          2.68618  4.42225  2.77519  2.73123  3.46354  2.40513  3.72494  3.29354  2.67741  2.69355  4.24690  2.90347  2.73739  3.18146  2.89801  2.37887  2.77519  2.98518  4.58477  3.61503
          0.03083  3.89037  4.61272  0.61958  0.77255  0.48576  0.95510
    347   2.68682  4.46070  3.36428  3.26585  4.40824  0.70202  4.38521  4.01203  3.44957  3.66396  4.63970  3.52853  3.85242  3.77229  3.68384  2.85921  3.16944  3.53688  5.49885  4.51067    510 - -
          2.68618  4.42225  2.77519  2.73123  3.46354  2.40513  3.72494  3.29354  2.67741  2.69355  4.24690  2.90347  2.73739  3.18146  2.89801  2.37887  2.77519  2.98518  4.58477  3.61503
          0.03083  3.89037  4.61272  0.61958  0.77255  0.48576  0.95510
    348   3.27265  4.75439  3.86450  3.59708  2.29341  3.85086  3.62646  3.27933  3.45408  2.72869  3.95246  3.74528  4.32421  3.75584  3.63419  3.40762  3.55936  3.15070  3.93791  0.93654    511 - -
          2.68618  4.42225  2.77519  2.73123  3.46354  2.40513  3.72494  3.29354  2.67741  2.69355  4.24690  2.90347  2.73739  3.18146  2.89801  2.37887  2.77519  2.98518  4.58477  3.61503
          0.03083  3.89037  4.61272  0.61958  0.77255  0.48576  0.95510
    349   2.96733  5.08253  2.49463  1.00020  4.43093  3.28535  3.87345  3.88837  2.75620  3.50252  4.47556  2.94256  3.89072  3.08860  3.16705  2.94778  3.27163  3.57029  5.59912  4.32114    512 - -
          2.68618  4.42225  2.77519  2.73123  3.46354  2.40513  3.72494  3.29354  2.67741  2.69355  4.24690  2.90347  2.73739  3.18146  2.89801  2.37887  2.77519  2.98518  4.58477  3.61503
          0.03083  3.89037  4.61272  0.61958  0.77255  0.48576  0.95510
    350   0.98828  4.20070  3.48052  3.27242  4.06996  3.02480  4.29239  3.19813  3.28913  3.07894  4.10864  3.41759  3.76569  3.62862  3.53855  2.55076  2.82934  2.84943  5.49533  4.29752    513 - -
          2.68618  4.42225  2.77519  2.73123  3.46354  2.40513  3.72494  3.29354  2.67741  2.69355  4.24690  2.90347  2.73739  3.18146  2.89801  2.37887  2.77519  2.98518  4.58477  3.61503
          0.03083  3.89037  4.61272  0.61958  0.77255  0.48576  0.95510
    351   2.77474  4.52933  3.38380  3.22526  4.21926  3.21582  4.30140  3.76907  3.28405  3.39405  4.44452  3.53026  0.79502  3.67228  3.52772  2.94274  3.21766  3.41243  5.40110  4.34010    514 - -
          2.68618  4.42225  2.77519  2.73123  3.46354  2.40513  3.72494  3.29354  2.67741  2.69355  4.24690  2.90347  2.73739  3.18146  2.89801  2.37887  2.77519  2.98518  4.58477  3.61503
          0.03083  3.89037  4.61272  0.61958  0.77255  0.48576  0.95510
    352   3.02531  4.86357  3.51776  3.02485  4.22268  3.51013  3.83672  3.76546  2.24387  3.27813  4.27766  3.38331  4.01168  3.05600  0.95140  3.10851  3.28994  3.48859  5.29836  4.14596    515 - -
          2.68618  4.42225  2.77519  2.73123  3.46354  2.40513  3.72494  3.29354  2.67741  2.69355  4.24690  2.90347  2.73739  3.18146  2.89801  2.37887  2.77519  2.98518  4.58477  3.61503
          0.03083  3.89037  4.61272  0.61958  0.77255  0.48576  0.95510
    353   3.04499  4.45853  4.36141  3.97774  3.38606  4.08609  4.70242  1.05602  3.80623  1.96825  3.31844  4.22056  4.51542  4.15257  4.00074  3.58297  3.34377  1.84608  5.28072  4.02068    516 - -
          2.68618  4.42225  2.77519  2.73123  3.46354  2.40513  3.72494  3.29354  2.67741  2.69355  4.24690  2.90347  2.73739  3.18146  2.89801  2.37887  2.77519  2.98518  4.58477  3.61503
          0.03083  3.89037  4.61272  0.61958  0.77255  0.48576  0.95510
    354   2.77474  4.52933  3.38380  3.22526  4.21926  3.21582  4.30140  3.76907  3.28405  3.39405  4.44452  3.53026  0.79502  3.67228  3.52772  2.94274  3.21766  3.41243  5.40110  4.34010    517 - -
          2.68618  4.42225  2.77519  2.73123  3.46354  2.40513  3.72494  3.29354  2.67741  2.69355  4.24690  2.90347  2.73739  3.18146  2.89801  2.37887  2.77519  2.98518  4.58477  3.61503
          0.03083  3.89037  4.61272  0.61958  0.77255  0.48576  0.95510
    355   2.77474  4.52933  3.38380  3.22526  4.21926  3.21582  4.30140  3.76907  3.28405  3.39405  4.44452  3.53026  0.79502  3.67228  3.52772  2.94274  3.21766  3.41243  5.40110  4.34010    518 - -
          2.68618  4.42225  2.77519  2.73123  3.46354  2.40513  3.72494  3.29354  2.67741  2.69355  4.24690  2.90347  2.73739  3.18146  2.89801  2.37887  2.77519  2.98518  4.58477  3.61503
          0.03083  3.89037  4.61272  0.61958  0.77255  0.48576  0.95510
    356   3.00853  5.14003  0.89273  2.34560  4.51937  3.22396  3.94639  4.11155  3.03382  3.71661  4.69493  2.90294  3.87800  3.18543  3.55261  2.96874  3.34742  3.74877  5.68452  4.38908    519 - -
          2.68618  4.42225  2.77519  2.73123  3.46354  2.40513  3.72494  3.29354  2.67741  2.69355  4.24690  2.90347  2.73739  3.18146  2.89801  2.37887  2.77519  2.98518  4.58477  3.61503
          0.03083  3.89037  4.61272  0.61958  0.77255  0.48576  0.95510
    357   2.98817  4.95304  3.16538  2.78326  4.34356  3.47591  3.76866  3.77390  1.01406  3.33499  4.29530  3.20701  3.97484  2.95899  2.43443  3.02888  3.24002  3.48062  5.39072  4.20599    520 - -
          2.68618  4.42225  2.77519  2.73123  3.46354  2.40513  3.72494  3.29354  2.67741  2.69355  4.24690  2.90347  2.73739  3.18146  2.89801  2.37887  2.77519  2.98518  4.58477  3.61503
          0.03083  3.89037  4.61272  0.61958  0.77255  0.48576  0.95510
    358   3.02531  4.86357  3.51776  3.02485  4.22268  3.51013  3.83672  3.76546  2.24387  3.27813  4.27766  3.38331  4.01168  3.05600  0.95140  3.10851  3.28994  3.48859  5.29836  4.14596    521 - -
          2.68618  4.42225  2.77519  2.73123  3.46354  2.40513  3.72494  3.29354  2.67741  2.69355  4.24690  2.90347  2.73739  3.18146  2.89801  2.37887  2.77519  2.98518  4.58477  3.61503
          0.03083  3.89037  4.61272  0.61958  0.77255  0.48576  0.95510
    359   3.01529  4.42511  4.45108  4.01473  3.37827  4.16423  4.74197  1.13071  3.84243  1.91946  3.26509  4.25190  4.55832  4.16763  4.04747  3.58466  3.30633  1.72784  5.31898  4.06548    522 - -
          2.68618  4.42225  2.77519  2.73123  3.46354  2.40513  3.72494  3.29354  2.67741  2.69355  4.24690  2.90347  2.73739  3.18146  2.89801  2.37887  2.77519  2.98518  4.58477  3.61503
          0.03083  3.89037  4.61272  0.61958  0.77255  0.48576  0.95510
    360   3.28088  4.67732  4.26327  3.98102  0.98289  3.96677  3.88479  2.80219  3.88756  2.16803  3.52959  4.03923  4.42483  4.05056  4.00287  3.54999  3.58196  2.79423  4.12827  2.49293    523 - -
          2.68618  4.42225  2.77519  2.73123  3.46354  2.40513  3.72494  3.29354  2.67741  2.69355  4.24690  2.90347  2.73739  3.18146  2.89801  2.37887  2.77519  2.98518  4.58477  3.61503
          0.03083  3.89037  4.61272  0.61958  0.77255  0.48576  0.95510
    361   2.42203  4.26720  3.44365  3.19627  3.98436  3.10595  4.21226  3.11366  3.13960  2.97652  4.02574  3.40291  3.81104  3.53348  3.39754  2.62348  1.14194  2.80673  5.42058  4.20093    524 - -
          2.68618  4.42225  2.77519  2.73123  3.46354  2.40513  3.72494  3.29354  2.67741  2.69355  4.24690  2.90347  2.73739  3.18146  2.89801  2.37887  2.77519  2.98518  4.58477  3.61503
          0.03083  3.89037  4.61272  0.61958  0.77255  0.48576  0.95510
    362   2.42203  4.26720  3.44365  3.19627  3.98436  3.10595  4.21226  3.11366  3.13960  2.97652  4.02574  3.40291  3.81104  3.53348  3.39754  2.62348  1.14194  2.80673  5.42058  4.20093    525 - -
          2.68618  4.42225  2.77519  2.73123  3.46354  2.40513  3.72494  3.29354  2.67741  2.69355  4.24690  2.90347  2.73739  3.18146  2.89801  2.37887  2.77519  2.98518  4.58477  3.61503
          0.03083  3.89037  4.61272  0.61958  0.77255  0.48576  0.95510
    363   3.02531  4.86357  3.51776  3.02485  4.22268  3.51013  3.83672  3.76546  2.24387  3.27813  4.27766  3.38331  4.01168  3.05600  0.95140  3.10851  3.28994  3.48859  5.29836  4.14596    526 - -
          2.68618  4.42225  2.77519  2.73123  3.46354  2.40513  3.72494  3.29354  2.67741  2.69355  4.24690  2.90347  2.73739  3.18146  2.89801  2.37887  2.77519  2.98518  4.58477  3.61503
          0.03083  3.89037  4.61272  0.61958  0.77255  0.48576  0.95510
    364   3.01400  4.82858  3.14275  2.90433  3.29692  3.46232  1.10531  3.71970  2.74687  3.21149  4.25570  3.31300  4.01575  3.27075  3.01160  3.08447  3.31790  3.45447  4.76177  3.24724    527 - -
          2.68618  4.42225  2.77519  2.73123  3.46354  2.40513  3.72494  3.29354  2.67741  2.69355  4.24690  2.90347  2.73739  3.18146  2.89801  2.37887  2.77519  2.98518  4.58477  3.61503
          0.03083  3.89037  4.61272  0.61958  0.77255  0.48576  0.95510
    365   2.42203  4.26720  3.44365  3.19627  3.98436  3.10595  4.21226  3.11366  3.13960  2.97652  4.02574  3.40291  3.81104  3.53348  3.39754  2.62348  1.14194  2.80673  5.42058  4.20093    528 - -
          2.68618  4.42225  2.77519  2.73123  3.46354  2.40513  3.72494  3.29354  2.67741  2.69355  4.24690  2.90347  2.73739  3.18146  2.89801  2.37887  2.77519  2.98518  4.58477  3.61503
          0.03083  3.89037  4.61272  0.61958  0.77255  0.48576  0.95510
    366   2.77474  4.52933  3.38380  3.22526  4.21926  3.21582  4.30140  3.76907  3.28405  3.39405  4.44452  3.53026  0.79502  3.67228  3.52772  2.94274  3.21766  3.41243  5.40110  4.34010    529 - -
          2.68618  4.42225  2.77519  2.73123  3.46354  2.40513  3.72494  3.29354  2.67741  2.69355  4.24690  2.90347  2.73739  3.18146  2.89801  2.37887  2.77519  2.98518  4.58477  3.61503
          0.03083  3.89037  4.61272  0.61958  0.77255  0.48576  0.95510
    367   2.32353  4.24427  3.22168  3.03808  4.09399  2.97380  4.14754  3.61892  3.11305  3.33770  4.26216  3.26013  3.71404  3.46093  3.39867  1.06440  2.80496  3.15012  5.46500  4.17756    530 - -
          2.68618  4.42225  2.77519  2.73123  3.46354  2.40513  3.72494  3.29354  2.67741  2.69355  4.24690  2.90347  2.73739  3.18146  2.89801  2.37887  2.77519  2.98518  4.58477  3.61503
          0.03083  3.89037  4.61272  0.61958  0.77255  0.48576  0.95510
    368   2.60618  0.90485  4.12962  3.87319  3.86022  3.22554  4.51631  3.00692  3.70016  2.92169  4.04348  3.85539  3.93392  4.04551  3.82144  2.87789  3.07443  2.75034  5.27278  4.14783    531 - -
          2.68618  4.42225  2.77519  2.73123  3.46354  2.40513  3.72494  3.29354  2.67741  2.69355  4.24690  2.90347  2.73739  3.18146  2.89801  2.37887  2.77519  2.98518  4.58477  3.61503
          0.03083  3.89037  4.61272  0.61958  0.77255  0.48576  0.95510
    369   3.17516  4.63202  4.21828  3.85803  3.14223  4.00499  4.50814  2.34705  3.62561  0.85347  3.15926  4.13178  4.43715  3.98966  3.79882  3.57767  3.46852  2.38907  5.02820  3.75572    532 - -
          2.68618  4.42225  2.77519  2.73123  3.46354  2.40513  3.72494  3.29354  2.67741  2.69355  4.24690  2.90347  2.73739  3.18146  2.89801  2.37887  2.77519  2.98518  4.58477  3.61503
          0.03083  3.89037  4.61272  0.61958  0.77255  0.48576  0.95510
    370   3.28088  4.67732  4.26327  3.98102  0.98289  3.96677  3.88479  2.80219  3.88756  2.16803  3.52959  4.03923  4.42483  4.05056  4.00287  3.54999  3.58196  2.79423  4.12827  2.49293    533 - -
          2.68618  4.42225  2.77519  2.73123  3.46354  2.40513  3.72494  3.29354  2.67741  2.69355  4.24690  2.90347  2.73739  3.18146  2.89801  2.37887  2.77519  2.98518  4.58477  3.61503
          0.03083  3.89037  4.61272  0.61958  0.77255  0.48576  0.95510
    371   2.89458  4.88120  2.91437  2.66915  4.05218  3.37762  3.82770  3.68547  2.48865  3.18607  4.21321  3.12913  3.93120  1.20257  2.77257  2.94147  3.19143  3.41396  5.32092  4.01578    534 - -
          2.68618  4.42225  2.77519  2.73123  3.46354  2.40513  3.72494  3.29354  2.67741  2.69355  4.24690  2.90347  2.73739  3.18146  2.89801  2.37887  2.77519  2.98518  4.58477  3.61503
          0.03083  3.89037  4.61272  0.61958  0.77255  0.48576  0.95510
    372   3.00853  5.14003  0.89273  2.34560  4.51937  3.22396  3.94639  4.11155  3.03382  3.71661  4.69493  2.90294  3.87800  3.18543  3.55261  2.96874  3.34742  3.74877  5.68452  4.38908    535 - -
          2.68618  4.42225  2.77519  2.73123  3.46354  2.40513  3.72494  3.29354  2.67741  2.69355  4.24690  2.90347  2.73739  3.18146  2.89801  2.37887  2.77519  2.98518  4.58477  3.61503
          0.03083  3.89037  4.61272  0.61958  0.77255  0.48576  0.95510
    373   2.82214  4.35959  4.15021  3.81371  3.56296  3.74255  4.61228  2.04886  3.68177  2.24676  3.52521  4.00072  4.30193  4.04020  3.89258  3.24706  3.18316  1.00263  5.35048  4.08330    536 - -
          2.68618  4.42225  2.77519  2.73123  3.46354  2.40513  3.72494  3.29354  2.67741  2.69355  4.24690  2.90347  2.73739  3.18146  2.89801  2.37887  2.77519  2.98518  4.58477  3.61503
          0.03083  3.89037  4.61272  0.61958  0.77255  0.48576  0.95510
    374   3.00853  5.14003  0.89273  2.34560  4.51937  3.22396  3.94639  4.11155  3.03382  3.71661  4.69493  2.90294  3.87800  3.18543  3.55261  2.96874  3.34742  3.74877  5.68452  4.38908    537 - -
          2.68618  4.42225  2.77519  2.73123  3.46354  2.40513  3.72494  3.29354  2.67741  2.69355  4.24690  2.90347  2.73739  3.18146  2.89801  2.37887  2.77519  2.98518  4.58477  3.61503
          0.03083  3.89037  4.61272  0.61958  0.77255  0.48576  0.95510
    375   2.96733  5.08253  2.49463  1.00020  4.43093  3.28535  3.87345  3.88837  2.75620  3.50252  4.47556  2.94256  3.89072  3.08860  3.16705  2.94778  3.27163  3.57029  5.59912  4.32114    538 - -
          2.68618  4.42225  2.77519  2.73123  3.46354  2.40513  3.72494  3.29354  2.67741  2.69355  4.24690  2.90347  2.73739  3.18146  2.89801  2.37887  2.77519  2.98518  4.58477  3.61503
          0.03083  3.89037  4.61272  0.61958  0.77255  0.48576  0.95510
    376   3.02531  4.86357  3.51776  3.02485  4.22268  3.51013  3.83672  3.76546  2.24387  3.27813  4.27766  3.38331  4.01168  3.05600  0.95140  3.10851  3.28994  3.48859  5.29836  4.14596    539 - -
          2.68618  4.42225  2.77519  2.73123  3.46354  2.40513  3.72494  3.29354  2.67741  2.69355  4.24690  2.90347  2.73739  3.18146  2.89801  2.37887  2.77519  2.98518  4.58477  3.61503
          0.03083  3.89037  4.61272  0.61958  0.77255  0.48576  0.95510
    377   0.98828  4.20070  3.48052  3.27242  4.06996  3.02480  4.29239  3.19813  3.28913  3.07894  4.10864  3.41759  3.76569  3.62862  3.53855  2.55076  2.82934  2.84943  5.49533  4.29752    540 - -
          2.68618  4.42225  2.77519  2.73123  3.46354  2.40513  3.72494  3.29354  2.67741  2.69355  4.24690  2.90347  2.73739  3.18146  2.89801  2.37887  2.77519  2.98518  4.58477  3.61503
          0.03083  3.89037  4.61272  0.61958  0.77255  0.48576  0.95510
    378   0.98828  4.20070  3.48052  3.27242  4.06996  3.02480  4.29239  3.19813  3.28913  3.07894  4.10864  3.41759  3.76569  3.62862  3.53855  2.55076  2.82934  2.84943  5.49533  4.29752    541 - -
          2.68618  4.42225  2.77519  2.73123  3.46354  2.40513  3.72494  3.29354  2.67741  2.69355  4.24690  2.90347  2.73739  3.18146  2.89801  2.37887  2.77519  2.98518  4.58477  3.61503
          0.03083  3.89037  4.61272  0.61958  0.77255  0.48576  0.95510
    379   2.77474  4.52933  3.38380  3.22526  4.21926  3.21582  4.30140  3.76907  3.28405  3.39405  4.44452  3.53026  0.79502  3.67228  3.52772  2.94274  3.21766  3.41243  5.40110  4.34010    542 - -
          2.68618  4.42225  2.77519  2.73123  3.46354  2.40513  3.72494  3.29354  2.67741  2.69355  4.24690  2.90347  2.73739  3.18146  2.89801  2.37887  2.77519  2.98518  4.58477  3.61503
          0.03083  3.89037  4.61272  0.61958  0.77255  0.48576  0.95510
    380   3.17516  4.63202  4.21828  3.85803  3.14223  4.00499  4.50814  2.34705  3.62561  0.85347  3.15926  4.13178  4.43715  3.98966  3.79882  3.57767  3.46852  2.38907  5.02820  3.75572    543 - -
          2.68618  4.42225  2.77519  2.73123  3.46354  2.40513  3.72494  3.29354  2.67741  2.69355  4.24690  2.90347  2.73739  3.18146  2.89801  2.37887  2.77519  2.98518  4.58477  3.61503
          0.03083  3.89037  4.61272  0.61958  0.77255  0.48576  0.95510
    381   3.17516  4.63202  4.21828  3.85803  3.14223  4.00499  4.50814  2.34705  3.62561  0.85347  3.15926  4.13178  4.43715  3.98966  3.79882  3.57767  3.46852  2.38907  5.02820  3.75572    544 - -
          2.68618  4.42225  2.77519  2.73123  3.46354  2.40513  3.72494  3.29354  2.67741  2.69355  4.24690  2.90347  2.73739  3.18146  2.89801  2.37887  2.77519  2.98518  4.58477  3.61503
          0.03083  3.89037  4.61272  0.61958  0.77255  0.48576  0.95510
    382   2.68682  4.46070  3.36428  3.26585  4.40824  0.70202  4.38521  4.01203  3.44957  3.66396  4.63970  3.52853  3.85242  3.77229  3.68384  2.85921  3.16944  3.53688  5.49885  4.51067    545 - -
          2.68618  4.42225  2.77519  2.73123  3.46354  2.40513  3.72494  3.29354  2.67741  2.69355  4.24690  2.90347  2.73739  3.18146  2.89801  2.37887  2.77519  2.98518  4.58477  3.61503
          0.03083  3.89037  4.61272  0.61958  0.77255  0.48576  0.95510
    383   3.27265  4.75439  3.86450  3.59708  2.29341  3.85086  3.62646  3.27933  3.45408  2.72869  3.95246  3.74528  4.32421  3.75584  3.63419  3.40762  3.55936  3.15070  3.93791  0.93654    546 - -
          2.68618  4.42225  2.77519  2.73123  3.46354  2.40513  3.72494  3.29354  2.67741  2.69355  4.24690  2.90347  2.73739  3.18146  2.89801  2.37887  2.77519  2.98518  4.58477  3.61503
          0.03083  3.89037  4.61272  0.61958  0.77255  0.48576  0.95510
    384   3.17516  4.63202  4.21828  3.85803  3.14223  4.00499  4.50814  2.34705  3.62561  0.85347  3.15926  4.13178  4.43715  3.98966  3.79882  3.57767  3.46852  2.38907  5.02820  3.75572    547 - -
          2.68618  4.42225  2.77519  2.73123  3.46354  2.40513  3.72494  3.29354  2.67741  2.69355  4.24690  2.90347  2.73739  3.18146  2.89801  2.37887  2.77519  2.98518  4.58477  3.61503
          0.03083  3.89037  4.61272  0.61958  0.77255  0.48576  0.95510
    385   2.77474  4.52933  3.38380  3.22526  4.21926  3.21582  4.30140  3.76907  3.28405  3.39405  4.44452  3.53026  0.79502  3.67228  3.52772  2.94274  3.21766  3.41243  5.40110  4.34010    548 - -
          2.68618  4.42225  2.77519  2.73123  3.46354  2.40513  3.72494  3.29354  2.67741  2.69355  4.24690  2.90347  2.73739  3.18146  2.89801  2.37887  2.77519  2.98518  4.58477  3.61503
          0.03083  3.89037  4.61272  0.61958  0.77255  0.48576  0.95510
    386   2.89458  4.88120  2.91437  2.66915  4.05218  3.37762  3.82770  3.68547  2.48865  3.18607  4.21321  3.12913  3.93120  1.20257  2.77257  2.94147  3.19143  3.41396  5.32092  4.01578    549 - -
          2.68618  4.42225  2.77519  2.73123  3.46354  2.40513  3.72494  3.29354  2.67741  2.69355  4.24690  2.90347  2.73739  3.18146  2.89801  2.37887  2.77519  2.98518  4.58477  3.61503
          0.03083  3.89037  4.61272  0.61958  0.77255  0.48576  0.95510
    387   3.00853  5.14003  0.89273  2.34560  4.51937  3.22396  3.94639  4.11155  3.03382  3.71661  4.69493  2.90294  3.87800  3.18543  3.55261  2.96874  3.34742  3.74877  5.68452  4.38908    550 - -
          2.68618  4.42225  2.77519  2.73123  3.46354  2.40513  3.72494  3.29354  2.67741  2.69355  4.24690  2.90347  2.73739  3.18146  2.89801  2.37887  2.77519  2.98518  4.58477  3.61503
          0.03083  3.89037  4.61272  0.61958  0.77255  0.48576  0.95510
    388   3.17516  4.63202  4.21828  3.85803  3.14223  4.00499  4.50814  2.34705  3.62561  0.85347  3.15926  4.13178  4.43715  3.98966  3.79882  3.57767  3.46852  2.38907  5.02820  3.75572    551 - -
          2.68618  4.42225  2.77519  2.73123  3.46354  2.40513  3.72494  3.29354  2.67741  2.69355  4.24690  2.90347  2.73739  3.18146  2.89801  2.37887  2.77519  2.98518  4.58477  3.61503
          0.03083  3.89037  4.61272  0.61958  0.77255  0.48576  0.95510
    389   3.17516  4.63202  4.21828  3.85803  3.14223  4.00499  4.50814  2.34705  3.62561  0.85347  3.15926  4.13178  4.43715  3.98966  3.79882  3.57767  3.46852  2.38907  5.02820  3.75572    552 - -
          2.68618  4.42225  2.77519  2.73123  3.46354  2.40513  3.72494  3.29354  2.67741  2.69355  4.24690  2.90347  2.73739  3.18146  2.89801  2.37887  2.77519  2.98518  4.58477  3.61503
          0.03083  3.89037  4.61272  0.61958  0.77255  0.48576  0.95510
    390   2.68682  4.46070  3.36428  3.26585  4.40824  0.70202  4.38521  4.01203  3.44957  3.66396  4.63970  3.52853  3.85242  3.77229  3.68384  2.85921  3.16944  3.53688  5.49885  4.51067    553 - -
          2.68618  4.42225  2.77519  2.73123  3.46354  2.40513  3.72494  3.29354  2.67741  2.69355  4.24690  2.90347  2.73739  3.18146  2.89801  2.37887  2.77519  2.98518  4.58477  3.61503
          0.03083  3.89037  4.61272  0.61958  0.77255  0.48576  0.95510
    391   0.98828  4.20070  3.48052  3.27242  4.06996  3.02480  4.29239  3.19813  3.28913  3.07894  4.10864  3.41759  3.76569  3.62862  3.53855  2.55076  2.82934  2.84943  5.49533  4.29752    554 - -
          2.68618  4.42225  2.77519  2.73123  3.46354  2.40513  3.72494  3.29354  2.67741  2.69355  4.24690  2.90347  2.73739  3.18146  2.89801  2.37887  2.77519  2.98518  4.58477  3.61503
          0.03083  3.89037  4.61272  0.61958  0.77255  0.48576  0.95510
    392   2.77474  4.52933  3.38380  3.22526  4.21926  3.21582  4.30140  3.76907  3.28405  3.39405  4.44452  3.53026  0.79502  3.67228  3.52772  2.94274  3.21766  3.41243  5.40110  4.34010    555 - -
          2.68618  4.42225  2.77519  2.73123  3.46354  2.40513  3.72494  3.29354  2.67741  2.69355  4.24690  2.90347  2.73739  3.18146  2.89801  2.37887  2.77519  2.98518  4.58477  3.61503
          0.03083  3.89037  4.61272  0.61958  0.77255  0.48576  0.95510
    393   2.82214  4.35959  4.15021  3.81371  3.56296  3.74255  4.61228  2.04886  3.68177  2.24676  3.52521  4.00072  4.30193  4.04020  3.89258  3.24706  3.18316  1.00263  5.35048  4.08330    556 - -
          2.68618  4.42225  2.77519  2.73123  3.46354  2.40513  3.72494  3.29354  2.67741  2.69355  4.24690  2.90347  2.73739  3.18146  2.89801  2.37887  2.77519  2.98518  4.58477  3.61503
          0.03083  3.89037  4.61272  0.61958  0.77255  0.48576  0.95510
    394   3.17516  4.63202  4.21828  3.85803  3.14223  4.00499  4.50814  2.34705  3.62561  0.85347  3.15926  4.13178  4.43715  3.98966  3.79882  3.57767  3.46852  2.38907  5.02820  3.75572    557 - -
          2.68618  4.42225  2.77519  2.73123  3.46354  2.40513  3.72494  3.29354  2.67741  2.69355  4.24690  2.90347  2.73739  3.18146  2.89801  2.37887  2.77519  2.98518  4.58477  3.61503
          0.03083  3.89037  4.61272  0.61958  0.77255  0.48576  0.95510
    395   3.19075  4.61287  4.41894  3.95166  2.74475  4.24121  4.46029  2.22696  3.78020  0.94788  2.97749  4.21445  4.54890  4.01679  3.96080  3.64288  3.44418  2.30245  4.85735  3.50705    558 - -
          2.68618  4.42225  2.77519  2.73123  3.46354  2.40513  3.72494  3.29354  2.67741  2.69355  4.24690  2.90347  2.73739  3.18146  2.89801  2.37887  2.77519  2.98518  4.58477  3.61503
          0.03083  3.89037  4.61272  0.61958  0.77255  0.48576  0.95510
    396   3.28088  4.67732  4.26327  3.98102  0.98289  3.96677  3.88479  2.80219  3.88756  2.16803  3.52959  4.03923  4.42483  4.05056  4.00287  3.54999  3.58196  2.79423  4.12827  2.49293    559 - -
          2.68618  4.42225  2.77519  2.73123  3.46354  2.40513  3.72494  3.29354  2.67741  2.69355  4.24690  2.90347  2.73739  3.18146  2.89801  2.37887  2.77519  2.98518  4.58477  3.61503
          0.03083  3.89037  4.61272  0.61958  0.77255  0.48576  0.95510
    397   3.17516  4.63202  4.21828  3.85803  3.14223  4.00499  4.50814  2.34705  3.62561  0.85347  3.15926  4.13178  4.43715  3.98966  3.79882  3.57767  3.46852  2.38907  5.02820  3.75572    560 - -
          2.68618  4.42225  2.77519  2.73123  3.46354  2.40513  3.72494  3.29354  2.67741  2.69355  4.24690  2.90347  2.73739  3.18146  2.89801  2.37887  2.77519  2.98518  4.58477  3.61503
          0.03083  3.89037  4.61272  0.61958  0.77255  0.48576  0.95510
    398   3.01400  4.82858  3.14275  2.90433  3.29692  3.46232  1.10531  3.71970  2.74687  3.21149  4.25570  3.31300  4.01575  3.27075  3.01160  3.08447  3.31790  3.45447  4.76177  3.24724    561 - -
          2.68618  4.42225  2.77519  2.73123  3.46354  2.40513  3.72494  3.29354  2.67741  2.69355  4.24690  2.90347  2.73739  3.18146  2.89801  2.37887  2.77519  2.98518  4.58477  3.61503
          0.03083  3.89037  4.61272  0.61958  0.77255  0.48576  0.95510
    399   2.77474  4.52933  3.38380  3.22526  4.21926  3.21582  4.30140  3.76907  3.28405  3.39405  4.44452  3.53026  0.79502  3.67228  3.52772  2.94274  3.21766  3.41243  5.40110  4.34010    562 - -
          2.68618  4.42225  2.77519  2.73123  3.46354  2.40513  3.72494  3.29354  2.67741  2.69355  4.24690  2.90347  2.73739  3.18146  2.89801  2.37887  2.77519  2.98518  4.58477  3.61503
          0.03083  3.89037  4.61272  0.61958  0.77255  0.48576  0.95510
    400   2.96733  5.08253  2.49463  1.00020  4.43093  3.28535  3.87345  3.88837  2.75620  3.50252  4.47556  2.94256  3.89072  3.08860  3.16705  2.94778  3.27163  3.57029  5.59912  4.32114    563 - -
          2.68618  4.42225  2.77519  2.73123  3.46354  2.40513  3.72494  3.29354  2.67741  2.69355  4.24690  2.90347  2.73739  3.18146  2.89801  2.37887  2.77519  2.98518  4.58477  3.61503
          0.03083  3.89037  4.61272  0.61958  0.77255  0.48576  0.95510
    401   3.00853  5.14003  0.89273  2.34560  4.51937  3.22396  3.94639  4.11155  3.03382  3.71661  4.69493  2.90294  3.87800  3.18543  3.55261  2.96874  3.34742  3.74877  5.68452  4.38908    564 - -
          2.68618  4.42225  2.77519  2.73123  3.46354  2.40513  3.72494  3.29354  2.67741  2.69355  4.24690  2.90347  2.73739  3.18146  2.89801  2.37887  2.77519  2.98518  4.58477  3.61503
          0.03083  3.89037  4.61272  0.61958  0.77255  0.48576  0.95510
    402   3.02531  4.86357  3.51776  3.02485  4.22268  3.51013  3.83672  3.76546  2.24387  3.27813  4.27766  3.38331  4.01168  3.05600  0.95140  3.10851  3.28994  3.48859  5.29836  4.14596    565 - -
          2.68618  4.42225  2.77519  2.73123  3.46354  2.40513  3.72494  3.29354  2.67741  2.69355  4.24690  2.90347  2.73739  3.18146  2.89801  2.37887  2.77519  2.98518  4.58477  3.61503
          0.03083  3.89037  4.61272  0.61958  0.77255  0.48576  0.95510
    403   2.77474  4.52933  3.38380  3.22526  4.21926  3.21582  4.30140  3.76907  3.28405  3.39405  4.44452  3.53026  0.79502  3.67228  3.52772  2.94274  3.21766  3.41243  5.40110  4.34010    566 - -
          2.68618  4.42225  2.77519  2.73123  3.46354  2.40513  3.72494  3.29354  2.67741  2.69355  4.24690  2.90347  2.73739  3.18146  2.89801  2.37887  2.77519  2.98518  4.58477  3.61503
          0.03083  3.89037  4.61272  0.61958  0.77255  0.48576  0.95510
    404   3.17516  4.63202  4.21828  3.85803  3.14223  4.00499  4.50814  2.34705  3.62561  0.85347  3.15926  4.13178  4.43715  3.98966  3.79882  3.57767  3.46852  2.38907  5.02820  3.75572    567 - -
          2.68618  4.42225  2.77519  2.73123  3.46354  2.40513  3.72494  3.29354  2.67741  2.69355  4.24690  2.90347  2.73739  3.18146  2.89801  2.37887  2.77519  2.98518  4.58477  3.61503
          0.03083  3.89037  4.61272  0.61958  0.77255  0.48576  0.95510
    405   2.98308  4.52897  4.06851  3.66319  3.21527  3.84738  4.39419  2.39264  3.43034  1.80713  1.34406  3.93852  4.30798  3.81097  3.63358  3.33411  3.28867  2.40086  5.05855  3.82196    568 - -
          2.68618  4.42225  2.77519  2.73123  3.46354  2.40513  3.72494  3.29354  2.67741  2.69355  4.24690  2.90347  2.73739  3.18146  2.89801  2.37887  2.77519  2.98518  4.58477  3.61503
          0.03083  3.89037  4.61272  0.61958  0.77255  0.48576  0.95510
    406   3.17516  4.63202  4.21828  3.85803  3.14223  4.00499  4.50814  2.34705  3.62561  0.85347  3.15926  4.13178  4.43715  3.98966  3.79882  3.57767  3.46852  2.38907  5.02820  3.75572    569 - -
          2.68618  4.42225  2.77519  2.73123  3.46354  2.40513  3.72494  3.29354  2.67741  2.69355  4.24690  2.90347  2.73739  3.18146  2.89801  2.37887  2.77519  2.98518  4.58477  3.61503
          0.03083  3.89037  4.61272  0.61958  0.77255  0.48576  0.95510
    407   0.98828  4.20070  3.48052  3.27242  4.06996  3.02480  4.29239  3.19813  3.28913  3.07894  4.10864  3.41759  3.76569  3.62862  3.53855  2.55076  2.82934  2.84943  5.49533  4.29752    570 - -
          2.68618  4.42225  2.77519  2.73123  3.46354  2.40513  3.72494  3.29354  2.67741  2.69355  4.24690  2.90347  2.73739  3.18146  2.89801  2.37887  2.77519  2.98518  4.58477  3.61503
          0.03083  3.89037  4.61272  0.61958  0.77255  0.48576  0.95510
    408   3.04499  4.45853  4.36141  3.97774  3.38606  4.08609  4.70242  1.05602  3.80623  1.96825  3.31844  4.22056  4.51542  4.15257  4.00074  3.58297  3.34377  1.84608  5.28072  4.02068    571 - -
          2.68618  4.42225  2.77519  2.73123  3.46354  2.40513  3.72494  3.29354  2.67741  2.69355  4.24690  2.90347  2.73739  3.18146  2.89801  2.37887  2.77519  2.98518  4.58477  3.61503
          0.03083  3.89037  4.61272  0.61958  0.77255  0.48576  0.95510
    409   3.01400  4.82858  3.14275  2.90433  3.29692  3.46232  1.10531  3.71970  2.74687  3.21149  4.25570  3.31300  4.01575  3.27075  3.01160  3.08447  3.31790  3.45447  4.76177  3.24724    572 - -
          2.68618  4.42225  2.77519  2.73123  3.46354  2.40513  3.72494  3.29354  2.67741  2.69355  4.24690  2.90347  2.73739  3.18146  2.89801  2.37887  2.77519  2.98518  4.58477  3.61503
          0.03083  3.89037  4.61272  0.61958  0.77255  0.48576  0.95510
    410   2.98817  4.95304  3.16538  2.78326  4.34356  3.47591  3.76866  3.77390  1.01406  3.33499  4.29530  3.20701  3.97484  2.95899  2.43443  3.02888  3.24002  3.48062  5.39072  4.20599    573 - -
          2.68618  4.42225  2.77519  2.73123  3.46354  2.40513  3.72494  3.29354  2.67741  2.69355  4.24690  2.90347  2.73739  3.18146  2.89801  2.37887  2.77519  2.98518  4.58477  3.61503
          0.03083  3.89037  4.61272  0.61958  0.77255  0.48576  0.95510
    411   2.98817  4.95304  3.16538  2.78326  4.34356  3.47591  3.76866  3.77390  1.01406  3.33499  4.29530  3.20701  3.97484  2.95899  2.43443  3.02888  3.24002  3.48062  5.39072  4.20599    574 - -
          2.68618  4.42225  2.77519  2.73123  3.46354  2.40513  3.72494  3.29354  2.67741  2.69355  4.24690  2.90347  2.73739  3.18146  2.89801  2.37887  2.77519  2.98518  4.58477  3.61503
          0.03083  3.89037  4.61272  0.61958  0.77255  0.48576  0.95510
    412   3.04499  4.45853  4.36141  3.97774  3.38606  4.08609  4.70242  1.05602  3.80623  1.96825  3.31844  4.22056  4.51542  4.15257  4.00074  3.58297  3.34377  1.84608  5.28072  4.02068    575 - -
          2.68618  4.42225  2.77519  2.73123  3.46354  2.40513  3.72494  3.29354  2.67741  2.69355  4.24690  2.90347  2.73739  3.18146  2.89801  2.37887  2.77519  2.98518  4.58477  3.61503
          0.03083  3.89037  4.61272  0.61958  0.77255  0.48576  0.95510
    413   3.17516  4.63202  4.21828  3.85803  3.14223  4.00499  4.50814  2.34705  3.62561  0.85347  3.15926  4.13178  4.43715  3.98966  3.79882  3.57767  3.46852  2.38907  5.02820  3.75572    576 - -
          2.68618  4.42225  2.77519  2.73123  3.46354  2.40513  3.72494  3.29354  2.67741  2.69355  4.24690  2.90347  2.73739  3.18146  2.89801  2.37887  2.77519  2.98518  4.58477  3.61503
          0.03083  3.89037  4.61272  0.61958  0.77255  0.48576  0.95510
    414   2.89458  4.88120  2.91437  2.66915  4.05218  3.37762  3.82770  3.68547  2.48865  3.18607  4.21321  3.12913  3.93120  1.20257  2.77257  2.94147  3.19143  3.41396  5.32092  4.01578    577 - -
          2.68618  4.42225  2.77519  2.73123  3.46354  2.40513  3.72494  3.29354  2.67741  2.69355  4.24690  2.90347  2.73739  3.18146  2.89801  2.37887  2.77519  2.98518  4.58477  3.61503
          0.03083  3.89037  4.61272  0.61958  0.77255  0.48576  0.95510
    415   3.17516  4.63202  4.21828  3.85803  3.14223  4.00499  4.50814  2.34705  3.62561  0.85347  3.15926  4.13178  4.43715  3.98966  3.79882  3.57767  3.46852  2.38907  5.02820  3.75572    578 - -
          2.68618  4.42225  2.77519  2.73123  3.46354  2.40513  3.72494  3.29354  2.67741  2.69355  4.24690  2.90347  2.73739  3.18146  2.89801  2.37887  2.77519  2.98518  4.58477  3.61503
          0.03083  3.89037  4.61272  0.61958  0.77255  0.48576  0.95510
    416   1.17206  4.11112  3.37806  3.13699  4.13387  2.91632  4.19013  3.39246  3.17372  3.21841  4.11635  3.28064  3.66689  3.48997  3.45450  2.15717  2.68630  2.94285  5.53251  4.30204    579 - -
          2.68618  4.42225  2.77519  2.73123  3.46354  2.40513  3.72494  3.29354  2.67741  2.69355  4.24690  2.90347  2.73739  3.18146  2.89801  2.37887  2.77519  2.98518  4.58477  3.61503
          0.03083  3.89037  4.61272  0.61958  0.77255  0.48576  0.95510
    417   2.68682  4.46070  3.36428  3.26585  4.40824  0.70202  4.38521  4.01203  3.44957  3.66396  4.63970  3.52853  3.85242  3.77229  3.68384  2.85921  3.16944  3.53688  5.49885  4.51067    580 - -
          2.68618  4.42225  2.77519  2.73123  3.46354  2.40513  3.72494  3.29354  2.67741  2.69355  4.24690  2.90347  2.73739  3.18146  2.89801  2.37887  2.77519  2.98518  4.58477  3.61503
          0.03083  3.89037  4.61272  0.61958  0.77255  0.48576  0.95510
    418   2.89458  4.88120  2.91437  2.66915  4.05218  3.37762  3.82770  3.68547  2.48865  3.18607  4.21321  3.12913  3.93120  1.20257  2.77257  2.94147  3.19143  3.41396  5.32092  4.01578    581 - -
          2.68618  4.42225  2.77519  2.73123  3.46354  2.40513  3.72494  3.29354  2.67741  2.69355  4.24690  2.90347  2.73739  3.18146  2.89801  2.37887  2.77519  2.98518  4.58477  3.61503
          0.03083  3.89037  4.61272  0.61958  0.77255  0.48576  0.95510
    419   2.77474  4.52933  3.38380  3.22526  4.21926  3.21582  4.30140  3.76907  3.28405  3.39405  4.44452  3.53026  0.79502  3.67228  3.52772  2.94274  3.21766  3.41243  5.40110  4.34010    582 - -
          2.68618  4.42225  2.77519  2.73123  3.46354  2.40513  3.72494  3.29354  2.67741  2.69355  4.24690  2.90347  2.73739  3.18146  2.89801  2.37887  2.77519  2.98518  4.58477  3.61503
          0.03083  3.89037  4.61272  0.61958  0.77255  0.48576  0.95510
    420   3.28088  4.67732  4.26327  3.98102  0.98289  3.96677  3.88479  2.80219  3.88756  2.16803  3.52959  4.03923  4.42483  4.05056  4.00287  3.54999  3.58196  2.79423  4.12827  2.49293    583 - -
          2.68618  4.42225  2.77519  2.73123  3.46354  2.40513  3.72494  3.29354  2.67741  2.69355  4.24690  2.90347  2.73739  3.18146  2.89801  2.37887  2.77519  2.98518  4.58477  3.61503
          0.03083  3.89037  4.61272  0.61958  0.77255  0.48576  0.95510
    421   3.00853  5.14003  0.89273  2.34560  4.51937  3.22396  3.94639  4.11155  3.03382  3.71661  4.69493  2.90294  3.87800  3.18543  3.55261  2.96874  3.34742  3.74877  5.68452  4.38908    584 - -
          2.68618  4.42225  2.77519  2.73123  3.46354  2.40513  3.72494  3.29354  2.67741  2.69355  4.24690  2.90347  2.73739  3.18146  2.89801  2.37887  2.77519  2.98518  4.58477  3.61503
          0.03083  3.89037  4.61272  0.61958  0.77255  0.48576  0.95510
    422   3.01400  4.82858  3.14275  2.90433  3.29692  3.46232  1.10531  3.71970  2.74687  3.21149  4.25570  3.31300  4.01575  3.27075  3.01160  3.08447  3.31790  3.45447  4.76177  3.24724    585 - -
          2.68618  4.42225  2.77519  2.73123  3.46354  2.40513  3.72494  3.29354  2.67741  2.69355  4.24690  2.90347  2.73739  3.18146  2.89801  2.37887  2.77519  2.98518  4.58477  3.61503
          0.03083  3.89037  4.61272  0.61958  0.77255  0.48576  0.95510
    423   2.32353  4.24427  3.22168  3.03808  4.09399  2.97380  4.14754  3.61892  3.11305  3.33770  4.26216  3.26013  3.71404  3.46093  3.39867  1.06440  2.80496  3.15012  5.46500  4.17756    586 - -
          2.68618  4.42225  2.77519  2.73123  3.46354  2.40513  3.72494  3.29354  2.67741  2.69355  4.24690  2.90347  2.73739  3.18146  2.89801  2.37887  2.77519  2.98518  4.58477  3.61503
          0.03083  3.89037  4.61272  0.61958  0.77255  0.48576  0.95510
    424   2.77474  4.52933  3.38380  3.22526  4.21926  3.21582  4.30140  3.76907  3.28405  3.39405  4.44452  3.53026  0.79502  3.67228  3.52772  2.94274  3.21766  3.41243  5.40110  4.34010    587 - -
          2.68618  4.42225  2.77519  2.73123  3.46354  2.40513  3.72494  3.29354  2.67741  2.69355  4.24690  2.90347  2.73739  3.18146  2.89801  2.37887  2.77519  2.98518  4.58477  3.61503
          0.03083  3.89037  4.61272  0.61958  0.77255  0.48576  0.95510
    425   3.04499  4.45853  4.36141  3.97774  3.38606  4.08609  4.70242  1.05602  3.80623  1.96825  3.31844  4.22056  4.51542  4.15257  4.00074  3.58297  3.34377  1.84608  5.28072  4.02068    588 - -
          2.68618  4.42225  2.77519  2.73123  3.46354  2.40513  3.72494  3.29354  2.67741  2.69355  4.24690  2.90347  2.73739  3.18146  2.89801  2.37887  2.77519  2.98518  4.58477  3.61503
          0.03083  3.89037  4.61272  0.61958  0.77255  0.48576  0.95510
    426   3.02531  4.86357  3.51776  3.02485  4.22268  3.51013  3.83672  3.76546  2.24387  3.27813  4.27766  3.38331  4.01168  3.05600  0.95140  3.10851  3.28994  3.48859  5.29836  4.14596    589 - -
          2.68618  4.42225  2.77519  2.73123  3.46354  2.40513  3.72494  3.29354  2.67741  2.69355  4.24690  2.90347  2.73739  3.18146  2.89801  2.37887  2.77519  2.98518  4.58477  3.61503
          0.03083  3.89037  4.61272  0.61958  0.77255  0.48576  0.95510
    427   3.28088  4.67732  4.26327  3.98102  0.98289  3.96677  3.88479  2.80219  3.88756  2.16803  3.52959  4.03923  4.42483  4.05056  4.00287  3.54999  3.58196  2.79423  4.12827  2.49293    590 - -
          2.68618  4.42225  2.77519  2.73123  3.46354  2.40513  3.72494  3.29354  2.67741  2.69355  4.24690  2.90347  2.73739  3.18146  2.89801  2.37887  2.77519  2.98518  4.58477  3.61503
          0.03083  3.89037  4.61272  0.61958  0.77255  0.48576  0.95510
    428   2.60618  0.90485  4.12962  3.87319  3.86022  3.22554  4.51631  3.00692  3.70016  2.92169  4.04348  3.85539  3.93392  4.04551  3.82144  2.87789  3.07443  2.75034  5.27278  4.14783    591 - -
          2.68618  4.42225  2.77519  2.73123  3.46354  2.40513  3.72494  3.29354  2.67741  2.69355  4.24690  2.90347  2.73739  3.18146  2.89801  2.37887  2.77519  2.98518  4.58477  3.61503
          0.03083  3.89037  4.61272  0.61958  0.77255  0.48576  0.95510
    429   0.98828  4.20070  3.48052  3.27242  4.06996  3.02480  4.29239  3.19813  3.28913  3.07894  4.10864  3.41759  3.76569  3.62862  3.53855  2.55076  2.82934  2.84943  5.49533  4.29752    592 - -
          2.68618  4.42225  2.77519  2.73123  3.46354  2.40513  3.72494  3.29354  2.67741  2.69355  4.24690  2.90347  2.73739  3.18146  2.89801  2.37887  2.77519  2.98518  4.58477  3.61503
          0.03083  3.89037  4.61272  0.61958  0.77255  0.48576  0.95510
    430   3.02531  4.86357  3.51776  3.02485  4.22268  3.51013  3.83672  3.76546  2.24387  3.27813  4.27766  3.38331  4.01168  3.05600  0.95140  3.10851  3.28994  3.48859  5.29836  4.14596    593 - -
          2.68618  4.42225  2.77519  2.73123  3.46354  2.40513  3.72494  3.29354  2.67741  2.69355  4.24690  2.90347  2.73739  3.18146  2.89801  2.37887  2.77519  2.98518  4.58477  3.61503
          0.03083  3.89037  4.61272  0.61958  0.77255  0.48576  0.95510
    431   2.73796  4.73542  2.71771  2.60489  4.10172  3.19573  3.93496  3.81576  2.84004  3.46054  4.41554  1.12676  3.84839  3.20759  3.19544  2.80437  3.12032  3.43616  5.40555  4.04864    594 - -
          2.68618  4.42225  2.77519  2.73123  3.46354  2.40513  3.72494  3.29354  2.67741  2.69355  4.24690  2.90347  2.73739  3.18146  2.89801  2.37887  2.77519  2.98518  4.58477  3.61503
          0.03083  3.89037  4.61272  0.61958  0.77255  0.48576  0.95510
    432   2.68682  4.46070  3.36428  3.26585  4.40824  0.70202  4.38521  4.01203  3.44957  3.66396  4.63970  3.52853  3.85242  3.77229  3.68384  2.85921  3.16944  3.53688  5.49885  4.51067    595 - -
          2.68618  4.42225  2.77519  2.73123  3.46354  2.40513  3.72494  3.29354  2.67741  2.69355  4.24690  2.90347  2.73739  3.18146  2.89801  2.37887  2.77519  2.98518  4.58477  3.61503
          0.03083  3.89037  4.61272  0.61958  0.77255  0.48576  0.95510
    433   2.96733  5.08253  2.49463  1.00020  4.43093  3.28535  3.87345  3.88837  2.75620  3.50252  4.47556  2.94256  3.89072  3.08860  3.16705  2.94778  3.27163  3.57029  5.59912  4.32114    596 - -
          2.68618  4.42225  2.77519  2.73123  3.46354  2.40513  3.72494  3.29354  2.67741  2.69355  4.24690  2.90347  2.73739  3.18146  2.89801  2.37887  2.77519  2.98518  4.58477  3.61503
          0.03083  3.89037  4.61272  0.61958  0.77255  0.48576  0.95510
    434   3.27265  4.75439  3.86450  3.59708  2.29341  3.85086  3.62646  3.27933  3.45408  2.72869  3.95246  3.74528  4.32421  3.75584  3.63419  3.40762  3.55936  3.15070  3.93791  0.93654    597 - -
          2.68618  4.42225  2.77519  2.73123  3.46354  2.40513  3.72494  3.29354  2.67741  2.69355  4.24690  2.90347  2.73739  3.18146  2.89801  2.37887  2.77519  2.98518  4.58477  3.61503
          0.03083  3.89037  4.61272  0.61958  0.77255  0.48576  0.95510
    435   2.82214  4.35959  4.15021  3.81371  3.56296  3.74255  4.61228  2.04886  3.68177  2.24676  3.52521  4.00072  4.30193  4.04020  3.89258  3.24706  3.18316  1.00263  5.35048  4.08330    598 - -
          2.68618  4.42225  2.77519  2.73123  3.46354  2.40513  3.72494  3.29354  2.67741  2.69355  4.24690  2.90347  2.73739  3.18146  2.89801  2.37887  2.77519  2.98518  4.58477  3.61503
          0.03083  3.89037  4.61272  0.61958  0.77255  0.48576  0.95510
    436   2.42203  4.26720  3.44365  3.19627  3.98436  3.10595  4.21226  3.11366  3.13960  2.97652  4.02574  3.40291  3.81104  3.53348  3.39754  2.62348  1.14194  2.80673  5.42058  4.20093    599 - -
          2.68618  4.42225  2.77519  2.73123  3.46354  2.40513  3.72494  3.29354  2.67741  2.69355  4.24690  2.90347  2.73739  3.18146  2.89801  2.37887  2.77519  2.98518  4.58477  3.61503
          0.03083  3.89037  4.61272  0.61958  0.77255  0.48576  0.95510
    437   2.98308  4.52897  4.06851  3.66319  3.21527  3.84738  4.39419  2.39264  3.43034  1.80713  1.34406  3.93852  4.30798  3.81097  3.63358  3.33411  3.28867  2.40086  5.05855  3.82196    600 - -
          2.68618  4.42225  2.77519  2.73123  3.46354  2.40513  3.72494  3.29354  2.67741  2.69355  4.24690  2.90347  2.73739  3.18146  2.89801  2.37887  2.77519  2.98518  4.58477  3.61503
          0.03083  3.89037  4.61272  0.61958  0.77255  0.48576  0.95510
    438   3.00853  5.14003  0.89273  2.34560  4.51937  3.22396  3.94639  4.11155  3.03382  3.71661  4.69493  2.90294  3.87800  3.18543  3.55261  2.96874  3.34742  3.74877  5.68452  4.38908    601 - -
          2.68618  4.42225  2.77519  2.73123  3.46354  2.40513  3.72494  3.29354  2.67741  2.69355  4.24690  2.90347  2.73739  3.18146  2.89801  2.37887  2.77519  2.98518  4.58477  3.61503
          0.03083  3.89037  4.61272  0.61958  0.77255  0.48576  0.95510
    439   2.42203  4.26720  3.44365  3.19627  3.98436  3.10595  4.21226  3.11366  3.13960  2.97652  4.02574  3.40291  3.81104  3.53348  3.39754  2.62348  1.14194  2.80673  5.42058  4.20093    602 - -
          2.68618  4.42225  2.77519  2.73123  3.46354  2.40513  3.72494  3.29354  2.67741  2.69355  4.24690  2.90347  2.73739  3.18146  2.89801  2.37887  2.77519  2.98518  4.58477  3.61503
          0.03083  3.89037  4.61272  0.61958  0.77255  0.48576  0.95510
    440   2.32353  4.24427  3.22168  3.03808  4.09399  2.97380  4.14754  3.61892  3.11305  3.33770  4.26216  3.26013  3.71404  3.46093  3.39867  1.06440  2.80496  3.15012  5.46500  4.17756    603 - -
          2.68618  4.42225  2.77519  2.73123  3.46354  2.40513  3.72494  3.29354  2.67741  2.69355  4.24690  2.90347  2.73739  3.18146  2.89801  2.37887  2.77519  2.98518  4.58477  3.61503
          0.03083  3.89037  4.61272  0.61958  0.77255  0.48576  0.95510
    441   3.36494  4.73334  4.11828  3.82866  2.68407  3.74999  3.92142  3.38911  3.55040  2.78100  4.02211  3.97406  4.26917  3.93708  3.67567  3.56848  3.66620  3.27994  0.84996  2.68520    604 - -
          2.68618  4.42225  2.77519  2.73123  3.46354  2.40513  3.72494  3.29354  2.67741  2.69355  4.24690  2.90347  2.73739  3.18146  2.89801  2.37887  2.77519  2.98518  4.58477  3.61503
          0.03083  3.89037  4.61272  0.61958  0.77255  0.48576  0.95510
    442   0.98828  4.20070  3.48052  3.27242  4.06996  3.02480  4.29239  3.19813  3.28913  3.07894  4.10864  3.41759  3.76569  3.62862  3.53855  2.55076  2.82934  2.84943  5.49533  4.29752    605 - -
          2.68618  4.42225  2.77519  2.73123  3.46354  2.40513  3.72494  3.29354  2.67741  2.69355  4.24690  2.90347  2.73739  3.18146  2.89801  2.37887  2.77519  2.98518  4.58477  3.61503
          0.03083  3.89037  4.61272  0.61958  0.77255  0.48576  0.95510
    443   2.68682  4.46070  3.36428  3.26585  4.40824  0.70202  4.38521  4.01203  3.44957  3.66396  4.63970  3.52853  3.85242  3.77229  3.68384  2.85921  3.16944  3.53688  5.49885  4.51067    606 - -
          2.68618  4.42225  2.77519  2.73123  3.46354  2.40513  3.72494  3.29354  2.67741  2.69355  4.24690  2.90347  2.73739  3.18146  2.89801  2.37887  2.77519  2.98518  4.58477  3.61503
          0.03083  3.89037  4.61272  0.61958  0.77255  0.48576  0.95510
    444   3.28088  4.67732  4.26327  3.98102  0.98289  3.96677  3.88479  2.80219  3.88756  2.16803  3.52959  4.03923  4.42483  4.05056  4.00287  3.54999  3.58196  2.79423  4.12827  2.49293    607 - -
          2.68618  4.42225  2.77519  2.73123  3.46354  2.40513  3.72494  3.29354  2.67741  2.69355  4.24690  2.90347  2.73739  3.18146  2.89801  2.37887  2.77519  2.98518  4.58477  3.61503
          0.03083  3.89037  4.61272  0.61958  0.77255  0.48576  0.95510
    445   2.82214  4.35959  4.15021  3.81371  3.56296  3.74255  4.61228  2.04886  3.68177  2.24676  3.52521  4.00072  4.30193  4.04020  3.89258  3.24706  3.18316  1.00263  5.35048  4.08330    608 - -
          2.68618  4.42225  2.77519  2.73123  3.46354  2.40513  3.72494  3.29354  2.67741  2.69355  4.24690  2.90347  2.73739  3.18146  2.89801  2.37887  2.77519  2.98518  4.58477  3.61503
          0.03083  3.89037  4.61272  0.61958  0.77255  0.48576  0.95510
    446   3.01400  4.82858  3.14275  2.90433  3.29692  3.46232  1.10531  3.71970  2.74687  3.21149  4.25570  3.31300  4.01575  3.27075  3.01160  3.08447  3.31790  3.45447  4.76177  3.24724    609 - -
          2.68618  4.42225  2.77519  2.73123  3.46354  2.40513  3.72494  3.29354  2.67741  2.69355  4.24690  2.90347  2.73739  3.18146  2.89801  2.37887  2.77519  2.98518  4.58477  3.61503
          0.03083  3.89037  4.61272  0.61958  0.77255  0.48576  0.95510
    447   2.77474  4.52933  3.38380  3.22526  4.21926  3.21582  4.30140  3.76907  3.28405  3.39405  4.44452  3.53026  0.79502  3.67228  3.52772  2.94274  3.21766  3.41243  5.40110  4.34010    610 - -
          2.68618  4.42225  2.77519  2.73123  3.46354  2.40513  3.72494  3.29354  2.67741  2.69355  4.24690  2.90347  2.73739  3.18146  2.89801  2.37887  2.77519  2.98518  4.58477  3.61503
          0.03083  3.89037  4.61272  0.61958  0.77255  0.48576  0.95510
    448   3.36494  4.73334  4.11828  3.82866  2.68407  3.74999  3.92142  3.38911  3.55040  2.78100  4.02211  3.97406  4.26917  3.93708  3.67567  3.56848  3.66620  3.27994  0.84996  2.68520    611 - -
          2.68618  4.42225  2.77519  2.73123  3.46354  2.40513  3.72494  3.29354  2.67741  2.69355  4.24690  2.90347  2.73739  3.18146  2.89801  2.37887  2.77519  2.98518  4.58477  3.61503
          0.03083  3.89037  4.61272  0.61958  0.77255  0.48576  0.95510
    449   2.32353  4.24427  3.22168  3.03808  4.09399  2.97380  4.14754  3.61892  3.11305  3.33770  4.26216  3.26013  3.71404  3.46093  3.39867  1.06440  2.80496  3.15012  5.46500  4.17756    612 - -
          2.68618  4.42225  2.77519  2.73123  3.46354  2.40513  3.72494  3.29354  2.67741  2.69355  4.24690  2.90347  2.73739  3.18146  2.89801  2.37887  2.77519  2.98518  4.58477  3.61503
          0.03083  3.89037  4.61272  0.61958  0.77255  0.48576  0.95510
    450   3.02531  4.86357  3.51776  3.02485  4.22268  3.51013  3.83672  3.76546  2.24387  3.27813  4.27766  3.38331  4.01168  3.05600  0.95140  3.10851  3.28994  3.48859  5.29836  4.14596    613 - -
          2.68618  4.42225  2.77519  2.73123  3.46354  2.40513  3.72494  3.29354  2.67741  2.69355  4.24690  2.90347  2.73739  3.18146  2.89801  2.37887  2.77519  2.98518  4.58477  3.61503
          0.03083  3.89037  4.61272  0.61958  0.77255  0.48576  0.95510
    451   2.98817  4.95304  3.16538  2.78326  4.34356  3.47591  3.76866  3.77390  1.01406  3.33499  4.29530  3.20701  3.97484  2.95899  2.43443  3.02888  3.24002  3.48062  5.39072  4.20599    614 - -
          2.68618  4.42225  2.77519  2.73123  3.46354  2.40513  3.72494  3.29354  2.67741  2.69355  4.24690  2.90347  2.73739  3.18146  2.89801  2.37887  2.77519  2.98518  4.58477  3.61503
          0.03083  3.89037  4.61272  0.61958  0.77255  0.48576  0.95510
    452   2.82214  4.35959  4.15021  3.81371  3.56296  3.74255  4.61228  2.04886  3.68177  2.24676  3.52521  4.00072  4.30193  4.04020  3.89258  3.24706  3.18316  1.00263  5.35048  4.08330    615 - -
          2.68618  4.42225  2.77519  2.73123  3.46354  2.40513  3.72494  3.29354  2.67741  2.69355  4.24690  2.90347  2.73739  3.18146  2.89801  2.37887  2.77519  2.98518  4.58477  3.61503
          0.03083  3.89037  4.61272  0.61958  0.77255  0.48576  0.95510
    453   0.98828  4.20070  3.48052  3.27242  4.06996  3.02480  4.29239  3.19813  3.28913  3.07894  4.10864  3.41759  3.76569  3.62862  3.53855  2.55076  2.82934  2.84943  5.49533  4.29752    616 - -
          2.68618  4.42225  2.77519  2.73123  3.46354  2.40513  3.72494  3.29354  2.67741  2.69355  4.24690  2.90347  2.73739  3.18146  2.89801  2.37887  2.77519  2.98518  4.58477  3.61503
          0.03083  3.89037  4.61272  0.61958  0.77255  0.48576  0.95510
    454   3.28088  4.67732  4.26327  3.98102  0.98289  3.96677  3.88479  2.80219  3.88756  2.16803  3.52959  4.03923  4.42483  4.05056  4.00287  3.54999  3.58196  2.79423  4.12827  2.49293    617 - -
          2.68618  4.42225  2.77519  2.73123  3.46354  2.40513  3.72494  3.29354  2.67741  2.69355  4.24690  2.90347  2.73739  3.18146  2.89801  2.37887  2.77519  2.98518  4.58477  3.61503
          0.03083  3.89037  4.61272  0.61958  0.77255  0.48576  0.95510
    455   2.82214  4.35959  4.15021  3.81371  3.56296  3.74255  4.61228  2.04886  3.68177  2.24676  3.52521  4.00072  4.30193  4.04020  3.89258  3.24706  3.18316  1.00263  5.35048  4.08330    618 - -
          2.68618  4.42225  2.77519  2.73123  3.46354  2.40513  3.72494  3.29354  2.67741  2.69355  4.24690  2.90347  2.73739  3.18146  2.89801  2.37887  2.77519  2.98518  4.58477  3.61503
          0.03083  3.89037  4.61272  0.61958  0.77255  0.48576  0.95510
    456   3.17516  4.63202  4.21828  3.85803  3.14223  4.00499  4.50814  2.34705  3.62561  0.85347  3.15926  4.13178  4.43715  3.98966  3.79882  3.57767  3.46852  2.38907  5.02820  3.75572    619 - -
          2.68618  4.42225  2.77519  2.73123  3.46354  2.40513  3.72494  3.29354  2.67741  2.69355  4.24690  2.90347  2.73739  3.18146  2.89801  2.37887  2.77519  2.98518  4.58477  3.61503
          0.03083  3.89037  4.61272  0.61958  0.77255  0.48576  0.95510
    457   2.68682  4.46070  3.36428  3.26585  4.40824  0.70202  4.38521  4.01203  3.44957  3.66396  4.63970  3.52853  3.85242  3.77229  3.68384  2.85921  3.16944  3.53688  5.49885  4.51067    620 - -
          2.68618  4.42225  2.77519  2.73123  3.46354  2.40513  3.72494  3.29354  2.67741  2.69355  4.24690  2.90347  2.73739  3.18146  2.89801  2.37887  2.77519  2.98518  4.58477  3.61503
          0.03083  3.89037  4.61272  0.61958  0.77255  0.48576  0.95510
    458   3.02531  4.86357  3.51776  3.02485  4.22268  3.51013  3.83672  3.76546  2.24387  3.27813  4.27766  3.38331  4.01168  3.05600  0.95140  3.10851  3.28994  3.48859  5.29836  4.14596    621 - -
          2.68618  4.42225  2.77519  2.73123  3.46354  2.40513  3.72494  3.29354  2.67741  2.69355  4.24690  2.90347  2.73739  3.18146  2.89801  2.37887  2.77519  2.98518  4.58477  3.61503
          0.03083  3.89037  4.61272  0.61958  0.77255  0.48576  0.95510
    459   3.01400  4.82858  3.14275  2.90433  3.29692  3.46232  1.10531  3.71970  2.74687  3.21149  4.25570  3.31300  4.01575  3.27075  3.01160  3.08447  3.31790  3.45447  4.76177  3.24724    622 - -
          2.68618  4.42225  2.77519  2.73123  3.46354  2.40513  3.72494  3.29354  2.67741  2.69355  4.24690  2.90347  2.73739  3.18146  2.89801  2.37887  2.77519  2.98518  4.58477  3.61503
          0.03083  3.89037  4.61272  0.61958  0.77255  0.48576  0.95510
    460   2.98817  4.95304  3.16538  2.78326  4.34356  3.47591  3.76866  3.77390  1.01406  3.33499  4.29530  3.20701  3.97484  2.95899  2.43443  3.02888  3.24002  3.48062  5.39072  4.20599    623 - -
          2.68618  4.42225  2.77519  2.73123  3.46354  2.40513  3.72494  3.29354  2.67741  2.69355  4.24690  2.90347  2.73739  3.18146  2.89801  2.37887  2.77519  2.98518  4.58477  3.61503
          0.03083  3.89037  4.61272  0.61958  0.77255  0.48576  0.95510
    461   2.82214  4.35959  4.15021  3.81371  3.56296  3.74255  4.61228  2.04886  3.68177  2.24676  3.52521  4.00072  4.30193  4.04020  3.89258  3.24706  3.18316  1.00263  5.35048  4.08330    624 - -
          2.68618  4.42225  2.77519  2.73123  3.46354  2.40513  3.72494  3.29354  2.67741  2.69355  4.24690  2.90347  2.73739  3.18146  2.89801  2.37887  2.77519  2.98518  4.58477  3.61503
          0.03083  3.89037  4.61272  0.61958  0.77255  0.48576  0.95510
    462   3.02531  4.86357  3.51776  3.02485  4.22268  3.51013  3.83672  3.76546  2.24387  3.27813  4.27766  3.38331  4.01168  3.05600  0.95140  3.10851  3.28994  3.48859  5.29836  4.14596    625 - -
          2.68618  4.42225  2.77519  2.73123  3.46354  2.40513  3.72494  3.29354  2.67741  2.69355  4.24690  2.90347  2.73739  3.18146  2.89801  2.37887  2.77519  2.98518  4.58477  3.61503
          0.03083  3.89037  4.61272  0.61958  0.77255  0.48576  0.95510
    463   2.42203  4.26720  3.44365  3.19627  3.98436  3.10595  4.21226  3.11366  3.13960  2.97652  4.02574  3.40291  3.81104  3.53348  3.39754  2.62348  1.14194  2.80673  5.42058  4.20093    626 - -
          2.68618  4.42225  2.77519  2.73123  3.46354  2.40513  3.72494  3.29354  2.67741  2.69355  4.24690  2.90347  2.73739  3.18146  2.89801  2.37887  2.77519  2.98518  4.58477  3.61503
          0.03083  3.89037  4.61272  0.61958  0.77255  0.48576  0.95510
    464   0.98828  4.20070  3.48052  3.27242  4.06996  3.02480  4.29239  3.19813  3.28913  3.07894  4.10864  3.41759  3.76569  3.62862  3.53855  2.55076  2.82934  2.84943  5.49533  4.29752    627 - -
          2.68618  4.42225  2.77519  2.73123  3.46354  2.40513  3.72494  3.29354  2.67741  2.69355  4.24690  2.90347  2.73739  3.18146  2.89801  2.37887  2.77519  2.98518  4.58477  3.61503
          0.03083  3.89037  4.61272  0.61958  0.77255  0.48576  0.95510
    465   2.77474  4.52933  3.38380  3.22526  4.21926  3.21582  4.30140  3.76907  3.28405  3.39405  4.44452  3.53026  0.79502  3.67228  3.52772  2.94274  3.21766  3.41243  5.40110  4.34010    628 - -
          2.68618  4.42225  2.77519  2.73123  3.46354  2.40513  3.72494  3.29354  2.67741  2.69355  4.24690  2.90347  2.73739  3.18146  2.89801  2.37887  2.77519  2.98518  4.58477  3.61503
          0.03083  3.89037  4.61272  0.61958  0.77255  0.48576  0.95510
    466   3.17516  4.63202  4.21828  3.85803  3.14223  4.00499  4.50814  2.34705  3.62561  0.85347  3.15926  4.13178  4.43715  3.98966  3.79882  3.57767  3.46852  2.38907  5.02820  3.75572    629 - -
          2.68618  4.42225  2.77519  2.73123  3.46354  2.40513  3.72494  3.29354  2.67741  2.69355  4.24690  2.90347  2.73739  3.18146  2.89801  2.37887  2.77519  2.98518  4.58477  3.61503
          0.03083  3.89037  4.61272  0.61958  0.77255  0.48576  0.95510
    467   2.73796  4.73542  2.71771  2.60489  4.10172  3.19573  3.93496  3.81576  2.84004  3.46054  4.41554  1.12676  3.84839  3.20759  3.19544  2.80437  3.12032  3.43616  5.40555  4.04864    630 - -
          2.68618  4.42225  2.77519  2.73123  3.46354  2.40513  3.72494  3.29354  2.67741  2.69355  4.24690  2.90347  2.73739  3.18146  2.89801  2.37887  2.77519  2.98518  4.58477  3.61503
          0.03083  3.89037  4.61272  0.61958  0.77255  0.48576  0.95510
    468   2.96733  5.08253  2.49463  1.00020  4.43093  3.28535  3.87345  3.88837  2.75620  3.50252  4.47556  2.94256  3.89072  3.08860  3.16705  2.94778  3.27163  3.57029  5.59912  4.32114    631 - -
          2.68618  4.42225  2.77519  2.73123  3.46354  2.40513  3.72494  3.29354  2.67741  2.69355  4.24690  2.90347  2.73739  3.18146  2.89801  2.37887  2.77519  2.98518  4.58477  3.61503
          0.03083  3.89037  4.61272  0.61958  0.77255  0.48576  0.95510
    469   3.00853  5.14003  0.89273  2.34560  4.51937  3.22396  3.94639  4.11155  3.03382  3.71661  4.69493  2.90294  3.87800  3.18543  3.55261  2.96874  3.34742  3.74877  5.68452  4.38908    632 - -
          2.68618  4.42225  2.77519  2.73123  3.46354  2.40513  3.72494  3.29354  2.67741  2.69355  4.24690  2.90347  2.73739  3.18146  2.89801  2.37887  2.77519  2.98518  4.58477  3.61503
          0.03083  3.89037  4.61272  0.61958  0.77255  0.48576  0.95510
    470   2.82214  4.35959  4.15021  3.81371  3.56296  3.74255  4.61228  2.04886  3.68177  2.24676  3.52521  4.00072  4.30193  4.04020  3.89258  3.24706  3.18316  1.00263  5.35048  4.08330    633 - -
          2.68618  4.42225  2.77519  2.73123  3.46354  2.40513  3.72494  3.29354  2.67741  2.69355  4.24690  2.90347  2.73739  3.18146  2.89801  2.37887  2.77519  2.98518  4.58477  3.61503
          0.03083  3.89037  4.61272  0.61958  0.77255  0.48576  0.95510
    471   3.28088  4.67732  4.26327  3.98102  0.98289  3.96677  3.88479  2.80219  3.88756  2.16803  3.52959  4.03923  4.42483  4.05056  4.00287  3.54999  3.58196  2.79423  4.12827  2.49293    634 - -
          2.68618  4.42225  2.77519  2.73123  3.46354  2.40513  3.72494  3.29354  2.67741  2.69355  4.24690  2.90347  2.73739  3.18146  2.89801  2.37887  2.77519  2.98518  4.58477  3.61503
          0.03083  3.89037  4.61272  0.61958  0.77255  0.48576  0.95510
    472   2.42203  4.26720  3.44365  3.19627  3.98436  3.10595  4.21226  3.11366  3.13960  2.97652  4.02574  3.40291  3.81104  3.53348  3.39754  2.62348  1.14194  2.80673  5.42058  4.20093    635 - -
          2.68618  4.42225  2.77519  2.73123  3.46354  2.40513  3.72494  3.29354  2.67741  2.69355  4.24690  2.90347  2.73739  3.18146  2.89801  2.37887  2.77519  2.98518  4.58477  3.61503
          0.03083  3.89037  4.61272  0.61958  0.77255  0.48576  0.95510
    473   2.77474  4.52933  3.38380  3.22526  4.21926  3.21582  4.30140  3.76907  3.28405  3.39405  4.44452  3.53026  0.79502  3.67228  3.52772  2.94274  3.21766  3.41243  5.40110  4.34010    636 - -
          2.68618  4.42225  2.77519  2.73123  3.46354  2.40513  3.72494  3.29354  2.67741  2.69355  4.24690  2.90347  2.73739  3.18146  2.89801  2.37887  2.77519  2.98518  4.58477  3.61503
          0.03083  3.89037  4.61272  0.61958  0.77255  0.48576  0.95510
    474   2.59342  4.44629  3.26416  3.02693  3.93880  3.19473  4.10055  3.39456  3.00374  2.87916  4.10558  3.34486  1.17744  3.41789  3.28635  2.75526  3.00989  3.08972  5.31473  4.06501    637 - -
          2.68618  4.42225  2.77519  2.73123  3.46354  2.40513  3.72494  3.29354  2.67741  2.69355  4.24690  2.90347  2.73739  3.18146  2.89801  2.37887  2.77519  2.98518  4.58477  3.61503
          0.03083  3.89037  4.61272  0.61958  0.77255  0.48576  0.95510
    475   1.21863  4.11525  3.50498  3.19524  4.01099  2.85805  4.18782  3.11330  3.16996  3.02673  3.97098  3.33772  3.71201  3.49463  3.44971  2.44185  2.70335  2.55517  5.45312  4.22861    638 - -
          2.68618  4.42225  2.77519  2.73123  3.46354  2.40513  3.72494  3.29354  2.67741  2.69355  4.24690  2.90347  2.73739  3.18146  2.89801  2.37887  2.77519  2.98518  4.58477  3.61503
          0.03083  3.89037  4.61272  0.61958  0.77255  0.48576  0.95510
    476   2.42916  4.35034  3.11702  2.92591  4.09748  3.05498  4.07898  3.57707  2.99041  3.26983  4.21546  3.22457  1.28922  3.36955  3.29011  2.47382  2.87857  3.16254  5.44201  4.17492    639 - -
          2.68618  4.42225  2.77519  2.73123  3.46354  2.40513  3.72494  3.29354  2.67741  2.69355  4.24690  2.90347  2.73739  3.18146  2.89801  2.37887  2.77519  2.98518  4.58477  3.61503
          0.03083  3.89037  4.61272  0.61958  0.77255  0.48576  0.95510
    477   2.33198  4.21873  3.41177  3.01809  3.82548  3.10936  4.02041  2.94948  2.95188  2.88876  3.84440  3.27430  3.76181  3.30957  3.26888  1.45580  2.74625  2.48107  5.27950  3.99158    640 - -
          2.68619  4.42226  2.77520  2.73124  3.46355  2.40514  3.72495  3.29340  2.67742  2.69356  4.24691  2.90348  2.73732  3.18147  2.89802  2.37888  2.77520  2.98519  4.58478  3.61504
          0.07462  2.78103  4.61272  0.63976  0.74954  0.48576  0.95510
    478   2.42916  4.35034  3.11702  2.92591  4.09748  3.05498  4.07898  3.57707  2.99041  3.26983  4.21546  3.22457  1.28922  3.36955  3.29011  2.47382  2.87857  3.16254  5.44201  4.17492    643 - -
          2.68618  4.42225  2.77519  2.73123  3.46354  2.40513  3.72494  3.29354  2.67741  2.69355  4.24690  2.90347  2.73739  3.18146  2.89801  2.37887  2.77519  2.98518  4.58477  3.61503
          0.03083  3.89037  4.61272  0.61958  0.77255  0.48576  0.95510
    479   1.31046  4.12367  3.58306  3.22888  3.95792  3.04380  4.19900  2.91985  3.17429  2.89498  3.87944  3.37712  3.74974  3.50163  3.45759  2.48343  2.48508  2.42904  5.43706  4.22260    644 - -
          2.68618  4.42225  2.77519  2.73123  3.46354  2.40513  3.72494  3.29354  2.67741  2.69355  4.24690  2.90347  2.73739  3.18146  2.89801  2.37887  2.77519  2.98518  4.58477  3.61503
          0.03083  3.89037  4.61272  0.61958  0.77255  0.48576  0.95510
    480   2.61822  4.42725  3.35106  2.84429  3.54778  3.47667  3.80001  2.89263  2.61733  1.82652  3.52248  3.24536  2.92983  3.07748  2.69648  2.79622  2.88094  2.69383  5.00911  3.74638    645 - -
          2.68618  4.42225  2.77519  2.73123  3.46354  2.40513  3.72494  3.29354  2.67741  2.69355  4.24690  2.90347  2.73739  3.18146  2.89801  2.37887  2.77519  2.98518  4.58477  3.61503
          0.03083  3.89037  4.61272  0.61958  0.77255  0.48576  0.95510
    481   2.05263  4.16643  3.21851  2.93492  4.22529  2.73837  4.06829  3.63005  3.01545  3.31255  4.13980  3.16866  3.36022  3.31904  3.35386  1.36992  2.59138  3.11095  5.55480  4.32306    646 - -
          2.68618  4.42225  2.77519  2.73123  3.46354  2.40513  3.72494  3.29354  2.67741  2.69355  4.24690  2.90347  2.73739  3.18146  2.89801  2.37887  2.77519  2.98518  4.58477  3.61503
          0.03083  3.89037  4.61272  0.61958  0.77255  0.48576  0.95510
    482   3.17362  4.59968  4.45593  3.93527  3.04837  4.28462  4.58567  2.16767  3.70480  0.97069  2.62285  4.23602  4.55928  3.98543  3.89298  3.65282  3.41665  2.24954  5.06358  3.88006    647 - -
          2.68618  4.42225  2.77519  2.73123  3.46354  2.40513  3.72494  3.29354  2.67741  2.69355  4.24690  2.90347  2.73739  3.18146  2.89801  2.37887  2.77519  2.98518  4.58477  3.61503
          0.03083  3.89037  4.61272  0.61958  0.77255  0.48576  0.95510
    483   3.00853  5.14003  0.89273  2.34560  4.51937  3.22396  3.94639  4.11155  3.03382  3.71661  4.69493  2.90294  3.87800  3.18543  3.55261  2.96874  3.34742  3.74877  5.68452  4.38908    648 - -
          2.68618  4.42225  2.77519  2.73123  3.46354  2.40513  3.72494  3.29354  2.67741  2.69355  4.24690  2.90347  2.73739  3.18146  2.89801  2.37887  2.77519  2.98518  4.58477  3.61503
          0.03083  3.89037  4.61272  0.61958  0.77255  0.48576  0.95510
    484   2.26382  4.23645  3.19976  2.84370  4.11992  2.99995  3.96716  3.51160  2.87288  3.19197  4.02996  3.13854  2.73887  3.20145  3.23210  1.68074  2.19200  3.05727  5.45136  4.20045    649 - -
          2.68618  4.42225  2.77519  2.73123  3.46354  2.40513  3.72494  3.29354  2.67741  2.69355  4.24690  2.90347  2.73739  3.18146  2.89801  2.37887  2.77519  2.98518  4.58477  3.61503
          0.03083  3.89037  4.61272  0.61958  0.77255  0.48576  0.95510
    485   3.00853  5.14003  0.89273  2.34560  4.51937  3.22396  3.94639  4.11155  3.03382  3.71661  4.69493  2.90294  3.87800  3.18543  3.55261  2.96874  3.34742  3.74877  5.68452  4.38908    650 - -
          2.68618  4.42225  2.77519  2.73123  3.46354  2.40513  3.72494  3.29354  2.67741  2.69355  4.24690  2.90347  2.73739  3.18146  2.89801  2.37887  2.77519  2.98518  4.58477  3.61503
          0.03083  3.89037  4.61272  0.61958  0.77255  0.48576  0.95510
    486   3.04499  4.45853  4.36141  3.97774  3.38606  4.08609  4.70242  1.05602  3.80623  1.96825  3.31844  4.22056  4.51542  4.15257  4.00074  3.58297  3.34377  1.84608  5.28072  4.02068    651 - -
          2.68618  4.42225  2.77519  2.73123  3.46354  2.40513  3.72494  3.29354  2.67741  2.69355  4.24690  2.90347  2.73739  3.18146  2.89801  2.37887  2.77519  2.98518  4.58477  3.61503
          0.03083  3.89037  4.61272  0.61958  0.77255  0.48576  0.95510
    487   2.84331  4.94727  2.80448  2.52189  3.98578  3.38980  3.47773  3.72801  2.31695  3.23051  4.16589  3.00116  3.89982  1.47371  2.61504  2.85775  3.10391  3.42294  5.26441  3.87731    652 - -
          2.68618  4.42225  2.77519  2.73123  3.46354  2.40513  3.72494  3.29354  2.67741  2.69355  4.24690  2.90347  2.73739  3.18146  2.89801  2.37887  2.77519  2.98518  4.58477  3.61503
          0.03083  3.89037  4.61272  0.61958  0.77255  0.48576  0.95510
    488   2.96733  5.08253  2.49463  1.00020  4.43093  3.28535  3.87345  3.88837  2.75620  3.50252  4.47556  2.94256  3.89072  3.08860  3.16705  2.94778  3.27163  3.57029  5.59912  4.32114    653 - -
          2.68618  4.42225  2.77519  2.73123  3.46354  2.40513  3.72494  3.29354  2.67741  2.69355  4.24690  2.90347  2.73739  3.18146  2.89801  2.37887  2.77519  2.98518  4.58477  3.61503
          0.03083  3.89037  4.61272  0.61958  0.77255  0.48576  0.95510
    489   3.17516  4.63202  4.21828  3.85803  3.14223  4.00499  4.50814  2.34705  3.62561  0.85347  3.15926  4.13178  4.43715  3.98966  3.79882  3.57767  3.46852  2.38907  5.02820  3.75572    654 - -
          2.68618  4.42225  2.77519  2.73123  3.46354  2.40513  3.72494  3.29354  2.67741  2.69355  4.24690  2.90347  2.73739  3.18146  2.89801  2.37887  2.77519  2.98518  4.58477  3.61503
          0.03083  3.89037  4.61272  0.61958  0.77255  0.48576  0.95510
    490   2.42865  4.31642  3.29179  2.93243  3.71461  3.18305  3.95084  3.10550  2.85946  2.41979  3.83512  3.24289  3.80550  3.25104  3.17394  1.50739  2.81763  2.81047  5.18126  3.84271    655 - -
          2.68618  4.42225  2.77519  2.73123  3.46354  2.40513  3.72494  3.29354  2.67741  2.69355  4.24690  2.90347  2.73739  3.18146  2.89801  2.37887  2.77519  2.98518  4.58477  3.61503
          0.03083  3.89037  4.61272  0.61958  0.77255  0.48576  0.95510
    491   2.96733  5.08253  2.49463  1.00020  4.43093  3.28535  3.87345  3.88837  2.75620  3.50252  4.47556  2.94256  3.89072  3.08860  3.16705  2.94778  3.27163  3.57029  5.59912  4.32114    656 - -
          2.68618  4.42225  2.77519  2.73123  3.46354  2.40513  3.72494  3.29354  2.67741  2.69355  4.24690  2.90347  2.73739  3.18146  2.89801  2.37887  2.77519  2.98518  4.58477  3.61503
          0.03083  3.89037  4.61272  0.61958  0.77255  0.48576  0.95510
    492   2.89458  4.88120  2.91437  2.66915  4.05218  3.37762  3.82770  3.68547  2.48865  3.18607  4.21321  3.12913  3.93120  1.20257  2.77257  2.94147  3.19143  3.41396  5.32092  4.01578    657 - -
          2.68618  4.42225  2.77519  2.73123  3.46354  2.40513  3.72494  3.29354  2.67741  2.69355  4.24690  2.90347  2.73739  3.18146  2.89801  2.37887  2.77519  2.98518  4.58477  3.61503
          0.03083  3.89037  4.61272  0.61958  0.77255  0.48576  0.95510
    493   3.04499  4.45853  4.36141  3.97774  3.38606  4.08609  4.70242  1.05602  3.80623  1.96825  3.31844  4.22056  4.51542  4.15257  4.00074  3.58297  3.34377  1.84608  5.28072  4.02068    658 - -
          2.68618  4.42225  2.77519  2.73123  3.46354  2.40513  3.72494  3.29354  2.67741  2.69355  4.24690  2.90347  2.73739  3.18146  2.89801  2.37887  2.77519  2.98518  4.58477  3.61503
          0.03083  3.89037  4.61272  0.61958  0.77255  0.48576  0.95510
    494   2.87832  4.85131  2.93355  2.66380  3.38181  3.43686  1.51527  3.62454  2.48465  3.13270  4.11369  3.10781  3.95437  2.90204  2.77348  2.92103  3.15272  3.34738  4.84382  3.31576    659 - -
          2.68618  4.42225  2.77519  2.73123  3.46354  2.40513  3.72494  3.29354  2.67741  2.69355  4.24690  2.90347  2.73739  3.18146  2.89801  2.37887  2.77519  2.98518  4.58477  3.61503
          0.03083  3.89037  4.61272  0.61958  0.77255  0.48576  0.95510
    495   3.02531  4.86357  3.51776  3.02485  4.22268  3.51013  3.83672  3.76546  2.24387  3.27813  4.27766  3.38331  4.01168  3.05600  0.95140  3.10851  3.28994  3.48859  5.29836  4.14596    660 - -
          2.68618  4.42225  2.77519  2.73123  3.46354  2.40513  3.72494  3.29354  2.67741  2.69355  4.24690  2.90347  2.73739  3.18146  2.89801  2.37887  2.77519  2.98518  4.58477  3.61503
          0.03083  3.89037  4.61272  0.61958  0.77255  0.48576  0.95510
    496   3.17516  4.63202  4.21828  3.85803  3.14223  4.00499  4.50814  2.34705  3.62561  0.85347  3.15926  4.13178  4.43715  3.98966  3.79882  3.57767  3.46852  2.38907  5.02820  3.75572    661 - -
          2.68618  4.42225  2.77519  2.73123  3.46354  2.40513  3.72494  3.29354  2.67741  2.69355  4.24690  2.90347  2.73739  3.18146  2.89801  2.37887  2.77519  2.98518  4.58477  3.61503
          0.03083  3.89037  4.61272  0.61958  0.77255  0.48576  0.95510
    497   3.17516  4.63202  4.21828  3.85803  3.14223  4.00499  4.50814  2.34705  3.62561  0.85347  3.15926  4.13178  4.43715  3.98966  3.79882  3.57767  3.46852  2.38907  5.02820  3.75572    662 - -
          2.68618  4.42225  2.77519  2.73123  3.46354  2.40513  3.72494  3.29354  2.67741  2.69355  4.24690  2.90347  2.73739  3.18146  2.89801  2.37887  2.77519  2.98518  4.58477  3.61503
          0.03083  3.89037  4.61272  0.61958  0.77255  0.48576  0.95510
    498   3.17516  4.63202  4.21828  3.85803  3.14223  4.00499  4.50814  2.34705  3.62561  0.85347  3.15926  4.13178  4.43715  3.98966  3.79882  3.57767  3.46852  2.38907  5.02820  3.75572    663 - -
          2.68618  4.42225  2.77519  2.73123  3.46354  2.40513  3.72494  3.29354  2.67741  2.69355  4.24690  2.90347  2.73739  3.18146  2.89801  2.37887  2.77519  2.98518  4.58477  3.61503
          0.03083  3.89037  4.61272  0.61958  0.77255  0.48576  0.95510
    499   2.89458  4.88120  2.91437  2.66915  4.05218  3.37762  3.82770  3.68547  2.48865  3.18607  4.21321  3.12913  3.93120  1.20257  2.77257  2.94147  3.19143  3.41396  5.32092  4.01578    664 - -
          2.68618  4.42225  2.77519  2.73123  3.46354  2.40513  3.72494  3.29354  2.67741  2.69355  4.24690  2.90347  2.73739  3.18146  2.89801  2.37887  2.77519  2.98518  4.58477  3.61503
          0.03083  3.89037  4.61272  0.61958  0.77255  0.48576  0.95510
    500   2.77474  4.52933  3.38380  3.22526  4.21926  3.21582  4.30140  3.76907  3.28405  3.39405  4.44452  3.53026  0.79502  3.67228  3.52772  2.94274  3.21766  3.41243  5.40110  4.34010    665 - -
          2.68618  4.42225  2.77519  2.73123  3.46354  2.40513  3.72494  3.29354  2.67741  2.69355  4.24690  2.90347  2.73739  3.18146  2.89801  2.37887  2.77519  2.98518  4.58477  3.61503
          0.03083  3.89037  4.61272  0.61958  0.77255  0.48576  0.95510
    501   2.82214  4.35959  4.15021  3.81371  3.56296  3.74255  4.61228  2.04886  3.68177  2.24676  3.52521  4.00072  4.30193  4.04020  3.89258  3.24706  3.18316  1.00263  5.35048  4.08330    666 - -
          2.68618  4.42225  2.77519  2.73123  3.46354  2.40513  3.72494  3.29354  2.67741  2.69355  4.24690  2.90347  2.73739  3.18146  2.89801  2.37887  2.77519  2.98518  4.58477  3.61503
          0.03083  3.89037  4.61272  0.61958  0.77255  0.48576  0.95510
    502   3.01400  4.82858  3.14275  2.90433  3.29692  3.46232  1.10531  3.71970  2.74687  3.21149  4.25570  3.31300  4.01575  3.27075  3.01160  3.08447  3.31790  3.45447  4.76177  3.24724    667 - -
          2.68618  4.42225  2.77519  2.73123  3.46354  2.40513  3.72494  3.29354  2.67741  2.69355  4.24690  2.90347  2.73739  3.18146  2.89801  2.37887  2.77519  2.98518  4.58477  3.61503
          0.03083  3.89037  4.61272  0.61958  0.77255  0.48576  0.95510
    503   2.32353  4.24427  3.22168  3.03808  4.09399  2.97380  4.14754  3.61892  3.11305  3.33770  4.26216  3.26013  3.71404  3.46093  3.39867  1.06440  2.80496  3.15012  5.46500  4.17756    668 - -
          2.68618  4.42225  2.77519  2.73123  3.46354  2.40513  3.72494  3.29354  2.67741  2.69355  4.24690  2.90347  2.73739  3.18146  2.89801  2.37887  2.77519  2.98518  4.58477  3.61503
          0.03083  3.89037  4.61272  0.61958  0.77255  0.48576  0.95510
    504   2.29889  4.25030  3.23767  2.85179  3.99818  3.05355  3.94340  3.36568  2.84970  3.07377  3.93915  3.15756  2.29353  3.18845  3.20484  1.81815  2.70978  2.66013  5.36160  4.09889    669 - -
          2.68618  4.42225  2.77519  2.73123  3.46354  2.40513  3.72494  3.29354  2.67741  2.69355  4.24690  2.90347  2.73739  3.18146  2.89801  2.37887  2.77519  2.98518  4.58477  3.61503
          0.03083  3.89037  4.61272  0.61958  0.77255  0.48576  0.95510
    505   2.32353  4.24427  3.22168  3.03808  4.09399  2.97380  4.14754  3.61892  3.11305  3.33770  4.26216  3.26013  3.71404  3.46093  3.39867  1.06440  2.80496  3.15012  5.46500  4.17756    670 - -
          2.68618  4.42225  2.77519  2.73123  3.46354  2.40513  3.72494  3.29354  2.67741  2.69355  4.24690  2.90347  2.73739  3.18146  2.89801  2.37887  2.77519  2.98518  4.58477  3.61503
          0.03083  3.89037  4.61272  0.61958  0.77255  0.48576  0.95510
    506   2.33523  4.28751  3.09171  2.86946  4.12268  3.01068  4.03168  3.51232  2.92208  3.22832  4.13667  3.16183  1.50902  3.29418  3.23715  2.38751  2.68333  3.08374  5.48583  4.20698    671 - -
          2.68618  4.42225  2.77519  2.73123  3.46354  2.40513  3.72494  3.29354  2.67741  2.69355  4.24690  2.90347  2.73739  3.18146  2.89801  2.37887  2.77519  2.98518  4.58477  3.61503
          0.03083  3.89037  4.61272  0.61958  0.77255  0.48576  0.95510
    507   2.25890  4.18069  3.29210  2.99311  4.06896  2.98798  4.06420  3.37076  2.98413  3.13966  4.02323  3.22265  3.47061  3.33761  3.29027  2.24112  1.42459  2.95126  5.44502  4.20721    672 - -
          2.68618  4.42225  2.77520  2.73123  3.46354  2.40513  3.72495  3.29354  2.67741  2.69355  4.24690  2.90347  2.73737  3.18147  2.89801  2.37885  2.77520  2.98519  4.58477  3.61503
          0.04378  3.41405  4.61272  0.62708  0.76389  0.48576  0.95510
    508   2.68682  4.46070  3.36428  3.26585  4.40824  0.70202  4.38521  4.01203  3.44957  3.66396  4.63970  3.52853  3.85242  3.77229  3.68384  2.85921  3.16944  3.53688  5.49885  4.51067    675 - -
          2.68618  4.42225  2.77519  2.73123  3.46354  2.40513  3.72494  3.29354  2.67741  2.69355  4.24690  2.90347  2.73739  3.18146  2.89801  2.37887  2.77519  2.98518  4.58477  3.61503
          0.03083  3.89037  4.61272  0.61958  0.77255  0.48576  0.95510
    509   2.96638  4.46309  4.16950  3.62981  2.93186  4.04129  4.31508  2.26647  3.47715  1.12750  2.83937  3.94179  4.02700  3.74745  3.70872  3.36295  3.20831  2.29024  4.92514  3.68905    676 - -
          2.68618  4.42225  2.77519  2.73123  3.46354  2.40513  3.72494  3.29354  2.67741  2.69355  4.24690  2.90347  2.73739  3.18146  2.89801  2.37887  2.77519  2.98518  4.58477  3.61503
          0.03083  3.89037  4.61272  0.61958  0.77255  0.48576  0.95510
    510   2.28175  1.36080  3.94860  3.63054  3.76354  3.04233  4.33217  2.93610  3.44513  2.87692  3.88426  3.57564  3.77847  3.78109  3.61825  2.40838  2.75975  2.61976  5.26492  4.01702    677 - -
          2.68618  4.42225  2.77519  2.73123  3.46354  2.40513  3.72494  3.29354  2.67741  2.69355  4.24690  2.90347  2.73739  3.18146  2.89801  2.37887  2.77519  2.98518  4.58477  3.61503
          0.03083  3.89037  4.61272  0.61958  0.77255  0.48576  0.95510
    511   2.68682  4.46070  3.36428  3.26585  4.40824  0.70202  4.38521  4.01203  3.44957  3.66396  4.63970  3.52853  3.85242  3.77229  3.68384  2.85921  3.16944  3.53688  5.49885  4.51067    678 - -
          2.68618  4.42225  2.77519  2.73123  3.46354  2.40513  3.72494  3.29354  2.67741  2.69355  4.24690  2.90347  2.73739  3.18146  2.89801  2.37887  2.77519  2.98518  4.58477  3.61503
          0.03083  3.89037  4.61272  0.61958  0.77255  0.48576  0.95510
    512   2.96273  4.38455  4.41166  3.91765  3.41246  4.14092  4.66584  1.81449  3.75759  1.86694  3.28961  4.17556  4.51816  4.07683  3.98779  3.51843  3.24283  1.15598  5.30790  4.05997    679 - -
          2.68618  4.42225  2.77519  2.73123  3.46354  2.40513  3.72494  3.29354  2.67741  2.69355  4.24690  2.90347  2.73739  3.18146  2.89801  2.37887  2.77519  2.98518  4.58477  3.61503
          0.03083  3.89037  4.61272  0.61958  0.77255  0.48576  0.95510
    513   2.53540  4.41645  3.15158  2.99429  4.28031  0.98814  4.16277  3.82838  3.09294  3.47916  4.40062  3.30140  3.79093  3.46833  3.13931  2.68609  2.99056  3.36622  5.49127  4.34197    680 - -
          2.68618  4.42225  2.77519  2.73123  3.46354  2.40513  3.72494  3.29354  2.67741  2.69355  4.24690  2.90347  2.73739  3.18146  2.89801  2.37887  2.77519  2.98518  4.58477  3.61503
          0.03083  3.89037  4.61272  0.61958  0.77255  0.48576  0.95510
    514   2.39788  4.37711  3.19236  3.00228  4.11785  3.09352  4.13848  3.52429  3.05857  3.21352  4.21175  3.29626  1.18006  3.43906  3.34683  2.65107  2.93842  3.14881  5.44918  4.23732    681 - -
          2.68618  4.42225  2.77519  2.73123  3.46354  2.40513  3.72494  3.29354  2.67741  2.69355  4.24690  2.90347  2.73739  3.18146  2.89801  2.37887  2.77519  2.98518  4.58477  3.61503
          0.03083  3.89037  4.61272  0.61958  0.77255  0.48576  0.95510
    515   2.40324  4.23054  3.74090  3.17980  3.33526  3.67232  4.00725  2.30732  3.09400  1.91958  3.06582  3.52534  3.52974  3.38947  3.39348  2.95471  2.87987  1.92286  4.91573  3.70748    682 - -
          2.68618  4.42225  2.77519  2.73123  3.46354  2.40513  3.72494  3.29354  2.67741  2.69355  4.24690  2.90347  2.73739  3.18146  2.89801  2.37887  2.77519  2.98518  4.58477  3.61503
          0.03083  3.89037  4.61272  0.61958  0.77255  0.48576  0.95510
    516   2.38548  4.25803  3.47400  2.97266  3.57059  3.36791  3.92023  2.73102  2.87710  2.51545  2.63493  3.31386  3.68252  3.22620  3.20233  2.70216  1.99016  2.50763  5.05700  3.82875    683 - -
          2.68618  4.42225  2.77519  2.73123  3.46354  2.40513  3.72494  3.29354  2.67741  2.69355  4.24690  2.90347  2.73739  3.18146  2.89801  2.37887  2.77519  2.98518  4.58477  3.61503
          0.03083  3.89037  4.61272  0.61958  0.77255  0.48576  0.95510
    517   2.32353  4.24427  3.22168  3.03808  4.09399  2.97380  4.14754  3.61892  3.11305  3.33770  4.26216  3.26013  3.71404  3.46093  3.39867  1.06440  2.80496  3.15012  5.46500  4.17756    684 - -
          2.68618  4.42225  2.77519  2.73123  3.46354  2.40513  3.72494  3.29354  2.67741  2.69355  4.24690  2.90347  2.73739  3.18146  2.89801  2.37887  2.77519  2.98518  4.58477  3.61503
          0.03083  3.89037  4.61272  0.61958  0.77255  0.48576  0.95510
    518   2.42682  4.34897  3.11554  2.92404  4.09803  3.05367  4.07766  3.57717  2.98882  3.27014  4.21445  3.22266  1.29387  3.36763  3.28897  2.46915  2.87628  3.16177  5.44289  4.17511    685 - -
          2.68618  4.42225  2.77519  2.73123  3.46354  2.40513  3.72494  3.29354  2.67741  2.69355  4.24690  2.90347  2.73739  3.18146  2.89801  2.37887  2.77519  2.98518  4.58477  3.61503
          0.03083  3.89037  4.61272  0.61958  0.77255  0.48576  0.95510
    519   2.35474  4.26624  3.25489  2.91204  3.93642  1.64791  3.97860  3.25359  2.87252  3.00935  3.92004  3.20803  3.74641  3.24816  3.05110  2.52426  2.76417  2.43390  5.32620  4.06480    686 - -
          2.68618  4.42225  2.77519  2.73123  3.46354  2.40513  3.72494  3.29354  2.67741  2.69355  4.24690  2.90347  2.73739  3.18146  2.89801  2.37887  2.77519  2.98518  4.58477  3.61503
          0.03083  3.89037  4.61272  0.61958  0.77255  0.48576  0.95510
    520   2.27029  4.33156  3.16901  2.96394  4.12085  3.05957  4.10871  3.47947  3.02152  3.19098  4.16505  3.25139  1.31115  3.39316  3.32074  2.58254  2.87093  3.09270  5.47279  4.24288    687 - -
          2.68618  4.42225  2.77519  2.73123  3.46354  2.40513  3.72494  3.29354  2.67741  2.69355  4.24690  2.90347  2.73739  3.18146  2.89801  2.37887  2.77519  2.98518  4.58477  3.61503
          0.03083  3.89037  4.61272  0.61958  0.77255  0.48576  0.95510
    521   3.20251  4.60750  4.46938  3.98428  2.56664  4.28042  4.42535  2.23511  3.83065  0.97313  2.95479  4.23390  4.56294  4.02997  4.00336  3.66119  3.44637  2.32077  4.78617  3.41194    688 - -
          2.68618  4.42225  2.77519  2.73123  3.46354  2.40513  3.72494  3.29354  2.67741  2.69355  4.24690  2.90347  2.73739  3.18146  2.89801  2.37887  2.77519  2.98518  4.58477  3.61503
          0.03083  3.89037  4.61272  0.61958  0.77255  0.48576  0.95510
    522   2.74164  4.59663  3.28070  2.78907  3.27040  3.54561  2.24515  3.11315  2.49425  2.13535  3.67705  3.20402  3.95868  3.01038  2.71865  2.86498  2.97766  2.90002  4.75983  3.30536    689 - -
          2.68618  4.42225  2.77519  2.73123  3.46354  2.40513  3.72494  3.29354  2.67741  2.69355  4.24690  2.90347  2.73739  3.18146  2.89801  2.37887  2.77519  2.98518  4.58477  3.61503
          0.03083  3.89037  4.61272  0.61958  0.77255  0.48576  0.95510
    523   2.31764  4.29035  3.02322  2.82699  4.13211  2.97818  4.02031  3.67108  2.94232  3.35837  4.22295  2.89834  3.69460  3.28807  3.27084  1.24234  2.77452  3.18288  5.48800  4.16852    690 - -
          2.68618  4.42225  2.77519  2.73123  3.46354  2.40513  3.72494  3.29354  2.67741  2.69355  4.24690  2.90347  2.73739  3.18146  2.89801  2.37887  2.77519  2.98518  4.58477  3.61503
          0.03083  3.89037  4.61272  0.61958  0.77255  0.48576  0.95510
    524   2.77474  4.52933  3.38380  3.22526  4.21926  3.21582  4.30140  3.76907  3.28405  3.39405  4.44452  3.53026  0.79502  3.67228  3.52772  2.94274  3.21766  3.41243  5.40110  4.34010    691 - -
          2.68618  4.42225  2.77519  2.73123  3.46354  2.40513  3.72494  3.29354  2.67741  2.69355  4.24690  2.90347  2.73739  3.18146  2.89801  2.37887  2.77519  2.98518  4.58477  3.61503
          0.03083  3.89037  4.61272  0.61958  0.77255  0.48576  0.95510
    525   2.68682  4.46070  3.36428  3.26585  4.40824  0.70202  4.38521  4.01203  3.44957  3.66396  4.63970  3.52853  3.85242  3.77229  3.68384  2.85921  3.16944  3.53688  5.49885  4.51067    692 - -
          2.68618  4.42225  2.77519  2.73123  3.46354  2.40513  3.72494  3.29354  2.67741  2.69355  4.24690  2.90347  2.73739  3.18146  2.89801  2.37887  2.77519  2.98518  4.58477  3.61503
          0.03083  3.89037  4.61272  0.61958  0.77255  0.48576  0.95510
    526   2.32353  4.24427  3.22168  3.03808  4.09399  2.97380  4.14754  3.61892  3.11305  3.33770  4.26216  3.26013  3.71404  3.46093  3.39867  1.06440  2.80496  3.15012  5.46500  4.17756    693 - -
          2.68618  4.42225  2.77519  2.73123  3.46354  2.40513  3.72494  3.29354  2.67741  2.69355  4.24690  2.90347  2.73739  3.18146  2.89801  2.37887  2.77519  2.98518  4.58477  3.61503
          0.03083  3.89037  4.61272  0.61958  0.77255  0.48576  0.95510
    527   2.32353  4.24427  3.22168  3.03808  4.09399  2.97380  4.14754  3.61892  3.11305  3.33770  4.26216  3.26013  3.71404  3.46093  3.39867  1.06440  2.80496  3.15012  5.46500  4.17756    694 - -
          2.68618  4.42225  2.77519  2.73123  3.46354  2.40513  3.72494  3.29354  2.67741  2.69355  4.24690  2.90347  2.73739  3.18146  2.89801  2.37887  2.77519  2.98518  4.58477  3.61503
          0.03083  3.89037  4.61272  0.61958  0.77255  0.48576  0.95510
    528   2.32353  4.24427  3.22168  3.03808  4.09399  2.97380  4.14754  3.61892  3.11305  3.33770  4.26216  3.26013  3.71404  3.46093  3.39867  1.06440  2.80496  3.15012  5.46500  4.17756    695 - -
          2.68618  4.42225  2.77519  2.73123  3.46354  2.40513  3.72494  3.29354  2.67741  2.69355  4.24690  2.90347  2.73739  3.18146  2.89801  2.37887  2.77519  2.98518  4.58477  3.61503
          0.03083  3.89037  4.61272  0.61958  0.77255  0.48576  0.95510
    529   3.00853  5.14003  0.89273  2.34560  4.51937  3.22396  3.94639  4.11155  3.03382  3.71661  4.69493  2.90294  3.87800  3.18543  3.55261  2.96874  3.34742  3.74877  5.68452  4.38908    696 - -
          2.68618  4.42225  2.77519  2.73123  3.46354  2.40513  3.72494  3.29354  2.67741  2.69355  4.24690  2.90347  2.73739  3.18146  2.89801  2.37887  2.77519  2.98518  4.58477  3.61503
          0.03083  3.89037  4.61272  0.61958  0.77255  0.48576  0.95510
    530   2.32353  4.24427  3.22168  3.03808  4.09399  2.97380  4.14754  3.61892  3.11305  3.33770  4.26216  3.26013  3.71404  3.46093  3.39867  1.06440  2.80496  3.15012  5.46500  4.17756    697 - -
          2.68618  4.42225  2.77519  2.73123  3.46354  2.40513  3.72494  3.29354  2.67741  2.69355  4.24690  2.90347  2.73739  3.18146  2.89801  2.37887  2.77519  2.98518  4.58477  3.61503
          0.03083  3.89037  4.61272  0.61958  0.77255  0.48576  0.95510
    531   2.73796  4.73542  2.71771  2.60489  4.10172  3.19573  3.93496  3.81576  2.84004  3.46054  4.41554  1.12676  3.84839  3.20759  3.19544  2.80437  3.12032  3.43616  5.40555  4.04864    698 - -
          2.68618  4.42225  2.77519  2.73123  3.46354  2.40513  3.72494  3.29354  2.67741  2.69355  4.24690  2.90347  2.73739  3.18146  2.89801  2.37887  2.77519  2.98518  4.58477  3.61503
          0.03083  3.89037  4.61272  0.61958  0.77255  0.48576  0.95510
    532   2.54539  4.49624  3.06821  2.79598  4.20143  1.35623  3.94058  3.68998  2.70975  3.31623  4.20154  3.16702  3.79425  3.17985  2.49723  2.66598  2.93652  3.27942  5.42749  4.20910    699 - -
          2.68618  4.42225  2.77519  2.73123  3.46354  2.40513  3.72494  3.29354  2.67741  2.69355  4.24690  2.90347  2.73739  3.18146  2.89801  2.37887  2.77519  2.98518  4.58477  3.61503
          0.03083  3.89037  4.61272  0.61958  0.77255  0.48576  0.95510
    533   2.68682  4.46070  3.36428  3.26585  4.40824  0.70202  4.38521  4.01203  3.44957  3.66396  4.63970  3.52853  3.85242  3.77229  3.68384  2.85921  3.16944  3.53688  5.49885  4.51067    700 - -
          2.68618  4.42225  2.77519  2.73123  3.46354  2.40513  3.72494  3.29354  2.67741  2.69355  4.24690  2.90347  2.73739  3.18146  2.89801  2.37887  2.77519  2.98518  4.58477  3.61503
          0.03083  3.89037  4.61272  0.61958  0.77255  0.48576  0.95510
    534   2.81206  5.09370  1.24656  2.21308  4.59079  2.50612  3.81952  4.11484  2.85062  3.68511  4.55974  2.76844  3.79954  3.01401  3.39738  2.77256  3.14834  3.68821  5.78484  4.39388    701 - -
          2.68618  4.42225  2.77519  2.73123  3.46354  2.40513  3.72494  3.29354  2.67741  2.69355  4.24690  2.90347  2.73739  3.18146  2.89801  2.37887  2.77519  2.98518  4.58477  3.61503
          0.03083  3.89037  4.61272  0.61958  0.77255  0.48576  0.95510
    535   1.42298  4.18063  3.53464  3.13625  3.85772  3.14185  4.11683  2.66364  3.06744  2.78698  3.77929  3.35874  3.79802  3.41074  3.37055  2.55725  2.43801  2.53492  5.34312  4.11507    702 - -
          2.68618  4.42225  2.77519  2.73123  3.46354  2.40513  3.72494  3.29354  2.67741  2.69355  4.24690  2.90347  2.73739  3.18146  2.89801  2.37887  2.77519  2.98518  4.58477  3.61503
          0.03083  3.89037  4.61272  0.61958  0.77255  0.48576  0.95510
    536   2.73056  5.11556  2.26228  1.57261  4.41148  3.26080  3.62331  3.88563  2.46878  3.42209  4.23025  2.74164  3.77268  2.52863  2.95760  2.67889  2.98322  3.50659  5.55536  4.18034    703 - -
          2.68618  4.42225  2.77519  2.73123  3.46354  2.40513  3.72494  3.29354  2.67741  2.69355  4.24690  2.90347  2.73739  3.18146  2.89801  2.37887  2.77519  2.98518  4.58477  3.61503
          0.03083  3.89037  4.61272  0.61958  0.77255  0.48576  0.95510
    537   2.59852  4.58011  2.85264  2.65149  3.98398  1.39215  3.08929  3.69677  2.76722  3.30330  4.19550  3.07542  3.80622  3.15014  3.11627  2.69400  2.97242  3.30534  5.31084  3.96398    704 - -
          2.68618  4.42225  2.77519  2.73123  3.46354  2.40513  3.72494  3.29354  2.67741  2.69355  4.24690  2.90347  2.73739  3.18146  2.89801  2.37887  2.77519  2.98518  4.58477  3.61503
          0.03083  3.89037  4.61272  0.61958  0.77255  0.48576  0.95510
    538   2.77474  4.52933  3.38380  3.22526  4.21926  3.21582  4.30140  3.76907  3.28405  3.39405  4.44452  3.53026  0.79502  3.67228  3.52772  2.94274  3.21766  3.41243  5.40110  4.34010    705 - -
          2.68618  4.42225  2.77519  2.73123  3.46354  2.40513  3.72494  3.29354  2.67741  2.69355  4.24690  2.90347  2.73739  3.18146  2.89801  2.37887  2.77519  2.98518  4.58477  3.61503
          0.03083  3.89037  4.61272  0.61958  0.77255  0.48576  0.95510
    539   2.68682  4.46070  3.36428  3.26585  4.40824  0.70202  4.38521  4.01203  3.44957  3.66396  4.63970  3.52853  3.85242  3.77229  3.68384  2.85921  3.16944  3.53688  5.49885  4.51067    706 - -
          2.68618  4.42225  2.77519  2.73123  3.46354  2.40513  3.72494  3.29354  2.67741  2.69355  4.24690  2.90347  2.73739  3.18146  2.89801  2.37887  2.77519  2.98518  4.58477  3.61503
          0.03083  3.89037  4.61272  0.61958  0.77255  0.48576  0.95510
    540   2.77474  4.52933  3.38380  3.22526  4.21926  3.21582  4.30140  3.76907  3.28405  3.39405  4.44452  3.53026  0.79502  3.67228  3.52772  2.94274  3.21766  3.41243  5.40110  4.34010    707 - -
          2.68618  4.42225  2.77519  2.73123  3.46354  2.40513  3.72494  3.29354  2.67741  2.69355  4.24690  2.90347  2.73739  3.18146  2.89801  2.37887  2.77519  2.98518  4.58477  3.61503
          0.03083  3.89037  4.61272  0.61958  0.77255  0.48576  0.95510
    541   2.77474  4.52933  3.38380  3.22526  4.21926  3.21582  4.30140  3.76907  3.28405  3.39405  4.44452  3.53026  0.79502  3.67228  3.52772  2.94274  3.21766  3.41243  5.40110  4.34010    708 - -
          2.68618  4.42225  2.77519  2.73123  3.46354  2.40513  3.72494  3.29354  2.67741  2.69355  4.24690  2.90347  2.73739  3.18146  2.89801  2.37887  2.77519  2.98518  4.58477  3.61503
          0.03083  3.89037  4.61272  0.61958  0.77255  0.48576  0.95510
    542   1.39698  4.11691  3.48373  3.12189  3.96837  2.58549  4.11675  3.13973  3.10509  3.00357  3.90853  3.30077  3.70362  3.41424  3.40883  2.43523  2.68289  2.41015  5.38871  4.16962    709 - -
          2.68618  4.42225  2.77519  2.73123  3.46354  2.40513  3.72494  3.29354  2.67741  2.69355  4.24690  2.90347  2.73739  3.18146  2.89801  2.37887  2.77519  2.98518  4.58477  3.61503
          0.03083  3.89037  4.61272  0.61958  0.77255  0.48576  0.95510
    543   2.77474  4.52933  3.38380  3.22526  4.21926  3.21582  4.30140  3.76907  3.28405  3.39405  4.44452  3.53026  0.79502  3.67228  3.52772  2.94274  3.21766  3.41243  5.40110  4.34010    710 - -
          2.68590  4.42236  2.77531  2.73134  3.46365  2.40502  3.72478  3.29365  2.67752  2.69366  4.24701  2.90346  2.73720  3.18126  2.89812  2.37891  2.77520  2.98516  4.58488  3.61514
          0.08204  2.67596  4.61272  1.85166  0.17076  0.48576  0.95510
    544   2.82214  4.35959  4.15021  3.81371  3.56296  3.74255  4.61228  2.04886  3.68177  2.24676  3.52521  4.00072  4.30193  4.04020  3.89258  3.24706  3.18316  1.00263  5.35048  4.08330    728 - -
          2.68618  4.42225  2.77519  2.73123  3.46354  2.40513  3.72494  3.29354  2.67741  2.69355  4.24690  2.90347  2.73739  3.18146  2.89801  2.37887  2.77519  2.98518  4.58477  3.61503
          0.03083  3.89037  4.61272  0.61958  0.77255  0.48576  0.95510
    545   2.42203  4.26720  3.44365  3.19627  3.98436  3.10595  4.21226  3.11366  3.13960  2.97652  4.02574  3.40291  3.81104  3.53348  3.39754  2.62348  1.14194  2.80673  5.42058  4.20093    729 - -
          2.68618  4.42225  2.77519  2.73123  3.46354  2.40513  3.72494  3.29354  2.67741  2.69355  4.24690  2.90347  2.73739  3.18146  2.89801  2.37887  2.77519  2.98518  4.58477  3.61503
          0.03083  3.89037  4.61272  0.61958  0.77255  0.48576  0.95510
    546   3.28088  4.67732  4.26327  3.98102  0.98289  3.96677  3.88479  2.80219  3.88756  2.16803  3.52959  4.03923  4.42483  4.05056  4.00287  3.54999  3.58196  2.79423  4.12827  2.49293    730 - -
          2.68618  4.42225  2.77519  2.73123  3.46354  2.40513  3.72494  3.29354  2.67741  2.69355  4.24690  2.90347  2.73739  3.18146  2.89801  2.37887  2.77519  2.98518  4.58477  3.61503
          0.03083  3.89037  4.61272  0.61958  0.77255  0.48576  0.95510
    547   2.89458  4.88120  2.91437  2.66915  4.05218  3.37762  3.82770  3.68547  2.48865  3.18607  4.21321  3.12913  3.93120  1.20257  2.77257  2.94147  3.19143  3.41396  5.32092  4.01578    731 - -
          2.68618  4.42225  2.77519  2.73123  3.46354  2.40513  3.72494  3.29354  2.67741  2.69355  4.24690  2.90347  2.73739  3.18146  2.89801  2.37887  2.77519  2.98518  4.58477  3.61503
          0.03083  3.89037  4.61272  0.61958  0.77255  0.48576  0.95510
    548   2.89458  4.88120  2.91437  2.66915  4.05218  3.37762  3.82770  3.68547  2.48865  3.18607  4.21321  3.12913  3.93120  1.20257  2.77257  2.94147  3.19143  3.41396  5.32092  4.01578    732 - -
          2.68618  4.42225  2.77519  2.73123  3.46354  2.40513  3.72494  3.29354  2.67741  2.69355  4.24690  2.90347  2.73739  3.18146  2.89801  2.37887  2.77519  2.98518  4.58477  3.61503
          0.03083  3.89037  4.61272  0.61958  0.77255  0.48576  0.95510
    549   3.04499  4.45853  4.36141  3.97774  3.38606  4.08609  4.70242  1.05602  3.80623  1.96825  3.31844  4.22056  4.51542  4.15257  4.00074  3.58297  3.34377  1.84608  5.28072  4.02068    733 - -
          2.68618  4.42225  2.77519  2.73123  3.46354  2.40513  3.72494  3.29354  2.67741  2.69355  4.24690  2.90347  2.73739  3.18146  2.89801  2.37887  2.77519  2.98518  4.58477  3.61503
          0.03083  3.89037  4.61272  0.61958  0.77255  0.48576  0.95510
    550   2.60618  0.90485  4.12962  3.87319  3.86022  3.22554  4.51631  3.00692  3.70016  2.92169  4.04348  3.85539  3.93392  4.04551  3.82144  2.87789  3.07443  2.75034  5.27278  4.14783    734 - -
          2.68618  4.42225  2.77519  2.73123  3.46354  2.40513  3.72494  3.29354  2.67741  2.69355  4.24690  2.90347  2.73739  3.18146  2.89801  2.37887  2.77519  2.98518  4.58477  3.61503
          0.03083  3.89037  4.61272  0.61958  0.77255  0.48576  0.95510
    551   2.98817  4.95304  3.16538  2.78326  4.34356  3.47591  3.76866  3.77390  1.01406  3.33499  4.29530  3.20701  3.97484  2.95899  2.43443  3.02888  3.24002  3.48062  5.39072  4.20599    735 - -
          2.68618  4.42225  2.77519  2.73123  3.46354  2.40513  3.72494  3.29354  2.67741  2.69355  4.24690  2.90347  2.73739  3.18146  2.89801  2.37887  2.77519  2.98518  4.58477  3.61503
          0.03083  3.89037  4.61272  0.61958  0.77255  0.48576  0.95510
    552   3.00853  5.14003  0.89273  2.34560  4.51937  3.22396  3.94639  4.11155  3.03382  3.71661  4.69493  2.90294  3.87800  3.18543  3.55261  2.96874  3.34742  3.74877  5.68452  4.38908    736 - -
          2.68618  4.42225  2.77519  2.73123  3.46354  2.40513  3.72494  3.29354  2.67741  2.69355  4.24690  2.90347  2.73739  3.18146  2.89801  2.37887  2.77519  2.98518  4.58477  3.61503
          0.03083  3.89037  4.61272  0.61958  0.77255  0.48576  0.95510
    553   2.82214  4.35959  4.15021  3.81371  3.56296  3.74255  4.61228  2.04886  3.68177  2.24676  3.52521  4.00072  4.30193  4.04020  3.89258  3.24706  3.18316  1.00263  5.35048  4.08330    737 - -
          2.68618  4.42225  2.77519  2.73123  3.46354  2.40513  3.72494  3.29354  2.67741  2.69355  4.24690  2.90347  2.73739  3.18146  2.89801  2.37887  2.77519  2.98518  4.58477  3.61503
          0.03083  3.89037  4.61272  0.61958  0.77255  0.48576  0.95510
    554   3.01400  4.82858  3.14275  2.90433  3.29692  3.46232  1.10531  3.71970  2.74687  3.21149  4.25570  3.31300  4.01575  3.27075  3.01160  3.08447  3.31790  3.45447  4.76177  3.24724    738 - -
          2.68618  4.42225  2.77519  2.73123  3.46354  2.40513  3.72494  3.29354  2.67741  2.69355  4.24690  2.90347  2.73739  3.18146  2.89801  2.37887  2.77519  2.98518  4.58477  3.61503
          0.03083  3.89037  4.61272  0.61958  0.77255  0.48576  0.95510
    555   3.17516  4.63202  4.21828  3.85803  3.14223  4.00499  4.50814  2.34705  3.62561  0.85347  3.15926  4.13178  4.43715  3.98966  3.79882  3.57767  3.46852  2.38907  5.02820  3.75572    739 - -
          2.68618  4.42225  2.77519  2.73123  3.46354  2.40513  3.72494  3.29354  2.67741  2.69355  4.24690  2.90347  2.73739  3.18146  2.89801  2.37887  2.77519  2.98518  4.58477  3.61503
          0.03083  3.89037  4.61272  0.61958  0.77255  0.48576  0.95510
    556   2.82214  4.35959  4.15021  3.81371  3.56296  3.74255  4.61228  2.04886  3.68177  2.24676  3.52521  4.00072  4.30193  4.04020  3.89258  3.24706  3.18316  1.00263  5.35048  4.08330    740 - -
          2.68618  4.42225  2.77519  2.73123  3.46354  2.40513  3.72494  3.29354  2.67741  2.69355  4.24690  2.90347  2.73739  3.18146  2.89801  2.37887  2.77519  2.98518  4.58477  3.61503
          0.03083  3.89037  4.61272  0.61958  0.77255  0.48576  0.95510
    557   2.98817  4.95304  3.16538  2.78326  4.34356  3.47591  3.76866  3.77390  1.01406  3.33499  4.29530  3.20701  3.97484  2.95899  2.43443  3.02888  3.24002  3.48062  5.39072  4.20599    741 - -
          2.68618  4.42225  2.77519  2.73123  3.46354  2.40513  3.72494  3.29354  2.67741  2.69355  4.24690  2.90347  2.73739  3.18146  2.89801  2.37887  2.77519  2.98518  4.58477  3.61503
          0.03083  3.89037  4.61272  0.61958  0.77255  0.48576  0.95510
    558   3.01400  4.82858  3.14275  2.90433  3.29692  3.46232  1.10531  3.71970  2.74687  3.21149  4.25570  3.31300  4.01575  3.27075  3.01160  3.08447  3.31790  3.45447  4.76177  3.24724    742 - -
          2.68618  4.42225  2.77519  2.73123  3.46354  2.40513  3.72494  3.29354  2.67741  2.69355  4.24690  2.90347  2.73739  3.18146  2.89801  2.37887  2.77519  2.98518  4.58477  3.61503
          0.03083  3.89037  4.61272  0.61958  0.77255  0.48576  0.95510
    559   2.89458  4.88120  2.91437  2.66915  4.05218  3.37762  3.82770  3.68547  2.48865  3.18607  4.21321  3.12913  3.93120  1.20257  2.77257  2.94147  3.19143  3.41396  5.32092  4.01578    743 - -
          2.68618  4.42225  2.77519  2.73123  3.46354  2.40513  3.72494  3.29354  2.67741  2.69355  4.24690  2.90347  2.73739  3.18146  2.89801  2.37887  2.77519  2.98518  4.58477  3.61503
          0.03083  3.89037  4.61272  0.61958  0.77255  0.48576  0.95510
    560   2.68682  4.46070  3.36428  3.26585  4.40824  0.70202  4.38521  4.01203  3.44957  3.66396  4.63970  3.52853  3.85242  3.77229  3.68384  2.85921  3.16944  3.53688  5.49885  4.51067    744 - -
          2.68618  4.42225  2.77519  2.73123  3.46354  2.40513  3.72494  3.29354  2.67741  2.69355  4.24690  2.90347  2.73739  3.18146  2.89801  2.37887  2.77519  2.98518  4.58477  3.61503
          0.03083  3.89037  4.61272  0.61958  0.77255  0.48576  0.95510
    561   2.89458  4.88120  2.91437  2.66915  4.05218  3.37762  3.82770  3.68547  2.48865  3.18607  4.21321  3.12913  3.93120  1.20257  2.77257  2.94147  3.19143  3.41396  5.32092  4.01578    745 - -
          2.68618  4.42225  2.77519  2.73123  3.46354  2.40513  3.72494  3.29354  2.67741  2.69355  4.24690  2.90347  2.73739  3.18146  2.89801  2.37887  2.77519  2.98518  4.58477  3.61503
          0.03083  3.89037  4.61272  0.61958  0.77255  0.48576  0.95510
    562   2.89458  4.88120  2.91437  2.66915  4.05218  3.37762  3.82770  3.68547  2.48865  3.18607  4.21321  3.12913  3.93120  1.20257  2.77257  2.94147  3.19143  3.41396  5.32092  4.01578    746 - -
          2.68618  4.42225  2.77519  2.73123  3.46354  2.40513  3.72494  3.29354  2.67741  2.69355  4.24690  2.90347  2.73739  3.18146  2.89801  2.37887  2.77519  2.98518  4.58477  3.61503
          0.03083  3.89037  4.61272  0.61958  0.77255  0.48576  0.95510
    563   3.17516  4.63202  4.21828  3.85803  3.14223  4.00499  4.50814  2.34705  3.62561  0.85347  3.15926  4.13178  4.43715  3.98966  3.79882  3.57767  3.46852  2.38907  5.02820  3.75572    747 - -
          2.68618  4.42225  2.77519  2.73123  3.46354  2.40513  3.72494  3.29354  2.67741  2.69355  4.24690  2.90347  2.73739  3.18146  2.89801  2.37887  2.77519  2.98518  4.58477  3.61503
          0.03083  3.89037  4.61272  0.61958  0.77255  0.48576  0.95510
    564   3.28088  4.67732  4.26327  3.98102  0.98289  3.96677  3.88479  2.80219  3.88756  2.16803  3.52959  4.03923  4.42483  4.05056  4.00287  3.54999  3.58196  2.79423  4.12827  2.49293    748 - -
          2.68618  4.42225  2.77519  2.73123  3.46354  2.40513  3.72494  3.29354  2.67741  2.69355  4.24690  2.90347  2.73739  3.18146  2.89801  2.37887  2.77519  2.98518  4.58477  3.61503
          0.03083  3.89037  4.61272  0.61958  0.77255  0.48576  0.95510
    565   3.04499  4.45853  4.36141  3.97774  3.38606  4.08609  4.70242  1.05602  3.80623  1.96825  3.31844  4.22056  4.51542  4.15257  4.00074  3.58297  3.34377  1.84608  5.28072  4.02068    749 - -
          2.68618  4.42225  2.77519  2.73123  3.46354  2.40513  3.72494  3.29354  2.67741  2.69355  4.24690  2.90347  2.73739  3.18146  2.89801  2.37887  2.77519  2.98518  4.58477  3.61503
          0.03083  3.89037  4.61272  0.61958  0.77255  0.48576  0.95510
    566   2.87501  5.29752  2.03803  1.25847  4.59730  3.20529  3.73223  4.07520  2.69610  3.63409  4.50461  2.70548  3.81083  2.90682  3.22987  2.79240  3.16245  3.68984  5.78952  4.35007    750 - -
          2.68618  4.42225  2.77519  2.73123  3.46354  2.40513  3.72494  3.29354  2.67741  2.69355  4.24690  2.90347  2.73739  3.18146  2.89801  2.37887  2.77519  2.98518  4.58477  3.61503
          0.03083  3.89037  4.61272  0.61958  0.77255  0.48576  0.95510
    567   2.32353  4.24427  3.22168  3.03808  4.09399  2.97380  4.14754  3.61892  3.11305  3.33770  4.26216  3.26013  3.71404  3.46093  3.39867  1.06440  2.80496  3.15012  5.46500  4.17756    751 - -
          2.68618  4.42225  2.77519  2.73123  3.46354  2.40513  3.72494  3.29354  2.67741  2.69355  4.24690  2.90347  2.73739  3.18146  2.89801  2.37887  2.77519  2.98518  4.58477  3.61503
          0.03083  3.89037  4.61272  0.61958  0.77255  0.48576  0.95510
    568   3.02531  4.86357  3.51776  3.02485  4.22268  3.51013  3.83672  3.76546  2.24387  3.27813  4.27766  3.38331  4.01168  3.05600  0.95140  3.10851  3.28994  3.48859  5.29836  4.14596    752 - -
          2.68618  4.42225  2.77519  2.73123  3.46354  2.40513  3.72494  3.29354  2.67741  2.69355  4.24690  2.90347  2.73739  3.18146  2.89801  2.37887  2.77519  2.98518  4.58477  3.61503
          0.03083  3.89037  4.61272  0.61958  0.77255  0.48576  0.95510
    569   1.37768  4.11395  3.52882  3.16158  3.94110  3.01906  4.13534  3.05891  3.12280  2.96326  3.88836  3.32761  3.71861  3.43986  3.41744  2.23549  2.69133  2.38141  5.38080  4.15694    753 - -
          2.68618  4.42225  2.77519  2.73123  3.46354  2.40513  3.72494  3.29354  2.67741  2.69355  4.24690  2.90347  2.73739  3.18146  2.89801  2.37887  2.77519  2.98518  4.58477  3.61503
          0.03083  3.89037  4.61272  0.61958  0.77255  0.48576  0.95510
    570   2.82504  4.95613  3.28168  2.62951  4.27314  3.55171  3.56145  3.66603  1.74686  3.18413  4.03173  3.07433  3.91377  2.47410  1.74858  2.84339  3.01288  3.35541  4.58522  4.07526    754 - -
          2.68618  4.42225  2.77519  2.73123  3.46354  2.40513  3.72494  3.29354  2.67741  2.69355  4.24690  2.90347  2.73739  3.18146  2.89801  2.37887  2.77519  2.98518  4.58477  3.61503
          0.03083  3.89037  4.61272  0.61958  0.77255  0.48576  0.95510
    571   2.39450  4.32959  3.09709  2.89890  4.10928  3.03524  4.06009  3.58203  2.96845  3.27613  4.20088  3.19697  1.36253  3.34142  3.27540  2.39528  2.84439  3.15332  5.45653  4.18166    755 - -
          2.68618  4.42225  2.77519  2.73123  3.46354  2.40513  3.72494  3.29354  2.67741  2.69355  4.24690  2.90347  2.73739  3.18146  2.89801  2.37887  2.77519  2.98518  4.58477  3.61503
          0.03083  3.89037  4.61272  0.61958  0.77255  0.48576  0.95510
    572   2.52599  4.27534  3.08766  2.55713  3.83044  3.35922  3.66775  3.21439  2.47544  2.81050  3.59977  2.91682  2.48318  2.59069  2.87345  2.62231  2.70550  2.91931  5.15671  3.86739    756 - -
          2.68618  4.42225  2.77519  2.73123  3.46354  2.40513  3.72494  3.29354  2.67741  2.69355  4.24690  2.90347  2.73739  3.18146  2.89801  2.37887  2.77519  2.98518  4.58477  3.61503
          0.07462  3.89037  2.96691  0.61958  0.77255  0.48576  0.95510
    573   2.32835  4.28181  3.05396  2.83335  4.10181  2.99173  4.00325  3.55943  2.90873  3.24898  4.14233  3.13582  1.59490  3.26898  3.23090  2.21168  2.77431  3.11481  5.44674  4.16873    757 - -
          2.68618  4.42225  2.77519  2.73123  3.46354  2.40513  3.72494  3.29354  2.67741  2.69355  4.24690  2.90347  2.73739  3.18146  2.89801  2.37887  2.77519  2.98518  4.58477  3.61503
          0.03219  3.84794  4.57029  0.61958  0.77255  0.46278  0.99299
    574   2.75829  4.71509  3.34009  2.72857  3.78247  3.42140  3.62042  3.35619  2.16723  2.94226  3.83369  3.14818  3.92355  2.76335  1.62820  2.84218  2.97186  3.08886  3.89725  3.74947    758 - -
          2.68618  4.42225  2.77519  2.73123  3.46354  2.40513  3.72494  3.29354  2.67741  2.69355  4.24690  2.90347  2.73739  3.18146  2.89801  2.37887  2.77519  2.98518  4.58477  3.61503
          0.03083  3.89037  4.61272  0.61958  0.77255  0.48576  0.95510
    575   2.43143  4.34263  3.16797  2.95647  4.10085  3.07150  4.09438  3.46557  2.99085  3.17026  4.15053  3.24888  1.31190  3.37707  3.28744  2.59175  2.70176  3.08747  5.45820  4.22031    759 - -
          2.68618  4.42225  2.77519  2.73123  3.46354  2.40513  3.72494  3.29354  2.67741  2.69355  4.24690  2.90347  2.73739  3.18146  2.89801  2.37887  2.77519  2.98518  4.58477  3.61503
          0.03083  3.89037  4.61272  0.61958  0.77255  0.48576  0.95510
    576   2.78529  4.84708  3.18242  2.66386  4.18109  3.46008  3.47111  3.65285  2.10167  3.19055  4.06349  3.09323  3.30596  2.80478  1.48463  2.83041  3.02223  3.33366  5.30263  4.04398    760 - -
          2.68618  4.42225  2.77519  2.73123  3.46354  2.40513  3.72494  3.29354  2.67741  2.69355  4.24690  2.90347  2.73739  3.18146  2.89801  2.37887  2.77519  2.98518  4.58477  3.61503
          0.03083  3.89037  4.61272  0.61958  0.77255  0.48576  0.95510
    577   2.64548  3.79359  3.98210  3.46342  3.30025  3.63258  4.18064  2.30996  3.28901  1.40160  3.28092  3.69934  4.10825  3.61322  3.52707  2.84773  2.95104  2.13108  4.97202  3.72342    761 - -
          2.68618  4.42225  2.77519  2.73123  3.46354  2.40513  3.72494  3.29354  2.67741  2.69355  4.24690  2.90347  2.73739  3.18146  2.89801  2.37887  2.77519  2.98518  4.58477  3.61503
          0.03083  3.89037  4.61272  0.61958  0.77255  0.48576  0.95510
    578   2.49831  4.36290  3.23089  2.75353  3.63707  3.33461  3.77710  3.00750  2.66638  2.24879  3.62192  3.15489  2.42547  3.04674  3.01817  2.48593  2.79354  2.74449  5.03411  3.76972    762 - -
          2.68618  4.42225  2.77519  2.73123  3.46354  2.40513  3.72494  3.29354  2.67741  2.69355  4.24690  2.90347  2.73739  3.18146  2.89801  2.37887  2.77519  2.98518  4.58477  3.61503
          0.03083  3.89037  4.61272  0.61958  0.77255  0.48576  0.95510
    579   1.44845  4.33781  2.85650  2.70120  3.97233  2.99919  3.87452  3.31338  2.79845  3.04934  3.91244  3.07939  3.72939  3.11877  3.17769  2.52593  2.76661  2.95239  5.30138  4.05365    763 - -
          2.68618  4.42225  2.77519  2.73123  3.46354  2.40513  3.72494  3.29354  2.67741  2.69355  4.24690  2.90347  2.73739  3.18146  2.89801  2.37887  2.77519  2.98518  4.58477  3.61503
          0.03083  3.89037  4.61272  0.61958  0.77255  0.48576  0.95510
    580   2.50750  4.36591  3.26935  2.82053  3.72890  3.31549  3.83194  2.96794  2.59173  2.64100  3.69240  3.19574  3.83825  3.09515  2.97449  2.67476  1.70155  2.70693  5.11825  3.87021    764 - -
          2.68618  4.42225  2.77519  2.73123  3.46354  2.40513  3.72494  3.29354  2.67741  2.69355  4.24690  2.90347  2.73739  3.18146  2.89801  2.37887  2.77519  2.98518  4.58477  3.61503
          0.06561  3.89037  3.14497  0.61958  0.77255  0.48576  0.95510
    581   2.30172  4.24490  3.03944  2.81272  4.04893  1.48122  3.96769  3.53291  2.88695  3.23215  4.09529  3.11180  3.67491  3.24124  3.21111  2.38064  2.74395  3.08642  5.36658  4.10908    765 - -
          2.68618  4.42225  2.77519  2.73123  3.46354  2.40513  3.72494  3.29354  2.67741  2.69355  4.24690  2.90347  2.73739  3.18146  2.89801  2.37887  2.77519  2.98518  4.58477  3.61503
          0.03191  3.85666  4.57901  0.61958  0.77255  0.48608  0.95459
    582   2.55195  4.31694  3.46813  2.94557  3.53747  3.44997  3.88957  2.59245  2.79995  2.40262  3.36996  3.31486  3.91753  3.18683  3.12463  2.76878  1.81574  2.44368  5.02274  3.78076    766 - -
          2.68618  4.42225  2.77519  2.73123  3.46354  2.40513  3.72494  3.29354  2.67741  2.69355  4.24690  2.90347  2.73739  3.18146  2.89801  2.37887  2.77519  2.98518  4.58477  3.61503
          0.03124  3.87731  4.59966  0.61958  0.77255  0.49775  0.93623
    583   2.58708  4.26496  3.48153  2.96029  2.15440  3.53214  3.77157  2.72812  2.76478  2.34564  3.37004  3.32346  3.24365  3.19294  3.17298  2.82097  2.83377  2.52853  4.67161  3.32545    767 - -
          2.68618  4.42225  2.77519  2.73123  3.46354  2.40513  3.72494  3.29354  2.67741  2.69355  4.24690  2.90347  2.73739  3.18146  2.89801  2.37887  2.77519  2.98518  4.58477  3.61503
          0.03124  3.87731  4.59966  0.61958  0.77255  0.49775  0.93623
    584   2.76436  4.82731  3.09060  2.61377  4.20803  3.43414  3.62816  3.56683  1.38957  3.16523  4.04513  3.05400  3.88092  2.79509  2.37884  2.80630  2.86268  3.26058  5.30766  4.07591    768 - -
          2.68618  4.42225  2.77519  2.73123  3.46354  2.40513  3.72494  3.29354  2.67741  2.69355  4.24690  2.90347  2.73739  3.18146  2.89801  2.37887  2.77519  2.98518  4.58477  3.61503
          0.03124  3.87731  4.59966  0.61958  0.77255  0.47834  0.96709
    585   1.34264  4.16230  3.39336  3.03253  3.93331  3.04980  4.04271  3.11867  2.97951  2.96265  3.87773  3.26261  3.72071  3.33142  3.28485  2.47763  2.45305  2.77068  5.31207  4.11307    769 - -
          2.68618  4.42225  2.77519  2.73123  3.46354  2.40513  3.72494  3.29354  2.67741  2.69355  4.24690  2.90347  2.73739  3.18146  2.89801  2.37887  2.77519  2.98518  4.58477  3.61503
          0.03083  3.89037  4.61272  0.61958  0.77255  0.48576  0.95510
    586   2.80592  4.91310  3.14991  2.60314  4.29119  3.48729  3.58437  3.68725  1.40767  3.22149  4.06814  3.04939  3.89249  2.73658  2.18291  2.71390  3.01724  3.36695  5.31523  4.09803    770 - -
          2.68618  4.42225  2.77519  2.73123  3.46354  2.40513  3.72494  3.29354  2.67741  2.69355  4.24690  2.90347  2.73739  3.18146  2.89801  2.37887  2.77519  2.98518  4.58477  3.61503
          0.03083  3.89037  4.61272  0.61958  0.77255  0.48576  0.95510
    587   2.04298  4.36236  3.00983  2.66844  3.80134  2.75059  3.76515  3.15349  2.67155  2.85740  3.71088  3.08224  3.75665  2.99689  3.07407  2.55778  2.38971  2.58821  5.14519  3.89596    771 - -
          2.68618  4.42225  2.77519  2.73123  3.46354  2.40513  3.72494  3.29354  2.67741  2.69355  4.24690  2.90347  2.73739  3.18146  2.89801  2.37887  2.77519  2.98518  4.58477  3.61503
          0.03083  3.89037  4.61272  0.61958  0.77255  0.48576  0.95510
    588   2.91983  4.46629  3.96391  3.51732  3.09757  3.86510  4.20370  2.35602  3.25568  1.12679  3.16050  3.80717  4.27291  3.65537  3.47511  3.25720  3.19644  2.33621  4.87546  3.56416    772 - -
          2.68618  4.42225  2.77519  2.73123  3.46354  2.40513  3.72494  3.29354  2.67741  2.69355  4.24690  2.90347  2.73739  3.18146  2.89801  2.37887  2.77519  2.98518  4.58477  3.61503
          0.03083  3.89037  4.61272  0.61958  0.77255  0.48576  0.95510
    589   2.41829  4.37465  3.11807  2.70093  3.87923  3.18365  3.80234  3.29854  2.66044  2.83148  3.84023  3.08927  2.13447  3.03753  3.02610  2.16175  2.76586  2.95557  5.20934  3.94248    773 - -
          2.68618  4.42225  2.77519  2.73123  3.46354  2.40513  3.72494  3.29354  2.67741  2.69355  4.24690  2.90347  2.73739  3.18146  2.89801  2.37887  2.77519  2.98518  4.58477  3.61503
          0.03083  3.89037  4.61272  0.61958  0.77255  0.48576  0.95510
    590   2.33011  2.02884  3.66239  3.18333  3.37438  2.92468  3.99397  2.85882  3.08343  2.57370  3.54640  3.24757  3.79375  3.38743  3.35474  2.45670  2.70194  2.57296  4.98781  3.74971    774 - -
          2.68618  4.42225  2.77519  2.73123  3.46354  2.40513  3.72494  3.29354  2.67741  2.69355  4.24690  2.90347  2.73739  3.18146  2.89801  2.37887  2.77519  2.98518  4.58477  3.61503
          0.03083  3.89037  4.61272  0.61958  0.77255  0.48576  0.95510
    591   2.83839  4.98958  2.91110  2.52286  4.29756  3.44101  3.62479  3.74140  2.05934  3.26096  4.13962  2.99665  3.89677  1.63279  2.32003  2.84439  3.06496  3.42273  5.39619  4.11658    775 - -
          2.68618  4.42225  2.77519  2.73123  3.46354  2.40513  3.72494  3.29354  2.67741  2.69355  4.24690  2.90347  2.73739  3.18146  2.89801  2.37887  2.77519  2.98518  4.58477  3.61503
          0.03083  3.89037  4.61272  0.61958  0.77255  0.48576  0.95510
    592   2.33009  4.28715  3.17413  2.81546  3.68795  3.07125  3.92288  3.39564  2.84353  3.07978  3.95334  3.14070  3.02007  3.17762  3.20438  1.48157  2.73554  3.00022  5.31702  4.01461    776 - -
          2.68618  4.42225  2.77519  2.73123  3.46354  2.40513  3.72494  3.29354  2.67741  2.69355  4.24690  2.90347  2.73739  3.18146  2.89801  2.37887  2.77519  2.98518  4.58477  3.61503
          0.03083  3.89037  4.61272  0.61958  0.77255  0.48576  0.95510
    593   2.53526  4.47835  3.14717  2.70694  3.80455  3.30929  3.76852  3.20337  2.54341  2.57372  3.78385  3.11722  2.06034  3.00190  2.72773  2.60366  2.84250  2.91535  5.17257  3.87775    777 - -
          2.68618  4.42225  2.77519  2.73123  3.46354  2.40513  3.72494  3.29354  2.67741  2.69355  4.24690  2.90347  2.73739  3.18146  2.89801  2.37887  2.77519  2.98518  4.58477  3.61503
          0.03083  3.89037  4.61272  0.61958  0.77255  0.48576  0.95510
    594   2.85563  5.40754  1.66194  1.79290  4.69208  3.18621  3.69276  4.20414  2.67507  3.70517  4.54125  2.09786  3.78711  2.85269  3.25298  2.75070  3.13606  3.78176  5.86801  4.37536    778 - -
          2.68618  4.42225  2.77519  2.73123  3.46354  2.40513  3.72494  3.29354  2.67741  2.69355  4.24690  2.90347  2.73739  3.18146  2.89801  2.37887  2.77519  2.98518  4.58477  3.61503
          0.04457  3.89037  3.76564  0.61958  0.77255  0.48576  0.95510
    595   2.44118  4.38337  3.26480  2.89003  3.71402  3.27346  3.93505  2.98072  2.80306  2.33302  3.72879  3.24439  1.87357  3.21000  3.12304  2.68122  2.86612  2.74212  5.19804  3.90355    779 - -
          2.68618  4.42225  2.77519  2.73123  3.46354  2.40513  3.72494  3.29354  2.67741  2.69355  4.24690  2.90347  2.73739  3.18146  2.89801  2.37887  2.77519  2.98518  4.58477  3.61503
          0.03125  3.87705  4.59940  0.61958  0.77255  0.49799  0.93586
    596   2.51780  5.07108  2.28251  1.40906  4.42691  3.21657  3.71159  3.81367  2.61105  3.43893  4.30525  2.75615  3.79571  2.88407  3.09680  2.72772  3.05166  3.45379  5.65764  4.25348    780 - -
          2.68618  4.42225  2.77519  2.73123  3.46354  2.40513  3.72494  3.29354  2.67741  2.69355  4.24690  2.90347  2.73739  3.18146  2.89801  2.37887  2.77519  2.98518  4.58477  3.61503
          0.03125  3.87705  4.59940  0.61958  0.77255  0.47820  0.96732
    597   2.71725  4.29851  3.83274  3.27363  3.24757  3.75858  4.07916  2.35872  3.16449  1.61467  2.74624  3.61651  3.29526  3.46013  3.44735  3.04772  2.96123  2.08599  4.92403  3.73129    781 - -
          2.68618  4.42225  2.77519  2.73123  3.46354  2.40513  3.72494  3.29354  2.67741  2.69355  4.24690  2.90347  2.73739  3.18146  2.89801  2.37887  2.77519  2.98518  4.58477  3.61503
          0.03083  3.89037  4.61272  0.61958  0.77255  0.48576  0.95510
    598   2.31744  4.89793  2.47504  1.51208  4.34926  3.02603  3.73078  3.72760  2.59712  3.36314  4.21955  2.82326  3.78710  2.90619  3.05148  2.68347  2.98378  3.35972  5.58812  4.22167    782 - -
          2.68618  4.42225  2.77519  2.73123  3.46354  2.40513  3.72494  3.29354  2.67741  2.69355  4.24690  2.90347  2.73739  3.18146  2.89801  2.37887  2.77519  2.98518  4.58477  3.61503
          0.03083  3.89037  4.61272  0.61958  0.77255  0.48576  0.95510
    599   2.30849  4.24653  3.86233  3.31323  3.41104  3.72963  4.14244  2.18201  3.21938  1.97082  3.11900  3.63850  4.13321  3.52100  3.51126  3.03462  2.72868  1.73596  5.03609  3.82836    783 - -
          2.68618  4.42225  2.77519  2.73123  3.46354  2.40513  3.72494  3.29354  2.67741  2.69355  4.24690  2.90347  2.73739  3.18146  2.89801  2.37887  2.77519  2.98518  4.58477  3.61503
          0.03083  3.89037  4.61272  0.61958  0.77255  0.48576  0.95510
    600   1.62473  4.23715  3.23097  2.84751  3.97099  2.56751  3.94095  3.30751  2.87219  3.03864  3.89523  2.80683  3.70629  3.19215  3.23275  2.46292  2.70452  2.58384  5.33714  4.08814    784 - -
          2.68618  4.42225  2.77519  2.73123  3.46354  2.40513  3.72494  3.29354  2.67741  2.69355  4.24690  2.90347  2.73739  3.18146  2.89801  2.37887  2.77519  2.98518  4.58477  3.61503
          0.03083  3.89037  4.61272  0.61958  0.77255  0.48576  0.95510
    601   2.45374  4.47173  2.88390  2.62218  4.10890  3.12005  3.85053  3.56791  2.68666  3.20421  4.07136  3.02836  1.81080  2.88294  3.04741  2.29007  2.83367  3.16765  5.42302  4.11776    785 - -
          2.68618  4.42225  2.77519  2.73123  3.46354  2.40513  3.72494  3.29354  2.67741  2.69355  4.24690  2.90347  2.73739  3.18146  2.89801  2.37887  2.77519  2.98518  4.58477  3.61503
          0.03083  3.89037  4.61272  0.61958  0.77255  0.48576  0.95510
    602   1.64513  4.22364  3.74004  3.27361  3.64324  3.38849  4.18261  2.41314  3.17746  2.46290  3.38172  3.52363  3.96506  3.50930  3.47377  2.77225  2.85912  1.88057  5.23823  4.01037    786 - -
          2.68618  4.42225  2.77519  2.73123  3.46354  2.40513  3.72494  3.29354  2.67741  2.69355  4.24690  2.90347  2.73739  3.18146  2.89801  2.37887  2.77519  2.98518  4.58477  3.61503
          0.03083  3.89037  4.61272  0.61958  0.77255  0.48576  0.95510
    603   2.61699  4.63618  3.05530  2.54688  3.80187  3.42610  3.21691  3.25494  2.38335  2.56008  3.74587  3.02303  2.54352  2.75103  2.66056  2.69783  2.85120  2.97557  5.12215  3.81365    787 - -
          2.68618  4.42225  2.77519  2.73123  3.46354  2.40513  3.72494  3.29354  2.67741  2.69355  4.24690  2.90347  2.73739  3.18146  2.89801  2.37887  2.77519  2.98518  4.58477  3.61503
          0.03083  3.89037  4.61272  0.61958  0.77255  0.48576  0.95510
    604   2.53401  4.52880  2.59527  2.52995  3.76210  3.29903  3.67012  2.68433  2.54731  2.80618  3.66359  2.95154  3.43616  2.87860  2.97740  2.55462  2.78279  2.54652  5.11761  3.82595    788 - -
          2.68618  4.42225  2.77519  2.73123  3.46354  2.40513  3.72494  3.29354  2.67741  2.69355  4.24690  2.90347  2.73739  3.18146  2.89801  2.37887  2.77519  2.98518  4.58477  3.61503
          0.03083  3.89037  4.61272  0.61958  0.77255  0.48576  0.95510
    605   2.67094  4.83002  2.87563  2.44638  4.04020  3.38308  3.40115  3.53673  2.30487  2.97874  3.95916  2.94413  3.11316  1.94087  2.66868  2.69884  2.91158  3.21815  5.28414  3.94516    789 - -
          2.68618  4.42225  2.77519  2.73123  3.46354  2.40513  3.72494  3.29354  2.67741  2.69355  4.24690  2.90347  2.73739  3.18146  2.89801  2.37887  2.77519  2.98518  4.58477  3.61503
          0.03083  3.89037  4.61272  0.61958  0.77255  0.48576  0.95510
    606   1.71633  4.22278  3.63256  3.15613  3.61985  3.36749  4.07631  2.51610  3.06569  2.30450  3.55590  3.43859  3.92447  3.40175  3.37346  2.66628  2.82597  2.04929  5.15986  3.92171    790 - -
          2.68618  4.42225  2.77519  2.73123  3.46354  2.40513  3.72494  3.29354  2.67741  2.69355  4.24690  2.90347  2.73739  3.18146  2.89801  2.37887  2.77519  2.98518  4.58477  3.61503
          0.03083  3.89037  4.61272  0.61958  0.77255  0.48576  0.95510
    607   2.34117  4.34074  3.03377  2.70537  4.10244  2.67050  3.88867  3.52167  2.77656  3.18000  4.01677  2.88694  1.95338  3.11023  3.15652  2.35846  2.74045  2.91670  5.42280  4.14656    791 - -
          2.68618  4.42225  2.77519  2.73123  3.46354  2.40513  3.72494  3.29354  2.67741  2.69355  4.24690  2.90347  2.73739  3.18146  2.89801  2.37887  2.77519  2.98518  4.58477  3.61503
          0.10895  3.89037  2.49146  0.61958  0.77255  0.48576  0.95510
    608   2.61022  4.29869  3.61764  3.17068  3.34013  3.50681  4.02187  2.49857  2.99709  1.52575  3.36173  3.47879  3.75834  3.39018  3.26631  2.74346  2.92081  2.30147  4.96935  3.68295    792 - -
          2.68618  4.42225  2.77519  2.73123  3.46354  2.40513  3.72494  3.29354  2.67741  2.69355  4.24690  2.90347  2.73739  3.18146  2.89801  2.37887  2.77519  2.98518  4.58477  3.61503
          0.05605  3.81471  3.42762  0.61958  0.77255  0.55131  0.85849
    609   1.30407  4.08174  3.32699  3.08044  4.04172  2.90616  4.13341  3.17484  3.09302  3.06927  4.00753  3.24187  3.64534  3.42972  3.37205  2.30311  2.56100  2.78114  5.46719  4.23406    793 - -
          2.68618  4.42225  2.77519  2.73123  3.46354  2.40513  3.72494  3.29354  2.67741  2.69355  4.24690  2.90347  2.73739  3.18146  2.89801  2.37887  2.77519  2.98518  4.58477  3.61503
          0.03405  3.79271  4.51506  0.61958  0.77255  0.43718  1.03805
    610   2.85668  4.44166  3.95783  3.53208  3.27881  3.79643  4.32903  2.29208  3.32131  1.18031  3.21028  3.81849  4.25789  3.70671  3.55184  3.20492  2.79567  2.24133  5.10178  3.86146    794 - -
          2.68618  4.42225  2.77519  2.73123  3.46354  2.40513  3.72494  3.29354  2.67741  2.69355  4.24690  2.90347  2.73739  3.18146  2.89801  2.37887  2.77519  2.98518  4.58477  3.61503
          0.03083  3.89037  4.61272  0.61958  0.77255  0.48576  0.95510
    611   1.52575  4.19254  3.68852  3.24594  3.73951  3.27665  4.17746  2.46250  3.16225  2.59538  3.64718  3.47047  3.89490  3.49243  3.46028  2.67562  2.72618  2.05024  5.29574  4.07128    795 - -
          2.68618  4.42225  2.77519  2.73123  3.46354  2.40513  3.72494  3.29354  2.67741  2.69355  4.24690  2.90347  2.73739  3.18146  2.89801  2.37887  2.77519  2.98518  4.58477  3.61503
          0.03083  3.89037  4.61272  0.61958  0.77255  0.48576  0.95510
    612   2.46957  4.56221  2.94749  2.54165  3.91807  3.27146  3.18918  3.38063  2.52878  2.93247  3.86650  2.99936  2.29075  2.91609  2.91978  2.34830  2.82036  3.04930  5.24071  3.92148    796 - -
          2.68618  4.42225  2.77519  2.73123  3.46354  2.40513  3.72494  3.29354  2.67741  2.69355  4.24690  2.90347  2.73739  3.18146  2.89801  2.37887  2.77519  2.98518  4.58477  3.61503
          0.03083  3.89037  4.61272  0.61958  0.77255  0.48576  0.95510
    613   2.87938  5.23089  2.16441  1.20428  4.54308  3.21970  3.75213  4.00822  2.69261  3.59132  4.47761  2.74658  3.82390  2.93388  3.19498  2.81233  3.17007  3.63875  5.73813  4.32992    797 - -
          2.68618  4.42225  2.77519  2.73123  3.46354  2.40513  3.72494  3.29354  2.67741  2.69355  4.24690  2.90347  2.73739  3.18146  2.89801  2.37887  2.77519  2.98518  4.58477  3.61503
          0.03083  3.89037  4.61272  0.61958  0.77255  0.48576  0.95510
    614   2.87532  5.32339  1.97916  1.28381  4.61940  3.20043  3.72671  4.10274  2.69863  3.65236  4.51810  2.69248  3.80692  2.89903  3.24332  2.78712  3.16195  3.71117  5.80929  4.35899    798 - -
          2.68618  4.42225  2.77519  2.73123  3.46354  2.40513  3.72494  3.29354  2.67741  2.69355  4.24690  2.90347  2.73739  3.18146  2.89801  2.37887  2.77519  2.98518  4.58477  3.61503
          0.03083  3.89037  4.61272  0.61958  0.77255  0.48576  0.95510
    615   1.78596  4.35304  2.90864  2.66457  4.11954  2.68396  3.87052  3.53256  2.78080  3.18145  4.00852  3.04440  2.64592  3.08129  3.19074  2.27379  2.72722  3.10007  5.43414  4.15531    799 - -
          2.68618  4.42225  2.77519  2.73123  3.46354  2.40513  3.72494  3.29354  2.67741  2.69355  4.24690  2.90347  2.73739  3.18146  2.89801  2.37887  2.77519  2.98518  4.58477  3.61503
          0.03083  3.89037  4.61272  0.61958  0.77255  0.48576  0.95510
    616   2.96733  5.08253  2.49463  1.00020  4.43093  3.28535  3.87345  3.88837  2.75620  3.50252  4.47556  2.94256  3.89072  3.08860  3.16705  2.94778  3.27163  3.57029  5.59912  4.32114    800 - -
          2.68618  4.42225  2.77519  2.73123  3.46354  2.40513  3.72494  3.29354  2.67741  2.69355  4.24690  2.90347  2.73739  3.18146  2.89801  2.37887  2.77519  2.98518  4.58477  3.61503
          0.03083  3.89037  4.61272  0.61958  0.77255  0.48576  0.95510
    617   2.97069  5.04491  3.34515  2.73923  4.44417  3.59339  3.58368  3.81341  1.76002  3.29122  4.17260  3.14432  3.98027  2.65588  1.37299  2.98294  3.15090  3.50857  5.36985  4.18378    801 - -
          2.68618  4.42225  2.77519  2.73123  3.46354  2.40513  3.72494  3.29354  2.67741  2.69355  4.24690  2.90347  2.73739  3.18146  2.89801  2.37887  2.77519  2.98518  4.58477  3.61503
          0.03083  3.89037  4.61272  0.61958  0.77255  0.48576  0.95510
    618   2.98817  4.95304  3.16538  2.78326  4.34356  3.47591  3.76866  3.77390  1.01406  3.33499  4.29530  3.20701  3.97484  2.95899  2.43443  3.02888  3.24002  3.48062  5.39072  4.20599    802 - -
          2.68618  4.42225  2.77519  2.73123  3.46354  2.40513  3.72494  3.29354  2.67741  2.69355  4.24690  2.90347  2.73739  3.18146  2.89801  2.37887  2.77519  2.98518  4.58477  3.61503
          0.03083  3.89037  4.61272  0.61958  0.77255  0.48576  0.95510
    619   2.88655  5.19288  2.23193  1.17191  4.51365  3.22995  3.76847  3.97276  2.69379  3.56946  4.46787  2.77709  3.83394  2.95540  3.17602  2.82936  3.17984  3.61272  5.70760  4.32061    803 - -
          2.68618  4.42225  2.77519  2.73123  3.46354  2.40513  3.72494  3.29354  2.67741  2.69355  4.24690  2.90347  2.73739  3.18146  2.89801  2.37887  2.77519  2.98518  4.58477  3.61503
          0.03083  3.89037  4.61272  0.61958  0.77255  0.48576  0.95510
    620   1.25278  4.12202  3.36765  3.07003  4.11691  2.93790  4.12514  3.38567  3.08788  3.17399  4.04773  3.24972  3.29764  3.40535  3.39100  2.32232  2.50614  2.94121  5.49612  4.27995    804 - -
          2.68618  4.42225  2.77519  2.73123  3.46354  2.40513  3.72494  3.29354  2.67741  2.69355  4.24690  2.90347  2.73739  3.18146  2.89801  2.37887  2.77519  2.98518  4.58477  3.61503
          0.03083  3.89037  4.61272  0.61958  0.77255  0.48576  0.95510
    621   2.32353  4.24427  3.22168  3.03808  4.09399  2.97380  4.14754  3.61892  3.11305  3.33770  4.26216  3.26013  3.71404  3.46093  3.39867  1.06440  2.80496  3.15012  5.46500  4.17756    805 - -
          2.68618  4.42225  2.77519  2.73123  3.46354  2.40513  3.72494  3.29354  2.67741  2.69355  4.24690  2.90347  2.73739  3.18146  2.89801  2.37887  2.77519  2.98518  4.58477  3.61503
          0.03083  3.89037  4.61272  0.61958  0.77255  0.48576  0.95510
    622   2.28896  4.28656  3.05776  2.75729  4.18770  2.70403  3.94808  3.61048  2.85595  3.26551  4.09231  2.80126  3.67391  3.17299  3.23059  1.57118  2.34120  3.13486  5.50019  4.23598    806 - -
          2.68618  4.42225  2.77519  2.73123  3.46354  2.40513  3.72494  3.29354  2.67741  2.69355  4.24690  2.90347  2.73739  3.18146  2.89801  2.37887  2.77519  2.98518  4.58477  3.61503
          0.03083  3.89037  4.61272  0.61958  0.77255  0.48576  0.95510
    623   2.28175  1.36080  3.94860  3.63054  3.76354  3.04233  4.33217  2.93610  3.44513  2.87692  3.88426  3.57564  3.77847  3.78109  3.61825  2.40838  2.75975  2.61976  5.26492  4.01702    807 - -
          2.68618  4.42225  2.77519  2.73123  3.46354  2.40513  3.72494  3.29354  2.67741  2.69355  4.24690  2.90347  2.73739  3.18146  2.89801  2.37887  2.77519  2.98518  4.58477  3.61503
          0.03083  3.89037  4.61272  0.61958  0.77255  0.48576  0.95510
    624   2.32353  4.24427  3.22168  3.03808  4.09399  2.97380  4.14754  3.61892  3.11305  3.33770  4.26216  3.26013  3.71404  3.46093  3.39867  1.06440  2.80496  3.15012  5.46500  4.17756    808 - -
          2.68618  4.42225  2.77519  2.73123  3.46354  2.40513  3.72494  3.29354  2.67741  2.69355  4.24690  2.90347  2.73739  3.18146  2.89801  2.37887  2.77519  2.98518  4.58477  3.61503
          0.03083  3.89037  4.61272  0.61958  0.77255  0.48576  0.95510
    625   3.27265  4.75439  3.86450  3.59708  2.29341  3.85086  3.62646  3.27933  3.45408  2.72869  3.95246  3.74528  4.32421  3.75584  3.63419  3.40762  3.55936  3.15070  3.93791  0.93654    809 - -
          2.68618  4.42225  2.77519  2.73123  3.46354  2.40513  3.72494  3.29354  2.67741  2.69355  4.24690  2.90347  2.73739  3.18146  2.89801  2.37887  2.77519  2.98518  4.58477  3.61503
          0.03083  3.89037  4.61272  0.61958  0.77255  0.48576  0.95510
    626   2.89458  4.88120  2.91437  2.66915  4.05218  3.37762  3.82770  3.68547  2.48865  3.18607  4.21321  3.12913  3.93120  1.20257  2.77257  2.94147  3.19143  3.41396  5.32092  4.01578    810 - -
          2.68618  4.42225  2.77519  2.73123  3.46354  2.40513  3.72494  3.29354  2.67741  2.69355  4.24690  2.90347  2.73739  3.18146  2.89801  2.37887  2.77519  2.98518  4.58477  3.61503
          0.03083  3.89037  4.61272  0.61958  0.77255  0.48576  0.95510
    627   2.89458  4.88120  2.91437  2.66915  4.05218  3.37762  3.82770  3.68547  2.48865  3.18607  4.21321  3.12913  3.93120  1.20257  2.77257  2.94147  3.19143  3.41396  5.32092  4.01578    811 - -
          2.68618  4.42225  2.77519  2.73123  3.46354  2.40513  3.72494  3.29354  2.67741  2.69355  4.24690  2.90347  2.73739  3.18146  2.89801  2.37887  2.77519  2.98518  4.58477  3.61503
          0.03083  3.89037  4.61272  0.61958  0.77255  0.48576  0.95510
    628   3.04499  4.45853  4.36141  3.97774  3.38606  4.08609  4.70242  1.05602  3.80623  1.96825  3.31844  4.22056  4.51542  4.15257  4.00074  3.58297  3.34377  1.84608  5.28072  4.02068    812 - -
          2.68618  4.42225  2.77519  2.73123  3.46354  2.40513  3.72494  3.29354  2.67741  2.69355  4.24690  2.90347  2.73739  3.18146  2.89801  2.37887  2.77519  2.98518  4.58477  3.61503
          0.03083  3.89037  4.61272  0.61958  0.77255  0.48576  0.95510
    629   2.73796  4.73542  2.71771  2.60489  4.10172  3.19573  3.93496  3.81576  2.84004  3.46054  4.41554  1.12676  3.84839  3.20759  3.19544  2.80437  3.12032  3.43616  5.40555  4.04864    813 - -
          2.68618  4.42225  2.77519  2.73123  3.46354  2.40513  3.72494  3.29354  2.67741  2.69355  4.24690  2.90347  2.73739  3.18146  2.89801  2.37887  2.77519  2.98518  4.58477  3.61503
          0.03083  3.89037  4.61272  0.61958  0.77255  0.48576  0.95510
    630   2.60618  0.90485  4.12962  3.87319  3.86022  3.22554  4.51631  3.00692  3.70016  2.92169  4.04348  3.85539  3.93392  4.04551  3.82144  2.87789  3.07443  2.75034  5.27278  4.14783    814 - -
          2.68618  4.42225  2.77519  2.73123  3.46354  2.40513  3.72494  3.29354  2.67741  2.69355  4.24690  2.90347  2.73739  3.18146  2.89801  2.37887  2.77519  2.98518  4.58477  3.61503
          0.03083  3.89037  4.61272  0.61958  0.77255  0.48576  0.95510
    631   3.17516  4.63202  4.21828  3.85803  3.14223  4.00499  4.50814  2.34705  3.62561  0.85347  3.15926  4.13178  4.43715  3.98966  3.79882  3.57767  3.46852  2.38907  5.02820  3.75572    815 - -
          2.68618  4.42225  2.77519  2.73123  3.46354  2.40513  3.72494  3.29354  2.67741  2.69355  4.24690  2.90347  2.73739  3.18146  2.89801  2.37887  2.77519  2.98518  4.58477  3.61503
          0.03083  3.89037  4.61272  0.61958  0.77255  0.48576  0.95510
    632   3.00853  5.14003  0.89273  2.34560  4.51937  3.22396  3.94639  4.11155  3.03382  3.71661  4.69493  2.90294  3.87800  3.18543  3.55261  2.96874  3.34742  3.74877  5.68452  4.38908    816 - -
          2.68618  4.42225  2.77519  2.73123  3.46354  2.40513  3.72494  3.29354  2.67741  2.69355  4.24690  2.90347  2.73739  3.18146  2.89801  2.37887  2.77519  2.98518  4.58477  3.61503
          0.03083  3.89037  4.61272  0.61958  0.77255  0.48576  0.95510
    633   2.32353  4.24427  3.22168  3.03808  4.09399  2.97380  4.14754  3.61892  3.11305  3.33770  4.26216  3.26013  3.71404  3.46093  3.39867  1.06440  2.80496  3.15012  5.46500  4.17756    817 - -
          2.68618  4.42225  2.77519  2.73123  3.46354  2.40513  3.72494  3.29354  2.67741  2.69355  4.24690  2.90347  2.73739  3.18146  2.89801  2.37887  2.77519  2.98518  4.58477  3.61503
          0.03083  3.89037  4.61272  0.61958  0.77255  0.48576  0.95510
    634   3.04499  4.45853  4.36141  3.97774  3.38606  4.08609  4.70242  1.05602  3.80623  1.96825  3.31844  4.22056  4.51542  4.15257  4.00074  3.58297  3.34377  1.84608  5.28072  4.02068    818 - -
          2.68618  4.42225  2.77519  2.73123  3.46354  2.40513  3.72494  3.29354  2.67741  2.69355  4.24690  2.90347  2.73739  3.18146  2.89801  2.37887  2.77519  2.98518  4.58477  3.61503
          0.03083  3.89037  4.61272  0.61958  0.77255  0.48576  0.95510
    635   3.16784  4.57666  4.48455  3.98485  3.08353  4.29649  4.62584  1.95063  3.76800  1.00220  2.97161  4.27151  4.58469  4.04786  3.95461  3.67906  3.41861  2.12658  5.09090  3.87471    819 - -
          2.68618  4.42225  2.77519  2.73123  3.46354  2.40513  3.72494  3.29354  2.67741  2.69355  4.24690  2.90347  2.73739  3.18146  2.89801  2.37887  2.77519  2.98518  4.58477  3.61503
          0.03083  3.89037  4.61272  0.61958  0.77255  0.48576  0.95510
    636   3.02531  4.86357  3.51776  3.02485  4.22268  3.51013  3.83672  3.76546  2.24387  3.27813  4.27766  3.38331  4.01168  3.05600  0.95140  3.10851  3.28994  3.48859  5.29836  4.14596    820 - -
          2.68618  4.42225  2.77519  2.73123  3.46354  2.40513  3.72494  3.29354  2.67741  2.69355  4.24690  2.90347  2.73739  3.18146  2.89801  2.37887  2.77519  2.98518  4.58477  3.61503
          0.03083  3.89037  4.61272  0.61958  0.77255  0.48576  0.95510
    637   3.27265  4.75439  3.86450  3.59708  2.29341  3.85086  3.62646  3.27933  3.45408  2.72869  3.95246  3.74528  4.32421  3.75584  3.63419  3.40762  3.55936  3.15070  3.93791  0.93654    821 - -
          2.68618  4.42225  2.77519  2.73123  3.46354  2.40513  3.72494  3.29354  2.67741  2.69355  4.24690  2.90347  2.73739  3.18146  2.89801  2.37887  2.77519  2.98518  4.58477  3.61503
          0.03083  3.89037  4.61272  0.61958  0.77255  0.48576  0.95510
    638   3.17516  4.63202  4.21828  3.85803  3.14223  4.00499  4.50814  2.34705  3.62561  0.85347  3.15926  4.13178  4.43715  3.98966  3.79882  3.57767  3.46852  2.38907  5.02820  3.75572    822 - -
          2.68618  4.42225  2.77519  2.73123  3.46354  2.40513  3.72494  3.29354  2.67741  2.69355  4.24690  2.90347  2.73739  3.18146  2.89801  2.37887  2.77519  2.98518  4.58477  3.61503
          0.03083  3.89037  4.61272  0.61958  0.77255  0.48576  0.95510
    639   2.96733  5.08253  2.49463  1.00020  4.43093  3.28535  3.87345  3.88837  2.75620  3.50252  4.47556  2.94256  3.89072  3.08860  3.16705  2.94778  3.27163  3.57029  5.59912  4.32114    823 - -
          2.68618  4.42225  2.77519  2.73123  3.46354  2.40513  3.72494  3.29354  2.67741  2.69355  4.24690  2.90347  2.73739  3.18146  2.89801  2.37887  2.77519  2.98518  4.58477  3.61503
          0.03083  3.89037  4.61272  0.61958  0.77255  0.48576  0.95510
    640   2.32353  4.24427  3.22168  3.03808  4.09399  2.97380  4.14754  3.61892  3.11305  3.33770  4.26216  3.26013  3.71404  3.46093  3.39867  1.06440  2.80496  3.15012  5.46500  4.17756    824 - -
          2.68618  4.42225  2.77519  2.73123  3.46354  2.40513  3.72494  3.29354  2.67741  2.69355  4.24690  2.90347  2.73739  3.18146  2.89801  2.37887  2.77519  2.98518  4.58477  3.61503
          0.03083  3.89037  4.61272  0.61958  0.77255  0.48576  0.95510
    641   2.60618  0.90485  4.12962  3.87319  3.86022  3.22554  4.51631  3.00692  3.70016  2.92169  4.04348  3.85539  3.93392  4.04551  3.82144  2.87789  3.07443  2.75034  5.27278  4.14783    825 - -
          2.68618  4.42225  2.77519  2.73123  3.46354  2.40513  3.72494  3.29354  2.67741  2.69355  4.24690  2.90347  2.73739  3.18146  2.89801  2.37887  2.77519  2.98518  4.58477  3.61503
          0.03083  3.89037  4.61272  0.61958  0.77255  0.48576  0.95510
    642   2.73796  4.73542  2.71771  2.60489  4.10172  3.19573  3.93496  3.81576  2.84004  3.46054  4.41554  1.12676  3.84839  3.20759  3.19544  2.80437  3.12032  3.43616  5.40555  4.04864    826 - -
          2.68618  4.42225  2.77519  2.73123  3.46354  2.40513  3.72494  3.29354  2.67741  2.69355  4.24690  2.90347  2.73739  3.18146  2.89801  2.37887  2.77519  2.98518  4.58477  3.61503
          0.03083  3.89037  4.61272  0.61958  0.77255  0.48576  0.95510
    643   3.08609  4.43075  4.63694  4.10984  3.31437  4.37346  4.80005  1.30824  3.97092  1.60325  3.13629  4.37504  4.64908  4.21818  4.17017  3.73398  3.33581  1.64893  5.29947  4.12147    827 - -
          2.68618  4.42225  2.77519  2.73123  3.46354  2.40513  3.72494  3.29354  2.67741  2.69355  4.24690  2.90347  2.73739  3.18146  2.89801  2.37887  2.77519  2.98518  4.58477  3.61503
          0.03083  3.89037  4.61272  0.61958  0.77255  0.48576  0.95510
    644   2.77474  4.52933  3.38380  3.22526  4.21926  3.21582  4.30140  3.76907  3.28405  3.39405  4.44452  3.53026  0.79502  3.67228  3.52772  2.94274  3.21766  3.41243  5.40110  4.34010    828 - -
          2.68618  4.42225  2.77519  2.73123  3.46354  2.40513  3.72494  3.29354  2.67741  2.69355  4.24690  2.90347  2.73739  3.18146  2.89801  2.37887  2.77519  2.98518  4.58477  3.61503
          0.03083  3.89037  4.61272  0.61958  0.77255  0.48576  0.95510
    645   2.41519  4.45645  2.81381  2.60313  4.19291  3.05383  3.88993  3.71011  2.77919  3.35206  4.19912  2.29870  3.71807  3.11296  3.16279  1.52937  2.82399  3.25111  5.50621  4.17103    829 - -
          2.68618  4.42225  2.77519  2.73123  3.46354  2.40513  3.72494  3.29354  2.67741  2.69355  4.24690  2.90347  2.73739  3.18146  2.89801  2.37887  2.77519  2.98518  4.58477  3.61503
          0.03083  3.89037  4.61272  0.61958  0.77255  0.48576  0.95510
    646   2.42203  4.26720  3.44365  3.19627  3.98436  3.10595  4.21226  3.11366  3.13960  2.97652  4.02574  3.40291  3.81104  3.53348  3.39754  2.62348  1.14194  2.80673  5.42058  4.20093    830 - -
          2.68618  4.42225  2.77519  2.73123  3.46354  2.40513  3.72494  3.29354  2.67741  2.69355  4.24690  2.90347  2.73739  3.18146  2.89801  2.37887  2.77519  2.98518  4.58477  3.61503
          0.03083  3.89037  4.61272  0.61958  0.77255  0.48576  0.95510
    647   2.29263  4.18713  3.57233  3.19138  3.84787  3.15711  4.15933  2.75930  3.10117  2.74331  3.77478  3.39718  3.82070  3.45948  3.38942  2.58309  1.51329  2.27826  5.36298  4.13189    831 - -
          2.68618  4.42225  2.77519  2.73123  3.46354  2.40513  3.72494  3.29354  2.67741  2.69355  4.24690  2.90347  2.73739  3.18146  2.89801  2.37887  2.77519  2.98518  4.58477  3.61503
          0.03083  3.89037  4.61272  0.61958  0.77255  0.48576  0.95510
    648   2.98817  4.95304  3.16538  2.78326  4.34356  3.47591  3.76866  3.77390  1.01406  3.33499  4.29530  3.20701  3.97484  2.95899  2.43443  3.02888  3.24002  3.48062  5.39072  4.20599    832 - -
          2.68618  4.42225  2.77519  2.73123  3.46354  2.40513  3.72494  3.29354  2.67741  2.69355  4.24690  2.90347  2.73739  3.18146  2.89801  2.37887  2.77519  2.98518  4.58477  3.61503
          0.03083  3.89037  4.61272  0.61958  0.77255  0.48576  0.95510
    649   3.02531  4.86357  3.51776  3.02485  4.22268  3.51013  3.83672  3.76546  2.24387  3.27813  4.27766  3.38331  4.01168  3.05600  0.95140  3.10851  3.28994  3.48859  5.29836  4.14596    833 - -
          2.68618  4.42225  2.77519  2.73123  3.46354  2.40513  3.72494  3.29354  2.67741  2.69355  4.24690  2.90347  2.73739  3.18146  2.89801  2.37887  2.77519  2.98518  4.58477  3.61503
          0.03083  3.89037  4.61272  0.61958  0.77255  0.48576  0.95510
    650   2.98817  4.95304  3.16538  2.78326  4.34356  3.47591  3.76866  3.77390  1.01406  3.33499  4.29530  3.20701  3.97484  2.95899  2.43443  3.02888  3.24002  3.48062  5.39072  4.20599    834 - -
          2.68618  4.42225  2.77519  2.73123  3.46354  2.40513  3.72494  3.29354  2.67741  2.69355  4.24690  2.90347  2.73739  3.18146  2.89801  2.37887  2.77519  2.98518  4.58477  3.61503
          0.03083  3.89037  4.61272  0.61958  0.77255  0.48576  0.95510
    651   2.60618  0.90485  4.12962  3.87319  3.86022  3.22554  4.51631  3.00692  3.70016  2.92169  4.04348  3.85539  3.93392  4.04551  3.82144  2.87789  3.07443  2.75034  5.27278  4.14783    835 - -
          2.68618  4.42225  2.77519  2.73123  3.46354  2.40513  3.72494  3.29354  2.67741  2.69355  4.24690  2.90347  2.73739  3.18146  2.89801  2.37887  2.77519  2.98518  4.58477  3.61503
          0.03083  3.89037  4.61272  0.61958  0.77255  0.48576  0.95510
    652   1.14692  4.13083  3.45654  3.20668  4.08146  2.97301  4.23502  3.14400  3.20552  3.05862  4.03801  3.34296  3.71542  3.53918  3.47403  2.44883  2.55311  2.77667  5.53092  4.31295    836 - -
          2.68618  4.42225  2.77519  2.73123  3.46354  2.40513  3.72494  3.29354  2.67741  2.69355  4.24690  2.90347  2.73739  3.18146  2.89801  2.37887  2.77519  2.98518  4.58477  3.61503
          0.03083  3.89037  4.61272  0.61958  0.77255  0.48576  0.95510
    653   2.32353  4.24427  3.22168  3.03808  4.09399  2.97380  4.14754  3.61892  3.11305  3.33770  4.26216  3.26013  3.71404  3.46093  3.39867  1.06440  2.80496  3.15012  5.46500  4.17756    837 - -
          2.68618  4.42225  2.77519  2.73123  3.46354  2.40513  3.72494  3.29354  2.67741  2.69355  4.24690  2.90347  2.73739  3.18146  2.89801  2.37887  2.77519  2.98518  4.58477  3.61503
          0.03083  3.89037  4.61272  0.61958  0.77255  0.48576  0.95510
    654   2.32353  4.24427  3.22168  3.03808  4.09399  2.97380  4.14754  3.61892  3.11305  3.33770  4.26216  3.26013  3.71404  3.46093  3.39867  1.06440  2.80496  3.15012  5.46500  4.17756    838 - -
          2.68618  4.42225  2.77519  2.73123  3.46354  2.40513  3.72494  3.29354  2.67741  2.69355  4.24690  2.90347  2.73739  3.18146  2.89801  2.37887  2.77519  2.98518  4.58477  3.61503
          0.03083  3.89037  4.61272  0.61958  0.77255  0.48576  0.95510
    655   2.32353  4.24427  3.22168  3.03808  4.09399  2.97380  4.14754  3.61892  3.11305  3.33770  4.26216  3.26013  3.71404  3.46093  3.39867  1.06440  2.80496  3.15012  5.46500  4.17756    839 - -
          2.68618  4.42225  2.77519  2.73123  3.46354  2.40513  3.72494  3.29354  2.67741  2.69355  4.24690  2.90347  2.73739  3.18146  2.89801  2.37887  2.77519  2.98518  4.58477  3.61503
          0.08746  3.89037  2.75976  0.61958  0.77255  0.48576  0.95510
    656   2.29783  4.21741  3.17529  2.98995  4.03980  2.94803  4.10053  3.55769  3.06120  3.28100  4.21060  3.22026  3.68391  3.41355  3.34796  1.14818  2.77530  3.10090  5.41538  4.12327    840 - -
          2.68618  4.42225  2.77519  2.73123  3.46354  2.40513  3.72494  3.29354  2.67741  2.69355  4.24690  2.90347  2.73739  3.18146  2.89801  2.37887  2.77519  2.98518  4.58477  3.61503
          0.03260  3.83551  4.55786  0.61958  0.77255  0.45662  1.00353
    657   2.62921  2.29142  3.71626  3.19730  2.86750  3.57554  3.49687  2.75049  3.04165  2.44313  3.40560  3.46502  4.00291  3.36177  3.29549  2.89246  2.89151  2.54422  4.43144  2.38530    841 - -
          2.68618  4.42225  2.77519  2.73123  3.46354  2.40513  3.72494  3.29354  2.67741  2.69355  4.24690  2.90347  2.73739  3.18146  2.89801  2.37887  2.77519  2.98518  4.58477  3.61503
          0.03083  3.89037  4.61272  0.61958  0.77255  0.48576  0.95510
    658   2.42203  4.26720  3.44365  3.19627  3.98436  3.10595  4.21226  3.11366  3.13960  2.97652  4.02574  3.40291  3.81104  3.53348  3.39754  2.62348  1.14194  2.80673  5.42058  4.20093    842 - -
          2.68618  4.42225  2.77519  2.73123  3.46354  2.40513  3.72494  3.29354  2.67741  2.69355  4.24690  2.90347  2.73739  3.18146  2.89801  2.37887  2.77519  2.98518  4.58477  3.61503
          0.03083  3.89037  4.61272  0.61958  0.77255  0.48576  0.95510
    659   1.50204  4.12660  3.46824  3.14432  4.04670  2.98771  4.15988  3.14762  3.12257  3.04343  3.97429  3.31028  3.70521  3.44933  3.41552  2.43520  1.85864  2.77428  5.47039  4.25679    843 - -
          2.68618  4.42225  2.77519  2.73123  3.46354  2.40513  3.72494  3.29354  2.67741  2.69355  4.24690  2.90347  2.73739  3.18146  2.89801  2.37887  2.77519  2.98518  4.58477  3.61503
          0.03083  3.89037  4.61272  0.61958  0.77255  0.48576  0.95510
    660   2.32353  4.24427  3.22168  3.03808  4.09399  2.97380  4.14754  3.61892  3.11305  3.33770  4.26216  3.26013  3.71404  3.46093  3.39867  1.06440  2.80496  3.15012  5.46500  4.17756    844 - -
          2.68618  4.42225  2.77519  2.73123  3.46354  2.40513  3.72494  3.29354  2.67741  2.69355  4.24690  2.90347  2.73739  3.18146  2.89801  2.37887  2.77519  2.98518  4.58477  3.61503
          0.03083  3.89037  4.61272  0.61958  0.77255  0.48576  0.95510
    661   2.32353  4.24427  3.22168  3.03808  4.09399  2.97380  4.14754  3.61892  3.11305  3.33770  4.26216  3.26013  3.71404  3.46093  3.39867  1.06440  2.80496  3.15012  5.46500  4.17756    845 - -
          2.68618  4.42225  2.77519  2.73123  3.46354  2.40513  3.72494  3.29354  2.67741  2.69355  4.24690  2.90347  2.73739  3.18146  2.89801  2.37887  2.77519  2.98518  4.58477  3.61503
          0.03083  3.89037  4.61272  0.61958  0.77255  0.48576  0.95510
    662   1.41795  4.13468  3.61610  3.22564  3.89130  3.09906  4.18066  2.80588  3.16427  2.81591  3.80591  3.39534  3.78087  3.48695  3.45508  2.52460  2.46419  2.24576  5.38356  4.16933    846 - -
          2.68618  4.42225  2.77519  2.73123  3.46354  2.40513  3.72494  3.29354  2.67741  2.69355  4.24690  2.90347  2.73739  3.18146  2.89801  2.37887  2.77519  2.98518  4.58477  3.61503
          0.03083  3.89037  4.61272  0.61958  0.77255  0.48576  0.95510
    663   2.32353  4.24427  3.22168  3.03808  4.09399  2.97380  4.14754  3.61892  3.11305  3.33770  4.26216  3.26013  3.71404  3.46093  3.39867  1.06440  2.80496  3.15012  5.46500  4.17756    847 - -
          2.68618  4.42225  2.77519  2.73123  3.46354  2.40513  3.72494  3.29354  2.67741  2.69355  4.24690  2.90347  2.73739  3.18146  2.89801  2.37887  2.77519  2.98518  4.58477  3.61503
          0.03083  3.89037  4.61272  0.61958  0.77255  0.48576  0.95510
    664   3.00853  5.14003  0.89273  2.34560  4.51937  3.22396  3.94639  4.11155  3.03382  3.71661  4.69493  2.90294  3.87800  3.18543  3.55261  2.96874  3.34742  3.74877  5.68452  4.38908    848 - -
          2.68618  4.42225  2.77519  2.73123  3.46354  2.40513  3.72494  3.29354  2.67741  2.69355  4.24690  2.90347  2.73739  3.18146  2.89801  2.37887  2.77519  2.98518  4.58477  3.61503
          0.03083  3.89037  4.61272  0.61958  0.77255  0.48576  0.95510
    665   3.00853  5.14003  0.89273  2.34560  4.51937  3.22396  3.94639  4.11155  3.03382  3.71661  4.69493  2.90294  3.87800  3.18543  3.55261  2.96874  3.34742  3.74877  5.68452  4.38908    849 - -
          2.68618  4.42225  2.77519  2.73123  3.46354  2.40513  3.72494  3.29354  2.67741  2.69355  4.24690  2.90347  2.73739  3.18146  2.89801  2.37887  2.77519  2.98518  4.58477  3.61503
          0.03083  3.89037  4.61272  0.61958  0.77255  0.48576  0.95510
    666   3.00853  5.14003  0.89273  2.34560  4.51937  3.22396  3.94639  4.11155  3.03382  3.71661  4.69493  2.90294  3.87800  3.18543  3.55261  2.96874  3.34742  3.74877  5.68452  4.38908    850 - -
          2.68618  4.42225  2.77519  2.73123  3.46354  2.40513  3.72494  3.29354  2.67741  2.69355  4.24690  2.90347  2.73739  3.18146  2.89801  2.37887  2.77519  2.98518  4.58477  3.61503
          0.03083  3.89037  4.61272  0.61958  0.77255  0.48576  0.95510
    667   2.96348  5.05983  3.31309  2.71978  4.47643  3.57782  3.58947  3.84442  1.29289  3.32123  4.19962  3.13354  3.97127  2.73329  1.86196  2.96998  3.14858  3.53125  5.38954  4.20104    851 - -
          2.68618  4.42225  2.77519  2.73123  3.46354  2.40513  3.72494  3.29354  2.67741  2.69355  4.24690  2.90347  2.73739  3.18146  2.89801  2.37887  2.77519  2.98518  4.58477  3.61503
          0.03083  3.89037  4.61272  0.61958  0.77255  0.48576  0.95510
    668   2.89458  4.88120  2.91437  2.66915  4.05218  3.37762  3.82770  3.68547  2.48865  3.18607  4.21321  3.12913  3.93120  1.20257  2.77257  2.94147  3.19143  3.41396  5.32092  4.01578    852 - -
          2.68618  4.42225  2.77519  2.73123  3.46354  2.40513  3.72494  3.29354  2.67741  2.69355  4.24690  2.90347  2.73739  3.18146  2.89801  2.37887  2.77519  2.98518  4.58477  3.61503
          0.03083  3.89037  4.61272  0.61958  0.77255  0.48576  0.95510
    669   2.97065  4.99747  3.37678  2.78794  4.39805  3.57633  3.61949  3.78265  1.80941  3.28124  4.18167  3.18076  3.98594  2.77610  1.29236  2.99838  3.16714  3.48316  5.35722  4.17472    853 - -
          2.68618  4.42225  2.77519  2.73123  3.46354  2.40513  3.72494  3.29354  2.67741  2.69355  4.24690  2.90347  2.73739  3.18146  2.89801  2.37887  2.77519  2.98518  4.58477  3.61503
          0.03083  3.89037  4.61272  0.61958  0.77255  0.48576  0.95510
    670   1.54594  4.13546  3.41401  3.06874  4.04623  2.98243  4.10032  3.25687  3.05609  3.07637  3.96882  3.26436  3.45926  3.37886  3.36609  2.41824  1.88134  2.85665  5.44093  4.22452    854 - -
          2.68618  4.42225  2.77519  2.73123  3.46354  2.40513  3.72494  3.29354  2.67741  2.69355  4.24690  2.90347  2.73739  3.18146  2.89801  2.37887  2.77519  2.98518  4.58477  3.61503
          0.03083  3.89037  4.61272  0.61958  0.77255  0.48576  0.95510
    671   2.68682  4.46070  3.36428  3.26585  4.40824  0.70202  4.38521  4.01203  3.44957  3.66396  4.63970  3.52853  3.85242  3.77229  3.68384  2.85921  3.16944  3.53688  5.49885  4.51067    855 - -
          2.68618  4.42225  2.77519  2.73123  3.46354  2.40513  3.72494  3.29354  2.67741  2.69355  4.24690  2.90347  2.73739  3.18146  2.89801  2.37887  2.77519  2.98518  4.58477  3.61503
          0.03083  3.89037  4.61272  0.61958  0.77255  0.48576  0.95510
    672   2.61637  4.61603  2.86991  2.62989  4.07291  3.21916  3.85063  3.57613  2.64053  3.16742  4.10349  3.06381  1.57508  2.68448  2.97530  2.70695  2.96822  3.23433  5.37860  4.08001    856 - -
          2.68618  4.42225  2.77519  2.73123  3.46354  2.40513  3.72494  3.29354  2.67741  2.69355  4.24690  2.90347  2.73739  3.18146  2.89801  2.37887  2.77519  2.98518  4.58477  3.61503
          0.03083  3.89037  4.61272  0.61958  0.77255  0.48576  0.95510
    673   2.54449  4.22395  3.74855  3.34419  3.59004  2.98844  4.21288  2.34952  3.23988  2.42366  3.56731  3.57969  4.01169  3.58904  3.50432  2.84706  2.90375  1.33941  5.18411  3.92663    857 - -
          2.68618  4.42225  2.77519  2.73123  3.46354  2.40513  3.72494  3.29354  2.67741  2.69355  4.24690  2.90347  2.73739  3.18146  2.89801  2.37887  2.77519  2.98518  4.58477  3.61503
          0.03083  3.89037  4.61272  0.61958  0.77255  0.48576  0.95510
    674   2.30801  4.27844  3.09102  2.83678  4.16053  2.99280  4.00817  3.61194  2.91872  3.28558  4.14701  3.13754  1.79160  3.25840  3.25935  1.88516  2.75284  3.14226  5.49314  4.22232    858 - -
          2.68618  4.42225  2.77519  2.73123  3.46354  2.40513  3.72494  3.29354  2.67741  2.69355  4.24690  2.90347  2.73739  3.18146  2.89801  2.37887  2.77519  2.98518  4.58477  3.61503
          0.03083  3.89037  4.61272  0.61958  0.77255  0.48576  0.95510
    675   2.34796  4.20338  3.71168  3.19346  3.48798  3.13189  4.05172  2.37127  3.09837  2.36736  3.19522  3.49726  3.99509  3.41715  3.39542  2.84701  2.84613  1.61213  5.03187  3.80894    859 - -
          2.68618  4.42225  2.77519  2.73123  3.46354  2.40513  3.72494  3.29354  2.67741  2.69355  4.24690  2.90347  2.73739  3.18146  2.89801  2.37887  2.77519  2.98518  4.58477  3.61503
          0.03083  3.89037  4.61272  0.61958  0.77255  0.48576  0.95510
    676   2.22640  4.16238  3.27379  2.98459  4.10022  1.57965  4.07567  3.47019  3.03352  3.20868  4.06929  3.20699  3.66757  3.34904  3.35488  2.13945  2.68753  2.64434  5.47057  4.22268    860 - -
          2.68618  4.42225  2.77519  2.73123  3.46354  2.40513  3.72494  3.29354  2.67741  2.69355  4.24690  2.90347  2.73739  3.18146  2.89801  2.37887  2.77519  2.98518  4.58477  3.61503
          0.03083  3.89037  4.61272  0.61958  0.77255  0.48576  0.95510
    677   1.65217  4.15719  3.48501  3.04513  3.86109  3.09395  4.03086  3.01336  2.99933  2.87356  3.78309  3.28512  3.40931  3.31761  3.32532  2.48975  2.17479  2.40068  5.28672  4.06456    861 - -
          2.68618  4.42225  2.77519  2.73123  3.46354  2.40513  3.72494  3.29354  2.67741  2.69355  4.24690  2.90347  2.73739  3.18146  2.89801  2.37887  2.77519  2.98518  4.58477  3.61503
          0.03083  3.89037  4.61272  0.61958  0.77255  0.48576  0.95510
    678   2.98817  4.95304  3.16538  2.78326  4.34356  3.47591  3.76866  3.77390  1.01406  3.33499  4.29530  3.20701  3.97484  2.95899  2.43443  3.02888  3.24002  3.48062  5.39072  4.20599    862 - -
          2.68618  4.42225  2.77519  2.73123  3.46354  2.40513  3.72494  3.29354  2.67741  2.69355  4.24690  2.90347  2.73739  3.18146  2.89801  2.37887  2.77519  2.98518  4.58477  3.61503
          0.03083  3.89037  4.61272  0.61958  0.77255  0.48576  0.95510
    679   2.98817  4.95304  3.16538  2.78326  4.34356  3.47591  3.76866  3.77390  1.01406  3.33499  4.29530  3.20701  3.97484  2.95899  2.43443  3.02888  3.24002  3.48062  5.39072  4.20599    863 - -
          2.68618  4.42225  2.77519  2.73123  3.46354  2.40513  3.72494  3.29354  2.67741  2.69355  4.24690  2.90347  2.73739  3.18146  2.89801  2.37887  2.77519  2.98518  4.58477  3.61503
          0.03083  3.89037  4.61272  0.61958  0.77255  0.48576  0.95510
    680   3.00853  5.14003  0.89273  2.34560  4.51937  3.22396  3.94639  4.11155  3.03382  3.71661  4.69493  2.90294  3.87800  3.18543  3.55261  2.96874  3.34742  3.74877  5.68452  4.38908    864 - -
          2.68618  4.42225  2.77519  2.73123  3.46354  2.40513  3.72494  3.29354  2.67741  2.69355  4.24690  2.90347  2.73739  3.18146  2.89801  2.37887  2.77519  2.98518  4.58477  3.61503
          0.03083  3.89037  4.61272  0.61958  0.77255  0.48576  0.95510
    681   2.24425  4.26243  3.10891  2.87265  4.14400  2.99750  4.03273  3.48511  2.92593  3.21617  4.11376  3.15790  1.56754  3.28843  3.24602  2.38821  2.66312  3.05384  5.50566  4.23973    865 - -
          2.68618  4.42225  2.77519  2.73123  3.46354  2.40513  3.72494  3.29354  2.67741  2.69355  4.24690  2.90347  2.73739  3.18146  2.89801  2.37887  2.77519  2.98518  4.58477  3.61503
          0.03083  3.89037  4.61272  0.61958  0.77255  0.48576  0.95510
    682   2.13275  4.22923  3.23496  2.84888  4.07538  3.01594  3.95450  3.45141  2.86688  3.14028  3.97890  3.14559  2.49010  3.19032  3.23033  2.05736  2.03612  3.01522  5.41399  4.16786    866 - -
          2.68618  4.42225  2.77519  2.73123  3.46354  2.40513  3.72494  3.29354  2.67741  2.69355  4.24690  2.90347  2.73739  3.18146  2.89801  2.37887  2.77519  2.98518  4.58477  3.61503
          0.19118  3.89037  1.87353  0.61958  0.77255  0.48576  0.95510
    683   2.12946  4.13290  3.09388  2.89261  4.00885  2.87835  4.01926  3.41152  2.95833  3.16911  4.08569  3.12648  3.61178  3.30948  3.25546  1.42436  2.67134  2.96620  5.40175  4.11008    867 - -
          2.68618  4.42225  2.77519  2.73123  3.46354  2.40513  3.72494  3.29354  2.67741  2.69355  4.24690  2.90347  2.73739  3.18146  2.89801  2.37887  2.77519  2.98518  4.58477  3.61503
          0.03610  3.73529  4.45763  0.61958  0.77255  0.41467  1.08045
    684   1.50212  4.41744  2.96115  2.44987  4.03615  3.15929  3.88946  3.24254  2.76239  3.04252  3.94525  3.07920  3.77291  3.11896  3.12929  2.58587  2.65947  2.91141  5.39635  4.12347    868 - -
          2.68618  4.42225  2.77519  2.73123  3.46354  2.40513  3.72494  3.29354  2.67741  2.69355  4.24690  2.90347  2.73739  3.18146  2.89801  2.37887  2.77519  2.98518  4.58477  3.61503
          0.03083  3.89037  4.61272  0.61958  0.77255  0.48576  0.95510
    685   2.64547  4.31333  3.67931  2.89016  3.48066  3.70768  4.06844  2.24425  3.04339  2.27071  3.18977  3.53395  4.10987  3.40316  3.35065  3.01446  2.95030  1.50832  5.07377  3.84253    869 - -
          2.68618  4.42225  2.77519  2.73123  3.46354  2.40513  3.72494  3.29354  2.67741  2.69355  4.24690  2.90347  2.73739  3.18146  2.89801  2.37887  2.77519  2.98518  4.58477  3.61503
          0.03083  3.89037  4.61272  0.61958  0.77255  0.48576  0.95510
    686   3.17516  4.63202  4.21828  3.85803  3.14223  4.00499  4.50814  2.34705  3.62561  0.85347  3.15926  4.13178  4.43715  3.98966  3.79882  3.57767  3.46852  2.38907  5.02820  3.75572    870 - -
          2.68618  4.42225  2.77519  2.73123  3.46354  2.40513  3.72494  3.29354  2.67741  2.69355  4.24690  2.90347  2.73739  3.18146  2.89801  2.37887  2.77519  2.98518  4.58477  3.61503
          0.03083  3.89037  4.61272  0.61958  0.77255  0.48576  0.95510
    687   2.17258  4.19243  3.17780  2.95039  4.19625  2.92940  4.09289  3.61433  3.03109  3.32221  4.18679  3.18303  3.40951  3.36051  3.34627  1.22907  2.71262  3.11465  5.54907  4.28975    871 - -
          2.68618  4.42225  2.77519  2.73123  3.46354  2.40513  3.72494  3.29354  2.67741  2.69355  4.24690  2.90347  2.73739  3.18146  2.89801  2.37887  2.77519  2.98518  4.58477  3.61503
          0.03083  3.89037  4.61272  0.61958  0.77255  0.48576  0.95510
    688   2.54215  4.56064  2.84981  2.61042  4.16341  1.54578  3.84006  3.64509  2.61802  3.25978  4.13511  3.03188  3.78159  2.86561  2.76788  2.63640  2.90895  3.25190  5.43458  4.14385    872 - -
          2.68618  4.42225  2.77519  2.73123  3.46354  2.40513  3.72494  3.29354  2.67741  2.69355  4.24690  2.90347  2.73739  3.18146  2.89801  2.37887  2.77519  2.98518  4.58477  3.61503
          0.03083  3.89037  4.61272  0.61958  0.77255  0.48576  0.95510
    689   2.96733  5.08253  2.49463  1.00020  4.43093  3.28535  3.87345  3.88837  2.75620  3.50252  4.47556  2.94256  3.89072  3.08860  3.16705  2.94778  3.27163  3.57029  5.59912  4.32114    873 - -
          2.68618  4.42225  2.77519  2.73123  3.46354  2.40513  3.72494  3.29354  2.67741  2.69355  4.24690  2.90347  2.73739  3.18146  2.89801  2.37887  2.77519  2.98518  4.58477  3.61503
          0.03083  3.89037  4.61272  0.61958  0.77255  0.48576  0.95510
    690   2.68682  4.46070  3.36428  3.26585  4.40824  0.70202  4.38521  4.01203  3.44957  3.66396  4.63970  3.52853  3.85242  3.77229  3.68384  2.85921  3.16944  3.53688  5.49885  4.51067    874 - -
          2.68618  4.42225  2.77519  2.73123  3.46354  2.40513  3.72494  3.29354  2.67741  2.69355  4.24690  2.90347  2.73739  3.18146  2.89801  2.37887  2.77519  2.98518  4.58477  3.61503
          0.03083  3.89037  4.61272  0.61958  0.77255  0.48576  0.95510
    691   1.12698  4.12249  3.38873  3.16013  4.10992  2.93380  4.20786  3.32110  3.18961  3.18251  4.10967  3.30125  3.68478  3.51504  3.46206  2.28898  2.70723  2.89863  5.52635  4.28924    875 - -
          2.68618  4.42225  2.77519  2.73123  3.46354  2.40513  3.72494  3.29354  2.67741  2.69355  4.24690  2.90347  2.73739  3.18146  2.89801  2.37887  2.77519  2.98518  4.58477  3.61503
          0.03083  3.89037  4.61272  0.61958  0.77255  0.48576  0.95510
    692   2.19850  4.19491  3.27042  2.92155  4.06474  2.99960  4.00650  3.40864  2.92909  3.13060  3.98548  3.18391  3.10104  3.26170  3.26542  2.18617  1.59749  2.97946  5.42090  4.18537    876 - -
          2.68618  4.42225  2.77519  2.73123  3.46354  2.40513  3.72494  3.29354  2.67741  2.69355  4.24690  2.90347  2.73739  3.18146  2.89801  2.37887  2.77519  2.98518  4.58477  3.61503
          0.03083  3.89037  4.61272  0.61958  0.77255  0.48576  0.95510
    693   2.59969  4.44165  3.31994  2.96320  3.66986  3.32332  3.97992  3.01779  2.86133  2.25488  3.76242  3.31616  1.64248  3.28123  3.16577  2.77325  2.95455  2.80084  5.16210  3.85855    877 - -
          2.68618  4.42225  2.77519  2.73123  3.46354  2.40513  3.72494  3.29354  2.67741  2.69355  4.24690  2.90347  2.73739  3.18146  2.89801  2.37887  2.77519  2.98518  4.58477  3.61503
          0.03083  3.89037  4.61272  0.61958  0.77255  0.48576  0.95510
    694   2.85543  4.96860  3.21648  2.64404  4.26572  3.53242  3.58892  3.69202  2.00016  3.08280  4.07581  3.08319  3.92755  2.11338  1.68713  2.87438  3.05607  3.38953  5.32688  4.08008    878 - -
          2.68618  4.42225  2.77519  2.73123  3.46354  2.40513  3.72494  3.29354  2.67741  2.69355  4.24690  2.90347  2.73739  3.18146  2.89801  2.37887  2.77519  2.98518  4.58477  3.61503
          0.03083  3.89037  4.61272  0.61958  0.77255  0.48576  0.95510
    695   2.98817  4.95304  3.16538  2.78326  4.34356  3.47591  3.76866  3.77390  1.01406  3.33499  4.29530  3.20701  3.97484  2.95899  2.43443  3.02888  3.24002  3.48062  5.39072  4.20599    879 - -
          2.68618  4.42225  2.77519  2.73123  3.46354  2.40513  3.72494  3.29354  2.67741  2.69355  4.24690  2.90347  2.73739  3.18146  2.89801  2.37887  2.77519  2.98518  4.58477  3.61503
          0.03083  3.89037  4.61272  0.61958  0.77255  0.48576  0.95510
    696   2.96733  5.08253  2.49463  1.00020  4.43093  3.28535  3.87345  3.88837  2.75620  3.50252  4.47556  2.94256  3.89072  3.08860  3.16705  2.94778  3.27163  3.57029  5.59912  4.32114    880 - -
          2.68618  4.42225  2.77519  2.73123  3.46354  2.40513  3.72494  3.29354  2.67741  2.69355  4.24690  2.90347  2.73739  3.18146  2.89801  2.37887  2.77519  2.98518  4.58477  3.61503
          0.03083  3.89037  4.61272  0.61958  0.77255  0.48576  0.95510
    697   2.37030  4.36662  3.18482  2.99179  4.11738  3.08545  4.13066  3.51253  3.04837  3.20683  4.20000  3.28451  1.20983  3.42722  3.33920  2.63439  2.92212  3.13475  5.45466  4.23737    881 - -
          2.68618  4.42225  2.77519  2.73123  3.46354  2.40513  3.72494  3.29354  2.67741  2.69355  4.24690  2.90347  2.73739  3.18146  2.89801  2.37887  2.77519  2.98518  4.58477  3.61503
          0.03083  3.89037  4.61272  0.61958  0.77255  0.48576  0.95510
    698   2.82214  4.35959  4.15021  3.81371  3.56296  3.74255  4.61228  2.04886  3.68177  2.24676  3.52521  4.00072  4.30193  4.04020  3.89258  3.24706  3.18316  1.00263  5.35048  4.08330    882 - -
          2.68618  4.42225  2.77519  2.73123  3.46354  2.40513  3.72494  3.29354  2.67741  2.69355  4.24690  2.90347  2.73739  3.18146  2.89801  2.37887  2.77519  2.98518  4.58477  3.61503
          0.03083  3.89037  4.61272  0.61958  0.77255  0.48576  0.95510
    699   2.82214  4.35959  4.15021  3.81371  3.56296  3.74255  4.61228  2.04886  3.68177  2.24676  3.52521  4.00072  4.30193  4.04020  3.89258  3.24706  3.18316  1.00263  5.35048  4.08330    883 - -
          2.68618  4.42225  2.77519  2.73123  3.46354  2.40513  3.72494  3.29354  2.67741  2.69355  4.24690  2.90347  2.73739  3.18146  2.89801  2.37887  2.77519  2.98518  4.58477  3.61503
          0.03083  3.89037  4.61272  0.61958  0.77255  0.48576  0.95510
    700   2.68682  4.46070  3.36428  3.26585  4.40824  0.70202  4.38521  4.01203  3.44957  3.66396  4.63970  3.52853  3.85242  3.77229  3.68384  2.85921  3.16944  3.53688  5.49885  4.51067    884 - -
          2.68618  4.42225  2.77519  2.73123  3.46354  2.40513  3.72494  3.29354  2.67741  2.69355  4.24690  2.90347  2.73739  3.18146  2.89801  2.37887  2.77519  2.98518  4.58477  3.61503
          0.03083  3.89037  4.61272  0.61958  0.77255  0.48576  0.95510
    701   2.68682  4.46070  3.36428  3.26585  4.40824  0.70202  4.38521  4.01203  3.44957  3.66396  4.63970  3.52853  3.85242  3.77229  3.68384  2.85921  3.16944  3.53688  5.49885  4.51067    885 - -
          2.68618  4.42225  2.77520  2.73123  3.46354  2.40511  3.72495  3.29354  2.67741  2.69355  4.24690  2.90347  2.73740  3.18146  2.89801  2.37887  2.77520  2.98518  4.58477  3.61503
          0.04457  3.39127  4.61272  0.57039  0.83311  0.48576  0.95510
    702   2.23582  4.32598  3.07997  2.72517  4.06008  3.07819  3.88428  3.44500  2.77226  3.12137  3.96294  2.69752  3.41053  3.10877  3.14920  2.32052  1.75948  3.03762  5.38821  4.12370    887 - -
          2.68618  4.42225  2.77519  2.73123  3.46354  2.40513  3.72494  3.29354  2.67741  2.69355  4.24690  2.90347  2.73739  3.18146  2.89801  2.37887  2.77519  2.98518  4.58477  3.61503
          0.03083  3.89037  4.61272  0.61958  0.77255  0.48576  0.95510
    703   3.17516  4.63202  4.21828  3.85803  3.14223  4.00499  4.50814  2.34705  3.62561  0.85347  3.15926  4.13178  4.43715  3.98966  3.79882  3.57767  3.46852  2.38907  5.02820  3.75572    888 - -
          2.68618  4.42225  2.77519  2.73123  3.46354  2.40513  3.72494  3.29354  2.67741  2.69355  4.24690  2.90347  2.73739  3.18146  2.89801  2.37887  2.77519  2.98518  4.58477  3.61503
          0.03083  3.89037  4.61272  0.61958  0.77255  0.48576  0.95510
    704   2.23088  4.17354  3.25011  3.00171  4.16367  2.93466  4.10776  3.52696  3.04051  3.27451  4.15296  3.21265  3.66869  3.38056  3.34537  1.26361  2.40801  3.05180  5.53121  4.27594    889 - -
          2.68618  4.42225  2.77519  2.73123  3.46354  2.40513  3.72494  3.29354  2.67741  2.69355  4.24690  2.90347  2.73739  3.18146  2.89801  2.37887  2.77519  2.98518  4.58477  3.61503
          0.03083  3.89037  4.61272  0.61958  0.77255  0.48576  0.95510
    705   2.77474  4.52933  3.38380  3.22526  4.21926  3.21582  4.30140  3.76907  3.28405  3.39405  4.44452  3.53026  0.79502  3.67228  3.52772  2.94274  3.21766  3.41243  5.40110  4.34010    890 - -
          2.68618  4.42225  2.77519  2.73123  3.46354  2.40513  3.72494  3.29354  2.67741  2.69355  4.24690  2.90347  2.73739  3.18146  2.89801  2.37887  2.77519  2.98518  4.58477  3.61503
          0.03083  3.89037  4.61272  0.61958  0.77255  0.48576  0.95510
    706   3.17516  4.63202  4.21828  3.85803  3.14223  4.00499  4.50814  2.34705  3.62561  0.85347  3.15926  4.13178  4.43715  3.98966  3.79882  3.57767  3.46852  2.38907  5.02820  3.75572    891 - -
          2.68618  4.42225  2.77519  2.73123  3.46354  2.40513  3.72494  3.29354  2.67741  2.69355  4.24690  2.90347  2.73739  3.18146  2.89801  2.37887  2.77519  2.98518  4.58477  3.61503
          0.03083  3.89037  4.61272  0.61958  0.77255  0.48576  0.95510
    707   1.31514  4.10617  3.43286  3.12782  4.10498  2.82511  4.15719  3.30370  3.13074  3.14824  4.03488  3.28303  3.67186  3.44572  3.42461  2.39333  2.17391  2.87839  5.49711  4.28853    892 - -
          2.68618  4.42225  2.77519  2.73123  3.46354  2.40513  3.72494  3.29354  2.67741  2.69355  4.24690  2.90347  2.73739  3.18146  2.89801  2.37887  2.77519  2.98518  4.58477  3.61503
          0.03083  3.89037  4.61272  0.61958  0.77255  0.48576  0.95510
    708   3.17516  4.63202  4.21828  3.85803  3.14223  4.00499  4.50814  2.34705  3.62561  0.85347  3.15926  4.13178  4.43715  3.98966  3.79882  3.57767  3.46852  2.38907  5.02820  3.75572    893 - -
          2.68618  4.42225  2.77519  2.73123  3.46354  2.40513  3.72494  3.29354  2.67741  2.69355  4.24690  2.90347  2.73739  3.18146  2.89801  2.37887  2.77519  2.98518  4.58477  3.61503
          0.03083  3.89037  4.61272  0.61958  0.77255  0.48576  0.95510
    709   0.98828  4.20070  3.48052  3.27242  4.06996  3.02480  4.29239  3.19813  3.28913  3.07894  4.10864  3.41759  3.76569  3.62862  3.53855  2.55076  2.82934  2.84943  5.49533  4.29752    894 - -
          2.68618  4.42225  2.77519  2.73123  3.46354  2.40513  3.72494  3.29354  2.67741  2.69355  4.24690  2.90347  2.73739  3.18146  2.89801  2.37887  2.77519  2.98518  4.58477  3.61503
          0.03083  3.89037  4.61272  0.61958  0.77255  0.48576  0.95510
    710   2.73796  4.73542  2.71771  2.60489  4.10172  3.19573  3.93496  3.81576  2.84004  3.46054  4.41554  1.12676  3.84839  3.20759  3.19544  2.80437  3.12032  3.43616  5.40555  4.04864    895 - -
          2.68618  4.42225  2.77519  2.73123  3.46354  2.40513  3.72494  3.29354  2.67741  2.69355  4.24690  2.90347  2.73739  3.18146  2.89801  2.37887  2.77519  2.98518  4.58477  3.61503
          0.03083  3.89037  4.61272  0.61958  0.77255  0.48576  0.95510
    711   2.98817  4.95304  3.16538  2.78326  4.34356  3.47591  3.76866  3.77390  1.01406  3.33499  4.29530  3.20701  3.97484  2.95899  2.43443  3.02888  3.24002  3.48062  5.39072  4.20599    896 - -
          2.68618  4.42225  2.77519  2.73123  3.46354  2.40513  3.72494  3.29354  2.67741  2.69355  4.24690  2.90347  2.73739  3.18146  2.89801  2.37887  2.77519  2.98518  4.58477  3.61503
          0.03083  3.89037  4.61272  0.61958  0.77255  0.48576  0.95510
    712   0.98828  4.20070  3.48052  3.27242  4.06996  3.02480  4.29239  3.19813  3.28913  3.07894  4.10864  3.41759  3.76569  3.62862  3.53855  2.55076  2.82934  2.84943  5.49533  4.29752    897 - -
          2.68618  4.42225  2.77519  2.73123  3.46354  2.40513  3.72494  3.29354  2.67741  2.69355  4.24690  2.90347  2.73739  3.18146  2.89801  2.37887  2.77519  2.98518  4.58477  3.61503
          0.03083  3.89037  4.61272  0.61958  0.77255  0.48576  0.95510
    713   2.96733  5.08253  2.49463  1.00020  4.43093  3.28535  3.87345  3.88837  2.75620  3.50252  4.47556  2.94256  3.89072  3.08860  3.16705  2.94778  3.27163  3.57029  5.59912  4.32114    898 - -
          2.68618  4.42225  2.77519  2.73123  3.46354  2.40513  3.72494  3.29354  2.67741  2.69355  4.24690  2.90347  2.73739  3.18146  2.89801  2.37887  2.77519  2.98518  4.58477  3.61503
          0.03083  3.89037  4.61272  0.61958  0.77255  0.48576  0.95510
    714   2.32353  4.24427  3.22168  3.03808  4.09399  2.97380  4.14754  3.61892  3.11305  3.33770  4.26216  3.26013  3.71404  3.46093  3.39867  1.06440  2.80496  3.15012  5.46500  4.17756    899 - -
          2.68618  4.42225  2.77519  2.73123  3.46354  2.40513  3.72494  3.29354  2.67741  2.69355  4.24690  2.90347  2.73739  3.18146  2.89801  2.37887  2.77519  2.98518  4.58477  3.61503
          0.03083  3.89037  4.61272  0.61958  0.77255  0.48576  0.95510
    715   2.82214  4.35959  4.15021  3.81371  3.56296  3.74255  4.61228  2.04886  3.68177  2.24676  3.52521  4.00072  4.30193  4.04020  3.89258  3.24706  3.18316  1.00263  5.35048  4.08330    900 - -
          2.68618  4.42225  2.77519  2.73123  3.46354  2.40513  3.72494  3.29354  2.67741  2.69355  4.24690  2.90347  2.73739  3.18146  2.89801  2.37887  2.77519  2.98518  4.58477  3.61503
          0.03083  3.89037  4.61272  0.61958  0.77255  0.48576  0.95510
    716   2.63622  4.30295  4.08969  3.73295  3.60417  3.68169  4.57181  2.02556  3.61104  2.27429  3.51836  3.91615  4.25149  3.96340  3.83941  3.13500  3.09393  1.09091  5.39180  4.13332    901 - -
          2.68618  4.42225  2.77519  2.73123  3.46354  2.40513  3.72494  3.29354  2.67741  2.69355  4.24690  2.90347  2.73739  3.18146  2.89801  2.37887  2.77519  2.98518  4.58477  3.61503
          0.03083  3.89037  4.61272  0.61958  0.77255  0.48576  0.95510
    717   2.32353  4.24427  3.22168  3.03808  4.09399  2.97380  4.14754  3.61892  3.11305  3.33770  4.26216  3.26013  3.71404  3.46093  3.39867  1.06440  2.80496  3.15012  5.46500  4.17756    902 - -
          2.68618  4.42225  2.77519  2.73123  3.46354  2.40513  3.72494  3.29354  2.67741  2.69355  4.24690  2.90347  2.73739  3.18146  2.89801  2.37887  2.77519  2.98518  4.58477  3.61503
          0.03083  3.89037  4.61272  0.61958  0.77255  0.48576  0.95510
    718   2.81852  4.33165  4.46601  3.96759  3.51683  4.15875  4.73593  1.52394  3.85333  2.08254  3.34487  4.21398  4.53334  4.14580  4.08588  3.53137  3.21184  1.21668  5.39420  4.18380    903 - -
          2.68618  4.42225  2.77519  2.73123  3.46354  2.40513  3.72494  3.29354  2.67741  2.69355  4.24690  2.90347  2.73739  3.18146  2.89801  2.37887  2.77519  2.98518  4.58477  3.61503
          0.03083  3.89037  4.61272  0.61958  0.77255  0.48576  0.95510
    719   2.55634  4.28919  3.64573  3.20373  3.61312  3.43434  4.13567  2.16813  3.07928  2.43677  3.54999  3.49447  3.98972  3.45329  3.37339  2.82187  1.67533  2.26146  5.21129  3.96082    904 - -
          2.68618  4.42225  2.77519  2.73123  3.46354  2.40513  3.72494  3.29354  2.67741  2.69355  4.24690  2.90347  2.73739  3.18146  2.89801  2.37887  2.77519  2.98518  4.58477  3.61503
          0.03083  3.89037  4.61272  0.61958  0.77255  0.48576  0.95510
    720   2.32353  4.24427  3.22168  3.03808  4.09399  2.97380  4.14754  3.61892  3.11305  3.33770  4.26216  3.26013  3.71404  3.46093  3.39867  1.06440  2.80496  3.15012  5.46500  4.17756    905 - -
          2.68618  4.42225  2.77519  2.73123  3.46354  2.40513  3.72494  3.29354  2.67741  2.69355  4.24690  2.90347  2.73739  3.18146  2.89801  2.37887  2.77519  2.98518  4.58477  3.61503
          0.03083  3.89037  4.61272  0.61958  0.77255  0.48576  0.95510
    721   2.89458  4.88120  2.91437  2.66915  4.05218  3.37762  3.82770  3.68547  2.48865  3.18607  4.21321  3.12913  3.93120  1.20257  2.77257  2.94147  3.19143  3.41396  5.32092  4.01578    906 - -
          2.68618  4.42225  2.77519  2.73123  3.46354  2.40513  3.72494  3.29354  2.67741  2.69355  4.24690  2.90347  2.73739  3.18146  2.89801  2.37887  2.77519  2.98518  4.58477  3.61503
          0.03083  3.89037  4.61272  0.61958  0.77255  0.48576  0.95510
    722   2.60618  0.90485  4.12962  3.87319  3.86022  3.22554  4.51631  3.00692  3.70016  2.92169  4.04348  3.85539  3.93392  4.04551  3.82144  2.87789  3.07443  2.75034  5.27278  4.14783    907 - -
          2.68618  4.42225  2.77519  2.73123  3.46354  2.40513  3.72494  3.29354  2.67741  2.69355  4.24690  2.90347  2.73739  3.18146  2.89801  2.37887  2.77519  2.98518  4.58477  3.61503
          0.03083  3.89037  4.61272  0.61958  0.77255  0.48576  0.95510
    723   2.32353  4.24427  3.22168  3.03808  4.09399  2.97380  4.14754  3.61892  3.11305  3.33770  4.26216  3.26013  3.71404  3.46093  3.39867  1.06440  2.80496  3.15012  5.46500  4.17756    908 - -
          2.68618  4.42225  2.77519  2.73123  3.46354  2.40513  3.72494  3.29354  2.67741  2.69355  4.24690  2.90347  2.73739  3.18146  2.89801  2.37887  2.77519  2.98518  4.58477  3.61503
          0.03083  3.89037  4.61272  0.61958  0.77255  0.48576  0.95510
    724   3.28088  4.67732  4.26327  3.98102  0.98289  3.96677  3.88479  2.80219  3.88756  2.16803  3.52959  4.03923  4.42483  4.05056  4.00287  3.54999  3.58196  2.79423  4.12827  2.49293    909 - -
          2.68618  4.42225  2.77519  2.73123  3.46354  2.40513  3.72494  3.29354  2.67741  2.69355  4.24690  2.90347  2.73739  3.18146  2.89801  2.37887  2.77519  2.98518  4.58477  3.61503
          0.03083  3.89037  4.61272  0.61958  0.77255  0.48576  0.95510
    725   2.32353  4.24427  3.22168  3.03808  4.09399  2.97380  4.14754  3.61892  3.11305  3.33770  4.26216  3.26013  3.71404  3.46093  3.39867  1.06440  2.80496  3.15012  5.46500  4.17756    910 - -
          2.68618  4.42225  2.77519  2.73123  3.46354  2.40513  3.72494  3.29354  2.67741  2.69355  4.24690  2.90347  2.73739  3.18146  2.89801  2.37887  2.77519  2.98518  4.58477  3.61503
          0.03083  3.89037  4.61272  0.61958  0.77255  0.48576  0.95510
    726   2.32353  4.24427  3.22168  3.03808  4.09399  2.97380  4.14754  3.61892  3.11305  3.33770  4.26216  3.26013  3.71404  3.46093  3.39867  1.06440  2.80496  3.15012  5.46500  4.17756    911 - -
          2.68618  4.42225  2.77519  2.73123  3.46354  2.40513  3.72494  3.29354  2.67741  2.69355  4.24690  2.90347  2.73739  3.18146  2.89801  2.37887  2.77519  2.98518  4.58477  3.61503
          0.03083  3.89037  4.61272  0.61958  0.77255  0.48576  0.95510
    727   2.42203  4.26720  3.44365  3.19627  3.98436  3.10595  4.21226  3.11366  3.13960  2.97652  4.02574  3.40291  3.81104  3.53348  3.39754  2.62348  1.14194  2.80673  5.42058  4.20093    912 - -
          2.68618  4.42225  2.77519  2.73123  3.46354  2.40513  3.72494  3.29354  2.67741  2.69355  4.24690  2.90347  2.73739  3.18146  2.89801  2.37887  2.77519  2.98518  4.58477  3.61503
          0.03083  3.89037  4.61272  0.61958  0.77255  0.48576  0.95510
    728   3.04499  4.45853  4.36141  3.97774  3.38606  4.08609  4.70242  1.05602  3.80623  1.96825  3.31844  4.22056  4.51542  4.15257  4.00074  3.58297  3.34377  1.84608  5.28072  4.02068    913 - -
          2.68618  4.42225  2.77519  2.73123  3.46354  2.40513  3.72494  3.29354  2.67741  2.69355  4.24690  2.90347  2.73739  3.18146  2.89801  2.37887  2.77519  2.98518  4.58477  3.61503
          0.03083  3.89037  4.61272  0.61958  0.77255  0.48576  0.95510
    729   2.82214  4.35959  4.15021  3.81371  3.56296  3.74255  4.61228  2.04886  3.68177  2.24676  3.52521  4.00072  4.30193  4.04020  3.89258  3.24706  3.18316  1.00263  5.35048  4.08330    914 - -
          2.68618  4.42225  2.77519  2.73123  3.46354  2.40513  3.72494  3.29354  2.67741  2.69355  4.24690  2.90347  2.73739  3.18146  2.89801  2.37887  2.77519  2.98518  4.58477  3.61503
          0.03083  3.89037  4.61272  0.61958  0.77255  0.48576  0.95510
    730   3.01400  4.82858  3.14275  2.90433  3.29692  3.46232  1.10531  3.71970  2.74687  3.21149  4.25570  3.31300  4.01575  3.27075  3.01160  3.08447  3.31790  3.45447  4.76177  3.24724    915 - -
          2.68618  4.42225  2.77519  2.73123  3.46354  2.40513  3.72494  3.29354  2.67741  2.69355  4.24690  2.90347  2.73739  3.18146  2.89801  2.37887  2.77519  2.98518  4.58477  3.61503
          0.03083  3.89037  4.61272  0.61958  0.77255  0.48576  0.95510
    731   2.82214  4.35959  4.15021  3.81371  3.56296  3.74255  4.61228  2.04886  3.68177  2.24676  3.52521  4.00072  4.30193  4.04020  3.89258  3.24706  3.18316  1.00263  5.35048  4.08330    916 - -
          2.68618  4.42225  2.77519  2.73123  3.46354  2.40513  3.72494  3.29354  2.67741  2.69355  4.24690  2.90347  2.73739  3.18146  2.89801  2.37887  2.77519  2.98518  4.58477  3.61503
          0.03083  3.89037  4.61272  0.61958  0.77255  0.48576  0.95510
    732   2.68682  4.46070  3.36428  3.26585  4.40824  0.70202  4.38521  4.01203  3.44957  3.66396  4.63970  3.52853  3.85242  3.77229  3.68384  2.85921  3.16944  3.53688  5.49885  4.51067    917 - -
          2.68618  4.42225  2.77519  2.73123  3.46354  2.40513  3.72494  3.29354  2.67741  2.69355  4.24690  2.90347  2.73739  3.18146  2.89801  2.37887  2.77519  2.98518  4.58477  3.61503
          0.03083  3.89037  4.61272  0.61958  0.77255  0.48576  0.95510
    733   3.00853  5.14003  0.89273  2.34560  4.51937  3.22396  3.94639  4.11155  3.03382  3.71661  4.69493  2.90294  3.87800  3.18543  3.55261  2.96874  3.34742  3.74877  5.68452  4.38908    918 - -
          2.68618  4.42225  2.77519  2.73123  3.46354  2.40513  3.72494  3.29354  2.67741  2.69355  4.24690  2.90347  2.73739  3.18146  2.89801  2.37887  2.77519  2.98518  4.58477  3.61503
          0.03083  3.89037  4.61272  0.61958  0.77255  0.48576  0.95510
    734   2.98817  4.95304  3.16538  2.78326  4.34356  3.47591  3.76866  3.77390  1.01406  3.33499  4.29530  3.20701  3.97484  2.95899  2.43443  3.02888  3.24002  3.48062  5.39072  4.20599    919 - -
          2.68618  4.42225  2.77519  2.73123  3.46354  2.40513  3.72494  3.29354  2.67741  2.69355  4.24690  2.90347  2.73739  3.18146  2.89801  2.37887  2.77519  2.98518  4.58477  3.61503
          0.03083  3.89037  4.61272  0.61958  0.77255  0.48576  0.95510
    735   2.98817  4.95304  3.16538  2.78326  4.34356  3.47591  3.76866  3.77390  1.01406  3.33499  4.29530  3.20701  3.97484  2.95899  2.43443  3.02888  3.24002  3.48062  5.39072  4.20599    920 - -
          2.68618  4.42225  2.77519  2.73123  3.46354  2.40513  3.72494  3.29354  2.67741  2.69355  4.24690  2.90347  2.73739  3.18146  2.89801  2.37887  2.77519  2.98518  4.58477  3.61503
          0.03083  3.89037  4.61272  0.61958  0.77255  0.48576  0.95510
    736   2.58456  4.44266  3.26310  3.00766  3.89299  3.20659  4.07380  3.33283  2.96807  2.78636  4.05032  3.33047  1.24511  3.38614  3.25500  2.74662  2.99283  3.04119  5.29174  4.02438    921 - -
          2.68618  4.42225  2.77519  2.73123  3.46354  2.40513  3.72494  3.29354  2.67741  2.69355  4.24690  2.90347  2.73739  3.18146  2.89801  2.37887  2.77519  2.98518  4.58477  3.61503
          0.03083  3.89037  4.61272  0.61958  0.77255  0.48576  0.95510
    737   2.77474  4.52933  3.38380  3.22526  4.21926  3.21582  4.30140  3.76907  3.28405  3.39405  4.44452  3.53026  0.79502  3.67228  3.52772  2.94274  3.21766  3.41243  5.40110  4.34010    922 - -
          2.68618  4.42225  2.77519  2.73123  3.46354  2.40513  3.72494  3.29354  2.67741  2.69355  4.24690  2.90347  2.73739  3.18146  2.89801  2.37887  2.77519  2.98518  4.58477  3.61503
          0.03083  3.89037  4.61272  0.61958  0.77255  0.48576  0.95510
    738   2.96733  5.08253  2.49463  1.00020  4.43093  3.28535  3.87345  3.88837  2.75620  3.50252  4.47556  2.94256  3.89072  3.08860  3.16705  2.94778  3.27163  3.57029  5.59912  4.32114    923 - -
          2.68618  4.42225  2.77519  2.73123  3.46354  2.40513  3.72494  3.29354  2.67741  2.69355  4.24690  2.90347  2.73739  3.18146  2.89801  2.37887  2.77519  2.98518  4.58477  3.61503
          0.03083  3.89037  4.61272  0.61958  0.77255  0.48576  0.95510
    739   2.18454  4.19232  3.20849  3.00743  4.14607  2.93392  4.13106  3.57117  3.08263  3.31224  4.21128  3.21912  3.67883  3.42011  3.37923  1.16608  2.73575  3.09083  5.52701  4.24606    924 - -
          2.68618  4.42225  2.77519  2.73123  3.46354  2.40513  3.72494  3.29354  2.67741  2.69355  4.24690  2.90347  2.73739  3.18146  2.89801  2.37887  2.77519  2.98518  4.58477  3.61503
          0.03083  3.89037  4.61272  0.61958  0.77255  0.48576  0.95510
    740   3.00853  5.14003  0.89273  2.34560  4.51937  3.22396  3.94639  4.11155  3.03382  3.71661  4.69493  2.90294  3.87800  3.18543  3.55261  2.96874  3.34742  3.74877  5.68452  4.38908    925 - -
          2.68618  4.42225  2.77519  2.73123  3.46354  2.40513  3.72494  3.29354  2.67741  2.69355  4.24690  2.90347  2.73739  3.18146  2.89801  2.37887  2.77519  2.98518  4.58477  3.61503
          0.03083  3.89037  4.61272  0.61958  0.77255  0.48576  0.95510
    741   3.04499  4.45853  4.36141  3.97774  3.38606  4.08609  4.70242  1.05602  3.80623  1.96825  3.31844  4.22056  4.51542  4.15257  4.00074  3.58297  3.34377  1.84608  5.28072  4.02068    926 - -
          2.68618  4.42225  2.77519  2.73123  3.46354  2.40513  3.72494  3.29354  2.67741  2.69355  4.24690  2.90347  2.73739  3.18146  2.89801  2.37887  2.77519  2.98518  4.58477  3.61503
          0.03083  3.89037  4.61272  0.61958  0.77255  0.48576  0.95510
    742   3.02112  4.38451  4.59306  4.10296  3.44841  4.28073  4.83787  1.24264  3.97306  1.95655  3.27605  4.34382  4.62313  4.25483  4.18515  3.66696  3.29413  1.43758  5.40088  4.19092    927 - -
          2.68618  4.42225  2.77519  2.73123  3.46354  2.40513  3.72494  3.29354  2.67741  2.69355  4.24690  2.90347  2.73739  3.18146  2.89801  2.37887  2.77519  2.98518  4.58477  3.61503
          0.03083  3.89037  4.61272  0.61958  0.77255  0.48576  0.95510
    743   2.98308  4.52897  4.06851  3.66319  3.21527  3.84738  4.39419  2.39264  3.43034  1.80713  1.34406  3.93852  4.30798  3.81097  3.63358  3.33411  3.28867  2.40086  5.05855  3.82196    928 - -
          2.68618  4.42225  2.77519  2.73123  3.46354  2.40513  3.72494  3.29354  2.67741  2.69355  4.24690  2.90347  2.73739  3.18146  2.89801  2.37887  2.77519  2.98518  4.58477  3.61503
          0.04369  3.89037  3.80277  0.61958  0.77255  0.48576  0.95510
    744   2.97334  4.52121  4.05518  3.64897  3.20990  3.83810  4.38285  2.38603  3.41678  1.80368  1.36755  3.92581  4.29866  3.79825  3.62147  3.32306  3.27871  2.39280  5.05150  3.81379    929 - -
          2.68618  4.42225  2.77519  2.73123  3.46354  2.40513  3.72494  3.29354  2.67741  2.69355  4.24690  2.90347  2.73739  3.18146  2.89801  2.37887  2.77519  2.98518  4.58477  3.61503
          0.03123  3.87791  4.60025  0.61958  0.77255  0.47867  0.96655
    745   2.96733  5.08253  2.49463  1.00020  4.43093  3.28535  3.87345  3.88837  2.75620  3.50252  4.47556  2.94256  3.89072  3.08860  3.16705  2.94778  3.27163  3.57029  5.59912  4.32114    930 - -
          2.68618  4.42225  2.77519  2.73123  3.46354  2.40513  3.72494  3.29354  2.67741  2.69355  4.24690  2.90347  2.73739  3.18146  2.89801  2.37887  2.77519  2.98518  4.58477  3.61503
          0.03083  3.89037  4.61272  0.61958  0.77255  0.48576  0.95510
    746   2.92019  5.38171  1.21249  1.93149  4.68060  3.17653  3.76101  4.18094  2.79891  3.73604  4.62366  2.67376  3.81289  2.94400  3.37943  2.81894  3.22163  3.78345  5.88330  4.41335    931 - -
          2.68618  4.42225  2.77519  2.73123  3.46354  2.40513  3.72494  3.29354  2.67741  2.69355  4.24690  2.90347  2.73739  3.18146  2.89801  2.37887  2.77519  2.98518  4.58477  3.61503
          0.03083  3.89037  4.61272  0.61958  0.77255  0.48576  0.95510
    747   3.17516  4.63202  4.21828  3.85803  3.14223  4.00499  4.50814  2.34705  3.62561  0.85347  3.15926  4.13178  4.43715  3.98966  3.79882  3.57767  3.46852  2.38907  5.02820  3.75572    932 - -
          2.68618  4.42225  2.77519  2.73123  3.46354  2.40513  3.72494  3.29354  2.67741  2.69355  4.24690  2.90347  2.73739  3.18146  2.89801  2.37887  2.77519  2.98518  4.58477  3.61503
          0.03083  3.89037  4.61272  0.61958  0.77255  0.48576  0.95510
    748   2.42916  4.35034  3.11702  2.92591  4.09748  3.05498  4.07898  3.57707  2.99041  3.26983  4.21546  3.22457  1.28922  3.36955  3.29011  2.47382  2.87857  3.16254  5.44201  4.17492    933 - -
          2.68618  4.42225  2.77519  2.73123  3.46354  2.40513  3.72494  3.29354  2.67741  2.69355  4.24690  2.90347  2.73739  3.18146  2.89801  2.37887  2.77519  2.98518  4.58477  3.61503
          0.03083  3.89037  4.61272  0.61958  0.77255  0.48576  0.95510
    749   2.33594  4.26524  3.10361  2.97690  4.27208  1.13058  4.17605  3.78107  3.16590  3.48436  4.37205  3.22599  3.70391  3.47757  3.46324  2.38689  2.82549  3.25758  5.57619  4.34701    934 - -
          2.68618  4.42225  2.77519  2.73123  3.46354  2.40513  3.72494  3.29354  2.67741  2.69355  4.24690  2.90347  2.73739  3.18146  2.89801  2.37887  2.77519  2.98518  4.58477  3.61503
          0.03083  3.89037  4.61272  0.61958  0.77255  0.48576  0.95510
    750   2.85004  4.46396  3.81028  3.41245  3.27457  3.70231  4.21977  2.49141  3.22225  1.12415  3.28100  3.71815  3.56729  3.61679  3.45792  3.14971  3.15486  2.44468  5.01930  3.75446    935 - -
          2.68618  4.42225  2.77519  2.73123  3.46354  2.40513  3.72494  3.29354  2.67741  2.69355  4.24690  2.90347  2.73739  3.18146  2.89801  2.37887  2.77519  2.98518  4.58477  3.61503
          0.03083  3.89037  4.61272  0.61958  0.77255  0.48576  0.95510
    751   1.28702  4.13308  3.38397  3.07127  4.08834  2.96051  4.11968  3.31681  3.07698  3.12192  4.01452  3.25912  3.24774  3.39869  3.38213  2.40733  2.40564  2.89862  5.47844  4.26273    936 - -
          2.68618  4.42225  2.77519  2.73123  3.46354  2.40513  3.72494  3.29354  2.67741  2.69355  4.24690  2.90347  2.73739  3.18146  2.89801  2.37887  2.77519  2.98518  4.58477  3.61503
          0.03083  3.89037  4.61272  0.61958  0.77255  0.48576  0.95510
    752   2.39861  4.34320  3.13368  2.81039  3.92586  3.11961  3.91928  3.33663  2.78709  2.82540  3.95504  3.14991  1.76242  3.17659  3.11986  2.32684  2.79456  2.97848  5.31334  4.00909    937 - -
          2.68618  4.42225  2.77519  2.73123  3.46354  2.40513  3.72494  3.29354  2.67741  2.69355  4.24690  2.90347  2.73739  3.18146  2.89801  2.37887  2.77519  2.98518  4.58477  3.61503
          0.03083  3.89037  4.61272  0.61958  0.77255  0.48576  0.95510
    753   2.68682  4.46070  3.36428  3.26585  4.40824  0.70202  4.38521  4.01203  3.44957  3.66396  4.63970  3.52853  3.85242  3.77229  3.68384  2.85921  3.16944  3.53688  5.49885  4.51067    938 - -
          2.68618  4.42225  2.77519  2.73123  3.46354  2.40513  3.72494  3.29354  2.67741  2.69355  4.24690  2.90347  2.73739  3.18146  2.89801  2.37887  2.77519  2.98518  4.58477  3.61503
          0.04254  3.89037  3.85329  0.61958  0.77255  0.48576  0.95510
    754   2.75981  4.51622  3.36766  3.20753  4.20239  3.20335  4.28456  3.74935  3.26536  3.37553  4.42556  3.51364  0.81555  3.65394  3.51027  2.92747  3.20186  3.39399  5.38728  4.32310    939 - -
          2.68618  4.42225  2.77519  2.73123  3.46354  2.40513  3.72494  3.29354  2.67741  2.69355  4.24690  2.90347  2.73739  3.18146  2.89801  2.37887  2.77519  2.98518  4.58477  3.61503
          0.03119  3.87902  4.60137  0.61958  0.77255  0.49620  0.93864
    755   1.39498  4.11499  3.53010  3.17603  3.98874  3.00940  4.16269  3.02486  3.13081  2.95972  3.91035  3.33401  3.71789  3.45713  3.42172  2.44775  2.18554  2.58709  5.43685  4.22325    940 - -
          2.68618  4.42225  2.77519  2.73123  3.46354  2.40513  3.72494  3.29354  2.67741  2.69355  4.24690  2.90347  2.73739  3.18146  2.89801  2.37887  2.77519  2.98518  4.58477  3.61503
          0.03119  3.87902  4.60137  0.61958  0.77255  0.49620  0.93864
    756   2.58406  4.43792  3.25354  3.01412  3.92557  3.18775  4.08783  3.37861  2.98964  2.86435  4.09037  3.33339  1.20497  3.40410  3.27318  2.74567  2.99923  3.07531  5.30379  4.05205    941 - -
          2.68618  4.42225  2.77519  2.73123  3.46354  2.40513  3.72494  3.29354  2.67741  2.69355  4.24690  2.90347  2.73739  3.18146  2.89801  2.37887  2.77519  2.98518  4.58477  3.61503
          0.03119  3.87902  4.60137  0.61958  0.77255  0.49620  0.93864
    757   2.31802  4.23858  3.21190  3.02784  4.08272  2.96833  4.13758  3.60616  3.10205  3.32583  4.25128  3.25167  3.70764  3.45083  3.38798  1.08123  2.79862  3.13983  5.45466  4.16625    942 - -
          2.68618  4.42225  2.77519  2.73123  3.46354  2.40513  3.72494  3.29354  2.67741  2.69355  4.24690  2.90347  2.73739  3.18146  2.89801  2.37887  2.77519  2.98518  4.58477  3.61503
          0.03119  3.87902  4.60137  0.61958  0.77255  0.47929  0.96554
    758   2.77474  4.52933  3.38380  3.22526  4.21926  3.21582  4.30140  3.76907  3.28405  3.39405  4.44452  3.53026  0.79502  3.67228  3.52772  2.94274  3.21766  3.41243  5.40110  4.34010    943 - -
          2.68618  4.42225  2.77519  2.73123  3.46354  2.40513  3.72494  3.29354  2.67741  2.69355  4.24690  2.90347  2.73739  3.18146  2.89801  2.37887  2.77519  2.98518  4.58477  3.61503
          0.03083  3.89037  4.61272  0.61958  0.77255  0.48576  0.95510
    759   1.22965  4.11943  3.47133  3.18842  4.07886  2.97011  4.20797  3.15123  3.17689  3.06383  4.01576  3.32949  3.70497  3.50521  3.45490  2.43299  2.33290  2.77593  5.51444  4.30253    944 - -
          2.68618  4.42225  2.77519  2.73123  3.46354  2.40513  3.72494  3.29354  2.67741  2.69355  4.24690  2.90347  2.73739  3.18146  2.89801  2.37887  2.77519  2.98518  4.58477  3.61503
          0.08836  3.89037  2.74676  0.61958  0.77255  0.48576  0.95510
    760   2.70324  4.46621  3.30644  3.14051  4.13785  3.15589  4.22061  3.67409  3.19468  3.30482  4.35348  3.45072  0.90107  3.58463  3.44399  2.86969  3.14197  3.32371  5.33423  4.25820    945 - -
          2.68618  4.42225  2.77519  2.73123  3.46354  2.40513  3.72494  3.29354  2.67741  2.69355  4.24690  2.90347  2.73739  3.18146  2.89801  2.37887  2.77519  2.98518  4.58477  3.61503
          0.03263  3.83463  4.55698  0.61958  0.77255  0.53493  0.88119
    761   2.29744  4.21700  3.17456  2.98921  4.03894  2.94763  4.09981  3.55672  3.06040  3.28011  4.20980  3.21965  3.68344  3.41282  3.34717  1.14957  2.77485  3.10012  5.41460  4.12241    946 - -
          2.68618  4.42225  2.77519  2.73123  3.46354  2.40513  3.72494  3.29354  2.67741  2.69355  4.24690  2.90347  2.73739  3.18146  2.89801  2.37887  2.77519  2.98518  4.58477  3.61503
          0.03263  3.83463  4.55698  0.61958  0.77255  0.53493  0.88119
    762   2.31456  4.27132  3.04569  2.81864  4.09738  2.98258  3.98940  3.55182  2.89470  3.23952  4.12697  3.12258  1.66638  3.25192  3.22053  2.16095  2.75912  3.10493  5.44110  4.16349    947 - -
          2.68618  4.42225  2.77519  2.73123  3.46354  2.40513  3.72494  3.29354  2.67741  2.69355  4.24690  2.90347  2.73739  3.18146  2.89801  2.37887  2.77519  2.98518  4.58477  3.61503
          0.03263  3.83463  4.55698  0.61958  0.77255  0.47406  0.97411
    763   2.50939  4.29876  3.53834  3.09005  3.62837  3.35155  4.04093  2.65789  2.94358  2.48038  3.09188  3.39369  3.91575  3.33856  3.24287  2.73625  1.63045  2.45820  5.18462  3.93379    948 - -
          2.68618  4.42225  2.77519  2.73123  3.46354  2.40513  3.72494  3.29354  2.67741  2.69355  4.24690  2.90347  2.73739  3.18146  2.89801  2.37887  2.77519  2.98518  4.58477  3.61503
          0.03124  3.87761  4.59996  0.61958  0.77255  0.47851  0.96681
    764   2.40439  4.25728  4.01973  3.64525  3.65241  3.58703  4.50452  2.07478  3.54126  2.35015  3.54731  3.82563  4.17283  3.88013  3.78256  3.02337  3.01872  1.17225  5.39217  4.15331    949 - -
          2.68618  4.42225  2.77519  2.73123  3.46354  2.40513  3.72494  3.29354  2.67741  2.69355  4.24690  2.90347  2.73739  3.18146  2.89801  2.37887  2.77519  2.98518  4.58477  3.61503
          0.03083  3.89037  4.61272  0.61958  0.77255  0.48576  0.95510
    765   1.34692  4.18628  3.54532  3.17190  3.85542  3.14509  4.15138  2.63455  3.10016  2.76315  3.78667  3.38212  3.81113  3.45046  3.39323  2.57169  2.63000  2.51617  5.36426  4.12998    950 - -
          2.68618  4.42225  2.77519  2.73123  3.46354  2.40513  3.72494  3.29354  2.67741  2.69355  4.24690  2.90347  2.73739  3.18146  2.89801  2.37887  2.77519  2.98518  4.58477  3.61503
          0.03083  3.89037  4.61272  0.61958  0.77255  0.48576  0.95510
    766   2.77474  4.52933  3.38380  3.22526  4.21926  3.21582  4.30140  3.76907  3.28405  3.39405  4.44452  3.53026  0.79502  3.67228  3.52772  2.94274  3.21766  3.41243  5.40110  4.34010    951 - -
          2.68618  4.42225  2.77519  2.73123  3.46354  2.40513  3.72494  3.29354  2.67741  2.69355  4.24690  2.90347  2.73739  3.18146  2.89801  2.37887  2.77519  2.98518  4.58477  3.61503
          0.03083  3.89037  4.61272  0.61958  0.77255  0.48576  0.95510
    767   3.00853  5.14003  0.89273  2.34560  4.51937  3.22396  3.94639  4.11155  3.03382  3.71661  4.69493  2.90294  3.87800  3.18543  3.55261  2.96874  3.34742  3.74877  5.68452  4.38908    952 - -
          2.68618  4.42225  2.77519  2.73123  3.46354  2.40513  3.72494  3.29354  2.67741  2.69355  4.24690  2.90347  2.73739  3.18146  2.89801  2.37887  2.77519  2.98518  4.58477  3.61503
          0.03083  3.89037  4.61272  0.61958  0.77255  0.48576  0.95510
    768   2.77474  4.52933  3.38380  3.22526  4.21926  3.21582  4.30140  3.76907  3.28405  3.39405  4.44452  3.53026  0.79502  3.67228  3.52772  2.94274  3.21766  3.41243  5.40110  4.34010    953 - -
          2.68618  4.42225  2.77519  2.73123  3.46354  2.40513  3.72494  3.29354  2.67741  2.69355  4.24690  2.90347  2.73739  3.18146  2.89801  2.37887  2.77519  2.98518  4.58477  3.61503
          0.03083  3.89037  4.61272  0.61958  0.77255  0.48576  0.95510
    769   1.27972  4.17851  3.26614  2.98935  4.09825  2.98013  4.08399  3.33817  3.02028  3.15867  4.04449  2.97446  3.69190  3.35669  3.33175  2.43378  2.48979  2.92261  5.47896  4.24101    954 - -
          2.68618  4.42225  2.77519  2.73123  3.46354  2.40513  3.72494  3.29354  2.67741  2.69355  4.24690  2.90347  2.73739  3.18146  2.89801  2.37887  2.77519  2.98518  4.58477  3.61503
          0.03083  3.89037  4.61272  0.61958  0.77255  0.48576  0.95510
    770   2.77474  4.52933  3.38380  3.22526  4.21926  3.21582  4.30140  3.76907  3.28405  3.39405  4.44452  3.53026  0.79502  3.67228  3.52772  2.94274  3.21766  3.41243  5.40110  4.34010    955 - -
          2.68618  4.42225  2.77519  2.73123  3.46354  2.40513  3.72494  3.29354  2.67741  2.69355  4.24690  2.90347  2.73739  3.18146  2.89801  2.37887  2.77519  2.98518  4.58477  3.61503
          0.03083  3.89037  4.61272  0.61958  0.77255  0.48576  0.95510
    771   3.00853  5.14003  0.89273  2.34560  4.51937  3.22396  3.94639  4.11155  3.03382  3.71661  4.69493  2.90294  3.87800  3.18543  3.55261  2.96874  3.34742  3.74877  5.68452  4.38908    956 - -
          2.68618  4.42225  2.77519  2.73123  3.46354  2.40513  3.72494  3.29354  2.67741  2.69355  4.24690  2.90347  2.73739  3.18146  2.89801  2.37887  2.77519  2.98518  4.58477  3.61503
          0.03083  3.89037  4.61272  0.61958  0.77255  0.48576  0.95510
    772   0.98828  4.20070  3.48052  3.27242  4.06996  3.02480  4.29239  3.19813  3.28913  3.07894  4.10864  3.41759  3.76569  3.62862  3.53855  2.55076  2.82934  2.84943  5.49533  4.29752    957 - -
          2.68618  4.42225  2.77519  2.73123  3.46354  2.40513  3.72494  3.29354  2.67741  2.69355  4.24690  2.90347  2.73739  3.18146  2.89801  2.37887  2.77519  2.98518  4.58477  3.61503
          0.03083  3.89037  4.61272  0.61958  0.77255  0.48576  0.95510
    773   3.27265  4.75439  3.86450  3.59708  2.29341  3.85086  3.62646  3.27933  3.45408  2.72869  3.95246  3.74528  4.32421  3.75584  3.63419  3.40762  3.55936  3.15070  3.93791  0.93654    958 - -
          2.68618  4.42225  2.77519  2.73123  3.46354  2.40513  3.72494  3.29354  2.67741  2.69355  4.24690  2.90347  2.73739  3.18146  2.89801  2.37887  2.77519  2.98518  4.58477  3.61503
          0.03083  3.89037  4.61272  0.61958  0.77255  0.48576  0.95510
    774   3.02531  4.86357  3.51776  3.02485  4.22268  3.51013  3.83672  3.76546  2.24387  3.27813  4.27766  3.38331  4.01168  3.05600  0.95140  3.10851  3.28994  3.48859  5.29836  4.14596    959 - -
          2.68618  4.42225  2.77519  2.73123  3.46354  2.40513  3.72494  3.29354  2.67741  2.69355  4.24690  2.90347  2.73739  3.18146  2.89801  2.37887  2.77519  2.98518  4.58477  3.61503
          0.03083  3.89037  4.61272  0.61958  0.77255  0.48576  0.95510
    775   2.77474  4.52933  3.38380  3.22526  4.21926  3.21582  4.30140  3.76907  3.28405  3.39405  4.44452  3.53026  0.79502  3.67228  3.52772  2.94274  3.21766  3.41243  5.40110  4.34010    960 - -
          2.68618  4.42225  2.77519  2.73123  3.46354  2.40513  3.72494  3.29354  2.67741  2.69355  4.24690  2.90347  2.73739  3.18146  2.89801  2.37887  2.77519  2.98518  4.58477  3.61503
          0.03083  3.89037  4.61272  0.61958  0.77255  0.48576  0.95510
    776   2.82214  4.35959  4.15021  3.81371  3.56296  3.74255  4.61228  2.04886  3.68177  2.24676  3.52521  4.00072  4.30193  4.04020  3.89258  3.24706  3.18316  1.00263  5.35048  4.08330    961 - -
          2.68618  4.42225  2.77519  2.73123  3.46354  2.40513  3.72494  3.29354  2.67741  2.69355  4.24690  2.90347  2.73739  3.18146  2.89801  2.37887  2.77519  2.98518  4.58477  3.61503
          0.03083  3.89037  4.61272  0.61958  0.77255  0.48576  0.95510
    777   2.68682  4.46070  3.36428  3.26585  4.40824  0.70202  4.38521  4.01203  3.44957  3.66396  4.63970  3.52853  3.85242  3.77229  3.68384  2.85921  3.16944  3.53688  5.49885  4.51067    962 - -
          2.68618  4.42225  2.77519  2.73123  3.46354  2.40513  3.72494  3.29354  2.67741  2.69355  4.24690  2.90347  2.73739  3.18146  2.89801  2.37887  2.77519  2.98518  4.58477  3.61503
          0.03083  3.89037  4.61272  0.61958  0.77255  0.48576  0.95510
    778   3.17516  4.63202  4.21828  3.85803  3.14223  4.00499  4.50814  2.34705  3.62561  0.85347  3.15926  4.13178  4.43715  3.98966  3.79882  3.57767  3.46852  2.38907  5.02820  3.75572    963 - -
          2.68618  4.42225  2.77519  2.73123  3.46354  2.40513  3.72494  3.29354  2.67741  2.69355  4.24690  2.90347  2.73739  3.18146  2.89801  2.37887  2.77519  2.98518  4.58477  3.61503
          0.03083  3.89037  4.61272  0.61958  0.77255  0.48576  0.95510
    779   2.42203  4.26720  3.44365  3.19627  3.98436  3.10595  4.21226  3.11366  3.13960  2.97652  4.02574  3.40291  3.81104  3.53348  3.39754  2.62348  1.14194  2.80673  5.42058  4.20093    964 - -
          2.68618  4.42225  2.77519  2.73123  3.46354  2.40513  3.72494  3.29354  2.67741  2.69355  4.24690  2.90347  2.73739  3.18146  2.89801  2.37887  2.77519  2.98518  4.58477  3.61503
          0.03083  3.89037  4.61272  0.61958  0.77255  0.48576  0.95510
    780   2.98817  4.95304  3.16538  2.78326  4.34356  3.47591  3.76866  3.77390  1.01406  3.33499  4.29530  3.20701  3.97484  2.95899  2.43443  3.02888  3.24002  3.48062  5.39072  4.20599    965 - -
          2.68618  4.42225  2.77519  2.73123  3.46354  2.40513  3.72494  3.29354  2.67741  2.69355  4.24690  2.90347  2.73739  3.18146  2.89801  2.37887  2.77519  2.98518  4.58477  3.61503
          0.03083  3.89037  4.61272  0.61958  0.77255  0.48576  0.95510
    781   0.98828  4.20070  3.48052  3.27242  4.06996  3.02480  4.29239  3.19813  3.28913  3.07894  4.10864  3.41759  3.76569  3.62862  3.53855  2.55076  2.82934  2.84943  5.49533  4.29752    966 - -
          2.68618  4.42225  2.77519  2.73123  3.46354  2.40513  3.72494  3.29354  2.67741  2.69355  4.24690  2.90347  2.73739  3.18146  2.89801  2.37887  2.77519  2.98518  4.58477  3.61503
          0.03083  3.89037  4.61272  0.61958  0.77255  0.48576  0.95510
    782   2.82214  4.35959  4.15021  3.81371  3.56296  3.74255  4.61228  2.04886  3.68177  2.24676  3.52521  4.00072  4.30193  4.04020  3.89258  3.24706  3.18316  1.00263  5.35048  4.08330    967 - -
          2.68618  4.42225  2.77519  2.73123  3.46354  2.40513  3.72494  3.29354  2.67741  2.69355  4.24690  2.90347  2.73739  3.18146  2.89801  2.37887  2.77519  2.98518  4.58477  3.61503
          0.03083  3.89037  4.61272  0.61958  0.77255  0.48576  0.95510
    783   3.17516  4.63202  4.21828  3.85803  3.14223  4.00499  4.50814  2.34705  3.62561  0.85347  3.15926  4.13178  4.43715  3.98966  3.79882  3.57767  3.46852  2.38907  5.02820  3.75572    968 - -
          2.68618  4.42225  2.77519  2.73123  3.46354  2.40513  3.72494  3.29354  2.67741  2.69355  4.24690  2.90347  2.73739  3.18146  2.89801  2.37887  2.77519  2.98518  4.58477  3.61503
          0.03083  3.89037  4.61272  0.61958  0.77255  0.48576  0.95510
    784   2.32353  4.24427  3.22168  3.03808  4.09399  2.97380  4.14754  3.61892  3.11305  3.33770  4.26216  3.26013  3.71404  3.46093  3.39867  1.06440  2.80496  3.15012  5.46500  4.17756    969 - -
          2.68618  4.42225  2.77519  2.73123  3.46354  2.40513  3.72494  3.29354  2.67741  2.69355  4.24690  2.90347  2.73739  3.18146  2.89801  2.37887  2.77519  2.98518  4.58477  3.61503
          0.03083  3.89037  4.61272  0.61958  0.77255  0.48576  0.95510
    785   3.17516  4.63202  4.21828  3.85803  3.14223  4.00499  4.50814  2.34705  3.62561  0.85347  3.15926  4.13178  4.43715  3.98966  3.79882  3.57767  3.46852  2.38907  5.02820  3.75572    970 - -
          2.68618  4.42225  2.77519  2.73123  3.46354  2.40513  3.72494  3.29354  2.67741  2.69355  4.24690  2.90347  2.73739  3.18146  2.89801  2.37887  2.77519  2.98518  4.58477  3.61503
          0.03083  3.89037  4.61272  0.61958  0.77255  0.48576  0.95510
    786   3.01400  4.82858  3.14275  2.90433  3.29692  3.46232  1.10531  3.71970  2.74687  3.21149  4.25570  3.31300  4.01575  3.27075  3.01160  3.08447  3.31790  3.45447  4.76177  3.24724    971 - -
          2.68618  4.42225  2.77519  2.73123  3.46354  2.40513  3.72494  3.29354  2.67741  2.69355  4.24690  2.90347  2.73739  3.18146  2.89801  2.37887  2.77519  2.98518  4.58477  3.61503
          0.03083  3.89037  4.61272  0.61958  0.77255  0.48576  0.95510
    787   2.42203  4.26720  3.44365  3.19627  3.98436  3.10595  4.21226  3.11366  3.13960  2.97652  4.02574  3.40291  3.81104  3.53348  3.39754  2.62348  1.14194  2.80673  5.42058  4.20093    972 - -
          2.68618  4.42225  2.77519  2.73123  3.46354  2.40513  3.72494  3.29354  2.67741  2.69355  4.24690  2.90347  2.73739  3.18146  2.89801  2.37887  2.77519  2.98518  4.58477  3.61503
          0.03083  3.89037  4.61272  0.61958  0.77255  0.48576  0.95510
    788   2.89458  4.88120  2.91437  2.66915  4.05218  3.37762  3.82770  3.68547  2.48865  3.18607  4.21321  3.12913  3.93120  1.20257  2.77257  2.94147  3.19143  3.41396  5.32092  4.01578    973 - -
          2.68618  4.42225  2.77519  2.73123  3.46354  2.40513  3.72494  3.29354  2.67741  2.69355  4.24690  2.90347  2.73739  3.18146  2.89801  2.37887  2.77519  2.98518  4.58477  3.61503
          0.03083  3.89037  4.61272  0.61958  0.77255  0.48576  0.95510
    789   2.98817  4.95304  3.16538  2.78326  4.34356  3.47591  3.76866  3.77390  1.01406  3.33499  4.29530  3.20701  3.97484  2.95899  2.43443  3.02888  3.24002  3.48062  5.39072  4.20599    974 - -
          2.68618  4.42225  2.77519  2.73123  3.46354  2.40513  3.72494  3.29354  2.67741  2.69355  4.24690  2.90347  2.73739  3.18146  2.89801  2.37887  2.77519  2.98518  4.58477  3.61503
          0.03083  3.89037  4.61272  0.61958  0.77255  0.48576  0.95510
    790   2.96733  5.08253  2.49463  1.00020  4.43093  3.28535  3.87345  3.88837  2.75620  3.50252  4.47556  2.94256  3.89072  3.08860  3.16705  2.94778  3.27163  3.57029  5.59912  4.32114    975 - -
          2.68618  4.42225  2.77519  2.73123  3.46354  2.40513  3.72494  3.29354  2.67741  2.69355  4.24690  2.90347  2.73739  3.18146  2.89801  2.37887  2.77519  2.98518  4.58477  3.61503
          0.03083  3.89037  4.61272  0.61958  0.77255  0.48576  0.95510
    791   2.96733  5.08253  2.49463  1.00020  4.43093  3.28535  3.87345  3.88837  2.75620  3.50252  4.47556  2.94256  3.89072  3.08860  3.16705  2.94778  3.27163  3.57029  5.59912  4.32114    976 - -
          2.68618  4.42225  2.77519  2.73123  3.46354  2.40513  3.72494  3.29354  2.67741  2.69355  4.24690  2.90347  2.73739  3.18146  2.89801  2.37887  2.77519  2.98518  4.58477  3.61503
          0.03083  3.89037  4.61272  0.61958  0.77255  0.48576  0.95510
    792   2.89458  4.88120  2.91437  2.66915  4.05218  3.37762  3.82770  3.68547  2.48865  3.18607  4.21321  3.12913  3.93120  1.20257  2.77257  2.94147  3.19143  3.41396  5.32092  4.01578    977 - -
          2.68618  4.42225  2.77519  2.73123  3.46354  2.40513  3.72494  3.29354  2.67741  2.69355  4.24690  2.90347  2.73739  3.18146  2.89801  2.37887  2.77519  2.98518  4.58477  3.61503
          0.03083  3.89037  4.61272  0.61958  0.77255  0.48576  0.95510
    793   0.98828  4.20070  3.48052  3.27242  4.06996  3.02480  4.29239  3.19813  3.28913  3.07894  4.10864  3.41759  3.76569  3.62862  3.53855  2.55076  2.82934  2.84943  5.49533  4.29752    978 - -
          2.68618  4.42225  2.77519  2.73123  3.46354  2.40513  3.72494  3.29354  2.67741  2.69355  4.24690  2.90347  2.73739  3.18146  2.89801  2.37887  2.77519  2.98518  4.58477  3.61503
          0.03083  3.89037  4.61272  0.61958  0.77255  0.48576  0.95510
    794   3.28088  4.67732  4.26327  3.98102  0.98289  3.96677  3.88479  2.80219  3.88756  2.16803  3.52959  4.03923  4.42483  4.05056  4.00287  3.54999  3.58196  2.79423  4.12827  2.49293    979 - -
          2.68618  4.42225  2.77519  2.73123  3.46354  2.40513  3.72494  3.29354  2.67741  2.69355  4.24690  2.90347  2.73739  3.18146  2.89801  2.37887  2.77519  2.98518  4.58477  3.61503
          0.03083  3.89037  4.61272  0.61958  0.77255  0.48576  0.95510
    795   3.17516  4.63202  4.21828  3.85803  3.14223  4.00499  4.50814  2.34705  3.62561  0.85347  3.15926  4.13178  4.43715  3.98966  3.79882  3.57767  3.46852  2.38907  5.02820  3.75572    980 - -
          2.68618  4.42225  2.77519  2.73123  3.46354  2.40513  3.72494  3.29354  2.67741  2.69355  4.24690  2.90347  2.73739  3.18146  2.89801  2.37887  2.77519  2.98518  4.58477  3.61503
          0.03083  3.89037  4.61272  0.61958  0.77255  0.48576  0.95510
    796   2.37612  4.40952  2.90982  2.63369  4.19161  3.05863  3.87768  3.62232  2.75259  3.27427  4.10978  2.37688  3.70574  3.08855  3.14045  1.64473  2.51507  3.17637  5.49191  4.19393    981 - -
          2.68618  4.42225  2.77519  2.73123  3.46354  2.40513  3.72494  3.29354  2.67741  2.69355  4.24690  2.90347  2.73739  3.18146  2.89801  2.37887  2.77519  2.98518  4.58477  3.61503
          0.03083  3.89037  4.61272  0.61958  0.77255  0.48576  0.95510
    797   3.02531  4.86357  3.51776  3.02485  4.22268  3.51013  3.83672  3.76546  2.24387  3.27813  4.27766  3.38331  4.01168  3.05600  0.95140  3.10851  3.28994  3.48859  5.29836  4.14596    982 - -
          2.68618  4.42225  2.77519  2.73123  3.46354  2.40513  3.72494  3.29354  2.67741  2.69355  4.24690  2.90347  2.73739  3.18146  2.89801  2.37887  2.77519  2.98518  4.58477  3.61503
          0.03083  3.89037  4.61272  0.61958  0.77255  0.48576  0.95510
    798   3.28088  4.67732  4.26327  3.98102  0.98289  3.96677  3.88479  2.80219  3.88756  2.16803  3.52959  4.03923  4.42483  4.05056  4.00287  3.54999  3.58196  2.79423  4.12827  2.49293    983 - -
          2.68618  4.42225  2.77519  2.73123  3.46354  2.40513  3.72494  3.29354  2.67741  2.69355  4.24690  2.90347  2.73739  3.18146  2.89801  2.37887  2.77519  2.98518  4.58477  3.61503
          0.03083  3.89037  4.61272  0.61958  0.77255  0.48576  0.95510
    799   2.85871  4.85943  3.34051  2.74871  4.19596  3.53092  3.60793  3.61898  1.95336  3.16376  4.05207  3.14704  3.93961  2.77871  1.38013  2.90621  3.07177  3.32661  5.24871  4.04655    984 - -
          2.68618  4.42225  2.77519  2.73123  3.46354  2.40513  3.72494  3.29354  2.67741  2.69355  4.24690  2.90347  2.73739  3.18146  2.89801  2.37887  2.77519  2.98518  4.58477  3.61503
          0.03083  3.89037  4.61272  0.61958  0.77255  0.48576  0.95510
    800   2.93169  5.27389  1.09118  2.10725  4.60435  3.18487  3.81609  4.11611  2.86880  3.70988  4.62965  2.73765  3.83064  3.01613  3.42939  2.85403  3.24896  3.73473  5.81462  4.39371    985 - -
          2.68618  4.42225  2.77519  2.73123  3.46354  2.40513  3.72494  3.29354  2.67741  2.69355  4.24690  2.90347  2.73739  3.18146  2.89801  2.37887  2.77519  2.98518  4.58477  3.61503
          0.03083  3.89037  4.61272  0.61958  0.77255  0.48576  0.95510
    801   2.88865  4.44560  3.93430  3.48017  2.90527  3.85041  4.12524  2.37402  3.30141  1.20727  3.21942  3.57993  4.25974  3.64539  3.53800  3.22030  3.16057  2.31964  4.76381  3.35833    986 - -
          2.68618  4.42225  2.77519  2.73123  3.46354  2.40513  3.72494  3.29354  2.67741  2.69355  4.24690  2.90347  2.73739  3.18146  2.89801  2.37887  2.77519  2.98518  4.58477  3.61503
          0.03083  3.89037  4.61272  0.61958  0.77255  0.48576  0.95510
    802   2.25484  4.21100  3.08922  2.93201  4.29055  1.33725  4.13629  3.77194  3.11814  3.45833  4.30811  3.17375  3.66193  3.41373  3.43564  2.08956  2.74344  3.22046  5.61295  4.36711    987 - -
          2.68618  4.42225  2.77519  2.73123  3.46354  2.40513  3.72494  3.29354  2.67741  2.69355  4.24690  2.90347  2.73739  3.18146  2.89801  2.37887  2.77519  2.98518  4.58477  3.61503
          0.03083  3.89037  4.61272  0.61958  0.77255  0.48576  0.95510
    803   2.96251  5.01970  3.33708  2.74834  4.40744  3.58232  3.59506  3.78967  1.82096  3.27604  4.16513  3.15039  3.97963  2.67599  1.33848  2.98159  3.15036  3.48792  5.36042  4.16876    988 - -
          2.68618  4.42225  2.77519  2.73123  3.46354  2.40513  3.72494  3.29354  2.67741  2.69355  4.24690  2.90347  2.73739  3.18146  2.89801  2.37887  2.77519  2.98518  4.58477  3.61503
          0.03083  3.89037  4.61272  0.61958  0.77255  0.48576  0.95510
    804   2.90436  4.48196  3.87118  3.50756  3.28342  3.46404  4.26646  2.48483  3.30369  1.03814  3.36373  3.79132  4.20955  3.71052  3.51895  3.21908  3.21851  2.42113  5.00566  3.71232    989 - -
          2.68618  4.42225  2.77519  2.73123  3.46354  2.40513  3.72494  3.29354  2.67741  2.69355  4.24690  2.90347  2.73739  3.18146  2.89801  2.37887  2.77519  2.98518  4.58477  3.61503
          0.03083  3.89037  4.61272  0.61958  0.77255  0.48576  0.95510
    805   2.62531  4.72881  3.18913  2.69417  4.19756  3.37957  3.68917  3.59326  2.19523  3.16718  4.05036  3.10646  3.16504  2.86278  1.51705  2.76263  2.97017  3.26158  5.34511  4.10357    990 - -
          2.68618  4.42225  2.77519  2.73123  3.46354  2.40513  3.72494  3.29354  2.67741  2.69355  4.24690  2.90347  2.73739  3.18146  2.89801  2.37887  2.77519  2.98518  4.58477  3.61503
          0.03083  3.89037  4.61272  0.61958  0.77255  0.48576  0.95510
    806   2.25813  4.24785  3.22425  2.90003  4.01605  1.60042  3.99035  3.34083  2.88139  3.08343  3.97518  3.18612  3.71876  3.24999  3.06730  2.48175  2.74028  2.62662  5.38977  4.13336    991 - -
          2.68618  4.42225  2.77519  2.73123  3.46354  2.40513  3.72494  3.29354  2.67741  2.69355  4.24690  2.90347  2.73739  3.18146  2.89801  2.37887  2.77519  2.98518  4.58477  3.61503
          0.03083  3.89037  4.61272  0.61958  0.77255  0.48576  0.95510
    807   3.20470  4.60366  4.48547  3.99560  2.47864  4.28916  4.40485  2.24257  3.84693  0.98986  2.95051  4.23722  4.56487  4.03336  4.01530  3.66381  3.44561  2.33103  4.75253  3.36606    992 - -
          2.68618  4.42225  2.77519  2.73123  3.46354  2.40513  3.72494  3.29354  2.67741  2.69355  4.24690  2.90347  2.73739  3.18146  2.89801  2.37887  2.77519  2.98518  4.58477  3.61503
          0.03083  3.89037  4.61272  0.61958  0.77255  0.48576  0.95510
    808   3.00853  5.14003  0.89273  2.34560  4.51937  3.22396  3.94639  4.11155  3.03382  3.71661  4.69493  2.90294  3.87800  3.18543  3.55261  2.96874  3.34742  3.74877  5.68452  4.38908    993 - -
          2.68618  4.42225  2.77519  2.73123  3.46354  2.40513  3.72494  3.29354  2.67741  2.69355  4.24690  2.90347  2.73739  3.18146  2.89801  2.37887  2.77519  2.98518  4.58477  3.61503
          0.03083  3.89037  4.61272  0.61958  0.77255  0.48576  0.95510
    809   2.35596  4.40283  2.93182  2.61789  4.19900  2.46889  3.85895  3.62845  2.74564  3.25926  4.08029  2.45071  3.69262  3.05932  3.15575  1.91920  2.39120  3.17547  5.48934  4.19836    994 - -
          2.68618  4.42225  2.77519  2.73123  3.46354  2.40513  3.72494  3.29354  2.67741  2.69355  4.24690  2.90347  2.73739  3.18146  2.89801  2.37887  2.77519  2.98518  4.58477  3.61503
          0.03083  3.89037  4.61272  0.61958  0.77255  0.48576  0.95510
    810   2.32279  4.27647  3.18084  2.83481  3.70490  3.05876  3.94004  3.40667  2.86492  3.09409  3.97068  3.14959  3.13234  3.19945  3.21991  1.43475  2.73555  3.00561  5.32711  4.02362    995 - -
          2.68618  4.42225  2.77519  2.73123  3.46354  2.40513  3.72494  3.29354  2.67741  2.69355  4.24690  2.90347  2.73739  3.18146  2.89801  2.37887  2.77519  2.98518  4.58477  3.61503
          0.04378  3.89037  3.79893  0.61958  0.77255  0.48576  0.95510
    811   2.34103  4.25520  3.25920  2.96982  3.53422  3.05510  4.00975  3.32860  2.99070  3.05459  4.00430  3.23197  3.74016  3.33353  3.30699  1.28120  2.77827  2.95593  5.22818  3.85503    996 - -
          2.68618  4.42225  2.77519  2.73123  3.46354  2.40513  3.72494  3.29354  2.67741  2.69355  4.24690  2.90347  2.73739  3.18146  2.89801  2.37887  2.77519  2.98518  4.58477  3.61503
          0.03123  3.87782  4.60017  0.61958  0.77255  0.47862  0.96663
    812   2.39066  4.23155  3.48555  2.99134  3.63963  3.31991  3.95183  2.70645  2.92254  2.55625  3.56898  3.31604  3.13517  3.25452  3.25584  2.66467  2.17891  1.97596  5.11083  3.87894    997 - -
          2.68618  4.42225  2.77519  2.73123  3.46354  2.40513  3.72494  3.29354  2.67741  2.69355  4.24690  2.90347  2.73739  3.18146  2.89801  2.37887  2.77519  2.98518  4.58477  3.61503
          0.03083  3.89037  4.61272  0.61958  0.77255  0.48576  0.95510
    813   1.30468  4.11433  3.39124  3.06390  4.09586  2.59649  4.10754  3.39921  3.08002  3.16250  4.02213  3.24572  3.43100  3.38617  3.39224  2.37945  2.56687  2.84252  5.47013  4.25577    998 - -
          2.68618  4.42225  2.77519  2.73123  3.46354  2.40513  3.72494  3.29354  2.67741  2.69355  4.24690  2.90347  2.73739  3.18146  2.89801  2.37887  2.77519  2.98518  4.58477  3.61503
          0.03083  3.89037  4.61272  0.61958  0.77255  0.48576  0.95510
    814   2.41114  4.32877  3.16579  2.94528  4.10242  3.06292  4.08316  3.45062  2.97592  3.16275  4.13333  3.23615  1.36104  3.36024  3.27614  2.57168  2.64282  3.06930  5.46349  4.22247    999 - -
          2.68618  4.42225  2.77519  2.73123  3.46354  2.40513  3.72494  3.29354  2.67741  2.69355  4.24690  2.90347  2.73739  3.18146  2.89801  2.37887  2.77519  2.98518  4.58477  3.61503
          0.03083  3.89037  4.61272  0.61958  0.77255  0.48576  0.95510
    815   2.48991  4.37480  3.30884  2.86464  3.47503  3.27646  3.81171  3.16935  2.73589  2.74355  3.76464  3.21249  3.83041  3.14101  3.06035  1.52721  2.83090  2.87899  4.39713  3.53904   1000 - -
          2.68618  4.42225  2.77519  2.73123  3.46354  2.40513  3.72494  3.29354  2.67741  2.69355  4.24690  2.90347  2.73739  3.18146  2.89801  2.37887  2.77519  2.98518  4.58477  3.61503
          0.03083  3.89037  4.61272  0.61958  0.77255  0.48576  0.95510
    816   1.18988  4.16934  3.33508  3.06770  4.10799  2.97155  4.14096  3.37165  3.10076  3.15407  4.07028  3.26786  3.01761  3.42730  3.39965  2.44258  2.72605  2.95357  5.49163  4.27474   1001 - -
          2.68618  4.42225  2.77519  2.73123  3.46354  2.40513  3.72494  3.29354  2.67741  2.69355  4.24690  2.90347  2.73739  3.18146  2.89801  2.37887  2.77519  2.98518  4.58477  3.61503
          0.03083  3.89037  4.61272  0.61958  0.77255  0.48576  0.95510
    817   2.47459  4.37485  3.20863  2.82787  3.74624  3.23808  3.88324  3.10693  2.75207  2.42370  3.78677  3.18938  1.93006  3.15436  3.08165  2.51626  2.82941  2.82462  5.18265  3.87289   1002 - -
          2.68618  4.42225  2.77519  2.73123  3.46354  2.40513  3.72494  3.29354  2.67741  2.69355  4.24690  2.90347  2.73739  3.18146  2.89801  2.37887  2.77519  2.98518  4.58477  3.61503
          0.03083  3.89037  4.61272  0.61958  0.77255  0.48576  0.95510
    818   2.34968  4.31588  3.04927  2.76892  4.03783  1.60454  3.93440  3.18503  2.83544  3.16827  4.03037  2.91585  3.71668  3.18396  3.18595  2.40539  2.76292  3.04981  5.39430  4.10116   1003 - -
          2.68618  4.42225  2.77519  2.73123  3.46354  2.40513  3.72494  3.29354  2.67741  2.69355  4.24690  2.90347  2.73739  3.18146  2.89801  2.37887  2.77519  2.98518  4.58477  3.61503
          0.08285  3.89037  2.82903  0.61958  0.77255  0.48576  0.95510
    819   2.75287  5.10479  2.25746  1.50338  4.37593  3.22943  3.65620  3.82954  2.53134  3.23557  4.25583  2.61118  3.78033  2.82161  3.01509  2.70732  3.02145  3.46735  5.59690  4.18332   1004 - -
          2.68618  4.42225  2.77520  2.73124  3.46354  2.40513  3.72495  3.29354  2.67741  2.69355  4.24690  2.90347  2.73740  3.18147  2.89796  2.37885  2.77520  2.98519  4.58477  3.61503
          0.08566  2.83650  3.75238  0.50395  0.92670  0.53044  0.88758
    820   2.64442  4.65874  3.16497  2.69649  4.17534  2.99252  3.68733  3.56481  2.19572  3.16189  4.04125  3.09396  3.83555  2.86833  1.56507  2.72635  2.81187  3.22303  5.32729  4.09080   1006 - -
          2.68618  4.42225  2.77519  2.73123  3.46354  2.40513  3.72494  3.29354  2.67741  2.69355  4.24690  2.90347  2.73739  3.18146  2.89801  2.37887  2.77519  2.98518  4.58477  3.61503
          0.08766  3.82687  2.77817  0.61958  0.77255  0.54139  0.87213
    821   2.22968  3.57217  3.37499  3.01470  3.95599  1.58576  4.00949  3.34627  2.92461  3.07241  3.95576  3.22414  3.64684  3.29947  3.03543  2.41198  2.67431  2.92785  5.30665  4.08930   1007 - -
          2.68618  4.42225  2.77519  2.73123  3.46354  2.40513  3.72494  3.29354  2.67741  2.69355  4.24690  2.90347  2.73739  3.18146  2.89801  2.37887  2.77519  2.98518  4.58477  3.61503
          0.03471  3.77391  4.49626  0.61958  0.77255  0.51144  0.91538
    822   2.44595  1.57614  3.68817  3.29419  3.41601  3.21193  3.51119  2.94828  3.08145  2.70100  3.69452  3.46401  3.83762  3.48156  3.30319  2.68289  2.83824  2.68080  4.90754  3.57563   1008 - -
          2.68618  4.42225  2.77519  2.73123  3.46354  2.40513  3.72494  3.29354  2.67741  2.69355  4.24690  2.90347  2.73739  3.18146  2.89801  2.37887  2.77519  2.98518  4.58477  3.61503
          0.03286  3.82766  4.55000  0.61958  0.77255  0.54073  0.87304
    823   2.52256  3.55393  3.24690  2.77337  3.50542  3.31729  2.03337  3.14453  2.61043  2.80882  3.71742  3.15957  3.61694  3.04168  2.93710  2.66768  2.82691  2.86123  4.93543  3.56245   1009 - -
          2.68618  4.42225  2.77519  2.73123  3.46354  2.40513  3.72494  3.29354  2.67741  2.69355  4.24690  2.90347  2.73739  3.18146  2.89801  2.37887  2.77519  2.98518  4.58477  3.61503
          0.03286  3.82766  4.55000  0.61958  0.77255  0.54073  0.87304
    824   2.77098  4.71327  2.91374  2.66048  3.55892  3.02410  1.50847  3.61944  2.58268  3.18515  4.12711  3.09973  3.87378  3.06932  2.88927  2.83978  3.08025  3.30355  4.96076  3.50688   1010 - -
          2.68618  4.42225  2.77519  2.73123  3.46354  2.40513  3.72494  3.29354  2.67741  2.69355  4.24690  2.90347  2.73739  3.18146  2.89801  2.37887  2.77519  2.98518  4.58477  3.61503
          0.03286  3.82766  4.55000  0.61958  0.77255  0.54073  0.87304
    825   2.22333  4.19500  3.01617  2.82338  4.24050  1.55674  4.03751  3.69269  2.99446  3.36248  4.20087  3.09763  3.27291  3.29399  3.33381  2.13890  2.69450  3.16137  5.55997  4.31015   1011 - -
          2.68618  4.42225  2.77519  2.73123  3.46354  2.40513  3.72494  3.29354  2.67741  2.69355  4.24690  2.90347  2.73739  3.18146  2.89801  2.37887  2.77519  2.98518  4.58477  3.61503
          0.03286  3.82766  4.55000  0.61958  0.77255  0.54073  0.87304
    826   2.51671  4.38964  3.28990  2.87636  3.63191  3.29593  3.89268  2.93442  2.74159  2.52310  3.38271  3.23667  1.89787  3.16702  3.05900  2.68619  2.86009  2.71507  5.13474  3.82357   1012 - -
          2.68618  4.42225  2.77519  2.73123  3.46354  2.40513  3.72494  3.29354  2.67741  2.69355  4.24690  2.90347  2.73739  3.18146  2.89801  2.37887  2.77519  2.98518  4.58477  3.61503
          0.03286  3.82766  4.55000  0.61958  0.77255  0.54073  0.87304
    827   2.14926  4.22535  3.54341  2.99813  3.47385  3.48208  3.91574  2.33749  2.92867  2.42541  3.23928  3.35803  3.67173  3.24412  3.26365  2.77868  2.54266  2.10344  4.97853  3.75114   1013 - -
          2.68618  4.42225  2.77519  2.73123  3.46354  2.40513  3.72494  3.29354  2.67741  2.69355  4.24690  2.90347  2.73739  3.18146  2.89801  2.37887  2.77519  2.98518  4.58477  3.61503
          0.03286  3.82766  4.55000  0.61958  0.77255  0.54073  0.87304
    828   2.36471  4.28278  3.21578  2.85110  3.88608  3.11741  3.92953  2.99041  2.79620  2.88311  3.83993  3.17390  1.93911  3.18281  3.12572  2.53016  2.43970  2.80450  5.30154  4.03424   1014 - -
          2.68618  4.42225  2.77519  2.73123  3.46354  2.40513  3.72494  3.29354  2.67741  2.69355  4.24690  2.90347  2.73739  3.18146  2.89801  2.37887  2.77519  2.98518  4.58477  3.61503
          0.03286  3.82766  4.55000  0.61958  0.77255  0.54073  0.87304
    829   2.41960  4.43059  2.84163  2.60233  4.10630  2.89276  3.84284  3.55874  2.68977  3.20324  4.06807  3.00326  1.84116  2.91263  3.04783  2.46130  2.80844  3.14927  5.41664  4.11863   1015 - -
          2.68618  4.42225  2.77519  2.73123  3.46354  2.40513  3.72494  3.29354  2.67741  2.69355  4.24690  2.90347  2.73739  3.18146  2.89801  2.37887  2.77519  2.98518  4.58477  3.61503
          0.03286  3.82766  4.55000  0.61958  0.77255  0.54073  0.87304
    830   2.30323  4.29572  2.99063  2.72016  4.15417  1.88978  3.91210  3.60171  2.78329  3.25106  4.09103  3.05791  3.66570  3.14248  2.93278  1.95378  2.72803  3.13560  5.46041  4.19028   1016 - -
          2.68618  4.42225  2.77519  2.73123  3.46354  2.40513  3.72494  3.29354  2.67741  2.69355  4.24690  2.90347  2.73739  3.18146  2.89801  2.37887  2.77519  2.98518  4.58477  3.61503
          0.03286  3.82766  4.55000  0.61958  0.77255  0.54073  0.87304
    831   2.95634  4.79704  3.44257  2.96408  4.14029  3.45189  3.79426  3.67957  2.22289  3.20372  4.20584  3.32685  3.95735  3.01749  1.04917  3.04313  3.22581  3.40565  5.24197  4.07817   1017 - -
          2.68618  4.42225  2.77519  2.73123  3.46354  2.40513  3.72494  3.29354  2.67741  2.69355  4.24690  2.90347  2.73739  3.18146  2.89801  2.37887  2.77519  2.98518  4.58477  3.61503
          0.03286  3.82766  4.55000  0.61958  0.77255  0.54073  0.87304
    832   2.89026  4.88452  3.28155  2.75224  4.04176  3.50585  3.31754  3.67949  2.02226  3.18341  4.10036  3.15166  3.94102  2.81004  1.36127  2.93418  3.11072  3.38577  5.18958  3.90342   1018 - -
          2.68618  4.42225  2.77519  2.73123  3.46354  2.40513  3.72494  3.29354  2.67741  2.69355  4.24690  2.90347  2.73739  3.18146  2.89801  2.37887  2.77519  2.98518  4.58477  3.61503
          0.03286  3.82766  4.55000  0.61958  0.77255  0.54073  0.87304
    833   2.94830  4.77238  3.08430  2.84050  3.25512  3.41118  1.24066  3.64419  2.68486  3.14349  4.18356  3.25134  3.96165  3.20638  2.95288  3.01963  3.25047  3.38025  4.72064  3.20740   1019 - -
          2.68618  4.42225  2.77519  2.73123  3.46354  2.40513  3.72494  3.29354  2.67741  2.69355  4.24690  2.90347  2.73739  3.18146  2.89801  2.37887  2.77519  2.98518  4.58477  3.61503
          0.03286  3.82766  4.55000  0.61958  0.77255  0.54073  0.87304
    834   2.64047  3.86011  3.28334  2.85287  3.30444  3.36155  1.69232  3.25602  2.63147  2.87992  3.84461  3.22348  3.88119  3.10915  2.92817  2.77140  2.95044  2.98424  4.78107  3.31175   1020 - -
          2.68618  4.42225  2.77519  2.73123  3.46354  2.40513  3.72494  3.29354  2.67741  2.69355  4.24690  2.90347  2.73739  3.18146  2.89801  2.37887  2.77519  2.98518  4.58477  3.61503
          0.03286  3.82766  4.55000  0.61958  0.77255  0.54073  0.87304
    835   2.27713  1.79921  3.65124  3.23847  3.72503  2.65617  4.06801  3.04964  3.06149  2.82938  3.74153  3.37684  3.72739  3.43433  3.04660  2.50376  2.70023  2.71473  5.14560  3.94173   1021 - -
          2.68618  4.42225  2.77519  2.73123  3.46354  2.40513  3.72494  3.29354  2.67741  2.69355  4.24690  2.90347  2.73739  3.18146  2.89801  2.37887  2.77519  2.98518  4.58477  3.61503
          0.03286  3.82766  4.55000  0.61958  0.77255  0.54073  0.87304
    836   2.83908  4.90220  3.22463  2.67563  4.30299  3.49155  3.58787  3.68428  1.85294  3.21471  4.08941  3.09105  3.91337  2.74451  1.52198  2.74488  3.05422  3.37092  5.32682  4.11100   1022 - -
          2.68618  4.42225  2.77519  2.73123  3.46354  2.40513  3.72494  3.29354  2.67741  2.69355  4.24690  2.90347  2.73739  3.18146  2.89801  2.37887  2.77519  2.98518  4.58477  3.61503
          0.03286  3.82766  4.55000  0.61958  0.77255  0.54073  0.87304
    837   2.39264  4.36990  2.94497  2.71101  4.07051  3.04986  3.89944  3.51944  2.58873  3.21045  4.09879  3.06804  3.71517  3.14449  3.05940  1.41287  2.80533  3.10850  5.40302  4.10035   1023 - -
          2.68618  4.42225  2.77519  2.73123  3.46354  2.40513  3.72494  3.29354  2.67741  2.69355  4.24690  2.90347  2.73739  3.18146  2.89801  2.37887  2.77519  2.98518  4.58477  3.61503
          0.03286  3.82766  4.55000  0.61958  0.77255  0.54073  0.87304
    838   2.64633  4.83129  3.00841  2.62893  4.25176  3.38287  3.67987  3.57449  1.33814  3.19671  4.12554  3.06309  3.88415  2.85503  2.41550  2.83402  3.05341  3.27142  5.38037  4.13269   1024 - -
          2.68618  4.42225  2.77519  2.73123  3.46354  2.40513  3.72494  3.29354  2.67741  2.69355  4.24690  2.90347  2.73739  3.18146  2.89801  2.37887  2.77519  2.98518  4.58477  3.61503
          0.03286  3.82766  4.55000  0.61958  0.77255  0.54073  0.87304
    839   1.34302  4.28174  3.14358  2.87948  3.99336  3.07477  3.99354  3.17888  2.68584  3.01140  3.96556  3.18470  3.74365  3.25980  3.15511  2.54326  2.79403  2.84278  5.38308  4.13166   1025 - -
          2.68618  4.42225  2.77519  2.73123  3.46354  2.40513  3.72494  3.29354  2.67741  2.69355  4.24690  2.90347  2.73739  3.18146  2.89801  2.37887  2.77519  2.98518  4.58477  3.61503
          0.03286  3.82766  4.55000  0.61958  0.77255  0.54073  0.87304
    840   2.89777  4.95422  3.13552  2.66852  4.33241  3.47876  3.62086  3.73439  1.26478  3.25958  4.16595  3.09425  3.92566  2.78408  2.15351  2.92137  3.11791  3.42918  5.35330  4.13756   1026 - -
          2.68618  4.42225  2.77519  2.73123  3.46354  2.40513  3.72494  3.29354  2.67741  2.69355  4.24690  2.90347  2.73739  3.18146  2.89801  2.37887  2.77519  2.98518  4.58477  3.61503
          0.03286  3.82766  4.55000  0.61958  0.77255  0.54073  0.87304
    841   2.74886  4.73021  3.26362  2.77743  4.12590  3.38946  3.68109  3.59863  2.11705  3.17150  4.09178  3.15371  3.88979  2.87240  1.39446  2.67830  3.02942  3.28095  5.27767  4.02498   1027 - -
          2.68618  4.42225  2.77519  2.73123  3.46354  2.40513  3.72494  3.29354  2.67741  2.69355  4.24690  2.90347  2.73739  3.18146  2.89801  2.37887  2.77519  2.98518  4.58477  3.61503
          0.03286  3.82766  4.55000  0.61958  0.77255  0.54073  0.87304
    842   2.41317  4.36151  3.12786  2.76422  3.85986  3.14216  3.83669  3.31614  2.64317  2.82387  3.90712  3.11724  3.74938  3.08766  2.80685  1.57901  2.78751  2.96855  5.23391  3.91869   1028 - -
          2.68618  4.42225  2.77519  2.73123  3.46354  2.40513  3.72494  3.29354  2.67741  2.69355  4.24690  2.90347  2.73739  3.18146  2.89801  2.37887  2.77519  2.98518  4.58477  3.61503
          0.03286  3.82766  4.55000  0.61958  0.77255  0.54073  0.87304
    843   2.89026  4.88452  3.28155  2.75224  4.04176  3.50585  3.31754  3.67949  2.02226  3.18341  4.10036  3.15166  3.94102  2.81004  1.36127  2.93418  3.11072  3.38577  5.18958  3.90342   1029 - -
          2.68618  4.42225  2.77520  2.73123  3.46354  2.40513  3.72482  3.29354  2.67741  2.69355  4.24690  2.90347  2.73740  3.18146  2.89801  2.37887  2.77520  2.98518  4.58477  3.61503
          0.04556  3.38217  4.55000  0.62654  0.76451  0.54073  0.87304
    844   2.84058  4.77882  3.00988  2.69624  3.40075  3.41362  1.57863  3.57139  2.43794  3.09728  4.06872  3.12552  3.92346  3.01043  2.61454  2.89850  3.11454  3.29219  4.83598  3.34061   1032 - -
          2.68618  4.42225  2.77519  2.73123  3.46354  2.40513  3.72494  3.29354  2.67741  2.69355  4.24690  2.90347  2.73739  3.18146  2.89801  2.37887  2.77519  2.98518  4.58477  3.61503
          0.05413  3.82766  3.47616  0.61958  0.77255  0.54073  0.87304
    845   2.79552  4.85852  2.82669  2.51311  3.62476  3.39371  1.97507  3.58346  2.31579  3.11264  4.03700  2.98576  3.87778  2.53404  2.62114  2.82103  3.04391  3.29199  5.00439  3.54038   1033 - -
          2.68618  4.42225  2.77519  2.73123  3.46354  2.40513  3.72494  3.29354  2.67741  2.69355  4.24690  2.90347  2.73739  3.18146  2.89801  2.37887  2.77519  2.98518  4.58477  3.61503
          0.03356  3.80709  4.52943  0.61958  0.77255  0.55742  0.85023
    846   2.79982  4.89346  2.77032  2.48801  3.92135  3.35326  3.43461  3.66009  2.28891  3.16997  4.10739  2.96625  3.86271  1.62419  2.58778  2.81845  3.06072  3.35981  5.21189  3.82261   1034 - -
          2.68618  4.42225  2.77519  2.73123  3.46354  2.40513  3.72494  3.29354  2.67741  2.69355  4.24690  2.90347  2.73739  3.18146  2.89801  2.37887  2.77519  2.98518  4.58477  3.61503
          0.03356  3.80709  4.52943  0.61958  0.77255  0.55742  0.85023
    847   2.50492  4.34006  3.26470  2.75769  3.59334  3.38518  3.77325  2.57818  2.67194  2.46864  3.54562  2.81870  3.84272  3.04267  3.02890  2.63744  2.25513  2.56262  5.02094  3.75502   1035 - -
          2.68618  4.42225  2.77519  2.73123  3.46354  2.40513  3.72494  3.29354  2.67741  2.69355  4.24690  2.90347  2.73739  3.18146  2.89801  2.37887  2.77519  2.98518  4.58477  3.61503
          0.03356  3.80709  4.52943  0.61958  0.77255  0.55742  0.85023
    848   2.27209  4.23577  3.04801  2.79410  4.09209  2.96438  3.95801  3.48496  2.85140  3.18748  4.06333  3.09592  1.84101  3.20834  3.18327  2.18215  2.61065  3.04352  5.43978  4.16882   1036 - -
          2.68618  4.42225  2.77519  2.73123  3.46354  2.40513  3.72494  3.29354  2.67741  2.69355  4.24690  2.90347  2.73739  3.18146  2.89801  2.37887  2.77519  2.98518  4.58477  3.61503
          0.03356  3.80709  4.52943  0.61958  0.77255  0.55742  0.85023
    849   2.80412  4.78960  3.30507  2.72325  3.96034  3.51882  3.60908  3.40566  2.05461  2.67549  3.89473  3.13374  3.92346  2.67629  1.62680  2.87127  3.01933  3.15625  5.17512  3.90976   1037 - -
          2.68618  4.42225  2.77519  2.73123  3.46354  2.40513  3.72494  3.29354  2.67741  2.69355  4.24690  2.90347  2.73739  3.18146  2.89801  2.37887  2.77519  2.98518  4.58477  3.61503
          0.03356  3.80709  4.52943  0.61958  0.77255  0.52894  0.88973
    850   1.90092  4.34591  3.14016  2.68278  3.82497  3.20200  3.77826  3.01809  2.65516  2.87035  3.73606  3.08090  3.00598  2.88387  3.03491  2.45739  2.62296  2.84999  5.18598  3.92215   1038 - -
          2.68618  4.42225  2.77519  2.73123  3.46354  2.40513  3.72494  3.29354  2.67741  2.69355  4.24690  2.90347  2.73739  3.18146  2.89801  2.37887  2.77519  2.98518  4.58477  3.61503
          0.03286  3.82766  4.55000  0.61958  0.77255  0.54073  0.87304
    851   2.68054  4.91435  2.41485  1.53674  4.35243  2.75585  3.70503  3.75584  2.56869  3.37109  4.22971  2.78596  3.76738  2.88177  3.01913  2.67718  2.83345  3.38459  5.58163  4.21108   1039 - -
          2.68618  4.42225  2.77519  2.73123  3.46354  2.40513  3.72494  3.29354  2.67741  2.69355  4.24690  2.90347  2.73739  3.18146  2.89801  2.37887  2.77519  2.98518  4.58477  3.61503
          0.03286  3.82766  4.55000  0.61958  0.77255  0.54073  0.87304
    852   1.60822  4.12035  3.34959  3.00663  4.01313  2.96174  4.05117  3.23239  2.99815  3.04290  3.93478  3.21943  3.33599  3.32521  3.31287  2.39595  1.98278  2.83489  5.40428  4.18396   1040 - -
          2.68618  4.42225  2.77519  2.73123  3.46354  2.40513  3.72494  3.29354  2.67741  2.69355  4.24690  2.90347  2.73739  3.18146  2.89801  2.37887  2.77519  2.98518  4.58477  3.61503
          0.03286  3.82766  4.55000  0.61958  0.77255  0.54073  0.87304
    853   2.55436  4.50724  2.91465  2.69426  4.00436  3.15172  3.89128  3.51656  2.72004  3.11998  4.08490  3.09578  1.52964  2.89834  3.04155  2.66795  2.93473  3.17329  5.33294  4.04778   1041 - -
          2.68618  4.42225  2.77519  2.73123  3.46354  2.40513  3.72494  3.29354  2.67741  2.69355  4.24690  2.90347  2.73739  3.18146  2.89801  2.37887  2.77519  2.98518  4.58477  3.61503
          0.03286  3.82766  4.55000  0.61958  0.77255  0.54073  0.87304
    854   2.18316  1.75374  3.70726  3.34302  3.84353  2.45024  4.17310  3.16077  3.24593  2.94746  3.84385  3.39180  3.28763  3.55037  3.47694  2.40928  2.64708  2.77216  5.25677  4.07876   1042 - -
          2.68618  4.42225  2.77519  2.73123  3.46354  2.40513  3.72494  3.29354  2.67741  2.69355  4.24690  2.90347  2.73739  3.18146  2.89801  2.37887  2.77519  2.98518  4.58477  3.61503
          0.03286  3.82766  4.55000  0.61958  0.77255  0.54073  0.87304
    855   2.64102  3.78342  3.51084  2.88718  2.95411  3.53537  3.72969  2.79263  2.88512  2.50232  3.48378  3.35592  3.97038  3.24390  3.17626  2.85962  2.90425  2.58591  4.51102  1.88058   1043 - -
          2.68618  4.42225  2.77519  2.73123  3.46354  2.40513  3.72494  3.29354  2.67741  2.69355  4.24690  2.90347  2.73739  3.18146  2.89801  2.37887  2.77519  2.98518  4.58477  3.61503
          0.03286  3.82766  4.55000  0.61958  0.77255  0.54073  0.87304
    856   2.53052  4.19320  3.78095  3.31460  3.58065  3.32324  4.18647  2.19046  3.20257  2.42826  3.49781  3.56947  4.01222  3.54243  3.48263  2.84815  2.51207  1.48667  5.17711  3.94708   1044 - -
          2.68618  4.42225  2.77519  2.73123  3.46354  2.40513  3.72494  3.29354  2.67741  2.69355  4.24690  2.90347  2.73739  3.18146  2.89801  2.37887  2.77519  2.98518  4.58477  3.61503
          0.03286  3.82766  4.55000  0.61958  0.77255  0.54073  0.87304
    857   2.25013  4.20699  3.09984  2.86597  4.12676  2.93196  4.01996  3.58506  2.94652  3.27166  4.14033  3.13370  3.11803  3.28491  3.27035  1.33781  2.71061  3.10290  5.47102  4.20237   1045 - -
          2.68618  4.42225  2.77519  2.73123  3.46354  2.40513  3.72494  3.29354  2.67741  2.69355  4.24690  2.90347  2.73739  3.18146  2.89801  2.37887  2.77519  2.98518  4.58477  3.61503
          0.03286  3.82766  4.55000  0.61958  0.77255  0.54073  0.87304
    858   2.62019  4.17275  3.10507  2.58212  3.51169  3.44138  2.41485  3.21336  2.41391  2.83322  3.71549  3.04529  3.84549  2.58254  2.77336  2.70731  2.85375  2.94320  4.91648  3.32677   1046 - -
          2.68618  4.42225  2.77519  2.73123  3.46354  2.40513  3.72494  3.29354  2.67741  2.69355  4.24690  2.90347  2.73739  3.18146  2.89801  2.37887  2.77519  2.98518  4.58477  3.61503
          0.03286  3.82766  4.55000  0.61958  0.77255  0.54073  0.87304
    859   2.43279  4.43218  3.04153  2.72517  3.70188  3.21438  3.83160  3.21204  2.71401  2.87684  3.84629  3.11677  1.83417  3.10988  3.05330  2.63883  2.85605  2.92185  5.13810  3.44905   1047 - -
          2.68618  4.42225  2.77519  2.73123  3.46354  2.40513  3.72494  3.29354  2.67741  2.69355  4.24690  2.90347  2.73739  3.18146  2.89801  2.37887  2.77519  2.98518  4.58477  3.61503
          0.03286  3.82766  4.55000  0.61958  0.77255  0.54073  0.87304
    860   2.22865  4.16461  3.23433  2.94212  4.01778  2.94890  4.02352  3.40336  2.94960  3.13859  4.02954  3.17803  3.42857  3.29797  3.26310  1.38738  2.68336  2.78618  5.40474  4.13025   1048 - -
          2.68618  4.42225  2.77519  2.73123  3.46354  2.40513  3.72494  3.29354  2.67741  2.69355  4.24690  2.90347  2.73739  3.18146  2.89801  2.37887  2.77519  2.98518  4.58477  3.61503
          0.03286  3.82766  4.55000  0.61958  0.77255  0.54073  0.87304
    861   2.33447  4.28204  3.04298  2.82826  4.07448  2.99129  3.99536  3.53339  2.89878  3.22715  4.13270  3.13288  1.58665  3.26565  3.21635  2.27327  2.77925  3.09972  5.42296  4.14306   1049 - -
          2.68618  4.42225  2.77519  2.73123  3.46354  2.40513  3.72494  3.29354  2.67741  2.69355  4.24690  2.90347  2.73739  3.18146  2.89801  2.37887  2.77519  2.98518  4.58477  3.61503
          0.03286  3.82766  4.55000  0.61958  0.77255  0.54073  0.87304
    862   2.27448  4.22219  3.46436  3.01313  3.53589  3.35827  3.63336  2.61998  2.91315  2.52775  3.50919  3.33489  3.88369  3.27482  3.21620  2.71771  2.67776  1.73318  5.03249  3.78458   1050 - -
          2.68618  4.42225  2.77519  2.73123  3.46354  2.40513  3.72494  3.29354  2.67741  2.69355  4.24690  2.90347  2.73739  3.18146  2.89801  2.37887  2.77519  2.98518  4.58477  3.61503
          0.03286  3.82766  4.55000  0.61958  0.77255  0.54073  0.87304
    863   2.39577  4.31728  3.07103  2.87331  4.04056  3.02427  4.02566  3.51151  2.93253  3.20691  4.15510  3.17884  1.42182  3.31408  3.23473  2.44507  2.83998  3.10693  5.38919  4.11857   1051 - -
          2.68618  4.42225  2.77519  2.73123  3.46354  2.40513  3.72494  3.29354  2.67741  2.69355  4.24690  2.90347  2.73739  3.18146  2.89801  2.37887  2.77519  2.98518  4.58477  3.61503
          0.03286  3.82766  4.55000  0.61958  0.77255  0.54073  0.87304
    864   2.35409  4.31040  3.09415  2.75847  3.93019  3.08071  3.87879  3.34130  2.75036  2.84994  3.92906  3.10365  2.03705  3.12676  3.09468  2.14710  2.74835  2.96903  5.30157  4.00620   1052 - -
          2.68618  4.42225  2.77519  2.73123  3.46354  2.40513  3.72494  3.29354  2.67741  2.69355  4.24690  2.90347  2.73739  3.18146  2.89801  2.37887  2.77519  2.98518  4.58477  3.61503
          0.03286  3.82766  4.55000  0.61958  0.77255  0.54073  0.87304
    865   2.21181  4.16725  3.17213  2.88970  4.13110  2.92463  4.01406  3.51194  2.93338  3.21956  4.07378  3.14078  3.30721  3.26874  3.26108  1.44799  2.38977  3.03780  5.47613  4.22965   1053 - -
          2.68618  4.42225  2.77519  2.73123  3.46354  2.40513  3.72494  3.29354  2.67741  2.69355  4.24690  2.90347  2.73739  3.18146  2.89801  2.37887  2.77519  2.98518  4.58477  3.61503
          0.03286  3.82766  4.55000  0.61958  0.77255  0.54073  0.87304
    866   1.86620  4.16772  3.33350  2.91606  3.89410  2.48404  3.95341  2.96421  2.89409  2.93751  3.81593  3.19159  3.69233  3.21964  3.23627  2.44387  2.13115  2.78445  5.28476  4.05067   1054 - -
[truncated: 194,346 more chars]
