# Supplementary material for: Potential Conservation of Circadian Clock Proteins in the phylum Nematoda as Revealed by Bioinformatic Searches
Source: PLoS One. 2014 Nov 14;9(11):e112871. doi: 10.1371/journal.pone.0112871 (PMC4232591; doi:10.1371/journal.pone.0112871)
Supplement: File S1 — HMM profiles used in this work and HMMsearch results. (ZIP) [file pone.0112871.s007.zip › HMMs-CE/Mamiferos/Opn4-aln.fasta.hmm]

HMMER3/b [3.0 | March 2010]
NAME  Opn4-aln
LENG  1088
ALPH  amino
RF    no
CS    no
MAP   yes
DATE  Wed Aug 22 12:28:48 2012
NSEQ  25
EFFN  0.820923
CKSUM 3491591816
STATS LOCAL MSV      -13.2941  0.69539
STATS LOCAL VITERBI  -13.9855  0.69539
STATS LOCAL FORWARD   -6.4370  0.69539
HMM          A        C        D        E        F        G        H        I        K        L        M        N        P        Q        R        S        T        V        W        Y   
            m->m     m->i     m->d     i->m     i->i     d->m     d->d
  COMPO   2.35788  3.96077  3.12049  2.86242  3.25861  2.83977  3.77279  2.87055  2.84751  2.47896  3.70277  3.21083  2.96994  3.21404  2.99039  2.50824  2.77549  2.65511  4.37655  3.39988
          2.68622  4.42126  2.77523  2.73134  3.46351  2.40509  3.72487  3.29365  2.67752  2.69353  4.24670  2.90357  2.73744  3.18136  2.89796  2.37883  2.77523  2.98512  4.58488  3.61498
          0.07664  2.77898  4.45028  1.94206  0.15479  0.00000        *
      1   3.17612  4.64671  4.43172  3.94346  3.16959  4.20908  4.58783  2.33135  3.68275  1.59883  1.25550  4.21634  4.55670  4.00856  3.86853  3.60570  3.44183  2.39182  5.12343  3.90928     26 - -
          2.68618  4.42225  2.77519  2.73123  3.46354  2.40513  3.72494  3.29354  2.67741  2.69355  4.24690  2.90347  2.73739  3.18146  2.89801  2.37887  2.77519  2.98518  4.58477  3.61503
          0.02525  4.08720  4.80955  0.61958  0.77255  0.48576  0.95510
      2   2.89048  5.33979  2.06936  2.14574  4.69333  2.98561  3.79274  4.19328  2.75747  3.71843  4.55526  1.37613  3.87044  2.95735  3.30924  2.81548  3.18262  3.77621  5.88905  4.42786     27 - -
          2.68618  4.42225  2.77519  2.73123  3.46354  2.40513  3.72494  3.29354  2.67741  2.69355  4.24690  2.90347  2.73739  3.18146  2.89801  2.37887  2.77519  2.98518  4.58477  3.61503
          0.02525  4.08720  4.80955  0.61958  0.77255  0.48576  0.95510
      3   2.55889  4.49730  3.19381  2.72213  3.77518  3.37912  3.80387  3.20203  2.68027  2.72570  3.75916  3.15174  1.91673  3.04586  3.06168  2.40820  2.76765  2.91271  5.16082  3.49606     28 - -
          2.68618  4.42225  2.77519  2.73123  3.46354  2.40513  3.72494  3.29354  2.67741  2.69355  4.24690  2.90347  2.73739  3.18146  2.89801  2.37887  2.77519  2.98518  4.58477  3.61503
          0.02525  4.08720  4.80955  0.61958  0.77255  0.48576  0.95510
      4   2.40132  4.36489  3.23101  3.00759  4.32654  3.07520  4.17860  3.79684  3.10546  3.46828  4.32859  3.27837  1.29235  3.43904  3.43244  2.00381  2.86537  3.29438  5.65548  4.39390     29 - -
          2.68618  4.42225  2.77519  2.73123  3.46354  2.40513  3.72494  3.29354  2.67741  2.69355  4.24690  2.90347  2.73739  3.18146  2.89801  2.37887  2.77519  2.98518  4.58477  3.61503
          0.02525  4.08720  4.80955  0.61958  0.77255  0.48576  0.95510
      5   2.57198  4.58229  3.12729  2.61426  3.83172  3.40060  3.43867  3.28142  2.56884  2.92739  3.77811  3.07893  3.19801  2.93712  2.97538  1.70253  2.75925  2.98177  4.55513  3.86719     30 - -
          2.68618  4.42225  2.77519  2.73123  3.46354  2.40513  3.72494  3.29354  2.67741  2.69355  4.24690  2.90347  2.73739  3.18146  2.89801  2.37887  2.77519  2.98518  4.58477  3.61503
          0.02525  4.08720  4.80955  0.61958  0.77255  0.48576  0.95510
      6   2.52550  4.55042  3.12157  2.55470  3.88615  1.84894  3.77664  3.24718  2.61503  2.92339  3.21824  3.10607  3.85795  2.99081  2.92850  2.68659  2.71143  2.95186  5.23000  3.95288     31 - -
          2.68618  4.42225  2.77519  2.73123  3.46354  2.40513  3.72494  3.29354  2.67741  2.69355  4.24690  2.90347  2.73739  3.18146  2.89801  2.37887  2.77519  2.98518  4.58477  3.61503
          0.02525  4.08720  4.80955  0.61958  0.77255  0.48576  0.95510
      7   2.58546  4.54488  3.20763  2.75374  3.91474  3.36521  3.82604  3.31747  2.60299  2.64159  3.86505  3.16830  1.75599  3.05045  2.76380  2.56013  2.89230  3.01287  5.26049  3.97469     32 - -
          2.68618  4.42225  2.77519  2.73123  3.46354  2.40513  3.72494  3.29354  2.67741  2.69355  4.24690  2.90347  2.73739  3.18146  2.89801  2.37887  2.77519  2.98518  4.58477  3.61503
          0.08395  4.08720  2.75299  0.61958  0.77255  0.48576  0.95510
      8   2.85666  4.90589  3.33176  2.78024  4.36052  3.52621  3.69209  3.74232  2.08671  3.28031  4.15850  3.18232  3.97388  2.76986  1.27911  2.81310  2.88882  3.41778  5.41287  4.19406     33 - -
          2.68618  4.42225  2.77519  2.73123  3.46354  2.40513  3.72494  3.29354  2.67741  2.69355  4.24690  2.90347  2.73739  3.18146  2.89801  2.37887  2.77519  2.98518  4.58477  3.61503
          0.02676  4.03001  4.75236  0.61958  0.77255  0.54678  0.86467
      9   2.37654  4.27251  3.45678  3.00454  3.54984  3.11409  3.43201  2.81156  2.93330  2.62397  3.54544  3.34355  3.91787  3.27666  3.24313  2.75795  2.83279  1.57124  5.01055  3.76360     34 - -
          2.68618  4.42225  2.77519  2.73123  3.46354  2.40513  3.72494  3.29354  2.67741  2.69355  4.24690  2.90347  2.73739  3.18146  2.89801  2.37887  2.77519  2.98518  4.58477  3.61503
          0.02676  4.03001  4.75236  0.61958  0.77255  0.54678  0.86467
     10   2.55272  4.42441  3.32053  2.92584  3.73747  3.33364  3.95355  3.08256  2.83747  2.25093  3.77955  3.28294  1.73022  3.23751  3.16117  2.62403  2.89924  2.82471  5.19957  3.89407     35 - -
          2.68618  4.42225  2.77519  2.73123  3.46354  2.40513  3.72494  3.29354  2.67741  2.69355  4.24690  2.90347  2.73739  3.18146  2.89801  2.37887  2.77519  2.98518  4.58477  3.61503
          0.02676  4.03001  4.75236  0.61958  0.77255  0.54678  0.86467
     11   2.41957  4.38317  3.20301  2.85959  4.05736  3.14850  3.98081  3.47876  2.85877  2.93417  4.04172  3.19542  1.66236  3.22475  3.20792  2.06935  2.82167  3.08623  5.41895  4.12962     36 - -
          2.68618  4.42225  2.77519  2.73123  3.46354  2.40513  3.72494  3.29354  2.67741  2.69355  4.24690  2.90347  2.73739  3.18146  2.89801  2.37887  2.77519  2.98518  4.58477  3.61503
          0.02676  4.03001  4.75236  0.61958  0.77255  0.54678  0.86467
     12   2.35317  3.28723  2.99396  2.83653  4.05662  2.40468  3.94576  3.46119  2.86424  3.12837  3.96212  3.17434  3.74870  3.17343  3.25531  1.59484  2.74590  3.05165  5.39843  4.13807     37 - -
          2.68618  4.42225  2.77519  2.73123  3.46354  2.40513  3.72494  3.29354  2.67741  2.69355  4.24690  2.90347  2.73739  3.18146  2.89801  2.37887  2.77519  2.98518  4.58477  3.61503
          0.02676  4.03001  4.75236  0.61958  0.77255  0.47098  0.97920
     13   2.57762  4.55288  3.17208  2.68619  3.89788  3.18990  3.77394  3.28911  2.56508  2.54495  3.81157  3.12406  1.98598  2.98772  2.70493  2.60923  2.86240  2.98720  5.22917  3.95139     38 - -
          2.68618  4.42225  2.77519  2.73123  3.46354  2.40513  3.72494  3.29354  2.67741  2.69355  4.24690  2.90347  2.73739  3.18146  2.89801  2.37887  2.77519  2.98518  4.58477  3.61503
          0.02559  4.07433  4.79668  0.61958  0.77255  0.47688  0.96947
     14   1.59591  4.20664  3.65977  3.28051  4.09875  3.09896  4.25436  3.20629  3.23474  3.10104  4.02097  3.43163  3.80692  3.54914  3.53107  2.53048  1.48430  2.74613  5.52772  4.31847     39 - -
          2.68618  4.42225  2.77519  2.73123  3.46354  2.40513  3.72494  3.29354  2.67741  2.69355  4.24690  2.90347  2.73739  3.18146  2.89801  2.37887  2.77519  2.98518  4.58477  3.61503
          0.02525  4.08720  4.80955  0.61958  0.77255  0.48576  0.95510
     15   2.94023  4.97804  3.05475  2.73834  4.03795  3.51499  3.84699  3.65167  2.46510  3.00396  4.17764  3.19439  4.02904  1.15751  2.74893  2.98505  3.21628  3.40286  5.36441  4.00631     40 - -
          2.68618  4.42225  2.77519  2.73123  3.46354  2.40513  3.72494  3.29354  2.67741  2.69355  4.24690  2.90347  2.73739  3.18146  2.89801  2.37887  2.77519  2.98518  4.58477  3.61503
          0.02525  4.08720  4.80955  0.61958  0.77255  0.48576  0.95510
     16   2.80159  5.41955  1.99843  1.31064  4.72176  2.93621  3.74759  4.21938  2.60152  3.71929  4.53695  2.74945  3.85864  2.89745  3.24281  2.79502  3.15732  3.79727  5.88333  4.41069     41 - -
          2.68618  4.42225  2.77519  2.73123  3.46354  2.40513  3.72494  3.29354  2.67741  2.69355  4.24690  2.90347  2.73739  3.18146  2.89801  2.37887  2.77519  2.98518  4.58477  3.61503
          0.02525  4.08720  4.80955  0.61958  0.77255  0.48576  0.95510
     17   2.35412  4.31991  3.27780  2.99895  4.30073  3.06181  4.14149  3.69705  3.05528  3.38634  4.23263  3.26230  1.39259  3.38876  3.39014  2.14868  2.52008  3.20999  5.63328  4.38634     42 - -
          2.68618  4.42225  2.77519  2.73123  3.46354  2.40513  3.72494  3.29354  2.67741  2.69355  4.24690  2.90347  2.73739  3.18146  2.89801  2.37887  2.77519  2.98518  4.58477  3.61503
          0.05288  4.08720  3.36031  0.61958  0.77255  0.48576  0.95510
     18   2.41260  4.44301  2.98065  2.75856  4.38077  2.75286  4.03551  3.85704  2.95219  3.48694  4.30951  2.61478  3.76454  3.25438  3.34096  1.22568  2.84789  3.34270  5.67478  4.38038     43 - -
          2.68618  4.42225  2.77519  2.73123  3.46354  2.40513  3.72494  3.29354  2.67741  2.69355  4.24690  2.90347  2.73739  3.18146  2.89801  2.37887  2.77519  2.98518  4.58477  3.61503
          0.02595  4.06027  4.78261  0.61958  0.77255  0.51540  0.90947
     19   2.68910  1.65457  4.27069  3.77308  2.52371  3.67126  4.22283  2.42451  3.63165  2.22072  3.36110  3.87130  4.17923  3.85847  3.80417  3.05176  3.01364  2.21992  4.79383  3.42230     44 - -
          2.68618  4.42225  2.77519  2.73123  3.46354  2.40513  3.72494  3.29354  2.67741  2.69355  4.24690  2.90347  2.73739  3.18146  2.89801  2.37887  2.77519  2.98518  4.58477  3.61503
          0.02595  4.06027  4.78261  0.61958  0.77255  0.46767  0.98473
     20   2.61142  4.22300  3.71762  3.14822  3.34601  3.63127  3.94018  2.57852  3.03104  2.26910  2.13808  3.48310  4.02054  3.34251  3.11780  2.84068  2.50755  2.15389  4.85406  3.64329     45 - -
          2.68618  4.42225  2.77519  2.73123  3.46354  2.40513  3.72494  3.29354  2.67741  2.69355  4.24690  2.90347  2.73739  3.18146  2.89801  2.37887  2.77519  2.98518  4.58477  3.61503
          0.02525  4.08720  4.80955  0.61958  0.77255  0.48576  0.95510
     21   1.43208  4.43073  3.25591  2.81084  4.01141  3.25415  3.90470  3.33835  2.45821  3.05195  3.91024  3.18789  3.82570  3.12907  3.11474  2.47215  2.62430  2.88583  5.35215  4.09368     46 - -
          2.68618  4.42225  2.77519  2.73123  3.46354  2.40513  3.72494  3.29354  2.67741  2.69355  4.24690  2.90347  2.73739  3.18146  2.89801  2.37887  2.77519  2.98518  4.58477  3.61503
          0.02525  4.08720  4.80955  0.61958  0.77255  0.48576  0.95510
     22   2.47036  4.29500  3.54499  3.09028  3.79594  3.30579  4.05791  2.56917  3.01213  2.80673  3.74739  3.38160  3.89444  3.35841  3.33285  2.40095  1.46125  2.65265  5.25050  4.00914     47 - -
          2.68618  4.42225  2.77519  2.73123  3.46354  2.40513  3.72494  3.29354  2.67741  2.69355  4.24690  2.90347  2.73739  3.18146  2.89801  2.37887  2.77519  2.98518  4.58477  3.61503
          0.02525  4.08720  4.80955  0.61958  0.77255  0.48576  0.95510
     23   2.36770  4.40050  3.39743  2.87582  3.68652  3.43733  3.88738  2.92016  2.80106  2.53293  3.09958  3.27203  1.97233  3.15350  3.16254  2.73954  2.72130  2.68274  5.13112  3.88378     48 - -
          2.68618  4.42225  2.77519  2.73123  3.46354  2.40513  3.72494  3.29354  2.67741  2.69355  4.24690  2.90347  2.73739  3.18146  2.89801  2.37887  2.77519  2.98518  4.58477  3.61503
          0.02525  4.08720  4.80955  0.61958  0.77255  0.48576  0.95510
     24   1.01841  4.18398  3.61923  3.28494  4.19323  3.03209  4.27555  3.44424  3.26643  3.25097  4.12568  3.40825  3.48650  3.57161  3.55515  2.38165  2.65076  2.85501  5.58704  4.38362     49 - -
          2.68618  4.42225  2.77520  2.73123  3.46354  2.40513  3.72495  3.29354  2.67741  2.69352  4.24690  2.90347  2.73740  3.18146  2.89801  2.37887  2.77520  2.98518  4.58477  3.61503
          0.03699  3.56960  4.80955  0.56825  0.83590  0.48576  0.95510
     25   2.33655  4.41166  3.26299  2.81695  3.95483  3.24993  3.91048  3.31683  2.79677  2.58393  3.87935  3.19226  2.04644  3.14424  3.17381  2.01543  2.81384  2.97588  5.31976  4.05091     51 - -
          2.68618  4.42225  2.77519  2.73123  3.46354  2.40513  3.72494  3.29354  2.67741  2.69355  4.24690  2.90347  2.73739  3.18146  2.89801  2.37887  2.77519  2.98518  4.58477  3.61503
          0.02525  4.08720  4.80955  0.61958  0.77255  0.48576  0.95510
     26   2.54780  4.59557  3.13744  2.60361  3.80122  3.45981  3.47172  2.99344  2.52889  2.84923  3.51585  3.07996  2.12791  2.73527  2.92753  2.66528  2.84605  2.92082  5.14618  3.85767     52 - -
          2.68618  4.42225  2.77519  2.73123  3.46354  2.40513  3.72494  3.29354  2.67741  2.69355  4.24690  2.90347  2.73739  3.18146  2.89801  2.37887  2.77519  2.98518  4.58477  3.61503
          0.02525  4.08720  4.80955  0.61958  0.77255  0.48576  0.95510
     27   2.34539  4.33706  3.16537  2.94901  4.42545  2.38385  4.16802  3.90295  3.12008  3.55020  4.36783  3.04099  3.75547  3.41010  3.47609  1.12050  2.81723  3.33890  5.73524  4.47335     53 - -
          2.68618  4.42225  2.77519  2.73123  3.46354  2.40513  3.72494  3.29354  2.67741  2.69355  4.24690  2.90347  2.73739  3.18146  2.89801  2.37887  2.77519  2.98518  4.58477  3.61503
          0.02525  4.08720  4.80955  0.61958  0.77255  0.48576  0.95510
     28   2.66835  4.66861  3.21183  2.44246  3.83969  3.51686  3.44349  3.07885  2.39001  2.89719  3.75402  3.09978  3.89635  2.76511  2.14738  2.75655  2.88910  2.98828  2.83218  3.85845     54 - -
          2.68618  4.42225  2.77519  2.73123  3.46354  2.40513  3.72494  3.29354  2.67741  2.69355  4.24690  2.90347  2.73739  3.18146  2.89801  2.37887  2.77519  2.98518  4.58477  3.61503
          0.02525  4.08720  4.80955  0.61958  0.77255  0.48576  0.95510
     29   3.19037  4.73945  4.02154  3.70189  3.11090  2.99783  4.11781  3.55884  3.47767  3.11075  4.18491  3.91210  4.28545  3.88849  3.65818  3.39516  3.52148  3.34168  0.78770  3.11812     55 - -
          2.68618  4.42225  2.77519  2.73123  3.46354  2.40513  3.72494  3.29354  2.67741  2.69355  4.24690  2.90347  2.73739  3.18146  2.89801  2.37887  2.77519  2.98518  4.58477  3.61503
          0.02525  4.08720  4.80955  0.61958  0.77255  0.48576  0.95510
     30   2.79486  5.23631  1.53462  2.23046  4.50385  3.31348  3.42660  3.76335  2.59033  3.54289  4.35169  2.23634  3.84128  2.85437  3.11370  2.67519  3.05648  3.61943  5.69906  4.25919     56 - -
          2.68618  4.42225  2.77519  2.73123  3.46354  2.40513  3.72494  3.29354  2.67741  2.69355  4.24690  2.90347  2.73739  3.18146  2.89801  2.37887  2.77519  2.98518  4.58477  3.61503
          0.02525  4.08720  4.80955  0.61958  0.77255  0.48576  0.95510
     31   2.53442  4.66317  2.68463  2.53435  4.39800  2.43120  3.89132  3.85576  2.79540  3.45353  4.26890  2.59858  3.79553  3.07384  3.25181  1.47625  2.90722  3.39639  5.65938  4.32224     57 - -
          2.68618  4.42225  2.77519  2.73123  3.46354  2.40513  3.72494  3.29354  2.67741  2.69355  4.24690  2.90347  2.73739  3.18146  2.89801  2.37887  2.77519  2.98518  4.58477  3.61503
          0.02525  4.08720  4.80955  0.61958  0.77255  0.48576  0.95510
     32   2.48606  4.40876  3.29436  2.82144  3.59285  3.30290  3.88109  3.20707  2.79879  2.91305  3.79387  3.20547  3.84411  3.13626  3.17840  1.59327  2.21045  2.89666  5.20297  3.72064     58 - -
          2.68618  4.42225  2.77519  2.73123  3.46354  2.40513  3.72494  3.29354  2.67741  2.69355  4.24690  2.90347  2.73739  3.18146  2.89801  2.37887  2.77519  2.98518  4.58477  3.61503
          0.02525  4.08720  4.80955  0.61958  0.77255  0.48576  0.95510
     33   2.72657  5.05262  2.90454  2.17773  4.37270  3.44244  3.61688  3.80269  2.25453  3.22002  4.12406  2.93807  3.44283  1.83541  2.40975  2.71198  2.95021  3.43651  5.47981  4.14485     59 - -
          2.68618  4.42225  2.77519  2.73123  3.46354  2.40513  3.72494  3.29354  2.67741  2.69355  4.24690  2.90347  2.73739  3.18146  2.89801  2.37887  2.77519  2.98518  4.58477  3.61503
          0.02525  4.08720  4.80955  0.61958  0.77255  0.48576  0.95510
     34   2.55478  4.77320  2.96826  2.41456  4.07738  3.39921  3.67000  3.48564  2.32567  3.09304  3.91688  2.83705  3.83108  2.83070  2.76432  1.79500  2.81039  2.95381  5.33378  4.01508     60 - -
          2.68618  4.42225  2.77519  2.73123  3.46354  2.40513  3.72494  3.29354  2.67741  2.69355  4.24690  2.90347  2.73739  3.18146  2.89801  2.37887  2.77519  2.98518  4.58477  3.61503
          0.07812  4.08720  2.84108  0.61958  0.77255  0.48576  0.95510
     35   2.61045  4.77595  2.29892  2.42360  4.38741  3.18120  3.85498  3.87284  2.78802  3.47824  4.31270  2.80174  3.80374  3.04393  3.26203  1.35598  2.96896  3.43794  5.66203  4.28680     61 - -
          2.68618  4.42225  2.77519  2.73123  3.46354  2.40513  3.72494  3.29354  2.67741  2.69355  4.24690  2.90347  2.73739  3.18146  2.89801  2.37887  2.77519  2.98518  4.58477  3.61503
          0.02661  4.03568  4.75803  0.61958  0.77255  0.45269  1.01038
     36   2.41027  4.27774  4.24945  3.70313  3.50002  3.97888  4.42579  1.43331  3.60600  2.18400  3.39081  3.96496  4.35892  3.87711  3.84862  3.30121  2.64347  1.72412  5.17337  3.97016     62 - -
          2.68618  4.42225  2.77519  2.73123  3.46354  2.40513  3.72494  3.29354  2.67741  2.69355  4.24690  2.90347  2.73739  3.18146  2.89801  2.37887  2.77519  2.98518  4.58477  3.61503
          0.02525  4.08720  4.80955  0.61958  0.77255  0.48576  0.95510
     37   2.60083  4.44416  3.37355  2.87456  3.24049  3.46188  3.80828  3.05420  2.83064  2.73929  3.66746  3.26638  3.93302  3.16227  3.19628  1.55596  2.88775  2.68650  4.86267  2.97928     63 - -
          2.68618  4.42225  2.77519  2.73123  3.46354  2.40513  3.72494  3.29354  2.67741  2.69355  4.24690  2.90347  2.73739  3.18146  2.89801  2.37887  2.77519  2.98518  4.58477  3.61503
          0.02525  4.08720  4.80955  0.61958  0.77255  0.48576  0.95510
     38   2.50693  4.51871  3.14322  2.66453  3.95812  3.05872  3.20110  3.36504  2.65295  3.01707  3.85929  3.10005  3.81874  3.00334  3.06088  1.68097  2.55916  2.77073  5.28879  4.00027     64 - -
          2.68618  4.42225  2.77519  2.73123  3.46354  2.40513  3.72494  3.29354  2.67741  2.69355  4.24690  2.90347  2.73739  3.18146  2.89801  2.37887  2.77519  2.98518  4.58477  3.61503
          0.02525  4.08720  4.80955  0.61958  0.77255  0.48576  0.95510
     39   2.63785  4.41610  3.43075  2.91062  3.59139  3.37773  3.84406  2.94209  2.69656  1.61228  3.55546  3.30223  3.17997  3.13806  2.70273  2.83136  2.89567  2.71903  5.02269  3.78020     65 - -
          2.68618  4.42225  2.77519  2.73123  3.46354  2.40513  3.72494  3.29354  2.67741  2.69355  4.24690  2.90347  2.73739  3.18146  2.89801  2.37887  2.77519  2.98518  4.58477  3.61503
          0.02525  4.08720  4.80955  0.61958  0.77255  0.48576  0.95510
     40   2.33235  4.47744  2.91172  2.69845  3.93614  1.87518  3.84029  3.15183  2.73872  2.98430  3.83968  3.12454  3.82565  3.05855  3.15285  2.54673  2.81858  2.53295  5.29161  4.01170     66 - -
          2.68618  4.42225  2.77519  2.73123  3.46354  2.40513  3.72494  3.29354  2.67741  2.69355  4.24690  2.90347  2.73739  3.18146  2.89801  2.37887  2.77519  2.98518  4.58477  3.61503
          0.02525  4.08720  4.80955  0.61958  0.77255  0.48576  0.95510
     41   2.73375  5.13695  2.44408  2.25649  4.43814  3.37466  3.40009  3.89827  2.39383  3.41616  4.20938  2.85464  3.65720  1.69409  2.74172  2.69723  2.97179  3.51178  5.57699  4.19172     67 - -
          2.68618  4.42225  2.77519  2.73123  3.46354  2.40513  3.72494  3.29354  2.67741  2.69355  4.24690  2.90347  2.73739  3.18146  2.89801  2.37887  2.77519  2.98518  4.58477  3.61503
          0.02525  4.08720  4.80955  0.61958  0.77255  0.48576  0.95510
     42   2.52334  4.38194  3.77108  3.32963  3.44703  3.62667  4.18184  2.60088  3.19739  1.22013  3.38383  3.62853  3.33986  3.54995  3.46081  3.00095  3.02656  2.48212  5.10116  3.88398     68 - -
          2.68618  4.42225  2.77519  2.73123  3.46354  2.40513  3.72494  3.29354  2.67741  2.69355  4.24690  2.90347  2.73739  3.18146  2.89801  2.37887  2.77519  2.98518  4.58477  3.61503
          0.02525  4.08720  4.80955  0.61958  0.77255  0.48576  0.95510
     43   2.59539  4.46198  3.34245  2.87007  3.74326  3.42520  3.88958  3.04554  2.73480  2.20888  3.69180  3.26363  1.89027  3.14884  2.97970  2.76070  2.72701  2.80321  5.17562  3.91322     69 - -
          2.68618  4.42225  2.77519  2.73123  3.46354  2.40513  3.72494  3.29354  2.67741  2.69355  4.24690  2.90347  2.73739  3.18146  2.89801  2.37887  2.77519  2.98518  4.58477  3.61503
          0.02525  4.08720  4.80955  0.61958  0.77255  0.48576  0.95510
     44   2.27629  4.32967  3.25867  2.96400  4.33314  3.05293  4.12377  3.76317  3.04274  3.42693  4.25745  3.23994  2.02608  3.35922  3.39760  1.40494  2.79927  3.25155  5.65191  4.39591     70 - -
          2.68618  4.42225  2.77519  2.73123  3.46354  2.40513  3.72494  3.29354  2.67741  2.69355  4.24690  2.90347  2.73739  3.18146  2.89801  2.37887  2.77519  2.98518  4.58477  3.61503
          0.02525  4.08720  4.80955  0.61958  0.77255  0.48576  0.95510
     45   2.55875  4.17829  3.89919  3.34545  3.38302  3.13737  4.07825  1.65222  3.25215  2.37863  3.24858  3.62410  4.08388  3.52691  3.51135  2.87177  2.70700  1.98291  4.91400  3.70675     71 - -
          2.68618  4.42225  2.77519  2.73123  3.46354  2.40513  3.72494  3.29354  2.67741  2.69355  4.24690  2.90347  2.73739  3.18146  2.89801  2.37887  2.77519  2.98518  4.58477  3.61503
          0.03714  4.08720  3.92835  0.61958  0.77255  0.48576  0.95510
     46   2.20828  4.29309  3.27543  2.97799  4.34924  2.71323  4.13410  3.77388  3.07077  3.43388  4.25015  3.04921  3.73907  3.37043  3.42803  1.19459  2.50937  3.24418  5.66348  4.42230     72 - -
          2.68618  4.42225  2.77519  2.73123  3.46354  2.40513  3.72494  3.29354  2.67741  2.69355  4.24690  2.90347  2.73739  3.18146  2.89801  2.37887  2.77519  2.98518  4.58477  3.61503
          0.02555  4.07561  4.79795  0.61958  0.77255  0.49872  0.93472
     47   2.44857  4.47604  3.35208  3.18178  4.31524  3.19165  4.31962  3.72050  3.25413  3.41395  4.40051  3.44532  0.91866  3.62414  3.53401  2.74954  3.05030  3.31239  5.64092  4.43959     73 - -
          2.68618  4.42225  2.77519  2.73123  3.46354  2.40513  3.72494  3.29354  2.67741  2.69355  4.24690  2.90347  2.73739  3.18146  2.89801  2.37887  2.77519  2.98518  4.58477  3.61503
          0.02555  4.07561  4.79795  0.61958  0.77255  0.49872  0.93472
     48   2.49605  4.33633  3.62290  3.26750  3.90964  3.26521  4.22925  2.97595  3.12810  2.83685  3.67986  3.48588  3.92896  3.53415  3.40100  2.70889  1.13123  2.71403  5.42511  4.16514     74 - -
          2.68618  4.42225  2.77519  2.73123  3.46354  2.40513  3.72494  3.29354  2.67741  2.69355  4.24690  2.90347  2.73739  3.18146  2.89801  2.37887  2.77519  2.98518  4.58477  3.61503
          0.02555  4.07561  4.79795  0.61958  0.77255  0.47774  0.96806
     49   0.98615  4.18997  3.72214  3.40910  4.16306  3.07174  4.36848  3.19154  3.36578  3.13219  4.09395  3.49171  3.81416  3.68001  3.62962  2.52838  2.55918  2.70279  5.62262  4.41977     75 - -
          2.68618  4.42225  2.77519  2.73123  3.46354  2.40513  3.72494  3.29354  2.67741  2.69355  4.24690  2.90347  2.73739  3.18146  2.89801  2.37887  2.77519  2.98518  4.58477  3.61503
          0.02525  4.08720  4.80955  0.61958  0.77255  0.48576  0.95510
     50   1.83437  4.29018  3.43897  2.97822  3.99223  3.16406  4.01832  3.32368  2.95832  3.05193  3.90916  3.27338  2.07757  3.27359  3.32012  2.28542  2.67157  2.51480  5.36780  4.12859     76 - -
          2.68618  4.42225  2.77519  2.73123  3.46354  2.40513  3.72494  3.29354  2.67741  2.69355  4.24690  2.90347  2.73739  3.18146  2.89801  2.37887  2.77519  2.98518  4.58477  3.61503
          0.02525  4.08720  4.80955  0.61958  0.77255  0.48576  0.95510
     51   2.39428  4.43144  3.27794  2.85025  4.04508  1.57321  3.93112  3.39656  2.75078  3.09179  3.95865  3.20955  3.83037  3.15846  2.70303  2.61655  2.83996  2.64376  5.38173  4.12277     77 - -
          2.68618  4.42225  2.77519  2.73123  3.46354  2.40513  3.72494  3.29354  2.67741  2.69355  4.24690  2.90347  2.73739  3.18146  2.89801  2.37887  2.77519  2.98518  4.58477  3.61503
          0.02525  4.08720  4.80955  0.61958  0.77255  0.48576  0.95510
     52   2.08513  4.39233  3.32727  2.79610  3.66989  3.41925  3.61502  3.01389  2.74402  2.45975  3.60717  3.20898  3.57875  3.08294  3.11976  2.70268  2.00868  2.69383  5.07481  3.82109     78 - -
          2.68618  4.42225  2.77519  2.73123  3.46354  2.40513  3.72494  3.29354  2.67741  2.69355  4.24690  2.90347  2.73739  3.18146  2.89801  2.37887  2.77519  2.98518  4.58477  3.61503
          0.02525  4.08720  4.80955  0.61958  0.77255  0.48576  0.95510
     53   2.65893  4.73452  3.11518  2.47699  3.93686  3.48508  3.49617  3.35460  2.37710  2.97431  3.81697  3.04491  3.34344  2.36592  2.54546  2.72239  2.88254  3.06325  2.68898  3.91607     79 - -
          2.68618  4.42225  2.77519  2.73123  3.46354  2.40513  3.72494  3.29354  2.67741  2.69355  4.24690  2.90347  2.73739  3.18146  2.89801  2.37887  2.77519  2.98518  4.58477  3.61503
          0.02525  4.08720  4.80955  0.61958  0.77255  0.48576  0.95510
     54   1.33282  4.47000  3.08946  2.57837  4.11449  3.21323  3.93645  3.45386  2.82197  3.15567  4.01370  3.14396  3.09127  3.15722  3.20912  2.60885  2.73351  3.08340  5.45026  4.17809     80 - -
          2.68618  4.42225  2.77519  2.73123  3.46354  2.40513  3.72494  3.29354  2.67741  2.69355  4.24690  2.90347  2.73739  3.18146  2.89801  2.37887  2.77519  2.98518  4.58477  3.61503
          0.02525  4.08720  4.80955  0.61958  0.77255  0.48576  0.95510
     55   1.36849  4.44276  3.06565  2.78273  3.81242  3.30930  3.89247  3.21831  2.83078  2.93981  3.82314  3.18346  3.86107  3.15754  3.20986  2.56856  2.85847  2.91259  5.21757  3.40043     81 - -
          2.68618  4.42225  2.77519  2.73123  3.46354  2.40513  3.72494  3.29354  2.67741  2.69355  4.24690  2.90347  2.73739  3.18146  2.89801  2.37887  2.77519  2.98518  4.58477  3.61503
          0.02525  4.08720  4.80955  0.61958  0.77255  0.48576  0.95510
     56   1.05984  4.17144  3.61133  3.28754  4.24413  2.87318  4.28746  3.57477  3.29222  3.33444  4.18201  3.39749  3.74526  3.58185  3.58406  2.07371  2.74088  2.91135  5.62046  4.41740     82 - -
          2.68618  4.42225  2.77519  2.73123  3.46354  2.40513  3.72494  3.29354  2.67741  2.69355  4.24690  2.90347  2.73739  3.18146  2.89801  2.37887  2.77519  2.98518  4.58477  3.61503
          0.02525  4.08720  4.80955  0.61958  0.77255  0.48576  0.95510
     57   2.73992  4.36656  3.72764  3.15467  3.11232  3.70745  3.82894  2.79698  2.86587  1.90155  3.40181  3.48412  4.07724  2.89531  3.01297  2.99352  2.96672  2.62478  2.29700  3.26964     83 - -
          2.68618  4.42225  2.77519  2.73123  3.46354  2.40513  3.72494  3.29354  2.67741  2.69355  4.24690  2.90347  2.73739  3.18146  2.89801  2.37887  2.77519  2.98518  4.58477  3.61503
          0.02525  4.08720  4.80955  0.61958  0.77255  0.48576  0.95510
     58   2.53434  4.30857  3.34737  2.98025  3.49635  3.58584  3.90873  2.42551  2.83788  2.52384  3.45237  3.09567  3.99395  3.24741  3.26358  2.86771  2.86481  1.61485  4.96882  3.73422     84 - -
          2.68618  4.42225  2.77519  2.73123  3.46354  2.40513  3.72494  3.29354  2.67741  2.69355  4.24690  2.90347  2.73739  3.18146  2.89801  2.37887  2.77519  2.98518  4.58477  3.61503
          0.02525  4.08720  4.80955  0.61958  0.77255  0.48576  0.95510
     59   2.54854  4.39290  3.53302  3.12056  3.78577  3.35049  4.11314  2.76437  3.02235  2.70930  3.77616  3.42143  1.44798  3.40253  3.33597  2.74937  2.92601  2.47773  5.31316  4.03068     85 - -
          2.68618  4.42225  2.77519  2.73123  3.46354  2.40513  3.72494  3.29354  2.67741  2.69355  4.24690  2.90347  2.73739  3.18146  2.89801  2.37887  2.77519  2.98518  4.58477  3.61503
          0.02525  4.08720  4.80955  0.61958  0.77255  0.48576  0.95510
     60   3.45555  4.80802  4.59738  4.25503  0.93088  4.31039  3.93094  2.77732  4.10074  1.99586  3.47717  4.23040  4.67370  4.20276  4.19031  3.75269  3.72282  2.80898  4.12265  2.46381     86 - -
          2.68618  4.42225  2.77519  2.73123  3.46354  2.40513  3.72494  3.29354  2.67741  2.69355  4.24690  2.90347  2.73739  3.18146  2.89801  2.37887  2.77519  2.98518  4.58477  3.61503
          0.02525  4.08720  4.80955  0.61958  0.77255  0.48576  0.95510
     61   2.53149  4.45383  3.27254  3.10660  4.29558  3.15306  4.26284  3.80269  3.19154  3.48893  4.42131  3.37679  0.97648  3.56065  3.48153  2.54322  3.00016  3.34728  5.62955  4.37218     87 - -
          2.68618  4.42225  2.77519  2.73123  3.46354  2.40513  3.72494  3.29354  2.67741  2.69355  4.24690  2.90347  2.73739  3.18146  2.89801  2.37887  2.77519  2.98518  4.58477  3.61503
          0.02525  4.08720  4.80955  0.61958  0.77255  0.48576  0.95510
     62   2.54298  4.38664  3.63480  3.40364  4.17439  3.21714  4.40251  3.32846  3.35088  3.18416  4.22511  3.57366  3.93983  3.73602  3.59548  2.74721  0.85369  2.99963  5.59282  4.39271     88 - -
          2.68618  4.42225  2.77519  2.73123  3.46354  2.40513  3.72494  3.29354  2.67741  2.69355  4.24690  2.90347  2.73739  3.18146  2.89801  2.37887  2.77519  2.98518  4.58477  3.61503
          0.02525  4.08720  4.80955  0.61958  0.77255  0.48576  0.95510
     63   2.25764  4.30970  4.20796  3.82242  3.77580  3.67732  4.64583  2.12181  3.72904  2.48727  3.65498  3.96267  4.26936  4.04172  3.95879  3.11065  3.09060  1.03010  5.50418  4.28105     89 - -
          2.68618  4.42225  2.77519  2.73123  3.46354  2.40513  3.72494  3.29354  2.67741  2.69355  4.24690  2.90347  2.73739  3.18146  2.89801  2.37887  2.77519  2.98518  4.58477  3.61503
          0.02525  4.08720  4.80955  0.61958  0.77255  0.48576  0.95510
     64   3.23496  5.37956  0.65292  2.49520  4.78887  3.38661  4.13992  4.42906  3.26767  4.00100  4.98898  3.06043  4.05499  3.38303  3.80915  3.17660  3.57989  4.04700  5.91412  4.63296     90 - -
          2.68618  4.42225  2.77519  2.73123  3.46354  2.40513  3.72494  3.29354  2.67741  2.69355  4.24690  2.90347  2.73739  3.18146  2.89801  2.37887  2.77519  2.98518  4.58477  3.61503
          0.02525  4.08720  4.80955  0.61958  0.77255  0.48576  0.95510
     65   2.98100  4.47017  4.41852  4.09339  3.71648  3.94140  4.86106  2.06505  3.96459  2.36933  3.65377  4.24740  4.49368  4.31124  4.15572  3.46251  3.33966  0.79145  5.53553  4.27836     91 - -
          2.68618  4.42225  2.77519  2.73123  3.46354  2.40513  3.72494  3.29354  2.67741  2.69355  4.24690  2.90347  2.73739  3.18146  2.89801  2.37887  2.77519  2.98518  4.58477  3.61503
          0.02525  4.08720  4.80955  0.61958  0.77255  0.48576  0.95510
     66   3.06202  4.77786  3.69326  3.56710  4.53523  3.45348  4.62246  4.14157  3.64392  3.74272  4.80515  3.84974  0.51026  4.02600  3.86061  3.23737  3.52144  3.76142  5.65743  4.66046     92 - -
          2.68618  4.42225  2.77519  2.73123  3.46354  2.40513  3.72494  3.29354  2.67741  2.69355  4.24690  2.90347  2.73739  3.18146  2.89801  2.37887  2.77519  2.98518  4.58477  3.61503
          0.02525  4.08720  4.80955  0.61958  0.77255  0.48576  0.95510
     67   2.60636  5.08586  1.14199  2.31561  4.52997  3.25561  3.87523  3.87613  2.86330  3.56855  4.47015  2.86027  3.88071  3.05959  3.39441  2.79709  3.14485  3.30326  5.82267  4.38651     93 - -
          2.68618  4.42225  2.77519  2.73123  3.46354  2.40513  3.72494  3.29354  2.67741  2.69355  4.24690  2.90347  2.73739  3.18146  2.89801  2.37887  2.77519  2.98518  4.58477  3.61503
          0.02525  4.08720  4.80955  0.61958  0.77255  0.48576  0.95510
     68   3.10377  4.92137  3.37874  3.02247  2.72148  3.75697  1.27182  3.57983  2.82543  3.04856  4.09569  3.39296  4.20105  3.29159  3.11066  3.15691  3.35034  3.35843  4.31665  2.42755     94 - -
          2.68618  4.42225  2.77519  2.73123  3.46354  2.40513  3.72494  3.29354  2.67741  2.69355  4.24690  2.90347  2.73739  3.18146  2.89801  2.37887  2.77519  2.98518  4.58477  3.61503
          0.02525  4.08720  4.80955  0.61958  0.77255  0.48576  0.95510
     69   0.91396  4.22369  3.73165  3.46022  4.12466  3.10233  4.41558  3.15787  3.42299  3.08608  4.10653  3.53559  3.85036  3.74509  3.67185  2.57669  2.84621  2.67313  5.62022  4.39462     95 - -
          2.68618  4.42225  2.77519  2.73123  3.46354  2.40513  3.72494  3.29354  2.67741  2.69355  4.24690  2.90347  2.73739  3.18146  2.89801  2.37887  2.77519  2.98518  4.58477  3.61503
          0.02525  4.08720  4.80955  0.61958  0.77255  0.48576  0.95510
     70   3.25847  5.02840  3.36228  3.14890  3.45677  3.64762  0.76013  3.99490  2.98709  3.45936  4.52326  3.54744  4.21450  3.51942  3.23723  3.32876  3.57132  3.72616  4.91770  3.40265     96 - -
          2.68618  4.42225  2.77519  2.73123  3.46354  2.40513  3.72494  3.29354  2.67741  2.69355  4.24690  2.90347  2.73739  3.18146  2.89801  2.37887  2.77519  2.98518  4.58477  3.61503
          0.02525  4.08720  4.80955  0.61958  0.77255  0.48576  0.95510
     71   3.57166  4.97303  4.16228  3.93660  2.33452  4.08580  3.74041  3.55266  3.78831  2.94981  4.20615  3.99790  4.55679  4.04172  3.92580  3.68494  3.86061  3.43398  3.98487  0.67181     97 - -
          2.68618  4.42225  2.77519  2.73123  3.46354  2.40513  3.72494  3.29354  2.67741  2.69355  4.24690  2.90347  2.73739  3.18146  2.89801  2.37887  2.77519  2.98518  4.58477  3.61503
          0.02525  4.08720  4.80955  0.61958  0.77255  0.48576  0.95510
     72   2.56754  4.35058  3.70001  3.29363  3.78887  3.39438  4.23348  2.48569  3.16669  2.65778  3.74903  3.54429  4.00647  3.54818  3.45175  2.80877  1.24882  2.49139  5.35422  4.09866     98 - -
          2.68618  4.42225  2.77519  2.73123  3.46354  2.40513  3.72494  3.29354  2.67741  2.69355  4.24690  2.90347  2.73739  3.18146  2.89801  2.37887  2.77519  2.98518  4.58477  3.61503
          0.02525  4.08720  4.80955  0.61958  0.77255  0.48576  0.95510
     73   3.37750  4.70519  4.90117  4.35193  3.12824  4.62878  4.92771  1.94405  4.16692  0.82241  2.83622  4.62774  4.80991  4.32610  4.30220  3.99172  3.60435  2.23111  5.23628  4.13705     99 - -
          2.68618  4.42225  2.77519  2.73123  3.46354  2.40513  3.72494  3.29354  2.67741  2.69355  4.24690  2.90347  2.73739  3.18146  2.89801  2.37887  2.77519  2.98518  4.58477  3.61503
          0.02525  4.08720  4.80955  0.61958  0.77255  0.48576  0.95510
     74   2.95430  4.70302  3.67162  3.60094  4.72904  0.46326  4.70305  4.38587  3.81112  4.01132  4.99253  3.83666  4.10068  4.11865  4.01874  3.13320  3.45223  3.87268  5.76231  4.83997    100 - -
          2.68618  4.42225  2.77519  2.73123  3.46354  2.40513  3.72494  3.29354  2.67741  2.69355  4.24690  2.90347  2.73739  3.18146  2.89801  2.37887  2.77519  2.98518  4.58477  3.61503
          0.02525  4.08720  4.80955  0.61958  0.77255  0.48576  0.95510
     75   1.87124  4.22155  3.60611  3.29340  4.17827  3.07877  4.29721  3.29230  3.26712  3.18131  4.11021  3.43444  3.80751  3.59279  3.54998  2.53257  1.21050  2.90635  5.60025  4.39245    101 - -
          2.68618  4.42225  2.77519  2.73123  3.46354  2.40513  3.72494  3.29354  2.67741  2.69355  4.24690  2.90347  2.73739  3.18146  2.89801  2.37887  2.77519  2.98518  4.58477  3.61503
          0.02525  4.08720  4.80955  0.61958  0.77255  0.48576  0.95510
     76   2.76223  4.33218  4.23838  3.84171  3.74870  3.74973  4.65690  2.08078  3.71933  2.44189  3.62594  4.00034  4.31743  4.05244  3.94668  3.17928  2.65861  0.99306  5.49577  4.26847    102 - -
          2.68618  4.42225  2.77519  2.73123  3.46354  2.40513  3.72494  3.29354  2.67741  2.69355  4.24690  2.90347  2.73739  3.18146  2.89801  2.37887  2.77519  2.98518  4.58477  3.61503
          0.02525  4.08720  4.80955  0.61958  0.77255  0.48576  0.95510
     77   3.20152  4.56774  4.63021  4.25847  3.52774  4.29034  4.95160  0.84554  4.09084  2.07553  3.43553  4.47452  4.70580  4.42033  4.26360  3.81109  3.49886  1.87620  5.45927  4.21265    103 - -
          2.68618  4.42225  2.77519  2.73123  3.46354  2.40513  3.72494  3.29354  2.67741  2.69355  4.24690  2.90347  2.73739  3.18146  2.89801  2.37887  2.77519  2.98518  4.58477  3.61503
          0.02525  4.08720  4.80955  0.61958  0.77255  0.48576  0.95510
     78   3.40452  4.80613  4.53348  4.17954  3.23124  4.25250  4.76842  2.45223  3.94530  0.64964  3.19640  4.43420  4.65426  4.26170  4.08408  3.85646  3.69084  2.54434  5.18292  3.95407    104 - -
          2.68618  4.42225  2.77519  2.73123  3.46354  2.40513  3.72494  3.29354  2.67741  2.69355  4.24690  2.90347  2.73739  3.18146  2.89801  2.37887  2.77519  2.98518  4.58477  3.61503
          0.02525  4.08720  4.80955  0.61958  0.77255  0.48576  0.95510
     79   2.90737  4.55666  4.46486  3.98224  3.26467  4.17246  4.67175  2.19961  3.79556  0.93980  3.11437  4.23295  4.54537  4.07405  3.98678  3.55654  3.37137  2.06230  5.22737  4.06155    105 - -
          2.68618  4.42225  2.77519  2.73123  3.46354  2.40513  3.72494  3.29354  2.67741  2.69355  4.24690  2.90347  2.73739  3.18146  2.89801  2.37887  2.77519  2.98518  4.58477  3.61503
          0.02525  4.08720  4.80955  0.61958  0.77255  0.48576  0.95510
     80   2.98100  4.47017  4.41852  4.09339  3.71648  3.94140  4.86106  2.06505  3.96459  2.36933  3.65377  4.24740  4.49368  4.31124  4.15572  3.46251  3.33966  0.79145  5.53553  4.27836    106 - -
          2.68618  4.42225  2.77519  2.73123  3.46354  2.40513  3.72494  3.29354  2.67741  2.69355  4.24690  2.90347  2.73739  3.18146  2.89801  2.37887  2.77519  2.98518  4.58477  3.61503
          0.02525  4.08720  4.80955  0.61958  0.77255  0.48576  0.95510
     81   2.95430  4.70302  3.67162  3.60094  4.72904  0.46326  4.70305  4.38587  3.81112  4.01132  4.99253  3.83666  4.10068  4.11865  4.01874  3.13320  3.45223  3.87268  5.76231  4.83997    107 - -
          2.68618  4.42225  2.77519  2.73123  3.46354  2.40513  3.72494  3.29354  2.67741  2.69355  4.24690  2.90347  2.73739  3.18146  2.89801  2.37887  2.77519  2.98518  4.58477  3.61503
          0.02525  4.08720  4.80955  0.61958  0.77255  0.48576  0.95510
     82   3.35102  4.69874  4.82303  4.29536  2.56010  4.53174  4.69556  2.26283  4.15400  0.82822  2.93517  4.52349  4.74432  4.26376  4.27803  3.89008  3.58062  2.30449  4.97480  3.69857    108 - -
          2.68618  4.42225  2.77519  2.73123  3.46354  2.40513  3.72494  3.29354  2.67741  2.69355  4.24690  2.90347  2.73739  3.18146  2.89801  2.37887  2.77519  2.98518  4.58477  3.61503
          0.02525  4.08720  4.80955  0.61958  0.77255  0.48576  0.95510
     83   2.52915  4.35294  3.64277  3.24844  3.84470  3.32355  4.20016  2.89447  3.09980  2.74381  3.49157  3.49230  3.95688  3.50266  3.38131  2.74722  1.18461  2.65529  5.37532  4.11896    109 - -
          2.68618  4.42225  2.77519  2.73123  3.46354  2.40513  3.72494  3.29354  2.67741  2.69355  4.24690  2.90347  2.73739  3.18146  2.89801  2.37887  2.77519  2.98518  4.58477  3.61503
          0.02525  4.08720  4.80955  0.61958  0.77255  0.48576  0.95510
     84   2.95430  4.70302  3.67162  3.60094  4.72904  0.46326  4.70305  4.38587  3.81112  4.01132  4.99253  3.83666  4.10068  4.11865  4.01874  3.13320  3.45223  3.87268  5.76231  4.83997    110 - -
          2.68618  4.42225  2.77519  2.73123  3.46354  2.40513  3.72494  3.29354  2.67741  2.69355  4.24690  2.90347  2.73739  3.18146  2.89801  2.37887  2.77519  2.98518  4.58477  3.61503
          0.02525  4.08720  4.80955  0.61958  0.77255  0.48576  0.95510
     85   3.08986  4.53592  4.49568  3.96292  3.23692  4.21357  4.63281  2.14725  3.78607  1.70779  1.40681  4.22787  4.54440  4.04188  3.98172  3.56727  3.34982  1.99500  5.18316  4.03135    111 - -
          2.68618  4.42225  2.77519  2.73123  3.46354  2.40513  3.72494  3.29354  2.67741  2.69355  4.24690  2.90347  2.73739  3.18146  2.89801  2.37887  2.77519  2.98518  4.58477  3.61503
          0.02525  4.08720  4.80955  0.61958  0.77255  0.48576  0.95510
     86   3.40452  4.80613  4.53348  4.17954  3.23124  4.25250  4.76842  2.45223  3.94530  0.64964  3.19640  4.43420  4.65426  4.26170  4.08408  3.85646  3.69084  2.54434  5.18292  3.95407    112 - -
          2.68618  4.42225  2.77519  2.73123  3.46354  2.40513  3.72494  3.29354  2.67741  2.69355  4.24690  2.90347  2.73739  3.18146  2.89801  2.37887  2.77519  2.98518  4.58477  3.61503
          0.02525  4.08720  4.80955  0.61958  0.77255  0.48576  0.95510
     87   2.95430  4.70302  3.67162  3.60094  4.72904  0.46326  4.70305  4.38587  3.81112  4.01132  4.99253  3.83666  4.10068  4.11865  4.01874  3.13320  3.45223  3.87268  5.76231  4.83997    113 - -
          2.68618  4.42225  2.77519  2.73123  3.46354  2.40513  3.72494  3.29354  2.67741  2.69355  4.24690  2.90347  2.73739  3.18146  2.89801  2.37887  2.77519  2.98518  4.58477  3.61503
          0.02525  4.08720  4.80955  0.61958  0.77255  0.48576  0.95510
     88   2.91686  4.91120  2.85089  2.76087  4.31017  3.34049  4.11668  4.07280  3.04178  3.69649  4.65455  0.82735  4.00524  3.39427  3.39994  2.97864  3.30854  3.67287  5.59155  4.24654    114 - -
          2.68618  4.42225  2.77519  2.73123  3.46354  2.40513  3.72494  3.29354  2.67741  2.69355  4.24690  2.90347  2.73739  3.18146  2.89801  2.37887  2.77519  2.98518  4.58477  3.61503
          0.02525  4.08720  4.80955  0.61958  0.77255  0.48576  0.95510
     89   3.40452  4.80613  4.53348  4.17954  3.23124  4.25250  4.76842  2.45223  3.94530  0.64964  3.19640  4.43420  4.65426  4.26170  4.08408  3.85646  3.69084  2.54434  5.18292  3.95407    115 - -
          2.68618  4.42225  2.77519  2.73123  3.46354  2.40513  3.72494  3.29354  2.67741  2.69355  4.24690  2.90347  2.73739  3.18146  2.89801  2.37887  2.77519  2.98518  4.58477  3.61503
          0.02525  4.08720  4.80955  0.61958  0.77255  0.48576  0.95510
     90   2.77948  4.34089  3.95464  3.39429  3.32153  3.83246  4.17252  2.32878  3.27245  1.91457  2.10451  3.71897  4.20426  3.56855  3.54203  3.12820  2.10020  2.27518  4.99458  3.80563    116 - -
          2.68618  4.42225  2.77519  2.73123  3.46354  2.40513  3.72494  3.29354  2.67741  2.69355  4.24690  2.90347  2.73739  3.18146  2.89801  2.37887  2.77519  2.98518  4.58477  3.61503
          0.02525  4.08720  4.80955  0.61958  0.77255  0.48576  0.95510
     91   2.98100  4.47017  4.41852  4.09339  3.71648  3.94140  4.86106  2.06505  3.96459  2.36933  3.65377  4.24740  4.49368  4.31124  4.15572  3.46251  3.33966  0.79145  5.53553  4.27836    117 - -
          2.68618  4.42225  2.77519  2.73123  3.46354  2.40513  3.72494  3.29354  2.67741  2.69355  4.24690  2.90347  2.73739  3.18146  2.89801  2.37887  2.77519  2.98518  4.58477  3.61503
          0.02525  4.08720  4.80955  0.61958  0.77255  0.48576  0.95510
     92   3.20152  4.56774  4.63021  4.25847  3.52774  4.29034  4.95160  0.84554  4.09084  2.07553  3.43553  4.47452  4.70580  4.42033  4.26360  3.81109  3.49886  1.87620  5.45927  4.21265    118 - -
          2.68618  4.42225  2.77519  2.73123  3.46354  2.40513  3.72494  3.29354  2.67741  2.69355  4.24690  2.90347  2.73739  3.18146  2.89801  2.37887  2.77519  2.98518  4.58477  3.61503
          0.02525  4.08720  4.80955  0.61958  0.77255  0.48576  0.95510
     93   3.57166  4.97303  4.16228  3.93660  2.33452  4.08580  3.74041  3.55266  3.78831  2.94981  4.20615  3.99790  4.55679  4.04172  3.92580  3.68494  3.86061  3.43398  3.98487  0.67181    119 - -
          2.68618  4.42225  2.77519  2.73123  3.46354  2.40513  3.72494  3.29354  2.67741  2.69355  4.24690  2.90347  2.73739  3.18146  2.89801  2.37887  2.77519  2.98518  4.58477  3.61503
          0.02525  4.08720  4.80955  0.61958  0.77255  0.48576  0.95510
     94   2.51840  4.33996  3.65809  3.29630  3.88232  3.30297  4.25236  2.72993  3.17191  2.79365  3.86808  3.51705  3.95793  3.56390  3.44773  2.74188  1.14854  2.62906  5.41845  4.15667    120 - -
          2.68618  4.42225  2.77519  2.73123  3.46354  2.40513  3.72494  3.29354  2.67741  2.69355  4.24690  2.90347  2.73739  3.18146  2.89801  2.37887  2.77519  2.98518  4.58477  3.61503
          0.02525  4.08720  4.80955  0.61958  0.77255  0.48576  0.95510
     95   3.54450  4.88481  4.53408  4.29404  0.71638  4.17413  3.99103  3.04721  4.19701  2.36981  3.74842  4.26782  4.63142  4.30680  4.26338  3.80005  3.84753  3.05290  4.18519  2.52888    121 - -
          2.68618  4.42225  2.77519  2.73123  3.46354  2.40513  3.72494  3.29354  2.67741  2.69355  4.24690  2.90347  2.73739  3.18146  2.89801  2.37887  2.77519  2.98518  4.58477  3.61503
          0.02525  4.08720  4.80955  0.61958  0.77255  0.48576  0.95510
     96   2.69974  1.18557  4.28643  3.87270  2.90316  3.54929  4.36272  2.63647  3.71774  2.46881  3.62363  3.91390  4.15610  3.98123  3.88332  3.01826  3.08663  2.46292  4.97087  3.59373    122 - -
          2.68618  4.42225  2.77519  2.73123  3.46354  2.40513  3.72494  3.29354  2.67741  2.69355  4.24690  2.90347  2.73739  3.18146  2.89801  2.37887  2.77519  2.98518  4.58477  3.61503
          0.02525  4.08720  4.80955  0.61958  0.77255  0.48576  0.95510
     97   3.26317  5.07684  3.77722  3.24987  4.48670  3.70299  4.00230  4.04789  2.35432  3.52493  4.52402  3.59079  4.19922  3.21591  0.69489  3.33980  3.51710  3.76366  5.48505  4.37233    123 - -
          2.68609  4.42259  2.77554  2.73158  3.46388  2.40512  3.72521  3.29388  2.67775  2.69302  4.24480  2.90381  2.73774  3.18105  2.89782  2.37919  2.77504  2.98367  4.58511  3.61537
          0.24096  1.58002  4.80955  2.07606  0.13402  0.48576  0.95510
     98   2.39122  4.39033  3.13508  2.87524  4.33429  3.07998  4.08027  3.77428  2.98181  3.43840  4.26996  2.78158  3.77574  3.31028  3.34242  1.16037  2.57116  3.27681  5.64652  4.37031    135 - -
          2.68618  4.42225  2.77519  2.73123  3.46354  2.40513  3.72494  3.29354  2.67741  2.69355  4.24690  2.90347  2.73739  3.18146  2.89801  2.37887  2.77519  2.98518  4.58477  3.61503
          0.02525  4.08720  4.80955  0.61958  0.77255  0.48576  0.95510
     99   3.10550  5.10294  3.52716  2.93719  4.30439  3.68921  3.37015  3.93832  2.05083  3.39973  4.31388  3.31653  4.10502  2.90634  1.01122  3.13398  3.30438  3.63851  5.35943  4.10573    136 - -
          2.68618  4.42225  2.77519  2.73123  3.46354  2.40513  3.72494  3.29354  2.67741  2.69355  4.24690  2.90347  2.73739  3.18146  2.89801  2.37887  2.77519  2.98518  4.58477  3.61503
          0.02525  4.08720  4.80955  0.61958  0.77255  0.48576  0.95510
    100   2.32361  4.28525  3.27478  3.10861  4.48228  1.17650  4.29958  3.96833  3.30116  3.63732  4.46363  3.31184  3.75855  3.57353  3.61890  1.85104  2.82521  3.36453  5.79740  4.56816    137 - -
          2.68618  4.42225  2.77519  2.73123  3.46354  2.40513  3.72494  3.29354  2.67741  2.69355  4.24690  2.90347  2.73739  3.18146  2.89801  2.37887  2.77519  2.98518  4.58477  3.61503
          0.02525  4.08720  4.80955  0.61958  0.77255  0.48576  0.95510
    101   3.40452  4.80613  4.53348  4.17954  3.23124  4.25250  4.76842  2.45223  3.94530  0.64964  3.19640  4.43420  4.65426  4.26170  4.08408  3.85646  3.69084  2.54434  5.18292  3.95407    138 - -
          2.68618  4.42225  2.77519  2.73123  3.46354  2.40513  3.72494  3.29354  2.67741  2.69355  4.24690  2.90347  2.73739  3.18146  2.89801  2.37887  2.77519  2.98518  4.58477  3.61503
          0.02525  4.08720  4.80955  0.61958  0.77255  0.48576  0.95510
    102   3.26317  5.07684  3.77722  3.24987  4.48670  3.70299  4.00230  4.04789  2.35432  3.52493  4.52402  3.59079  4.19922  3.21591  0.69489  3.33980  3.51710  3.76366  5.48505  4.37233    139 - -
          2.68618  4.42225  2.77519  2.73123  3.46354  2.40513  3.72494  3.29354  2.67741  2.69355  4.24690  2.90347  2.73739  3.18146  2.89801  2.37887  2.77519  2.98518  4.58477  3.61503
          0.02525  4.08720  4.80955  0.61958  0.77255  0.48576  0.95510
    103   2.54298  4.38664  3.63480  3.40364  4.17439  3.21714  4.40251  3.32846  3.35088  3.18416  4.22511  3.57366  3.93983  3.73602  3.59548  2.74721  0.85369  2.99963  5.59282  4.39271    140 - -
          2.68618  4.42225  2.77519  2.73123  3.46354  2.40513  3.72494  3.29354  2.67741  2.69355  4.24690  2.90347  2.73739  3.18146  2.89801  2.37887  2.77519  2.98518  4.58477  3.61503
          0.02525  4.08720  4.80955  0.61958  0.77255  0.48576  0.95510
    104   2.78665  4.65959  3.35234  3.13305  4.32181  3.33787  4.24373  3.86423  3.07493  3.47375  4.44314  3.47019  0.84599  3.53416  3.06533  2.92831  3.20315  3.48205  5.56515  4.38346    141 - -
          2.68618  4.42225  2.77519  2.73123  3.46354  2.40513  3.72494  3.29354  2.67741  2.69355  4.24690  2.90347  2.73739  3.18146  2.89801  2.37887  2.77519  2.98518  4.58477  3.61503
          0.02525  4.08720  4.80955  0.61958  0.77255  0.48576  0.95510
    105   0.90855  4.19148  3.57185  3.34484  4.30368  2.99685  4.37103  3.58003  3.38268  3.39951  4.28652  3.43087  3.76719  3.68267  3.64596  2.25466  2.78428  3.09492  5.69901  4.48437    142 - -
          2.68618  4.42225  2.77519  2.73123  3.46354  2.40513  3.72494  3.29354  2.67741  2.69355  4.24690  2.90347  2.73739  3.18146  2.89801  2.37887  2.77519  2.98518  4.58477  3.61503
          0.02525  4.08720  4.80955  0.61958  0.77255  0.48576  0.95510
    106   2.91686  4.91120  2.85089  2.76087  4.31017  3.34049  4.11668  4.07280  3.04178  3.69649  4.65455  0.82735  4.00524  3.39427  3.39994  2.97864  3.30854  3.67287  5.59155  4.24654    143 - -
          2.68618  4.42225  2.77519  2.73123  3.46354  2.40513  3.72494  3.29354  2.67741  2.69355  4.24690  2.90347  2.73739  3.18146  2.89801  2.37887  2.77519  2.98518  4.58477  3.61503
          0.02525  4.08720  4.80955  0.61958  0.77255  0.48576  0.95510
    107   3.15164  4.66927  4.28721  3.90215  3.32043  3.99835  4.58773  2.51835  3.65698  1.88715  1.01882  4.15153  4.46465  4.02725  3.83600  3.52075  3.46356  2.54837  5.18681  3.96513    144 - -
          2.68618  4.42225  2.77519  2.73123  3.46354  2.40513  3.72494  3.29354  2.67741  2.69355  4.24690  2.90347  2.73739  3.18146  2.89801  2.37887  2.77519  2.98518  4.58477  3.61503
          0.02525  4.08720  4.80955  0.61958  0.77255  0.48576  0.95510
    108   3.45136  4.80194  4.60692  4.25477  0.94939  4.32182  3.93963  2.75522  4.09806  1.95757  3.45376  4.23521  4.67670  4.19975  4.18890  3.75581  3.71508  2.79005  4.13225  2.47670    145 - -
          2.68618  4.42225  2.77519  2.73123  3.46354  2.40513  3.72494  3.29354  2.67741  2.69355  4.24690  2.90347  2.73739  3.18146  2.89801  2.37887  2.77519  2.98518  4.58477  3.61503
          0.02525  4.08720  4.80955  0.61958  0.77255  0.48576  0.95510
    109   3.07705  4.44963  4.68439  4.21588  3.57631  4.31626  4.94522  0.98648  4.06748  2.09099  3.39869  4.42790  4.69129  4.36658  4.26774  3.71629  3.19404  1.64904  5.51981  4.31293    146 - -
          2.68618  4.42225  2.77519  2.73123  3.46354  2.40513  3.72494  3.29354  2.67741  2.69355  4.24690  2.90347  2.73739  3.18146  2.89801  2.37887  2.77519  2.98518  4.58477  3.61503
          0.02525  4.08720  4.80955  0.61958  0.77255  0.48576  0.95510
    110   3.15490  4.51376  4.73302  4.29835  3.50802  4.37845  4.99561  0.93020  4.13149  2.01057  3.36457  4.50644  4.74796  4.43447  4.31582  3.80876  3.44268  1.72392  5.49550  4.25672    147 - -
          2.68618  4.42225  2.77519  2.73123  3.46354  2.40513  3.72494  3.29354  2.67741  2.69355  4.24690  2.90347  2.73739  3.18146  2.89801  2.37887  2.77519  2.98518  4.58477  3.61503
          0.02525  4.08720  4.80955  0.61958  0.77255  0.48576  0.95510
    111   2.91686  4.91120  2.85089  2.76087  4.31017  3.34049  4.11668  4.07280  3.04178  3.69649  4.65455  0.82735  4.00524  3.39427  3.39994  2.97864  3.30854  3.67287  5.59155  4.24654    148 - -
          2.68618  4.42225  2.77519  2.73123  3.46354  2.40513  3.72494  3.29354  2.67741  2.69355  4.24690  2.90347  2.73739  3.18146  2.89801  2.37887  2.77519  2.98518  4.58477  3.61503
          0.02525  4.08720  4.80955  0.61958  0.77255  0.48576  0.95510
    112   3.40452  4.80613  4.53348  4.17954  3.23124  4.25250  4.76842  2.45223  3.94530  0.64964  3.19640  4.43420  4.65426  4.26170  4.08408  3.85646  3.69084  2.54434  5.18292  3.95407    149 - -
          2.68618  4.42225  2.77519  2.73123  3.46354  2.40513  3.72494  3.29354  2.67741  2.69355  4.24690  2.90347  2.73739  3.18146  2.89801  2.37887  2.77519  2.98518  4.58477  3.61503
          0.02525  4.08720  4.80955  0.61958  0.77255  0.48576  0.95510
    113   0.74362  4.31308  3.69363  3.50122  4.27889  3.13069  4.49603  3.43751  3.52336  3.30869  4.32121  3.59237  3.89078  3.84564  3.75525  2.66374  2.95630  3.05416  5.68424  4.51037    150 - -
          2.68618  4.42225  2.77519  2.73123  3.46354  2.40513  3.72494  3.29354  2.67741  2.69355  4.24690  2.90347  2.73739  3.18146  2.89801  2.37887  2.77519  2.98518  4.58477  3.61503
          0.02525  4.08720  4.80955  0.61958  0.77255  0.48576  0.95510
    114   3.10267  4.44558  4.77251  4.29573  3.62699  4.39682  5.02822  1.61658  4.17111  2.15158  3.44920  4.50647  4.75249  4.45988  4.37714  3.79773  3.38318  0.92404  5.57991  4.35274    151 - -
          2.68618  4.42225  2.77519  2.73123  3.46354  2.40513  3.72494  3.29354  2.67741  2.69355  4.24690  2.90347  2.73739  3.18146  2.89801  2.37887  2.77519  2.98518  4.58477  3.61503
          0.02525  4.08720  4.80955  0.61958  0.77255  0.48576  0.95510
    115   2.43403  4.35442  3.40792  3.23925  4.29808  3.08105  4.34029  3.85256  3.32780  3.55796  4.46934  3.42532  3.83873  3.66100  3.60326  0.80783  2.93125  3.33975  5.65420  4.38433    152 - -
          2.68618  4.42225  2.77519  2.73123  3.46354  2.40513  3.72494  3.29354  2.67741  2.69355  4.24690  2.90347  2.73739  3.18146  2.89801  2.37887  2.77519  2.98518  4.58477  3.61503
          0.02525  4.08720  4.80955  0.61958  0.77255  0.48576  0.95510
    116   3.23496  5.37956  0.65292  2.49520  4.78887  3.38661  4.13992  4.42906  3.26767  4.00100  4.98898  3.06043  4.05499  3.38303  3.80915  3.17660  3.57989  4.04700  5.91412  4.63296    153 - -
          2.68618  4.42225  2.77519  2.73123  3.46354  2.40513  3.72494  3.29354  2.67741  2.69355  4.24690  2.90347  2.73739  3.18146  2.89801  2.37887  2.77519  2.98518  4.58477  3.61503
          0.02525  4.08720  4.80955  0.61958  0.77255  0.48576  0.95510
    117   3.54450  4.88481  4.53408  4.29404  0.71638  4.17413  3.99103  3.04721  4.19701  2.36981  3.74842  4.26782  4.63142  4.30680  4.26338  3.80005  3.84753  3.05290  4.18519  2.52888    154 - -
          2.68618  4.42225  2.77519  2.73123  3.46354  2.40513  3.72494  3.29354  2.67741  2.69355  4.24690  2.90347  2.73739  3.18146  2.89801  2.37887  2.77519  2.98518  4.58477  3.61503
          0.02525  4.08720  4.80955  0.61958  0.77255  0.48576  0.95510
    118   3.39995  4.73572  4.82824  4.32751  2.29768  4.53791  4.58274  2.33515  4.17947  0.83444  2.96177  4.51963  4.75498  4.27554  4.28674  3.91468  3.62811  2.47996  4.82243  3.44759    155 - -
          2.68618  4.42225  2.77519  2.73123  3.46354  2.40513  3.72494  3.29354  2.67741  2.69355  4.24690  2.90347  2.73739  3.18146  2.89801  2.37887  2.77519  2.98518  4.58477  3.61503
          0.02525  4.08720  4.80955  0.61958  0.77255  0.48576  0.95510
    119   3.15164  4.66927  4.28721  3.90215  3.32043  3.99835  4.58773  2.51835  3.65698  1.88715  1.01882  4.15153  4.46465  4.02725  3.83600  3.52075  3.46356  2.54837  5.18681  3.96513    156 - -
          2.68618  4.42225  2.77519  2.73123  3.46354  2.40513  3.72494  3.29354  2.67741  2.69355  4.24690  2.90347  2.73739  3.18146  2.89801  2.37887  2.77519  2.98518  4.58477  3.61503
          0.02525  4.08720  4.80955  0.61958  0.77255  0.48576  0.95510
    120   2.43403  4.35442  3.40792  3.23925  4.29808  3.08105  4.34029  3.85256  3.32780  3.55796  4.46934  3.42532  3.83873  3.66100  3.60326  0.80783  2.93125  3.33975  5.65420  4.38433    157 - -
          2.68618  4.42225  2.77519  2.73123  3.46354  2.40513  3.72494  3.29354  2.67741  2.69355  4.24690  2.90347  2.73739  3.18146  2.89801  2.37887  2.77519  2.98518  4.58477  3.61503
          0.02525  4.08720  4.80955  0.61958  0.77255  0.48576  0.95510
    121   3.25333  4.67603  4.52032  4.13924  1.04475  4.17422  4.04208  2.62575  4.00551  2.03590  3.39533  4.17206  4.57507  4.13940  4.12623  3.58817  3.54137  2.42696  4.28843  2.66869    158 - -
          2.68618  4.42225  2.77519  2.73123  3.46354  2.40513  3.72494  3.29354  2.67741  2.69355  4.24690  2.90347  2.73739  3.18146  2.89801  2.37887  2.77519  2.98518  4.58477  3.61503
          0.02525  4.08720  4.80955  0.61958  0.77255  0.48576  0.95510
    122   2.54298  4.38664  3.63480  3.40364  4.17439  3.21714  4.40251  3.32846  3.35088  3.18416  4.22511  3.57366  3.93983  3.73602  3.59548  2.74721  0.85369  2.99963  5.59282  4.39271    159 - -
          2.68618  4.42225  2.77519  2.73123  3.46354  2.40513  3.72494  3.29354  2.67741  2.69355  4.24690  2.90347  2.73739  3.18146  2.89801  2.37887  2.77519  2.98518  4.58477  3.61503
          0.02525  4.08720  4.80955  0.61958  0.77255  0.48576  0.95510
    123   3.07029  5.05108  3.06360  2.82740  4.24728  3.52006  3.98561  3.91671  2.63443  3.39698  4.42425  3.28697  4.08007  0.89530  2.91199  3.11149  3.36966  3.63458  5.48333  4.19378    160 - -
          2.68618  4.42225  2.77519  2.73123  3.46354  2.40513  3.72494  3.29354  2.67741  2.69355  4.24690  2.90347  2.73739  3.18146  2.89801  2.37887  2.77519  2.98518  4.58477  3.61503
          0.02525  4.08720  4.80955  0.61958  0.77255  0.48576  0.95510
    124   0.74362  4.31308  3.69363  3.50122  4.27889  3.13069  4.49603  3.43751  3.52336  3.30869  4.32121  3.59237  3.89078  3.84564  3.75525  2.66374  2.95630  3.05416  5.68424  4.51037    161 - -
          2.68618  4.42225  2.77519  2.73123  3.46354  2.40513  3.72494  3.29354  2.67741  2.69355  4.24690  2.90347  2.73739  3.18146  2.89801  2.37887  2.77519  2.98518  4.58477  3.61503
          0.02525  4.08720  4.80955  0.61958  0.77255  0.48576  0.95510
    125   3.06202  4.77786  3.69326  3.56710  4.53523  3.45348  4.62246  4.14157  3.64392  3.74272  4.80515  3.84974  0.51026  4.02600  3.86061  3.23737  3.52144  3.76142  5.65743  4.66046    162 - -
          2.68618  4.42225  2.77519  2.73123  3.46354  2.40513  3.72494  3.29354  2.67741  2.69355  4.24690  2.90347  2.73739  3.18146  2.89801  2.37887  2.77519  2.98518  4.58477  3.61503
          0.02525  4.08720  4.80955  0.61958  0.77255  0.48576  0.95510
    126   2.98100  4.47017  4.41852  4.09339  3.71648  3.94140  4.86106  2.06505  3.96459  2.36933  3.65377  4.24740  4.49368  4.31124  4.15572  3.46251  3.33966  0.79145  5.53553  4.27836    163 - -
          2.68618  4.42225  2.77519  2.73123  3.46354  2.40513  3.72494  3.29354  2.67741  2.69355  4.24690  2.90347  2.73739  3.18146  2.89801  2.37887  2.77519  2.98518  4.58477  3.61503
          0.02525  4.08720  4.80955  0.61958  0.77255  0.48576  0.95510
    127   3.54450  4.88481  4.53408  4.29404  0.71638  4.17413  3.99103  3.04721  4.19701  2.36981  3.74842  4.26782  4.63142  4.30680  4.26338  3.80005  3.84753  3.05290  4.18519  2.52888    164 - -
          2.68618  4.42225  2.77519  2.73123  3.46354  2.40513  3.72494  3.29354  2.67741  2.69355  4.24690  2.90347  2.73739  3.18146  2.89801  2.37887  2.77519  2.98518  4.58477  3.61503
          0.02525  4.08720  4.80955  0.61958  0.77255  0.48576  0.95510
    128   3.54450  4.88481  4.53408  4.29404  0.71638  4.17413  3.99103  3.04721  4.19701  2.36981  3.74842  4.26782  4.63142  4.30680  4.26338  3.80005  3.84753  3.05290  4.18519  2.52888    165 - -
          2.68618  4.42225  2.77519  2.73123  3.46354  2.40513  3.72494  3.29354  2.67741  2.69355  4.24690  2.90347  2.73739  3.18146  2.89801  2.37887  2.77519  2.98518  4.58477  3.61503
          0.02525  4.08720  4.80955  0.61958  0.77255  0.48576  0.95510
    129   1.34943  4.20278  3.63095  3.29526  4.17849  3.06193  4.28840  3.32918  3.27217  3.19800  4.10572  3.42772  3.79070  3.58308  3.56135  2.50871  1.64586  2.92681  5.59089  4.38651    166 - -
          2.68618  4.42225  2.77519  2.73123  3.46354  2.40513  3.72494  3.29354  2.67741  2.69355  4.24690  2.90347  2.73739  3.18146  2.89801  2.37887  2.77519  2.98518  4.58477  3.61503
          0.02525  4.08720  4.80955  0.61958  0.77255  0.48576  0.95510
    130   2.43403  4.35442  3.40792  3.23925  4.29808  3.08105  4.34029  3.85256  3.32780  3.55796  4.46934  3.42532  3.83873  3.66100  3.60326  0.80783  2.93125  3.33975  5.65420  4.38433    167 - -
          2.68618  4.42225  2.77519  2.73123  3.46354  2.40513  3.72494  3.29354  2.67741  2.69355  4.24690  2.90347  2.73739  3.18146  2.89801  2.37887  2.77519  2.98518  4.58477  3.61503
          0.02525  4.08720  4.80955  0.61958  0.77255  0.48576  0.95510
    131   2.43403  4.35442  3.40792  3.23925  4.29808  3.08105  4.34029  3.85256  3.32780  3.55796  4.46934  3.42532  3.83873  3.66100  3.60326  0.80783  2.93125  3.33975  5.65420  4.38433    168 - -
          2.68618  4.42225  2.77519  2.73123  3.46354  2.40513  3.72494  3.29354  2.67741  2.69355  4.24690  2.90347  2.73739  3.18146  2.89801  2.37887  2.77519  2.98518  4.58477  3.61503
          0.02525  4.08720  4.80955  0.61958  0.77255  0.48576  0.95510
    132   3.36945  4.75062  4.73819  4.23418  3.09993  4.49882  4.81108  2.25343  3.97965  0.75613  2.78330  4.50765  4.74692  4.22556  4.12776  3.89682  3.61333  2.37765  5.17346  4.00621    169 - -
          2.68618  4.42225  2.77519  2.73123  3.46354  2.40513  3.72494  3.29354  2.67741  2.69355  4.24690  2.90347  2.73739  3.18146  2.89801  2.37887  2.77519  2.98518  4.58477  3.61503
          0.02525  4.08720  4.80955  0.61958  0.77255  0.48576  0.95510
    133   3.46500  4.94800  3.97998  3.65944  2.15326  4.12839  2.87609  3.57627  3.47615  2.96062  4.12742  3.77964  4.51594  3.76282  3.67183  3.52600  3.70149  3.41980  3.80770  0.89069    170 - -
          2.68618  4.42225  2.77519  2.73123  3.46354  2.40513  3.72494  3.29354  2.67741  2.69355  4.24690  2.90347  2.73739  3.18146  2.89801  2.37887  2.77519  2.98518  4.58477  3.61503
          0.02525  4.08720  4.80955  0.61958  0.77255  0.48576  0.95510
    134   3.06939  5.19373  3.11311  2.59089  4.61991  3.59347  3.73995  3.98878  0.99199  3.49583  4.38906  3.16597  4.04970  2.89282  2.36725  3.06196  3.28184  3.66727  5.56324  4.35212    171 - -
          2.68618  4.42225  2.77519  2.73123  3.46354  2.40513  3.72494  3.29354  2.67741  2.69355  4.24690  2.90347  2.73739  3.18146  2.89801  2.37887  2.77519  2.98518  4.58477  3.61503
          0.02525  4.08720  4.80955  0.61958  0.77255  0.48576  0.95510
    135   2.96878  5.18986  3.29723  2.67670  4.59875  3.63072  3.46567  3.97507  1.84580  3.42457  4.26073  3.12600  3.99909  1.83720  1.68839  2.95115  3.14736  3.63328  5.48976  4.26775    172 - -
          2.68618  4.42225  2.77519  2.73123  3.46354  2.40513  3.72494  3.29354  2.67741  2.69355  4.24690  2.90347  2.73739  3.18146  2.89801  2.37887  2.77519  2.98518  4.58477  3.61503
          0.02525  4.08720  4.80955  0.61958  0.77255  0.48576  0.95510
    136   3.71729  5.01094  4.43546  4.19837  2.91964  3.98435  4.19039  3.75587  3.91907  3.11131  4.37878  4.30554  4.52101  4.29540  4.00779  3.91874  4.02974  3.65194  0.54476  2.91137    173 - -
          2.68618  4.42225  2.77519  2.73123  3.46354  2.40513  3.72494  3.29354  2.67741  2.69355  4.24690  2.90347  2.73739  3.18146  2.89801  2.37887  2.77519  2.98518  4.58477  3.61503
          0.02525  4.08720  4.80955  0.61958  0.77255  0.48576  0.95510
    137   3.36452  4.70765  4.83685  4.32263  3.13852  4.57048  4.89573  1.94593  4.11874  0.81853  2.97375  4.58856  4.79213  4.31527  4.25939  3.95813  3.60328  2.22486  5.22480  4.07701    174 - -
          2.68618  4.42225  2.77519  2.73123  3.46354  2.40513  3.72494  3.29354  2.67741  2.69355  4.24690  2.90347  2.73739  3.18146  2.89801  2.37887  2.77519  2.98518  4.58477  3.61503
          0.02525  4.08720  4.80955  0.61958  0.77255  0.48576  0.95510
    138   3.54450  4.88481  4.53408  4.29404  0.71638  4.17413  3.99103  3.04721  4.19701  2.36981  3.74842  4.26782  4.63142  4.30680  4.26338  3.80005  3.84753  3.05290  4.18519  2.52888    175 - -
          2.68618  4.42225  2.77519  2.73123  3.46354  2.40513  3.72494  3.29354  2.67741  2.69355  4.24690  2.90347  2.73739  3.18146  2.89801  2.37887  2.77519  2.98518  4.58477  3.61503
          0.02525  4.08720  4.80955  0.61958  0.77255  0.48576  0.95510
    139   2.95430  4.70302  3.67162  3.60094  4.72904  0.46326  4.70305  4.38587  3.81112  4.01132  4.99253  3.83666  4.10068  4.11865  4.01874  3.13320  3.45223  3.87268  5.76231  4.83997    176 - -
          2.68618  4.42225  2.77519  2.73123  3.46354  2.40513  3.72494  3.29354  2.67741  2.69355  4.24690  2.90347  2.73739  3.18146  2.89801  2.37887  2.77519  2.98518  4.58477  3.61503
          0.02525  4.08720  4.80955  0.61958  0.77255  0.48576  0.95510
    140   3.00891  5.31909  2.44006  0.98118  4.64921  3.35753  3.86017  4.10286  2.61725  3.67464  4.57871  2.89990  3.95254  3.04086  3.14166  2.94996  3.29537  3.74422  5.81249  4.43606    177 - -
          2.68618  4.42225  2.77519  2.73123  3.46354  2.40513  3.72494  3.29354  2.67741  2.69355  4.24690  2.90347  2.73739  3.18146  2.89801  2.37887  2.77519  2.98518  4.58477  3.61503
          0.02525  4.08720  4.80955  0.61958  0.77255  0.48576  0.95510
    141   1.98738  4.47069  3.21771  2.79066  4.03307  3.27714  3.89690  3.32846  2.43123  3.05835  3.92711  3.17998  3.84220  3.11611  3.07433  2.64063  1.67285  2.99270  5.36828  4.10730    178 - -
          2.68618  4.42225  2.77519  2.73123  3.46354  2.40513  3.72494  3.29354  2.67741  2.69355  4.24690  2.90347  2.73739  3.18146  2.89801  2.37887  2.77519  2.98518  4.58477  3.61503
          0.02525  4.08720  4.80955  0.61958  0.77255  0.48576  0.95510
    142   2.28934  4.36950  3.35121  3.23850  4.51714  0.84452  4.41742  3.95402  3.43854  3.67606  4.56984  3.43392  3.84407  3.72883  3.71631  2.62621  2.96124  3.40712  5.80059  4.63128    179 - -
          2.68618  4.42225  2.77519  2.73123  3.46354  2.40513  3.72494  3.29354  2.67741  2.69355  4.24690  2.90347  2.73739  3.18146  2.89801  2.37887  2.77519  2.98518  4.58477  3.61503
          0.04166  4.08720  3.72881  0.61958  0.77255  0.48576  0.95510
    143   2.83334  0.61317  4.39230  4.18047  4.13141  3.41039  4.78435  3.31273  4.01021  3.21706  4.34636  4.11504  4.13249  4.34836  4.09775  3.10472  3.31716  3.04272  5.50033  4.41647    180 - -
          2.68618  4.42225  2.77519  2.73123  3.46354  2.40513  3.72494  3.29354  2.67741  2.69355  4.24690  2.90347  2.73739  3.18146  2.89801  2.37887  2.77519  2.98518  4.58477  3.61503
          0.02567  4.07120  4.79355  0.61958  0.77255  0.50357  0.92728
    144   2.96396  5.31162  2.43910  1.09432  4.63567  3.35213  3.79627  4.08119  2.42069  3.63221  4.50943  2.86696  3.92448  2.96458  3.01870  2.90192  3.23547  3.71602  5.77872  4.39674    181 - -
          2.68618  4.42225  2.77519  2.73123  3.46354  2.40513  3.72494  3.29354  2.67741  2.69355  4.24690  2.90347  2.73739  3.18146  2.89801  2.37887  2.77519  2.98518  4.58477  3.61503
          0.02567  4.07120  4.79355  0.61958  0.77255  0.50357  0.92728
    145   3.52201  4.86681  4.51187  4.26806  0.73503  4.15697  3.98099  3.02581  4.17121  2.35182  3.72899  4.24866  4.61408  4.28528  4.24159  3.77893  3.82476  3.03044  4.17854  2.52368    182 - -
          2.68618  4.42225  2.77519  2.73123  3.46354  2.40513  3.72494  3.29354  2.67741  2.69355  4.24690  2.90347  2.73739  3.18146  2.89801  2.37887  2.77519  2.98518  4.58477  3.61503
          0.02567  4.07120  4.79355  0.61958  0.77255  0.50357  0.92728
    146   3.54629  4.95426  4.13749  3.90808  2.32867  4.06624  3.72958  3.52921  3.76018  2.93072  4.18428  3.97661  4.53728  4.01764  3.90131  3.66150  3.83497  3.40969  3.97867  0.68998    183 - -
          2.68618  4.42225  2.77519  2.73123  3.46354  2.40513  3.72494  3.29354  2.67741  2.69355  4.24690  2.90347  2.73739  3.18146  2.89801  2.37887  2.77519  2.98518  4.58477  3.61503
          0.02567  4.07120  4.79355  0.61958  0.77255  0.47479  0.97290
    147   0.94049  4.33102  3.48319  3.19821  4.16846  3.14434  4.23044  3.44325  3.12028  3.21771  4.16036  3.40936  3.85157  3.51945  3.13400  2.61921  2.88916  3.05815  5.55430  4.32774    184 - -
          2.68618  4.42225  2.77519  2.73123  3.46354  2.40513  3.72494  3.29354  2.67741  2.69355  4.24690  2.90347  2.73739  3.18146  2.89801  2.37887  2.77519  2.98518  4.58477  3.61503
          0.02525  4.08720  4.80955  0.61958  0.77255  0.48576  0.95510
    148   3.43304  4.82591  4.29521  3.99563  0.85008  4.16661  3.31582  3.25427  3.86489  2.60982  3.86369  3.98551  4.56865  4.01312  3.98797  3.60020  3.69698  3.17523  3.87219  2.17087    185 - -
          2.68618  4.42225  2.77519  2.73123  3.46354  2.40513  3.72494  3.29354  2.67741  2.69355  4.24690  2.90347  2.73739  3.18146  2.89801  2.37887  2.77519  2.98518  4.58477  3.61503
          0.02525  4.08720  4.80955  0.61958  0.77255  0.48576  0.95510
    149   2.38244  1.01079  4.14672  3.86585  3.95785  3.12921  4.52910  3.15825  3.67208  3.09452  4.09377  3.73280  3.88946  3.99658  3.81860  2.48268  2.87995  2.81442  5.44956  4.21141    186 - -
          2.68618  4.42225  2.77519  2.73123  3.46354  2.40513  3.72494  3.29354  2.67741  2.69355  4.24690  2.90347  2.73739  3.18146  2.89801  2.37887  2.77519  2.98518  4.58477  3.61503
          0.02525  4.08720  4.80955  0.61958  0.77255  0.48576  0.95510
    150   2.95430  4.70302  3.67162  3.60094  4.72904  0.46326  4.70305  4.38587  3.81112  4.01132  4.99253  3.83666  4.10068  4.11865  4.01874  3.13320  3.45223  3.87268  5.76231  4.83997    187 - -
          2.68618  4.42225  2.77519  2.73123  3.46354  2.40513  3.72494  3.29354  2.67741  2.69355  4.24690  2.90347  2.73739  3.18146  2.89801  2.37887  2.77519  2.98518  4.58477  3.61503
          0.02525  4.08720  4.80955  0.61958  0.77255  0.48576  0.95510
    151   0.87488  4.20527  3.58158  3.36752  4.28424  3.01501  4.38941  3.51713  3.39968  3.36988  4.28441  3.45168  3.78572  3.70825  3.65510  2.38050  2.80639  3.05909  5.69501  4.47416    188 - -
          2.68618  4.42225  2.77519  2.73123  3.46354  2.40513  3.72494  3.29354  2.67741  2.69355  4.24690  2.90347  2.73739  3.18146  2.89801  2.37887  2.77519  2.98518  4.58477  3.61503
          0.02525  4.08720  4.80955  0.61958  0.77255  0.48576  0.95510
    152   3.22388  4.61389  4.69404  4.19431  3.22032  4.38587  4.81824  2.12386  4.01174  0.93155  3.06262  4.44160  4.68777  4.24073  4.17617  3.77389  3.48473  1.82781  5.24693  4.08568    189 - -
          2.68618  4.42225  2.77519  2.73123  3.46354  2.40513  3.72494  3.29354  2.67741  2.69355  4.24690  2.90347  2.73739  3.18146  2.89801  2.37887  2.77519  2.98518  4.58477  3.61503
          0.02525  4.08720  4.80955  0.61958  0.77255  0.48576  0.95510
    153   3.16862  4.64036  4.28808  3.92786  1.02189  4.03133  3.83676  2.85332  3.79586  2.26268  3.59813  3.97267  4.46648  3.97524  3.94335  3.21448  3.46127  2.77915  4.11385  2.45803    190 - -
          2.68618  4.42225  2.77519  2.73123  3.46354  2.40513  3.72494  3.29354  2.67741  2.69355  4.24690  2.90347  2.73739  3.18146  2.89801  2.37887  2.77519  2.98518  4.58477  3.61503
          0.02525  4.08720  4.80955  0.61958  0.77255  0.48576  0.95510
    154   2.44026  4.36534  3.18692  2.93455  4.08903  1.16627  4.05228  3.60525  2.96171  3.29518  4.16171  3.23684  3.80210  3.33441  3.28004  2.58935  2.87029  3.18257  5.38991  4.14697    191 - -
          2.68618  4.42225  2.77519  2.73123  3.46354  2.40513  3.72494  3.29354  2.67741  2.69355  4.24690  2.90347  2.73739  3.18146  2.89801  2.37887  2.77519  2.98518  4.58477  3.61503
          0.02525  4.08720  4.80955  0.61958  0.77255  0.48576  0.95510
    155   2.88637  4.34318  4.19633  3.71724  3.38055  3.96219  4.38151  1.11887  3.50958  2.17653  3.36604  3.96143  4.35905  3.86122  3.72062  3.33223  3.15689  1.97863  5.06037  3.82407    192 - -
          2.68618  4.42225  2.77519  2.73123  3.46354  2.40513  3.72494  3.29354  2.67741  2.69355  4.24690  2.90347  2.73739  3.18146  2.89801  2.37887  2.77519  2.98518  4.58477  3.61503
          0.02525  4.08720  4.80955  0.61958  0.77255  0.48576  0.95510
    156   2.42854  4.34827  3.32738  2.85107  3.92730  3.22702  3.90348  3.30244  2.80481  3.00247  3.85081  3.20507  3.79709  3.15009  3.17437  1.73508  1.87340  2.86974  5.24320  4.02799    193 - -
          2.68618  4.42225  2.77519  2.73123  3.46354  2.40513  3.72494  3.29354  2.67741  2.69355  4.24690  2.90347  2.73739  3.18146  2.89801  2.37887  2.77519  2.98518  4.58477  3.61503
          0.02525  4.08720  4.80955  0.61958  0.77255  0.48576  0.95510
    157   2.42432  4.35437  3.26959  2.93249  4.02270  3.14642  4.00428  3.53615  2.89641  3.22241  4.08157  3.23716  3.79578  3.27582  3.22505  1.12784  2.83755  3.12864  5.33428  4.07990    194 - -
          2.68618  4.42225  2.77519  2.73123  3.46354  2.40513  3.72494  3.29354  2.67741  2.69355  4.24690  2.90347  2.73739  3.18146  2.89801  2.37887  2.77519  2.98518  4.58477  3.61503
          0.02525  4.08720  4.80955  0.61958  0.77255  0.48576  0.95510
    158   2.79227  4.38327  3.87618  3.38270  3.27374  3.73667  4.10882  2.56734  3.13529  2.10861  1.43492  3.67388  4.16281  3.53203  3.37095  3.09197  3.06643  2.47665  4.90641  3.66175    195 - -
          2.68618  4.42225  2.77519  2.73123  3.46354  2.40513  3.72494  3.29354  2.67741  2.69355  4.24690  2.90347  2.73739  3.18146  2.89801  2.37887  2.77519  2.98518  4.58477  3.61503
          0.02525  4.08720  4.80955  0.61958  0.77255  0.48576  0.95510
    159   2.82243  4.28509  4.18016  3.66609  3.42596  3.91813  4.35030  1.18931  3.49323  2.22095  3.35828  3.91467  4.30988  3.81494  3.71411  3.26633  2.97533  1.92086  5.06715  3.87738    196 - -
          2.68618  4.42225  2.77519  2.73123  3.46354  2.40513  3.72494  3.29354  2.67741  2.69355  4.24690  2.90347  2.73739  3.18146  2.89801  2.37887  2.77519  2.98518  4.58477  3.61503
          0.02525  4.08720  4.80955  0.61958  0.77255  0.48576  0.95510
    160   2.47435  4.32789  3.42588  3.03231  3.87043  3.24670  4.01847  3.16355  2.90499  2.94933  3.87625  3.32412  3.85726  3.31210  3.20646  2.65542  1.24160  2.85689  5.24088  4.01748    197 - -
          2.68618  4.42225  2.77519  2.73123  3.46354  2.40513  3.72494  3.29354  2.67741  2.69355  4.24690  2.90347  2.73739  3.18146  2.89801  2.37887  2.77519  2.98518  4.58477  3.61503
          0.02525  4.08720  4.80955  0.61958  0.77255  0.48576  0.95510
    161   2.93934  4.46231  4.05451  3.57271  3.15989  3.91558  4.21960  2.46192  3.30582  1.02059  3.20665  3.84951  4.30155  3.68853  3.51759  3.28168  3.20152  2.43104  4.88449  3.61295    198 - -
          2.68618  4.42225  2.77519  2.73123  3.46354  2.40513  3.72494  3.29354  2.67741  2.69355  4.24690  2.90347  2.73739  3.18146  2.89801  2.37887  2.77519  2.98518  4.58477  3.61503
          0.02525  4.08720  4.80955  0.61958  0.77255  0.48576  0.95510
    162   2.57742  4.32636  3.50038  2.97328  3.55684  3.48256  3.89886  2.80836  2.85375  2.56139  2.89482  3.34057  3.93862  3.21537  3.17946  2.79208  1.62472  2.58928  4.99642  3.78112    199 - -
          2.68618  4.42225  2.77519  2.73123  3.46354  2.40513  3.72494  3.29354  2.67741  2.69355  4.24690  2.90347  2.73739  3.18146  2.89801  2.37887  2.77519  2.98518  4.58477  3.61503
          0.02525  4.08720  4.80955  0.61958  0.77255  0.48576  0.95510
    163   1.22600  4.25554  3.55279  3.10731  3.81259  3.25059  4.05585  3.00453  3.02215  2.84852  3.77681  3.37283  3.85504  3.36666  3.33534  2.64008  2.81786  2.50662  5.21041  4.01333    200 - -
          2.68618  4.42225  2.77519  2.73123  3.46354  2.40513  3.72494  3.29354  2.67741  2.69355  4.24690  2.90347  2.73739  3.18146  2.89801  2.37887  2.77519  2.98518  4.58477  3.61503
          0.02525  4.08720  4.80955  0.61958  0.77255  0.48576  0.95510
    164   3.20152  4.56774  4.63021  4.25847  3.52774  4.29034  4.95160  0.84554  4.09084  2.07553  3.43553  4.47452  4.70580  4.42033  4.26360  3.81109  3.49886  1.87620  5.45927  4.21265    201 - -
          2.68618  4.42225  2.77519  2.73123  3.46354  2.40513  3.72494  3.29354  2.67741  2.69355  4.24690  2.90347  2.73739  3.18146  2.89801  2.37887  2.77519  2.98518  4.58477  3.61503
          0.02525  4.08720  4.80955  0.61958  0.77255  0.48576  0.95510
    165   0.91728  4.20250  3.64757  3.39764  4.25465  3.04195  4.39671  3.34891  3.39449  3.25310  4.20291  3.47772  3.80267  3.70872  3.65097  2.51828  2.55380  2.94263  5.68893  4.48925    202 - -
          2.68618  4.42225  2.77519  2.73123  3.46354  2.40513  3.72494  3.29354  2.67741  2.69355  4.24690  2.90347  2.73739  3.18146  2.89801  2.37887  2.77519  2.98518  4.58477  3.61503
          0.02525  4.08720  4.80955  0.61958  0.77255  0.48576  0.95510
    166   3.37562  4.74881  4.76493  4.24840  3.09599  4.52425  4.82708  2.24717  4.00579  0.76187  2.70537  4.52610  4.75571  4.23362  4.15190  3.91268  3.61417  2.37786  5.17931  4.03214    203 - -
          2.68618  4.42225  2.77519  2.73123  3.46354  2.40513  3.72494  3.29354  2.67741  2.69355  4.24690  2.90347  2.73739  3.18146  2.89801  2.37887  2.77519  2.98518  4.58477  3.61503
          0.02525  4.08720  4.80955  0.61958  0.77255  0.48576  0.95510
    167   3.23496  5.37956  0.65292  2.49520  4.78887  3.38661  4.13992  4.42906  3.26767  4.00100  4.98898  3.06043  4.05499  3.38303  3.80915  3.17660  3.57989  4.04700  5.91412  4.63296    204 - -
          2.68618  4.42225  2.77519  2.73123  3.46354  2.40513  3.72494  3.29354  2.67741  2.69355  4.24690  2.90347  2.73739  3.18146  2.89801  2.37887  2.77519  2.98518  4.58477  3.61503
          0.02525  4.08720  4.80955  0.61958  0.77255  0.48576  0.95510
    168   3.26317  5.07684  3.77722  3.24987  4.48670  3.70299  4.00230  4.04789  2.35432  3.52493  4.52402  3.59079  4.19922  3.21591  0.69489  3.33980  3.51710  3.76366  5.48505  4.37233    205 - -
          2.68618  4.42225  2.77519  2.73123  3.46354  2.40513  3.72494  3.29354  2.67741  2.69355  4.24690  2.90347  2.73739  3.18146  2.89801  2.37887  2.77519  2.98518  4.58477  3.61503
          0.02525  4.08720  4.80955  0.61958  0.77255  0.48576  0.95510
    169   3.57166  4.97303  4.16228  3.93660  2.33452  4.08580  3.74041  3.55266  3.78831  2.94981  4.20615  3.99790  4.55679  4.04172  3.92580  3.68494  3.86061  3.43398  3.98487  0.67181    206 - -
          2.68618  4.42225  2.77519  2.73123  3.46354  2.40513  3.72494  3.29354  2.67741  2.69355  4.24690  2.90347  2.73739  3.18146  2.89801  2.37887  2.77519  2.98518  4.58477  3.61503
          0.02525  4.08720  4.80955  0.61958  0.77255  0.48576  0.95510
    170   3.40485  4.74789  4.81063  4.31488  2.50143  4.53875  4.63546  2.31838  4.16250  0.79086  2.96006  4.52774  4.76094  4.27735  4.27981  3.92404  3.63648  2.46184  4.88806  3.54149    207 - -
          2.68618  4.42225  2.77519  2.73123  3.46354  2.40513  3.72494  3.29354  2.67741  2.69355  4.24690  2.90347  2.73739  3.18146  2.89801  2.37887  2.77519  2.98518  4.58477  3.61503
          0.02525  4.08720  4.80955  0.61958  0.77255  0.48576  0.95510
    171   2.98100  4.47017  4.41852  4.09339  3.71648  3.94140  4.86106  2.06505  3.96459  2.36933  3.65377  4.24740  4.49368  4.31124  4.15572  3.46251  3.33966  0.79145  5.53553  4.27836    208 - -
          2.68618  4.42225  2.77519  2.73123  3.46354  2.40513  3.72494  3.29354  2.67741  2.69355  4.24690  2.90347  2.73739  3.18146  2.89801  2.37887  2.77519  2.98518  4.58477  3.61503
          0.02525  4.08720  4.80955  0.61958  0.77255  0.48576  0.95510
    172   3.20152  4.56774  4.63021  4.25847  3.52774  4.29034  4.95160  0.84554  4.09084  2.07553  3.43553  4.47452  4.70580  4.42033  4.26360  3.81109  3.49886  1.87620  5.45927  4.21265    209 - -
          2.68618  4.42225  2.77519  2.73123  3.46354  2.40513  3.72494  3.29354  2.67741  2.69355  4.24690  2.90347  2.73739  3.18146  2.89801  2.37887  2.77519  2.98518  4.58477  3.61503
          0.02525  4.08720  4.80955  0.61958  0.77255  0.48576  0.95510
    173   2.54298  4.38664  3.63480  3.40364  4.17439  3.21714  4.40251  3.32846  3.35088  3.18416  4.22511  3.57366  3.93983  3.73602  3.59548  2.74721  0.85369  2.99963  5.59282  4.39271    210 - -
          2.68618  4.42225  2.77519  2.73123  3.46354  2.40513  3.72494  3.29354  2.67741  2.69355  4.24690  2.90347  2.73739  3.18146  2.89801  2.37887  2.77519  2.98518  4.58477  3.61503
          0.02525  4.08720  4.80955  0.61958  0.77255  0.48576  0.95510
    174   3.06212  5.10672  3.46033  2.86113  4.26648  3.67918  2.95974  3.90493  2.03596  3.37376  4.26790  3.26100  4.07681  2.86168  1.13304  3.08064  3.25260  3.60107  5.33798  4.06187    211 - -
          2.68618  4.42225  2.77519  2.73123  3.46354  2.40513  3.72494  3.29354  2.67741  2.69355  4.24690  2.90347  2.73739  3.18146  2.89801  2.37887  2.77519  2.98518  4.58477  3.61503
          0.02525  4.08720  4.80955  0.61958  0.77255  0.48576  0.95510
    175   3.06202  4.77786  3.69326  3.56710  4.53523  3.45348  4.62246  4.14157  3.64392  3.74272  4.80515  3.84974  0.51026  4.02600  3.86061  3.23737  3.52144  3.76142  5.65743  4.66046    212 - -
          2.68618  4.42225  2.77519  2.73123  3.46354  2.40513  3.72494  3.29354  2.67741  2.69355  4.24690  2.90347  2.73739  3.18146  2.89801  2.37887  2.77519  2.98518  4.58477  3.61503
          0.02525  4.08720  4.80955  0.61958  0.77255  0.48576  0.95510
    176   3.40452  4.80613  4.53348  4.17954  3.23124  4.25250  4.76842  2.45223  3.94530  0.64964  3.19640  4.43420  4.65426  4.26170  4.08408  3.85646  3.69084  2.54434  5.18292  3.95407    213 - -
          2.68618  4.42225  2.77519  2.73123  3.46354  2.40513  3.72494  3.29354  2.67741  2.69355  4.24690  2.90347  2.73739  3.18146  2.89801  2.37887  2.77519  2.98518  4.58477  3.61503
          0.02525  4.08720  4.80955  0.61958  0.77255  0.48576  0.95510
    177   0.87108  4.22167  3.63836  3.41451  4.25364  3.05431  4.42041  3.35069  3.42150  3.25124  4.22532  3.49480  3.81879  3.73989  3.67065  2.54179  2.71553  2.95285  5.69715  4.49155    214 - -
          2.68618  4.42225  2.77519  2.73123  3.46354  2.40513  3.72494  3.29354  2.67741  2.69355  4.24690  2.90347  2.73739  3.18146  2.89801  2.37887  2.77519  2.98518  4.58477  3.61503
          0.02525  4.08720  4.80955  0.61958  0.77255  0.48576  0.95510
    178   2.05468  4.21100  3.53593  3.20975  4.21653  3.03778  4.23732  3.50317  3.20600  3.28391  4.14585  3.37085  3.76516  3.51969  3.50777  2.17387  1.23095  3.04946  5.59264  4.38120    215 - -
          2.68618  4.42225  2.77519  2.73123  3.46354  2.40513  3.72494  3.29354  2.67741  2.69355  4.24690  2.90347  2.73739  3.18146  2.89801  2.37887  2.77519  2.98518  4.58477  3.61503
          0.02525  4.08720  4.80955  0.61958  0.77255  0.48576  0.95510
    179   3.15388  4.45859  4.87295  4.35361  3.20589  4.50596  4.97480  1.08686  4.25078  1.96672  3.29124  4.56571  4.78053  4.45853  4.42282  3.87592  3.40613  1.50244  5.41694  4.21356    216 - -
          2.68618  4.42225  2.77519  2.73123  3.46354  2.40513  3.72494  3.29354  2.67741  2.69355  4.24690  2.90347  2.73739  3.18146  2.89801  2.37887  2.77519  2.98518  4.58477  3.61503
          0.02525  4.08720  4.80955  0.61958  0.77255  0.48576  0.95510
    180   2.95430  4.70302  3.67162  3.60094  4.72904  0.46326  4.70305  4.38587  3.81112  4.01132  4.99253  3.83666  4.10068  4.11865  4.01874  3.13320  3.45223  3.87268  5.76231  4.83997    217 - -
          2.68618  4.42225  2.77519  2.73123  3.46354  2.40513  3.72494  3.29354  2.67741  2.69355  4.24690  2.90347  2.73739  3.18146  2.89801  2.37887  2.77519  2.98518  4.58477  3.61503
          0.02525  4.08720  4.80955  0.61958  0.77255  0.48576  0.95510
    181   2.85322  4.31727  4.22960  3.66427  3.30692  3.98520  4.32802  2.18603  3.50357  1.93385  2.46809  3.93278  4.33099  3.78722  3.49933  3.29540  3.09542  1.37614  5.02223  3.83725    218 - -
          2.68618  4.42225  2.77519  2.73123  3.46354  2.40513  3.72494  3.29354  2.67741  2.69355  4.24690  2.90347  2.73739  3.18146  2.89801  2.37887  2.77519  2.98518  4.58477  3.61503
          0.02525  4.08720  4.80955  0.61958  0.77255  0.48576  0.95510
    182   1.74572  4.25714  3.59920  3.06721  3.55013  3.10866  3.96530  2.46905  2.99828  2.57692  3.50423  3.40103  3.94693  3.30869  3.21891  2.77943  2.82818  2.07959  5.02088  3.79546    219 - -
          2.68618  4.42225  2.77519  2.73123  3.46354  2.40513  3.72494  3.29354  2.67741  2.69355  4.24690  2.90347  2.73739  3.18146  2.89801  2.37887  2.77519  2.98518  4.58477  3.61503
          0.02525  4.08720  4.80955  0.61958  0.77255  0.48576  0.95510
    183   2.43403  4.35442  3.40792  3.23925  4.29808  3.08105  4.34029  3.85256  3.32780  3.55796  4.46934  3.42532  3.83873  3.66100  3.60326  0.80783  2.93125  3.33975  5.65420  4.38433    220 - -
          2.68618  4.42225  2.77519  2.73123  3.46354  2.40513  3.72494  3.29354  2.67741  2.69355  4.24690  2.90347  2.73739  3.18146  2.89801  2.37887  2.77519  2.98518  4.58477  3.61503
          0.02525  4.08720  4.80955  0.61958  0.77255  0.48576  0.95510
    184   2.97261  5.04363  3.22551  2.78549  4.50917  3.55691  3.76470  3.83937  1.01600  3.40337  4.31843  3.20696  4.03243  2.92417  2.39128  3.00329  3.03313  3.52354  5.53051  4.31039    221 - -
          2.68618  4.42225  2.77519  2.73123  3.46354  2.40513  3.72494  3.29354  2.67741  2.69355  4.24690  2.90347  2.73739  3.18146  2.89801  2.37887  2.77519  2.98518  4.58477  3.61503
          0.02525  4.08720  4.80955  0.61958  0.77255  0.48576  0.95510
    185   3.14969  5.20648  3.59666  2.91530  4.67392  3.73705  3.67210  4.01962  1.67826  3.45874  4.34692  3.29264  4.10993  2.81264  1.11457  3.15291  3.31222  3.71228  5.48758  4.34237    222 - -
          2.68618  4.42225  2.77519  2.73123  3.46354  2.40513  3.72494  3.29354  2.67741  2.69355  4.24690  2.90347  2.73739  3.18146  2.89801  2.37887  2.77519  2.98518  4.58477  3.61503
          0.02525  4.08720  4.80955  0.61958  0.77255  0.48576  0.95510
    186   2.99419  5.09200  3.49143  2.79254  4.43667  3.68472  3.63355  3.82202  1.82456  3.31015  4.17158  3.20770  4.03646  2.61210  1.28422  3.00848  3.16531  3.51772  4.71731  4.19618    223 - -
          2.68618  4.42225  2.77519  2.73123  3.46354  2.40513  3.72494  3.29354  2.67741  2.69355  4.24690  2.90347  2.73739  3.18146  2.89801  2.37887  2.77519  2.98518  4.58477  3.61503
          0.02525  4.08720  4.80955  0.61958  0.77255  0.48576  0.95510
    187   1.11166  4.19433  3.64853  3.33382  4.20734  3.04838  4.32342  3.34377  3.31448  3.22341  4.13686  3.44361  3.78882  3.62330  3.59368  2.50307  2.02617  2.93457  5.62336  4.42334    224 - -
          2.68618  4.42225  2.77519  2.73123  3.46354  2.40513  3.72494  3.29354  2.67741  2.69355  4.24690  2.90347  2.73739  3.18146  2.89801  2.37887  2.77519  2.98518  4.58477  3.61503
          0.02525  4.08720  4.80955  0.61958  0.77255  0.48576  0.95510
    188   0.96273  4.21412  3.52532  3.29810  4.38161  2.27246  4.36262  3.72643  3.38387  3.48297  4.33830  3.41306  3.76364  3.66195  3.66639  2.48098  2.79532  3.19734  5.73029  4.54419    225 - -
          2.68618  4.42225  2.77519  2.73123  3.46354  2.40513  3.72494  3.29354  2.67741  2.69355  4.24690  2.90347  2.73739  3.18146  2.89801  2.37887  2.77519  2.98518  4.58477  3.61503
          0.02525  4.08720  4.80955  0.61958  0.77255  0.48576  0.95510
    189   3.37452  4.70649  4.78925  4.30413  1.61005  4.47275  4.34949  2.41837  4.15406  1.12529  3.04728  4.42343  4.71394  4.23610  4.24818  3.84167  3.60294  2.53452  4.57339  3.08264    226 - -
          2.68618  4.42225  2.77519  2.73123  3.46354  2.40513  3.72494  3.29354  2.67741  2.69355  4.24690  2.90347  2.73739  3.18146  2.89801  2.37887  2.77519  2.98518  4.58477  3.61503
          0.02525  4.08720  4.80955  0.61958  0.77255  0.48576  0.95510
    190   3.09295  4.44585  4.74709  4.27488  3.62549  4.36862  5.01023  1.65290  4.14615  2.15646  3.45375  4.48426  4.73591  4.44041  4.35365  3.77205  3.37717  0.91385  5.57280  4.34099    227 - -
          2.68618  4.42225  2.77519  2.73123  3.46354  2.40513  3.72494  3.29354  2.67741  2.69355  4.24690  2.90347  2.73739  3.18146  2.89801  2.37887  2.77519  2.98518  4.58477  3.61503
          0.02525  4.08720  4.80955  0.61958  0.77255  0.48576  0.95510
    191   3.40452  4.80613  4.53348  4.17954  3.23124  4.25250  4.76842  2.45223  3.94530  0.64964  3.19640  4.43420  4.65426  4.26170  4.08408  3.85646  3.69084  2.54434  5.18292  3.95407    228 - -
          2.68618  4.42225  2.77519  2.73123  3.46354  2.40513  3.72494  3.29354  2.67741  2.69355  4.24690  2.90347  2.73739  3.18146  2.89801  2.37887  2.77519  2.98518  4.58477  3.61503
          0.02525  4.08720  4.80955  0.61958  0.77255  0.48576  0.95510
    192   3.04336  4.67244  4.37475  3.98610  3.23278  4.14801  4.66529  2.34753  3.76116  0.79588  3.15087  4.24102  4.56044  4.09356  3.93579  3.61443  3.48671  2.39355  5.19406  3.97169    229 - -
          2.68618  4.42225  2.77519  2.73123  3.46354  2.40513  3.72494  3.29354  2.67741  2.69355  4.24690  2.90347  2.73739  3.18146  2.89801  2.37887  2.77519  2.98518  4.58477  3.61503
          0.02525  4.08720  4.80955  0.61958  0.77255  0.48576  0.95510
    193   2.95430  4.70302  3.67162  3.60094  4.72904  0.46326  4.70305  4.38587  3.81112  4.01132  4.99253  3.83666  4.10068  4.11865  4.01874  3.13320  3.45223  3.87268  5.76231  4.83997    230 - -
          2.68618  4.42225  2.77519  2.73123  3.46354  2.40513  3.72494  3.29354  2.67741  2.69355  4.24690  2.90347  2.73739  3.18146  2.89801  2.37887  2.77519  2.98518  4.58477  3.61503
          0.02525  4.08720  4.80955  0.61958  0.77255  0.48576  0.95510
    194   3.09422  4.44583  4.75031  4.27748  3.62566  4.37228  5.01250  1.64847  4.14929  2.15578  3.45312  4.48708  4.73805  4.44284  4.35662  3.77536  3.37795  0.91502  5.57369  4.34249    231 - -
          2.68618  4.42225  2.77519  2.73123  3.46354  2.40513  3.72494  3.29354  2.67741  2.69355  4.24690  2.90347  2.73739  3.18146  2.89801  2.37887  2.77519  2.98518  4.58477  3.61503
          0.02525  4.08720  4.80955  0.61958  0.77255  0.48576  0.95510
    195   3.71729  5.01094  4.43546  4.19837  2.91964  3.98435  4.19039  3.75587  3.91907  3.11131  4.37878  4.30554  4.52101  4.29540  4.00779  3.91874  4.02974  3.65194  0.54476  2.91137    232 - -
          2.68618  4.42225  2.77519  2.73123  3.46354  2.40513  3.72494  3.29354  2.67741  2.69355  4.24690  2.90347  2.73739  3.18146  2.89801  2.37887  2.77519  2.98518  4.58477  3.61503
          0.02525  4.08720  4.80955  0.61958  0.77255  0.48576  0.95510
    196   3.40452  4.80613  4.53348  4.17954  3.23124  4.25250  4.76842  2.45223  3.94530  0.64964  3.19640  4.43420  4.65426  4.26170  4.08408  3.85646  3.69084  2.54434  5.18292  3.95407    233 - -
          2.68618  4.42225  2.77519  2.73123  3.46354  2.40513  3.72494  3.29354  2.67741  2.69355  4.24690  2.90347  2.73739  3.18146  2.89801  2.37887  2.77519  2.98518  4.58477  3.61503
          0.02525  4.08720  4.80955  0.61958  0.77255  0.48576  0.95510
    197   3.57166  4.97303  4.16228  3.93660  2.33452  4.08580  3.74041  3.55266  3.78831  2.94981  4.20615  3.99790  4.55679  4.04172  3.92580  3.68494  3.86061  3.43398  3.98487  0.67181    234 - -
          2.68618  4.42225  2.77519  2.73123  3.46354  2.40513  3.72494  3.29354  2.67741  2.69355  4.24690  2.90347  2.73739  3.18146  2.89801  2.37887  2.77519  2.98518  4.58477  3.61503
          0.02525  4.08720  4.80955  0.61958  0.77255  0.48576  0.95510
    198   0.96859  4.18445  3.56543  3.31914  4.31606  2.98622  4.34954  3.63178  3.36040  3.41660  4.28235  3.41242  3.75344  3.65263  3.63447  2.07101  2.76757  3.12524  5.69764  4.48780    235 - -
          2.68618  4.42225  2.77519  2.73123  3.46354  2.40513  3.72494  3.29354  2.67741  2.69355  4.24690  2.90347  2.73739  3.18146  2.89801  2.37887  2.77519  2.98518  4.58477  3.61503
          0.02525  4.08720  4.80955  0.61958  0.77255  0.48576  0.95510
    199   3.40452  4.80613  4.53348  4.17954  3.23124  4.25250  4.76842  2.45223  3.94530  0.64964  3.19640  4.43420  4.65426  4.26170  4.08408  3.85646  3.69084  2.54434  5.18292  3.95407    236 - -
          2.68618  4.42225  2.77519  2.73123  3.46354  2.40513  3.72494  3.29354  2.67741  2.69355  4.24690  2.90347  2.73739  3.18146  2.89801  2.37887  2.77519  2.98518  4.58477  3.61503
          0.02525  4.08720  4.80955  0.61958  0.77255  0.48576  0.95510
    200   0.74362  4.31308  3.69363  3.50122  4.27889  3.13069  4.49603  3.43751  3.52336  3.30869  4.32121  3.59237  3.89078  3.84564  3.75525  2.66374  2.95630  3.05416  5.68424  4.51037    237 - -
          2.68618  4.42225  2.77519  2.73123  3.46354  2.40513  3.72494  3.29354  2.67741  2.69355  4.24690  2.90347  2.73739  3.18146  2.89801  2.37887  2.77519  2.98518  4.58477  3.61503
          0.02525  4.08720  4.80955  0.61958  0.77255  0.48576  0.95510
    201   3.71729  5.01094  4.43546  4.19837  2.91964  3.98435  4.19039  3.75587  3.91907  3.11131  4.37878  4.30554  4.52101  4.29540  4.00779  3.91874  4.02974  3.65194  0.54476  2.91137    238 - -
          2.68618  4.42225  2.77519  2.73123  3.46354  2.40513  3.72494  3.29354  2.67741  2.69355  4.24690  2.90347  2.73739  3.18146  2.89801  2.37887  2.77519  2.98518  4.58477  3.61503
          0.02525  4.08720  4.80955  0.61958  0.77255  0.48576  0.95510
    202   2.43403  4.35442  3.40792  3.23925  4.29808  3.08105  4.34029  3.85256  3.32780  3.55796  4.46934  3.42532  3.83873  3.66100  3.60326  0.80783  2.93125  3.33975  5.65420  4.38433    239 - -
          2.68618  4.42225  2.77519  2.73123  3.46354  2.40513  3.72494  3.29354  2.67741  2.69355  4.24690  2.90347  2.73739  3.18146  2.89801  2.37887  2.77519  2.98518  4.58477  3.61503
          0.02525  4.08720  4.80955  0.61958  0.77255  0.48576  0.95510
    203   3.40452  4.80613  4.53348  4.17954  3.23124  4.25250  4.76842  2.45223  3.94530  0.64964  3.19640  4.43420  4.65426  4.26170  4.08408  3.85646  3.69084  2.54434  5.18292  3.95407    240 - -
          2.68618  4.42225  2.77519  2.73123  3.46354  2.40513  3.72494  3.29354  2.67741  2.69355  4.24690  2.90347  2.73739  3.18146  2.89801  2.37887  2.77519  2.98518  4.58477  3.61503
          0.02525  4.08720  4.80955  0.61958  0.77255  0.48576  0.95510
    204   3.06202  4.77786  3.69326  3.56710  4.53523  3.45348  4.62246  4.14157  3.64392  3.74272  4.80515  3.84974  0.51026  4.02600  3.86061  3.23737  3.52144  3.76142  5.65743  4.66046    241 - -
          2.68618  4.42225  2.77519  2.73123  3.46354  2.40513  3.72494  3.29354  2.67741  2.69355  4.24690  2.90347  2.73739  3.18146  2.89801  2.37887  2.77519  2.98518  4.58477  3.61503
          0.02525  4.08720  4.80955  0.61958  0.77255  0.48576  0.95510
    205   3.06202  4.77786  3.69326  3.56710  4.53523  3.45348  4.62246  4.14157  3.64392  3.74272  4.80515  3.84974  0.51026  4.02600  3.86061  3.23737  3.52144  3.76142  5.65743  4.66046    242 - -
          2.68618  4.42225  2.77519  2.73123  3.46354  2.40513  3.72494  3.29354  2.67741  2.69355  4.24690  2.90347  2.73739  3.18146  2.89801  2.37887  2.77519  2.98518  4.58477  3.61503
          0.02525  4.08720  4.80955  0.61958  0.77255  0.48576  0.95510
    206   3.44816  4.79747  4.61359  4.25458  0.96297  4.32951  3.94699  2.73959  4.09653  1.92969  3.43702  4.23903  4.67857  4.19796  4.18822  3.75808  3.70947  2.77675  4.14040  2.48753    243 - -
          2.68618  4.42225  2.77519  2.73123  3.46354  2.40513  3.72494  3.29354  2.67741  2.69355  4.24690  2.90347  2.73739  3.18146  2.89801  2.37887  2.77519  2.98518  4.58477  3.61503
          0.02525  4.08720  4.80955  0.61958  0.77255  0.48576  0.95510
    207   3.54450  4.88481  4.53408  4.29404  0.71638  4.17413  3.99103  3.04721  4.19701  2.36981  3.74842  4.26782  4.63142  4.30680  4.26338  3.80005  3.84753  3.05290  4.18519  2.52888    244 - -
          2.68618  4.42225  2.77519  2.73123  3.46354  2.40513  3.72494  3.29354  2.67741  2.69355  4.24690  2.90347  2.73739  3.18146  2.89801  2.37887  2.77519  2.98518  4.58477  3.61503
          0.02525  4.08720  4.80955  0.61958  0.77255  0.48576  0.95510
    208   2.95430  4.70302  3.67162  3.60094  4.72904  0.46326  4.70305  4.38587  3.81112  4.01132  4.99253  3.83666  4.10068  4.11865  4.01874  3.13320  3.45223  3.87268  5.76231  4.83997    245 - -
          2.68618  4.42225  2.77519  2.73123  3.46354  2.40513  3.72494  3.29354  2.67741  2.69355  4.24690  2.90347  2.73739  3.18146  2.89801  2.37887  2.77519  2.98518  4.58477  3.61503
          0.02525  4.08720  4.80955  0.61958  0.77255  0.48576  0.95510
    209   3.71729  5.01094  4.43546  4.19837  2.91964  3.98435  4.19039  3.75587  3.91907  3.11131  4.37878  4.30554  4.52101  4.29540  4.00779  3.91874  4.02974  3.65194  0.54476  2.91137    246 - -
          2.68618  4.42225  2.77519  2.73123  3.46354  2.40513  3.72494  3.29354  2.67741  2.69355  4.24690  2.90347  2.73739  3.18146  2.89801  2.37887  2.77519  2.98518  4.58477  3.61503
          0.02525  4.08720  4.80955  0.61958  0.77255  0.48576  0.95510
    210   2.43403  4.35442  3.40792  3.23925  4.29808  3.08105  4.34029  3.85256  3.32780  3.55796  4.46934  3.42532  3.83873  3.66100  3.60326  0.80783  2.93125  3.33975  5.65420  4.38433    247 - -
          2.68618  4.42225  2.77519  2.73123  3.46354  2.40513  3.72494  3.29354  2.67741  2.69355  4.24690  2.90347  2.73739  3.18146  2.89801  2.37887  2.77519  2.98518  4.58477  3.61503
          0.02525  4.08720  4.80955  0.61958  0.77255  0.48576  0.95510
    211   0.74362  4.31308  3.69363  3.50122  4.27889  3.13069  4.49603  3.43751  3.52336  3.30869  4.32121  3.59237  3.89078  3.84564  3.75525  2.66374  2.95630  3.05416  5.68424  4.51037    248 - -
          2.68618  4.42225  2.77519  2.73123  3.46354  2.40513  3.72494  3.29354  2.67741  2.69355  4.24690  2.90347  2.73739  3.18146  2.89801  2.37887  2.77519  2.98518  4.58477  3.61503
          0.02525  4.08720  4.80955  0.61958  0.77255  0.48576  0.95510
    212   3.57166  4.97303  4.16228  3.93660  2.33452  4.08580  3.74041  3.55266  3.78831  2.94981  4.20615  3.99790  4.55679  4.04172  3.92580  3.68494  3.86061  3.43398  3.98487  0.67181    249 - -
          2.68618  4.42225  2.77519  2.73123  3.46354  2.40513  3.72494  3.29354  2.67741  2.69355  4.24690  2.90347  2.73739  3.18146  2.89801  2.37887  2.77519  2.98518  4.58477  3.61503
          0.02525  4.08720  4.80955  0.61958  0.77255  0.48576  0.95510
    213   2.98100  4.47017  4.41852  4.09339  3.71648  3.94140  4.86106  2.06505  3.96459  2.36933  3.65377  4.24740  4.49368  4.31124  4.15572  3.46251  3.33966  0.79145  5.53553  4.27836    250 - -
          2.68618  4.42225  2.77519  2.73123  3.46354  2.40513  3.72494  3.29354  2.67741  2.69355  4.24690  2.90347  2.73739  3.18146  2.89801  2.37887  2.77519  2.98518  4.58477  3.61503
          0.02525  4.08720  4.80955  0.61958  0.77255  0.48576  0.95510
    214   3.06202  4.77786  3.69326  3.56710  4.53523  3.45348  4.62246  4.14157  3.64392  3.74272  4.80515  3.84974  0.51026  4.02600  3.86061  3.23737  3.52144  3.76142  5.65743  4.66046    251 - -
          2.68618  4.42225  2.77519  2.73123  3.46354  2.40513  3.72494  3.29354  2.67741  2.69355  4.24690  2.90347  2.73739  3.18146  2.89801  2.37887  2.77519  2.98518  4.58477  3.61503
          0.02525  4.08720  4.80955  0.61958  0.77255  0.48576  0.95510
    215   3.01537  5.40826  2.23336  0.96390  4.73225  3.31611  3.86825  4.22328  2.82989  3.78200  4.66793  2.83597  3.93211  3.04913  3.34943  2.93300  3.30974  3.83658  5.90623  4.48585    252 - -
          2.68618  4.42225  2.77519  2.73123  3.46354  2.40513  3.72494  3.29354  2.67741  2.69355  4.24690  2.90347  2.73739  3.18146  2.89801  2.37887  2.77519  2.98518  4.58477  3.61503
          0.02525  4.08720  4.80955  0.61958  0.77255  0.48576  0.95510
    216   2.95430  4.70302  3.67162  3.60094  4.72904  0.46326  4.70305  4.38587  3.81112  4.01132  4.99253  3.83666  4.10068  4.11865  4.01874  3.13320  3.45223  3.87268  5.76231  4.83997    253 - -
          2.68618  4.42225  2.77519  2.73123  3.46354  2.40513  3.72494  3.29354  2.67741  2.69355  4.24690  2.90347  2.73739  3.18146  2.89801  2.37887  2.77519  2.98518  4.58477  3.61503
          0.02525  4.08720  4.80955  0.61958  0.77255  0.48576  0.95510
    217   3.40452  4.80613  4.53348  4.17954  3.23124  4.25250  4.76842  2.45223  3.94530  0.64964  3.19640  4.43420  4.65426  4.26170  4.08408  3.85646  3.69084  2.54434  5.18292  3.95407    254 - -
          2.68618  4.42225  2.77519  2.73123  3.46354  2.40513  3.72494  3.29354  2.67741  2.69355  4.24690  2.90347  2.73739  3.18146  2.89801  2.37887  2.77519  2.98518  4.58477  3.61503
          0.02525  4.08720  4.80955  0.61958  0.77255  0.48576  0.95510
    218   3.40452  4.80613  4.53348  4.17954  3.23124  4.25250  4.76842  2.45223  3.94530  0.64964  3.19640  4.43420  4.65426  4.26170  4.08408  3.85646  3.69084  2.54434  5.18292  3.95407    255 - -
          2.68618  4.42225  2.77519  2.73123  3.46354  2.40513  3.72494  3.29354  2.67741  2.69355  4.24690  2.90347  2.73739  3.18146  2.89801  2.37887  2.77519  2.98518  4.58477  3.61503
          0.02525  4.08720  4.80955  0.61958  0.77255  0.48576  0.95510
    219   2.54298  4.38664  3.63480  3.40364  4.17439  3.21714  4.40251  3.32846  3.35088  3.18416  4.22511  3.57366  3.93983  3.73602  3.59548  2.74721  0.85369  2.99963  5.59282  4.39271    256 - -
          2.68618  4.42225  2.77519  2.73123  3.46354  2.40513  3.72494  3.29354  2.67741  2.69355  4.24690  2.90347  2.73739  3.18146  2.89801  2.37887  2.77519  2.98518  4.58477  3.61503
          0.02525  4.08720  4.80955  0.61958  0.77255  0.48576  0.95510
    220   2.43403  4.35442  3.40792  3.23925  4.29808  3.08105  4.34029  3.85256  3.32780  3.55796  4.46934  3.42532  3.83873  3.66100  3.60326  0.80783  2.93125  3.33975  5.65420  4.38433    257 - -
          2.68618  4.42225  2.77519  2.73123  3.46354  2.40513  3.72494  3.29354  2.67741  2.69355  4.24690  2.90347  2.73739  3.18146  2.89801  2.37887  2.77519  2.98518  4.58477  3.61503
          0.02525  4.08720  4.80955  0.61958  0.77255  0.48576  0.95510
    221   2.85547  0.59237  4.41682  4.20923  4.15760  3.42839  4.80971  3.34253  4.03946  3.24566  4.37576  4.13972  4.15161  4.37696  4.12384  3.12676  3.34069  3.07118  5.52204  4.44230    258 - -
          2.68618  4.42225  2.77519  2.73123  3.46354  2.40513  3.72494  3.29354  2.67741  2.69355  4.24690  2.90347  2.73739  3.18146  2.89801  2.37887  2.77519  2.98518  4.58477  3.61503
          0.02525  4.08720  4.80955  0.61958  0.77255  0.48576  0.95510
    222   2.43403  4.35442  3.40792  3.23925  4.29808  3.08105  4.34029  3.85256  3.32780  3.55796  4.46934  3.42532  3.83873  3.66100  3.60326  0.80783  2.93125  3.33975  5.65420  4.38433    259 - -
          2.68618  4.42225  2.77519  2.73123  3.46354  2.40513  3.72494  3.29354  2.67741  2.69355  4.24690  2.90347  2.73739  3.18146  2.89801  2.37887  2.77519  2.98518  4.58477  3.61503
          0.02525  4.08720  4.80955  0.61958  0.77255  0.48576  0.95510
    223   3.71729  5.01094  4.43546  4.19837  2.91964  3.98435  4.19039  3.75587  3.91907  3.11131  4.37878  4.30554  4.52101  4.29540  4.00779  3.91874  4.02974  3.65194  0.54476  2.91137    260 - -
          2.68618  4.42225  2.77519  2.73123  3.46354  2.40513  3.72494  3.29354  2.67741  2.69355  4.24690  2.90347  2.73739  3.18146  2.89801  2.37887  2.77519  2.98518  4.58477  3.61503
          0.02525  4.08720  4.80955  0.61958  0.77255  0.48576  0.95510
    224   3.23496  5.37956  0.65292  2.49520  4.78887  3.38661  4.13992  4.42906  3.26767  4.00100  4.98898  3.06043  4.05499  3.38303  3.80915  3.17660  3.57989  4.04700  5.91412  4.63296    261 - -
          2.68618  4.42225  2.77519  2.73123  3.46354  2.40513  3.72494  3.29354  2.67741  2.69355  4.24690  2.90347  2.73739  3.18146  2.89801  2.37887  2.77519  2.98518  4.58477  3.61503
          0.02525  4.08720  4.80955  0.61958  0.77255  0.48576  0.95510
    225   3.57166  4.97303  4.16228  3.93660  2.33452  4.08580  3.74041  3.55266  3.78831  2.94981  4.20615  3.99790  4.55679  4.04172  3.92580  3.68494  3.86061  3.43398  3.98487  0.67181    262 - -
          2.68618  4.42225  2.77519  2.73123  3.46354  2.40513  3.72494  3.29354  2.67741  2.69355  4.24690  2.90347  2.73739  3.18146  2.89801  2.37887  2.77519  2.98518  4.58477  3.61503
          0.02525  4.08720  4.80955  0.61958  0.77255  0.48576  0.95510
    226   2.79488  4.33301  4.11934  3.58459  3.37216  3.84711  4.32210  2.27770  3.44908  2.05941  1.72435  3.85255  4.26235  3.73846  3.68925  3.18126  2.63166  1.90465  5.08833  3.90836    263 - -
          2.68618  4.42225  2.77519  2.73123  3.46354  2.40513  3.72494  3.29354  2.67741  2.69355  4.24690  2.90347  2.73739  3.18146  2.89801  2.37887  2.77519  2.98518  4.58477  3.61503
          0.02525  4.08720  4.80955  0.61958  0.77255  0.48576  0.95510
    227   2.30678  4.25115  3.44632  3.13230  4.27384  3.03455  4.20547  3.63629  3.14709  3.36494  4.21591  3.32896  3.76030  3.46936  3.46492  1.31967  1.78674  3.14858  5.62771  4.39466    264 - -
          2.68618  4.42225  2.77519  2.73123  3.46354  2.40513  3.72494  3.29354  2.67741  2.69355  4.24690  2.90347  2.73739  3.18146  2.89801  2.37887  2.77519  2.98518  4.58477  3.61503
          0.02525  4.08720  4.80955  0.61958  0.77255  0.48576  0.95510
    228   3.54450  4.88481  4.53408  4.29404  0.71638  4.17413  3.99103  3.04721  4.19701  2.36981  3.74842  4.26782  4.63142  4.30680  4.26338  3.80005  3.84753  3.05290  4.18519  2.52888    265 - -
          2.68618  4.42225  2.77519  2.73123  3.46354  2.40513  3.72494  3.29354  2.67741  2.69355  4.24690  2.90347  2.73739  3.18146  2.89801  2.37887  2.77519  2.98518  4.58477  3.61503
          0.02525  4.08720  4.80955  0.61958  0.77255  0.48576  0.95510
    229   2.54298  4.38664  3.63480  3.40364  4.17439  3.21714  4.40251  3.32846  3.35088  3.18416  4.22511  3.57366  3.93983  3.73602  3.59548  2.74721  0.85369  2.99963  5.59282  4.39271    266 - -
          2.68618  4.42225  2.77519  2.73123  3.46354  2.40513  3.72494  3.29354  2.67741  2.69355  4.24690  2.90347  2.73739  3.18146  2.89801  2.37887  2.77519  2.98518  4.58477  3.61503
          0.02525  4.08720  4.80955  0.61958  0.77255  0.48576  0.95510
    230   3.06202  4.77786  3.69326  3.56710  4.53523  3.45348  4.62246  4.14157  3.64392  3.74272  4.80515  3.84974  0.51026  4.02600  3.86061  3.23737  3.52144  3.76142  5.65743  4.66046    267 - -
          2.68618  4.42225  2.77519  2.73123  3.46354  2.40513  3.72494  3.29354  2.67741  2.69355  4.24690  2.90347  2.73739  3.18146  2.89801  2.37887  2.77519  2.98518  4.58477  3.61503
          0.02525  4.08720  4.80955  0.61958  0.77255  0.48576  0.95510
    231   1.83413  4.58282  3.06459  2.62783  4.03908  3.31174  3.79321  3.43401  2.55765  2.99354  3.92264  3.07588  3.82829  2.74065  3.01486  1.90934  2.85212  3.09235  5.34609  4.05454    268 - -
          2.68618  4.42225  2.77519  2.73123  3.46354  2.40513  3.72494  3.29354  2.67741  2.69355  4.24690  2.90347  2.73739  3.18146  2.89801  2.37887  2.77519  2.98518  4.58477  3.61503
          0.02525  4.08720  4.80955  0.61958  0.77255  0.48576  0.95510
    232   3.01490  4.44534  4.53151  4.09659  3.23821  4.13675  4.75751  1.95983  3.98247  2.15739  3.44776  4.28498  4.57625  4.26154  4.18735  3.55640  3.32146  0.91639  5.32366  4.00478    269 - -
          2.68618  4.42225  2.77519  2.73123  3.46354  2.40513  3.72494  3.29354  2.67741  2.69355  4.24690  2.90347  2.73739  3.18146  2.89801  2.37887  2.77519  2.98518  4.58477  3.61503
          0.02525  4.08720  4.80955  0.61958  0.77255  0.48576  0.95510
    233   3.26317  5.07684  3.77722  3.24987  4.48670  3.70299  4.00230  4.04789  2.35432  3.52493  4.52402  3.59079  4.19922  3.21591  0.69489  3.33980  3.51710  3.76366  5.48505  4.37233    270 - -
          2.68618  4.42225  2.77519  2.73123  3.46354  2.40513  3.72494  3.29354  2.67741  2.69355  4.24690  2.90347  2.73739  3.18146  2.89801  2.37887  2.77519  2.98518  4.58477  3.61503
          0.02525  4.08720  4.80955  0.61958  0.77255  0.48576  0.95510
    234   0.95943  4.17490  3.58869  3.33039  4.31044  2.98691  4.34932  3.58481  3.35601  3.38999  4.25720  3.41699  3.75236  3.65111  3.62812  2.19231  2.65427  3.09065  5.69486  4.49386    271 - -
          2.68618  4.42225  2.77519  2.73123  3.46354  2.40513  3.72494  3.29354  2.67741  2.69355  4.24690  2.90347  2.73739  3.18146  2.89801  2.37887  2.77519  2.98518  4.58477  3.61503
          0.02525  4.08720  4.80955  0.61958  0.77255  0.48576  0.95510
    235   3.57166  4.97303  4.16228  3.93660  2.33452  4.08580  3.74041  3.55266  3.78831  2.94981  4.20615  3.99790  4.55679  4.04172  3.92580  3.68494  3.86061  3.43398  3.98487  0.67181    272 - -
          2.68618  4.42225  2.77519  2.73123  3.46354  2.40513  3.72494  3.29354  2.67741  2.69355  4.24690  2.90347  2.73739  3.18146  2.89801  2.37887  2.77519  2.98518  4.58477  3.61503
          0.02525  4.08720  4.80955  0.61958  0.77255  0.48576  0.95510
    236   2.54298  4.38664  3.63480  3.40364  4.17439  3.21714  4.40251  3.32846  3.35088  3.18416  4.22511  3.57366  3.93983  3.73602  3.59548  2.74721  0.85369  2.99963  5.59282  4.39271    273 - -
          2.68618  4.42225  2.77519  2.73123  3.46354  2.40513  3.72494  3.29354  2.67741  2.69355  4.24690  2.90347  2.73739  3.18146  2.89801  2.37887  2.77519  2.98518  4.58477  3.61503
          0.02525  4.08720  4.80955  0.61958  0.77255  0.48576  0.95510
    237   3.15870  4.60351  4.50362  3.99003  3.19190  4.25553  4.64242  2.10219  3.77316  1.65678  1.30822  4.26121  4.57882  4.05384  3.95967  3.62716  3.41723  2.27923  5.16279  3.98900    274 - -
          2.68618  4.42225  2.77519  2.73123  3.46354  2.40513  3.72494  3.29354  2.67741  2.69355  4.24690  2.90347  2.73739  3.18146  2.89801  2.37887  2.77519  2.98518  4.58477  3.61503
          0.02525  4.08720  4.80955  0.61958  0.77255  0.48576  0.95510
    238   3.40452  4.80613  4.53348  4.17954  3.23124  4.25250  4.76842  2.45223  3.94530  0.64964  3.19640  4.43420  4.65426  4.26170  4.08408  3.85646  3.69084  2.54434  5.18292  3.95407    275 - -
          2.68618  4.42225  2.77519  2.73123  3.46354  2.40513  3.72494  3.29354  2.67741  2.69355  4.24690  2.90347  2.73739  3.18146  2.89801  2.37887  2.77519  2.98518  4.58477  3.61503
          0.02525  4.08720  4.80955  0.61958  0.77255  0.48576  0.95510
    239   3.40452  4.80613  4.53348  4.17954  3.23124  4.25250  4.76842  2.45223  3.94530  0.64964  3.19640  4.43420  4.65426  4.26170  4.08408  3.85646  3.69084  2.54434  5.18292  3.95407    276 - -
          2.68618  4.42225  2.77519  2.73123  3.46354  2.40513  3.72494  3.29354  2.67741  2.69355  4.24690  2.90347  2.73739  3.18146  2.89801  2.37887  2.77519  2.98518  4.58477  3.61503
          0.02525  4.08720  4.80955  0.61958  0.77255  0.48576  0.95510
    240   2.78180  2.11903  4.34038  3.80848  1.88737  3.83057  4.13375  2.43053  3.65945  2.11029  3.14154  3.92110  4.25058  3.85607  3.80703  3.17562  3.05671  2.30938  4.62000  3.22040    277 - -
          2.68618  4.42225  2.77519  2.73123  3.46354  2.40513  3.72494  3.29354  2.67741  2.69355  4.24690  2.90347  2.73739  3.18146  2.89801  2.37887  2.77519  2.98518  4.58477  3.61503
          0.02525  4.08720  4.80955  0.61958  0.77255  0.48576  0.95510
    241   2.85547  0.59237  4.41682  4.20923  4.15760  3.42839  4.80971  3.34253  4.03946  3.24566  4.37576  4.13972  4.15161  4.37696  4.12384  3.12676  3.34069  3.07118  5.52204  4.44230    278 - -
          2.68618  4.42225  2.77519  2.73123  3.46354  2.40513  3.72494  3.29354  2.67741  2.69355  4.24690  2.90347  2.73739  3.18146  2.89801  2.37887  2.77519  2.98518  4.58477  3.61503
          0.02525  4.08720  4.80955  0.61958  0.77255  0.48576  0.95510
    242   3.54450  4.88481  4.53408  4.29404  0.71638  4.17413  3.99103  3.04721  4.19701  2.36981  3.74842  4.26782  4.63142  4.30680  4.26338  3.80005  3.84753  3.05290  4.18519  2.52888    279 - -
          2.68618  4.42225  2.77519  2.73123  3.46354  2.40513  3.72494  3.29354  2.67741  2.69355  4.24690  2.90347  2.73739  3.18146  2.89801  2.37887  2.77519  2.98518  4.58477  3.61503
          0.02525  4.08720  4.80955  0.61958  0.77255  0.48576  0.95510
    243   2.98100  4.47017  4.41852  4.09339  3.71648  3.94140  4.86106  2.06505  3.96459  2.36933  3.65377  4.24740  4.49368  4.31124  4.15572  3.46251  3.33966  0.79145  5.53553  4.27836    280 - -
          2.68618  4.42225  2.77519  2.73123  3.46354  2.40513  3.72494  3.29354  2.67741  2.69355  4.24690  2.90347  2.73739  3.18146  2.89801  2.37887  2.77519  2.98518  4.58477  3.61503
          0.02525  4.08720  4.80955  0.61958  0.77255  0.48576  0.95510
    244   3.54450  4.88481  4.53408  4.29404  0.71638  4.17413  3.99103  3.04721  4.19701  2.36981  3.74842  4.26782  4.63142  4.30680  4.26338  3.80005  3.84753  3.05290  4.18519  2.52888    281 - -
          2.68618  4.42225  2.77519  2.73123  3.46354  2.40513  3.72494  3.29354  2.67741  2.69355  4.24690  2.90347  2.73739  3.18146  2.89801  2.37887  2.77519  2.98518  4.58477  3.61503
          0.02525  4.08720  4.80955  0.61958  0.77255  0.48576  0.95510
    245   3.46524  4.82233  4.57335  4.25591  0.88641  4.27903  3.91850  2.83317  4.11050  2.08692  3.53514  4.22201  4.66441  4.21333  4.19664  3.74638  3.74189  2.85739  4.10896  2.44437    282 - -
          2.68618  4.42225  2.77519  2.73123  3.46354  2.40513  3.72494  3.29354  2.67741  2.69355  4.24690  2.90347  2.73739  3.18146  2.89801  2.37887  2.77519  2.98518  4.58477  3.61503
          0.02525  4.08720  4.80955  0.61958  0.77255  0.48576  0.95510
    246   3.36452  4.70765  4.83685  4.32263  3.13852  4.57048  4.89573  1.94593  4.11874  0.81853  2.97375  4.58856  4.79213  4.31527  4.25939  3.95813  3.60328  2.22486  5.22480  4.07701    283 - -
          2.68618  4.42225  2.77519  2.73123  3.46354  2.40513  3.72494  3.29354  2.67741  2.69355  4.24690  2.90347  2.73739  3.18146  2.89801  2.37887  2.77519  2.98518  4.58477  3.61503
          0.02525  4.08720  4.80955  0.61958  0.77255  0.48576  0.95510
    247   3.06202  4.77786  3.69326  3.56710  4.53523  3.45348  4.62246  4.14157  3.64392  3.74272  4.80515  3.84974  0.51026  4.02600  3.86061  3.23737  3.52144  3.76142  5.65743  4.66046    284 - -
          2.68618  4.42225  2.77519  2.73123  3.46354  2.40513  3.72494  3.29354  2.67741  2.69355  4.24690  2.90347  2.73739  3.18146  2.89801  2.37887  2.77519  2.98518  4.58477  3.61503
          0.02525  4.08720  4.80955  0.61958  0.77255  0.48576  0.95510
    248   3.40452  4.80613  4.53348  4.17954  3.23124  4.25250  4.76842  2.45223  3.94530  0.64964  3.19640  4.43420  4.65426  4.26170  4.08408  3.85646  3.69084  2.54434  5.18292  3.95407    285 - -
          2.68618  4.42225  2.77519  2.73123  3.46354  2.40513  3.72494  3.29354  2.67741  2.69355  4.24690  2.90347  2.73739  3.18146  2.89801  2.37887  2.77519  2.98518  4.58477  3.61503
          0.02525  4.08720  4.80955  0.61958  0.77255  0.48576  0.95510
    249   3.19285  4.60195  4.59291  4.07592  3.20961  4.34431  4.72691  2.02700  3.87414  0.90520  3.04511  4.34692  4.63826  4.13213  4.05266  3.71033  3.22363  2.18843  5.21183  4.06382    286 - -
          2.68618  4.42225  2.77519  2.73123  3.46354  2.40513  3.72494  3.29354  2.67741  2.69355  4.24690  2.90347  2.73739  3.18146  2.89801  2.37887  2.77519  2.98518  4.58477  3.61503
          0.02525  4.08720  4.80955  0.61958  0.77255  0.48576  0.95510
    250   3.15608  4.45345  4.91525  4.42546  3.61838  4.53277  5.13171  1.13865  4.31494  2.10374  3.41488  4.63228  4.83565  4.57355  4.50372  3.92938  3.42265  1.24722  5.61066  4.40804    287 - -
          2.68618  4.42225  2.77519  2.73123  3.46354  2.40513  3.72494  3.29354  2.67741  2.69355  4.24690  2.90347  2.73739  3.18146  2.89801  2.37887  2.77519  2.98518  4.58477  3.61503
          0.02525  4.08720  4.80955  0.61958  0.77255  0.48576  0.95510
    251   3.20152  4.56774  4.63021  4.25847  3.52774  4.29034  4.95160  0.84554  4.09084  2.07553  3.43553  4.47452  4.70580  4.42033  4.26360  3.81109  3.49886  1.87620  5.45927  4.21265    288 - -
          2.68618  4.42225  2.77519  2.73123  3.46354  2.40513  3.72494  3.29354  2.67741  2.69355  4.24690  2.90347  2.73739  3.18146  2.89801  2.37887  2.77519  2.98518  4.58477  3.61503
          0.02525  4.08720  4.80955  0.61958  0.77255  0.48576  0.95510
    252   3.15990  4.47938  4.85821  4.38037  3.56633  4.48383  5.08596  0.99407  4.25017  2.04254  3.37632  4.59093  4.80605  4.51785  4.43818  3.88804  3.43278  1.50682  5.56801  4.36282    289 - -
          2.68618  4.42225  2.77519  2.73123  3.46354  2.40513  3.72494  3.29354  2.67741  2.69355  4.24690  2.90347  2.73739  3.18146  2.89801  2.37887  2.77519  2.98518  4.58477  3.61503
          0.02525  4.08720  4.80955  0.61958  0.77255  0.48576  0.95510
    253   3.37760  4.77981  4.29329  3.91493  1.88800  3.81787  3.56348  3.28182  3.79585  2.74305  3.90817  3.91292  4.53964  3.92070  3.94593  3.53253  3.61922  3.14472  3.78689  0.95163    290 - -
          2.68618  4.42225  2.77519  2.73123  3.46354  2.40513  3.72494  3.29354  2.67741  2.69355  4.24690  2.90347  2.73739  3.18146  2.89801  2.37887  2.77519  2.98518  4.58477  3.61503
          0.02525  4.08720  4.80955  0.61958  0.77255  0.48576  0.95510
    254   2.41258  0.97701  4.16859  3.89255  3.95320  3.15329  4.54689  3.14107  3.69415  3.08548  4.10176  3.76091  3.91105  4.02266  3.83656  2.54445  2.90912  2.80864  5.44740  4.20884    291 - -
          2.68618  4.42225  2.77519  2.73123  3.46354  2.40513  3.72494  3.29354  2.67741  2.69355  4.24690  2.90347  2.73739  3.18146  2.89801  2.37887  2.77519  2.98518  4.58477  3.61503
          0.02525  4.08720  4.80955  0.61958  0.77255  0.48576  0.95510
    255   3.57166  4.97303  4.16228  3.93660  2.33452  4.08580  3.74041  3.55266  3.78831  2.94981  4.20615  3.99790  4.55679  4.04172  3.92580  3.68494  3.86061  3.43398  3.98487  0.67181    292 - -
          2.68618  4.42225  2.77519  2.73123  3.46354  2.40513  3.72494  3.29354  2.67741  2.69355  4.24690  2.90347  2.73739  3.18146  2.89801  2.37887  2.77519  2.98518  4.58477  3.61503
          0.02525  4.08720  4.80955  0.61958  0.77255  0.48576  0.95510
    256   3.15953  4.48398  4.84480  4.37055  3.55756  4.47175  5.07559  0.98160  4.23573  2.03436  3.37160  4.58115  4.79914  4.50669  4.42352  3.87813  3.43407  1.54128  5.55939  4.35185    293 - -
          2.68618  4.42225  2.77519  2.73123  3.46354  2.40513  3.72494  3.29354  2.67741  2.69355  4.24690  2.90347  2.73739  3.18146  2.89801  2.37887  2.77519  2.98518  4.58477  3.61503
          0.02525  4.08720  4.80955  0.61958  0.77255  0.48576  0.95510
    257   3.18638  4.67771  4.24536  3.95008  0.92289  3.97245  3.84662  2.97657  3.85440  2.44625  3.71759  3.97650  4.45612  4.02517  3.99251  3.21068  3.50663  2.89141  4.11504  2.44921    294 - -
          2.68618  4.42225  2.77519  2.73123  3.46354  2.40513  3.72494  3.29354  2.67741  2.69355  4.24690  2.90347  2.73739  3.18146  2.89801  2.37887  2.77519  2.98518  4.58477  3.61503
          0.02525  4.08720  4.80955  0.61958  0.77255  0.48576  0.95510
    258   3.20152  4.56774  4.63021  4.25847  3.52774  4.29034  4.95160  0.84554  4.09084  2.07553  3.43553  4.47452  4.70580  4.42033  4.26360  3.81109  3.49886  1.87620  5.45927  4.21265    295 - -
          2.68618  4.42225  2.77519  2.73123  3.46354  2.40513  3.72494  3.29354  2.67741  2.69355  4.24690  2.90347  2.73739  3.18146  2.89801  2.37887  2.77519  2.98518  4.58477  3.61503
          0.02525  4.08720  4.80955  0.61958  0.77255  0.48576  0.95510
    259   3.54450  4.88481  4.53408  4.29404  0.71638  4.17413  3.99103  3.04721  4.19701  2.36981  3.74842  4.26782  4.63142  4.30680  4.26338  3.80005  3.84753  3.05290  4.18519  2.52888    296 - -
          2.68618  4.42225  2.77519  2.73123  3.46354  2.40513  3.72494  3.29354  2.67741  2.69355  4.24690  2.90347  2.73739  3.18146  2.89801  2.37887  2.77519  2.98518  4.58477  3.61503
          0.02525  4.08720  4.80955  0.61958  0.77255  0.48576  0.95510
    260   3.14779  5.19442  3.59222  2.92160  4.65651  3.73255  3.67997  4.00821  1.72744  3.45328  4.34502  3.29765  4.11101  2.82291  1.08688  3.15470  3.31423  3.70255  5.48464  4.33790    297 - -
          2.68618  4.42225  2.77519  2.73123  3.46354  2.40513  3.72494  3.29354  2.67741  2.69355  4.24690  2.90347  2.73739  3.18146  2.89801  2.37887  2.77519  2.98518  4.58477  3.61503
          0.02525  4.08720  4.80955  0.61958  0.77255  0.48576  0.95510
    261   0.74362  4.31308  3.69363  3.50122  4.27889  3.13069  4.49603  3.43751  3.52336  3.30869  4.32121  3.59237  3.89078  3.84564  3.75525  2.66374  2.95630  3.05416  5.68424  4.51037    298 - -
          2.68618  4.42225  2.77519  2.73123  3.46354  2.40513  3.72494  3.29354  2.67741  2.69355  4.24690  2.90347  2.73739  3.18146  2.89801  2.37887  2.77519  2.98518  4.58477  3.61503
          0.02525  4.08720  4.80955  0.61958  0.77255  0.48576  0.95510
    262   3.20152  4.56774  4.63021  4.25847  3.52774  4.29034  4.95160  0.84554  4.09084  2.07553  3.43553  4.47452  4.70580  4.42033  4.26360  3.81109  3.49886  1.87620  5.45927  4.21265    299 - -
          2.68618  4.42225  2.77519  2.73123  3.46354  2.40513  3.72494  3.29354  2.67741  2.69355  4.24690  2.90347  2.73739  3.18146  2.89801  2.37887  2.77519  2.98518  4.58477  3.61503
          0.02525  4.08720  4.80955  0.61958  0.77255  0.48576  0.95510
    263   3.12399  5.19742  3.52332  2.87192  4.63868  3.72216  3.65868  3.99138  1.81377  3.43377  4.31682  3.26029  4.09477  2.66249  1.11182  3.12534  3.28710  3.68453  5.47858  4.31861    300 - -
          2.68618  4.42225  2.77519  2.73123  3.46354  2.40513  3.72494  3.29354  2.67741  2.69355  4.24690  2.90347  2.73739  3.18146  2.89801  2.37887  2.77519  2.98518  4.58477  3.61503
          0.02525  4.08720  4.80955  0.61958  0.77255  0.48576  0.95510
    264   2.99849  5.50569  2.00674  1.05620  4.80541  3.28574  3.82854  4.31282  2.82406  3.83507  4.69804  2.76655  3.90366  2.99901  3.39181  2.89338  3.28798  3.90108  5.97815  4.50468    301 - -
          2.68618  4.42225  2.77519  2.73123  3.46354  2.40513  3.72494  3.29354  2.67741  2.69355  4.24690  2.90347  2.73739  3.18146  2.89801  2.37887  2.77519  2.98518  4.58477  3.61503
          0.02525  4.08720  4.80955  0.61958  0.77255  0.48576  0.95510
    265   2.54298  4.38664  3.63480  3.40364  4.17439  3.21714  4.40251  3.32846  3.35088  3.18416  4.22511  3.57366  3.93983  3.73602  3.59548  2.74721  0.85369  2.99963  5.59282  4.39271    302 - -
          2.68618  4.42225  2.77519  2.73123  3.46354  2.40513  3.72494  3.29354  2.67741  2.69355  4.24690  2.90347  2.73739  3.18146  2.89801  2.37887  2.77519  2.98518  4.58477  3.61503
          0.02525  4.08720  4.80955  0.61958  0.77255  0.48576  0.95510
    266   2.55405  4.55467  2.92936  2.81711  4.48063  1.05513  4.15901  4.03245  3.11853  3.66904  4.52708  2.56342  3.84821  3.41130  3.48445  2.67152  3.00770  3.50703  5.75329  4.47360    303 - -
          2.68618  4.42225  2.77519  2.73123  3.46354  2.40513  3.72494  3.29354  2.67741  2.69355  4.24690  2.90347  2.73739  3.18146  2.89801  2.37887  2.77519  2.98518  4.58477  3.61503
          0.14992  4.08720  2.10017  0.61958  0.77255  0.48576  0.95510
    267   2.99485  5.13564  3.35442  2.72141  4.55752  3.62868  3.58821  3.91254  1.75002  3.36506  4.22518  3.14221  3.99720  2.35296  1.42648  2.98809  3.16444  3.59245  5.42833  4.24085    304 - -
          2.68618  4.42225  2.77519  2.73123  3.46354  2.40513  3.72494  3.29354  2.67741  2.69355  4.24690  2.90347  2.73739  3.18146  2.89801  2.37887  2.77519  2.98518  4.58477  3.61503
          0.04552  3.96584  3.66705  0.61958  0.77255  0.60741  0.78693
    268   0.90842  4.23129  3.54135  3.33647  4.12958  3.05371  4.34934  3.26666  3.35471  3.14469  4.16831  3.46643  3.80023  3.68890  3.59978  2.58104  2.86373  2.90776  5.54906  4.35793    305 - -
          2.68618  4.42225  2.77519  2.73123  3.46354  2.40513  3.72494  3.29354  2.67741  2.69355  4.24690  2.90347  2.73739  3.18146  2.89801  2.37887  2.77519  2.98518  4.58477  3.61503
          0.02904  3.94936  4.67170  0.61958  0.77255  0.59553  0.80134
    269   3.16863  4.56331  4.57966  4.05239  2.92927  4.33780  4.64437  2.11915  3.91213  0.99876  2.97137  4.32148  4.60758  4.10646  4.09225  3.69135  3.41288  1.95051  5.06729  3.85162    306 - -
          2.68618  4.42225  2.77519  2.73123  3.46354  2.40513  3.72494  3.29354  2.67741  2.69355  4.24690  2.90347  2.73739  3.18146  2.89801  2.37887  2.77519  2.98518  4.58477  3.61503
          0.02856  3.96584  4.68819  0.61958  0.77255  0.60741  0.78693
    270   2.86449  5.01665  2.83979  2.51695  4.01660  3.44106  3.17453  3.77933  2.29232  3.28524  4.18374  3.00475  3.92211  1.48573  2.59925  2.86584  3.10626  3.46231  5.28017  3.88006    307 - -
          2.68618  4.42225  2.77519  2.73123  3.46354  2.40513  3.72494  3.29354  2.67741  2.69355  4.24690  2.90347  2.73739  3.18146  2.89801  2.37887  2.77519  2.98518  4.58477  3.61503
          0.02856  3.96584  4.68819  0.61958  0.77255  0.60741  0.78693
    271   2.29790  3.79009  3.44874  3.02124  3.96089  3.07846  4.02486  3.29065  2.95441  3.04075  3.90404  2.88829  3.73672  3.29833  3.27900  2.36686  1.46009  2.90363  5.34230  4.10703    308 - -
          2.68618  4.42225  2.77519  2.73123  3.46354  2.40513  3.72494  3.29354  2.67741  2.69355  4.24690  2.90347  2.73739  3.18146  2.89801  2.37887  2.77519  2.98518  4.58477  3.61503
          0.02856  3.96584  4.68819  0.61958  0.77255  0.60741  0.78693
    272   2.90769  4.38972  4.17191  3.67426  1.55329  3.93310  4.05392  2.17770  3.55409  1.95870  3.20416  3.87788  3.89170  3.77469  3.75250  3.27049  3.16380  2.36576  4.51801  3.04448    309 - -
          2.68618  4.42225  2.77519  2.73123  3.46354  2.40513  3.72494  3.29354  2.67741  2.69355  4.24690  2.90347  2.73739  3.18146  2.89801  2.37887  2.77519  2.98518  4.58477  3.61503
          0.02856  3.96584  4.68819  0.61958  0.77255  0.43376  1.04432
    273   2.71527  4.72489  3.20745  2.82461  4.36141  1.47682  3.91314  3.82391  2.54217  3.40720  4.27035  3.22662  3.92351  3.10863  1.86721  2.80486  3.05450  3.42999  5.51813  4.29348    310 - -
          2.68618  4.42225  2.77519  2.73123  3.46354  2.40513  3.72494  3.29354  2.67741  2.69355  4.24690  2.90347  2.73739  3.18146  2.89801  2.37887  2.77519  2.98518  4.58477  3.61503
          0.02554  4.07593  4.79828  0.61958  0.77255  0.49836  0.93528
    274   0.99207  4.16976  3.57337  3.30900  4.30266  2.97989  4.33166  3.59191  3.33668  3.38507  4.24737  3.40257  3.74307  3.63050  3.61339  2.12428  2.65430  3.09343  5.68318  4.48131    311 - -
          2.68618  4.42225  2.77519  2.73123  3.46354  2.40513  3.72494  3.29354  2.67741  2.69355  4.24690  2.90347  2.73739  3.18146  2.89801  2.37887  2.77519  2.98518  4.58477  3.61503
          0.02554  4.07593  4.79828  0.61958  0.77255  0.49836  0.93528
    275   2.54363  1.94094  3.80334  3.24456  3.04390  3.34908  3.93005  2.66596  3.11799  2.40336  3.32318  3.50915  3.97851  3.40701  3.22291  2.75932  2.81109  2.45025  4.40754  3.49382    312 - -
          2.68618  4.42225  2.77519  2.73123  3.46354  2.40513  3.72494  3.29354  2.67741  2.69355  4.24690  2.90347  2.73739  3.18146  2.89801  2.37887  2.77519  2.98518  4.58477  3.61503
          0.02554  4.07593  4.79828  0.61958  0.77255  0.49836  0.93528
    276   2.72717  5.20366  2.72000  1.74706  4.54831  3.42304  3.65051  3.98122  1.68895  3.47431  4.28494  2.90387  3.88218  2.63352  2.65459  2.78379  3.05458  3.60082  5.60461  4.25933    313 - -
          2.68618  4.42225  2.77519  2.73123  3.46354  2.40513  3.72494  3.29354  2.67741  2.69355  4.24690  2.90347  2.73739  3.18146  2.89801  2.37887  2.77519  2.98518  4.58477  3.61503
          0.08126  4.07593  2.79567  0.61958  0.77255  0.49836  0.93528
    277   2.38515  4.35946  3.09676  2.90649  4.33863  1.19910  4.11564  3.82033  3.01571  3.47808  4.32650  3.20175  3.76158  3.36899  3.14413  2.33127  2.84641  3.30424  5.64590  4.38374    314 - -
          2.68618  4.42225  2.77519  2.73123  3.46354  2.40513  3.72494  3.29354  2.67741  2.69355  4.24690  2.90347  2.73739  3.18146  2.89801  2.37887  2.77519  2.98518  4.58477  3.61503
          0.02699  4.02166  4.74400  0.61958  0.77255  0.46335  0.99202
    278   2.51236  3.47479  3.12911  2.57958  3.80063  3.01472  3.53445  3.19421  2.55325  2.84957  3.69821  2.32185  3.84025  2.89856  2.91993  2.37573  2.81069  2.91050  4.71139  3.85533    315 - -
          2.68618  4.42225  2.77519  2.73123  3.46354  2.40513  3.72494  3.29354  2.67741  2.69355  4.24690  2.90347  2.73739  3.18146  2.89801  2.37887  2.77519  2.98518  4.58477  3.61503
          0.02554  4.07593  4.79828  0.61958  0.77255  0.49836  0.93528
    279   2.34970  4.45390  3.14143  2.73196  4.08764  1.75473  3.45186  3.49944  2.76513  3.14816  3.98290  3.12683  3.79045  3.10014  3.16427  2.27939  2.49600  3.00664  5.40914  4.13086    316 - -
          2.68618  4.42225  2.77519  2.73123  3.46354  2.40513  3.72494  3.29354  2.67741  2.69355  4.24690  2.90347  2.73739  3.18146  2.89801  2.37887  2.77519  2.98518  4.58477  3.61503
          0.02554  4.07593  4.79828  0.61958  0.77255  0.49836  0.93528
    280   2.64869  5.09073  2.68619  1.48075  4.41799  3.37891  3.66182  3.85504  2.34716  3.39039  4.19902  2.88193  3.41420  2.79939  2.59298  2.72246  2.99047  3.48172  5.56308  4.19931    317 - -
          2.68618  4.42225  2.77519  2.73123  3.46354  2.40513  3.72494  3.29354  2.67741  2.69355  4.24690  2.90347  2.73739  3.18146  2.89801  2.37887  2.77519  2.98518  4.58477  3.61503
          0.02554  4.07593  4.79828  0.61958  0.77255  0.49836  0.93528
    281   2.25047  3.29622  3.79916  3.44886  4.17447  2.99650  4.34575  3.54502  3.36755  3.31736  4.19134  3.47590  3.75381  3.67436  3.62276  0.97685  2.74678  3.06306  5.57634  4.35547    318 - -
          2.68618  4.42225  2.77519  2.73123  3.46354  2.40513  3.72494  3.29354  2.67741  2.69355  4.24690  2.90347  2.73739  3.18146  2.89801  2.37887  2.77519  2.98518  4.58477  3.61503
          0.02554  4.07593  4.79828  0.61958  0.77255  0.49836  0.93528
    282   2.75755  4.49593  3.60695  3.18851  3.53608  3.57767  4.11636  2.81659  3.06442  1.55658  3.55074  3.53449  1.89850  3.45219  3.35550  2.98334  3.07188  2.68332  5.13628  3.86785    319 - -
          2.68623  4.42231  2.77525  2.73129  3.46359  2.40518  3.72500  3.29359  2.67746  2.69354  4.24695  2.90352  2.73745  3.18116  2.89743  2.37890  2.77525  2.98524  4.58482  3.61509
          0.15562  1.99606  4.79828  0.89305  0.52663  0.49836  0.93528
    283   2.96911  4.76486  3.68053  3.06316  3.39468  3.71646  3.75198  3.38019  2.40271  2.93098  3.90352  3.41928  4.11200  3.09790  1.54323  3.09073  3.18645  3.15657  2.14005  3.38566    324 - -
          2.68618  4.42225  2.77519  2.73123  3.46354  2.40513  3.72494  3.29354  2.67741  2.69355  4.24690  2.90347  2.73739  3.18146  2.89801  2.37887  2.77519  2.98518  4.58477  3.61503
          0.02554  4.07593  4.79828  0.61958  0.77255  0.49836  0.93528
    284   2.91091  5.08643  2.89085  2.55351  4.08073  3.49291  3.02978  3.85511  2.31859  3.35470  4.24236  3.04395  3.96586  1.38115  2.62787  2.90582  3.14785  3.53076  5.33244  3.92896    325 - -
          2.68618  4.42225  2.77519  2.73123  3.46354  2.40513  3.72494  3.29354  2.67741  2.69355  4.24690  2.90347  2.73739  3.18146  2.89801  2.37887  2.77519  2.98518  4.58477  3.61503
          0.02554  4.07593  4.79828  0.61958  0.77255  0.49836  0.93528
    285   2.66828  3.98293  3.55623  2.97953  2.97271  3.61706  3.77362  2.87286  2.79456  2.53903  3.47484  3.35486  3.99797  3.17933  1.96307  2.88079  2.90064  2.66067  2.96108  3.32421    326 - -
          2.68618  4.42225  2.77519  2.73123  3.46354  2.40513  3.72494  3.29354  2.67741  2.69355  4.24690  2.90347  2.73739  3.18146  2.89801  2.37887  2.77519  2.98518  4.58477  3.61503
          0.02554  4.07593  4.79828  0.61958  0.77255  0.49836  0.93528
    286   2.90232  5.08588  3.00990  2.58270  4.28735  3.52802  3.35031  3.84501  2.18047  3.34662  4.20826  3.06053  3.96341  1.42938  2.34299  2.89959  3.11949  3.51698  5.41256  4.09275    327 - -
          2.68618  4.42225  2.77519  2.73123  3.46354  2.40513  3.72494  3.29354  2.67741  2.69355  4.24690  2.90347  2.73739  3.18146  2.89801  2.37887  2.77519  2.98518  4.58477  3.61503
          0.02554  4.07593  4.79828  0.61958  0.77255  0.49836  0.93528
    287   3.24858  5.06425  3.76131  3.23562  4.47113  3.69138  3.99153  4.03099  2.34632  3.51008  4.50896  3.57767  4.18770  3.20526  0.70780  3.32543  3.50299  3.74713  5.47380  4.35864    328 - -
          2.68618  4.42225  2.77519  2.73123  3.46354  2.40513  3.72494  3.29354  2.67741  2.69355  4.24690  2.90347  2.73739  3.18146  2.89801  2.37887  2.77519  2.98518  4.58477  3.61503
          0.02554  4.07593  4.79828  0.61958  0.77255  0.49836  0.93528
    288   3.36838  4.73277  4.78533  4.25130  3.08465  4.54161  4.83321  2.23777  4.03212  0.79387  2.51346  4.53419  4.75241  4.23096  4.17557  3.91501  3.59950  2.37712  5.17597  4.05925    329 - -
          2.68618  4.42225  2.77519  2.73123  3.46354  2.40513  3.72494  3.29354  2.67741  2.69355  4.24690  2.90347  2.73739  3.18146  2.89801  2.37887  2.77519  2.98518  4.58477  3.61503
          0.02554  4.07593  4.79828  0.61958  0.77255  0.49836  0.93528
    289   2.94108  5.14379  3.08918  2.61259  4.51094  3.56328  3.65388  3.91488  1.92459  3.39804  4.24976  3.08072  3.97918  1.47227  2.23707  2.92959  3.14306  3.58027  5.49717  4.24575    330 - -
          2.68618  4.42225  2.77519  2.73123  3.46354  2.40513  3.72494  3.29354  2.67741  2.69355  4.24690  2.90347  2.73739  3.18146  2.89801  2.37887  2.77519  2.98518  4.58477  3.61503
          0.02554  4.07593  4.79828  0.61958  0.77255  0.49836  0.93528
    290   2.59485  4.72476  2.91367  2.55467  4.26587  3.28182  3.78649  3.72365  2.54461  3.31432  4.13972  2.41158  3.82817  2.95891  2.64670  1.55330  2.91554  3.32638  5.49978  4.17679    331 - -
          2.68618  4.42225  2.77519  2.73123  3.46354  2.40513  3.72494  3.29354  2.67741  2.69355  4.24690  2.90347  2.73739  3.18146  2.89801  2.37887  2.77519  2.98518  4.58477  3.61503
          0.02554  4.07593  4.79828  0.61958  0.77255  0.49836  0.93528
    291   3.14231  5.28084  2.59315  0.76705  4.65489  3.41614  4.02697  4.15013  2.93437  3.73659  4.70675  3.06811  4.03194  3.24162  3.36067  3.10689  3.44976  3.81483  5.78791  4.51645    332 - -
          2.68618  4.42225  2.77519  2.73123  3.46354  2.40513  3.72494  3.29354  2.67741  2.69355  4.24690  2.90347  2.73739  3.18146  2.89801  2.37887  2.77519  2.98518  4.58477  3.61503
          0.02554  4.07593  4.79828  0.61958  0.77255  0.49836  0.93528
    292   2.79095  1.97605  4.20462  3.71447  2.96524  3.67458  4.03200  2.82434  3.49422  2.49725  3.53762  3.82682  4.16736  3.78197  3.65461  3.10574  3.09402  2.64180  1.75922  3.08956    333 - -
          2.68618  4.42225  2.77519  2.73123  3.46354  2.40513  3.72494  3.29354  2.67741  2.69355  4.24690  2.90347  2.73739  3.18146  2.89801  2.37887  2.77519  2.98518  4.58477  3.61503
          0.02554  4.07593  4.79828  0.61958  0.77255  0.49836  0.93528
    293   3.16941  5.13065  3.35821  2.94760  4.56395  3.63140  3.88852  4.00730  0.78994  3.53029  4.48532  3.36132  4.12111  3.07173  2.49205  3.20075  3.40976  3.70527  5.53827  4.38263    334 - -
          2.68618  4.42225  2.77519  2.73123  3.46354  2.40513  3.72494  3.29354  2.67741  2.69355  4.24690  2.90347  2.73739  3.18146  2.89801  2.37887  2.77519  2.98518  4.58477  3.61503
          0.02554  4.07593  4.79828  0.61958  0.77255  0.49836  0.93528
    294   3.14117  4.66029  4.27417  3.88767  3.31335  3.98937  4.57585  2.51003  3.64326  1.88130  1.03541  4.13862  4.45512  4.01402  3.82373  3.50937  3.45260  2.53884  5.17857  3.95613    335 - -
          2.68618  4.42225  2.77519  2.73123  3.46354  2.40513  3.72494  3.29354  2.67741  2.69355  4.24690  2.90347  2.73739  3.18146  2.89801  2.37887  2.77519  2.98518  4.58477  3.61503
          0.02554  4.07593  4.79828  0.61958  0.77255  0.49836  0.93528
    295   0.75604  4.30585  3.68061  3.48695  4.26612  3.12389  4.48333  3.42292  3.50876  3.29468  4.30799  3.58145  3.88286  3.83200  3.74187  2.65637  2.94811  3.04163  5.67266  4.49727    336 - -
          2.68618  4.42225  2.77519  2.73123  3.46354  2.40513  3.72494  3.29354  2.67741  2.69355  4.24690  2.90347  2.73739  3.18146  2.89801  2.37887  2.77519  2.98518  4.58477  3.61503
          0.02554  4.07593  4.79828  0.61958  0.77255  0.49836  0.93528
    296   3.16941  5.13065  3.35821  2.94760  4.56395  3.63140  3.88852  4.00730  0.78994  3.53029  4.48532  3.36132  4.12111  3.07173  2.49205  3.20075  3.40976  3.70527  5.53827  4.38263    337 - -
          2.68618  4.42225  2.77519  2.73123  3.46354  2.40513  3.72494  3.29354  2.67741  2.69355  4.24690  2.90347  2.73739  3.18146  2.89801  2.37887  2.77519  2.98518  4.58477  3.61503
          0.02554  4.07593  4.79828  0.61958  0.77255  0.49836  0.93528
    297   3.15879  4.46099  4.87682  4.35388  3.50294  4.52515  5.02557  1.08637  4.23619  1.96999  3.07098  4.58004  4.79532  4.46680  4.41715  3.89703  3.41136  1.48066  5.49068  4.32279    338 - -
          2.68618  4.42225  2.77519  2.73123  3.46354  2.40513  3.72494  3.29354  2.67741  2.69355  4.24690  2.90347  2.73739  3.18146  2.89801  2.37887  2.77519  2.98518  4.58477  3.61503
          0.02554  4.07593  4.79828  0.61958  0.77255  0.49836  0.93528
    298   2.03049  4.40929  3.33230  2.52958  3.61077  3.50406  3.83138  2.85430  2.76344  2.61146  2.36897  3.24131  3.92828  3.10662  3.13162  2.78035  2.79405  2.58260  5.04944  3.80170    339 - -
          2.68618  4.42225  2.77519  2.73123  3.46354  2.40513  3.72494  3.29354  2.67741  2.69355  4.24690  2.90347  2.73739  3.18146  2.89801  2.37887  2.77519  2.98518  4.58477  3.61503
          0.02554  4.07593  4.79828  0.61958  0.77255  0.49836  0.93528
    299   3.39085  4.79547  4.51541  4.16083  3.22535  4.23835  4.75317  2.44519  3.92666  0.65982  3.19302  4.41656  4.64169  4.24586  4.06753  3.84008  3.67749  2.53448  5.17357  3.94231    340 - -
          2.68618  4.42225  2.77519  2.73123  3.46354  2.40513  3.72494  3.29354  2.67741  2.69355  4.24690  2.90347  2.73739  3.18146  2.89801  2.37887  2.77519  2.98518  4.58477  3.61503
          0.02554  4.07593  4.79828  0.61958  0.77255  0.49836  0.93528
    300   3.27666  4.60938  4.84790  4.30412  3.20944  4.54581  4.91169  1.87770  4.15714  0.95015  3.00857  4.56473  4.76576  4.32301  4.30758  3.90541  3.51311  1.88526  5.27644  4.17018    341 - -
          2.68618  4.42225  2.77519  2.73123  3.46354  2.40513  3.72494  3.29354  2.67741  2.69355  4.24690  2.90347  2.73739  3.18146  2.89801  2.37887  2.77519  2.98518  4.58477  3.61503
          0.02554  4.07593  4.79828  0.61958  0.77255  0.49836  0.93528
    301   2.70245  4.37678  4.31827  3.96463  3.73758  3.83525  4.77837  2.02185  3.84791  2.38236  3.62262  4.11206  4.40215  4.18537  4.06133  3.29140  3.20482  0.90317  5.55190  4.30516    342 - -
          2.68618  4.42225  2.77519  2.73123  3.46354  2.40513  3.72494  3.29354  2.67741  2.69355  4.24690  2.90347  2.73739  3.18146  2.89801  2.37887  2.77519  2.98518  4.58477  3.61503
          0.02554  4.07593  4.79828  0.61958  0.77255  0.49836  0.93528
    302   3.19229  4.56087  4.61528  4.24264  3.51911  4.27896  4.93729  0.85633  4.07475  2.06861  3.42804  4.46016  4.69496  4.40505  4.24871  3.79809  3.48962  1.87330  5.44871  4.20148    343 - -
          2.68618  4.42225  2.77519  2.73123  3.46354  2.40513  3.72494  3.29354  2.67741  2.69355  4.24690  2.90347  2.73739  3.18146  2.89801  2.37887  2.77519  2.98518  4.58477  3.61503
          0.02554  4.07593  4.79828  0.61958  0.77255  0.49836  0.93528
    303   3.37693  4.75442  4.69195  4.23309  2.87043  4.45185  4.69773  2.30173  4.04799  0.75052  3.00214  4.47764  4.72852  4.24464  4.19015  3.87928  3.62750  2.42138  5.01369  3.71364    344 - -
          2.68618  4.42225  2.77519  2.73123  3.46354  2.40513  3.72494  3.29354  2.67741  2.69355  4.24690  2.90347  2.73739  3.18146  2.89801  2.37887  2.77519  2.98518  4.58477  3.61503
          0.02554  4.07593  4.79828  0.61958  0.77255  0.49836  0.93528
    304   3.37320  4.75533  4.67567  4.22373  2.90423  4.43617  4.70248  2.30486  4.03278  0.74669  3.01169  4.46983  4.72244  4.24101  4.17654  3.87170  3.62686  2.42137  5.02760  3.73209    345 - -
          2.68618  4.42225  2.77519  2.73123  3.46354  2.40513  3.72494  3.29354  2.67741  2.69355  4.24690  2.90347  2.73739  3.18146  2.89801  2.37887  2.77519  2.98518  4.58477  3.61503
          0.02554  4.07593  4.79828  0.61958  0.77255  0.49836  0.93528
    305   3.57987  4.86585  4.58866  4.26563  0.87832  4.36647  3.61091  3.16196  4.11608  2.47609  3.78199  4.11397  4.69441  4.14260  4.17764  3.75551  3.81539  3.12904  3.76937  1.89343    346 - -
          2.68618  4.42225  2.77519  2.73123  3.46354  2.40513  3.72494  3.29354  2.67741  2.69355  4.24690  2.90347  2.73739  3.18146  2.89801  2.37887  2.77519  2.98518  4.58477  3.61503
          0.02554  4.07593  4.79828  0.61958  0.77255  0.49836  0.93528
    306   3.02851  4.45368  4.53918  4.10773  3.56506  4.16415  4.83750  1.91279  3.94065  2.05405  3.46390  4.31038  4.60294  4.27558  4.14807  3.59172  3.33624  0.91946  5.45797  4.18695    347 - -
          2.68618  4.42225  2.77519  2.73123  3.46354  2.40513  3.72494  3.29354  2.67741  2.69355  4.24690  2.90347  2.73739  3.18146  2.89801  2.37887  2.77519  2.98518  4.58477  3.61503
          0.02554  4.07593  4.79828  0.61958  0.77255  0.49836  0.93528
    307   3.39085  4.79547  4.51541  4.16083  3.22535  4.23835  4.75317  2.44519  3.92666  0.65982  3.19302  4.41656  4.64169  4.24586  4.06753  3.84008  3.67749  2.53448  5.17357  3.94231    348 - -
          2.68618  4.42225  2.77519  2.73123  3.46354  2.40513  3.72494  3.29354  2.67741  2.69355  4.24690  2.90347  2.73739  3.18146  2.89801  2.37887  2.77519  2.98518  4.58477  3.61503
          0.02554  4.07593  4.79828  0.61958  0.77255  0.49836  0.93528
    308   2.42694  4.34751  3.39636  3.22652  4.28584  3.07426  4.32821  3.83845  3.31425  3.54454  4.45652  3.41492  3.83087  3.64828  3.59052  0.82090  2.92320  3.32825  5.64279  4.37184    349 - -
          2.68618  4.42225  2.77519  2.73123  3.46354  2.40513  3.72494  3.29354  2.67741  2.69355  4.24690  2.90347  2.73739  3.18146  2.89801  2.37887  2.77519  2.98518  4.58477  3.61503
          0.02554  4.07593  4.79828  0.61958  0.77255  0.49836  0.93528
    309   3.69587  4.99407  4.41653  4.17623  2.90445  3.97024  4.17365  3.73325  3.89675  3.09091  4.35680  4.28548  4.50586  4.27371  3.98769  3.89745  4.00762  3.62904  0.55876  2.89667    350 - -
          2.68618  4.42225  2.77519  2.73123  3.46354  2.40513  3.72494  3.29354  2.67741  2.69355  4.24690  2.90347  2.73739  3.18146  2.89801  2.37887  2.77519  2.98518  4.58477  3.61503
          0.02554  4.07593  4.79828  0.61958  0.77255  0.49836  0.93528
    310   0.75604  4.30585  3.68061  3.48695  4.26612  3.12389  4.48333  3.42292  3.50876  3.29468  4.30799  3.58145  3.88286  3.83200  3.74187  2.65637  2.94811  3.04163  5.67266  4.49727    351 - -
          2.68618  4.42225  2.77519  2.73123  3.46354  2.40513  3.72494  3.29354  2.67741  2.69355  4.24690  2.90347  2.73739  3.18146  2.89801  2.37887  2.77519  2.98518  4.58477  3.61503
          0.02554  4.07593  4.79828  0.61958  0.77255  0.49836  0.93528
    311   3.04422  4.76261  3.67416  3.54595  4.51601  3.43884  4.60277  4.11876  3.62166  3.72144  4.78301  3.82999  0.52343  4.00412  3.84016  3.21909  3.50266  3.74003  5.64198  4.64091    352 - -
          2.68618  4.42225  2.77519  2.73123  3.46354  2.40513  3.72494  3.29354  2.67741  2.69355  4.24690  2.90347  2.73739  3.18146  2.89801  2.37887  2.77519  2.98518  4.58477  3.61503
          0.02554  4.07593  4.79828  0.61958  0.77255  0.49836  0.93528
    312   3.55377  4.95979  4.14481  3.91650  2.33036  4.07201  3.73276  3.53613  3.76848  2.93634  4.19072  3.98289  4.54304  4.02475  3.90854  3.66841  3.84253  3.41685  3.98046  0.68455    353 - -
          2.68618  4.42225  2.77519  2.73123  3.46354  2.40513  3.72494  3.29354  2.67741  2.69355  4.24690  2.90347  2.73739  3.18146  2.89801  2.37887  2.77519  2.98518  4.58477  3.61503
          0.02554  4.07593  4.79828  0.61958  0.77255  0.49836  0.93528
    313   2.33105  4.27388  3.36725  3.16788  4.31628  3.01568  4.27943  3.75347  3.23698  3.48299  4.36637  3.34694  3.77418  3.56857  3.52605  0.93440  2.70885  3.23572  5.68758  4.41952    354 - -
          2.68618  4.42225  2.77519  2.73123  3.46354  2.40513  3.72494  3.29354  2.67741  2.69355  4.24690  2.90347  2.73739  3.18146  2.89801  2.37887  2.77519  2.98518  4.58477  3.61503
          0.02554  4.07593  4.79828  0.61958  0.77255  0.49836  0.93528
    314   1.56964  4.24047  3.63590  3.18845  3.93259  3.20242  4.15483  2.88839  3.12520  2.91207  3.85215  3.41331  3.84988  3.44722  3.44288  2.60016  1.75699  2.60721  5.38395  4.16229    355 - -
          2.68618  4.42225  2.77519  2.73123  3.46354  2.40513  3.72494  3.29354  2.67741  2.69355  4.24690  2.90347  2.73739  3.18146  2.89801  2.37887  2.77519  2.98518  4.58477  3.61503
          0.02554  4.07593  4.79828  0.61958  0.77255  0.49836  0.93528
    315   2.97164  4.46325  4.40331  4.07726  3.70712  3.93017  4.84651  2.06281  3.94826  2.36160  3.64562  4.23322  4.48267  4.29546  4.14054  3.45012  3.33032  0.80213  5.52446  4.26681    356 - -
          2.68618  4.42225  2.77519  2.73123  3.46354  2.40513  3.72494  3.29354  2.67741  2.69355  4.24690  2.90347  2.73739  3.18146  2.89801  2.37887  2.77519  2.98518  4.58477  3.61503
          0.02554  4.07593  4.79828  0.61958  0.77255  0.49836  0.93528
    316   0.75604  4.30585  3.68061  3.48695  4.26612  3.12389  4.48333  3.42292  3.50876  3.29468  4.30799  3.58145  3.88286  3.83200  3.74187  2.65637  2.94811  3.04163  5.67266  4.49727    357 - -
          2.68618  4.42225  2.77519  2.73123  3.46354  2.40513  3.72494  3.29354  2.67741  2.69355  4.24690  2.90347  2.73739  3.18146  2.89801  2.37887  2.77519  2.98518  4.58477  3.61503
          0.02554  4.07593  4.79828  0.61958  0.77255  0.49836  0.93528
    317   3.39085  4.79547  4.51541  4.16083  3.22535  4.23835  4.75317  2.44519  3.92666  0.65982  3.19302  4.41656  4.64169  4.24586  4.06753  3.84008  3.67749  2.53448  5.17357  3.94231    358 - -
          2.68618  4.42225  2.77519  2.73123  3.46354  2.40513  3.72494  3.29354  2.67741  2.69355  4.24690  2.90347  2.73739  3.18146  2.89801  2.37887  2.77519  2.98518  4.58477  3.61503
          0.02554  4.07593  4.79828  0.61958  0.77255  0.49836  0.93528
    318   2.92210  4.36930  4.41551  3.90742  3.53689  4.07412  4.64415  1.95776  3.76509  2.15935  2.93314  4.14162  4.48090  4.06646  3.99021  3.44002  3.00409  1.05707  5.34347  4.14231    359 - -
          2.68618  4.42225  2.77519  2.73123  3.46354  2.40513  3.72494  3.29354  2.67741  2.69355  4.24690  2.90347  2.73739  3.18146  2.89801  2.37887  2.77519  2.98518  4.58477  3.61503
          0.02554  4.07593  4.79828  0.61958  0.77255  0.49836  0.93528
    319   0.90632  4.21250  3.53430  3.31546  4.36277  2.51482  4.37063  3.68386  3.39212  3.46197  4.33025  3.42414  3.76789  3.67732  3.66536  2.49009  2.80224  3.17135  5.71651  4.53303    360 - -
          2.68618  4.42225  2.77519  2.73123  3.46354  2.40513  3.72494  3.29354  2.67741  2.69355  4.24690  2.90347  2.73739  3.18146  2.89801  2.37887  2.77519  2.98518  4.58477  3.61503
          0.02554  4.07593  4.79828  0.61958  0.77255  0.49836  0.93528
    320   3.52864  4.87212  4.51843  4.27574  0.72947  4.16204  3.98394  3.03211  4.17882  2.35711  3.73471  4.25432  4.61920  4.29163  4.24803  3.78516  3.83147  3.03705  4.18047  2.52518    361 - -
          2.68618  4.42225  2.77519  2.73123  3.46354  2.40513  3.72494  3.29354  2.67741  2.69355  4.24690  2.90347  2.73739  3.18146  2.89801  2.37887  2.77519  2.98518  4.58477  3.61503
          0.02554  4.07593  4.79828  0.61958  0.77255  0.49836  0.93528
    321   0.75604  4.30585  3.68061  3.48695  4.26612  3.12389  4.48333  3.42292  3.50876  3.29468  4.30799  3.58145  3.88286  3.83200  3.74187  2.65637  2.94811  3.04163  5.67266  4.49727    362 - -
          2.68618  4.42225  2.77519  2.73123  3.46354  2.40513  3.72494  3.29354  2.67741  2.69355  4.24690  2.90347  2.73739  3.18146  2.89801  2.37887  2.77519  2.98518  4.58477  3.61503
          0.02554  4.07593  4.79828  0.61958  0.77255  0.47796  0.96770
    322   2.65013  4.57645  3.13635  3.02572  4.45000  0.82547  4.28088  4.03125  3.23219  3.66166  4.57748  3.35825  3.92161  3.29002  3.54153  2.78792  3.11226  3.54312  5.70153  4.48934    363 - -
          2.68618  4.42225  2.77519  2.73123  3.46354  2.40513  3.72494  3.29354  2.67741  2.69355  4.24690  2.90347  2.73739  3.18146  2.89801  2.37887  2.77519  2.98518  4.58477  3.61503
          0.02525  4.08720  4.80955  0.61958  0.77255  0.48576  0.95510
    323   3.50512  4.95606  4.02948  3.74922  2.15266  4.13687  3.26340  3.58322  3.57134  2.95549  4.14928  3.83339  4.54357  3.84247  3.74422  3.57254  3.75489  3.43768  3.80962  0.81124    364 - -
          2.68618  4.42225  2.77519  2.73123  3.46354  2.40513  3.72494  3.29354  2.67741  2.69355  4.24690  2.90347  2.73739  3.18146  2.89801  2.37887  2.77519  2.98518  4.58477  3.61503
          0.02525  4.08720  4.80955  0.61958  0.77255  0.48576  0.95510
    324   1.13875  4.18475  3.53106  3.25013  4.34698  2.84015  4.30150  3.73372  3.30458  3.45144  4.28028  3.37118  3.73241  3.58444  3.60452  1.75951  2.74453  3.18703  5.69957  4.49558    365 - -
          2.68618  4.42225  2.77519  2.73123  3.46354  2.40513  3.72494  3.29354  2.67741  2.69355  4.24690  2.90347  2.73739  3.18146  2.89801  2.37887  2.77519  2.98518  4.58477  3.61503
          0.02525  4.08720  4.80955  0.61958  0.77255  0.48576  0.95510
    325   3.25847  5.02840  3.36228  3.14890  3.45677  3.64762  0.76013  3.99490  2.98709  3.45936  4.52326  3.54744  4.21450  3.51942  3.23723  3.32876  3.57132  3.72616  4.91770  3.40265    366 - -
          2.68618  4.42225  2.77519  2.73123  3.46354  2.40513  3.72494  3.29354  2.67741  2.69355  4.24690  2.90347  2.73739  3.18146  2.89801  2.37887  2.77519  2.98518  4.58477  3.61503
          0.02525  4.08720  4.80955  0.61958  0.77255  0.48576  0.95510
    326   2.89899  4.30701  4.43706  3.89912  3.51599  4.11018  4.57750  1.65799  3.78045  2.24149  3.25379  4.13191  4.47443  4.05280  3.99722  3.15647  3.15940  1.15953  5.25062  4.04009    367 - -
          2.68618  4.42225  2.77519  2.73123  3.46354  2.40513  3.72494  3.29354  2.67741  2.69355  4.24690  2.90347  2.73739  3.18146  2.89801  2.37887  2.77519  2.98518  4.58477  3.61503
          0.02525  4.08720  4.80955  0.61958  0.77255  0.48576  0.95510
    327   3.40452  4.80613  4.53348  4.17954  3.23124  4.25250  4.76842  2.45223  3.94530  0.64964  3.19640  4.43420  4.65426  4.26170  4.08408  3.85646  3.69084  2.54434  5.18292  3.95407    368 - -
          2.68618  4.42225  2.77519  2.73123  3.46354  2.40513  3.72494  3.29354  2.67741  2.69355  4.24690  2.90347  2.73739  3.18146  2.89801  2.37887  2.77519  2.98518  4.58477  3.61503
          0.02525  4.08720  4.80955  0.61958  0.77255  0.48576  0.95510
    328   2.35394  4.25937  3.49229  3.23088  4.19619  3.07432  4.26793  3.45078  3.20775  3.27571  4.18956  3.39856  3.80809  3.56503  3.48371  2.35567  1.06023  3.03210  5.59778  4.35854    369 - -
          2.68618  4.42225  2.77519  2.73123  3.46354  2.40513  3.72494  3.29354  2.67741  2.69355  4.24690  2.90347  2.73739  3.18146  2.89801  2.37887  2.77519  2.98518  4.58477  3.61503
          0.02525  4.08720  4.80955  0.61958  0.77255  0.48576  0.95510
    329   3.06202  4.77786  3.69326  3.56710  4.53523  3.45348  4.62246  4.14157  3.64392  3.74272  4.80515  3.84974  0.51026  4.02600  3.86061  3.23737  3.52144  3.76142  5.65743  4.66046    370 - -
          2.68618  4.42225  2.77519  2.73123  3.46354  2.40513  3.72494  3.29354  2.67741  2.69355  4.24690  2.90347  2.73739  3.18146  2.89801  2.37887  2.77519  2.98518  4.58477  3.61503
          0.02525  4.08720  4.80955  0.61958  0.77255  0.48576  0.95510
    330   3.22049  4.79303  3.85909  3.58364  2.34947  3.90628  3.66176  3.39486  3.45786  2.89317  4.04602  3.73462  4.38831  3.75848  3.65981  3.11711  3.52101  3.21932  3.99828  0.90087    371 - -
          2.68618  4.42225  2.77519  2.73123  3.46354  2.40513  3.72494  3.29354  2.67741  2.69355  4.24690  2.90347  2.73739  3.18146  2.89801  2.37887  2.77519  2.98518  4.58477  3.61503
          0.02525  4.08720  4.80955  0.61958  0.77255  0.48576  0.95510
    331   3.06608  4.59109  4.33535  3.88421  3.24403  4.04507  4.56949  2.35985  3.64377  1.76325  1.22522  4.12897  4.47036  3.98076  3.83589  3.46059  3.36652  2.31947  5.16793  3.95234    372 - -
          2.68618  4.42225  2.77519  2.73123  3.46354  2.40513  3.72494  3.29354  2.67741  2.69355  4.24690  2.90347  2.73739  3.18146  2.89801  2.37887  2.77519  2.98518  4.58477  3.61503
          0.02525  4.08720  4.80955  0.61958  0.77255  0.48576  0.95510
    332   2.53610  4.62418  2.83435  2.62115  4.36848  3.16091  3.94951  3.88888  2.83417  3.50299  4.33571  1.86623  3.81233  3.15262  3.24501  1.50888  2.93286  3.41543  5.65230  4.30532    373 - -
          2.68618  4.42225  2.77519  2.73123  3.46354  2.40513  3.72494  3.29354  2.67741  2.69355  4.24690  2.90347  2.73739  3.18146  2.89801  2.37887  2.77519  2.98518  4.58477  3.61503
          0.02525  4.08720  4.80955  0.61958  0.77255  0.48576  0.95510
    333   2.33579  4.27867  3.37789  3.17906  4.32802  3.02059  4.28989  3.76534  3.24849  3.49451  4.37680  3.35551  3.78017  3.57920  3.53696  0.92204  2.71153  3.24487  5.69868  4.43184    374 - -
          2.68618  4.42225  2.77519  2.73123  3.46354  2.40513  3.72494  3.29354  2.67741  2.69355  4.24690  2.90347  2.73739  3.18146  2.89801  2.37887  2.77519  2.98518  4.58477  3.61503
          0.02525  4.08720  4.80955  0.61958  0.77255  0.48576  0.95510
    334   2.98100  4.47017  4.41852  4.09339  3.71648  3.94140  4.86106  2.06505  3.96459  2.36933  3.65377  4.24740  4.49368  4.31124  4.15572  3.46251  3.33966  0.79145  5.53553  4.27836    375 - -
          2.68618  4.42225  2.77519  2.73123  3.46354  2.40513  3.72494  3.29354  2.67741  2.69355  4.24690  2.90347  2.73739  3.18146  2.89801  2.37887  2.77519  2.98518  4.58477  3.61503
          0.02525  4.08720  4.80955  0.61958  0.77255  0.48576  0.95510
    335   3.06202  4.77786  3.69326  3.56710  4.53523  3.45348  4.62246  4.14157  3.64392  3.74272  4.80515  3.84974  0.51026  4.02600  3.86061  3.23737  3.52144  3.76142  5.65743  4.66046    376 - -
          2.68618  4.42225  2.77519  2.73123  3.46354  2.40513  3.72494  3.29354  2.67741  2.69355  4.24690  2.90347  2.73739  3.18146  2.89801  2.37887  2.77519  2.98518  4.58477  3.61503
          0.02525  4.08720  4.80955  0.61958  0.77255  0.48576  0.95510
    336   0.74362  4.31308  3.69363  3.50122  4.27889  3.13069  4.49603  3.43751  3.52336  3.30869  4.32121  3.59237  3.89078  3.84564  3.75525  2.66374  2.95630  3.05416  5.68424  4.51037    377 - -
          2.68618  4.42225  2.77519  2.73123  3.46354  2.40513  3.72494  3.29354  2.67741  2.69355  4.24690  2.90347  2.73739  3.18146  2.89801  2.37887  2.77519  2.98518  4.58477  3.61503
          0.02525  4.08720  4.80955  0.61958  0.77255  0.48576  0.95510
    337   3.09295  4.44585  4.74709  4.27488  3.62549  4.36862  5.01023  1.65290  4.14615  2.15646  3.45375  4.48426  4.73591  4.44041  4.35365  3.77205  3.37717  0.91385  5.57280  4.34099    378 - -
          2.68618  4.42225  2.77519  2.73123  3.46354  2.40513  3.72494  3.29354  2.67741  2.69355  4.24690  2.90347  2.73739  3.18146  2.89801  2.37887  2.77519  2.98518  4.58477  3.61503
          0.02525  4.08720  4.80955  0.61958  0.77255  0.48576  0.95510
    338   3.20152  4.56774  4.63021  4.25847  3.52774  4.29034  4.95160  0.84554  4.09084  2.07553  3.43553  4.47452  4.70580  4.42033  4.26360  3.81109  3.49886  1.87620  5.45927  4.21265    379 - -
          2.68618  4.42225  2.77519  2.73123  3.46354  2.40513  3.72494  3.29354  2.67741  2.69355  4.24690  2.90347  2.73739  3.18146  2.89801  2.37887  2.77519  2.98518  4.58477  3.61503
          0.02525  4.08720  4.80955  0.61958  0.77255  0.48576  0.95510
    339   0.74362  4.31308  3.69363  3.50122  4.27889  3.13069  4.49603  3.43751  3.52336  3.30869  4.32121  3.59237  3.89078  3.84564  3.75525  2.66374  2.95630  3.05416  5.68424  4.51037    380 - -
          2.68618  4.42225  2.77519  2.73123  3.46354  2.40513  3.72494  3.29354  2.67741  2.69355  4.24690  2.90347  2.73739  3.18146  2.89801  2.37887  2.77519  2.98518  4.58477  3.61503
          0.02525  4.08720  4.80955  0.61958  0.77255  0.48576  0.95510
    340   3.18134  5.14166  3.37080  2.95881  4.57761  3.64139  3.89697  4.02186  0.77770  3.54266  4.49764  3.37181  4.13076  3.07994  2.49698  3.21228  3.42112  3.71940  5.54768  4.39398    381 - -
          2.68618  4.42225  2.77519  2.73123  3.46354  2.40513  3.72494  3.29354  2.67741  2.69355  4.24690  2.90347  2.73739  3.18146  2.89801  2.37887  2.77519  2.98518  4.58477  3.61503
          0.02525  4.08720  4.80955  0.61958  0.77255  0.48576  0.95510
    341   0.74362  4.31308  3.69363  3.50122  4.27889  3.13069  4.49603  3.43751  3.52336  3.30869  4.32121  3.59237  3.89078  3.84564  3.75525  2.66374  2.95630  3.05416  5.68424  4.51037    382 - -
          2.68618  4.42225  2.77519  2.73123  3.46354  2.40513  3.72494  3.29354  2.67741  2.69355  4.24690  2.90347  2.73739  3.18146  2.89801  2.37887  2.77519  2.98518  4.58477  3.61503
          0.02525  4.08720  4.80955  0.61958  0.77255  0.48576  0.95510
    342   2.43403  4.35442  3.40792  3.23925  4.29808  3.08105  4.34029  3.85256  3.32780  3.55796  4.46934  3.42532  3.83873  3.66100  3.60326  0.80783  2.93125  3.33975  5.65420  4.38433    383 - -
          2.68618  4.42225  2.77519  2.73123  3.46354  2.40513  3.72494  3.29354  2.67741  2.69355  4.24690  2.90347  2.73739  3.18146  2.89801  2.37887  2.77519  2.98518  4.58477  3.61503
          0.02525  4.08720  4.80955  0.61958  0.77255  0.48576  0.95510
    343   0.74362  4.31308  3.69363  3.50122  4.27889  3.13069  4.49603  3.43751  3.52336  3.30869  4.32121  3.59237  3.89078  3.84564  3.75525  2.66374  2.95630  3.05416  5.68424  4.51037    384 - -
          2.68618  4.42225  2.77519  2.73123  3.46354  2.40513  3.72494  3.29354  2.67741  2.69355  4.24690  2.90347  2.73739  3.18146  2.89801  2.37887  2.77519  2.98518  4.58477  3.61503
          0.02525  4.08720  4.80955  0.61958  0.77255  0.48576  0.95510
    344   3.20152  4.56774  4.63021  4.25847  3.52774  4.29034  4.95160  0.84554  4.09084  2.07553  3.43553  4.47452  4.70580  4.42033  4.26360  3.81109  3.49886  1.87620  5.45927  4.21265    385 - -
          2.68618  4.42225  2.77519  2.73123  3.46354  2.40513  3.72494  3.29354  2.67741  2.69355  4.24690  2.90347  2.73739  3.18146  2.89801  2.37887  2.77519  2.98518  4.58477  3.61503
          0.02525  4.08720  4.80955  0.61958  0.77255  0.48576  0.95510
    345   3.09644  4.93448  3.32846  2.99189  2.81128  3.72527  1.23033  3.60893  2.78953  3.07900  4.12431  3.37367  4.18488  3.27597  3.07194  3.14765  3.34889  3.38234  4.39552  2.57127    386 - -
          2.68618  4.42225  2.77519  2.73123  3.46354  2.40513  3.72494  3.29354  2.67741  2.69355  4.24690  2.90347  2.73739  3.18146  2.89801  2.37887  2.77519  2.98518  4.58477  3.61503
          0.02525  4.08720  4.80955  0.61958  0.77255  0.48576  0.95510
    346   2.91686  4.91120  2.85089  2.76087  4.31017  3.34049  4.11668  4.07280  3.04178  3.69649  4.65455  0.82735  4.00524  3.39427  3.39994  2.97864  3.30854  3.67287  5.59155  4.24654    387 - -
          2.68618  4.42225  2.77519  2.73123  3.46354  2.40513  3.72494  3.29354  2.67741  2.69355  4.24690  2.90347  2.73739  3.18146  2.89801  2.37887  2.77519  2.98518  4.58477  3.61503
          0.02525  4.08720  4.80955  0.61958  0.77255  0.48576  0.95510
    347   3.06202  4.77786  3.69326  3.56710  4.53523  3.45348  4.62246  4.14157  3.64392  3.74272  4.80515  3.84974  0.51026  4.02600  3.86061  3.23737  3.52144  3.76142  5.65743  4.66046    388 - -
          2.68618  4.42225  2.77519  2.73123  3.46354  2.40513  3.72494  3.29354  2.67741  2.69355  4.24690  2.90347  2.73739  3.18146  2.89801  2.37887  2.77519  2.98518  4.58477  3.61503
          0.02525  4.08720  4.80955  0.61958  0.77255  0.48576  0.95510
    348   3.20152  4.56774  4.63021  4.25847  3.52774  4.29034  4.95160  0.84554  4.09084  2.07553  3.43553  4.47452  4.70580  4.42033  4.26360  3.81109  3.49886  1.87620  5.45927  4.21265    389 - -
          2.68618  4.42225  2.77519  2.73123  3.46354  2.40513  3.72494  3.29354  2.67741  2.69355  4.24690  2.90347  2.73739  3.18146  2.89801  2.37887  2.77519  2.98518  4.58477  3.61503
          0.02525  4.08720  4.80955  0.61958  0.77255  0.48576  0.95510
    349   3.15495  4.51558  4.72542  4.29392  3.50596  4.37289  4.99076  0.92787  4.12568  2.01109  3.36570  4.50200  4.74499  4.43077  4.30974  3.80533  3.44350  1.73251  5.49169  4.25063    390 - -
          2.68618  4.42225  2.77519  2.73123  3.46354  2.40513  3.72494  3.29354  2.67741  2.69355  4.24690  2.90347  2.73739  3.18146  2.89801  2.37887  2.77519  2.98518  4.58477  3.61503
          0.02525  4.08720  4.80955  0.61958  0.77255  0.48576  0.95510
    350   3.57166  4.97303  4.16228  3.93660  2.33452  4.08580  3.74041  3.55266  3.78831  2.94981  4.20615  3.99790  4.55679  4.04172  3.92580  3.68494  3.86061  3.43398  3.98487  0.67181    391 - -
          2.68618  4.42225  2.77519  2.73123  3.46354  2.40513  3.72494  3.29354  2.67741  2.69355  4.24690  2.90347  2.73739  3.18146  2.89801  2.37887  2.77519  2.98518  4.58477  3.61503
          0.02525  4.08720  4.80955  0.61958  0.77255  0.48576  0.95510
    351   0.74362  4.31308  3.69363  3.50122  4.27889  3.13069  4.49603  3.43751  3.52336  3.30869  4.32121  3.59237  3.89078  3.84564  3.75525  2.66374  2.95630  3.05416  5.68424  4.51037    392 - -
          2.68618  4.42225  2.77519  2.73123  3.46354  2.40513  3.72494  3.29354  2.67741  2.69355  4.24690  2.90347  2.73739  3.18146  2.89801  2.37887  2.77519  2.98518  4.58477  3.61503
          0.02525  4.08720  4.80955  0.61958  0.77255  0.48576  0.95510
    352   3.20152  4.56774  4.63021  4.25847  3.52774  4.29034  4.95160  0.84554  4.09084  2.07553  3.43553  4.47452  4.70580  4.42033  4.26360  3.81109  3.49886  1.87620  5.45927  4.21265    393 - -
          2.68618  4.42225  2.77519  2.73123  3.46354  2.40513  3.72494  3.29354  2.67741  2.69355  4.24690  2.90347  2.73739  3.18146  2.89801  2.37887  2.77519  2.98518  4.58477  3.61503
          0.02525  4.08720  4.80955  0.61958  0.77255  0.48576  0.95510
    353   2.28588  4.25761  3.51927  3.13275  4.04927  3.13490  4.14247  3.13504  3.08032  3.09328  3.98750  3.35816  3.81053  3.42271  3.39329  2.25346  1.27702  2.90502  5.45150  4.22137    394 - -
          2.68618  4.42225  2.77519  2.73123  3.46354  2.40513  3.72494  3.29354  2.67741  2.69355  4.24690  2.90347  2.73739  3.18146  2.89801  2.37887  2.77519  2.98518  4.58477  3.61503
          0.02525  4.08720  4.80955  0.61958  0.77255  0.48576  0.95510
    354   3.25847  5.02840  3.36228  3.14890  3.45677  3.64762  0.76013  3.99490  2.98709  3.45936  4.52326  3.54744  4.21450  3.51942  3.23723  3.32876  3.57132  3.72616  4.91770  3.40265    395 - -
          2.68618  4.42225  2.77519  2.73123  3.46354  2.40513  3.72494  3.29354  2.67741  2.69355  4.24690  2.90347  2.73739  3.18146  2.89801  2.37887  2.77519  2.98518  4.58477  3.61503
          0.02525  4.08720  4.80955  0.61958  0.77255  0.48576  0.95510
    355   3.06202  4.77786  3.69326  3.56710  4.53523  3.45348  4.62246  4.14157  3.64392  3.74272  4.80515  3.84974  0.51026  4.02600  3.86061  3.23737  3.52144  3.76142  5.65743  4.66046    396 - -
          2.68618  4.42225  2.77519  2.73123  3.46354  2.40513  3.72494  3.29354  2.67741  2.69355  4.24690  2.90347  2.73739  3.18146  2.89801  2.37887  2.77519  2.98518  4.58477  3.61503
          0.02525  4.08720  4.80955  0.61958  0.77255  0.48576  0.95510
    356   3.18134  5.14166  3.37080  2.95881  4.57761  3.64139  3.89697  4.02186  0.77770  3.54266  4.49764  3.37181  4.13076  3.07994  2.49698  3.21228  3.42112  3.71940  5.54768  4.39398    397 - -
          2.68618  4.42225  2.77519  2.73123  3.46354  2.40513  3.72494  3.29354  2.67741  2.69355  4.24690  2.90347  2.73739  3.18146  2.89801  2.37887  2.77519  2.98518  4.58477  3.61503
          0.02525  4.08720  4.80955  0.61958  0.77255  0.48576  0.95510
    357   3.57166  4.97303  4.16228  3.93660  2.33452  4.08580  3.74041  3.55266  3.78831  2.94981  4.20615  3.99790  4.55679  4.04172  3.92580  3.68494  3.86061  3.43398  3.98487  0.67181    398 - -
          2.68618  4.42225  2.77519  2.73123  3.46354  2.40513  3.72494  3.29354  2.67741  2.69355  4.24690  2.90347  2.73739  3.18146  2.89801  2.37887  2.77519  2.98518  4.58477  3.61503
          0.02525  4.08720  4.80955  0.61958  0.77255  0.48576  0.95510
    358   3.26317  5.07684  3.77722  3.24987  4.48670  3.70299  4.00230  4.04789  2.35432  3.52493  4.52402  3.59079  4.19922  3.21591  0.69489  3.33980  3.51710  3.76366  5.48505  4.37233    399 - -
          2.68618  4.42225  2.77519  2.73123  3.46354  2.40513  3.72494  3.29354  2.67741  2.69355  4.24690  2.90347  2.73739  3.18146  2.89801  2.37887  2.77519  2.98518  4.58477  3.61503
          0.02525  4.08720  4.80955  0.61958  0.77255  0.48576  0.95510
    359   2.44100  4.29937  4.25459  3.70164  3.38297  3.97870  4.38976  2.10695  3.58835  2.02836  2.35176  3.96111  4.34527  3.84762  3.81497  3.29749  3.09126  1.44640  5.09365  3.90949    400 - -
          2.68618  4.42225  2.77519  2.73123  3.46354  2.40513  3.72494  3.29354  2.67741  2.69355  4.24690  2.90347  2.73739  3.18146  2.89801  2.37887  2.77519  2.98518  4.58477  3.61503
          0.02525  4.08720  4.80955  0.61958  0.77255  0.48576  0.95510
    360   0.74362  4.31308  3.69363  3.50122  4.27889  3.13069  4.49603  3.43751  3.52336  3.30869  4.32121  3.59237  3.89078  3.84564  3.75525  2.66374  2.95630  3.05416  5.68424  4.51037    401 - -
          2.68618  4.42225  2.77519  2.73123  3.46354  2.40513  3.72494  3.29354  2.67741  2.69355  4.24690  2.90347  2.73739  3.18146  2.89801  2.37887  2.77519  2.98518  4.58477  3.61503
          0.02525  4.08720  4.80955  0.61958  0.77255  0.48576  0.95510
    361   3.20152  4.56774  4.63021  4.25847  3.52774  4.29034  4.95160  0.84554  4.09084  2.07553  3.43553  4.47452  4.70580  4.42033  4.26360  3.81109  3.49886  1.87620  5.45927  4.21265    402 - -
          2.68618  4.42225  2.77519  2.73123  3.46354  2.40513  3.72494  3.29354  2.67741  2.69355  4.24690  2.90347  2.73739  3.18146  2.89801  2.37887  2.77519  2.98518  4.58477  3.61503
          0.02525  4.08720  4.80955  0.61958  0.77255  0.48576  0.95510
    362   0.99407  4.18718  3.70717  3.38920  4.12704  3.07072  4.34201  3.22056  3.34947  3.14525  4.08695  3.47929  3.80898  3.66084  3.61573  2.42884  2.79049  2.59873  5.57901  4.36085    403 - -
          2.68618  4.42225  2.77519  2.73123  3.46354  2.40513  3.72494  3.29354  2.67741  2.69355  4.24690  2.90347  2.73739  3.18146  2.89801  2.37887  2.77519  2.98518  4.58477  3.61503
          0.02525  4.08720  4.80955  0.61958  0.77255  0.48576  0.95510
    363   3.07029  5.05108  3.06360  2.82740  4.24728  3.52006  3.98561  3.91671  2.63443  3.39698  4.42425  3.28697  4.08007  0.89530  2.91199  3.11149  3.36966  3.63458  5.48333  4.19378    404 - -
          2.68618  4.42225  2.77519  2.73123  3.46354  2.40513  3.72494  3.29354  2.67741  2.69355  4.24690  2.90347  2.73739  3.18146  2.89801  2.37887  2.77519  2.98518  4.58477  3.61503
          0.02525  4.08720  4.80955  0.61958  0.77255  0.48576  0.95510
    364   2.90446  4.98271  2.84371  2.60997  3.68326  3.45179  1.37457  3.82906  2.58141  3.36602  4.28176  2.62093  3.98911  3.06257  2.91344  2.92509  3.18867  3.50077  5.10466  3.58773    405 - -
          2.68618  4.42225  2.77519  2.73123  3.46354  2.40513  3.72494  3.29354  2.67741  2.69355  4.24690  2.90347  2.73739  3.18146  2.89801  2.37887  2.77519  2.98518  4.58477  3.61503
          0.02525  4.08720  4.80955  0.61958  0.77255  0.48576  0.95510
    365   3.40485  4.74789  4.81063  4.31488  2.50143  4.53875  4.63546  2.31838  4.16250  0.79086  2.96006  4.52774  4.76094  4.27735  4.27981  3.92404  3.63648  2.46184  4.88806  3.54149    406 - -
          2.68618  4.42225  2.77519  2.73123  3.46354  2.40513  3.72494  3.29354  2.67741  2.69355  4.24690  2.90347  2.73739  3.18146  2.89801  2.37887  2.77519  2.98518  4.58477  3.61503
          0.02525  4.08720  4.80955  0.61958  0.77255  0.48576  0.95510
    366   3.06202  4.77786  3.69326  3.56710  4.53523  3.45348  4.62246  4.14157  3.64392  3.74272  4.80515  3.84974  0.51026  4.02600  3.86061  3.23737  3.52144  3.76142  5.65743  4.66046    407 - -
          2.68618  4.42225  2.77519  2.73123  3.46354  2.40513  3.72494  3.29354  2.67741  2.69355  4.24690  2.90347  2.73739  3.18146  2.89801  2.37887  2.77519  2.98518  4.58477  3.61503
          0.02525  4.08720  4.80955  0.61958  0.77255  0.48576  0.95510
    367   2.85547  0.59237  4.41682  4.20923  4.15760  3.42839  4.80971  3.34253  4.03946  3.24566  4.37576  4.13972  4.15161  4.37696  4.12384  3.12676  3.34069  3.07118  5.52204  4.44230    408 - -
          2.68618  4.42225  2.77519  2.73123  3.46354  2.40513  3.72494  3.29354  2.67741  2.69355  4.24690  2.90347  2.73739  3.18146  2.89801  2.37887  2.77519  2.98518  4.58477  3.61503
          0.02525  4.08720  4.80955  0.61958  0.77255  0.48576  0.95510
    368   3.40452  4.80613  4.53348  4.17954  3.23124  4.25250  4.76842  2.45223  3.94530  0.64964  3.19640  4.43420  4.65426  4.26170  4.08408  3.85646  3.69084  2.54434  5.18292  3.95407    409 - -
          2.68618  4.42225  2.77519  2.73123  3.46354  2.40513  3.72494  3.29354  2.67741  2.69355  4.24690  2.90347  2.73739  3.18146  2.89801  2.37887  2.77519  2.98518  4.58477  3.61503
          0.02525  4.08720  4.80955  0.61958  0.77255  0.48576  0.95510
    369   2.67905  4.62692  3.22434  2.96117  4.39376  1.03287  4.10153  3.89724  2.86050  3.51084  4.39234  3.32057  3.92796  3.34156  2.52351  2.80143  3.08104  3.46409  5.59476  4.39392    410 - -
          2.68618  4.42225  2.77519  2.73123  3.46354  2.40513  3.72494  3.29354  2.67741  2.69355  4.24690  2.90347  2.73739  3.18146  2.89801  2.37887  2.77519  2.98518  4.58477  3.61503
          0.02525  4.08720  4.80955  0.61958  0.77255  0.48576  0.95510
    370   2.50828  4.35599  4.34222  3.88349  3.65538  3.94432  4.66876  1.97617  3.75913  2.20486  3.52131  4.09033  4.42670  4.07641  3.99379  3.33939  3.17794  1.03442  5.43648  4.21034    411 - -
          2.68618  4.42225  2.77519  2.73123  3.46354  2.40513  3.72494  3.29354  2.67741  2.69355  4.24690  2.90347  2.73739  3.18146  2.89801  2.37887  2.77519  2.98518  4.58477  3.61503
          0.02525  4.08720  4.80955  0.61958  0.77255  0.48576  0.95510
    371   3.31207  4.68256  4.77678  4.23905  3.14305  4.50474  4.84637  2.17598  4.04282  0.82718  2.81753  4.51265  4.73902  4.24233  4.19750  3.87056  3.55202  2.11404  5.22039  4.10284    412 - -
          2.68618  4.42225  2.77519  2.73123  3.46354  2.40513  3.72494  3.29354  2.67741  2.69355  4.24690  2.90347  2.73739  3.18146  2.89801  2.37887  2.77519  2.98518  4.58477  3.61503
          0.02525  4.08720  4.80955  0.61958  0.77255  0.48576  0.95510
    372   3.35167  4.74039  4.69476  4.22764  3.11820  4.45074  4.79742  2.17632  3.97818  0.76172  3.01049  4.48686  4.73579  4.24055  4.12754  3.87339  3.60854  2.33538  5.16823  3.95581    413 - -
          2.68618  4.42225  2.77519  2.73123  3.46354  2.40513  3.72494  3.29354  2.67741  2.69355  4.24690  2.90347  2.73739  3.18146  2.89801  2.37887  2.77519  2.98518  4.58477  3.61503
          0.02525  4.08720  4.80955  0.61958  0.77255  0.48576  0.95510
    373   2.19254  3.54516  3.78205  3.50652  4.33687  0.97529  4.43799  3.68157  3.47173  3.45872  4.32650  3.50927  3.76511  3.76761  3.71075  2.47085  2.78122  3.15694  5.70214  4.52881    414 - -
          2.68618  4.42225  2.77519  2.73123  3.46354  2.40513  3.72494  3.29354  2.67741  2.69355  4.24690  2.90347  2.73739  3.18146  2.89801  2.37887  2.77519  2.98518  4.58477  3.61503
          0.02525  4.08720  4.80955  0.61958  0.77255  0.48576  0.95510
    374   3.06810  4.44562  4.68881  4.23000  3.62373  4.29879  4.97034  1.72634  4.09153  2.17149  3.46771  4.43322  4.69546  4.39868  4.30089  3.70988  3.36236  0.89718  5.55717  4.31371    415 - -
          2.68618  4.42225  2.77519  2.73123  3.46354  2.40513  3.72494  3.29354  2.67741  2.69355  4.24690  2.90347  2.73739  3.18146  2.89801  2.37887  2.77519  2.98518  4.58477  3.61503
          0.02525  4.08720  4.80955  0.61958  0.77255  0.48576  0.95510
    375   2.52743  4.52569  3.20193  2.84848  4.21522  3.22161  3.95571  3.69450  2.69421  3.32433  4.18561  3.20531  3.84654  3.17319  2.56844  1.19769  2.91512  3.27573  5.49677  4.21181    416 - -
          2.68618  4.42225  2.77519  2.73123  3.46354  2.40513  3.72494  3.29354  2.67741  2.69355  4.24690  2.90347  2.73739  3.18146  2.89801  2.37887  2.77519  2.98518  4.58477  3.61503
          0.02525  4.08720  4.80955  0.61958  0.77255  0.48576  0.95510
    376   2.66620  4.92395  2.85187  2.43336  4.24624  2.54514  3.17097  3.68138  2.34450  3.23991  4.04668  2.94745  3.83602  2.78096  2.00722  2.48755  2.90694  3.32495  5.42669  4.08992    417 - -
          2.68618  4.42225  2.77519  2.73123  3.46354  2.40513  3.72494  3.29354  2.67741  2.69355  4.24690  2.90347  2.73739  3.18146  2.89801  2.37887  2.77519  2.98518  4.58477  3.61503
          0.02525  4.08720  4.80955  0.61958  0.77255  0.48576  0.95510
    377   2.83715  5.06022  3.13582  2.58746  4.43453  3.53188  3.63907  3.84231  2.12125  3.34261  4.17286  3.06187  3.24839  2.00926  1.70601  2.83709  3.04978  3.49531  5.46443  4.19512    418 - -
          2.68618  4.42225  2.77519  2.73123  3.46354  2.40513  3.72494  3.29354  2.67741  2.69355  4.24690  2.90347  2.73739  3.18146  2.89801  2.37887  2.77519  2.98518  4.58477  3.61503
          0.02525  4.08720  4.80955  0.61958  0.77255  0.48576  0.95510
    378   2.96984  5.05298  3.31534  2.76167  4.11873  3.62332  1.87106  3.82127  2.11885  3.31721  4.19832  3.19301  4.02786  2.85985  1.66048  2.98882  3.17384  3.51247  5.28160  3.95054    419 - -
          2.68618  4.42225  2.77519  2.73123  3.46354  2.40513  3.72494  3.29354  2.67741  2.69355  4.24690  2.90347  2.73739  3.18146  2.89801  2.37887  2.77519  2.98518  4.58477  3.61503
          0.02525  4.08720  4.80955  0.61958  0.77255  0.48576  0.95510
    379   2.32879  4.30731  3.30216  2.97144  4.29379  2.80838  4.10728  3.71381  3.03141  3.37749  4.19889  3.08760  3.75221  3.34248  3.39029  1.34611  2.01021  3.21253  5.61420  4.36904    420 - -
          2.68618  4.42225  2.77519  2.73123  3.46354  2.40513  3.72494  3.29354  2.67741  2.69355  4.24690  2.90347  2.73739  3.18146  2.89801  2.37887  2.77519  2.98518  4.58477  3.61503
          0.02525  4.08720  4.80955  0.61958  0.77255  0.48576  0.95510
    380   2.78103  4.98934  3.12236  2.55644  4.29042  2.97357  2.94339  3.71526  2.16718  3.13296  4.07472  3.04058  3.90902  2.60537  1.69073  2.79122  2.99263  3.38143  5.39540  4.10595    421 - -
          2.68618  4.42225  2.77519  2.73123  3.46354  2.40513  3.72494  3.29354  2.67741  2.69355  4.24690  2.90347  2.73739  3.18146  2.89801  2.37887  2.77519  2.98518  4.58477  3.61503
          0.02525  4.08720  4.80955  0.61958  0.77255  0.48576  0.95510
    381   2.45924  4.40839  3.24671  2.93237  4.07303  3.17649  4.04364  3.49974  2.92192  2.94475  4.09348  3.25240  1.40995  3.30110  3.25350  2.29162  2.87108  3.11274  5.45044  4.15417    422 - -
          2.68618  4.42225  2.77519  2.73123  3.46354  2.40513  3.72494  3.29354  2.67741  2.69355  4.24690  2.90347  2.73739  3.18146  2.89801  2.37887  2.77519  2.98518  4.58477  3.61503
          0.02525  4.08720  4.80955  0.61958  0.77255  0.48576  0.95510
    382   2.94876  4.53312  3.86408  3.39134  2.22099  3.84046  3.66475  3.06026  3.31666  2.65555  3.68166  3.61819  4.23835  3.55341  3.57943  2.32139  3.19915  2.86940  4.10332  1.43527    423 - -
          2.68618  4.42225  2.77519  2.73123  3.46354  2.40513  3.72494  3.29354  2.67741  2.69355  4.24690  2.90347  2.73739  3.18146  2.89801  2.37887  2.77519  2.98518  4.58477  3.61503
          0.02525  4.08720  4.80955  0.61958  0.77255  0.48576  0.95510
    383   2.31563  4.37896  3.32890  2.83264  3.79056  3.32883  3.87615  3.12075  2.79465  2.29134  3.71767  3.21765  2.24239  3.13202  3.16857  2.41256  2.54814  2.82615  5.18358  3.93072    424 - -
          2.68618  4.42225  2.77519  2.73123  3.46354  2.40513  3.72494  3.29354  2.67741  2.69355  4.24690  2.90347  2.73739  3.18146  2.89801  2.37887  2.77519  2.98518  4.58477  3.61503
          0.02525  4.08720  4.80955  0.61958  0.77255  0.48576  0.95510
    384   2.44419  4.40136  3.26503  3.02114  4.24580  3.11558  4.14485  3.77170  3.01082  3.43634  4.31590  3.29503  3.82402  3.41077  3.11533  0.97871  2.89802  3.29528  5.58386  4.29422    425 - -
          2.68618  4.42225  2.77519  2.73123  3.46354  2.40513  3.72494  3.29354  2.67741  2.69355  4.24690  2.90347  2.73739  3.18146  2.89801  2.37887  2.77519  2.98518  4.58477  3.61503
          0.02525  4.08720  4.80955  0.61958  0.77255  0.48576  0.95510
    385   3.57166  4.97303  4.16228  3.93660  2.33452  4.08580  3.74041  3.55266  3.78831  2.94981  4.20615  3.99790  4.55679  4.04172  3.92580  3.68494  3.86061  3.43398  3.98487  0.67181    426 - -
          2.68618  4.42225  2.77519  2.73123  3.46354  2.40513  3.72494  3.29354  2.67741  2.69355  4.24690  2.90347  2.73739  3.18146  2.89801  2.37887  2.77519  2.98518  4.58477  3.61503
          0.02525  4.08720  4.80955  0.61958  0.77255  0.48576  0.95510
    386   3.11039  5.10028  3.53696  2.94963  4.31088  3.68882  3.41902  3.94311  2.05766  3.40390  4.32166  3.32603  4.10870  2.91597  0.99519  3.14099  3.31184  3.64363  5.36409  4.11446    427 - -
          2.68618  4.42225  2.77519  2.73123  3.46354  2.40513  3.72494  3.29354  2.67741  2.69355  4.24690  2.90347  2.73739  3.18146  2.89801  2.37887  2.77519  2.98518  4.58477  3.61503
          0.02525  4.08720  4.80955  0.61958  0.77255  0.48576  0.95510
    387   2.53019  4.37981  3.48257  3.09324  2.75428  3.31256  3.99222  3.19382  3.08481  2.87602  3.85487  3.38031  3.91894  3.39797  3.41217  1.26135  2.91060  2.90576  4.97742  3.53027    428 - -
          2.68618  4.42225  2.77519  2.73123  3.46354  2.40513  3.72494  3.29354  2.67741  2.69355  4.24690  2.90347  2.73739  3.18146  2.89801  2.37887  2.77519  2.98518  4.58477  3.61503
          0.02525  4.08720  4.80955  0.61958  0.77255  0.48576  0.95510
    388   2.54298  4.38664  3.63480  3.40364  4.17439  3.21714  4.40251  3.32846  3.35088  3.18416  4.22511  3.57366  3.93983  3.73602  3.59548  2.74721  0.85369  2.99963  5.59282  4.39271    429 - -
          2.68618  4.42225  2.77519  2.73123  3.46354  2.40513  3.72494  3.29354  2.67741  2.69355  4.24690  2.90347  2.73739  3.18146  2.89801  2.37887  2.77519  2.98518  4.58477  3.61503
          0.02525  4.08720  4.80955  0.61958  0.77255  0.48576  0.95510
    389   2.88974  4.90540  3.15914  2.72044  3.66951  3.57344  1.53701  3.58637  2.32840  2.98406  4.04594  3.16416  4.00858  2.86360  2.50279  2.93738  3.11933  3.30951  5.04426  3.59745    430 - -
          2.68618  4.42225  2.77519  2.73123  3.46354  2.40513  3.72494  3.29354  2.67741  2.69355  4.24690  2.90347  2.73739  3.18146  2.89801  2.37887  2.77519  2.98518  4.58477  3.61503
          0.02525  4.08720  4.80955  0.61958  0.77255  0.48576  0.95510
    390   3.09336  5.10690  3.50584  2.91104  4.29111  3.68845  3.25143  3.92750  2.04039  3.39082  4.29764  3.29698  4.09649  2.88814  1.04759  3.11778  3.28778  3.62675  5.35064  4.08888    431 - -
          2.68618  4.42225  2.77519  2.73123  3.46354  2.40513  3.72494  3.29354  2.67741  2.69355  4.24690  2.90347  2.73739  3.18146  2.89801  2.37887  2.77519  2.98518  4.58477  3.61503
          0.02525  4.08720  4.80955  0.61958  0.77255  0.48576  0.95510
    391   2.43403  4.35442  3.40792  3.23925  4.29808  3.08105  4.34029  3.85256  3.32780  3.55796  4.46934  3.42532  3.83873  3.66100  3.60326  0.80783  2.93125  3.33975  5.65420  4.38433    432 - -
          2.68618  4.42225  2.77519  2.73123  3.46354  2.40513  3.72494  3.29354  2.67741  2.69355  4.24690  2.90347  2.73739  3.18146  2.89801  2.37887  2.77519  2.98518  4.58477  3.61503
          0.02525  4.08720  4.80955  0.61958  0.77255  0.48576  0.95510
    392   2.51389  4.40251  3.44407  3.12471  4.08937  3.22678  4.14726  3.35821  2.97083  3.12242  4.08541  3.38930  3.89300  3.42447  3.04386  2.69111  1.07255  3.01970  5.47607  4.23559    433 - -
          2.68618  4.42225  2.77519  2.73123  3.46354  2.40513  3.72494  3.29354  2.67741  2.69355  4.24690  2.90347  2.73739  3.18146  2.89801  2.37887  2.77519  2.98518  4.58477  3.61503
          0.02525  4.08720  4.80955  0.61958  0.77255  0.48576  0.95510
    393   3.06305  4.50432  4.43709  3.88016  3.17088  4.19422  4.52690  2.27396  3.71137  1.16503  2.03651  4.15836  4.49083  3.94866  3.90138  3.52069  2.97019  2.30608  5.08250  3.96112    434 - -
          2.68618  4.42225  2.77519  2.73123  3.46354  2.40513  3.72494  3.29354  2.67741  2.69355  4.24690  2.90347  2.73739  3.18146  2.89801  2.37887  2.77519  2.98518  4.58477  3.61503
          0.02525  4.08720  4.80955  0.61958  0.77255  0.48576  0.95510
    394   2.35803  4.25562  3.62695  3.14347  3.65088  3.40297  4.05616  1.88765  3.08137  2.65075  3.59795  3.43912  3.94396  3.39557  3.39464  1.88575  2.66761  2.47720  5.13298  3.90849    435 - -
          2.68618  4.42225  2.77519  2.73123  3.46354  2.40513  3.72494  3.29354  2.67741  2.69355  4.24690  2.90347  2.73739  3.18146  2.89801  2.37887  2.77519  2.98518  4.58477  3.61503
          0.02525  4.08720  4.80955  0.61958  0.77255  0.48576  0.95510
    395   2.43403  4.35442  3.40792  3.23925  4.29808  3.08105  4.34029  3.85256  3.32780  3.55796  4.46934  3.42532  3.83873  3.66100  3.60326  0.80783  2.93125  3.33975  5.65420  4.38433    436 - -
          2.68618  4.42225  2.77519  2.73123  3.46354  2.40513  3.72494  3.29354  2.67741  2.69355  4.24690  2.90347  2.73739  3.18146  2.89801  2.37887  2.77519  2.98518  4.58477  3.61503
          0.02525  4.08720  4.80955  0.61958  0.77255  0.48576  0.95510
    396   2.88209  5.07542  2.91293  2.54110  4.04229  3.49802  2.12854  3.82886  2.31338  3.33555  4.20817  3.03502  3.95393  1.76391  2.63496  2.87681  3.11354  3.50131  5.30392  3.88994    437 - -
          2.68618  4.42225  2.77519  2.73123  3.46354  2.40513  3.72494  3.29354  2.67741  2.69355  4.24690  2.90347  2.73739  3.18146  2.89801  2.37887  2.77519  2.98518  4.58477  3.61503
          0.02525  4.08720  4.80955  0.61958  0.77255  0.48576  0.95510
    397   1.50542  4.19912  3.55674  3.18494  4.20288  2.90894  4.20549  3.56152  3.18640  3.28477  4.12239  3.35264  3.74650  3.48053  3.50649  2.17314  1.66175  3.08520  5.56625  4.35617    438 - -
          2.68618  4.42225  2.77519  2.73123  3.46354  2.40513  3.72494  3.29354  2.67741  2.69355  4.24690  2.90347  2.73739  3.18146  2.89801  2.37887  2.77519  2.98518  4.58477  3.61503
          0.02525  4.08720  4.80955  0.61958  0.77255  0.48576  0.95510
    398   2.43403  4.35442  3.40792  3.23925  4.29808  3.08105  4.34029  3.85256  3.32780  3.55796  4.46934  3.42532  3.83873  3.66100  3.60326  0.80783  2.93125  3.33975  5.65420  4.38433    439 - -
          2.68618  4.42225  2.77519  2.73123  3.46354  2.40513  3.72494  3.29354  2.67741  2.69355  4.24690  2.90347  2.73739  3.18146  2.89801  2.37887  2.77519  2.98518  4.58477  3.61503
          0.02525  4.08720  4.80955  0.61958  0.77255  0.48576  0.95510
    399   2.96473  5.47062  1.38289  2.17169  4.78965  3.25882  3.83027  4.35270  2.85390  3.86339  4.71871  1.71624  3.88897  3.00347  3.44204  2.86524  3.26821  3.91661  5.99010  4.48866    440 - -
          2.68618  4.42225  2.77519  2.73123  3.46354  2.40513  3.72494  3.29354  2.67741  2.69355  4.24690  2.90347  2.73739  3.18146  2.89801  2.37887  2.77519  2.98518  4.58477  3.61503
          0.02525  4.08720  4.80955  0.61958  0.77255  0.48576  0.95510
    400   3.36452  4.70765  4.83685  4.32263  3.13852  4.57048  4.89573  1.94593  4.11874  0.81853  2.97375  4.58856  4.79213  4.31527  4.25939  3.95813  3.60328  2.22486  5.22480  4.07701    441 - -
          2.68618  4.42225  2.77519  2.73123  3.46354  2.40513  3.72494  3.29354  2.67741  2.69355  4.24690  2.90347  2.73739  3.18146  2.89801  2.37887  2.77519  2.98518  4.58477  3.61503
          0.02525  4.08720  4.80955  0.61958  0.77255  0.48576  0.95510
    401   2.43403  4.35442  3.40792  3.23925  4.29808  3.08105  4.34029  3.85256  3.32780  3.55796  4.46934  3.42532  3.83873  3.66100  3.60326  0.80783  2.93125  3.33975  5.65420  4.38433    442 - -
          2.68618  4.42225  2.77519  2.73123  3.46354  2.40513  3.72494  3.29354  2.67741  2.69355  4.24690  2.90347  2.73739  3.18146  2.89801  2.37887  2.77519  2.98518  4.58477  3.61503
          0.02525  4.08720  4.80955  0.61958  0.77255  0.48576  0.95510
    402   3.71729  5.01094  4.43546  4.19837  2.91964  3.98435  4.19039  3.75587  3.91907  3.11131  4.37878  4.30554  4.52101  4.29540  4.00779  3.91874  4.02974  3.65194  0.54476  2.91137    443 - -
          2.68618  4.42225  2.77519  2.73123  3.46354  2.40513  3.72494  3.29354  2.67741  2.69355  4.24690  2.90347  2.73739  3.18146  2.89801  2.37887  2.77519  2.98518  4.58477  3.61503
          0.02525  4.08720  4.80955  0.61958  0.77255  0.48576  0.95510
    403   2.95614  4.44888  4.11953  3.62673  3.34530  4.02510  4.36031  1.20794  3.39058  1.97029  3.28226  3.93047  4.39137  3.29389  3.61609  3.37442  3.20734  2.11711  5.10670  3.86626    444 - -
          2.68618  4.42225  2.77519  2.73123  3.46354  2.40513  3.72494  3.29354  2.67741  2.69355  4.24690  2.90347  2.73739  3.18146  2.89801  2.37887  2.77519  2.98518  4.58477  3.61503
          0.02525  4.08720  4.80955  0.61958  0.77255  0.48576  0.95510
    404   2.36177  4.31533  3.31761  3.10662  4.35833  3.03829  4.24910  3.84539  3.20141  3.52470  4.38274  3.32466  3.34693  3.52420  3.51088  0.93636  2.84668  3.30791  5.69421  4.43994    445 - -
          2.68618  4.42225  2.77519  2.73123  3.46354  2.40513  3.72494  3.29354  2.67741  2.69355  4.24690  2.90347  2.73739  3.18146  2.89801  2.37887  2.77519  2.98518  4.58477  3.61503
          0.02525  4.08720  4.80955  0.61958  0.77255  0.48576  0.95510
    405   2.46966  4.51384  3.21076  2.79285  4.06688  1.52311  3.88665  3.20556  2.65401  3.11545  3.98613  3.17997  3.85185  3.10247  2.61415  2.65949  2.88157  3.09395  5.38216  4.11042    446 - -
          2.68618  4.42225  2.77519  2.73123  3.46354  2.40513  3.72494  3.29354  2.67741  2.69355  4.24690  2.90347  2.73739  3.18146  2.89801  2.37887  2.77519  2.98518  4.58477  3.61503
          0.02525  4.08720  4.80955  0.61958  0.77255  0.48576  0.95510
    406   2.79815  4.94340  3.14179  2.63534  4.37621  2.97188  3.68753  3.77814  2.19284  3.31237  4.15131  3.09196  3.54935  2.69275  1.42298  2.82659  3.03949  3.43063  5.45554  4.19724    447 - -
          2.68618  4.42225  2.77519  2.73123  3.46354  2.40513  3.72494  3.29354  2.67741  2.69355  4.24690  2.90347  2.73739  3.18146  2.89801  2.37887  2.77519  2.98518  4.58477  3.61503
          0.02525  4.08720  4.80955  0.61958  0.77255  0.48576  0.95510
    407   3.14936  5.20401  3.59576  2.91660  4.67034  3.73618  3.67367  4.01721  1.68900  3.45757  4.34647  3.29367  4.11017  2.81470  1.10836  3.15333  3.31265  3.71024  5.48696  4.34146    448 - -
          2.68618  4.42225  2.77519  2.73123  3.46354  2.40513  3.72494  3.29354  2.67741  2.69355  4.24690  2.90347  2.73739  3.18146  2.89801  2.37887  2.77519  2.98518  4.58477  3.61503
          0.02525  4.08720  4.80955  0.61958  0.77255  0.48576  0.95510
    408   3.26317  5.07684  3.77722  3.24987  4.48670  3.70299  4.00230  4.04789  2.35432  3.52493  4.52402  3.59079  4.19922  3.21591  0.69489  3.33980  3.51710  3.76366  5.48505  4.37233    449 - -
          2.68618  4.42225  2.77519  2.73123  3.46354  2.40513  3.72494  3.29354  2.67741  2.69355  4.24690  2.90347  2.73739  3.18146  2.89801  2.37887  2.77519  2.98518  4.58477  3.61503
          0.02525  4.08720  4.80955  0.61958  0.77255  0.48576  0.95510
    409   3.07029  5.05108  3.06360  2.82740  4.24728  3.52006  3.98561  3.91671  2.63443  3.39698  4.42425  3.28697  4.08007  0.89530  2.91199  3.11149  3.36966  3.63458  5.48333  4.19378    450 - -
          2.68618  4.42225  2.77519  2.73123  3.46354  2.40513  3.72494  3.29354  2.67741  2.69355  4.24690  2.90347  2.73739  3.18146  2.89801  2.37887  2.77519  2.98518  4.58477  3.61503
          0.02525  4.08720  4.80955  0.61958  0.77255  0.48576  0.95510
    410   2.30484  4.86427  2.80170  1.55551  4.15600  3.39353  3.74331  3.43836  2.54822  2.77618  4.01816  2.97341  3.87490  2.91155  2.98061  2.73802  2.96626  3.14120  5.44988  4.10893    451 - -
          2.68618  4.42225  2.77519  2.73123  3.46354  2.40513  3.72494  3.29354  2.67741  2.69355  4.24690  2.90347  2.73739  3.18146  2.89801  2.37887  2.77519  2.98518  4.58477  3.61503
          0.02525  4.08720  4.80955  0.61958  0.77255  0.48576  0.95510
    411   2.43403  4.35442  3.40792  3.23925  4.29808  3.08105  4.34029  3.85256  3.32780  3.55796  4.46934  3.42532  3.83873  3.66100  3.60326  0.80783  2.93125  3.33975  5.65420  4.38433    452 - -
          2.68618  4.42225  2.77519  2.73123  3.46354  2.40513  3.72494  3.29354  2.67741  2.69355  4.24690  2.90347  2.73739  3.18146  2.89801  2.37887  2.77519  2.98518  4.58477  3.61503
          0.02525  4.08720  4.80955  0.61958  0.77255  0.48576  0.95510
    412   3.40452  4.80613  4.53348  4.17954  3.23124  4.25250  4.76842  2.45223  3.94530  0.64964  3.19640  4.43420  4.65426  4.26170  4.08408  3.85646  3.69084  2.54434  5.18292  3.95407    453 - -
          2.68618  4.42225  2.77519  2.73123  3.46354  2.40513  3.72494  3.29354  2.67741  2.69355  4.24690  2.90347  2.73739  3.18146  2.89801  2.37887  2.77519  2.98518  4.58477  3.61503
          0.02525  4.08720  4.80955  0.61958  0.77255  0.48576  0.95510
    413   2.95430  4.70302  3.67162  3.60094  4.72904  0.46326  4.70305  4.38587  3.81112  4.01132  4.99253  3.83666  4.10068  4.11865  4.01874  3.13320  3.45223  3.87268  5.76231  4.83997    454 - -
          2.68618  4.42225  2.77519  2.73123  3.46354  2.40513  3.72494  3.29354  2.67741  2.69355  4.24690  2.90347  2.73739  3.18146  2.89801  2.37887  2.77519  2.98518  4.58477  3.61503
          0.02525  4.08720  4.80955  0.61958  0.77255  0.48576  0.95510
    414   2.43403  4.35442  3.40792  3.23925  4.29808  3.08105  4.34029  3.85256  3.32780  3.55796  4.46934  3.42532  3.83873  3.66100  3.60326  0.80783  2.93125  3.33975  5.65420  4.38433    455 - -
          2.68618  4.42225  2.77519  2.73123  3.46354  2.40513  3.72494  3.29354  2.67741  2.69355  4.24690  2.90347  2.73739  3.18146  2.89801  2.37887  2.77519  2.98518  4.58477  3.61503
          0.02525  4.08720  4.80955  0.61958  0.77255  0.48576  0.95510
    415   3.15408  5.29313  2.60047  0.75435  4.66891  3.42494  4.03757  4.16656  2.94658  3.75143  4.72176  3.07709  4.04147  3.25239  3.37360  3.11787  3.46183  3.83032  5.79974  4.52912    456 - -
          2.68618  4.42225  2.77519  2.73123  3.46354  2.40513  3.72494  3.29354  2.67741  2.69355  4.24690  2.90347  2.73739  3.18146  2.89801  2.37887  2.77519  2.98518  4.58477  3.61503
          0.02525  4.08720  4.80955  0.61958  0.77255  0.48576  0.95510
    416   2.43403  4.35442  3.40792  3.23925  4.29808  3.08105  4.34029  3.85256  3.32780  3.55796  4.46934  3.42532  3.83873  3.66100  3.60326  0.80783  2.93125  3.33975  5.65420  4.38433    457 - -
          2.68618  4.42225  2.77519  2.73123  3.46354  2.40513  3.72494  3.29354  2.67741  2.69355  4.24690  2.90347  2.73739  3.18146  2.89801  2.37887  2.77519  2.98518  4.58477  3.61503
          0.02525  4.08720  4.80955  0.61958  0.77255  0.48576  0.95510
    417   3.15408  5.29313  2.60047  0.75435  4.66891  3.42494  4.03757  4.16656  2.94658  3.75143  4.72176  3.07709  4.04147  3.25239  3.37360  3.11787  3.46183  3.83032  5.79974  4.52912    458 - -
          2.68618  4.42225  2.77519  2.73123  3.46354  2.40513  3.72494  3.29354  2.67741  2.69355  4.24690  2.90347  2.73739  3.18146  2.89801  2.37887  2.77519  2.98518  4.58477  3.61503
          0.02525  4.08720  4.80955  0.61958  0.77255  0.48576  0.95510
    418   2.66275  4.37249  4.47038  4.01306  3.68693  4.04562  4.79378  1.83885  3.89207  2.30541  3.53060  4.20814  4.51310  4.20376  4.12026  3.44678  3.22949  0.96044  5.51739  4.29192    459 - -
          2.68618  4.42225  2.77519  2.73123  3.46354  2.40513  3.72494  3.29354  2.67741  2.69355  4.24690  2.90347  2.73739  3.18146  2.89801  2.37887  2.77519  2.98518  4.58477  3.61503
          0.02525  4.08720  4.80955  0.61958  0.77255  0.48576  0.95510
    419   2.95430  4.70302  3.67162  3.60094  4.72904  0.46326  4.70305  4.38587  3.81112  4.01132  4.99253  3.83666  4.10068  4.11865  4.01874  3.13320  3.45223  3.87268  5.76231  4.83997    460 - -
          2.68618  4.42225  2.77519  2.73123  3.46354  2.40513  3.72494  3.29354  2.67741  2.69355  4.24690  2.90347  2.73739  3.18146  2.89801  2.37887  2.77519  2.98518  4.58477  3.61503
          0.02525  4.08720  4.80955  0.61958  0.77255  0.48576  0.95510
    420   3.71729  5.01094  4.43546  4.19837  2.91964  3.98435  4.19039  3.75587  3.91907  3.11131  4.37878  4.30554  4.52101  4.29540  4.00779  3.91874  4.02974  3.65194  0.54476  2.91137    461 - -
          2.68618  4.42225  2.77519  2.73123  3.46354  2.40513  3.72494  3.29354  2.67741  2.69355  4.24690  2.90347  2.73739  3.18146  2.89801  2.37887  2.77519  2.98518  4.58477  3.61503
          0.02525  4.08720  4.80955  0.61958  0.77255  0.48576  0.95510
    421   2.54921  4.42330  3.32157  2.84072  3.75859  3.39034  3.87615  3.04049  2.76217  2.79341  3.03674  2.84017  3.89278  3.13575  3.11775  2.71494  1.62717  2.77378  5.16934  3.90536    462 - -
          2.68618  4.42225  2.77519  2.73123  3.46354  2.40513  3.72494  3.29354  2.67741  2.69355  4.24690  2.90347  2.73739  3.18146  2.89801  2.37887  2.77519  2.98518  4.58477  3.61503
          0.02525  4.08720  4.80955  0.61958  0.77255  0.48576  0.95510
    422   2.84483  5.33009  1.72193  2.16488  4.58050  3.30895  2.16011  4.10950  2.61633  3.61816  4.43161  2.48157  3.85324  2.86936  3.14577  2.77058  3.10678  3.70374  5.76328  4.30775    463 - -
          2.68618  4.42225  2.77519  2.73123  3.46354  2.40513  3.72494  3.29354  2.67741  2.69355  4.24690  2.90347  2.73739  3.18146  2.89801  2.37887  2.77519  2.98518  4.58477  3.61503
          0.02525  4.08720  4.80955  0.61958  0.77255  0.48576  0.95510
    423   2.74571  4.33174  3.92523  3.37991  3.37636  3.77119  4.17561  2.26508  3.25530  2.13073  2.02368  3.69458  4.17755  3.56329  3.52776  3.08257  2.05859  2.26840  5.03110  3.83513    464 - -
          2.68618  4.42225  2.77519  2.73123  3.46354  2.40513  3.72494  3.29354  2.67741  2.69355  4.24690  2.90347  2.73739  3.18146  2.89801  2.37887  2.77519  2.98518  4.58477  3.61503
          0.02525  4.08720  4.80955  0.61958  0.77255  0.48576  0.95510
    424   3.15408  5.29313  2.60047  0.75435  4.66891  3.42494  4.03757  4.16656  2.94658  3.75143  4.72176  3.07709  4.04147  3.25239  3.37360  3.11787  3.46183  3.83032  5.79974  4.52912    465 - -
          2.68618  4.42225  2.77519  2.73123  3.46354  2.40513  3.72494  3.29354  2.67741  2.69355  4.24690  2.90347  2.73739  3.18146  2.89801  2.37887  2.77519  2.98518  4.58477  3.61503
          0.02525  4.08720  4.80955  0.61958  0.77255  0.48576  0.95510
    425   1.02626  4.18779  3.72139  3.38866  4.15106  3.07433  4.34602  3.19294  3.34281  3.12860  4.07692  3.48136  3.81016  3.65451  3.61351  2.52481  2.43777  2.69798  5.60204  4.40078    466 - -
          2.68618  4.42225  2.77519  2.73123  3.46354  2.40513  3.72494  3.29354  2.67741  2.69355  4.24690  2.90347  2.73739  3.18146  2.89801  2.37887  2.77519  2.98518  4.58477  3.61503
          0.07125  4.08720  2.95673  0.61958  0.77255  0.48576  0.95510
    426   1.18265  4.16458  3.53837  3.21624  4.22497  2.62996  4.24047  3.53001  3.23340  3.29823  4.14900  3.35424  3.72545  3.52577  3.53537  2.43468  2.13982  3.05157  5.59601  4.39392    467 - -
          2.68618  4.42225  2.77519  2.73123  3.46354  2.40513  3.72494  3.29354  2.67741  2.69355  4.24690  2.90347  2.73739  3.18146  2.89801  2.37887  2.77519  2.98518  4.58477  3.61503
          0.02643  4.04237  4.76472  0.61958  0.77255  0.53419  0.88224
    427   1.12493  4.22926  3.65196  3.28707  3.97335  3.17021  4.25432  2.77341  3.21937  2.90014  3.90587  3.46186  3.85767  3.55883  3.50494  2.60410  2.65874  2.64091  5.46939  4.24348    468 - -
          2.68618  4.42225  2.77519  2.73123  3.46354  2.40513  3.72494  3.29354  2.67741  2.69355  4.24690  2.90347  2.73739  3.18146  2.89801  2.37887  2.77519  2.98518  4.58477  3.61503
          0.02643  4.04237  4.76472  0.61958  0.77255  0.53419  0.88224
    428   2.06743  4.27063  3.65642  3.04168  3.65958  3.49176  4.12235  2.47434  3.13997  2.59199  3.58151  3.50330  4.01530  3.46242  3.44858  2.84958  2.69048  1.50683  5.18157  3.95775    469 - -
          2.68618  4.42225  2.77519  2.73123  3.46354  2.40513  3.72494  3.29354  2.67741  2.69355  4.24690  2.90347  2.73739  3.18146  2.89801  2.37887  2.77519  2.98518  4.58477  3.61503
          0.02643  4.04237  4.76472  0.61958  0.77255  0.45663  1.00353
    429   2.71884  4.44039  3.65206  3.26404  3.08735  3.02562  3.90389  3.19882  3.07515  2.84603  3.81555  3.51399  4.04913  3.47834  3.32034  2.74321  3.05438  2.94175  1.36995  3.12229    470 - -
          2.68618  4.42225  2.77519  2.73123  3.46354  2.40513  3.72494  3.29354  2.67741  2.69355  4.24690  2.90347  2.73739  3.18146  2.89801  2.37887  2.77519  2.98518  4.58477  3.61503
          0.02525  4.08720  4.80955  0.61958  0.77255  0.48576  0.95510
    430   2.62856  4.58104  3.04953  2.64823  4.04404  1.35791  3.96130  3.40896  2.82192  2.64658  4.04340  3.18748  3.90241  3.20657  3.17408  2.75221  2.98100  3.09081  5.40510  4.11231    471 - -
          2.68618  4.42225  2.77519  2.73123  3.46354  2.40513  3.72494  3.29354  2.67741  2.69355  4.24690  2.90347  2.73739  3.18146  2.89801  2.37887  2.77519  2.98518  4.58477  3.61503
          0.02525  4.08720  4.80955  0.61958  0.77255  0.48576  0.95510
    431   1.12118  4.17418  3.63695  3.26942  4.17713  2.85369  4.25099  3.47092  3.24993  3.24995  4.10374  3.39726  3.75527  3.54405  3.54901  2.37093  2.29476  2.87072  5.56031  4.35951    472 - -
          2.68618  4.42225  2.77519  2.73123  3.46354  2.40513  3.72494  3.29354  2.67741  2.69355  4.24690  2.90347  2.73739  3.18146  2.89801  2.37887  2.77519  2.98518  4.58477  3.61503
          0.02525  4.08720  4.80955  0.61958  0.77255  0.48576  0.95510
    432   1.12582  4.25054  3.51858  3.15843  4.02381  3.01503  4.16223  3.26780  3.12158  2.76144  3.98923  3.37265  3.81600  3.45748  3.42619  2.43717  2.80079  2.90058  5.43821  4.20049    473 - -
          2.68618  4.42225  2.77519  2.73123  3.46354  2.40513  3.72494  3.29354  2.67741  2.69355  4.24690  2.90347  2.73739  3.18146  2.89801  2.37887  2.77519  2.98518  4.58477  3.61503
          0.02525  4.08720  4.80955  0.61958  0.77255  0.48576  0.95510
    433   2.85486  4.98367  3.19882  2.65364  4.21663  3.56413  3.66690  3.66352  2.16333  2.88465  4.07148  3.11437  3.96507  1.56479  2.19742  2.87968  3.06720  3.36887  5.36591  4.08363    474 - -
          2.68618  4.42225  2.77519  2.73123  3.46354  2.40513  3.72494  3.29354  2.67741  2.69355  4.24690  2.90347  2.73739  3.18146  2.89801  2.37887  2.77519  2.98518  4.58477  3.61503
          0.02525  4.08720  4.80955  0.61958  0.77255  0.48576  0.95510
    434   2.74010  5.02432  2.71367  2.33331  4.38200  3.37139  3.69233  3.82413  2.42531  3.37257  4.18995  2.79138  3.29527  1.61235  2.83748  2.56117  2.99652  3.45383  5.55030  4.19781    475 - -
          2.68618  4.42225  2.77519  2.73123  3.46354  2.40513  3.72494  3.29354  2.67741  2.69355  4.24690  2.90347  2.73739  3.18146  2.89801  2.37887  2.77519  2.98518  4.58477  3.61503
          0.02525  4.08720  4.80955  0.61958  0.77255  0.48576  0.95510
    435   1.72760  4.32135  3.49962  2.95579  3.53495  3.38691  3.89266  2.75442  2.87885  2.33068  3.37797  3.33776  3.95037  3.07043  3.22087  2.79901  2.84211  2.28262  4.99940  3.76410    476 - -
          2.68618  4.42225  2.77519  2.73123  3.46354  2.40513  3.72494  3.29354  2.67741  2.69355  4.24690  2.90347  2.73739  3.18146  2.89801  2.37887  2.77519  2.98518  4.58477  3.61503
          0.02525  4.08720  4.80955  0.61958  0.77255  0.48576  0.95510
    436   2.72666  5.04898  2.57842  2.19750  4.42250  3.12412  3.71676  3.87791  2.55183  3.42956  4.24169  1.95759  3.83627  2.74819  3.02938  1.95280  2.99887  3.49045  5.62099  4.23535    477 - -
          2.68618  4.42225  2.77519  2.73123  3.46354  2.40513  3.72494  3.29354  2.67741  2.69355  4.24690  2.90347  2.73739  3.18146  2.89801  2.37887  2.77519  2.98518  4.58477  3.61503
          0.02525  4.08720  4.80955  0.61958  0.77255  0.48576  0.95510
    437   2.68278  4.68603  2.90501  2.60829  4.42347  1.06049  4.05367  3.88953  2.90291  3.52290  4.40289  3.16795  3.90251  3.28565  3.06832  2.77898  3.07998  3.46273  5.66118  4.40624    478 - -
          2.68618  4.42225  2.77519  2.73123  3.46354  2.40513  3.72494  3.29354  2.67741  2.69355  4.24690  2.90347  2.73739  3.18146  2.89801  2.37887  2.77519  2.98518  4.58477  3.61503
          0.02525  4.08720  4.80955  0.61958  0.77255  0.48576  0.95510
    438   2.69930  4.79706  3.16969  2.58016  3.96599  3.51250  3.51954  3.43731  2.29735  3.03495  3.87671  3.06140  3.89120  2.44871  1.84829  2.59972  2.91651  3.13969  3.96264  3.68975    479 - -
          2.68618  4.42225  2.77519  2.73123  3.46354  2.40513  3.72494  3.29354  2.67741  2.69355  4.24690  2.90347  2.73739  3.18146  2.89801  2.37887  2.77519  2.98518  4.58477  3.61503
          0.02525  4.08720  4.80955  0.61958  0.77255  0.48576  0.95510
    439   2.49387  3.35692  3.76821  3.20581  2.28242  3.57342  3.91422  2.63897  3.12218  2.37531  3.29198  3.49450  3.77482  3.38579  3.38658  2.23968  2.80657  2.42814  4.73631  3.26026    480 - -
          2.68619  4.42226  2.77520  2.73124  3.46355  2.40507  3.72495  3.29355  2.67741  2.69356  4.24690  2.90347  2.73740  3.18147  2.89796  2.37887  2.77520  2.98519  4.58478  3.61504
          0.08032  2.67329  4.80955  0.43882  1.03506  0.48576  0.95510
    440   2.62490  4.23788  3.70617  3.14158  3.09367  3.64523  3.93527  2.61052  3.05939  1.69186  2.92806  3.48370  2.99691  3.34501  3.35307  2.72103  2.86363  2.43970  4.82449  3.60121    482 - -
          2.68618  4.42225  2.77519  2.73123  3.46354  2.40513  3.72494  3.29354  2.67741  2.69355  4.24690  2.90347  2.73739  3.18146  2.89801  2.37887  2.77519  2.98518  4.58477  3.61503
          0.02525  4.08720  4.80955  0.61958  0.77255  0.48576  0.95510
    441   2.63512  2.56708  3.03362  3.01231  3.20673  3.56163  3.83301  2.84581  2.97591  2.56938  3.49584  3.37378  3.99044  3.27343  3.30174  2.86152  2.89354  2.62286  4.72185  2.06997    483 - -
          2.68618  4.42225  2.77519  2.73123  3.46354  2.40513  3.72494  3.29354  2.67741  2.69355  4.24690  2.90347  2.73739  3.18146  2.89801  2.37887  2.77519  2.98518  4.58477  3.61503
          0.02525  4.08720  4.80955  0.61958  0.77255  0.48576  0.95510
    442   2.71491  5.14686  1.99051  2.15792  4.46256  2.53463  3.66023  3.93237  2.49317  3.45495  4.24242  2.81534  3.81357  2.69350  2.91732  2.28855  2.84194  3.53118  5.62892  4.21585    484 - -
          2.68618  4.42225  2.77519  2.73123  3.46354  2.40513  3.72494  3.29354  2.67741  2.69355  4.24690  2.90347  2.73739  3.18146  2.89801  2.37887  2.77519  2.98518  4.58477  3.61503
          0.02525  4.08720  4.80955  0.61958  0.77255  0.48576  0.95510
    443   2.76563  5.05182  2.83105  2.23979  4.32647  3.43946  3.22416  3.77655  2.30743  3.20169  4.13383  2.94122  3.87510  1.67159  2.68568  2.75400  2.90054  3.42738  5.47444  4.13469    485 - -
          2.68618  4.42225  2.77519  2.73123  3.46354  2.40513  3.72494  3.29354  2.67741  2.69355  4.24690  2.90347  2.73739  3.18146  2.89801  2.37887  2.77519  2.98518  4.58477  3.61503
          0.02525  4.08720  4.80955  0.61958  0.77255  0.48576  0.95510
    444   2.43603  4.59370  2.88409  2.59133  4.17204  1.75085  3.82637  3.58843  2.68610  3.21472  4.03956  2.76303  3.80007  3.01139  3.03027  2.52833  2.54357  3.08273  5.46076  4.15414    486 - -
          2.68618  4.42225  2.77519  2.73123  3.46354  2.40513  3.72494  3.29354  2.67741  2.69355  4.24690  2.90347  2.73739  3.18146  2.89801  2.37887  2.77519  2.98518  4.58477  3.61503
          0.02525  4.08720  4.80955  0.61958  0.77255  0.48576  0.95510
    445   3.38072  4.74202  4.80432  4.27017  3.08791  4.55663  4.84803  2.24286  4.05069  0.78339  2.51583  4.55198  4.76424  4.24557  4.19143  3.93103  3.61143  2.38525  5.18329  4.06921    487 - -
          2.68618  4.42225  2.77519  2.73123  3.46354  2.40513  3.72494  3.29354  2.67741  2.69355  4.24690  2.90347  2.73739  3.18146  2.89801  2.37887  2.77519  2.98518  4.58477  3.61503
          0.02525  4.08720  4.80955  0.61958  0.77255  0.48576  0.95510
    446   2.94450  5.45148  2.15882  1.13524  4.73389  3.29432  3.77745  4.23492  2.71007  3.74338  4.58730  2.76206  3.88515  2.72222  3.24305  2.84887  3.22023  3.82835  5.90359  4.43696    488 - -
          2.68618  4.42225  2.77519  2.73123  3.46354  2.40513  3.72494  3.29354  2.67741  2.69355  4.24690  2.90347  2.73739  3.18146  2.89801  2.37887  2.77519  2.98518  4.58477  3.61503
          0.02525  4.08720  4.80955  0.61958  0.77255  0.48576  0.95510
    447   2.83325  5.20901  1.21533  2.23711  4.66713  3.07939  3.82392  4.14391  2.80575  3.70301  4.54209  2.67720  3.86022  2.99402  3.35813  2.78504  2.68712  3.71576  5.88498  4.43482    489 - -
          2.68618  4.42225  2.77519  2.73123  3.46354  2.40513  3.72494  3.29354  2.67741  2.69355  4.24690  2.90347  2.73739  3.18146  2.89801  2.37887  2.77519  2.98518  4.58477  3.61503
          0.02525  4.08720  4.80955  0.61958  0.77255  0.48576  0.95510
    448   2.51068  4.22972  3.59317  3.01916  3.34511  2.95342  3.85075  2.70057  2.92195  1.86721  3.03220  3.38337  3.96660  3.23349  2.87117  2.84790  2.81438  2.45826  4.16646  3.59302    490 - -
          2.68618  4.42225  2.77519  2.73123  3.46354  2.40513  3.72494  3.29354  2.67741  2.69355  4.24690  2.90347  2.73739  3.18146  2.89801  2.37887  2.77519  2.98518  4.58477  3.61503
          0.02525  4.08720  4.80955  0.61958  0.77255  0.48576  0.95510
    449   2.73251  5.03011  2.64763  1.23210  4.31495  3.37720  3.78247  3.62843  2.57728  3.28336  3.90652  2.94211  3.90580  2.95139  2.99912  2.80969  3.08240  3.32503  5.58934  4.21846    491 - -
          2.68618  4.42225  2.77519  2.73123  3.46354  2.40513  3.72494  3.29354  2.67741  2.69355  4.24690  2.90347  2.73739  3.18146  2.89801  2.37887  2.77519  2.98518  4.58477  3.61503
          0.02525  4.08720  4.80955  0.61958  0.77255  0.48576  0.95510
    450   1.60299  4.30255  3.68659  3.15176  3.55007  3.56405  4.05123  2.42372  3.07510  2.26760  3.47970  3.48973  3.73854  3.38944  3.39759  2.87713  2.89780  2.17589  5.08334  3.85801    492 - -
          2.68618  4.42225  2.77519  2.73123  3.46354  2.40513  3.72494  3.29354  2.67741  2.69355  4.24690  2.90347  2.73739  3.18146  2.89801  2.37887  2.77519  2.98518  4.58477  3.61503
          0.02525  4.08720  4.80955  0.61958  0.77255  0.48576  0.95510
    451   2.72433  5.04648  3.10371  2.59670  4.46560  3.51543  3.65801  3.85752  1.30107  3.36770  4.19907  2.94128  3.93921  2.79576  2.31038  2.64808  3.06556  3.50566  5.48885  4.22717    493 - -
          2.68618  4.42225  2.77519  2.73123  3.46354  2.40513  3.72494  3.29354  2.67741  2.69355  4.24690  2.90347  2.73739  3.18146  2.89801  2.37887  2.77519  2.98518  4.58477  3.61503
          0.02525  4.08720  4.80955  0.61958  0.77255  0.48576  0.95510
    452   0.93625  4.18247  3.60298  3.34580  4.30248  2.86912  4.36024  3.51812  3.36477  3.36028  4.24280  3.43283  3.76601  3.66450  3.63297  2.47365  2.52399  3.04926  5.69266  4.49914    494 - -
          2.68618  4.42225  2.77519  2.73123  3.46354  2.40513  3.72494  3.29354  2.67741  2.69355  4.24690  2.90347  2.73739  3.18146  2.89801  2.37887  2.77519  2.98518  4.58477  3.61503
          0.02525  4.08720  4.80955  0.61958  0.77255  0.48576  0.95510
    453   2.54018  4.51947  3.16395  2.68325  3.88373  3.35081  3.59254  3.12301  2.63969  2.88336  3.80671  3.11981  1.95213  3.00936  3.03033  2.34739  2.69200  2.97361  5.23212  3.94575    495 - -
          2.68618  4.42225  2.77519  2.73123  3.46354  2.40513  3.72494  3.29354  2.67741  2.69355  4.24690  2.90347  2.73739  3.18146  2.89801  2.37887  2.77519  2.98518  4.58477  3.61503
          0.02525  4.08720  4.80955  0.61958  0.77255  0.48576  0.95510
    454   2.30471  4.37666  3.33476  2.86016  3.88930  3.27303  3.91804  3.20650  2.81910  2.58654  3.81020  3.22490  1.88092  3.16426  3.18848  2.37501  2.70190  2.81328  5.27109  4.01612    496 - -
          2.68618  4.42225  2.77519  2.73123  3.46354  2.40513  3.72494  3.29354  2.67741  2.69355  4.24690  2.90347  2.73739  3.18146  2.89801  2.37887  2.77519  2.98518  4.58477  3.61503
          0.02525  4.08720  4.80955  0.61958  0.77255  0.48576  0.95510
    455   2.87568  5.04370  3.24247  2.66674  4.46786  3.41064  3.65117  3.84758  1.85392  3.35057  4.18841  3.11615  3.96547  2.78892  1.46969  2.51677  3.08691  3.50630  5.46240  4.22652    497 - -
          2.68618  4.42225  2.77519  2.73123  3.46354  2.40513  3.72494  3.29354  2.67741  2.69355  4.24690  2.90347  2.73739  3.18146  2.89801  2.37887  2.77519  2.98518  4.58477  3.61503
          0.02525  4.08720  4.80955  0.61958  0.77255  0.48576  0.95510
    456   2.12741  4.49941  3.18980  2.80674  4.16244  3.23381  3.92997  3.54462  2.71231  3.20076  4.06501  3.18202  1.60702  3.14231  2.72705  2.63193  2.87781  3.16198  5.46211  4.19866    498 - -
          2.68618  4.42225  2.77519  2.73123  3.46354  2.40513  3.72494  3.29354  2.67741  2.69355  4.24690  2.90347  2.73739  3.18146  2.89801  2.37887  2.77519  2.98518  4.58477  3.61503
          0.02525  4.08720  4.80955  0.61958  0.77255  0.48576  0.95510
    457   2.90618  5.10423  3.15822  2.62242  4.45161  3.57414  3.64188  3.85110  1.93153  3.22424  4.19265  3.08874  3.97021  1.53172  2.22422  2.90254  3.10502  3.52134  5.46158  4.20759    499 - -
          2.68618  4.42225  2.77519  2.73123  3.46354  2.40513  3.72494  3.29354  2.67741  2.69355  4.24690  2.90347  2.73739  3.18146  2.89801  2.37887  2.77519  2.98518  4.58477  3.61503
          0.04919  4.08720  3.46698  0.61958  0.77255  0.48576  0.95510
    458   2.58281  4.60921  2.95257  2.48913  4.12959  1.53129  3.85410  3.51155  2.66806  3.17508  4.03819  3.07873  3.84572  3.06115  2.90377  2.67908  2.91747  2.89884  5.43329  4.14118    500 - -
          2.68618  4.42225  2.77519  2.73123  3.46354  2.40513  3.72494  3.29354  2.67741  2.69355  4.24690  2.90347  2.73739  3.18146  2.89801  2.37887  2.77519  2.98518  4.58477  3.61503
          0.02586  4.06387  4.78622  0.61958  0.77255  0.46998  0.98087
    459   2.54432  4.90570  2.94251  2.02138  4.17585  3.41452  3.43852  3.60789  2.34168  3.17328  3.97013  2.92237  3.45590  2.30184  2.63655  2.62788  2.84862  3.25806  3.86305  4.02778    501 - -
          2.68618  4.42225  2.77519  2.73123  3.46354  2.40513  3.72494  3.29354  2.67741  2.69355  4.24690  2.90347  2.73739  3.18146  2.89801  2.37887  2.77519  2.98518  4.58477  3.61503
          0.02525  4.08720  4.80955  0.61958  0.77255  0.48576  0.95510
    460   2.62565  5.12785  2.55767  1.54667  4.44016  3.10617  3.65986  3.89886  2.33480  3.42705  4.22138  2.83641  3.82496  2.79319  2.84782  2.46104  2.97271  3.50919  5.60242  4.20593    502 - -
          2.68618  4.42225  2.77519  2.73123  3.46354  2.40513  3.72494  3.29354  2.67741  2.69355  4.24690  2.90347  2.73739  3.18146  2.89801  2.37887  2.77519  2.98518  4.58477  3.61503
          0.02525  4.08720  4.80955  0.61958  0.77255  0.48576  0.95510
    461   1.66044  4.30696  3.42731  2.89457  3.61863  3.09808  3.86469  2.99020  2.84592  2.69481  3.57420  3.26607  3.64291  3.16349  3.20426  2.51869  2.73051  2.62197  3.73935  3.79790    503 - -
          2.68618  4.42225  2.77519  2.73123  3.46354  2.40513  3.72494  3.29354  2.67741  2.69355  4.24690  2.90347  2.73739  3.18146  2.89801  2.37887  2.77519  2.98518  4.58477  3.61503
          0.02525  4.08720  4.80955  0.61958  0.77255  0.48576  0.95510
    462   2.87969  5.29503  2.48890  1.30079  4.61471  3.21819  3.71411  4.07192  2.24298  3.57839  4.40420  2.83953  3.88646  2.70468  2.89894  2.81720  3.12990  3.68530  5.72747  4.33610    504 - -
          2.68618  4.42225  2.77519  2.73123  3.46354  2.40513  3.72494  3.29354  2.67741  2.69355  4.24690  2.90347  2.73739  3.18146  2.89801  2.37887  2.77519  2.98518  4.58477  3.61503
          0.02525  4.08720  4.80955  0.61958  0.77255  0.48576  0.95510
    463   2.27752  4.30479  3.58588  3.20258  3.94018  3.24962  4.18791  2.96116  3.10774  2.68512  3.87969  3.43988  3.90102  3.47997  3.40319  2.67005  1.26161  2.68239  5.42289  4.18507    505 - -
          2.68618  4.42225  2.77519  2.73123  3.46354  2.40513  3.72494  3.29354  2.67741  2.69355  4.24690  2.90347  2.73739  3.18146  2.89801  2.37887  2.77519  2.98518  4.58477  3.61503
          0.02525  4.08720  4.80955  0.61958  0.77255  0.48576  0.95510
    464   2.53318  4.43793  3.30332  2.93339  3.86699  3.28955  3.98978  3.24483  2.86523  2.49670  3.90700  3.27972  1.53190  3.26260  3.19206  2.53198  2.90215  2.94433  5.29546  3.98992    506 - -
          2.68618  4.42225  2.77519  2.73123  3.46354  2.40513  3.72494  3.29354  2.67741  2.69355  4.24690  2.90347  2.73739  3.18146  2.89801  2.37887  2.77519  2.98518  4.58477  3.61503
          0.02525  4.08720  4.80955  0.61958  0.77255  0.48576  0.95510
    465   2.51781  4.84873  2.89734  2.40409  4.21937  1.93310  3.69522  3.63247  2.31972  3.21713  4.04129  2.97870  3.85033  2.85220  2.49077  2.58981  2.92881  3.28489  5.43066  4.11367    507 - -
          2.68618  4.42225  2.77519  2.73123  3.46354  2.40513  3.72494  3.29354  2.67741  2.69355  4.24690  2.90347  2.73739  3.18146  2.89801  2.37887  2.77519  2.98518  4.58477  3.61503
          0.02525  4.08720  4.80955  0.61958  0.77255  0.48576  0.95510
    466   2.86538  4.95241  3.27305  2.70804  4.22727  3.58285  3.68643  3.56703  1.25668  2.95709  4.05507  3.15392  3.98478  2.77532  2.42186  2.90511  3.08029  3.04002  5.37602  4.11616    508 - -
          2.68618  4.42225  2.77519  2.73123  3.46354  2.40513  3.72494  3.29354  2.67741  2.69355  4.24690  2.90347  2.73739  3.18146  2.89801  2.37887  2.77519  2.98518  4.58477  3.61503
          0.02563  4.07261  4.79496  0.61958  0.77255  0.48576  0.95510
    467   2.45633  4.62935  2.97009  2.54664  3.87728  3.42734  3.68059  3.18041  2.50407  2.90976  3.75335  3.03498  3.65965  2.86677  2.32803  2.65954  2.30809  2.63364  5.19802  3.89975    509 - -
          2.68618  4.42225  2.77519  2.73123  3.46354  2.40513  3.72494  3.29354  2.67741  2.69355  4.24690  2.90347  2.73739  3.18146  2.89801  2.37887  2.77519  2.98518  4.58477  3.61503
          0.02563  4.07261  4.79496  0.61958  0.77255  0.48576  0.95510
    468   2.63352  4.59288  3.22525  2.64346  3.78600  3.28658  3.69070  2.75565  2.16011  2.51715  3.42445  3.11112  3.88788  2.89917  2.25233  2.74185  2.85826  2.88764  5.11914  3.85086    510 - -
          2.68618  4.42225  2.77519  2.73123  3.46354  2.40513  3.72494  3.29354  2.67741  2.69355  4.24690  2.90347  2.73739  3.18146  2.89801  2.37887  2.77519  2.98518  4.58477  3.61503
          0.02563  4.07261  4.79496  0.61958  0.77255  0.48576  0.95510
    469   2.04450  4.84058  2.62411  2.21654  4.23368  2.33090  3.70449  3.66479  2.54767  3.25402  4.06530  2.91097  3.46221  2.85922  3.02569  2.63624  2.74088  3.29486  5.47889  4.12394    511 - -
          2.68618  4.42225  2.77519  2.73123  3.46354  2.40513  3.72494  3.29354  2.67741  2.69355  4.24690  2.90347  2.73739  3.18146  2.89801  2.37887  2.77519  2.98518  4.58477  3.61503
          0.25703  4.07261  1.56246  0.61958  0.77255  0.48576  0.95510
    470   2.52981  4.58623  2.91839  2.28464  3.91952  3.30005  3.67360  3.30102  2.49343  2.95444  3.44743  2.96710  3.49577  2.86495  2.90353  1.97025  2.80541  2.98989  5.23290  3.92961    512 - -
          2.68512  4.42547  2.77627  2.73297  3.46521  2.40576  3.72723  3.29250  2.67843  2.69289  4.24394  2.90488  2.73571  3.17957  2.89793  2.37783  2.77327  2.98583  4.58524  3.61641
          0.49586  0.96602  4.57013  4.01926  0.01813  0.37717  1.15771
    471   2.57280  4.32451  3.05598  2.83470  3.46509  3.53716  3.78859  2.81601  2.79164  2.19515  3.08945  3.25376  3.55637  3.02676  3.15648  2.67262  2.80530  2.13181  4.90415  3.51387    636 - -
          2.68618  4.42225  2.77519  2.73123  3.46354  2.40513  3.72494  3.29354  2.67741  2.69355  4.24690  2.90347  2.73739  3.18146  2.89801  2.37887  2.77519  2.98518  4.58477  3.61503
          0.02592  4.06145  4.78379  0.61958  0.77255  0.48576  0.95510
    472   2.38315  3.79888  3.85421  3.28305  3.26223  3.49498  3.96713  1.95612  3.18194  1.98644  3.25110  3.55900  4.02133  3.33791  3.42689  2.81643  2.68996  2.28895  4.76856  3.56588    637 - -
          2.68618  4.42225  2.77519  2.73123  3.46354  2.40513  3.72494  3.29354  2.67741  2.69355  4.24690  2.90347  2.73739  3.18146  2.89801  2.37887  2.77519  2.98518  4.58477  3.61503
          0.02592  4.06145  4.78379  0.61958  0.77255  0.48576  0.95510
    473   2.47884  3.83723  3.03873  2.60177  3.96901  3.26936  3.82559  3.35429  2.70079  3.02155  3.86628  3.10744  1.87429  3.03704  3.10810  2.36474  2.72931  3.01166  5.30598  4.02622    638 - -
          2.68618  4.42225  2.77519  2.73123  3.46354  2.40513  3.72494  3.29354  2.67741  2.69355  4.24690  2.90347  2.73739  3.18146  2.89801  2.37887  2.77519  2.98518  4.58477  3.61503
          0.02592  4.06145  4.78379  0.61958  0.77255  0.48576  0.95510
    474   2.45076  3.85737  3.28080  2.71614  3.57585  3.49954  2.70410  2.95784  2.66306  2.47329  3.52228  3.10405  3.88513  3.00000  2.89242  2.37752  2.80625  2.71235  4.28578  3.71780    639 - -
          2.68618  4.42225  2.77519  2.73123  3.46354  2.40513  3.72494  3.29354  2.67741  2.69355  4.24690  2.90347  2.73739  3.18146  2.89801  2.37887  2.77519  2.98518  4.58477  3.61503
          0.02592  4.06145  4.78379  0.61958  0.77255  0.48576  0.95510
    475   2.64112  4.86189  2.76135  2.41025  4.11383  3.40889  3.63206  3.53372  2.31834  2.44664  3.94124  2.80261  3.52008  2.12185  2.83463  2.66160  2.87410  3.20502  5.35099  4.01438    640 - -
          2.68618  4.42225  2.77519  2.73123  3.46354  2.40513  3.72494  3.29354  2.67741  2.69355  4.24690  2.90347  2.73739  3.18146  2.89801  2.37887  2.77519  2.98518  4.58477  3.61503
          0.08307  4.03704  2.77962  0.61958  0.77255  0.48576  0.95510
    476   2.58124  4.90506  2.65959  2.21230  3.99507  3.26185  3.57265  3.62085  1.98075  3.03354  3.78054  2.76731  3.76843  2.69958  2.80566  2.58122  2.70856  3.25892  5.37934  4.01602    641 - -
          2.68610  4.42230  2.77519  2.73129  3.46359  2.40503  3.72500  3.29359  2.67746  2.69350  4.24682  2.90352  2.73726  3.18152  2.89796  2.37892  2.77520  2.98524  4.58482  3.61508
          0.27657  2.15613  2.07271  1.09254  0.40852  0.45228  1.01109
    477   2.52045  4.03325  1.91464  2.42970  4.06948  2.81449  3.69857  3.45534  2.55668  2.98447  3.95617  2.92112  3.75439  2.87445  3.01184  2.57865  2.81966  3.10612  5.36231  4.02423    654 - -
          2.68618  4.42225  2.77519  2.73123  3.46354  2.40513  3.72494  3.29354  2.67741  2.69355  4.24690  2.90347  2.73739  3.18146  2.89801  2.37887  2.77519  2.98518  4.58477  3.61503
          0.03122  3.87795  4.60029  0.61958  0.77255  0.42315  1.06415
    478   2.44005  4.57886  3.02646  2.57627  3.97823  3.31687  3.73546  3.36613  2.47630  2.91893  3.85715  3.03596  2.16328  2.82835  2.94325  2.50372  2.55593  3.04043  5.28404  3.99413    655 - -
          2.68618  4.42225  2.77519  2.73123  3.46354  2.40513  3.72494  3.29354  2.67741  2.69355  4.24690  2.90347  2.73739  3.18146  2.89801  2.37887  2.77519  2.98518  4.58477  3.61503
          0.02769  3.99616  4.71851  0.61958  0.77255  0.48576  0.95510
    479   1.99120  4.65741  3.09111  2.48268  3.91281  3.29804  3.66381  3.28988  2.36138  2.67222  3.78177  3.03883  3.84727  2.84966  2.38885  2.69582  2.85505  3.00011  5.20280  3.91939    656 - -
          2.68618  4.42225  2.77519  2.73123  3.46354  2.40513  3.72494  3.29354  2.67741  2.69355  4.24690  2.90347  2.73739  3.18146  2.89801  2.37887  2.77519  2.98518  4.58477  3.61503
          0.02769  3.99616  4.71851  0.61958  0.77255  0.48576  0.95510
    480   2.58546  4.24342  3.56720  3.00449  3.35282  3.45115  3.85231  2.66214  2.88644  1.83954  2.73278  3.28413  3.96316  2.98044  3.19253  2.84720  2.74432  2.41171  4.83877  3.61707    657 - -
          2.68618  4.42225  2.77519  2.73123  3.46354  2.40513  3.72494  3.29354  2.67741  2.69355  4.24690  2.90347  2.73739  3.18146  2.89801  2.37887  2.77519  2.98518  4.58477  3.61503
          0.03105  3.88342  4.60576  0.61958  0.77255  0.48576  0.95510
    481   2.53569  4.06583  2.38429  2.48171  3.79192  3.27699  3.62402  3.19818  2.47197  2.75559  3.68626  2.97778  3.59117  2.81406  2.91217  2.50342  2.77198  2.91016  4.67900  3.64424    658 - -
          2.68618  4.42225  2.77519  2.73123  3.46354  2.40513  3.72494  3.29354  2.67741  2.69355  4.24690  2.90347  2.73739  3.18146  2.89801  2.37887  2.77519  2.98518  4.58477  3.61503
          0.03105  3.88342  4.60576  0.61958  0.77255  0.48576  0.95510
    482   2.33620  4.46160  3.01194  2.36901  3.92507  3.23648  3.76129  3.25340  2.62075  2.96038  3.81810  3.03442  3.76603  2.97105  3.02170  2.33215  2.04412  2.81571  5.26187  3.97961    659 - -
          2.68618  4.42225  2.77519  2.73123  3.46354  2.40513  3.72494  3.29354  2.67741  2.69355  4.24690  2.90347  2.73739  3.18146  2.89801  2.37887  2.77519  2.98518  4.58477  3.61503
          0.03105  3.88342  4.60576  0.61958  0.77255  0.48576  0.95510
    483   2.58253  4.61066  3.02001  2.52713  3.83356  3.39193  3.65075  3.23416  2.43194  2.50631  3.74237  2.26998  3.60577  2.77915  2.73548  2.66584  2.82768  2.83079  5.15578  3.85600    660 - -
          2.68618  4.42225  2.77519  2.73123  3.46354  2.40513  3.72494  3.29354  2.67741  2.69355  4.24690  2.90347  2.73739  3.18146  2.89801  2.37887  2.77519  2.98518  4.58477  3.61503
          0.03105  3.88342  4.60576  0.61958  0.77255  0.48576  0.95510
    484   2.60780  4.84375  2.26935  2.28654  4.28836  2.06810  3.69552  3.73192  2.58268  3.31661  4.14187  2.81308  3.35353  2.71619  3.06814  2.61899  2.78864  3.34536  5.53408  4.16296    661 - -
          2.68618  4.42225  2.77519  2.73123  3.46354  2.40513  3.72494  3.29354  2.67741  2.69355  4.24690  2.90347  2.73739  3.18146  2.89801  2.37887  2.77519  2.98518  4.58477  3.61503
          0.03105  3.88342  4.60576  0.61958  0.77255  0.48576  0.95510
    485   2.48593  3.98888  3.31015  2.76386  3.56847  3.38407  3.76022  2.91628  2.69012  2.37369  3.35597  3.17191  3.56098  2.95216  3.05691  2.04281  2.75811  2.66237  4.98485  3.73076    662 - -
          2.68618  4.42225  2.77519  2.73123  3.46354  2.40513  3.72494  3.29354  2.67741  2.69355  4.24690  2.90347  2.73739  3.18146  2.89801  2.37887  2.77519  2.98518  4.58477  3.61503
          0.03155  3.86762  4.58997  0.61958  0.77255  0.48576  0.95510
    486   2.58757  4.51948  3.04829  2.58938  3.70296  3.21639  3.54386  3.12029  2.49610  2.13437  3.65647  2.94455  3.83706  2.63030  2.85844  2.55441  2.83214  2.85424  5.06314  3.77647    663 - -
          2.68618  4.42225  2.77519  2.73123  3.46354  2.40513  3.72494  3.29354  2.67741  2.69355  4.24690  2.90347  2.73739  3.18146  2.89801  2.37887  2.77519  2.98518  4.58477  3.61503
          0.03155  3.86762  4.58997  0.61958  0.77255  0.48576  0.95510
    487   2.67904  4.23908  3.89103  3.35359  3.41886  3.73819  4.17337  1.96732  3.24991  2.16347  3.32465  3.66770  3.55717  3.55916  3.53321  3.05394  2.82954  1.54064  5.05317  3.83843    664 - -
          2.68618  4.42225  2.77519  2.73123  3.46354  2.40513  3.72494  3.29354  2.67741  2.69355  4.24690  2.90347  2.73739  3.18146  2.89801  2.37887  2.77519  2.98518  4.58477  3.61503
          0.03379  3.80034  4.52269  0.61958  0.77255  0.48576  0.95510
    488   1.75323  4.32761  3.16021  2.73630  3.87024  2.85476  3.80509  3.20619  2.62197  2.78341  3.79675  3.10341  3.73754  3.04124  2.69511  2.53837  2.74395  2.87390  5.22055  3.96192    665 - -
          2.68618  4.42225  2.77519  2.73123  3.46354  2.40513  3.72494  3.29354  2.67741  2.69355  4.24690  2.90347  2.73739  3.18146  2.89801  2.37887  2.77519  2.98518  4.58477  3.61503
          0.03379  3.80034  4.52269  0.61958  0.77255  0.48576  0.95510
    489   2.50202  4.45597  3.10533  2.63475  3.75207  2.97258  3.70486  3.21967  2.51446  2.86692  3.73982  3.06277  2.25597  2.93729  2.75430  2.62107  2.79380  2.91781  4.53270  3.80473    666 - -
          2.68618  4.42225  2.77519  2.73123  3.46354  2.40513  3.72494  3.29354  2.67741  2.69355  4.24690  2.90347  2.73739  3.18146  2.89801  2.37887  2.77519  2.98518  4.58477  3.61503
          0.03379  3.80034  4.52269  0.61958  0.77255  0.48576  0.95510
    490   2.28339  4.36321  2.64287  2.59534  4.12588  2.99984  3.88805  3.54050  2.82578  3.24265  4.10795  2.98441  3.67399  3.12210  3.21686  1.50570  2.76758  3.10968  5.46572  4.15124    667 - -
          2.68618  4.42225  2.77519  2.73123  3.46354  2.40513  3.72494  3.29354  2.67741  2.69355  4.24690  2.90347  2.73739  3.18146  2.89801  2.37887  2.77519  2.98518  4.58477  3.61503
          0.03379  3.80034  4.52269  0.61958  0.77255  0.48576  0.95510
    491   2.53912  4.46710  3.11800  2.59290  3.49362  3.26343  3.65174  3.05674  2.44725  2.71893  3.59225  3.05237  2.59900  2.80623  2.88845  2.66168  2.78144  2.79354  4.32533  3.68946    668 - -
          2.68618  4.42225  2.77519  2.73123  3.46354  2.40513  3.72494  3.29354  2.67741  2.69355  4.24690  2.90347  2.73739  3.18146  2.89801  2.37887  2.77519  2.98518  4.58477  3.61503
          0.03379  3.80034  4.52269  0.61958  0.77255  0.48576  0.95510
    492   2.54367  4.15580  2.95747  2.40948  3.86743  3.33348  3.50665  3.26928  2.36332  2.90769  3.75684  2.96983  3.78014  2.74105  2.81148  2.04009  2.80056  2.96854  5.17290  3.87910    669 - -
          2.68618  4.42225  2.77519  2.73123  3.46354  2.40513  3.72494  3.29354  2.67741  2.69355  4.24690  2.90347  2.73739  3.18146  2.89801  2.37887  2.77519  2.98518  4.58477  3.61503
          0.03428  3.78601  4.50835  0.61958  0.77255  0.48576  0.95510
    493   2.55730  4.64675  2.78373  2.44058  4.02009  3.08147  3.42134  3.47893  2.42800  3.08838  3.93526  2.76393  2.33586  2.85096  2.69513  2.61762  2.84730  3.13721  5.29327  3.97426    670 - -
          2.68618  4.42225  2.77519  2.73123  3.46354  2.40513  3.72494  3.29354  2.67741  2.69355  4.24690  2.90347  2.73739  3.18146  2.89801  2.37887  2.77519  2.98518  4.58477  3.61503
          0.03428  3.78601  4.50835  0.61958  0.77255  0.48576  0.95510
    494   2.51885  4.85884  2.55731  1.74528  4.22393  3.24265  3.63327  3.63572  2.41977  3.22872  4.06853  2.81346  3.49533  2.79844  2.72843  2.55144  2.91013  3.28378  5.44417  4.09692    671 - -
          2.68618  4.42225  2.77519  2.73123  3.46354  2.40513  3.72494  3.29354  2.67741  2.69355  4.24690  2.90347  2.73739  3.18146  2.89801  2.37887  2.77519  2.98518  4.58477  3.61503
          0.03428  3.78601  4.50835  0.61958  0.77255  0.48576  0.95510
    495   1.77663  4.43019  3.05575  2.56452  3.82572  3.26301  3.76628  3.08453  2.55722  2.71736  3.75393  3.07903  3.79342  2.99787  2.76579  2.63573  2.81431  2.80382  5.19345  3.92250    672 - -
          2.68618  4.42225  2.77519  2.73123  3.46354  2.40513  3.72494  3.29354  2.67741  2.69355  4.24690  2.90347  2.73739  3.18146  2.89801  2.37887  2.77519  2.98518  4.58477  3.61503
          0.03428  3.78601  4.50835  0.61958  0.77255  0.48576  0.95510
    496   2.55086  4.71532  3.03922  2.54628  4.06676  3.36605  3.38627  3.48833  2.18364  3.07212  3.92378  2.99908  3.48478  2.77645  1.87447  2.60078  2.88992  3.16650  5.25574  3.98112    673 - -
          2.68618  4.42225  2.77519  2.73123  3.46354  2.40513  3.72494  3.29354  2.67741  2.69355  4.24690  2.90347  2.73739  3.18146  2.89801  2.37887  2.77519  2.98518  4.58477  3.61503
          0.03428  3.78601  4.50835  0.61958  0.77255  0.48576  0.95510
    497   1.75520  4.22759  3.62621  3.18252  3.58217  3.35406  4.11419  2.42280  3.07311  2.20085  3.51454  3.45473  3.92822  3.43060  3.37022  2.74342  2.84356  2.08483  5.19081  3.94061    674 - -
          2.68618  4.42225  2.77519  2.73123  3.46354  2.40513  3.72494  3.29354  2.67741  2.69355  4.24690  2.90347  2.73739  3.18146  2.89801  2.37887  2.77519  2.98518  4.58477  3.61503
          0.03428  3.78601  4.50835  0.61958  0.77255  0.48576  0.95510
    498   2.36231  3.85720  3.31857  2.80150  3.61931  3.01986  3.78996  3.02909  2.73106  2.72282  3.59550  3.15545  3.49594  3.07129  3.08665  1.90807  2.69071  2.72762  4.33082  3.76320    675 - -
          2.68618  4.42225  2.77519  2.73123  3.46354  2.40513  3.72494  3.29354  2.67741  2.69355  4.24690  2.90347  2.73739  3.18146  2.89801  2.37887  2.77519  2.98518  4.58477  3.61503
          0.03428  3.78601  4.50835  0.61958  0.77255  0.48576  0.95510
    499   2.32939  4.28845  3.06346  2.72665  3.96477  2.69144  3.86247  3.32305  2.73409  2.85775  3.90774  3.07676  2.12143  3.10128  3.08502  2.47368  2.59465  2.94688  5.31725  4.04789    676 - -
          2.68618  4.42225  2.77519  2.73123  3.46354  2.40513  3.72494  3.29354  2.67741  2.69355  4.24690  2.90347  2.73739  3.18146  2.89801  2.37887  2.77519  2.98518  4.58477  3.61503
          0.05704  3.78601  3.41869  0.61958  0.77255  0.48576  0.95510
    500   2.27264  4.21600  3.04119  2.80038  3.97275  1.72357  3.94389  3.40429  2.85983  2.90900  4.02491  3.09745  3.65393  3.21721  3.18221  2.27902  2.71132  2.98533  5.34843  4.05213    677 - -
          2.68618  4.42225  2.77519  2.73123  3.46354  2.40513  3.72494  3.29354  2.67741  2.69355  4.24690  2.90347  2.73739  3.18146  2.89801  2.37887  2.77519  2.98518  4.58477  3.61503
          0.03506  3.76403  4.48637  0.61958  0.77255  0.50381  0.92691
    501   2.32528  4.32280  3.18963  2.78872  3.79942  3.22010  3.84472  2.92869  2.55010  2.65417  3.72389  3.15323  3.78581  3.09325  2.97654  2.60572  1.92395  2.65627  5.20679  3.95112    678 - -
          2.68618  4.42225  2.77519  2.73123  3.46354  2.40513  3.72494  3.29354  2.67741  2.69355  4.24690  2.90347  2.73739  3.18146  2.89801  2.37887  2.77519  2.98518  4.58477  3.61503
          0.03506  3.76403  4.48637  0.61958  0.77255  0.50381  0.92691
    502   2.43672  4.47787  2.72089  2.38507  4.10984  2.85532  3.77690  3.52119  2.63876  3.17304  4.02864  2.92624  2.12572  2.98848  3.02682  2.42359  2.80280  3.12860  5.40626  4.10585    679 - -
          2.68618  4.42225  2.77519  2.73123  3.46354  2.40513  3.72494  3.29354  2.67741  2.69355  4.24690  2.90347  2.73739  3.18146  2.89801  2.37887  2.77519  2.98518  4.58477  3.61503
          0.03506  3.76403  4.48637  0.61958  0.77255  0.50381  0.92691
    503   2.40126  4.42332  2.68195  2.39821  4.17481  1.76763  3.84864  3.59987  2.75032  3.27029  4.13548  2.93575  3.67693  3.07771  3.12815  2.35079  2.80680  3.17059  5.47754  4.17750    680 - -
          2.68618  4.42225  2.77519  2.73123  3.46354  2.40513  3.72494  3.29354  2.67741  2.69355  4.24690  2.90347  2.73739  3.18146  2.89801  2.37887  2.77519  2.98518  4.58477  3.61503
          0.03506  3.76403  4.48637  0.61958  0.77255  0.50381  0.92691
    504   2.42849  3.90238  3.22706  2.74592  3.74016  3.24421  3.76783  3.03666  2.47123  2.77073  3.66750  3.12483  3.76872  2.88145  2.91427  2.58681  1.98310  2.74790  5.11525  3.86332    681 - -
          2.68618  4.42225  2.77519  2.73123  3.46354  2.40513  3.72494  3.29354  2.67741  2.69355  4.24690  2.90347  2.73739  3.18146  2.89801  2.37887  2.77519  2.98518  4.58477  3.61503
          0.03506  3.76403  4.48637  0.61958  0.77255  0.47464  0.97314
    505   2.55354  4.62551  2.43629  2.42902  3.99883  3.19460  3.73184  3.41275  2.61633  2.91328  3.97600  2.91377  2.11164  2.93963  3.04156  2.62023  2.87090  3.08584  5.32907  3.98945    682 - -
          2.68618  4.42225  2.77519  2.73123  3.46354  2.40513  3.72494  3.29354  2.67741  2.69355  4.24690  2.90347  2.73739  3.18146  2.89801  2.37887  2.77519  2.98518  4.58477  3.61503
          0.03428  3.78601  4.50835  0.61958  0.77255  0.48576  0.95510
    506   2.65894  4.88409  2.56125  1.77137  4.09533  3.08311  3.39777  3.57949  2.42107  3.16680  4.00703  2.80927  3.77103  2.78086  2.85686  2.57285  2.90943  3.24837  5.35620  3.68669    683 - -
          2.68618  4.42225  2.77519  2.73123  3.46354  2.40513  3.72494  3.29354  2.67741  2.69355  4.24690  2.90347  2.73739  3.18146  2.89801  2.37887  2.77519  2.98518  4.58477  3.61503
          0.03428  3.78601  4.50835  0.61958  0.77255  0.48576  0.95510
    507   2.51143  4.33931  3.41611  2.93008  3.41803  3.49381  3.86819  2.64860  2.77049  1.76327  3.36766  3.31203  3.64916  2.98899  3.07638  2.81760  2.86676  2.41374  4.96779  3.72192    684 - -
          2.68618  4.42225  2.77519  2.73123  3.46354  2.40513  3.72494  3.29354  2.67741  2.69355  4.24690  2.90347  2.73739  3.18146  2.89801  2.37887  2.77519  2.98518  4.58477  3.61503
          0.03428  3.78601  4.50835  0.61958  0.77255  0.48576  0.95510
    508   2.70938  4.71997  3.23244  2.62745  3.88578  3.49279  3.38177  3.33850  2.12049  2.80712  3.49891  3.06958  3.87194  2.67172  1.86144  2.77838  2.91844  3.06922  5.12342  3.84598    685 - -
          2.68618  4.42225  2.77519  2.73123  3.46354  2.40513  3.72494  3.29354  2.67741  2.69355  4.24690  2.90347  2.73739  3.18146  2.89801  2.37887  2.77519  2.98518  4.58477  3.61503
          0.03428  3.78601  4.50835  0.61958  0.77255  0.48576  0.95510
    509   2.42033  4.38411  3.02416  2.67372  3.89896  3.15171  3.80830  3.24500  2.62936  2.91735  3.84265  3.06297  2.11067  2.87776  2.97403  2.55209  2.65468  2.78079  5.26958  3.98635    686 - -
          2.68618  4.42225  2.77519  2.73123  3.46354  2.40513  3.72494  3.29354  2.67741  2.69355  4.24690  2.90347  2.73739  3.18146  2.89801  2.37887  2.77519  2.98518  4.58477  3.61503
          0.03428  3.78601  4.50835  0.61958  0.77255  0.48576  0.95510
    510   2.30101  4.21210  3.23007  2.84277  3.86572  3.06935  3.89842  3.15494  2.78911  2.76670  3.81103  3.14962  3.39828  3.15957  3.11971  2.25955  1.83757  2.80731  5.25280  4.00035    687 - -
          2.68618  4.42225  2.77519  2.73123  3.46354  2.40513  3.72494  3.29354  2.67741  2.69355  4.24690  2.90347  2.73739  3.18146  2.89801  2.37887  2.77519  2.98518  4.58477  3.61503
          0.03428  3.78601  4.50835  0.61958  0.77255  0.48576  0.95510
    511   2.50303  4.24298  3.55205  3.04188  2.19053  3.53469  3.81010  2.63116  2.94328  2.28155  3.15285  3.37858  3.95555  3.11156  3.23875  2.70832  2.84331  2.45764  4.65037  3.28053    688 - -
          2.68618  4.42225  2.77519  2.73123  3.46354  2.40513  3.72494  3.29354  2.67741  2.69355  4.24690  2.90347  2.73739  3.18146  2.89801  2.37887  2.77519  2.98518  4.58477  3.61503
          0.03428  3.78601  4.50835  0.61958  0.77255  0.48576  0.95510
    512   2.50440  4.50524  2.86898  2.34182  3.53438  3.23228  3.72248  3.24169  2.59573  2.93297  3.82153  2.98332  3.76490  2.95113  2.99045  1.85544  2.81396  2.93522  5.18623  3.85041    689 - -
          2.68618  4.42225  2.77519  2.73123  3.46354  2.40513  3.72494  3.29354  2.67741  2.69355  4.24690  2.90347  2.73739  3.18146  2.89801  2.37887  2.77519  2.98518  4.58477  3.61503
          0.03428  3.78601  4.50835  0.61958  0.77255  0.48576  0.95510
    513   2.40929  4.38811  2.97232  2.67706  4.01022  3.08848  3.82682  3.46035  2.61847  3.11457  4.00176  3.05046  1.90109  3.05986  2.77193  2.41610  2.79353  3.07594  5.32887  4.03951    690 - -
          2.68618  4.42225  2.77519  2.73123  3.46354  2.40513  3.72494  3.29354  2.67741  2.69355  4.24690  2.90347  2.73739  3.18146  2.89801  2.37887  2.77519  2.98518  4.58477  3.61503
          0.03428  3.78601  4.50835  0.61958  0.77255  0.48576  0.95510
    514   1.67080  4.26056  3.12211  2.76156  3.89663  3.07761  3.86742  3.21462  2.75664  2.80809  3.84350  2.92813  3.11173  3.11681  3.10529  2.48092  2.71211  2.86041  5.27029  4.00381    691 - -
          2.68618  4.42225  2.77519  2.73123  3.46354  2.40513  3.72494  3.29354  2.67741  2.69355  4.24690  2.90347  2.73739  3.18146  2.89801  2.37887  2.77519  2.98518  4.58477  3.61503
          0.03428  3.78601  4.50835  0.61958  0.77255  0.48576  0.95510
    515   2.47121  4.24586  3.43064  2.84046  2.26294  3.47299  3.82972  2.63953  2.90143  2.35623  3.35982  3.31573  3.57719  3.21888  3.21836  2.78795  2.81628  2.37847  4.78665  3.47063    692 - -
          2.68618  4.42225  2.77519  2.73123  3.46354  2.40513  3.72494  3.29354  2.67741  2.69355  4.24690  2.90347  2.73739  3.18146  2.89801  2.37887  2.77519  2.98518  4.58477  3.61503
          0.03428  3.78601  4.50835  0.61958  0.77255  0.48576  0.95510
    516   2.49883  4.53785  2.74674  2.46957  3.56912  3.06062  3.45253  3.30213  2.56036  2.94681  3.79964  2.94416  3.75074  2.88862  2.98647  1.95957  2.78859  2.98331  5.16940  3.83096    693 - -
          2.68618  4.42225  2.77519  2.73123  3.46354  2.40513  3.72494  3.29354  2.67741  2.69355  4.24690  2.90347  2.73739  3.18146  2.89801  2.37887  2.77519  2.98518  4.58477  3.61503
          0.03428  3.78601  4.50835  0.61958  0.77255  0.48576  0.95510
    517   2.50205  4.00612  3.24267  2.68799  3.83453  3.14697  3.68544  3.20663  2.37677  2.76761  3.74558  3.09218  3.78965  2.89699  1.99153  2.51485  2.78995  2.90394  5.13933  3.87784    694 - -
          2.68618  4.42225  2.77519  2.73123  3.46354  2.40513  3.72494  3.29354  2.67741  2.69355  4.24690  2.90347  2.73739  3.18146  2.89801  2.37887  2.77519  2.98518  4.58477  3.61503
          0.03428  3.78601  4.50835  0.61958  0.77255  0.48576  0.95510
    518   2.61228  4.71629  2.42587  2.26190  4.16113  3.16779  3.74067  3.57800  2.62762  3.22501  4.10366  2.86046  1.92172  2.94407  3.05451  2.65530  2.93401  3.22736  5.43691  4.11130    695 - -
          2.68618  4.42225  2.77519  2.73123  3.46354  2.40513  3.72494  3.29354  2.67741  2.69355  4.24690  2.90347  2.73739  3.18146  2.89801  2.37887  2.77519  2.98518  4.58477  3.61503
          0.03505  3.76432  4.48667  0.61958  0.77255  0.48576  0.95510
    519   2.34644  4.35397  2.75386  2.58835  4.00330  3.05708  3.80645  3.39897  2.70856  3.08363  3.93785  2.98809  3.31555  3.02785  3.10603  1.74797  2.72543  2.84872  5.34109  4.04378    696 - -
          2.68618  4.42225  2.77519  2.73123  3.46354  2.40513  3.72494  3.29354  2.67741  2.69355  4.24690  2.90347  2.73739  3.18146  2.89801  2.37887  2.77519  2.98518  4.58477  3.61503
          0.03505  3.76432  4.48667  0.61958  0.77255  0.48576  0.95510
    520   2.42793  3.94056  2.98271  2.65703  3.70520  3.24401  3.43422  3.08320  2.62101  2.78917  3.66491  3.06933  3.75481  2.98080  2.99669  2.57041  2.01790  2.78676  5.08759  3.80472    697 - -
          2.68618  4.42225  2.77519  2.73123  3.46354  2.40513  3.72494  3.29354  2.67741  2.69355  4.24690  2.90347  2.73739  3.18146  2.89801  2.37887  2.77519  2.98518  4.58477  3.61503
          0.03505  3.76432  4.48667  0.61958  0.77255  0.48576  0.95510
    521   2.65340  4.30738  3.55410  3.07854  1.96896  3.56341  3.43702  2.75907  2.98957  2.35852  3.39856  3.38831  3.57505  3.29522  3.27694  2.88116  2.91571  2.49119  4.37209  2.85620    698 - -
          2.68618  4.42225  2.77519  2.73123  3.46354  2.40513  3.72494  3.29354  2.67741  2.69355  4.24690  2.90347  2.73739  3.18146  2.89801  2.37887  2.77519  2.98518  4.58477  3.61503
          0.03505  3.76432  4.48667  0.61958  0.77255  0.48576  0.95510
    522   2.48644  4.29322  3.33242  2.81939  3.12758  3.36464  3.72687  2.89806  2.73547  2.57791  3.50783  3.19522  3.83283  3.08228  3.07946  1.99815  2.67639  2.65317  4.09768  3.39468    699 - -
          2.68618  4.42225  2.77519  2.73123  3.46354  2.40513  3.72494  3.29354  2.67741  2.69355  4.24690  2.90347  2.73739  3.18146  2.89801  2.37887  2.77519  2.98518  4.58477  3.61503
          0.03505  3.76432  4.48667  0.61958  0.77255  0.48576  0.95510
    523   2.36692  4.23244  3.32543  2.92190  3.64811  3.15679  3.91381  2.91066  2.82720  2.48207  3.70813  3.22273  3.76567  3.21148  3.14242  1.77143  2.74812  2.48845  5.12796  3.81362    700 - -
          2.68618  4.42225  2.77519  2.73123  3.46354  2.40513  3.72494  3.29354  2.67741  2.69355  4.24690  2.90347  2.73739  3.18146  2.89801  2.37887  2.77519  2.98518  4.58477  3.61503
          0.03586  3.74186  4.46420  0.61958  0.77255  0.48576  0.95510
    524   2.69194  4.46338  3.27981  2.68547  3.46814  3.51562  3.79617  2.73633  2.56542  1.75624  3.47293  3.24975  3.95097  3.08160  2.72148  2.87833  2.94326  2.57881  4.97989  3.69749    701 - -
          2.68618  4.42225  2.77519  2.73123  3.46354  2.40513  3.72494  3.29354  2.67741  2.69355  4.24690  2.90347  2.73739  3.18146  2.89801  2.37887  2.77519  2.98518  4.58477  3.61503
          0.03586  3.74186  4.46420  0.61958  0.77255  0.48576  0.95510
    525   1.61112  4.27881  2.97881  2.70058  3.89774  2.80276  3.47469  3.33481  2.74024  3.03024  3.91164  3.05266  3.67980  3.11009  3.07834  2.47896  2.73088  2.95678  5.26368  3.97289    702 - -
          2.68618  4.42225  2.77519  2.73123  3.46354  2.40513  3.72494  3.29354  2.67741  2.69355  4.24690  2.90347  2.73739  3.18146  2.89801  2.37887  2.77519  2.98518  4.58477  3.61503
          0.03586  3.74186  4.46420  0.61958  0.77255  0.48576  0.95510
    526   2.70568  4.85721  2.65738  1.74013  4.09251  3.30945  3.62229  3.48848  2.32097  2.94313  4.00395  2.87378  3.80203  2.79997  2.54101  2.72229  2.95798  3.19233  5.33768  4.00585    703 - -
          2.68618  4.42225  2.77519  2.73123  3.46354  2.40513  3.72494  3.29354  2.67741  2.69355  4.24690  2.90347  2.73739  3.18146  2.89801  2.37887  2.77519  2.98518  4.58477  3.61503
          0.03669  3.71933  4.44168  0.61958  0.77255  0.48576  0.95510
    527   1.55419  4.31952  2.61452  2.63615  3.99393  3.02155  3.89802  3.21344  2.85078  3.04725  3.97984  3.01978  3.68406  3.15104  3.22596  2.50477  2.77314  2.86787  5.37331  4.08705    704 - -
          2.68618  4.42225  2.77519  2.73123  3.46354  2.40513  3.72494  3.29354  2.67741  2.69355  4.24690  2.90347  2.73739  3.18146  2.89801  2.37887  2.77519  2.98518  4.58477  3.61503
          0.03784  3.68913  4.41148  0.61958  0.77255  0.48576  0.95510
    528   2.24171  4.15390  3.06089  2.87774  3.89383  2.88774  3.98787  3.39575  2.93765  3.13464  4.08466  3.12687  3.61326  3.30480  3.22286  1.40814  2.70967  2.97312  5.28402  3.97833    705 - -
          2.68618  4.42225  2.77519  2.73123  3.46354  2.40513  3.72494  3.29354  2.67741  2.69355  4.24690  2.90347  2.73739  3.18146  2.89801  2.37887  2.77519  2.98518  4.58477  3.61503
          0.03784  3.68913  4.41148  0.61958  0.77255  0.48576  0.95510
    529   2.80478  4.87394  1.22453  2.25727  4.23035  3.08241  3.79373  3.77977  2.84736  3.42686  4.41128  2.79931  3.72391  3.04083  3.32881  2.79626  3.14352  3.44260  5.43469  4.14724    706 - -
          2.68618  4.42225  2.77519  2.73123  3.46354  2.40513  3.72494  3.29354  2.67741  2.69355  4.24690  2.90347  2.73739  3.18146  2.89801  2.37887  2.77519  2.98518  4.58477  3.61503
          0.03784  3.68913  4.41148  0.61958  0.77255  0.48576  0.95510
    530   2.53860  4.31516  3.12772  2.94876  3.94032  3.01352  4.03397  3.44634  2.99142  3.09066  4.14038  3.26899  1.25432  3.38678  3.24979  2.70284  2.96833  3.11254  5.16976  4.06209    707 - -
          2.68618  4.42225  2.77519  2.73123  3.46354  2.40513  3.72494  3.29354  2.67741  2.69355  4.24690  2.90347  2.73739  3.18146  2.89801  2.37887  2.77519  2.98518  4.58477  3.61503
          0.03784  3.68913  4.41148  0.61958  0.77255  0.48576  0.95510
    531   2.46458  4.24606  3.09887  2.98096  4.10381  1.07954  4.10322  3.66654  3.13516  3.34294  4.32567  3.26594  3.63134  3.47634  3.38248  2.63315  2.93203  3.23227  5.23876  4.20284    708 - -
          2.68618  4.42225  2.77519  2.73123  3.46354  2.40513  3.72494  3.29354  2.67741  2.69355  4.24690  2.90347  2.73739  3.18146  2.89801  2.37887  2.77519  2.98518  4.58477  3.61503
          0.03784  3.68913  4.41148  0.61958  0.77255  0.48576  0.95510
    532   2.53860  4.31516  3.12772  2.94876  3.94032  3.01352  4.03397  3.44634  2.99142  3.09066  4.14038  3.26899  1.25432  3.38678  3.24979  2.70284  2.96833  3.11254  5.16976  4.06209    709 - -
          2.68618  4.42225  2.77519  2.73123  3.46354  2.40513  3.72494  3.29354  2.67741  2.69355  4.24690  2.90347  2.73739  3.18146  2.89801  2.37887  2.77519  2.98518  4.58477  3.61503
          0.03784  3.68913  4.41148  0.61958  0.77255  0.48576  0.95510
    533   2.53860  4.31516  3.12772  2.94876  3.94032  3.01352  4.03397  3.44634  2.99142  3.09066  4.14038  3.26899  1.25432  3.38678  3.24979  2.70284  2.96833  3.11254  5.16976  4.06209    710 - -
          2.68618  4.42225  2.77519  2.73123  3.46354  2.40513  3.72494  3.29354  2.67741  2.69355  4.24690  2.90347  2.73739  3.18146  2.89801  2.37887  2.77519  2.98518  4.58477  3.61503
          0.03784  3.68913  4.41148  0.61958  0.77255  0.48576  0.95510
    534   2.75106  4.71200  2.80081  2.56380  3.85197  3.25153  3.71640  3.46394  2.40133  2.98401  4.02859  3.01741  3.80964  1.60558  2.68476  2.81211  3.05378  3.20877  5.16364  3.84748    711 - -
          2.68618  4.42225  2.77519  2.73123  3.46354  2.40513  3.72494  3.29354  2.67741  2.69355  4.24690  2.90347  2.73739  3.18146  2.89801  2.37887  2.77519  2.98518  4.58477  3.61503
          0.03784  3.68913  4.41148  0.61958  0.77255  0.48576  0.95510
    535   1.31730  4.11745  3.28629  3.08020  3.87702  2.94420  4.12237  2.97770  3.09146  2.86521  3.92757  3.27327  3.66685  3.45304  3.34877  2.47445  2.73938  2.66585  5.32374  4.10485    712 - -
          2.68618  4.42225  2.77519  2.73123  3.46354  2.40513  3.72494  3.29354  2.67741  2.69355  4.24690  2.90347  2.73739  3.18146  2.89801  2.37887  2.77519  2.98518  4.58477  3.61503
          0.03784  3.68913  4.41148  0.61958  0.77255  0.48576  0.95510
    536   2.24171  4.15390  3.06089  2.87774  3.89383  2.88774  3.98787  3.39575  2.93765  3.13464  4.08466  3.12687  3.61326  3.30480  3.22286  1.40814  2.70967  2.97312  5.28402  3.97833    713 - -
          2.68618  4.42225  2.77519  2.73123  3.46354  2.40513  3.72494  3.29354  2.67741  2.69355  4.24690  2.90347  2.73739  3.18146  2.89801  2.37887  2.77519  2.98518  4.58477  3.61503
          0.03784  3.68913  4.41148  0.61958  0.77255  0.48576  0.95510
    537   2.95506  4.47759  3.88597  3.53631  3.08140  3.73486  4.24973  2.29054  3.30547  1.14270  3.18222  3.82764  4.20974  3.71892  3.50728  3.29961  3.26236  2.27782  4.88309  3.56111    714 - -
          2.68618  4.42225  2.77519  2.73123  3.46354  2.40513  3.72494  3.29354  2.67741  2.69355  4.24690  2.90347  2.73739  3.18146  2.89801  2.37887  2.77519  2.98518  4.58477  3.61503
          0.03784  3.68913  4.41148  0.61958  0.77255  0.48576  0.95510
    538   2.81130  4.64443  3.28446  2.84925  3.95197  3.32144  3.71970  3.48903  2.20831  3.03968  4.05505  3.21823  3.84219  2.95840  1.30489  2.91012  3.09611  3.22352  5.11611  3.92899    715 - -
          2.68618  4.42225  2.77519  2.73123  3.46354  2.40513  3.72494  3.29354  2.67741  2.69355  4.24690  2.90347  2.73739  3.18146  2.89801  2.37887  2.77519  2.98518  4.58477  3.61503
          0.03784  3.68913  4.41148  0.61958  0.77255  0.48576  0.95510
    539   1.31730  4.11745  3.28629  3.08020  3.87702  2.94420  4.12237  2.97770  3.09146  2.86521  3.92757  3.27327  3.66685  3.45304  3.34877  2.47445  2.73938  2.66585  5.32374  4.10485    716 - -
          2.68618  4.42225  2.77519  2.73123  3.46354  2.40513  3.72494  3.29354  2.67741  2.69355  4.24690  2.90347  2.73739  3.18146  2.89801  2.37887  2.77519  2.98518  4.58477  3.61503
          0.03784  3.68913  4.41148  0.61958  0.77255  0.48576  0.95510
    540   2.81369  4.74987  2.97749  2.64721  4.09352  3.31250  3.68172  3.51349  1.32624  3.12477  4.10651  3.07619  3.83448  2.89164  2.43443  2.87389  3.08658  3.23505  5.23272  4.02195    717 - -
          2.68618  4.42225  2.77519  2.73123  3.46354  2.40513  3.72494  3.29354  2.67741  2.69355  4.24690  2.90347  2.73739  3.18146  2.89801  2.37887  2.77519  2.98518  4.58477  3.61503
          0.03784  3.68913  4.41148  0.61958  0.77255  0.48576  0.95510
    541   2.33102  4.17183  3.27863  3.03429  3.81862  3.01379  4.06370  2.92465  2.97343  2.79350  3.86552  3.26744  3.70666  3.38069  3.23508  2.53132  1.52934  2.64024  5.27413  4.03824    718 - -
          2.68618  4.42225  2.77519  2.73123  3.46354  2.40513  3.72494  3.29354  2.67741  2.69355  4.24690  2.90347  2.73739  3.18146  2.89801  2.37887  2.77519  2.98518  4.58477  3.61503
          0.03784  3.68913  4.41148  0.61958  0.77255  0.48576  0.95510
    542   2.24171  4.15390  3.06089  2.87774  3.89383  2.88774  3.98787  3.39575  2.93765  3.13464  4.08466  3.12687  3.61326  3.30480  3.22286  1.40814  2.70967  2.97312  5.28402  3.97833    719 - -
          2.68618  4.42225  2.77519  2.73123  3.46354  2.40513  3.72494  3.29354  2.67741  2.69355  4.24690  2.90347  2.73739  3.18146  2.89801  2.37887  2.77519  2.98518  4.58477  3.61503
          0.03784  3.68913  4.41148  0.61958  0.77255  0.48576  0.95510
    543   2.53860  4.31516  3.12772  2.94876  3.94032  3.01352  4.03397  3.44634  2.99142  3.09066  4.14038  3.26899  1.25432  3.38678  3.24979  2.70284  2.96833  3.11254  5.16976  4.06209    720 - -
          2.68618  4.42225  2.77519  2.73123  3.46354  2.40513  3.72494  3.29354  2.67741  2.69355  4.24690  2.90347  2.73739  3.18146  2.89801  2.37887  2.77519  2.98518  4.58477  3.61503
          0.03784  3.68913  4.41148  0.61958  0.77255  0.48576  0.95510
    544   2.80892  4.85337  2.44281  1.32289  4.17944  3.16533  3.75053  3.59652  2.60854  3.24892  4.24222  2.85869  3.76445  2.97756  2.98927  2.81797  3.11571  3.30372  5.38754  4.12124    721 - -
          2.68618  4.42225  2.77519  2.73123  3.46354  2.40513  3.72494  3.29354  2.67741  2.69355  4.24690  2.90347  2.73739  3.18146  2.89801  2.37887  2.77519  2.98518  4.58477  3.61503
          0.03784  3.68913  4.41148  0.61958  0.77255  0.48576  0.95510
    545   2.46458  4.24606  3.09887  2.98096  4.10381  1.07954  4.10322  3.66654  3.13516  3.34294  4.32567  3.26594  3.63134  3.47634  3.38248  2.63315  2.93203  3.23227  5.23876  4.20284    722 - -
          2.68618  4.42225  2.77519  2.73123  3.46354  2.40513  3.72494  3.29354  2.67741  2.69355  4.24690  2.90347  2.73739  3.18146  2.89801  2.37887  2.77519  2.98518  4.58477  3.61503
          0.03784  3.68913  4.41148  0.61958  0.77255  0.48576  0.95510
    546   1.31730  4.11745  3.28629  3.08020  3.87702  2.94420  4.12237  2.97770  3.09146  2.86521  3.92757  3.27327  3.66685  3.45304  3.34877  2.47445  2.73938  2.66585  5.32374  4.10485    723 - -
          2.68618  4.42225  2.77519  2.73123  3.46354  2.40513  3.72494  3.29354  2.67741  2.69355  4.24690  2.90347  2.73739  3.18146  2.89801  2.37887  2.77519  2.98518  4.58477  3.61503
          0.03784  3.68913  4.41148  0.61958  0.77255  0.48576  0.95510
    547   2.81130  4.64443  3.28446  2.84925  3.95197  3.32144  3.71970  3.48903  2.20831  3.03968  4.05505  3.21823  3.84219  2.95840  1.30489  2.91012  3.09611  3.22352  5.11611  3.92899    724 - -
          2.68618  4.42225  2.77519  2.73123  3.46354  2.40513  3.72494  3.29354  2.67741  2.69355  4.24690  2.90347  2.73739  3.18146  2.89801  2.37887  2.77519  2.98518  4.58477  3.61503
          0.03784  3.68913  4.41148  0.61958  0.77255  0.48576  0.95510
    548   2.80478  4.87394  1.22453  2.25727  4.23035  3.08241  3.79373  3.77977  2.84736  3.42686  4.41128  2.79931  3.72391  3.04083  3.32881  2.79626  3.14352  3.44260  5.43469  4.14724    725 - -
          2.68618  4.42225  2.77519  2.73123  3.46354  2.40513  3.72494  3.29354  2.67741  2.69355  4.24690  2.90347  2.73739  3.18146  2.89801  2.37887  2.77519  2.98518  4.58477  3.61503
          0.03784  3.68913  4.41148  0.61958  0.77255  0.48576  0.95510
    549   2.95506  4.47759  3.88597  3.53631  3.08140  3.73486  4.24973  2.29054  3.30547  1.14270  3.18222  3.82764  4.20974  3.71892  3.50728  3.29961  3.26236  2.27782  4.88309  3.56111    726 - -
          2.68618  4.42225  2.77519  2.73123  3.46354  2.40513  3.72494  3.29354  2.67741  2.69355  4.24690  2.90347  2.73739  3.18146  2.89801  2.37887  2.77519  2.98518  4.58477  3.61503
          0.03784  3.68913  4.41148  0.61958  0.77255  0.48576  0.95510
    550   2.95506  4.47759  3.88597  3.53631  3.08140  3.73486  4.24973  2.29054  3.30547  1.14270  3.18222  3.82764  4.20974  3.71892  3.50728  3.29961  3.26236  2.27782  4.88309  3.56111    727 - -
          2.68618  4.42225  2.77519  2.73123  3.46354  2.40513  3.72494  3.29354  2.67741  2.69355  4.24690  2.90347  2.73739  3.18146  2.89801  2.37887  2.77519  2.98518  4.58477  3.61503
          0.03784  3.68913  4.41148  0.61958  0.77255  0.48576  0.95510
    551   2.46458  4.24606  3.09887  2.98096  4.10381  1.07954  4.10322  3.66654  3.13516  3.34294  4.32567  3.26594  3.63134  3.47634  3.38248  2.63315  2.93203  3.23227  5.23876  4.20284    728 - -
          2.68618  4.42225  2.77519  2.73123  3.46354  2.40513  3.72494  3.29354  2.67741  2.69355  4.24690  2.90347  2.73739  3.18146  2.89801  2.37887  2.77519  2.98518  4.58477  3.61503
          0.03784  3.68913  4.41148  0.61958  0.77255  0.48576  0.95510
    552   2.53860  4.31516  3.12772  2.94876  3.94032  3.01352  4.03397  3.44634  2.99142  3.09066  4.14038  3.26899  1.25432  3.38678  3.24979  2.70284  2.96833  3.11254  5.16976  4.06209    729 - -
          2.68618  4.42225  2.77519  2.73123  3.46354  2.40513  3.72494  3.29354  2.67741  2.69355  4.24690  2.90347  2.73739  3.18146  2.89801  2.37887  2.77519  2.98518  4.58477  3.61503
          0.03784  3.68913  4.41148  0.61958  0.77255  0.48576  0.95510
    553   2.81369  4.74987  2.97749  2.64721  4.09352  3.31250  3.68172  3.51349  1.32624  3.12477  4.10651  3.07619  3.83448  2.89164  2.43443  2.87389  3.08658  3.23505  5.23272  4.02195    730 - -
          2.68618  4.42225  2.77519  2.73123  3.46354  2.40513  3.72494  3.29354  2.67741  2.69355  4.24690  2.90347  2.73739  3.18146  2.89801  2.37887  2.77519  2.98518  4.58477  3.61503
          0.03784  3.68913  4.41148  0.61958  0.77255  0.48576  0.95510
    554   1.31730  4.11745  3.28629  3.08020  3.87702  2.94420  4.12237  2.97770  3.09146  2.86521  3.92757  3.27327  3.66685  3.45304  3.34877  2.47445  2.73938  2.66585  5.32374  4.10485    731 - -
          2.68618  4.42225  2.77519  2.73123  3.46354  2.40513  3.72494  3.29354  2.67741  2.69355  4.24690  2.90347  2.73739  3.18146  2.89801  2.37887  2.77519  2.98518  4.58477  3.61503
          0.03784  3.68913  4.41148  0.61958  0.77255  0.48576  0.95510
    555   2.95506  4.47759  3.88597  3.53631  3.08140  3.73486  4.24973  2.29054  3.30547  1.14270  3.18222  3.82764  4.20974  3.71892  3.50728  3.29961  3.26236  2.27782  4.88309  3.56111    732 - -
          2.68618  4.42225  2.77519  2.73123  3.46354  2.40513  3.72494  3.29354  2.67741  2.69355  4.24690  2.90347  2.73739  3.18146  2.89801  2.37887  2.77519  2.98518  4.58477  3.61503
          0.03784  3.68913  4.41148  0.61958  0.77255  0.48576  0.95510
    556   2.53860  4.31516  3.12772  2.94876  3.94032  3.01352  4.03397  3.44634  2.99142  3.09066  4.14038  3.26899  1.25432  3.38678  3.24979  2.70284  2.96833  3.11254  5.16976  4.06209    733 - -
          2.68618  4.42225  2.77519  2.73123  3.46354  2.40513  3.72494  3.29354  2.67741  2.69355  4.24690  2.90347  2.73739  3.18146  2.89801  2.37887  2.77519  2.98518  4.58477  3.61503
          0.03784  3.68913  4.41148  0.61958  0.77255  0.48576  0.95510
    557   2.46458  4.24606  3.09887  2.98096  4.10381  1.07954  4.10322  3.66654  3.13516  3.34294  4.32567  3.26594  3.63134  3.47634  3.38248  2.63315  2.93203  3.23227  5.23876  4.20284    734 - -
          2.68618  4.42225  2.77519  2.73123  3.46354  2.40513  3.72494  3.29354  2.67741  2.69355  4.24690  2.90347  2.73739  3.18146  2.89801  2.37887  2.77519  2.98518  4.58477  3.61503
          0.03784  3.68913  4.41148  0.61958  0.77255  0.48576  0.95510
    558   2.24171  4.15390  3.06089  2.87774  3.89383  2.88774  3.98787  3.39575  2.93765  3.13464  4.08466  3.12687  3.61326  3.30480  3.22286  1.40814  2.70967  2.97312  5.28402  3.97833    735 - -
          2.68618  4.42225  2.77519  2.73123  3.46354  2.40513  3.72494  3.29354  2.67741  2.69355  4.24690  2.90347  2.73739  3.18146  2.89801  2.37887  2.77519  2.98518  4.58477  3.61503
          0.03784  3.68913  4.41148  0.61958  0.77255  0.48576  0.95510
    559   2.24171  4.15390  3.06089  2.87774  3.89383  2.88774  3.98787  3.39575  2.93765  3.13464  4.08466  3.12687  3.61326  3.30480  3.22286  1.40814  2.70967  2.97312  5.28402  3.97833    736 - -
          2.68618  4.42225  2.77519  2.73123  3.46354  2.40513  3.72494  3.29354  2.67741  2.69355  4.24690  2.90347  2.73739  3.18146  2.89801  2.37887  2.77519  2.98518  4.58477  3.61503
          0.03784  3.68913  4.41148  0.61958  0.77255  0.48576  0.95510
    560   2.75106  4.71200  2.80081  2.56380  3.85197  3.25153  3.71640  3.46394  2.40133  2.98401  4.02859  3.01741  3.80964  1.60558  2.68476  2.81211  3.05378  3.20877  5.16364  3.84748    737 - -
          2.68618  4.42225  2.77519  2.73123  3.46354  2.40513  3.72494  3.29354  2.67741  2.69355  4.24690  2.90347  2.73739  3.18146  2.89801  2.37887  2.77519  2.98518  4.58477  3.61503
          0.03784  3.68913  4.41148  0.61958  0.77255  0.48576  0.95510
    561   2.53860  4.31516  3.12772  2.94876  3.94032  3.01352  4.03397  3.44634  2.99142  3.09066  4.14038  3.26899  1.25432  3.38678  3.24979  2.70284  2.96833  3.11254  5.16976  4.06209    738 - -
          2.68618  4.42225  2.77519  2.73123  3.46354  2.40513  3.72494  3.29354  2.67741  2.69355  4.24690  2.90347  2.73739  3.18146  2.89801  2.37887  2.77519  2.98518  4.58477  3.61503
          0.03784  3.68913  4.41148  0.61958  0.77255  0.48576  0.95510
    562   2.81130  4.64443  3.28446  2.84925  3.95197  3.32144  3.71970  3.48903  2.20831  3.03968  4.05505  3.21823  3.84219  2.95840  1.30489  2.91012  3.09611  3.22352  5.11611  3.92899    739 - -
          2.68618  4.42225  2.77519  2.73123  3.46354  2.40513  3.72494  3.29354  2.67741  2.69355  4.24690  2.90347  2.73739  3.18146  2.89801  2.37887  2.77519  2.98518  4.58477  3.61503
          0.03784  3.68913  4.41148  0.61958  0.77255  0.48576  0.95510
    563   2.75106  4.71200  2.80081  2.56380  3.85197  3.25153  3.71640  3.46394  2.40133  2.98401  4.02859  3.01741  3.80964  1.60558  2.68476  2.81211  3.05378  3.20877  5.16364  3.84748    740 - -
          2.68618  4.42225  2.77519  2.73123  3.46354  2.40513  3.72494  3.29354  2.67741  2.69355  4.24690  2.90347  2.73739  3.18146  2.89801  2.37887  2.77519  2.98518  4.58477  3.61503
          0.03784  3.68913  4.41148  0.61958  0.77255  0.48576  0.95510
    564   2.99889  4.56264  3.57194  3.27626  2.34360  3.61931  3.56240  3.03475  3.13882  2.53437  3.73305  3.50901  4.10272  3.49023  3.35669  3.15119  3.28773  2.89815  3.97701  1.33849    741 - -
          2.68618  4.42225  2.77519  2.73123  3.46354  2.40513  3.72494  3.29354  2.67741  2.69355  4.24690  2.90347  2.73739  3.18146  2.89801  2.37887  2.77519  2.98518  4.58477  3.61503
          0.03784  3.68913  4.41148  0.61958  0.77255  0.48576  0.95510
    565   2.58365  4.55721  2.63754  2.50935  3.89248  3.06963  3.79836  3.57214  2.69169  3.24410  4.20857  1.53356  3.71736  3.07957  3.03238  2.66362  2.96475  3.21356  5.22188  3.86053    742 - -
          2.68618  4.42225  2.77519  2.73123  3.46354  2.40513  3.72494  3.29354  2.67741  2.69355  4.24690  2.90347  2.73739  3.18146  2.89801  2.37887  2.77519  2.98518  4.58477  3.61503
          0.03784  3.68913  4.41148  0.61958  0.77255  0.48576  0.95510
    566   2.58365  4.55721  2.63754  2.50935  3.89248  3.06963  3.79836  3.57214  2.69169  3.24410  4.20857  1.53356  3.71736  3.07957  3.03238  2.66362  2.96475  3.21356  5.22188  3.86053    743 - -
          2.68618  4.42225  2.77519  2.73123  3.46354  2.40513  3.72494  3.29354  2.67741  2.69355  4.24690  2.90347  2.73739  3.18146  2.89801  2.37887  2.77519  2.98518  4.58477  3.61503
          0.03784  3.68913  4.41148  0.61958  0.77255  0.48576  0.95510
    567   2.53860  4.31516  3.12772  2.94876  3.94032  3.01352  4.03397  3.44634  2.99142  3.09066  4.14038  3.26899  1.25432  3.38678  3.24979  2.70284  2.96833  3.11254  5.16976  4.06209    744 - -
          2.68618  4.42225  2.77519  2.73123  3.46354  2.40513  3.72494  3.29354  2.67741  2.69355  4.24690  2.90347  2.73739  3.18146  2.89801  2.37887  2.77519  2.98518  4.58477  3.61503
          0.03784  3.68913  4.41148  0.61958  0.77255  0.48576  0.95510
    568   2.88604  4.36996  4.05092  3.66882  3.26008  3.84648  4.43699  1.34276  3.49191  1.89855  3.23867  3.93960  4.30540  3.86593  3.70964  3.33302  3.19313  1.87496  5.10419  3.81865    745 - -
          2.68618  4.42225  2.77519  2.73123  3.46354  2.40513  3.72494  3.29354  2.67741  2.69355  4.24690  2.90347  2.73739  3.18146  2.89801  2.37887  2.77519  2.98518  4.58477  3.61503
          0.03784  3.68913  4.41148  0.61958  0.77255  0.48576  0.95510
    569   2.46458  4.24606  3.09887  2.98096  4.10381  1.07954  4.10322  3.66654  3.13516  3.34294  4.32567  3.26594  3.63134  3.47634  3.38248  2.63315  2.93203  3.23227  5.23876  4.20284    746 - -
          2.68618  4.42225  2.77519  2.73123  3.46354  2.40513  3.72494  3.29354  2.67741  2.69355  4.24690  2.90347  2.73739  3.18146  2.89801  2.37887  2.77519  2.98518  4.58477  3.61503
          0.03784  3.68913  4.41148  0.61958  0.77255  0.48576  0.95510
    570   2.95506  4.47759  3.88597  3.53631  3.08140  3.73486  4.24973  2.29054  3.30547  1.14270  3.18222  3.82764  4.20974  3.71892  3.50728  3.29961  3.26236  2.27782  4.88309  3.56111    747 - -
          2.68618  4.42225  2.77519  2.73123  3.46354  2.40513  3.72494  3.29354  2.67741  2.69355  4.24690  2.90347  2.73739  3.18146  2.89801  2.37887  2.77519  2.98518  4.58477  3.61503
          0.03784  3.68913  4.41148  0.61958  0.77255  0.48576  0.95510
    571   2.99889  4.56264  3.57194  3.27626  2.34360  3.61931  3.56240  3.03475  3.13882  2.53437  3.73305  3.50901  4.10272  3.49023  3.35669  3.15119  3.28773  2.89815  3.97701  1.33849    748 - -
          2.68618  4.42225  2.77519  2.73123  3.46354  2.40513  3.72494  3.29354  2.67741  2.69355  4.24690  2.90347  2.73739  3.18146  2.89801  2.37887  2.77519  2.98518  4.58477  3.61503
          0.03784  3.68913  4.41148  0.61958  0.77255  0.48576  0.95510
    572   2.24171  4.15390  3.06089  2.87774  3.89383  2.88774  3.98787  3.39575  2.93765  3.13464  4.08466  3.12687  3.61326  3.30480  3.22286  1.40814  2.70967  2.97312  5.28402  3.97833    749 - -
          2.68618  4.42225  2.77519  2.73123  3.46354  2.40513  3.72494  3.29354  2.67741  2.69355  4.24690  2.90347  2.73739  3.18146  2.89801  2.37887  2.77519  2.98518  4.58477  3.61503
          0.03784  3.68913  4.41148  0.61958  0.77255  0.48576  0.95510
    573   1.31730  4.11745  3.28629  3.08020  3.87702  2.94420  4.12237  2.97770  3.09146  2.86521  3.92757  3.27327  3.66685  3.45304  3.34877  2.47445  2.73938  2.66585  5.32374  4.10485    750 - -
          2.68618  4.42225  2.77519  2.73123  3.46354  2.40513  3.72494  3.29354  2.67741  2.69355  4.24690  2.90347  2.73739  3.18146  2.89801  2.37887  2.77519  2.98518  4.58477  3.61503
          0.03784  3.68913  4.41148  0.61958  0.77255  0.48576  0.95510
    574   2.80892  4.85337  2.44281  1.32289  4.17944  3.16533  3.75053  3.59652  2.60854  3.24892  4.24222  2.85869  3.76445  2.97756  2.98927  2.81797  3.11571  3.30372  5.38754  4.12124    751 - -
          2.68618  4.42225  2.77519  2.73123  3.46354  2.40513  3.72494  3.29354  2.67741  2.69355  4.24690  2.90347  2.73739  3.18146  2.89801  2.37887  2.77519  2.98518  4.58477  3.61503
          0.03784  3.68913  4.41148  0.61958  0.77255  0.48576  0.95510
    575   2.33102  4.17183  3.27863  3.03429  3.81862  3.01379  4.06370  2.92465  2.97343  2.79350  3.86552  3.26744  3.70666  3.38069  3.23508  2.53132  1.52934  2.64024  5.27413  4.03824    752 - -
          2.68618  4.42225  2.77519  2.73123  3.46354  2.40513  3.72494  3.29354  2.67741  2.69355  4.24690  2.90347  2.73739  3.18146  2.89801  2.37887  2.77519  2.98518  4.58477  3.61503
          0.03784  3.68913  4.41148  0.61958  0.77255  0.48576  0.95510
    576   2.95506  4.47759  3.88597  3.53631  3.08140  3.73486  4.24973  2.29054  3.30547  1.14270  3.18222  3.82764  4.20974  3.71892  3.50728  3.29961  3.26236  2.27782  4.88309  3.56111    753 - -
          2.68618  4.42225  2.77519  2.73123  3.46354  2.40513  3.72494  3.29354  2.67741  2.69355  4.24690  2.90347  2.73739  3.18146  2.89801  2.37887  2.77519  2.98518  4.58477  3.61503
          0.03784  3.68913  4.41148  0.61958  0.77255  0.48576  0.95510
    577   2.81130  4.64443  3.28446  2.84925  3.95197  3.32144  3.71970  3.48903  2.20831  3.03968  4.05505  3.21823  3.84219  2.95840  1.30489  2.91012  3.09611  3.22352  5.11611  3.92899    754 - -
          2.68618  4.42225  2.77519  2.73123  3.46354  2.40513  3.72494  3.29354  2.67741  2.69355  4.24690  2.90347  2.73739  3.18146  2.89801  2.37887  2.77519  2.98518  4.58477  3.61503
          0.03784  3.68913  4.41148  0.61958  0.77255  0.48576  0.95510
    578   2.80892  4.85337  2.44281  1.32289  4.17944  3.16533  3.75053  3.59652  2.60854  3.24892  4.24222  2.85869  3.76445  2.97756  2.98927  2.81797  3.11571  3.30372  5.38754  4.12124    755 - -
          2.68618  4.42225  2.77519  2.73123  3.46354  2.40513  3.72494  3.29354  2.67741  2.69355  4.24690  2.90347  2.73739  3.18146  2.89801  2.37887  2.77519  2.98518  4.58477  3.61503
          0.03784  3.68913  4.41148  0.61958  0.77255  0.48576  0.95510
    579   2.83486  4.41776  3.85307  3.44147  3.14728  3.69320  4.21970  2.30574  3.21582  1.77985  1.78575  3.73890  4.16111  3.61546  3.44098  3.16058  3.14095  2.28765  4.95783  3.69735    756 - -
          2.68618  4.42225  2.77519  2.73123  3.46354  2.40513  3.72494  3.29354  2.67741  2.69355  4.24690  2.90347  2.73739  3.18146  2.89801  2.37887  2.77519  2.98518  4.58477  3.61503
          0.03784  3.68913  4.41148  0.61958  0.77255  0.48576  0.95510
    580   1.31730  4.11745  3.28629  3.08020  3.87702  2.94420  4.12237  2.97770  3.09146  2.86521  3.92757  3.27327  3.66685  3.45304  3.34877  2.47445  2.73938  2.66585  5.32374  4.10485    757 - -
          2.68618  4.42225  2.77519  2.73123  3.46354  2.40513  3.72494  3.29354  2.67741  2.69355  4.24690  2.90347  2.73739  3.18146  2.89801  2.37887  2.77519  2.98518  4.58477  3.61503
          0.03784  3.68913  4.41148  0.61958  0.77255  0.48576  0.95510
    581   2.75106  4.71200  2.80081  2.56380  3.85197  3.25153  3.71640  3.46394  2.40133  2.98401  4.02859  3.01741  3.80964  1.60558  2.68476  2.81211  3.05378  3.20877  5.16364  3.84748    758 - -
          2.68618  4.42225  2.77519  2.73123  3.46354  2.40513  3.72494  3.29354  2.67741  2.69355  4.24690  2.90347  2.73739  3.18146  2.89801  2.37887  2.77519  2.98518  4.58477  3.61503
          0.03784  3.68913  4.41148  0.61958  0.77255  0.48576  0.95510
    582   2.83486  4.41776  3.85307  3.44147  3.14728  3.69320  4.21970  2.30574  3.21582  1.77985  1.78575  3.73890  4.16111  3.61546  3.44098  3.16058  3.14095  2.28765  4.95783  3.69735    759 - -
          2.68618  4.42225  2.77519  2.73123  3.46354  2.40513  3.72494  3.29354  2.67741  2.69355  4.24690  2.90347  2.73739  3.18146  2.89801  2.37887  2.77519  2.98518  4.58477  3.61503
          0.03784  3.68913  4.41148  0.61958  0.77255  0.48576  0.95510
    583   2.99889  4.56264  3.57194  3.27626  2.34360  3.61931  3.56240  3.03475  3.13882  2.53437  3.73305  3.50901  4.10272  3.49023  3.35669  3.15119  3.28773  2.89815  3.97701  1.33849    760 - -
          2.68618  4.42225  2.77519  2.73123  3.46354  2.40513  3.72494  3.29354  2.67741  2.69355  4.24690  2.90347  2.73739  3.18146  2.89801  2.37887  2.77519  2.98518  4.58477  3.61503
          0.03784  3.68913  4.41148  0.61958  0.77255  0.48576  0.95510
    584   2.75106  4.71200  2.80081  2.56380  3.85197  3.25153  3.71640  3.46394  2.40133  2.98401  4.02859  3.01741  3.80964  1.60558  2.68476  2.81211  3.05378  3.20877  5.16364  3.84748    761 - -
          2.68618  4.42225  2.77519  2.73123  3.46354  2.40513  3.72494  3.29354  2.67741  2.69355  4.24690  2.90347  2.73739  3.18146  2.89801  2.37887  2.77519  2.98518  4.58477  3.61503
          0.03784  3.68913  4.41148  0.61958  0.77255  0.48576  0.95510
    585   2.83486  4.41776  3.85307  3.44147  3.14728  3.69320  4.21970  2.30574  3.21582  1.77985  1.78575  3.73890  4.16111  3.61546  3.44098  3.16058  3.14095  2.28765  4.95783  3.69735    762 - -
          2.68618  4.42225  2.77519  2.73123  3.46354  2.40513  3.72494  3.29354  2.67741  2.69355  4.24690  2.90347  2.73739  3.18146  2.89801  2.37887  2.77519  2.98518  4.58477  3.61503
          0.03784  3.68913  4.41148  0.61958  0.77255  0.48576  0.95510
    586   2.24171  4.15390  3.06089  2.87774  3.89383  2.88774  3.98787  3.39575  2.93765  3.13464  4.08466  3.12687  3.61326  3.30480  3.22286  1.40814  2.70967  2.97312  5.28402  3.97833    763 - -
          2.68618  4.42225  2.77519  2.73123  3.46354  2.40513  3.72494  3.29354  2.67741  2.69355  4.24690  2.90347  2.73739  3.18146  2.89801  2.37887  2.77519  2.98518  4.58477  3.61503
          0.03784  3.68913  4.41148  0.61958  0.77255  0.48576  0.95510
    587   2.95506  4.47759  3.88597  3.53631  3.08140  3.73486  4.24973  2.29054  3.30547  1.14270  3.18222  3.82764  4.20974  3.71892  3.50728  3.29961  3.26236  2.27782  4.88309  3.56111    764 - -
          2.68618  4.42225  2.77519  2.73123  3.46354  2.40513  3.72494  3.29354  2.67741  2.69355  4.24690  2.90347  2.73739  3.18146  2.89801  2.37887  2.77519  2.98518  4.58477  3.61503
          0.03784  3.68913  4.41148  0.61958  0.77255  0.48576  0.95510
    588   2.81130  4.64443  3.28446  2.84925  3.95197  3.32144  3.71970  3.48903  2.20831  3.03968  4.05505  3.21823  3.84219  2.95840  1.30489  2.91012  3.09611  3.22352  5.11611  3.92899    765 - -
          2.68618  4.42225  2.77519  2.73123  3.46354  2.40513  3.72494  3.29354  2.67741  2.69355  4.24690  2.90347  2.73739  3.18146  2.89801  2.37887  2.77519  2.98518  4.58477  3.61503
          0.03784  3.68913  4.41148  0.61958  0.77255  0.48576  0.95510
    589   2.46458  4.24606  3.09887  2.98096  4.10381  1.07954  4.10322  3.66654  3.13516  3.34294  4.32567  3.26594  3.63134  3.47634  3.38248  2.63315  2.93203  3.23227  5.23876  4.20284    766 - -
          2.68618  4.42225  2.77519  2.73123  3.46354  2.40513  3.72494  3.29354  2.67741  2.69355  4.24690  2.90347  2.73739  3.18146  2.89801  2.37887  2.77519  2.98518  4.58477  3.61503
          0.03784  3.68913  4.41148  0.61958  0.77255  0.48576  0.95510
    590   2.81369  4.74987  2.97749  2.64721  4.09352  3.31250  3.68172  3.51349  1.32624  3.12477  4.10651  3.07619  3.83448  2.89164  2.43443  2.87389  3.08658  3.23505  5.23272  4.02195    767 - -
          2.68618  4.42225  2.77519  2.73123  3.46354  2.40513  3.72494  3.29354  2.67741  2.69355  4.24690  2.90347  2.73739  3.18146  2.89801  2.37887  2.77519  2.98518  4.58477  3.61503
          0.03784  3.68913  4.41148  0.61958  0.77255  0.48576  0.95510
    591   1.31730  4.11745  3.28629  3.08020  3.87702  2.94420  4.12237  2.97770  3.09146  2.86521  3.92757  3.27327  3.66685  3.45304  3.34877  2.47445  2.73938  2.66585  5.32374  4.10485    768 - -
          2.68618  4.42225  2.77519  2.73123  3.46354  2.40513  3.72494  3.29354  2.67741  2.69355  4.24690  2.90347  2.73739  3.18146  2.89801  2.37887  2.77519  2.98518  4.58477  3.61503
          0.03784  3.68913  4.41148  0.61958  0.77255  0.48576  0.95510
    592   2.24171  4.15390  3.06089  2.87774  3.89383  2.88774  3.98787  3.39575  2.93765  3.13464  4.08466  3.12687  3.61326  3.30480  3.22286  1.40814  2.70967  2.97312  5.28402  3.97833    769 - -
          2.68618  4.42225  2.77519  2.73123  3.46354  2.40513  3.72494  3.29354  2.67741  2.69355  4.24690  2.90347  2.73739  3.18146  2.89801  2.37887  2.77519  2.98518  4.58477  3.61503
          0.03784  3.68913  4.41148  0.61958  0.77255  0.48576  0.95510
    593   2.46458  4.24606  3.09887  2.98096  4.10381  1.07954  4.10322  3.66654  3.13516  3.34294  4.32567  3.26594  3.63134  3.47634  3.38248  2.63315  2.93203  3.23227  5.23876  4.20284    770 - -
          2.68618  4.42225  2.77519  2.73123  3.46354  2.40513  3.72494  3.29354  2.67741  2.69355  4.24690  2.90347  2.73739  3.18146  2.89801  2.37887  2.77519  2.98518  4.58477  3.61503
          0.03784  3.68913  4.41148  0.61958  0.77255  0.48576  0.95510
    594   2.66337  4.26693  3.85961  3.52785  3.42503  3.52013  4.36379  2.09756  3.39191  2.15373  3.43066  3.74370  4.09832  3.76990  3.61964  3.02062  3.03433  1.29825  5.17402  3.88901    771 - -
          2.68618  4.42225  2.77519  2.73123  3.46354  2.40513  3.72494  3.29354  2.67741  2.69355  4.24690  2.90347  2.73739  3.18146  2.89801  2.37887  2.77519  2.98518  4.58477  3.61503
          0.03784  3.68913  4.41148  0.61958  0.77255  0.48576  0.95510
    595   2.46458  4.24606  3.09887  2.98096  4.10381  1.07954  4.10322  3.66654  3.13516  3.34294  4.32567  3.26594  3.63134  3.47634  3.38248  2.63315  2.93203  3.23227  5.23876  4.20284    772 - -
          2.68618  4.42225  2.77519  2.73123  3.46354  2.40513  3.72494  3.29354  2.67741  2.69355  4.24690  2.90347  2.73739  3.18146  2.89801  2.37887  2.77519  2.98518  4.58477  3.61503
          0.03784  3.68913  4.41148  0.61958  0.77255  0.48576  0.95510
    596   2.95506  4.47759  3.88597  3.53631  3.08140  3.73486  4.24973  2.29054  3.30547  1.14270  3.18222  3.82764  4.20974  3.71892  3.50728  3.29961  3.26236  2.27782  4.88309  3.56111    773 - -
          2.68618  4.42225  2.77519  2.73123  3.46354  2.40513  3.72494  3.29354  2.67741  2.69355  4.24690  2.90347  2.73739  3.18146  2.89801  2.37887  2.77519  2.98518  4.58477  3.61503
          0.03784  3.68913  4.41148  0.61958  0.77255  0.48576  0.95510
    597   2.53860  4.31516  3.12772  2.94876  3.94032  3.01352  4.03397  3.44634  2.99142  3.09066  4.14038  3.26899  1.25432  3.38678  3.24979  2.70284  2.96833  3.11254  5.16976  4.06209    774 - -
          2.68618  4.42225  2.77519  2.73123  3.46354  2.40513  3.72494  3.29354  2.67741  2.69355  4.24690  2.90347  2.73739  3.18146  2.89801  2.37887  2.77519  2.98518  4.58477  3.61503
          0.03784  3.68913  4.41148  0.61958  0.77255  0.48576  0.95510
    598   2.46458  4.24606  3.09887  2.98096  4.10381  1.07954  4.10322  3.66654  3.13516  3.34294  4.32567  3.26594  3.63134  3.47634  3.38248  2.63315  2.93203  3.23227  5.23876  4.20284    775 - -
          2.68618  4.42225  2.77519  2.73123  3.46354  2.40513  3.72494  3.29354  2.67741  2.69355  4.24690  2.90347  2.73739  3.18146  2.89801  2.37887  2.77519  2.98518  4.58477  3.61503
          0.03784  3.68913  4.41148  0.61958  0.77255  0.48576  0.95510
    599   2.46458  4.24606  3.09887  2.98096  4.10381  1.07954  4.10322  3.66654  3.13516  3.34294  4.32567  3.26594  3.63134  3.47634  3.38248  2.63315  2.93203  3.23227  5.23876  4.20284    776 - -
          2.68618  4.42225  2.77519  2.73123  3.46354  2.40513  3.72494  3.29354  2.67741  2.69355  4.24690  2.90347  2.73739  3.18146  2.89801  2.37887  2.77519  2.98518  4.58477  3.61503
          0.03784  3.68913  4.41148  0.61958  0.77255  0.48576  0.95510
    600   2.24171  4.15390  3.06089  2.87774  3.89383  2.88774  3.98787  3.39575  2.93765  3.13464  4.08466  3.12687  3.61326  3.30480  3.22286  1.40814  2.70967  2.97312  5.28402  3.97833    777 - -
          2.68618  4.42225  2.77519  2.73123  3.46354  2.40513  3.72494  3.29354  2.67741  2.69355  4.24690  2.90347  2.73739  3.18146  2.89801  2.37887  2.77519  2.98518  4.58477  3.61503
          0.03784  3.68913  4.41148  0.61958  0.77255  0.48576  0.95510
    601   2.95506  4.47759  3.88597  3.53631  3.08140  3.73486  4.24973  2.29054  3.30547  1.14270  3.18222  3.82764  4.20974  3.71892  3.50728  3.29961  3.26236  2.27782  4.88309  3.56111    778 - -
          2.68618  4.42225  2.77519  2.73123  3.46354  2.40513  3.72494  3.29354  2.67741  2.69355  4.24690  2.90347  2.73739  3.18146  2.89801  2.37887  2.77519  2.98518  4.58477  3.61503
          0.03784  3.68913  4.41148  0.61958  0.77255  0.48576  0.95510
    602   2.53860  4.31516  3.12772  2.94876  3.94032  3.01352  4.03397  3.44634  2.99142  3.09066  4.14038  3.26899  1.25432  3.38678  3.24979  2.70284  2.96833  3.11254  5.16976  4.06209    779 - -
          2.68618  4.42225  2.77519  2.73123  3.46354  2.40513  3.72494  3.29354  2.67741  2.69355  4.24690  2.90347  2.73739  3.18146  2.89801  2.37887  2.77519  2.98518  4.58477  3.61503
          0.03784  3.68913  4.41148  0.61958  0.77255  0.48576  0.95510
    603   2.88604  4.36996  4.05092  3.66882  3.26008  3.84648  4.43699  1.34276  3.49191  1.89855  3.23867  3.93960  4.30540  3.86593  3.70964  3.33302  3.19313  1.87496  5.10419  3.81865    780 - -
          2.68618  4.42225  2.77519  2.73123  3.46354  2.40513  3.72494  3.29354  2.67741  2.69355  4.24690  2.90347  2.73739  3.18146  2.89801  2.37887  2.77519  2.98518  4.58477  3.61503
          0.03784  3.68913  4.41148  0.61958  0.77255  0.48576  0.95510
    604   2.81369  4.74987  2.97749  2.64721  4.09352  3.31250  3.68172  3.51349  1.32624  3.12477  4.10651  3.07619  3.83448  2.89164  2.43443  2.87389  3.08658  3.23505  5.23272  4.02195    781 - -
          2.68618  4.42225  2.77519  2.73123  3.46354  2.40513  3.72494  3.29354  2.67741  2.69355  4.24690  2.90347  2.73739  3.18146  2.89801  2.37887  2.77519  2.98518  4.58477  3.61503
          0.03784  3.68913  4.41148  0.61958  0.77255  0.48576  0.95510
    605   2.80478  4.87394  1.22453  2.25727  4.23035  3.08241  3.79373  3.77977  2.84736  3.42686  4.41128  2.79931  3.72391  3.04083  3.32881  2.79626  3.14352  3.44260  5.43469  4.14724    782 - -
          2.68618  4.42225  2.77519  2.73123  3.46354  2.40513  3.72494  3.29354  2.67741  2.69355  4.24690  2.90347  2.73739  3.18146  2.89801  2.37887  2.77519  2.98518  4.58477  3.61503
          0.03784  3.68913  4.41148  0.61958  0.77255  0.48576  0.95510
    606   2.95506  4.47759  3.88597  3.53631  3.08140  3.73486  4.24973  2.29054  3.30547  1.14270  3.18222  3.82764  4.20974  3.71892  3.50728  3.29961  3.26236  2.27782  4.88309  3.56111    783 - -
          2.68618  4.42225  2.77519  2.73123  3.46354  2.40513  3.72494  3.29354  2.67741  2.69355  4.24690  2.90347  2.73739  3.18146  2.89801  2.37887  2.77519  2.98518  4.58477  3.61503
          0.03784  3.68913  4.41148  0.61958  0.77255  0.48576  0.95510
    607   1.31730  4.11745  3.28629  3.08020  3.87702  2.94420  4.12237  2.97770  3.09146  2.86521  3.92757  3.27327  3.66685  3.45304  3.34877  2.47445  2.73938  2.66585  5.32374  4.10485    784 - -
          2.68618  4.42225  2.77519  2.73123  3.46354  2.40513  3.72494  3.29354  2.67741  2.69355  4.24690  2.90347  2.73739  3.18146  2.89801  2.37887  2.77519  2.98518  4.58477  3.61503
          0.03784  3.68913  4.41148  0.61958  0.77255  0.48576  0.95510
    608   2.66337  4.26693  3.85961  3.52785  3.42503  3.52013  4.36379  2.09756  3.39191  2.15373  3.43066  3.74370  4.09832  3.76990  3.61964  3.02062  3.03433  1.29825  5.17402  3.88901    785 - -
          2.68618  4.42225  2.77519  2.73123  3.46354  2.40513  3.72494  3.29354  2.67741  2.69355  4.24690  2.90347  2.73739  3.18146  2.89801  2.37887  2.77519  2.98518  4.58477  3.61503
          0.03784  3.68913  4.41148  0.61958  0.77255  0.48576  0.95510
    609   2.80478  4.87394  1.22453  2.25727  4.23035  3.08241  3.79373  3.77977  2.84736  3.42686  4.41128  2.79931  3.72391  3.04083  3.32881  2.79626  3.14352  3.44260  5.43469  4.14724    786 - -
          2.68618  4.42225  2.77519  2.73123  3.46354  2.40513  3.72494  3.29354  2.67741  2.69355  4.24690  2.90347  2.73739  3.18146  2.89801  2.37887  2.77519  2.98518  4.58477  3.61503
          0.03784  3.68913  4.41148  0.61958  0.77255  0.48576  0.95510
    610   2.24171  4.15390  3.06089  2.87774  3.89383  2.88774  3.98787  3.39575  2.93765  3.13464  4.08466  3.12687  3.61326  3.30480  3.22286  1.40814  2.70967  2.97312  5.28402  3.97833    787 - -
          2.68618  4.42225  2.77519  2.73123  3.46354  2.40513  3.72494  3.29354  2.67741  2.69355  4.24690  2.90347  2.73739  3.18146  2.89801  2.37887  2.77519  2.98518  4.58477  3.61503
          0.03784  3.68913  4.41148  0.61958  0.77255  0.48576  0.95510
    611   1.31730  4.11745  3.28629  3.08020  3.87702  2.94420  4.12237  2.97770  3.09146  2.86521  3.92757  3.27327  3.66685  3.45304  3.34877  2.47445  2.73938  2.66585  5.32374  4.10485    788 - -
          2.68618  4.42225  2.77519  2.73123  3.46354  2.40513  3.72494  3.29354  2.67741  2.69355  4.24690  2.90347  2.73739  3.18146  2.89801  2.37887  2.77519  2.98518  4.58477  3.61503
          0.03784  3.68913  4.41148  0.61958  0.77255  0.48576  0.95510
    612   2.24171  4.15390  3.06089  2.87774  3.89383  2.88774  3.98787  3.39575  2.93765  3.13464  4.08466  3.12687  3.61326  3.30480  3.22286  1.40814  2.70967  2.97312  5.28402  3.97833    789 - -
          2.68618  4.42225  2.77519  2.73123  3.46354  2.40513  3.72494  3.29354  2.67741  2.69355  4.24690  2.90347  2.73739  3.18146  2.89801  2.37887  2.77519  2.98518  4.58477  3.61503
          0.03784  3.68913  4.41148  0.61958  0.77255  0.48576  0.95510
    613   2.53860  4.31516  3.12772  2.94876  3.94032  3.01352  4.03397  3.44634  2.99142  3.09066  4.14038  3.26899  1.25432  3.38678  3.24979  2.70284  2.96833  3.11254  5.16976  4.06209    790 - -
          2.68618  4.42225  2.77519  2.73123  3.46354  2.40513  3.72494  3.29354  2.67741  2.69355  4.24690  2.90347  2.73739  3.18146  2.89801  2.37887  2.77519  2.98518  4.58477  3.61503
          0.03784  3.68913  4.41148  0.61958  0.77255  0.48576  0.95510
    614   2.66337  4.26693  3.85961  3.52785  3.42503  3.52013  4.36379  2.09756  3.39191  2.15373  3.43066  3.74370  4.09832  3.76990  3.61964  3.02062  3.03433  1.29825  5.17402  3.88901    791 - -
          2.68618  4.42225  2.77519  2.73123  3.46354  2.40513  3.72494  3.29354  2.67741  2.69355  4.24690  2.90347  2.73739  3.18146  2.89801  2.37887  2.77519  2.98518  4.58477  3.61503
          0.03784  3.68913  4.41148  0.61958  0.77255  0.48576  0.95510
    615   2.99889  4.56264  3.57194  3.27626  2.34360  3.61931  3.56240  3.03475  3.13882  2.53437  3.73305  3.50901  4.10272  3.49023  3.35669  3.15119  3.28773  2.89815  3.97701  1.33849    792 - -
          2.68618  4.42225  2.77519  2.73123  3.46354  2.40513  3.72494  3.29354  2.67741  2.69355  4.24690  2.90347  2.73739  3.18146  2.89801  2.37887  2.77519  2.98518  4.58477  3.61503
          0.03784  3.68913  4.41148  0.61958  0.77255  0.48576  0.95510
    616   2.75106  4.71200  2.80081  2.56380  3.85197  3.25153  3.71640  3.46394  2.40133  2.98401  4.02859  3.01741  3.80964  1.60558  2.68476  2.81211  3.05378  3.20877  5.16364  3.84748    793 - -
          2.68618  4.42225  2.77519  2.73123  3.46354  2.40513  3.72494  3.29354  2.67741  2.69355  4.24690  2.90347  2.73739  3.18146  2.89801  2.37887  2.77519  2.98518  4.58477  3.61503
          0.03784  3.68913  4.41148  0.61958  0.77255  0.48576  0.95510
    617   1.31730  4.11745  3.28629  3.08020  3.87702  2.94420  4.12237  2.97770  3.09146  2.86521  3.92757  3.27327  3.66685  3.45304  3.34877  2.47445  2.73938  2.66585  5.32374  4.10485    794 - -
          2.68618  4.42225  2.77519  2.73123  3.46354  2.40513  3.72494  3.29354  2.67741  2.69355  4.24690  2.90347  2.73739  3.18146  2.89801  2.37887  2.77519  2.98518  4.58477  3.61503
          0.03784  3.68913  4.41148  0.61958  0.77255  0.48576  0.95510
    618   2.66337  4.26693  3.85961  3.52785  3.42503  3.52013  4.36379  2.09756  3.39191  2.15373  3.43066  3.74370  4.09832  3.76990  3.61964  3.02062  3.03433  1.29825  5.17402  3.88901    795 - -
          2.68618  4.42225  2.77519  2.73123  3.46354  2.40513  3.72494  3.29354  2.67741  2.69355  4.24690  2.90347  2.73739  3.18146  2.89801  2.37887  2.77519  2.98518  4.58477  3.61503
          0.03784  3.68913  4.41148  0.61958  0.77255  0.48576  0.95510
    619   2.88604  4.36996  4.05092  3.66882  3.26008  3.84648  4.43699  1.34276  3.49191  1.89855  3.23867  3.93960  4.30540  3.86593  3.70964  3.33302  3.19313  1.87496  5.10419  3.81865    796 - -
          2.68618  4.42225  2.77519  2.73123  3.46354  2.40513  3.72494  3.29354  2.67741  2.69355  4.24690  2.90347  2.73739  3.18146  2.89801  2.37887  2.77519  2.98518  4.58477  3.61503
          0.03784  3.68913  4.41148  0.61958  0.77255  0.48576  0.95510
    620   2.81369  4.74987  2.97749  2.64721  4.09352  3.31250  3.68172  3.51349  1.32624  3.12477  4.10651  3.07619  3.83448  2.89164  2.43443  2.87389  3.08658  3.23505  5.23272  4.02195    797 - -
          2.68618  4.42225  2.77519  2.73123  3.46354  2.40513  3.72494  3.29354  2.67741  2.69355  4.24690  2.90347  2.73739  3.18146  2.89801  2.37887  2.77519  2.98518  4.58477  3.61503
          0.03784  3.68913  4.41148  0.61958  0.77255  0.48576  0.95510
    621   2.24171  4.15390  3.06089  2.87774  3.89383  2.88774  3.98787  3.39575  2.93765  3.13464  4.08466  3.12687  3.61326  3.30480  3.22286  1.40814  2.70967  2.97312  5.28402  3.97833    798 - -
          2.68618  4.42225  2.77519  2.73123  3.46354  2.40513  3.72494  3.29354  2.67741  2.69355  4.24690  2.90347  2.73739  3.18146  2.89801  2.37887  2.77519  2.98518  4.58477  3.61503
          0.03784  3.68913  4.41148  0.61958  0.77255  0.48576  0.95510
    622   2.75106  4.71200  2.80081  2.56380  3.85197  3.25153  3.71640  3.46394  2.40133  2.98401  4.02859  3.01741  3.80964  1.60558  2.68476  2.81211  3.05378  3.20877  5.16364  3.84748    799 - -
          2.68618  4.42225  2.77519  2.73123  3.46354  2.40513  3.72494  3.29354  2.67741  2.69355  4.24690  2.90347  2.73739  3.18146  2.89801  2.37887  2.77519  2.98518  4.58477  3.61503
          0.03784  3.68913  4.41148  0.61958  0.77255  0.48576  0.95510
    623   2.58365  4.55721  2.63754  2.50935  3.89248  3.06963  3.79836  3.57214  2.69169  3.24410  4.20857  1.53356  3.71736  3.07957  3.03238  2.66362  2.96475  3.21356  5.22188  3.86053    800 - -
          2.68618  4.42225  2.77519  2.73123  3.46354  2.40513  3.72494  3.29354  2.67741  2.69355  4.24690  2.90347  2.73739  3.18146  2.89801  2.37887  2.77519  2.98518  4.58477  3.61503
          0.03784  3.68913  4.41148  0.61958  0.77255  0.48576  0.95510
    624   2.81369  4.74987  2.97749  2.64721  4.09352  3.31250  3.68172  3.51349  1.32624  3.12477  4.10651  3.07619  3.83448  2.89164  2.43443  2.87389  3.08658  3.23505  5.23272  4.02195    801 - -
          2.68618  4.42225  2.77519  2.73123  3.46354  2.40513  3.72494  3.29354  2.67741  2.69355  4.24690  2.90347  2.73739  3.18146  2.89801  2.37887  2.77519  2.98518  4.58477  3.61503
          0.03784  3.68913  4.41148  0.61958  0.77255  0.48576  0.95510
    625   2.53860  4.31516  3.12772  2.94876  3.94032  3.01352  4.03397  3.44634  2.99142  3.09066  4.14038  3.26899  1.25432  3.38678  3.24979  2.70284  2.96833  3.11254  5.16976  4.06209    802 - -
          2.68618  4.42225  2.77519  2.73123  3.46354  2.40513  3.72494  3.29354  2.67741  2.69355  4.24690  2.90347  2.73739  3.18146  2.89801  2.37887  2.77519  2.98518  4.58477  3.61503
          0.03784  3.68913  4.41148  0.61958  0.77255  0.48576  0.95510
    626   2.80892  4.85337  2.44281  1.32289  4.17944  3.16533  3.75053  3.59652  2.60854  3.24892  4.24222  2.85869  3.76445  2.97756  2.98927  2.81797  3.11571  3.30372  5.38754  4.12124    803 - -
          2.68618  4.42225  2.77519  2.73123  3.46354  2.40513  3.72494  3.29354  2.67741  2.69355  4.24690  2.90347  2.73739  3.18146  2.89801  2.37887  2.77519  2.98518  4.58477  3.61503
          0.03784  3.68913  4.41148  0.61958  0.77255  0.48576  0.95510
    627   2.80478  4.87394  1.22453  2.25727  4.23035  3.08241  3.79373  3.77977  2.84736  3.42686  4.41128  2.79931  3.72391  3.04083  3.32881  2.79626  3.14352  3.44260  5.43469  4.14724    804 - -
          2.68618  4.42225  2.77519  2.73123  3.46354  2.40513  3.72494  3.29354  2.67741  2.69355  4.24690  2.90347  2.73739  3.18146  2.89801  2.37887  2.77519  2.98518  4.58477  3.61503
          0.03784  3.68913  4.41148  0.61958  0.77255  0.48576  0.95510
    628   2.80892  4.85337  2.44281  1.32289  4.17944  3.16533  3.75053  3.59652  2.60854  3.24892  4.24222  2.85869  3.76445  2.97756  2.98927  2.81797  3.11571  3.30372  5.38754  4.12124    805 - -
          2.68618  4.42225  2.77519  2.73123  3.46354  2.40513  3.72494  3.29354  2.67741  2.69355  4.24690  2.90347  2.73739  3.18146  2.89801  2.37887  2.77519  2.98518  4.58477  3.61503
          0.03784  3.68913  4.41148  0.61958  0.77255  0.48576  0.95510
    629   1.31730  4.11745  3.28629  3.08020  3.87702  2.94420  4.12237  2.97770  3.09146  2.86521  3.92757  3.27327  3.66685  3.45304  3.34877  2.47445  2.73938  2.66585  5.32374  4.10485    806 - -
          2.68618  4.42225  2.77519  2.73123  3.46354  2.40513  3.72494  3.29354  2.67741  2.69355  4.24690  2.90347  2.73739  3.18146  2.89801  2.37887  2.77519  2.98518  4.58477  3.61503
          0.03784  3.68913  4.41148  0.61958  0.77255  0.48576  0.95510
    630   2.80478  4.87394  1.22453  2.25727  4.23035  3.08241  3.79373  3.77977  2.84736  3.42686  4.41128  2.79931  3.72391  3.04083  3.32881  2.79626  3.14352  3.44260  5.43469  4.14724    807 - -
          2.68618  4.42225  2.77519  2.73123  3.46354  2.40513  3.72494  3.29354  2.67741  2.69355  4.24690  2.90347  2.73739  3.18146  2.89801  2.37887  2.77519  2.98518  4.58477  3.61503
          0.03784  3.68913  4.41148  0.61958  0.77255  0.48576  0.95510
    631   2.80892  4.85337  2.44281  1.32289  4.17944  3.16533  3.75053  3.59652  2.60854  3.24892  4.24222  2.85869  3.76445  2.97756  2.98927  2.81797  3.11571  3.30372  5.38754  4.12124    808 - -
          2.68618  4.42225  2.77519  2.73123  3.46354  2.40513  3.72494  3.29354  2.67741  2.69355  4.24690  2.90347  2.73739  3.18146  2.89801  2.37887  2.77519  2.98518  4.58477  3.61503
          0.03784  3.68913  4.41148  0.61958  0.77255  0.48576  0.95510
    632   3.05967  4.49532  3.82796  3.49528  2.52162  3.53803  3.70713  3.08315  3.22365  2.50594  3.72509  3.68352  4.04348  3.62262  3.38188  3.26440  3.35309  2.96870  1.35720  2.53519    809 - -
          2.68618  4.42225  2.77519  2.73123  3.46354  2.40513  3.72494  3.29354  2.67741  2.69355  4.24690  2.90347  2.73739  3.18146  2.89801  2.37887  2.77519  2.98518  4.58477  3.61503
          0.03784  3.68913  4.41148  0.61958  0.77255  0.48576  0.95510
    633   1.31730  4.11745  3.28629  3.08020  3.87702  2.94420  4.12237  2.97770  3.09146  2.86521  3.92757  3.27327  3.66685  3.45304  3.34877  2.47445  2.73938  2.66585  5.32374  4.10485    810 - -
          2.68618  4.42225  2.77519  2.73123  3.46354  2.40513  3.72494  3.29354  2.67741  2.69355  4.24690  2.90347  2.73739  3.18146  2.89801  2.37887  2.77519  2.98518  4.58477  3.61503
          0.03784  3.68913  4.41148  0.61958  0.77255  0.48576  0.95510
    634   2.81130  4.64443  3.28446  2.84925  3.95197  3.32144  3.71970  3.48903  2.20831  3.03968  4.05505  3.21823  3.84219  2.95840  1.30489  2.91012  3.09611  3.22352  5.11611  3.92899    811 - -
          2.68618  4.42225  2.77519  2.73123  3.46354  2.40513  3.72494  3.29354  2.67741  2.69355  4.24690  2.90347  2.73739  3.18146  2.89801  2.37887  2.77519  2.98518  4.58477  3.61503
          0.03784  3.68913  4.41148  0.61958  0.77255  0.48576  0.95510
    635   2.81130  4.64443  3.28446  2.84925  3.95197  3.32144  3.71970  3.48903  2.20831  3.03968  4.05505  3.21823  3.84219  2.95840  1.30489  2.91012  3.09611  3.22352  5.11611  3.92899    812 - -
          2.68618  4.42225  2.77519  2.73123  3.46354  2.40513  3.72494  3.29354  2.67741  2.69355  4.24690  2.90347  2.73739  3.18146  2.89801  2.37887  2.77519  2.98518  4.58477  3.61503
          0.03784  3.68913  4.41148  0.61958  0.77255  0.48576  0.95510
    636   2.24171  4.15390  3.06089  2.87774  3.89383  2.88774  3.98787  3.39575  2.93765  3.13464  4.08466  3.12687  3.61326  3.30480  3.22286  1.40814  2.70967  2.97312  5.28402  3.97833    813 - -
          2.68618  4.42225  2.77519  2.73123  3.46354  2.40513  3.72494  3.29354  2.67741  2.69355  4.24690  2.90347  2.73739  3.18146  2.89801  2.37887  2.77519  2.98518  4.58477  3.61503
          0.03784  3.68913  4.41148  0.61958  0.77255  0.48576  0.95510
    637   2.24171  4.15390  3.06089  2.87774  3.89383  2.88774  3.98787  3.39575  2.93765  3.13464  4.08466  3.12687  3.61326  3.30480  3.22286  1.40814  2.70967  2.97312  5.28402  3.97833    814 - -
          2.68618  4.42225  2.77519  2.73123  3.46354  2.40513  3.72494  3.29354  2.67741  2.69355  4.24690  2.90347  2.73739  3.18146  2.89801  2.37887  2.77519  2.98518  4.58477  3.61503
          0.03784  3.68913  4.41148  0.61958  0.77255  0.48576  0.95510
    638   2.58365  4.55721  2.63754  2.50935  3.89248  3.06963  3.79836  3.57214  2.69169  3.24410  4.20857  1.53356  3.71736  3.07957  3.03238  2.66362  2.96475  3.21356  5.22188  3.86053    815 - -
          2.68618  4.42225  2.77519  2.73123  3.46354  2.40513  3.72494  3.29354  2.67741  2.69355  4.24690  2.90347  2.73739  3.18146  2.89801  2.37887  2.77519  2.98518  4.58477  3.61503
          0.03784  3.68913  4.41148  0.61958  0.77255  0.48576  0.95510
    639   2.95506  4.47759  3.88597  3.53631  3.08140  3.73486  4.24973  2.29054  3.30547  1.14270  3.18222  3.82764  4.20974  3.71892  3.50728  3.29961  3.26236  2.27782  4.88309  3.56111    816 - -
          2.68618  4.42225  2.77519  2.73123  3.46354  2.40513  3.72494  3.29354  2.67741  2.69355  4.24690  2.90347  2.73739  3.18146  2.89801  2.37887  2.77519  2.98518  4.58477  3.61503
          0.03784  3.68913  4.41148  0.61958  0.77255  0.48576  0.95510
    640   2.75106  4.71200  2.80081  2.56380  3.85197  3.25153  3.71640  3.46394  2.40133  2.98401  4.02859  3.01741  3.80964  1.60558  2.68476  2.81211  3.05378  3.20877  5.16364  3.84748    817 - -
          2.68618  4.42225  2.77519  2.73123  3.46354  2.40513  3.72494  3.29354  2.67741  2.69355  4.24690  2.90347  2.73739  3.18146  2.89801  2.37887  2.77519  2.98518  4.58477  3.61503
          0.03784  3.68913  4.41148  0.61958  0.77255  0.48576  0.95510
    641   2.24171  4.15390  3.06089  2.87774  3.89383  2.88774  3.98787  3.39575  2.93765  3.13464  4.08466  3.12687  3.61326  3.30480  3.22286  1.40814  2.70967  2.97312  5.28402  3.97833    818 - -
          2.68618  4.42225  2.77519  2.73123  3.46354  2.40513  3.72494  3.29354  2.67741  2.69355  4.24690  2.90347  2.73739  3.18146  2.89801  2.37887  2.77519  2.98518  4.58477  3.61503
          0.03784  3.68913  4.41148  0.61958  0.77255  0.48576  0.95510
    642   2.81130  4.64443  3.28446  2.84925  3.95197  3.32144  3.71970  3.48903  2.20831  3.03968  4.05505  3.21823  3.84219  2.95840  1.30489  2.91012  3.09611  3.22352  5.11611  3.92899    819 - -
          2.68618  4.42225  2.77519  2.73123  3.46354  2.40513  3.72494  3.29354  2.67741  2.69355  4.24690  2.90347  2.73739  3.18146  2.89801  2.37887  2.77519  2.98518  4.58477  3.61503
          0.03784  3.68913  4.41148  0.61958  0.77255  0.48576  0.95510
    643   2.24171  4.15390  3.06089  2.87774  3.89383  2.88774  3.98787  3.39575  2.93765  3.13464  4.08466  3.12687  3.61326  3.30480  3.22286  1.40814  2.70967  2.97312  5.28402  3.97833    820 - -
          2.68618  4.42225  2.77519  2.73123  3.46354  2.40513  3.72494  3.29354  2.67741  2.69355  4.24690  2.90347  2.73739  3.18146  2.89801  2.37887  2.77519  2.98518  4.58477  3.61503
          0.03784  3.68913  4.41148  0.61958  0.77255  0.48576  0.95510
    644   3.03557  4.49649  3.97920  3.66772  1.37114  3.75101  3.81988  2.59266  3.58104  2.01203  3.35828  3.81501  4.22161  3.80374  3.74624  3.30964  3.34071  2.56751  4.14128  2.53866    821 - -
          2.68618  4.42225  2.77519  2.73123  3.46354  2.40513  3.72494  3.29354  2.67741  2.69355  4.24690  2.90347  2.73739  3.18146  2.89801  2.37887  2.77519  2.98518  4.58477  3.61503
          0.03784  3.68913  4.41148  0.61958  0.77255  0.48576  0.95510
    645   2.81130  4.64443  3.28446  2.84925  3.95197  3.32144  3.71970  3.48903  2.20831  3.03968  4.05505  3.21823  3.84219  2.95840  1.30489  2.91012  3.09611  3.22352  5.11611  3.92899    822 - -
          2.68618  4.42225  2.77519  2.73123  3.46354  2.40513  3.72494  3.29354  2.67741  2.69355  4.24690  2.90347  2.73739  3.18146  2.89801  2.37887  2.77519  2.98518  4.58477  3.61503
          0.03784  3.68913  4.41148  0.61958  0.77255  0.48576  0.95510
    646   2.88604  4.36996  4.05092  3.66882  3.26008  3.84648  4.43699  1.34276  3.49191  1.89855  3.23867  3.93960  4.30540  3.86593  3.70964  3.33302  3.19313  1.87496  5.10419  3.81865    823 - -
          2.68618  4.42225  2.77519  2.73123  3.46354  2.40513  3.72494  3.29354  2.67741  2.69355  4.24690  2.90347  2.73739  3.18146  2.89801  2.37887  2.77519  2.98518  4.58477  3.61503
          0.03784  3.68913  4.41148  0.61958  0.77255  0.48576  0.95510
    647   2.95506  4.47759  3.88597  3.53631  3.08140  3.73486  4.24973  2.29054  3.30547  1.14270  3.18222  3.82764  4.20974  3.71892  3.50728  3.29961  3.26236  2.27782  4.88309  3.56111    824 - -
          2.68618  4.42225  2.77519  2.73123  3.46354  2.40513  3.72494  3.29354  2.67741  2.69355  4.24690  2.90347  2.73739  3.18146  2.89801  2.37887  2.77519  2.98518  4.58477  3.61503
          0.03784  3.68913  4.41148  0.61958  0.77255  0.48576  0.95510
    648   1.31730  4.11745  3.28629  3.08020  3.87702  2.94420  4.12237  2.97770  3.09146  2.86521  3.92757  3.27327  3.66685  3.45304  3.34877  2.47445  2.73938  2.66585  5.32374  4.10485    825 - -
          2.68618  4.42225  2.77519  2.73123  3.46354  2.40513  3.72494  3.29354  2.67741  2.69355  4.24690  2.90347  2.73739  3.18146  2.89801  2.37887  2.77519  2.98518  4.58477  3.61503
          0.03784  3.68913  4.41148  0.61958  0.77255  0.48576  0.95510
    649   2.75106  4.71200  2.80081  2.56380  3.85197  3.25153  3.71640  3.46394  2.40133  2.98401  4.02859  3.01741  3.80964  1.60558  2.68476  2.81211  3.05378  3.20877  5.16364  3.84748    826 - -
          2.68618  4.42225  2.77519  2.73123  3.46354  2.40513  3.72494  3.29354  2.67741  2.69355  4.24690  2.90347  2.73739  3.18146  2.89801  2.37887  2.77519  2.98518  4.58477  3.61503
          0.03784  3.68913  4.41148  0.61958  0.77255  0.48576  0.95510
    650   2.83486  4.41776  3.85307  3.44147  3.14728  3.69320  4.21970  2.30574  3.21582  1.77985  1.78575  3.73890  4.16111  3.61546  3.44098  3.16058  3.14095  2.28765  4.95783  3.69735    827 - -
          2.68618  4.42225  2.77519  2.73123  3.46354  2.40513  3.72494  3.29354  2.67741  2.69355  4.24690  2.90347  2.73739  3.18146  2.89801  2.37887  2.77519  2.98518  4.58477  3.61503
          0.03784  3.68913  4.41148  0.61958  0.77255  0.48576  0.95510
    651   2.33102  4.17183  3.27863  3.03429  3.81862  3.01379  4.06370  2.92465  2.97343  2.79350  3.86552  3.26744  3.70666  3.38069  3.23508  2.53132  1.52934  2.64024  5.27413  4.03824    828 - -
          2.68618  4.42225  2.77519  2.73123  3.46354  2.40513  3.72494  3.29354  2.67741  2.69355  4.24690  2.90347  2.73739  3.18146  2.89801  2.37887  2.77519  2.98518  4.58477  3.61503
          0.03784  3.68913  4.41148  0.61958  0.77255  0.48576  0.95510
    652   2.46458  4.24606  3.09887  2.98096  4.10381  1.07954  4.10322  3.66654  3.13516  3.34294  4.32567  3.26594  3.63134  3.47634  3.38248  2.63315  2.93203  3.23227  5.23876  4.20284    829 - -
          2.68618  4.42225  2.77519  2.73123  3.46354  2.40513  3.72494  3.29354  2.67741  2.69355  4.24690  2.90347  2.73739  3.18146  2.89801  2.37887  2.77519  2.98518  4.58477  3.61503
          0.03784  3.68913  4.41148  0.61958  0.77255  0.48576  0.95510
    653   2.33102  4.17183  3.27863  3.03429  3.81862  3.01379  4.06370  2.92465  2.97343  2.79350  3.86552  3.26744  3.70666  3.38069  3.23508  2.53132  1.52934  2.64024  5.27413  4.03824    830 - -
          2.68618  4.42225  2.77519  2.73123  3.46354  2.40513  3.72494  3.29354  2.67741  2.69355  4.24690  2.90347  2.73739  3.18146  2.89801  2.37887  2.77519  2.98518  4.58477  3.61503
          0.03784  3.68913  4.41148  0.61958  0.77255  0.48576  0.95510
    654   2.80892  4.85337  2.44281  1.32289  4.17944  3.16533  3.75053  3.59652  2.60854  3.24892  4.24222  2.85869  3.76445  2.97756  2.98927  2.81797  3.11571  3.30372  5.38754  4.12124    831 - -
          2.68618  4.42225  2.77519  2.73123  3.46354  2.40513  3.72494  3.29354  2.67741  2.69355  4.24690  2.90347  2.73739  3.18146  2.89801  2.37887  2.77519  2.98518  4.58477  3.61503
          0.03784  3.68913  4.41148  0.61958  0.77255  0.48576  0.95510
    655   3.03557  4.49649  3.97920  3.66772  1.37114  3.75101  3.81988  2.59266  3.58104  2.01203  3.35828  3.81501  4.22161  3.80374  3.74624  3.30964  3.34071  2.56751  4.14128  2.53866    832 - -
          2.68618  4.42225  2.77519  2.73123  3.46354  2.40513  3.72494  3.29354  2.67741  2.69355  4.24690  2.90347  2.73739  3.18146  2.89801  2.37887  2.77519  2.98518  4.58477  3.61503
          0.03784  3.68913  4.41148  0.61958  0.77255  0.48576  0.95510
    656   2.83486  4.41776  3.85307  3.44147  3.14728  3.69320  4.21970  2.30574  3.21582  1.77985  1.78575  3.73890  4.16111  3.61546  3.44098  3.16058  3.14095  2.28765  4.95783  3.69735    833 - -
          2.68618  4.42225  2.77519  2.73123  3.46354  2.40513  3.72494  3.29354  2.67741  2.69355  4.24690  2.90347  2.73739  3.18146  2.89801  2.37887  2.77519  2.98518  4.58477  3.61503
          0.03784  3.68913  4.41148  0.61958  0.77255  0.48576  0.95510
    657   2.75106  4.71200  2.80081  2.56380  3.85197  3.25153  3.71640  3.46394  2.40133  2.98401  4.02859  3.01741  3.80964  1.60558  2.68476  2.81211  3.05378  3.20877  5.16364  3.84748    834 - -
          2.68618  4.42225  2.77519  2.73123  3.46354  2.40513  3.72494  3.29354  2.67741  2.69355  4.24690  2.90347  2.73739  3.18146  2.89801  2.37887  2.77519  2.98518  4.58477  3.61503
          0.03784  3.68913  4.41148  0.61958  0.77255  0.48576  0.95510
    658   2.80478  4.87394  1.22453  2.25727  4.23035  3.08241  3.79373  3.77977  2.84736  3.42686  4.41128  2.79931  3.72391  3.04083  3.32881  2.79626  3.14352  3.44260  5.43469  4.14724    835 - -
          2.68618  4.42225  2.77519  2.73123  3.46354  2.40513  3.72494  3.29354  2.67741  2.69355  4.24690  2.90347  2.73739  3.18146  2.89801  2.37887  2.77519  2.98518  4.58477  3.61503
          0.03784  3.68913  4.41148  0.61958  0.77255  0.48576  0.95510
    659   2.53860  4.31516  3.12772  2.94876  3.94032  3.01352  4.03397  3.44634  2.99142  3.09066  4.14038  3.26899  1.25432  3.38678  3.24979  2.70284  2.96833  3.11254  5.16976  4.06209    836 - -
          2.68618  4.42225  2.77519  2.73123  3.46354  2.40513  3.72494  3.29354  2.67741  2.69355  4.24690  2.90347  2.73739  3.18146  2.89801  2.37887  2.77519  2.98518  4.58477  3.61503
          0.03784  3.68913  4.41148  0.61958  0.77255  0.48576  0.95510
    660   2.80478  4.87394  1.22453  2.25727  4.23035  3.08241  3.79373  3.77977  2.84736  3.42686  4.41128  2.79931  3.72391  3.04083  3.32881  2.79626  3.14352  3.44260  5.43469  4.14724    837 - -
          2.68618  4.42225  2.77519  2.73123  3.46354  2.40513  3.72494  3.29354  2.67741  2.69355  4.24690  2.90347  2.73739  3.18146  2.89801  2.37887  2.77519  2.98518  4.58477  3.61503
          0.03784  3.68913  4.41148  0.61958  0.77255  0.48576  0.95510
    661   2.80892  4.85337  2.44281  1.32289  4.17944  3.16533  3.75053  3.59652  2.60854  3.24892  4.24222  2.85869  3.76445  2.97756  2.98927  2.81797  3.11571  3.30372  5.38754  4.12124    838 - -
          2.68618  4.42225  2.77519  2.73123  3.46354  2.40513  3.72494  3.29354  2.67741  2.69355  4.24690  2.90347  2.73739  3.18146  2.89801  2.37887  2.77519  2.98518  4.58477  3.61503
          0.03784  3.68913  4.41148  0.61958  0.77255  0.48576  0.95510
    662   2.80892  4.85337  2.44281  1.32289  4.17944  3.16533  3.75053  3.59652  2.60854  3.24892  4.24222  2.85869  3.76445  2.97756  2.98927  2.81797  3.11571  3.30372  5.38754  4.12124    839 - -
          2.68618  4.42225  2.77519  2.73123  3.46354  2.40513  3.72494  3.29354  2.67741  2.69355  4.24690  2.90347  2.73739  3.18146  2.89801  2.37887  2.77519  2.98518  4.58477  3.61503
          0.03784  3.68913  4.41148  0.61958  0.77255  0.48576  0.95510
    663   1.31730  4.11745  3.28629  3.08020  3.87702  2.94420  4.12237  2.97770  3.09146  2.86521  3.92757  3.27327  3.66685  3.45304  3.34877  2.47445  2.73938  2.66585  5.32374  4.10485    840 - -
          2.68618  4.42225  2.77519  2.73123  3.46354  2.40513  3.72494  3.29354  2.67741  2.69355  4.24690  2.90347  2.73739  3.18146  2.89801  2.37887  2.77519  2.98518  4.58477  3.61503
          0.03784  3.68913  4.41148  0.61958  0.77255  0.48576  0.95510
    664   2.95506  4.47759  3.88597  3.53631  3.08140  3.73486  4.24973  2.29054  3.30547  1.14270  3.18222  3.82764  4.20974  3.71892  3.50728  3.29961  3.26236  2.27782  4.88309  3.56111    841 - -
          2.68618  4.42225  2.77519  2.73123  3.46354  2.40513  3.72494  3.29354  2.67741  2.69355  4.24690  2.90347  2.73739  3.18146  2.89801  2.37887  2.77519  2.98518  4.58477  3.61503
          0.03784  3.68913  4.41148  0.61958  0.77255  0.48576  0.95510
    665   2.81130  4.64443  3.28446  2.84925  3.95197  3.32144  3.71970  3.48903  2.20831  3.03968  4.05505  3.21823  3.84219  2.95840  1.30489  2.91012  3.09611  3.22352  5.11611  3.92899    842 - -
          2.68618  4.42225  2.77519  2.73123  3.46354  2.40513  3.72494  3.29354  2.67741  2.69355  4.24690  2.90347  2.73739  3.18146  2.89801  2.37887  2.77519  2.98518  4.58477  3.61503
          0.03784  3.68913  4.41148  0.61958  0.77255  0.48576  0.95510
    666   2.81130  4.64443  3.28446  2.84925  3.95197  3.32144  3.71970  3.48903  2.20831  3.03968  4.05505  3.21823  3.84219  2.95840  1.30489  2.91012  3.09611  3.22352  5.11611  3.92899    843 - -
          2.68618  4.42225  2.77519  2.73123  3.46354  2.40513  3.72494  3.29354  2.67741  2.69355  4.24690  2.90347  2.73739  3.18146  2.89801  2.37887  2.77519  2.98518  4.58477  3.61503
          0.03784  3.68913  4.41148  0.61958  0.77255  0.48576  0.95510
    667   2.24171  4.15390  3.06089  2.87774  3.89383  2.88774  3.98787  3.39575  2.93765  3.13464  4.08466  3.12687  3.61326  3.30480  3.22286  1.40814  2.70967  2.97312  5.28402  3.97833    844 - -
          2.68618  4.42225  2.77519  2.73123  3.46354  2.40513  3.72494  3.29354  2.67741  2.69355  4.24690  2.90347  2.73739  3.18146  2.89801  2.37887  2.77519  2.98518  4.58477  3.61503
          0.03784  3.68913  4.41148  0.61958  0.77255  0.48576  0.95510
    668   2.24171  4.15390  3.06089  2.87774  3.89383  2.88774  3.98787  3.39575  2.93765  3.13464  4.08466  3.12687  3.61326  3.30480  3.22286  1.40814  2.70967  2.97312  5.28402  3.97833    845 - -
          2.68618  4.42225  2.77519  2.73123  3.46354  2.40513  3.72494  3.29354  2.67741  2.69355  4.24690  2.90347  2.73739  3.18146  2.89801  2.37887  2.77519  2.98518  4.58477  3.61503
          0.03784  3.68913  4.41148  0.61958  0.77255  0.48576  0.95510
    669   2.33102  4.17183  3.27863  3.03429  3.81862  3.01379  4.06370  2.92465  2.97343  2.79350  3.86552  3.26744  3.70666  3.38069  3.23508  2.53132  1.52934  2.64024  5.27413  4.03824    846 - -
          2.68618  4.42225  2.77519  2.73123  3.46354  2.40513  3.72494  3.29354  2.67741  2.69355  4.24690  2.90347  2.73739  3.18146  2.89801  2.37887  2.77519  2.98518  4.58477  3.61503
          0.03784  3.68913  4.41148  0.61958  0.77255  0.48576  0.95510
    670   2.53860  4.31516  3.12772  2.94876  3.94032  3.01352  4.03397  3.44634  2.99142  3.09066  4.14038  3.26899  1.25432  3.38678  3.24979  2.70284  2.96833  3.11254  5.16976  4.06209    847 - -
          2.68618  4.42225  2.77519  2.73123  3.46354  2.40513  3.72494  3.29354  2.67741  2.69355  4.24690  2.90347  2.73739  3.18146  2.89801  2.37887  2.77519  2.98518  4.58477  3.61503
          0.03784  3.68913  4.41148  0.61958  0.77255  0.48576  0.95510
    671   2.88604  4.36996  4.05092  3.66882  3.26008  3.84648  4.43699  1.34276  3.49191  1.89855  3.23867  3.93960  4.30540  3.86593  3.70964  3.33302  3.19313  1.87496  5.10419  3.81865    848 - -
          2.68618  4.42225  2.77519  2.73123  3.46354  2.40513  3.72494  3.29354  2.67741  2.69355  4.24690  2.90347  2.73739  3.18146  2.89801  2.37887  2.77519  2.98518  4.58477  3.61503
          0.03784  3.68913  4.41148  0.61958  0.77255  0.48576  0.95510
    672   2.80892  4.85337  2.44281  1.32289  4.17944  3.16533  3.75053  3.59652  2.60854  3.24892  4.24222  2.85869  3.76445  2.97756  2.98927  2.81797  3.11571  3.30372  5.38754  4.12124    849 - -
          2.68618  4.42225  2.77519  2.73123  3.46354  2.40513  3.72494  3.29354  2.67741  2.69355  4.24690  2.90347  2.73739  3.18146  2.89801  2.37887  2.77519  2.98518  4.58477  3.61503
          0.03784  3.68913  4.41148  0.61958  0.77255  0.48576  0.95510
    673   2.82153  4.65599  2.97195  2.72341  3.17415  3.30692  1.59999  3.49378  2.57293  3.00780  4.04438  3.13628  3.85500  3.09031  2.84487  2.89688  3.12292  3.23356  4.64053  3.13247    850 - -
          2.68618  4.42225  2.77519  2.73123  3.46354  2.40513  3.72494  3.29354  2.67741  2.69355  4.24690  2.90347  2.73739  3.18146  2.89801  2.37887  2.77519  2.98518  4.58477  3.61503
          0.03784  3.68913  4.41148  0.61958  0.77255  0.48576  0.95510
    674   1.31730  4.11745  3.28629  3.08020  3.87702  2.94420  4.12237  2.97770  3.09146  2.86521  3.92757  3.27327  3.66685  3.45304  3.34877  2.47445  2.73938  2.66585  5.32374  4.10485    851 - -
          2.68618  4.42225  2.77519  2.73123  3.46354  2.40513  3.72494  3.29354  2.67741  2.69355  4.24690  2.90347  2.73739  3.18146  2.89801  2.37887  2.77519  2.98518  4.58477  3.61503
          0.03784  3.68913  4.41148  0.61958  0.77255  0.48576  0.95510
    675   2.53860  4.31516  3.12772  2.94876  3.94032  3.01352  4.03397  3.44634  2.99142  3.09066  4.14038  3.26899  1.25432  3.38678  3.24979  2.70284  2.96833  3.11254  5.16976  4.06209    852 - -
          2.68618  4.42225  2.77519  2.73123  3.46354  2.40513  3.72494  3.29354  2.67741  2.69355  4.24690  2.90347  2.73739  3.18146  2.89801  2.37887  2.77519  2.98518  4.58477  3.61503
          0.03784  3.68913  4.41148  0.61958  0.77255  0.48576  0.95510
    676   2.66337  4.26693  3.85961  3.52785  3.42503  3.52013  4.36379  2.09756  3.39191  2.15373  3.43066  3.74370  4.09832  3.76990  3.61964  3.02062  3.03433  1.29825  5.17402  3.88901    853 - -
          2.68618  4.42225  2.77519  2.73123  3.46354  2.40513  3.72494  3.29354  2.67741  2.69355  4.24690  2.90347  2.73739  3.18146  2.89801  2.37887  2.77519  2.98518  4.58477  3.61503
          0.03784  3.68913  4.41148  0.61958  0.77255  0.48576  0.95510
    677   2.40670  1.40734  3.87007  3.57536  3.61768  3.05934  4.26417  2.73831  3.40296  2.65827  3.77825  3.61145  3.75202  3.75840  3.55699  2.67629  2.85961  2.49374  5.06397  3.90407    854 - -
          2.68618  4.42225  2.77519  2.73123  3.46354  2.40513  3.72494  3.29354  2.67741  2.69355  4.24690  2.90347  2.73739  3.18146  2.89801  2.37887  2.77519  2.98518  4.58477  3.61503
          0.03784  3.68913  4.41148  0.61958  0.77255  0.48576  0.95510
    678   2.33102  4.17183  3.27863  3.03429  3.81862  3.01379  4.06370  2.92465  2.97343  2.79350  3.86552  3.26744  3.70666  3.38069  3.23508  2.53132  1.52934  2.64024  5.27413  4.03824    855 - -
          2.68618  4.42225  2.77519  2.73123  3.46354  2.40513  3.72494  3.29354  2.67741  2.69355  4.24690  2.90347  2.73739  3.18146  2.89801  2.37887  2.77519  2.98518  4.58477  3.61503
          0.03784  3.68913  4.41148  0.61958  0.77255  0.48576  0.95510
    679   2.24171  4.15390  3.06089  2.87774  3.89383  2.88774  3.98787  3.39575  2.93765  3.13464  4.08466  3.12687  3.61326  3.30480  3.22286  1.40814  2.70967  2.97312  5.28402  3.97833    856 - -
          2.68618  4.42225  2.77519  2.73123  3.46354  2.40513  3.72494  3.29354  2.67741  2.69355  4.24690  2.90347  2.73739  3.18146  2.89801  2.37887  2.77519  2.98518  4.58477  3.61503
          0.03784  3.68913  4.41148  0.61958  0.77255  0.48576  0.95510
    680   2.75106  4.71200  2.80081  2.56380  3.85197  3.25153  3.71640  3.46394  2.40133  2.98401  4.02859  3.01741  3.80964  1.60558  2.68476  2.81211  3.05378  3.20877  5.16364  3.84748    857 - -
          2.68618  4.42225  2.77519  2.73123  3.46354  2.40513  3.72494  3.29354  2.67741  2.69355  4.24690  2.90347  2.73739  3.18146  2.89801  2.37887  2.77519  2.98518  4.58477  3.61503
          0.03784  3.68913  4.41148  0.61958  0.77255  0.48576  0.95510
    681   1.31730  4.11745  3.28629  3.08020  3.87702  2.94420  4.12237  2.97770  3.09146  2.86521  3.92757  3.27327  3.66685  3.45304  3.34877  2.47445  2.73938  2.66585  5.32374  4.10485    858 - -
          2.68618  4.42225  2.77519  2.73123  3.46354  2.40513  3.72494  3.29354  2.67741  2.69355  4.24690  2.90347  2.73739  3.18146  2.89801  2.37887  2.77519  2.98518  4.58477  3.61503
          0.03784  3.68913  4.41148  0.61958  0.77255  0.48576  0.95510
    682   2.33102  4.17183  3.27863  3.03429  3.81862  3.01379  4.06370  2.92465  2.97343  2.79350  3.86552  3.26744  3.70666  3.38069  3.23508  2.53132  1.52934  2.64024  5.27413  4.03824    859 - -
          2.68618  4.42225  2.77519  2.73123  3.46354  2.40513  3.72494  3.29354  2.67741  2.69355  4.24690  2.90347  2.73739  3.18146  2.89801  2.37887  2.77519  2.98518  4.58477  3.61503
          0.03784  3.68913  4.41148  0.61958  0.77255  0.48576  0.95510
    683   2.33102  4.17183  3.27863  3.03429  3.81862  3.01379  4.06370  2.92465  2.97343  2.79350  3.86552  3.26744  3.70666  3.38069  3.23508  2.53132  1.52934  2.64024  5.27413  4.03824    860 - -
          2.68618  4.42225  2.77519  2.73123  3.46354  2.40513  3.72494  3.29354  2.67741  2.69355  4.24690  2.90347  2.73739  3.18146  2.89801  2.37887  2.77519  2.98518  4.58477  3.61503
          0.03784  3.68913  4.41148  0.61958  0.77255  0.48576  0.95510
    684   2.53860  4.31516  3.12772  2.94876  3.94032  3.01352  4.03397  3.44634  2.99142  3.09066  4.14038  3.26899  1.25432  3.38678  3.24979  2.70284  2.96833  3.11254  5.16976  4.06209    861 - -
          2.68618  4.42225  2.77519  2.73123  3.46354  2.40513  3.72494  3.29354  2.67741  2.69355  4.24690  2.90347  2.73739  3.18146  2.89801  2.37887  2.77519  2.98518  4.58477  3.61503
          0.03784  3.68913  4.41148  0.61958  0.77255  0.48576  0.95510
    685   2.95506  4.47759  3.88597  3.53631  3.08140  3.73486  4.24973  2.29054  3.30547  1.14270  3.18222  3.82764  4.20974  3.71892  3.50728  3.29961  3.26236  2.27782  4.88309  3.56111    862 - -
          2.68618  4.42225  2.77519  2.73123  3.46354  2.40513  3.72494  3.29354  2.67741  2.69355  4.24690  2.90347  2.73739  3.18146  2.89801  2.37887  2.77519  2.98518  4.58477  3.61503
          0.03784  3.68913  4.41148  0.61958  0.77255  0.48576  0.95510
    686   2.95506  4.47759  3.88597  3.53631  3.08140  3.73486  4.24973  2.29054  3.30547  1.14270  3.18222  3.82764  4.20974  3.71892  3.50728  3.29961  3.26236  2.27782  4.88309  3.56111    863 - -
          2.68618  4.42225  2.77519  2.73123  3.46354  2.40513  3.72494  3.29354  2.67741  2.69355  4.24690  2.90347  2.73739  3.18146  2.89801  2.37887  2.77519  2.98518  4.58477  3.61503
          0.03784  3.68913  4.41148  0.61958  0.77255  0.48576  0.95510
    687   2.53860  4.31516  3.12772  2.94876  3.94032  3.01352  4.03397  3.44634  2.99142  3.09066  4.14038  3.26899  1.25432  3.38678  3.24979  2.70284  2.96833  3.11254  5.16976  4.06209    864 - -
          2.68618  4.42225  2.77519  2.73123  3.46354  2.40513  3.72494  3.29354  2.67741  2.69355  4.24690  2.90347  2.73739  3.18146  2.89801  2.37887  2.77519  2.98518  4.58477  3.61503
          0.03784  3.68913  4.41148  0.61958  0.77255  0.48576  0.95510
    688   1.31730  4.11745  3.28629  3.08020  3.87702  2.94420  4.12237  2.97770  3.09146  2.86521  3.92757  3.27327  3.66685  3.45304  3.34877  2.47445  2.73938  2.66585  5.32374  4.10485    865 - -
          2.68618  4.42225  2.77519  2.73123  3.46354  2.40513  3.72494  3.29354  2.67741  2.69355  4.24690  2.90347  2.73739  3.18146  2.89801  2.37887  2.77519  2.98518  4.58477  3.61503
          0.03784  3.68913  4.41148  0.61958  0.77255  0.48576  0.95510
    689   2.24171  4.15390  3.06089  2.87774  3.89383  2.88774  3.98787  3.39575  2.93765  3.13464  4.08466  3.12687  3.61326  3.30480  3.22286  1.40814  2.70967  2.97312  5.28402  3.97833    866 - -
          2.68618  4.42225  2.77519  2.73123  3.46354  2.40513  3.72494  3.29354  2.67741  2.69355  4.24690  2.90347  2.73739  3.18146  2.89801  2.37887  2.77519  2.98518  4.58477  3.61503
          0.03784  3.68913  4.41148  0.61958  0.77255  0.48576  0.95510
    690   1.31730  4.11745  3.28629  3.08020  3.87702  2.94420  4.12237  2.97770  3.09146  2.86521  3.92757  3.27327  3.66685  3.45304  3.34877  2.47445  2.73938  2.66585  5.32374  4.10485    867 - -
          2.68618  4.42225  2.77519  2.73123  3.46354  2.40513  3.72494  3.29354  2.67741  2.69355  4.24690  2.90347  2.73739  3.18146  2.89801  2.37887  2.77519  2.98518  4.58477  3.61503
          0.03784  3.68913  4.41148  0.61958  0.77255  0.48576  0.95510
    691   2.75106  4.71200  2.80081  2.56380  3.85197  3.25153  3.71640  3.46394  2.40133  2.98401  4.02859  3.01741  3.80964  1.60558  2.68476  2.81211  3.05378  3.20877  5.16364  3.84748    868 - -
          2.68618  4.42225  2.77519  2.73123  3.46354  2.40513  3.72494  3.29354  2.67741  2.69355  4.24690  2.90347  2.73739  3.18146  2.89801  2.37887  2.77519  2.98518  4.58477  3.61503
          0.03784  3.68913  4.41148  0.61958  0.77255  0.48576  0.95510
    692   2.53860  4.31516  3.12772  2.94876  3.94032  3.01352  4.03397  3.44634  2.99142  3.09066  4.14038  3.26899  1.25432  3.38678  3.24979  2.70284  2.96833  3.11254  5.16976  4.06209    869 - -
          2.68618  4.42225  2.77519  2.73123  3.46354  2.40513  3.72494  3.29354  2.67741  2.69355  4.24690  2.90347  2.73739  3.18146  2.89801  2.37887  2.77519  2.98518  4.58477  3.61503
          0.03784  3.68913  4.41148  0.61958  0.77255  0.48576  0.95510
    693   2.53860  4.31516  3.12772  2.94876  3.94032  3.01352  4.03397  3.44634  2.99142  3.09066  4.14038  3.26899  1.25432  3.38678  3.24979  2.70284  2.96833  3.11254  5.16976  4.06209    870 - -
          2.68618  4.42225  2.77519  2.73123  3.46354  2.40513  3.72494  3.29354  2.67741  2.69355  4.24690  2.90347  2.73739  3.18146  2.89801  2.37887  2.77519  2.98518  4.58477  3.61503
          0.03784  3.68913  4.41148  0.61958  0.77255  0.48576  0.95510
    694   1.31730  4.11745  3.28629  3.08020  3.87702  2.94420  4.12237  2.97770  3.09146  2.86521  3.92757  3.27327  3.66685  3.45304  3.34877  2.47445  2.73938  2.66585  5.32374  4.10485    871 - -
          2.68618  4.42225  2.77519  2.73123  3.46354  2.40513  3.72494  3.29354  2.67741  2.69355  4.24690  2.90347  2.73739  3.18146  2.89801  2.37887  2.77519  2.98518  4.58477  3.61503
          0.03784  3.68913  4.41148  0.61958  0.77255  0.48576  0.95510
    695   1.31730  4.11745  3.28629  3.08020  3.87702  2.94420  4.12237  2.97770  3.09146  2.86521  3.92757  3.27327  3.66685  3.45304  3.34877  2.47445  2.73938  2.66585  5.32374  4.10485    872 - -
          2.68618  4.42225  2.77519  2.73123  3.46354  2.40513  3.72494  3.29354  2.67741  2.69355  4.24690  2.90347  2.73739  3.18146  2.89801  2.37887  2.77519  2.98518  4.58477  3.61503
          0.03784  3.68913  4.41148  0.61958  0.77255  0.48576  0.95510
    696   1.31730  4.11745  3.28629  3.08020  3.87702  2.94420  4.12237  2.97770  3.09146  2.86521  3.92757  3.27327  3.66685  3.45304  3.34877  2.47445  2.73938  2.66585  5.32374  4.10485    873 - -
          2.68618  4.42225  2.77519  2.73123  3.46354  2.40513  3.72494  3.29354  2.67741  2.69355  4.24690  2.90347  2.73739  3.18146  2.89801  2.37887  2.77519  2.98518  4.58477  3.61503
          0.03784  3.68913  4.41148  0.61958  0.77255  0.48576  0.95510
    697   2.24171  4.15390  3.06089  2.87774  3.89383  2.88774  3.98787  3.39575  2.93765  3.13464  4.08466  3.12687  3.61326  3.30480  3.22286  1.40814  2.70967  2.97312  5.28402  3.97833    874 - -
          2.68618  4.42225  2.77519  2.73123  3.46354  2.40513  3.72494  3.29354  2.67741  2.69355  4.24690  2.90347  2.73739  3.18146  2.89801  2.37887  2.77519  2.98518  4.58477  3.61503
          0.03784  3.68913  4.41148  0.61958  0.77255  0.48576  0.95510
    698   2.53860  4.31516  3.12772  2.94876  3.94032  3.01352  4.03397  3.44634  2.99142  3.09066  4.14038  3.26899  1.25432  3.38678  3.24979  2.70284  2.96833  3.11254  5.16976  4.06209    875 - -
          2.68618  4.42225  2.77519  2.73123  3.46354  2.40513  3.72494  3.29354  2.67741  2.69355  4.24690  2.90347  2.73739  3.18146  2.89801  2.37887  2.77519  2.98518  4.58477  3.61503
          0.03784  3.68913  4.41148  0.61958  0.77255  0.48576  0.95510
    699   2.24171  4.15390  3.06089  2.87774  3.89383  2.88774  3.98787  3.39575  2.93765  3.13464  4.08466  3.12687  3.61326  3.30480  3.22286  1.40814  2.70967  2.97312  5.28402  3.97833    876 - -
          2.68618  4.42225  2.77519  2.73123  3.46354  2.40513  3.72494  3.29354  2.67741  2.69355  4.24690  2.90347  2.73739  3.18146  2.89801  2.37887  2.77519  2.98518  4.58477  3.61503
          0.03784  3.68913  4.41148  0.61958  0.77255  0.48576  0.95510
    700   1.31730  4.11745  3.28629  3.08020  3.87702  2.94420  4.12237  2.97770  3.09146  2.86521  3.92757  3.27327  3.66685  3.45304  3.34877  2.47445  2.73938  2.66585  5.32374  4.10485    877 - -
          2.68618  4.42225  2.77519  2.73123  3.46354  2.40513  3.72494  3.29354  2.67741  2.69355  4.24690  2.90347  2.73739  3.18146  2.89801  2.37887  2.77519  2.98518  4.58477  3.61503
          0.03784  3.68913  4.41148  0.61958  0.77255  0.48576  0.95510
    701   1.31730  4.11745  3.28629  3.08020  3.87702  2.94420  4.12237  2.97770  3.09146  2.86521  3.92757  3.27327  3.66685  3.45304  3.34877  2.47445  2.73938  2.66585  5.32374  4.10485    878 - -
          2.68618  4.42225  2.77519  2.73123  3.46354  2.40513  3.72494  3.29354  2.67741  2.69355  4.24690  2.90347  2.73739  3.18146  2.89801  2.37887  2.77519  2.98518  4.58477  3.61503
          0.03784  3.68913  4.41148  0.61958  0.77255  0.48576  0.95510
    702   2.24171  4.15390  3.06089  2.87774  3.89383  2.88774  3.98787  3.39575  2.93765  3.13464  4.08466  3.12687  3.61326  3.30480  3.22286  1.40814  2.70967  2.97312  5.28402  3.97833    879 - -
          2.68618  4.42225  2.77519  2.73123  3.46354  2.40513  3.72494  3.29354  2.67741  2.69355  4.24690  2.90347  2.73739  3.18146  2.89801  2.37887  2.77519  2.98518  4.58477  3.61503
          0.03784  3.68913  4.41148  0.61958  0.77255  0.48576  0.95510
    703   2.53860  4.31516  3.12772  2.94876  3.94032  3.01352  4.03397  3.44634  2.99142  3.09066  4.14038  3.26899  1.25432  3.38678  3.24979  2.70284  2.96833  3.11254  5.16976  4.06209    880 - -
          2.68618  4.42225  2.77519  2.73123  3.46354  2.40513  3.72494  3.29354  2.67741  2.69355  4.24690  2.90347  2.73739  3.18146  2.89801  2.37887  2.77519  2.98518  4.58477  3.61503
          0.03784  3.68913  4.41148  0.61958  0.77255  0.48576  0.95510
    704   2.53860  4.31516  3.12772  2.94876  3.94032  3.01352  4.03397  3.44634  2.99142  3.09066  4.14038  3.26899  1.25432  3.38678  3.24979  2.70284  2.96833  3.11254  5.16976  4.06209    881 - -
          2.68618  4.42225  2.77519  2.73123  3.46354  2.40513  3.72494  3.29354  2.67741  2.69355  4.24690  2.90347  2.73739  3.18146  2.89801  2.37887  2.77519  2.98518  4.58477  3.61503
          0.03784  3.68913  4.41148  0.61958  0.77255  0.48576  0.95510
    705   2.95506  4.47759  3.88597  3.53631  3.08140  3.73486  4.24973  2.29054  3.30547  1.14270  3.18222  3.82764  4.20974  3.71892  3.50728  3.29961  3.26236  2.27782  4.88309  3.56111    882 - -
          2.68618  4.42225  2.77519  2.73123  3.46354  2.40513  3.72494  3.29354  2.67741  2.69355  4.24690  2.90347  2.73739  3.18146  2.89801  2.37887  2.77519  2.98518  4.58477  3.61503
          0.03784  3.68913  4.41148  0.61958  0.77255  0.48576  0.95510
    706   1.31730  4.11745  3.28629  3.08020  3.87702  2.94420  4.12237  2.97770  3.09146  2.86521  3.92757  3.27327  3.66685  3.45304  3.34877  2.47445  2.73938  2.66585  5.32374  4.10485    883 - -
          2.68618  4.42225  2.77519  2.73123  3.46354  2.40513  3.72494  3.29354  2.67741  2.69355  4.24690  2.90347  2.73739  3.18146  2.89801  2.37887  2.77519  2.98518  4.58477  3.61503
          0.03784  3.68913  4.41148  0.61958  0.77255  0.48576  0.95510
    707   2.33102  4.17183  3.27863  3.03429  3.81862  3.01379  4.06370  2.92465  2.97343  2.79350  3.86552  3.26744  3.70666  3.38069  3.23508  2.53132  1.52934  2.64024  5.27413  4.03824    884 - -
          2.68618  4.42225  2.77519  2.73123  3.46354  2.40513  3.72494  3.29354  2.67741  2.69355  4.24690  2.90347  2.73739  3.18146  2.89801  2.37887  2.77519  2.98518  4.58477  3.61503
          0.03784  3.68913  4.41148  0.61958  0.77255  0.48576  0.95510
    708   1.31730  4.11745  3.28629  3.08020  3.87702  2.94420  4.12237  2.97770  3.09146  2.86521  3.92757  3.27327  3.66685  3.45304  3.34877  2.47445  2.73938  2.66585  5.32374  4.10485    885 - -
          2.68618  4.42225  2.77519  2.73123  3.46354  2.40513  3.72494  3.29354  2.67741  2.69355  4.24690  2.90347  2.73739  3.18146  2.89801  2.37887  2.77519  2.98518  4.58477  3.61503
          0.03784  3.68913  4.41148  0.61958  0.77255  0.48576  0.95510
    709   1.31730  4.11745  3.28629  3.08020  3.87702  2.94420  4.12237  2.97770  3.09146  2.86521  3.92757  3.27327  3.66685  3.45304  3.34877  2.47445  2.73938  2.66585  5.32374  4.10485    886 - -
          2.68618  4.42225  2.77519  2.73123  3.46354  2.40513  3.72494  3.29354  2.67741  2.69355  4.24690  2.90347  2.73739  3.18146  2.89801  2.37887  2.77519  2.98518  4.58477  3.61503
          0.03784  3.68913  4.41148  0.61958  0.77255  0.48576  0.95510
    710   1.31730  4.11745  3.28629  3.08020  3.87702  2.94420  4.12237  2.97770  3.09146  2.86521  3.92757  3.27327  3.66685  3.45304  3.34877  2.47445  2.73938  2.66585  5.32374  4.10485    887 - -
          2.68618  4.42225  2.77519  2.73123  3.46354  2.40513  3.72494  3.29354  2.67741  2.69355  4.24690  2.90347  2.73739  3.18146  2.89801  2.37887  2.77519  2.98518  4.58477  3.61503
          0.03784  3.68913  4.41148  0.61958  0.77255  0.48576  0.95510
    711   2.82153  4.65599  2.97195  2.72341  3.17415  3.30692  1.59999  3.49378  2.57293  3.00780  4.04438  3.13628  3.85500  3.09031  2.84487  2.89688  3.12292  3.23356  4.64053  3.13247    888 - -
          2.68618  4.42225  2.77519  2.73123  3.46354  2.40513  3.72494  3.29354  2.67741  2.69355  4.24690  2.90347  2.73739  3.18146  2.89801  2.37887  2.77519  2.98518  4.58477  3.61503
          0.03784  3.68913  4.41148  0.61958  0.77255  0.48576  0.95510
    712   2.33102  4.17183  3.27863  3.03429  3.81862  3.01379  4.06370  2.92465  2.97343  2.79350  3.86552  3.26744  3.70666  3.38069  3.23508  2.53132  1.52934  2.64024  5.27413  4.03824    889 - -
          2.68618  4.42225  2.77519  2.73123  3.46354  2.40513  3.72494  3.29354  2.67741  2.69355  4.24690  2.90347  2.73739  3.18146  2.89801  2.37887  2.77519  2.98518  4.58477  3.61503
          0.03784  3.68913  4.41148  0.61958  0.77255  0.48576  0.95510
    713   1.31730  4.11745  3.28629  3.08020  3.87702  2.94420  4.12237  2.97770  3.09146  2.86521  3.92757  3.27327  3.66685  3.45304  3.34877  2.47445  2.73938  2.66585  5.32374  4.10485    890 - -
          2.68618  4.42225  2.77519  2.73123  3.46354  2.40513  3.72494  3.29354  2.67741  2.69355  4.24690  2.90347  2.73739  3.18146  2.89801  2.37887  2.77519  2.98518  4.58477  3.61503
          0.03784  3.68913  4.41148  0.61958  0.77255  0.48576  0.95510
    714   2.88604  4.36996  4.05092  3.66882  3.26008  3.84648  4.43699  1.34276  3.49191  1.89855  3.23867  3.93960  4.30540  3.86593  3.70964  3.33302  3.19313  1.87496  5.10419  3.81865    891 - -
          2.68618  4.42225  2.77519  2.73123  3.46354  2.40513  3.72494  3.29354  2.67741  2.69355  4.24690  2.90347  2.73739  3.18146  2.89801  2.37887  2.77519  2.98518  4.58477  3.61503
          0.03784  3.68913  4.41148  0.61958  0.77255  0.48576  0.95510
    715   1.31730  4.11745  3.28629  3.08020  3.87702  2.94420  4.12237  2.97770  3.09146  2.86521  3.92757  3.27327  3.66685  3.45304  3.34877  2.47445  2.73938  2.66585  5.32374  4.10485    892 - -
          2.68618  4.42225  2.77519  2.73123  3.46354  2.40513  3.72494  3.29354  2.67741  2.69355  4.24690  2.90347  2.73739  3.18146  2.89801  2.37887  2.77519  2.98518  4.58477  3.61503
          0.03784  3.68913  4.41148  0.61958  0.77255  0.48576  0.95510
    716   2.24171  4.15390  3.06089  2.87774  3.89383  2.88774  3.98787  3.39575  2.93765  3.13464  4.08466  3.12687  3.61326  3.30480  3.22286  1.40814  2.70967  2.97312  5.28402  3.97833    893 - -
          2.68618  4.42225  2.77519  2.73123  3.46354  2.40513  3.72494  3.29354  2.67741  2.69355  4.24690  2.90347  2.73739  3.18146  2.89801  2.37887  2.77519  2.98518  4.58477  3.61503
          0.03784  3.68913  4.41148  0.61958  0.77255  0.48576  0.95510
    717   1.31730  4.11745  3.28629  3.08020  3.87702  2.94420  4.12237  2.97770  3.09146  2.86521  3.92757  3.27327  3.66685  3.45304  3.34877  2.47445  2.73938  2.66585  5.32374  4.10485    894 - -
          2.68618  4.42225  2.77519  2.73123  3.46354  2.40513  3.72494  3.29354  2.67741  2.69355  4.24690  2.90347  2.73739  3.18146  2.89801  2.37887  2.77519  2.98518  4.58477  3.61503
          0.03784  3.68913  4.41148  0.61958  0.77255  0.48576  0.95510
    718   2.24171  4.15390  3.06089  2.87774  3.89383  2.88774  3.98787  3.39575  2.93765  3.13464  4.08466  3.12687  3.61326  3.30480  3.22286  1.40814  2.70967  2.97312  5.28402  3.97833    895 - -
          2.68618  4.42225  2.77519  2.73123  3.46354  2.40513  3.72494  3.29354  2.67741  2.69355  4.24690  2.90347  2.73739  3.18146  2.89801  2.37887  2.77519  2.98518  4.58477  3.61503
          0.03784  3.68913  4.41148  0.61958  0.77255  0.48576  0.95510
    719   1.31730  4.11745  3.28629  3.08020  3.87702  2.94420  4.12237  2.97770  3.09146  2.86521  3.92757  3.27327  3.66685  3.45304  3.34877  2.47445  2.73938  2.66585  5.32374  4.10485    896 - -
          2.68618  4.42225  2.77519  2.73123  3.46354  2.40513  3.72494  3.29354  2.67741  2.69355  4.24690  2.90347  2.73739  3.18146  2.89801  2.37887  2.77519  2.98518  4.58477  3.61503
          0.03784  3.68913  4.41148  0.61958  0.77255  0.48576  0.95510
    720   2.33102  4.17183  3.27863  3.03429  3.81862  3.01379  4.06370  2.92465  2.97343  2.79350  3.86552  3.26744  3.70666  3.38069  3.23508  2.53132  1.52934  2.64024  5.27413  4.03824    897 - -
          2.68618  4.42225  2.77519  2.73123  3.46354  2.40513  3.72494  3.29354  2.67741  2.69355  4.24690  2.90347  2.73739  3.18146  2.89801  2.37887  2.77519  2.98518  4.58477  3.61503
          0.03784  3.68913  4.41148  0.61958  0.77255  0.48576  0.95510
    721   1.31730  4.11745  3.28629  3.08020  3.87702  2.94420  4.12237  2.97770  3.09146  2.86521  3.92757  3.27327  3.66685  3.45304  3.34877  2.47445  2.73938  2.66585  5.32374  4.10485    898 - -
          2.68618  4.42225  2.77519  2.73123  3.46354  2.40513  3.72494  3.29354  2.67741  2.69355  4.24690  2.90347  2.73739  3.18146  2.89801  2.37887  2.77519  2.98518  4.58477  3.61503
          0.03784  3.68913  4.41148  0.61958  0.77255  0.48576  0.95510
    722   2.53860  4.31516  3.12772  2.94876  3.94032  3.01352  4.03397  3.44634  2.99142  3.09066  4.14038  3.26899  1.25432  3.38678  3.24979  2.70284  2.96833  3.11254  5.16976  4.06209    899 - -
          2.68618  4.42225  2.77519  2.73123  3.46354  2.40513  3.72494  3.29354  2.67741  2.69355  4.24690  2.90347  2.73739  3.18146  2.89801  2.37887  2.77519  2.98518  4.58477  3.61503
          0.03784  3.68913  4.41148  0.61958  0.77255  0.48576  0.95510
    723   1.31730  4.11745  3.28629  3.08020  3.87702  2.94420  4.12237  2.97770  3.09146  2.86521  3.92757  3.27327  3.66685  3.45304  3.34877  2.47445  2.73938  2.66585  5.32374  4.10485    900 - -
          2.68618  4.42225  2.77519  2.73123  3.46354  2.40513  3.72494  3.29354  2.67741  2.69355  4.24690  2.90347  2.73739  3.18146  2.89801  2.37887  2.77519  2.98518  4.58477  3.61503
          0.03784  3.68913  4.41148  0.61958  0.77255  0.48576  0.95510
    724   2.24171  4.15390  3.06089  2.87774  3.89383  2.88774  3.98787  3.39575  2.93765  3.13464  4.08466  3.12687  3.61326  3.30480  3.22286  1.40814  2.70967  2.97312  5.28402  3.97833    901 - -
          2.68618  4.42225  2.77519  2.73123  3.46354  2.40513  3.72494  3.29354  2.67741  2.69355  4.24690  2.90347  2.73739  3.18146  2.89801  2.37887  2.77519  2.98518  4.58477  3.61503
          0.03784  3.68913  4.41148  0.61958  0.77255  0.48576  0.95510
    725   2.24171  4.15390  3.06089  2.87774  3.89383  2.88774  3.98787  3.39575  2.93765  3.13464  4.08466  3.12687  3.61326  3.30480  3.22286  1.40814  2.70967  2.97312  5.28402  3.97833    902 - -
          2.68618  4.42225  2.77519  2.73123  3.46354  2.40513  3.72494  3.29354  2.67741  2.69355  4.24690  2.90347  2.73739  3.18146  2.89801  2.37887  2.77519  2.98518  4.58477  3.61503
          0.03784  3.68913  4.41148  0.61958  0.77255  0.48576  0.95510
    726   2.53860  4.31516  3.12772  2.94876  3.94032  3.01352  4.03397  3.44634  2.99142  3.09066  4.14038  3.26899  1.25432  3.38678  3.24979  2.70284  2.96833  3.11254  5.16976  4.06209    903 - -
          2.68618  4.42225  2.77519  2.73123  3.46354  2.40513  3.72494  3.29354  2.67741  2.69355  4.24690  2.90347  2.73739  3.18146  2.89801  2.37887  2.77519  2.98518  4.58477  3.61503
          0.03784  3.68913  4.41148  0.61958  0.77255  0.48576  0.95510
    727   1.31730  4.11745  3.28629  3.08020  3.87702  2.94420  4.12237  2.97770  3.09146  2.86521  3.92757  3.27327  3.66685  3.45304  3.34877  2.47445  2.73938  2.66585  5.32374  4.10485    904 - -
          2.68618  4.42225  2.77519  2.73123  3.46354  2.40513  3.72494  3.29354  2.67741  2.69355  4.24690  2.90347  2.73739  3.18146  2.89801  2.37887  2.77519  2.98518  4.58477  3.61503
          0.03784  3.68913  4.41148  0.61958  0.77255  0.48576  0.95510
    728   2.80892  4.85337  2.44281  1.32289  4.17944  3.16533  3.75053  3.59652  2.60854  3.24892  4.24222  2.85869  3.76445  2.97756  2.98927  2.81797  3.11571  3.30372  5.38754  4.12124    905 - -
          2.68618  4.42225  2.77519  2.73123  3.46354  2.40513  3.72494  3.29354  2.67741  2.69355  4.24690  2.90347  2.73739  3.18146  2.89801  2.37887  2.77519  2.98518  4.58477  3.61503
          0.03784  3.68913  4.41148  0.61958  0.77255  0.48576  0.95510
    729   2.24171  4.15390  3.06089  2.87774  3.89383  2.88774  3.98787  3.39575  2.93765  3.13464  4.08466  3.12687  3.61326  3.30480  3.22286  1.40814  2.70967  2.97312  5.28402  3.97833    906 - -
          2.68618  4.42225  2.77519  2.73123  3.46354  2.40513  3.72494  3.29354  2.67741  2.69355  4.24690  2.90347  2.73739  3.18146  2.89801  2.37887  2.77519  2.98518  4.58477  3.61503
          0.03784  3.68913  4.41148  0.61958  0.77255  0.48576  0.95510
    730   2.53860  4.31516  3.12772  2.94876  3.94032  3.01352  4.03397  3.44634  2.99142  3.09066  4.14038  3.26899  1.25432  3.38678  3.24979  2.70284  2.96833  3.11254  5.16976  4.06209    907 - -
          2.68618  4.42225  2.77519  2.73123  3.46354  2.40513  3.72494  3.29354  2.67741  2.69355  4.24690  2.90347  2.73739  3.18146  2.89801  2.37887  2.77519  2.98518  4.58477  3.61503
          0.03784  3.68913  4.41148  0.61958  0.77255  0.48576  0.95510
    731   2.81130  4.64443  3.28446  2.84925  3.95197  3.32144  3.71970  3.48903  2.20831  3.03968  4.05505  3.21823  3.84219  2.95840  1.30489  2.91012  3.09611  3.22352  5.11611  3.92899    908 - -
          2.68618  4.42225  2.77519  2.73123  3.46354  2.40513  3.72494  3.29354  2.67741  2.69355  4.24690  2.90347  2.73739  3.18146  2.89801  2.37887  2.77519  2.98518  4.58477  3.61503
          0.03784  3.68913  4.41148  0.61958  0.77255  0.48576  0.95510
    732   2.53860  4.31516  3.12772  2.94876  3.94032  3.01352  4.03397  3.44634  2.99142  3.09066  4.14038  3.26899  1.25432  3.38678  3.24979  2.70284  2.96833  3.11254  5.16976  4.06209    909 - -
          2.68618  4.42225  2.77519  2.73123  3.46354  2.40513  3.72494  3.29354  2.67741  2.69355  4.24690  2.90347  2.73739  3.18146  2.89801  2.37887  2.77519  2.98518  4.58477  3.61503
          0.03784  3.68913  4.41148  0.61958  0.77255  0.48576  0.95510
    733   2.75106  4.71200  2.80081  2.56380  3.85197  3.25153  3.71640  3.46394  2.40133  2.98401  4.02859  3.01741  3.80964  1.60558  2.68476  2.81211  3.05378  3.20877  5.16364  3.84748    910 - -
          2.68618  4.42225  2.77519  2.73123  3.46354  2.40513  3.72494  3.29354  2.67741  2.69355  4.24690  2.90347  2.73739  3.18146  2.89801  2.37887  2.77519  2.98518  4.58477  3.61503
          0.03784  3.68913  4.41148  0.61958  0.77255  0.48576  0.95510
    734   1.31730  4.11745  3.28629  3.08020  3.87702  2.94420  4.12237  2.97770  3.09146  2.86521  3.92757  3.27327  3.66685  3.45304  3.34877  2.47445  2.73938  2.66585  5.32374  4.10485    911 - -
          2.68618  4.42225  2.77519  2.73123  3.46354  2.40513  3.72494  3.29354  2.67741  2.69355  4.24690  2.90347  2.73739  3.18146  2.89801  2.37887  2.77519  2.98518  4.58477  3.61503
          0.03784  3.68913  4.41148  0.61958  0.77255  0.48576  0.95510
    735   2.24171  4.15390  3.06089  2.87774  3.89383  2.88774  3.98787  3.39575  2.93765  3.13464  4.08466  3.12687  3.61326  3.30480  3.22286  1.40814  2.70967  2.97312  5.28402  3.97833    912 - -
          2.68618  4.42225  2.77519  2.73123  3.46354  2.40513  3.72494  3.29354  2.67741  2.69355  4.24690  2.90347  2.73739  3.18146  2.89801  2.37887  2.77519  2.98518  4.58477  3.61503
          0.03784  3.68913  4.41148  0.61958  0.77255  0.48576  0.95510
    736   2.24171  4.15390  3.06089  2.87774  3.89383  2.88774  3.98787  3.39575  2.93765  3.13464  4.08466  3.12687  3.61326  3.30480  3.22286  1.40814  2.70967  2.97312  5.28402  3.97833    913 - -
          2.68618  4.42225  2.77519  2.73123  3.46354  2.40513  3.72494  3.29354  2.67741  2.69355  4.24690  2.90347  2.73739  3.18146  2.89801  2.37887  2.77519  2.98518  4.58477  3.61503
          0.03784  3.68913  4.41148  0.61958  0.77255  0.48576  0.95510
    737   2.99889  4.56264  3.57194  3.27626  2.34360  3.61931  3.56240  3.03475  3.13882  2.53437  3.73305  3.50901  4.10272  3.49023  3.35669  3.15119  3.28773  2.89815  3.97701  1.33849    914 - -
          2.68618  4.42225  2.77519  2.73123  3.46354  2.40513  3.72494  3.29354  2.67741  2.69355  4.24690  2.90347  2.73739  3.18146  2.89801  2.37887  2.77519  2.98518  4.58477  3.61503
          0.03784  3.68913  4.41148  0.61958  0.77255  0.48576  0.95510
    738   2.24171  4.15390  3.06089  2.87774  3.89383  2.88774  3.98787  3.39575  2.93765  3.13464  4.08466  3.12687  3.61326  3.30480  3.22286  1.40814  2.70967  2.97312  5.28402  3.97833    915 - -
          2.68618  4.42225  2.77519  2.73123  3.46354  2.40513  3.72494  3.29354  2.67741  2.69355  4.24690  2.90347  2.73739  3.18146  2.89801  2.37887  2.77519  2.98518  4.58477  3.61503
          0.03784  3.68913  4.41148  0.61958  0.77255  0.48576  0.95510
    739   2.53860  4.31516  3.12772  2.94876  3.94032  3.01352  4.03397  3.44634  2.99142  3.09066  4.14038  3.26899  1.25432  3.38678  3.24979  2.70284  2.96833  3.11254  5.16976  4.06209    916 - -
          2.68618  4.42225  2.77519  2.73123  3.46354  2.40513  3.72494  3.29354  2.67741  2.69355  4.24690  2.90347  2.73739  3.18146  2.89801  2.37887  2.77519  2.98518  4.58477  3.61503
          0.03784  3.68913  4.41148  0.61958  0.77255  0.48576  0.95510
    740   1.31730  4.11745  3.28629  3.08020  3.87702  2.94420  4.12237  2.97770  3.09146  2.86521  3.92757  3.27327  3.66685  3.45304  3.34877  2.47445  2.73938  2.66585  5.32374  4.10485    917 - -
          2.68618  4.42225  2.77519  2.73123  3.46354  2.40513  3.72494  3.29354  2.67741  2.69355  4.24690  2.90347  2.73739  3.18146  2.89801  2.37887  2.77519  2.98518  4.58477  3.61503
          0.03784  3.68913  4.41148  0.61958  0.77255  0.48576  0.95510
    741   2.66337  4.26693  3.85961  3.52785  3.42503  3.52013  4.36379  2.09756  3.39191  2.15373  3.43066  3.74370  4.09832  3.76990  3.61964  3.02062  3.03433  1.29825  5.17402  3.88901    918 - -
          2.68618  4.42225  2.77519  2.73123  3.46354  2.40513  3.72494  3.29354  2.67741  2.69355  4.24690  2.90347  2.73739  3.18146  2.89801  2.37887  2.77519  2.98518  4.58477  3.61503
          0.03784  3.68913  4.41148  0.61958  0.77255  0.48576  0.95510
    742   1.31730  4.11745  3.28629  3.08020  3.87702  2.94420  4.12237  2.97770  3.09146  2.86521  3.92757  3.27327  3.66685  3.45304  3.34877  2.47445  2.73938  2.66585  5.32374  4.10485    919 - -
          2.68618  4.42225  2.77519  2.73123  3.46354  2.40513  3.72494  3.29354  2.67741  2.69355  4.24690  2.90347  2.73739  3.18146  2.89801  2.37887  2.77519  2.98518  4.58477  3.61503
          0.03784  3.68913  4.41148  0.61958  0.77255  0.48576  0.95510
    743   1.31730  4.11745  3.28629  3.08020  3.87702  2.94420  4.12237  2.97770  3.09146  2.86521  3.92757  3.27327  3.66685  3.45304  3.34877  2.47445  2.73938  2.66585  5.32374  4.10485    920 - -
          2.68618  4.42225  2.77519  2.73123  3.46354  2.40513  3.72494  3.29354  2.67741  2.69355  4.24690  2.90347  2.73739  3.18146  2.89801  2.37887  2.77519  2.98518  4.58477  3.61503
          0.03784  3.68913  4.41148  0.61958  0.77255  0.48576  0.95510
    744   2.24171  4.15390  3.06089  2.87774  3.89383  2.88774  3.98787  3.39575  2.93765  3.13464  4.08466  3.12687  3.61326  3.30480  3.22286  1.40814  2.70967  2.97312  5.28402  3.97833    921 - -
          2.68618  4.42225  2.77519  2.73123  3.46354  2.40513  3.72494  3.29354  2.67741  2.69355  4.24690  2.90347  2.73739  3.18146  2.89801  2.37887  2.77519  2.98518  4.58477  3.61503
          0.03784  3.68913  4.41148  0.61958  0.77255  0.48576  0.95510
    745   2.24171  4.15390  3.06089  2.87774  3.89383  2.88774  3.98787  3.39575  2.93765  3.13464  4.08466  3.12687  3.61326  3.30480  3.22286  1.40814  2.70967  2.97312  5.28402  3.97833    922 - -
          2.68618  4.42225  2.77519  2.73123  3.46354  2.40513  3.72494  3.29354  2.67741  2.69355  4.24690  2.90347  2.73739  3.18146  2.89801  2.37887  2.77519  2.98518  4.58477  3.61503
          0.03784  3.68913  4.41148  0.61958  0.77255  0.48576  0.95510
    746   1.31730  4.11745  3.28629  3.08020  3.87702  2.94420  4.12237  2.97770  3.09146  2.86521  3.92757  3.27327  3.66685  3.45304  3.34877  2.47445  2.73938  2.66585  5.32374  4.10485    923 - -
          2.68618  4.42225  2.77519  2.73123  3.46354  2.40513  3.72494  3.29354  2.67741  2.69355  4.24690  2.90347  2.73739  3.18146  2.89801  2.37887  2.77519  2.98518  4.58477  3.61503
          0.03784  3.68913  4.41148  0.61958  0.77255  0.48576  0.95510
    747   2.53860  4.31516  3.12772  2.94876  3.94032  3.01352  4.03397  3.44634  2.99142  3.09066  4.14038  3.26899  1.25432  3.38678  3.24979  2.70284  2.96833  3.11254  5.16976  4.06209    924 - -
          2.68618  4.42225  2.77519  2.73123  3.46354  2.40513  3.72494  3.29354  2.67741  2.69355  4.24690  2.90347  2.73739  3.18146  2.89801  2.37887  2.77519  2.98518  4.58477  3.61503
          0.03784  3.68913  4.41148  0.61958  0.77255  0.48576  0.95510
    748   1.31730  4.11745  3.28629  3.08020  3.87702  2.94420  4.12237  2.97770  3.09146  2.86521  3.92757  3.27327  3.66685  3.45304  3.34877  2.47445  2.73938  2.66585  5.32374  4.10485    925 - -
          2.68618  4.42225  2.77519  2.73123  3.46354  2.40513  3.72494  3.29354  2.67741  2.69355  4.24690  2.90347  2.73739  3.18146  2.89801  2.37887  2.77519  2.98518  4.58477  3.61503
          0.03784  3.68913  4.41148  0.61958  0.77255  0.48576  0.95510
    749   2.33102  4.17183  3.27863  3.03429  3.81862  3.01379  4.06370  2.92465  2.97343  2.79350  3.86552  3.26744  3.70666  3.38069  3.23508  2.53132  1.52934  2.64024  5.27413  4.03824    926 - -
          2.68618  4.42225  2.77519  2.73123  3.46354  2.40513  3.72494  3.29354  2.67741  2.69355  4.24690  2.90347  2.73739  3.18146  2.89801  2.37887  2.77519  2.98518  4.58477  3.61503
          0.03784  3.68913  4.41148  0.61958  0.77255  0.48576  0.95510
    750   2.82153  4.65599  2.97195  2.72341  3.17415  3.30692  1.59999  3.49378  2.57293  3.00780  4.04438  3.13628  3.85500  3.09031  2.84487  2.89688  3.12292  3.23356  4.64053  3.13247    927 - -
          2.68618  4.42225  2.77519  2.73123  3.46354  2.40513  3.72494  3.29354  2.67741  2.69355  4.24690  2.90347  2.73739  3.18146  2.89801  2.37887  2.77519  2.98518  4.58477  3.61503
          0.03784  3.68913  4.41148  0.61958  0.77255  0.48576  0.95510
    751   2.33102  4.17183  3.27863  3.03429  3.81862  3.01379  4.06370  2.92465  2.97343  2.79350  3.86552  3.26744  3.70666  3.38069  3.23508  2.53132  1.52934  2.64024  5.27413  4.03824    928 - -
          2.68618  4.42225  2.77519  2.73123  3.46354  2.40513  3.72494  3.29354  2.67741  2.69355  4.24690  2.90347  2.73739  3.18146  2.89801  2.37887  2.77519  2.98518  4.58477  3.61503
          0.03784  3.68913  4.41148  0.61958  0.77255  0.48576  0.95510
    752   2.24171  4.15390  3.06089  2.87774  3.89383  2.88774  3.98787  3.39575  2.93765  3.13464  4.08466  3.12687  3.61326  3.30480  3.22286  1.40814  2.70967  2.97312  5.28402  3.97833    929 - -
          2.68618  4.42225  2.77519  2.73123  3.46354  2.40513  3.72494  3.29354  2.67741  2.69355  4.24690  2.90347  2.73739  3.18146  2.89801  2.37887  2.77519  2.98518  4.58477  3.61503
          0.03784  3.68913  4.41148  0.61958  0.77255  0.48576  0.95510
    753   2.99889  4.56264  3.57194  3.27626  2.34360  3.61931  3.56240  3.03475  3.13882  2.53437  3.73305  3.50901  4.10272  3.49023  3.35669  3.15119  3.28773  2.89815  3.97701  1.33849    930 - -
          2.68618  4.42225  2.77519  2.73123  3.46354  2.40513  3.72494  3.29354  2.67741  2.69355  4.24690  2.90347  2.73739  3.18146  2.89801  2.37887  2.77519  2.98518  4.58477  3.61503
          0.03784  3.68913  4.41148  0.61958  0.77255  0.48576  0.95510
    754   2.24171  4.15390  3.06089  2.87774  3.89383  2.88774  3.98787  3.39575  2.93765  3.13464  4.08466  3.12687  3.61326  3.30480  3.22286  1.40814  2.70967  2.97312  5.28402  3.97833    931 - -
          2.68618  4.42225  2.77519  2.73123  3.46354  2.40513  3.72494  3.29354  2.67741  2.69355  4.24690  2.90347  2.73739  3.18146  2.89801  2.37887  2.77519  2.98518  4.58477  3.61503
          0.03784  3.68913  4.41148  0.61958  0.77255  0.48576  0.95510
    755   2.80892  4.85337  2.44281  1.32289  4.17944  3.16533  3.75053  3.59652  2.60854  3.24892  4.24222  2.85869  3.76445  2.97756  2.98927  2.81797  3.11571  3.30372  5.38754  4.12124    932 - -
          2.68618  4.42225  2.77519  2.73123  3.46354  2.40513  3.72494  3.29354  2.67741  2.69355  4.24690  2.90347  2.73739  3.18146  2.89801  2.37887  2.77519  2.98518  4.58477  3.61503
          0.03784  3.68913  4.41148  0.61958  0.77255  0.48576  0.95510
    756   2.46458  4.24606  3.09887  2.98096  4.10381  1.07954  4.10322  3.66654  3.13516  3.34294  4.32567  3.26594  3.63134  3.47634  3.38248  2.63315  2.93203  3.23227  5.23876  4.20284    933 - -
          2.68618  4.42225  2.77519  2.73123  3.46354  2.40513  3.72494  3.29354  2.67741  2.69355  4.24690  2.90347  2.73739  3.18146  2.89801  2.37887  2.77519  2.98518  4.58477  3.61503
          0.03784  3.68913  4.41148  0.61958  0.77255  0.48576  0.95510
    757   2.53860  4.31516  3.12772  2.94876  3.94032  3.01352  4.03397  3.44634  2.99142  3.09066  4.14038  3.26899  1.25432  3.38678  3.24979  2.70284  2.96833  3.11254  5.16976  4.06209    934 - -
          2.68618  4.42225  2.77519  2.73123  3.46354  2.40513  3.72494  3.29354  2.67741  2.69355  4.24690  2.90347  2.73739  3.18146  2.89801  2.37887  2.77519  2.98518  4.58477  3.61503
          0.03784  3.68913  4.41148  0.61958  0.77255  0.48576  0.95510
    758   1.31730  4.11745  3.28629  3.08020  3.87702  2.94420  4.12237  2.97770  3.09146  2.86521  3.92757  3.27327  3.66685  3.45304  3.34877  2.47445  2.73938  2.66585  5.32374  4.10485    935 - -
          2.68618  4.42225  2.77519  2.73123  3.46354  2.40513  3.72494  3.29354  2.67741  2.69355  4.24690  2.90347  2.73739  3.18146  2.89801  2.37887  2.77519  2.98518  4.58477  3.61503
          0.03784  3.68913  4.41148  0.61958  0.77255  0.48576  0.95510
    759   1.31730  4.11745  3.28629  3.08020  3.87702  2.94420  4.12237  2.97770  3.09146  2.86521  3.92757  3.27327  3.66685  3.45304  3.34877  2.47445  2.73938  2.66585  5.32374  4.10485    936 - -
          2.68618  4.42225  2.77519  2.73123  3.46354  2.40513  3.72494  3.29354  2.67741  2.69355  4.24690  2.90347  2.73739  3.18146  2.89801  2.37887  2.77519  2.98518  4.58477  3.61503
          0.03784  3.68913  4.41148  0.61958  0.77255  0.48576  0.95510
    760   2.53860  4.31516  3.12772  2.94876  3.94032  3.01352  4.03397  3.44634  2.99142  3.09066  4.14038  3.26899  1.25432  3.38678  3.24979  2.70284  2.96833  3.11254  5.16976  4.06209    937 - -
          2.68618  4.42225  2.77519  2.73123  3.46354  2.40513  3.72494  3.29354  2.67741  2.69355  4.24690  2.90347  2.73739  3.18146  2.89801  2.37887  2.77519  2.98518  4.58477  3.61503
          0.03784  3.68913  4.41148  0.61958  0.77255  0.48576  0.95510
    761   1.31730  4.11745  3.28629  3.08020  3.87702  2.94420  4.12237  2.97770  3.09146  2.86521  3.92757  3.27327  3.66685  3.45304  3.34877  2.47445  2.73938  2.66585  5.32374  4.10485    938 - -
          2.68618  4.42225  2.77519  2.73123  3.46354  2.40513  3.72494  3.29354  2.67741  2.69355  4.24690  2.90347  2.73739  3.18146  2.89801  2.37887  2.77519  2.98518  4.58477  3.61503
          0.03784  3.68913  4.41148  0.61958  0.77255  0.48576  0.95510
    762   2.53860  4.31516  3.12772  2.94876  3.94032  3.01352  4.03397  3.44634  2.99142  3.09066  4.14038  3.26899  1.25432  3.38678  3.24979  2.70284  2.96833  3.11254  5.16976  4.06209    939 - -
          2.68618  4.42225  2.77519  2.73123  3.46354  2.40513  3.72494  3.29354  2.67741  2.69355  4.24690  2.90347  2.73739  3.18146  2.89801  2.37887  2.77519  2.98518  4.58477  3.61503
          0.03784  3.68913  4.41148  0.61958  0.77255  0.48576  0.95510
    763   2.81369  4.74987  2.97749  2.64721  4.09352  3.31250  3.68172  3.51349  1.32624  3.12477  4.10651  3.07619  3.83448  2.89164  2.43443  2.87389  3.08658  3.23505  5.23272  4.02195    940 - -
          2.68618  4.42225  2.77519  2.73123  3.46354  2.40513  3.72494  3.29354  2.67741  2.69355  4.24690  2.90347  2.73739  3.18146  2.89801  2.37887  2.77519  2.98518  4.58477  3.61503
          0.03784  3.68913  4.41148  0.61958  0.77255  0.48576  0.95510
    764   2.53860  4.31516  3.12772  2.94876  3.94032  3.01352  4.03397  3.44634  2.99142  3.09066  4.14038  3.26899  1.25432  3.38678  3.24979  2.70284  2.96833  3.11254  5.16976  4.06209    941 - -
          2.68618  4.42225  2.77519  2.73123  3.46354  2.40513  3.72494  3.29354  2.67741  2.69355  4.24690  2.90347  2.73739  3.18146  2.89801  2.37887  2.77519  2.98518  4.58477  3.61503
          0.03784  3.68913  4.41148  0.61958  0.77255  0.48576  0.95510
    765   2.81130  4.64443  3.28446  2.84925  3.95197  3.32144  3.71970  3.48903  2.20831  3.03968  4.05505  3.21823  3.84219  2.95840  1.30489  2.91012  3.09611  3.22352  5.11611  3.92899    942 - -
          2.68618  4.42225  2.77519  2.73123  3.46354  2.40513  3.72494  3.29354  2.67741  2.69355  4.24690  2.90347  2.73739  3.18146  2.89801  2.37887  2.77519  2.98518  4.58477  3.61503
          0.03784  3.68913  4.41148  0.61958  0.77255  0.48576  0.95510
    766   2.66337  4.26693  3.85961  3.52785  3.42503  3.52013  4.36379  2.09756  3.39191  2.15373  3.43066  3.74370  4.09832  3.76990  3.61964  3.02062  3.03433  1.29825  5.17402  3.88901    943 - -
          2.68618  4.42225  2.77519  2.73123  3.46354  2.40513  3.72494  3.29354  2.67741  2.69355  4.24690  2.90347  2.73739  3.18146  2.89801  2.37887  2.77519  2.98518  4.58477  3.61503
          0.03784  3.68913  4.41148  0.61958  0.77255  0.48576  0.95510
    767   2.66337  4.26693  3.85961  3.52785  3.42503  3.52013  4.36379  2.09756  3.39191  2.15373  3.43066  3.74370  4.09832  3.76990  3.61964  3.02062  3.03433  1.29825  5.17402  3.88901    944 - -
          2.68618  4.42225  2.77519  2.73123  3.46354  2.40513  3.72494  3.29354  2.67741  2.69355  4.24690  2.90347  2.73739  3.18146  2.89801  2.37887  2.77519  2.98518  4.58477  3.61503
          0.03784  3.68913  4.41148  0.61958  0.77255  0.48576  0.95510
    768   2.33102  4.17183  3.27863  3.03429  3.81862  3.01379  4.06370  2.92465  2.97343  2.79350  3.86552  3.26744  3.70666  3.38069  3.23508  2.53132  1.52934  2.64024  5.27413  4.03824    945 - -
          2.68618  4.42225  2.77519  2.73123  3.46354  2.40513  3.72494  3.29354  2.67741  2.69355  4.24690  2.90347  2.73739  3.18146  2.89801  2.37887  2.77519  2.98518  4.58477  3.61503
          0.03784  3.68913  4.41148  0.61958  0.77255  0.48576  0.95510
    769   2.33102  4.17183  3.27863  3.03429  3.81862  3.01379  4.06370  2.92465  2.97343  2.79350  3.86552  3.26744  3.70666  3.38069  3.23508  2.53132  1.52934  2.64024  5.27413  4.03824    946 - -
          2.68618  4.42225  2.77519  2.73123  3.46354  2.40513  3.72494  3.29354  2.67741  2.69355  4.24690  2.90347  2.73739  3.18146  2.89801  2.37887  2.77519  2.98518  4.58477  3.61503
          0.03784  3.68913  4.41148  0.61958  0.77255  0.48576  0.95510
    770   1.31730  4.11745  3.28629  3.08020  3.87702  2.94420  4.12237  2.97770  3.09146  2.86521  3.92757  3.27327  3.66685  3.45304  3.34877  2.47445  2.73938  2.66585  5.32374  4.10485    947 - -
          2.68618  4.42225  2.77519  2.73123  3.46354  2.40513  3.72494  3.29354  2.67741  2.69355  4.24690  2.90347  2.73739  3.18146  2.89801  2.37887  2.77519  2.98518  4.58477  3.61503
          0.03784  3.68913  4.41148  0.61958  0.77255  0.48576  0.95510
    771   2.24171  4.15390  3.06089  2.87774  3.89383  2.88774  3.98787  3.39575  2.93765  3.13464  4.08466  3.12687  3.61326  3.30480  3.22286  1.40814  2.70967  2.97312  5.28402  3.97833    948 - -
          2.68618  4.42225  2.77519  2.73123  3.46354  2.40513  3.72494  3.29354  2.67741  2.69355  4.24690  2.90347  2.73739  3.18146  2.89801  2.37887  2.77519  2.98518  4.58477  3.61503
          0.03784  3.68913  4.41148  0.61958  0.77255  0.48576  0.95510
    772   2.88604  4.36996  4.05092  3.66882  3.26008  3.84648  4.43699  1.34276  3.49191  1.89855  3.23867  3.93960  4.30540  3.86593  3.70964  3.33302  3.19313  1.87496  5.10419  3.81865    949 - -
          2.68618  4.42225  2.77519  2.73123  3.46354  2.40513  3.72494  3.29354  2.67741  2.69355  4.24690  2.90347  2.73739  3.18146  2.89801  2.37887  2.77519  2.98518  4.58477  3.61503
          0.03784  3.68913  4.41148  0.61958  0.77255  0.48576  0.95510
    773   2.81130  4.64443  3.28446  2.84925  3.95197  3.32144  3.71970  3.48903  2.20831  3.03968  4.05505  3.21823  3.84219  2.95840  1.30489  2.91012  3.09611  3.22352  5.11611  3.92899    950 - -
          2.68618  4.42225  2.77519  2.73123  3.46354  2.40513  3.72494  3.29354  2.67741  2.69355  4.24690  2.90347  2.73739  3.18146  2.89801  2.37887  2.77519  2.98518  4.58477  3.61503
          0.03784  3.68913  4.41148  0.61958  0.77255  0.48576  0.95510
    774   2.53860  4.31516  3.12772  2.94876  3.94032  3.01352  4.03397  3.44634  2.99142  3.09066  4.14038  3.26899  1.25432  3.38678  3.24979  2.70284  2.96833  3.11254  5.16976  4.06209    951 - -
          2.68618  4.42225  2.77519  2.73123  3.46354  2.40513  3.72494  3.29354  2.67741  2.69355  4.24690  2.90347  2.73739  3.18146  2.89801  2.37887  2.77519  2.98518  4.58477  3.61503
          0.03784  3.68913  4.41148  0.61958  0.77255  0.48576  0.95510
    775   2.24171  4.15390  3.06089  2.87774  3.89383  2.88774  3.98787  3.39575  2.93765  3.13464  4.08466  3.12687  3.61326  3.30480  3.22286  1.40814  2.70967  2.97312  5.28402  3.97833    952 - -
          2.68618  4.42225  2.77519  2.73123  3.46354  2.40513  3.72494  3.29354  2.67741  2.69355  4.24690  2.90347  2.73739  3.18146  2.89801  2.37887  2.77519  2.98518  4.58477  3.61503
          0.03784  3.68913  4.41148  0.61958  0.77255  0.48576  0.95510
    776   2.66337  4.26693  3.85961  3.52785  3.42503  3.52013  4.36379  2.09756  3.39191  2.15373  3.43066  3.74370  4.09832  3.76990  3.61964  3.02062  3.03433  1.29825  5.17402  3.88901    953 - -
          2.68618  4.42225  2.77519  2.73123  3.46354  2.40513  3.72494  3.29354  2.67741  2.69355  4.24690  2.90347  2.73739  3.18146  2.89801  2.37887  2.77519  2.98518  4.58477  3.61503
          0.03784  3.68913  4.41148  0.61958  0.77255  0.48576  0.95510
    777   2.99889  4.56264  3.57194  3.27626  2.34360  3.61931  3.56240  3.03475  3.13882  2.53437  3.73305  3.50901  4.10272  3.49023  3.35669  3.15119  3.28773  2.89815  3.97701  1.33849    954 - -
          2.68618  4.42225  2.77519  2.73123  3.46354  2.40513  3.72494  3.29354  2.67741  2.69355  4.24690  2.90347  2.73739  3.18146  2.89801  2.37887  2.77519  2.98518  4.58477  3.61503
          0.03784  3.68913  4.41148  0.61958  0.77255  0.48576  0.95510
    778   2.75106  4.71200  2.80081  2.56380  3.85197  3.25153  3.71640  3.46394  2.40133  2.98401  4.02859  3.01741  3.80964  1.60558  2.68476  2.81211  3.05378  3.20877  5.16364  3.84748    955 - -
          2.68618  4.42225  2.77519  2.73123  3.46354  2.40513  3.72494  3.29354  2.67741  2.69355  4.24690  2.90347  2.73739  3.18146  2.89801  2.37887  2.77519  2.98518  4.58477  3.61503
          0.03784  3.68913  4.41148  0.61958  0.77255  0.48576  0.95510
    779   2.53860  4.31516  3.12772  2.94876  3.94032  3.01352  4.03397  3.44634  2.99142  3.09066  4.14038  3.26899  1.25432  3.38678  3.24979  2.70284  2.96833  3.11254  5.16976  4.06209    956 - -
          2.68618  4.42225  2.77519  2.73123  3.46354  2.40513  3.72494  3.29354  2.67741  2.69355  4.24690  2.90347  2.73739  3.18146  2.89801  2.37887  2.77519  2.98518  4.58477  3.61503
          0.03784  3.68913  4.41148  0.61958  0.77255  0.48576  0.95510
    780   2.66337  4.26693  3.85961  3.52785  3.42503  3.52013  4.36379  2.09756  3.39191  2.15373  3.43066  3.74370  4.09832  3.76990  3.61964  3.02062  3.03433  1.29825  5.17402  3.88901    957 - -
          2.68618  4.42225  2.77519  2.73123  3.46354  2.40513  3.72494  3.29354  2.67741  2.69355  4.24690  2.90347  2.73739  3.18146  2.89801  2.37887  2.77519  2.98518  4.58477  3.61503
          0.03784  3.68913  4.41148  0.61958  0.77255  0.48576  0.95510
    781   2.53860  4.31516  3.12772  2.94876  3.94032  3.01352  4.03397  3.44634  2.99142  3.09066  4.14038  3.26899  1.25432  3.38678  3.24979  2.70284  2.96833  3.11254  5.16976  4.06209    958 - -
          2.68618  4.42225  2.77519  2.73123  3.46354  2.40513  3.72494  3.29354  2.67741  2.69355  4.24690  2.90347  2.73739  3.18146  2.89801  2.37887  2.77519  2.98518  4.58477  3.61503
          0.03784  3.68913  4.41148  0.61958  0.77255  0.48576  0.95510
    782   1.31730  4.11745  3.28629  3.08020  3.87702  2.94420  4.12237  2.97770  3.09146  2.86521  3.92757  3.27327  3.66685  3.45304  3.34877  2.47445  2.73938  2.66585  5.32374  4.10485    959 - -
          2.68618  4.42225  2.77519  2.73123  3.46354  2.40513  3.72494  3.29354  2.67741  2.69355  4.24690  2.90347  2.73739  3.18146  2.89801  2.37887  2.77519  2.98518  4.58477  3.61503
          0.03784  3.68913  4.41148  0.61958  0.77255  0.48576  0.95510
    783   2.24171  4.15390  3.06089  2.87774  3.89383  2.88774  3.98787  3.39575  2.93765  3.13464  4.08466  3.12687  3.61326  3.30480  3.22286  1.40814  2.70967  2.97312  5.28402  3.97833    960 - -
          2.68618  4.42225  2.77519  2.73123  3.46354  2.40513  3.72494  3.29354  2.67741  2.69355  4.24690  2.90347  2.73739  3.18146  2.89801  2.37887  2.77519  2.98518  4.58477  3.61503
          0.03784  3.68913  4.41148  0.61958  0.77255  0.48576  0.95510
    784   2.33102  4.17183  3.27863  3.03429  3.81862  3.01379  4.06370  2.92465  2.97343  2.79350  3.86552  3.26744  3.70666  3.38069  3.23508  2.53132  1.52934  2.64024  5.27413  4.03824    961 - -
          2.68618  4.42225  2.77519  2.73123  3.46354  2.40513  3.72494  3.29354  2.67741  2.69355  4.24690  2.90347  2.73739  3.18146  2.89801  2.37887  2.77519  2.98518  4.58477  3.61503
          0.03784  3.68913  4.41148  0.61958  0.77255  0.48576  0.95510
    785   2.99889  4.56264  3.57194  3.27626  2.34360  3.61931  3.56240  3.03475  3.13882  2.53437  3.73305  3.50901  4.10272  3.49023  3.35669  3.15119  3.28773  2.89815  3.97701  1.33849    962 - -
          2.68618  4.42225  2.77519  2.73123  3.46354  2.40513  3.72494  3.29354  2.67741  2.69355  4.24690  2.90347  2.73739  3.18146  2.89801  2.37887  2.77519  2.98518  4.58477  3.61503
          0.03784  3.68913  4.41148  0.61958  0.77255  0.48576  0.95510
    786   2.24171  4.15390  3.06089  2.87774  3.89383  2.88774  3.98787  3.39575  2.93765  3.13464  4.08466  3.12687  3.61326  3.30480  3.22286  1.40814  2.70967  2.97312  5.28402  3.97833    963 - -
          2.68618  4.42225  2.77519  2.73123  3.46354  2.40513  3.72494  3.29354  2.67741  2.69355  4.24690  2.90347  2.73739  3.18146  2.89801  2.37887  2.77519  2.98518  4.58477  3.61503
          0.03784  3.68913  4.41148  0.61958  0.77255  0.48576  0.95510
    787   2.53860  4.31516  3.12772  2.94876  3.94032  3.01352  4.03397  3.44634  2.99142  3.09066  4.14038  3.26899  1.25432  3.38678  3.24979  2.70284  2.96833  3.11254  5.16976  4.06209    964 - -
          2.68618  4.42225  2.77519  2.73123  3.46354  2.40513  3.72494  3.29354  2.67741  2.69355  4.24690  2.90347  2.73739  3.18146  2.89801  2.37887  2.77519  2.98518  4.58477  3.61503
          0.03784  3.68913  4.41148  0.61958  0.77255  0.48576  0.95510
    788   2.24171  4.15390  3.06089  2.87774  3.89383  2.88774  3.98787  3.39575  2.93765  3.13464  4.08466  3.12687  3.61326  3.30480  3.22286  1.40814  2.70967  2.97312  5.28402  3.97833    965 - -
          2.68618  4.42225  2.77519  2.73123  3.46354  2.40513  3.72494  3.29354  2.67741  2.69355  4.24690  2.90347  2.73739  3.18146  2.89801  2.37887  2.77519  2.98518  4.58477  3.61503
          0.03784  3.68913  4.41148  0.61958  0.77255  0.48576  0.95510
    789   2.53860  4.31516  3.12772  2.94876  3.94032  3.01352  4.03397  3.44634  2.99142  3.09066  4.14038  3.26899  1.25432  3.38678  3.24979  2.70284  2.96833  3.11254  5.16976  4.06209    966 - -
          2.68618  4.42225  2.77519  2.73123  3.46354  2.40513  3.72494  3.29354  2.67741  2.69355  4.24690  2.90347  2.73739  3.18146  2.89801  2.37887  2.77519  2.98518  4.58477  3.61503
          0.03784  3.68913  4.41148  0.61958  0.77255  0.48576  0.95510
    790   2.46458  4.24606  3.09887  2.98096  4.10381  1.07954  4.10322  3.66654  3.13516  3.34294  4.32567  3.26594  3.63134  3.47634  3.38248  2.63315  2.93203  3.23227  5.23876  4.20284    967 - -
          2.68618  4.42225  2.77519  2.73123  3.46354  2.40513  3.72494  3.29354  2.67741  2.69355  4.24690  2.90347  2.73739  3.18146  2.89801  2.37887  2.77519  2.98518  4.58477  3.61503
          0.03784  3.68913  4.41148  0.61958  0.77255  0.48576  0.95510
    791   1.31730  4.11745  3.28629  3.08020  3.87702  2.94420  4.12237  2.97770  3.09146  2.86521  3.92757  3.27327  3.66685  3.45304  3.34877  2.47445  2.73938  2.66585  5.32374  4.10485    968 - -
          2.68618  4.42225  2.77519  2.73123  3.46354  2.40513  3.72494  3.29354  2.67741  2.69355  4.24690  2.90347  2.73739  3.18146  2.89801  2.37887  2.77519  2.98518  4.58477  3.61503
          0.03784  3.68913  4.41148  0.61958  0.77255  0.48576  0.95510
    792   2.58365  4.55721  2.63754  2.50935  3.89248  3.06963  3.79836  3.57214  2.69169  3.24410  4.20857  1.53356  3.71736  3.07957  3.03238  2.66362  2.96475  3.21356  5.22188  3.86053    969 - -
          2.68618  4.42225  2.77519  2.73123  3.46354  2.40513  3.72494  3.29354  2.67741  2.69355  4.24690  2.90347  2.73739  3.18146  2.89801  2.37887  2.77519  2.98518  4.58477  3.61503
          0.03784  3.68913  4.41148  0.61958  0.77255  0.48576  0.95510
    793   2.99889  4.56264  3.57194  3.27626  2.34360  3.61931  3.56240  3.03475  3.13882  2.53437  3.73305  3.50901  4.10272  3.49023  3.35669  3.15119  3.28773  2.89815  3.97701  1.33849    970 - -
          2.68618  4.42225  2.77519  2.73123  3.46354  2.40513  3.72494  3.29354  2.67741  2.69355  4.24690  2.90347  2.73739  3.18146  2.89801  2.37887  2.77519  2.98518  4.58477  3.61503
          0.03784  3.68913  4.41148  0.61958  0.77255  0.48576  0.95510
    794   2.24171  4.15390  3.06089  2.87774  3.89383  2.88774  3.98787  3.39575  2.93765  3.13464  4.08466  3.12687  3.61326  3.30480  3.22286  1.40814  2.70967  2.97312  5.28402  3.97833    971 - -
          2.68618  4.42225  2.77519  2.73123  3.46354  2.40513  3.72494  3.29354  2.67741  2.69355  4.24690  2.90347  2.73739  3.18146  2.89801  2.37887  2.77519  2.98518  4.58477  3.61503
          0.03784  3.68913  4.41148  0.61958  0.77255  0.48576  0.95510
    795   2.53860  4.31516  3.12772  2.94876  3.94032  3.01352  4.03397  3.44634  2.99142  3.09066  4.14038  3.26899  1.25432  3.38678  3.24979  2.70284  2.96833  3.11254  5.16976  4.06209    972 - -
          2.68618  4.42225  2.77519  2.73123  3.46354  2.40513  3.72494  3.29354  2.67741  2.69355  4.24690  2.90347  2.73739  3.18146  2.89801  2.37887  2.77519  2.98518  4.58477  3.61503
          0.03784  3.68913  4.41148  0.61958  0.77255  0.48576  0.95510
    796   2.33102  4.17183  3.27863  3.03429  3.81862  3.01379  4.06370  2.92465  2.97343  2.79350  3.86552  3.26744  3.70666  3.38069  3.23508  2.53132  1.52934  2.64024  5.27413  4.03824    973 - -
          2.68618  4.42225  2.77519  2.73123  3.46354  2.40513  3.72494  3.29354  2.67741  2.69355  4.24690  2.90347  2.73739  3.18146  2.89801  2.37887  2.77519  2.98518  4.58477  3.61503
          0.03784  3.68913  4.41148  0.61958  0.77255  0.48576  0.95510
    797   2.53860  4.31516  3.12772  2.94876  3.94032  3.01352  4.03397  3.44634  2.99142  3.09066  4.14038  3.26899  1.25432  3.38678  3.24979  2.70284  2.96833  3.11254  5.16976  4.06209    974 - -
          2.68618  4.42225  2.77519  2.73123  3.46354  2.40513  3.72494  3.29354  2.67741  2.69355  4.24690  2.90347  2.73739  3.18146  2.89801  2.37887  2.77519  2.98518  4.58477  3.61503
          0.03784  3.68913  4.41148  0.61958  0.77255  0.48576  0.95510
    798   2.99889  4.56264  3.57194  3.27626  2.34360  3.61931  3.56240  3.03475  3.13882  2.53437  3.73305  3.50901  4.10272  3.49023  3.35669  3.15119  3.28773  2.89815  3.97701  1.33849    975 - -
          2.68618  4.42225  2.77519  2.73123  3.46354  2.40513  3.72494  3.29354  2.67741  2.69355  4.24690  2.90347  2.73739  3.18146  2.89801  2.37887  2.77519  2.98518  4.58477  3.61503
          0.03784  3.68913  4.41148  0.61958  0.77255  0.48576  0.95510
    799   2.33102  4.17183  3.27863  3.03429  3.81862  3.01379  4.06370  2.92465  2.97343  2.79350  3.86552  3.26744  3.70666  3.38069  3.23508  2.53132  1.52934  2.64024  5.27413  4.03824    976 - -
          2.68618  4.42225  2.77519  2.73123  3.46354  2.40513  3.72494  3.29354  2.67741  2.69355  4.24690  2.90347  2.73739  3.18146  2.89801  2.37887  2.77519  2.98518  4.58477  3.61503
          0.03784  3.68913  4.41148  0.61958  0.77255  0.48576  0.95510
    800   2.53860  4.31516  3.12772  2.94876  3.94032  3.01352  4.03397  3.44634  2.99142  3.09066  4.14038  3.26899  1.25432  3.38678  3.24979  2.70284  2.96833  3.11254  5.16976  4.06209    977 - -
          2.68618  4.42225  2.77519  2.73123  3.46354  2.40513  3.72494  3.29354  2.67741  2.69355  4.24690  2.90347  2.73739  3.18146  2.89801  2.37887  2.77519  2.98518  4.58477  3.61503
          0.03784  3.68913  4.41148  0.61958  0.77255  0.48576  0.95510
    801   2.24171  4.15390  3.06089  2.87774  3.89383  2.88774  3.98787  3.39575  2.93765  3.13464  4.08466  3.12687  3.61326  3.30480  3.22286  1.40814  2.70967  2.97312  5.28402  3.97833    978 - -
          2.68618  4.42225  2.77519  2.73123  3.46354  2.40513  3.72494  3.29354  2.67741  2.69355  4.24690  2.90347  2.73739  3.18146  2.89801  2.37887  2.77519  2.98518  4.58477  3.61503
          0.03784  3.68913  4.41148  0.61958  0.77255  0.48576  0.95510
    802   2.53860  4.31516  3.12772  2.94876  3.94032  3.01352  4.03397  3.44634  2.99142  3.09066  4.14038  3.26899  1.25432  3.38678  3.24979  2.70284  2.96833  3.11254  5.16976  4.06209    979 - -
          2.68618  4.42225  2.77519  2.73123  3.46354  2.40513  3.72494  3.29354  2.67741  2.69355  4.24690  2.90347  2.73739  3.18146  2.89801  2.37887  2.77519  2.98518  4.58477  3.61503
          0.03784  3.68913  4.41148  0.61958  0.77255  0.48576  0.95510
    803   1.31730  4.11745  3.28629  3.08020  3.87702  2.94420  4.12237  2.97770  3.09146  2.86521  3.92757  3.27327  3.66685  3.45304  3.34877  2.47445  2.73938  2.66585  5.32374  4.10485    980 - -
          2.68618  4.42225  2.77519  2.73123  3.46354  2.40513  3.72494  3.29354  2.67741  2.69355  4.24690  2.90347  2.73739  3.18146  2.89801  2.37887  2.77519  2.98518  4.58477  3.61503
          0.03784  3.68913  4.41148  0.61958  0.77255  0.48576  0.95510
    804   2.53860  4.31516  3.12772  2.94876  3.94032  3.01352  4.03397  3.44634  2.99142  3.09066  4.14038  3.26899  1.25432  3.38678  3.24979  2.70284  2.96833  3.11254  5.16976  4.06209    981 - -
          2.68618  4.42225  2.77519  2.73123  3.46354  2.40513  3.72494  3.29354  2.67741  2.69355  4.24690  2.90347  2.73739  3.18146  2.89801  2.37887  2.77519  2.98518  4.58477  3.61503
          0.03784  3.68913  4.41148  0.61958  0.77255  0.48576  0.95510
    805   1.31730  4.11745  3.28629  3.08020  3.87702  2.94420  4.12237  2.97770  3.09146  2.86521  3.92757  3.27327  3.66685  3.45304  3.34877  2.47445  2.73938  2.66585  5.32374  4.10485    982 - -
          2.68618  4.42225  2.77519  2.73123  3.46354  2.40513  3.72494  3.29354  2.67741  2.69355  4.24690  2.90347  2.73739  3.18146  2.89801  2.37887  2.77519  2.98518  4.58477  3.61503
          0.03784  3.68913  4.41148  0.61958  0.77255  0.48576  0.95510
    806   2.99889  4.56264  3.57194  3.27626  2.34360  3.61931  3.56240  3.03475  3.13882  2.53437  3.73305  3.50901  4.10272  3.49023  3.35669  3.15119  3.28773  2.89815  3.97701  1.33849    983 - -
          2.68618  4.42225  2.77519  2.73123  3.46354  2.40513  3.72494  3.29354  2.67741  2.69355  4.24690  2.90347  2.73739  3.18146  2.89801  2.37887  2.77519  2.98518  4.58477  3.61503
          0.03784  3.68913  4.41148  0.61958  0.77255  0.48576  0.95510
    807   2.33102  4.17183  3.27863  3.03429  3.81862  3.01379  4.06370  2.92465  2.97343  2.79350  3.86552  3.26744  3.70666  3.38069  3.23508  2.53132  1.52934  2.64024  5.27413  4.03824    984 - -
          2.68618  4.42225  2.77519  2.73123  3.46354  2.40513  3.72494  3.29354  2.67741  2.69355  4.24690  2.90347  2.73739  3.18146  2.89801  2.37887  2.77519  2.98518  4.58477  3.61503
          0.03784  3.68913  4.41148  0.61958  0.77255  0.48576  0.95510
    808   2.53860  4.31516  3.12772  2.94876  3.94032  3.01352  4.03397  3.44634  2.99142  3.09066  4.14038  3.26899  1.25432  3.38678  3.24979  2.70284  2.96833  3.11254  5.16976  4.06209    985 - -
          2.68618  4.42225  2.77519  2.73123  3.46354  2.40513  3.72494  3.29354  2.67741  2.69355  4.24690  2.90347  2.73739  3.18146  2.89801  2.37887  2.77519  2.98518  4.58477  3.61503
          0.03784  3.68913  4.41148  0.61958  0.77255  0.48576  0.95510
    809   2.24171  4.15390  3.06089  2.87774  3.89383  2.88774  3.98787  3.39575  2.93765  3.13464  4.08466  3.12687  3.61326  3.30480  3.22286  1.40814  2.70967  2.97312  5.28402  3.97833    986 - -
          2.68618  4.42225  2.77519  2.73123  3.46354  2.40513  3.72494  3.29354  2.67741  2.69355  4.24690  2.90347  2.73739  3.18146  2.89801  2.37887  2.77519  2.98518  4.58477  3.61503
          0.03784  3.68913  4.41148  0.61958  0.77255  0.48576  0.95510
    810   2.53860  4.31516  3.12772  2.94876  3.94032  3.01352  4.03397  3.44634  2.99142  3.09066  4.14038  3.26899  1.25432  3.38678  3.24979  2.70284  2.96833  3.11254  5.16976  4.06209    987 - -
          2.68618  4.42225  2.77519  2.73123  3.46354  2.40513  3.72494  3.29354  2.67741  2.69355  4.24690  2.90347  2.73739  3.18146  2.89801  2.37887  2.77519  2.98518  4.58477  3.61503
          0.03784  3.68913  4.41148  0.61958  0.77255  0.48576  0.95510
    811   2.66337  4.26693  3.85961  3.52785  3.42503  3.52013  4.36379  2.09756  3.39191  2.15373  3.43066  3.74370  4.09832  3.76990  3.61964  3.02062  3.03433  1.29825  5.17402  3.88901    988 - -
          2.68618  4.42225  2.77519  2.73123  3.46354  2.40513  3.72494  3.29354  2.67741  2.69355  4.24690  2.90347  2.73739  3.18146  2.89801  2.37887  2.77519  2.98518  4.58477  3.61503
          0.03784  3.68913  4.41148  0.61958  0.77255  0.48576  0.95510
    812   2.53860  4.31516  3.12772  2.94876  3.94032  3.01352  4.03397  3.44634  2.99142  3.09066  4.14038  3.26899  1.25432  3.38678  3.24979  2.70284  2.96833  3.11254  5.16976  4.06209    989 - -
          2.68618  4.42225  2.77519  2.73123  3.46354  2.40513  3.72494  3.29354  2.67741  2.69355  4.24690  2.90347  2.73739  3.18146  2.89801  2.37887  2.77519  2.98518  4.58477  3.61503
          0.03784  3.68913  4.41148  0.61958  0.77255  0.48576  0.95510
    813   2.33102  4.17183  3.27863  3.03429  3.81862  3.01379  4.06370  2.92465  2.97343  2.79350  3.86552  3.26744  3.70666  3.38069  3.23508  2.53132  1.52934  2.64024  5.27413  4.03824    990 - -
          2.68618  4.42225  2.77519  2.73123  3.46354  2.40513  3.72494  3.29354  2.67741  2.69355  4.24690  2.90347  2.73739  3.18146  2.89801  2.37887  2.77519  2.98518  4.58477  3.61503
          0.03784  3.68913  4.41148  0.61958  0.77255  0.48576  0.95510
    814   2.99889  4.56264  3.57194  3.27626  2.34360  3.61931  3.56240  3.03475  3.13882  2.53437  3.73305  3.50901  4.10272  3.49023  3.35669  3.15119  3.28773  2.89815  3.97701  1.33849    991 - -
          2.68618  4.42225  2.77519  2.73123  3.46354  2.40513  3.72494  3.29354  2.67741  2.69355  4.24690  2.90347  2.73739  3.18146  2.89801  2.37887  2.77519  2.98518  4.58477  3.61503
          0.03784  3.68913  4.41148  0.61958  0.77255  0.48576  0.95510
    815   2.33102  4.17183  3.27863  3.03429  3.81862  3.01379  4.06370  2.92465  2.97343  2.79350  3.86552  3.26744  3.70666  3.38069  3.23508  2.53132  1.52934  2.64024  5.27413  4.03824    992 - -
          2.68618  4.42225  2.77519  2.73123  3.46354  2.40513  3.72494  3.29354  2.67741  2.69355  4.24690  2.90347  2.73739  3.18146  2.89801  2.37887  2.77519  2.98518  4.58477  3.61503
          0.03784  3.68913  4.41148  0.61958  0.77255  0.48576  0.95510
    816   2.53860  4.31516  3.12772  2.94876  3.94032  3.01352  4.03397  3.44634  2.99142  3.09066  4.14038  3.26899  1.25432  3.38678  3.24979  2.70284  2.96833  3.11254  5.16976  4.06209    993 - -
          2.68618  4.42225  2.77519  2.73123  3.46354  2.40513  3.72494  3.29354  2.67741  2.69355  4.24690  2.90347  2.73739  3.18146  2.89801  2.37887  2.77519  2.98518  4.58477  3.61503
          0.03784  3.68913  4.41148  0.61958  0.77255  0.48576  0.95510
    817   2.24171  4.15390  3.06089  2.87774  3.89383  2.88774  3.98787  3.39575  2.93765  3.13464  4.08466  3.12687  3.61326  3.30480  3.22286  1.40814  2.70967  2.97312  5.28402  3.97833    994 - -
          2.68618  4.42225  2.77519  2.73123  3.46354  2.40513  3.72494  3.29354  2.67741  2.69355  4.24690  2.90347  2.73739  3.18146  2.89801  2.37887  2.77519  2.98518  4.58477  3.61503
          0.03784  3.68913  4.41148  0.61958  0.77255  0.48576  0.95510
    818   2.53860  4.31516  3.12772  2.94876  3.94032  3.01352  4.03397  3.44634  2.99142  3.09066  4.14038  3.26899  1.25432  3.38678  3.24979  2.70284  2.96833  3.11254  5.16976  4.06209    995 - -
          2.68618  4.42225  2.77519  2.73123  3.46354  2.40513  3.72494  3.29354  2.67741  2.69355  4.24690  2.90347  2.73739  3.18146  2.89801  2.37887  2.77519  2.98518  4.58477  3.61503
          0.03784  3.68913  4.41148  0.61958  0.77255  0.48576  0.95510
    819   1.31730  4.11745  3.28629  3.08020  3.87702  2.94420  4.12237  2.97770  3.09146  2.86521  3.92757  3.27327  3.66685  3.45304  3.34877  2.47445  2.73938  2.66585  5.32374  4.10485    996 - -
          2.68618  4.42225  2.77519  2.73123  3.46354  2.40513  3.72494  3.29354  2.67741  2.69355  4.24690  2.90347  2.73739  3.18146  2.89801  2.37887  2.77519  2.98518  4.58477  3.61503
          0.03784  3.68913  4.41148  0.61958  0.77255  0.48576  0.95510
    820   2.53860  4.31516  3.12772  2.94876  3.94032  3.01352  4.03397  3.44634  2.99142  3.09066  4.14038  3.26899  1.25432  3.38678  3.24979  2.70284  2.96833  3.11254  5.16976  4.06209    997 - -
          2.68618  4.42225  2.77519  2.73123  3.46354  2.40513  3.72494  3.29354  2.67741  2.69355  4.24690  2.90347  2.73739  3.18146  2.89801  2.37887  2.77519  2.98518  4.58477  3.61503
          0.03784  3.68913  4.41148  0.61958  0.77255  0.48576  0.95510
    821   1.31730  4.11745  3.28629  3.08020  3.87702  2.94420  4.12237  2.97770  3.09146  2.86521  3.92757  3.27327  3.66685  3.45304  3.34877  2.47445  2.73938  2.66585  5.32374  4.10485    998 - -
          2.68618  4.42225  2.77519  2.73123  3.46354  2.40513  3.72494  3.29354  2.67741  2.69355  4.24690  2.90347  2.73739  3.18146  2.89801  2.37887  2.77519  2.98518  4.58477  3.61503
          0.03784  3.68913  4.41148  0.61958  0.77255  0.48576  0.95510
    822   2.99889  4.56264  3.57194  3.27626  2.34360  3.61931  3.56240  3.03475  3.13882  2.53437  3.73305  3.50901  4.10272  3.49023  3.35669  3.15119  3.28773  2.89815  3.97701  1.33849    999 - -
          2.68618  4.42225  2.77519  2.73123  3.46354  2.40513  3.72494  3.29354  2.67741  2.69355  4.24690  2.90347  2.73739  3.18146  2.89801  2.37887  2.77519  2.98518  4.58477  3.61503
          0.03784  3.68913  4.41148  0.61958  0.77255  0.48576  0.95510
    823   2.33102  4.17183  3.27863  3.03429  3.81862  3.01379  4.06370  2.92465  2.97343  2.79350  3.86552  3.26744  3.70666  3.38069  3.23508  2.53132  1.52934  2.64024  5.27413  4.03824   1000 - -
          2.68618  4.42225  2.77519  2.73123  3.46354  2.40513  3.72494  3.29354  2.67741  2.69355  4.24690  2.90347  2.73739  3.18146  2.89801  2.37887  2.77519  2.98518  4.58477  3.61503
          0.03784  3.68913  4.41148  0.61958  0.77255  0.48576  0.95510
    824   2.53860  4.31516  3.12772  2.94876  3.94032  3.01352  4.03397  3.44634  2.99142  3.09066  4.14038  3.26899  1.25432  3.38678  3.24979  2.70284  2.96833  3.11254  5.16976  4.06209   1001 - -
          2.68618  4.42225  2.77519  2.73123  3.46354  2.40513  3.72494  3.29354  2.67741  2.69355  4.24690  2.90347  2.73739  3.18146  2.89801  2.37887  2.77519  2.98518  4.58477  3.61503
          0.03784  3.68913  4.41148  0.61958  0.77255  0.48576  0.95510
    825   2.24171  4.15390  3.06089  2.87774  3.89383  2.88774  3.98787  3.39575  2.93765  3.13464  4.08466  3.12687  3.61326  3.30480  3.22286  1.40814  2.70967  2.97312  5.28402  3.97833   1002 - -
          2.68618  4.42225  2.77519  2.73123  3.46354  2.40513  3.72494  3.29354  2.67741  2.69355  4.24690  2.90347  2.73739  3.18146  2.89801  2.37887  2.77519  2.98518  4.58477  3.61503
          0.03784  3.68913  4.41148  0.61958  0.77255  0.48576  0.95510
    826   2.53860  4.31516  3.12772  2.94876  3.94032  3.01352  4.03397  3.44634  2.99142  3.09066  4.14038  3.26899  1.25432  3.38678  3.24979  2.70284  2.96833  3.11254  5.16976  4.06209   1003 - -
          2.68618  4.42225  2.77519  2.73123  3.46354  2.40513  3.72494  3.29354  2.67741  2.69355  4.24690  2.90347  2.73739  3.18146  2.89801  2.37887  2.77519  2.98518  4.58477  3.61503
          0.03784  3.68913  4.41148  0.61958  0.77255  0.48576  0.95510
    827   1.31730  4.11745  3.28629  3.08020  3.87702  2.94420  4.12237  2.97770  3.09146  2.86521  3.92757  3.27327  3.66685  3.45304  3.34877  2.47445  2.73938  2.66585  5.32374  4.10485   1004 - -
          2.68618  4.42225  2.77519  2.73123  3.46354  2.40513  3.72494  3.29354  2.67741  2.69355  4.24690  2.90347  2.73739  3.18146  2.89801  2.37887  2.77519  2.98518  4.58477  3.61503
          0.03784  3.68913  4.41148  0.61958  0.77255  0.48576  0.95510
    828   2.53860  4.31516  3.12772  2.94876  3.94032  3.01352  4.03397  3.44634  2.99142  3.09066  4.14038  3.26899  1.25432  3.38678  3.24979  2.70284  2.96833  3.11254  5.16976  4.06209   1005 - -
          2.68618  4.42225  2.77519  2.73123  3.46354  2.40513  3.72494  3.29354  2.67741  2.69355  4.24690  2.90347  2.73739  3.18146  2.89801  2.37887  2.77519  2.98518  4.58477  3.61503
          0.03784  3.68913  4.41148  0.61958  0.77255  0.48576  0.95510
    829   2.58365  4.55721  2.63754  2.50935  3.89248  3.06963  3.79836  3.57214  2.69169  3.24410  4.20857  1.53356  3.71736  3.07957  3.03238  2.66362  2.96475  3.21356  5.22188  3.86053   1006 - -
          2.68618  4.42225  2.77519  2.73123  3.46354  2.40513  3.72494  3.29354  2.67741  2.69355  4.24690  2.90347  2.73739  3.18146  2.89801  2.37887  2.77519  2.98518  4.58477  3.61503
          0.03784  3.68913  4.41148  0.61958  0.77255  0.48576  0.95510
    830   2.99889  4.56264  3.57194  3.27626  2.34360  3.61931  3.56240  3.03475  3.13882  2.53437  3.73305  3.50901  4.10272  3.49023  3.35669  3.15119  3.28773  2.89815  3.97701  1.33849   1007 - -
          2.68618  4.42225  2.77519  2.73123  3.46354  2.40513  3.72494  3.29354  2.67741  2.69355  4.24690  2.90347  2.73739  3.18146  2.89801  2.37887  2.77519  2.98518  4.58477  3.61503
          0.03784  3.68913  4.41148  0.61958  0.77255  0.48576  0.95510
    831   2.58365  4.55721  2.63754  2.50935  3.89248  3.06963  3.79836  3.57214  2.69169  3.24410  4.20857  1.53356  3.71736  3.07957  3.03238  2.66362  2.96475  3.21356  5.22188  3.86053   1008 - -
          2.68618  4.42225  2.77519  2.73123  3.46354  2.40513  3.72494  3.29354  2.67741  2.69355  4.24690  2.90347  2.73739  3.18146  2.89801  2.37887  2.77519  2.98518  4.58477  3.61503
          0.03784  3.68913  4.41148  0.61958  0.77255  0.48576  0.95510
    832   2.53860  4.31516  3.12772  2.94876  3.94032  3.01352  4.03397  3.44634  2.99142  3.09066  4.14038  3.26899  1.25432  3.38678  3.24979  2.70284  2.96833  3.11254  5.16976  4.06209   1009 - -
          2.68618  4.42225  2.77519  2.73123  3.46354  2.40513  3.72494  3.29354  2.67741  2.69355  4.24690  2.90347  2.73739  3.18146  2.89801  2.37887  2.77519  2.98518  4.58477  3.61503
          0.03784  3.68913  4.41148  0.61958  0.77255  0.48576  0.95510
    833   1.31730  4.11745  3.28629  3.08020  3.87702  2.94420  4.12237  2.97770  3.09146  2.86521  3.92757  3.27327  3.66685  3.45304  3.34877  2.47445  2.73938  2.66585  5.32374  4.10485   1010 - -
          2.68618  4.42225  2.77519  2.73123  3.46354  2.40513  3.72494  3.29354  2.67741  2.69355  4.24690  2.90347  2.73739  3.18146  2.89801  2.37887  2.77519  2.98518  4.58477  3.61503
          0.03784  3.68913  4.41148  0.61958  0.77255  0.48576  0.95510
    834   2.53860  4.31516  3.12772  2.94876  3.94032  3.01352  4.03397  3.44634  2.99142  3.09066  4.14038  3.26899  1.25432  3.38678  3.24979  2.70284  2.96833  3.11254  5.16976  4.06209   1011 - -
          2.68618  4.42225  2.77519  2.73123  3.46354  2.40513  3.72494  3.29354  2.67741  2.69355  4.24690  2.90347  2.73739  3.18146  2.89801  2.37887  2.77519  2.98518  4.58477  3.61503
          0.03784  3.68913  4.41148  0.61958  0.77255  0.48576  0.95510
    835   2.24171  4.15390  3.06089  2.87774  3.89383  2.88774  3.98787  3.39575  2.93765  3.13464  4.08466  3.12687  3.61326  3.30480  3.22286  1.40814  2.70967  2.97312  5.28402  3.97833   1012 - -
          2.68618  4.42225  2.77519  2.73123  3.46354  2.40513  3.72494  3.29354  2.67741  2.69355  4.24690  2.90347  2.73739  3.18146  2.89801  2.37887  2.77519  2.98518  4.58477  3.61503
          0.03784  3.68913  4.41148  0.61958  0.77255  0.48576  0.95510
    836   2.66337  4.26693  3.85961  3.52785  3.42503  3.52013  4.36379  2.09756  3.39191  2.15373  3.43066  3.74370  4.09832  3.76990  3.61964  3.02062  3.03433  1.29825  5.17402  3.88901   1013 - -
          2.68618  4.42225  2.77519  2.73123  3.46354  2.40513  3.72494  3.29354  2.67741  2.69355  4.24690  2.90347  2.73739  3.18146  2.89801  2.37887  2.77519  2.98518  4.58477  3.61503
          0.03784  3.68913  4.41148  0.61958  0.77255  0.48576  0.95510
    837   1.31730  4.11745  3.28629  3.08020  3.87702  2.94420  4.12237  2.97770  3.09146  2.86521  3.92757  3.27327  3.66685  3.45304  3.34877  2.47445  2.73938  2.66585  5.32374  4.10485   1014 - -
          2.68618  4.42225  2.77519  2.73123  3.46354  2.40513  3.72494  3.29354  2.67741  2.69355  4.24690  2.90347  2.73739  3.18146  2.89801  2.37887  2.77519  2.98518  4.58477  3.61503
          0.03784  3.68913  4.41148  0.61958  0.77255  0.48576  0.95510
    838   2.99889  4.56264  3.57194  3.27626  2.34360  3.61931  3.56240  3.03475  3.13882  2.53437  3.73305  3.50901  4.10272  3.49023  3.35669  3.15119  3.28773  2.89815  3.97701  1.33849   1015 - -
          2.68618  4.42225  2.77519  2.73123  3.46354  2.40513  3.72494  3.29354  2.67741  2.69355  4.24690  2.90347  2.73739  3.18146  2.89801  2.37887  2.77519  2.98518  4.58477  3.61503
          0.03784  3.68913  4.41148  0.61958  0.77255  0.48576  0.95510
    839   2.24171  4.15390  3.06089  2.87774  3.89383  2.88774  3.98787  3.39575  2.93765  3.13464  4.08466  3.12687  3.61326  3.30480  3.22286  1.40814  2.70967  2.97312  5.28402  3.97833   1016 - -
          2.68618  4.42225  2.77519  2.73123  3.46354  2.40513  3.72494  3.29354  2.67741  2.69355  4.24690  2.90347  2.73739  3.18146  2.89801  2.37887  2.77519  2.98518  4.58477  3.61503
          0.03784  3.68913  4.41148  0.61958  0.77255  0.48576  0.95510
    840   2.46458  4.24606  3.09887  2.98096  4.10381  1.07954  4.10322  3.66654  3.13516  3.34294  4.32567  3.26594  3.63134  3.47634  3.38248  2.63315  2.93203  3.23227  5.23876  4.20284   1017 - -
          2.68618  4.42225  2.77519  2.73123  3.46354  2.40513  3.72494  3.29354  2.67741  2.69355  4.24690  2.90347  2.73739  3.18146  2.89801  2.37887  2.77519  2.98518  4.58477  3.61503
          0.03784  3.68913  4.41148  0.61958  0.77255  0.48576  0.95510
    841   2.46458  4.24606  3.09887  2.98096  4.10381  1.07954  4.10322  3.66654  3.13516  3.34294  4.32567  3.26594  3.63134  3.47634  3.38248  2.63315  2.93203  3.23227  5.23876  4.20284   1018 - -
          2.68618  4.42225  2.77519  2.73123  3.46354  2.40513  3.72494  3.29354  2.67741  2.69355  4.24690  2.90347  2.73739  3.18146  2.89801  2.37887  2.77519  2.98518  4.58477  3.61503
          0.03784  3.68913  4.41148  0.61958  0.77255  0.48576  0.95510
    842   2.53860  4.31516  3.12772  2.94876  3.94032  3.01352  4.03397  3.44634  2.99142  3.09066  4.14038  3.26899  1.25432  3.38678  3.24979  2.70284  2.96833  3.11254  5.16976  4.06209   1019 - -
          2.68618  4.42225  2.77519  2.73123  3.46354  2.40513  3.72494  3.29354  2.67741  2.69355  4.24690  2.90347  2.73739  3.18146  2.89801  2.37887  2.77519  2.98518  4.58477  3.61503
          0.03784  3.68913  4.41148  0.61958  0.77255  0.48576  0.95510
    843   1.31730  4.11745  3.28629  3.08020  3.87702  2.94420  4.12237  2.97770  3.09146  2.86521  3.92757  3.27327  3.66685  3.45304  3.34877  2.47445  2.73938  2.66585  5.32374  4.10485   1020 - -
          2.68618  4.42225  2.77519  2.73123  3.46354  2.40513  3.72494  3.29354  2.67741  2.69355  4.24690  2.90347  2.73739  3.18146  2.89801  2.37887  2.77519  2.98518  4.58477  3.61503
          0.03784  3.68913  4.41148  0.61958  0.77255  0.48576  0.95510
    844   2.80892  4.85337  2.44281  1.32289  4.17944  3.16533  3.75053  3.59652  2.60854  3.24892  4.24222  2.85869  3.76445  2.97756  2.98927  2.81797  3.11571  3.30372  5.38754  4.12124   1021 - -
          2.68618  4.42225  2.77519  2.73123  3.46354  2.40513  3.72494  3.29354  2.67741  2.69355  4.24690  2.90347  2.73739  3.18146  2.89801  2.37887  2.77519  2.98518  4.58477  3.61503
          0.03784  3.68913  4.41148  0.61958  0.77255  0.48576  0.95510
    845   2.53860  4.31516  3.12772  2.94876  3.94032  3.01352  4.03397  3.44634  2.99142  3.09066  4.14038  3.26899  1.25432  3.38678  3.24979  2.70284  2.96833  3.11254  5.16976  4.06209   1022 - -
          2.68618  4.42225  2.77519  2.73123  3.46354  2.40513  3.72494  3.29354  2.67741  2.69355  4.24690  2.90347  2.73739  3.18146  2.89801  2.37887  2.77519  2.98518  4.58477  3.61503
          0.03784  3.68913  4.41148  0.61958  0.77255  0.48576  0.95510
    846   1.31730  4.11745  3.28629  3.08020  3.87702  2.94420  4.12237  2.97770  3.09146  2.86521  3.92757  3.27327  3.66685  3.45304  3.34877  2.47445  2.73938  2.66585  5.32374  4.10485   1023 - -
          2.68618  4.42225  2.77519  2.73123  3.46354  2.40513  3.72494  3.29354  2.67741  2.69355  4.24690  2.90347  2.73739  3.18146  2.89801  2.37887  2.77519  2.98518  4.58477  3.61503
          0.03784  3.68913  4.41148  0.61958  0.77255  0.48576  0.95510
    847   2.24171  4.15390  3.06089  2.87774  3.89383  2.88774  3.98787  3.39575  2.93765  3.13464  4.08466  3.12687  3.61326  3.30480  3.22286  1.40814  2.70967  2.97312  5.28402  3.97833   1024 - -
          2.68618  4.42225  2.77519  2.73123  3.46354  2.40513  3.72494  3.29354  2.67741  2.69355  4.24690  2.90347  2.73739  3.18146  2.89801  2.37887  2.77519  2.98518  4.58477  3.61503
          0.03784  3.68913  4.41148  0.61958  0.77255  0.48576  0.95510
    848   2.81130  4.64443  3.28446  2.84925  3.95197  3.32144  3.71970  3.48903  2.20831  3.03968  4.05505  3.21823  3.84219  2.95840  1.30489  2.91012  3.09611  3.22352  5.11611  3.92899   1025 - -
          2.68618  4.42225  2.77519  2.73123  3.46354  2.40513  3.72494  3.29354  2.67741  2.69355  4.24690  2.90347  2.73739  3.18146  2.89801  2.37887  2.77519  2.98518  4.58477  3.61503
          0.03784  3.68913  4.41148  0.61958  0.77255  0.48576  0.95510
    849   2.53860  4.31516  3.12772  2.94876  3.94032  3.01352  4.03397  3.44634  2.99142  3.09066  4.14038  3.26899  1.25432  3.38678  3.24979  2.70284  2.96833  3.11254  5.16976  4.06209   1026 - -
          2.68618  4.42225  2.77519  2.73123  3.46354  2.40513  3.72494  3.29354  2.67741  2.69355  4.24690  2.90347  2.73739  3.18146  2.89801  2.37887  2.77519  2.98518  4.58477  3.61503
          0.03784  3.68913  4.41148  0.61958  0.77255  0.48576  0.95510
    850   2.53860  4.31516  3.12772  2.94876  3.94032  3.01352  4.03397  3.44634  2.99142  3.09066  4.14038  3.26899  1.25432  3.38678  3.24979  2.70284  2.96833  3.11254  5.16976  4.06209   1027 - -
          2.68618  4.42225  2.77519  2.73123  3.46354  2.40513  3.72494  3.29354  2.67741  2.69355  4.24690  2.90347  2.73739  3.18146  2.89801  2.37887  2.77519  2.98518  4.58477  3.61503
          0.03784  3.68913  4.41148  0.61958  0.77255  0.48576  0.95510
    851   3.05967  4.49532  3.82796  3.49528  2.52162  3.53803  3.70713  3.08315  3.22365  2.50594  3.72509  3.68352  4.04348  3.62262  3.38188  3.26440  3.35309  2.96870  1.35720  2.53519   1028 - -
          2.68618  4.42225  2.77519  2.73123  3.46354  2.40513  3.72494  3.29354  2.67741  2.69355  4.24690  2.90347  2.73739  3.18146  2.89801  2.37887  2.77519  2.98518  4.58477  3.61503
          0.03784  3.68913  4.41148  0.61958  0.77255  0.48576  0.95510
    852   2.66337  4.26693  3.85961  3.52785  3.42503  3.52013  4.36379  2.09756  3.39191  2.15373  3.43066  3.74370  4.09832  3.76990  3.61964  3.02062  3.03433  1.29825  5.17402  3.88901   1029 - -
          2.68618  4.42225  2.77519  2.73123  3.46354  2.40513  3.72494  3.29354  2.67741  2.69355  4.24690  2.90347  2.73739  3.18146  2.89801  2.37887  2.77519  2.98518  4.58477  3.61503
          0.03784  3.68913  4.41148  0.61958  0.77255  0.48576  0.95510
    853   2.33102  4.17183  3.27863  3.03429  3.81862  3.01379  4.06370  2.92465  2.97343  2.79350  3.86552  3.26744  3.70666  3.38069  3.23508  2.53132  1.52934  2.64024  5.27413  4.03824   1030 - -
          2.68618  4.42225  2.77519  2.73123  3.46354  2.40513  3.72494  3.29354  2.67741  2.69355  4.24690  2.90347  2.73739  3.18146  2.89801  2.37887  2.77519  2.98518  4.58477  3.61503
          0.03784  3.68913  4.41148  0.61958  0.77255  0.48576  0.95510
    854   2.80478  4.87394  1.22453  2.25727  4.23035  3.08241  3.79373  3.77977  2.84736  3.42686  4.41128  2.79931  3.72391  3.04083  3.32881  2.79626  3.14352  3.44260  5.43469  4.14724   1031 - -
          2.68618  4.42225  2.77519  2.73123  3.46354  2.40513  3.72494  3.29354  2.67741  2.69355  4.24690  2.90347  2.73739  3.18146  2.89801  2.37887  2.77519  2.98518  4.58477  3.61503
          0.03784  3.68913  4.41148  0.61958  0.77255  0.48576  0.95510
    855   2.80478  4.87394  1.22453  2.25727  4.23035  3.08241  3.79373  3.77977  2.84736  3.42686  4.41128  2.79931  3.72391  3.04083  3.32881  2.79626  3.14352  3.44260  5.43469  4.14724   1032 - -
          2.68618  4.42225  2.77519  2.73123  3.46354  2.40513  3.72494  3.29354  2.67741  2.69355  4.24690  2.90347  2.73739  3.18146  2.89801  2.37887  2.77519  2.98518  4.58477  3.61503
          0.03784  3.68913  4.41148  0.61958  0.77255  0.48576  0.95510
    856   2.24171  4.15390  3.06089  2.87774  3.89383  2.88774  3.98787  3.39575  2.93765  3.13464  4.08466  3.12687  3.61326  3.30480  3.22286  1.40814  2.70967  2.97312  5.28402  3.97833   1033 - -
          2.68618  4.42225  2.77519  2.73123  3.46354  2.40513  3.72494  3.29354  2.67741  2.69355  4.24690  2.90347  2.73739  3.18146  2.89801  2.37887  2.77519  2.98518  4.58477  3.61503
          0.03784  3.68913  4.41148  0.61958  0.77255  0.48576  0.95510
    857   3.03557  4.49649  3.97920  3.66772  1.37114  3.75101  3.81988  2.59266  3.58104  2.01203  3.35828  3.81501  4.22161  3.80374  3.74624  3.30964  3.34071  2.56751  4.14128  2.53866   1034 - -
          2.68618  4.42225  2.77519  2.73123  3.46354  2.40513  3.72494  3.29354  2.67741  2.69355  4.24690  2.90347  2.73739  3.18146  2.89801  2.37887  2.77519  2.98518  4.58477  3.61503
          0.03784  3.68913  4.41148  0.61958  0.77255  0.48576  0.95510
    858   2.24171  4.15390  3.06089  2.87774  3.89383  2.88774  3.98787  3.39575  2.93765  3.13464  4.08466  3.12687  3.61326  3.30480  3.22286  1.40814  2.70967  2.97312  5.28402  3.97833   1035 - -
          2.68618  4.42225  2.77519  2.73123  3.46354  2.40513  3.72494  3.29354  2.67741  2.69355  4.24690  2.90347  2.73739  3.18146  2.89801  2.37887  2.77519  2.98518  4.58477  3.61503
          0.03784  3.68913  4.41148  0.61958  0.77255  0.48576  0.95510
    859   2.75106  4.71200  2.80081  2.56380  3.85197  3.25153  3.71640  3.46394  2.40133  2.98401  4.02859  3.01741  3.80964  1.60558  2.68476  2.81211  3.05378  3.20877  5.16364  3.84748   1036 - -
          2.68618  4.42225  2.77519  2.73123  3.46354  2.40513  3.72494  3.29354  2.67741  2.69355  4.24690  2.90347  2.73739  3.18146  2.89801  2.37887  2.77519  2.98518  4.58477  3.61503
          0.03784  3.68913  4.41148  0.61958  0.77255  0.48576  0.95510
    860   2.81369  4.74987  2.97749  2.64721  4.09352  3.31250  3.68172  3.51349  1.32624  3.12477  4.10651  3.07619  3.83448  2.89164  2.43443  2.87389  3.08658  3.23505  5.23272  4.02195   1037 - -
          2.68618  4.42225  2.77519  2.73123  3.46354  2.40513  3.72494  3.29354  2.67741  2.69355  4.24690  2.90347  2.73739  3.18146  2.89801  2.37887  2.77519  2.98518  4.58477  3.61503
          0.03784  3.68913  4.41148  0.61958  0.77255  0.48576  0.95510
    861   3.03557  4.49649  3.97920  3.66772  1.37114  3.75101  3.81988  2.59266  3.58104  2.01203  3.35828  3.81501  4.22161  3.80374  3.74624  3.30964  3.34071  2.56751  4.14128  2.53866   1038 - -
          2.68618  4.42225  2.77519  2.73123  3.46354  2.40513  3.72494  3.29354  2.67741  2.69355  4.24690  2.90347  2.73739  3.18146  2.89801  2.37887  2.77519  2.98518  4.58477  3.61503
          0.03784  3.68913  4.41148  0.61958  0.77255  0.48576  0.95510
    862   1.31730  4.11745  3.28629  3.08020  3.87702  2.94420  4.12237  2.97770  3.09146  2.86521  3.92757  3.27327  3.66685  3.45304  3.34877  2.47445  2.73938  2.66585  5.32374  4.10485   1039 - -
          2.68618  4.42225  2.77519  2.73123  3.46354  2.40513  3.72494  3.29354  2.67741  2.69355  4.24690  2.90347  2.73739  3.18146  2.89801  2.37887  2.77519  2.98518  4.58477  3.61503
          0.03784  3.68913  4.41148  0.61958  0.77255  0.48576  0.95510
    863   2.53860  4.31516  3.12772  2.94876  3.94032  3.01352  4.03397  3.44634  2.99142  3.09066  4.14038  3.26899  1.25432  3.38678  3.24979  2.70284  2.96833  3.11254  5.16976  4.06209   1040 - -
          2.68618  4.42225  2.77519  2.73123  3.46354  2.40513  3.72494  3.29354  2.67741  2.69355  4.24690  2.90347  2.73739  3.18146  2.89801  2.37887  2.77519  2.98518  4.58477  3.61503
          0.03784  3.68913  4.41148  0.61958  0.77255  0.48576  0.95510
    864   2.46458  4.24606  3.09887  2.98096  4.10381  1.07954  4.10322  3.66654  3.13516  3.34294  4.32567  3.26594  3.63134  3.47634  3.38248  2.63315  2.93203  3.23227  5.23876  4.20284   1041 - -
          2.68618  4.42225  2.77519  2.73123  3.46354  2.40513  3.72494  3.29354  2.67741  2.69355  4.24690  2.90347  2.73739  3.18146  2.89801  2.37887  2.77519  2.98518  4.58477  3.61503
          0.03784  3.68913  4.41148  0.61958  0.77255  0.48576  0.95510
    865   2.81369  4.74987  2.97749  2.64721  4.09352  3.31250  3.68172  3.51349  1.32624  3.12477  4.10651  3.07619  3.83448  2.89164  2.43443  2.87389  3.08658  3.23505  5.23272  4.02195   1042 - -
          2.68618  4.42225  2.77519  2.73123  3.46354  2.40513  3.72494  3.29354  2.67741  2.69355  4.24690  2.90347  2.73739  3.18146  2.89801  2.37887  2.77519  2.98518  4.58477  3.61503
          0.03784  3.68913  4.41148  0.61958  0.77255  0.48576  0.95510
    866   2.24171  4.15390  3.06089  2.87774  3.89383  2.88774  3.98787  3.39575  2.93765  3.13464  4.08466  3.12687  3.61326  3.30480  3.22286  1.40814  2.70967  2.97312  5.28402  3.97833   1043 - -
[truncated: 102,607 more chars]
