# Supplementary material for: Potential Conservation of Circadian Clock Proteins in the phylum Nematoda as Revealed by Bioinformatic Searches
Source: PLoS One. 2014 Nov 14;9(11):e112871. doi: 10.1371/journal.pone.0112871 (PMC4232591; doi:10.1371/journal.pone.0112871)
Supplement: File S1 — HMM profiles used in this work and HMMsearch results. (ZIP) [file pone.0112871.s007.zip › HMMs-CE/Mamiferos/Nr1d2-aln.fasta.hmm]

HMMER3/b [3.0 | March 2010]
NAME  Nr1d2-aln
LENG  581
ALPH  amino
RF    no
CS    no
MAP   yes
DATE  Wed Aug 22 12:28:46 2012
NSEQ  20
EFFN  0.454102
CKSUM 3533731927
STATS LOCAL MSV      -12.2111  0.69734
STATS LOCAL VITERBI  -12.9647  0.69734
STATS LOCAL FORWARD   -6.4556  0.69734
HMM          A        C        D        E        F        G        H        I        K        L        M        N        P        Q        R        S        T        V        W        Y   
            m->m     m->i     m->d     i->m     i->i     d->m     d->d
  COMPO   2.54180  3.88848  2.95880  2.69949  3.28503  2.81144  3.61909  2.91377  2.67847  2.50209  3.57788  3.00052  3.37461  3.10096  2.90903  2.48011  2.90812  2.67771  4.99910  3.60364
          2.68398  4.42262  2.77654  2.73201  3.46528  2.40296  3.72585  3.29540  2.67922  2.69320  4.24764  2.90523  2.73587  3.18212  2.89454  2.37854  2.77669  2.98548  4.58307  3.61707
          0.40838  1.84637  1.72898  4.17729  0.01546  0.00000        *
      1   2.50769  4.39605  3.06546  2.49769  3.62912  2.81094  3.69983  2.91232  2.54192  2.59166  3.01208  3.06144  3.79451  2.94714  2.89449  2.65282  2.78090  2.66787  5.03641  3.76002    214 - -
          2.68618  4.42225  2.77519  2.73123  3.46354  2.40513  3.72494  3.29354  2.67741  2.69355  4.24690  2.90347  2.73739  3.18146  2.89801  2.37887  2.77519  2.98518  4.58477  3.61503
          0.03921  3.65410  4.37645  0.61958  0.77255  0.59904  0.79704
      2   2.57218  3.97978  3.34763  2.50905  3.45695  3.49605  3.78898  2.57739  2.67443  2.11437  3.26108  3.23098  3.90399  3.06832  3.01305  2.77847  2.82204  2.39312  4.96242  3.70042    215 - -
          2.68618  4.42225  2.77519  2.73123  3.46354  2.40513  3.72494  3.29354  2.67741  2.69355  4.24690  2.90347  2.73739  3.18146  2.89801  2.37887  2.77519  2.98518  4.58477  3.61503
          0.03842  3.67426  4.39661  0.61958  0.77255  0.47251  0.97666
      3   2.61842  4.42628  3.27383  2.47640  3.48320  3.52062  3.75414  2.77050  2.61386  2.17414  2.67869  3.19348  3.90995  2.93034  2.95467  2.79450  2.85098  2.59610  4.96984  3.71812    216 - -
          2.68618  4.42225  2.77519  2.73123  3.46354  2.40513  3.72494  3.29354  2.67741  2.69355  4.24690  2.90347  2.73739  3.18146  2.89801  2.37887  2.77519  2.98518  4.58477  3.61503
          0.03420  3.78849  4.51083  0.61958  0.77255  0.52650  0.89323
      4   2.57471  4.66165  2.87458  2.07271  3.90596  3.35315  3.61670  3.13953  2.35258  2.92675  3.77837  2.79732  3.65614  2.79773  2.82127  2.63559  2.81667  2.64934  5.20512  3.89653    217 - -
          2.68618  4.42225  2.77519  2.73123  3.46354  2.40513  3.72494  3.29354  2.67741  2.69355  4.24690  2.90347  2.73739  3.18146  2.89801  2.37887  2.77519  2.98518  4.58477  3.61503
          0.03420  3.78849  4.51083  0.61958  0.77255  0.52650  0.89323
      5   2.36048  4.33668  3.26530  2.72635  3.56452  3.40579  3.72123  2.86502  2.56129  2.37419  3.50081  3.04627  3.83207  2.98989  2.81070  2.62024  2.68736  2.36393  4.96780  3.71948    218 - -
          2.68618  4.42225  2.77519  2.73123  3.46354  2.40513  3.72494  3.29354  2.67741  2.69355  4.24690  2.90347  2.73739  3.18146  2.89801  2.37887  2.77519  2.98518  4.58477  3.61503
          0.03420  3.78849  4.51083  0.61958  0.77255  0.52650  0.89323
      6   2.55206  4.59119  2.94927  2.49448  3.81747  2.47068  3.63221  3.28805  2.41938  2.91866  3.77186  2.59923  3.78250  2.77846  2.72454  2.63084  2.81078  2.98613  4.48225  3.81855    219 - -
          2.68578  4.42262  2.77556  2.73129  3.46352  2.40418  3.72531  3.29391  2.67763  2.69377  4.24727  2.90376  2.73720  3.18168  2.89750  2.37914  2.77524  2.98527  4.58475  3.61523
          0.25335  1.65511  3.41933  2.39998  0.09510  0.52650  0.89323
      7   2.17303  4.36458  3.14144  2.64236  3.65932  2.99747  3.70306  3.05287  2.54158  2.73197  3.60157  3.06915  3.00115  2.94852  2.96333  2.59744  2.73711  2.77019  4.19011  3.76731    272 - -
          2.68618  4.42225  2.77519  2.73123  3.46354  2.40513  3.72494  3.29354  2.67741  2.69355  4.24690  2.90347  2.73739  3.18146  2.89801  2.37887  2.77519  2.98518  4.58477  3.61503
          0.06835  3.76650  3.14802  0.61958  0.77255  0.49681  0.93769
      8   2.42254  4.38898  2.97858  2.64098  3.93875  1.90211  3.76272  3.39841  2.54503  3.05335  3.92047  3.02873  3.71403  2.99537  2.66151  2.54117  2.78122  3.03462  5.22434  3.96186    273 - -
          2.68618  4.42225  2.77519  2.73123  3.46354  2.40513  3.72494  3.29354  2.67741  2.69355  4.24690  2.90347  2.73739  3.18146  2.89801  2.37887  2.77519  2.98518  4.58477  3.61503
          0.03482  3.77089  4.49323  0.61958  0.77255  0.54046  0.87342
      9   2.25825  4.19363  3.00061  2.85867  4.15392  1.39660  4.05845  3.64379  3.03104  3.35377  4.24131  3.12346  3.62597  3.35177  3.33615  2.29083  2.73819  3.14201  5.47256  4.22608    274 - -
          2.68618  4.42225  2.77519  2.73123  3.46354  2.40513  3.72494  3.29354  2.67741  2.69355  4.24690  2.90347  2.73739  3.18146  2.89801  2.37887  2.77519  2.98518  4.58477  3.61503
          0.03482  3.77089  4.49323  0.61958  0.77255  0.49901  0.93428
     10   2.75280  4.31673  4.02613  3.68881  3.50042  3.64901  4.50328  2.06005  3.55542  2.20103  3.47812  3.88943  4.21468  3.92110  3.77437  3.14947  3.11686  1.11911  5.27233  3.99876    275 - -
          2.68618  4.42225  2.77519  2.73123  3.46354  2.40513  3.72494  3.29354  2.67741  2.69355  4.24690  2.90347  2.73739  3.18146  2.89801  2.37887  2.77519  2.98518  4.58477  3.61503
          0.03373  3.80196  4.52431  0.61958  0.77255  0.51550  0.90932
     11   2.97629  4.41693  4.23191  3.84647  3.32850  3.98737  4.58884  1.16993  3.67307  1.93109  3.27698  4.10176  4.42694  4.02971  3.87782  3.47729  3.27742  1.84929  5.20345  3.93443    276 - -
          2.68618  4.42225  2.77519  2.73123  3.46354  2.40513  3.72494  3.29354  2.67741  2.69355  4.24690  2.90347  2.73739  3.18146  2.89801  2.37887  2.77519  2.98518  4.58477  3.61503
          0.03373  3.80196  4.52431  0.61958  0.77255  0.51550  0.90932
     12   1.12050  4.15990  3.39330  3.18329  3.98423  2.98591  4.21335  3.09945  3.19776  2.98405  4.02521  3.35001  3.71864  3.54586  3.45209  2.51159  2.78415  2.76621  5.41855  4.21130    277 - -
          2.68618  4.42225  2.77519  2.73123  3.46354  2.40513  3.72494  3.29354  2.67741  2.69355  4.24690  2.90347  2.73739  3.18146  2.89801  2.37887  2.77519  2.98518  4.58477  3.61503
          0.03373  3.80196  4.52431  0.61958  0.77255  0.51550  0.90932
     13   3.14844  4.66598  3.73542  3.45311  2.30098  3.74897  3.59066  3.16777  3.31266  2.63953  3.85065  3.63886  4.22526  3.63566  3.51019  3.29162  3.43524  3.03522  3.94150  1.09170    278 - -
          2.68618  4.42225  2.77519  2.73123  3.46354  2.40513  3.72494  3.29354  2.67741  2.69355  4.24690  2.90347  2.73739  3.18146  2.89801  2.37887  2.77519  2.98518  4.58477  3.61503
          0.03373  3.80196  4.52431  0.61958  0.77255  0.51550  0.90932
     14   2.97629  4.41693  4.23191  3.84647  3.32850  3.98737  4.58884  1.16993  3.67307  1.93109  3.27698  4.10176  4.42694  4.02971  3.87782  3.47729  3.27742  1.84929  5.20345  3.93443    279 - -
          2.68618  4.42225  2.77519  2.73123  3.46354  2.40513  3.72494  3.29354  2.67741  2.69355  4.24690  2.90347  2.73739  3.18146  2.89801  2.37887  2.77519  2.98518  4.58477  3.61503
          0.03373  3.80196  4.52431  0.61958  0.77255  0.51550  0.90932
     15   2.28327  4.20179  3.14795  2.96217  4.00684  2.93310  4.07314  3.52069  3.03108  3.24706  4.18032  3.19718  3.66646  3.38636  3.31812  1.20264  2.75843  3.07134  5.38540  4.09039    280 - -
          2.68618  4.42225  2.77519  2.73123  3.46354  2.40513  3.72494  3.29354  2.67741  2.69355  4.24690  2.90347  2.73739  3.18146  2.89801  2.37887  2.77519  2.98518  4.58477  3.61503
          0.03373  3.80196  4.52431  0.61958  0.77255  0.51550  0.90932
     16   2.28327  4.20179  3.14795  2.96217  4.00684  2.93310  4.07314  3.52069  3.03108  3.24706  4.18032  3.19718  3.66646  3.38636  3.31812  1.20264  2.75843  3.07134  5.38540  4.09039    281 - -
          2.68618  4.42225  2.77519  2.73123  3.46354  2.40513  3.72494  3.29354  2.67741  2.69355  4.24690  2.90347  2.73739  3.18146  2.89801  2.37887  2.77519  2.98518  4.58477  3.61503
          0.03373  3.80196  4.52431  0.61958  0.77255  0.51550  0.90932
     17   2.28327  4.20179  3.14795  2.96217  4.00684  2.93310  4.07314  3.52069  3.03108  3.24706  4.18032  3.19718  3.66646  3.38636  3.31812  1.20264  2.75843  3.07134  5.38540  4.09039    282 - -
          2.68618  4.42225  2.77519  2.73123  3.46354  2.40513  3.72494  3.29354  2.67741  2.69355  4.24690  2.90347  2.73739  3.18146  2.89801  2.37887  2.77519  2.98518  4.58477  3.61503
          0.03373  3.80196  4.52431  0.61958  0.77255  0.51550  0.90932
     18   2.28327  4.20179  3.14795  2.96217  4.00684  2.93310  4.07314  3.52069  3.03108  3.24706  4.18032  3.19718  3.66646  3.38636  3.31812  1.20264  2.75843  3.07134  5.38540  4.09039    283 - -
          2.68618  4.42225  2.77519  2.73123  3.46354  2.40513  3.72494  3.29354  2.67741  2.69355  4.24690  2.90347  2.73739  3.18146  2.89801  2.37887  2.77519  2.98518  4.58477  3.61503
          0.03373  3.80196  4.52431  0.61958  0.77255  0.51550  0.90932
     19   2.28327  4.20179  3.14795  2.96217  4.00684  2.93310  4.07314  3.52069  3.03108  3.24706  4.18032  3.19718  3.66646  3.38636  3.31812  1.20264  2.75843  3.07134  5.38540  4.09039    284 - -
          2.68618  4.42225  2.77519  2.73123  3.46354  2.40513  3.72494  3.29354  2.67741  2.69355  4.24690  2.90347  2.73739  3.18146  2.89801  2.37887  2.77519  2.98518  4.58477  3.61503
          0.03373  3.80196  4.52431  0.61958  0.77255  0.51550  0.90932
     20   1.12050  4.15990  3.39330  3.18329  3.98423  2.98591  4.21335  3.09945  3.19776  2.98405  4.02521  3.35001  3.71864  3.54586  3.45209  2.51159  2.78415  2.76621  5.41855  4.21130    285 - -
          2.68618  4.42225  2.77519  2.73123  3.46354  2.40513  3.72494  3.29354  2.67741  2.69355  4.24690  2.90347  2.73739  3.18146  2.89801  2.37887  2.77519  2.98518  4.58477  3.61503
          0.03373  3.80196  4.52431  0.61958  0.77255  0.51550  0.90932
     21   2.28327  4.20179  3.14795  2.96217  4.00684  2.93310  4.07314  3.52069  3.03108  3.24706  4.18032  3.19718  3.66646  3.38636  3.31812  1.20264  2.75843  3.07134  5.38540  4.09039    286 - -
          2.68618  4.42225  2.77519  2.73123  3.46354  2.40513  3.72494  3.29354  2.67741  2.69355  4.24690  2.90347  2.73739  3.18146  2.89801  2.37887  2.77519  2.98518  4.58477  3.61503
          0.03373  3.80196  4.52431  0.61958  0.77255  0.51550  0.90932
     22   2.28327  4.20179  3.14795  2.96217  4.00684  2.93310  4.07314  3.52069  3.03108  3.24706  4.18032  3.19718  3.66646  3.38636  3.31812  1.20264  2.75843  3.07134  5.38540  4.09039    287 - -
          2.68618  4.42225  2.77519  2.73123  3.46354  2.40513  3.72494  3.29354  2.67741  2.69355  4.24690  2.90347  2.73739  3.18146  2.89801  2.37887  2.77519  2.98518  4.58477  3.61503
          0.03373  3.80196  4.52431  0.61958  0.77255  0.51550  0.90932
     23   2.66348  4.43066  3.26337  3.09362  4.09175  3.12225  4.17558  3.62054  3.14515  3.25449  4.30254  3.40658  0.96983  3.53617  3.39728  2.82917  3.09991  3.27381  5.29618  4.21203    288 - -
          2.68618  4.42225  2.77519  2.73123  3.46354  2.40513  3.72494  3.29354  2.67741  2.69355  4.24690  2.90347  2.73739  3.18146  2.89801  2.37887  2.77519  2.98518  4.58477  3.61503
          0.03373  3.80196  4.52431  0.61958  0.77255  0.51550  0.90932
     24   1.12050  4.15990  3.39330  3.18329  3.98423  2.98591  4.21335  3.09945  3.19776  2.98405  4.02521  3.35001  3.71864  3.54586  3.45209  2.51159  2.78415  2.76621  5.41855  4.21130    289 - -
          2.68618  4.42225  2.77519  2.73123  3.46354  2.40513  3.72494  3.29354  2.67741  2.69355  4.24690  2.90347  2.73739  3.18146  2.89801  2.37887  2.77519  2.98518  4.58477  3.61503
          0.03373  3.80196  4.52431  0.61958  0.77255  0.51550  0.90932
     25   2.28327  4.20179  3.14795  2.96217  4.00684  2.93310  4.07314  3.52069  3.03108  3.24706  4.18032  3.19718  3.66646  3.38636  3.31812  1.20264  2.75843  3.07134  5.38540  4.09039    290 - -
          2.68618  4.42225  2.77519  2.73123  3.46354  2.40513  3.72494  3.29354  2.67741  2.69355  4.24690  2.90347  2.73739  3.18146  2.89801  2.37887  2.77519  2.98518  4.58477  3.61503
          0.03373  3.80196  4.52431  0.61958  0.77255  0.51550  0.90932
     26   2.51144  1.09560  4.01167  3.73653  3.74572  3.14777  4.39932  2.87932  3.56351  2.79727  3.91697  3.74236  3.84912  3.91271  3.69982  2.78266  2.97252  2.62832  5.17503  4.03344    291 - -
          2.68618  4.42225  2.77519  2.73123  3.46354  2.40513  3.72494  3.29354  2.67741  2.69355  4.24690  2.90347  2.73739  3.18146  2.89801  2.37887  2.77519  2.98518  4.58477  3.61503
          0.03373  3.80196  4.52431  0.61958  0.77255  0.51550  0.90932
     27   2.92298  4.75018  3.06182  2.81630  3.23904  3.39111  1.30044  3.61474  2.66148  3.11696  4.15573  3.22783  3.94064  3.18210  2.93060  2.99479  3.22464  3.35138  4.70478  3.19224    292 - -
          2.68618  4.42225  2.77519  2.73123  3.46354  2.40513  3.72494  3.29354  2.67741  2.69355  4.24690  2.90347  2.73739  3.18146  2.89801  2.37887  2.77519  2.98518  4.58477  3.61503
          0.03373  3.80196  4.52431  0.61958  0.77255  0.51550  0.90932
     28   2.28327  4.20179  3.14795  2.96217  4.00684  2.93310  4.07314  3.52069  3.03108  3.24706  4.18032  3.19718  3.66646  3.38636  3.31812  1.20264  2.75843  3.07134  5.38540  4.09039    293 - -
          2.68618  4.42225  2.77519  2.73123  3.46354  2.40513  3.72494  3.29354  2.67741  2.69355  4.24690  2.90347  2.73739  3.18146  2.89801  2.37887  2.77519  2.98518  4.58477  3.61503
          0.03373  3.80196  4.52431  0.61958  0.77255  0.51550  0.90932
     29   2.82826  5.12848  2.17681  1.31096  4.44020  3.18643  3.71691  3.88900  2.64108  3.49398  4.39002  2.73092  3.78670  2.90381  3.12289  2.77524  3.11986  3.53407  5.64685  4.25751    294 - -
          2.68618  4.42225  2.77519  2.73123  3.46354  2.40513  3.72494  3.29354  2.67741  2.69355  4.24690  2.90347  2.73739  3.18146  2.89801  2.37887  2.77519  2.98518  4.58477  3.61503
          0.03373  3.80196  4.52431  0.61958  0.77255  0.51550  0.90932
     30   2.29713  4.22274  3.03535  2.90097  4.17942  1.27740  4.09668  3.67999  3.07671  3.38955  4.28625  3.16331  3.65362  3.39773  3.37581  2.36046  2.77917  3.17954  5.48631  4.25311    295 - -
          2.68618  4.42225  2.77519  2.73123  3.46354  2.40513  3.72494  3.29354  2.67741  2.69355  4.24690  2.90347  2.73739  3.18146  2.89801  2.37887  2.77519  2.98518  4.58477  3.61503
          0.03373  3.80196  4.52431  0.61958  0.77255  0.51550  0.90932
     31   2.28327  4.20179  3.14795  2.96217  4.00684  2.93310  4.07314  3.52069  3.03108  3.24706  4.18032  3.19718  3.66646  3.38636  3.31812  1.20264  2.75843  3.07134  5.38540  4.09039    296 - -
          2.68618  4.42225  2.77519  2.73123  3.46354  2.40513  3.72494  3.29354  2.67741  2.69355  4.24690  2.90347  2.73739  3.18146  2.89801  2.37887  2.77519  2.98518  4.58477  3.61503
          0.03373  3.80196  4.52431  0.61958  0.77255  0.51550  0.90932
     32   2.89483  4.98663  2.46337  1.13025  4.32455  3.23083  3.81385  3.76448  2.68569  3.39383  4.37284  2.89815  3.83262  3.03221  3.08577  2.88562  3.19916  3.45633  5.50962  4.23386    297 - -
          2.68618  4.42225  2.77519  2.73123  3.46354  2.40513  3.72494  3.29354  2.67741  2.69355  4.24690  2.90347  2.73739  3.18146  2.89801  2.37887  2.77519  2.98518  4.58477  3.61503
          0.03373  3.80196  4.52431  0.61958  0.77255  0.51550  0.90932
     33   2.53432  4.60421  2.59693  2.45710  4.08621  3.08475  3.80553  3.69570  2.68169  3.35213  4.24523  1.57911  3.73659  3.04128  3.05844  2.46997  2.91830  3.28589  5.42170  4.02234    298 - -
          2.68618  4.42225  2.77519  2.73123  3.46354  2.40513  3.72494  3.29354  2.67741  2.69355  4.24690  2.90347  2.73739  3.18146  2.89801  2.37887  2.77519  2.98518  4.58477  3.61503
          0.03373  3.80196  4.52431  0.61958  0.77255  0.51550  0.90932
     34   2.22178  4.16775  3.09435  2.90004  4.13959  2.68286  4.05539  3.61842  3.00802  3.32372  4.18994  3.14120  3.62649  3.33725  3.31657  1.29324  2.69886  3.11112  5.48071  4.21759    299 - -
          2.68618  4.42225  2.77519  2.73123  3.46354  2.40513  3.72494  3.29354  2.67741  2.69355  4.24690  2.90347  2.73739  3.18146  2.89801  2.37887  2.77519  2.98518  4.58477  3.61503
          0.03373  3.80196  4.52431  0.61958  0.77255  0.51550  0.90932
     35   3.17104  4.59424  4.14137  3.84392  1.13472  3.87441  3.85024  2.70509  3.75305  2.09233  3.44685  3.94067  4.33580  3.94099  3.89018  3.44366  3.47277  2.69029  4.12305  2.50005    300 - -
          2.68618  4.42225  2.77519  2.73123  3.46354  2.40513  3.72494  3.29354  2.67741  2.69355  4.24690  2.90347  2.73739  3.18146  2.89801  2.37887  2.77519  2.98518  4.58477  3.61503
          0.03373  3.80196  4.52431  0.61958  0.77255  0.51550  0.90932
     36   2.82827  4.80853  2.86004  2.61562  3.96716  3.32130  3.77264  3.58881  2.44183  3.09803  4.12980  3.07400  3.87498  1.36517  2.72661  2.87991  3.12621  3.32348  5.25272  3.94232    301 - -
          2.68618  4.42225  2.77519  2.73123  3.46354  2.40513  3.72494  3.29354  2.67741  2.69355  4.24690  2.90347  2.73739  3.18146  2.89801  2.37887  2.77519  2.98518  4.58477  3.61503
          0.11837  3.80196  2.41570  0.61958  0.77255  0.51550  0.90932
     37   2.25190  4.16634  3.08422  2.89965  3.92573  2.89947  4.01041  3.43067  2.96231  3.16567  4.11019  3.14512  3.62706  3.32577  3.24851  1.34750  2.72176  3.00025  5.31239  4.00987    302 - -
          2.68618  4.42225  2.77519  2.73123  3.46354  2.40513  3.72494  3.29354  2.67741  2.69355  4.24690  2.90347  2.73739  3.18146  2.89801  2.37887  2.77519  2.98518  4.58477  3.61503
          0.03666  3.72025  4.44260  0.61958  0.77255  0.47527  0.97211
     38   2.11115  4.14726  3.15039  2.94167  4.08422  2.89492  4.06700  3.47554  3.01152  3.22944  4.13061  3.16293  3.63346  3.35211  3.31122  1.32628  2.68611  3.01167  5.46789  4.18970    303 - -
          2.68618  4.42225  2.77519  2.73123  3.46354  2.40513  3.72494  3.29354  2.67741  2.69355  4.24690  2.90347  2.73739  3.18146  2.89801  2.37887  2.77519  2.98518  4.58477  3.61503
          0.03373  3.80196  4.52431  0.61958  0.77255  0.51550  0.90932
     39   2.24112  4.19112  3.09121  2.87045  4.09811  2.91742  4.01928  3.56140  2.94914  3.25678  4.13594  3.13112  3.26315  3.29231  3.26454  1.33601  2.70522  3.08400  5.44972  4.17699    304 - -
          2.68618  4.42225  2.77519  2.73123  3.46354  2.40513  3.72494  3.29354  2.67741  2.69355  4.24690  2.90347  2.73739  3.18146  2.89801  2.37887  2.77519  2.98518  4.58477  3.61503
          0.03373  3.80196  4.52431  0.61958  0.77255  0.51550  0.90932
     40   2.28327  4.20179  3.14795  2.96217  4.00684  2.93310  4.07314  3.52069  3.03108  3.24706  4.18032  3.19718  3.66646  3.38636  3.31812  1.20264  2.75843  3.07134  5.38540  4.09039    305 - -
          2.68618  4.42225  2.77519  2.73123  3.46354  2.40513  3.72494  3.29354  2.67741  2.69355  4.24690  2.90347  2.73739  3.18146  2.89801  2.37887  2.77519  2.98518  4.58477  3.61503
          0.07132  3.80196  3.06807  0.61958  0.77255  0.51550  0.90932
     41   2.26857  4.18556  3.11915  2.93349  3.97106  2.91767  4.04459  3.48078  2.99974  3.21075  4.14854  3.17331  3.64839  3.35844  3.28669  1.26471  2.74132  3.03966  5.35305  4.05481    306 - -
          2.68618  4.42225  2.77519  2.73123  3.46354  2.40513  3.72494  3.29354  2.67741  2.69355  4.24690  2.90347  2.73739  3.18146  2.89801  2.37887  2.77519  2.98518  4.58477  3.61503
          0.03500  3.76564  4.48799  0.61958  0.77255  0.49638  0.93835
     42   2.75280  4.31673  4.02613  3.68881  3.50042  3.64901  4.50328  2.06005  3.55542  2.20103  3.47812  3.88943  4.21468  3.92110  3.77437  3.14947  3.11686  1.11911  5.27233  3.99876    307 - -
          2.68618  4.42225  2.77519  2.73123  3.46354  2.40513  3.72494  3.29354  2.67741  2.69355  4.24690  2.90347  2.73739  3.18146  2.89801  2.37887  2.77519  2.98518  4.58477  3.61503
          0.03373  3.80196  4.52431  0.61958  0.77255  0.51550  0.90932
     43   2.66348  4.43066  3.26337  3.09362  4.09175  3.12225  4.17558  3.62054  3.14515  3.25449  4.30254  3.40658  0.96983  3.53617  3.39728  2.82917  3.09991  3.27381  5.29618  4.21203    308 - -
          2.68618  4.42225  2.77519  2.73123  3.46354  2.40513  3.72494  3.29354  2.67741  2.69355  4.24690  2.90347  2.73739  3.18146  2.89801  2.37887  2.77519  2.98518  4.58477  3.61503
          0.03373  3.80196  4.52431  0.61958  0.77255  0.51550  0.90932
     44   2.28327  4.20179  3.14795  2.96217  4.00684  2.93310  4.07314  3.52069  3.03108  3.24706  4.18032  3.19718  3.66646  3.38636  3.31812  1.20264  2.75843  3.07134  5.38540  4.09039    309 - -
          2.68618  4.42225  2.77519  2.73123  3.46354  2.40513  3.72494  3.29354  2.67741  2.69355  4.24690  2.90347  2.73739  3.18146  2.89801  2.37887  2.77519  2.98518  4.58477  3.61503
          0.03373  3.80196  4.52431  0.61958  0.77255  0.51550  0.90932
     45   2.28327  4.20179  3.14795  2.96217  4.00684  2.93310  4.07314  3.52069  3.03108  3.24706  4.18032  3.19718  3.66646  3.38636  3.31812  1.20264  2.75843  3.07134  5.38540  4.09039    310 - -
          2.68618  4.42225  2.77519  2.73123  3.46354  2.40513  3.72494  3.29354  2.67741  2.69355  4.24690  2.90347  2.73739  3.18146  2.89801  2.37887  2.77519  2.98518  4.58477  3.61503
          0.03373  3.80196  4.52431  0.61958  0.77255  0.51550  0.90932
     46   2.66348  4.43066  3.26337  3.09362  4.09175  3.12225  4.17558  3.62054  3.14515  3.25449  4.30254  3.40658  0.96983  3.53617  3.39728  2.82917  3.09991  3.27381  5.29618  4.21203    311 - -
          2.68618  4.42225  2.77519  2.73123  3.46354  2.40513  3.72494  3.29354  2.67741  2.69355  4.24690  2.90347  2.73739  3.18146  2.89801  2.37887  2.77519  2.98518  4.58477  3.61503
          0.03373  3.80196  4.52431  0.61958  0.77255  0.51550  0.90932
     47   2.55169  4.60126  2.63794  2.48995  4.07781  3.10515  3.81994  3.60468  2.67957  3.29409  4.21583  1.54275  3.75173  3.05649  3.04503  2.62697  2.81088  3.22546  5.41515  4.03453    312 - -
          2.68618  4.42225  2.77519  2.73123  3.46354  2.40513  3.72494  3.29354  2.67741  2.69355  4.24690  2.90347  2.73739  3.18146  2.89801  2.37887  2.77519  2.98518  4.58477  3.61503
          0.03373  3.80196  4.52431  0.61958  0.77255  0.51550  0.90932
     48   2.27986  4.24528  2.98425  2.78885  4.05152  2.94041  3.97187  3.58675  2.89210  3.28621  4.16037  2.89909  3.65472  3.24553  3.21489  1.36434  2.73480  3.11387  5.41642  4.09238    313 - -
          2.68618  4.42225  2.77519  2.73123  3.46354  2.40513  3.72494  3.29354  2.67741  2.69355  4.24690  2.90347  2.73739  3.18146  2.89801  2.37887  2.77519  2.98518  4.58477  3.61503
          0.03373  3.80196  4.52431  0.61958  0.77255  0.51550  0.90932
     49   2.19780  4.13467  3.22043  2.94008  4.07438  2.91528  4.03286  3.40449  2.95821  3.16350  4.04189  3.16542  3.63279  3.30185  3.26929  1.55527  2.11790  2.95721  5.44417  4.19539    314 - -
          2.68618  4.42225  2.77519  2.73123  3.46354  2.40513  3.72494  3.29354  2.67741  2.69355  4.24690  2.90347  2.73739  3.18146  2.89801  2.37887  2.77519  2.98518  4.58477  3.61503
          0.03373  3.80196  4.52431  0.61958  0.77255  0.51550  0.90932
     50   2.61687  4.70133  2.70332  2.44389  3.82351  3.23989  3.41542  3.52928  2.50157  3.14231  4.03162  1.81076  3.78920  2.91398  2.87421  2.66811  2.92253  3.01218  5.19085  3.76390    315 - -
          2.68618  4.42225  2.77519  2.73123  3.46354  2.40513  3.72494  3.29354  2.67741  2.69355  4.24690  2.90347  2.73739  3.18146  2.89801  2.37887  2.77519  2.98518  4.58477  3.61503
          0.03373  3.80196  4.52431  0.61958  0.77255  0.51550  0.90932
     51   2.12860  3.39476  3.55655  3.17541  3.96002  2.89087  4.10801  3.25960  3.09105  3.05410  3.93571  3.27901  3.61828  3.41607  3.36933  1.42305  2.48632  2.82905  5.36650  4.14354    316 - -
          2.68618  4.42225  2.77520  2.73123  3.46354  2.40513  3.72495  3.29354  2.67741  2.69355  4.24690  2.90347  2.73740  3.18146  2.89801  2.37884  2.77520  2.98518  4.58477  3.61503
          0.05617  3.12855  4.52431  0.54932  0.86120  0.51550  0.90932
     52   2.91658  5.02908  1.02477  2.29701  4.39737  3.15967  3.87336  3.97010  2.94488  3.59187  4.57012  2.84909  3.80771  3.11365  3.45006  2.88817  3.25428  3.61742  5.57957  4.28414    318 - -
          2.68618  4.42225  2.77519  2.73123  3.46354  2.40513  3.72494  3.29354  2.67741  2.69355  4.24690  2.90347  2.73739  3.18146  2.89801  2.37887  2.77519  2.98518  4.58477  3.61503
          0.03373  3.80196  4.52431  0.61958  0.77255  0.51550  0.90932
     53   2.26740  4.00414  3.17063  2.64284  3.70315  3.29237  3.54008  2.99959  2.59780  2.76075  3.62199  2.61794  3.76505  2.94475  2.99140  2.51035  2.45482  2.72672  5.07387  3.80587    319 - -
          2.68618  4.42225  2.77519  2.73123  3.46354  2.40513  3.72494  3.29354  2.67741  2.69355  4.24690  2.90347  2.73739  3.18146  2.89801  2.37887  2.77519  2.98518  4.58477  3.61503
          0.03373  3.80196  4.52431  0.61958  0.77255  0.51550  0.90932
     54   2.66771  4.65910  2.67462  2.55386  4.01180  3.13876  3.86887  3.70861  2.76756  3.36408  4.32107  1.28943  3.78798  3.14293  3.11857  2.73853  3.04813  3.33797  5.32611  3.96631    320 - -
          2.68618  4.42225  2.77519  2.73123  3.46354  2.40513  3.72494  3.29354  2.67741  2.69355  4.24690  2.90347  2.73739  3.18146  2.89801  2.37887  2.77519  2.98518  4.58477  3.61503
          0.03373  3.80196  4.52431  0.61958  0.77255  0.51550  0.90932
     55   2.58202  4.36247  3.24114  3.13259  4.27248  0.84674  4.25561  3.85640  3.30405  3.51910  4.49562  3.40588  3.75133  3.63410  3.54629  2.75222  3.05785  3.39851  5.38468  4.37259    321 - -
          2.68618  4.42225  2.77519  2.73123  3.46354  2.40513  3.72494  3.29354  2.67741  2.69355  4.24690  2.90347  2.73739  3.18146  2.89801  2.37887  2.77519  2.98518  4.58477  3.61503
          0.03373  3.80196  4.52431  0.61958  0.77255  0.51550  0.90932
     56   2.66771  4.65910  2.67462  2.55386  4.01180  3.13876  3.86887  3.70861  2.76756  3.36408  4.32107  1.28943  3.78798  3.14293  3.11857  2.73853  3.04813  3.33797  5.32611  3.96631    322 - -
          2.68618  4.42225  2.77519  2.73123  3.46354  2.40513  3.72494  3.29354  2.67741  2.69355  4.24690  2.90347  2.73739  3.18146  2.89801  2.37887  2.77519  2.98518  4.58477  3.61503
          0.05617  3.80196  3.43280  0.61958  0.77255  0.51550  0.90932
     57   2.57904  4.53599  2.88559  2.63015  3.79850  3.18576  3.27814  3.49822  2.63115  3.09729  4.02608  3.05259  1.71365  3.06150  2.96085  2.67856  2.92639  3.16126  5.15341  3.79885    323 - -
          2.68618  4.42225  2.77519  2.73123  3.46354  2.40513  3.72494  3.29354  2.67741  2.69355  4.24690  2.90347  2.73739  3.18146  2.89801  2.37887  2.77519  2.98518  4.58477  3.61503
          0.03448  3.78027  4.50262  0.61958  0.77255  0.53307  0.88383
     58   2.89134  4.84590  3.06096  2.70333  4.21112  3.38786  3.71508  3.63523  1.17252  3.22199  4.19108  3.13092  3.89695  2.91381  2.42425  2.94097  3.15294  3.34915  5.30596  4.10636    324 - -
          2.68618  4.42225  2.77519  2.73123  3.46354  2.40513  3.72494  3.29354  2.67741  2.69355  4.24690  2.90347  2.73739  3.18146  2.89801  2.37887  2.77519  2.98518  4.58477  3.61503
          0.03448  3.78027  4.50262  0.61958  0.77255  0.53307  0.88383
     59   2.57415  4.70312  2.58354  2.36650  4.04912  3.16598  3.44254  3.64995  2.53110  3.24511  4.10125  1.96526  3.74387  2.89892  2.93248  2.26533  2.89682  3.27195  5.35601  3.96593    325 - -
          2.68618  4.42225  2.77519  2.73123  3.46354  2.40513  3.72494  3.29354  2.67741  2.69355  4.24690  2.90347  2.73739  3.18146  2.89801  2.37887  2.77519  2.98518  4.58477  3.61503
          0.03448  3.78027  4.50262  0.61958  0.77255  0.53307  0.88383
     60   2.13688  4.17940  2.97788  2.77135  4.19681  1.73628  3.98595  3.60898  2.92845  3.29530  4.13261  2.93227  3.60616  3.23531  3.27288  2.19508  2.55528  3.10007  5.52284  4.26845    326 - -
          2.68618  4.42225  2.77519  2.73123  3.46354  2.40513  3.72494  3.29354  2.67741  2.69355  4.24690  2.90347  2.73739  3.18146  2.89801  2.37887  2.77519  2.98518  4.58477  3.61503
          0.03448  3.78027  4.50262  0.61958  0.77255  0.53307  0.88383
     61   2.84318  5.18349  1.29327  2.02788  4.49994  3.13220  3.73455  3.98517  2.76097  3.58870  4.49778  2.67661  3.76577  2.92984  3.30873  2.77244  3.15305  3.61280  5.72307  4.29969    327 - -
          2.68618  4.42225  2.77519  2.73123  3.46354  2.40513  3.72494  3.29354  2.67741  2.69355  4.24690  2.90347  2.73739  3.18146  2.89801  2.37887  2.77519  2.98518  4.58477  3.61503
          0.03448  3.78027  4.50262  0.61958  0.77255  0.53307  0.88383
     62   3.04799  4.48131  4.35356  3.83509  3.10605  4.18713  4.53538  1.87596  3.64316  1.19099  2.98392  4.13635  4.49141  3.93431  3.85792  3.54512  3.30108  1.95559  5.08127  3.86672    328 - -
          2.68618  4.42225  2.77519  2.73123  3.46354  2.40513  3.72494  3.29354  2.67741  2.69355  4.24690  2.90347  2.73739  3.18146  2.89801  2.37887  2.77519  2.98518  4.58477  3.61503
          0.03448  3.78027  4.50262  0.61958  0.77255  0.50383  0.92688
     63   2.15530  4.16479  3.10628  2.87559  4.12309  2.90139  4.02322  3.53721  2.95300  3.24604  4.11568  3.12585  3.31906  3.28901  3.27146  1.37938  2.67711  3.05549  5.47812  4.21382    329 - -
          2.68618  4.42225  2.77519  2.73123  3.46354  2.40513  3.72494  3.29354  2.67741  2.69355  4.24690  2.90347  2.73739  3.18146  2.89801  2.37887  2.77519  2.98518  4.58477  3.61503
          0.03373  3.80196  4.52431  0.61958  0.77255  0.51550  0.90932
     64   2.44509  4.51245  2.67365  2.48537  4.15096  3.05291  3.81019  3.68039  2.68966  3.31904  4.17530  1.91269  3.70109  3.02845  3.08138  2.00187  2.83447  3.24475  5.46090  4.10437    330 - -
          2.68618  4.42225  2.77519  2.73123  3.46354  2.40513  3.72494  3.29354  2.67741  2.69355  4.24690  2.90347  2.73739  3.18146  2.89801  2.37887  2.77519  2.98518  4.58477  3.61503
          0.03373  3.80196  4.52431  0.61958  0.77255  0.51550  0.90932
     65   2.84747  4.34429  4.12240  3.70186  3.40729  3.89728  4.50920  1.29644  3.53512  2.01023  3.30193  3.96308  4.34988  3.89833  3.76687  3.31080  2.96220  1.81200  5.25207  4.00564    331 - -
          2.68618  4.42225  2.77519  2.73123  3.46354  2.40513  3.72494  3.29354  2.67741  2.69355  4.24690  2.90347  2.73739  3.18146  2.89801  2.37887  2.77519  2.98518  4.58477  3.61503
          0.03373  3.80196  4.52431  0.61958  0.77255  0.51550  0.90932
     66   2.82728  5.24981  1.94456  1.41256  4.54264  3.16473  3.68741  4.01569  2.65397  3.57804  4.44670  2.66191  3.76820  2.86163  3.19096  2.74597  3.11349  3.63304  5.74242  4.30053    332 - -
          2.68618  4.42225  2.77519  2.73123  3.46354  2.40513  3.72494  3.29354  2.67741  2.69355  4.24690  2.90347  2.73739  3.18146  2.89801  2.37887  2.77519  2.98518  4.58477  3.61503
          0.03373  3.80196  4.52431  0.61958  0.77255  0.51550  0.90932
     67   2.58202  4.36247  3.24114  3.13259  4.27248  0.84674  4.25561  3.85640  3.30405  3.51910  4.49562  3.40588  3.75133  3.63410  3.54629  2.75222  3.05785  3.39851  5.38468  4.37259    333 - -
          2.68618  4.42225  2.77519  2.73123  3.46354  2.40513  3.72494  3.29354  2.67741  2.69355  4.24690  2.90347  2.73739  3.18146  2.89801  2.37887  2.77519  2.98518  4.58477  3.61503
          0.03373  3.80196  4.52431  0.61958  0.77255  0.51550  0.90932
     68   2.87021  4.31093  4.30327  3.80588  3.43840  4.03575  4.59334  1.39355  3.67517  2.00821  3.27816  4.07026  4.42737  3.98433  3.91681  3.40436  2.97777  1.53548  5.29827  4.08974    334 - -
          2.68618  4.42225  2.77519  2.73123  3.46354  2.40513  3.72494  3.29354  2.67741  2.69355  4.24690  2.90347  2.73739  3.18146  2.89801  2.37887  2.77519  2.98518  4.58477  3.61503
          0.03373  3.80196  4.52431  0.61958  0.77255  0.51550  0.90932
     69   2.74873  4.39243  3.70859  3.32513  3.20923  3.61140  4.11458  2.42048  3.11575  1.32375  3.32805  3.61516  4.11469  3.53625  3.35458  2.85409  3.06739  2.32882  4.92643  3.57273    335 - -
          2.68618  4.42225  2.77519  2.73123  3.46354  2.40513  3.72494  3.29354  2.67741  2.69355  4.24690  2.90347  2.73739  3.18146  2.89801  2.37887  2.77519  2.98518  4.58477  3.61503
          0.03373  3.80196  4.52431  0.61958  0.77255  0.51550  0.90932
     70   2.91000  4.86749  3.08113  2.71806  4.23774  3.40524  3.72455  3.66298  1.13934  3.24441  4.21131  3.14504  3.91195  2.92127  2.42457  2.95760  3.16942  3.37533  5.32277  4.12598    336 - -
          2.68618  4.42225  2.77519  2.73123  3.46354  2.40513  3.72494  3.29354  2.67741  2.69355  4.24690  2.90347  2.73739  3.18146  2.89801  2.37887  2.77519  2.98518  4.58477  3.61503
          0.03373  3.80196  4.52431  0.61958  0.77255  0.51550  0.90932
     71   2.43380  4.50080  2.69674  2.48943  4.17960  3.05799  3.80508  3.64064  2.67051  3.29038  4.14182  1.87074  3.69867  3.01467  3.06237  2.16124  2.69499  3.21234  5.47641  4.14090    337 - -
          2.68618  4.42225  2.77519  2.73123  3.46354  2.40513  3.72494  3.29354  2.67741  2.69355  4.24690  2.90347  2.73739  3.18146  2.89801  2.37887  2.77519  2.98518  4.58477  3.61503
          0.03373  3.80196  4.52431  0.61958  0.77255  0.51550  0.90932
     72   2.91658  5.02908  1.02477  2.29701  4.39737  3.15967  3.87336  3.97010  2.94488  3.59187  4.57012  2.84909  3.80771  3.11365  3.45006  2.88817  3.25428  3.61742  5.57957  4.28414    338 - -
          2.68618  4.42225  2.77519  2.73123  3.46354  2.40513  3.72494  3.29354  2.67741  2.69355  4.24690  2.90347  2.73739  3.18146  2.89801  2.37887  2.77519  2.98518  4.58477  3.61503
          0.03373  3.80196  4.52431  0.61958  0.77255  0.51550  0.90932
     73   2.86482  4.87411  3.24070  2.71245  4.00216  3.49528  3.18937  3.64985  2.01682  3.15984  4.06824  3.12100  3.92340  2.78767  1.45305  2.90579  3.08176  3.35577  5.16571  3.86585    339 - -
          2.68618  4.42225  2.77519  2.73123  3.46354  2.40513  3.72494  3.29354  2.67741  2.69355  4.24690  2.90347  2.73739  3.18146  2.89801  2.37887  2.77519  2.98518  4.58477  3.61503
          0.03373  3.80196  4.52431  0.61958  0.77255  0.51550  0.90932
     74   2.74485  4.26914  4.05829  3.55530  3.45817  3.82232  4.38071  1.54238  3.43181  2.12152  3.32436  3.83719  4.25734  3.75503  3.69764  3.17813  2.54552  1.71413  5.20990  3.99551    340 - -
          2.68618  4.42225  2.77519  2.73123  3.46354  2.40513  3.72494  3.29354  2.67741  2.69355  4.24690  2.90347  2.73739  3.18146  2.89801  2.37887  2.77519  2.98518  4.58477  3.61503
          0.03373  3.80196  4.52431  0.61958  0.77255  0.51550  0.90932
     75   2.91658  5.02908  1.02477  2.29701  4.39737  3.15967  3.87336  3.97010  2.94488  3.59187  4.57012  2.84909  3.80771  3.11365  3.45006  2.88817  3.25428  3.61742  5.57957  4.28414    341 - -
          2.68618  4.42225  2.77519  2.73123  3.46354  2.40513  3.72494  3.29354  2.67741  2.69355  4.24690  2.90347  2.73739  3.18146  2.89801  2.37887  2.77519  2.98518  4.58477  3.61503
          0.03373  3.80196  4.52431  0.61958  0.77255  0.51550  0.90932
     76   2.25705  1.46245  3.81455  3.49653  3.83737  2.52802  4.26130  3.08479  3.36702  2.95458  3.90836  3.49960  3.70251  3.68805  3.55468  2.49621  2.73019  2.73052  5.23773  4.08259    342 - -
          2.68618  4.42225  2.77519  2.73123  3.46354  2.40513  3.72494  3.29354  2.67741  2.69355  4.24690  2.90347  2.73739  3.18146  2.89801  2.37887  2.77519  2.98518  4.58477  3.61503
          0.03373  3.80196  4.52431  0.61958  0.77255  0.51550  0.90932
     77   2.25172  4.21949  3.06194  2.80261  4.10660  2.94168  3.96607  3.55383  2.88039  3.23098  4.09124  3.09648  2.66997  3.21787  3.21996  1.53166  2.69800  3.08399  5.44331  4.17358    343 - -
          2.68618  4.42225  2.77519  2.73123  3.46354  2.40513  3.72494  3.29354  2.67741  2.69355  4.24690  2.90347  2.73739  3.18146  2.89801  2.37887  2.77519  2.98518  4.58477  3.61503
          0.03373  3.80196  4.52431  0.61958  0.77255  0.46760  0.98484
     78   2.91338  4.37773  4.25209  3.71718  3.22668  4.04080  4.45008  2.03092  3.56636  1.73514  2.20628  4.00792  4.38610  3.84914  3.79712  3.38015  3.17183  1.59217  5.10211  3.92118    344 - -
          2.68618  4.42225  2.77519  2.73123  3.46354  2.40513  3.72494  3.29354  2.67741  2.69355  4.24690  2.90347  2.73739  3.18146  2.89801  2.37887  2.77519  2.98518  4.58477  3.61503
          0.03256  3.83682  4.55917  0.61958  0.77255  0.48576  0.95510
     79   2.94036  4.90159  3.11392  2.74278  4.27986  3.43307  3.74090  3.70703  1.08817  3.28019  4.24408  3.16863  3.93637  2.93480  2.42690  2.98500  3.19656  3.41702  5.34960  4.15744    345 - -
          2.68618  4.42225  2.77519  2.73123  3.46354  2.40513  3.72494  3.29354  2.67741  2.69355  4.24690  2.90347  2.73739  3.18146  2.89801  2.37887  2.77519  2.98518  4.58477  3.61503
          0.03256  3.83682  4.55917  0.61958  0.77255  0.48576  0.95510
     80   2.13298  4.16066  3.37561  3.09404  3.98475  3.01618  4.13263  3.03447  3.05442  2.94520  3.93753  3.29334  3.72522  3.42310  3.33549  2.48036  1.44360  2.70399  5.43675  4.20543    346 - -
          2.68618  4.42225  2.77519  2.73123  3.46354  2.40513  3.72494  3.29354  2.67741  2.69355  4.24690  2.90347  2.73739  3.18146  2.89801  2.37887  2.77519  2.98518  4.58477  3.61503
          0.03256  3.83682  4.55917  0.61958  0.77255  0.48576  0.95510
     81   2.21353  4.17262  3.10265  2.89747  4.21353  2.40260  4.07018  3.68163  3.03086  3.36538  4.20946  3.14058  3.62838  3.33841  3.35501  1.34144  2.69159  3.14872  5.54220  4.29153    347 - -
          2.68618  4.42225  2.77519  2.73123  3.46354  2.40513  3.72494  3.29354  2.67741  2.69355  4.24690  2.90347  2.73739  3.18146  2.89801  2.37887  2.77519  2.98518  4.58477  3.61503
          0.03256  3.83682  4.55917  0.61958  0.77255  0.48576  0.95510
     82   2.94036  4.90159  3.11392  2.74278  4.27986  3.43307  3.74090  3.70703  1.08817  3.28019  4.24408  3.16863  3.93637  2.93480  2.42690  2.98500  3.19656  3.41702  5.34960  4.15744    348 - -
          2.68618  4.42225  2.77519  2.73123  3.46354  2.40513  3.72494  3.29354  2.67741  2.69355  4.24690  2.90347  2.73739  3.18146  2.89801  2.37887  2.77519  2.98518  4.58477  3.61503
          0.03256  3.83682  4.55917  0.61958  0.77255  0.48576  0.95510
     83   2.23304  4.19910  3.12229  2.85084  4.14584  2.93694  3.99962  3.55520  2.91475  3.24421  4.09653  3.12306  3.00747  3.24909  3.25080  1.43099  2.58512  3.07611  5.48482  4.22716    349 - -
          2.68618  4.42225  2.77519  2.73123  3.46354  2.40513  3.72494  3.29354  2.67741  2.69355  4.24690  2.90347  2.73739  3.18146  2.89801  2.37887  2.77519  2.98518  4.58477  3.61503
          0.03256  3.83682  4.55917  0.61958  0.77255  0.48576  0.95510
     84   2.21218  4.17231  3.10108  2.89484  4.21647  2.36353  4.06901  3.68374  3.03017  3.36605  4.20882  3.13875  3.62739  3.33616  3.35578  1.35722  2.69005  3.14961  5.54440  4.29423    350 - -
          2.68618  4.42225  2.77519  2.73123  3.46354  2.40513  3.72494  3.29354  2.67741  2.69355  4.24690  2.90347  2.73739  3.18146  2.89801  2.37887  2.77519  2.98518  4.58477  3.61503
          0.03256  3.83682  4.55917  0.61958  0.77255  0.48576  0.95510
     85   1.38396  4.13809  3.59566  3.25297  3.83185  3.09976  4.20941  2.72087  3.19109  2.71879  3.77936  3.41317  3.79101  3.52736  3.46606  2.54515  2.75574  2.19538  5.37496  4.13895    351 - -
          2.68618  4.42225  2.77519  2.73123  3.46354  2.40513  3.72494  3.29354  2.67741  2.69355  4.24690  2.90347  2.73739  3.18146  2.89801  2.37887  2.77519  2.98518  4.58477  3.61503
          0.03256  3.83682  4.55917  0.61958  0.77255  0.48576  0.95510
     86   2.31126  4.26168  3.07546  2.83782  4.08022  2.99488  3.99292  3.43990  2.87705  3.16538  4.07704  3.13448  1.65108  3.25191  3.19440  2.39408  2.59640  3.02557  5.44603  4.17156    352 - -
          2.68618  4.42225  2.77519  2.73123  3.46354  2.40513  3.72494  3.29354  2.67741  2.69355  4.24690  2.90347  2.73739  3.18146  2.89801  2.37887  2.77519  2.98518  4.58477  3.61503
          0.03256  3.83682  4.55917  0.61958  0.77255  0.48576  0.95510
     87   2.62209  4.40041  3.28850  3.18371  4.32546  0.78630  4.30564  3.91689  3.36007  3.57539  4.55128  3.45295  3.79040  3.68714  3.59951  2.79308  3.10058  3.45214  5.42949  4.42635    353 - -
          2.68618  4.42225  2.77519  2.73123  3.46354  2.40513  3.72494  3.29354  2.67741  2.69355  4.24690  2.90347  2.73739  3.18146  2.89801  2.37887  2.77519  2.98518  4.58477  3.61503
          0.03256  3.83682  4.55917  0.61958  0.77255  0.48576  0.95510
     88   2.95057  4.45275  4.20645  3.68427  3.14633  4.01745  4.41742  2.09641  3.49093  1.65288  1.74627  3.98287  4.37337  3.79978  3.71738  3.36894  3.21565  2.08771  5.05999  3.86901    354 - -
          2.68618  4.42225  2.77519  2.73123  3.46354  2.40513  3.72494  3.29354  2.67741  2.69355  4.24690  2.90347  2.73739  3.18146  2.89801  2.37887  2.77519  2.98518  4.58477  3.61503
          0.03256  3.83682  4.55917  0.61958  0.77255  0.48576  0.95510
     89   2.21018  4.17695  3.36885  3.09741  3.96944  3.02977  4.13626  3.02565  3.05157  2.92838  3.93852  3.30150  3.73760  3.43021  3.32809  2.50093  1.40205  2.70430  5.42858  4.19146    355 - -
          2.68618  4.42225  2.77519  2.73123  3.46354  2.40513  3.72494  3.29354  2.67741  2.69355  4.24690  2.90347  2.73739  3.18146  2.89801  2.37887  2.77519  2.98518  4.58477  3.61503
          0.03256  3.83682  4.55917  0.61958  0.77255  0.48576  0.95510
     90   2.94036  4.90159  3.11392  2.74278  4.27986  3.43307  3.74090  3.70703  1.08817  3.28019  4.24408  3.16863  3.93637  2.93480  2.42690  2.98500  3.19656  3.41702  5.34960  4.15744    356 - -
          2.68618  4.42225  2.77519  2.73123  3.46354  2.40513  3.72494  3.29354  2.67741  2.69355  4.24690  2.90347  2.73739  3.18146  2.89801  2.37887  2.77519  2.98518  4.58477  3.61503
          0.03256  3.83682  4.55917  0.61958  0.77255  0.48576  0.95510
     91   2.24996  4.22264  3.01635  2.81451  4.17747  2.73194  4.01275  3.66582  2.94601  3.34459  4.18936  2.96784  3.64428  3.27236  3.27907  1.33467  2.71339  3.15401  5.51303  4.23076    357 - -
          2.68618  4.42225  2.77519  2.73123  3.46354  2.40513  3.72494  3.29354  2.67741  2.69355  4.24690  2.90347  2.73739  3.18146  2.89801  2.37887  2.77519  2.98518  4.58477  3.61503
          0.03256  3.83682  4.55917  0.61958  0.77255  0.48576  0.95510
     92   2.75833  4.71884  2.92855  2.64800  3.54799  3.33862  1.58001  3.56669  2.54115  3.12353  4.07162  3.08955  3.44068  3.03542  2.85052  2.82592  3.05754  3.26422  4.96021  3.50115    358 - -
          2.68618  4.42225  2.77519  2.73123  3.46354  2.40513  3.72494  3.29354  2.67741  2.69355  4.24690  2.90347  2.73739  3.18146  2.89801  2.37887  2.77519  2.98518  4.58477  3.61503
          0.03256  3.83682  4.55917  0.61958  0.77255  0.48576  0.95510
     93   2.11588  4.15881  3.17787  2.96804  4.11707  2.90631  4.09227  3.51025  3.03970  3.26108  4.15733  3.18353  3.64748  3.37659  3.33955  1.27197  2.69872  3.03803  5.49759  4.22314    359 - -
          2.68618  4.42225  2.77519  2.73123  3.46354  2.40513  3.72494  3.29354  2.67741  2.69355  4.24690  2.90347  2.73739  3.18146  2.89801  2.37887  2.77519  2.98518  4.58477  3.61503
          0.03256  3.83682  4.55917  0.61958  0.77255  0.48576  0.95510
     94   2.62209  4.40041  3.28850  3.18371  4.32546  0.78630  4.30564  3.91689  3.36007  3.57539  4.55128  3.45295  3.79040  3.68714  3.59951  2.79308  3.10058  3.45214  5.42949  4.42635    360 - -
          2.68618  4.42225  2.77519  2.73123  3.46354  2.40513  3.72494  3.29354  2.67741  2.69355  4.24690  2.90347  2.73739  3.18146  2.89801  2.37887  2.77519  2.98518  4.58477  3.61503
          0.03256  3.83682  4.55917  0.61958  0.77255  0.48576  0.95510
     95   2.67269  4.30214  4.13125  3.62358  3.40290  3.87786  4.41824  1.98308  3.48667  2.02546  2.80004  3.89839  4.29898  3.80239  3.73906  3.23483  3.07969  1.35384  5.19339  3.98788    361 - -
          2.68618  4.42225  2.77519  2.73123  3.46354  2.40513  3.72494  3.29354  2.67741  2.69355  4.24690  2.90347  2.73739  3.18146  2.89801  2.37887  2.77519  2.98518  4.58477  3.61503
          0.03256  3.83682  4.55917  0.61958  0.77255  0.48576  0.95510
     96   2.39455  4.23936  3.39744  3.14846  3.93835  3.07965  4.16837  3.06118  3.09072  2.92591  3.97919  3.36317  3.78080  3.48748  3.35079  2.59548  1.23382  2.75997  5.37933  4.15515    362 - -
          2.68618  4.42225  2.77519  2.73123  3.46354  2.40513  3.72494  3.29354  2.67741  2.69355  4.24690  2.90347  2.73739  3.18146  2.89801  2.37887  2.77519  2.98518  4.58477  3.61503
          0.03256  3.83682  4.55917  0.61958  0.77255  0.48576  0.95510
     97   2.94036  4.90159  3.11392  2.74278  4.27986  3.43307  3.74090  3.70703  1.08817  3.28019  4.24408  3.16863  3.93637  2.93480  2.42690  2.98500  3.19656  3.41702  5.34960  4.15744    363 - -
          2.68618  4.42225  2.77519  2.73123  3.46354  2.40513  3.72494  3.29354  2.67741  2.69355  4.24690  2.90347  2.73739  3.18146  2.89801  2.37887  2.77519  2.98518  4.58477  3.61503
          0.03256  3.83682  4.55917  0.61958  0.77255  0.48576  0.95510
     98   3.21381  4.62626  4.18968  3.89787  1.07193  3.91098  3.86281  2.74242  3.80591  2.12098  3.47821  3.97935  4.37076  3.98386  3.93443  3.48527  3.51513  2.73041  4.12335  2.49519    364 - -
          2.68618  4.42225  2.77519  2.73123  3.46354  2.40513  3.72494  3.29354  2.67741  2.69355  4.24690  2.90347  2.73739  3.18146  2.89801  2.37887  2.77519  2.98518  4.58477  3.61503
          0.03256  3.83682  4.55917  0.61958  0.77255  0.48576  0.95510
     99   2.29842  4.21804  3.17637  2.99106  4.04109  2.94862  4.10162  3.55914  3.06240  3.28234  4.21181  3.22118  3.68461  3.41464  3.34915  1.14610  2.77598  3.10206  5.41656  4.12456    365 - -
          2.68618  4.42225  2.77519  2.73123  3.46354  2.40513  3.72494  3.29354  2.67741  2.69355  4.24690  2.90347  2.73739  3.18146  2.89801  2.37887  2.77519  2.98518  4.58477  3.61503
          0.03256  3.83682  4.55917  0.61958  0.77255  0.48576  0.95510
    100   2.62209  4.40041  3.28850  3.18371  4.32546  0.78630  4.30564  3.91689  3.36007  3.57539  4.55128  3.45295  3.79040  3.68714  3.59951  2.79308  3.10058  3.45214  5.42949  4.42635    366 - -
          2.68618  4.42225  2.77519  2.73123  3.46354  2.40513  3.72494  3.29354  2.67741  2.69355  4.24690  2.90347  2.73739  3.18146  2.89801  2.37887  2.77519  2.98518  4.58477  3.61503
          0.03256  3.83682  4.55917  0.61958  0.77255  0.48576  0.95510
    101   2.94190  4.49652  4.01144  3.60267  3.19328  3.80752  4.34609  2.36537  3.37252  1.79376  1.44801  3.88442  4.26833  3.75700  3.58193  3.28707  3.24672  2.36723  5.02908  3.78744    367 - -
          2.68618  4.42225  2.77519  2.73123  3.46354  2.40513  3.72494  3.29354  2.67741  2.69355  4.24690  2.90347  2.73739  3.18146  2.89801  2.37887  2.77519  2.98518  4.58477  3.61503
          0.03256  3.83682  4.55917  0.61958  0.77255  0.48576  0.95510
    102   2.78010  4.33317  4.07550  3.73808  3.52466  3.68642  4.54616  2.05401  3.60530  2.21828  3.49579  3.93347  4.24932  3.96792  3.82113  3.18815  3.14277  1.07114  5.30288  4.03203    368 - -
          2.68618  4.42225  2.77519  2.73123  3.46354  2.40513  3.72494  3.29354  2.67741  2.69355  4.24690  2.90347  2.73739  3.18146  2.89801  2.37887  2.77519  2.98518  4.58477  3.61503
          0.03256  3.83682  4.55917  0.61958  0.77255  0.48576  0.95510
    103   3.11581  4.58898  4.13200  3.77226  3.12310  3.93638  4.43920  2.32589  3.54034  0.92039  3.15824  4.05113  4.37826  3.91722  3.72201  3.50392  3.41191  2.35386  4.98887  3.70377    369 - -
          2.68618  4.42225  2.77519  2.73123  3.46354  2.40513  3.72494  3.29354  2.67741  2.69355  4.24690  2.90347  2.73739  3.18146  2.89801  2.37887  2.77519  2.98518  4.58477  3.61503
          0.03256  3.83682  4.55917  0.61958  0.77255  0.48576  0.95510
    104   3.11581  4.58898  4.13200  3.77226  3.12310  3.93638  4.43920  2.32589  3.54034  0.92039  3.15824  4.05113  4.37826  3.91722  3.72201  3.50392  3.41191  2.35386  4.98887  3.70377    370 - -
          2.68618  4.42225  2.77519  2.73123  3.46354  2.40513  3.72494  3.29354  2.67741  2.69355  4.24690  2.90347  2.73739  3.18146  2.89801  2.37887  2.77519  2.98518  4.58477  3.61503
          0.03256  3.83682  4.55917  0.61958  0.77255  0.48576  0.95510
    105   2.54748  1.01574  4.05735  3.78929  3.78938  3.17747  4.44428  2.92786  3.61619  2.84470  3.96505  3.78581  3.88159  3.96381  3.74670  2.81896  3.01132  2.67473  5.21244  4.07716    371 - -
          2.68618  4.42225  2.77519  2.73123  3.46354  2.40513  3.72494  3.29354  2.67741  2.69355  4.24690  2.90347  2.73739  3.18146  2.89801  2.37887  2.77519  2.98518  4.58477  3.61503
          0.03256  3.83682  4.55917  0.61958  0.77255  0.48576  0.95510
    106   2.94036  4.90159  3.11392  2.74278  4.27986  3.43307  3.74090  3.70703  1.08817  3.28019  4.24408  3.16863  3.93637  2.93480  2.42690  2.98500  3.19656  3.41702  5.34960  4.15744    372 - -
          2.68618  4.42225  2.77519  2.73123  3.46354  2.40513  3.72494  3.29354  2.67741  2.69355  4.24690  2.90347  2.73739  3.18146  2.89801  2.37887  2.77519  2.98518  4.58477  3.61503
          0.03256  3.83682  4.55917  0.61958  0.77255  0.48576  0.95510
    107   2.78010  4.33317  4.07550  3.73808  3.52466  3.68642  4.54616  2.05401  3.60530  2.21828  3.49579  3.93347  4.24932  3.96792  3.82113  3.18815  3.14277  1.07114  5.30288  4.03203    373 - -
          2.68618  4.42225  2.77519  2.73123  3.46354  2.40513  3.72494  3.29354  2.67741  2.69355  4.24690  2.90347  2.73739  3.18146  2.89801  2.37887  2.77519  2.98518  4.58477  3.61503
          0.03256  3.83682  4.55917  0.61958  0.77255  0.48576  0.95510
    108   2.54748  1.01574  4.05735  3.78929  3.78938  3.17747  4.44428  2.92786  3.61619  2.84470  3.96505  3.78581  3.88159  3.96381  3.74670  2.81896  3.01132  2.67473  5.21244  4.07716    374 - -
          2.68618  4.42225  2.77519  2.73123  3.46354  2.40513  3.72494  3.29354  2.67741  2.69355  4.24690  2.90347  2.73739  3.18146  2.89801  2.37887  2.77519  2.98518  4.58477  3.61503
          0.03256  3.83682  4.55917  0.61958  0.77255  0.48576  0.95510
    109   2.62209  4.40041  3.28850  3.18371  4.32546  0.78630  4.30564  3.91689  3.36007  3.57539  4.55128  3.45295  3.79040  3.68714  3.59951  2.79308  3.10058  3.45214  5.42949  4.42635    375 - -
          2.68618  4.42225  2.77519  2.73123  3.46354  2.40513  3.72494  3.29354  2.67741  2.69355  4.24690  2.90347  2.73739  3.18146  2.89801  2.37887  2.77519  2.98518  4.58477  3.61503
          0.03256  3.83682  4.55917  0.61958  0.77255  0.48576  0.95510
    110   2.95223  5.07347  0.97056  2.31460  4.44594  3.18448  3.90108  4.02620  2.97869  3.64115  4.61902  2.86894  3.83483  3.14057  3.48961  2.91901  3.29024  3.66938  5.62143  4.32544    376 - -
          2.68618  4.42225  2.77519  2.73123  3.46354  2.40513  3.72494  3.29354  2.67741  2.69355  4.24690  2.90347  2.73739  3.18146  2.89801  2.37887  2.77519  2.98518  4.58477  3.61503
          0.03256  3.83682  4.55917  0.61958  0.77255  0.48576  0.95510
    111   2.78010  4.33317  4.07550  3.73808  3.52466  3.68642  4.54616  2.05401  3.60530  2.21828  3.49579  3.93347  4.24932  3.96792  3.82113  3.18815  3.14277  1.07114  5.30288  4.03203    377 - -
          2.68618  4.42225  2.77519  2.73123  3.46354  2.40513  3.72494  3.29354  2.67741  2.69355  4.24690  2.90347  2.73739  3.18146  2.89801  2.37887  2.77519  2.98518  4.58477  3.61503
          0.03256  3.83682  4.55917  0.61958  0.77255  0.48576  0.95510
    112   1.06641  4.17525  3.42720  3.21749  4.01762  3.00061  4.24364  3.13786  3.23284  3.02105  4.05729  3.37586  3.73652  3.57742  3.48548  2.52610  2.80101  2.79847  5.44836  4.24477    378 - -
          2.68618  4.42225  2.77519  2.73123  3.46354  2.40513  3.72494  3.29354  2.67741  2.69355  4.24690  2.90347  2.73739  3.18146  2.89801  2.37887  2.77519  2.98518  4.58477  3.61503
          0.03256  3.83682  4.55917  0.61958  0.77255  0.48576  0.95510
    113   2.29842  4.21804  3.17637  2.99106  4.04109  2.94862  4.10162  3.55914  3.06240  3.28234  4.21181  3.22118  3.68461  3.41464  3.34915  1.14610  2.77598  3.10206  5.41656  4.12456    379 - -
          2.68618  4.42225  2.77519  2.73123  3.46354  2.40513  3.72494  3.29354  2.67741  2.69355  4.24690  2.90347  2.73739  3.18146  2.89801  2.37887  2.77519  2.98518  4.58477  3.61503
          0.03256  3.83682  4.55917  0.61958  0.77255  0.48576  0.95510
    114   2.62209  4.40041  3.28850  3.18371  4.32546  0.78630  4.30564  3.91689  3.36007  3.57539  4.55128  3.45295  3.79040  3.68714  3.59951  2.79308  3.10058  3.45214  5.42949  4.42635    380 - -
          2.68618  4.42225  2.77519  2.73123  3.46354  2.40513  3.72494  3.29354  2.67741  2.69355  4.24690  2.90347  2.73739  3.18146  2.89801  2.37887  2.77519  2.98518  4.58477  3.61503
          0.03256  3.83682  4.55917  0.61958  0.77255  0.48576  0.95510
    115   3.21381  4.62626  4.18968  3.89787  1.07193  3.91098  3.86281  2.74242  3.80591  2.12098  3.47821  3.97935  4.37076  3.98386  3.93443  3.48527  3.51513  2.73041  4.12335  2.49519    381 - -
          2.68618  4.42225  2.77519  2.73123  3.46354  2.40513  3.72494  3.29354  2.67741  2.69355  4.24690  2.90347  2.73739  3.18146  2.89801  2.37887  2.77519  2.98518  4.58477  3.61503
          0.03256  3.83682  4.55917  0.61958  0.77255  0.48576  0.95510
    116   2.95756  4.78041  3.09252  2.84941  3.26099  3.41845  1.21998  3.65490  2.69349  3.15313  4.19373  3.25996  3.96930  3.21533  2.96107  3.02872  3.25993  3.39076  4.72643  3.21297    382 - -
          2.68618  4.42225  2.77519  2.73123  3.46354  2.40513  3.72494  3.29354  2.67741  2.69355  4.24690  2.90347  2.73739  3.18146  2.89801  2.37887  2.77519  2.98518  4.58477  3.61503
          0.03256  3.83682  4.55917  0.61958  0.77255  0.48576  0.95510
    117   3.19664  4.70006  3.78606  3.50925  2.29569  3.78896  3.60349  3.21093  3.36780  2.67393  3.88982  3.68029  4.26389  3.68239  3.55861  3.33670  3.48329  3.07987  3.93791  1.02720    383 - -
          2.68618  4.42225  2.77519  2.73123  3.46354  2.40513  3.72494  3.29354  2.67741  2.69355  4.24690  2.90347  2.73739  3.18146  2.89801  2.37887  2.77519  2.98518  4.58477  3.61503
          0.03256  3.83682  4.55917  0.61958  0.77255  0.48576  0.95510
    118   2.62209  4.40041  3.28850  3.18371  4.32546  0.78630  4.30564  3.91689  3.36007  3.57539  4.55128  3.45295  3.79040  3.68714  3.59951  2.79308  3.10058  3.45214  5.42949  4.42635    384 - -
          2.68618  4.42225  2.77519  2.73123  3.46354  2.40513  3.72494  3.29354  2.67741  2.69355  4.24690  2.90347  2.73739  3.18146  2.89801  2.37887  2.77519  2.98518  4.58477  3.61503
          0.03256  3.83682  4.55917  0.61958  0.77255  0.48576  0.95510
    119   2.78010  4.33317  4.07550  3.73808  3.52466  3.68642  4.54616  2.05401  3.60530  2.21828  3.49579  3.93347  4.24932  3.96792  3.82113  3.18815  3.14277  1.07114  5.30288  4.03203    385 - -
          2.68618  4.42225  2.77519  2.73123  3.46354  2.40513  3.72494  3.29354  2.67741  2.69355  4.24690  2.90347  2.73739  3.18146  2.89801  2.37887  2.77519  2.98518  4.58477  3.61503
          0.03256  3.83682  4.55917  0.61958  0.77255  0.48576  0.95510
    120   2.95756  4.78041  3.09252  2.84941  3.26099  3.41845  1.21998  3.65490  2.69349  3.15313  4.19373  3.25996  3.96930  3.21533  2.96107  3.02872  3.25993  3.39076  4.72643  3.21297    386 - -
          2.68618  4.42225  2.77519  2.73123  3.46354  2.40513  3.72494  3.29354  2.67741  2.69355  4.24690  2.90347  2.73739  3.18146  2.89801  2.37887  2.77519  2.98518  4.58477  3.61503
          0.03256  3.83682  4.55917  0.61958  0.77255  0.48576  0.95510
    121   1.06641  4.17525  3.42720  3.21749  4.01762  3.00061  4.24364  3.13786  3.23284  3.02105  4.05729  3.37586  3.73652  3.57742  3.48548  2.52610  2.80101  2.79847  5.44836  4.24477    387 - -
          2.68618  4.42225  2.77519  2.73123  3.46354  2.40513  3.72494  3.29354  2.67741  2.69355  4.24690  2.90347  2.73739  3.18146  2.89801  2.37887  2.77519  2.98518  4.58477  3.61503
          0.03256  3.83682  4.55917  0.61958  0.77255  0.48576  0.95510
    122   2.54748  1.01574  4.05735  3.78929  3.78938  3.17747  4.44428  2.92786  3.61619  2.84470  3.96505  3.78581  3.88159  3.96381  3.74670  2.81896  3.01132  2.67473  5.21244  4.07716    388 - -
          2.68618  4.42225  2.77519  2.73123  3.46354  2.40513  3.72494  3.29354  2.67741  2.69355  4.24690  2.90347  2.73739  3.18146  2.89801  2.37887  2.77519  2.98518  4.58477  3.61503
          0.03256  3.83682  4.55917  0.61958  0.77255  0.48576  0.95510
    123   2.92273  5.02492  2.47434  1.07719  4.36685  3.25185  3.83632  3.81369  2.71243  3.43683  4.41304  2.91439  3.85493  3.05312  3.11711  2.90913  3.22689  3.50145  5.54519  4.26810    389 - -
          2.68618  4.42225  2.77519  2.73123  3.46354  2.40513  3.72494  3.29354  2.67741  2.69355  4.24690  2.90347  2.73739  3.18146  2.89801  2.37887  2.77519  2.98518  4.58477  3.61503
          0.03256  3.83682  4.55917  0.61958  0.77255  0.48576  0.95510
    124   2.62209  4.40041  3.28850  3.18371  4.32546  0.78630  4.30564  3.91689  3.36007  3.57539  4.55128  3.45295  3.79040  3.68714  3.59951  2.79308  3.10058  3.45214  5.42949  4.42635    390 - -
          2.68618  4.42225  2.77519  2.73123  3.46354  2.40513  3.72494  3.29354  2.67741  2.69355  4.24690  2.90347  2.73739  3.18146  2.89801  2.37887  2.77519  2.98518  4.58477  3.61503
          0.03256  3.83682  4.55917  0.61958  0.77255  0.48576  0.95510
    125   2.54748  1.01574  4.05735  3.78929  3.78938  3.17747  4.44428  2.92786  3.61619  2.84470  3.96505  3.78581  3.88159  3.96381  3.74670  2.81896  3.01132  2.67473  5.21244  4.07716    391 - -
          2.68618  4.42225  2.77519  2.73123  3.46354  2.40513  3.72494  3.29354  2.67741  2.69355  4.24690  2.90347  2.73739  3.18146  2.89801  2.37887  2.77519  2.98518  4.58477  3.61503
          0.03256  3.83682  4.55917  0.61958  0.77255  0.48576  0.95510
    126   2.94036  4.90159  3.11392  2.74278  4.27986  3.43307  3.74090  3.70703  1.08817  3.28019  4.24408  3.16863  3.93637  2.93480  2.42690  2.98500  3.19656  3.41702  5.34960  4.15744    392 - -
          2.68618  4.42225  2.77519  2.73123  3.46354  2.40513  3.72494  3.29354  2.67741  2.69355  4.24690  2.90347  2.73739  3.18146  2.89801  2.37887  2.77519  2.98518  4.58477  3.61503
          0.03256  3.83682  4.55917  0.61958  0.77255  0.48576  0.95510
    127   2.62209  4.40041  3.28850  3.18371  4.32546  0.78630  4.30564  3.91689  3.36007  3.57539  4.55128  3.45295  3.79040  3.68714  3.59951  2.79308  3.10058  3.45214  5.42949  4.42635    393 - -
          2.68618  4.42225  2.77519  2.73123  3.46354  2.40513  3.72494  3.29354  2.67741  2.69355  4.24690  2.90347  2.73739  3.18146  2.89801  2.37887  2.77519  2.98518  4.58477  3.61503
          0.03256  3.83682  4.55917  0.61958  0.77255  0.48576  0.95510
    128   3.21381  4.62626  4.18968  3.89787  1.07193  3.91098  3.86281  2.74242  3.80591  2.12098  3.47821  3.97935  4.37076  3.98386  3.93443  3.48527  3.51513  2.73041  4.12335  2.49519    394 - -
          2.68618  4.42225  2.77519  2.73123  3.46354  2.40513  3.72494  3.29354  2.67741  2.69355  4.24690  2.90347  2.73739  3.18146  2.89801  2.37887  2.77519  2.98518  4.58477  3.61503
          0.03256  3.83682  4.55917  0.61958  0.77255  0.48576  0.95510
    129   3.21381  4.62626  4.18968  3.89787  1.07193  3.91098  3.86281  2.74242  3.80591  2.12098  3.47821  3.97935  4.37076  3.98386  3.93443  3.48527  3.51513  2.73041  4.12335  2.49519    395 - -
          2.68618  4.42225  2.77519  2.73123  3.46354  2.40513  3.72494  3.29354  2.67741  2.69355  4.24690  2.90347  2.73739  3.18146  2.89801  2.37887  2.77519  2.98518  4.58477  3.61503
          0.03256  3.83682  4.55917  0.61958  0.77255  0.48576  0.95510
    130   2.96625  4.80679  3.45337  2.97263  4.15236  3.46036  3.80014  3.69206  2.22547  3.21453  4.21617  3.33481  3.96516  3.02271  1.03430  3.05246  3.23495  3.41769  5.25017  4.08800    396 - -
          2.68618  4.42225  2.77519  2.73123  3.46354  2.40513  3.72494  3.29354  2.67741  2.69355  4.24690  2.90347  2.73739  3.18146  2.89801  2.37887  2.77519  2.98518  4.58477  3.61503
          0.03256  3.83682  4.55917  0.61958  0.77255  0.48576  0.95510
    131   2.96625  4.80679  3.45337  2.97263  4.15236  3.46036  3.80014  3.69206  2.22547  3.21453  4.21617  3.33481  3.96516  3.02271  1.03430  3.05246  3.23495  3.41769  5.25017  4.08800    397 - -
          2.68618  4.42225  2.77519  2.73123  3.46354  2.40513  3.72494  3.29354  2.67741  2.69355  4.24690  2.90347  2.73739  3.18146  2.89801  2.37887  2.77519  2.98518  4.58477  3.61503
          0.03256  3.83682  4.55917  0.61958  0.77255  0.48576  0.95510
    132   2.29842  4.21804  3.17637  2.99106  4.04109  2.94862  4.10162  3.55914  3.06240  3.28234  4.21181  3.22118  3.68461  3.41464  3.34915  1.14610  2.77598  3.10206  5.41656  4.12456    398 - -
          2.68618  4.42225  2.77519  2.73123  3.46354  2.40513  3.72494  3.29354  2.67741  2.69355  4.24690  2.90347  2.73739  3.18146  2.89801  2.37887  2.77519  2.98518  4.58477  3.61503
          0.03256  3.83682  4.55917  0.61958  0.77255  0.48576  0.95510
    133   3.00341  4.43279  4.28393  3.89883  3.35077  4.02713  4.63395  1.12320  3.72623  1.94475  3.29234  4.14920  4.46227  4.07854  3.92692  3.51945  3.30343  1.84653  5.23382  3.96866    399 - -
          2.68618  4.42225  2.77519  2.73123  3.46354  2.40513  3.72494  3.29354  2.67741  2.69355  4.24690  2.90347  2.73739  3.18146  2.89801  2.37887  2.77519  2.98518  4.58477  3.61503
          0.03256  3.83682  4.55917  0.61958  0.77255  0.48576  0.95510
    134   2.85365  4.83720  2.88061  2.63544  4.00086  3.34314  3.79321  3.62673  2.45886  3.13257  4.16207  3.09462  3.89649  1.29884  2.74347  2.90320  3.15094  3.35882  5.27952  3.97110    400 - -
          2.68618  4.42225  2.77519  2.73123  3.46354  2.40513  3.72494  3.29354  2.67741  2.69355  4.24690  2.90347  2.73739  3.18146  2.89801  2.37887  2.77519  2.98518  4.58477  3.61503
          0.03256  3.83682  4.55917  0.61958  0.77255  0.48576  0.95510
    135   2.85365  4.83720  2.88061  2.63544  4.00086  3.34314  3.79321  3.62673  2.45886  3.13257  4.16207  3.09462  3.89649  1.29884  2.74347  2.90320  3.15094  3.35882  5.27952  3.97110    401 - -
          2.68618  4.42225  2.77519  2.73123  3.46354  2.40513  3.72494  3.29354  2.67741  2.69355  4.24690  2.90347  2.73739  3.18146  2.89801  2.37887  2.77519  2.98518  4.58477  3.61503
          0.03256  3.83682  4.55917  0.61958  0.77255  0.48576  0.95510
    136   2.69481  4.68927  2.69030  2.57246  4.04729  3.16078  3.89379  3.75053  2.79480  3.40163  4.35752  1.22278  3.81116  3.16695  3.14785  2.76366  3.07578  3.37635  5.35739  3.99855    402 - -
          2.68618  4.42225  2.77519  2.73123  3.46354  2.40513  3.72494  3.29354  2.67741  2.69355  4.24690  2.90347  2.73739  3.18146  2.89801  2.37887  2.77519  2.98518  4.58477  3.61503
          0.03256  3.83682  4.55917  0.61958  0.77255  0.48576  0.95510
    137   3.00341  4.43279  4.28393  3.89883  3.35077  4.02713  4.63395  1.12320  3.72623  1.94475  3.29234  4.14920  4.46227  4.07854  3.92692  3.51945  3.30343  1.84653  5.23382  3.96866    403 - -
          2.68618  4.42225  2.77519  2.73123  3.46354  2.40513  3.72494  3.29354  2.67741  2.69355  4.24690  2.90347  2.73739  3.18146  2.89801  2.37887  2.77519  2.98518  4.58477  3.61503
          0.03256  3.83682  4.55917  0.61958  0.77255  0.48576  0.95510
    138   2.85365  4.83720  2.88061  2.63544  4.00086  3.34314  3.79321  3.62673  2.45886  3.13257  4.16207  3.09462  3.89649  1.29884  2.74347  2.90320  3.15094  3.35882  5.27952  3.97110    404 - -
          2.68618  4.42225  2.77519  2.73123  3.46354  2.40513  3.72494  3.29354  2.67741  2.69355  4.24690  2.90347  2.73739  3.18146  2.89801  2.37887  2.77519  2.98518  4.58477  3.61503
          0.03256  3.83682  4.55917  0.61958  0.77255  0.48576  0.95510
    139   3.19664  4.70006  3.78606  3.50925  2.29569  3.78896  3.60349  3.21093  3.36780  2.67393  3.88982  3.68029  4.26389  3.68239  3.55861  3.33670  3.48329  3.07987  3.93791  1.02720    405 - -
          2.68618  4.42225  2.77519  2.73123  3.46354  2.40513  3.72494  3.29354  2.67741  2.69355  4.24690  2.90347  2.73739  3.18146  2.89801  2.37887  2.77519  2.98518  4.58477  3.61503
          0.03256  3.83682  4.55917  0.61958  0.77255  0.48576  0.95510
    140   2.94036  4.90159  3.11392  2.74278  4.27986  3.43307  3.74090  3.70703  1.08817  3.28019  4.24408  3.16863  3.93637  2.93480  2.42690  2.98500  3.19656  3.41702  5.34960  4.15744    406 - -
          2.68618  4.42225  2.77519  2.73123  3.46354  2.40513  3.72494  3.29354  2.67741  2.69355  4.24690  2.90347  2.73739  3.18146  2.89801  2.37887  2.77519  2.98518  4.58477  3.61503
          0.03256  3.83682  4.55917  0.61958  0.77255  0.48576  0.95510
    141   2.94036  4.90159  3.11392  2.74278  4.27986  3.43307  3.74090  3.70703  1.08817  3.28019  4.24408  3.16863  3.93637  2.93480  2.42690  2.98500  3.19656  3.41702  5.34960  4.15744    407 - -
          2.68618  4.42225  2.77519  2.73123  3.46354  2.40513  3.72494  3.29354  2.67741  2.69355  4.24690  2.90347  2.73739  3.18146  2.89801  2.37887  2.77519  2.98518  4.58477  3.61503
          0.03256  3.83682  4.55917  0.61958  0.77255  0.48576  0.95510
    142   2.54748  1.01574  4.05735  3.78929  3.78938  3.17747  4.44428  2.92786  3.61619  2.84470  3.96505  3.78581  3.88159  3.96381  3.74670  2.81896  3.01132  2.67473  5.21244  4.07716    408 - -
          2.68618  4.42225  2.77519  2.73123  3.46354  2.40513  3.72494  3.29354  2.67741  2.69355  4.24690  2.90347  2.73739  3.18146  2.89801  2.37887  2.77519  2.98518  4.58477  3.61503
          0.03256  3.83682  4.55917  0.61958  0.77255  0.48576  0.95510
    143   3.11581  4.58898  4.13200  3.77226  3.12310  3.93638  4.43920  2.32589  3.54034  0.92039  3.15824  4.05113  4.37826  3.91722  3.72201  3.50392  3.41191  2.35386  4.98887  3.70377    409 - -
          2.68618  4.42225  2.77519  2.73123  3.46354  2.40513  3.72494  3.29354  2.67741  2.69355  4.24690  2.90347  2.73739  3.18146  2.89801  2.37887  2.77519  2.98518  4.58477  3.61503
          0.03256  3.83682  4.55917  0.61958  0.77255  0.48576  0.95510
    144   2.94036  4.90159  3.11392  2.74278  4.27986  3.43307  3.74090  3.70703  1.08817  3.28019  4.24408  3.16863  3.93637  2.93480  2.42690  2.98500  3.19656  3.41702  5.34960  4.15744    410 - -
          2.68618  4.42225  2.77519  2.73123  3.46354  2.40513  3.72494  3.29354  2.67741  2.69355  4.24690  2.90347  2.73739  3.18146  2.89801  2.37887  2.77519  2.98518  4.58477  3.61503
          0.03256  3.83682  4.55917  0.61958  0.77255  0.48576  0.95510
    145   2.69481  4.68927  2.69030  2.57246  4.04729  3.16078  3.89379  3.75053  2.79480  3.40163  4.35752  1.22278  3.81116  3.16695  3.14785  2.76366  3.07578  3.37635  5.35739  3.99855    411 - -
          2.68618  4.42225  2.77519  2.73123  3.46354  2.40513  3.72494  3.29354  2.67741  2.69355  4.24690  2.90347  2.73739  3.18146  2.89801  2.37887  2.77519  2.98518  4.58477  3.61503
          0.03256  3.83682  4.55917  0.61958  0.77255  0.48576  0.95510
    146   2.92273  5.02492  2.47434  1.07719  4.36685  3.25185  3.83632  3.81369  2.71243  3.43683  4.41304  2.91439  3.85493  3.05312  3.11711  2.90913  3.22689  3.50145  5.54519  4.26810    412 - -
          2.68618  4.42225  2.77519  2.73123  3.46354  2.40513  3.72494  3.29354  2.67741  2.69355  4.24690  2.90347  2.73739  3.18146  2.89801  2.37887  2.77519  2.98518  4.58477  3.61503
          0.03256  3.83682  4.55917  0.61958  0.77255  0.48576  0.95510
    147   2.69481  4.68927  2.69030  2.57246  4.04729  3.16078  3.89379  3.75053  2.79480  3.40163  4.35752  1.22278  3.81116  3.16695  3.14785  2.76366  3.07578  3.37635  5.35739  3.99855    413 - -
          2.68618  4.42225  2.77519  2.73123  3.46354  2.40513  3.72494  3.29354  2.67741  2.69355  4.24690  2.90347  2.73739  3.18146  2.89801  2.37887  2.77519  2.98518  4.58477  3.61503
          0.03256  3.83682  4.55917  0.61958  0.77255  0.48576  0.95510
    148   2.54748  1.01574  4.05735  3.78929  3.78938  3.17747  4.44428  2.92786  3.61619  2.84470  3.96505  3.78581  3.88159  3.96381  3.74670  2.81896  3.01132  2.67473  5.21244  4.07716    414 - -
          2.68618  4.42225  2.77519  2.73123  3.46354  2.40513  3.72494  3.29354  2.67741  2.69355  4.24690  2.90347  2.73739  3.18146  2.89801  2.37887  2.77519  2.98518  4.58477  3.61503
          0.03256  3.83682  4.55917  0.61958  0.77255  0.48576  0.95510
    149   2.29842  4.21804  3.17637  2.99106  4.04109  2.94862  4.10162  3.55914  3.06240  3.28234  4.21181  3.22118  3.68461  3.41464  3.34915  1.14610  2.77598  3.10206  5.41656  4.12456    415 - -
          2.68618  4.42225  2.77519  2.73123  3.46354  2.40513  3.72494  3.29354  2.67741  2.69355  4.24690  2.90347  2.73739  3.18146  2.89801  2.37887  2.77519  2.98518  4.58477  3.61503
          0.03256  3.83682  4.55917  0.61958  0.77255  0.48576  0.95510
    150   2.97783  4.39982  4.39177  3.94682  3.35211  4.11845  4.68554  1.20246  3.77655  1.89710  3.23882  4.19236  4.51405  4.10306  3.98895  3.53056  3.26832  1.71053  5.28414  4.03199    416 - -
          2.68618  4.42225  2.77519  2.73123  3.46354  2.40513  3.72494  3.29354  2.67741  2.69355  4.24690  2.90347  2.73739  3.18146  2.89801  2.37887  2.77519  2.98518  4.58477  3.61503
          0.03256  3.83682  4.55917  0.61958  0.77255  0.48576  0.95510
    151   2.94190  4.49652  4.01144  3.60267  3.19328  3.80752  4.34609  2.36537  3.37252  1.79376  1.44801  3.88442  4.26833  3.75700  3.58193  3.28707  3.24672  2.36723  5.02908  3.78744    417 - -
          2.68618  4.42225  2.77519  2.73123  3.46354  2.40513  3.72494  3.29354  2.67741  2.69355  4.24690  2.90347  2.73739  3.18146  2.89801  2.37887  2.77519  2.98518  4.58477  3.61503
          0.03256  3.83682  4.55917  0.61958  0.77255  0.48576  0.95510
    152   2.96625  4.80679  3.45337  2.97263  4.15236  3.46036  3.80014  3.69206  2.22547  3.21453  4.21617  3.33481  3.96516  3.02271  1.03430  3.05246  3.23495  3.41769  5.25017  4.08800    418 - -
          2.68618  4.42225  2.77519  2.73123  3.46354  2.40513  3.72494  3.29354  2.67741  2.69355  4.24690  2.90347  2.73739  3.18146  2.89801  2.37887  2.77519  2.98518  4.58477  3.61503
          0.03256  3.83682  4.55917  0.61958  0.77255  0.48576  0.95510
    153   2.94190  4.49652  4.01144  3.60267  3.19328  3.80752  4.34609  2.36537  3.37252  1.79376  1.44801  3.88442  4.26833  3.75700  3.58193  3.28707  3.24672  2.36723  5.02908  3.78744    419 - -
          2.68618  4.42225  2.77519  2.73123  3.46354  2.40513  3.72494  3.29354  2.67741  2.69355  4.24690  2.90347  2.73739  3.18146  2.89801  2.37887  2.77519  2.98518  4.58477  3.61503
          0.03256  3.83682  4.55917  0.61958  0.77255  0.48576  0.95510
    154   2.69481  4.68927  2.69030  2.57246  4.04729  3.16078  3.89379  3.75053  2.79480  3.40163  4.35752  1.22278  3.81116  3.16695  3.14785  2.76366  3.07578  3.37635  5.35739  3.99855    420 - -
          2.68618  4.42225  2.77519  2.73123  3.46354  2.40513  3.72494  3.29354  2.67741  2.69355  4.24690  2.90347  2.73739  3.18146  2.89801  2.37887  2.77519  2.98518  4.58477  3.61503
          0.03256  3.83682  4.55917  0.61958  0.77255  0.48576  0.95510
    155   2.96625  4.80679  3.45337  2.97263  4.15236  3.46036  3.80014  3.69206  2.22547  3.21453  4.21617  3.33481  3.96516  3.02271  1.03430  3.05246  3.23495  3.41769  5.25017  4.08800    421 - -
          2.68618  4.42225  2.77519  2.73123  3.46354  2.40513  3.72494  3.29354  2.67741  2.69355  4.24690  2.90347  2.73739  3.18146  2.89801  2.37887  2.77519  2.98518  4.58477  3.61503
          0.03256  3.83682  4.55917  0.61958  0.77255  0.48576  0.95510
    156   2.69481  4.68927  2.69030  2.57246  4.04729  3.16078  3.89379  3.75053  2.79480  3.40163  4.35752  1.22278  3.81116  3.16695  3.14785  2.76366  3.07578  3.37635  5.35739  3.99855    422 - -
          2.68618  4.42225  2.77519  2.73123  3.46354  2.40513  3.72494  3.29354  2.67741  2.69355  4.24690  2.90347  2.73739  3.18146  2.89801  2.37887  2.77519  2.98518  4.58477  3.61503
          0.03256  3.83682  4.55917  0.61958  0.77255  0.48576  0.95510
    157   2.96625  4.80679  3.45337  2.97263  4.15236  3.46036  3.80014  3.69206  2.22547  3.21453  4.21617  3.33481  3.96516  3.02271  1.03430  3.05246  3.23495  3.41769  5.25017  4.08800    423 - -
          2.68618  4.42225  2.77519  2.73123  3.46354  2.40513  3.72494  3.29354  2.67741  2.69355  4.24690  2.90347  2.73739  3.18146  2.89801  2.37887  2.77519  2.98518  4.58477  3.61503
          0.03256  3.83682  4.55917  0.61958  0.77255  0.48576  0.95510
    158   2.54748  1.01574  4.05735  3.78929  3.78938  3.17747  4.44428  2.92786  3.61619  2.84470  3.96505  3.78581  3.88159  3.96381  3.74670  2.81896  3.01132  2.67473  5.21244  4.07716    424 - -
          2.68618  4.42225  2.77519  2.73123  3.46354  2.40513  3.72494  3.29354  2.67741  2.69355  4.24690  2.90347  2.73739  3.18146  2.89801  2.37887  2.77519  2.98518  4.58477  3.61503
          0.03256  3.83682  4.55917  0.61958  0.77255  0.48576  0.95510
    159   2.85365  4.83720  2.88061  2.63544  4.00086  3.34314  3.79321  3.62673  2.45886  3.13257  4.16207  3.09462  3.89649  1.29884  2.74347  2.90320  3.15094  3.35882  5.27952  3.97110    425 - -
          2.68618  4.42225  2.77519  2.73123  3.46354  2.40513  3.72494  3.29354  2.67741  2.69355  4.24690  2.90347  2.73739  3.18146  2.89801  2.37887  2.77519  2.98518  4.58477  3.61503
          0.03256  3.83682  4.55917  0.61958  0.77255  0.48576  0.95510
    160   2.85365  4.83720  2.88061  2.63544  4.00086  3.34314  3.79321  3.62673  2.45886  3.13257  4.16207  3.09462  3.89649  1.29884  2.74347  2.90320  3.15094  3.35882  5.27952  3.97110    426 - -
          2.68618  4.42225  2.77519  2.73123  3.46354  2.40513  3.72494  3.29354  2.67741  2.69355  4.24690  2.90347  2.73739  3.18146  2.89801  2.37887  2.77519  2.98518  4.58477  3.61503
          0.03256  3.83682  4.55917  0.61958  0.77255  0.48576  0.95510
    161   2.54748  1.01574  4.05735  3.78929  3.78938  3.17747  4.44428  2.92786  3.61619  2.84470  3.96505  3.78581  3.88159  3.96381  3.74670  2.81896  3.01132  2.67473  5.21244  4.07716    427 - -
          2.68618  4.42225  2.77519  2.73123  3.46354  2.40513  3.72494  3.29354  2.67741  2.69355  4.24690  2.90347  2.73739  3.18146  2.89801  2.37887  2.77519  2.98518  4.58477  3.61503
          0.03256  3.83682  4.55917  0.61958  0.77255  0.48576  0.95510
    162   2.96625  4.80679  3.45337  2.97263  4.15236  3.46036  3.80014  3.69206  2.22547  3.21453  4.21617  3.33481  3.96516  3.02271  1.03430  3.05246  3.23495  3.41769  5.25017  4.08800    428 - -
          2.68618  4.42225  2.77519  2.73123  3.46354  2.40513  3.72494  3.29354  2.67741  2.69355  4.24690  2.90347  2.73739  3.18146  2.89801  2.37887  2.77519  2.98518  4.58477  3.61503
          0.03256  3.83682  4.55917  0.61958  0.77255  0.48576  0.95510
    163   3.21381  4.62626  4.18968  3.89787  1.07193  3.91098  3.86281  2.74242  3.80591  2.12098  3.47821  3.97935  4.37076  3.98386  3.93443  3.48527  3.51513  2.73041  4.12335  2.49519    429 - -
          2.68618  4.42225  2.77519  2.73123  3.46354  2.40513  3.72494  3.29354  2.67741  2.69355  4.24690  2.90347  2.73739  3.18146  2.89801  2.37887  2.77519  2.98518  4.58477  3.61503
          0.03256  3.83682  4.55917  0.61958  0.77255  0.48576  0.95510
    164   2.94036  4.90159  3.11392  2.74278  4.27986  3.43307  3.74090  3.70703  1.08817  3.28019  4.24408  3.16863  3.93637  2.93480  2.42690  2.98500  3.19656  3.41702  5.34960  4.15744    430 - -
          2.68618  4.42225  2.77519  2.73123  3.46354  2.40513  3.72494  3.29354  2.67741  2.69355  4.24690  2.90347  2.73739  3.18146  2.89801  2.37887  2.77519  2.98518  4.58477  3.61503
          0.03256  3.83682  4.55917  0.61958  0.77255  0.48576  0.95510
    165   2.94036  4.90159  3.11392  2.74278  4.27986  3.43307  3.74090  3.70703  1.08817  3.28019  4.24408  3.16863  3.93637  2.93480  2.42690  2.98500  3.19656  3.41702  5.34960  4.15744    431 - -
          2.68618  4.42225  2.77519  2.73123  3.46354  2.40513  3.72494  3.29354  2.67741  2.69355  4.24690  2.90347  2.73739  3.18146  2.89801  2.37887  2.77519  2.98518  4.58477  3.61503
          0.03256  3.83682  4.55917  0.61958  0.77255  0.48576  0.95510
    166   2.54748  1.01574  4.05735  3.78929  3.78938  3.17747  4.44428  2.92786  3.61619  2.84470  3.96505  3.78581  3.88159  3.96381  3.74670  2.81896  3.01132  2.67473  5.21244  4.07716    432 - -
          2.68618  4.42225  2.77519  2.73123  3.46354  2.40513  3.72494  3.29354  2.67741  2.69355  4.24690  2.90347  2.73739  3.18146  2.89801  2.37887  2.77519  2.98518  4.58477  3.61503
          0.03256  3.83682  4.55917  0.61958  0.77255  0.48576  0.95510
    167   3.11581  4.58898  4.13200  3.77226  3.12310  3.93638  4.43920  2.32589  3.54034  0.92039  3.15824  4.05113  4.37826  3.91722  3.72201  3.50392  3.41191  2.35386  4.98887  3.70377    433 - -
          2.68618  4.42225  2.77519  2.73123  3.46354  2.40513  3.72494  3.29354  2.67741  2.69355  4.24690  2.90347  2.73739  3.18146  2.89801  2.37887  2.77519  2.98518  4.58477  3.61503
          0.03256  3.83682  4.55917  0.61958  0.77255  0.48576  0.95510
    168   2.29842  4.21804  3.17637  2.99106  4.04109  2.94862  4.10162  3.55914  3.06240  3.28234  4.21181  3.22118  3.68461  3.41464  3.34915  1.14610  2.77598  3.10206  5.41656  4.12456    434 - -
          2.68618  4.42225  2.77519  2.73123  3.46354  2.40513  3.72494  3.29354  2.67741  2.69355  4.24690  2.90347  2.73739  3.18146  2.89801  2.37887  2.77519  2.98518  4.58477  3.61503
          0.03256  3.83682  4.55917  0.61958  0.77255  0.48576  0.95510
    169   2.78010  4.33317  4.07550  3.73808  3.52466  3.68642  4.54616  2.05401  3.60530  2.21828  3.49579  3.93347  4.24932  3.96792  3.82113  3.18815  3.14277  1.07114  5.30288  4.03203    435 - -
          2.68618  4.42225  2.77519  2.73123  3.46354  2.40513  3.72494  3.29354  2.67741  2.69355  4.24690  2.90347  2.73739  3.18146  2.89801  2.37887  2.77519  2.98518  4.58477  3.61503
          0.03256  3.83682  4.55917  0.61958  0.77255  0.48576  0.95510
    170   2.62209  4.40041  3.28850  3.18371  4.32546  0.78630  4.30564  3.91689  3.36007  3.57539  4.55128  3.45295  3.79040  3.68714  3.59951  2.79308  3.10058  3.45214  5.42949  4.42635    436 - -
          2.68618  4.42225  2.77519  2.73123  3.46354  2.40513  3.72494  3.29354  2.67741  2.69355  4.24690  2.90347  2.73739  3.18146  2.89801  2.37887  2.77519  2.98518  4.58477  3.61503
          0.03256  3.83682  4.55917  0.61958  0.77255  0.48576  0.95510
    171   2.94190  4.49652  4.01144  3.60267  3.19328  3.80752  4.34609  2.36537  3.37252  1.79376  1.44801  3.88442  4.26833  3.75700  3.58193  3.28707  3.24672  2.36723  5.02908  3.78744    437 - -
          2.68618  4.42225  2.77519  2.73123  3.46354  2.40513  3.72494  3.29354  2.67741  2.69355  4.24690  2.90347  2.73739  3.18146  2.89801  2.37887  2.77519  2.98518  4.58477  3.61503
          0.03256  3.83682  4.55917  0.61958  0.77255  0.48576  0.95510
    172   2.29842  4.21804  3.17637  2.99106  4.04109  2.94862  4.10162  3.55914  3.06240  3.28234  4.21181  3.22118  3.68461  3.41464  3.34915  1.14610  2.77598  3.10206  5.41656  4.12456    438 - -
          2.68618  4.42225  2.77519  2.73123  3.46354  2.40513  3.72494  3.29354  2.67741  2.69355  4.24690  2.90347  2.73739  3.18146  2.89801  2.37887  2.77519  2.98518  4.58477  3.61503
          0.03256  3.83682  4.55917  0.61958  0.77255  0.48576  0.95510
    173   2.96625  4.80679  3.45337  2.97263  4.15236  3.46036  3.80014  3.69206  2.22547  3.21453  4.21617  3.33481  3.96516  3.02271  1.03430  3.05246  3.23495  3.41769  5.25017  4.08800    439 - -
          2.68618  4.42225  2.77519  2.73123  3.46354  2.40513  3.72494  3.29354  2.67741  2.69355  4.24690  2.90347  2.73739  3.18146  2.89801  2.37887  2.77519  2.98518  4.58477  3.61503
          0.03256  3.83682  4.55917  0.61958  0.77255  0.48576  0.95510
    174   2.95223  5.07347  0.97056  2.31460  4.44594  3.18448  3.90108  4.02620  2.97869  3.64115  4.61902  2.86894  3.83483  3.14057  3.48961  2.91901  3.29024  3.66938  5.62143  4.32544    440 - -
          2.68618  4.42225  2.77519  2.73123  3.46354  2.40513  3.72494  3.29354  2.67741  2.69355  4.24690  2.90347  2.73739  3.18146  2.89801  2.37887  2.77519  2.98518  4.58477  3.61503
          0.03256  3.83682  4.55917  0.61958  0.77255  0.48576  0.95510
    175   1.06641  4.17525  3.42720  3.21749  4.01762  3.00061  4.24364  3.13786  3.23284  3.02105  4.05729  3.37586  3.73652  3.57742  3.48548  2.52610  2.80101  2.79847  5.44836  4.24477    441 - -
          2.68618  4.42225  2.77519  2.73123  3.46354  2.40513  3.72494  3.29354  2.67741  2.69355  4.24690  2.90347  2.73739  3.18146  2.89801  2.37887  2.77519  2.98518  4.58477  3.61503
          0.03256  3.83682  4.55917  0.61958  0.77255  0.48576  0.95510
    176   2.78010  4.33317  4.07550  3.73808  3.52466  3.68642  4.54616  2.05401  3.60530  2.21828  3.49579  3.93347  4.24932  3.96792  3.82113  3.18815  3.14277  1.07114  5.30288  4.03203    442 - -
          2.68618  4.42225  2.77519  2.73123  3.46354  2.40513  3.72494  3.29354  2.67741  2.69355  4.24690  2.90347  2.73739  3.18146  2.89801  2.37887  2.77519  2.98518  4.58477  3.61503
          0.03256  3.83682  4.55917  0.61958  0.77255  0.48576  0.95510
    177   2.96625  4.80679  3.45337  2.97263  4.15236  3.46036  3.80014  3.69206  2.22547  3.21453  4.21617  3.33481  3.96516  3.02271  1.03430  3.05246  3.23495  3.41769  5.25017  4.08800    443 - -
          2.68618  4.42225  2.77519  2.73123  3.46354  2.40513  3.72494  3.29354  2.67741  2.69355  4.24690  2.90347  2.73739  3.18146  2.89801  2.37887  2.77519  2.98518  4.58477  3.61503
          0.03256  3.83682  4.55917  0.61958  0.77255  0.48576  0.95510
    178   3.21381  4.62626  4.18968  3.89787  1.07193  3.91098  3.86281  2.74242  3.80591  2.12098  3.47821  3.97935  4.37076  3.98386  3.93443  3.48527  3.51513  2.73041  4.12335  2.49519    444 - -
          2.68618  4.42225  2.77519  2.73123  3.46354  2.40513  3.72494  3.29354  2.67741  2.69355  4.24690  2.90347  2.73739  3.18146  2.89801  2.37887  2.77519  2.98518  4.58477  3.61503
          0.03256  3.83682  4.55917  0.61958  0.77255  0.48576  0.95510
    179   2.62209  4.40041  3.28850  3.18371  4.32546  0.78630  4.30564  3.91689  3.36007  3.57539  4.55128  3.45295  3.79040  3.68714  3.59951  2.79308  3.10058  3.45214  5.42949  4.42635    445 - -
          2.68618  4.42225  2.77519  2.73123  3.46354  2.40513  3.72494  3.29354  2.67741  2.69355  4.24690  2.90347  2.73739  3.18146  2.89801  2.37887  2.77519  2.98518  4.58477  3.61503
          0.03256  3.83682  4.55917  0.61958  0.77255  0.48576  0.95510
    180   2.96625  4.80679  3.45337  2.97263  4.15236  3.46036  3.80014  3.69206  2.22547  3.21453  4.21617  3.33481  3.96516  3.02271  1.03430  3.05246  3.23495  3.41769  5.25017  4.08800    446 - -
          2.68618  4.42225  2.77519  2.73123  3.46354  2.40513  3.72494  3.29354  2.67741  2.69355  4.24690  2.90347  2.73739  3.18146  2.89801  2.37887  2.77519  2.98518  4.58477  3.61503
          0.03256  3.83682  4.55917  0.61958  0.77255  0.48576  0.95510
    181   3.00341  4.43279  4.28393  3.89883  3.35077  4.02713  4.63395  1.12320  3.72623  1.94475  3.29234  4.14920  4.46227  4.07854  3.92692  3.51945  3.30343  1.84653  5.23382  3.96866    447 - -
          2.68618  4.42225  2.77519  2.73123  3.46354  2.40513  3.72494  3.29354  2.67741  2.69355  4.24690  2.90347  2.73739  3.18146  2.89801  2.37887  2.77519  2.98518  4.58477  3.61503
          0.03256  3.83682  4.55917  0.61958  0.77255  0.48576  0.95510
    182   2.70596  4.46862  3.30939  3.14372  4.14097  3.15818  4.22369  3.67772  3.19807  3.30824  4.35696  3.45374  0.89665  3.58796  3.44718  2.87246  3.14485  3.32711  5.33681  4.26134    448 - -
          2.68618  4.42225  2.77519  2.73123  3.46354  2.40513  3.72494  3.29354  2.67741  2.69355  4.24690  2.90347  2.73739  3.18146  2.89801  2.37887  2.77519  2.98518  4.58477  3.61503
          0.03256  3.83682  4.55917  0.61958  0.77255  0.48576  0.95510
    183   2.94036  4.90159  3.11392  2.74278  4.27986  3.43307  3.74090  3.70703  1.08817  3.28019  4.24408  3.16863  3.93637  2.93480  2.42690  2.98500  3.19656  3.41702  5.34960  4.15744    449 - -
          2.68618  4.42225  2.77519  2.73123  3.46354  2.40513  3.72494  3.29354  2.67741  2.69355  4.24690  2.90347  2.73739  3.18146  2.89801  2.37887  2.77519  2.98518  4.58477  3.61503
          0.03256  3.83682  4.55917  0.61958  0.77255  0.48576  0.95510
    184   2.96625  4.80679  3.45337  2.97263  4.15236  3.46036  3.80014  3.69206  2.22547  3.21453  4.21617  3.33481  3.96516  3.02271  1.03430  3.05246  3.23495  3.41769  5.25017  4.08800    450 - -
          2.68618  4.42225  2.77519  2.73123  3.46354  2.40513  3.72494  3.29354  2.67741  2.69355  4.24690  2.90347  2.73739  3.18146  2.89801  2.37887  2.77519  2.98518  4.58477  3.61503
          0.03256  3.83682  4.55917  0.61958  0.77255  0.48576  0.95510
    185   2.92273  5.02492  2.47434  1.07719  4.36685  3.25185  3.83632  3.81369  2.71243  3.43683  4.41304  2.91439  3.85493  3.05312  3.11711  2.90913  3.22689  3.50145  5.54519  4.26810    451 - -
          2.68618  4.42225  2.77519  2.73123  3.46354  2.40513  3.72494  3.29354  2.67741  2.69355  4.24690  2.90347  2.73739  3.18146  2.89801  2.37887  2.77519  2.98518  4.58477  3.61503
          0.03256  3.83682  4.55917  0.61958  0.77255  0.48576  0.95510
    186   2.94036  4.90159  3.11392  2.74278  4.27986  3.43307  3.74090  3.70703  1.08817  3.28019  4.24408  3.16863  3.93637  2.93480  2.42690  2.98500  3.19656  3.41702  5.34960  4.15744    452 - -
          2.68618  4.42225  2.77519  2.73123  3.46354  2.40513  3.72494  3.29354  2.67741  2.69355  4.24690  2.90347  2.73739  3.18146  2.89801  2.37887  2.77519  2.98518  4.58477  3.61503
          0.03256  3.83682  4.55917  0.61958  0.77255  0.48576  0.95510
    187   2.85365  4.83720  2.88061  2.63544  4.00086  3.34314  3.79321  3.62673  2.45886  3.13257  4.16207  3.09462  3.89649  1.29884  2.74347  2.90320  3.15094  3.35882  5.27952  3.97110    453 - -
          2.68618  4.42225  2.77519  2.73123  3.46354  2.40513  3.72494  3.29354  2.67741  2.69355  4.24690  2.90347  2.73739  3.18146  2.89801  2.37887  2.77519  2.98518  4.58477  3.61503
          0.03256  3.83682  4.55917  0.61958  0.77255  0.48576  0.95510
    188   2.96625  4.80679  3.45337  2.97263  4.15236  3.46036  3.80014  3.69206  2.22547  3.21453  4.21617  3.33481  3.96516  3.02271  1.03430  3.05246  3.23495  3.41769  5.25017  4.08800    454 - -
          2.68618  4.42225  2.77519  2.73123  3.46354  2.40513  3.72494  3.29354  2.67741  2.69355  4.24690  2.90347  2.73739  3.18146  2.89801  2.37887  2.77519  2.98518  4.58477  3.61503
          0.03256  3.83682  4.55917  0.61958  0.77255  0.48576  0.95510
    189   2.94190  4.49652  4.01144  3.60267  3.19328  3.80752  4.34609  2.36537  3.37252  1.79376  1.44801  3.88442  4.26833  3.75700  3.58193  3.28707  3.24672  2.36723  5.02908  3.78744    455 - -
          2.68618  4.42225  2.77519  2.73123  3.46354  2.40513  3.72494  3.29354  2.67741  2.69355  4.24690  2.90347  2.73739  3.18146  2.89801  2.37887  2.77519  2.98518  4.58477  3.61503
          0.03256  3.83682  4.55917  0.61958  0.77255  0.48576  0.95510
    190   3.11581  4.58898  4.13200  3.77226  3.12310  3.93638  4.43920  2.32589  3.54034  0.92039  3.15824  4.05113  4.37826  3.91722  3.72201  3.50392  3.41191  2.35386  4.98887  3.70377    456 - -
          2.68618  4.42225  2.77519  2.73123  3.46354  2.40513  3.72494  3.29354  2.67741  2.69355  4.24690  2.90347  2.73739  3.18146  2.89801  2.37887  2.77519  2.98518  4.58477  3.61503
          0.03256  3.83682  4.55917  0.61958  0.77255  0.48576  0.95510
    191   3.02224  4.42386  4.43401  3.94069  3.28067  4.20336  4.65344  1.23985  3.75068  1.79569  2.96778  4.21074  4.53975  4.06535  3.96097  3.58508  3.28827  1.80082  5.22632  4.00188    457 - -
          2.68618  4.42225  2.77519  2.73123  3.46354  2.40513  3.72494  3.29354  2.67741  2.69355  4.24690  2.90347  2.73739  3.18146  2.89801  2.37887  2.77519  2.98518  4.58477  3.61503
          0.03256  3.83682  4.55917  0.61958  0.77255  0.48576  0.95510
    192   2.92273  5.02492  2.47434  1.07719  4.36685  3.25185  3.83632  3.81369  2.71243  3.43683  4.41304  2.91439  3.85493  3.05312  3.11711  2.90913  3.22689  3.50145  5.54519  4.26810    458 - -
          2.68618  4.42225  2.77519  2.73123  3.46354  2.40513  3.72494  3.29354  2.67741  2.69355  4.24690  2.90347  2.73739  3.18146  2.89801  2.37887  2.77519  2.98518  4.58477  3.61503
          0.03256  3.83682  4.55917  0.61958  0.77255  0.48576  0.95510
    193   2.94190  4.49652  4.01144  3.60267  3.19328  3.80752  4.34609  2.36537  3.37252  1.79376  1.44801  3.88442  4.26833  3.75700  3.58193  3.28707  3.24672  2.36723  5.02908  3.78744    459 - -
          2.68618  4.42225  2.77519  2.73123  3.46354  2.40513  3.72494  3.29354  2.67741  2.69355  4.24690  2.90347  2.73739  3.18146  2.89801  2.37887  2.77519  2.98518  4.58477  3.61503
          0.03256  3.83682  4.55917  0.61958  0.77255  0.48576  0.95510
    194   2.85365  4.83720  2.88061  2.63544  4.00086  3.34314  3.79321  3.62673  2.45886  3.13257  4.16207  3.09462  3.89649  1.29884  2.74347  2.90320  3.15094  3.35882  5.27952  3.97110    460 - -
          2.68618  4.42225  2.77519  2.73123  3.46354  2.40513  3.72494  3.29354  2.67741  2.69355  4.24690  2.90347  2.73739  3.18146  2.89801  2.37887  2.77519  2.98518  4.58477  3.61503
          0.03256  3.83682  4.55917  0.61958  0.77255  0.48576  0.95510
    195   2.29842  4.21804  3.17637  2.99106  4.04109  2.94862  4.10162  3.55914  3.06240  3.28234  4.21181  3.22118  3.68461  3.41464  3.34915  1.14610  2.77598  3.10206  5.41656  4.12456    461 - -
          2.68618  4.42225  2.77519  2.73123  3.46354  2.40513  3.72494  3.29354  2.67741  2.69355  4.24690  2.90347  2.73739  3.18146  2.89801  2.37887  2.77519  2.98518  4.58477  3.61503
          0.03256  3.83682  4.55917  0.61958  0.77255  0.48576  0.95510
    196   1.06641  4.17525  3.42720  3.21749  4.01762  3.00061  4.24364  3.13786  3.23284  3.02105  4.05729  3.37586  3.73652  3.57742  3.48548  2.52610  2.80101  2.79847  5.44836  4.24477    462 - -
          2.68618  4.42225  2.77519  2.73123  3.46354  2.40513  3.72494  3.29354  2.67741  2.69355  4.24690  2.90347  2.73739  3.18146  2.89801  2.37887  2.77519  2.98518  4.58477  3.61503
          0.03256  3.83682  4.55917  0.61958  0.77255  0.48576  0.95510
    197   2.94190  4.49652  4.01144  3.60267  3.19328  3.80752  4.34609  2.36537  3.37252  1.79376  1.44801  3.88442  4.26833  3.75700  3.58193  3.28707  3.24672  2.36723  5.02908  3.78744    463 - -
          2.68618  4.42225  2.77519  2.73123  3.46354  2.40513  3.72494  3.29354  2.67741  2.69355  4.24690  2.90347  2.73739  3.18146  2.89801  2.37887  2.77519  2.98518  4.58477  3.61503
          0.03256  3.83682  4.55917  0.61958  0.77255  0.48576  0.95510
    198   2.90404  4.96058  3.14065  2.67383  4.34040  3.48320  3.62540  3.74286  1.25017  3.26695  4.17371  3.09929  3.93042  2.78849  2.15902  2.92722  3.12415  3.43731  5.35883  4.14382    464 - -
          2.68618  4.42225  2.77519  2.73123  3.46354  2.40513  3.72494  3.29354  2.67741  2.69355  4.24690  2.90347  2.73739  3.18146  2.89801  2.37887  2.77519  2.98518  4.58477  3.61503
          0.03256  3.83682  4.55917  0.61958  0.77255  0.48576  0.95510
    199   2.39455  4.23936  3.39744  3.14846  3.93835  3.07965  4.16837  3.06118  3.09072  2.92591  3.97919  3.36317  3.78080  3.48748  3.35079  2.59548  1.23382  2.75997  5.37933  4.15515    465 - -
          2.68618  4.42225  2.77519  2.73123  3.46354  2.40513  3.72494  3.29354  2.67741  2.69355  4.24690  2.90347  2.73739  3.18146  2.89801  2.37887  2.77519  2.98518  4.58477  3.61503
          0.03256  3.83682  4.55917  0.61958  0.77255  0.48576  0.95510
    200   2.94190  4.49652  4.01144  3.60267  3.19328  3.80752  4.34609  2.36537  3.37252  1.79376  1.44801  3.88442  4.26833  3.75700  3.58193  3.28707  3.24672  2.36723  5.02908  3.78744    466 - -
          2.68618  4.42225  2.77519  2.73123  3.46354  2.40513  3.72494  3.29354  2.67741  2.69355  4.24690  2.90347  2.73739  3.18146  2.89801  2.37887  2.77519  2.98518  4.58477  3.61503
          0.03256  3.83682  4.55917  0.61958  0.77255  0.48576  0.95510
    201   2.94190  4.49652  4.01144  3.60267  3.19328  3.80752  4.34609  2.36537  3.37252  1.79376  1.44801  3.88442  4.26833  3.75700  3.58193  3.28707  3.24672  2.36723  5.02908  3.78744    467 - -
          2.68618  4.42225  2.77519  2.73123  3.46354  2.40513  3.72494  3.29354  2.67741  2.69355  4.24690  2.90347  2.73739  3.18146  2.89801  2.37887  2.77519  2.98518  4.58477  3.61503
          0.03256  3.83682  4.55917  0.61958  0.77255  0.48576  0.95510
    202   2.65286  4.85542  2.29875  2.27095  4.28202  3.13815  3.74719  3.82513  2.66950  3.43701  4.30151  1.59924  3.75868  2.94643  3.12859  2.56931  2.99081  3.42442  5.56839  4.15388    468 - -
          2.68618  4.42225  2.77519  2.73123  3.46354  2.40513  3.72494  3.29354  2.67741  2.69355  4.24690  2.90347  2.73739  3.18146  2.89801  2.37887  2.77519  2.98518  4.58477  3.61503
          0.03256  3.83682  4.55917  0.61958  0.77255  0.48576  0.95510
    203   2.20938  4.14983  3.22525  2.96270  4.11528  2.91904  4.06409  3.46162  2.99214  3.21496  4.09376  3.18192  3.64511  3.33457  3.30022  1.39548  2.29401  3.00044  5.48368  4.23107    469 - -
          2.68618  4.42225  2.77519  2.73123  3.46354  2.40513  3.72494  3.29354  2.67741  2.69355  4.24690  2.90347  2.73739  3.18146  2.89801  2.37887  2.77519  2.98518  4.58477  3.61503
          0.03256  3.83682  4.55917  0.61958  0.77255  0.48576  0.95510
    204   2.85365  4.83720  2.88061  2.63544  4.00086  3.34314  3.79321  3.62673  2.45886  3.13257  4.16207  3.09462  3.89649  1.29884  2.74347  2.90320  3.15094  3.35882  5.27952  3.97110    470 - -
          2.68618  4.42225  2.77519  2.73123  3.46354  2.40513  3.72494  3.29354  2.67741  2.69355  4.24690  2.90347  2.73739  3.18146  2.89801  2.37887  2.77519  2.98518  4.58477  3.61503
          0.03256  3.83682  4.55917  0.61958  0.77255  0.48576  0.95510
    205   3.17956  4.60110  4.26933  3.89275  1.29187  4.05443  3.85275  2.56429  3.75594  1.86548  3.29988  3.98292  4.43894  3.93128  3.90446  3.48254  3.45186  2.57209  4.11528  2.48570    471 - -
          2.68618  4.42225  2.77519  2.73123  3.46354  2.40513  3.72494  3.29354  2.67741  2.69355  4.24690  2.90347  2.73739  3.18146  2.89801  2.37887  2.77519  2.98518  4.58477  3.61503
          0.03256  3.83682  4.55917  0.61958  0.77255  0.48576  0.95510
    206   2.29528  4.28877  2.92708  2.72076  4.17801  2.81821  3.95528  3.66784  2.87071  3.33004  4.17277  2.76484  3.66010  3.19935  3.22394  1.41089  2.73947  3.17509  5.50319  4.20757    472 - -
          2.68618  4.42225  2.77519  2.73123  3.46354  2.40513  3.72494  3.29354  2.67741  2.69355  4.24690  2.90347  2.73739  3.18146  2.89801  2.37887  2.77519  2.98518  4.58477  3.61503
          0.03256  3.83682  4.55917  0.61958  0.77255  0.48576  0.95510
    207   2.26641  4.21102  3.04408  2.90135  4.22676  1.31803  4.10610  3.71640  3.08404  3.41735  4.28903  3.15522  3.65154  3.39388  3.39286  2.25042  2.75179  3.19072  5.54730  4.29991    473 - -
          2.68618  4.42225  2.77519  2.73123  3.46354  2.40513  3.72494  3.29354  2.67741  2.69355  4.24690  2.90347  2.73739  3.18146  2.89801  2.37887  2.77519  2.98518  4.58477  3.61503
          0.03256  3.83682  4.55917  0.61958  0.77255  0.48576  0.95510
    208   2.79660  4.83942  2.93318  2.56796  3.67368  3.42922  1.89714  3.56160  2.26114  3.10144  4.01355  3.02614  3.89509  2.74729  2.45532  2.83309  3.03789  3.27076  5.02683  3.59006    474 - -
          2.68618  4.42225  2.77519  2.73123  3.46354  2.40513  3.72494  3.29354  2.67741  2.69355  4.24690  2.90347  2.73739  3.18146  2.89801  2.37887  2.77519  2.98518  4.58477  3.61503
          0.03256  3.83682  4.55917  0.61958  0.77255  0.48576  0.95510
    209   3.11581  4.58898  4.13200  3.77226  3.12310  3.93638  4.43920  2.32589  3.54034  0.92039  3.15824  4.05113  4.37826  3.91722  3.72201  3.50392  3.41191  2.35386  4.98887  3.70377    475 - -
          2.68618  4.42225  2.77519  2.73123  3.46354  2.40513  3.72494  3.29354  2.67741  2.69355  4.24690  2.90347  2.73739  3.18146  2.89801  2.37887  2.77519  2.98518  4.58477  3.61503
          0.03256  3.83682  4.55917  0.61958  0.77255  0.48576  0.95510
    210   2.81288  4.92298  2.78149  2.48808  3.93854  3.37354  3.36836  3.68615  2.28178  3.19646  4.12093  2.96947  3.87403  1.60640  2.58299  2.82628  3.06726  3.38121  5.22246  3.82884    476 - -
          2.68618  4.42225  2.77519  2.73123  3.46354  2.40513  3.72494  3.29354  2.67741  2.69355  4.24690  2.90347  2.73739  3.18146  2.89801  2.37887  2.77519  2.98518  4.58477  3.61503
          0.03256  3.83682  4.55917  0.61958  0.77255  0.48576  0.95510
    211   2.45934  4.53307  2.68483  2.49378  4.18075  3.06766  3.82268  3.70856  2.70257  3.34241  4.19518  1.86613  3.71457  3.03769  3.09868  1.97404  2.84789  3.26905  5.48578  4.12960    477 - -
          2.68618  4.42225  2.77519  2.73123  3.46354  2.40513  3.72494  3.29354  2.67741  2.69355  4.24690  2.90347  2.73739  3.18146  2.89801  2.37887  2.77519  2.98518  4.58477  3.61503
          0.03256  3.83682  4.55917  0.61958  0.77255  0.48576  0.95510
    212   2.88472  5.26263  1.21869  2.02290  4.57714  3.15603  3.75854  4.07078  2.79398  3.65869  4.56318  2.68630  3.79327  2.95074  3.35479  2.80283  3.19351  3.68925  5.79237  4.35455    478 - -
          2.68618  4.42225  2.77519  2.73123  3.46354  2.40513  3.72494  3.29354  2.67741  2.69355  4.24690  2.90347  2.73739  3.18146  2.89801  2.37887  2.77519  2.98518  4.58477  3.61503
          0.03256  3.83682  4.55917  0.61958  0.77255  0.48576  0.95510
    213   2.00504  4.21220  3.36400  2.91417  3.80907  3.14110  3.93070  2.99499  2.84754  2.80992  3.48568  3.21709  3.46866  3.19835  3.18473  2.51899  1.88469  2.68753  5.22646  3.99012    479 - -
          2.68618  4.42225  2.77519  2.73123  3.46354  2.40513  3.72494  3.29354  2.67741  2.69355  4.24690  2.90347  2.73739  3.18146  2.89801  2.37887  2.77519  2.98518  4.58477  3.61503
          0.05659  3.83682  3.39752  0.61958  0.77255  0.48576  0.95510
    214   3.09034  4.57081  4.09425  3.73515  3.11546  3.90613  4.40941  2.31790  3.50342  0.95138  3.15922  4.01618  4.35252  3.88591  3.68860  3.47200  3.38779  2.33967  4.97205  3.68135    480 - -
          2.68618  4.42225  2.77519  2.73123  3.46354  2.40513  3.72494  3.29354  2.67741  2.69355  4.24690  2.90347  2.73739  3.18146  2.89801  2.37887  2.77519  2.98518  4.58477  3.61503
          0.03334  3.81357  4.53591  0.61958  0.77255  0.47343  0.97515
    215   2.38621  4.27623  4.08851  3.57179  3.48343  3.86334  4.39973  1.84586  3.46382  2.08968  3.34867  3.86087  4.28478  3.77598  3.73747  3.20934  3.04842  1.40913  5.22823  4.01018    481 - -
          2.68618  4.42225  2.77519  2.73123  3.46354  2.40513  3.72494  3.29354  2.67741  2.69355  4.24690  2.90347  2.73739  3.18146  2.89801  2.37887  2.77519  2.98518  4.58477  3.61503
          0.03256  3.83682  4.55917  0.61958  0.77255  0.48576  0.95510
    216   2.84464  5.22125  2.08049  1.30698  4.52363  3.18887  3.71445  3.98876  2.66413  3.56621  4.44465  2.70309  3.79136  2.89309  3.17937  2.77333  3.13291  3.61587  5.72402  4.30262    482 - -
          2.68618  4.42225  2.77519  2.73123  3.46354  2.40513  3.72494  3.29354  2.67741  2.69355  4.24690  2.90347  2.73739  3.18146  2.89801  2.37887  2.77519  2.98518  4.58477  3.61503
          0.03256  3.83682  4.55917  0.61958  0.77255  0.48576  0.95510
    217   2.73180  4.82507  2.96954  2.52502  3.95286  3.42327  2.14794  3.53600  2.19601  3.09877  3.96544  2.99529  3.64509  2.71323  2.31019  2.76760  2.96183  3.23034  5.19445  3.85450    483 - -
          2.68618  4.42225  2.77519  2.73123  3.46354  2.40513  3.72494  3.29354  2.67741  2.69355  4.24690  2.90347  2.73739  3.18146  2.89801  2.37887  2.77519  2.98518  4.58477  3.61503
          0.03256  3.83682  4.55917  0.61958  0.77255  0.48576  0.95510
    218   2.80020  4.82926  2.93577  2.58201  3.61528  3.42629  1.85362  3.55866  2.28590  3.09616  4.01769  3.03619  3.89966  2.79026  2.48306  2.83972  3.04678  3.27002  4.98979  3.53665    484 - -
          2.68618  4.42225  2.77519  2.73123  3.46354  2.40513  3.72494  3.29354  2.67741  2.69355  4.24690  2.90347  2.73739  3.18146  2.89801  2.37887  2.77519  2.98518  4.58477  3.61503
          0.03256  3.83682  4.55917  0.61958  0.77255  0.48576  0.95510
    219   2.80066  5.13445  2.19903  1.34447  4.48720  2.98062  3.71128  3.94554  2.63635  3.52459  4.38957  2.72317  3.78473  2.88921  3.13206  2.74794  3.09317  3.56720  5.68781  4.28389    485 - -
          2.68618  4.42225  2.77519  2.73123  3.46354  2.40513  3.72494  3.29354  2.67741  2.69355  4.24690  2.90347  2.73739  3.18146  2.89801  2.37887  2.77519  2.98518  4.58477  3.61503
          0.03256  3.83682  4.55917  0.61958  0.77255  0.48576  0.95510
    220   2.85365  4.83720  2.88061  2.63544  4.00086  3.34314  3.79321  3.62673  2.45886  3.13257  4.16207  3.09462  3.89649  1.29884  2.74347  2.90320  3.15094  3.35882  5.27952  3.97110    486 - -
          2.68618  4.42225  2.77519  2.73123  3.46354  2.40513  3.72494  3.29354  2.67741  2.69355  4.24690  2.90347  2.73739  3.18146  2.89801  2.37887  2.77519  2.98518  4.58477  3.61503
          0.03256  3.83682  4.55917  0.61958  0.77255  0.48576  0.95510
    221   2.31639  4.19766  3.35579  2.96055  3.84228  3.09830  3.97588  2.86963  2.88741  2.87490  3.80212  3.23316  3.73859  3.25479  3.20372  2.22879  1.69733  2.70794  5.26675  4.01379    487 - -
          2.68618  4.42225  2.77519  2.73123  3.46354  2.40513  3.72494  3.29354  2.67741  2.69355  4.24690  2.90347  2.73739  3.18146  2.89801  2.37887  2.77519  2.98518  4.58477  3.61503
          0.03256  3.83682  4.55917  0.61958  0.77255  0.48576  0.95510
    222   1.37978  4.10071  3.50759  3.17000  3.96482  2.99696  4.15956  2.96450  3.12371  2.91687  3.88893  3.32535  3.70825  3.45620  3.40882  2.44080  2.36360  2.52998  5.42793  4.21159    488 - -
          2.68618  4.42225  2.77519  2.73123  3.46354  2.40513  3.72494  3.29354  2.67741  2.69355  4.24690  2.90347  2.73739  3.18146  2.89801  2.37887  2.77519  2.98518  4.58477  3.61503
          0.03256  3.83682  4.55917  0.61958  0.77255  0.48576  0.95510
    223   2.62952  4.33223  3.55573  3.15285  3.34820  3.48594  4.01726  2.58155  2.97959  1.44828  3.41055  3.46342  3.70854  3.39082  3.24255  2.74198  2.94810  2.43956  4.97052  3.66464    489 - -
          2.68618  4.42225  2.77519  2.73123  3.46354  2.40513  3.72494  3.29354  2.67741  2.69355  4.24690  2.90347  2.73739  3.18146  2.89801  2.37887  2.77519  2.98518  4.58477  3.61503
          0.03256  3.83682  4.55917  0.61958  0.77255  0.48576  0.95510
    224   2.34366  4.28917  3.05018  2.83842  4.07824  2.99776  4.00461  3.53924  2.90851  3.23346  4.14252  3.14215  1.54787  3.27675  3.22421  2.29627  2.78919  3.10685  5.42694  4.14740    490 - -
          2.68618  4.42225  2.77519  2.73123  3.46354  2.40513  3.72494  3.29354  2.67741  2.69355  4.24690  2.90347  2.73739  3.18146  2.89801  2.37887  2.77519  2.98518  4.58477  3.61503
          0.03256  3.83682  4.55917  0.61958  0.77255  0.48576  0.95510
    225   1.58573  4.13642  3.63965  3.24247  3.79449  3.16341  4.18433  2.59738  3.17406  2.67009  3.70469  3.42807  3.82219  3.50039  3.46128  2.58418  2.61846  1.97853  5.33231  4.11371    491 - -
          2.68618  4.42225  2.77519  2.73123  3.46354  2.40513  3.72494  3.29354  2.67741  2.69355  4.24690  2.90347  2.73739  3.18146  2.89801  2.37887  2.77519  2.98518  4.58477  3.61503
          0.03256  3.83682  4.55917  0.61958  0.77255  0.48576  0.95510
    226   2.85365  4.83720  2.88061  2.63544  4.00086  3.34314  3.79321  3.62673  2.45886  3.13257  4.16207  3.09462  3.89649  1.29884  2.74347  2.90320  3.15094  3.35882  5.27952  3.97110    492 - -
          2.68618  4.42225  2.77519  2.73123  3.46354  2.40513  3.72494  3.29354  2.67741  2.69355  4.24690  2.90347  2.73739  3.18146  2.89801  2.37887  2.77519  2.98518  4.58477  3.61503
          0.03256  3.83682  4.55917  0.61958  0.77255  0.48576  0.95510
    227   2.85505  5.13010  2.23930  1.23423  4.45028  3.20893  3.74663  3.89951  2.66137  3.50914  4.41423  2.76800  3.81049  2.93688  3.13078  2.80660  3.14897  3.54834  5.65079  4.27553    493 - -
          2.68618  4.42225  2.77519  2.73123  3.46354  2.40513  3.72494  3.29354  2.67741  2.69355  4.24690  2.90347  2.73739  3.18146  2.89801  2.37887  2.77519  2.98518  4.58477  3.61503
          0.03256  3.83682  4.55917  0.61958  0.77255  0.48576  0.95510
    228   2.85365  4.83720  2.88061  2.63544  4.00086  3.34314  3.79321  3.62673  2.45886  3.13257  4.16207  3.09462  3.89649  1.29884  2.74347  2.90320  3.15094  3.35882  5.27952  3.97110    494 - -
          2.68618  4.42225  2.77519  2.73123  3.46354  2.40513  3.72494  3.29354  2.67741  2.69355  4.24690  2.90347  2.73739  3.18146  2.89801  2.37887  2.77519  2.98518  4.58477  3.61503
          0.03256  3.83682  4.55917  0.61958  0.77255  0.48576  0.95510
    229   2.84236  4.45349  3.78920  3.39797  3.24577  3.68513  4.20267  2.45643  3.20029  1.15882  3.26667  3.70416  3.66669  3.60286  3.43425  3.14278  3.14875  2.41048  4.99496  3.71891    495 - -
          2.68618  4.42225  2.77519  2.73123  3.46354  2.40513  3.72494  3.29354  2.67741  2.69355  4.24690  2.90347  2.73739  3.18146  2.89801  2.37887  2.77519  2.98518  4.58477  3.61503
          0.03256  3.83682  4.55917  0.61958  0.77255  0.48576  0.95510
    230   2.89089  4.86363  3.31423  2.79847  4.16155  3.48886  3.65869  3.66178  2.03877  3.16491  4.11655  3.18413  3.94692  2.74992  1.28971  2.94657  3.12831  3.37798  5.26942  4.03876    496 - -
          2.68618  4.42225  2.77519  2.73123  3.46354  2.40513  3.72494  3.29354  2.67741  2.69355  4.24690  2.90347  2.73739  3.18146  2.89801  2.37887  2.77519  2.98518  4.58477  3.61503
          0.03256  3.83682  4.55917  0.61958  0.77255  0.48576  0.95510
    231   2.70596  4.46862  3.30939  3.14372  4.14097  3.15818  4.22369  3.67772  3.19807  3.30824  4.35696  3.45374  0.89665  3.58796  3.44718  2.87246  3.14485  3.32711  5.33681  4.26134    497 - -
          2.68618  4.42225  2.77519  2.73123  3.46354  2.40513  3.72494  3.29354  2.67741  2.69355  4.24690  2.90347  2.73739  3.18146  2.89801  2.37887  2.77519  2.98518  4.58477  3.61503
          0.03256  3.83682  4.55917  0.61958  0.77255  0.48576  0.95510
    232   2.94036  4.90159  3.11392  2.74278  4.27986  3.43307  3.74090  3.70703  1.08817  3.28019  4.24408  3.16863  3.93637  2.93480  2.42690  2.98500  3.19656  3.41702  5.34960  4.15744    498 - -
          2.68618  4.42225  2.77519  2.73123  3.46354  2.40513  3.72494  3.29354  2.67741  2.69355  4.24690  2.90347  2.73739  3.18146  2.89801  2.37887  2.77519  2.98518  4.58477  3.61503
          0.03256  3.83682  4.55917  0.61958  0.77255  0.48576  0.95510
    233   2.39337  4.31804  3.07317  2.87503  4.05116  3.02483  4.02933  3.52200  2.93597  3.21764  4.16100  3.17951  1.41770  3.31606  3.23934  2.43417  2.83844  3.11307  5.40009  4.12781    499 - -
          2.68618  4.42225  2.77519  2.73123  3.46354  2.40513  3.72494  3.29354  2.67741  2.69355  4.24690  2.90347  2.73739  3.18146  2.89801  2.37887  2.77519  2.98518  4.58477  3.61503
          0.03256  3.83682  4.55917  0.61958  0.77255  0.48576  0.95510
    234   2.85365  4.83720  2.88061  2.63544  4.00086  3.34314  3.79321  3.62673  2.45886  3.13257  4.16207  3.09462  3.89649  1.29884  2.74347  2.90320  3.15094  3.35882  5.27952  3.97110    500 - -
          2.68618  4.42225  2.77519  2.73123  3.46354  2.40513  3.72494  3.29354  2.67741  2.69355  4.24690  2.90347  2.73739  3.18146  2.89801  2.37887  2.77519  2.98518  4.58477  3.61503
          0.03256  3.83682  4.55917  0.61958  0.77255  0.48576  0.95510
    235   3.11820  4.56737  4.35227  3.84186  3.04299  4.20129  4.50971  2.15529  3.60107  1.02772  2.70044  4.14572  4.50112  3.91190  3.80046  3.57396  3.36765  2.21764  5.03041  3.81639    501 - -
          2.68618  4.42225  2.77519  2.73123  3.46354  2.40513  3.72494  3.29354  2.67741  2.69355  4.24690  2.90347  2.73739  3.18146  2.89801  2.37887  2.77519  2.98518  4.58477  3.61503
          0.03256  3.83682  4.55917  0.61958  0.77255  0.48576  0.95510
    236   2.81940  5.18824  2.21704  1.38324  4.46507  3.21333  3.68028  3.93590  2.55875  3.49231  4.36218  2.71474  3.79372  2.71207  3.03054  2.75648  3.09568  3.57070  5.66857  4.25061    502 - -
          2.68618  4.42225  2.77519  2.73123  3.46354  2.40513  3.72494  3.29354  2.67741  2.69355  4.24690  2.90347  2.73739  3.18146  2.89801  2.37887  2.77519  2.98518  4.58477  3.61503
          0.03256  3.83682  4.55917  0.61958  0.77255  0.48576  0.95510
    237   2.66508  4.77341  2.74679  2.47040  4.14057  3.26511  3.69607  3.63847  2.37555  3.21416  4.10769  2.94304  3.61583  1.67848  2.70451  2.59493  2.96531  3.29500  5.38371  4.04906    503 - -
          2.68618  4.42225  2.77519  2.73123  3.46354  2.40513  3.72494  3.29354  2.67741  2.69355  4.24690  2.90347  2.73739  3.18146  2.89801  2.37887  2.77519  2.98518  4.58477  3.61503
          0.03256  3.83682  4.55917  0.61958  0.77255  0.48576  0.95510
    238   2.84448  5.23223  2.05975  1.31575  4.53282  3.18683  3.71174  4.00017  2.66517  3.57370  4.44974  2.69694  3.78959  2.88926  3.18537  2.77065  3.13228  3.62474  5.73253  4.30637    504 - -
          2.68618  4.42225  2.77519  2.73123  3.46354  2.40513  3.72494  3.29354  2.67741  2.69355  4.24690  2.90347  2.73739  3.18146  2.89801  2.37887  2.77519  2.98518  4.58477  3.61503
          0.03256  3.83682  4.55917  0.61958  0.77255  0.48576  0.95510
    239   2.65589  4.80024  2.54396  2.36702  4.02801  3.19703  3.45411  3.74266  2.55020  3.32522  4.19841  1.65662  3.78534  2.93101  2.94129  2.56848  2.97774  3.36597  5.35576  3.92522    505 - -
          2.68618  4.42225  2.77519  2.73123  3.46354  2.40513  3.72494  3.29354  2.67741  2.69355  4.24690  2.90347  2.73739  3.18146  2.89801  2.37887  2.77519  2.98518  4.58477  3.61503
          0.03256  3.83682  4.55917  0.61958  0.77255  0.48576  0.95510
    240   2.84853  4.31165  4.16647  3.62505  3.28619  3.98841  4.35282  1.47165  3.46310  1.83799  3.02773  3.91889  4.33708  3.77643  3.70322  3.14128  3.09977  1.87970  5.06368  3.83795    506 - -
          2.68618  4.42225  2.77519  2.73123  3.46354  2.40513  3.72494  3.29354  2.67741  2.69355  4.24690  2.90347  2.73739  3.18146  2.89801  2.37887  2.77519  2.98518  4.58477  3.61503
          0.03256  3.83682  4.55917  0.61958  0.77255  0.48576  0.95510
    241   2.94036  4.90159  3.11392  2.74278  4.27986  3.43307  3.74090  3.70703  1.08817  3.28019  4.24408  3.16863  3.93637  2.93480  2.42690  2.98500  3.19656  3.41702  5.34960  4.15744    507 - -
          2.68618  4.42225  2.77519  2.73123  3.46354  2.40513  3.72494  3.29354  2.67741  2.69355  4.24690  2.90347  2.73739  3.18146  2.89801  2.37887  2.77519  2.98518  4.58477  3.61503
          0.09700  3.83682  2.64678  0.61958  0.77255  0.48576  0.95510
    242   2.27239  4.23778  2.96233  2.76732  4.02979  2.93199  3.95186  3.56382  2.86969  3.26477  4.14071  2.87807  3.64385  3.22541  3.19277  1.41493  2.72500  3.09625  5.39581  4.06983    508 - -
          2.68618  4.42225  2.77519  2.73123  3.46354  2.40513  3.72494  3.29354  2.67741  2.69355  4.24690  2.90347  2.73739  3.18146  2.89801  2.37887  2.77519  2.98518  4.58477  3.61503
          0.03469  3.77451  4.49686  0.61958  0.77255  0.45465  1.00696
    243   2.33299  4.29708  3.08244  2.74316  3.65897  3.06613  3.87117  3.38594  2.78492  3.07002  3.93390  2.96498  3.39674  3.12486  3.14863  1.54664  2.72877  2.99331  5.27769  3.96200    509 - -
          2.68618  4.42225  2.77519  2.73123  3.46354  2.40513  3.72494  3.29354  2.67741  2.69355  4.24690  2.90347  2.73739  3.18146  2.89801  2.37887  2.77519  2.98518  4.58477  3.61503
          0.03256  3.83682  4.55917  0.61958  0.77255  0.48576  0.95510
    244   2.23222  4.19979  3.14051  2.84353  4.13561  2.94642  3.98397  3.53269  2.89565  3.22078  4.06747  3.12098  2.93437  3.22820  3.23834  1.50267  2.48761  3.06060  5.47100  4.21857    510 - -
          2.68618  4.42225  2.77519  2.73123  3.46354  2.40513  3.72494  3.29354  2.67741  2.69355  4.24690  2.90347  2.73739  3.18146  2.89801  2.37887  2.77519  2.98518  4.58477  3.61503
          0.03256  3.83682  4.55917  0.61958  0.77255  0.48576  0.95510
    245   2.40102  4.32230  3.07786  2.88110  4.04857  3.02892  4.03345  3.52084  2.94101  3.21578  4.16386  3.18571  1.40036  3.32228  3.24280  2.45018  2.84594  3.11503  5.39652  4.12655    511 - -
          2.68618  4.42225  2.77519  2.73123  3.46354  2.40513  3.72494  3.29354  2.67741  2.69355  4.24690  2.90347  2.73739  3.18146  2.89801  2.37887  2.77519  2.98518  4.58477  3.61503
          0.04746  3.83682  3.69729  0.61958  0.77255  0.48576  0.95510
    246   2.28813  4.25422  3.04508  2.79716  4.10425  2.96921  3.96851  3.55261  2.87534  3.23247  4.10285  3.10313  1.87395  3.22199  3.21221  1.97216  2.72984  3.09629  5.44229  4.16787    512 - -
          2.68618  4.42225  2.77519  2.73123  3.46354  2.40513  3.72494  3.29354  2.67741  2.69355  4.24690  2.90347  2.73739  3.18146  2.89801  2.37887  2.77519  2.98518  4.58477  3.61503
          0.08886  3.82240  2.76227  0.61958  0.77255  0.49830  0.93537
    247   2.15027  4.17539  3.06665  2.80498  4.10001  2.91076  3.96197  3.50881  2.88042  3.20132  4.05865  3.08491  2.90315  3.21348  3.21734  1.56637  2.66145  3.03812  5.44299  4.18157    513 - -
          2.68618  4.42225  2.77519  2.73123  3.46354  2.40513  3.72494  3.29354  2.67741  2.69355  4.24690  2.90347  2.73739  3.18146  2.89801  2.37887  2.77519  2.98518  4.58477  3.61503
          0.03490  3.76844  4.49079  0.61958  0.77255  0.45192  1.01171
    248   2.29842  4.21804  3.17637  2.99106  4.04109  2.94862  4.10162  3.55914  3.06240  3.28234  4.21181  3.22118  3.68461  3.41464  3.34915  1.14610  2.77598  3.10206  5.41656  4.12456    514 - -
          2.68618  4.42225  2.77519  2.73123  3.46354  2.40513  3.72494  3.29354  2.67741  2.69355  4.24690  2.90347  2.73739  3.18146  2.89801  2.37887  2.77519  2.98518  4.58477  3.61503
          0.03256  3.83682  4.55917  0.61958  0.77255  0.48576  0.95510
    249   2.95223  5.07347  0.97056  2.31460  4.44594  3.18448  3.90108  4.02620  2.97869  3.64115  4.61902  2.86894  3.83483  3.14057  3.48961  2.91901  3.29024  3.66938  5.62143  4.32544    515 - -
          2.68618  4.42225  2.77519  2.73123  3.46354  2.40513  3.72494  3.29354  2.67741  2.69355  4.24690  2.90347  2.73739  3.18146  2.89801  2.37887  2.77519  2.98518  4.58477  3.61503
          0.03256  3.83682  4.55917  0.61958  0.77255  0.48576  0.95510
    250   3.21381  4.62626  4.18968  3.89787  1.07193  3.91098  3.86281  2.74242  3.80591  2.12098  3.47821  3.97935  4.37076  3.98386  3.93443  3.48527  3.51513  2.73041  4.12335  2.49519    516 - -
          2.68618  4.42225  2.77519  2.73123  3.46354  2.40513  3.72494  3.29354  2.67741  2.69355  4.24690  2.90347  2.73739  3.18146  2.89801  2.37887  2.77519  2.98518  4.58477  3.61503
          0.03256  3.83682  4.55917  0.61958  0.77255  0.48576  0.95510
    251   1.06641  4.17525  3.42720  3.21749  4.01762  3.00061  4.24364  3.13786  3.23284  3.02105  4.05729  3.37586  3.73652  3.57742  3.48548  2.52610  2.80101  2.79847  5.44836  4.24477    517 - -
          2.68618  4.42225  2.77519  2.73123  3.46354  2.40513  3.72494  3.29354  2.67741  2.69355  4.24690  2.90347  2.73739  3.18146  2.89801  2.37887  2.77519  2.98518  4.58477  3.61503
          0.03256  3.83682  4.55917  0.61958  0.77255  0.48576  0.95510
    252   2.94036  4.90159  3.11392  2.74278  4.27986  3.43307  3.74090  3.70703  1.08817  3.28019  4.24408  3.16863  3.93637  2.93480  2.42690  2.98500  3.19656  3.41702  5.34960  4.15744    518 - -
          2.68618  4.42225  2.77519  2.73123  3.46354  2.40513  3.72494  3.29354  2.67741  2.69355  4.24690  2.90347  2.73739  3.18146  2.89801  2.37887  2.77519  2.98518  4.58477  3.61503
          0.03256  3.83682  4.55917  0.61958  0.77255  0.48576  0.95510
    253   2.84626  5.18865  2.13863  1.28208  4.49684  3.19530  3.72376  3.95570  2.66170  3.54485  4.43126  2.72312  3.79719  2.90601  3.16147  2.78268  3.13620  3.59036  5.69852  4.29206    519 - -
          2.68618  4.42225  2.77519  2.73123  3.46354  2.40513  3.72494  3.29354  2.67741  2.69355  4.24690  2.90347  2.73739  3.18146  2.89801  2.37887  2.77519  2.98518  4.58477  3.61503
          0.03256  3.83682  4.55917  0.61958  0.77255  0.48576  0.95510
    254   2.92273  5.02492  2.47434  1.07719  4.36685  3.25185  3.83632  3.81369  2.71243  3.43683  4.41304  2.91439  3.85493  3.05312  3.11711  2.90913  3.22689  3.50145  5.54519  4.26810    520 - -
          2.68618  4.42225  2.77519  2.73123  3.46354  2.40513  3.72494  3.29354  2.67741  2.69355  4.24690  2.90347  2.73739  3.18146  2.89801  2.37887  2.77519  2.98518  4.58477  3.61503
          0.03256  3.83682  4.55917  0.61958  0.77255  0.48576  0.95510
    255   2.78010  4.33317  4.07550  3.73808  3.52466  3.68642  4.54616  2.05401  3.60530  2.21828  3.49579  3.93347  4.24932  3.96792  3.82113  3.18815  3.14277  1.07114  5.30288  4.03203    521 - -
          2.68618  4.42225  2.77519  2.73123  3.46354  2.40513  3.72494  3.29354  2.67741  2.69355  4.24690  2.90347  2.73739  3.18146  2.89801  2.37887  2.77519  2.98518  4.58477  3.61503
          0.03256  3.83682  4.55917  0.61958  0.77255  0.48576  0.95510
    256   3.00341  4.43279  4.28393  3.89883  3.35077  4.02713  4.63395  1.12320  3.72623  1.94475  3.29234  4.14920  4.46227  4.07854  3.92692  3.51945  3.30343  1.84653  5.23382  3.96866    522 - -
          2.68618  4.42225  2.77519  2.73123  3.46354  2.40513  3.72494  3.29354  2.67741  2.69355  4.24690  2.90347  2.73739  3.18146  2.89801  2.37887  2.77519  2.98518  4.58477  3.61503
          0.03256  3.83682  4.55917  0.61958  0.77255  0.48576  0.95510
    257   2.62209  4.40041  3.28850  3.18371  4.32546  0.78630  4.30564  3.91689  3.36007  3.57539  4.55128  3.45295  3.79040  3.68714  3.59951  2.79308  3.10058  3.45214  5.42949  4.42635    523 - -
          2.68618  4.42225  2.77519  2.73123  3.46354  2.40513  3.72494  3.29354  2.67741  2.69355  4.24690  2.90347  2.73739  3.18146  2.89801  2.37887  2.77519  2.98518  4.58477  3.61503
          0.03256  3.83682  4.55917  0.61958  0.77255  0.48576  0.95510
    258   2.96937  4.50116  4.10528  3.63245  3.11622  3.94824  4.35269  2.26417  3.38653  1.63767  1.62746  3.92862  4.34030  3.75267  3.60335  3.34512  3.24630  2.28299  5.00533  3.75934    524 - -
          2.68618  4.42225  2.77519  2.73123  3.46354  2.40513  3.72494  3.29354  2.67741  2.69355  4.24690  2.90347  2.73739  3.18146  2.89801  2.37887  2.77519  2.98518  4.58477  3.61503
          0.03256  3.83682  4.55917  0.61958  0.77255  0.48576  0.95510
    259   2.78010  4.33317  4.07550  3.73808  3.52466  3.68642  4.54616  2.05401  3.60530  2.21828  3.49579  3.93347  4.24932  3.96792  3.82113  3.18815  3.14277  1.07114  5.30288  4.03203    525 - -
          2.68618  4.42225  2.77519  2.73123  3.46354  2.40513  3.72494  3.29354  2.67741  2.69355  4.24690  2.90347  2.73739  3.18146  2.89801  2.37887  2.77519  2.98518  4.58477  3.61503
          0.03256  3.83682  4.55917  0.61958  0.77255  0.48576  0.95510
    260   2.39455  4.23936  3.39744  3.14846  3.93835  3.07965  4.16837  3.06118  3.09072  2.92591  3.97919  3.36317  3.78080  3.48748  3.35079  2.59548  1.23382  2.75997  5.37933  4.15515    526 - -
          2.68618  4.42225  2.77519  2.73123  3.46354  2.40513  3.72494  3.29354  2.67741  2.69355  4.24690  2.90347  2.73739  3.18146  2.89801  2.37887  2.77519  2.98518  4.58477  3.61503
          0.03256  3.83682  4.55917  0.61958  0.77255  0.48576  0.95510
    261   2.96625  4.80679  3.45337  2.97263  4.15236  3.46036  3.80014  3.69206  2.22547  3.21453  4.21617  3.33481  3.96516  3.02271  1.03430  3.05246  3.23495  3.41769  5.25017  4.08800    527 - -
          2.68618  4.42225  2.77519  2.73123  3.46354  2.40513  3.72494  3.29354  2.67741  2.69355  4.24690  2.90347  2.73739  3.18146  2.89801  2.37887  2.77519  2.98518  4.58477  3.61503
          0.03256  3.83682  4.55917  0.61958  0.77255  0.48576  0.95510
    262   1.06641  4.17525  3.42720  3.21749  4.01762  3.00061  4.24364  3.13786  3.23284  3.02105  4.05729  3.37586  3.73652  3.57742  3.48548  2.52610  2.80101  2.79847  5.44836  4.24477    528 - -
          2.68618  4.42225  2.77519  2.73123  3.46354  2.40513  3.72494  3.29354  2.67741  2.69355  4.24690  2.90347  2.73739  3.18146  2.89801  2.37887  2.77519  2.98518  4.58477  3.61503
          0.03256  3.83682  4.55917  0.61958  0.77255  0.48576  0.95510
    263   2.95756  4.78041  3.09252  2.84941  3.26099  3.41845  1.21998  3.65490  2.69349  3.15313  4.19373  3.25996  3.96930  3.21533  2.96107  3.02872  3.25993  3.39076  4.72643  3.21297    529 - -
          2.68618  4.42225  2.77519  2.73123  3.46354  2.40513  3.72494  3.29354  2.67741  2.69355  4.24690  2.90347  2.73739  3.18146  2.89801  2.37887  2.77519  2.98518  4.58477  3.61503
          0.03256  3.83682  4.55917  0.61958  0.77255  0.48576  0.95510
    264   2.89156  4.98757  2.99864  2.59781  4.32657  3.45603  3.62163  3.75074  1.29726  3.26719  4.17686  3.04445  3.91638  2.64924  2.28631  2.90321  3.11586  3.44446  5.37865  4.13234    530 - -
          2.68618  4.42225  2.77519  2.73123  3.46354  2.40513  3.72494  3.29354  2.67741  2.69355  4.24690  2.90347  2.73739  3.18146  2.89801  2.37887  2.77519  2.98518  4.58477  3.61503
          0.03256  3.83682  4.55917  0.61958  0.77255  0.48576  0.95510
    265   2.95223  5.07347  0.97056  2.31460  4.44594  3.18448  3.90108  4.02620  2.97869  3.64115  4.61902  2.86894  3.83483  3.14057  3.48961  2.91901  3.29024  3.66938  5.62143  4.32544    531 - -
          2.68618  4.42225  2.77519  2.73123  3.46354  2.40513  3.72494  3.29354  2.67741  2.69355  4.24690  2.90347  2.73739  3.18146  2.89801  2.37887  2.77519  2.98518  4.58477  3.61503
          0.03256  3.83682  4.55917  0.61958  0.77255  0.48576  0.95510
    266   2.39455  4.23936  3.39744  3.14846  3.93835  3.07965  4.16837  3.06118  3.09072  2.92591  3.97919  3.36317  3.78080  3.48748  3.35079  2.59548  1.23382  2.75997  5.37933  4.15515    532 - -
          2.68618  4.42225  2.77519  2.73123  3.46354  2.40513  3.72494  3.29354  2.67741  2.69355  4.24690  2.90347  2.73739  3.18146  2.89801  2.37887  2.77519  2.98518  4.58477  3.61503
          0.03256  3.83682  4.55917  0.61958  0.77255  0.48576  0.95510
    267   3.21381  4.62626  4.18968  3.89787  1.07193  3.91098  3.86281  2.74242  3.80591  2.12098  3.47821  3.97935  4.37076  3.98386  3.93443  3.48527  3.51513  2.73041  4.12335  2.49519    533 - -
          2.68618  4.42225  2.77519  2.73123  3.46354  2.40513  3.72494  3.29354  2.67741  2.69355  4.24690  2.90347  2.73739  3.18146  2.89801  2.37887  2.77519  2.98518  4.58477  3.61503
          0.03256  3.83682  4.55917  0.61958  0.77255  0.48576  0.95510
    268   3.02612  4.51365  4.22313  3.70761  3.07600  4.08035  4.40800  2.20461  3.47999  1.46854  1.75628  4.01610  4.40957  3.80421  3.69484  3.44143  3.27913  2.24513  5.00701  3.79511    534 - -
          2.68618  4.42225  2.77519  2.73123  3.46354  2.40513  3.72494  3.29354  2.67741  2.69355  4.24690  2.90347  2.73739  3.18146  2.89801  2.37887  2.77519  2.98518  4.58477  3.61503
          0.03256  3.83682  4.55917  0.61958  0.77255  0.48576  0.95510
    269   3.19664  4.70006  3.78606  3.50925  2.29569  3.78896  3.60349  3.21093  3.36780  2.67393  3.88982  3.68029  4.26389  3.68239  3.55861  3.33670  3.48329  3.07987  3.93791  1.02720    535 - -
          2.68618  4.42225  2.77519  2.73123  3.46354  2.40513  3.72494  3.29354  2.67741  2.69355  4.24690  2.90347  2.73739  3.18146  2.89801  2.37887  2.77519  2.98518  4.58477  3.61503
          0.03256  3.83682  4.55917  0.61958  0.77255  0.48576  0.95510
    270   2.69481  4.68927  2.69030  2.57246  4.04729  3.16078  3.89379  3.75053  2.79480  3.40163  4.35752  1.22278  3.81116  3.16695  3.14785  2.76366  3.07578  3.37635  5.35739  3.99855    536 - -
          2.68618  4.42225  2.77519  2.73123  3.46354  2.40513  3.72494  3.29354  2.67741  2.69355  4.24690  2.90347  2.73739  3.18146  2.89801  2.37887  2.77519  2.98518  4.58477  3.61503
          0.03256  3.83682  4.55917  0.61958  0.77255  0.48576  0.95510
    271   2.85365  4.83720  2.88061  2.63544  4.00086  3.34314  3.79321  3.62673  2.45886  3.13257  4.16207  3.09462  3.89649  1.29884  2.74347  2.90320  3.15094  3.35882  5.27952  3.97110    537 - -
          2.68618  4.42225  2.77519  2.73123  3.46354  2.40513  3.72494  3.29354  2.67741  2.69355  4.24690  2.90347  2.73739  3.18146  2.89801  2.37887  2.77519  2.98518  4.58477  3.61503
          0.03256  3.83682  4.55917  0.61958  0.77255  0.48576  0.95510
    272   2.92273  5.02492  2.47434  1.07719  4.36685  3.25185  3.83632  3.81369  2.71243  3.43683  4.41304  2.91439  3.85493  3.05312  3.11711  2.90913  3.22689  3.50145  5.54519  4.26810    538 - -
          2.68618  4.42225  2.77519  2.73123  3.46354  2.40513  3.72494  3.29354  2.67741  2.69355  4.24690  2.90347  2.73739  3.18146  2.89801  2.37887  2.77519  2.98518  4.58477  3.61503
          0.03256  3.83682  4.55917  0.61958  0.77255  0.48576  0.95510
    273   2.72557  4.90247  2.78001  2.41779  4.05574  3.36635  2.96639  3.63999  2.26250  3.18630  4.04586  2.91717  3.56707  1.89988  2.60379  2.73550  2.96611  3.31401  5.28785  3.92584    539 - -
          2.68618  4.42225  2.77519  2.73123  3.46354  2.40513  3.72494  3.29354  2.67741  2.69355  4.24690  2.90347  2.73739  3.18146  2.89801  2.37887  2.77519  2.98518  4.58477  3.61503
          0.03256  3.83682  4.55917  0.61958  0.77255  0.48576  0.95510
    274   2.89175  4.92963  3.24638  2.71390  4.24372  3.51220  3.60709  3.70033  1.97862  3.19438  4.10833  3.12365  3.93867  2.51324  1.41798  2.92464  3.10453  3.40621  5.30163  4.07328    540 - -
          2.68618  4.42225  2.77519  2.73123  3.46354  2.40513  3.72494  3.29354  2.67741  2.69355  4.24690  2.90347  2.73739  3.18146  2.89801  2.37887  2.77519  2.98518  4.58477  3.61503
          0.03256  3.83682  4.55917  0.61958  0.77255  0.48576  0.95510
    275   2.92273  5.02492  2.47434  1.07719  4.36685  3.25185  3.83632  3.81369  2.71243  3.43683  4.41304  2.91439  3.85493  3.05312  3.11711  2.90913  3.22689  3.50145  5.54519  4.26810    541 - -
          2.68618  4.42225  2.77519  2.73123  3.46354  2.40513  3.72494  3.29354  2.67741  2.69355  4.24690  2.90347  2.73739  3.18146  2.89801  2.37887  2.77519  2.98518  4.58477  3.61503
          0.03256  3.83682  4.55917  0.61958  0.77255  0.48576  0.95510
    276   2.46262  4.53366  2.69996  2.49567  4.20158  3.08155  3.81556  3.64906  2.67383  3.30680  4.16180  1.72925  3.71950  3.02356  3.06427  2.34240  2.63365  3.22706  5.49589  4.15873    542 - -
          2.68618  4.42225  2.77519  2.73123  3.46354  2.40513  3.72494  3.29354  2.67741  2.69355  4.24690  2.90347  2.73739  3.18146  2.89801  2.37887  2.77519  2.98518  4.58477  3.61503
          0.03256  3.83682  4.55917  0.61958  0.77255  0.48576  0.95510
    277   2.29842  4.21804  3.17637  2.99106  4.04109  2.94862  4.10162  3.55914  3.06240  3.28234  4.21181  3.22118  3.68461  3.41464  3.34915  1.14610  2.77598  3.10206  5.41656  4.12456    543 - -
          2.68618  4.42225  2.77519  2.73123  3.46354  2.40513  3.72494  3.29354  2.67741  2.69355  4.24690  2.90347  2.73739  3.18146  2.89801  2.37887  2.77519  2.98518  4.58477  3.61503
          0.03256  3.83682  4.55917  0.61958  0.77255  0.48576  0.95510
    278   1.28461  4.08261  3.36371  3.09643  4.09584  2.90233  4.14346  3.29622  3.11278  3.14620  4.04327  3.24947  3.64304  3.43488  3.39895  2.20834  2.50524  2.86587  5.49448  4.27489    544 - -
          2.68618  4.42225  2.77519  2.73123  3.46354  2.40513  3.72494  3.29354  2.67741  2.69355  4.24690  2.90347  2.73739  3.18146  2.89801  2.37887  2.77519  2.98518  4.58477  3.61503
          0.03256  3.83682  4.55917  0.61958  0.77255  0.48576  0.95510
    279   2.92273  5.02492  2.47434  1.07719  4.36685  3.25185  3.83632  3.81369  2.71243  3.43683  4.41304  2.91439  3.85493  3.05312  3.11711  2.90913  3.22689  3.50145  5.54519  4.26810    545 - -
          2.68618  4.42225  2.77519  2.73123  3.46354  2.40513  3.72494  3.29354  2.67741  2.69355  4.24690  2.90347  2.73739  3.18146  2.89801  2.37887  2.77519  2.98518  4.58477  3.61503
          0.03256  3.83682  4.55917  0.61958  0.77255  0.48576  0.95510
    280   2.24763  4.19097  3.23896  2.85841  3.99877  2.85963  3.94066  3.36696  2.85869  3.07461  3.92146  3.01924  3.66471  3.19073  3.20716  1.88344  1.97357  2.78905  5.35236  4.10873    546 - -
          2.68618  4.42225  2.77519  2.73123  3.46354  2.40513  3.72494  3.29354  2.67741  2.69355  4.24690  2.90347  2.73739  3.18146  2.89801  2.37887  2.77519  2.98518  4.58477  3.61503
          0.03256  3.83682  4.55917  0.61958  0.77255  0.48576  0.95510
    281   2.72449  4.39582  4.03824  3.52046  3.21448  3.87213  4.29959  2.21579  3.33493  1.73126  1.84804  3.82740  4.26431  3.66816  3.58027  3.21755  3.11636  2.12124  5.04990  3.85670    547 - -
          2.68618  4.42225  2.77519  2.73123  3.46354  2.40513  3.72494  3.29354  2.67741  2.69355  4.24690  2.90347  2.73739  3.18146  2.89801  2.37887  2.77519  2.98518  4.58477  3.61503
          0.03256  3.83682  4.55917  0.61958  0.77255  0.48576  0.95510
    282   2.56725  4.81667  2.76115  2.40453  4.11838  3.31697  3.44244  3.58260  2.33373  3.15590  4.00617  2.90407  3.17344  1.94414  2.70214  2.67813  2.91190  3.24795  5.34540  4.01433    548 - -
          2.68618  4.42225  2.77519  2.73123  3.46354  2.40513  3.72494  3.29354  2.67741  2.69355  4.24690  2.90347  2.73739  3.18146  2.89801  2.37887  2.77519  2.98518  4.58477  3.61503
          0.03256  3.83682  4.55917  0.61958  0.77255  0.48576  0.95510
    283   2.51524  4.49405  2.99229  2.60930  3.77119  3.25904  3.46640  3.29572  2.55327  2.75537  3.82629  3.03979  2.15189  2.96764  2.91024  2.48663  2.82585  2.98211  5.14234  3.80201    549 - -
          2.68618  4.42225  2.77519  2.73123  3.46354  2.40513  3.72494  3.29354  2.67741  2.69355  4.24690  2.90347  2.73739  3.18146  2.89801  2.37887  2.77519  2.98518  4.58477  3.61503
          0.03256  3.83682  4.55917  0.61958  0.77255  0.48576  0.95510
    284   2.69047  4.85027  2.73352  2.41164  4.12420  3.31725  3.45187  3.64045  2.31387  3.20365  4.06093  2.90722  3.54585  1.81044  2.66109  2.60783  2.95295  3.30233  5.34795  4.00492    550 - -
          2.68618  4.42225  2.77519  2.73123  3.46354  2.40513  3.72494  3.29354  2.67741  2.69355  4.24690  2.90347  2.73739  3.18146  2.89801  2.37887  2.77519  2.98518  4.58477  3.61503
          0.03256  3.83682  4.55917  0.61958  0.77255  0.48576  0.95510
    285   2.96625  4.80679  3.45337  2.97263  4.15236  3.46036  3.80014  3.69206  2.22547  3.21453  4.21617  3.33481  3.96516  3.02271  1.03430  3.05246  3.23495  3.41769  5.25017  4.08800    551 - -
          2.68618  4.42225  2.77519  2.73123  3.46354  2.40513  3.72494  3.29354  2.67741  2.69355  4.24690  2.90347  2.73739  3.18146  2.89801  2.37887  2.77519  2.98518  4.58477  3.61503
          0.19769  3.83682  1.84636  0.61958  0.77255  0.48576  0.95510
    286   2.45358  4.23446  3.08510  2.96653  4.08628  1.10762  4.08821  3.64712  3.11872  3.32500  4.30889  3.25259  3.61937  3.46127  3.36613  2.62208  2.92018  3.21553  5.22320  4.18535    552 - -
          2.68618  4.42225  2.77519  2.73123  3.46354  2.40513  3.72494  3.29354  2.67741  2.69355  4.24690  2.90347  2.73739  3.18146  2.89801  2.37887  2.77519  2.98518  4.58477  3.61503
          0.03829  3.67743  4.39977  0.61958  0.77255  0.41636  1.07717
    287   2.92273  5.02492  2.47434  1.07719  4.36685  3.25185  3.83632  3.81369  2.71243  3.43683  4.41304  2.91439  3.85493  3.05312  3.11711  2.90913  3.22689  3.50145  5.54519  4.26810    553 - -
          2.68618  4.42225  2.77519  2.73123  3.46354  2.40513  3.72494  3.29354  2.67741  2.69355  4.24690  2.90347  2.73739  3.18146  2.89801  2.37887  2.77519  2.98518  4.58477  3.61503
          0.03256  3.83682  4.55917  0.61958  0.77255  0.48576  0.95510
    288   2.89144  4.88383  3.29299  2.77165  4.18450  3.49754  3.64021  3.67228  2.01505  3.17173  4.11171  3.16423  3.94526  2.68975  1.32599  2.94011  3.12061  3.38579  5.27828  4.04727    554 - -
          2.68618  4.42225  2.77519  2.73123  3.46354  2.40513  3.72494  3.29354  2.67741  2.69355  4.24690  2.90347  2.73739  3.18146  2.89801  2.37887  2.77519  2.98518  4.58477  3.61503
          0.03256  3.83682  4.55917  0.61958  0.77255  0.48576  0.95510
    289   3.02135  4.41759  4.45329  3.97259  3.30715  4.21303  4.68829  1.23402  3.79053  1.78638  3.18663  4.23456  4.55865  4.10724  4.00229  3.60064  3.29307  1.72567  5.25588  4.01040    555 - -
          2.68618  4.42225  2.77519  2.73123  3.46354  2.40513  3.72494  3.29354  2.67741  2.69355  4.24690  2.90347  2.73739  3.18146  2.89801  2.37887  2.77519  2.98518  4.58477  3.61503
          0.03256  3.83682  4.55917  0.61958  0.77255  0.48576  0.95510
    290   2.70596  4.46862  3.30939  3.14372  4.14097  3.15818  4.22369  3.67772  3.19807  3.30824  4.35696  3.45374  0.89665  3.58796  3.44718  2.87246  3.14485  3.32711  5.33681  4.26134    556 - -
          2.68618  4.42225  2.77519  2.73123  3.46354  2.40513  3.72494  3.29354  2.67741  2.69355  4.24690  2.90347  2.73739  3.18146  2.89801  2.37887  2.77519  2.98518  4.58477  3.61503
          0.03256  3.83682  4.55917  0.61958  0.77255  0.48576  0.95510
    291   2.88973  5.05290  3.16391  2.60150  4.44116  3.52999  3.54908  3.81461  1.49565  3.29083  4.14600  3.04560  3.91749  2.35247  1.98605  2.88455  3.07472  3.49101  5.37984  4.16269    557 - -
          2.68618  4.42225  2.77519  2.73123  3.46354  2.40513  3.72494  3.29354  2.67741  2.69355  4.24690  2.90347  2.73739  3.18146  2.89801  2.37887  2.77519  2.98518  4.58477  3.61503
          0.03256  3.83682  4.55917  0.61958  0.77255  0.48576  0.95510
    292   2.47959  4.55829  2.65819  2.47709  4.20359  3.07816  3.81688  3.69199  2.68308  3.34059  4.19959  1.68741  3.72290  3.02877  3.07464  2.29347  2.77647  3.26392  5.50321  4.14918    558 - -
          2.68618  4.42225  2.77519  2.73123  3.46354  2.40513  3.72494  3.29354  2.67741  2.69355  4.24690  2.90347  2.73739  3.18146  2.89801  2.37887  2.77519  2.98518  4.58477  3.61503
          0.03256  3.83682  4.55917  0.61958  0.77255  0.48576  0.95510
    293   3.01056  4.41667  4.41273  3.85228  3.14875  4.20950  4.54238  1.81901  3.72736  1.54521  2.08412  4.14982  4.47996  3.94825  3.93679  3.53140  3.24491  1.87319  5.09087  3.96046    559 - -
          2.68618  4.42225  2.77519  2.73123  3.46354  2.40513  3.72494  3.29354  2.67741  2.69355  4.24690  2.90347  2.73739  3.18146  2.89801  2.37887  2.77519  2.98518  4.58477  3.61503
          0.03256  3.83682  4.55917  0.61958  0.77255  0.48576  0.95510
    294   2.92273  5.02492  2.47434  1.07719  4.36685  3.25185  3.83632  3.81369  2.71243  3.43683  4.41304  2.91439  3.85493  3.05312  3.11711  2.90913  3.22689  3.50145  5.54519  4.26810    560 - -
          2.68618  4.42225  2.77519  2.73123  3.46354  2.40513  3.72494  3.29354  2.67741  2.69355  4.24690  2.90347  2.73739  3.18146  2.89801  2.37887  2.77519  2.98518  4.58477  3.61503
          0.03256  3.83682  4.55917  0.61958  0.77255  0.48576  0.95510
    295   2.85365  4.83720  2.88061  2.63544  4.00086  3.34314  3.79321  3.62673  2.45886  3.13257  4.16207  3.09462  3.89649  1.29884  2.74347  2.90320  3.15094  3.35882  5.27952  3.97110    561 - -
          2.68618  4.42225  2.77520  2.73123  3.46354  2.40513  3.72484  3.29354  2.67741  2.69355  4.24690  2.90347  2.73740  3.18146  2.89801  2.37887  2.77520  2.98518  4.58477  3.61503
          0.05419  3.16341  4.55917  0.54932  0.86120  0.48576  0.95510
    296   3.19664  4.70006  3.78606  3.50925  2.29569  3.78896  3.60349  3.21093  3.36780  2.67393  3.88982  3.68029  4.26389  3.68239  3.55861  3.33670  3.48329  3.07987  3.93791  1.02720    563 - -
          2.68618  4.42225  2.77519  2.73123  3.46354  2.40513  3.72494  3.29354  2.67741  2.69355  4.24690  2.90347  2.73739  3.18146  2.89801  2.37887  2.77519  2.98518  4.58477  3.61503
          0.03256  3.83682  4.55917  0.61958  0.77255  0.48576  0.95510
    297   2.55649  4.63067  2.60388  2.46781  4.11108  3.10134  3.82257  3.72801  2.70062  3.38138  4.27487  1.50602  3.75420  3.05784  3.07926  2.49660  2.94069  3.31584  5.44499  4.04311    564 - -
          2.68618  4.42225  2.77519  2.73123  3.46354  2.40513  3.72494  3.29354  2.67741  2.69355  4.24690  2.90347  2.73739  3.18146  2.89801  2.37887  2.77519  2.98518  4.58477  3.61503
          0.03256  3.83682  4.55917  0.61958  0.77255  0.48576  0.95510
    298   3.03631  4.52918  4.22928  3.78845  3.09552  4.03910  4.47247  2.16670  3.55716  1.05710  3.04832  4.06243  4.42981  3.90010  3.75872  3.45817  3.32233  2.10530  5.03610  3.76346    565 - -
          2.68618  4.42225  2.77519  2.73123  3.46354  2.40513  3.72494  3.29354  2.67741  2.69355  4.24690  2.90347  2.73739  3.18146  2.89801  2.37887  2.77519  2.98518  4.58477  3.61503
          0.03256  3.83682  4.55917  0.61958  0.77255  0.48576  0.95510
    299   2.69481  4.68927  2.69030  2.57246  4.04729  3.16078  3.89379  3.75053  2.79480  3.40163  4.35752  1.22278  3.81116  3.16695  3.14785  2.76366  3.07578  3.37635  5.35739  3.99855    566 - -
          2.68618  4.42225  2.77519  2.73123  3.46354  2.40513  3.72494  3.29354  2.67741  2.69355  4.24690  2.90347  2.73739  3.18146  2.89801  2.37887  2.77519  2.98518  4.58477  3.61503
          0.03256  3.83682  4.55917  0.61958  0.77255  0.48576  0.95510
    300   2.79689  4.76083  3.02285  2.65730  3.28726  3.46322  1.86872  3.41255  2.40685  2.79864  3.92065  3.09433  3.92977  2.84925  2.70064  2.85733  3.04886  3.15986  4.76492  3.24250    567 - -
          2.68618  4.42225  2.77519  2.73123  3.46354  2.40513  3.72494  3.29354  2.67741  2.69355  4.24690  2.90347  2.73739  3.18146  2.89801  2.37887  2.77519  2.98518  4.58477  3.61503
          0.03256  3.83682  4.55917  0.61958  0.77255  0.48576  0.95510
    301   2.88501  5.25689  1.21284  2.03099  4.57295  3.15624  3.76121  4.06724  2.79741  3.65711  4.56327  2.68950  3.79396  2.95430  3.35719  2.80439  3.19465  3.68649  5.78858  4.35321    568 - -
          2.68618  4.42225  2.77519  2.73123  3.46354  2.40513  3.72494  3.29354  2.67741  2.69355  4.24690  2.90347  2.73739  3.18146  2.89801  2.37887  2.77519  2.98518  4.58477  3.61503
          0.03256  3.83682  4.55917  0.61958  0.77255  0.48576  0.95510
    302   2.83640  4.78869  3.01644  2.68638  3.44790  3.42270  1.61085  3.57213  2.40308  3.10124  4.06144  3.11818  3.92369  2.98694  2.55774  2.89221  3.10434  3.29063  4.86946  3.38466    569 - -
          2.68618  4.42225  2.77519  2.73123  3.46354  2.40513  3.72494  3.29354  2.67741  2.69355  4.24690  2.90347  2.73739  3.18146  2.89801  2.37887  2.77519  2.98518  4.58477  3.61503
          0.03256  3.83682  4.55917  0.61958  0.77255  0.48576  0.95510
    303   2.42634  1.54124  3.77684  3.35645  3.63584  3.18948  4.11086  2.90526  3.06959  2.71621  3.72179  3.49983  3.83076  3.50915  2.88619  2.67028  2.83144  2.63781  5.09074  3.86825    570 - -
          2.68618  4.42225  2.77519  2.73123  3.46354  2.40513  3.72494  3.29354  2.67741  2.69355  4.24690  2.90347  2.73739  3.18146  2.89801  2.37887  2.77519  2.98518  4.58477  3.61503
          0.03256  3.83682  4.55917  0.61958  0.77255  0.48576  0.95510
    304   2.19946  4.14694  3.17457  2.93240  4.13250  1.58237  4.06095  3.54068  3.01695  3.26196  4.11855  3.15991  3.63267  3.33301  3.33585  2.10954  2.67072  2.85198  5.49239  4.23598    571 - -
          2.68618  4.42225  2.77519  2.73123  3.46354  2.40513  3.72494  3.29354  2.67741  2.69355  4.24690  2.90347  2.73739  3.18146  2.89801  2.37887  2.77519  2.98518  4.58477  3.61503
          0.03256  3.83682  4.55917  0.61958  0.77255  0.48576  0.95510
    305   2.36042  4.40357  2.79735  2.57632  4.22119  2.73080  3.87062  3.69103  2.77192  3.32303  4.15556  2.39449  3.67691  3.08520  3.16784  1.65699  2.77154  3.21956  5.51748  4.20935    572 - -
          2.68618  4.42225  2.77519  2.73123  3.46354  2.40513  3.72494  3.29354  2.67741  2.69355  4.24690  2.90347  2.73739  3.18146  2.89801  2.37887  2.77519  2.98518  4.58477  3.61503
          0.03256  3.83682  4.55917  0.61958  0.77255  0.48576  0.95510
    306   2.62209  4.40041  3.28850  3.18371  4.32546  0.78630  4.30564  3.91689  3.36007  3.57539  4.55128  3.45295  3.79040  3.68714  3.59951  2.79308  3.10058  3.45214  5.42949  4.42635    573 - -
          2.68618  4.42225  2.77519  2.73123  3.46354  2.40513  3.72494  3.29354  2.67741  2.69355  4.24690  2.90347  2.73739  3.18146  2.89801  2.37887  2.77519  2.98518  4.58477  3.61503
          0.03256  3.83682  4.55917  0.61958  0.77255  0.48576  0.95510
    307   2.86237  4.39278  4.03172  3.49659  2.97485  3.91816  4.22576  2.19714  3.36244  1.28195  3.05818  3.81510  3.86218  3.64800  3.61573  3.23633  3.11300  2.17344  4.91222  3.65911    574 - -
          2.68618  4.42225  2.77519  2.73123  3.46354  2.40513  3.72494  3.29354  2.67741  2.69355  4.24690  2.90347  2.73739  3.18146  2.89801  2.37887  2.77519  2.98518  4.58477  3.61503
          0.04485  3.83682  3.80343  0.61958  0.77255  0.48576  0.95510
    308   2.51844  4.62465  2.74692  2.42878  4.04805  2.60709  2.95328  3.52863  2.53025  3.13896  3.97679  2.75703  3.74274  2.88597  2.94665  2.09541  2.82954  3.16341  5.34002  4.00167    575 - -
          2.68618  4.42225  2.77520  2.73123  3.46354  2.40510  3.72495  3.29354  2.67741  2.69355  4.24690  2.90347  2.73740  3.18146  2.89801  2.37887  2.77520  2.98518  4.58477  3.61503
          0.05486  3.15152  4.54727  0.54932  0.86120  0.47934  0.96547
    309   2.25718  4.23303  3.00100  2.79851  4.17674  2.74945  4.00284  3.66602  2.93273  3.34186  4.18621  2.93525  3.64688  3.25989  3.26901  1.34564  2.71752  3.15732  5.51087  4.22609    577 - -
          2.68618  4.42225  2.77519  2.73123  3.46354  2.40513  3.72494  3.29354  2.67741  2.69355  4.24690  2.90347  2.73739  3.18146  2.89801  2.37887  2.77519  2.98518  4.58477  3.61503
          0.03256  3.83682  4.55917  0.61958  0.77255  0.48576  0.95510
    310   2.80397  4.76972  3.06867  2.66345  3.24555  3.48848  1.88109  3.43645  2.37500  2.97872  3.92458  3.09910  3.93323  2.93106  2.56423  2.85997  3.04329  3.17315  4.71841  3.07260    578 - -
          2.68618  4.42225  2.77519  2.73123  3.46354  2.40513  3.72494  3.29354  2.67741  2.69355  4.24690  2.90347  2.73739  3.18146  2.89801  2.37887  2.77519  2.98518  4.58477  3.61503
          0.03256  3.83682  4.55917  0.61958  0.77255  0.48576  0.95510
    311   3.23994  4.63630  4.21972  3.85056  1.21165  4.07668  3.61105  2.81638  3.72384  2.17675  3.48156  3.88659  4.43808  3.86488  3.86644  3.46763  3.49043  2.78712  3.84144  2.06852    579 - -
          2.68618  4.42225  2.77519  2.73123  3.46354  2.40513  3.72494  3.29354  2.67741  2.69355  4.24690  2.90347  2.73739  3.18146  2.89801  2.37887  2.77519  2.98518  4.58477  3.61503
          0.03256  3.83682  4.55917  0.61958  0.77255  0.48576  0.95510
    312   2.30017  4.25208  3.08967  2.83727  4.08494  2.99270  3.98701  3.43278  2.87123  3.16078  4.06202  3.13252  1.70255  3.24216  3.19241  2.38102  2.52222  3.01586  5.44632  4.17818    580 - -
          2.68618  4.42225  2.77519  2.73123  3.46354  2.40513  3.72494  3.29354  2.67741  2.69355  4.24690  2.90347  2.73739  3.18146  2.89801  2.37887  2.77519  2.98518  4.58477  3.61503
          0.03256  3.83682  4.55917  0.61958  0.77255  0.48576  0.95510
    313   2.24089  1.51244  3.88379  3.55372  3.72674  3.00795  4.27350  2.90490  3.37504  2.83884  3.83531  3.51914  3.73933  3.71109  3.55837  2.34708  2.71461  2.58637  5.22595  3.97710    581 - -
          2.68618  4.42225  2.77519  2.73123  3.46354  2.40513  3.72494  3.29354  2.67741  2.69355  4.24690  2.90347  2.73739  3.18146  2.89801  2.37887  2.77519  2.98518  4.58477  3.61503
          0.03256  3.83682  4.55917  0.61958  0.77255  0.48576  0.95510
    314   2.32176  4.42709  2.82095  2.45091  4.12991  3.07033  3.86265  3.50280  2.73375  3.20163  4.07354  3.00069  3.71682  3.08661  3.10420  1.52267  2.80853  3.10385  5.45200  4.15312    582 - -
          2.68618  4.42225  2.77519  2.73123  3.46354  2.40513  3.72494  3.29354  2.67741  2.69355  4.24690  2.90347  2.73739  3.18146  2.89801  2.37887  2.77519  2.98518  4.58477  3.61503
          0.05977  3.83682  3.31168  0.61958  0.77255  0.48576  0.95510
    315   2.82985  5.19331  2.08105  1.34113  4.49526  3.17904  3.70380  3.95597  2.64993  3.53930  4.41987  2.69703  3.78045  2.88366  3.16031  2.76205  3.11824  3.58700  5.69929  4.28252    583 - -
          2.68618  4.42225  2.77519  2.73123  3.46354  2.40513  3.72494  3.29354  2.67741  2.69355  4.24690  2.90347  2.73739  3.18146  2.89801  2.37887  2.77519  2.98518  4.58477  3.61503
          0.03344  3.81049  4.53284  0.61958  0.77255  0.47186  0.97774
    316   2.33876  4.29148  3.08750  2.83583  4.03155  3.01208  3.96044  3.53637  2.81605  3.21494  4.11016  3.13659  3.70045  3.22651  2.96018  1.32534  2.77490  3.10336  5.38396  4.08265    584 - -
          2.68618  4.42225  2.77519  2.73123  3.46354  2.40513  3.72494  3.29354  2.67741  2.69355  4.24690  2.90347  2.73739  3.18146  2.89801  2.37887  2.77519  2.98518  4.58477  3.61503
          0.03256  3.83682  4.55917  0.61958  0.77255  0.48576  0.95510
    317   2.58764  4.77276  2.80733  2.54032  4.05978  3.29694  3.73625  3.52981  2.40042  3.09466  4.07328  3.00217  3.84696  1.58268  2.70866  2.76684  3.01695  3.23810  5.35228  4.02381    585 - -
          2.68618  4.42225  2.77519  2.73123  3.46354  2.40513  3.72494  3.29354  2.67741  2.69355  4.24690  2.90347  2.73739  3.18146  2.89801  2.37887  2.77519  2.98518  4.58477  3.61503
          0.03256  3.83682  4.55917  0.61958  0.77255  0.48576  0.95510
    318   2.81238  4.92455  2.78179  2.48631  3.93744  3.37486  3.35222  3.68619  2.27913  3.19706  4.11952  2.96814  3.87373  1.61339  2.58082  2.82522  3.06569  3.38080  5.22100  3.82659    586 - -
          2.68618  4.42225  2.77519  2.73123  3.46354  2.40513  3.72494  3.29354  2.67741  2.69355  4.24690  2.90347  2.73739  3.18146  2.89801  2.37887  2.77519  2.98518  4.58477  3.61503
          0.03256  3.83682  4.55917  0.61958  0.77255  0.48576  0.95510
    319   2.95756  4.78041  3.09252  2.84941  3.26099  3.41845  1.21998  3.65490  2.69349  3.15313  4.19373  3.25996  3.96930  3.21533  2.96107  3.02872  3.25993  3.39076  4.72643  3.21297    587 - -
          2.68618  4.42225  2.77519  2.73123  3.46354  2.40513  3.72494  3.29354  2.67741  2.69355  4.24690  2.90347  2.73739  3.18146  2.89801  2.37887  2.77519  2.98518  4.58477  3.61503
          0.03256  3.83682  4.55917  0.61958  0.77255  0.48576  0.95510
    320   3.11581  4.58898  4.13200  3.77226  3.12310  3.93638  4.43920  2.32589  3.54034  0.92039  3.15824  4.05113  4.37826  3.91722  3.72201  3.50392  3.41191  2.35386  4.98887  3.70377    588 - -
          2.68618  4.42226  2.77520  2.73124  3.46354  2.40513  3.72495  3.29354  2.67741  2.69355  4.24690  2.90347  2.73740  3.18147  2.89801  2.37884  2.77520  2.98512  4.58477  3.61504
          0.05977  3.04605  4.55917  0.63305  0.75708  0.48576  0.95510
    321   2.45880  4.54834  2.64491  2.46146  4.25218  2.88871  3.81832  3.74650  2.70525  3.36671  4.20806  1.78214  3.70752  3.02393  3.11498  2.15506  2.84585  3.29598  5.53518  4.19206    591 - -
          2.68618  4.42225  2.77519  2.73123  3.46354  2.40513  3.72494  3.29354  2.67741  2.69355  4.24690  2.90347  2.73739  3.18146  2.89801  2.37887  2.77519  2.98518  4.58477  3.61503
          0.03256  3.83682  4.55917  0.61958  0.77255  0.48576  0.95510
    322   2.48769  4.39800  3.05693  2.85820  4.18694  1.21571  4.02503  3.70616  2.89222  3.35268  4.25980  3.19421  3.74766  3.30225  2.86774  2.62720  2.91811  3.26982  5.42102  4.23055    592 - -
          2.68618  4.42225  2.77519  2.73123  3.46354  2.40513  3.72494  3.29354  2.67741  2.69355  4.24690  2.90347  2.73739  3.18146  2.89801  2.37887  2.77519  2.98518  4.58477  3.61503
          0.03256  3.83682  4.55917  0.61958  0.77255  0.48576  0.95510
    323   2.81288  4.92298  2.78149  2.48808  3.93854  3.37354  3.36836  3.68615  2.28178  3.19646  4.12093  2.96947  3.87403  1.60640  2.58299  2.82628  3.06726  3.38121  5.22246  3.82884    593 - -
          2.68618  4.42225  2.77519  2.73123  3.46354  2.40513  3.72494  3.29354  2.67741  2.69355  4.24690  2.90347  2.73739  3.18146  2.89801  2.37887  2.77519  2.98518  4.58477  3.61503
          0.03256  3.83682  4.55917  0.61958  0.77255  0.48576  0.95510
    324   3.30263  4.68540  4.20119  3.82039  1.73933  4.09805  3.44318  3.07520  3.69223  2.47660  3.70905  3.81509  4.44372  3.81231  3.84013  3.45640  3.53805  2.98369  3.65599  1.20790    594 - -
          2.68618  4.42225  2.77519  2.73123  3.46354  2.40513  3.72494  3.29354  2.67741  2.69355  4.24690  2.90347  2.73739  3.18146  2.89801  2.37887  2.77519  2.98518  4.58477  3.61503
          0.03256  3.83682  4.55917  0.61958  0.77255  0.48576  0.95510
    325   2.94036  4.90159  3.11392  2.74278  4.27986  3.43307  3.74090  3.70703  1.08817  3.28019  4.24408  3.16863  3.93637  2.93480  2.42690  2.98500  3.19656  3.41702  5.34960  4.15744    595 - -
          2.68618  4.42225  2.77519  2.73123  3.46354  2.40513  3.72494  3.29354  2.67741  2.69355  4.24690  2.90347  2.73739  3.18146  2.89801  2.37887  2.77519  2.98518  4.58477  3.61503
          0.03256  3.83682  4.55917  0.61958  0.77255  0.48576  0.95510
    326   2.62209  4.40041  3.28850  3.18371  4.32546  0.78630  4.30564  3.91689  3.36007  3.57539  4.55128  3.45295  3.79040  3.68714  3.59951  2.79308  3.10058  3.45214  5.42949  4.42635    596 - -
          2.68618  4.42225  2.77519  2.73123  3.46354  2.40513  3.72494  3.29354  2.67741  2.69355  4.24690  2.90347  2.73739  3.18146  2.89801  2.37887  2.77519  2.98518  4.58477  3.61503
          0.03256  3.83682  4.55917  0.61958  0.77255  0.48576  0.95510
    327   2.96625  4.80679  3.45337  2.97263  4.15236  3.46036  3.80014  3.69206  2.22547  3.21453  4.21617  3.33481  3.96516  3.02271  1.03430  3.05246  3.23495  3.41769  5.25017  4.08800    597 - -
          2.68618  4.42225  2.77519  2.73123  3.46354  2.40513  3.72494  3.29354  2.67741  2.69355  4.24690  2.90347  2.73739  3.18146  2.89801  2.37887  2.77519  2.98518  4.58477  3.61503
          0.03256  3.83682  4.55917  0.61958  0.77255  0.48576  0.95510
    328   2.52333  4.60335  2.61476  2.46442  4.15329  3.08768  3.81936  3.73325  2.69731  3.37673  4.25223  1.58408  3.73893  3.04492  3.08411  2.36249  2.90849  3.30853  5.47310  4.08684    598 - -
          2.68618  4.42225  2.77519  2.73123  3.46354  2.40513  3.72494  3.29354  2.67741  2.69355  4.24690  2.90347  2.73739  3.18146  2.89801  2.37887  2.77519  2.98518  4.58477  3.61503
          0.03256  3.83682  4.55917  0.61958  0.77255  0.48576  0.95510
    329   2.78283  4.29182  4.04246  3.53108  3.34551  3.57551  4.29350  1.42528  3.36002  2.04162  3.14053  3.82085  4.26290  3.70471  3.60775  3.20692  3.05275  1.90333  5.07434  3.82910    599 - -
          2.68618  4.42225  2.77519  2.73123  3.46354  2.40513  3.72494  3.29354  2.67741  2.69355  4.24690  2.90347  2.73739  3.18146  2.89801  2.37887  2.77519  2.98518  4.58477  3.61503
          0.03256  3.83682  4.55917  0.61958  0.77255  0.48576  0.95510
    330   2.89821  4.45077  4.09293  3.62076  3.16797  3.88156  4.36702  2.24187  3.40514  1.71718  1.66597  3.90161  4.30272  3.75334  3.62838  3.27097  3.19080  2.16031  5.05147  3.82667    600 - -
          2.68618  4.42225  2.77519  2.73123  3.46354  2.40513  3.72494  3.29354  2.67741  2.69355  4.24690  2.90347  2.73739  3.18146  2.89801  2.37887  2.77519  2.98518  4.58477  3.61503
          0.03256  3.83682  4.55917  0.61958  0.77255  0.48576  0.95510
    331   2.95756  4.78041  3.09252  2.84941  3.26099  3.41845  1.21998  3.65490  2.69349  3.15313  4.19373  3.25996  3.96930  3.21533  2.96107  3.02872  3.25993  3.39076  4.72643  3.21297    601 - -
          2.68618  4.42225  2.77519  2.73123  3.46354  2.40513  3.72494  3.29354  2.67741  2.69355  4.24690  2.90347  2.73739  3.18146  2.89801  2.37887  2.77519  2.98518  4.58477  3.61503
          0.03256  3.83682  4.55917  0.61958  0.77255  0.48576  0.95510
    332   3.19664  4.70006  3.78606  3.50925  2.29569  3.78896  3.60349  3.21093  3.36780  2.67393  3.88982  3.68029  4.26389  3.68239  3.55861  3.33670  3.48329  3.07987  3.93791  1.02720    602 - -
          2.68618  4.42225  2.77519  2.73123  3.46354  2.40513  3.72494  3.29354  2.67741  2.69355  4.24690  2.90347  2.73739  3.18146  2.89801  2.37887  2.77519  2.98518  4.58477  3.61503
          0.03256  3.83682  4.55917  0.61958  0.77255  0.48576  0.95510
    333   2.70596  4.46862  3.30939  3.14372  4.14097  3.15818  4.22369  3.67772  3.19807  3.30824  4.35696  3.45374  0.89665  3.58796  3.44718  2.87246  3.14485  3.32711  5.33681  4.26134    603 - -
          2.68618  4.42225  2.77519  2.73123  3.46354  2.40513  3.72494  3.29354  2.67741  2.69355  4.24690  2.90347  2.73739  3.18146  2.89801  2.37887  2.77519  2.98518  4.58477  3.61503
          0.03256  3.83682  4.55917  0.61958  0.77255  0.48576  0.95510
    334   2.59603  4.65082  2.61398  2.48689  4.20673  2.87908  3.85774  3.80246  2.74984  3.43861  4.32908  1.39142  3.76162  3.09300  3.13186  2.66112  2.98074  3.38070  5.48290  4.13830    604 - -
          2.68618  4.42225  2.77519  2.73123  3.46354  2.40513  3.72494  3.29354  2.67741  2.69355  4.24690  2.90347  2.73739  3.18146  2.89801  2.37887  2.77519  2.98518  4.58477  3.61503
          0.03256  3.83682  4.55917  0.61958  0.77255  0.48576  0.95510
    335   2.50232  4.43424  2.92355  2.76753  4.22696  1.23687  4.00918  3.70302  2.69706  3.37620  4.28360  3.13494  3.74750  3.27802  3.21589  2.63048  2.93050  3.27150  5.46634  4.25931    605 - -
          2.68618  4.42225  2.77519  2.73123  3.46354  2.40513  3.72494  3.29354  2.67741  2.69355  4.24690  2.90347  2.73739  3.18146  2.89801  2.37887  2.77519  2.98518  4.58477  3.61503
          0.03256  3.83682  4.55917  0.61958  0.77255  0.48576  0.95510
    336   2.82991  4.79206  3.01978  2.67656  3.48162  3.42624  1.64983  3.56811  2.37458  3.09980  4.05193  3.11010  3.92031  2.96654  2.51230  2.88436  3.09331  3.28517  4.89182  3.41614    606 - -
          2.68618  4.42225  2.77519  2.73123  3.46354  2.40513  3.72494  3.29354  2.67741  2.69355  4.24690  2.90347  2.73739  3.18146  2.89801  2.37887  2.77519  2.98518  4.58477  3.61503
          0.03256  3.83682  4.55917  0.61958  0.77255  0.48576  0.95510
    337   1.28140  4.07743  3.32564  3.06454  4.13179  2.72919  4.12950  3.40994  3.10645  3.20776  4.07274  3.22408  3.62441  3.41650  3.40017  2.23324  2.52945  2.94103  5.50673  4.29236    607 - -
          2.68618  4.42225  2.77519  2.73123  3.46354  2.40513  3.72494  3.29354  2.67741  2.69355  4.24690  2.90347  2.73739  3.18146  2.89801  2.37887  2.77519  2.98518  4.58477  3.61503
          0.03256  3.83682  4.55917  0.61958  0.77255  0.48576  0.95510
    338   2.98253  4.38269  4.46332  3.98911  3.38258  4.17577  4.73288  1.23932  3.83886  1.90413  3.23605  4.23756  4.54583  4.14243  4.05559  3.56953  3.26400  1.59375  5.32464  4.09784    608 - -
          2.68618  4.42225  2.77519  2.73123  3.46354  2.40513  3.72494  3.29354  2.67741  2.69355  4.24690  2.90347  2.73739  3.18146  2.89801  2.37887  2.77519  2.98518  4.58477  3.61503
          0.03256  3.83682  4.55917  0.61958  0.77255  0.48576  0.95510
    339   2.54748  1.01574  4.05735  3.78929  3.78938  3.17747  4.44428  2.92786  3.61619  2.84470  3.96505  3.78581  3.88159  3.96381  3.74670  2.81896  3.01132  2.67473  5.21244  4.07716    609 - -
          2.68618  4.42225  2.77519  2.73123  3.46354  2.40513  3.72494  3.29354  2.67741  2.69355  4.24690  2.90347  2.73739  3.18146  2.89801  2.37887  2.77519  2.98518  4.58477  3.61503
          0.03256  3.83682  4.55917  0.61958  0.77255  0.48576  0.95510
    340   3.04012  4.41249  4.51888  3.98366  3.27647  4.28977  4.69382  1.30476  3.83167  1.71483  2.89918  4.26517  4.57589  4.09819  4.04380  3.64067  3.28903  1.72931  5.24005  4.06165    610 - -
          2.68618  4.42225  2.77519  2.73123  3.46354  2.40513  3.72494  3.29354  2.67741  2.69355  4.24690  2.90347  2.73739  3.18146  2.89801  2.37887  2.77519  2.98518  4.58477  3.61503
          0.03256  3.83682  4.55917  0.61958  0.77255  0.48576  0.95510
    341   1.25800  4.08884  3.37267  3.11342  4.08164  2.91494  4.15748  3.23231  3.12350  3.11484  4.03430  3.26411  3.65598  3.45235  3.40406  2.29541  2.51548  2.82321  5.49573  4.27260    611 - -
          2.68618  4.42225  2.77519  2.73123  3.46354  2.40513  3.72494  3.29354  2.67741  2.69355  4.24690  2.90347  2.73739  3.18146  2.89801  2.37887  2.77519  2.98518  4.58477  3.61503
          0.03256  3.83682  4.55917  0.61958  0.77255  0.48576  0.95510
    342   2.59603  4.65082  2.61398  2.48689  4.20673  2.87908  3.85774  3.80246  2.74984  3.43861  4.32908  1.39142  3.76162  3.09300  3.13186  2.66112  2.98074  3.38070  5.48290  4.13830    612 - -
          2.68618  4.42225  2.77519  2.73123  3.46354  2.40513  3.72494  3.29354  2.67741  2.69355  4.24690  2.90347  2.73739  3.18146  2.89801  2.37887  2.77519  2.98518  4.58477  3.61503
          0.03256  3.83682  4.55917  0.61958  0.77255  0.48576  0.95510
    343   2.62209  4.40041  3.28850  3.18371  4.32546  0.78630  4.30564  3.91689  3.36007  3.57539  4.55128  3.45295  3.79040  3.68714  3.59951  2.79308  3.10058  3.45214  5.42949  4.42635    613 - -
          2.68618  4.42225  2.77519  2.73123  3.46354  2.40513  3.72494  3.29354  2.67741  2.69355  4.24690  2.90347  2.73739  3.18146  2.89801  2.37887  2.77519  2.98518  4.58477  3.61503
          0.03256  3.83682  4.55917  0.61958  0.77255  0.48576  0.95510
    344   2.95756  4.78041  3.09252  2.84941  3.26099  3.41845  1.21998  3.65490  2.69349  3.15313  4.19373  3.25996  3.96930  3.21533  2.96107  3.02872  3.25993  3.39076  4.72643  3.21297    614 - -
          2.68618  4.42225  2.77519  2.73123  3.46354  2.40513  3.72494  3.29354  2.67741  2.69355  4.24690  2.90347  2.73739  3.18146  2.89801  2.37887  2.77519  2.98518  4.58477  3.61503
          0.03256  3.83682  4.55917  0.61958  0.77255  0.48576  0.95510
    345   2.54748  1.01574  4.05735  3.78929  3.78938  3.17747  4.44428  2.92786  3.61619  2.84470  3.96505  3.78581  3.88159  3.96381  3.74670  2.81896  3.01132  2.67473  5.21244  4.07716    615 - -
          2.68618  4.42225  2.77519  2.73123  3.46354  2.40513  3.72494  3.29354  2.67741  2.69355  4.24690  2.90347  2.73739  3.18146  2.89801  2.37887  2.77519  2.98518  4.58477  3.61503
          0.03256  3.83682  4.55917  0.61958  0.77255  0.48576  0.95510
    346   2.89124  4.39585  4.18435  3.67078  3.20836  3.95811  4.41479  2.11551  3.50429  1.74278  1.92180  3.95547  4.33974  3.80429  3.73438  3.31520  3.16521  1.80481  5.08606  3.89869    616 - -
          2.68618  4.42225  2.77519  2.73123  3.46354  2.40513  3.72494  3.29354  2.67741  2.69355  4.24690  2.90347  2.73739  3.18146  2.89801  2.37887  2.77519  2.98518  4.58477  3.61503
          0.03256  3.83682  4.55917  0.61958  0.77255  0.48576  0.95510
    347   2.55649  4.63067  2.60388  2.46781  4.11108  3.10134  3.82257  3.72801  2.70062  3.38138  4.27487  1.50602  3.75420  3.05784  3.07926  2.49660  2.94069  3.31584  5.44499  4.04311    617 - -
          2.68618  4.42225  2.77519  2.73123  3.46354  2.40513  3.72494  3.29354  2.67741  2.69355  4.24690  2.90347  2.73739  3.18146  2.89801  2.37887  2.77519  2.98518  4.58477  3.61503
          0.03256  3.83682  4.55917  0.61958  0.77255  0.48576  0.95510
    348   3.21381  4.62626  4.18968  3.89787  1.07193  3.91098  3.86281  2.74242  3.80591  2.12098  3.47821  3.97935  4.37076  3.98386  3.93443  3.48527  3.51513  2.73041  4.12335  2.49519    618 - -
          2.68618  4.42225  2.77519  2.73123  3.46354  2.40513  3.72494  3.29354  2.67741  2.69355  4.24690  2.90347  2.73739  3.18146  2.89801  2.37887  2.77519  2.98518  4.58477  3.61503
          0.03256  3.83682  4.55917  0.61958  0.77255  0.48576  0.95510
    349   2.29842  4.21804  3.17637  2.99106  4.04109  2.94862  4.10162  3.55914  3.06240  3.28234  4.21181  3.22118  3.68461  3.41464  3.34915  1.14610  2.77598  3.10206  5.41656  4.12456    619 - -
          2.68618  4.42225  2.77519  2.73123  3.46354  2.40513  3.72494  3.29354  2.67741  2.69355  4.24690  2.90347  2.73739  3.18146  2.89801  2.37887  2.77519  2.98518  4.58477  3.61503
          0.03256  3.83682  4.55917  0.61958  0.77255  0.48576  0.95510
    350   2.46346  4.55397  2.63780  2.45813  4.25334  2.88895  3.81811  3.75019  2.70497  3.37063  4.21313  1.75818  3.70906  3.02421  3.11422  2.18733  2.85033  3.30019  5.53657  4.19164    620 - -
          2.68618  4.42225  2.77519  2.73123  3.46354  2.40513  3.72494  3.29354  2.67741  2.69355  4.24690  2.90347  2.73739  3.18146  2.89801  2.37887  2.77519  2.98518  4.58477  3.61503
          0.03256  3.83682  4.55917  0.61958  0.77255  0.48576  0.95510
    351   1.14871  4.12216  3.32916  3.11031  4.12244  2.70159  4.17802  3.35806  3.16317  3.19750  4.11629  3.27449  3.66359  3.48492  3.43912  2.41528  2.70937  2.92732  5.49682  4.29390    621 - -
          2.68618  4.42225  2.77519  2.73123  3.46354  2.40513  3.72494  3.29354  2.67741  2.69355  4.24690  2.90347  2.73739  3.18146  2.89801  2.37887  2.77519  2.98518  4.58477  3.61503
          0.03256  3.83682  4.55917  0.61958  0.77255  0.48576  0.95510
    352   3.19664  4.70006  3.78606  3.50925  2.29569  3.78896  3.60349  3.21093  3.36780  2.67393  3.88982  3.68029  4.26389  3.68239  3.55861  3.33670  3.48329  3.07987  3.93791  1.02720    622 - -
          2.68618  4.42225  2.77519  2.73123  3.46354  2.40513  3.72494  3.29354  2.67741  2.69355  4.24690  2.90347  2.73739  3.18146  2.89801  2.37887  2.77519  2.98518  4.58477  3.61503
          0.03256  3.83682  4.55917  0.61958  0.77255  0.48576  0.95510
    353   2.30591  4.20931  3.26643  2.97111  3.99816  3.02337  4.04196  3.23936  2.94546  3.02392  3.96561  3.22535  3.17772  3.31867  3.24667  2.48453  1.44542  2.87430  5.38996  4.15728    623 - -
          2.68618  4.42225  2.77519  2.73123  3.46354  2.40513  3.72494  3.29354  2.67741  2.69355  4.24690  2.90347  2.73739  3.18146  2.89801  2.37887  2.77519  2.98518  4.58477  3.61503
          0.03256  3.83682  4.55917  0.61958  0.77255  0.48576  0.95510
    354   2.61701  4.68347  2.94186  2.47564  3.95442  3.35875  3.59823  3.41356  2.29706  3.01523  3.85964  2.95599  3.55829  1.91481  2.65165  2.66599  2.86086  3.10789  5.15651  3.89614    624 - -
          2.68618  4.42225  2.77519  2.73123  3.46354  2.40513  3.72494  3.29354  2.67741  2.69355  4.24690  2.90347  2.73739  3.18146  2.89801  2.37887  2.77519  2.98518  4.58477  3.61503
          0.03256  3.83682  4.55917  0.61958  0.77255  0.48576  0.95510
    355   2.96625  4.80679  3.45337  2.97263  4.15236  3.46036  3.80014  3.69206  2.22547  3.21453  4.21617  3.33481  3.96516  3.02271  1.03430  3.05246  3.23495  3.41769  5.25017  4.08800    625 - -
          2.68618  4.42225  2.77519  2.73123  3.46354  2.40513  3.72494  3.29354  2.67741  2.69355  4.24690  2.90347  2.73739  3.18146  2.89801  2.37887  2.77519  2.98518  4.58477  3.61503
          0.03256  3.83682  4.55917  0.61958  0.77255  0.48576  0.95510
    356   2.54454  4.26811  3.99959  3.63825  3.58931  3.60500  4.49514  2.04565  3.52080  2.27214  3.50271  3.82971  4.18272  3.87436  3.75781  3.05137  3.03707  1.18030  5.35587  4.10069    626 - -
          2.68618  4.42225  2.77519  2.73123  3.46354  2.40513  3.72494  3.29354  2.67741  2.69355  4.24690  2.90347  2.73739  3.18146  2.89801  2.37887  2.77519  2.98518  4.58477  3.61503
          0.03256  3.83682  4.55917  0.61958  0.77255  0.48576  0.95510
    357   2.54748  1.01574  4.05735  3.78929  3.78938  3.17747  4.44428  2.92786  3.61619  2.84470  3.96505  3.78581  3.88159  3.96381  3.74670  2.81896  3.01132  2.67473  5.21244  4.07716    627 - -
          2.68618  4.42225  2.77519  2.73123  3.46354  2.40513  3.72494  3.29354  2.67741  2.69355  4.24690  2.90347  2.73739  3.18146  2.89801  2.37887  2.77519  2.98518  4.58477  3.61503
          0.03256  3.83682  4.55917  0.61958  0.77255  0.48576  0.95510
    358   2.95223  5.07347  0.97056  2.31460  4.44594  3.18448  3.90108  4.02620  2.97869  3.64115  4.61902  2.86894  3.83483  3.14057  3.48961  2.91901  3.29024  3.66938  5.62143  4.32544    628 - -
          2.68618  4.42225  2.77519  2.73123  3.46354  2.40513  3.72494  3.29354  2.67741  2.69355  4.24690  2.90347  2.73739  3.18146  2.89801  2.37887  2.77519  2.98518  4.58477  3.61503
          0.03256  3.83682  4.55917  0.61958  0.77255  0.48576  0.95510
    359   2.96625  4.80679  3.45337  2.97263  4.15236  3.46036  3.80014  3.69206  2.22547  3.21453  4.21617  3.33481  3.96516  3.02271  1.03430  3.05246  3.23495  3.41769  5.25017  4.08800    629 - -
          2.68618  4.42225  2.77519  2.73123  3.46354  2.40513  3.72494  3.29354  2.67741  2.69355  4.24690  2.90347  2.73739  3.18146  2.89801  2.37887  2.77519  2.98518  4.58477  3.61503
          0.03256  3.83682  4.55917  0.61958  0.77255  0.48576  0.95510
    360   2.75869  4.26684  4.11677  3.63227  3.47827  3.65362  4.42711  1.78041  3.50355  2.19053  3.37977  3.88988  4.28772  3.83020  3.75646  3.21050  3.05655  1.28805  5.22226  3.97811    630 - -
          2.68618  4.42225  2.77519  2.73123  3.46354  2.40513  3.72494  3.29354  2.67741  2.69355  4.24690  2.90347  2.73739  3.18146  2.89801  2.37887  2.77519  2.98518  4.58477  3.61503
          0.03256  3.83682  4.55917  0.61958  0.77255  0.48576  0.95510
    361   2.28584  4.25604  3.05914  2.80151  4.12061  2.97208  3.97225  3.56823  2.88035  3.24374  4.10689  3.10690  1.95883  3.22194  3.22198  1.86308  2.72727  3.10585  5.45521  4.18270    631 - -
          2.68618  4.42225  2.77519  2.73123  3.46354  2.40513  3.72494  3.29354  2.67741  2.69355  4.24690  2.90347  2.73739  3.18146  2.89801  2.37887  2.77519  2.98518  4.58477  3.61503
          0.03256  3.83682  4.55917  0.61958  0.77255  0.48576  0.95510
    362   2.98230  4.38370  4.45988  3.98699  3.38072  4.17277  4.73050  1.23650  3.83553  1.90307  3.23569  4.23527  4.54417  4.14025  4.05204  3.56736  3.26425  1.60133  5.32256  4.09460    632 - -
          2.68618  4.42225  2.77519  2.73123  3.46354  2.40513  3.72494  3.29354  2.67741  2.69355  4.24690  2.90347  2.73739  3.18146  2.89801  2.37887  2.77519  2.98518  4.58477  3.61503
          0.03256  3.83682  4.55917  0.61958  0.77255  0.48576  0.95510
    363   2.81854  5.06496  1.19208  2.20781  4.53379  2.78721  3.81321  4.06639  2.85468  3.65547  4.55038  2.76290  3.78379  3.01798  3.39245  2.78034  3.15586  3.65599  5.72547  4.35529    633 - -
          2.68618  4.42225  2.77519  2.73123  3.46354  2.40513  3.72494  3.29354  2.67741  2.69355  4.24690  2.90347  2.73739  3.18146  2.89801  2.37887  2.77519  2.98518  4.58477  3.61503
          0.03256  3.83682  4.55917  0.61958  0.77255  0.48576  0.95510
    364   2.62209  4.40041  3.28850  3.18371  4.32546  0.78630  4.30564  3.91689  3.36007  3.57539  4.55128  3.45295  3.79040  3.68714  3.59951  2.79308  3.10058  3.45214  5.42949  4.42635    634 - -
          2.68618  4.42225  2.77519  2.73123  3.46354  2.40513  3.72494  3.29354  2.67741  2.69355  4.24690  2.90347  2.73739  3.18146  2.89801  2.37887  2.77519  2.98518  4.58477  3.61503
          0.03256  3.83682  4.55917  0.61958  0.77255  0.48576  0.95510
    365   2.81869  3.58779  4.17702  3.72054  1.48027  3.73995  3.96013  2.48878  3.58666  2.09038  3.32057  3.83216  4.20662  3.79864  3.76136  3.14631  3.12481  2.39197  4.36962  2.83105    635 - -
          2.68618  4.42225  2.77519  2.73123  3.46354  2.40513  3.72494  3.29354  2.67741  2.69355  4.24690  2.90347  2.73739  3.18146  2.89801  2.37887  2.77519  2.98518  4.58477  3.61503
          0.03256  3.83682  4.55917  0.61958  0.77255  0.48576  0.95510
    366   2.15316  3.36333  3.58739  3.22673  3.96277  2.90356  4.14632  3.31075  3.14125  3.09853  3.99059  3.31434  3.63898  3.46841  3.40974  1.29830  2.63196  2.87349  5.37477  4.13499    636 - -
          2.68618  4.42225  2.77519  2.73123  3.46354  2.40513  3.72494  3.29354  2.67741  2.69355  4.24690  2.90347  2.73739  3.18146  2.89801  2.37887  2.77519  2.98518  4.58477  3.61503
          0.03256  3.83682  4.55917  0.61958  0.77255  0.48576  0.95510
    367   2.85365  4.83720  2.88061  2.63544  4.00086  3.34314  3.79321  3.62673  2.45886  3.13257  4.16207  3.09462  3.89649  1.29884  2.74347  2.90320  3.15094  3.35882  5.27952  3.97110    637 - -
          2.68618  4.42225  2.77519  2.73123  3.46354  2.40513  3.72494  3.29354  2.67741  2.69355  4.24690  2.90347  2.73739  3.18146  2.89801  2.37887  2.77519  2.98518  4.58477  3.61503
          0.03256  3.83682  4.55917  0.61958  0.77255  0.48576  0.95510
    368   2.53239  4.58823  2.67668  2.50695  4.13898  3.11280  3.83107  3.60078  2.68188  3.29620  4.19942  1.56368  3.75483  3.05516  3.05334  2.61206  2.67752  3.21471  5.46204  4.09998    638 - -
          2.68618  4.42225  2.77519  2.73123  3.46354  2.40513  3.72494  3.29354  2.67741  2.69355  4.24690  2.90347  2.73739  3.18146  2.89801  2.37887  2.77519  2.98518  4.58477  3.61503
          0.03256  3.83682  4.55917  0.61958  0.77255  0.48576  0.95510
    369   2.92273  5.02492  2.47434  1.07719  4.36685  3.25185  3.83632  3.81369  2.71243  3.43683  4.41304  2.91439  3.85493  3.05312  3.11711  2.90913  3.22689  3.50145  5.54519  4.26810    639 - -
          2.68618  4.42225  2.77519  2.73123  3.46354  2.40513  3.72494  3.29354  2.67741  2.69355  4.24690  2.90347  2.73739  3.18146  2.89801  2.37887  2.77519  2.98518  4.58477  3.61503
          0.03256  3.83682  4.55917  0.61958  0.77255  0.48576  0.95510
    370   2.56675  4.63784  2.60417  2.47127  4.09651  3.10611  3.82442  3.72468  2.70308  3.38085  4.28047  1.48532  3.75913  3.06300  3.07926  2.52974  2.95059  3.31687  5.43448  4.02899    640 - -
          2.68618  4.42225  2.77519  2.73123  3.46354  2.40513  3.72494  3.29354  2.67741  2.69355  4.24690  2.90347  2.73739  3.18146  2.89801  2.37887  2.77519  2.98518  4.58477  3.61503
          0.03256  3.83682  4.55917  0.61958  0.77255  0.48576  0.95510
    371   2.90790  4.97557  3.17030  2.67445  4.36079  3.49997  3.60849  3.75475  1.27395  3.26882  4.16643  3.09823  3.93320  2.76651  2.09414  2.92742  3.11916  3.44750  5.35879  4.14832    641 - -
          2.68618  4.42225  2.77519  2.73123  3.46354  2.40513  3.72494  3.29354  2.67741  2.69355  4.24690  2.90347  2.73739  3.18146  2.89801  2.37887  2.77519  2.98518  4.58477  3.61503
          0.03256  3.83682  4.55917  0.61958  0.77255  0.48576  0.95510
    372   2.69481  4.68927  2.69030  2.57246  4.04729  3.16078  3.89379  3.75053  2.79480  3.40163  4.35752  1.22278  3.81116  3.16695  3.14785  2.76366  3.07578  3.37635  5.35739  3.99855    642 - -
          2.68618  4.42225  2.77519  2.73123  3.46354  2.40513  3.72494  3.29354  2.67741  2.69355  4.24690  2.90347  2.73739  3.18146  2.89801  2.37887  2.77519  2.98518  4.58477  3.61503
          0.03256  3.83682  4.55917  0.61958  0.77255  0.48576  0.95510
    373   2.25043  4.22237  3.01809  2.81680  4.17467  2.74264  4.01367  3.66433  2.94670  3.34434  4.18998  2.97063  3.64481  3.27412  3.27871  1.33047  2.71412  3.15314  5.51118  4.22804    643 - -
          2.68618  4.42225  2.77519  2.73123  3.46354  2.40513  3.72494  3.29354  2.67741  2.69355  4.24690  2.90347  2.73739  3.18146  2.89801  2.37887  2.77519  2.98518  4.58477  3.61503
          0.03256  3.83682  4.55917  0.61958  0.77255  0.48576  0.95510
    374   3.28570  4.68645  4.15720  3.77750  1.81573  4.07444  3.45110  3.07455  3.64926  2.48399  3.71498  3.79549  4.42824  3.78888  3.80828  3.43705  3.52442  2.98011  3.67435  1.18280    644 - -
          2.68618  4.42225  2.77519  2.73123  3.46354  2.40513  3.72494  3.29354  2.67741  2.69355  4.24690  2.90347  2.73739  3.18146  2.89801  2.37887  2.77519  2.98518  4.58477  3.61503
          0.03256  3.83682  4.55917  0.61958  0.77255  0.48576  0.95510
    375   3.05665  4.50662  4.36024  3.83925  3.11294  4.17190  4.53717  2.07796  3.63609  1.11438  2.89304  4.13563  4.48725  3.92935  3.84696  3.53123  3.31350  1.95566  5.08921  3.89058    645 - -
          2.68618  4.42225  2.77519  2.73123  3.46354  2.40513  3.72494  3.29354  2.67741  2.69355  4.24690  2.90347  2.73739  3.18146  2.89801  2.37887  2.77519  2.98518  4.58477  3.61503
          0.03256  3.83682  4.55917  0.61958  0.77255  0.48576  0.95510
    376   2.37694  1.18567  3.93595  3.64273  3.84618  2.84979  4.35512  3.04264  3.48506  2.95997  3.96904  3.62880  3.78371  3.82182  3.64419  2.62816  2.84972  2.72468  5.24510  4.10110    646 - -
          2.68618  4.42225  2.77519  2.73123  3.46354  2.40513  3.72494  3.29354  2.67741  2.69355  4.24690  2.90347  2.73739  3.18146  2.89801  2.37887  2.77519  2.98518  4.58477  3.61503
          0.03256  3.83682  4.55917  0.61958  0.77255  0.48576  0.95510
    377   2.56675  4.63784  2.60417  2.47127  4.09651  3.10611  3.82442  3.72468  2.70308  3.38085  4.28047  1.48532  3.75913  3.06300  3.07926  2.52974  2.95059  3.31687  5.43448  4.02899    647 - -
          2.68618  4.42225  2.77519  2.73123  3.46354  2.40513  3.72494  3.29354  2.67741  2.69355  4.24690  2.90347  2.73739  3.18146  2.89801  2.37887  2.77519  2.98518  4.58477  3.61503
          0.03256  3.83682  4.55917  0.61958  0.77255  0.48576  0.95510
    378   2.39455  4.23936  3.39744  3.14846  3.93835  3.07965  4.16837  3.06118  3.09072  2.92591  3.97919  3.36317  3.78080  3.48748  3.35079  2.59548  1.23382  2.75997  5.37933  4.15515    648 - -
          2.68618  4.42225  2.77519  2.73123  3.46354  2.40513  3.72494  3.29354  2.67741  2.69355  4.24690  2.90347  2.73739  3.18146  2.89801  2.37887  2.77519  2.98518  4.58477  3.61503
          0.03256  3.83682  4.55917  0.61958  0.77255  0.48576  0.95510
    379   2.62209  4.40041  3.28850  3.18371  4.32546  0.78630  4.30564  3.91689  3.36007  3.57539  4.55128  3.45295  3.79040  3.68714  3.59951  2.79308  3.10058  3.45214  5.42949  4.42635    649 - -
          2.68618  4.42225  2.77519  2.73123  3.46354  2.40513  3.72494  3.29354  2.67741  2.69355  4.24690  2.90347  2.73739  3.18146  2.89801  2.37887  2.77519  2.98518  4.58477  3.61503
          0.03256  3.83682  4.55917  0.61958  0.77255  0.48576  0.95510
    380   2.17537  4.22502  3.11189  2.96978  4.23879  1.22216  4.15295  3.64977  3.13782  3.38302  4.29201  3.21371  3.67567  3.45219  3.43244  2.47395  2.79342  3.16236  5.53988  4.34235    650 - -
          2.68618  4.42225  2.77519  2.73123  3.46354  2.40513  3.72494  3.29354  2.67741  2.69355  4.24690  2.90347  2.73739  3.18146  2.89801  2.37887  2.77519  2.98518  4.58477  3.61503
          0.03256  3.83682  4.55917  0.61958  0.77255  0.48576  0.95510
    381   2.96625  4.80679  3.45337  2.97263  4.15236  3.46036  3.80014  3.69206  2.22547  3.21453  4.21617  3.33481  3.96516  3.02271  1.03430  3.05246  3.23495  3.41769  5.25017  4.08800    651 - -
          2.68618  4.42225  2.77519  2.73123  3.46354  2.40513  3.72494  3.29354  2.67741  2.69355  4.24690  2.90347  2.73739  3.18146  2.89801  2.37887  2.77519  2.98518  4.58477  3.61503
          0.03256  3.83682  4.55917  0.61958  0.77255  0.48576  0.95510
    382   2.89867  4.45361  4.08579  3.61755  3.16664  3.87623  4.36355  2.24938  3.39906  1.71915  1.65543  3.89798  4.30024  3.75081  3.62161  3.26867  3.19247  2.17718  5.04884  3.82063    652 - -
          2.68618  4.42225  2.77519  2.73123  3.46354  2.40513  3.72494  3.29354  2.67741  2.69355  4.24690  2.90347  2.73739  3.18146  2.89801  2.37887  2.77519  2.98518  4.58477  3.61503
          0.03256  3.83682  4.55917  0.61958  0.77255  0.48576  0.95510
    383   2.95756  4.78041  3.09252  2.84941  3.26099  3.41845  1.21998  3.65490  2.69349  3.15313  4.19373  3.25996  3.96930  3.21533  2.96107  3.02872  3.25993  3.39076  4.72643  3.21297    653 - -
          2.68618  4.42225  2.77519  2.73123  3.46354  2.40513  3.72494  3.29354  2.67741  2.69355  4.24690  2.90347  2.73739  3.18146  2.89801  2.37887  2.77519  2.98518  4.58477  3.61503
          0.03256  3.83682  4.55917  0.61958  0.77255  0.48576  0.95510
    384   3.11581  4.58898  4.13200  3.77226  3.12310  3.93638  4.43920  2.32589  3.54034  0.92039  3.15824  4.05113  4.37826  3.91722  3.72201  3.50392  3.41191  2.35386  4.98887  3.70377    654 - -
          2.68618  4.42225  2.77519  2.73123  3.46354  2.40513  3.72494  3.29354  2.67741  2.69355  4.24690  2.90347  2.73739  3.18146  2.89801  2.37887  2.77519  2.98518  4.58477  3.61503
          0.03256  3.83682  4.55917  0.61958  0.77255  0.48576  0.95510
    385   2.78010  4.33317  4.07550  3.73808  3.52466  3.68642  4.54616  2.05401  3.60530  2.21828  3.49579  3.93347  4.24932  3.96792  3.82113  3.18815  3.14277  1.07114  5.30288  4.03203    655 - -
          2.68618  4.42225  2.77519  2.73123  3.46354  2.40513  3.72494  3.29354  2.67741  2.69355  4.24690  2.90347  2.73739  3.18146  2.89801  2.37887  2.77519  2.98518  4.58477  3.61503
          0.03256  3.83682  4.55917  0.61958  0.77255  0.48576  0.95510
    386   2.54748  1.01574  4.05735  3.78929  3.78938  3.17747  4.44428  2.92786  3.61619  2.84470  3.96505  3.78581  3.88159  3.96381  3.74670  2.81896  3.01132  2.67473  5.21244  4.07716    656 - -
          2.68618  4.42225  2.77519  2.73123  3.46354  2.40513  3.72494  3.29354  2.67741  2.69355  4.24690  2.90347  2.73739  3.18146  2.89801  2.37887  2.77519  2.98518  4.58477  3.61503
          0.03256  3.83682  4.55917  0.61958  0.77255  0.48576  0.95510
    387   2.70596  4.46862  3.30939  3.14372  4.14097  3.15818  4.22369  3.67772  3.19807  3.30824  4.35696  3.45374  0.89665  3.58796  3.44718  2.87246  3.14485  3.32711  5.33681  4.26134    657 - -
          2.68618  4.42225  2.77519  2.73123  3.46354  2.40513  3.72494  3.29354  2.67741  2.69355  4.24690  2.90347  2.73739  3.18146  2.89801  2.37887  2.77519  2.98518  4.58477  3.61503
          0.03256  3.83682  4.55917  0.61958  0.77255  0.48576  0.95510
    388   2.94190  4.49652  4.01144  3.60267  3.19328  3.80752  4.34609  2.36537  3.37252  1.79376  1.44801  3.88442  4.26833  3.75700  3.58193  3.28707  3.24672  2.36723  5.02908  3.78744    658 - -
          2.68618  4.42225  2.77519  2.73123  3.46354  2.40513  3.72494  3.29354  2.67741  2.69355  4.24690  2.90347  2.73739  3.18146  2.89801  2.37887  2.77519  2.98518  4.58477  3.61503
          0.03256  3.83682  4.55917  0.61958  0.77255  0.48576  0.95510
    389   2.29842  4.21804  3.17637  2.99106  4.04109  2.94862  4.10162  3.55914  3.06240  3.28234  4.21181  3.22118  3.68461  3.41464  3.34915  1.14610  2.77598  3.10206  5.41656  4.12456    659 - -
          2.68618  4.42225  2.77519  2.73123  3.46354  2.40513  3.72494  3.29354  2.67741  2.69355  4.24690  2.90347  2.73739  3.18146  2.89801  2.37887  2.77519  2.98518  4.58477  3.61503
          0.03256  3.83682  4.55917  0.61958  0.77255  0.48576  0.95510
    390   2.94036  4.90159  3.11392  2.74278  4.27986  3.43307  3.74090  3.70703  1.08817  3.28019  4.24408  3.16863  3.93637  2.93480  2.42690  2.98500  3.19656  3.41702  5.34960  4.15744    660 - -
          2.68618  4.42225  2.77519  2.73123  3.46354  2.40513  3.72494  3.29354  2.67741  2.69355  4.24690  2.90347  2.73739  3.18146  2.89801  2.37887  2.77519  2.98518  4.58477  3.61503
          0.03256  3.83682  4.55917  0.61958  0.77255  0.48576  0.95510
    391   2.29842  4.21804  3.17637  2.99106  4.04109  2.94862  4.10162  3.55914  3.06240  3.28234  4.21181  3.22118  3.68461  3.41464  3.34915  1.14610  2.77598  3.10206  5.41656  4.12456    661 - -
          2.68618  4.42225  2.77519  2.73123  3.46354  2.40513  3.72494  3.29354  2.67741  2.69355  4.24690  2.90347  2.73739  3.18146  2.89801  2.37887  2.77519  2.98518  4.58477  3.61503
          0.03256  3.83682  4.55917  0.61958  0.77255  0.48576  0.95510
    392   2.70596  4.46862  3.30939  3.14372  4.14097  3.15818  4.22369  3.67772  3.19807  3.30824  4.35696  3.45374  0.89665  3.58796  3.44718  2.87246  3.14485  3.32711  5.33681  4.26134    662 - -
          2.68618  4.42225  2.77519  2.73123  3.46354  2.40513  3.72494  3.29354  2.67741  2.69355  4.24690  2.90347  2.73739  3.18146  2.89801  2.37887  2.77519  2.98518  4.58477  3.61503
          0.03256  3.83682  4.55917  0.61958  0.77255  0.48576  0.95510
    393   3.19664  4.70006  3.78606  3.50925  2.29569  3.78896  3.60349  3.21093  3.36780  2.67393  3.88982  3.68029  4.26389  3.68239  3.55861  3.33670  3.48329  3.07987  3.93791  1.02720    663 - -
          2.68618  4.42225  2.77519  2.73123  3.46354  2.40513  3.72494  3.29354  2.67741  2.69355  4.24690  2.90347  2.73739  3.18146  2.89801  2.37887  2.77519  2.98518  4.58477  3.61503
          0.03256  3.83682  4.55917  0.61958  0.77255  0.48576  0.95510
    394   2.78010  4.33317  4.07550  3.73808  3.52466  3.68642  4.54616  2.05401  3.60530  2.21828  3.49579  3.93347  4.24932  3.96792  3.82113  3.18815  3.14277  1.07114  5.30288  4.03203    664 - -
          2.68618  4.42225  2.77519  2.73123  3.46354  2.40513  3.72494  3.29354  2.67741  2.69355  4.24690  2.90347  2.73739  3.18146  2.89801  2.37887  2.77519  2.98518  4.58477  3.61503
          0.03256  3.83682  4.55917  0.61958  0.77255  0.48576  0.95510
    395   2.84969  5.07387  1.12731  2.22514  4.52330  2.91551  3.83153  4.06703  2.88236  3.66504  4.57537  2.78087  3.79468  3.04345  3.41596  2.81063  3.18754  3.66612  5.70903  4.35376    665 - -
          2.68618  4.42225  2.77519  2.73123  3.46354  2.40513  3.72494  3.29354  2.67741  2.69355  4.24690  2.90347  2.73739  3.18146  2.89801  2.37887  2.77519  2.98518  4.58477  3.61503
          0.03256  3.83682  4.55917  0.61958  0.77255  0.48576  0.95510
    396   2.70596  4.46862  3.30939  3.14372  4.14097  3.15818  4.22369  3.67772  3.19807  3.30824  4.35696  3.45374  0.89665  3.58796  3.44718  2.87246  3.14485  3.32711  5.33681  4.26134    666 - -
          2.68618  4.42225  2.77519  2.73123  3.46354  2.40513  3.72494  3.29354  2.67741  2.69355  4.24690  2.90347  2.73739  3.18146  2.89801  2.37887  2.77519  2.98518  4.58477  3.61503
          0.03256  3.83682  4.55917  0.61958  0.77255  0.48576  0.95510
    397   2.80778  4.87914  2.83574  2.51900  3.65568  3.40605  1.92579  3.60568  2.31838  3.13346  4.05418  2.99328  3.88812  2.51182  2.62437  2.83079  3.05456  3.31200  5.02844  3.56729    667 - -
          2.68618  4.42225  2.77519  2.73123  3.46354  2.40513  3.72494  3.29354  2.67741  2.69355  4.24690  2.90347  2.73739  3.18146  2.89801  2.37887  2.77519  2.98518  4.58477  3.61503
          0.03256  3.83682  4.55917  0.61958  0.77255  0.48576  0.95510
    398   2.94036  4.90159  3.11392  2.74278  4.27986  3.43307  3.74090  3.70703  1.08817  3.28019  4.24408  3.16863  3.93637  2.93480  2.42690  2.98500  3.19656  3.41702  5.34960  4.15744    668 - -
          2.68618  4.42225  2.77519  2.73123  3.46354  2.40513  3.72494  3.29354  2.67741  2.69355  4.24690  2.90347  2.73739  3.18146  2.89801  2.37887  2.77519  2.98518  4.58477  3.61503
          0.03256  3.83682  4.55917  0.61958  0.77255  0.48576  0.95510
    399   2.29842  4.21804  3.17637  2.99106  4.04109  2.94862  4.10162  3.55914  3.06240  3.28234  4.21181  3.22118  3.68461  3.41464  3.34915  1.14610  2.77598  3.10206  5.41656  4.12456    669 - -
          2.68618  4.42225  2.77519  2.73123  3.46354  2.40513  3.72494  3.29354  2.67741  2.69355  4.24690  2.90347  2.73739  3.18146  2.89801  2.37887  2.77519  2.98518  4.58477  3.61503
          0.03256  3.83682  4.55917  0.61958  0.77255  0.48576  0.95510
    400   2.62209  4.40041  3.28850  3.18371  4.32546  0.78630  4.30564  3.91689  3.36007  3.57539  4.55128  3.45295  3.79040  3.68714  3.59951  2.79308  3.10058  3.45214  5.42949  4.42635    670 - -
          2.68618  4.42225  2.77519  2.73123  3.46354  2.40513  3.72494  3.29354  2.67741  2.69355  4.24690  2.90347  2.73739  3.18146  2.89801  2.37887  2.77519  2.98518  4.58477  3.61503
          0.03256  3.83682  4.55917  0.61958  0.77255  0.48576  0.95510
    401   2.95756  4.78041  3.09252  2.84941  3.26099  3.41845  1.21998  3.65490  2.69349  3.15313  4.19373  3.25996  3.96930  3.21533  2.96107  3.02872  3.25993  3.39076  4.72643  3.21297    671 - -
          2.68618  4.42225  2.77519  2.73123  3.46354  2.40513  3.72494  3.29354  2.67741  2.69355  4.24690  2.90347  2.73739  3.18146  2.89801  2.37887  2.77519  2.98518  4.58477  3.61503
          0.03256  3.83682  4.55917  0.61958  0.77255  0.48576  0.95510
    402   2.92273  5.02492  2.47434  1.07719  4.36685  3.25185  3.83632  3.81369  2.71243  3.43683  4.41304  2.91439  3.85493  3.05312  3.11711  2.90913  3.22689  3.50145  5.54519  4.26810    672 - -
          2.68618  4.42225  2.77519  2.73123  3.46354  2.40513  3.72494  3.29354  2.67741  2.69355  4.24690  2.90347  2.73739  3.18146  2.89801  2.37887  2.77519  2.98518  4.58477  3.61503
          0.03256  3.83682  4.55917  0.61958  0.77255  0.48576  0.95510
    403   3.00341  4.43279  4.28393  3.89883  3.35077  4.02713  4.63395  1.12320  3.72623  1.94475  3.29234  4.14920  4.46227  4.07854  3.92692  3.51945  3.30343  1.84653  5.23382  3.96866    673 - -
          2.68618  4.42225  2.77519  2.73123  3.46354  2.40513  3.72494  3.29354  2.67741  2.69355  4.24690  2.90347  2.73739  3.18146  2.89801  2.37887  2.77519  2.98518  4.58477  3.61503
          0.03256  3.83682  4.55917  0.61958  0.77255  0.48576  0.95510
    404   3.27803  4.66511  4.03771  3.73538  2.63211  3.69108  3.85783  3.30061  3.45856  2.70142  3.93601  3.89176  4.20598  3.84807  3.59302  3.48203  3.57675  3.18996  0.96038  2.63616    674 - -
          2.68618  4.42225  2.77519  2.73123  3.46354  2.40513  3.72494  3.29354  2.67741  2.69355  4.24690  2.90347  2.73739  3.18146  2.89801  2.37887  2.77519  2.98518  4.58477  3.61503
          0.03256  3.83682  4.55917  0.61958  0.77255  0.48576  0.95510
    405   2.92273  5.02492  2.47434  1.07719  4.36685  3.25185  3.83632  3.81369  2.71243  3.43683  4.41304  2.91439  3.85493  3.05312  3.11711  2.90913  3.22689  3.50145  5.54519  4.26810    675 - -
          2.68618  4.42225  2.77519  2.73123  3.46354  2.40513  3.72494  3.29354  2.67741  2.69355  4.24690  2.90347  2.73739  3.18146  2.89801  2.37887  2.77519  2.98518  4.58477  3.61503
          0.03256  3.83682  4.55917  0.61958  0.77255  0.48576  0.95510
    406   2.92273  5.02492  2.47434  1.07719  4.36685  3.25185  3.83632  3.81369  2.71243  3.43683  4.41304  2.91439  3.85493  3.05312  3.11711  2.90913  3.22689  3.50145  5.54519  4.26810    676 - -
          2.68618  4.42225  2.77519  2.73123  3.46354  2.40513  3.72494  3.29354  2.67741  2.69355  4.24690  2.90347  2.73739  3.18146  2.89801  2.37887  2.77519  2.98518  4.58477  3.61503
          0.03256  3.83682  4.55917  0.61958  0.77255  0.48576  0.95510
    407   3.21381  4.62626  4.18968  3.89787  1.07193  3.91098  3.86281  2.74242  3.80591  2.12098  3.47821  3.97935  4.37076  3.98386  3.93443  3.48527  3.51513  2.73041  4.12335  2.49519    677 - -
          2.68618  4.42225  2.77519  2.73123  3.46354  2.40513  3.72494  3.29354  2.67741  2.69355  4.24690  2.90347  2.73739  3.18146  2.89801  2.37887  2.77519  2.98518  4.58477  3.61503
          0.03256  3.83682  4.55917  0.61958  0.77255  0.48576  0.95510
    408   2.29842  4.21804  3.17637  2.99106  4.04109  2.94862  4.10162  3.55914  3.06240  3.28234  4.21181  3.22118  3.68461  3.41464  3.34915  1.14610  2.77598  3.10206  5.41656  4.12456    678 - -
          2.68618  4.42225  2.77519  2.73123  3.46354  2.40513  3.72494  3.29354  2.67741  2.69355  4.24690  2.90347  2.73739  3.18146  2.89801  2.37887  2.77519  2.98518  4.58477  3.61503
          0.03256  3.83682  4.55917  0.61958  0.77255  0.48576  0.95510
    409   2.94190  4.49652  4.01144  3.60267  3.19328  3.80752  4.34609  2.36537  3.37252  1.79376  1.44801  3.88442  4.26833  3.75700  3.58193  3.28707  3.24672  2.36723  5.02908  3.78744    679 - -
          2.68618  4.42225  2.77519  2.73123  3.46354  2.40513  3.72494  3.29354  2.67741  2.69355  4.24690  2.90347  2.73739  3.18146  2.89801  2.37887  2.77519  2.98518  4.58477  3.61503
          0.03256  3.83682  4.55917  0.61958  0.77255  0.48576  0.95510
    410   2.29842  4.21804  3.17637  2.99106  4.04109  2.94862  4.10162  3.55914  3.06240  3.28234  4.21181  3.22118  3.68461  3.41464  3.34915  1.14610  2.77598  3.10206  5.41656  4.12456    680 - -
          2.68618  4.42225  2.77519  2.73123  3.46354  2.40513  3.72494  3.29354  2.67741  2.69355  4.24690  2.90347  2.73739  3.18146  2.89801  2.37887  2.77519  2.98518  4.58477  3.61503
          0.03256  3.83682  4.55917  0.61958  0.77255  0.48576  0.95510
    411   3.21381  4.62626  4.18968  3.89787  1.07193  3.91098  3.86281  2.74242  3.80591  2.12098  3.47821  3.97935  4.37076  3.98386  3.93443  3.48527  3.51513  2.73041  4.12335  2.49519    681 - -
          2.68618  4.42225  2.77519  2.73123  3.46354  2.40513  3.72494  3.29354  2.67741  2.69355  4.24690  2.90347  2.73739  3.18146  2.89801  2.37887  2.77519  2.98518  4.58477  3.61503
          0.03256  3.83682  4.55917  0.61958  0.77255  0.48576  0.95510
    412   2.39455  4.23936  3.39744  3.14846  3.93835  3.07965  4.16837  3.06118  3.09072  2.92591  3.97919  3.36317  3.78080  3.48748  3.35079  2.59548  1.23382  2.75997  5.37933  4.15515    682 - -
          2.68618  4.42225  2.77519  2.73123  3.46354  2.40513  3.72494  3.29354  2.67741  2.69355  4.24690  2.90347  2.73739  3.18146  2.89801  2.37887  2.77519  2.98518  4.58477  3.61503
          0.03256  3.83682  4.55917  0.61958  0.77255  0.48576  0.95510
    413   2.70596  4.46862  3.30939  3.14372  4.14097  3.15818  4.22369  3.67772  3.19807  3.30824  4.35696  3.45374  0.89665  3.58796  3.44718  2.87246  3.14485  3.32711  5.33681  4.26134    683 - -
          2.68618  4.42225  2.77519  2.73123  3.46354  2.40513  3.72494  3.29354  2.67741  2.69355  4.24690  2.90347  2.73739  3.18146  2.89801  2.37887  2.77519  2.98518  4.58477  3.61503
          0.03256  3.83682  4.55917  0.61958  0.77255  0.48576  0.95510
    414   1.06641  4.17525  3.42720  3.21749  4.01762  3.00061  4.24364  3.13786  3.23284  3.02105  4.05729  3.37586  3.73652  3.57742  3.48548  2.52610  2.80101  2.79847  5.44836  4.24477    684 - -
          2.68618  4.42225  2.77519  2.73123  3.46354  2.40513  3.72494  3.29354  2.67741  2.69355  4.24690  2.90347  2.73739  3.18146  2.89801  2.37887  2.77519  2.98518  4.58477  3.61503
          0.03256  3.83682  4.55917  0.61958  0.77255  0.48576  0.95510
    415   2.78010  4.33317  4.07550  3.73808  3.52466  3.68642  4.54616  2.05401  3.60530  2.21828  3.49579  3.93347  4.24932  3.96792  3.82113  3.18815  3.14277  1.07114  5.30288  4.03203    685 - -
          2.68618  4.42225  2.77519  2.73123  3.46354  2.40513  3.72494  3.29354  2.67741  2.69355  4.24690  2.90347  2.73739  3.18146  2.89801  2.37887  2.77519  2.98518  4.58477  3.61503
          0.03256  3.83682  4.55917  0.61958  0.77255  0.48576  0.95510
    416   2.94036  4.90159  3.11392  2.74278  4.27986  3.43307  3.74090  3.70703  1.08817  3.28019  4.24408  3.16863  3.93637  2.93480  2.42690  2.98500  3.19656  3.41702  5.34960  4.15744    686 - -
          2.68618  4.42225  2.77519  2.73123  3.46354  2.40513  3.72494  3.29354  2.67741  2.69355  4.24690  2.90347  2.73739  3.18146  2.89801  2.37887  2.77519  2.98518  4.58477  3.61503
          0.03256  3.83682  4.55917  0.61958  0.77255  0.48576  0.95510
    417   2.92273  5.02492  2.47434  1.07719  4.36685  3.25185  3.83632  3.81369  2.71243  3.43683  4.41304  2.91439  3.85493  3.05312  3.11711  2.90913  3.22689  3.50145  5.54519  4.26810    687 - -
          2.68618  4.42225  2.77519  2.73123  3.46354  2.40513  3.72494  3.29354  2.67741  2.69355  4.24690  2.90347  2.73739  3.18146  2.89801  2.37887  2.77519  2.98518  4.58477  3.61503
          0.03256  3.83682  4.55917  0.61958  0.77255  0.48576  0.95510
    418   2.78010  4.33317  4.07550  3.73808  3.52466  3.68642  4.54616  2.05401  3.60530  2.21828  3.49579  3.93347  4.24932  3.96792  3.82113  3.18815  3.14277  1.07114  5.30288  4.03203    688 - -
          2.68618  4.42225  2.77519  2.73123  3.46354  2.40513  3.72494  3.29354  2.67741  2.69355  4.24690  2.90347  2.73739  3.18146  2.89801  2.37887  2.77519  2.98518  4.58477  3.61503
          0.03256  3.83682  4.55917  0.61958  0.77255  0.48576  0.95510
    419   2.78010  4.33317  4.07550  3.73808  3.52466  3.68642  4.54616  2.05401  3.60530  2.21828  3.49579  3.93347  4.24932  3.96792  3.82113  3.18815  3.14277  1.07114  5.30288  4.03203    689 - -
          2.68618  4.42225  2.77519  2.73123  3.46354  2.40513  3.72494  3.29354  2.67741  2.69355  4.24690  2.90347  2.73739  3.18146  2.89801  2.37887  2.77519  2.98518  4.58477  3.61503
          0.03256  3.83682  4.55917  0.61958  0.77255  0.48576  0.95510
    420   2.92273  5.02492  2.47434  1.07719  4.36685  3.25185  3.83632  3.81369  2.71243  3.43683  4.41304  2.91439  3.85493  3.05312  3.11711  2.90913  3.22689  3.50145  5.54519  4.26810    690 - -
          2.68618  4.42225  2.77519  2.73123  3.46354  2.40513  3.72494  3.29354  2.67741  2.69355  4.24690  2.90347  2.73739  3.18146  2.89801  2.37887  2.77519  2.98518  4.58477  3.61503
          0.03256  3.83682  4.55917  0.61958  0.77255  0.48576  0.95510
    421   3.21381  4.62626  4.18968  3.89787  1.07193  3.91098  3.86281  2.74242  3.80591  2.12098  3.47821  3.97935  4.37076  3.98386  3.93443  3.48527  3.51513  2.73041  4.12335  2.49519    691 - -
          2.68618  4.42225  2.77519  2.73123  3.46354  2.40513  3.72494  3.29354  2.67741  2.69355  4.24690  2.90347  2.73739  3.18146  2.89801  2.37887  2.77519  2.98518  4.58477  3.61503
          0.03256  3.83682  4.55917  0.61958  0.77255  0.48576  0.95510
    422   1.06641  4.17525  3.42720  3.21749  4.01762  3.00061  4.24364  3.13786  3.23284  3.02105  4.05729  3.37586  3.73652  3.57742  3.48548  2.52610  2.80101  2.79847  5.44836  4.24477    692 - -
          2.68618  4.42225  2.77519  2.73123  3.46354  2.40513  3.72494  3.29354  2.67741  2.69355  4.24690  2.90347  2.73739  3.18146  2.89801  2.37887  2.77519  2.98518  4.58477  3.61503
          0.03256  3.83682  4.55917  0.61958  0.77255  0.48576  0.95510
    423   2.94036  4.90159  3.11392  2.74278  4.27986  3.43307  3.74090  3.70703  1.08817  3.28019  4.24408  3.16863  3.93637  2.93480  2.42690  2.98500  3.19656  3.41702  5.34960  4.15744    693 - -
          2.68618  4.42225  2.77519  2.73123  3.46354  2.40513  3.72494  3.29354  2.67741  2.69355  4.24690  2.90347  2.73739  3.18146  2.89801  2.37887  2.77519  2.98518  4.58477  3.61503
          0.03256  3.83682  4.55917  0.61958  0.77255  0.48576  0.95510
    424   2.96625  4.80679  3.45337  2.97263  4.15236  3.46036  3.80014  3.69206  2.22547  3.21453  4.21617  3.33481  3.96516  3.02271  1.03430  3.05246  3.23495  3.41769  5.25017  4.08800    694 - -
          2.68618  4.42225  2.77519  2.73123  3.46354  2.40513  3.72494  3.29354  2.67741  2.69355  4.24690  2.90347  2.73739  3.18146  2.89801  2.37887  2.77519  2.98518  4.58477  3.61503
          0.03256  3.83682  4.55917  0.61958  0.77255  0.48576  0.95510
    425   3.00341  4.43279  4.28393  3.89883  3.35077  4.02713  4.63395  1.12320  3.72623  1.94475  3.29234  4.14920  4.46227  4.07854  3.92692  3.51945  3.30343  1.84653  5.23382  3.96866    695 - -
          2.68618  4.42225  2.77519  2.73123  3.46354  2.40513  3.72494  3.29354  2.67741  2.69355  4.24690  2.90347  2.73739  3.18146  2.89801  2.37887  2.77519  2.98518  4.58477  3.61503
          0.03256  3.83682  4.55917  0.61958  0.77255  0.48576  0.95510
    426   2.70596  4.46862  3.30939  3.14372  4.14097  3.15818  4.22369  3.67772  3.19807  3.30824  4.35696  3.45374  0.89665  3.58796  3.44718  2.87246  3.14485  3.32711  5.33681  4.26134    696 - -
          2.68618  4.42225  2.77519  2.73123  3.46354  2.40513  3.72494  3.29354  2.67741  2.69355  4.24690  2.90347  2.73739  3.18146  2.89801  2.37887  2.77519  2.98518  4.58477  3.61503
          0.03256  3.83682  4.55917  0.61958  0.77255  0.48576  0.95510
    427   2.62209  4.40041  3.28850  3.18371  4.32546  0.78630  4.30564  3.91689  3.36007  3.57539  4.55128  3.45295  3.79040  3.68714  3.59951  2.79308  3.10058  3.45214  5.42949  4.42635    697 - -
          2.68618  4.42225  2.77519  2.73123  3.46354  2.40513  3.72494  3.29354  2.67741  2.69355  4.24690  2.90347  2.73739  3.18146  2.89801  2.37887  2.77519  2.98518  4.58477  3.61503
          0.03256  3.83682  4.55917  0.61958  0.77255  0.48576  0.95510
    428   3.21381  4.62626  4.18968  3.89787  1.07193  3.91098  3.86281  2.74242  3.80591  2.12098  3.47821  3.97935  4.37076  3.98386  3.93443  3.48527  3.51513  2.73041  4.12335  2.49519    698 - -
          2.68618  4.42225  2.77519  2.73123  3.46354  2.40513  3.72494  3.29354  2.67741  2.69355  4.24690  2.90347  2.73739  3.18146  2.89801  2.37887  2.77519  2.98518  4.58477  3.61503
          0.03256  3.83682  4.55917  0.61958  0.77255  0.48576  0.95510
    429   2.96625  4.80679  3.45337  2.97263  4.15236  3.46036  3.80014  3.69206  2.22547  3.21453  4.21617  3.33481  3.96516  3.02271  1.03430  3.05246  3.23495  3.41769  5.25017  4.08800    699 - -
          2.68618  4.42225  2.77519  2.73123  3.46354  2.40513  3.72494  3.29354  2.67741  2.69355  4.24690  2.90347  2.73739  3.18146  2.89801  2.37887  2.77519  2.98518  4.58477  3.61503
          0.03256  3.83682  4.55917  0.61958  0.77255  0.48576  0.95510
    430   2.95223  5.07347  0.97056  2.31460  4.44594  3.18448  3.90108  4.02620  2.97869  3.64115  4.61902  2.86894  3.83483  3.14057  3.48961  2.91901  3.29024  3.66938  5.62143  4.32544    700 - -
          2.68618  4.42225  2.77519  2.73123  3.46354  2.40513  3.72494  3.29354  2.67741  2.69355  4.24690  2.90347  2.73739  3.18146  2.89801  2.37887  2.77519  2.98518  4.58477  3.61503
          0.03256  3.83682  4.55917  0.61958  0.77255  0.48576  0.95510
    431   3.11581  4.58898  4.13200  3.77226  3.12310  3.93638  4.43920  2.32589  3.54034  0.92039  3.15824  4.05113  4.37826  3.91722  3.72201  3.50392  3.41191  2.35386  4.98887  3.70377    701 - -
          2.68618  4.42225  2.77519  2.73123  3.46354  2.40513  3.72494  3.29354  2.67741  2.69355  4.24690  2.90347  2.73739  3.18146  2.89801  2.37887  2.77519  2.98518  4.58477  3.61503
          0.03256  3.83682  4.55917  0.61958  0.77255  0.48576  0.95510
    432   2.29842  4.21804  3.17637  2.99106  4.04109  2.94862  4.10162  3.55914  3.06240  3.28234  4.21181  3.22118  3.68461  3.41464  3.34915  1.14610  2.77598  3.10206  5.41656  4.12456    702 - -
          2.68618  4.42225  2.77519  2.73123  3.46354  2.40513  3.72494  3.29354  2.67741  2.69355  4.24690  2.90347  2.73739  3.18146  2.89801  2.37887  2.77519  2.98518  4.58477  3.61503
          0.03256  3.83682  4.55917  0.61958  0.77255  0.48576  0.95510
    433   2.85365  4.83720  2.88061  2.63544  4.00086  3.34314  3.79321  3.62673  2.45886  3.13257  4.16207  3.09462  3.89649  1.29884  2.74347  2.90320  3.15094  3.35882  5.27952  3.97110    703 - -
          2.68618  4.42225  2.77519  2.73123  3.46354  2.40513  3.72494  3.29354  2.67741  2.69355  4.24690  2.90347  2.73739  3.18146  2.89801  2.37887  2.77519  2.98518  4.58477  3.61503
          0.03256  3.83682  4.55917  0.61958  0.77255  0.48576  0.95510
    434   2.95756  4.78041  3.09252  2.84941  3.26099  3.41845  1.21998  3.65490  2.69349  3.15313  4.19373  3.25996  3.96930  3.21533  2.96107  3.02872  3.25993  3.39076  4.72643  3.21297    704 - -
          2.68618  4.42225  2.77519  2.73123  3.46354  2.40513  3.72494  3.29354  2.67741  2.69355  4.24690  2.90347  2.73739  3.18146  2.89801  2.37887  2.77519  2.98518  4.58477  3.61503
          0.03256  3.83682  4.55917  0.61958  0.77255  0.48576  0.95510
    435   2.95223  5.07347  0.97056  2.31460  4.44594  3.18448  3.90108  4.02620  2.97869  3.64115  4.61902  2.86894  3.83483  3.14057  3.48961  2.91901  3.29024  3.66938  5.62143  4.32544    705 - -
          2.68618  4.42225  2.77519  2.73123  3.46354  2.40513  3.72494  3.29354  2.67741  2.69355  4.24690  2.90347  2.73739  3.18146  2.89801  2.37887  2.77519  2.98518  4.58477  3.61503
          0.03256  3.83682  4.55917  0.61958  0.77255  0.48576  0.95510
    436   2.85365  4.83720  2.88061  2.63544  4.00086  3.34314  3.79321  3.62673  2.45886  3.13257  4.16207  3.09462  3.89649  1.29884  2.74347  2.90320  3.15094  3.35882  5.27952  3.97110    706 - -
          2.68618  4.42225  2.77519  2.73123  3.46354  2.40513  3.72494  3.29354  2.67741  2.69355  4.24690  2.90347  2.73739  3.18146  2.89801  2.37887  2.77519  2.98518  4.58477  3.61503
          0.03256  3.83682  4.55917  0.61958  0.77255  0.48576  0.95510
    437   2.78010  4.33317  4.07550  3.73808  3.52466  3.68642  4.54616  2.05401  3.60530  2.21828  3.49579  3.93347  4.24932  3.96792  3.82113  3.18815  3.14277  1.07114  5.30288  4.03203    707 - -
          2.68618  4.42225  2.77519  2.73123  3.46354  2.40513  3.72494  3.29354  2.67741  2.69355  4.24690  2.90347  2.73739  3.18146  2.89801  2.37887  2.77519  2.98518  4.58477  3.61503
          0.03256  3.83682  4.55917  0.61958  0.77255  0.48576  0.95510
    438   2.69481  4.68927  2.69030  2.57246  4.04729  3.16078  3.89379  3.75053  2.79480  3.40163  4.35752  1.22278  3.81116  3.16695  3.14785  2.76366  3.07578  3.37635  5.35739  3.99855    708 - -
          2.68618  4.42225  2.77519  2.73123  3.46354  2.40513  3.72494  3.29354  2.67741  2.69355  4.24690  2.90347  2.73739  3.18146  2.89801  2.37887  2.77519  2.98518  4.58477  3.61503
          0.03256  3.83682  4.55917  0.61958  0.77255  0.48576  0.95510
    439   2.81808  4.44412  3.69627  3.32315  3.18628  3.65714  4.09341  2.47352  3.10015  1.24519  3.37026  3.41400  4.14539  3.53753  3.33485  3.10223  3.12285  2.38356  4.88286  3.50531    709 - -
          2.68618  4.42225  2.77519  2.73123  3.46354  2.40513  3.72494  3.29354  2.67741  2.69355  4.24690  2.90347  2.73739  3.18146  2.89801  2.37887  2.77519  2.98518  4.58477  3.61503
          0.03256  3.83682  4.55917  0.61958  0.77255  0.48576  0.95510
    440   3.11581  4.58898  4.13200  3.77226  3.12310  3.93638  4.43920  2.32589  3.54034  0.92039  3.15824  4.05113  4.37826  3.91722  3.72201  3.50392  3.41191  2.35386  4.98887  3.70377    710 - -
          2.68618  4.42225  2.77519  2.73123  3.46354  2.40513  3.72494  3.29354  2.67741  2.69355  4.24690  2.90347  2.73739  3.18146  2.89801  2.37887  2.77519  2.98518  4.58477  3.61503
          0.03256  3.83682  4.55917  0.61958  0.77255  0.48576  0.95510
    441   2.94036  4.90159  3.11392  2.74278  4.27986  3.43307  3.74090  3.70703  1.08817  3.28019  4.24408  3.16863  3.93637  2.93480  2.42690  2.98500  3.19656  3.41702  5.34960  4.15744    711 - -
          2.68618  4.42225  2.77519  2.73123  3.46354  2.40513  3.72494  3.29354  2.67741  2.69355  4.24690  2.90347  2.73739  3.18146  2.89801  2.37887  2.77519  2.98518  4.58477  3.61503
          0.03256  3.83682  4.55917  0.61958  0.77255  0.48576  0.95510
    442   1.06641  4.17525  3.42720  3.21749  4.01762  3.00061  4.24364  3.13786  3.23284  3.02105  4.05729  3.37586  3.73652  3.57742  3.48548  2.52610  2.80101  2.79847  5.44836  4.24477    712 - -
          2.68618  4.42225  2.77519  2.73123  3.46354  2.40513  3.72494  3.29354  2.67741  2.69355  4.24690  2.90347  2.73739  3.18146  2.89801  2.37887  2.77519  2.98518  4.58477  3.61503
          0.03256  3.83682  4.55917  0.61958  0.77255  0.48576  0.95510
    443   2.62209  4.40041  3.28850  3.18371  4.32546  0.78630  4.30564  3.91689  3.36007  3.57539  4.55128  3.45295  3.79040  3.68714  3.59951  2.79308  3.10058  3.45214  5.42949  4.42635    713 - -
          2.68618  4.42225  2.77519  2.73123  3.46354  2.40513  3.72494  3.29354  2.67741  2.69355  4.24690  2.90347  2.73739  3.18146  2.89801  2.37887  2.77519  2.98518  4.58477  3.61503
          0.03256  3.83682  4.55917  0.61958  0.77255  0.48576  0.95510
    444   2.39455  4.23936  3.39744  3.14846  3.93835  3.07965  4.16837  3.06118  3.09072  2.92591  3.97919  3.36317  3.78080  3.48748  3.35079  2.59548  1.23382  2.75997  5.37933  4.15515    714 - -
          2.68618  4.42225  2.77519  2.73123  3.46354  2.40513  3.72494  3.29354  2.67741  2.69355  4.24690  2.90347  2.73739  3.18146  2.89801  2.37887  2.77519  2.98518  4.58477  3.61503
          0.03256  3.83682  4.55917  0.61958  0.77255  0.48576  0.95510
    445   3.21381  4.62626  4.18968  3.89787  1.07193  3.91098  3.86281  2.74242  3.80591  2.12098  3.47821  3.97935  4.37076  3.98386  3.93443  3.48527  3.51513  2.73041  4.12335  2.49519    715 - -
          2.68618  4.42225  2.77519  2.73123  3.46354  2.40513  3.72494  3.29354  2.67741  2.69355  4.24690  2.90347  2.73739  3.18146  2.89801  2.37887  2.77519  2.98518  4.58477  3.61503
          0.03256  3.83682  4.55917  0.61958  0.77255  0.48576  0.95510
    446   2.92273  5.02492  2.47434  1.07719  4.36685  3.25185  3.83632  3.81369  2.71243  3.43683  4.41304  2.91439  3.85493  3.05312  3.11711  2.90913  3.22689  3.50145  5.54519  4.26810    716 - -
          2.68618  4.42225  2.77519  2.73123  3.46354  2.40513  3.72494  3.29354  2.67741  2.69355  4.24690  2.90347  2.73739  3.18146  2.89801  2.37887  2.77519  2.98518  4.58477  3.61503
          0.03256  3.83682  4.55917  0.61958  0.77255  0.48576  0.95510
    447   2.78010  4.33317  4.07550  3.73808  3.52466  3.68642  4.54616  2.05401  3.60530  2.21828  3.49579  3.93347  4.24932  3.96792  3.82113  3.18815  3.14277  1.07114  5.30288  4.03203    717 - -
          2.68618  4.42225  2.77519  2.73123  3.46354  2.40513  3.72494  3.29354  2.67741  2.69355  4.24690  2.90347  2.73739  3.18146  2.89801  2.37887  2.77519  2.98518  4.58477  3.61503
          0.03256  3.83682  4.55917  0.61958  0.77255  0.48576  0.95510
    448   3.11581  4.58898  4.13200  3.77226  3.12310  3.93638  4.43920  2.32589  3.54034  0.92039  3.15824  4.05113  4.37826  3.91722  3.72201  3.50392  3.41191  2.35386  4.98887  3.70377    718 - -
          2.68618  4.42225  2.77519  2.73123  3.46354  2.40513  3.72494  3.29354  2.67741  2.69355  4.24690  2.90347  2.73739  3.18146  2.89801  2.37887  2.77519  2.98518  4.58477  3.61503
          0.03256  3.83682  4.55917  0.61958  0.77255  0.48576  0.95510
    449   2.94190  4.49652  4.01144  3.60267  3.19328  3.80752  4.34609  2.36537  3.37252  1.79376  1.44801  3.88442  4.26833  3.75700  3.58193  3.28707  3.24672  2.36723  5.02908  3.78744    719 - -
          2.68618  4.42225  2.77519  2.73123  3.46354  2.40513  3.72494  3.29354  2.67741  2.69355  4.24690  2.90347  2.73739  3.18146  2.89801  2.37887  2.77519  2.98518  4.58477  3.61503
          0.03256  3.83682  4.55917  0.61958  0.77255  0.48576  0.95510
    450   2.78010  4.33317  4.07550  3.73808  3.52466  3.68642  4.54616  2.05401  3.60530  2.21828  3.49579  3.93347  4.24932  3.96792  3.82113  3.18815  3.14277  1.07114  5.30288  4.03203    720 - -
          2.68618  4.42225  2.77519  2.73123  3.46354  2.40513  3.72494  3.29354  2.67741  2.69355  4.24690  2.90347  2.73739  3.18146  2.89801  2.37887  2.77519  2.98518  4.58477  3.61503
          0.03256  3.83682  4.55917  0.61958  0.77255  0.48576  0.95510
    451   2.96625  4.80679  3.45337  2.97263  4.15236  3.46036  3.80014  3.69206  2.22547  3.21453  4.21617  3.33481  3.96516  3.02271  1.03430  3.05246  3.23495  3.41769  5.25017  4.08800    721 - -
          2.68618  4.42225  2.77519  2.73123  3.46354  2.40513  3.72494  3.29354  2.67741  2.69355  4.24690  2.90347  2.73739  3.18146  2.89801  2.37887  2.77519  2.98518  4.58477  3.61503
          0.03256  3.83682  4.55917  0.61958  0.77255  0.48576  0.95510
    452   3.21381  4.62626  4.18968  3.89787  1.07193  3.91098  3.86281  2.74242  3.80591  2.12098  3.47821  3.97935  4.37076  3.98386  3.93443  3.48527  3.51513  2.73041  4.12335  2.49519    722 - -
          2.68618  4.42225  2.77519  2.73123  3.46354  2.40513  3.72494  3.29354  2.67741  2.69355  4.24690  2.90347  2.73739  3.18146  2.89801  2.37887  2.77519  2.98518  4.58477  3.61503
          0.03256  3.83682  4.55917  0.61958  0.77255  0.48576  0.95510
    453   1.06641  4.17525  3.42720  3.21749  4.01762  3.00061  4.24364  3.13786  3.23284  3.02105  4.05729  3.37586  3.73652  3.57742  3.48548  2.52610  2.80101  2.79847  5.44836  4.24477    723 - -
          2.68618  4.42225  2.77519  2.73123  3.46354  2.40513  3.72494  3.29354  2.67741  2.69355  4.24690  2.90347  2.73739  3.18146  2.89801  2.37887  2.77519  2.98518  4.58477  3.61503
          0.03256  3.83682  4.55917  0.61958  0.77255  0.48576  0.95510
    454   2.29842  4.21804  3.17637  2.99106  4.04109  2.94862  4.10162  3.55914  3.06240  3.28234  4.21181  3.22118  3.68461  3.41464  3.34915  1.14610  2.77598  3.10206  5.41656  4.12456    724 - -
          2.68618  4.42225  2.77519  2.73123  3.46354  2.40513  3.72494  3.29354  2.67741  2.69355  4.24690  2.90347  2.73739  3.18146  2.89801  2.37887  2.77519  2.98518  4.58477  3.61503
          0.03256  3.83682  4.55917  0.61958  0.77255  0.48576  0.95510
    455   3.11581  4.58898  4.13200  3.77226  3.12310  3.93638  4.43920  2.32589  3.54034  0.92039  3.15824  4.05113  4.37826  3.91722  3.72201  3.50392  3.41191  2.35386  4.98887  3.70377    725 - -
          2.68618  4.42225  2.77519  2.73123  3.46354  2.40513  3.72494  3.29354  2.67741  2.69355  4.24690  2.90347  2.73739  3.18146  2.89801  2.37887  2.77519  2.98518  4.58477  3.61503
          0.03256  3.83682  4.55917  0.61958  0.77255  0.48576  0.95510
    456   3.21381  4.62626  4.18968  3.89787  1.07193  3.91098  3.86281  2.74242  3.80591  2.12098  3.47821  3.97935  4.37076  3.98386  3.93443  3.48527  3.51513  2.73041  4.12335  2.49519    726 - -
          2.68618  4.42225  2.77519  2.73123  3.46354  2.40513  3.72494  3.29354  2.67741  2.69355  4.24690  2.90347  2.73739  3.18146  2.89801  2.37887  2.77519  2.98518  4.58477  3.61503
          0.03256  3.83682  4.55917  0.61958  0.77255  0.48576  0.95510
    457   2.95223  5.07347  0.97056  2.31460  4.44594  3.18448  3.90108  4.02620  2.97869  3.64115  4.61902  2.86894  3.83483  3.14057  3.48961  2.91901  3.29024  3.66938  5.62143  4.32544    727 - -
          2.68618  4.42225  2.77519  2.73123  3.46354  2.40513  3.72494  3.29354  2.67741  2.69355  4.24690  2.90347  2.73739  3.18146  2.89801  2.37887  2.77519  2.98518  4.58477  3.61503
          0.03256  3.83682  4.55917  0.61958  0.77255  0.48576  0.95510
    458   1.06641  4.17525  3.42720  3.21749  4.01762  3.00061  4.24364  3.13786  3.23284  3.02105  4.05729  3.37586  3.73652  3.57742  3.48548  2.52610  2.80101  2.79847  5.44836  4.24477    728 - -
          2.68618  4.42225  2.77519  2.73123  3.46354  2.40513  3.72494  3.29354  2.67741  2.69355  4.24690  2.90347  2.73739  3.18146  2.89801  2.37887  2.77519  2.98518  4.58477  3.61503
          0.03256  3.83682  4.55917  0.61958  0.77255  0.48576  0.95510
    459   2.94036  4.90159  3.11392  2.74278  4.27986  3.43307  3.74090  3.70703  1.08817  3.28019  4.24408  3.16863  3.93637  2.93480  2.42690  2.98500  3.19656  3.41702  5.34960  4.15744    729 - -
          2.68618  4.42225  2.77519  2.73123  3.46354  2.40513  3.72494  3.29354  2.67741  2.69355  4.24690  2.90347  2.73739  3.18146  2.89801  2.37887  2.77519  2.98518  4.58477  3.61503
          0.03256  3.83682  4.55917  0.61958  0.77255  0.48576  0.95510
    460   2.92273  5.02492  2.47434  1.07719  4.36685  3.25185  3.83632  3.81369  2.71243  3.43683  4.41304  2.91439  3.85493  3.05312  3.11711  2.90913  3.22689  3.50145  5.54519  4.26810    730 - -
          2.68618  4.42225  2.77519  2.73123  3.46354  2.40513  3.72494  3.29354  2.67741  2.69355  4.24690  2.90347  2.73739  3.18146  2.89801  2.37887  2.77519  2.98518  4.58477  3.61503
          0.03256  3.83682  4.55917  0.61958  0.77255  0.48576  0.95510
    461   2.96625  4.80679  3.45337  2.97263  4.15236  3.46036  3.80014  3.69206  2.22547  3.21453  4.21617  3.33481  3.96516  3.02271  1.03430  3.05246  3.23495  3.41769  5.25017  4.08800    731 - -
          2.68618  4.42225  2.77519  2.73123  3.46354  2.40513  3.72494  3.29354  2.67741  2.69355  4.24690  2.90347  2.73739  3.18146  2.89801  2.37887  2.77519  2.98518  4.58477  3.61503
          0.03256  3.83682  4.55917  0.61958  0.77255  0.48576  0.95510
    462   2.39455  4.23936  3.39744  3.14846  3.93835  3.07965  4.16837  3.06118  3.09072  2.92591  3.97919  3.36317  3.78080  3.48748  3.35079  2.59548  1.23382  2.75997  5.37933  4.15515    732 - -
          2.68618  4.42225  2.77519  2.73123  3.46354  2.40513  3.72494  3.29354  2.67741  2.69355  4.24690  2.90347  2.73739  3.18146  2.89801  2.37887  2.77519  2.98518  4.58477  3.61503
          0.03256  3.83682  4.55917  0.61958  0.77255  0.48576  0.95510
    463   2.78010  4.33317  4.07550  3.73808  3.52466  3.68642  4.54616  2.05401  3.60530  2.21828  3.49579  3.93347  4.24932  3.96792  3.82113  3.18815  3.14277  1.07114  5.30288  4.03203    733 - -
          2.68618  4.42225  2.77519  2.73123  3.46354  2.40513  3.72494  3.29354  2.67741  2.69355  4.24690  2.90347  2.73739  3.18146  2.89801  2.37887  2.77519  2.98518  4.58477  3.61503
          0.03256  3.83682  4.55917  0.61958  0.77255  0.48576  0.95510
    464   2.39455  4.23936  3.39744  3.14846  3.93835  3.07965  4.16837  3.06118  3.09072  2.92591  3.97919  3.36317  3.78080  3.48748  3.35079  2.59548  1.23382  2.75997  5.37933  4.15515    734 - -
          2.68618  4.42225  2.77519  2.73123  3.46354  2.40513  3.72494  3.29354  2.67741  2.69355  4.24690  2.90347  2.73739  3.18146  2.89801  2.37887  2.77519  2.98518  4.58477  3.61503
          0.03256  3.83682  4.55917  0.61958  0.77255  0.48576  0.95510
    465   3.21381  4.62626  4.18968  3.89787  1.07193  3.91098  3.86281  2.74242  3.80591  2.12098  3.47821  3.97935  4.37076  3.98386  3.93443  3.48527  3.51513  2.73041  4.12335  2.49519    735 - -
          2.68618  4.42225  2.77519  2.73123  3.46354  2.40513  3.72494  3.29354  2.67741  2.69355  4.24690  2.90347  2.73739  3.18146  2.89801  2.37887  2.77519  2.98518  4.58477  3.61503
          0.03256  3.83682  4.55917  0.61958  0.77255  0.48576  0.95510
    466   3.11581  4.58898  4.13200  3.77226  3.12310  3.93638  4.43920  2.32589  3.54034  0.92039  3.15824  4.05113  4.37826  3.91722  3.72201  3.50392  3.41191  2.35386  4.98887  3.70377    736 - -
          2.68618  4.42225  2.77519  2.73123  3.46354  2.40513  3.72494  3.29354  2.67741  2.69355  4.24690  2.90347  2.73739  3.18146  2.89801  2.37887  2.77519  2.98518  4.58477  3.61503
          0.03256  3.83682  4.55917  0.61958  0.77255  0.48576  0.95510
    467   2.29842  4.21804  3.17637  2.99106  4.04109  2.94862  4.10162  3.55914  3.06240  3.28234  4.21181  3.22118  3.68461  3.41464  3.34915  1.14610  2.77598  3.10206  5.41656  4.12456    737 - -
          2.68618  4.42225  2.77519  2.73123  3.46354  2.40513  3.72494  3.29354  2.67741  2.69355  4.24690  2.90347  2.73739  3.18146  2.89801  2.37887  2.77519  2.98518  4.58477  3.61503
          0.03256  3.83682  4.55917  0.61958  0.77255  0.48576  0.95510
    468   2.62209  4.40041  3.28850  3.18371  4.32546  0.78630  4.30564  3.91689  3.36007  3.57539  4.55128  3.45295  3.79040  3.68714  3.59951  2.79308  3.10058  3.45214  5.42949  4.42635    738 - -
          2.68618  4.42225  2.77519  2.73123  3.46354  2.40513  3.72494  3.29354  2.67741  2.69355  4.24690  2.90347  2.73739  3.18146  2.89801  2.37887  2.77519  2.98518  4.58477  3.61503
          0.03256  3.83682  4.55917  0.61958  0.77255  0.48576  0.95510
    469   2.94036  4.90159  3.11392  2.74278  4.27986  3.43307  3.74090  3.70703  1.08817  3.28019  4.24408  3.16863  3.93637  2.93480  2.42690  2.98500  3.19656  3.41702  5.34960  4.15744    739 - -
          2.68618  4.42225  2.77519  2.73123  3.46354  2.40513  3.72494  3.29354  2.67741  2.69355  4.24690  2.90347  2.73739  3.18146  2.89801  2.37887  2.77519  2.98518  4.58477  3.61503
          0.03256  3.83682  4.55917  0.61958  0.77255  0.48576  0.95510
    470   2.94036  4.90159  3.11392  2.74278  4.27986  3.43307  3.74090  3.70703  1.08817  3.28019  4.24408  3.16863  3.93637  2.93480  2.42690  2.98500  3.19656  3.41702  5.34960  4.15744    740 - -
          2.68618  4.42225  2.77519  2.73123  3.46354  2.40513  3.72494  3.29354  2.67741  2.69355  4.24690  2.90347  2.73739  3.18146  2.89801  2.37887  2.77519  2.98518  4.58477  3.61503
          0.03256  3.83682  4.55917  0.61958  0.77255  0.48576  0.95510
    471   3.19664  4.70006  3.78606  3.50925  2.29569  3.78896  3.60349  3.21093  3.36780  2.67393  3.88982  3.68029  4.26389  3.68239  3.55861  3.33670  3.48329  3.07987  3.93791  1.02720    741 - -
          2.68618  4.42225  2.77519  2.73123  3.46354  2.40513  3.72494  3.29354  2.67741  2.69355  4.24690  2.90347  2.73739  3.18146  2.89801  2.37887  2.77519  2.98518  4.58477  3.61503
          0.03256  3.83682  4.55917  0.61958  0.77255  0.48576  0.95510
    472   2.29818  4.26946  2.98818  2.79140  4.08709  2.95819  3.98384  3.62304  2.90262  3.31442  4.18284  2.87459  3.67095  3.25241  3.23060  1.32484  2.75169  3.14470  5.44602  4.12372    742 - -
          2.68618  4.42225  2.77519  2.73123  3.46354  2.40513  3.72494  3.29354  2.67741  2.69355  4.24690  2.90347  2.73739  3.18146  2.89801  2.37887  2.77519  2.98518  4.58477  3.61503
          0.03256  3.83682  4.55917  0.61958  0.77255  0.48576  0.95510
    473   2.84617  4.34389  4.22132  3.75753  3.41235  3.91665  4.53675  1.93260  3.58667  2.01961  3.09662  4.00254  4.36665  3.93120  3.82197  3.31383  3.15381  1.19693  5.26137  4.00990    743 - -
          2.68618  4.42225  2.77519  2.73123  3.46354  2.40513  3.72494  3.29354  2.67741  2.69355  4.24690  2.90347  2.73739  3.18146  2.89801  2.37887  2.77519  2.98518  4.58477  3.61503
          0.03256  3.83682  4.55917  0.61958  0.77255  0.48576  0.95510
    474   2.95223  5.07347  0.97056  2.31460  4.44594  3.18448  3.90108  4.02620  2.97869  3.64115  4.61902  2.86894  3.83483  3.14057  3.48961  2.91901  3.29024  3.66938  5.62143  4.32544    744 - -
          2.68618  4.42225  2.77519  2.73123  3.46354  2.40513  3.72494  3.29354  2.67741  2.69355  4.24690  2.90347  2.73739  3.18146  2.89801  2.37887  2.77519  2.98518  4.58477  3.61503
          0.03256  3.83682  4.55917  0.61958  0.77255  0.48576  0.95510
    475   2.64756  5.04131  1.24197  2.19972  4.43613  3.14061  3.79865  3.87308  2.83021  3.53549  4.46643  2.75184  3.78595  3.00230  3.36393  2.75757  3.12555  3.50629  5.70976  4.29134    745 - -
          2.68618  4.42225  2.77519  2.73123  3.46354  2.40513  3.72494  3.29354  2.67741  2.69355  4.24690  2.90347  2.73739  3.18146  2.89801  2.37887  2.77519  2.98518  4.58477  3.61503
          0.03256  3.83682  4.55917  0.61958  0.77255  0.48576  0.95510
    476   3.11581  4.58898  4.13200  3.77226  3.12310  3.93638  4.43920  2.32589  3.54034  0.92039  3.15824  4.05113  4.37826  3.91722  3.72201  3.50392  3.41191  2.35386  4.98887  3.70377    746 - -
          2.68618  4.42225  2.77519  2.73123  3.46354  2.40513  3.72494  3.29354  2.67741  2.69355  4.24690  2.90347  2.73739  3.18146  2.89801  2.37887  2.77519  2.98518  4.58477  3.61503
          0.03256  3.83682  4.55917  0.61958  0.77255  0.48576  0.95510
    477   2.82991  4.79206  3.01978  2.67656  3.48162  3.42624  1.64983  3.56811  2.37458  3.09980  4.05193  3.11010  3.92031  2.96654  2.51230  2.88436  3.09331  3.28517  4.89182  3.41614    747 - -
          2.68618  4.42225  2.77519  2.73123  3.46354  2.40513  3.72494  3.29354  2.67741  2.69355  4.24690  2.90347  2.73739  3.18146  2.89801  2.37887  2.77519  2.98518  4.58477  3.61503
          0.03256  3.83682  4.55917  0.61958  0.77255  0.48576  0.95510
    478   2.29842  4.21804  3.17637  2.99106  4.04109  2.94862  4.10162  3.55914  3.06240  3.28234  4.21181  3.22118  3.68461  3.41464  3.34915  1.14610  2.77598  3.10206  5.41656  4.12456    748 - -
          2.68618  4.42225  2.77519  2.73123  3.46354  2.40513  3.72494  3.29354  2.67741  2.69355  4.24690  2.90347  2.73739  3.18146  2.89801  2.37887  2.77519  2.98518  4.58477  3.61503
          0.03256  3.83682  4.55917  0.61958  0.77255  0.48576  0.95510
    479   2.94190  4.49652  4.01144  3.60267  3.19328  3.80752  4.34609  2.36537  3.37252  1.79376  1.44801  3.88442  4.26833  3.75700  3.58193  3.28707  3.24672  2.36723  5.02908  3.78744    749 - -
          2.68618  4.42225  2.77519  2.73123  3.46354  2.40513  3.72494  3.29354  2.67741  2.69355  4.24690  2.90347  2.73739  3.18146  2.89801  2.37887  2.77519  2.98518  4.58477  3.61503
          0.03256  3.83682  4.55917  0.61958  0.77255  0.48576  0.95510
    480   2.62209  4.40041  3.28850  3.18371  4.32546  0.78630  4.30564  3.91689  3.36007  3.57539  4.55128  3.45295  3.79040  3.68714  3.59951  2.79308  3.10058  3.45214  5.42949  4.42635    750 - -
          2.68618  4.42225  2.77519  2.73123  3.46354  2.40513  3.72494  3.29354  2.67741  2.69355  4.24690  2.90347  2.73739  3.18146  2.89801  2.37887  2.77519  2.98518  4.58477  3.61503
          0.03256  3.83682  4.55917  0.61958  0.77255  0.48576  0.95510
    481   1.06641  4.17525  3.42720  3.21749  4.01762  3.00061  4.24364  3.13786  3.23284  3.02105  4.05729  3.37586  3.73652  3.57742  3.48548  2.52610  2.80101  2.79847  5.44836  4.24477    751 - -
          2.68618  4.42225  2.77519  2.73123  3.46354  2.40513  3.72494  3.29354  2.67741  2.69355  4.24690  2.90347  2.73739  3.18146  2.89801  2.37887  2.77519  2.98518  4.58477  3.61503
          0.03256  3.83682  4.55917  0.61958  0.77255  0.48576  0.95510
    482   2.62209  4.40041  3.28850  3.18371  4.32546  0.78630  4.30564  3.91689  3.36007  3.57539  4.55128  3.45295  3.79040  3.68714  3.59951  2.79308  3.10058  3.45214  5.42949  4.42635    752 - -
          2.68618  4.42225  2.77519  2.73123  3.46354  2.40513  3.72494  3.29354  2.67741  2.69355  4.24690  2.90347  2.73739  3.18146  2.89801  2.37887  2.77519  2.98518  4.58477  3.61503
          0.03256  3.83682  4.55917  0.61958  0.77255  0.48576  0.95510
    483   2.88472  5.26263  1.21869  2.02290  4.57714  3.15603  3.75854  4.07078  2.79398  3.65869  4.56318  2.68630  3.79327  2.95074  3.35479  2.80283  3.19351  3.68925  5.79237  4.35455    753 - -
          2.68618  4.42225  2.77519  2.73123  3.46354  2.40513  3.72494  3.29354  2.67741  2.69355  4.24690  2.90347  2.73739  3.18146  2.89801  2.37887  2.77519  2.98518  4.58477  3.61503
          0.03256  3.83682  4.55917  0.61958  0.77255  0.48576  0.95510
    484   3.11581  4.58898  4.13200  3.77226  3.12310  3.93638  4.43920  2.32589  3.54034  0.92039  3.15824  4.05113  4.37826  3.91722  3.72201  3.50392  3.41191  2.35386  4.98887  3.70377    754 - -
          2.68618  4.42225  2.77519  2.73123  3.46354  2.40513  3.72494  3.29354  2.67741  2.69355  4.24690  2.90347  2.73739  3.18146  2.89801  2.37887  2.77519  2.98518  4.58477  3.61503
          0.03256  3.83682  4.55917  0.61958  0.77255  0.48576  0.95510
    485   3.11581  4.58898  4.13200  3.77226  3.12310  3.93638  4.43920  2.32589  3.54034  0.92039  3.15824  4.05113  4.37826  3.91722  3.72201  3.50392  3.41191  2.35386  4.98887  3.70377    755 - -
          2.68618  4.42225  2.77519  2.73123  3.46354  2.40513  3.72494  3.29354  2.67741  2.69355  4.24690  2.90347  2.73739  3.18146  2.89801  2.37887  2.77519  2.98518  4.58477  3.61503
          0.03256  3.83682  4.55917  0.61958  0.77255  0.48576  0.95510
    486   2.50292  4.58370  2.63051  2.46827  4.17069  3.08088  3.81866  3.73009  2.69723  3.36848  4.23479  1.64887  3.73034  3.03933  3.08863  2.25676  2.88858  3.29942  5.48322  4.10735    756 - -
          2.68618  4.42225  2.77519  2.73123  3.46354  2.40513  3.72494  3.29354  2.67741  2.69355  4.24690  2.90347  2.73739  3.18146  2.89801  2.37887  2.77519  2.98518  4.58477  3.61503
          0.03256  3.83682  4.55917  0.61958  0.77255  0.48576  0.95510
    487   2.29842  4.21804  3.17637  2.99106  4.04109  2.94862  4.10162  3.55914  3.06240  3.28234  4.21181  3.22118  3.68461  3.41464  3.34915  1.14610  2.77598  3.10206  5.41656  4.12456    757 - -
          2.68618  4.42225  2.77519  2.73123  3.46354  2.40513  3.72494  3.29354  2.67741  2.69355  4.24690  2.90347  2.73739  3.18146  2.89801  2.37887  2.77519  2.98518  4.58477  3.61503
          0.03256  3.83682  4.55917  0.61958  0.77255  0.48576  0.95510
    488   2.94190  4.49652  4.01144  3.60267  3.19328  3.80752  4.34609  2.36537  3.37252  1.79376  1.44801  3.88442  4.26833  3.75700  3.58193  3.28707  3.24672  2.36723  5.02908  3.78744    758 - -
          2.68618  4.42225  2.77519  2.73123  3.46354  2.40513  3.72494  3.29354  2.67741  2.69355  4.24690  2.90347  2.73739  3.18146  2.89801  2.37887  2.77519  2.98518  4.58477  3.61503
          0.03256  3.83682  4.55917  0.61958  0.77255  0.48576  0.95510
    489   3.21381  4.62626  4.18968  3.89787  1.07193  3.91098  3.86281  2.74242  3.80591  2.12098  3.47821  3.97935  4.37076  3.98386  3.93443  3.48527  3.51513  2.73041  4.12335  2.49519    759 - -
          2.68618  4.42225  2.77519  2.73123  3.46354  2.40513  3.72494  3.29354  2.67741  2.69355  4.24690  2.90347  2.73739  3.18146  2.89801  2.37887  2.77519  2.98518  4.58477  3.61503
          0.03256  3.83682  4.55917  0.61958  0.77255  0.48576  0.95510
    490   2.92273  5.02492  2.47434  1.07719  4.36685  3.25185  3.83632  3.81369  2.71243  3.43683  4.41304  2.91439  3.85493  3.05312  3.11711  2.90913  3.22689  3.50145  5.54519  4.26810    760 - -
          2.68618  4.42225  2.77519  2.73123  3.46354  2.40513  3.72494  3.29354  2.67741  2.69355  4.24690  2.90347  2.73739  3.18146  2.89801  2.37887  2.77519  2.98518  4.58477  3.61503
          0.03256  3.83682  4.55917  0.61958  0.77255  0.48576  0.95510
    491   3.21381  4.62626  4.18968  3.89787  1.07193  3.91098  3.86281  2.74242  3.80591  2.12098  3.47821  3.97935  4.37076  3.98386  3.93443  3.48527  3.51513  2.73041  4.12335  2.49519    761 - -
          2.68618  4.42225  2.77519  2.73123  3.46354  2.40513  3.72494  3.29354  2.67741  2.69355  4.24690  2.90347  2.73739  3.18146  2.89801  2.37887  2.77519  2.98518  4.58477  3.61503
          0.03256  3.83682  4.55917  0.61958  0.77255  0.48576  0.95510
    492   2.29842  4.21804  3.17637  2.99106  4.04109  2.94862  4.10162  3.55914  3.06240  3.28234  4.21181  3.22118  3.68461  3.41464  3.34915  1.14610  2.77598  3.10206  5.41656  4.12456    762 - -
          2.68618  4.42225  2.77519  2.73123  3.46354  2.40513  3.72494  3.29354  2.67741  2.69355  4.24690  2.90347  2.73739  3.18146  2.89801  2.37887  2.77519  2.98518  4.58477  3.61503
          0.03256  3.83682  4.55917  0.61958  0.77255  0.48576  0.95510
    493   2.92273  5.02492  2.47434  1.07719  4.36685  3.25185  3.83632  3.81369  2.71243  3.43683  4.41304  2.91439  3.85493  3.05312  3.11711  2.90913  3.22689  3.50145  5.54519  4.26810    763 - -
          2.68618  4.42225  2.77519  2.73123  3.46354  2.40513  3.72494  3.29354  2.67741  2.69355  4.24690  2.90347  2.73739  3.18146  2.89801  2.37887  2.77519  2.98518  4.58477  3.61503
          0.03256  3.83682  4.55917  0.61958  0.77255  0.48576  0.95510
    494   2.94036  4.90159  3.11392  2.74278  4.27986  3.43307  3.74090  3.70703  1.08817  3.28019  4.24408  3.16863  3.93637  2.93480  2.42690  2.98500  3.19656  3.41702  5.34960  4.15744    764 - -
          2.68618  4.42225  2.77519  2.73123  3.46354  2.40513  3.72494  3.29354  2.67741  2.69355  4.24690  2.90347  2.73739  3.18146  2.89801  2.37887  2.77519  2.98518  4.58477  3.61503
          0.03256  3.83682  4.55917  0.61958  0.77255  0.48576  0.95510
    495   3.11581  4.58898  4.13200  3.77226  3.12310  3.93638  4.43920  2.32589  3.54034  0.92039  3.15824  4.05113  4.37826  3.91722  3.72201  3.50392  3.41191  2.35386  4.98887  3.70377    765 - -
          2.68618  4.42225  2.77519  2.73123  3.46354  2.40513  3.72494  3.29354  2.67741  2.69355  4.24690  2.90347  2.73739  3.18146  2.89801  2.37887  2.77519  2.98518  4.58477  3.61503
          0.03256  3.83682  4.55917  0.61958  0.77255  0.48576  0.95510
    496   2.69481  4.68927  2.69030  2.57246  4.04729  3.16078  3.89379  3.75053  2.79480  3.40163  4.35752  1.22278  3.81116  3.16695  3.14785  2.76366  3.07578  3.37635  5.35739  3.99855    766 - -
          2.68618  4.42225  2.77519  2.73123  3.46354  2.40513  3.72494  3.29354  2.67741  2.69355  4.24690  2.90347  2.73739  3.18146  2.89801  2.37887  2.77519  2.98518  4.58477  3.61503
          0.03256  3.83682  4.55917  0.61958  0.77255  0.48576  0.95510
    497   1.23286  4.08798  3.29996  3.06543  4.13066  2.74022  4.14094  3.41777  3.12087  3.22388  4.10009  3.22677  3.63050  3.43436  3.40883  2.23994  2.65440  2.95057  5.51052  4.28579    767 - -
          2.68618  4.42225  2.77519  2.73123  3.46354  2.40513  3.72494  3.29354  2.67741  2.69355  4.24690  2.90347  2.73739  3.18146  2.89801  2.37887  2.77519  2.98518  4.58477  3.61503
          0.03256  3.83682  4.55917  0.61958  0.77255  0.48576  0.95510
    498   3.11581  4.58898  4.13200  3.77226  3.12310  3.93638  4.43920  2.32589  3.54034  0.92039  3.15824  4.05113  4.37826  3.91722  3.72201  3.50392  3.41191  2.35386  4.98887  3.70377    768 - -
          2.68618  4.42225  2.77519  2.73123  3.46354  2.40513  3.72494  3.29354  2.67741  2.69355  4.24690  2.90347  2.73739  3.18146  2.89801  2.37887  2.77519  2.98518  4.58477  3.61503
          0.03256  3.83682  4.55917  0.61958  0.77255  0.48576  0.95510
    499   2.85365  4.83720  2.88061  2.63544  4.00086  3.34314  3.79321  3.62673  2.45886  3.13257  4.16207  3.09462  3.89649  1.29884  2.74347  2.90320  3.15094  3.35882  5.27952  3.97110    769 - -
          2.68618  4.42225  2.77519  2.73123  3.46354  2.40513  3.72494  3.29354  2.67741  2.69355  4.24690  2.90347  2.73739  3.18146  2.89801  2.37887  2.77519  2.98518  4.58477  3.61503
          0.03256  3.83682  4.55917  0.61958  0.77255  0.48576  0.95510
    500   3.11581  4.58898  4.13200  3.77226  3.12310  3.93638  4.43920  2.32589  3.54034  0.92039  3.15824  4.05113  4.37826  3.91722  3.72201  3.50392  3.41191  2.35386  4.98887  3.70377    770 - -
          2.68618  4.42225  2.77519  2.73123  3.46354  2.40513  3.72494  3.29354  2.67741  2.69355  4.24690  2.90347  2.73739  3.18146  2.89801  2.37887  2.77519  2.98518  4.58477  3.61503
          0.03256  3.83682  4.55917  0.61958  0.77255  0.48576  0.95510
    501   2.29842  4.21804  3.17637  2.99106  4.04109  2.94862  4.10162  3.55914  3.06240  3.28234  4.21181  3.22118  3.68461  3.41464  3.34915  1.14610  2.77598  3.10206  5.41656  4.12456    771 - -
          2.68618  4.42225  2.77519  2.73123  3.46354  2.40513  3.72494  3.29354  2.67741  2.69355  4.24690  2.90347  2.73739  3.18146  2.89801  2.37887  2.77519  2.98518  4.58477  3.61503
          0.03256  3.83682  4.55917  0.61958  0.77255  0.48576  0.95510
    502   2.95223  5.07347  0.97056  2.31460  4.44594  3.18448  3.90108  4.02620  2.97869  3.64115  4.61902  2.86894  3.83483  3.14057  3.48961  2.91901  3.29024  3.66938  5.62143  4.32544    772 - -
          2.68618  4.42225  2.77519  2.73123  3.46354  2.40513  3.72494  3.29354  2.67741  2.69355  4.24690  2.90347  2.73739  3.18146  2.89801  2.37887  2.77519  2.98518  4.58477  3.61503
          0.03256  3.83682  4.55917  0.61958  0.77255  0.48576  0.95510
    503   2.92273  5.02492  2.47434  1.07719  4.36685  3.25185  3.83632  3.81369  2.71243  3.43683  4.41304  2.91439  3.85493  3.05312  3.11711  2.90913  3.22689  3.50145  5.54519  4.26810    773 - -
          2.68618  4.42225  2.77519  2.73123  3.46354  2.40513  3.72494  3.29354  2.67741  2.69355  4.24690  2.90347  2.73739  3.18146  2.89801  2.37887  2.77519  2.98518  4.58477  3.61503
          0.03256  3.83682  4.55917  0.61958  0.77255  0.48576  0.95510
    504   2.92273  5.02492  2.47434  1.07719  4.36685  3.25185  3.83632  3.81369  2.71243  3.43683  4.41304  2.91439  3.85493  3.05312  3.11711  2.90913  3.22689  3.50145  5.54519  4.26810    774 - -
          2.68618  4.42225  2.77519  2.73123  3.46354  2.40513  3.72494  3.29354  2.67741  2.69355  4.24690  2.90347  2.73739  3.18146  2.89801  2.37887  2.77519  2.98518  4.58477  3.61503
          0.03256  3.83682  4.55917  0.61958  0.77255  0.48576  0.95510
    505   2.94190  4.49652  4.01144  3.60267  3.19328  3.80752  4.34609  2.36537  3.37252  1.79376  1.44801  3.88442  4.26833  3.75700  3.58193  3.28707  3.24672  2.36723  5.02908  3.78744    775 - -
          2.68618  4.42225  2.77519  2.73123  3.46354  2.40513  3.72494  3.29354  2.67741  2.69355  4.24690  2.90347  2.73739  3.18146  2.89801  2.37887  2.77519  2.98518  4.58477  3.61503
          0.03256  3.83682  4.55917  0.61958  0.77255  0.48576  0.95510
    506   2.29842  4.21804  3.17637  2.99106  4.04109  2.94862  4.10162  3.55914  3.06240  3.28234  4.21181  3.22118  3.68461  3.41464  3.34915  1.14610  2.77598  3.10206  5.41656  4.12456    776 - -
          2.68618  4.42225  2.77519  2.73123  3.46354  2.40513  3.72494  3.29354  2.67741  2.69355  4.24690  2.90347  2.73739  3.18146  2.89801  2.37887  2.77519  2.98518  4.58477  3.61503
          0.03256  3.83682  4.55917  0.61958  0.77255  0.48576  0.95510
    507   3.11581  4.58898  4.13200  3.77226  3.12310  3.93638  4.43920  2.32589  3.54034  0.92039  3.15824  4.05113  4.37826  3.91722  3.72201  3.50392  3.41191  2.35386  4.98887  3.70377    777 - -
          2.68618  4.42225  2.77519  2.73123  3.46354  2.40513  3.72494  3.29354  2.67741  2.69355  4.24690  2.90347  2.73739  3.18146  2.89801  2.37887  2.77519  2.98518  4.58477  3.61503
          0.03256  3.83682  4.55917  0.61958  0.77255  0.48576  0.95510
    508   3.21381  4.62626  4.18968  3.89787  1.07193  3.91098  3.86281  2.74242  3.80591  2.12098  3.47821  3.97935  4.37076  3.98386  3.93443  3.48527  3.51513  2.73041  4.12335  2.49519    778 - -
          2.68618  4.42225  2.77519  2.73123  3.46354  2.40513  3.72494  3.29354  2.67741  2.69355  4.24690  2.90347  2.73739  3.18146  2.89801  2.37887  2.77519  2.98518  4.58477  3.61503
          0.03256  3.83682  4.55917  0.61958  0.77255  0.48576  0.95510
    509   2.39455  4.23936  3.39744  3.14846  3.93835  3.07965  4.16837  3.06118  3.09072  2.92591  3.97919  3.36317  3.78080  3.48748  3.35079  2.59548  1.23382  2.75997  5.37933  4.15515    779 - -
          2.68618  4.42225  2.77519  2.73123  3.46354  2.40513  3.72494  3.29354  2.67741  2.69355  4.24690  2.90347  2.73739  3.18146  2.89801  2.37887  2.77519  2.98518  4.58477  3.61503
          0.03256  3.83682  4.55917  0.61958  0.77255  0.48576  0.95510
    510   1.06641  4.17525  3.42720  3.21749  4.01762  3.00061  4.24364  3.13786  3.23284  3.02105  4.05729  3.37586  3.73652  3.57742  3.48548  2.52610  2.80101  2.79847  5.44836  4.24477    780 - -
          2.68618  4.42225  2.77519  2.73123  3.46354  2.40513  3.72494  3.29354  2.67741  2.69355  4.24690  2.90347  2.73739  3.18146  2.89801  2.37887  2.77519  2.98518  4.58477  3.61503
          0.03256  3.83682  4.55917  0.61958  0.77255  0.48576  0.95510
    511   2.78010  4.33317  4.07550  3.73808  3.52466  3.68642  4.54616  2.05401  3.60530  2.21828  3.49579  3.93347  4.24932  3.96792  3.82113  3.18815  3.14277  1.07114  5.30288  4.03203    781 - -
          2.68618  4.42225  2.77519  2.73123  3.46354  2.40513  3.72494  3.29354  2.67741  2.69355  4.24690  2.90347  2.73739  3.18146  2.89801  2.37887  2.77519  2.98518  4.58477  3.61503
          0.03256  3.83682  4.55917  0.61958  0.77255  0.48576  0.95510
    512   2.78010  4.33317  4.07550  3.73808  3.52466  3.68642  4.54616  2.05401  3.60530  2.21828  3.49579  3.93347  4.24932  3.96792  3.82113  3.18815  3.14277  1.07114  5.30288  4.03203    782 - -
          2.68618  4.42225  2.77519  2.73123  3.46354  2.40513  3.72494  3.29354  2.67741  2.69355  4.24690  2.90347  2.73739  3.18146  2.89801  2.37887  2.77519  2.98518  4.58477  3.61503
          0.03256  3.83682  4.55917  0.61958  0.77255  0.48576  0.95510
    513   3.11581  4.58898  4.13200  3.77226  3.12310  3.93638  4.43920  2.32589  3.54034  0.92039  3.15824  4.05113  4.37826  3.91722  3.72201  3.50392  3.41191  2.35386  4.98887  3.70377    783 - -
          2.68618  4.42225  2.77519  2.73123  3.46354  2.40513  3.72494  3.29354  2.67741  2.69355  4.24690  2.90347  2.73739  3.18146  2.89801  2.37887  2.77519  2.98518  4.58477  3.61503
          0.03256  3.83682  4.55917  0.61958  0.77255  0.48576  0.95510
    514   2.78010  4.33317  4.07550  3.73808  3.52466  3.68642  4.54616  2.05401  3.60530  2.21828  3.49579  3.93347  4.24932  3.96792  3.82113  3.18815  3.14277  1.07114  5.30288  4.03203    784 - -
          2.68618  4.42225  2.77519  2.73123  3.46354  2.40513  3.72494  3.29354  2.67741  2.69355  4.24690  2.90347  2.73739  3.18146  2.89801  2.37887  2.77519  2.98518  4.58477  3.61503
          0.03256  3.83682  4.55917  0.61958  0.77255  0.48576  0.95510
    515   2.29842  4.21804  3.17637  2.99106  4.04109  2.94862  4.10162  3.55914  3.06240  3.28234  4.21181  3.22118  3.68461  3.41464  3.34915  1.14610  2.77598  3.10206  5.41656  4.12456    785 - -
          2.68618  4.42225  2.77519  2.73123  3.46354  2.40513  3.72494  3.29354  2.67741  2.69355  4.24690  2.90347  2.73739  3.18146  2.89801  2.37887  2.77519  2.98518  4.58477  3.61503
          0.03256  3.83682  4.55917  0.61958  0.77255  0.48576  0.95510
    516   1.06641  4.17525  3.42720  3.21749  4.01762  3.00061  4.24364  3.13786  3.23284  3.02105  4.05729  3.37586  3.73652  3.57742  3.48548  2.52610  2.80101  2.79847  5.44836  4.24477    786 - -
          2.68618  4.42225  2.77519  2.73123  3.46354  2.40513  3.72494  3.29354  2.67741  2.69355  4.24690  2.90347  2.73739  3.18146  2.89801  2.37887  2.77519  2.98518  4.58477  3.61503
          0.03256  3.83682  4.55917  0.61958  0.77255  0.48576  0.95510
    517   2.95223  5.07347  0.97056  2.31460  4.44594  3.18448  3.90108  4.02620  2.97869  3.64115  4.61902  2.86894  3.83483  3.14057  3.48961  2.91901  3.29024  3.66938  5.62143  4.32544    787 - -
          2.68618  4.42225  2.77519  2.73123  3.46354  2.40513  3.72494  3.29354  2.67741  2.69355  4.24690  2.90347  2.73739  3.18146  2.89801  2.37887  2.77519  2.98518  4.58477  3.61503
          0.03256  3.83682  4.55917  0.61958  0.77255  0.48576  0.95510
    518   2.96625  4.80679  3.45337  2.97263  4.15236  3.46036  3.80014  3.69206  2.22547  3.21453  4.21617  3.33481  3.96516  3.02271  1.03430  3.05246  3.23495  3.41769  5.25017  4.08800    788 - -
          2.68618  4.42225  2.77519  2.73123  3.46354  2.40513  3.72494  3.29354  2.67741  2.69355  4.24690  2.90347  2.73739  3.18146  2.89801  2.37887  2.77519  2.98518  4.58477  3.61503
          0.03256  3.83682  4.55917  0.61958  0.77255  0.48576  0.95510
    519   2.29842  4.21804  3.17637  2.99106  4.04109  2.94862  4.10162  3.55914  3.06240  3.28234  4.21181  3.22118  3.68461  3.41464  3.34915  1.14610  2.77598  3.10206  5.41656  4.12456    789 - -
          2.68618  4.42225  2.77519  2.73123  3.46354  2.40513  3.72494  3.29354  2.67741  2.69355  4.24690  2.90347  2.73739  3.18146  2.89801  2.37887  2.77519  2.98518  4.58477  3.61503
          0.03256  3.83682  4.55917  0.61958  0.77255  0.48576  0.95510
    520   2.62209  4.40041  3.28850  3.18371  4.32546  0.78630  4.30564  3.91689  3.36007  3.57539  4.55128  3.45295  3.79040  3.68714  3.59951  2.79308  3.10058  3.45214  5.42949  4.42635    790 - -
          2.68618  4.42225  2.77519  2.73123  3.46354  2.40513  3.72494  3.29354  2.67741  2.69355  4.24690  2.90347  2.73739  3.18146  2.89801  2.37887  2.77519  2.98518  4.58477  3.61503
          0.03256  3.83682  4.55917  0.61958  0.77255  0.48576  0.95510
    521   3.00341  4.43279  4.28393  3.89883  3.35077  4.02713  4.63395  1.12320  3.72623  1.94475  3.29234  4.14920  4.46227  4.07854  3.92692  3.51945  3.30343  1.84653  5.23382  3.96866    791 - -
          2.68618  4.42225  2.77519  2.73123  3.46354  2.40513  3.72494  3.29354  2.67741  2.69355  4.24690  2.90347  2.73739  3.18146  2.89801  2.37887  2.77519  2.98518  4.58477  3.61503
          0.03256  3.83682  4.55917  0.61958  0.77255  0.48576  0.95510
    522   2.92273  5.02492  2.47434  1.07719  4.36685  3.25185  3.83632  3.81369  2.71243  3.43683  4.41304  2.91439  3.85493  3.05312  3.11711  2.90913  3.22689  3.50145  5.54519  4.26810    792 - -
          2.68618  4.42225  2.77519  2.73123  3.46354  2.40513  3.72494  3.29354  2.67741  2.69355  4.24690  2.90347  2.73739  3.18146  2.89801  2.37887  2.77519  2.98518  4.58477  3.61503
          0.03256  3.83682  4.55917  0.61958  0.77255  0.48576  0.95510
    523   2.69481  4.68927  2.69030  2.57246  4.04729  3.16078  3.89379  3.75053  2.79480  3.40163  4.35752  1.22278  3.81116  3.16695  3.14785  2.76366  3.07578  3.37635  5.35739  3.99855    793 - -
          2.68618  4.42225  2.77519  2.73123  3.46354  2.40513  3.72494  3.29354  2.67741  2.69355  4.24690  2.90347  2.73739  3.18146  2.89801  2.37887  2.77519  2.98518  4.58477  3.61503
          0.03256  3.83682  4.55917  0.61958  0.77255  0.48576  0.95510
    524   2.78010  4.33317  4.07550  3.73808  3.52466  3.68642  4.54616  2.05401  3.60530  2.21828  3.49579  3.93347  4.24932  3.96792  3.82113  3.18815  3.14277  1.07114  5.30288  4.03203    794 - -
          2.68618  4.42225  2.77519  2.73123  3.46354  2.40513  3.72494  3.29354  2.67741  2.69355  4.24690  2.90347  2.73739  3.18146  2.89801  2.37887  2.77519  2.98518  4.58477  3.61503
          0.03256  3.83682  4.55917  0.61958  0.77255  0.48576  0.95510
    525   2.71818  4.83700  2.55833  2.39878  3.91383  3.22155  3.43114  3.76746  2.57071  3.33825  4.24156  1.52700  3.81328  2.96764  2.94570  2.73974  3.03868  3.40502  5.27030  3.81468    795 - -
          2.68618  4.42225  2.77519  2.73123  3.46354  2.40513  3.72494  3.29354  2.67741  2.69355  4.24690  2.90347  2.73739  3.18146  2.89801  2.37887  2.77519  2.98518  4.58477  3.61503
          0.03256  3.83682  4.55917  0.61958  0.77255  0.48576  0.95510
    526   2.29842  4.21804  3.17637  2.99106  4.04109  2.94862  4.10162  3.55914  3.06240  3.28234  4.21181  3.22118  3.68461  3.41464  3.34915  1.14610  2.77598  3.10206  5.41656  4.12456    796 - -
          2.68618  4.42225  2.77519  2.73123  3.46354  2.40513  3.72494  3.29354  2.67741  2.69355  4.24690  2.90347  2.73739  3.18146  2.89801  2.37887  2.77519  2.98518  4.58477  3.61503
          0.03256  3.83682  4.55917  0.61958  0.77255  0.48576  0.95510
    527   2.63032  4.23587  3.79742  3.35110  3.41571  3.57503  4.15417  2.22102  3.18226  2.30052  3.42782  3.61573  4.07382  3.55785  3.43812  2.96107  2.94835  1.35384  5.02020  3.76327    797 - -
          2.68618  4.42225  2.77519  2.73123  3.46354  2.40513  3.72494  3.29354  2.67741  2.69355  4.24690  2.90347  2.73739  3.18146  2.89801  2.37887  2.77519  2.98518  4.58477  3.61503
          0.03256  3.83682  4.55917  0.61958  0.77255  0.48576  0.95510
    528   2.82931  5.01827  2.39865  1.21848  4.42430  2.99318  3.77645  3.87298  2.65525  3.48515  4.39079  2.83293  3.81422  2.97360  3.08677  2.80902  3.13542  3.51640  5.60185  4.27790    798 - -
          2.68618  4.42225  2.77519  2.73123  3.46354  2.40513  3.72494  3.29354  2.67741  2.69355  4.24690  2.90347  2.73739  3.18146  2.89801  2.37887  2.77519  2.98518  4.58477  3.61503
          0.03256  3.83682  4.55917  0.61958  0.77255  0.48576  0.95510
    529   1.06641  4.17525  3.42720  3.21749  4.01762  3.00061  4.24364  3.13786  3.23284  3.02105  4.05729  3.37586  3.73652  3.57742  3.48548  2.52610  2.80101  2.79847  5.44836  4.24477    799 - -
          2.68618  4.42225  2.77519  2.73123  3.46354  2.40513  3.72494  3.29354  2.67741  2.69355  4.24690  2.90347  2.73739  3.18146  2.89801  2.37887  2.77519  2.98518  4.58477  3.61503
          0.03256  3.83682  4.55917  0.61958  0.77255  0.48576  0.95510
    530   3.11581  4.58898  4.13200  3.77226  3.12310  3.93638  4.43920  2.32589  3.54034  0.92039  3.15824  4.05113  4.37826  3.91722  3.72201  3.50392  3.41191  2.35386  4.98887  3.70377    800 - -
          2.68618  4.42225  2.77519  2.73123  3.46354  2.40513  3.72494  3.29354  2.67741  2.69355  4.24690  2.90347  2.73739  3.18146  2.89801  2.37887  2.77519  2.98518  4.58477  3.61503
          0.03256  3.83682  4.55917  0.61958  0.77255  0.48576  0.95510
    531   2.85365  4.83720  2.88061  2.63544  4.00086  3.34314  3.79321  3.62673  2.45886  3.13257  4.16207  3.09462  3.89649  1.29884  2.74347  2.90320  3.15094  3.35882  5.27952  3.97110    801 - -
          2.68618  4.42225  2.77519  2.73123  3.46354  2.40513  3.72494  3.29354  2.67741  2.69355  4.24690  2.90347  2.73739  3.18146  2.89801  2.37887  2.77519  2.98518  4.58477  3.61503
          0.03256  3.83682  4.55917  0.61958  0.77255  0.48576  0.95510
    532   2.92273  5.02492  2.47434  1.07719  4.36685  3.25185  3.83632  3.81369  2.71243  3.43683  4.41304  2.91439  3.85493  3.05312  3.11711  2.90913  3.22689  3.50145  5.54519  4.26810    802 - -
          2.68618  4.42225  2.77519  2.73123  3.46354  2.40513  3.72494  3.29354  2.67741  2.69355  4.24690  2.90347  2.73739  3.18146  2.89801  2.37887  2.77519  2.98518  4.58477  3.61503
          0.03256  3.83682  4.55917  0.61958  0.77255  0.48576  0.95510
    533   2.39455  4.23936  3.39744  3.14846  3.93835  3.07965  4.16837  3.06118  3.09072  2.92591  3.97919  3.36317  3.78080  3.48748  3.35079  2.59548  1.23382  2.75997  5.37933  4.15515    803 - -
          2.68618  4.42225  2.77519  2.73123  3.46354  2.40513  3.72494  3.29354  2.67741  2.69355  4.24690  2.90347  2.73739  3.18146  2.89801  2.37887  2.77519  2.98518  4.58477  3.61503
          0.03256  3.83682  4.55917  0.61958  0.77255  0.48576  0.95510
    534   3.11581  4.58898  4.13200  3.77226  3.12310  3.93638  4.43920  2.32589  3.54034  0.92039  3.15824  4.05113  4.37826  3.91722  3.72201  3.50392  3.41191  2.35386  4.98887  3.70377    804 - -
          2.68618  4.42225  2.77519  2.73123  3.46354  2.40513  3.72494  3.29354  2.67741  2.69355  4.24690  2.90347  2.73739  3.18146  2.89801  2.37887  2.77519  2.98518  4.58477  3.61503
          0.03256  3.83682  4.55917  0.61958  0.77255  0.48576  0.95510
    535   3.00341  4.43279  4.28393  3.89883  3.35077  4.02713  4.63395  1.12320  3.72623  1.94475  3.29234  4.14920  4.46227  4.07854  3.92692  3.51945  3.30343  1.84653  5.23382  3.96866    805 - -
          2.68618  4.42225  2.77519  2.73123  3.46354  2.40513  3.72494  3.29354  2.67741  2.69355  4.24690  2.90347  2.73739  3.18146  2.89801  2.37887  2.77519  2.98518  4.58477  3.61503
          0.03256  3.83682  4.55917  0.61958  0.77255  0.48576  0.95510
    536   2.96625  4.80679  3.45337  2.97263  4.15236  3.46036  3.80014  3.69206  2.22547  3.21453  4.21617  3.33481  3.96516  3.02271  1.03430  3.05246  3.23495  3.41769  5.25017  4.08800    806 - -
          2.68618  4.42225  2.77519  2.73123  3.46354  2.40513  3.72494  3.29354  2.67741  2.69355  4.24690  2.90347  2.73739  3.18146  2.89801  2.37887  2.77519  2.98518  4.58477  3.61503
          0.03256  3.83682  4.55917  0.61958  0.77255  0.48576  0.95510
    537   1.06641  4.17525  3.42720  3.21749  4.01762  3.00061  4.24364  3.13786  3.23284  3.02105  4.05729  3.37586  3.73652  3.57742  3.48548  2.52610  2.80101  2.79847  5.44836  4.24477    807 - -
          2.68618  4.42225  2.77519  2.73123  3.46354  2.40513  3.72494  3.29354  2.67741  2.69355  4.24690  2.90347  2.73739  3.18146  2.89801  2.37887  2.77519  2.98518  4.58477  3.61503
          0.03256  3.83682  4.55917  0.61958  0.77255  0.48576  0.95510
    538   3.11581  4.58898  4.13200  3.77226  3.12310  3.93638  4.43920  2.32589  3.54034  0.92039  3.15824  4.05113  4.37826  3.91722  3.72201  3.50392  3.41191  2.35386  4.98887  3.70377    808 - -
          2.68618  4.42225  2.77519  2.73123  3.46354  2.40513  3.72494  3.29354  2.67741  2.69355  4.24690  2.90347  2.73739  3.18146  2.89801  2.37887  2.77519  2.98518  4.58477  3.61503
          0.03256  3.83682  4.55917  0.61958  0.77255  0.48576  0.95510
    539   2.96625  4.80679  3.45337  2.97263  4.15236  3.46036  3.80014  3.69206  2.22547  3.21453  4.21617  3.33481  3.96516  3.02271  1.03430  3.05246  3.23495  3.41769  5.25017  4.08800    809 - -
          2.68618  4.42225  2.77519  2.73123  3.46354  2.40513  3.72494  3.29354  2.67741  2.69355  4.24690  2.90347  2.73739  3.18146  2.89801  2.37887  2.77519  2.98518  4.58477  3.61503
          0.03256  3.83682  4.55917  0.61958  0.77255  0.48576  0.95510
    540   2.39455  4.23936  3.39744  3.14846  3.93835  3.07965  4.16837  3.06118  3.09072  2.92591  3.97919  3.36317  3.78080  3.48748  3.35079  2.59548  1.23382  2.75997  5.37933  4.15515    810 - -
          2.68618  4.42225  2.77519  2.73123  3.46354  2.40513  3.72494  3.29354  2.67741  2.69355  4.24690  2.90347  2.73739  3.18146  2.89801  2.37887  2.77519  2.98518  4.58477  3.61503
          0.03256  3.83682  4.55917  0.61958  0.77255  0.48576  0.95510
    541   3.11581  4.58898  4.13200  3.77226  3.12310  3.93638  4.43920  2.32589  3.54034  0.92039  3.15824  4.05113  4.37826  3.91722  3.72201  3.50392  3.41191  2.35386  4.98887  3.70377    811 - -
          2.68618  4.42225  2.77519  2.73123  3.46354  2.40513  3.72494  3.29354  2.67741  2.69355  4.24690  2.90347  2.73739  3.18146  2.89801  2.37887  2.77519  2.98518  4.58477  3.61503
          0.03256  3.83682  4.55917  0.61958  0.77255  0.48576  0.95510
    542   3.00341  4.43279  4.28393  3.89883  3.35077  4.02713  4.63395  1.12320  3.72623  1.94475  3.29234  4.14920  4.46227  4.07854  3.92692  3.51945  3.30343  1.84653  5.23382  3.96866    812 - -
          2.68618  4.42225  2.77519  2.73123  3.46354  2.40513  3.72494  3.29354  2.67741  2.69355  4.24690  2.90347  2.73739  3.18146  2.89801  2.37887  2.77519  2.98518  4.58477  3.61503
          0.03256  3.83682  4.55917  0.61958  0.77255  0.48576  0.95510
    543   2.94190  4.49652  4.01144  3.60267  3.19328  3.80752  4.34609  2.36537  3.37252  1.79376  1.44801  3.88442  4.26833  3.75700  3.58193  3.28707  3.24672  2.36723  5.02908  3.78744    813 - -
          2.68618  4.42225  2.77519  2.73123  3.46354  2.40513  3.72494  3.29354  2.67741  2.69355  4.24690  2.90347  2.73739  3.18146  2.89801  2.37887  2.77519  2.98518  4.58477  3.61503
          0.03256  3.83682  4.55917  0.61958  0.77255  0.48576  0.95510
    544   2.94036  4.90159  3.11392  2.74278  4.27986  3.43307  3.74090  3.70703  1.08817  3.28019  4.24408  3.16863  3.93637  2.93480  2.42690  2.98500  3.19656  3.41702  5.34960  4.15744    814 - -
          2.68618  4.42225  2.77519  2.73123  3.46354  2.40513  3.72494  3.29354  2.67741  2.69355  4.24690  2.90347  2.73739  3.18146  2.89801  2.37887  2.77519  2.98518  4.58477  3.61503
          0.03256  3.83682  4.55917  0.61958  0.77255  0.48576  0.95510
    545   2.69481  4.68927  2.69030  2.57246  4.04729  3.16078  3.89379  3.75053  2.79480  3.40163  4.35752  1.22278  3.81116  3.16695  3.14785  2.76366  3.07578  3.37635  5.35739  3.99855    815 - -
          2.68618  4.42225  2.77519  2.73123  3.46354  2.40513  3.72494  3.29354  2.67741  2.69355  4.24690  2.90347  2.73739  3.18146  2.89801  2.37887  2.77519  2.98518  4.58477  3.61503
          0.03256  3.83682  4.55917  0.61958  0.77255  0.48576  0.95510
    546   2.95756  4.78041  3.09252  2.84941  3.26099  3.41845  1.21998  3.65490  2.69349  3.15313  4.19373  3.25996  3.96930  3.21533  2.96107  3.02872  3.25993  3.39076  4.72643  3.21297    816 - -
          2.68618  4.42225  2.77519  2.73123  3.46354  2.40513  3.72494  3.29354  2.67741  2.69355  4.24690  2.90347  2.73739  3.18146  2.89801  2.37887  2.77519  2.98518  4.58477  3.61503
          0.03256  3.83682  4.55917  0.61958  0.77255  0.48576  0.95510
    547   2.70596  4.46862  3.30939  3.14372  4.14097  3.15818  4.22369  3.67772  3.19807  3.30824  4.35696  3.45374  0.89665  3.58796  3.44718  2.87246  3.14485  3.32711  5.33681  4.26134    817 - -
          2.68618  4.42225  2.77519  2.73123  3.46354  2.40513  3.72494  3.29354  2.67741  2.69355  4.24690  2.90347  2.73739  3.18146  2.89801  2.37887  2.77519  2.98518  4.58477  3.61503
          0.03256  3.83682  4.55917  0.61958  0.77255  0.48576  0.95510
    548   2.69481  4.68927  2.69030  2.57246  4.04729  3.16078  3.89379  3.75053  2.79480  3.40163  4.35752  1.22278  3.81116  3.16695  3.14785  2.76366  3.07578  3.37635  5.35739  3.99855    818 - -
          2.68618  4.42225  2.77519  2.73123  3.46354  2.40513  3.72494  3.29354  2.67741  2.69355  4.24690  2.90347  2.73739  3.18146  2.89801  2.37887  2.77519  2.98518  4.58477  3.61503
          0.03256  3.83682  4.55917  0.61958  0.77255  0.48576  0.95510
    549   2.92273  5.02492  2.47434  1.07719  4.36685  3.25185  3.83632  3.81369  2.71243  3.43683  4.41304  2.91439  3.85493  3.05312  3.11711  2.90913  3.22689  3.50145  5.54519  4.26810    819 - -
          2.68618  4.42225  2.77519  2.73123  3.46354  2.40513  3.72494  3.29354  2.67741  2.69355  4.24690  2.90347  2.73739  3.18146  2.89801  2.37887  2.77519  2.98518  4.58477  3.61503
          0.03256  3.83682  4.55917  0.61958  0.77255  0.48576  0.95510
    550   1.38754  4.18541  3.30935  2.95783  3.80945  3.08035  3.96577  3.06198  2.88625  2.87826  3.81655  3.22340  3.72594  3.26407  3.18903  2.50778  2.73245  2.74197  5.19426  3.96877    820 - -
          2.68618  4.42225  2.77519  2.73123  3.46354  2.40513  3.72494  3.29354  2.67741  2.69355  4.24690  2.90347  2.73739  3.18146  2.89801  2.37887  2.77519  2.98518  4.58477  3.61503
          0.03256  3.83682  4.55917  0.61958  0.77255  0.48576  0.95510
    551   2.29842  4.21804  3.17637  2.99106  4.04109  2.94862  4.10162  3.55914  3.06240  3.28234  4.21181  3.22118  3.68461  3.41464  3.34915  1.14610  2.77598  3.10206  5.41656  4.12456    821 - -
          2.68618  4.42225  2.77519  2.73123  3.46354  2.40513  3.72494  3.29354  2.67741  2.69355  4.24690  2.90347  2.73739  3.18146  2.89801  2.37887  2.77519  2.98518  4.58477  3.61503
          0.03256  3.83682  4.55917  0.61958  0.77255  0.48576  0.95510
    552   3.00341  4.43279  4.28393  3.89883  3.35077  4.02713  4.63395  1.12320  3.72623  1.94475  3.29234  4.14920  4.46227  4.07854  3.92692  3.51945  3.30343  1.84653  5.23382  3.96866    822 - -
          2.68618  4.42225  2.77519  2.73123  3.46354  2.40513  3.72494  3.29354  2.67741  2.69355  4.24690  2.90347  2.73739  3.18146  2.89801  2.37887  2.77519  2.98518  4.58477  3.61503
          0.03256  3.83682  4.55917  0.61958  0.77255  0.48576  0.95510
    553   3.21381  4.62626  4.18968  3.89787  1.07193  3.91098  3.86281  2.74242  3.80591  2.12098  3.47821  3.97935  4.37076  3.98386  3.93443  3.48527  3.51513  2.73041  4.12335  2.49519    823 - -
          2.68618  4.42225  2.77519  2.73123  3.46354  2.40513  3.72494  3.29354  2.67741  2.69355  4.24690  2.90347  2.73739  3.18146  2.89801  2.37887  2.77519  2.98518  4.58477  3.61503
          0.03256  3.83682  4.55917  0.61958  0.77255  0.48576  0.95510
    554   2.39455  4.23936  3.39744  3.14846  3.93835  3.07965  4.16837  3.06118  3.09072  2.92591  3.97919  3.36317  3.78080  3.48748  3.35079  2.59548  1.23382  2.75997  5.37933  4.15515    824 - -
          2.68618  4.42225  2.77519  2.73123  3.46354  2.40513  3.72494  3.29354  2.67741  2.69355  4.24690  2.90347  2.73739  3.18146  2.89801  2.37887  2.77519  2.98518  4.58477  3.61503
          0.03256  3.83682  4.55917  0.61958  0.77255  0.48576  0.95510
    555   2.94036  4.90159  3.11392  2.74278  4.27986  3.43307  3.74090  3.70703  1.08817  3.28019  4.24408  3.16863  3.93637  2.93480  2.42690  2.98500  3.19656  3.41702  5.34960  4.15744    825 - -
          2.68618  4.42225  2.77519  2.73123  3.46354  2.40513  3.72494  3.29354  2.67741  2.69355  4.24690  2.90347  2.73739  3.18146  2.89801  2.37887  2.77519  2.98518  4.58477  3.61503
          0.03256  3.83682  4.55917  0.61958  0.77255  0.48576  0.95510
    556   3.11581  4.58898  4.13200  3.77226  3.12310  3.93638  4.43920  2.32589  3.54034  0.92039  3.15824  4.05113  4.37826  3.91722  3.72201  3.50392  3.41191  2.35386  4.98887  3.70377    826 - -
          2.68618  4.42225  2.77519  2.73123  3.46354  2.40513  3.72494  3.29354  2.67741  2.69355  4.24690  2.90347  2.73739  3.18146  2.89801  2.37887  2.77519  2.98518  4.58477  3.61503
          0.03256  3.83682  4.55917  0.61958  0.77255  0.48576  0.95510
    557   3.11581  4.58898  4.13200  3.77226  3.12310  3.93638  4.43920  2.32589  3.54034  0.92039  3.15824  4.05113  4.37826  3.91722  3.72201  3.50392  3.41191  2.35386  4.98887  3.70377    827 - -
          2.68618  4.42225  2.77519  2.73123  3.46354  2.40513  3.72494  3.29354  2.67741  2.69355  4.24690  2.90347  2.73739  3.18146  2.89801  2.37887  2.77519  2.98518  4.58477  3.61503
          0.03256  3.83682  4.55917  0.61958  0.77255  0.48576  0.95510
    558   3.11581  4.58898  4.13200  3.77226  3.12310  3.93638  4.43920  2.32589  3.54034  0.92039  3.15824  4.05113  4.37826  3.91722  3.72201  3.50392  3.41191  2.35386  4.98887  3.70377    828 - -
          2.68618  4.42225  2.77519  2.73123  3.46354  2.40513  3.72494  3.29354  2.67741  2.69355  4.24690  2.90347  2.73739  3.18146  2.89801  2.37887  2.77519  2.98518  4.58477  3.61503
          0.04600  3.83682  3.75516  0.61958  0.77255  0.48576  0.95510
    559   2.92897  4.88894  3.10162  2.73340  4.26422  3.42269  3.73464  3.69065  1.10697  3.26686  4.23181  3.15970  3.92720  2.92953  2.42577  2.97468  3.18633  3.40150  5.33960  4.14569    829 - -
          2.68618  4.42225  2.77519  2.73123  3.46354  2.40513  3.72494  3.29354  2.67741  2.69355  4.24690  2.90347  2.73739  3.18146  2.89801  2.37887  2.77519  2.98518  4.58477  3.61503
          0.03299  3.82381  4.54616  0.61958  0.77255  0.47875  0.96643
    560   2.87314  3.89461  4.19738  3.71759  3.17945  3.84167  4.38082  2.21310  3.49419  1.13359  3.15605  3.94942  4.28968  3.82924  3.69940  3.26448  3.17759  2.16704  5.01299  3.75064    830 - -
          2.68618  4.42225  2.77519  2.73123  3.46354  2.40513  3.72494  3.29354  2.67741  2.69355  4.24690  2.90347  2.73739  3.18146  2.89801  2.37887  2.77519  2.98518  4.58477  3.61503
          0.03256  3.83682  4.55917  0.61958  0.77255  0.48576  0.95510
    561   2.55509  4.49755  2.94120  2.72637  4.00954  3.14852  3.91762  3.52537  2.75605  3.13075  4.10208  3.11925  1.46615  2.95362  3.07372  2.67363  2.94281  3.17978  5.33922  4.05975    831 - -
          2.68618  4.42225  2.77519  2.73123  3.46354  2.40513  3.72494  3.29354  2.67741  2.69355  4.24690  2.90347  2.73739  3.18146  2.89801  2.37887  2.77519  2.98518  4.58477  3.61503
          0.03256  3.83682  4.55917  0.61958  0.77255  0.48576  0.95510
    562   2.77380  5.03300  1.27144  2.19779  4.42271  3.14300  3.78733  3.84927  2.80558  3.51338  4.43970  2.74886  3.78330  2.98759  3.33479  2.74537  2.92739  3.48448  5.70274  4.27866    832 - -
          2.68618  4.42225  2.77519  2.73123  3.46354  2.40513  3.72494  3.29354  2.67741  2.69355  4.24690  2.90347  2.73739  3.18146  2.89801  2.37887  2.77519  2.98518  4.58477  3.61503
          0.03256  3.83682  4.55917  0.61958  0.77255  0.48576  0.95510
    563   2.87314  3.89461  4.19738  3.71759  3.17945  3.84167  4.38082  2.21310  3.49419  1.13359  3.15605  3.94942  4.28968  3.82924  3.69940  3.26448  3.17759  2.16704  5.01299  3.75064    833 - -
          2.68618  4.42225  2.77519  2.73123  3.46354  2.40513  3.72494  3.29354  2.67741  2.69355  4.24690  2.90347  2.73739  3.18146  2.89801  2.37887  2.77519  2.98518  4.58477  3.61503
          0.03256  3.83682  4.55917  0.61958  0.77255  0.48576  0.95510
    564   2.82159  4.75200  3.30203  2.83698  4.21671  3.12183  3.74704  3.69589  2.19965  3.25537  4.17720  3.21739  3.90539  2.94742  1.21603  2.90146  3.10378  3.37213  5.30145  4.11896    834 - -
          2.68618  4.42225  2.77519  2.73123  3.46354  2.40513  3.72494  3.29354  2.67741  2.69355  4.24690  2.90347  2.73739  3.18146  2.89801  2.37887  2.77519  2.98518  4.58477  3.61503
          0.03256  3.83682  4.55917  0.61958  0.77255  0.48576  0.95510
    565   2.32605  4.24728  3.19878  2.93257  3.86730  3.02512  4.00102  3.33286  2.91822  2.89550  4.02535  3.19888  3.71723  3.30131  3.21974  1.33804  2.76741  2.95380  5.29726  3.95848    835 - -
          2.68618  4.42225  2.77519  2.73123  3.46354  2.40513  3.72494  3.29354  2.67741  2.69355  4.24690  2.90347  2.73739  3.18146  2.89801  2.37887  2.77519  2.98518  4.58477  3.61503
          0.03256  3.83682  4.55917  0.61958  0.77255  0.48576  0.95510
    566   2.80262  4.38545  3.79982  3.32854  3.11668  3.73980  4.05152  2.40663  3.07304  1.30322  3.20872  3.63712  4.15102  3.48573  3.31229  3.10541  3.07256  2.34281  4.80799  3.49729    836 - -
          2.68618  4.42225  2.77519  2.73123  3.46354  2.40513  3.72494  3.29354  2.67741  2.69355  4.24690  2.90347  2.73739  3.18146  2.89801  2.37887  2.77519  2.98518  4.58477  3.61503
          0.03256  3.83682  4.55917  0.61958  0.77255  0.48576  0.95510
    567   2.55925  4.61506  2.65228  2.50079  4.11913  3.11768  3.83499  3.62814  2.69272  3.31690  4.23191  1.50107  3.76400  3.06650  3.06170  2.63413  2.78902  3.24412  5.45004  4.07364    837 - -
          2.68618  4.42225  2.77519  2.73123  3.46354  2.40513  3.72494  3.29354  2.67741  2.69355  4.24690  2.90347  2.73739  3.18146  2.89801  2.37887  2.77519  2.98518  4.58477  3.61503
          0.03256  3.83682  4.55917  0.61958  0.77255  0.48576  0.95510
    568   2.69481  4.68927  2.69030  2.57246  4.04729  3.16078  3.89379  3.75053  2.79480  3.40163  4.35752  1.22278  3.81116  3.16695  3.14785  2.76366  3.07578  3.37635  5.35739  3.99855    838 - -
          2.68618  4.42225  2.77519  2.73123  3.46354  2.40513  3.72494  3.29354  2.67741  2.69355  4.24690  2.90347  2.73739  3.18146  2.89801  2.37887  2.77519  2.98518  4.58477  3.61503
          0.03256  3.83682  4.55917  0.61958  0.77255  0.48576  0.95510
    569   2.94190  4.49652  4.01144  3.60267  3.19328  3.80752  4.34609  2.36537  3.37252  1.79376  1.44801  3.88442  4.26833  3.75700  3.58193  3.28707  3.24672  2.36723  5.02908  3.78744    839 - -
          2.68618  4.42225  2.77519  2.73123  3.46354  2.40513  3.72494  3.29354  2.67741  2.69355  4.24690  2.90347  2.73739  3.18146  2.89801  2.37887  2.77519  2.98518  4.58477  3.61503
          0.03256  3.83682  4.55917  0.61958  0.77255  0.48576  0.95510
    570   2.95756  4.78041  3.09252  2.84941  3.26099  3.41845  1.21998  3.65490  2.69349  3.15313  4.19373  3.25996  3.96930  3.21533  2.96107  3.02872  3.25993  3.39076  4.72643  3.21297    840 - -
          2.68618  4.42225  2.77519  2.73123  3.46354  2.40513  3.72494  3.29354  2.67741  2.69355  4.24690  2.90347  2.73739  3.18146  2.89801  2.37887  2.77519  2.98518  4.58477  3.61503
          0.03256  3.83682  4.55917  0.61958  0.77255  0.48576  0.95510
    571   2.29842  4.21804  3.17637  2.99106  4.04109  2.94862  4.10162  3.55914  3.06240  3.28234  4.21181  3.22118  3.68461  3.41464  3.34915  1.14610  2.77598  3.10206  5.41656  4.12456    841 - -
          2.68618  4.42225  2.77519  2.73123  3.46354  2.40513  3.72494  3.29354  2.67741  2.69355  4.24690  2.90347  2.73739  3.18146  2.89801  2.37887  2.77519  2.98518  4.58477  3.61503
          0.03256  3.83682  4.55917  0.61958  0.77255  0.48576  0.95510
    572   2.92273  5.02492  2.47434  1.07719  4.36685  3.25185  3.83632  3.81369  2.71243  3.43683  4.41304  2.91439  3.85493  3.05312  3.11711  2.90913  3.22689  3.50145  5.54519  4.26810    842 - -
          2.68618  4.42225  2.77519  2.73123  3.46354  2.40513  3.72494  3.29354  2.67741  2.69355  4.24690  2.90347  2.73739  3.18146  2.89801  2.37887  2.77519  2.98518  4.58477  3.61503
          0.03256  3.83682  4.55917  0.61958  0.77255  0.48576  0.95510
    573   2.92273  5.02492  2.47434  1.07719  4.36685  3.25185  3.83632  3.81369  2.71243  3.43683  4.41304  2.91439  3.85493  3.05312  3.11711  2.90913  3.22689  3.50145  5.54519  4.26810    843 - -
          2.68618  4.42225  2.77519  2.73123  3.46354  2.40513  3.72494  3.29354  2.67741  2.69355  4.24690  2.90347  2.73739  3.18146  2.89801  2.37887  2.77519  2.98518  4.58477  3.61503
          0.03256  3.83682  4.55917  0.61958  0.77255  0.48576  0.95510
    574   3.11581  4.58898  4.13200  3.77226  3.12310  3.93638  4.43920  2.32589  3.54034  0.92039  3.15824  4.05113  4.37826  3.91722  3.72201  3.50392  3.41191  2.35386  4.98887  3.70377    844 - -
          2.68618  4.42225  2.77519  2.73123  3.46354  2.40513  3.72494  3.29354  2.67741  2.69355  4.24690  2.90347  2.73739  3.18146  2.89801  2.37887  2.77519  2.98518  4.58477  3.61503
          0.03256  3.83682  4.55917  0.61958  0.77255  0.48576  0.95510
    575   3.11581  4.58898  4.13200  3.77226  3.12310  3.93638  4.43920  2.32589  3.54034  0.92039  3.15824  4.05113  4.37826  3.91722  3.72201  3.50392  3.41191  2.35386  4.98887  3.70377    845 - -
          2.68618  4.42225  2.77519  2.73123  3.46354  2.40513  3.72494  3.29354  2.67741  2.69355  4.24690  2.90347  2.73739  3.18146  2.89801  2.37887  2.77519  2.98518  4.58477  3.61503
          0.03256  3.83682  4.55917  0.61958  0.77255  0.48576  0.95510
    576   1.06641  4.17525  3.42720  3.21749  4.01762  3.00061  4.24364  3.13786  3.23284  3.02105  4.05729  3.37586  3.73652  3.57742  3.48548  2.52610  2.80101  2.79847  5.44836  4.24477    846 - -
          2.68618  4.42225  2.77519  2.73123  3.46354  2.40513  3.72494  3.29354  2.67741  2.69355  4.24690  2.90347  2.73739  3.18146  2.89801  2.37887  2.77519  2.98518  4.58477  3.61503
          0.03256  3.83682  4.55917  0.61958  0.77255  0.48576  0.95510
    577   3.21381  4.62626  4.18968  3.89787  1.07193  3.91098  3.86281  2.74242  3.80591  2.12098  3.47821  3.97935  4.37076  3.98386  3.93443  3.48527  3.51513  2.73041  4.12335  2.49519    847 - -
          2.68618  4.42225  2.77519  2.73123  3.46354  2.40513  3.72494  3.29354  2.67741  2.69355  4.24690  2.90347  2.73739  3.18146  2.89801  2.37887  2.77519  2.98518  4.58477  3.61503
          0.03256  3.83682  4.55917  0.61958  0.77255  0.48576  0.95510
    578   2.94036  4.90159  3.11392  2.74278  4.27986  3.43307  3.74090  3.70703  1.08817  3.28019  4.24408  3.16863  3.93637  2.93480  2.42690  2.98500  3.19656  3.41702  5.34960  4.15744    848 - -
          2.68618  4.42225  2.77519  2.73123  3.46354  2.40513  3.72494  3.29354  2.67741  2.69355  4.24690  2.90347  2.73739  3.18146  2.89801  2.37887  2.77519  2.98518  4.58477  3.61503
          0.03256  3.83682  4.55917  0.61958  0.77255  0.48576  0.95510
    579   2.78010  4.33317  4.07550  3.73808  3.52466  3.68642  4.54616  2.05401  3.60530  2.21828  3.49579  3.93347  4.24932  3.96792  3.82113  3.18815  3.14277  1.07114  5.30288  4.03203    849 - -
          2.68618  4.42225  2.77519  2.73123  3.46354  2.40513  3.72494  3.29354  2.67741  2.69355  4.24690  2.90347  2.73739  3.18146  2.89801  2.37887  2.77519  2.98518  4.58477  3.61503
          0.03256  3.83682  4.55917  0.61958  0.77255  0.48576  0.95510
    580   2.95756  4.78041  3.09252  2.84941  3.26099  3.41845  1.21998  3.65490  2.69349  3.15313  4.19373  3.25996  3.96930  3.21533  2.96107  3.02872  3.25993  3.39076  4.72643  3.21297    850 - -
          2.68618  4.42225  2.77519  2.73123  3.46354  2.40513  3.72494  3.29354  2.67741  2.69355  4.24690  2.90347  2.73739  3.18146  2.89801  2.37887  2.77519  2.98518  4.58477  3.61503
          0.03256  3.83682  4.55917  0.61958  0.77255  0.48576  0.95510
    581   2.70596  4.46862  3.30939  3.14372  4.14097  3.15818  4.22369  3.67772  3.19807  3.30824  4.35696  3.45374  0.89665  3.58796  3.44718  2.87246  3.14485  3.32711  5.33681  4.26134    851 - -
          2.68618  4.42225  2.77519  2.73123  3.46354  2.40513  3.72494  3.29354  2.67741  2.69355  4.24690  2.90347  2.73739  3.18146  2.89801  2.37887  2.77519  2.98518  4.58477  3.61503
          0.02203  3.82629        *  0.61958  0.77255  0.00000        *
//
