# Supplementary material for: Potential Conservation of Circadian Clock Proteins in the phylum Nematoda as Revealed by Bioinformatic Searches
Source: PLoS One. 2014 Nov 14;9(11):e112871. doi: 10.1371/journal.pone.0112871 (PMC4232591; doi:10.1371/journal.pone.0112871)
Supplement: File S1 — HMM profiles used in this work and HMMsearch results. (ZIP) [file pone.0112871.s007.zip › HMMs-CE/Mamiferos/Nr1d1-aln.fasta.hmm]

HMMER3/b [3.0 | March 2010]
NAME  Nr1d1-aln
LENG  614
ALPH  amino
RF    no
CS    no
MAP   yes
DATE  Wed Aug 22 12:28:45 2012
NSEQ  23
EFFN  0.474487
CKSUM 784950636
STATS LOCAL MSV      -12.6536  0.69711
STATS LOCAL VITERBI  -13.0929  0.69711
STATS LOCAL FORWARD   -6.3136  0.69711
HMM          A        C        D        E        F        G        H        I        K        L        M        N        P        Q        R        S        T        V        W        Y   
            m->m     m->i     m->d     i->m     i->i     d->m     d->d
  COMPO   2.46969  3.92976  3.02091  2.77895  3.31935  2.78087  3.71735  2.99669  2.80845  2.49468  3.67572  3.00947  3.04853  3.12113  2.91953  2.42721  2.80914  2.70642  4.85259  3.63506
          2.68619  4.42226  2.77520  2.73124  3.46355  2.40513  3.72495  3.29355  2.67741  2.69356  4.24627  2.90347  2.73740  3.18147  2.89801  2.37888  2.77520  2.98519  4.58478  3.61504
          0.13748  2.40018  3.27681  0.43234  1.04694  0.00000        *
      1   2.65626  4.31809  3.74509  3.27500  3.36453  3.57842  4.12980  2.40354  3.09692  2.06020  1.94668  3.57709  4.06422  3.47500  3.36199  2.94959  2.53792  2.29540  5.05989  3.84211      2 - -
          2.68618  4.42225  2.77519  2.73123  3.46354  2.40513  3.72494  3.29354  2.67741  2.69355  4.24690  2.90347  2.73739  3.18146  2.89801  2.37887  2.77519  2.98518  4.58477  3.61503
          0.03296  3.82468  4.54703  0.61958  0.77255  0.51003  0.91749
      2   2.38864  4.23330  3.38725  3.13812  3.92819  3.07388  4.15888  3.04956  3.08013  2.91471  3.96906  3.35455  3.77420  3.47759  3.34057  2.58947  1.25561  2.74965  5.37026  4.14509      3 - -
          2.68618  4.42225  2.77519  2.73123  3.46354  2.40513  3.72494  3.29354  2.67741  2.69355  4.24690  2.90347  2.73739  3.18146  2.89801  2.37887  2.77519  2.98518  4.58477  3.61503
          0.03296  3.82468  4.54703  0.61958  0.77255  0.51003  0.91749
      3   2.38864  4.23330  3.38725  3.13812  3.92819  3.07388  4.15888  3.04956  3.08013  2.91471  3.96906  3.35455  3.77420  3.47759  3.34057  2.58947  1.25561  2.74965  5.37026  4.14509      4 - -
          2.68618  4.42225  2.77519  2.73123  3.46354  2.40513  3.72494  3.29354  2.67741  2.69355  4.24690  2.90347  2.73739  3.18146  2.89801  2.37887  2.77519  2.98518  4.58477  3.61503
          0.03296  3.82468  4.54703  0.61958  0.77255  0.51003  0.91749
      4   3.10250  4.57946  4.11232  3.75289  3.11906  3.92063  4.42365  2.32162  3.52107  0.93641  3.15864  4.03289  4.36485  3.90087  3.70458  3.48726  3.39929  2.34636  4.98007  3.69206      5 - -
          2.68618  4.42225  2.77519  2.73123  3.46354  2.40513  3.72494  3.29354  2.67741  2.69355  4.24690  2.90347  2.73739  3.18146  2.89801  2.37887  2.77519  2.98518  4.58477  3.61503
          0.03296  3.82468  4.54703  0.61958  0.77255  0.51003  0.91749
      5   2.93974  5.05813  0.98909  2.30823  4.42912  3.17577  3.89127  4.00674  2.96673  3.62402  4.60196  2.86182  3.82530  3.13098  3.47571  2.90814  3.27761  3.65133  5.60695  4.31107      6 - -
          2.68618  4.42225  2.77519  2.73123  3.46354  2.40513  3.72494  3.29354  2.67741  2.69355  4.24690  2.90347  2.73739  3.18146  2.89801  2.37887  2.77519  2.98518  4.58477  3.61503
          0.03296  3.82468  4.54703  0.61958  0.77255  0.51003  0.91749
      6   2.29303  4.21230  3.16638  2.98085  4.02916  2.94314  4.09159  3.54572  3.05135  3.27000  4.20073  3.21271  3.67820  3.40462  3.33824  1.16547  2.76975  3.09132  5.40569  4.11265      7 - -
          2.68618  4.42225  2.77519  2.73123  3.46354  2.40513  3.72494  3.29354  2.67741  2.69355  4.24690  2.90347  2.73739  3.18146  2.89801  2.37887  2.77519  2.98518  4.58477  3.61503
          0.03296  3.82468  4.54703  0.61958  0.77255  0.51003  0.91749
      7   2.68529  4.67879  2.68464  2.56575  4.03496  3.15306  3.88495  3.73590  2.78512  3.38849  4.34472  1.24559  3.80300  3.15836  3.13751  2.75479  3.06604  3.36295  5.34650  3.98731      8 - -
          2.68618  4.42225  2.77519  2.73123  3.46354  2.40513  3.72494  3.29354  2.67741  2.69355  4.24690  2.90347  2.73739  3.18146  2.89801  2.37887  2.77519  2.98518  4.58477  3.61503
          0.03296  3.82468  4.54703  0.61958  0.77255  0.51003  0.91749
      8   2.68529  4.67879  2.68464  2.56575  4.03496  3.15306  3.88495  3.73590  2.78512  3.38849  4.34472  1.24559  3.80300  3.15836  3.13751  2.75479  3.06604  3.36295  5.34650  3.98731      9 - -
          2.68618  4.42225  2.77519  2.73123  3.46354  2.40513  3.72494  3.29354  2.67741  2.69355  4.24690  2.90347  2.73739  3.18146  2.89801  2.37887  2.77519  2.98518  4.58477  3.61503
          0.03296  3.82468  4.54703  0.61958  0.77255  0.51003  0.91749
      9   2.68529  4.67879  2.68464  2.56575  4.03496  3.15306  3.88495  3.73590  2.78512  3.38849  4.34472  1.24559  3.80300  3.15836  3.13751  2.75479  3.06604  3.36295  5.34650  3.98731     10 - -
          2.68618  4.42225  2.77519  2.73123  3.46354  2.40513  3.72494  3.29354  2.67741  2.69355  4.24690  2.90347  2.73739  3.18146  2.89801  2.37887  2.77519  2.98518  4.58477  3.61503
          0.03296  3.82468  4.54703  0.61958  0.77255  0.51003  0.91749
     10   2.38864  4.23330  3.38725  3.13812  3.92819  3.07388  4.15888  3.04956  3.08013  2.91471  3.96906  3.35455  3.77420  3.47759  3.34057  2.58947  1.25561  2.74965  5.37026  4.14509     11 - -
          2.68618  4.42225  2.77519  2.73123  3.46354  2.40513  3.72494  3.29354  2.67741  2.69355  4.24690  2.90347  2.73739  3.18146  2.89801  2.37887  2.77519  2.98518  4.58477  3.61503
          0.03296  3.82468  4.54703  0.61958  0.77255  0.49060  0.94741
     11   2.62401  4.40221  3.29076  3.18615  4.32795  0.78359  4.30802  3.91975  3.36273  3.57805  4.55392  3.45519  3.79225  3.68967  3.60204  2.79504  3.10262  3.45468  5.43159  4.42888     12 - -
          2.68618  4.42225  2.77519  2.73123  3.46354  2.40513  3.72494  3.29354  2.67741  2.69355  4.24690  2.90347  2.73739  3.18146  2.89801  2.37887  2.77519  2.98518  4.58477  3.61503
          0.03250  3.83845  4.56080  0.61958  0.77255  0.49818  0.93556
     12   2.62401  4.40221  3.29076  3.18615  4.32795  0.78359  4.30802  3.91975  3.36273  3.57805  4.55392  3.45519  3.79225  3.68967  3.60204  2.79504  3.10262  3.45468  5.43159  4.42888     13 - -
          2.68618  4.42225  2.77519  2.73123  3.46354  2.40513  3.72494  3.29354  2.67741  2.69355  4.24690  2.90347  2.73739  3.18146  2.89801  2.37887  2.77519  2.98518  4.58477  3.61503
          0.03250  3.83845  4.56080  0.61958  0.77255  0.49818  0.93556
     13   2.78138  4.33395  4.07780  3.74039  3.52580  3.68816  4.54817  2.05379  3.60763  2.21912  3.49664  3.93553  4.25093  3.97012  3.82331  3.18996  3.14399  1.06897  5.30432  4.03359     14 - -
          2.68618  4.42225  2.77519  2.73123  3.46354  2.40513  3.72494  3.29354  2.67741  2.69355  4.24690  2.90347  2.73739  3.18146  2.89801  2.37887  2.77519  2.98518  4.58477  3.61503
          0.03250  3.83845  4.56080  0.61958  0.77255  0.49818  0.93556
     14   3.00468  4.43355  4.28633  3.90126  3.35182  4.02897  4.63605  1.12107  3.72870  1.94542  3.29309  4.15140  4.46391  4.08081  3.92919  3.52140  3.30465  1.84646  5.23524  3.97025     15 - -
          2.68618  4.42225  2.77519  2.73123  3.46354  2.40513  3.72494  3.29354  2.67741  2.69355  4.24690  2.90347  2.73739  3.18146  2.89801  2.37887  2.77519  2.98518  4.58477  3.61503
          0.03250  3.83845  4.56080  0.61958  0.77255  0.49818  0.93556
     15   2.28145  4.17518  3.31043  3.04567  3.98032  3.00108  4.09355  3.16547  3.00534  3.03035  3.99043  3.25829  3.71187  3.38796  3.28536  2.37614  1.39804  2.80552  5.40752  4.14836     16 - -
          2.68618  4.42225  2.77519  2.73123  3.46354  2.40513  3.72494  3.29354  2.67741  2.69355  4.24690  2.90347  2.73739  3.18146  2.89801  2.37887  2.77519  2.98518  4.58477  3.61503
          0.03250  3.83845  4.56080  0.61958  0.77255  0.49818  0.93556
     16   3.19892  4.70168  3.78844  3.51190  2.29552  3.79084  3.60413  3.21298  3.37040  2.67557  3.89168  3.68225  4.26571  3.68460  3.56089  3.33884  3.48557  3.08199  3.93781  1.02429     17 - -
          2.68618  4.42225  2.77519  2.73123  3.46354  2.40513  3.72494  3.29354  2.67741  2.69355  4.24690  2.90347  2.73739  3.18146  2.89801  2.37887  2.77519  2.98518  4.58477  3.61503
          0.03250  3.83845  4.56080  0.61958  0.77255  0.49818  0.93556
     17   3.00468  4.43355  4.28633  3.90126  3.35182  4.02897  4.63605  1.12107  3.72870  1.94542  3.29309  4.15140  4.46391  4.08081  3.92919  3.52140  3.30465  1.84646  5.23524  3.97025     18 - -
          2.68618  4.42225  2.77519  2.73123  3.46354  2.40513  3.72494  3.29354  2.67741  2.69355  4.24690  2.90347  2.73739  3.18146  2.89801  2.37887  2.77519  2.98518  4.58477  3.61503
          0.03250  3.83845  4.56080  0.61958  0.77255  0.49818  0.93556
     18   2.62401  4.40221  3.29076  3.18615  4.32795  0.78359  4.30802  3.91975  3.36273  3.57805  4.55392  3.45519  3.79225  3.68967  3.60204  2.79504  3.10262  3.45468  5.43159  4.42888     19 - -
          2.68618  4.42225  2.77519  2.73123  3.46354  2.40513  3.72494  3.29354  2.67741  2.69355  4.24690  2.90347  2.73739  3.18146  2.89801  2.37887  2.77519  2.98518  4.58477  3.61503
          0.03250  3.83845  4.56080  0.61958  0.77255  0.49818  0.93556
     19   2.29915  4.21881  3.17772  2.99244  4.04269  2.94937  4.10298  3.56094  3.06390  3.28400  4.21330  3.22233  3.68547  3.41600  3.35062  1.14352  2.77683  3.10351  5.41802  4.12617     20 - -
          2.68618  4.42225  2.77519  2.73123  3.46354  2.40513  3.72494  3.29354  2.67741  2.69355  4.24690  2.90347  2.73739  3.18146  2.89801  2.37887  2.77519  2.98518  4.58477  3.61503
          0.03250  3.83845  4.56080  0.61958  0.77255  0.49818  0.93556
     20   2.36820  4.38541  2.83864  2.63250  4.13605  3.01328  3.89443  3.65701  2.78932  3.31355  4.16743  2.48129  3.68991  3.13017  3.15646  1.50818  2.78831  3.19718  5.46420  4.13379     21 - -
          2.68618  4.42225  2.77519  2.73123  3.46354  2.40513  3.72494  3.29354  2.67741  2.69355  4.24690  2.90347  2.73739  3.18146  2.89801  2.37887  2.77519  2.98518  4.58477  3.61503
          0.03250  3.83845  4.56080  0.61958  0.77255  0.49818  0.93556
     21   2.25338  4.20272  3.04432  2.89598  4.23371  1.35465  4.10158  3.71871  3.07865  3.41570  4.28010  3.14822  3.64562  3.38504  3.39111  2.19632  2.73873  3.18720  5.55661  4.30738     22 - -
          2.68618  4.42225  2.77519  2.73123  3.46354  2.40513  3.72494  3.29354  2.67741  2.69355  4.24690  2.90347  2.73739  3.18146  2.89801  2.37887  2.77519  2.98518  4.58477  3.61503
          0.03250  3.83845  4.56080  0.61958  0.77255  0.49818  0.93556
     22   2.29915  4.21881  3.17772  2.99244  4.04269  2.94937  4.10298  3.56094  3.06390  3.28400  4.21330  3.22233  3.68547  3.41600  3.35062  1.14352  2.77683  3.10351  5.41802  4.12617     23 - -
          2.68619  4.42226  2.77520  2.73124  3.46355  2.40513  3.72486  3.29355  2.67741  2.69356  4.24690  2.90347  2.73733  3.18147  2.89797  2.37888  2.77520  2.98519  4.58478  3.61504
          0.05090  3.23975  4.56080  0.75732  0.63285  0.49818  0.93556
     23   2.22775  4.16825  3.17985  2.96100  4.10570  2.91727  4.07967  3.49966  3.01285  3.24752  4.14561  3.18231  3.65335  3.36138  3.31200  1.27528  2.56560  3.03452  5.48618  4.20885     28 - -
          2.68618  4.42225  2.77519  2.73123  3.46354  2.40513  3.72494  3.29354  2.67741  2.69355  4.24690  2.90347  2.73739  3.18146  2.89801  2.37887  2.77519  2.98518  4.58477  3.61503
          0.03250  3.83845  4.56080  0.61958  0.77255  0.49818  0.93556
     24   2.70799  4.47043  3.31159  3.14613  4.14331  3.15989  4.22599  3.68044  3.20060  3.31080  4.35956  3.45600  0.89336  3.59044  3.44957  2.87454  3.14700  3.32965  5.33873  4.26368     29 - -
          2.68618  4.42225  2.77519  2.73123  3.46354  2.40513  3.72494  3.29354  2.67741  2.69355  4.24690  2.90347  2.73739  3.18146  2.89801  2.37887  2.77519  2.98518  4.58477  3.61503
          0.03250  3.83845  4.56080  0.61958  0.77255  0.49818  0.93556
     25   2.31333  4.29449  2.95162  2.75247  4.10030  2.97054  3.96256  3.63318  2.87480  3.31496  4.17856  2.79023  3.67526  3.22268  3.21221  1.35898  2.75941  3.15794  5.45163  4.12842     30 - -
          2.68618  4.42225  2.77519  2.73123  3.46354  2.40513  3.72494  3.29354  2.67741  2.69355  4.24690  2.90347  2.73739  3.18146  2.89801  2.37887  2.77519  2.98518  4.58477  3.61503
          0.03250  3.83845  4.56080  0.61958  0.77255  0.49818  0.93556
     26   2.96802  4.80853  3.45530  2.97416  4.15450  3.46187  3.80120  3.69429  2.22595  3.21645  4.21801  3.33624  3.96655  3.02365  1.03168  3.05412  3.23659  3.41983  5.25164  4.08976     31 - -
          2.68618  4.42225  2.77519  2.73123  3.46354  2.40513  3.72494  3.29354  2.67741  2.69355  4.24690  2.90347  2.73739  3.18146  2.89801  2.37887  2.77519  2.98518  4.58477  3.61503
          0.03250  3.83845  4.56080  0.61958  0.77255  0.49818  0.93556
     27   2.39535  4.24018  3.39882  3.14987  3.93973  3.08043  4.16966  3.06275  3.09216  2.92743  3.98056  3.36434  3.78169  3.48882  3.35217  2.59630  1.23092  2.76136  5.38055  4.15651     32 - -
          2.68618  4.42225  2.77519  2.73123  3.46354  2.40513  3.72494  3.29354  2.67741  2.69355  4.24690  2.90347  2.73739  3.18146  2.89801  2.37887  2.77519  2.98518  4.58477  3.61503
          0.03250  3.83845  4.56080  0.61958  0.77255  0.49818  0.93556
     28   2.29915  4.21881  3.17772  2.99244  4.04269  2.94937  4.10298  3.56094  3.06390  3.28400  4.21330  3.22233  3.68547  3.41600  3.35062  1.14352  2.77683  3.10351  5.41802  4.12617     33 - -
          2.68618  4.42225  2.77519  2.73123  3.46354  2.40513  3.72494  3.29354  2.67741  2.69355  4.24690  2.90347  2.73739  3.18146  2.89801  2.37887  2.77519  2.98518  4.58477  3.61503
          0.03250  3.83845  4.56080  0.61958  0.77255  0.49818  0.93556
     29   2.70799  4.47043  3.31159  3.14613  4.14331  3.15989  4.22599  3.68044  3.20060  3.31080  4.35956  3.45600  0.89336  3.59044  3.44957  2.87454  3.14700  3.32965  5.33873  4.26368     34 - -
          2.68618  4.42225  2.77519  2.73123  3.46354  2.40513  3.72494  3.29354  2.67741  2.69355  4.24690  2.90347  2.73739  3.18146  2.89801  2.37887  2.77519  2.98518  4.58477  3.61503
          0.03250  3.83845  4.56080  0.61958  0.77255  0.49818  0.93556
     30   2.67568  4.74304  2.72830  1.65077  4.00635  3.32426  3.74664  3.17830  2.56159  2.96106  3.93041  2.95709  3.84224  2.94110  2.96250  2.73726  2.95764  2.52358  5.36830  4.03273     35 - -
          2.68618  4.42225  2.77519  2.73123  3.46354  2.40513  3.72494  3.29354  2.67741  2.69355  4.24690  2.90347  2.73739  3.18146  2.89801  2.37887  2.77519  2.98518  4.58477  3.61503
          0.03250  3.83845  4.56080  0.61958  0.77255  0.49818  0.93556
     31   2.29915  4.21881  3.17772  2.99244  4.04269  2.94937  4.10298  3.56094  3.06390  3.28400  4.21330  3.22233  3.68547  3.41600  3.35062  1.14352  2.77683  3.10351  5.41802  4.12617     36 - -
          2.68618  4.42225  2.77519  2.73123  3.46354  2.40513  3.72494  3.29354  2.67741  2.69355  4.24690  2.90347  2.73739  3.18146  2.89801  2.37887  2.77519  2.98518  4.58477  3.61503
          0.03250  3.83845  4.56080  0.61958  0.77255  0.49818  0.93556
     32   3.11761  4.59026  4.13464  3.77487  3.12365  3.93849  4.44130  2.32648  3.54293  0.91826  3.15820  4.05358  4.38006  3.91942  3.72435  3.50616  3.41362  2.35488  4.99006  3.70534     37 - -
          2.68618  4.42225  2.77519  2.73123  3.46354  2.40513  3.72494  3.29354  2.67741  2.69355  4.24690  2.90347  2.73739  3.18146  2.89801  2.37887  2.77519  2.98518  4.58477  3.61503
          0.03250  3.83845  4.56080  0.61958  0.77255  0.49818  0.93556
     33   2.69610  3.11366  3.83079  3.34876  2.70435  3.58929  3.76509  2.73600  3.19162  2.43642  3.48208  3.55689  4.05452  3.49227  3.42500  2.95536  2.98624  2.54967  4.31181  1.67921     38 - -
          2.68618  4.42225  2.77519  2.73123  3.46354  2.40513  3.72494  3.29354  2.67741  2.69355  4.24690  2.90347  2.73739  3.18146  2.89801  2.37887  2.77519  2.98518  4.58477  3.61503
          0.03250  3.83845  4.56080  0.61958  0.77255  0.49818  0.93556
     34   2.29915  4.21881  3.17772  2.99244  4.04269  2.94937  4.10298  3.56094  3.06390  3.28400  4.21330  3.22233  3.68547  3.41600  3.35062  1.14352  2.77683  3.10351  5.41802  4.12617     39 - -
          2.68618  4.42225  2.77519  2.73123  3.46354  2.40513  3.72494  3.29354  2.67741  2.69355  4.24690  2.90347  2.73739  3.18146  2.89801  2.37887  2.77519  2.98518  4.58477  3.61503
          0.03250  3.83845  4.56080  0.61958  0.77255  0.49818  0.93556
     35   2.87939  5.35554  1.35736  1.82663  4.64610  3.15607  3.71873  4.14045  2.73992  3.68896  4.56546  2.64398  3.78287  2.89655  3.31619  2.77866  3.17448  3.74259  5.84649  4.37381     40 - -
          2.68618  4.42225  2.77519  2.73123  3.46354  2.40513  3.72494  3.29354  2.67741  2.69355  4.24690  2.90347  2.73739  3.18146  2.89801  2.37887  2.77519  2.98518  4.58477  3.61503
          0.03250  3.83845  4.56080  0.61958  0.77255  0.49818  0.93556
     36   2.39502  4.43091  2.79111  2.58340  4.15216  3.03282  3.86651  3.66976  2.75509  3.31679  4.16781  2.31494  3.69701  3.09282  3.13455  1.60442  2.80336  3.21697  5.47050  4.13446     41 - -
          2.68618  4.42225  2.77519  2.73123  3.46354  2.40513  3.72494  3.29354  2.67741  2.69355  4.24690  2.90347  2.73739  3.18146  2.89801  2.37887  2.77519  2.98518  4.58477  3.61503
          0.03250  3.83845  4.56080  0.61958  0.77255  0.49818  0.93556
     37   2.29915  4.21881  3.17772  2.99244  4.04269  2.94937  4.10298  3.56094  3.06390  3.28400  4.21330  3.22233  3.68547  3.41600  3.35062  1.14352  2.77683  3.10351  5.41802  4.12617     42 - -
          2.68618  4.42225  2.77519  2.73123  3.46354  2.40513  3.72494  3.29354  2.67741  2.69355  4.24690  2.90347  2.73739  3.18146  2.89801  2.37887  2.77519  2.98518  4.58477  3.61503
          0.03250  3.83845  4.56080  0.61958  0.77255  0.49818  0.93556
     38   2.69610  4.69068  2.69107  2.57338  4.04895  3.16182  3.89500  3.75250  2.79612  3.40340  4.35925  1.21974  3.81226  3.16812  3.14925  2.76486  3.07710  3.37815  5.35885  4.00006     43 - -
          2.68618  4.42225  2.77519  2.73123  3.46354  2.40513  3.72494  3.29354  2.67741  2.69355  4.24690  2.90347  2.73739  3.18146  2.89801  2.37887  2.77519  2.98518  4.58477  3.61503
          0.03250  3.83845  4.56080  0.61958  0.77255  0.49818  0.93556
     39   2.62401  4.40221  3.29076  3.18615  4.32795  0.78359  4.30802  3.91975  3.36273  3.57805  4.55392  3.45519  3.79225  3.68967  3.60204  2.79504  3.10262  3.45468  5.43159  4.42888     44 - -
          2.68618  4.42225  2.77519  2.73123  3.46354  2.40513  3.72494  3.29354  2.67741  2.69355  4.24690  2.90347  2.73739  3.18146  2.89801  2.37887  2.77519  2.98518  4.58477  3.61503
          0.03250  3.83845  4.56080  0.61958  0.77255  0.49818  0.93556
     40   2.29915  4.21881  3.17772  2.99244  4.04269  2.94937  4.10298  3.56094  3.06390  3.28400  4.21330  3.22233  3.68547  3.41600  3.35062  1.14352  2.77683  3.10351  5.41802  4.12617     45 - -
          2.68618  4.42225  2.77519  2.73123  3.46354  2.40513  3.72494  3.29354  2.67741  2.69355  4.24690  2.90347  2.73739  3.18146  2.89801  2.37887  2.77519  2.98518  4.58477  3.61503
          0.03250  3.83845  4.56080  0.61958  0.77255  0.49818  0.93556
     41   3.21583  4.62779  4.19193  3.90039  1.06909  3.91269  3.86343  2.74420  3.80839  2.12236  3.47972  3.98116  4.37240  3.98588  3.93650  3.48723  3.51713  2.73231  4.12342  2.49503     46 - -
          2.68618  4.42225  2.77519  2.73123  3.46354  2.40513  3.72494  3.29354  2.67741  2.69355  4.24690  2.90347  2.73739  3.18146  2.89801  2.37887  2.77519  2.98518  4.58477  3.61503
          0.03250  3.83845  4.56080  0.61958  0.77255  0.49818  0.93556
     42   2.74531  4.80987  2.79881  2.53136  4.10549  3.30210  3.73320  3.63854  2.40020  3.17735  4.12782  3.00126  3.54712  1.50212  2.71137  2.78781  3.04095  3.32778  5.35317  4.04022     47 - -
          2.68618  4.42225  2.77519  2.73123  3.46354  2.40513  3.72494  3.29354  2.67741  2.69355  4.24690  2.90347  2.73739  3.18146  2.89801  2.37887  2.77519  2.98518  4.58477  3.61503
          0.03250  3.83845  4.56080  0.61958  0.77255  0.49818  0.93556
     43   2.25630  4.20358  3.12447  2.91051  4.12254  2.92987  4.05488  3.59393  2.99031  3.29126  4.17301  3.16122  3.35728  3.33249  3.30102  1.25319  2.72544  3.11032  5.47558  4.20271     48 - -
          2.68618  4.42225  2.77519  2.73123  3.46354  2.40513  3.72494  3.29354  2.67741  2.69355  4.24690  2.90347  2.73739  3.18146  2.89801  2.37887  2.77519  2.98518  4.58477  3.61503
          0.03250  3.83845  4.56080  0.61958  0.77255  0.49818  0.93556
     44   3.11761  4.59026  4.13464  3.77487  3.12365  3.93849  4.44130  2.32648  3.54293  0.91826  3.15820  4.05358  4.38006  3.91942  3.72435  3.50616  3.41362  2.35488  4.99006  3.70534     49 - -
          2.68618  4.42225  2.77519  2.73123  3.46354  2.40513  3.72494  3.29354  2.67741  2.69355  4.24690  2.90347  2.73739  3.18146  2.89801  2.37887  2.77519  2.98518  4.58477  3.61503
          0.03250  3.83845  4.56080  0.61958  0.77255  0.49818  0.93556
     45   2.20950  4.17726  3.37011  3.09850  3.97087  3.03009  4.13725  3.02709  3.05279  2.92993  3.93961  3.30227  3.73806  3.43117  3.32936  2.50113  1.39983  2.70541  5.42980  4.19287     50 - -
          2.68618  4.42225  2.77519  2.73123  3.46354  2.40513  3.72494  3.29354  2.67741  2.69355  4.24690  2.90347  2.73739  3.18146  2.89801  2.37887  2.77519  2.98518  4.58477  3.61503
          0.03250  3.83845  4.56080  0.61958  0.77255  0.49818  0.93556
     46   2.79333  4.93793  2.80381  2.46425  3.91777  3.39477  2.92076  3.67553  2.24743  3.19575  4.08831  2.95258  3.86581  1.78497  2.56065  2.79996  3.03171  3.36337  5.19747  3.79317     51 - -
          2.68618  4.42225  2.77519  2.73123  3.46354  2.40513  3.72494  3.29354  2.67741  2.69355  4.24690  2.90347  2.73739  3.18146  2.89801  2.37887  2.77519  2.98518  4.58477  3.61503
          0.03250  3.83845  4.56080  0.61958  0.77255  0.49818  0.93556
     47   1.88109  4.15703  3.15796  2.97425  4.23124  1.45958  4.13465  3.58569  3.11754  3.33486  4.21231  3.19089  3.64067  3.41740  3.42394  2.39363  2.70886  3.08681  5.56380  4.35137     52 - -
          2.68618  4.42225  2.77520  2.73123  3.46354  2.40510  3.72495  3.29354  2.67741  2.69355  4.24690  2.90347  2.73740  3.18146  2.89801  2.37887  2.77520  2.98518  4.58477  3.61503
          0.05331  3.18295  4.56080  0.55157  0.85812  0.49818  0.93556
     48   2.64964  2.14907  4.07954  3.56605  2.58112  3.64554  4.08445  2.32789  3.42975  2.04496  3.25504  3.74040  4.11187  3.68258  3.63563  3.00686  2.94984  2.18988  4.68869  3.31079     54 - -
          2.68618  4.42225  2.77519  2.73123  3.46354  2.40513  3.72494  3.29354  2.67741  2.69355  4.24690  2.90347  2.73739  3.18146  2.89801  2.37887  2.77519  2.98518  4.58477  3.61503
          0.03250  3.83845  4.56080  0.61958  0.77255  0.49818  0.93556
     49   2.30289  4.25704  3.07264  2.83182  4.09137  2.98900  3.98933  3.45891  2.87546  3.18016  4.08046  3.12848  1.67066  3.24602  3.19592  2.35587  2.59659  3.03556  5.45176  4.17843     55 - -
          2.68618  4.42225  2.77519  2.73123  3.46354  2.40513  3.72494  3.29354  2.67741  2.69355  4.24690  2.90347  2.73739  3.18146  2.89801  2.37887  2.77519  2.98518  4.58477  3.61503
          0.03250  3.83845  4.56080  0.61958  0.77255  0.49818  0.93556
     50   1.88674  4.12996  3.40376  3.09517  4.00331  2.99097  4.12508  3.07004  3.06697  2.98066  3.93597  3.28306  3.70121  3.41237  3.35772  2.44270  1.58979  2.71894  5.43829  4.21714     56 - -
          2.68618  4.42225  2.77519  2.73123  3.46354  2.40513  3.72494  3.29354  2.67741  2.69355  4.24690  2.90347  2.73739  3.18146  2.89801  2.37887  2.77519  2.98518  4.58477  3.61503
          0.03250  3.83845  4.56080  0.61958  0.77255  0.49818  0.93556
     51   3.19892  4.70168  3.78844  3.51190  2.29552  3.79084  3.60413  3.21298  3.37040  2.67557  3.89168  3.68225  4.26571  3.68460  3.56089  3.33884  3.48557  3.08199  3.93781  1.02429     57 - -
          2.68618  4.42225  2.77519  2.73123  3.46354  2.40513  3.72494  3.29354  2.67741  2.69355  4.24690  2.90347  2.73739  3.18146  2.89801  2.37887  2.77519  2.98518  4.58477  3.61503
          0.03250  3.83845  4.56080  0.61958  0.77255  0.49818  0.93556
     52   3.21583  4.62779  4.19193  3.90039  1.06909  3.91269  3.86343  2.74420  3.80839  2.12236  3.47972  3.98116  4.37240  3.98588  3.93650  3.48723  3.51713  2.73231  4.12342  2.49503     58 - -
          2.68618  4.42225  2.77519  2.73123  3.46354  2.40513  3.72494  3.29354  2.67741  2.69355  4.24690  2.90347  2.73739  3.18146  2.89801  2.37887  2.77519  2.98518  4.58477  3.61503
          0.03250  3.83845  4.56080  0.61958  0.77255  0.49818  0.93556
     53   2.70799  4.47043  3.31159  3.14613  4.14331  3.15989  4.22599  3.68044  3.20060  3.31080  4.35956  3.45600  0.89336  3.59044  3.44957  2.87454  3.14700  3.32965  5.33873  4.26368     59 - -
          2.68618  4.42225  2.77519  2.73123  3.46354  2.40513  3.72494  3.29354  2.67741  2.69355  4.24690  2.90347  2.73739  3.18146  2.89801  2.37887  2.77519  2.98518  4.58477  3.61503
          0.03250  3.83845  4.56080  0.61958  0.77255  0.49818  0.93556
     54   2.70799  4.47043  3.31159  3.14613  4.14331  3.15989  4.22599  3.68044  3.20060  3.31080  4.35956  3.45600  0.89336  3.59044  3.44957  2.87454  3.14700  3.32965  5.33873  4.26368     60 - -
          2.68618  4.42225  2.77519  2.73123  3.46354  2.40513  3.72494  3.29354  2.67741  2.69355  4.24690  2.90347  2.73739  3.18146  2.89801  2.37887  2.77519  2.98518  4.58477  3.61503
          0.03250  3.83845  4.56080  0.61958  0.77255  0.49818  0.93556
     55   2.29915  4.21881  3.17772  2.99244  4.04269  2.94937  4.10298  3.56094  3.06390  3.28400  4.21330  3.22233  3.68547  3.41600  3.35062  1.14352  2.77683  3.10351  5.41802  4.12617     61 - -
          2.68618  4.42225  2.77519  2.73123  3.46354  2.40513  3.72494  3.29354  2.67741  2.69355  4.24690  2.90347  2.73739  3.18146  2.89801  2.37887  2.77519  2.98518  4.58477  3.61503
          0.03250  3.83845  4.56080  0.61958  0.77255  0.49818  0.93556
     56   2.70799  4.47043  3.31159  3.14613  4.14331  3.15989  4.22599  3.68044  3.20060  3.31080  4.35956  3.45600  0.89336  3.59044  3.44957  2.87454  3.14700  3.32965  5.33873  4.26368     62 - -
          2.68618  4.42225  2.77519  2.73123  3.46354  2.40513  3.72494  3.29354  2.67741  2.69355  4.24690  2.90347  2.73739  3.18146  2.89801  2.37887  2.77519  2.98518  4.58477  3.61503
          0.03250  3.83845  4.56080  0.61958  0.77255  0.49818  0.93556
     57   2.39535  4.24018  3.39882  3.14987  3.93973  3.08043  4.16966  3.06275  3.09216  2.92743  3.98056  3.36434  3.78169  3.48882  3.35217  2.59630  1.23092  2.76136  5.38055  4.15651     63 - -
          2.68618  4.42225  2.77519  2.73123  3.46354  2.40513  3.72494  3.29354  2.67741  2.69355  4.24690  2.90347  2.73739  3.18146  2.89801  2.37887  2.77519  2.98518  4.58477  3.61503
          0.03250  3.83845  4.56080  0.61958  0.77255  0.49818  0.93556
     58   2.62401  4.40221  3.29076  3.18615  4.32795  0.78359  4.30802  3.91975  3.36273  3.57805  4.55392  3.45519  3.79225  3.68967  3.60204  2.79504  3.10262  3.45468  5.43159  4.42888     64 - -
          2.68618  4.42225  2.77519  2.73123  3.46354  2.40513  3.72494  3.29354  2.67741  2.69355  4.24690  2.90347  2.73739  3.18146  2.89801  2.37887  2.77519  2.98518  4.58477  3.61503
          0.03250  3.83845  4.56080  0.61958  0.77255  0.49818  0.93556
     59   2.29915  4.21881  3.17772  2.99244  4.04269  2.94937  4.10298  3.56094  3.06390  3.28400  4.21330  3.22233  3.68547  3.41600  3.35062  1.14352  2.77683  3.10351  5.41802  4.12617     65 - -
          2.68618  4.42225  2.77519  2.73123  3.46354  2.40513  3.72494  3.29354  2.67741  2.69355  4.24690  2.90347  2.73739  3.18146  2.89801  2.37887  2.77519  2.98518  4.58477  3.61503
          0.03250  3.83845  4.56080  0.61958  0.77255  0.49818  0.93556
     60   3.11761  4.59026  4.13464  3.77487  3.12365  3.93849  4.44130  2.32648  3.54293  0.91826  3.15820  4.05358  4.38006  3.91942  3.72435  3.50616  3.41362  2.35488  4.99006  3.70534     66 - -
          2.68618  4.42225  2.77519  2.73123  3.46354  2.40513  3.72494  3.29354  2.67741  2.69355  4.24690  2.90347  2.73739  3.18146  2.89801  2.37887  2.77519  2.98518  4.58477  3.61503
          0.03250  3.83845  4.56080  0.61958  0.77255  0.49818  0.93556
     61   2.39535  4.24018  3.39882  3.14987  3.93973  3.08043  4.16966  3.06275  3.09216  2.92743  3.98056  3.36434  3.78169  3.48882  3.35217  2.59630  1.23092  2.76136  5.38055  4.15651     67 - -
          2.68618  4.42225  2.77519  2.73123  3.46354  2.40513  3.72494  3.29354  2.67741  2.69355  4.24690  2.90347  2.73739  3.18146  2.89801  2.37887  2.77519  2.98518  4.58477  3.61503
          0.03250  3.83845  4.56080  0.61958  0.77255  0.49818  0.93556
     62   2.81502  4.91812  2.78206  2.49523  3.94360  3.36973  3.41986  3.68666  2.29184  3.19497  4.12644  2.97507  3.87564  1.58055  2.59150  2.83042  3.07312  3.38326  5.22849  3.83789     68 - -
          2.68618  4.42225  2.77519  2.73123  3.46354  2.40513  3.72494  3.29354  2.67741  2.69355  4.24690  2.90347  2.73739  3.18146  2.89801  2.37887  2.77519  2.98518  4.58477  3.61503
          0.03250  3.83845  4.56080  0.61958  0.77255  0.49818  0.93556
     63   2.95392  5.07552  0.96809  2.31547  4.44819  3.18566  3.90241  4.02881  2.98031  3.64345  4.62131  2.86991  3.83611  3.14187  3.49149  2.92049  3.29195  3.67180  5.62337  4.32737     69 - -
          2.68618  4.42225  2.77519  2.73123  3.46354  2.40513  3.72494  3.29354  2.67741  2.69355  4.24690  2.90347  2.73739  3.18146  2.89801  2.37887  2.77519  2.98518  4.58477  3.61503
          0.03250  3.83845  4.56080  0.61958  0.77255  0.49818  0.93556
     64   2.70799  4.47043  3.31159  3.14613  4.14331  3.15989  4.22599  3.68044  3.20060  3.31080  4.35956  3.45600  0.89336  3.59044  3.44957  2.87454  3.14700  3.32965  5.33873  4.26368     70 - -
          2.68618  4.42225  2.77519  2.73123  3.46354  2.40513  3.72494  3.29354  2.67741  2.69355  4.24690  2.90347  2.73739  3.18146  2.89801  2.37887  2.77519  2.98518  4.58477  3.61503
          0.03250  3.83845  4.56080  0.61958  0.77255  0.49818  0.93556
     65   1.27155  4.11070  3.28165  3.05142  4.16288  2.32758  4.14547  3.46928  3.13435  3.25003  4.12806  3.22879  3.63663  3.43631  3.43043  2.37418  2.67557  2.99535  5.51996  4.31402     71 - -
          2.68618  4.42225  2.77519  2.73123  3.46354  2.40513  3.72494  3.29354  2.67741  2.69355  4.24690  2.90347  2.73739  3.18146  2.89801  2.37887  2.77519  2.98518  4.58477  3.61503
          0.03250  3.83845  4.56080  0.61958  0.77255  0.49818  0.93556
     66   2.96802  4.80853  3.45530  2.97416  4.15450  3.46187  3.80120  3.69429  2.22595  3.21645  4.21801  3.33624  3.96655  3.02365  1.03168  3.05412  3.23659  3.41983  5.25164  4.08976     72 - -
          2.68618  4.42225  2.77519  2.73123  3.46354  2.40513  3.72494  3.29354  2.67741  2.69355  4.24690  2.90347  2.73739  3.18146  2.89801  2.37887  2.77519  2.98518  4.58477  3.61503
          0.03250  3.83845  4.56080  0.61958  0.77255  0.49818  0.93556
     67   2.23453  4.20164  3.12338  2.84762  4.14593  2.93988  3.99631  3.55422  2.91046  3.24201  4.09300  3.12205  2.97018  3.24433  3.24836  1.44342  2.57870  3.07604  5.48370  4.22650     73 - -
          2.68618  4.42225  2.77519  2.73123  3.46354  2.40513  3.72494  3.29354  2.67741  2.69355  4.24690  2.90347  2.73739  3.18146  2.89801  2.37887  2.77519  2.98518  4.58477  3.61503
          0.03250  3.83845  4.56080  0.61958  0.77255  0.49818  0.93556
     68   3.21583  4.62779  4.19193  3.90039  1.06909  3.91269  3.86343  2.74420  3.80839  2.12236  3.47972  3.98116  4.37240  3.98588  3.93650  3.48723  3.51713  2.73231  4.12342  2.49503     74 - -
          2.68618  4.42225  2.77519  2.73123  3.46354  2.40513  3.72494  3.29354  2.67741  2.69355  4.24690  2.90347  2.73739  3.18146  2.89801  2.37887  2.77519  2.98518  4.58477  3.61503
          0.03250  3.83845  4.56080  0.61958  0.77255  0.49818  0.93556
     69   2.62401  4.40221  3.29076  3.18615  4.32795  0.78359  4.30802  3.91975  3.36273  3.57805  4.55392  3.45519  3.79225  3.68967  3.60204  2.79504  3.10262  3.45468  5.43159  4.42888     75 - -
          2.68618  4.42225  2.77519  2.73123  3.46354  2.40513  3.72494  3.29354  2.67741  2.69355  4.24690  2.90347  2.73739  3.18146  2.89801  2.37887  2.77519  2.98518  4.58477  3.61503
          0.03250  3.83845  4.56080  0.61958  0.77255  0.49818  0.93556
     70   2.19266  4.15271  3.13652  2.90820  4.20824  2.55500  4.06331  3.63048  3.01139  3.32739  4.16825  3.14160  3.62244  3.32528  3.33481  1.35948  2.56039  3.10729  5.54505  4.29843     76 - -
          2.68618  4.42225  2.77519  2.73123  3.46354  2.40513  3.72494  3.29354  2.67741  2.69355  4.24690  2.90347  2.73739  3.18146  2.89801  2.37887  2.77519  2.98518  4.58477  3.61503
          0.03250  3.83845  4.56080  0.61958  0.77255  0.49818  0.93556
     71   2.40137  4.18569  3.72655  3.19504  3.44354  3.20004  4.04117  1.88291  3.10888  2.31789  3.37429  3.51001  4.01420  3.41689  3.40657  2.88272  2.70524  1.94601  4.99316  3.77412     77 - -
          2.68618  4.42225  2.77519  2.73123  3.46354  2.40513  3.72494  3.29354  2.67741  2.69355  4.24690  2.90347  2.73739  3.18146  2.89801  2.37887  2.77519  2.98518  4.58477  3.61503
          0.03250  3.83845  4.56080  0.61958  0.77255  0.49818  0.93556
     72   2.07718  4.26025  3.13840  2.90341  4.08471  3.00658  4.04607  3.39953  2.95706  3.13373  4.07867  3.18718  1.58888  3.31628  3.26987  2.49653  2.78050  3.00555  5.44862  4.20953     78 - -
          2.68618  4.42225  2.77519  2.73123  3.46354  2.40513  3.72494  3.29354  2.67741  2.69355  4.24690  2.90347  2.73739  3.18146  2.89801  2.37887  2.77519  2.98518  4.58477  3.61503
          0.03250  3.83845  4.56080  0.61958  0.77255  0.49818  0.93556
     73   2.19774  4.28960  3.12837  2.91107  4.07739  3.02434  4.05681  3.41601  2.96521  3.13680  4.10270  3.20197  1.47452  3.33465  3.27054  2.53342  2.81841  3.03190  5.43712  4.20016     79 - -
          2.68618  4.42225  2.77519  2.73123  3.46354  2.40513  3.72494  3.29354  2.67741  2.69355  4.24690  2.90347  2.73739  3.18146  2.89801  2.37887  2.77519  2.98518  4.58477  3.61503
          0.03250  3.83845  4.56080  0.61958  0.77255  0.49818  0.93556
     74   2.21011  4.17263  3.09850  2.89002  4.22431  2.25864  4.06753  3.69001  3.02989  3.36910  4.20897  3.13566  3.62609  3.33232  3.35880  1.39997  2.68764  3.15294  5.55050  4.30135     80 - -
          2.68618  4.42225  2.77519  2.73123  3.46354  2.40513  3.72494  3.29354  2.67741  2.69355  4.24690  2.90347  2.73739  3.18146  2.89801  2.37887  2.77519  2.98518  4.58477  3.61503
          0.03250  3.83845  4.56080  0.61958  0.77255  0.49818  0.93556
     75   3.11761  4.59026  4.13464  3.77487  3.12365  3.93849  4.44130  2.32648  3.54293  0.91826  3.15820  4.05358  4.38006  3.91942  3.72435  3.50616  3.41362  2.35488  4.99006  3.70534     81 - -
          2.68618  4.42225  2.77519  2.73123  3.46354  2.40513  3.72494  3.29354  2.67741  2.69355  4.24690  2.90347  2.73739  3.18146  2.89801  2.37887  2.77519  2.98518  4.58477  3.61503
          0.03250  3.83845  4.56080  0.61958  0.77255  0.49818  0.93556
     76   2.45232  4.49873  2.95621  2.58300  4.10241  2.93336  3.74990  3.53498  2.50388  3.15422  3.99205  2.89233  3.73440  2.94338  2.47776  1.78276  2.79674  3.14365  5.36505  4.07740     82 - -
          2.68618  4.42225  2.77519  2.73123  3.46354  2.40513  3.72494  3.29354  2.67741  2.69355  4.24690  2.90347  2.73739  3.18146  2.89801  2.37887  2.77519  2.98518  4.58477  3.61503
          0.03250  3.83845  4.56080  0.61958  0.77255  0.49818  0.93556
     77   2.87627  5.36586  1.40336  1.76998  4.65390  3.15692  3.71246  4.14960  2.72948  3.69152  4.56314  2.63988  3.78095  2.88786  3.30693  2.77367  3.16913  3.74874  5.85055  4.37413     83 - -
          2.68618  4.42225  2.77519  2.73123  3.46354  2.40513  3.72494  3.29354  2.67741  2.69355  4.24690  2.90347  2.73739  3.18146  2.89801  2.37887  2.77519  2.98518  4.58477  3.61503
          0.03250  3.83845  4.56080  0.61958  0.77255  0.49818  0.93556
     78   2.88390  5.31102  1.26937  1.94766  4.61298  3.15564  3.73891  4.10471  2.76857  3.67453  4.56563  2.66325  3.78868  2.92410  3.33776  2.79194  3.18599  3.71592  5.82280  4.36629     84 - -
          2.68618  4.42225  2.77519  2.73123  3.46354  2.40513  3.72494  3.29354  2.67741  2.69355  4.24690  2.90347  2.73739  3.18146  2.89801  2.37887  2.77519  2.98518  4.58477  3.61503
          0.03250  3.83845  4.56080  0.61958  0.77255  0.49818  0.93556
     79   2.23103  3.79090  3.39756  2.98909  3.90124  1.76587  3.98881  3.26141  2.92971  2.76286  3.87644  3.21843  3.67398  3.27029  3.24889  2.21494  2.65976  2.86538  5.29209  4.04343     85 - -
          2.68618  4.42225  2.77519  2.73123  3.46354  2.40513  3.72494  3.29354  2.67741  2.69355  4.24690  2.90347  2.73739  3.18146  2.89801  2.37887  2.77519  2.98518  4.58477  3.61503
          0.03250  3.83845  4.56080  0.61958  0.77255  0.49818  0.93556
     80   2.29915  4.21881  3.17772  2.99244  4.04269  2.94937  4.10298  3.56094  3.06390  3.28400  4.21330  3.22233  3.68547  3.41600  3.35062  1.14352  2.77683  3.10351  5.41802  4.12617     86 - -
          2.68618  4.42225  2.77519  2.73123  3.46354  2.40513  3.72494  3.29354  2.67741  2.69355  4.24690  2.90347  2.73739  3.18146  2.89801  2.37887  2.77519  2.98518  4.58477  3.61503
          0.03250  3.83845  4.56080  0.61958  0.77255  0.49818  0.93556
     81   2.70799  4.47043  3.31159  3.14613  4.14331  3.15989  4.22599  3.68044  3.20060  3.31080  4.35956  3.45600  0.89336  3.59044  3.44957  2.87454  3.14700  3.32965  5.33873  4.26368     87 - -
          2.68618  4.42225  2.77519  2.73123  3.46354  2.40513  3.72494  3.29354  2.67741  2.69355  4.24690  2.90347  2.73739  3.18146  2.89801  2.37887  2.77519  2.98518  4.58477  3.61503
          0.03250  3.83845  4.56080  0.61958  0.77255  0.49818  0.93556
     82   2.29915  4.21881  3.17772  2.99244  4.04269  2.94937  4.10298  3.56094  3.06390  3.28400  4.21330  3.22233  3.68547  3.41600  3.35062  1.14352  2.77683  3.10351  5.41802  4.12617     88 - -
          2.68618  4.42225  2.77519  2.73123  3.46354  2.40513  3.72494  3.29354  2.67741  2.69355  4.24690  2.90347  2.73739  3.18146  2.89801  2.37887  2.77519  2.98518  4.58477  3.61503
          0.03250  3.83845  4.56080  0.61958  0.77255  0.49818  0.93556
     83   2.29915  4.21881  3.17772  2.99244  4.04269  2.94937  4.10298  3.56094  3.06390  3.28400  4.21330  3.22233  3.68547  3.41600  3.35062  1.14352  2.77683  3.10351  5.41802  4.12617     89 - -
          2.68618  4.42225  2.77519  2.73123  3.46354  2.40513  3.72494  3.29354  2.67741  2.69355  4.24690  2.90347  2.73739  3.18146  2.89801  2.37887  2.77519  2.98518  4.58477  3.61503
          0.03250  3.83845  4.56080  0.61958  0.77255  0.49818  0.93556
     84   2.00171  4.13818  3.20913  2.98175  4.14131  2.89620  4.09810  3.50195  3.05020  3.25865  4.14102  3.18687  3.63757  3.37695  3.35391  1.32406  2.67805  3.02341  5.51483  4.25813     90 - -
          2.68618  4.42225  2.77519  2.73123  3.46354  2.40513  3.72494  3.29354  2.67741  2.69355  4.24690  2.90347  2.73739  3.18146  2.89801  2.37887  2.77519  2.98518  4.58477  3.61503
          0.03250  3.83845  4.56080  0.61958  0.77255  0.49818  0.93556
     85   2.29915  4.21881  3.17772  2.99244  4.04269  2.94937  4.10298  3.56094  3.06390  3.28400  4.21330  3.22233  3.68547  3.41600  3.35062  1.14352  2.77683  3.10351  5.41802  4.12617     91 - -
          2.68618  4.42225  2.77519  2.73123  3.46354  2.40513  3.72494  3.29354  2.67741  2.69355  4.24690  2.90347  2.73739  3.18146  2.89801  2.37887  2.77519  2.98518  4.58477  3.61503
          0.03250  3.83845  4.56080  0.61958  0.77255  0.49818  0.93556
     86   2.29915  4.21881  3.17772  2.99244  4.04269  2.94937  4.10298  3.56094  3.06390  3.28400  4.21330  3.22233  3.68547  3.41600  3.35062  1.14352  2.77683  3.10351  5.41802  4.12617     92 - -
          2.68618  4.42225  2.77519  2.73123  3.46354  2.40513  3.72494  3.29354  2.67741  2.69355  4.24690  2.90347  2.73739  3.18146  2.89801  2.37887  2.77519  2.98518  4.58477  3.61503
          0.03250  3.83845  4.56080  0.61958  0.77255  0.49818  0.93556
     87   2.29915  4.21881  3.17772  2.99244  4.04269  2.94937  4.10298  3.56094  3.06390  3.28400  4.21330  3.22233  3.68547  3.41600  3.35062  1.14352  2.77683  3.10351  5.41802  4.12617     93 - -
          2.68618  4.42225  2.77519  2.73123  3.46354  2.40513  3.72494  3.29354  2.67741  2.69355  4.24690  2.90347  2.73739  3.18146  2.89801  2.37887  2.77519  2.98518  4.58477  3.61503
          0.03250  3.83845  4.56080  0.61958  0.77255  0.49818  0.93556
     88   2.29915  4.21881  3.17772  2.99244  4.04269  2.94937  4.10298  3.56094  3.06390  3.28400  4.21330  3.22233  3.68547  3.41600  3.35062  1.14352  2.77683  3.10351  5.41802  4.12617     94 - -
          2.68618  4.42225  2.77519  2.73123  3.46354  2.40513  3.72494  3.29354  2.67741  2.69355  4.24690  2.90347  2.73739  3.18146  2.89801  2.37887  2.77519  2.98518  4.58477  3.61503
          0.11774  3.83845  2.41305  0.61958  0.77255  0.49818  0.93556
     89   2.26489  4.18140  3.11168  2.92616  3.96157  2.91373  4.03724  3.47024  2.99168  3.20122  4.14033  3.16720  3.64377  3.35134  3.27854  1.28168  2.73702  3.03134  5.34450  4.04539     95 - -
          2.68620  4.42227  2.77521  2.73125  3.46356  2.40515  3.72496  3.29356  2.67743  2.69357  4.24692  2.90349  2.73741  3.18148  2.89803  2.37867  2.77521  2.98520  4.58479  3.61505
          0.25093  1.64049  3.57409  0.31620  1.30531  0.48340  0.95889
     90   2.28350  4.20204  3.14838  2.96261  4.00738  2.93334  4.07358  3.52129  3.03156  3.24761  4.18081  3.19755  3.66673  3.38679  3.31860  1.20173  2.75870  3.07182  5.38589  4.09093     97 - -
          2.68618  4.42225  2.77519  2.73123  3.46354  2.40513  3.72494  3.29354  2.67741  2.69355  4.24690  2.90347  2.73739  3.18146  2.89801  2.37887  2.77519  2.98518  4.58477  3.61503
          0.03371  3.80251  4.52485  0.61958  0.77255  0.50668  0.92254
     91   2.29025  4.20933  3.16118  2.97555  4.02290  2.94030  4.08637  3.53869  3.04561  3.26355  4.19497  3.20831  3.67487  3.39944  3.33256  1.17576  2.76653  3.08571  5.39999  4.10641     98 - -
          2.68620  4.42227  2.77522  2.73125  3.46356  2.40515  3.72497  3.29356  2.67743  2.69357  4.24692  2.90349  2.73742  3.18149  2.89803  2.37863  2.77522  2.98521  4.58479  3.61505
          0.07703  2.75720  4.54066  0.92690  0.50382  0.48721  0.95279
     92   1.88869  4.12382  3.23717  2.99450  4.14655  2.89085  4.10076  3.49288  3.05800  3.25155  4.12558  3.19154  3.63147  3.37768  3.36405  1.38668  2.66451  3.01175  5.51688  4.27071    104 - -
          2.68618  4.42225  2.77519  2.73123  3.46354  2.40513  3.72494  3.29354  2.67741  2.69355  4.24690  2.90347  2.73739  3.18146  2.89801  2.37887  2.77519  2.98518  4.58477  3.61503
          0.07722  3.83845  2.94146  0.61958  0.77255  0.49818  0.93556
     93   2.28045  4.19871  3.14252  2.95672  4.00019  2.93017  4.06774  3.51325  3.02514  3.24026  4.17432  3.19265  3.66302  3.38104  3.31220  1.21395  2.75515  3.06542  5.37937  4.08377    105 - -
          2.68618  4.42225  2.77519  2.73123  3.46354  2.40513  3.72494  3.29354  2.67741  2.69355  4.24690  2.90347  2.73739  3.18146  2.89801  2.37887  2.77519  2.98518  4.58477  3.61503
          0.03396  3.79519  4.51754  0.61958  0.77255  0.47546  0.97180
     94   2.88158  4.44829  3.89399  3.55002  1.35596  3.70360  3.76601  2.75095  3.46768  2.29783  3.51824  3.69349  4.19669  3.70563  3.66814  2.91331  3.19924  2.63739  4.15117  2.52469    106 - -
          2.68618  4.42225  2.77519  2.73123  3.46354  2.40513  3.72494  3.29354  2.67741  2.69355  4.24690  2.90347  2.73739  3.18146  2.89801  2.37887  2.77519  2.98518  4.58477  3.61503
          0.03250  3.83845  4.56080  0.61958  0.77255  0.49818  0.93556
     95   3.19892  4.70168  3.78844  3.51190  2.29552  3.79084  3.60413  3.21298  3.37040  2.67557  3.89168  3.68225  4.26571  3.68460  3.56089  3.33884  3.48557  3.08199  3.93781  1.02429    107 - -
          2.68618  4.42225  2.77519  2.73123  3.46354  2.40513  3.72494  3.29354  2.67741  2.69355  4.24690  2.90347  2.73739  3.18146  2.89801  2.37887  2.77519  2.98518  4.58477  3.61503
          0.03250  3.83845  4.56080  0.61958  0.77255  0.49818  0.93556
     96   2.69610  4.69068  2.69107  2.57338  4.04895  3.16182  3.89500  3.75250  2.79612  3.40340  4.35925  1.21974  3.81226  3.16812  3.14925  2.76486  3.07710  3.37815  5.35885  4.00006    108 - -
          2.68618  4.42225  2.77519  2.73123  3.46354  2.40513  3.72494  3.29354  2.67741  2.69355  4.24690  2.90347  2.73739  3.18146  2.89801  2.37887  2.77519  2.98518  4.58477  3.61503
          0.03250  3.83845  4.56080  0.61958  0.77255  0.49818  0.93556
     97   2.62401  4.40221  3.29076  3.18615  4.32795  0.78359  4.30802  3.91975  3.36273  3.57805  4.55392  3.45519  3.79225  3.68967  3.60204  2.79504  3.10262  3.45468  5.43159  4.42888    109 - -
          2.68618  4.42225  2.77519  2.73123  3.46354  2.40513  3.72494  3.29354  2.67741  2.69355  4.24690  2.90347  2.73739  3.18146  2.89801  2.37887  2.77519  2.98518  4.58477  3.61503
          0.03250  3.83845  4.56080  0.61958  0.77255  0.49818  0.93556
     98   2.25742  4.24339  2.97816  2.76739  4.20482  2.59579  3.98845  3.68023  2.92064  3.34245  4.17830  2.89227  3.64385  3.23530  3.27119  1.41097  2.71296  3.16786  5.52846  4.25059    110 - -
          2.68618  4.42225  2.77519  2.73123  3.46354  2.40513  3.72494  3.29354  2.67741  2.69355  4.24690  2.90347  2.73739  3.18146  2.89801  2.37887  2.77519  2.98518  4.58477  3.61503
          0.03250  3.83845  4.56080  0.61958  0.77255  0.49818  0.93556
     99   2.30561  4.26680  3.04998  2.81465  4.10823  2.97942  3.98625  3.56046  2.89279  3.24431  4.12315  3.11855  1.72256  3.24471  3.22339  2.08641  2.74964  3.10753  5.44904  4.17320    111 - -
          2.68618  4.42225  2.77519  2.73123  3.46354  2.40513  3.72494  3.29354  2.67741  2.69355  4.24690  2.90347  2.73739  3.18146  2.89801  2.37887  2.77519  2.98518  4.58477  3.61503
          0.03250  3.83845  4.56080  0.61958  0.77255  0.49818  0.93556
    100   2.37104  4.30565  3.06167  2.85858  4.06303  3.01299  4.01870  3.52966  2.92340  3.22599  4.15408  3.16252  1.46957  3.29893  3.23190  2.37979  2.81659  3.11020  5.41321  4.13589    112 - -
          2.68618  4.42225  2.77519  2.73123  3.46354  2.40513  3.72494  3.29354  2.67741  2.69355  4.24690  2.90347  2.73739  3.18146  2.89801  2.37887  2.77519  2.98518  4.58477  3.61503
          0.03250  3.83845  4.56080  0.61958  0.77255  0.49818  0.93556
    101   2.48926  4.38431  3.07994  2.90291  4.20525  1.13686  4.07173  3.73690  2.97233  3.38825  4.30394  3.22516  3.74770  3.36353  2.99694  2.63469  2.93210  3.29036  5.43208  4.25917    113 - -
          2.68618  4.42225  2.77519  2.73123  3.46354  2.40513  3.72494  3.29354  2.67741  2.69355  4.24690  2.90347  2.73739  3.18146  2.89801  2.37887  2.77519  2.98518  4.58477  3.61503
          0.03250  3.83845  4.56080  0.61958  0.77255  0.49818  0.93556
    102   2.24630  4.23839  2.97209  2.75809  4.23352  1.99707  3.99015  3.69977  2.93304  3.35421  4.18309  2.90844  3.63588  3.23157  3.29424  1.69116  2.70301  3.17667  5.55062  4.27914    114 - -
          2.68618  4.42225  2.77519  2.73123  3.46354  2.40513  3.72494  3.29354  2.67741  2.69355  4.24690  2.90347  2.73739  3.18146  2.89801  2.37887  2.77519  2.98518  4.58477  3.61503
          0.03250  3.83845  4.56080  0.61958  0.77255  0.49818  0.93556
    103   3.11761  4.59026  4.13464  3.77487  3.12365  3.93849  4.44130  2.32648  3.54293  0.91826  3.15820  4.05358  4.38006  3.91942  3.72435  3.50616  3.41362  2.35488  4.99006  3.70534    115 - -
          2.68618  4.42225  2.77519  2.73123  3.46354  2.40513  3.72494  3.29354  2.67741  2.69355  4.24690  2.90347  2.73739  3.18146  2.89801  2.37887  2.77519  2.98518  4.58477  3.61503
          0.03250  3.83845  4.56080  0.61958  0.77255  0.49818  0.93556
    104   2.85486  4.83854  2.88160  2.63641  4.00243  3.34417  3.79421  3.62851  2.45970  3.13419  4.16359  3.09562  3.89752  1.29581  2.74430  2.90432  3.15213  3.36048  5.28077  3.97245    116 - -
          2.68618  4.42225  2.77519  2.73123  3.46354  2.40513  3.72494  3.29354  2.67741  2.69355  4.24690  2.90347  2.73739  3.18146  2.89801  2.37887  2.77519  2.98518  4.58477  3.61503
          0.03250  3.83845  4.56080  0.61958  0.77255  0.49818  0.93556
    105   2.78138  4.33395  4.07780  3.74039  3.52580  3.68816  4.54817  2.05379  3.60763  2.21912  3.49664  3.93553  4.25093  3.97012  3.82331  3.18996  3.14399  1.06897  5.30432  4.03359    117 - -
          2.68618  4.42225  2.77519  2.73123  3.46354  2.40513  3.72494  3.29354  2.67741  2.69355  4.24690  2.90347  2.73739  3.18146  2.89801  2.37887  2.77519  2.98518  4.58477  3.61503
          0.03250  3.83845  4.56080  0.61958  0.77255  0.49818  0.93556
    106   1.06394  4.17599  3.42880  3.21912  4.01919  3.00132  4.24508  3.13968  3.23451  3.02279  4.05882  3.37710  3.73738  3.57893  3.48706  2.52681  2.80184  2.80000  5.44977  4.24636    118 - -
          2.68618  4.42225  2.77519  2.73123  3.46354  2.40513  3.72494  3.29354  2.67741  2.69355  4.24690  2.90347  2.73739  3.18146  2.89801  2.37887  2.77519  2.98518  4.58477  3.61503
          0.03250  3.83845  4.56080  0.61958  0.77255  0.47808  0.96752
    107   3.02547  4.47710  4.32752  3.77852  3.10289  4.15417  4.48139  2.13070  3.60999  1.41468  1.91560  4.08678  4.44754  3.87076  3.82546  3.48561  3.26712  2.04402  5.05319  3.89982    119 - -
          2.68618  4.42225  2.77519  2.73123  3.46354  2.40513  3.72494  3.29354  2.67741  2.69355  4.24690  2.90347  2.73739  3.18146  2.89801  2.37887  2.77519  2.98518  4.58477  3.61503
          0.03204  3.85251  4.57485  0.61958  0.77255  0.48576  0.95510
    108   2.93556  5.04192  2.47987  1.05410  4.38570  3.26150  3.84687  3.83565  2.72492  3.45609  4.43124  2.92225  3.86521  3.06310  3.13151  2.92014  3.23972  3.52164  5.56105  4.28355    120 - -
          2.68618  4.42225  2.77519  2.73123  3.46354  2.40513  3.72494  3.29354  2.67741  2.69355  4.24690  2.90347  2.73739  3.18146  2.89801  2.37887  2.77519  2.98518  4.58477  3.61503
          0.03204  3.85251  4.57485  0.61958  0.77255  0.48576  0.95510
    109   2.96852  5.09314  0.94710  2.32320  4.46756  3.19587  3.91402  4.05127  2.99445  3.66326  4.64114  2.87847  3.84728  3.15328  3.50778  2.93328  3.30674  3.69266  5.64003  4.34404    121 - -
          2.68618  4.42225  2.77519  2.73123  3.46354  2.40513  3.72494  3.29354  2.67741  2.69355  4.24690  2.90347  2.73739  3.18146  2.89801  2.37887  2.77519  2.98518  4.58477  3.61503
          0.03204  3.85251  4.57485  0.61958  0.77255  0.48576  0.95510
    110   2.25120  4.19401  3.14215  2.95034  4.16649  2.76395  4.09743  3.65504  3.05298  3.36272  4.23303  3.18284  3.65714  3.38394  3.35663  1.19031  2.73156  3.14502  5.50907  4.24480    122 - -
          2.68618  4.42225  2.77519  2.73123  3.46354  2.40513  3.72494  3.29354  2.67741  2.69355  4.24690  2.90347  2.73739  3.18146  2.89801  2.37887  2.77519  2.98518  4.58477  3.61503
          0.03204  3.85251  4.57485  0.61958  0.77255  0.48576  0.95510
    111   2.31787  4.29924  2.96124  2.76208  4.11153  2.97536  3.97207  3.64505  2.88521  3.32596  4.18865  2.79770  3.68113  3.23206  3.22270  1.33571  2.76494  3.16729  5.46219  4.13972    123 - -
          2.68618  4.42225  2.77519  2.73123  3.46354  2.40513  3.72494  3.29354  2.67741  2.69355  4.24690  2.90347  2.73739  3.18146  2.89801  2.37887  2.77519  2.98518  4.58477  3.61503
          0.03204  3.85251  4.57485  0.61958  0.77255  0.48576  0.95510
    112   2.98334  4.82344  3.47200  2.98752  4.17298  3.47488  3.81047  3.71349  2.23029  3.23307  4.23397  3.34867  3.97863  3.03197  1.00933  3.06860  3.25078  3.43835  5.26424  4.10488    124 - -
          2.68618  4.42225  2.77519  2.73123  3.46354  2.40513  3.72494  3.29354  2.67741  2.69355  4.24690  2.90347  2.73739  3.18146  2.89801  2.37887  2.77519  2.98518  4.58477  3.61503
          0.03204  3.85251  4.57485  0.61958  0.77255  0.48576  0.95510
    113   2.79239  4.34076  4.09752  3.76024  3.53574  3.70302  4.56549  2.05201  3.62771  2.22639  3.50413  3.95321  4.26479  3.98905  3.84210  3.20546  3.15452  1.05046  5.31673  4.04701    125 - -
          2.68618  4.42225  2.77519  2.73123  3.46354  2.40513  3.72494  3.29354  2.67741  2.69355  4.24690  2.90347  2.73739  3.18146  2.89801  2.37887  2.77519  2.98518  4.58477  3.61503
          0.03204  3.85251  4.57485  0.61958  0.77255  0.48576  0.95510
    114   2.30555  4.22556  3.18943  3.00450  4.05653  2.95583  4.11480  3.57654  3.07691  3.29840  4.22630  3.23233  3.69303  3.42784  3.36341  1.12155  2.78422  3.11602  5.43066  4.14000    126 - -
          2.68618  4.42225  2.77519  2.73123  3.46354  2.40513  3.72494  3.29354  2.67741  2.69355  4.24690  2.90347  2.73739  3.18146  2.89801  2.37887  2.77519  2.98518  4.58477  3.61503
          0.03204  3.85251  4.57485  0.61958  0.77255  0.48576  0.95510
    115   2.72567  4.48610  3.33073  3.16705  4.16357  3.17475  4.24598  3.70404  3.22268  3.33297  4.38211  3.47566  0.86559  3.61207  3.47030  2.89258  3.16571  3.35167  5.35540  4.28403    127 - -
          2.68618  4.42225  2.77519  2.73123  3.46354  2.40513  3.72494  3.29354  2.67741  2.69355  4.24690  2.90347  2.73739  3.18146  2.89801  2.37887  2.77519  2.98518  4.58477  3.61503
          0.03204  3.85251  4.57485  0.61958  0.77255  0.48576  0.95510
    116   2.30555  4.22556  3.18943  3.00450  4.05653  2.95583  4.11480  3.57654  3.07691  3.29840  4.22630  3.23233  3.69303  3.42784  3.36341  1.12155  2.78422  3.11602  5.43066  4.14000    128 - -
          2.68618  4.42225  2.77519  2.73123  3.46354  2.40513  3.72494  3.29354  2.67741  2.69355  4.24690  2.90347  2.73739  3.18146  2.89801  2.37887  2.77519  2.98518  4.58477  3.61503
          0.03204  3.85251  4.57485  0.61958  0.77255  0.48576  0.95510
    117   2.95421  4.91676  3.12884  2.75432  4.29862  3.44559  3.74871  3.72669  1.06593  3.29624  4.25897  3.17960  3.94750  2.94147  2.42863  2.99762  3.20907  3.43568  5.36164  4.17161    129 - -
          2.68618  4.42225  2.77519  2.73123  3.46354  2.40513  3.72494  3.29354  2.67741  2.69355  4.24690  2.90347  2.73739  3.18146  2.89801  2.37887  2.77519  2.98518  4.58477  3.61503
          0.03204  3.85251  4.57485  0.61958  0.77255  0.48576  0.95510
    118   2.22038  4.17921  3.11595  2.91109  4.22524  2.42811  4.08237  3.69476  3.04381  3.37830  4.22199  3.15160  3.63637  3.35108  3.36709  1.30696  2.69949  3.15941  5.55355  4.30352    130 - -
          2.68618  4.42225  2.77519  2.73123  3.46354  2.40513  3.72494  3.29354  2.67741  2.69355  4.24690  2.90347  2.73739  3.18146  2.89801  2.37887  2.77519  2.98518  4.58477  3.61503
          0.03204  3.85251  4.57485  0.61958  0.77255  0.48576  0.95510
    119   2.26477  4.16806  3.30689  3.03501  4.01327  2.98707  4.08868  3.23567  3.00567  3.07721  4.00907  3.24651  3.69990  3.37791  3.29186  2.29213  1.41021  2.85292  5.42384  4.17059    131 - -
          2.68618  4.42225  2.77519  2.73123  3.46354  2.40513  3.72494  3.29354  2.67741  2.69355  4.24690  2.90347  2.73739  3.18146  2.89801  2.37887  2.77519  2.98518  4.58477  3.61503
          0.03204  3.85251  4.57485  0.61958  0.77255  0.48576  0.95510
    120   2.30555  4.22556  3.18943  3.00450  4.05653  2.95583  4.11480  3.57654  3.07691  3.29840  4.22630  3.23233  3.69303  3.42784  3.36341  1.12155  2.78422  3.11602  5.43066  4.14000    132 - -
          2.68618  4.42225  2.77519  2.73123  3.46354  2.40513  3.72494  3.29354  2.67741  2.69355  4.24690  2.90347  2.73739  3.18146  2.89801  2.37887  2.77519  2.98518  4.58477  3.61503
          0.03204  3.85251  4.57485  0.61958  0.77255  0.48576  0.95510
    121   2.46196  4.53871  2.70204  2.49678  4.22017  3.08138  3.82179  3.68167  2.68654  3.32685  4.17617  1.74517  3.72071  3.02798  3.08289  2.21253  2.70490  3.25034  5.51103  4.17273    133 - -
          2.68618  4.42225  2.77519  2.73123  3.46354  2.40513  3.72494  3.29354  2.67741  2.69355  4.24690  2.90347  2.73739  3.18146  2.89801  2.37887  2.77519  2.98518  4.58477  3.61503
          0.03204  3.85251  4.57485  0.61958  0.77255  0.48576  0.95510
    122   3.01559  4.44016  4.30690  3.92212  3.36097  4.04464  4.65410  1.10297  3.74985  1.95134  3.29969  4.17027  4.47796  4.10033  3.94872  3.53819  3.31520  1.84595  5.24752  3.98395    134 - -
          2.68618  4.42225  2.77519  2.73123  3.46354  2.40513  3.72494  3.29354  2.67741  2.69355  4.24690  2.90347  2.73739  3.18146  2.89801  2.37887  2.77519  2.98518  4.58477  3.61503
          0.03204  3.85251  4.57485  0.61958  0.77255  0.48576  0.95510
    123   2.40237  4.24733  3.41076  3.16210  3.95162  3.08720  4.18089  3.07634  3.10467  2.94053  3.99251  3.37453  3.78946  3.50055  3.36419  2.60344  1.20620  2.77345  5.39119  4.16832    135 - -
          2.68618  4.42225  2.77519  2.73123  3.46354  2.40513  3.72494  3.29354  2.67741  2.69355  4.24690  2.90347  2.73739  3.18146  2.89801  2.37887  2.77519  2.98518  4.58477  3.61503
          0.03204  3.85251  4.57485  0.61958  0.77255  0.48576  0.95510
    124   2.95421  4.91676  3.12884  2.75432  4.29862  3.44559  3.74871  3.72669  1.06593  3.29624  4.25897  3.17960  3.94750  2.94147  2.42863  2.99762  3.20907  3.43568  5.36164  4.17161    136 - -
          2.68618  4.42225  2.77519  2.73123  3.46354  2.40513  3.72494  3.29354  2.67741  2.69355  4.24690  2.90347  2.73739  3.18146  2.89801  2.37887  2.77519  2.98518  4.58477  3.61503
          0.03204  3.85251  4.57485  0.61958  0.77255  0.48576  0.95510
    125   3.13309  4.60141  4.15735  3.79734  3.12848  3.95661  4.45934  2.33171  3.56527  0.90017  3.15808  4.07472  4.39556  3.93838  3.74451  3.52547  3.42834  2.36381  5.00030  3.71893    137 - -
          2.68618  4.42225  2.77519  2.73123  3.46354  2.40513  3.72494  3.29354  2.67741  2.69355  4.24690  2.90347  2.73739  3.18146  2.89801  2.37887  2.77519  2.98518  4.58477  3.61503
          0.03204  3.85251  4.57485  0.61958  0.77255  0.48576  0.95510
    126   2.70725  4.70280  2.69792  2.58149  4.06322  3.17087  3.90549  3.76951  2.80763  3.41871  4.37425  1.19389  3.82185  3.17839  3.16146  2.77532  3.08856  3.39374  5.37146  4.01313    138 - -
          2.68618  4.42225  2.77519  2.73123  3.46354  2.40513  3.72494  3.29354  2.67741  2.69355  4.24690  2.90347  2.73739  3.18146  2.89801  2.37887  2.77519  2.98518  4.58477  3.61503
          0.03204  3.85251  4.57485  0.61958  0.77255  0.48576  0.95510
    127   2.64066  4.41782  3.31033  3.20733  4.34952  0.76059  4.32862  3.94448  3.38586  3.60107  4.57682  3.47469  3.80831  3.71163  3.62389  2.81204  3.12036  3.47667  5.44973  4.45082    139 - -
          2.68618  4.42225  2.77519  2.73123  3.46354  2.40513  3.72494  3.29354  2.67741  2.69355  4.24690  2.90347  2.73739  3.18146  2.89801  2.37887  2.77519  2.98518  4.58477  3.61503
          0.03204  3.85251  4.57485  0.61958  0.77255  0.48576  0.95510
    128   2.95379  4.50579  4.02811  3.62024  3.19944  3.81920  4.36001  2.37306  3.38934  1.79728  1.41673  3.90014  4.27985  3.77263  3.59697  3.30073  3.25879  2.37681  5.03749  3.79740    140 - -
          2.68618  4.42225  2.77519  2.73123  3.46354  2.40513  3.72494  3.29354  2.67741  2.69355  4.24690  2.90347  2.73739  3.18146  2.89801  2.37887  2.77519  2.98518  4.58477  3.61503
          0.03204  3.85251  4.57485  0.61958  0.77255  0.48576  0.95510
    129   2.79239  4.34076  4.09752  3.76024  3.53574  3.70302  4.56549  2.05201  3.62771  2.22639  3.50413  3.95321  4.26479  3.98905  3.84210  3.20546  3.15452  1.05046  5.31673  4.04701    141 - -
          2.68618  4.42225  2.77519  2.73123  3.46354  2.40513  3.72494  3.29354  2.67741  2.69355  4.24690  2.90347  2.73739  3.18146  2.89801  2.37887  2.77519  2.98518  4.58477  3.61503
          0.03204  3.85251  4.57485  0.61958  0.77255  0.48576  0.95510
    130   3.13309  4.60141  4.15735  3.79734  3.12848  3.95661  4.45934  2.33171  3.56527  0.90017  3.15808  4.07472  4.39556  3.93838  3.74451  3.52547  3.42834  2.36381  5.00030  3.71893    142 - -
          2.68618  4.42225  2.77519  2.73123  3.46354  2.40513  3.72494  3.29354  2.67741  2.69355  4.24690  2.90347  2.73739  3.18146  2.89801  2.37887  2.77519  2.98518  4.58477  3.61503
          0.03204  3.85251  4.57485  0.61958  0.77255  0.48576  0.95510
    131   3.13309  4.60141  4.15735  3.79734  3.12848  3.95661  4.45934  2.33171  3.56527  0.90017  3.15808  4.07472  4.39556  3.93838  3.74451  3.52547  3.42834  2.36381  5.00030  3.71893    143 - -
          2.68618  4.42225  2.77519  2.73123  3.46354  2.40513  3.72494  3.29354  2.67741  2.69355  4.24690  2.90347  2.73739  3.18146  2.89801  2.37887  2.77519  2.98518  4.58477  3.61503
          0.03204  3.85251  4.57485  0.61958  0.77255  0.48576  0.95510
    132   2.56426  0.98185  4.07826  3.81351  3.80967  3.19124  4.46501  2.95046  3.64041  2.86674  3.98746  3.80583  3.89661  3.98735  3.76825  2.83583  3.02937  2.69634  5.22976  4.09743    144 - -
          2.68618  4.42225  2.77519  2.73123  3.46354  2.40513  3.72494  3.29354  2.67741  2.69355  4.24690  2.90347  2.73739  3.18146  2.89801  2.37887  2.77519  2.98518  4.58477  3.61503
          0.03204  3.85251  4.57485  0.61958  0.77255  0.48576  0.95510
    133   2.95421  4.91676  3.12884  2.75432  4.29862  3.44559  3.74871  3.72669  1.06593  3.29624  4.25897  3.17960  3.94750  2.94147  2.42863  2.99762  3.20907  3.43568  5.36164  4.17161    145 - -
          2.68618  4.42225  2.77519  2.73123  3.46354  2.40513  3.72494  3.29354  2.67741  2.69355  4.24690  2.90347  2.73739  3.18146  2.89801  2.37887  2.77519  2.98518  4.58477  3.61503
          0.03204  3.85251  4.57485  0.61958  0.77255  0.48576  0.95510
    134   2.79239  4.34076  4.09752  3.76024  3.53574  3.70302  4.56549  2.05201  3.62771  2.22639  3.50413  3.95321  4.26479  3.98905  3.84210  3.20546  3.15452  1.05046  5.31673  4.04701    146 - -
          2.68618  4.42225  2.77519  2.73123  3.46354  2.40513  3.72494  3.29354  2.67741  2.69355  4.24690  2.90347  2.73739  3.18146  2.89801  2.37887  2.77519  2.98518  4.58477  3.61503
          0.03204  3.85251  4.57485  0.61958  0.77255  0.48576  0.95510
    135   2.56426  0.98185  4.07826  3.81351  3.80967  3.19124  4.46501  2.95046  3.64041  2.86674  3.98746  3.80583  3.89661  3.98735  3.76825  2.83583  3.02937  2.69634  5.22976  4.09743    147 - -
          2.68618  4.42225  2.77519  2.73123  3.46354  2.40513  3.72494  3.29354  2.67741  2.69355  4.24690  2.90347  2.73739  3.18146  2.89801  2.37887  2.77519  2.98518  4.58477  3.61503
          0.03204  3.85251  4.57485  0.61958  0.77255  0.48576  0.95510
    136   2.64066  4.41782  3.31033  3.20733  4.34952  0.76059  4.32862  3.94448  3.38586  3.60107  4.57682  3.47469  3.80831  3.71163  3.62389  2.81204  3.12036  3.47667  5.44973  4.45082    148 - -
          2.68618  4.42225  2.77519  2.73123  3.46354  2.40513  3.72494  3.29354  2.67741  2.69355  4.24690  2.90347  2.73739  3.18146  2.89801  2.37887  2.77519  2.98518  4.58477  3.61503
          0.03204  3.85251  4.57485  0.61958  0.77255  0.48576  0.95510
    137   2.96852  5.09314  0.94710  2.32320  4.46756  3.19587  3.91402  4.05127  2.99445  3.66326  4.64114  2.87847  3.84728  3.15328  3.50778  2.93328  3.30674  3.69266  5.64003  4.34404    149 - -
          2.68618  4.42225  2.77519  2.73123  3.46354  2.40513  3.72494  3.29354  2.67741  2.69355  4.24690  2.90347  2.73739  3.18146  2.89801  2.37887  2.77519  2.98518  4.58477  3.61503
          0.03204  3.85251  4.57485  0.61958  0.77255  0.48576  0.95510
    138   2.79239  4.34076  4.09752  3.76024  3.53574  3.70302  4.56549  2.05201  3.62771  2.22639  3.50413  3.95321  4.26479  3.98905  3.84210  3.20546  3.15452  1.05046  5.31673  4.04701    150 - -
          2.68618  4.42225  2.77519  2.73123  3.46354  2.40513  3.72494  3.29354  2.67741  2.69355  4.24690  2.90347  2.73739  3.18146  2.89801  2.37887  2.77519  2.98518  4.58477  3.61503
          0.03204  3.85251  4.57485  0.61958  0.77255  0.48576  0.95510
    139   1.04292  4.18247  3.44265  3.23327  4.03280  3.00749  4.25764  3.15535  3.24903  3.03786  4.07207  3.38783  3.74485  3.59207  3.50079  2.53303  2.80902  2.81322  5.46196  4.26004    151 - -
          2.68618  4.42225  2.77519  2.73123  3.46354  2.40513  3.72494  3.29354  2.67741  2.69355  4.24690  2.90347  2.73739  3.18146  2.89801  2.37887  2.77519  2.98518  4.58477  3.61503
          0.03204  3.85251  4.57485  0.61958  0.77255  0.48576  0.95510
    140   2.30555  4.22556  3.18943  3.00450  4.05653  2.95583  4.11480  3.57654  3.07691  3.29840  4.22630  3.23233  3.69303  3.42784  3.36341  1.12155  2.78422  3.11602  5.43066  4.14000    152 - -
          2.68618  4.42225  2.77519  2.73123  3.46354  2.40513  3.72494  3.29354  2.67741  2.69355  4.24690  2.90347  2.73739  3.18146  2.89801  2.37887  2.77519  2.98518  4.58477  3.61503
          0.03204  3.85251  4.57485  0.61958  0.77255  0.48576  0.95510
    141   2.64066  4.41782  3.31033  3.20733  4.34952  0.76059  4.32862  3.94448  3.38586  3.60107  4.57682  3.47469  3.80831  3.71163  3.62389  2.81204  3.12036  3.47667  5.44973  4.45082    153 - -
          2.68618  4.42225  2.77519  2.73123  3.46354  2.40513  3.72494  3.29354  2.67741  2.69355  4.24690  2.90347  2.73739  3.18146  2.89801  2.37887  2.77519  2.98518  4.58477  3.61503
          0.03204  3.85251  4.57485  0.61958  0.77255  0.48576  0.95510
    142   3.23328  4.64098  4.21130  3.92218  1.04496  3.92736  3.86892  2.75963  3.82976  2.13439  3.49287  3.99682  4.38654  4.00329  3.95440  3.50411  3.53448  2.74882  4.12425  2.49391    154 - -
          2.68618  4.42225  2.77519  2.73123  3.46354  2.40513  3.72494  3.29354  2.67741  2.69355  4.24690  2.90347  2.73739  3.18146  2.89801  2.37887  2.77519  2.98518  4.58477  3.61503
          0.03204  3.85251  4.57485  0.61958  0.77255  0.48576  0.95510
    143   2.97367  4.79429  3.10685  2.86498  3.27123  3.43105  1.18531  3.67348  2.70860  3.16987  4.21143  3.27504  3.98259  3.23102  2.97541  3.04460  3.27644  3.40901  4.73651  3.22269    155 - -
          2.68618  4.42225  2.77519  2.73123  3.46354  2.40513  3.72494  3.29354  2.67741  2.69355  4.24690  2.90347  2.73739  3.18146  2.89801  2.37887  2.77519  2.98518  4.58477  3.61503
          0.03204  3.85251  4.57485  0.61958  0.77255  0.48576  0.95510
    144   3.21866  4.71573  3.80895  3.53478  2.29432  3.80703  3.60982  3.23070  3.39288  2.68973  3.90786  3.69916  4.28143  3.70370  3.58059  3.35727  3.50530  3.10034  3.93725  0.99963    156 - -
          2.68618  4.42225  2.77519  2.73123  3.46354  2.40513  3.72494  3.29354  2.67741  2.69355  4.24690  2.90347  2.73739  3.18146  2.89801  2.37887  2.77519  2.98518  4.58477  3.61503
          0.03204  3.85251  4.57485  0.61958  0.77255  0.48576  0.95510
    145   2.64066  4.41782  3.31033  3.20733  4.34952  0.76059  4.32862  3.94448  3.38586  3.60107  4.57682  3.47469  3.80831  3.71163  3.62389  2.81204  3.12036  3.47667  5.44973  4.45082    157 - -
          2.68618  4.42225  2.77519  2.73123  3.46354  2.40513  3.72494  3.29354  2.67741  2.69355  4.24690  2.90347  2.73739  3.18146  2.89801  2.37887  2.77519  2.98518  4.58477  3.61503
          0.03204  3.85251  4.57485  0.61958  0.77255  0.48576  0.95510
    146   2.79239  4.34076  4.09752  3.76024  3.53574  3.70302  4.56549  2.05201  3.62771  2.22639  3.50413  3.95321  4.26479  3.98905  3.84210  3.20546  3.15452  1.05046  5.31673  4.04701    158 - -
          2.68618  4.42225  2.77519  2.73123  3.46354  2.40513  3.72494  3.29354  2.67741  2.69355  4.24690  2.90347  2.73739  3.18146  2.89801  2.37887  2.77519  2.98518  4.58477  3.61503
          0.03204  3.85251  4.57485  0.61958  0.77255  0.48576  0.95510
    147   2.97367  4.79429  3.10685  2.86498  3.27123  3.43105  1.18531  3.67348  2.70860  3.16987  4.21143  3.27504  3.98259  3.23102  2.97541  3.04460  3.27644  3.40901  4.73651  3.22269    159 - -
          2.68618  4.42225  2.77519  2.73123  3.46354  2.40513  3.72494  3.29354  2.67741  2.69355  4.24690  2.90347  2.73739  3.18146  2.89801  2.37887  2.77519  2.98518  4.58477  3.61503
          0.03204  3.85251  4.57485  0.61958  0.77255  0.48576  0.95510
    148   1.04292  4.18247  3.44265  3.23327  4.03280  3.00749  4.25764  3.15535  3.24903  3.03786  4.07207  3.38783  3.74485  3.59207  3.50079  2.53303  2.80902  2.81322  5.46196  4.26004    160 - -
          2.68618  4.42225  2.77519  2.73123  3.46354  2.40513  3.72494  3.29354  2.67741  2.69355  4.24690  2.90347  2.73739  3.18146  2.89801  2.37887  2.77519  2.98518  4.58477  3.61503
          0.03204  3.85251  4.57485  0.61958  0.77255  0.48576  0.95510
    149   2.56426  0.98185  4.07826  3.81351  3.80967  3.19124  4.46501  2.95046  3.64041  2.86674  3.98746  3.80583  3.89661  3.98735  3.76825  2.83583  3.02937  2.69634  5.22976  4.09743    161 - -
          2.68618  4.42225  2.77519  2.73123  3.46354  2.40513  3.72494  3.29354  2.67741  2.69355  4.24690  2.90347  2.73739  3.18146  2.89801  2.37887  2.77519  2.98518  4.58477  3.61503
          0.03204  3.85251  4.57485  0.61958  0.77255  0.48576  0.95510
    150   2.93556  5.04192  2.47987  1.05410  4.38570  3.26150  3.84687  3.83565  2.72492  3.45609  4.43124  2.92225  3.86521  3.06310  3.13151  2.92014  3.23972  3.52164  5.56105  4.28355    162 - -
          2.68618  4.42225  2.77519  2.73123  3.46354  2.40513  3.72494  3.29354  2.67741  2.69355  4.24690  2.90347  2.73739  3.18146  2.89801  2.37887  2.77519  2.98518  4.58477  3.61503
          0.03204  3.85251  4.57485  0.61958  0.77255  0.48576  0.95510
    151   2.64066  4.41782  3.31033  3.20733  4.34952  0.76059  4.32862  3.94448  3.38586  3.60107  4.57682  3.47469  3.80831  3.71163  3.62389  2.81204  3.12036  3.47667  5.44973  4.45082    163 - -
          2.68618  4.42225  2.77519  2.73123  3.46354  2.40513  3.72494  3.29354  2.67741  2.69355  4.24690  2.90347  2.73739  3.18146  2.89801  2.37887  2.77519  2.98518  4.58477  3.61503
          0.03204  3.85251  4.57485  0.61958  0.77255  0.48576  0.95510
    152   2.56426  0.98185  4.07826  3.81351  3.80967  3.19124  4.46501  2.95046  3.64041  2.86674  3.98746  3.80583  3.89661  3.98735  3.76825  2.83583  3.02937  2.69634  5.22976  4.09743    164 - -
          2.68618  4.42225  2.77519  2.73123  3.46354  2.40513  3.72494  3.29354  2.67741  2.69355  4.24690  2.90347  2.73739  3.18146  2.89801  2.37887  2.77519  2.98518  4.58477  3.61503
          0.03204  3.85251  4.57485  0.61958  0.77255  0.48576  0.95510
    153   2.95421  4.91676  3.12884  2.75432  4.29862  3.44559  3.74871  3.72669  1.06593  3.29624  4.25897  3.17960  3.94750  2.94147  2.42863  2.99762  3.20907  3.43568  5.36164  4.17161    165 - -
          2.68618  4.42225  2.77519  2.73123  3.46354  2.40513  3.72494  3.29354  2.67741  2.69355  4.24690  2.90347  2.73739  3.18146  2.89801  2.37887  2.77519  2.98518  4.58477  3.61503
          0.03204  3.85251  4.57485  0.61958  0.77255  0.48576  0.95510
    154   2.29699  4.20099  3.26225  3.03365  4.04274  1.35388  4.12072  3.38101  3.08487  3.16296  4.10494  3.25573  3.70210  3.42411  3.37754  2.47600  2.76396  2.64915  5.43048  4.17915    166 - -
          2.68619  4.42227  2.77521  2.73125  3.46355  2.40509  3.72496  3.29355  2.67742  2.69356  4.24691  2.90348  2.73741  3.18143  2.89791  2.37888  2.77514  2.98520  4.58478  3.61505
          0.06489  2.94653  4.57485  0.84099  0.56437  0.48576  0.95510
    155   2.93133  4.47246  3.90083  3.57822  1.19638  3.35324  3.83908  2.83275  3.51240  2.38061  3.59415  3.73736  4.18344  3.75559  3.70324  3.17878  3.25148  2.71363  4.23741  2.63817    172 - -
          2.68618  4.42225  2.77519  2.73123  3.46354  2.40513  3.72494  3.29354  2.67741  2.69355  4.24690  2.90347  2.73739  3.18146  2.89801  2.37887  2.77519  2.98518  4.58477  3.61503
          0.04733  3.85251  3.68903  0.61958  0.77255  0.48576  0.95510
    156   3.21491  4.62709  4.19091  3.89925  1.07038  3.91191  3.86315  2.74339  3.80726  2.12173  3.47904  3.98034  4.37165  3.98496  3.93556  3.48634  3.51622  2.73145  4.12339  2.49511    173 - -
          2.68618  4.42225  2.77519  2.73123  3.46354  2.40513  3.72494  3.29354  2.67741  2.69355  4.24690  2.90347  2.73739  3.18146  2.89801  2.37887  2.77519  2.98518  4.58477  3.61503
          0.03253  3.83771  4.56006  0.61958  0.77255  0.49883  0.93456
    157   2.96721  4.80774  3.45442  2.97346  4.15353  3.46118  3.80072  3.69328  2.22573  3.21558  4.21717  3.33559  3.96592  3.02322  1.03287  3.05337  3.23584  3.41886  5.25097  4.08896    174 - -
          2.68618  4.42225  2.77519  2.73123  3.46354  2.40513  3.72494  3.29354  2.67741  2.69355  4.24690  2.90347  2.73739  3.18146  2.89801  2.37887  2.77519  2.98518  4.58477  3.61503
          0.03253  3.83771  4.56006  0.61958  0.77255  0.49883  0.93456
    158   2.96721  4.80774  3.45442  2.97346  4.15353  3.46118  3.80072  3.69328  2.22573  3.21558  4.21717  3.33559  3.96592  3.02322  1.03287  3.05337  3.23584  3.41886  5.25097  4.08896    175 - -
          2.68618  4.42225  2.77519  2.73123  3.46354  2.40513  3.72494  3.29354  2.67741  2.69355  4.24690  2.90347  2.73739  3.18146  2.89801  2.37887  2.77519  2.98518  4.58477  3.61503
          0.03253  3.83771  4.56006  0.61958  0.77255  0.49883  0.93456
    159   2.29882  4.21846  3.17711  2.99181  4.04196  2.94903  4.10237  3.56012  3.06322  3.28325  4.21262  3.22181  3.68508  3.41538  3.34995  1.14469  2.77644  3.10285  5.41736  4.12544    176 - -
          2.68618  4.42225  2.77519  2.73123  3.46354  2.40513  3.72494  3.29354  2.67741  2.69355  4.24690  2.90347  2.73739  3.18146  2.89801  2.37887  2.77519  2.98518  4.58477  3.61503
          0.03253  3.83771  4.56006  0.61958  0.77255  0.49883  0.93456
    160   3.00411  4.43320  4.28524  3.90015  3.35134  4.02813  4.63510  1.12204  3.72758  1.94512  3.29275  4.15040  4.46317  4.07978  3.92816  3.52051  3.30410  1.84649  5.23460  3.96952    177 - -
          2.68618  4.42225  2.77519  2.73123  3.46354  2.40513  3.72494  3.29354  2.67741  2.69355  4.24690  2.90347  2.73739  3.18146  2.89801  2.37887  2.77519  2.98518  4.58477  3.61503
          0.03253  3.83771  4.56006  0.61958  0.77255  0.49883  0.93456
    161   2.85431  4.83793  2.88115  2.63597  4.00172  3.34370  3.79375  3.62770  2.45932  3.13345  4.16290  3.09516  3.89705  1.29719  2.74392  2.90381  3.15159  3.35972  5.28020  3.97183    178 - -
          2.68618  4.42225  2.77519  2.73123  3.46354  2.40513  3.72494  3.29354  2.67741  2.69355  4.24690  2.90347  2.73739  3.18146  2.89801  2.37887  2.77519  2.98518  4.58477  3.61503
          0.03253  3.83771  4.56006  0.61958  0.77255  0.49883  0.93456
    162   2.85431  4.83793  2.88115  2.63597  4.00172  3.34370  3.79375  3.62770  2.45932  3.13345  4.16290  3.09516  3.89705  1.29719  2.74392  2.90381  3.15159  3.35972  5.28020  3.97183    179 - -
          2.68618  4.42225  2.77519  2.73123  3.46354  2.40513  3.72494  3.29354  2.67741  2.69355  4.24690  2.90347  2.73739  3.18146  2.89801  2.37887  2.77519  2.98518  4.58477  3.61503
          0.03253  3.83771  4.56006  0.61958  0.77255  0.49883  0.93456
    163   2.69551  4.69004  2.69072  2.57296  4.04820  3.16135  3.89445  3.75161  2.79552  3.40259  4.35846  1.22112  3.81176  3.16759  3.14862  2.76432  3.07650  3.37733  5.35818  3.99938    180 - -
          2.68618  4.42225  2.77519  2.73123  3.46354  2.40513  3.72494  3.29354  2.67741  2.69355  4.24690  2.90347  2.73739  3.18146  2.89801  2.37887  2.77519  2.98518  4.58477  3.61503
          0.03253  3.83771  4.56006  0.61958  0.77255  0.49883  0.93456
    164   3.00411  4.43320  4.28524  3.90015  3.35134  4.02813  4.63510  1.12204  3.72758  1.94512  3.29275  4.15040  4.46317  4.07978  3.92816  3.52051  3.30410  1.84649  5.23460  3.96952    181 - -
          2.68618  4.42225  2.77519  2.73123  3.46354  2.40513  3.72494  3.29354  2.67741  2.69355  4.24690  2.90347  2.73739  3.18146  2.89801  2.37887  2.77519  2.98518  4.58477  3.61503
          0.03253  3.83771  4.56006  0.61958  0.77255  0.49883  0.93456
    165   2.85431  4.83793  2.88115  2.63597  4.00172  3.34370  3.79375  3.62770  2.45932  3.13345  4.16290  3.09516  3.89705  1.29719  2.74392  2.90381  3.15159  3.35972  5.28020  3.97183    182 - -
          2.68618  4.42225  2.77519  2.73123  3.46354  2.40513  3.72494  3.29354  2.67741  2.69355  4.24690  2.90347  2.73739  3.18146  2.89801  2.37887  2.77519  2.98518  4.58477  3.61503
          0.03253  3.83771  4.56006  0.61958  0.77255  0.49883  0.93456
    166   3.19789  4.70094  3.78736  3.51070  2.29559  3.78998  3.60384  3.21205  3.36922  2.67482  3.89084  3.68136  4.26488  3.68360  3.55985  3.33787  3.48454  3.08103  3.93786  1.02561    183 - -
          2.68618  4.42225  2.77519  2.73123  3.46354  2.40513  3.72494  3.29354  2.67741  2.69355  4.24690  2.90347  2.73739  3.18146  2.89801  2.37887  2.77519  2.98518  4.58477  3.61503
          0.03253  3.83771  4.56006  0.61958  0.77255  0.49883  0.93456
    167   2.94115  4.90246  3.11476  2.74343  4.28093  3.43378  3.74134  3.70815  1.08689  3.28110  4.24492  3.16924  3.93700  2.93516  2.42698  2.98571  3.19727  3.41808  5.35028  4.15824    184 - -
          2.68618  4.42225  2.77519  2.73123  3.46354  2.40513  3.72494  3.29354  2.67741  2.69355  4.24690  2.90347  2.73739  3.18146  2.89801  2.37887  2.77519  2.98518  4.58477  3.61503
          0.03253  3.83771  4.56006  0.61958  0.77255  0.49883  0.93456
    168   2.93717  4.98538  3.32879  2.73652  4.38301  3.55473  3.58432  3.75775  1.72245  3.25573  4.14679  3.13828  3.95604  2.73704  1.42962  2.95967  3.12901  3.45603  5.33822  4.15176    185 - -
          2.68618  4.42225  2.77519  2.73123  3.46354  2.40513  3.72494  3.29354  2.67741  2.69355  4.24690  2.90347  2.73739  3.18146  2.89801  2.37887  2.77519  2.98518  4.58477  3.61503
          0.03253  3.83771  4.56006  0.61958  0.77255  0.49883  0.93456
    169   2.54842  1.01378  4.05853  3.79066  3.79052  3.17824  4.44545  2.92913  3.61756  2.84594  3.96631  3.78693  3.88244  3.96514  3.74791  2.81991  3.01234  2.67594  5.21342  4.07830    186 - -
          2.68618  4.42225  2.77519  2.73123  3.46354  2.40513  3.72494  3.29354  2.67741  2.69355  4.24690  2.90347  2.73739  3.18146  2.89801  2.37887  2.77519  2.98518  4.58477  3.61503
          0.03253  3.83771  4.56006  0.61958  0.77255  0.49883  0.93456
    170   3.11679  4.58968  4.13344  3.77368  3.12340  3.93753  4.44035  2.32621  3.54175  0.91923  3.15822  4.05247  4.37924  3.91842  3.72328  3.50514  3.41284  2.35441  4.98952  3.70463    187 - -
          2.68618  4.42225  2.77519  2.73123  3.46354  2.40513  3.72494  3.29354  2.67741  2.69355  4.24690  2.90347  2.73739  3.18146  2.89801  2.37887  2.77519  2.98518  4.58477  3.61503
          0.03253  3.83771  4.56006  0.61958  0.77255  0.49883  0.93456
    171   2.94115  4.90246  3.11476  2.74343  4.28093  3.43378  3.74134  3.70815  1.08689  3.28110  4.24492  3.16924  3.93700  2.93516  2.42698  2.98571  3.19727  3.41808  5.35028  4.15824    188 - -
          2.68618  4.42225  2.77519  2.73123  3.46354  2.40513  3.72494  3.29354  2.67741  2.69355  4.24690  2.90347  2.73739  3.18146  2.89801  2.37887  2.77519  2.98518  4.58477  3.61503
          0.03253  3.83771  4.56006  0.61958  0.77255  0.49883  0.93456
    172   2.69551  4.69004  2.69072  2.57296  4.04820  3.16135  3.89445  3.75161  2.79552  3.40259  4.35846  1.22112  3.81176  3.16759  3.14862  2.76432  3.07650  3.37733  5.35818  3.99938    189 - -
          2.68618  4.42225  2.77519  2.73123  3.46354  2.40513  3.72494  3.29354  2.67741  2.69355  4.24690  2.90347  2.73739  3.18146  2.89801  2.37887  2.77519  2.98518  4.58477  3.61503
          0.03253  3.83771  4.56006  0.61958  0.77255  0.49883  0.93456
    173   2.92345  5.02589  2.47465  1.07587  4.36792  3.25240  3.83691  3.81494  2.71314  3.43792  4.41407  2.91482  3.85551  3.05368  3.11793  2.90975  3.22762  3.50260  5.54609  4.26897    190 - -
          2.68618  4.42225  2.77519  2.73123  3.46354  2.40513  3.72494  3.29354  2.67741  2.69355  4.24690  2.90347  2.73739  3.18146  2.89801  2.37887  2.77519  2.98518  4.58477  3.61503
          0.03253  3.83771  4.56006  0.61958  0.77255  0.49883  0.93456
    174   2.49531  4.57593  2.63875  2.47130  4.17608  3.07884  3.81900  3.72825  2.69786  3.36495  4.22801  1.67825  3.72753  3.03800  3.09089  2.20989  2.88119  3.29551  5.48619  4.11427    191 - -
          2.68618  4.42225  2.77519  2.73123  3.46354  2.40513  3.72494  3.29354  2.67741  2.69355  4.24690  2.90347  2.73739  3.18146  2.89801  2.37887  2.77519  2.98518  4.58477  3.61503
          0.03253  3.83771  4.56006  0.61958  0.77255  0.49883  0.93456
    175   2.54842  1.01378  4.05853  3.79066  3.79052  3.17824  4.44545  2.92913  3.61756  2.84594  3.96631  3.78693  3.88244  3.96514  3.74791  2.81991  3.01234  2.67594  5.21342  4.07830    192 - -
          2.68618  4.42225  2.77519  2.73123  3.46354  2.40513  3.72494  3.29354  2.67741  2.69355  4.24690  2.90347  2.73739  3.18146  2.89801  2.37887  2.77519  2.98518  4.58477  3.61503
          0.03253  3.83771  4.56006  0.61958  0.77255  0.49883  0.93456
    176   2.33361  4.25881  3.13144  2.80453  3.86508  3.05443  3.87905  3.36303  2.76649  3.06346  3.94082  3.12027  3.69671  3.15448  3.09160  1.45002  2.73920  2.97878  5.20152  3.92795    193 - -
          2.68618  4.42225  2.77519  2.73123  3.46354  2.40513  3.72494  3.29354  2.67741  2.69355  4.24690  2.90347  2.73739  3.18146  2.89801  2.37887  2.77519  2.98518  4.58477  3.61503
          0.03253  3.83771  4.56006  0.61958  0.77255  0.49883  0.93456
    177   3.00411  4.43320  4.28524  3.90015  3.35134  4.02813  4.63510  1.12204  3.72758  1.94512  3.29275  4.15040  4.46317  4.07978  3.92816  3.52051  3.30410  1.84649  5.23460  3.96952    194 - -
          2.68618  4.42225  2.77519  2.73123  3.46354  2.40513  3.72494  3.29354  2.67741  2.69355  4.24690  2.90347  2.73739  3.18146  2.89801  2.37887  2.77519  2.98518  4.58477  3.61503
          0.03253  3.83771  4.56006  0.61958  0.77255  0.49883  0.93456
    178   2.94572  4.34940  4.44238  3.95476  3.44590  4.15126  4.72025  1.58268  3.82407  1.99381  3.29218  4.20631  4.52704  4.12592  4.05460  3.53420  3.22696  1.21221  5.35532  4.12774    195 - -
          2.68618  4.42225  2.77519  2.73123  3.46354  2.40513  3.72494  3.29354  2.67741  2.69355  4.24690  2.90347  2.73739  3.18146  2.89801  2.37887  2.77519  2.98518  4.58477  3.61503
          0.03253  3.83771  4.56006  0.61958  0.77255  0.49883  0.93456
    179   2.68249  3.97629  3.46011  2.89358  3.96767  3.38234  3.76041  3.35843  2.28280  2.99508  3.94776  3.24672  3.88544  2.97624  1.38018  2.80379  2.97901  3.07483  5.20834  3.97818    196 - -
          2.68618  4.42225  2.77519  2.73123  3.46354  2.40513  3.72494  3.29354  2.67741  2.69355  4.24690  2.90347  2.73739  3.18146  2.89801  2.37887  2.77519  2.98518  4.58477  3.61503
          0.03253  3.83771  4.56006  0.61958  0.77255  0.49883  0.93456
    180   3.00411  4.43320  4.28524  3.90015  3.35134  4.02813  4.63510  1.12204  3.72758  1.94512  3.29275  4.15040  4.46317  4.07978  3.92816  3.52051  3.30410  1.84649  5.23460  3.96952    197 - -
          2.68618  4.42225  2.77519  2.73123  3.46354  2.40513  3.72494  3.29354  2.67741  2.69355  4.24690  2.90347  2.73739  3.18146  2.89801  2.37887  2.77519  2.98518  4.58477  3.61503
          0.03253  3.83771  4.56006  0.61958  0.77255  0.49883  0.93456
    181   2.69551  4.69004  2.69072  2.57296  4.04820  3.16135  3.89445  3.75161  2.79552  3.40259  4.35846  1.22112  3.81176  3.16759  3.14862  2.76432  3.07650  3.37733  5.35818  3.99938    198 - -
          2.68618  4.42225  2.77519  2.73123  3.46354  2.40513  3.72494  3.29354  2.67741  2.69355  4.24690  2.90347  2.73739  3.18146  2.89801  2.37887  2.77519  2.98518  4.58477  3.61503
          0.03253  3.83771  4.56006  0.61958  0.77255  0.49883  0.93456
    182   2.96721  4.80774  3.45442  2.97346  4.15353  3.46118  3.80072  3.69328  2.22573  3.21558  4.21717  3.33559  3.96592  3.02322  1.03287  3.05337  3.23584  3.41886  5.25097  4.08896    199 - -
          2.68618  4.42225  2.77519  2.73123  3.46354  2.40513  3.72494  3.29354  2.67741  2.69355  4.24690  2.90347  2.73739  3.18146  2.89801  2.37887  2.77519  2.98518  4.58477  3.61503
          0.03253  3.83771  4.56006  0.61958  0.77255  0.49883  0.93456
    183   2.69551  4.69004  2.69072  2.57296  4.04820  3.16135  3.89445  3.75161  2.79552  3.40259  4.35846  1.22112  3.81176  3.16759  3.14862  2.76432  3.07650  3.37733  5.35818  3.99938    200 - -
          2.68618  4.42225  2.77519  2.73123  3.46354  2.40513  3.72494  3.29354  2.67741  2.69355  4.24690  2.90347  2.73739  3.18146  2.89801  2.37887  2.77519  2.98518  4.58477  3.61503
          0.03253  3.83771  4.56006  0.61958  0.77255  0.49883  0.93456
    184   2.96721  4.80774  3.45442  2.97346  4.15353  3.46118  3.80072  3.69328  2.22573  3.21558  4.21717  3.33559  3.96592  3.02322  1.03287  3.05337  3.23584  3.41886  5.25097  4.08896    201 - -
          2.68618  4.42225  2.77519  2.73123  3.46354  2.40513  3.72494  3.29354  2.67741  2.69355  4.24690  2.90347  2.73739  3.18146  2.89801  2.37887  2.77519  2.98518  4.58477  3.61503
          0.03253  3.83771  4.56006  0.61958  0.77255  0.49883  0.93456
    185   2.54842  1.01378  4.05853  3.79066  3.79052  3.17824  4.44545  2.92913  3.61756  2.84594  3.96631  3.78693  3.88244  3.96514  3.74791  2.81991  3.01234  2.67594  5.21342  4.07830    202 - -
          2.68618  4.42225  2.77519  2.73123  3.46354  2.40513  3.72494  3.29354  2.67741  2.69355  4.24690  2.90347  2.73739  3.18146  2.89801  2.37887  2.77519  2.98518  4.58477  3.61503
          0.03253  3.83771  4.56006  0.61958  0.77255  0.49883  0.93456
    186   2.85431  4.83793  2.88115  2.63597  4.00172  3.34370  3.79375  3.62770  2.45932  3.13345  4.16290  3.09516  3.89705  1.29719  2.74392  2.90381  3.15159  3.35972  5.28020  3.97183    203 - -
          2.68618  4.42225  2.77519  2.73123  3.46354  2.40513  3.72494  3.29354  2.67741  2.69355  4.24690  2.90347  2.73739  3.18146  2.89801  2.37887  2.77519  2.98518  4.58477  3.61503
          0.03253  3.83771  4.56006  0.61958  0.77255  0.49883  0.93456
    187   2.85431  4.83793  2.88115  2.63597  4.00172  3.34370  3.79375  3.62770  2.45932  3.13345  4.16290  3.09516  3.89705  1.29719  2.74392  2.90381  3.15159  3.35972  5.28020  3.97183    204 - -
          2.68618  4.42225  2.77519  2.73123  3.46354  2.40513  3.72494  3.29354  2.67741  2.69355  4.24690  2.90347  2.73739  3.18146  2.89801  2.37887  2.77519  2.98518  4.58477  3.61503
          0.03253  3.83771  4.56006  0.61958  0.77255  0.49883  0.93456
    188   2.54842  1.01378  4.05853  3.79066  3.79052  3.17824  4.44545  2.92913  3.61756  2.84594  3.96631  3.78693  3.88244  3.96514  3.74791  2.81991  3.01234  2.67594  5.21342  4.07830    205 - -
          2.68618  4.42225  2.77519  2.73123  3.46354  2.40513  3.72494  3.29354  2.67741  2.69355  4.24690  2.90347  2.73739  3.18146  2.89801  2.37887  2.77519  2.98518  4.58477  3.61503
          0.03253  3.83771  4.56006  0.61958  0.77255  0.49883  0.93456
    189   2.96721  4.80774  3.45442  2.97346  4.15353  3.46118  3.80072  3.69328  2.22573  3.21558  4.21717  3.33559  3.96592  3.02322  1.03287  3.05337  3.23584  3.41886  5.25097  4.08896    206 - -
          2.68618  4.42225  2.77519  2.73123  3.46354  2.40513  3.72494  3.29354  2.67741  2.69355  4.24690  2.90347  2.73739  3.18146  2.89801  2.37887  2.77519  2.98518  4.58477  3.61503
          0.03253  3.83771  4.56006  0.61958  0.77255  0.49883  0.93456
    190   3.21491  4.62709  4.19091  3.89925  1.07038  3.91191  3.86315  2.74339  3.80726  2.12173  3.47904  3.98034  4.37165  3.98496  3.93556  3.48634  3.51622  2.73145  4.12339  2.49511    207 - -
          2.68618  4.42225  2.77519  2.73123  3.46354  2.40513  3.72494  3.29354  2.67741  2.69355  4.24690  2.90347  2.73739  3.18146  2.89801  2.37887  2.77519  2.98518  4.58477  3.61503
          0.03253  3.83771  4.56006  0.61958  0.77255  0.49883  0.93456
    191   2.77706  4.81997  3.09525  2.61083  4.12948  3.44181  3.60064  3.55241  1.39793  3.13627  4.02020  3.04828  3.87603  2.77552  2.33841  2.81616  3.00773  3.25543  5.23480  4.00026    208 - -
          2.68618  4.42225  2.77519  2.73123  3.46354  2.40513  3.72494  3.29354  2.67741  2.69355  4.24690  2.90347  2.73739  3.18146  2.89801  2.37887  2.77519  2.98518  4.58477  3.61503
          0.03253  3.83771  4.56006  0.61958  0.77255  0.49883  0.93456
    192   2.89316  4.99100  2.93020  2.47203  4.37034  3.43467  3.64284  3.73736  1.28088  3.29742  4.20115  3.02876  3.90856  2.80743  2.34955  2.90252  3.12301  3.42857  5.41159  4.17662    209 - -
          2.68618  4.42225  2.77519  2.73123  3.46354  2.40513  3.72494  3.29354  2.67741  2.69355  4.24690  2.90347  2.73739  3.18146  2.89801  2.37887  2.77519  2.98518  4.58477  3.61503
          0.03253  3.83771  4.56006  0.61958  0.77255  0.49883  0.93456
    193   2.54842  1.01378  4.05853  3.79066  3.79052  3.17824  4.44545  2.92913  3.61756  2.84594  3.96631  3.78693  3.88244  3.96514  3.74791  2.81991  3.01234  2.67594  5.21342  4.07830    210 - -
          2.68618  4.42225  2.77519  2.73123  3.46354  2.40513  3.72494  3.29354  2.67741  2.69355  4.24690  2.90347  2.73739  3.18146  2.89801  2.37887  2.77519  2.98518  4.58477  3.61503
          0.03253  3.83771  4.56006  0.61958  0.77255  0.49883  0.93456
    194   3.11679  4.58968  4.13344  3.77368  3.12340  3.93753  4.44035  2.32621  3.54175  0.91923  3.15822  4.05247  4.37924  3.91842  3.72328  3.50514  3.41284  2.35441  4.98952  3.70463    211 - -
          2.68618  4.42225  2.77519  2.73123  3.46354  2.40513  3.72494  3.29354  2.67741  2.69355  4.24690  2.90347  2.73739  3.18146  2.89801  2.37887  2.77519  2.98518  4.58477  3.61503
          0.03253  3.83771  4.56006  0.61958  0.77255  0.49883  0.93456
    195   2.29882  4.21846  3.17711  2.99181  4.04196  2.94903  4.10237  3.56012  3.06322  3.28325  4.21262  3.22181  3.68508  3.41538  3.34995  1.14469  2.77644  3.10285  5.41736  4.12544    212 - -
          2.68618  4.42225  2.77519  2.73123  3.46354  2.40513  3.72494  3.29354  2.67741  2.69355  4.24690  2.90347  2.73739  3.18146  2.89801  2.37887  2.77519  2.98518  4.58477  3.61503
          0.03253  3.83771  4.56006  0.61958  0.77255  0.49883  0.93456
    196   2.76170  4.30823  3.98958  3.49113  3.12016  3.74473  4.12537  2.27396  3.29113  2.08445  3.28597  3.74441  4.18072  3.63651  3.52071  3.11810  3.04480  1.36741  4.19152  3.44376    213 - -
          2.68618  4.42225  2.77519  2.73123  3.46354  2.40513  3.72494  3.29354  2.67741  2.69355  4.24690  2.90347  2.73739  3.18146  2.89801  2.37887  2.77519  2.98518  4.58477  3.61503
          0.03253  3.83771  4.56006  0.61958  0.77255  0.49883  0.93456
    197   2.20041  4.23372  3.11380  2.97475  4.23983  1.19774  4.15768  3.65980  3.14411  3.39009  4.30262  3.22074  3.68110  3.45975  3.43692  2.48603  2.80556  3.17364  5.53528  4.34205    214 - -
          2.68618  4.42225  2.77519  2.73123  3.46354  2.40513  3.72494  3.29354  2.67741  2.69355  4.24690  2.90347  2.73739  3.18146  2.89801  2.37887  2.77519  2.98518  4.58477  3.61503
          0.03253  3.83771  4.56006  0.61958  0.77255  0.49883  0.93456
    198   2.74514  3.88893  4.06043  3.55710  3.23890  3.70800  4.27533  2.29554  3.35437  1.89644  1.68288  3.79805  4.17546  3.68824  3.57975  3.09675  3.05377  2.22591  5.01209  3.78858    215 - -
          2.68618  4.42225  2.77519  2.73123  3.46354  2.40513  3.72494  3.29354  2.67741  2.69355  4.24690  2.90347  2.73739  3.18146  2.89801  2.37887  2.77519  2.98518  4.58477  3.61503
          0.03253  3.83771  4.56006  0.61958  0.77255  0.49883  0.93456
    199   2.32608  4.24742  3.19916  2.93329  3.86869  3.02498  4.00193  3.33459  2.91929  2.89772  4.02675  3.19933  3.71738  3.30222  3.22077  1.33586  2.76767  2.95506  5.29845  3.95978    216 - -
          2.68618  4.42225  2.77519  2.73123  3.46354  2.40513  3.72494  3.29354  2.67741  2.69355  4.24690  2.90347  2.73739  3.18146  2.89801  2.37887  2.77519  2.98518  4.58477  3.61503
          0.03253  3.83771  4.56006  0.61958  0.77255  0.49883  0.93456
    200   2.96721  4.80774  3.45442  2.97346  4.15353  3.46118  3.80072  3.69328  2.22573  3.21558  4.21717  3.33559  3.96592  3.02322  1.03287  3.05337  3.23584  3.41886  5.25097  4.08896    217 - -
          2.68618  4.42225  2.77519  2.73123  3.46354  2.40513  3.72494  3.29354  2.67741  2.69355  4.24690  2.90347  2.73739  3.18146  2.89801  2.37887  2.77519  2.98518  4.58477  3.61503
          0.03253  3.83771  4.56006  0.61958  0.77255  0.49883  0.93456
    201   2.95315  5.07459  0.96921  2.31507  4.44717  3.18513  3.90181  4.02762  2.97958  3.64240  4.62027  2.86947  3.83553  3.14128  3.49064  2.91981  3.29117  3.67070  5.62249  4.32650    218 - -
          2.68618  4.42225  2.77519  2.73123  3.46354  2.40513  3.72494  3.29354  2.67741  2.69355  4.24690  2.90347  2.73739  3.18146  2.89801  2.37887  2.77519  2.98518  4.58477  3.61503
          0.03253  3.83771  4.56006  0.61958  0.77255  0.47768  0.96816
    202   1.04292  4.18247  3.44265  3.23327  4.03280  3.00749  4.25764  3.15535  3.24903  3.03786  4.07207  3.38783  3.74485  3.59207  3.50079  2.53303  2.80902  2.81322  5.46196  4.26004    219 - -
          2.68618  4.42225  2.77519  2.73123  3.46354  2.40513  3.72494  3.29354  2.67741  2.69355  4.24690  2.90347  2.73739  3.18146  2.89801  2.37887  2.77519  2.98518  4.58477  3.61503
          0.03204  3.85251  4.57485  0.61958  0.77255  0.48576  0.95510
    203   2.79239  4.34076  4.09752  3.76024  3.53574  3.70302  4.56549  2.05201  3.62771  2.22639  3.50413  3.95321  4.26479  3.98905  3.84210  3.20546  3.15452  1.05046  5.31673  4.04701    220 - -
          2.68618  4.42225  2.77519  2.73123  3.46354  2.40513  3.72494  3.29354  2.67741  2.69355  4.24690  2.90347  2.73739  3.18146  2.89801  2.37887  2.77519  2.98518  4.58477  3.61503
          0.03204  3.85251  4.57485  0.61958  0.77255  0.48576  0.95510
    204   2.98334  4.82344  3.47200  2.98752  4.17298  3.47488  3.81047  3.71349  2.23029  3.23307  4.23397  3.34867  3.97863  3.03197  1.00933  3.06860  3.25078  3.43835  5.26424  4.10488    221 - -
          2.68618  4.42225  2.77519  2.73123  3.46354  2.40513  3.72494  3.29354  2.67741  2.69355  4.24690  2.90347  2.73739  3.18146  2.89801  2.37887  2.77519  2.98518  4.58477  3.61503
          0.03204  3.85251  4.57485  0.61958  0.77255  0.48576  0.95510
    205   3.23328  4.64098  4.21130  3.92218  1.04496  3.92736  3.86892  2.75963  3.82976  2.13439  3.49287  3.99682  4.38654  4.00329  3.95440  3.50411  3.53448  2.74882  4.12425  2.49391    222 - -
          2.68618  4.42225  2.77519  2.73123  3.46354  2.40513  3.72494  3.29354  2.67741  2.69355  4.24690  2.90347  2.73739  3.18146  2.89801  2.37887  2.77519  2.98518  4.58477  3.61503
          0.03204  3.85251  4.57485  0.61958  0.77255  0.48576  0.95510
    206   2.64066  4.41782  3.31033  3.20733  4.34952  0.76059  4.32862  3.94448  3.38586  3.60107  4.57682  3.47469  3.80831  3.71163  3.62389  2.81204  3.12036  3.47667  5.44973  4.45082    223 - -
          2.68618  4.42225  2.77519  2.73123  3.46354  2.40513  3.72494  3.29354  2.67741  2.69355  4.24690  2.90347  2.73739  3.18146  2.89801  2.37887  2.77519  2.98518  4.58477  3.61503
          0.03204  3.85251  4.57485  0.61958  0.77255  0.48576  0.95510
    207   2.98334  4.82344  3.47200  2.98752  4.17298  3.47488  3.81047  3.71349  2.23029  3.23307  4.23397  3.34867  3.97863  3.03197  1.00933  3.06860  3.25078  3.43835  5.26424  4.10488    224 - -
          2.68618  4.42225  2.77519  2.73123  3.46354  2.40513  3.72494  3.29354  2.67741  2.69355  4.24690  2.90347  2.73739  3.18146  2.89801  2.37887  2.77519  2.98518  4.58477  3.61503
          0.03204  3.85251  4.57485  0.61958  0.77255  0.48576  0.95510
    208   3.01559  4.44016  4.30690  3.92212  3.36097  4.04464  4.65410  1.10297  3.74985  1.95134  3.29969  4.17027  4.47796  4.10033  3.94872  3.53819  3.31520  1.84595  5.24752  3.98395    225 - -
          2.68618  4.42225  2.77519  2.73123  3.46354  2.40513  3.72494  3.29354  2.67741  2.69355  4.24690  2.90347  2.73739  3.18146  2.89801  2.37887  2.77519  2.98518  4.58477  3.61503
          0.03204  3.85251  4.57485  0.61958  0.77255  0.48576  0.95510
    209   2.72567  4.48610  3.33073  3.16705  4.16357  3.17475  4.24598  3.70404  3.22268  3.33297  4.38211  3.47566  0.86559  3.61207  3.47030  2.89258  3.16571  3.35167  5.35540  4.28403    226 - -
          2.68618  4.42225  2.77519  2.73123  3.46354  2.40513  3.72494  3.29354  2.67741  2.69355  4.24690  2.90347  2.73739  3.18146  2.89801  2.37887  2.77519  2.98518  4.58477  3.61503
          0.03204  3.85251  4.57485  0.61958  0.77255  0.48576  0.95510
    210   2.95421  4.91676  3.12884  2.75432  4.29862  3.44559  3.74871  3.72669  1.06593  3.29624  4.25897  3.17960  3.94750  2.94147  2.42863  2.99762  3.20907  3.43568  5.36164  4.17161    227 - -
          2.68618  4.42225  2.77519  2.73123  3.46354  2.40513  3.72494  3.29354  2.67741  2.69355  4.24690  2.90347  2.73739  3.18146  2.89801  2.37887  2.77519  2.98518  4.58477  3.61503
          0.03204  3.85251  4.57485  0.61958  0.77255  0.48576  0.95510
    211   2.98334  4.82344  3.47200  2.98752  4.17298  3.47488  3.81047  3.71349  2.23029  3.23307  4.23397  3.34867  3.97863  3.03197  1.00933  3.06860  3.25078  3.43835  5.26424  4.10488    228 - -
          2.68618  4.42225  2.77519  2.73123  3.46354  2.40513  3.72494  3.29354  2.67741  2.69355  4.24690  2.90347  2.73739  3.18146  2.89801  2.37887  2.77519  2.98518  4.58477  3.61503
          0.03204  3.85251  4.57485  0.61958  0.77255  0.48576  0.95510
    212   2.93556  5.04192  2.47987  1.05410  4.38570  3.26150  3.84687  3.83565  2.72492  3.45609  4.43124  2.92225  3.86521  3.06310  3.13151  2.92014  3.23972  3.52164  5.56105  4.28355    229 - -
          2.68618  4.42225  2.77519  2.73123  3.46354  2.40513  3.72494  3.29354  2.67741  2.69355  4.24690  2.90347  2.73739  3.18146  2.89801  2.37887  2.77519  2.98518  4.58477  3.61503
          0.03204  3.85251  4.57485  0.61958  0.77255  0.48576  0.95510
    213   2.95421  4.91676  3.12884  2.75432  4.29862  3.44559  3.74871  3.72669  1.06593  3.29624  4.25897  3.17960  3.94750  2.94147  2.42863  2.99762  3.20907  3.43568  5.36164  4.17161    230 - -
          2.68618  4.42225  2.77519  2.73123  3.46354  2.40513  3.72494  3.29354  2.67741  2.69355  4.24690  2.90347  2.73739  3.18146  2.89801  2.37887  2.77519  2.98518  4.58477  3.61503
          0.03204  3.85251  4.57485  0.61958  0.77255  0.48576  0.95510
    214   2.86538  4.85007  2.89022  2.64491  4.01592  3.35311  3.80295  3.64385  2.46714  3.14816  4.17683  3.10437  3.90644  1.26997  2.75160  2.91409  3.16248  3.37484  5.29159  3.98410    231 - -
          2.68618  4.42225  2.77519  2.73123  3.46354  2.40513  3.72494  3.29354  2.67741  2.69355  4.24690  2.90347  2.73739  3.18146  2.89801  2.37887  2.77519  2.98518  4.58477  3.61503
          0.03204  3.85251  4.57485  0.61958  0.77255  0.48576  0.95510
    215   2.98334  4.82344  3.47200  2.98752  4.17298  3.47488  3.81047  3.71349  2.23029  3.23307  4.23397  3.34867  3.97863  3.03197  1.00933  3.06860  3.25078  3.43835  5.26424  4.10488    232 - -
          2.68618  4.42225  2.77519  2.73123  3.46354  2.40513  3.72494  3.29354  2.67741  2.69355  4.24690  2.90347  2.73739  3.18146  2.89801  2.37887  2.77519  2.98518  4.58477  3.61503
          0.03204  3.85251  4.57485  0.61958  0.77255  0.48576  0.95510
    216   2.95379  4.50579  4.02811  3.62024  3.19944  3.81920  4.36001  2.37306  3.38934  1.79728  1.41673  3.90014  4.27985  3.77263  3.59697  3.30073  3.25879  2.37681  5.03749  3.79740    233 - -
          2.68618  4.42225  2.77519  2.73123  3.46354  2.40513  3.72494  3.29354  2.67741  2.69355  4.24690  2.90347  2.73739  3.18146  2.89801  2.37887  2.77519  2.98518  4.58477  3.61503
          0.03204  3.85251  4.57485  0.61958  0.77255  0.48576  0.95510
    217   3.13309  4.60141  4.15735  3.79734  3.12848  3.95661  4.45934  2.33171  3.56527  0.90017  3.15808  4.07472  4.39556  3.93838  3.74451  3.52547  3.42834  2.36381  5.00030  3.71893    234 - -
          2.68618  4.42225  2.77519  2.73123  3.46354  2.40513  3.72494  3.29354  2.67741  2.69355  4.24690  2.90347  2.73739  3.18146  2.89801  2.37887  2.77519  2.98518  4.58477  3.61503
          0.03204  3.85251  4.57485  0.61958  0.77255  0.48576  0.95510
    218   1.04292  4.18247  3.44265  3.23327  4.03280  3.00749  4.25764  3.15535  3.24903  3.03786  4.07207  3.38783  3.74485  3.59207  3.50079  2.53303  2.80902  2.81322  5.46196  4.26004    235 - -
          2.68618  4.42225  2.77519  2.73123  3.46354  2.40513  3.72494  3.29354  2.67741  2.69355  4.24690  2.90347  2.73739  3.18146  2.89801  2.37887  2.77519  2.98518  4.58477  3.61503
          0.03204  3.85251  4.57485  0.61958  0.77255  0.48576  0.95510
    219   2.93556  5.04192  2.47987  1.05410  4.38570  3.26150  3.84687  3.83565  2.72492  3.45609  4.43124  2.92225  3.86521  3.06310  3.13151  2.92014  3.23972  3.52164  5.56105  4.28355    236 - -
          2.68618  4.42225  2.77519  2.73123  3.46354  2.40513  3.72494  3.29354  2.67741  2.69355  4.24690  2.90347  2.73739  3.18146  2.89801  2.37887  2.77519  2.98518  4.58477  3.61503
          0.03204  3.85251  4.57485  0.61958  0.77255  0.48576  0.95510
    220   2.95379  4.50579  4.02811  3.62024  3.19944  3.81920  4.36001  2.37306  3.38934  1.79728  1.41673  3.90014  4.27985  3.77263  3.59697  3.30073  3.25879  2.37681  5.03749  3.79740    237 - -
          2.68618  4.42225  2.77519  2.73123  3.46354  2.40513  3.72494  3.29354  2.67741  2.69355  4.24690  2.90347  2.73739  3.18146  2.89801  2.37887  2.77519  2.98518  4.58477  3.61503
          0.03204  3.85251  4.57485  0.61958  0.77255  0.48576  0.95510
    221   2.86538  4.85007  2.89022  2.64491  4.01592  3.35311  3.80295  3.64385  2.46714  3.14816  4.17683  3.10437  3.90644  1.26997  2.75160  2.91409  3.16248  3.37484  5.29159  3.98410    238 - -
          2.68618  4.42225  2.77519  2.73123  3.46354  2.40513  3.72494  3.29354  2.67741  2.69355  4.24690  2.90347  2.73739  3.18146  2.89801  2.37887  2.77519  2.98518  4.58477  3.61503
          0.03204  3.85251  4.57485  0.61958  0.77255  0.48576  0.95510
    222   2.29249  4.25549  3.03424  2.83973  4.08907  2.95469  4.01568  3.62757  2.94224  3.32714  4.20003  2.95686  3.67549  3.29211  3.26180  1.26857  2.75347  3.14458  5.45395  4.13336    239 - -
          2.68618  4.42225  2.77519  2.73123  3.46354  2.40513  3.72494  3.29354  2.67741  2.69355  4.24690  2.90347  2.73739  3.18146  2.89801  2.37887  2.77519  2.98518  4.58477  3.61503
          0.03204  3.85251  4.57485  0.61958  0.77255  0.48576  0.95510
    223   1.04292  4.18247  3.44265  3.23327  4.03280  3.00749  4.25764  3.15535  3.24903  3.03786  4.07207  3.38783  3.74485  3.59207  3.50079  2.53303  2.80902  2.81322  5.46196  4.26004    240 - -
          2.68618  4.42225  2.77519  2.73123  3.46354  2.40513  3.72494  3.29354  2.67741  2.69355  4.24690  2.90347  2.73739  3.18146  2.89801  2.37887  2.77519  2.98518  4.58477  3.61503
          0.03204  3.85251  4.57485  0.61958  0.77255  0.48576  0.95510
    224   2.95379  4.50579  4.02811  3.62024  3.19944  3.81920  4.36001  2.37306  3.38934  1.79728  1.41673  3.90014  4.27985  3.77263  3.59697  3.30073  3.25879  2.37681  5.03749  3.79740    241 - -
          2.68618  4.42225  2.77519  2.73123  3.46354  2.40513  3.72494  3.29354  2.67741  2.69355  4.24690  2.90347  2.73739  3.18146  2.89801  2.37887  2.77519  2.98518  4.58477  3.61503
          0.03204  3.85251  4.57485  0.61958  0.77255  0.48576  0.95510
    225   2.70725  4.70280  2.69792  2.58149  4.06322  3.17087  3.90549  3.76951  2.80763  3.41871  4.37425  1.19389  3.82185  3.17839  3.16146  2.77532  3.08856  3.39374  5.37146  4.01313    242 - -
          2.68618  4.42225  2.77519  2.73123  3.46354  2.40513  3.72494  3.29354  2.67741  2.69355  4.24690  2.90347  2.73739  3.18146  2.89801  2.37887  2.77519  2.98518  4.58477  3.61503
          0.03204  3.85251  4.57485  0.61958  0.77255  0.48576  0.95510
    226   3.13309  4.60141  4.15735  3.79734  3.12848  3.95661  4.45934  2.33171  3.56527  0.90017  3.15808  4.07472  4.39556  3.93838  3.74451  3.52547  3.42834  2.36381  5.00030  3.71893    243 - -
          2.68618  4.42225  2.77519  2.73123  3.46354  2.40513  3.72494  3.29354  2.67741  2.69355  4.24690  2.90347  2.73739  3.18146  2.89801  2.37887  2.77519  2.98518  4.58477  3.61503
          0.03204  3.85251  4.57485  0.61958  0.77255  0.48576  0.95510
    227   1.04292  4.18247  3.44265  3.23327  4.03280  3.00749  4.25764  3.15535  3.24903  3.03786  4.07207  3.38783  3.74485  3.59207  3.50079  2.53303  2.80902  2.81322  5.46196  4.26004    244 - -
          2.68618  4.42225  2.77519  2.73123  3.46354  2.40513  3.72494  3.29354  2.67741  2.69355  4.24690  2.90347  2.73739  3.18146  2.89801  2.37887  2.77519  2.98518  4.58477  3.61503
          0.03204  3.85251  4.57485  0.61958  0.77255  0.48576  0.95510
    228   2.70725  4.70280  2.69792  2.58149  4.06322  3.17087  3.90549  3.76951  2.80763  3.41871  4.37425  1.19389  3.82185  3.17839  3.16146  2.77532  3.08856  3.39374  5.37146  4.01313    245 - -
          2.68618  4.42225  2.77519  2.73123  3.46354  2.40513  3.72494  3.29354  2.67741  2.69355  4.24690  2.90347  2.73739  3.18146  2.89801  2.37887  2.77519  2.98518  4.58477  3.61503
          0.03204  3.85251  4.57485  0.61958  0.77255  0.48576  0.95510
    229   2.70725  4.70280  2.69792  2.58149  4.06322  3.17087  3.90549  3.76951  2.80763  3.41871  4.37425  1.19389  3.82185  3.17839  3.16146  2.77532  3.08856  3.39374  5.37146  4.01313    246 - -
          2.68618  4.42225  2.77519  2.73123  3.46354  2.40513  3.72494  3.29354  2.67741  2.69355  4.24690  2.90347  2.73739  3.18146  2.89801  2.37887  2.77519  2.98518  4.58477  3.61503
          0.03204  3.85251  4.57485  0.61958  0.77255  0.48576  0.95510
    230   2.86538  4.85007  2.89022  2.64491  4.01592  3.35311  3.80295  3.64385  2.46714  3.14816  4.17683  3.10437  3.90644  1.26997  2.75160  2.91409  3.16248  3.37484  5.29159  3.98410    247 - -
          2.68618  4.42225  2.77519  2.73123  3.46354  2.40513  3.72494  3.29354  2.67741  2.69355  4.24690  2.90347  2.73739  3.18146  2.89801  2.37887  2.77519  2.98518  4.58477  3.61503
          0.03204  3.85251  4.57485  0.61958  0.77255  0.48576  0.95510
    231   3.11834  4.58039  4.31983  3.84031  3.04867  4.16073  4.49459  2.17972  3.57757  0.99732  2.86261  4.13125  4.49279  3.91609  3.77258  3.55918  3.38027  2.23383  5.01898  3.76594    248 - -
          2.68618  4.42225  2.77519  2.73123  3.46354  2.40513  3.72494  3.29354  2.67741  2.69355  4.24690  2.90347  2.73739  3.18146  2.89801  2.37887  2.77519  2.98518  4.58477  3.61503
          0.03204  3.85251  4.57485  0.61958  0.77255  0.48576  0.95510
    232   2.30555  4.22556  3.18943  3.00450  4.05653  2.95583  4.11480  3.57654  3.07691  3.29840  4.22630  3.23233  3.69303  3.42784  3.36341  1.12155  2.78422  3.11602  5.43066  4.14000    249 - -
          2.68618  4.42225  2.77519  2.73123  3.46354  2.40513  3.72494  3.29354  2.67741  2.69355  4.24690  2.90347  2.73739  3.18146  2.89801  2.37887  2.77519  2.98518  4.58477  3.61503
          0.03204  3.85251  4.57485  0.61958  0.77255  0.48576  0.95510
    233   2.21384  4.15461  3.24245  2.97295  4.12493  2.92623  4.07114  3.47040  3.00004  3.22186  4.09725  3.19078  3.65137  3.34043  3.30965  1.39375  2.24911  3.00763  5.49143  4.24166    250 - -
          2.68618  4.42225  2.77519  2.73123  3.46354  2.40513  3.72494  3.29354  2.67741  2.69355  4.24690  2.90347  2.73739  3.18146  2.89801  2.37887  2.77519  2.98518  4.58477  3.61503
          0.03204  3.85251  4.57485  0.61958  0.77255  0.48576  0.95510
    234   2.77095  4.75515  3.06474  2.66290  3.72047  3.46213  3.71822  3.22735  2.37815  2.44199  3.80749  3.11441  3.92527  1.74544  2.67478  2.84889  3.02632  3.03149  5.13745  3.78148    251 - -
          2.68618  4.42225  2.77519  2.73123  3.46354  2.40513  3.72494  3.29354  2.67741  2.69355  4.24690  2.90347  2.73739  3.18146  2.89801  2.37887  2.77519  2.98518  4.58477  3.61503
          0.03204  3.85251  4.57485  0.61958  0.77255  0.48576  0.95510
    235   2.56426  0.98185  4.07826  3.81351  3.80967  3.19124  4.46501  2.95046  3.64041  2.86674  3.98746  3.80583  3.89661  3.98735  3.76825  2.83583  3.02937  2.69634  5.22976  4.09743    252 - -
          2.68618  4.42225  2.77519  2.73123  3.46354  2.40513  3.72494  3.29354  2.67741  2.69355  4.24690  2.90347  2.73739  3.18146  2.89801  2.37887  2.77519  2.98518  4.58477  3.61503
          0.03204  3.85251  4.57485  0.61958  0.77255  0.48576  0.95510
    236   2.56413  4.42145  3.26171  2.93945  3.72486  3.25264  3.97718  3.10420  2.85445  2.44827  3.84192  3.28418  1.56776  3.27796  3.15488  2.73023  2.93775  2.86035  5.18584  3.88517    253 - -
          2.68618  4.42225  2.77519  2.73123  3.46354  2.40513  3.72494  3.29354  2.67741  2.69355  4.24690  2.90347  2.73739  3.18146  2.89801  2.37887  2.77519  2.98518  4.58477  3.61503
          0.03204  3.85251  4.57485  0.61958  0.77255  0.48576  0.95510
    237   2.71091  4.40152  3.59355  3.17835  3.35590  3.55124  4.06354  2.59769  3.02512  1.38110  3.36981  3.51331  3.00404  3.42075  3.29682  2.96335  3.01745  2.49488  5.00747  3.73719    254 - -
          2.68618  4.42225  2.77519  2.73123  3.46354  2.40513  3.72494  3.29354  2.67741  2.69355  4.24690  2.90347  2.73739  3.18146  2.89801  2.37887  2.77519  2.98518  4.58477  3.61503
          0.03204  3.85251  4.57485  0.61958  0.77255  0.48576  0.95510
    238   2.93556  5.04192  2.47987  1.05410  4.38570  3.26150  3.84687  3.83565  2.72492  3.45609  4.43124  2.92225  3.86521  3.06310  3.13151  2.92014  3.23972  3.52164  5.56105  4.28355    255 - -
          2.68618  4.42225  2.77519  2.73123  3.46354  2.40513  3.72494  3.29354  2.67741  2.69355  4.24690  2.90347  2.73739  3.18146  2.89801  2.37887  2.77519  2.98518  4.58477  3.61503
          0.03204  3.85251  4.57485  0.61958  0.77255  0.48576  0.95510
    239   1.96913  4.16860  3.25670  2.92821  4.04171  2.98155  4.00986  3.34112  2.93760  3.10821  3.97021  3.02890  3.67049  3.27332  3.26395  2.27925  1.66806  2.92316  5.40696  4.17279    256 - -
          2.68618  4.42225  2.77519  2.73123  3.46354  2.40513  3.72494  3.29354  2.67741  2.69355  4.24690  2.90347  2.73739  3.18146  2.89801  2.37887  2.77519  2.98518  4.58477  3.61503
          0.03204  3.85251  4.57485  0.61958  0.77255  0.48576  0.95510
    240   2.25883  4.21454  3.12078  2.89071  4.14627  2.93944  4.04277  3.60835  2.97242  3.29533  4.16418  3.15224  3.17573  3.30973  3.29380  1.28307  2.72258  3.12093  5.49065  4.22281    257 - -
          2.68618  4.42225  2.77519  2.73123  3.46354  2.40513  3.72494  3.29354  2.67741  2.69355  4.24690  2.90347  2.73739  3.18146  2.89801  2.37887  2.77519  2.98518  4.58477  3.61503
          0.03204  3.85251  4.57485  0.61958  0.77255  0.48576  0.95510
    241   2.40138  4.32603  3.08431  2.88773  4.06513  3.03223  4.04225  3.53804  2.94998  3.23301  4.17566  3.19055  1.38359  3.32944  3.25279  2.44093  2.84772  3.12663  5.41306  4.14162    258 - -
          2.68618  4.42225  2.77519  2.73123  3.46354  2.40513  3.72494  3.29354  2.67741  2.69355  4.24690  2.90347  2.73739  3.18146  2.89801  2.37887  2.77519  2.98518  4.58477  3.61503
          0.03204  3.85251  4.57485  0.61958  0.77255  0.48576  0.95510
    242   1.96971  4.16355  3.39814  2.97643  3.89685  3.05963  3.99382  3.09565  2.93579  2.91587  3.81553  3.23256  3.23080  3.26576  3.26754  2.45935  1.82019  2.58115  5.30333  4.07537    259 - -
          2.68618  4.42225  2.77519  2.73123  3.46354  2.40513  3.72494  3.29354  2.67741  2.69355  4.24690  2.90347  2.73739  3.18146  2.89801  2.37887  2.77519  2.98518  4.58477  3.61503
          0.03204  3.85251  4.57485  0.61958  0.77255  0.48576  0.95510
    243   2.70584  4.87637  2.93643  2.47875  4.21250  3.39370  3.60002  3.63771  2.17612  3.18226  4.02907  2.96124  3.22054  1.96458  2.25339  2.72576  2.94187  3.30515  5.35216  4.06140    260 - -
          2.68618  4.42225  2.77519  2.73123  3.46354  2.40513  3.72494  3.29354  2.67741  2.69355  4.24690  2.90347  2.73739  3.18146  2.89801  2.37887  2.77519  2.98518  4.58477  3.61503
          0.03204  3.85251  4.57485  0.61958  0.77255  0.48576  0.95510
    244   2.69388  4.59091  3.16452  2.70218  3.35331  3.48826  2.15237  2.70461  2.48972  2.72399  3.68942  3.13691  3.91424  2.87888  2.80875  2.80638  2.93633  2.89007  4.82490  3.38570    261 - -
          2.68618  4.42225  2.77519  2.73123  3.46354  2.40513  3.72494  3.29354  2.67741  2.69355  4.24690  2.90347  2.73739  3.18146  2.89801  2.37887  2.77519  2.98518  4.58477  3.61503
          0.03204  3.85251  4.57485  0.61958  0.77255  0.48576  0.95510
    245   2.72567  4.48610  3.33073  3.16705  4.16357  3.17475  4.24598  3.70404  3.22268  3.33297  4.38211  3.47566  0.86559  3.61207  3.47030  2.89258  3.16571  3.35167  5.35540  4.28403    262 - -
          2.68618  4.42225  2.77519  2.73123  3.46354  2.40513  3.72494  3.29354  2.67741  2.69355  4.24690  2.90347  2.73739  3.18146  2.89801  2.37887  2.77519  2.98518  4.58477  3.61503
          0.03204  3.85251  4.57485  0.61958  0.77255  0.48576  0.95510
    246   1.98494  4.15153  3.33438  3.00328  4.02000  2.98969  4.05654  3.22570  2.98893  3.04106  3.94492  3.22832  3.35393  3.32931  3.30060  2.42717  1.58340  2.83986  5.41436  4.19037    263 - -
          2.68618  4.42225  2.77519  2.73123  3.46354  2.40513  3.72494  3.29354  2.67741  2.69355  4.24690  2.90347  2.73739  3.18146  2.89801  2.37887  2.77519  2.98518  4.58477  3.61503
          0.03204  3.85251  4.57485  0.61958  0.77255  0.48576  0.95510
    247   2.12278  4.21743  3.13844  2.82956  4.13500  2.96709  3.97469  3.51390  2.88590  3.20594  4.05074  3.11951  2.02813  3.21417  3.23680  1.99086  2.58433  3.05290  5.46864  4.21870    264 - -
          2.68618  4.42225  2.77519  2.73123  3.46354  2.40513  3.72494  3.29354  2.67741  2.69355  4.24690  2.90347  2.73739  3.18146  2.89801  2.37887  2.77519  2.98518  4.58477  3.61503
          0.03204  3.85251  4.57485  0.61958  0.77255  0.48576  0.95510
    248   2.32700  4.23105  3.20825  3.02795  4.11200  1.21478  4.14814  3.53125  3.12270  3.27816  4.21717  3.25793  3.70412  3.45972  3.40866  2.49975  2.80419  2.89672  5.46210  4.22532    265 - -
          2.68618  4.42225  2.77519  2.73123  3.46354  2.40513  3.72494  3.29354  2.67741  2.69355  4.24690  2.90347  2.73739  3.18146  2.89801  2.37887  2.77519  2.98518  4.58477  3.61503
          0.03204  3.85251  4.57485  0.61958  0.77255  0.48576  0.95510
    249   2.29928  4.26609  3.06356  2.81612  4.12745  2.98032  3.98779  3.57778  2.89614  3.25599  4.12439  3.11959  1.79960  3.24103  3.23316  1.96911  2.74276  3.11677  5.46391  4.19069    266 - -
          2.68618  4.42225  2.77519  2.73123  3.46354  2.40513  3.72494  3.29354  2.67741  2.69355  4.24690  2.90347  2.73739  3.18146  2.89801  2.37887  2.77519  2.98518  4.58477  3.61503
          0.03204  3.85251  4.57485  0.61958  0.77255  0.48576  0.95510
    250   3.07801  4.49059  4.43829  3.87585  3.07963  4.25514  4.55490  2.00993  3.72938  1.31092  2.01792  4.18389  4.50688  3.94750  3.93106  3.57883  3.30792  2.09058  5.06558  3.94425    267 - -
          2.68618  4.42225  2.77519  2.73123  3.46354  2.40513  3.72494  3.29354  2.67741  2.69355  4.24690  2.90347  2.73739  3.18146  2.89801  2.37887  2.77519  2.98518  4.58477  3.61503
          0.03204  3.85251  4.57485  0.61958  0.77255  0.48576  0.95510
    251   2.64066  4.41782  3.31033  3.20733  4.34952  0.76059  4.32862  3.94448  3.38586  3.60107  4.57682  3.47469  3.80831  3.71163  3.62389  2.81204  3.12036  3.47667  5.44973  4.45082    268 - -
          2.68618  4.42225  2.77519  2.73123  3.46354  2.40513  3.72494  3.29354  2.67741  2.69355  4.24690  2.90347  2.73739  3.18146  2.89801  2.37887  2.77519  2.98518  4.58477  3.61503
          0.03204  3.85251  4.57485  0.61958  0.77255  0.48576  0.95510
    252   2.35956  4.31595  3.10137  2.77787  3.95476  3.07971  3.90137  3.37084  2.77417  2.89230  3.96004  3.11727  1.91233  3.15125  3.11518  2.17947  2.76005  2.99203  5.32588  4.02965    269 - -
          2.68618  4.42225  2.77519  2.73123  3.46354  2.40513  3.72494  3.29354  2.67741  2.69355  4.24690  2.90347  2.73739  3.18146  2.89801  2.37887  2.77519  2.98518  4.58477  3.61503
          0.03204  3.85251  4.57485  0.61958  0.77255  0.48576  0.95510
    253   2.30555  4.22556  3.18943  3.00450  4.05653  2.95583  4.11480  3.57654  3.07691  3.29840  4.22630  3.23233  3.69303  3.42784  3.36341  1.12155  2.78422  3.11602  5.43066  4.14000    270 - -
          2.68618  4.42225  2.77519  2.73123  3.46354  2.40513  3.72494  3.29354  2.67741  2.69355  4.24690  2.90347  2.73739  3.18146  2.89801  2.37887  2.77519  2.98518  4.58477  3.61503
          0.03204  3.85251  4.57485  0.61958  0.77255  0.48576  0.95510
    254   2.37588  4.29879  3.13993  2.90590  4.07126  3.03975  4.04270  3.40239  2.93059  3.12214  4.08422  3.20007  1.49208  3.31381  3.23596  2.53597  2.56635  3.02321  5.43654  4.19153    271 - -
          2.68618  4.42225  2.77519  2.73123  3.46354  2.40513  3.72494  3.29354  2.67741  2.69355  4.24690  2.90347  2.73739  3.18146  2.89801  2.37887  2.77519  2.98518  4.58477  3.61503
          0.03204  3.85251  4.57485  0.61958  0.77255  0.48576  0.95510
    255   2.37845  4.31276  3.07163  2.87007  4.07481  3.01958  4.03022  3.54330  2.93594  3.23902  4.16695  3.17252  1.43675  3.31104  3.24380  2.38699  2.82513  3.12192  5.42417  4.14767    272 - -
          2.68618  4.42225  2.77519  2.73123  3.46354  2.40513  3.72494  3.29354  2.67741  2.69355  4.24690  2.90347  2.73739  3.18146  2.89801  2.37887  2.77519  2.98518  4.58477  3.61503
          0.03204  3.85251  4.57485  0.61958  0.77255  0.48576  0.95510
    256   2.72567  4.48610  3.33073  3.16705  4.16357  3.17475  4.24598  3.70404  3.22268  3.33297  4.38211  3.47566  0.86559  3.61207  3.47030  2.89258  3.16571  3.35167  5.35540  4.28403    273 - -
          2.68618  4.42225  2.77520  2.73123  3.46354  2.40513  3.72495  3.29354  2.67741  2.69355  4.24690  2.90347  2.73737  3.18146  2.89801  2.37887  2.77520  2.98518  4.58477  3.61503
          0.04689  3.33822  4.57485  0.56863  0.83540  0.48576  0.95510
    257   1.42518  4.14933  3.63664  3.27622  3.80990  3.14224  4.22148  2.65538  3.21073  2.68196  3.74749  3.44234  3.82135  3.54265  3.48752  2.58070  2.77388  2.08140  5.36437  4.13182    275 - -
          2.68618  4.42225  2.77519  2.73123  3.46354  2.40513  3.72494  3.29354  2.67741  2.69355  4.24690  2.90347  2.73739  3.18146  2.89801  2.37887  2.77519  2.98518  4.58477  3.61503
          0.03204  3.85251  4.57485  0.61958  0.77255  0.48576  0.95510
    258   2.21712  4.25876  3.12159  2.88105  4.08919  3.00733  4.02930  3.37677  2.91955  3.11785  4.05882  3.16749  1.60996  3.28900  3.23434  2.47999  2.64257  2.98458  5.46971  4.21332    276 - -
          2.68618  4.42225  2.77519  2.73123  3.46354  2.40513  3.72494  3.29354  2.67741  2.69355  4.24690  2.90347  2.73739  3.18146  2.89801  2.37887  2.77519  2.98518  4.58477  3.61503
          0.03204  3.85251  4.57485  0.61958  0.77255  0.48576  0.95510
    259   1.57265  4.16245  3.69529  3.31189  3.75391  3.22127  4.23890  2.51191  3.24117  2.59713  3.67799  3.49175  3.87553  3.56862  3.51848  2.64957  2.80502  1.85549  5.33452  4.10521    277 - -
          2.68618  4.42225  2.77519  2.73123  3.46354  2.40513  3.72494  3.29354  2.67741  2.69355  4.24690  2.90347  2.73739  3.18146  2.89801  2.37887  2.77519  2.98518  4.58477  3.61503
          0.03204  3.85251  4.57485  0.61958  0.77255  0.48576  0.95510
    260   2.72567  4.48610  3.33073  3.16705  4.16357  3.17475  4.24598  3.70404  3.22268  3.33297  4.38211  3.47566  0.86559  3.61207  3.47030  2.89258  3.16571  3.35167  5.35540  4.28403    278 - -
          2.68618  4.42225  2.77519  2.73123  3.46354  2.40513  3.72494  3.29354  2.67741  2.69355  4.24690  2.90347  2.73739  3.18146  2.89801  2.37887  2.77519  2.98518  4.58477  3.61503
          0.03204  3.85251  4.57485  0.61958  0.77255  0.48576  0.95510
    261   2.21496  4.15613  3.23404  2.97359  4.12911  2.92368  4.07567  3.47923  3.00490  3.23074  4.10867  3.19057  3.65156  3.34635  3.31257  1.36037  2.31589  3.01420  5.49678  4.24416    279 - -
          2.68618  4.42225  2.77519  2.73123  3.46354  2.40513  3.72494  3.29354  2.67741  2.69355  4.24690  2.90347  2.73739  3.18146  2.89801  2.37887  2.77519  2.98518  4.58477  3.61503
          0.03204  3.85251  4.57485  0.61958  0.77255  0.48576  0.95510
    262   2.24164  4.26846  3.06661  2.84821  4.09980  2.99124  4.01510  3.48504  2.91389  3.20506  4.11618  3.14230  1.57897  3.27913  3.23125  2.37770  2.76604  3.05934  5.46483  4.18655    280 - -
          2.68618  4.42225  2.77519  2.73123  3.46354  2.40513  3.72494  3.29354  2.67741  2.69355  4.24690  2.90347  2.73739  3.18146  2.89801  2.37887  2.77519  2.98518  4.58477  3.61503
          0.03204  3.85251  4.57485  0.61958  0.77255  0.48576  0.95510
    263   3.12012  4.58030  4.32630  3.84319  3.04832  4.16750  4.49816  2.17705  3.58195  0.99799  2.84913  4.13531  4.49566  3.91762  3.77717  3.56313  3.38063  2.23232  5.02120  3.77223    281 - -
          2.68618  4.42225  2.77519  2.73123  3.46354  2.40513  3.72494  3.29354  2.67741  2.69355  4.24690  2.90347  2.73739  3.18146  2.89801  2.37887  2.77519  2.98518  4.58477  3.61503
          0.03204  3.85251  4.57485  0.61958  0.77255  0.48576  0.95510
    264   2.79239  4.34076  4.09752  3.76024  3.53574  3.70302  4.56549  2.05201  3.62771  2.22639  3.50413  3.95321  4.26479  3.98905  3.84210  3.20546  3.15452  1.05046  5.31673  4.04701    282 - -
          2.68618  4.42225  2.77519  2.73123  3.46354  2.40513  3.72494  3.29354  2.67741  2.69355  4.24690  2.90347  2.73739  3.18146  2.89801  2.37887  2.77519  2.98518  4.58477  3.61503
          0.03204  3.85251  4.57485  0.61958  0.77255  0.48576  0.95510
    265   2.64066  4.41782  3.31033  3.20733  4.34952  0.76059  4.32862  3.94448  3.38586  3.60107  4.57682  3.47469  3.80831  3.71163  3.62389  2.81204  3.12036  3.47667  5.44973  4.45082    283 - -
          2.68618  4.42225  2.77519  2.73123  3.46354  2.40513  3.72494  3.29354  2.67741  2.69355  4.24690  2.90347  2.73739  3.18146  2.89801  2.37887  2.77519  2.98518  4.58477  3.61503
          0.03204  3.85251  4.57485  0.61958  0.77255  0.48576  0.95510
    266   3.23328  4.64098  4.21130  3.92218  1.04496  3.92736  3.86892  2.75963  3.82976  2.13439  3.49287  3.99682  4.38654  4.00329  3.95440  3.50411  3.53448  2.74882  4.12425  2.49391    284 - -
          2.68618  4.42225  2.77519  2.73123  3.46354  2.40513  3.72494  3.29354  2.67741  2.69355  4.24690  2.90347  2.73739  3.18146  2.89801  2.37887  2.77519  2.98518  4.58477  3.61503
          0.03204  3.85251  4.57485  0.61958  0.77255  0.48576  0.95510
    267   2.30555  4.22556  3.18943  3.00450  4.05653  2.95583  4.11480  3.57654  3.07691  3.29840  4.22630  3.23233  3.69303  3.42784  3.36341  1.12155  2.78422  3.11602  5.43066  4.14000    285 - -
          2.68618  4.42225  2.77519  2.73123  3.46354  2.40513  3.72494  3.29354  2.67741  2.69355  4.24690  2.90347  2.73739  3.18146  2.89801  2.37887  2.77519  2.98518  4.58477  3.61503
          0.03204  3.85251  4.57485  0.61958  0.77255  0.48576  0.95510
    268   2.86538  4.85007  2.89022  2.64491  4.01592  3.35311  3.80295  3.64385  2.46714  3.14816  4.17683  3.10437  3.90644  1.26997  2.75160  2.91409  3.16248  3.37484  5.29159  3.98410    286 - -
          2.68618  4.42225  2.77519  2.73123  3.46354  2.40513  3.72494  3.29354  2.67741  2.69355  4.24690  2.90347  2.73739  3.18146  2.89801  2.37887  2.77519  2.98518  4.58477  3.61503
          0.03204  3.85251  4.57485  0.61958  0.77255  0.48576  0.95510
    269   3.23328  4.64098  4.21130  3.92218  1.04496  3.92736  3.86892  2.75963  3.82976  2.13439  3.49287  3.99682  4.38654  4.00329  3.95440  3.50411  3.53448  2.74882  4.12425  2.49391    287 - -
          2.68618  4.42225  2.77519  2.73123  3.46354  2.40513  3.72494  3.29354  2.67741  2.69355  4.24690  2.90347  2.73739  3.18146  2.89801  2.37887  2.77519  2.98518  4.58477  3.61503
          0.03204  3.85251  4.57485  0.61958  0.77255  0.48576  0.95510
    270   2.72567  4.48610  3.33073  3.16705  4.16357  3.17475  4.24598  3.70404  3.22268  3.33297  4.38211  3.47566  0.86559  3.61207  3.47030  2.89258  3.16571  3.35167  5.35540  4.28403    288 - -
          2.68618  4.42225  2.77519  2.73123  3.46354  2.40513  3.72494  3.29354  2.67741  2.69355  4.24690  2.90347  2.73739  3.18146  2.89801  2.37887  2.77519  2.98518  4.58477  3.61503
          0.03204  3.85251  4.57485  0.61958  0.77255  0.48576  0.95510
    271   2.86538  4.85007  2.89022  2.64491  4.01592  3.35311  3.80295  3.64385  2.46714  3.14816  4.17683  3.10437  3.90644  1.26997  2.75160  2.91409  3.16248  3.37484  5.29159  3.98410    289 - -
          2.68618  4.42225  2.77519  2.73123  3.46354  2.40513  3.72494  3.29354  2.67741  2.69355  4.24690  2.90347  2.73739  3.18146  2.89801  2.37887  2.77519  2.98518  4.58477  3.61503
          0.03204  3.85251  4.57485  0.61958  0.77255  0.48576  0.95510
    272   2.86538  4.85007  2.89022  2.64491  4.01592  3.35311  3.80295  3.64385  2.46714  3.14816  4.17683  3.10437  3.90644  1.26997  2.75160  2.91409  3.16248  3.37484  5.29159  3.98410    290 - -
          2.68618  4.42225  2.77519  2.73123  3.46354  2.40513  3.72494  3.29354  2.67741  2.69355  4.24690  2.90347  2.73739  3.18146  2.89801  2.37887  2.77519  2.98518  4.58477  3.61503
          0.03204  3.85251  4.57485  0.61958  0.77255  0.48576  0.95510
    273   3.13309  4.60141  4.15735  3.79734  3.12848  3.95661  4.45934  2.33171  3.56527  0.90017  3.15808  4.07472  4.39556  3.93838  3.74451  3.52547  3.42834  2.36381  5.00030  3.71893    291 - -
          2.68618  4.42225  2.77519  2.73123  3.46354  2.40513  3.72494  3.29354  2.67741  2.69355  4.24690  2.90347  2.73739  3.18146  2.89801  2.37887  2.77519  2.98518  4.58477  3.61503
          0.03204  3.85251  4.57485  0.61958  0.77255  0.48576  0.95510
    274   2.40237  4.24733  3.41076  3.16210  3.95162  3.08720  4.18089  3.07634  3.10467  2.94053  3.99251  3.37453  3.78946  3.50055  3.36419  2.60344  1.20620  2.77345  5.39119  4.16832    292 - -
          2.68618  4.42225  2.77519  2.73123  3.46354  2.40513  3.72494  3.29354  2.67741  2.69355  4.24690  2.90347  2.73739  3.18146  2.89801  2.37887  2.77519  2.98518  4.58477  3.61503
          0.03204  3.85251  4.57485  0.61958  0.77255  0.48576  0.95510
    275   2.72567  4.48610  3.33073  3.16705  4.16357  3.17475  4.24598  3.70404  3.22268  3.33297  4.38211  3.47566  0.86559  3.61207  3.47030  2.89258  3.16571  3.35167  5.35540  4.28403    293 - -
          2.68618  4.42225  2.77519  2.73123  3.46354  2.40513  3.72494  3.29354  2.67741  2.69355  4.24690  2.90347  2.73739  3.18146  2.89801  2.37887  2.77519  2.98518  4.58477  3.61503
          0.03204  3.85251  4.57485  0.61958  0.77255  0.48576  0.95510
    276   2.72567  4.48610  3.33073  3.16705  4.16357  3.17475  4.24598  3.70404  3.22268  3.33297  4.38211  3.47566  0.86559  3.61207  3.47030  2.89258  3.16571  3.35167  5.35540  4.28403    294 - -
          2.68618  4.42225  2.77519  2.73123  3.46354  2.40513  3.72494  3.29354  2.67741  2.69355  4.24690  2.90347  2.73739  3.18146  2.89801  2.37887  2.77519  2.98518  4.58477  3.61503
          0.03204  3.85251  4.57485  0.61958  0.77255  0.48576  0.95510
    277   2.98334  4.82344  3.47200  2.98752  4.17298  3.47488  3.81047  3.71349  2.23029  3.23307  4.23397  3.34867  3.97863  3.03197  1.00933  3.06860  3.25078  3.43835  5.26424  4.10488    295 - -
          2.68618  4.42225  2.77519  2.73123  3.46354  2.40513  3.72494  3.29354  2.67741  2.69355  4.24690  2.90347  2.73739  3.18146  2.89801  2.37887  2.77519  2.98518  4.58477  3.61503
          0.03204  3.85251  4.57485  0.61958  0.77255  0.48576  0.95510
    278   2.30555  4.22556  3.18943  3.00450  4.05653  2.95583  4.11480  3.57654  3.07691  3.29840  4.22630  3.23233  3.69303  3.42784  3.36341  1.12155  2.78422  3.11602  5.43066  4.14000    296 - -
          2.68618  4.42225  2.77519  2.73123  3.46354  2.40513  3.72494  3.29354  2.67741  2.69355  4.24690  2.90347  2.73739  3.18146  2.89801  2.37887  2.77519  2.98518  4.58477  3.61503
          0.03204  3.85251  4.57485  0.61958  0.77255  0.48576  0.95510
    279   2.72567  4.48610  3.33073  3.16705  4.16357  3.17475  4.24598  3.70404  3.22268  3.33297  4.38211  3.47566  0.86559  3.61207  3.47030  2.89258  3.16571  3.35167  5.35540  4.28403    297 - -
          2.68618  4.42225  2.77519  2.73123  3.46354  2.40513  3.72494  3.29354  2.67741  2.69355  4.24690  2.90347  2.73739  3.18146  2.89801  2.37887  2.77519  2.98518  4.58477  3.61503
          0.03204  3.85251  4.57485  0.61958  0.77255  0.48576  0.95510
    280   2.30555  4.22556  3.18943  3.00450  4.05653  2.95583  4.11480  3.57654  3.07691  3.29840  4.22630  3.23233  3.69303  3.42784  3.36341  1.12155  2.78422  3.11602  5.43066  4.14000    298 - -
          2.68618  4.42225  2.77519  2.73123  3.46354  2.40513  3.72494  3.29354  2.67741  2.69355  4.24690  2.90347  2.73739  3.18146  2.89801  2.37887  2.77519  2.98518  4.58477  3.61503
          0.03204  3.85251  4.57485  0.61958  0.77255  0.48576  0.95510
    281   2.72567  4.48610  3.33073  3.16705  4.16357  3.17475  4.24598  3.70404  3.22268  3.33297  4.38211  3.47566  0.86559  3.61207  3.47030  2.89258  3.16571  3.35167  5.35540  4.28403    299 - -
          2.68618  4.42225  2.77519  2.73123  3.46354  2.40513  3.72494  3.29354  2.67741  2.69355  4.24690  2.90347  2.73739  3.18146  2.89801  2.37887  2.77519  2.98518  4.58477  3.61503
          0.03204  3.85251  4.57485  0.61958  0.77255  0.48576  0.95510
    282   2.93556  5.04192  2.47987  1.05410  4.38570  3.26150  3.84687  3.83565  2.72492  3.45609  4.43124  2.92225  3.86521  3.06310  3.13151  2.92014  3.23972  3.52164  5.56105  4.28355    300 - -
          2.68618  4.42225  2.77519  2.73123  3.46354  2.40513  3.72494  3.29354  2.67741  2.69355  4.24690  2.90347  2.73739  3.18146  2.89801  2.37887  2.77519  2.98518  4.58477  3.61503
          0.03204  3.85251  4.57485  0.61958  0.77255  0.48576  0.95510
    283   1.97818  4.24707  3.16276  2.91368  4.09739  3.00196  4.05041  3.40369  2.96618  3.14379  4.07375  3.19026  1.65049  3.31713  3.28353  2.48084  2.76424  3.00123  5.46146  4.22355    301 - -
          2.68618  4.42225  2.77519  2.73123  3.46354  2.40513  3.72494  3.29354  2.67741  2.69355  4.24690  2.90347  2.73739  3.18146  2.89801  2.37887  2.77519  2.98518  4.58477  3.61503
          0.03204  3.85251  4.57485  0.61958  0.77255  0.48576  0.95510
    284   2.54491  4.50692  3.05262  2.68886  3.99868  3.25614  3.79506  3.25790  2.20592  2.99807  3.91301  3.09484  3.81270  3.01029  2.81411  2.66455  1.73414  2.95195  5.30995  4.04634    302 - -
          2.68618  4.42225  2.77519  2.73123  3.46354  2.40513  3.72494  3.29354  2.67741  2.69355  4.24690  2.90347  2.73739  3.18146  2.89801  2.37887  2.77519  2.98518  4.58477  3.61503
          0.03204  3.85251  4.57485  0.61958  0.77255  0.48576  0.95510
    285   2.84078  4.34484  4.22519  3.77865  3.43884  3.89664  4.55821  1.93601  3.60598  2.05795  3.18846  4.01041  4.36577  3.95683  3.83770  3.30563  3.15790  1.15760  5.28530  4.02333    303 - -
          2.68618  4.42225  2.77519  2.73123  3.46354  2.40513  3.72494  3.29354  2.67741  2.69355  4.24690  2.90347  2.73739  3.18146  2.89801  2.37887  2.77519  2.98518  4.58477  3.61503
          0.03204  3.85251  4.57485  0.61958  0.77255  0.48576  0.95510
    286   2.93556  5.04192  2.47987  1.05410  4.38570  3.26150  3.84687  3.83565  2.72492  3.45609  4.43124  2.92225  3.86521  3.06310  3.13151  2.92014  3.23972  3.52164  5.56105  4.28355    304 - -
          2.68618  4.42225  2.77519  2.73123  3.46354  2.40513  3.72494  3.29354  2.67741  2.69355  4.24690  2.90347  2.73739  3.18146  2.89801  2.37887  2.77519  2.98518  4.58477  3.61503
          0.03204  3.85251  4.57485  0.61958  0.77255  0.48576  0.95510
    287   2.96852  5.09314  0.94710  2.32320  4.46756  3.19587  3.91402  4.05127  2.99445  3.66326  4.64114  2.87847  3.84728  3.15328  3.50778  2.93328  3.30674  3.69266  5.64003  4.34404    305 - -
          2.68618  4.42225  2.77519  2.73123  3.46354  2.40513  3.72494  3.29354  2.67741  2.69355  4.24690  2.90347  2.73739  3.18146  2.89801  2.37887  2.77519  2.98518  4.58477  3.61503
          0.03204  3.85251  4.57485  0.61958  0.77255  0.48576  0.95510
    288   2.79239  4.34076  4.09752  3.76024  3.53574  3.70302  4.56549  2.05201  3.62771  2.22639  3.50413  3.95321  4.26479  3.98905  3.84210  3.20546  3.15452  1.05046  5.31673  4.04701    306 - -
          2.68618  4.42225  2.77519  2.73123  3.46354  2.40513  3.72494  3.29354  2.67741  2.69355  4.24690  2.90347  2.73739  3.18146  2.89801  2.37887  2.77519  2.98518  4.58477  3.61503
          0.03204  3.85251  4.57485  0.61958  0.77255  0.48576  0.95510
    289   3.01559  4.44016  4.30690  3.92212  3.36097  4.04464  4.65410  1.10297  3.74985  1.95134  3.29969  4.17027  4.47796  4.10033  3.94872  3.53819  3.31520  1.84595  5.24752  3.98395    307 - -
          2.68618  4.42225  2.77519  2.73123  3.46354  2.40513  3.72494  3.29354  2.67741  2.69355  4.24690  2.90347  2.73739  3.18146  2.89801  2.37887  2.77519  2.98518  4.58477  3.61503
          0.03204  3.85251  4.57485  0.61958  0.77255  0.48576  0.95510
    290   2.30555  4.22556  3.18943  3.00450  4.05653  2.95583  4.11480  3.57654  3.07691  3.29840  4.22630  3.23233  3.69303  3.42784  3.36341  1.12155  2.78422  3.11602  5.43066  4.14000    308 - -
          2.68618  4.42225  2.77519  2.73123  3.46354  2.40513  3.72494  3.29354  2.67741  2.69355  4.24690  2.90347  2.73739  3.18146  2.89801  2.37887  2.77519  2.98518  4.58477  3.61503
          0.03204  3.85251  4.57485  0.61958  0.77255  0.48576  0.95510
    291   2.86538  4.85007  2.89022  2.64491  4.01592  3.35311  3.80295  3.64385  2.46714  3.14816  4.17683  3.10437  3.90644  1.26997  2.75160  2.91409  3.16248  3.37484  5.29159  3.98410    309 - -
          2.68618  4.42225  2.77519  2.73123  3.46354  2.40513  3.72494  3.29354  2.67741  2.69355  4.24690  2.90347  2.73739  3.18146  2.89801  2.37887  2.77519  2.98518  4.58477  3.61503
          0.03204  3.85251  4.57485  0.61958  0.77255  0.48576  0.95510
    292   2.79239  4.34076  4.09752  3.76024  3.53574  3.70302  4.56549  2.05201  3.62771  2.22639  3.50413  3.95321  4.26479  3.98905  3.84210  3.20546  3.15452  1.05046  5.31673  4.04701    310 - -
          2.68618  4.42225  2.77519  2.73123  3.46354  2.40513  3.72494  3.29354  2.67741  2.69355  4.24690  2.90347  2.73739  3.18146  2.89801  2.37887  2.77519  2.98518  4.58477  3.61503
          0.03204  3.85251  4.57485  0.61958  0.77255  0.48576  0.95510
    293   1.04292  4.18247  3.44265  3.23327  4.03280  3.00749  4.25764  3.15535  3.24903  3.03786  4.07207  3.38783  3.74485  3.59207  3.50079  2.53303  2.80902  2.81322  5.46196  4.26004    311 - -
          2.68618  4.42225  2.77519  2.73123  3.46354  2.40513  3.72494  3.29354  2.67741  2.69355  4.24690  2.90347  2.73739  3.18146  2.89801  2.37887  2.77519  2.98518  4.58477  3.61503
          0.03204  3.85251  4.57485  0.61958  0.77255  0.48576  0.95510
    294   2.98334  4.82344  3.47200  2.98752  4.17298  3.47488  3.81047  3.71349  2.23029  3.23307  4.23397  3.34867  3.97863  3.03197  1.00933  3.06860  3.25078  3.43835  5.26424  4.10488    312 - -
          2.68618  4.42225  2.77519  2.73123  3.46354  2.40513  3.72494  3.29354  2.67741  2.69355  4.24690  2.90347  2.73739  3.18146  2.89801  2.37887  2.77519  2.98518  4.58477  3.61503
          0.03204  3.85251  4.57485  0.61958  0.77255  0.48576  0.95510
    295   1.04292  4.18247  3.44265  3.23327  4.03280  3.00749  4.25764  3.15535  3.24903  3.03786  4.07207  3.38783  3.74485  3.59207  3.50079  2.53303  2.80902  2.81322  5.46196  4.26004    313 - -
          2.68618  4.42225  2.77519  2.73123  3.46354  2.40513  3.72494  3.29354  2.67741  2.69355  4.24690  2.90347  2.73739  3.18146  2.89801  2.37887  2.77519  2.98518  4.58477  3.61503
          0.03204  3.85251  4.57485  0.61958  0.77255  0.48576  0.95510
    296   2.97367  4.79429  3.10685  2.86498  3.27123  3.43105  1.18531  3.67348  2.70860  3.16987  4.21143  3.27504  3.98259  3.23102  2.97541  3.04460  3.27644  3.40901  4.73651  3.22269    314 - -
          2.68618  4.42225  2.77519  2.73123  3.46354  2.40513  3.72494  3.29354  2.67741  2.69355  4.24690  2.90347  2.73739  3.18146  2.89801  2.37887  2.77519  2.98518  4.58477  3.61503
          0.03204  3.85251  4.57485  0.61958  0.77255  0.48576  0.95510
    297   2.98334  4.82344  3.47200  2.98752  4.17298  3.47488  3.81047  3.71349  2.23029  3.23307  4.23397  3.34867  3.97863  3.03197  1.00933  3.06860  3.25078  3.43835  5.26424  4.10488    315 - -
          2.68618  4.42225  2.77519  2.73123  3.46354  2.40513  3.72494  3.29354  2.67741  2.69355  4.24690  2.90347  2.73739  3.18146  2.89801  2.37887  2.77519  2.98518  4.58477  3.61503
          0.03204  3.85251  4.57485  0.61958  0.77255  0.48576  0.95510
    298   2.93556  5.04192  2.47987  1.05410  4.38570  3.26150  3.84687  3.83565  2.72492  3.45609  4.43124  2.92225  3.86521  3.06310  3.13151  2.92014  3.23972  3.52164  5.56105  4.28355    316 - -
          2.68618  4.42225  2.77519  2.73123  3.46354  2.40513  3.72494  3.29354  2.67741  2.69355  4.24690  2.90347  2.73739  3.18146  2.89801  2.37887  2.77519  2.98518  4.58477  3.61503
          0.03204  3.85251  4.57485  0.61958  0.77255  0.48576  0.95510
    299   3.01559  4.44016  4.30690  3.92212  3.36097  4.04464  4.65410  1.10297  3.74985  1.95134  3.29969  4.17027  4.47796  4.10033  3.94872  3.53819  3.31520  1.84595  5.24752  3.98395    317 - -
          2.68618  4.42225  2.77519  2.73123  3.46354  2.40513  3.72494  3.29354  2.67741  2.69355  4.24690  2.90347  2.73739  3.18146  2.89801  2.37887  2.77519  2.98518  4.58477  3.61503
          0.03204  3.85251  4.57485  0.61958  0.77255  0.48576  0.95510
    300   3.23328  4.64098  4.21130  3.92218  1.04496  3.92736  3.86892  2.75963  3.82976  2.13439  3.49287  3.99682  4.38654  4.00329  3.95440  3.50411  3.53448  2.74882  4.12425  2.49391    318 - -
          2.68618  4.42225  2.77519  2.73123  3.46354  2.40513  3.72494  3.29354  2.67741  2.69355  4.24690  2.90347  2.73739  3.18146  2.89801  2.37887  2.77519  2.98518  4.58477  3.61503
          0.03204  3.85251  4.57485  0.61958  0.77255  0.48576  0.95510
    301   2.40237  4.24733  3.41076  3.16210  3.95162  3.08720  4.18089  3.07634  3.10467  2.94053  3.99251  3.37453  3.78946  3.50055  3.36419  2.60344  1.20620  2.77345  5.39119  4.16832    319 - -
          2.68618  4.42225  2.77519  2.73123  3.46354  2.40513  3.72494  3.29354  2.67741  2.69355  4.24690  2.90347  2.73739  3.18146  2.89801  2.37887  2.77519  2.98518  4.58477  3.61503
          0.03204  3.85251  4.57485  0.61958  0.77255  0.48576  0.95510
    302   3.21866  4.71573  3.80895  3.53478  2.29432  3.80703  3.60982  3.23070  3.39288  2.68973  3.90786  3.69916  4.28143  3.70370  3.58059  3.35727  3.50530  3.10034  3.93725  0.99963    320 - -
          2.68618  4.42225  2.77519  2.73123  3.46354  2.40513  3.72494  3.29354  2.67741  2.69355  4.24690  2.90347  2.73739  3.18146  2.89801  2.37887  2.77519  2.98518  4.58477  3.61503
          0.03204  3.85251  4.57485  0.61958  0.77255  0.48576  0.95510
    303   1.04292  4.18247  3.44265  3.23327  4.03280  3.00749  4.25764  3.15535  3.24903  3.03786  4.07207  3.38783  3.74485  3.59207  3.50079  2.53303  2.80902  2.81322  5.46196  4.26004    321 - -
          2.68618  4.42225  2.77519  2.73123  3.46354  2.40513  3.72494  3.29354  2.67741  2.69355  4.24690  2.90347  2.73739  3.18146  2.89801  2.37887  2.77519  2.98518  4.58477  3.61503
          0.03204  3.85251  4.57485  0.61958  0.77255  0.48576  0.95510
    304   2.97367  4.79429  3.10685  2.86498  3.27123  3.43105  1.18531  3.67348  2.70860  3.16987  4.21143  3.27504  3.98259  3.23102  2.97541  3.04460  3.27644  3.40901  4.73651  3.22269    322 - -
          2.68618  4.42225  2.77519  2.73123  3.46354  2.40513  3.72494  3.29354  2.67741  2.69355  4.24690  2.90347  2.73739  3.18146  2.89801  2.37887  2.77519  2.98518  4.58477  3.61503
          0.03204  3.85251  4.57485  0.61958  0.77255  0.48576  0.95510
    305   2.96852  5.09314  0.94710  2.32320  4.46756  3.19587  3.91402  4.05127  2.99445  3.66326  4.64114  2.87847  3.84728  3.15328  3.50778  2.93328  3.30674  3.69266  5.64003  4.34404    323 - -
          2.68618  4.42225  2.77519  2.73123  3.46354  2.40513  3.72494  3.29354  2.67741  2.69355  4.24690  2.90347  2.73739  3.18146  2.89801  2.37887  2.77519  2.98518  4.58477  3.61503
          0.03204  3.85251  4.57485  0.61958  0.77255  0.48576  0.95510
    306   2.95421  4.91676  3.12884  2.75432  4.29862  3.44559  3.74871  3.72669  1.06593  3.29624  4.25897  3.17960  3.94750  2.94147  2.42863  2.99762  3.20907  3.43568  5.36164  4.17161    324 - -
          2.68618  4.42225  2.77519  2.73123  3.46354  2.40513  3.72494  3.29354  2.67741  2.69355  4.24690  2.90347  2.73739  3.18146  2.89801  2.37887  2.77519  2.98518  4.58477  3.61503
          0.03204  3.85251  4.57485  0.61958  0.77255  0.48576  0.95510
    307   3.13309  4.60141  4.15735  3.79734  3.12848  3.95661  4.45934  2.33171  3.56527  0.90017  3.15808  4.07472  4.39556  3.93838  3.74451  3.52547  3.42834  2.36381  5.00030  3.71893    325 - -
          2.68618  4.42225  2.77519  2.73123  3.46354  2.40513  3.72494  3.29354  2.67741  2.69355  4.24690  2.90347  2.73739  3.18146  2.89801  2.37887  2.77519  2.98518  4.58477  3.61503
          0.03204  3.85251  4.57485  0.61958  0.77255  0.48576  0.95510
    308   2.64066  4.41782  3.31033  3.20733  4.34952  0.76059  4.32862  3.94448  3.38586  3.60107  4.57682  3.47469  3.80831  3.71163  3.62389  2.81204  3.12036  3.47667  5.44973  4.45082    326 - -
          2.68618  4.42225  2.77519  2.73123  3.46354  2.40513  3.72494  3.29354  2.67741  2.69355  4.24690  2.90347  2.73739  3.18146  2.89801  2.37887  2.77519  2.98518  4.58477  3.61503
          0.03204  3.85251  4.57485  0.61958  0.77255  0.48576  0.95510
    309   2.22929  4.15301  3.28758  2.99012  4.05757  2.95737  4.05896  3.35791  2.98687  3.13655  4.02179  3.20961  3.66823  3.33398  3.29317  1.95434  1.59497  2.93270  5.43741  4.19461    327 - -
          2.68618  4.42225  2.77519  2.73123  3.46354  2.40513  3.72494  3.29354  2.67741  2.69355  4.24690  2.90347  2.73739  3.18146  2.89801  2.37887  2.77519  2.98518  4.58477  3.61503
          0.03204  3.85251  4.57485  0.61958  0.77255  0.48576  0.95510
    310   1.97109  4.12377  3.26574  3.00005  4.16872  2.89826  4.09892  3.48918  3.04708  3.24861  4.11206  3.19658  3.63429  3.36785  3.35726  1.37906  2.51619  3.00761  5.53022  4.29791    328 - -
          2.68618  4.42225  2.77519  2.73123  3.46354  2.40513  3.72494  3.29354  2.67741  2.69355  4.24690  2.90347  2.73739  3.18146  2.89801  2.37887  2.77519  2.98518  4.58477  3.61503
          0.03204  3.85251  4.57485  0.61958  0.77255  0.48576  0.95510
    311   2.72567  4.48610  3.33073  3.16705  4.16357  3.17475  4.24598  3.70404  3.22268  3.33297  4.38211  3.47566  0.86559  3.61207  3.47030  2.89258  3.16571  3.35167  5.35540  4.28403    329 - -
          2.68618  4.42225  2.77519  2.73123  3.46354  2.40513  3.72494  3.29354  2.67741  2.69355  4.24690  2.90347  2.73739  3.18146  2.89801  2.37887  2.77519  2.98518  4.58477  3.61503
          0.03204  3.85251  4.57485  0.61958  0.77255  0.48576  0.95510
    312   2.35177  4.37175  2.78426  2.62636  4.26040  1.59569  3.94278  3.75236  2.87349  3.39903  4.24214  2.58543  3.67787  3.17756  3.24991  2.35394  2.79026  3.25404  5.56912  4.26208    330 - -
          2.68618  4.42225  2.77520  2.73124  3.46354  2.40511  3.72495  3.29354  2.67741  2.69355  4.24689  2.90347  2.73736  3.18147  2.89801  2.37887  2.77520  2.98519  4.58476  3.61503
          0.05017  3.25380  4.57485  0.69536  0.69094  0.48576  0.95510
    313   2.54325  4.62501  2.60670  2.46350  4.28229  2.49009  3.85051  3.82106  2.75198  3.44078  4.30301  1.55698  3.74122  3.06784  3.15751  2.60947  2.93013  3.37659  5.54797  4.21013    334 - -
          2.68618  4.42225  2.77519  2.73123  3.46354  2.40513  3.72494  3.29354  2.67741  2.69355  4.24690  2.90347  2.73739  3.18146  2.89801  2.37887  2.77519  2.98518  4.58477  3.61503
          0.03204  3.85251  4.57485  0.61958  0.77255  0.48576  0.95510
    314   3.10246  4.51657  4.37910  3.86829  1.62297  4.16962  4.11573  2.33038  3.72418  1.57066  2.79367  4.06303  4.46026  3.90202  3.89730  3.50428  3.33763  2.37564  4.45792  2.96152    335 - -
          2.68618  4.42225  2.77519  2.73123  3.46354  2.40513  3.72494  3.29354  2.67741  2.69355  4.24690  2.90347  2.73739  3.18146  2.89801  2.37887  2.77519  2.98518  4.58477  3.61503
          0.03204  3.85251  4.57485  0.61958  0.77255  0.48576  0.95510
    315   2.70725  4.70280  2.69792  2.58149  4.06322  3.17087  3.90549  3.76951  2.80763  3.41871  4.37425  1.19389  3.82185  3.17839  3.16146  2.77532  3.08856  3.39374  5.37146  4.01313    336 - -
          2.68618  4.42225  2.77519  2.73123  3.46354  2.40513  3.72494  3.29354  2.67741  2.69355  4.24690  2.90347  2.73739  3.18146  2.89801  2.37887  2.77519  2.98518  4.58477  3.61503
          0.03204  3.85251  4.57485  0.61958  0.77255  0.48576  0.95510
    316   1.19594  4.11995  3.42166  3.17418  4.04961  2.96218  4.20797  3.10621  3.17356  3.02245  4.00959  3.32019  3.70144  3.51141  3.44330  2.43897  2.55817  2.74661  5.50308  4.28123    337 - -
          2.68618  4.42225  2.77519  2.73123  3.46354  2.40513  3.72494  3.29354  2.67741  2.69355  4.24690  2.90347  2.73739  3.18146  2.89801  2.37887  2.77519  2.98518  4.58477  3.61503
          0.03204  3.85251  4.57485  0.61958  0.77255  0.48576  0.95510
    317   2.70725  4.70280  2.69792  2.58149  4.06322  3.17087  3.90549  3.76951  2.80763  3.41871  4.37425  1.19389  3.82185  3.17839  3.16146  2.77532  3.08856  3.39374  5.37146  4.01313    338 - -
          2.68618  4.42225  2.77519  2.73123  3.46354  2.40513  3.72494  3.29354  2.67741  2.69355  4.24690  2.90347  2.73739  3.18146  2.89801  2.37887  2.77519  2.98518  4.58477  3.61503
          0.03204  3.85251  4.57485  0.61958  0.77255  0.48576  0.95510
    318   2.81157  4.89425  2.83853  2.51626  3.69296  3.41218  1.92844  3.62075  2.31235  3.14810  4.06336  2.99294  3.89105  2.46603  2.61987  2.83188  3.05615  3.32436  5.05478  3.59988    339 - -
          2.68618  4.42225  2.77519  2.73123  3.46354  2.40513  3.72494  3.29354  2.67741  2.69355  4.24690  2.90347  2.73739  3.18146  2.89801  2.37887  2.77519  2.98518  4.58477  3.61503
          0.03204  3.85251  4.57485  0.61958  0.77255  0.48576  0.95510
    319   1.38971  4.09258  3.38747  3.08180  4.08746  2.74580  4.12148  3.31113  3.09236  3.13714  4.01599  3.24900  3.64937  3.40630  3.39179  2.37215  2.16615  2.87943  5.47292  4.26234    340 - -
          2.68618  4.42225  2.77519  2.73123  3.46354  2.40513  3.72494  3.29354  2.67741  2.69355  4.24690  2.90347  2.73739  3.18146  2.89801  2.37887  2.77519  2.98518  4.58477  3.61503
          0.03204  3.85251  4.57485  0.61958  0.77255  0.48576  0.95510
    320   2.32433  4.28899  3.12526  2.78279  3.98904  3.05357  3.90560  3.40853  2.78935  2.91801  3.96756  3.11337  2.88765  3.14914  3.14008  1.57783  2.73069  3.00793  5.34800  4.06175    341 - -
          2.68618  4.42225  2.77519  2.73123  3.46354  2.40513  3.72494  3.29354  2.67741  2.69355  4.24690  2.90347  2.73739  3.18146  2.89801  2.37887  2.77519  2.98518  4.58477  3.61503
          0.03204  3.85251  4.57485  0.61958  0.77255  0.48576  0.95510
    321   2.27971  4.27249  2.90620  2.73723  4.25646  1.55591  4.00389  3.73856  2.95163  3.39749  4.23516  2.85094  3.65279  3.25169  3.30753  2.15698  2.73990  3.21418  5.57586  4.29301    342 - -
          2.68618  4.42225  2.77519  2.73123  3.46354  2.40513  3.72494  3.29354  2.67741  2.69355  4.24690  2.90347  2.73739  3.18146  2.89801  2.37887  2.77519  2.98518  4.58477  3.61503
          0.03204  3.85251  4.57485  0.61958  0.77255  0.48576  0.95510
    322   2.28335  4.28698  2.93605  2.71484  4.22952  2.44233  3.96046  3.69665  2.88784  3.34442  4.17429  2.78552  3.65486  3.19378  3.25845  1.50668  2.72711  3.19028  5.54156  4.26021    343 - -
          2.68618  4.42225  2.77520  2.73123  3.46354  2.40513  3.72495  3.29354  2.67741  2.69355  4.24690  2.90347  2.73740  3.18146  2.89797  2.37887  2.77520  2.98518  4.58477  3.61503
          0.06742  3.34578  3.50769  0.56951  0.83426  0.48576  0.95510
    323   2.45581  4.43989  2.99823  2.68607  4.03357  3.13561  3.82579  3.48435  2.59037  3.12942  4.01622  3.06848  1.81350  3.05261  2.69079  2.48456  2.82855  3.10773  5.34005  4.05281    345 - -
          2.68618  4.42225  2.77519  2.73123  3.46354  2.40513  3.72494  3.29354  2.67741  2.69355  4.24690  2.90347  2.73739  3.18146  2.89801  2.37887  2.77519  2.98518  4.58477  3.61503
          0.03270  3.83265  4.55500  0.61958  0.77255  0.47501  0.97254
    324   2.33361  4.28576  3.05714  2.83883  4.10309  2.99521  4.00830  3.56194  2.91387  3.25215  4.14785  3.14080  1.57059  3.27528  3.23468  2.22971  2.78005  3.11832  5.44846  4.17035    346 - -
          2.68618  4.42225  2.77519  2.73123  3.46354  2.40513  3.72494  3.29354  2.67741  2.69355  4.24690  2.90347  2.73739  3.18146  2.89801  2.37887  2.77519  2.98518  4.58477  3.61503
          0.03204  3.85251  4.57485  0.61958  0.77255  0.48576  0.95510
    325   1.25022  4.10983  3.43365  3.16351  4.05360  2.95814  4.19115  3.11190  3.15526  3.03022  3.99633  3.31086  3.69296  3.48912  3.43127  2.42534  2.41341  2.74547  5.49667  4.28053    347 - -
          2.68618  4.42225  2.77519  2.73123  3.46354  2.40513  3.72494  3.29354  2.67741  2.69355  4.24690  2.90347  2.73739  3.18146  2.89801  2.37887  2.77519  2.98518  4.58477  3.61503
          0.03204  3.85251  4.57485  0.61958  0.77255  0.48576  0.95510
    326   2.23721  4.15489  3.29260  3.00315  4.04554  2.96386  4.06725  3.32593  2.99287  3.12179  4.01788  3.21933  3.67576  3.34674  3.29285  2.07804  1.51588  2.91165  5.43312  4.18846    348 - -
          2.68618  4.42225  2.77519  2.73123  3.46354  2.40513  3.72494  3.29354  2.67741  2.69355  4.24690  2.90347  2.73739  3.18146  2.89801  2.37887  2.77519  2.98518  4.58477  3.61503
          0.03204  3.85251  4.57485  0.61958  0.77255  0.48576  0.95510
    327   2.40237  4.24733  3.41076  3.16210  3.95162  3.08720  4.18089  3.07634  3.10467  2.94053  3.99251  3.37453  3.78946  3.50055  3.36419  2.60344  1.20620  2.77345  5.39119  4.16832    349 - -
          2.68618  4.42225  2.77519  2.73123  3.46354  2.40513  3.72494  3.29354  2.67741  2.69355  4.24690  2.90347  2.73739  3.18146  2.89801  2.37887  2.77519  2.98518  4.58477  3.61503
          0.03204  3.85251  4.57485  0.61958  0.77255  0.48576  0.95510
    328   2.33766  4.25501  3.23711  2.92760  3.94854  3.06485  4.01097  3.19443  2.89449  2.95084  3.92738  3.20967  1.69936  3.27664  3.20715  2.50922  2.61798  2.69830  5.37526  4.10711    350 - -
          2.68618  4.42225  2.77519  2.73123  3.46354  2.40513  3.72494  3.29354  2.67741  2.69355  4.24690  2.90347  2.73739  3.18146  2.89801  2.37887  2.77519  2.98518  4.58477  3.61503
          0.03204  3.85251  4.57485  0.61958  0.77255  0.48576  0.95510
    329   2.68346  4.79972  2.80527  2.44948  3.90831  3.35169  2.17090  3.53326  2.36144  3.10963  3.97663  2.94141  3.09433  2.65478  2.71882  2.71774  2.93804  3.21721  5.21002  3.83079    351 - -
          2.68618  4.42225  2.77519  2.73123  3.46354  2.40513  3.72494  3.29354  2.67741  2.69355  4.24690  2.90347  2.73739  3.18146  2.89801  2.37887  2.77519  2.98518  4.58477  3.61503
          0.03204  3.85251  4.57485  0.61958  0.77255  0.48576  0.95510
    330   2.62029  3.38898  3.30964  2.72759  3.76179  3.43273  3.35826  3.21121  2.31098  2.85170  3.73607  3.13863  3.86285  2.89089  1.85001  2.73895  2.87125  2.93640  5.07330  3.79557    352 - -
          2.68618  4.42225  2.77519  2.73123  3.46354  2.40513  3.72494  3.29354  2.67741  2.69355  4.24690  2.90347  2.73739  3.18146  2.89801  2.37887  2.77519  2.98518  4.58477  3.61503
          0.03204  3.85251  4.57485  0.61958  0.77255  0.48576  0.95510
    331   3.30306  4.68474  4.06105  3.76236  2.64674  3.70812  3.87599  3.32601  3.48508  2.72425  3.96071  3.91549  4.22424  3.87375  3.61687  3.50694  3.60250  3.21579  0.92653  2.64991    353 - -
          2.68618  4.42225  2.77519  2.73123  3.46354  2.40513  3.72494  3.29354  2.67741  2.69355  4.24690  2.90347  2.73739  3.18146  2.89801  2.37887  2.77519  2.98518  4.58477  3.61503
          0.03204  3.85251  4.57485  0.61958  0.77255  0.48576  0.95510
    332   2.93556  5.04192  2.47987  1.05410  4.38570  3.26150  3.84687  3.83565  2.72492  3.45609  4.43124  2.92225  3.86521  3.06310  3.13151  2.92014  3.23972  3.52164  5.56105  4.28355    354 - -
          2.68618  4.42225  2.77519  2.73123  3.46354  2.40513  3.72494  3.29354  2.67741  2.69355  4.24690  2.90347  2.73739  3.18146  2.89801  2.37887  2.77519  2.98518  4.58477  3.61503
          0.03204  3.85251  4.57485  0.61958  0.77255  0.48576  0.95510
    333   2.40915  4.47164  2.74967  2.53564  4.22819  2.91987  3.84885  3.71162  2.73788  3.33918  4.17520  2.15790  3.69839  3.05848  3.13909  1.73169  2.80767  3.25228  5.51973  4.19463    355 - -
          2.68618  4.42225  2.77519  2.73123  3.46354  2.40513  3.72494  3.29354  2.67741  2.69355  4.24690  2.90347  2.73739  3.18146  2.89801  2.37887  2.77519  2.98518  4.58477  3.61503
          0.03204  3.85251  4.57485  0.61958  0.77255  0.48576  0.95510
    334   2.79906  4.94667  2.80856  2.46822  3.92889  3.40002  2.92599  3.68603  2.25042  3.20505  4.09676  2.95690  3.87076  1.75841  2.56375  2.80480  3.03719  3.37288  5.20612  3.80219    356 - -
          2.68618  4.42225  2.77519  2.73123  3.46354  2.40513  3.72494  3.29354  2.67741  2.69355  4.24690  2.90347  2.73739  3.18146  2.89801  2.37887  2.77519  2.98518  4.58477  3.61503
          0.03204  3.85251  4.57485  0.61958  0.77255  0.48576  0.95510
    335   2.20721  2.55782  3.68864  3.35472  3.99924  1.43681  4.23256  3.33167  3.28681  3.12072  4.01731  3.40677  3.67059  3.59101  3.52643  2.42069  2.68908  2.90225  5.37042  4.20730    357 - -
          2.68618  4.42225  2.77519  2.73123  3.46354  2.40513  3.72494  3.29354  2.67741  2.69355  4.24690  2.90347  2.73739  3.18146  2.89801  2.37887  2.77519  2.98518  4.58477  3.61503
          0.03204  3.85251  4.57485  0.61958  0.77255  0.48576  0.95510
    336   2.56426  0.98185  4.07826  3.81351  3.80967  3.19124  4.46501  2.95046  3.64041  2.86674  3.98746  3.80583  3.89661  3.98735  3.76825  2.83583  3.02937  2.69634  5.22976  4.09743    358 - -
          2.68618  4.42225  2.77519  2.73123  3.46354  2.40513  3.72494  3.29354  2.67741  2.69355  4.24690  2.90347  2.73739  3.18146  2.89801  2.37887  2.77519  2.98518  4.58477  3.61503
          0.03204  3.85251  4.57485  0.61958  0.77255  0.48576  0.95510
    337   2.72567  4.48610  3.33073  3.16705  4.16357  3.17475  4.24598  3.70404  3.22268  3.33297  4.38211  3.47566  0.86559  3.61207  3.47030  2.89258  3.16571  3.35167  5.35540  4.28403    359 - -
          2.68618  4.42225  2.77519  2.73123  3.46354  2.40513  3.72494  3.29354  2.67741  2.69355  4.24690  2.90347  2.73739  3.18146  2.89801  2.37887  2.77519  2.98518  4.58477  3.61503
          0.03204  3.85251  4.57485  0.61958  0.77255  0.48576  0.95510
    338   2.14471  4.23283  3.08948  2.83406  4.13809  2.96594  3.99785  3.52268  2.90787  3.22740  4.09375  3.12333  1.76482  3.24826  3.24338  2.17882  2.71610  3.06672  5.48296  4.22126    360 - -
          2.68618  4.42225  2.77519  2.73123  3.46354  2.40513  3.72494  3.29354  2.67741  2.69355  4.24690  2.90347  2.73739  3.18146  2.89801  2.37887  2.77519  2.98518  4.58477  3.61503
          0.03204  3.85251  4.57485  0.61958  0.77255  0.48576  0.95510
    339   1.58875  4.14677  3.67002  3.27199  3.78312  3.19275  4.20628  2.55839  3.20246  2.64715  3.69324  3.45637  3.84716  3.52735  3.48697  2.61326  2.67560  1.91136  5.33429  4.11499    361 - -
          2.68618  4.42225  2.77519  2.73123  3.46354  2.40513  3.72494  3.29354  2.67741  2.69355  4.24690  2.90347  2.73739  3.18146  2.89801  2.37887  2.77519  2.98518  4.58477  3.61503
          0.04673  3.85251  3.71215  0.61958  0.77255  0.48576  0.95510
    340   2.70779  4.47025  3.31137  3.14589  4.14308  3.15972  4.22576  3.68017  3.20035  3.31055  4.35930  3.45578  0.89369  3.59019  3.44933  2.87433  3.14679  3.32939  5.33854  4.26345    362 - -
          2.68619  4.42226  2.77520  2.73124  3.46355  2.40513  3.72495  3.29355  2.67741  2.69356  4.24690  2.90347  2.73726  3.18147  2.89801  2.37888  2.77520  2.98519  4.58478  3.61504
          0.12448  2.38596  3.68711  0.43234  1.04694  0.49832  0.93535
    341   2.70878  5.03889  1.98597  2.16017  4.41830  3.15916  3.69273  3.90034  2.63292  3.48167  4.32870  1.81939  3.75369  2.86666  3.14831  2.67339  2.87629  3.50428  5.65813  4.22707    364 - -
          2.68618  4.42225  2.77519  2.73123  3.46354  2.40513  3.72494  3.29354  2.67741  2.69355  4.24690  2.90347  2.73739  3.18146  2.89801  2.37887  2.77519  2.98518  4.58477  3.61503
          0.03300  3.82359  4.54594  0.61958  0.77255  0.47033  0.98029
    342   2.83614  5.20411  1.25105  2.12235  4.52377  3.14281  3.75896  4.09626  2.79652  3.67259  4.55999  2.49574  3.78595  2.95362  3.35623  2.76754  3.15812  3.68944  5.77417  4.30524    365 - -
          2.68618  4.42225  2.77519  2.73123  3.46354  2.40513  3.72494  3.29354  2.67741  2.69355  4.24690  2.90347  2.73739  3.18146  2.89801  2.37887  2.77519  2.98518  4.58477  3.61503
          0.03204  3.85251  4.57485  0.61958  0.77255  0.48576  0.95510
    343   2.73035  4.95172  2.21658  2.25711  4.31141  3.16336  3.76194  3.88546  2.70574  3.49143  4.37063  1.48549  3.78376  2.96513  3.17765  2.72042  3.05938  3.49459  5.58561  4.16942    366 - -
          2.68618  4.42225  2.77519  2.73123  3.46354  2.40513  3.72494  3.29354  2.67741  2.69355  4.24690  2.90347  2.73739  3.18146  2.89801  2.37887  2.77519  2.98518  4.58477  3.61503
          0.03204  3.85251  4.57485  0.61958  0.77255  0.48576  0.95510
    344   2.70725  4.70280  2.69792  2.58149  4.06322  3.17087  3.90549  3.76951  2.80763  3.41871  4.37425  1.19389  3.82185  3.17839  3.16146  2.77532  3.08856  3.39374  5.37146  4.01313    367 - -
          2.68618  4.42225  2.77519  2.73123  3.46354  2.40513  3.72494  3.29354  2.67741  2.69355  4.24690  2.90347  2.73739  3.18146  2.89801  2.37887  2.77519  2.98518  4.58477  3.61503
          0.03204  3.85251  4.57485  0.61958  0.77255  0.48576  0.95510
    345   2.44785  4.22014  3.54930  3.00988  3.47814  3.47370  3.91828  2.22583  2.93396  2.36351  3.41843  3.36249  3.92709  3.25335  3.26263  2.44297  2.41370  2.18215  4.97427  3.74470    368 - -
          2.68618  4.42225  2.77519  2.73123  3.46354  2.40513  3.72494  3.29354  2.67741  2.69355  4.24690  2.90347  2.73739  3.18146  2.89801  2.37887  2.77519  2.98518  4.58477  3.61503
          0.03204  3.85251  4.57485  0.61958  0.77255  0.48576  0.95510
    346   2.37756  4.26084  3.74077  3.20151  3.31164  3.64676  4.02548  2.38333  3.07022  1.72380  2.71483  3.53502  4.05640  3.39946  3.35434  2.84242  2.90603  2.24699  4.93144  3.71608    369 - -
          2.68618  4.42225  2.77519  2.73123  3.46354  2.40513  3.72494  3.29354  2.67741  2.69355  4.24690  2.90347  2.73739  3.18146  2.89801  2.37887  2.77519  2.98518  4.58477  3.61503
          0.03204  3.85251  4.57485  0.61958  0.77255  0.48576  0.95510
    347   1.04292  4.18247  3.44265  3.23327  4.03280  3.00749  4.25764  3.15535  3.24903  3.03786  4.07207  3.38783  3.74485  3.59207  3.50079  2.53303  2.80902  2.81322  5.46196  4.26004    370 - -
          2.68618  4.42225  2.77519  2.73123  3.46354  2.40513  3.72494  3.29354  2.67741  2.69355  4.24690  2.90347  2.73739  3.18146  2.89801  2.37887  2.77519  2.98518  4.58477  3.61503
          0.03204  3.85251  4.57485  0.61958  0.77255  0.48576  0.95510
    348   1.54625  4.16775  3.49875  3.09312  3.84320  3.12450  4.07961  2.68408  3.02618  2.78300  3.76309  3.32577  3.77559  3.36941  3.33458  2.53549  2.27559  2.53571  5.31776  4.08938    371 - -
          2.68618  4.42225  2.77519  2.73123  3.46354  2.40513  3.72494  3.29354  2.67741  2.69355  4.24690  2.90347  2.73739  3.18146  2.89801  2.37887  2.77519  2.98518  4.58477  3.61503
          0.03204  3.85251  4.57485  0.61958  0.77255  0.48576  0.95510
    349   2.86538  4.85007  2.89022  2.64491  4.01592  3.35311  3.80295  3.64385  2.46714  3.14816  4.17683  3.10437  3.90644  1.26997  2.75160  2.91409  3.16248  3.37484  5.29159  3.98410    372 - -
          2.68618  4.42225  2.77519  2.73123  3.46354  2.40513  3.72494  3.29354  2.67741  2.69355  4.24690  2.90347  2.73739  3.18146  2.89801  2.37887  2.77519  2.98518  4.58477  3.61503
          0.03204  3.85251  4.57485  0.61958  0.77255  0.48576  0.95510
    350   2.90974  4.90464  3.30496  2.76927  4.06880  3.52219  3.32899  3.70422  2.02259  3.20394  4.12062  3.16668  3.95555  2.81779  1.32003  2.95216  3.12828  3.40972  5.20645  3.92443    373 - -
          2.68618  4.42225  2.77519  2.73123  3.46354  2.40513  3.72494  3.29354  2.67741  2.69355  4.24690  2.90347  2.73739  3.18146  2.89801  2.37887  2.77519  2.98518  4.58477  3.61503
          0.03204  3.85251  4.57485  0.61958  0.77255  0.48576  0.95510
    351   2.97367  4.79429  3.10685  2.86498  3.27123  3.43105  1.18531  3.67348  2.70860  3.16987  4.21143  3.27504  3.98259  3.23102  2.97541  3.04460  3.27644  3.40901  4.73651  3.22269    374 - -
          2.68618  4.42225  2.77519  2.73123  3.46354  2.40513  3.72494  3.29354  2.67741  2.69355  4.24690  2.90347  2.73739  3.18146  2.89801  2.37887  2.77519  2.98518  4.58477  3.61503
          0.03204  3.85251  4.57485  0.61958  0.77255  0.48576  0.95510
    352   2.70725  4.70280  2.69792  2.58149  4.06322  3.17087  3.90549  3.76951  2.80763  3.41871  4.37425  1.19389  3.82185  3.17839  3.16146  2.77532  3.08856  3.39374  5.37146  4.01313    375 - -
          2.68618  4.42225  2.77519  2.73123  3.46354  2.40513  3.72494  3.29354  2.67741  2.69355  4.24690  2.90347  2.73739  3.18146  2.89801  2.37887  2.77519  2.98518  4.58477  3.61503
          0.03204  3.85251  4.57485  0.61958  0.77255  0.48576  0.95510
    353   2.93556  5.04192  2.47987  1.05410  4.38570  3.26150  3.84687  3.83565  2.72492  3.45609  4.43124  2.92225  3.86521  3.06310  3.13151  2.92014  3.23972  3.52164  5.56105  4.28355    376 - -
          2.68618  4.42225  2.77519  2.73123  3.46354  2.40513  3.72494  3.29354  2.67741  2.69355  4.24690  2.90347  2.73739  3.18146  2.89801  2.37887  2.77519  2.98518  4.58477  3.61503
          0.03204  3.85251  4.57485  0.61958  0.77255  0.48576  0.95510
    354   1.30023  4.10759  3.51882  3.19940  3.97697  3.00012  4.18906  2.96524  3.15518  2.92013  3.90785  3.34393  3.71868  3.48965  3.43341  2.45069  2.50343  2.53085  5.45129  4.23235    377 - -
          2.68618  4.42225  2.77519  2.73123  3.46354  2.40513  3.72494  3.29354  2.67741  2.69355  4.24690  2.90347  2.73739  3.18146  2.89801  2.37887  2.77519  2.98518  4.58477  3.61503
          0.03204  3.85251  4.57485  0.61958  0.77255  0.48576  0.95510
    355   2.80701  4.50309  3.62937  3.11222  3.35638  3.65891  3.92121  2.68514  2.67438  1.45504  3.38816  3.46912  4.07728  3.24051  2.48737  3.03326  3.06026  2.59201  4.95667  3.67173    378 - -
          2.68618  4.42225  2.77519  2.73123  3.46354  2.40513  3.72494  3.29354  2.67741  2.69355  4.24690  2.90347  2.73739  3.18146  2.89801  2.37887  2.77519  2.98518  4.58477  3.61503
          0.03204  3.85251  4.57485  0.61958  0.77255  0.48576  0.95510
    356   2.70725  4.70280  2.69792  2.58149  4.06322  3.17087  3.90549  3.76951  2.80763  3.41871  4.37425  1.19389  3.82185  3.17839  3.16146  2.77532  3.08856  3.39374  5.37146  4.01313    379 - -
          2.68618  4.42225  2.77519  2.73123  3.46354  2.40513  3.72494  3.29354  2.67741  2.69355  4.24690  2.90347  2.73739  3.18146  2.89801  2.37887  2.77519  2.98518  4.58477  3.61503
          0.03204  3.85251  4.57485  0.61958  0.77255  0.48576  0.95510
    357   2.26834  4.21483  3.05539  2.91218  4.24400  1.30205  4.11763  3.73342  3.09706  3.43206  4.30007  3.16320  3.65744  3.40419  3.40669  2.23711  2.75498  3.20201  5.56473  4.31767    380 - -
          2.68618  4.42225  2.77519  2.73123  3.46354  2.40513  3.72494  3.29354  2.67741  2.69355  4.24690  2.90347  2.73739  3.18146  2.89801  2.37887  2.77519  2.98518  4.58477  3.61503
          0.03204  3.85251  4.57485  0.61958  0.77255  0.48576  0.95510
    358   3.13309  4.60141  4.15735  3.79734  3.12848  3.95661  4.45934  2.33171  3.56527  0.90017  3.15808  4.07472  4.39556  3.93838  3.74451  3.52547  3.42834  2.36381  5.00030  3.71893    381 - -
          2.68618  4.42225  2.77519  2.73123  3.46354  2.40513  3.72494  3.29354  2.67741  2.69355  4.24690  2.90347  2.73739  3.18146  2.89801  2.37887  2.77519  2.98518  4.58477  3.61503
          0.03204  3.85251  4.57485  0.61958  0.77255  0.48576  0.95510
    359   2.67197  3.93465  3.31703  2.72725  3.87607  3.44109  3.41118  3.35379  2.20853  2.96161  3.84907  3.13484  3.87542  2.85400  1.64084  2.76727  2.92127  3.06614  5.13521  3.85418    382 - -
          2.68618  4.42225  2.77519  2.73123  3.46354  2.40513  3.72494  3.29354  2.67741  2.69355  4.24690  2.90347  2.73739  3.18146  2.89801  2.37887  2.77519  2.98518  4.58477  3.61503
          0.03204  3.85251  4.57485  0.61958  0.77255  0.48576  0.95510
    360   2.69588  4.86180  2.75583  2.42272  4.20731  3.32381  3.64645  3.64753  2.25474  3.21007  4.07263  2.91825  3.05817  1.83315  2.65380  2.71600  2.95835  3.31068  5.39818  4.08268    383 - -
          2.68618  4.42225  2.77519  2.73123  3.46354  2.40513  3.72494  3.29354  2.67741  2.69355  4.24690  2.90347  2.73739  3.18146  2.89801  2.37887  2.77519  2.98518  4.58477  3.61503
          0.03204  3.85251  4.57485  0.61958  0.77255  0.48576  0.95510
    361   1.39311  4.11561  3.33264  3.00582  4.06698  2.50439  4.06519  3.38799  3.03121  3.13760  3.99764  3.21020  3.32371  3.33917  3.35153  2.37181  2.64919  2.80658  5.43850  4.21648    384 - -
          2.68618  4.42225  2.77519  2.73123  3.46354  2.40513  3.72494  3.29354  2.67741  2.69355  4.24690  2.90347  2.73739  3.18146  2.89801  2.37887  2.77519  2.98518  4.58477  3.61503
          0.03204  3.85251  4.57485  0.61958  0.77255  0.48576  0.95510
    362   2.12712  4.22668  3.10351  2.82660  4.14349  2.96273  3.98669  3.53705  2.90020  3.22927  4.08233  3.11745  1.91287  3.23134  3.24516  2.01879  2.70143  3.07254  5.48103  4.22295    385 - -
          2.68618  4.42225  2.77519  2.73123  3.46354  2.40513  3.72494  3.29354  2.67741  2.69355  4.24690  2.90347  2.73739  3.18146  2.89801  2.37887  2.77519  2.98518  4.58477  3.61503
          0.03204  3.85251  4.57485  0.61958  0.77255  0.48576  0.95510
    363   2.33635  4.32979  2.91904  2.71706  4.12426  2.99005  3.94652  3.65320  2.85274  3.32430  4.18285  2.69364  3.68590  3.19724  3.20115  1.38190  2.77429  3.18067  5.46642  4.14211    386 - -
          2.68618  4.42225  2.77519  2.73123  3.46354  2.40513  3.72494  3.29354  2.67741  2.69355  4.24690  2.90347  2.73739  3.18146  2.89801  2.37887  2.77519  2.98518  4.58477  3.61503
          0.03204  3.85251  4.57485  0.61958  0.77255  0.48576  0.95510
    364   2.30555  4.22556  3.18943  3.00450  4.05653  2.95583  4.11480  3.57654  3.07691  3.29840  4.22630  3.23233  3.69303  3.42784  3.36341  1.12155  2.78422  3.11602  5.43066  4.14000    387 - -
          2.68618  4.42225  2.77519  2.73123  3.46354  2.40513  3.72494  3.29354  2.67741  2.69355  4.24690  2.90347  2.73739  3.18146  2.89801  2.37887  2.77519  2.98518  4.58477  3.61503
          0.03204  3.85251  4.57485  0.61958  0.77255  0.48576  0.95510
    365   3.21866  4.71573  3.80895  3.53478  2.29432  3.80703  3.60982  3.23070  3.39288  2.68973  3.90786  3.69916  4.28143  3.70370  3.58059  3.35727  3.50530  3.10034  3.93725  0.99963    388 - -
          2.68618  4.42225  2.77519  2.73123  3.46354  2.40513  3.72494  3.29354  2.67741  2.69355  4.24690  2.90347  2.73739  3.18146  2.89801  2.37887  2.77519  2.98518  4.58477  3.61503
          0.03204  3.85251  4.57485  0.61958  0.77255  0.48576  0.95510
    366   2.72567  4.48610  3.33073  3.16705  4.16357  3.17475  4.24598  3.70404  3.22268  3.33297  4.38211  3.47566  0.86559  3.61207  3.47030  2.89258  3.16571  3.35167  5.35540  4.28403    389 - -
          2.68618  4.42225  2.77519  2.73123  3.46354  2.40513  3.72494  3.29354  2.67741  2.69355  4.24690  2.90347  2.73739  3.18146  2.89801  2.37887  2.77519  2.98518  4.58477  3.61503
          0.03204  3.85251  4.57485  0.61958  0.77255  0.48576  0.95510
    367   2.72567  4.48610  3.33073  3.16705  4.16357  3.17475  4.24598  3.70404  3.22268  3.33297  4.38211  3.47566  0.86559  3.61207  3.47030  2.89258  3.16571  3.35167  5.35540  4.28403    390 - -
          2.68618  4.42225  2.77519  2.73123  3.46354  2.40513  3.72494  3.29354  2.67741  2.69355  4.24690  2.90347  2.73739  3.18146  2.89801  2.37887  2.77519  2.98518  4.58477  3.61503
          0.03204  3.85251  4.57485  0.61958  0.77255  0.48576  0.95510
    368   2.02342  4.17936  3.28649  2.93135  4.01403  3.00556  4.00322  3.27684  2.92594  3.04853  3.93246  3.19086  2.95274  3.26278  3.25716  2.42899  1.69712  2.88356  5.39103  4.15886    391 - -
          2.68618  4.42225  2.77519  2.73123  3.46354  2.40513  3.72494  3.29354  2.67741  2.69355  4.24690  2.90347  2.73739  3.18146  2.89801  2.37887  2.77519  2.98518  4.58477  3.61503
          0.03204  3.85251  4.57485  0.61958  0.77255  0.48576  0.95510
    369   3.30306  4.68474  4.06105  3.76236  2.64674  3.70812  3.87599  3.32601  3.48508  2.72425  3.96071  3.91549  4.22424  3.87375  3.61687  3.50694  3.60250  3.21579  0.92653  2.64991    392 - -
          2.68618  4.42225  2.77519  2.73123  3.46354  2.40513  3.72494  3.29354  2.67741  2.69355  4.24690  2.90347  2.73739  3.18146  2.89801  2.37887  2.77519  2.98518  4.58477  3.61503
          0.03204  3.85251  4.57485  0.61958  0.77255  0.48576  0.95510
    370   2.31737  4.27018  3.07131  2.84199  4.09558  2.99636  4.00290  3.47643  2.89046  3.19484  4.10227  3.13843  1.60319  3.26321  3.20777  2.37163  2.65122  3.05317  5.45898  4.18067    393 - -
          2.68618  4.42225  2.77519  2.73123  3.46354  2.40513  3.72494  3.29354  2.67741  2.69355  4.24690  2.90347  2.73739  3.18146  2.89801  2.37887  2.77519  2.98518  4.58477  3.61503
          0.03204  3.85251  4.57485  0.61958  0.77255  0.48576  0.95510
    371   2.12550  4.21409  3.16633  2.83465  4.11128  2.97711  3.96543  3.48151  2.87552  3.17723  4.02106  3.12495  2.06452  3.20425  3.22842  2.07114  2.43952  3.03037  5.44679  4.20010    394 - -
          2.68618  4.42225  2.77519  2.73123  3.46354  2.40513  3.72494  3.29354  2.67741  2.69355  4.24690  2.90347  2.73739  3.18146  2.89801  2.37887  2.77519  2.98518  4.58477  3.61503
          0.03204  3.85251  4.57485  0.61958  0.77255  0.48576  0.95510
    372   2.00946  4.13941  3.17787  2.96481  4.22838  1.51407  4.11459  3.54898  3.07910  3.30457  4.16739  3.17691  3.63339  3.38389  3.39262  2.36508  2.46143  3.05136  5.57829  4.35260    395 - -
          2.68618  4.42225  2.77519  2.73123  3.46354  2.40513  3.72494  3.29354  2.67741  2.69355  4.24690  2.90347  2.73739  3.18146  2.89801  2.37887  2.77519  2.98518  4.58477  3.61503
          0.03204  3.85251  4.57485  0.61958  0.77255  0.48576  0.95510
    373   2.01055  4.20357  3.17232  2.84849  4.11775  2.96751  3.97866  3.48518  2.89540  3.18507  4.02966  3.13067  2.04274  3.22040  3.24570  2.10424  2.54863  3.02974  5.45563  4.21097    396 - -
          2.68618  4.42225  2.77519  2.73123  3.46354  2.40513  3.72494  3.29354  2.67741  2.69355  4.24690  2.90347  2.73739  3.18146  2.89801  2.37887  2.77519  2.98518  4.58477  3.61503
          0.03204  3.85251  4.57485  0.61958  0.77255  0.48576  0.95510
    374   1.45497  4.13541  3.28298  2.94785  4.09151  2.80461  4.03055  3.45401  2.98329  3.16674  4.00802  3.17787  2.98693  3.29120  3.31814  2.26788  2.46885  2.99036  5.44420  4.21895    397 - -
          2.68618  4.42225  2.77519  2.73123  3.46354  2.40513  3.72494  3.29354  2.67741  2.69355  4.24690  2.90347  2.73739  3.18146  2.89801  2.37887  2.77519  2.98518  4.58477  3.61503
          0.03204  3.85251  4.57485  0.61958  0.77255  0.48576  0.95510
    375   2.77197  4.73005  2.93953  2.66095  3.54957  3.34840  1.53557  3.58162  2.55247  3.13634  4.08638  3.10171  3.45970  3.04830  2.86045  2.83931  3.07169  3.27919  4.96317  3.50192    398 - -
          2.68618  4.42225  2.77519  2.73123  3.46354  2.40513  3.72494  3.29354  2.67741  2.69355  4.24690  2.90347  2.73739  3.18146  2.89801  2.37887  2.77519  2.98518  4.58477  3.61503
          0.03204  3.85251  4.57485  0.61958  0.77255  0.48576  0.95510
    376   2.97367  4.79429  3.10685  2.86498  3.27123  3.43105  1.18531  3.67348  2.70860  3.16987  4.21143  3.27504  3.98259  3.23102  2.97541  3.04460  3.27644  3.40901  4.73651  3.22269    399 - -
          2.68618  4.42225  2.77519  2.73123  3.46354  2.40513  3.72494  3.29354  2.67741  2.69355  4.24690  2.90347  2.73739  3.18146  2.89801  2.37887  2.77519  2.98518  4.58477  3.61503
          0.03204  3.85251  4.57485  0.61958  0.77255  0.48576  0.95510
    377   2.26367  4.25723  2.97332  2.75511  4.22866  2.42218  3.98564  3.69746  2.91985  3.35149  4.18200  2.87219  3.64821  3.22577  3.28075  1.46629  2.71618  3.18202  5.54579  4.27032    400 - -
          2.68618  4.42225  2.77519  2.73123  3.46354  2.40513  3.72494  3.29354  2.67741  2.69355  4.24690  2.90347  2.73739  3.18146  2.89801  2.37887  2.77519  2.98518  4.58477  3.61503
          0.03204  3.85251  4.57485  0.61958  0.77255  0.48576  0.95510
    378   2.56426  0.98185  4.07826  3.81351  3.80967  3.19124  4.46501  2.95046  3.64041  2.86674  3.98746  3.80583  3.89661  3.98735  3.76825  2.83583  3.02937  2.69634  5.22976  4.09743    401 - -
          2.68618  4.42225  2.77519  2.73123  3.46354  2.40513  3.72494  3.29354  2.67741  2.69355  4.24690  2.90347  2.73739  3.18146  2.89801  2.37887  2.77519  2.98518  4.58477  3.61503
          0.03204  3.85251  4.57485  0.61958  0.77255  0.48576  0.95510
    379   2.81633  4.88681  2.84235  2.52695  3.65593  3.41279  1.88167  3.61518  2.32578  3.14178  4.06348  3.00081  3.89558  2.52376  2.63118  2.83911  3.06343  3.32146  5.03055  3.56726    402 - -
          2.68618  4.42225  2.77519  2.73123  3.46354  2.40513  3.72494  3.29354  2.67741  2.69355  4.24690  2.90347  2.73739  3.18146  2.89801  2.37887  2.77519  2.98518  4.58477  3.61503
          0.03204  3.85251  4.57485  0.61958  0.77255  0.48576  0.95510
    380   2.82198  4.98882  2.64750  2.28371  4.25228  3.33876  3.67555  3.72453  2.32099  3.26969  4.18367  2.91323  3.85921  1.58599  2.64581  2.81907  3.08032  3.41096  5.43944  4.11539    403 - -
          2.68618  4.42225  2.77519  2.73123  3.46354  2.40513  3.72494  3.29354  2.67741  2.69355  4.24690  2.90347  2.73739  3.18146  2.89801  2.37887  2.77519  2.98518  4.58477  3.61503
          0.03204  3.85251  4.57485  0.61958  0.77255  0.48576  0.95510
    381   2.51516  4.58261  2.86271  2.50241  3.96069  3.22774  3.02837  3.46944  2.52801  3.08812  3.93547  2.96364  2.47474  2.91058  2.92273  2.16700  2.82615  3.11666  5.27503  3.93620    404 - -
          2.68618  4.42225  2.77519  2.73123  3.46354  2.40513  3.72494  3.29354  2.67741  2.69355  4.24690  2.90347  2.73739  3.18146  2.89801  2.37887  2.77519  2.98518  4.58477  3.61503
          0.03204  3.85251  4.57485  0.61958  0.77255  0.48576  0.95510
    382   2.70725  4.70280  2.69792  2.58149  4.06322  3.17087  3.90549  3.76951  2.80763  3.41871  4.37425  1.19389  3.82185  3.17839  3.16146  2.77532  3.08856  3.39374  5.37146  4.01313    405 - -
          2.68618  4.42225  2.77519  2.73123  3.46354  2.40513  3.72494  3.29354  2.67741  2.69355  4.24690  2.90347  2.73739  3.18146  2.89801  2.37887  2.77519  2.98518  4.58477  3.61503
          0.03204  3.85251  4.57485  0.61958  0.77255  0.48576  0.95510
    383   2.23306  4.18440  3.12725  2.92974  4.20104  2.62554  4.09029  3.67840  3.04837  3.37314  4.22791  3.16564  3.64512  3.36714  3.36163  1.23667  2.71319  3.15342  5.53527  4.27988    406 - -
          2.68618  4.42225  2.77519  2.73123  3.46354  2.40513  3.72494  3.29354  2.67741  2.69355  4.24690  2.90347  2.73739  3.18146  2.89801  2.37887  2.77519  2.98518  4.58477  3.61503
          0.03204  3.85251  4.57485  0.61958  0.77255  0.48576  0.95510
    384   2.70725  4.70280  2.69792  2.58149  4.06322  3.17087  3.90549  3.76951  2.80763  3.41871  4.37425  1.19389  3.82185  3.17839  3.16146  2.77532  3.08856  3.39374  5.37146  4.01313    407 - -
          2.68618  4.42225  2.77519  2.73123  3.46354  2.40513  3.72494  3.29354  2.67741  2.69355  4.24690  2.90347  2.73739  3.18146  2.89801  2.37887  2.77519  2.98518  4.58477  3.61503
          0.03204  3.85251  4.57485  0.61958  0.77255  0.48576  0.95510
    385   2.64066  4.41782  3.31033  3.20733  4.34952  0.76059  4.32862  3.94448  3.38586  3.60107  4.57682  3.47469  3.80831  3.71163  3.62389  2.81204  3.12036  3.47667  5.44973  4.45082    408 - -
          2.68618  4.42225  2.77519  2.73123  3.46354  2.40513  3.72494  3.29354  2.67741  2.69355  4.24690  2.90347  2.73739  3.18146  2.89801  2.37887  2.77519  2.98518  4.58477  3.61503
          0.03204  3.85251  4.57485  0.61958  0.77255  0.48576  0.95510
    386   2.97367  4.79429  3.10685  2.86498  3.27123  3.43105  1.18531  3.67348  2.70860  3.16987  4.21143  3.27504  3.98259  3.23102  2.97541  3.04460  3.27644  3.40901  4.73651  3.22269    409 - -
          2.68618  4.42225  2.77519  2.73123  3.46354  2.40513  3.72494  3.29354  2.67741  2.69355  4.24690  2.90347  2.73739  3.18146  2.89801  2.37887  2.77519  2.98518  4.58477  3.61503
          0.03204  3.85251  4.57485  0.61958  0.77255  0.48576  0.95510
    387   2.98334  4.82344  3.47200  2.98752  4.17298  3.47488  3.81047  3.71349  2.23029  3.23307  4.23397  3.34867  3.97863  3.03197  1.00933  3.06860  3.25078  3.43835  5.26424  4.10488    410 - -
          2.68618  4.42225  2.77519  2.73123  3.46354  2.40513  3.72494  3.29354  2.67741  2.69355  4.24690  2.90347  2.73739  3.18146  2.89801  2.37887  2.77519  2.98518  4.58477  3.61503
          0.03204  3.85251  4.57485  0.61958  0.77255  0.48576  0.95510
    388   3.13309  4.60141  4.15735  3.79734  3.12848  3.95661  4.45934  2.33171  3.56527  0.90017  3.15808  4.07472  4.39556  3.93838  3.74451  3.52547  3.42834  2.36381  5.00030  3.71893    411 - -
          2.68618  4.42225  2.77519  2.73123  3.46354  2.40513  3.72494  3.29354  2.67741  2.69355  4.24690  2.90347  2.73739  3.18146  2.89801  2.37887  2.77519  2.98518  4.58477  3.61503
          0.03204  3.85251  4.57485  0.61958  0.77255  0.48576  0.95510
    389   2.56426  0.98185  4.07826  3.81351  3.80967  3.19124  4.46501  2.95046  3.64041  2.86674  3.98746  3.80583  3.89661  3.98735  3.76825  2.83583  3.02937  2.69634  5.22976  4.09743    412 - -
          2.68618  4.42225  2.77519  2.73123  3.46354  2.40513  3.72494  3.29354  2.67741  2.69355  4.24690  2.90347  2.73739  3.18146  2.89801  2.37887  2.77519  2.98518  4.58477  3.61503
          0.03204  3.85251  4.57485  0.61958  0.77255  0.48576  0.95510
    390   2.72567  4.48610  3.33073  3.16705  4.16357  3.17475  4.24598  3.70404  3.22268  3.33297  4.38211  3.47566  0.86559  3.61207  3.47030  2.89258  3.16571  3.35167  5.35540  4.28403    413 - -
          2.68618  4.42225  2.77519  2.73123  3.46354  2.40513  3.72494  3.29354  2.67741  2.69355  4.24690  2.90347  2.73739  3.18146  2.89801  2.37887  2.77519  2.98518  4.58477  3.61503
          0.03204  3.85251  4.57485  0.61958  0.77255  0.48576  0.95510
    391   2.31906  4.21295  3.30032  3.01742  4.00384  3.03151  4.07808  3.22237  2.98470  3.02395  3.98257  3.25765  3.34976  3.36276  3.27575  2.50247  1.36580  2.86458  5.40449  4.17465    414 - -
          2.68618  4.42225  2.77519  2.73123  3.46354  2.40513  3.72494  3.29354  2.67741  2.69355  4.24690  2.90347  2.73739  3.18146  2.89801  2.37887  2.77519  2.98518  4.58477  3.61503
          0.03204  3.85251  4.57485  0.61958  0.77255  0.48576  0.95510
    392   2.80224  4.79778  2.85960  2.60642  3.39589  3.36900  1.63192  3.62633  2.50313  3.17439  4.11982  2.86636  3.90433  3.00979  2.80978  2.84729  3.09212  3.32007  4.85428  3.32260    415 - -
          2.68618  4.42225  2.77519  2.73123  3.46354  2.40513  3.72494  3.29354  2.67741  2.69355  4.24690  2.90347  2.73739  3.18146  2.89801  2.37887  2.77519  2.98518  4.58477  3.61503
          0.03204  3.85251  4.57485  0.61958  0.77255  0.48576  0.95510
    393   2.81603  4.31269  4.15675  3.63549  3.35252  3.91524  4.40570  2.01180  3.49492  1.96260  2.54269  3.91455  4.31255  3.79966  3.74025  3.26196  2.97468  1.42474  5.14991  3.95693    416 - -
          2.68618  4.42225  2.77519  2.73123  3.46354  2.40513  3.72494  3.29354  2.67741  2.69355  4.24690  2.90347  2.73739  3.18146  2.89801  2.37887  2.77519  2.98518  4.58477  3.61503
          0.03204  3.85251  4.57485  0.61958  0.77255  0.48576  0.95510
    394   3.25692  4.70134  4.05104  3.68949  1.98115  4.01340  3.48344  3.09792  3.55440  2.52747  3.75611  3.75737  4.39622  3.74747  3.73307  3.40081  3.50796  2.99436  3.73408  1.12108    417 - -
          2.68618  4.42225  2.77519  2.73123  3.46354  2.40513  3.72494  3.29354  2.67741  2.69355  4.24690  2.90347  2.73739  3.18146  2.89801  2.37887  2.77519  2.98518  4.58477  3.61503
          0.03204  3.85251  4.57485  0.61958  0.77255  0.48576  0.95510
    395   2.00008  4.51259  2.93315  2.53308  4.02775  3.19891  3.72790  3.42712  2.55117  3.06418  3.90244  2.98048  3.24369  2.45353  2.95434  2.33245  2.70636  3.06612  5.32178  4.02698    418 - -
          2.68618  4.42225  2.77519  2.73123  3.46354  2.40513  3.72494  3.29354  2.67741  2.69355  4.24690  2.90347  2.73739  3.18146  2.89801  2.37887  2.77519  2.98518  4.58477  3.61503
          0.03204  3.85251  4.57485  0.61958  0.77255  0.48576  0.95510
    396   1.30119  4.08893  3.36295  3.08318  4.12071  2.64934  4.13697  3.36113  3.11306  3.17727  4.05329  3.24413  3.64141  3.42308  3.40907  2.36261  2.38287  2.91247  5.50155  4.29184    419 - -
          2.68618  4.42225  2.77519  2.73123  3.46354  2.40513  3.72494  3.29354  2.67741  2.69355  4.24690  2.90347  2.73739  3.18146  2.89801  2.37887  2.77519  2.98518  4.58477  3.61503
          0.03204  3.85251  4.57485  0.61958  0.77255  0.48576  0.95510
    397   2.35542  4.29902  3.06198  2.85346  4.08810  3.00683  4.01886  3.55184  2.92380  3.24604  4.15792  3.15557  1.49764  3.29287  3.23762  2.31840  2.80222  3.11938  5.43651  4.15780    420 - -
          2.68618  4.42225  2.77519  2.73123  3.46354  2.40513  3.72494  3.29354  2.67741  2.69355  4.24690  2.90347  2.73739  3.18146  2.89801  2.37887  2.77519  2.98518  4.58477  3.61503
          0.03204  3.85251  4.57485  0.61958  0.77255  0.48576  0.95510
    398   2.93556  5.04192  2.47987  1.05410  4.38570  3.26150  3.84687  3.83565  2.72492  3.45609  4.43124  2.92225  3.86521  3.06310  3.13151  2.92014  3.23972  3.52164  5.56105  4.28355    421 - -
          2.68618  4.42225  2.77519  2.73123  3.46354  2.40513  3.72494  3.29354  2.67741  2.69355  4.24690  2.90347  2.73739  3.18146  2.89801  2.37887  2.77519  2.98518  4.58477  3.61503
          0.03204  3.85251  4.57485  0.61958  0.77255  0.48576  0.95510
    399   1.88009  4.12930  3.15931  2.95102  4.24917  1.58287  4.11185  3.64009  3.09299  3.35450  4.19338  3.16171  3.61780  3.38040  3.41405  2.19331  2.66143  3.10436  5.58959  4.35912    422 - -
          2.68618  4.42225  2.77519  2.73123  3.46354  2.40513  3.72494  3.29354  2.67741  2.69355  4.24690  2.90347  2.73739  3.18146  2.89801  2.37887  2.77519  2.98518  4.58477  3.61503
          0.03204  3.85251  4.57485  0.61958  0.77255  0.48576  0.95510
    400   2.77188  5.18388  2.26787  1.65272  4.48448  3.25828  3.62919  3.93736  2.04722  3.46531  4.29179  2.73722  3.78670  2.77811  2.88675  2.71205  3.02541  3.55636  5.63000  4.22854    423 - -
          2.68618  4.42225  2.77519  2.73123  3.46354  2.40513  3.72494  3.29354  2.67741  2.69355  4.24690  2.90347  2.73739  3.18146  2.89801  2.37887  2.77519  2.98518  4.58477  3.61503
          0.03204  3.85251  4.57485  0.61958  0.77255  0.48576  0.95510
    401   1.34777  4.10770  3.53398  3.19275  3.96011  3.01251  4.17522  2.94189  3.14291  2.90393  3.88397  3.34434  3.72264  3.47441  3.42635  2.45571  2.43449  2.48817  5.43152  4.21535    424 - -
          2.68618  4.42225  2.77519  2.73123  3.46354  2.40513  3.72494  3.29354  2.67741  2.69355  4.24690  2.90347  2.73739  3.18146  2.89801  2.37887  2.77519  2.98518  4.58477  3.61503
          0.03204  3.85251  4.57485  0.61958  0.77255  0.48576  0.95510
    402   2.31157  4.27268  3.05864  2.82455  4.11895  2.98487  3.99629  3.57241  2.90364  3.25580  4.13429  3.12703  1.68496  3.25507  3.23380  2.09198  2.75664  3.11749  5.45925  4.18393    425 - -
          2.68618  4.42225  2.77519  2.73123  3.46354  2.40513  3.72494  3.29354  2.67741  2.69355  4.24690  2.90347  2.73739  3.18146  2.89801  2.37887  2.77519  2.98518  4.58477  3.61503
          0.03204  3.85251  4.57485  0.61958  0.77255  0.48576  0.95510
    403   1.46211  4.12273  3.40838  3.02045  3.96187  2.99186  4.03653  3.21090  2.99550  3.00848  3.88751  3.23620  3.24365  3.31510  3.31615  2.31081  2.53292  2.62006  5.35545  4.13405    426 - -
          2.68618  4.42225  2.77519  2.73123  3.46354  2.40513  3.72494  3.29354  2.67741  2.69355  4.24690  2.90347  2.73739  3.18146  2.89801  2.37887  2.77519  2.98518  4.58477  3.61503
          0.03204  3.85251  4.57485  0.61958  0.77255  0.48576  0.95510
    404   2.48491  4.58652  2.60402  2.44137  4.29328  2.53911  3.82627  3.79238  2.72336  3.40793  4.25088  1.70263  3.71741  3.03110  3.14050  2.44301  2.87233  3.33714  5.57069  4.22125    427 - -
          2.68618  4.42225  2.77519  2.73123  3.46354  2.40513  3.72494  3.29354  2.67741  2.69355  4.24690  2.90347  2.73739  3.18146  2.89801  2.37887  2.77519  2.98518  4.58477  3.61503
          0.03204  3.85251  4.57485  0.61958  0.77255  0.48576  0.95510
    405   2.34328  3.26877  3.01168  2.69884  3.90409  2.83132  3.81584  3.30473  2.72328  2.97211  3.81521  2.70885  3.70855  3.04342  3.11915  1.92452  2.70314  2.93764  5.25344  3.98568    428 - -
          2.68618  4.42225  2.77519  2.73123  3.46354  2.40513  3.72494  3.29354  2.67741  2.69355  4.24690  2.90347  2.73739  3.18146  2.89801  2.37887  2.77519  2.98518  4.58477  3.61503
          0.03204  3.85251  4.57485  0.61958  0.77255  0.48576  0.95510
    406   2.57402  4.42299  3.28284  2.93654  3.67452  3.28675  3.96155  3.03126  2.83955  2.31779  3.77474  3.28829  1.67374  3.26140  3.14349  2.74422  2.93420  2.80532  5.15608  3.85194    429 - -
          2.68618  4.42225  2.77519  2.73123  3.46354  2.40513  3.72494  3.29354  2.67741  2.69355  4.24690  2.90347  2.73739  3.18146  2.89801  2.37887  2.77519  2.98518  4.58477  3.61503
          0.03204  3.85251  4.57485  0.61958  0.77255  0.48576  0.95510
    407   2.81785  4.66719  3.47892  2.87131  3.43912  3.57248  3.64714  3.27939  2.26908  2.83486  3.79562  3.25426  3.97033  2.94369  1.57942  2.92809  3.03773  3.04792  3.28252  3.43491    430 - -
          2.68618  4.42225  2.77519  2.73123  3.46354  2.40513  3.72494  3.29354  2.67741  2.69355  4.24690  2.90347  2.73739  3.18146  2.89801  2.37887  2.77519  2.98518  4.58477  3.61503
          0.03204  3.85251  4.57485  0.61958  0.77255  0.48576  0.95510
    408   2.82204  4.92401  2.79123  2.50853  4.16613  3.36589  3.68462  3.67911  2.20791  3.21466  4.15234  2.98633  3.87998  1.53298  2.56346  2.84113  3.08493  3.37737  5.36930  4.05412    431 - -
          2.68618  4.42225  2.77519  2.73123  3.46354  2.40513  3.72494  3.29354  2.67741  2.69355  4.24690  2.90347  2.73739  3.18146  2.89801  2.37887  2.77519  2.98518  4.58477  3.61503
          0.03204  3.85251  4.57485  0.61958  0.77255  0.48576  0.95510
    409   2.70145  4.95216  2.04370  2.13777  4.41853  1.78774  3.74839  3.87874  2.71505  3.47172  4.32627  2.75945  3.76479  2.93442  3.22527  2.68825  3.02320  3.48210  5.65906  4.27055    432 - -
          2.68618  4.42225  2.77519  2.73123  3.46354  2.40513  3.72494  3.29354  2.67741  2.69355  4.24690  2.90347  2.73739  3.18146  2.89801  2.37887  2.77519  2.98518  4.58477  3.61503
          0.03204  3.85251  4.57485  0.61958  0.77255  0.48576  0.95510
    410   2.61486  4.77072  2.74511  2.42553  4.22056  3.08598  3.67180  3.67670  2.37861  3.25526  4.09265  1.91671  3.78219  2.84209  2.41356  2.56863  2.90819  3.30352  5.42424  4.09969    433 - -
          2.68618  4.42225  2.77519  2.73123  3.46354  2.40513  3.72494  3.29354  2.67741  2.69355  4.24690  2.90347  2.73739  3.18146  2.89801  2.37887  2.77519  2.98518  4.58477  3.61503
          0.03204  3.85251  4.57485  0.61958  0.77255  0.48576  0.95510
    411   2.21496  4.15613  3.23404  2.97359  4.12911  2.92368  4.07567  3.47923  3.00490  3.23074  4.10867  3.19057  3.65156  3.34635  3.31257  1.36037  2.31589  3.01420  5.49678  4.24416    434 - -
          2.68618  4.42225  2.77519  2.73123  3.46354  2.40513  3.72494  3.29354  2.67741  2.69355  4.24690  2.90347  2.73739  3.18146  2.89801  2.37887  2.77519  2.98518  4.58477  3.61503
          0.03204  3.85251  4.57485  0.61958  0.77255  0.48576  0.95510
    412   2.95421  4.91676  3.12884  2.75432  4.29862  3.44559  3.74871  3.72669  1.06593  3.29624  4.25897  3.17960  3.94750  2.94147  2.42863  2.99762  3.20907  3.43568  5.36164  4.17161    435 - -
          2.68618  4.42225  2.77519  2.73123  3.46354  2.40513  3.72494  3.29354  2.67741  2.69355  4.24690  2.90347  2.73739  3.18146  2.89801  2.37887  2.77519  2.98518  4.58477  3.61503
          0.03204  3.85251  4.57485  0.61958  0.77255  0.48576  0.95510
    413   2.70725  4.70280  2.69792  2.58149  4.06322  3.17087  3.90549  3.76951  2.80763  3.41871  4.37425  1.19389  3.82185  3.17839  3.16146  2.77532  3.08856  3.39374  5.37146  4.01313    436 - -
          2.68618  4.42225  2.77519  2.73123  3.46354  2.40513  3.72494  3.29354  2.67741  2.69355  4.24690  2.90347  2.73739  3.18146  2.89801  2.37887  2.77519  2.98518  4.58477  3.61503
          0.03204  3.85251  4.57485  0.61958  0.77255  0.48576  0.95510
    414   2.95175  4.35366  4.45611  3.96980  3.45673  4.15926  4.73382  1.59529  3.83884  2.00547  3.30292  4.21866  4.53619  4.14098  4.06830  3.54363  3.23369  1.18635  5.36667  4.13810    437 - -
          2.68618  4.42225  2.77519  2.73123  3.46354  2.40513  3.72494  3.29354  2.67741  2.69355  4.24690  2.90347  2.73739  3.18146  2.89801  2.37887  2.77519  2.98518  4.58477  3.61503
          0.03204  3.85251  4.57485  0.61958  0.77255  0.48576  0.95510
    415   3.13309  4.60141  4.15735  3.79734  3.12848  3.95661  4.45934  2.33171  3.56527  0.90017  3.15808  4.07472  4.39556  3.93838  3.74451  3.52547  3.42834  2.36381  5.00030  3.71893    438 - -
          2.68618  4.42225  2.77519  2.73123  3.46354  2.40513  3.72494  3.29354  2.67741  2.69355  4.24690  2.90347  2.73739  3.18146  2.89801  2.37887  2.77519  2.98518  4.58477  3.61503
          0.03204  3.85251  4.57485  0.61958  0.77255  0.48576  0.95510
    416   3.13309  4.60141  4.15735  3.79734  3.12848  3.95661  4.45934  2.33171  3.56527  0.90017  3.15808  4.07472  4.39556  3.93838  3.74451  3.52547  3.42834  2.36381  5.00030  3.71893    439 - -
          2.68618  4.42225  2.77519  2.73123  3.46354  2.40513  3.72494  3.29354  2.67741  2.69355  4.24690  2.90347  2.73739  3.18146  2.89801  2.37887  2.77519  2.98518  4.58477  3.61503
          0.03204  3.85251  4.57485  0.61958  0.77255  0.48576  0.95510
    417   1.04292  4.18247  3.44265  3.23327  4.03280  3.00749  4.25764  3.15535  3.24903  3.03786  4.07207  3.38783  3.74485  3.59207  3.50079  2.53303  2.80902  2.81322  5.46196  4.26004    440 - -
          2.68618  4.42225  2.77519  2.73123  3.46354  2.40513  3.72494  3.29354  2.67741  2.69355  4.24690  2.90347  2.73739  3.18146  2.89801  2.37887  2.77519  2.98518  4.58477  3.61503
          0.03204  3.85251  4.57485  0.61958  0.77255  0.48576  0.95510
    418   2.56426  0.98185  4.07826  3.81351  3.80967  3.19124  4.46501  2.95046  3.64041  2.86674  3.98746  3.80583  3.89661  3.98735  3.76825  2.83583  3.02937  2.69634  5.22976  4.09743    441 - -
          2.68618  4.42225  2.77519  2.73123  3.46354  2.40513  3.72494  3.29354  2.67741  2.69355  4.24690  2.90347  2.73739  3.18146  2.89801  2.37887  2.77519  2.98518  4.58477  3.61503
          0.03204  3.85251  4.57485  0.61958  0.77255  0.48576  0.95510
    419   2.72567  4.48610  3.33073  3.16705  4.16357  3.17475  4.24598  3.70404  3.22268  3.33297  4.38211  3.47566  0.86559  3.61207  3.47030  2.89258  3.16571  3.35167  5.35540  4.28403    442 - -
          2.68618  4.42225  2.77519  2.73123  3.46354  2.40513  3.72494  3.29354  2.67741  2.69355  4.24690  2.90347  2.73739  3.18146  2.89801  2.37887  2.77519  2.98518  4.58477  3.61503
          0.03204  3.85251  4.57485  0.61958  0.77255  0.48576  0.95510
    420   2.95379  4.50579  4.02811  3.62024  3.19944  3.81920  4.36001  2.37306  3.38934  1.79728  1.41673  3.90014  4.27985  3.77263  3.59697  3.30073  3.25879  2.37681  5.03749  3.79740    443 - -
          2.68618  4.42225  2.77519  2.73123  3.46354  2.40513  3.72494  3.29354  2.67741  2.69355  4.24690  2.90347  2.73739  3.18146  2.89801  2.37887  2.77519  2.98518  4.58477  3.61503
          0.03204  3.85251  4.57485  0.61958  0.77255  0.48576  0.95510
    421   2.70725  4.70280  2.69792  2.58149  4.06322  3.17087  3.90549  3.76951  2.80763  3.41871  4.37425  1.19389  3.82185  3.17839  3.16146  2.77532  3.08856  3.39374  5.37146  4.01313    444 - -
          2.68618  4.42225  2.77519  2.73123  3.46354  2.40513  3.72494  3.29354  2.67741  2.69355  4.24690  2.90347  2.73739  3.18146  2.89801  2.37887  2.77519  2.98518  4.58477  3.61503
          0.03204  3.85251  4.57485  0.61958  0.77255  0.48576  0.95510
    422   2.95379  4.50579  4.02811  3.62024  3.19944  3.81920  4.36001  2.37306  3.38934  1.79728  1.41673  3.90014  4.27985  3.77263  3.59697  3.30073  3.25879  2.37681  5.03749  3.79740    445 - -
          2.68618  4.42225  2.77519  2.73123  3.46354  2.40513  3.72494  3.29354  2.67741  2.69355  4.24690  2.90347  2.73739  3.18146  2.89801  2.37887  2.77519  2.98518  4.58477  3.61503
          0.03204  3.85251  4.57485  0.61958  0.77255  0.48576  0.95510
    423   3.21866  4.71573  3.80895  3.53478  2.29432  3.80703  3.60982  3.23070  3.39288  2.68973  3.90786  3.69916  4.28143  3.70370  3.58059  3.35727  3.50530  3.10034  3.93725  0.99963    446 - -
          2.68618  4.42225  2.77519  2.73123  3.46354  2.40513  3.72494  3.29354  2.67741  2.69355  4.24690  2.90347  2.73739  3.18146  2.89801  2.37887  2.77519  2.98518  4.58477  3.61503
          0.03204  3.85251  4.57485  0.61958  0.77255  0.48576  0.95510
    424   2.72567  4.48610  3.33073  3.16705  4.16357  3.17475  4.24598  3.70404  3.22268  3.33297  4.38211  3.47566  0.86559  3.61207  3.47030  2.89258  3.16571  3.35167  5.35540  4.28403    447 - -
          2.68618  4.42225  2.77519  2.73123  3.46354  2.40513  3.72494  3.29354  2.67741  2.69355  4.24690  2.90347  2.73739  3.18146  2.89801  2.37887  2.77519  2.98518  4.58477  3.61503
          0.03204  3.85251  4.57485  0.61958  0.77255  0.48576  0.95510
    425   2.97367  4.79429  3.10685  2.86498  3.27123  3.43105  1.18531  3.67348  2.70860  3.16987  4.21143  3.27504  3.98259  3.23102  2.97541  3.04460  3.27644  3.40901  4.73651  3.22269    448 - -
          2.68618  4.42225  2.77519  2.73123  3.46354  2.40513  3.72494  3.29354  2.67741  2.69355  4.24690  2.90347  2.73739  3.18146  2.89801  2.37887  2.77519  2.98518  4.58477  3.61503
          0.03204  3.85251  4.57485  0.61958  0.77255  0.48576  0.95510
    426   2.64066  4.41782  3.31033  3.20733  4.34952  0.76059  4.32862  3.94448  3.38586  3.60107  4.57682  3.47469  3.80831  3.71163  3.62389  2.81204  3.12036  3.47667  5.44973  4.45082    449 - -
          2.68618  4.42225  2.77519  2.73123  3.46354  2.40513  3.72494  3.29354  2.67741  2.69355  4.24690  2.90347  2.73739  3.18146  2.89801  2.37887  2.77519  2.98518  4.58477  3.61503
          0.03204  3.85251  4.57485  0.61958  0.77255  0.48576  0.95510
    427   2.98334  4.82344  3.47200  2.98752  4.17298  3.47488  3.81047  3.71349  2.23029  3.23307  4.23397  3.34867  3.97863  3.03197  1.00933  3.06860  3.25078  3.43835  5.26424  4.10488    450 - -
          2.68618  4.42225  2.77519  2.73123  3.46354  2.40513  3.72494  3.29354  2.67741  2.69355  4.24690  2.90347  2.73739  3.18146  2.89801  2.37887  2.77519  2.98518  4.58477  3.61503
          0.03204  3.85251  4.57485  0.61958  0.77255  0.48576  0.95510
    428   2.30555  4.22556  3.18943  3.00450  4.05653  2.95583  4.11480  3.57654  3.07691  3.29840  4.22630  3.23233  3.69303  3.42784  3.36341  1.12155  2.78422  3.11602  5.43066  4.14000    451 - -
          2.68618  4.42225  2.77519  2.73123  3.46354  2.40513  3.72494  3.29354  2.67741  2.69355  4.24690  2.90347  2.73739  3.18146  2.89801  2.37887  2.77519  2.98518  4.58477  3.61503
          0.03204  3.85251  4.57485  0.61958  0.77255  0.48576  0.95510
    429   2.64066  4.41782  3.31033  3.20733  4.34952  0.76059  4.32862  3.94448  3.38586  3.60107  4.57682  3.47469  3.80831  3.71163  3.62389  2.81204  3.12036  3.47667  5.44973  4.45082    452 - -
          2.68618  4.42225  2.77519  2.73123  3.46354  2.40513  3.72494  3.29354  2.67741  2.69355  4.24690  2.90347  2.73739  3.18146  2.89801  2.37887  2.77519  2.98518  4.58477  3.61503
          0.03204  3.85251  4.57485  0.61958  0.77255  0.48576  0.95510
    430   2.98334  4.82344  3.47200  2.98752  4.17298  3.47488  3.81047  3.71349  2.23029  3.23307  4.23397  3.34867  3.97863  3.03197  1.00933  3.06860  3.25078  3.43835  5.26424  4.10488    453 - -
          2.68618  4.42225  2.77519  2.73123  3.46354  2.40513  3.72494  3.29354  2.67741  2.69355  4.24690  2.90347  2.73739  3.18146  2.89801  2.37887  2.77519  2.98518  4.58477  3.61503
          0.03204  3.85251  4.57485  0.61958  0.77255  0.48576  0.95510
    431   2.23721  4.15489  3.29260  3.00315  4.04554  2.96386  4.06725  3.32593  2.99287  3.12179  4.01788  3.21933  3.67576  3.34674  3.29285  2.07804  1.51588  2.91165  5.43312  4.18846    454 - -
          2.68618  4.42225  2.77519  2.73123  3.46354  2.40513  3.72494  3.29354  2.67741  2.69355  4.24690  2.90347  2.73739  3.18146  2.89801  2.37887  2.77519  2.98518  4.58477  3.61503
          0.03204  3.85251  4.57485  0.61958  0.77255  0.48576  0.95510
    432   2.79239  4.34076  4.09752  3.76024  3.53574  3.70302  4.56549  2.05201  3.62771  2.22639  3.50413  3.95321  4.26479  3.98905  3.84210  3.20546  3.15452  1.05046  5.31673  4.04701    455 - -
          2.68618  4.42225  2.77519  2.73123  3.46354  2.40513  3.72494  3.29354  2.67741  2.69355  4.24690  2.90347  2.73739  3.18146  2.89801  2.37887  2.77519  2.98518  4.58477  3.61503
          0.03204  3.85251  4.57485  0.61958  0.77255  0.48576  0.95510
    433   2.86538  4.85007  2.89022  2.64491  4.01592  3.35311  3.80295  3.64385  2.46714  3.14816  4.17683  3.10437  3.90644  1.26997  2.75160  2.91409  3.16248  3.37484  5.29159  3.98410    456 - -
          2.68618  4.42225  2.77519  2.73123  3.46354  2.40513  3.72494  3.29354  2.67741  2.69355  4.24690  2.90347  2.73739  3.18146  2.89801  2.37887  2.77519  2.98518  4.58477  3.61503
          0.03204  3.85251  4.57485  0.61958  0.77255  0.48576  0.95510
    434   2.93556  5.04192  2.47987  1.05410  4.38570  3.26150  3.84687  3.83565  2.72492  3.45609  4.43124  2.92225  3.86521  3.06310  3.13151  2.92014  3.23972  3.52164  5.56105  4.28355    457 - -
          2.68618  4.42225  2.77519  2.73123  3.46354  2.40513  3.72494  3.29354  2.67741  2.69355  4.24690  2.90347  2.73739  3.18146  2.89801  2.37887  2.77519  2.98518  4.58477  3.61503
          0.03204  3.85251  4.57485  0.61958  0.77255  0.48576  0.95510
    435   3.01559  4.44016  4.30690  3.92212  3.36097  4.04464  4.65410  1.10297  3.74985  1.95134  3.29969  4.17027  4.47796  4.10033  3.94872  3.53819  3.31520  1.84595  5.24752  3.98395    458 - -
          2.68618  4.42225  2.77519  2.73123  3.46354  2.40513  3.72494  3.29354  2.67741  2.69355  4.24690  2.90347  2.73739  3.18146  2.89801  2.37887  2.77519  2.98518  4.58477  3.61503
          0.03204  3.85251  4.57485  0.61958  0.77255  0.48576  0.95510
    436   3.30306  4.68474  4.06105  3.76236  2.64674  3.70812  3.87599  3.32601  3.48508  2.72425  3.96071  3.91549  4.22424  3.87375  3.61687  3.50694  3.60250  3.21579  0.92653  2.64991    459 - -
          2.68618  4.42225  2.77519  2.73123  3.46354  2.40513  3.72494  3.29354  2.67741  2.69355  4.24690  2.90347  2.73739  3.18146  2.89801  2.37887  2.77519  2.98518  4.58477  3.61503
          0.03204  3.85251  4.57485  0.61958  0.77255  0.48576  0.95510
    437   2.93556  5.04192  2.47987  1.05410  4.38570  3.26150  3.84687  3.83565  2.72492  3.45609  4.43124  2.92225  3.86521  3.06310  3.13151  2.92014  3.23972  3.52164  5.56105  4.28355    460 - -
          2.68618  4.42225  2.77519  2.73123  3.46354  2.40513  3.72494  3.29354  2.67741  2.69355  4.24690  2.90347  2.73739  3.18146  2.89801  2.37887  2.77519  2.98518  4.58477  3.61503
          0.03204  3.85251  4.57485  0.61958  0.77255  0.48576  0.95510
    438   2.96852  5.09314  0.94710  2.32320  4.46756  3.19587  3.91402  4.05127  2.99445  3.66326  4.64114  2.87847  3.84728  3.15328  3.50778  2.93328  3.30674  3.69266  5.64003  4.34404    461 - -
          2.68618  4.42225  2.77519  2.73123  3.46354  2.40513  3.72494  3.29354  2.67741  2.69355  4.24690  2.90347  2.73739  3.18146  2.89801  2.37887  2.77519  2.98518  4.58477  3.61503
          0.03204  3.85251  4.57485  0.61958  0.77255  0.48576  0.95510
    439   3.23328  4.64098  4.21130  3.92218  1.04496  3.92736  3.86892  2.75963  3.82976  2.13439  3.49287  3.99682  4.38654  4.00329  3.95440  3.50411  3.53448  2.74882  4.12425  2.49391    462 - -
          2.68618  4.42225  2.77519  2.73123  3.46354  2.40513  3.72494  3.29354  2.67741  2.69355  4.24690  2.90347  2.73739  3.18146  2.89801  2.37887  2.77519  2.98518  4.58477  3.61503
          0.03204  3.85251  4.57485  0.61958  0.77255  0.48576  0.95510
    440   2.30555  4.22556  3.18943  3.00450  4.05653  2.95583  4.11480  3.57654  3.07691  3.29840  4.22630  3.23233  3.69303  3.42784  3.36341  1.12155  2.78422  3.11602  5.43066  4.14000    463 - -
          2.68618  4.42225  2.77519  2.73123  3.46354  2.40513  3.72494  3.29354  2.67741  2.69355  4.24690  2.90347  2.73739  3.18146  2.89801  2.37887  2.77519  2.98518  4.58477  3.61503
          0.03204  3.85251  4.57485  0.61958  0.77255  0.48576  0.95510
    441   2.95379  4.50579  4.02811  3.62024  3.19944  3.81920  4.36001  2.37306  3.38934  1.79728  1.41673  3.90014  4.27985  3.77263  3.59697  3.30073  3.25879  2.37681  5.03749  3.79740    464 - -
          2.68618  4.42225  2.77519  2.73123  3.46354  2.40513  3.72494  3.29354  2.67741  2.69355  4.24690  2.90347  2.73739  3.18146  2.89801  2.37887  2.77519  2.98518  4.58477  3.61503
          0.03204  3.85251  4.57485  0.61958  0.77255  0.48576  0.95510
    442   2.30555  4.22556  3.18943  3.00450  4.05653  2.95583  4.11480  3.57654  3.07691  3.29840  4.22630  3.23233  3.69303  3.42784  3.36341  1.12155  2.78422  3.11602  5.43066  4.14000    465 - -
          2.68618  4.42225  2.77519  2.73123  3.46354  2.40513  3.72494  3.29354  2.67741  2.69355  4.24690  2.90347  2.73739  3.18146  2.89801  2.37887  2.77519  2.98518  4.58477  3.61503
          0.03204  3.85251  4.57485  0.61958  0.77255  0.48576  0.95510
    443   3.23328  4.64098  4.21130  3.92218  1.04496  3.92736  3.86892  2.75963  3.82976  2.13439  3.49287  3.99682  4.38654  4.00329  3.95440  3.50411  3.53448  2.74882  4.12425  2.49391    466 - -
          2.68618  4.42225  2.77519  2.73123  3.46354  2.40513  3.72494  3.29354  2.67741  2.69355  4.24690  2.90347  2.73739  3.18146  2.89801  2.37887  2.77519  2.98518  4.58477  3.61503
          0.03204  3.85251  4.57485  0.61958  0.77255  0.48576  0.95510
    444   2.40237  4.24733  3.41076  3.16210  3.95162  3.08720  4.18089  3.07634  3.10467  2.94053  3.99251  3.37453  3.78946  3.50055  3.36419  2.60344  1.20620  2.77345  5.39119  4.16832    467 - -
          2.68618  4.42225  2.77519  2.73123  3.46354  2.40513  3.72494  3.29354  2.67741  2.69355  4.24690  2.90347  2.73739  3.18146  2.89801  2.37887  2.77519  2.98518  4.58477  3.61503
          0.03204  3.85251  4.57485  0.61958  0.77255  0.48576  0.95510
    445   2.72567  4.48610  3.33073  3.16705  4.16357  3.17475  4.24598  3.70404  3.22268  3.33297  4.38211  3.47566  0.86559  3.61207  3.47030  2.89258  3.16571  3.35167  5.35540  4.28403    468 - -
          2.68618  4.42225  2.77519  2.73123  3.46354  2.40513  3.72494  3.29354  2.67741  2.69355  4.24690  2.90347  2.73739  3.18146  2.89801  2.37887  2.77519  2.98518  4.58477  3.61503
          0.03204  3.85251  4.57485  0.61958  0.77255  0.48576  0.95510
    446   1.04292  4.18247  3.44265  3.23327  4.03280  3.00749  4.25764  3.15535  3.24903  3.03786  4.07207  3.38783  3.74485  3.59207  3.50079  2.53303  2.80902  2.81322  5.46196  4.26004    469 - -
          2.68618  4.42225  2.77519  2.73123  3.46354  2.40513  3.72494  3.29354  2.67741  2.69355  4.24690  2.90347  2.73739  3.18146  2.89801  2.37887  2.77519  2.98518  4.58477  3.61503
          0.03204  3.85251  4.57485  0.61958  0.77255  0.48576  0.95510
    447   2.79239  4.34076  4.09752  3.76024  3.53574  3.70302  4.56549  2.05201  3.62771  2.22639  3.50413  3.95321  4.26479  3.98905  3.84210  3.20546  3.15452  1.05046  5.31673  4.04701    470 - -
          2.68618  4.42225  2.77519  2.73123  3.46354  2.40513  3.72494  3.29354  2.67741  2.69355  4.24690  2.90347  2.73739  3.18146  2.89801  2.37887  2.77519  2.98518  4.58477  3.61503
          0.03204  3.85251  4.57485  0.61958  0.77255  0.48576  0.95510
    448   2.98334  4.82344  3.47200  2.98752  4.17298  3.47488  3.81047  3.71349  2.23029  3.23307  4.23397  3.34867  3.97863  3.03197  1.00933  3.06860  3.25078  3.43835  5.26424  4.10488    471 - -
          2.68618  4.42225  2.77519  2.73123  3.46354  2.40513  3.72494  3.29354  2.67741  2.69355  4.24690  2.90347  2.73739  3.18146  2.89801  2.37887  2.77519  2.98518  4.58477  3.61503
          0.03204  3.85251  4.57485  0.61958  0.77255  0.48576  0.95510
    449   2.93556  5.04192  2.47987  1.05410  4.38570  3.26150  3.84687  3.83565  2.72492  3.45609  4.43124  2.92225  3.86521  3.06310  3.13151  2.92014  3.23972  3.52164  5.56105  4.28355    472 - -
          2.68618  4.42225  2.77519  2.73123  3.46354  2.40513  3.72494  3.29354  2.67741  2.69355  4.24690  2.90347  2.73739  3.18146  2.89801  2.37887  2.77519  2.98518  4.58477  3.61503
          0.03204  3.85251  4.57485  0.61958  0.77255  0.48576  0.95510
    450   2.79239  4.34076  4.09752  3.76024  3.53574  3.70302  4.56549  2.05201  3.62771  2.22639  3.50413  3.95321  4.26479  3.98905  3.84210  3.20546  3.15452  1.05046  5.31673  4.04701    473 - -
          2.68618  4.42225  2.77519  2.73123  3.46354  2.40513  3.72494  3.29354  2.67741  2.69355  4.24690  2.90347  2.73739  3.18146  2.89801  2.37887  2.77519  2.98518  4.58477  3.61503
          0.03204  3.85251  4.57485  0.61958  0.77255  0.48576  0.95510
    451   2.79239  4.34076  4.09752  3.76024  3.53574  3.70302  4.56549  2.05201  3.62771  2.22639  3.50413  3.95321  4.26479  3.98905  3.84210  3.20546  3.15452  1.05046  5.31673  4.04701    474 - -
          2.68618  4.42225  2.77519  2.73123  3.46354  2.40513  3.72494  3.29354  2.67741  2.69355  4.24690  2.90347  2.73739  3.18146  2.89801  2.37887  2.77519  2.98518  4.58477  3.61503
          0.03204  3.85251  4.57485  0.61958  0.77255  0.48576  0.95510
    452   2.93556  5.04192  2.47987  1.05410  4.38570  3.26150  3.84687  3.83565  2.72492  3.45609  4.43124  2.92225  3.86521  3.06310  3.13151  2.92014  3.23972  3.52164  5.56105  4.28355    475 - -
          2.68618  4.42225  2.77519  2.73123  3.46354  2.40513  3.72494  3.29354  2.67741  2.69355  4.24690  2.90347  2.73739  3.18146  2.89801  2.37887  2.77519  2.98518  4.58477  3.61503
          0.03204  3.85251  4.57485  0.61958  0.77255  0.48576  0.95510
    453   3.23328  4.64098  4.21130  3.92218  1.04496  3.92736  3.86892  2.75963  3.82976  2.13439  3.49287  3.99682  4.38654  4.00329  3.95440  3.50411  3.53448  2.74882  4.12425  2.49391    476 - -
          2.68618  4.42225  2.77519  2.73123  3.46354  2.40513  3.72494  3.29354  2.67741  2.69355  4.24690  2.90347  2.73739  3.18146  2.89801  2.37887  2.77519  2.98518  4.58477  3.61503
          0.03204  3.85251  4.57485  0.61958  0.77255  0.48576  0.95510
    454   1.04292  4.18247  3.44265  3.23327  4.03280  3.00749  4.25764  3.15535  3.24903  3.03786  4.07207  3.38783  3.74485  3.59207  3.50079  2.53303  2.80902  2.81322  5.46196  4.26004    477 - -
          2.68618  4.42225  2.77519  2.73123  3.46354  2.40513  3.72494  3.29354  2.67741  2.69355  4.24690  2.90347  2.73739  3.18146  2.89801  2.37887  2.77519  2.98518  4.58477  3.61503
          0.03204  3.85251  4.57485  0.61958  0.77255  0.48576  0.95510
    455   2.95421  4.91676  3.12884  2.75432  4.29862  3.44559  3.74871  3.72669  1.06593  3.29624  4.25897  3.17960  3.94750  2.94147  2.42863  2.99762  3.20907  3.43568  5.36164  4.17161    478 - -
          2.68618  4.42225  2.77519  2.73123  3.46354  2.40513  3.72494  3.29354  2.67741  2.69355  4.24690  2.90347  2.73739  3.18146  2.89801  2.37887  2.77519  2.98518  4.58477  3.61503
          0.03204  3.85251  4.57485  0.61958  0.77255  0.48576  0.95510
    456   2.97367  4.79429  3.10685  2.86498  3.27123  3.43105  1.18531  3.67348  2.70860  3.16987  4.21143  3.27504  3.98259  3.23102  2.97541  3.04460  3.27644  3.40901  4.73651  3.22269    479 - -
          2.68618  4.42225  2.77519  2.73123  3.46354  2.40513  3.72494  3.29354  2.67741  2.69355  4.24690  2.90347  2.73739  3.18146  2.89801  2.37887  2.77519  2.98518  4.58477  3.61503
          0.03204  3.85251  4.57485  0.61958  0.77255  0.48576  0.95510
    457   3.01559  4.44016  4.30690  3.92212  3.36097  4.04464  4.65410  1.10297  3.74985  1.95134  3.29969  4.17027  4.47796  4.10033  3.94872  3.53819  3.31520  1.84595  5.24752  3.98395    480 - -
          2.68618  4.42225  2.77519  2.73123  3.46354  2.40513  3.72494  3.29354  2.67741  2.69355  4.24690  2.90347  2.73739  3.18146  2.89801  2.37887  2.77519  2.98518  4.58477  3.61503
          0.03204  3.85251  4.57485  0.61958  0.77255  0.48576  0.95510
    458   2.72567  4.48610  3.33073  3.16705  4.16357  3.17475  4.24598  3.70404  3.22268  3.33297  4.38211  3.47566  0.86559  3.61207  3.47030  2.89258  3.16571  3.35167  5.35540  4.28403    481 - -
          2.68618  4.42225  2.77519  2.73123  3.46354  2.40513  3.72494  3.29354  2.67741  2.69355  4.24690  2.90347  2.73739  3.18146  2.89801  2.37887  2.77519  2.98518  4.58477  3.61503
          0.03204  3.85251  4.57485  0.61958  0.77255  0.48576  0.95510
    459   2.64066  4.41782  3.31033  3.20733  4.34952  0.76059  4.32862  3.94448  3.38586  3.60107  4.57682  3.47469  3.80831  3.71163  3.62389  2.81204  3.12036  3.47667  5.44973  4.45082    482 - -
          2.68618  4.42225  2.77519  2.73123  3.46354  2.40513  3.72494  3.29354  2.67741  2.69355  4.24690  2.90347  2.73739  3.18146  2.89801  2.37887  2.77519  2.98518  4.58477  3.61503
          0.03204  3.85251  4.57485  0.61958  0.77255  0.48576  0.95510
    460   3.23328  4.64098  4.21130  3.92218  1.04496  3.92736  3.86892  2.75963  3.82976  2.13439  3.49287  3.99682  4.38654  4.00329  3.95440  3.50411  3.53448  2.74882  4.12425  2.49391    483 - -
          2.68618  4.42225  2.77519  2.73123  3.46354  2.40513  3.72494  3.29354  2.67741  2.69355  4.24690  2.90347  2.73739  3.18146  2.89801  2.37887  2.77519  2.98518  4.58477  3.61503
          0.03204  3.85251  4.57485  0.61958  0.77255  0.48576  0.95510
    461   2.58272  3.15055  3.47142  2.90936  3.83311  3.35029  3.79618  3.17648  2.43135  2.86994  3.80386  3.25357  3.86146  3.03698  1.61250  2.73596  2.89110  2.89874  5.15033  3.91549    484 - -
          2.68618  4.42225  2.77519  2.73123  3.46354  2.40513  3.72494  3.29354  2.67741  2.69355  4.24690  2.90347  2.73739  3.18146  2.89801  2.37887  2.77519  2.98518  4.58477  3.61503
          0.03204  3.85251  4.57485  0.61958  0.77255  0.48576  0.95510
    462   2.96852  5.09314  0.94710  2.32320  4.46756  3.19587  3.91402  4.05127  2.99445  3.66326  4.64114  2.87847  3.84728  3.15328  3.50778  2.93328  3.30674  3.69266  5.64003  4.34404    485 - -
          2.68618  4.42225  2.77519  2.73123  3.46354  2.40513  3.72494  3.29354  2.67741  2.69355  4.24690  2.90347  2.73739  3.18146  2.89801  2.37887  2.77519  2.98518  4.58477  3.61503
          0.03204  3.85251  4.57485  0.61958  0.77255  0.48576  0.95510
    463   3.13309  4.60141  4.15735  3.79734  3.12848  3.95661  4.45934  2.33171  3.56527  0.90017  3.15808  4.07472  4.39556  3.93838  3.74451  3.52547  3.42834  2.36381  5.00030  3.71893    486 - -
          2.68618  4.42225  2.77519  2.73123  3.46354  2.40513  3.72494  3.29354  2.67741  2.69355  4.24690  2.90347  2.73739  3.18146  2.89801  2.37887  2.77519  2.98518  4.58477  3.61503
          0.03204  3.85251  4.57485  0.61958  0.77255  0.48576  0.95510
    464   2.30555  4.22556  3.18943  3.00450  4.05653  2.95583  4.11480  3.57654  3.07691  3.29840  4.22630  3.23233  3.69303  3.42784  3.36341  1.12155  2.78422  3.11602  5.43066  4.14000    487 - -
          2.68618  4.42225  2.77519  2.73123  3.46354  2.40513  3.72494  3.29354  2.67741  2.69355  4.24690  2.90347  2.73739  3.18146  2.89801  2.37887  2.77519  2.98518  4.58477  3.61503
          0.03204  3.85251  4.57485  0.61958  0.77255  0.48576  0.95510
    465   2.86538  4.85007  2.89022  2.64491  4.01592  3.35311  3.80295  3.64385  2.46714  3.14816  4.17683  3.10437  3.90644  1.26997  2.75160  2.91409  3.16248  3.37484  5.29159  3.98410    488 - -
          2.68618  4.42225  2.77519  2.73123  3.46354  2.40513  3.72494  3.29354  2.67741  2.69355  4.24690  2.90347  2.73739  3.18146  2.89801  2.37887  2.77519  2.98518  4.58477  3.61503
          0.03204  3.85251  4.57485  0.61958  0.77255  0.48576  0.95510
    466   2.97367  4.79429  3.10685  2.86498  3.27123  3.43105  1.18531  3.67348  2.70860  3.16987  4.21143  3.27504  3.98259  3.23102  2.97541  3.04460  3.27644  3.40901  4.73651  3.22269    489 - -
          2.68618  4.42225  2.77519  2.73123  3.46354  2.40513  3.72494  3.29354  2.67741  2.69355  4.24690  2.90347  2.73739  3.18146  2.89801  2.37887  2.77519  2.98518  4.58477  3.61503
          0.03204  3.85251  4.57485  0.61958  0.77255  0.48576  0.95510
    467   2.96852  5.09314  0.94710  2.32320  4.46756  3.19587  3.91402  4.05127  2.99445  3.66326  4.64114  2.87847  3.84728  3.15328  3.50778  2.93328  3.30674  3.69266  5.64003  4.34404    490 - -
          2.68618  4.42225  2.77519  2.73123  3.46354  2.40513  3.72494  3.29354  2.67741  2.69355  4.24690  2.90347  2.73739  3.18146  2.89801  2.37887  2.77519  2.98518  4.58477  3.61503
          0.03204  3.85251  4.57485  0.61958  0.77255  0.48576  0.95510
    468   2.86538  4.85007  2.89022  2.64491  4.01592  3.35311  3.80295  3.64385  2.46714  3.14816  4.17683  3.10437  3.90644  1.26997  2.75160  2.91409  3.16248  3.37484  5.29159  3.98410    491 - -
          2.68618  4.42225  2.77519  2.73123  3.46354  2.40513  3.72494  3.29354  2.67741  2.69355  4.24690  2.90347  2.73739  3.18146  2.89801  2.37887  2.77519  2.98518  4.58477  3.61503
          0.03204  3.85251  4.57485  0.61958  0.77255  0.48576  0.95510
    469   2.79239  4.34076  4.09752  3.76024  3.53574  3.70302  4.56549  2.05201  3.62771  2.22639  3.50413  3.95321  4.26479  3.98905  3.84210  3.20546  3.15452  1.05046  5.31673  4.04701    492 - -
          2.68618  4.42225  2.77519  2.73123  3.46354  2.40513  3.72494  3.29354  2.67741  2.69355  4.24690  2.90347  2.73739  3.18146  2.89801  2.37887  2.77519  2.98518  4.58477  3.61503
          0.03204  3.85251  4.57485  0.61958  0.77255  0.48576  0.95510
    470   2.40237  4.24733  3.41076  3.16210  3.95162  3.08720  4.18089  3.07634  3.10467  2.94053  3.99251  3.37453  3.78946  3.50055  3.36419  2.60344  1.20620  2.77345  5.39119  4.16832    493 - -
          2.68618  4.42225  2.77519  2.73123  3.46354  2.40513  3.72494  3.29354  2.67741  2.69355  4.24690  2.90347  2.73739  3.18146  2.89801  2.37887  2.77519  2.98518  4.58477  3.61503
          0.03204  3.85251  4.57485  0.61958  0.77255  0.48576  0.95510
    471   3.13309  4.60141  4.15735  3.79734  3.12848  3.95661  4.45934  2.33171  3.56527  0.90017  3.15808  4.07472  4.39556  3.93838  3.74451  3.52547  3.42834  2.36381  5.00030  3.71893    494 - -
          2.68618  4.42225  2.77519  2.73123  3.46354  2.40513  3.72494  3.29354  2.67741  2.69355  4.24690  2.90347  2.73739  3.18146  2.89801  2.37887  2.77519  2.98518  4.58477  3.61503
          0.03204  3.85251  4.57485  0.61958  0.77255  0.48576  0.95510
    472   3.13309  4.60141  4.15735  3.79734  3.12848  3.95661  4.45934  2.33171  3.56527  0.90017  3.15808  4.07472  4.39556  3.93838  3.74451  3.52547  3.42834  2.36381  5.00030  3.71893    495 - -
          2.68618  4.42225  2.77519  2.73123  3.46354  2.40513  3.72494  3.29354  2.67741  2.69355  4.24690  2.90347  2.73739  3.18146  2.89801  2.37887  2.77519  2.98518  4.58477  3.61503
          0.03204  3.85251  4.57485  0.61958  0.77255  0.48576  0.95510
    473   2.95421  4.91676  3.12884  2.75432  4.29862  3.44559  3.74871  3.72669  1.06593  3.29624  4.25897  3.17960  3.94750  2.94147  2.42863  2.99762  3.20907  3.43568  5.36164  4.17161    496 - -
          2.68618  4.42225  2.77519  2.73123  3.46354  2.40513  3.72494  3.29354  2.67741  2.69355  4.24690  2.90347  2.73739  3.18146  2.89801  2.37887  2.77519  2.98518  4.58477  3.61503
          0.03204  3.85251  4.57485  0.61958  0.77255  0.48576  0.95510
    474   1.04292  4.18247  3.44265  3.23327  4.03280  3.00749  4.25764  3.15535  3.24903  3.03786  4.07207  3.38783  3.74485  3.59207  3.50079  2.53303  2.80902  2.81322  5.46196  4.26004    497 - -
          2.68618  4.42225  2.77519  2.73123  3.46354  2.40513  3.72494  3.29354  2.67741  2.69355  4.24690  2.90347  2.73739  3.18146  2.89801  2.37887  2.77519  2.98518  4.58477  3.61503
          0.03204  3.85251  4.57485  0.61958  0.77255  0.48576  0.95510
    475   2.64066  4.41782  3.31033  3.20733  4.34952  0.76059  4.32862  3.94448  3.38586  3.60107  4.57682  3.47469  3.80831  3.71163  3.62389  2.81204  3.12036  3.47667  5.44973  4.45082    498 - -
          2.68618  4.42225  2.77519  2.73123  3.46354  2.40513  3.72494  3.29354  2.67741  2.69355  4.24690  2.90347  2.73739  3.18146  2.89801  2.37887  2.77519  2.98518  4.58477  3.61503
          0.03204  3.85251  4.57485  0.61958  0.77255  0.48576  0.95510
    476   2.40237  4.24733  3.41076  3.16210  3.95162  3.08720  4.18089  3.07634  3.10467  2.94053  3.99251  3.37453  3.78946  3.50055  3.36419  2.60344  1.20620  2.77345  5.39119  4.16832    499 - -
          2.68618  4.42225  2.77519  2.73123  3.46354  2.40513  3.72494  3.29354  2.67741  2.69355  4.24690  2.90347  2.73739  3.18146  2.89801  2.37887  2.77519  2.98518  4.58477  3.61503
          0.03204  3.85251  4.57485  0.61958  0.77255  0.48576  0.95510
    477   3.23328  4.64098  4.21130  3.92218  1.04496  3.92736  3.86892  2.75963  3.82976  2.13439  3.49287  3.99682  4.38654  4.00329  3.95440  3.50411  3.53448  2.74882  4.12425  2.49391    500 - -
          2.68618  4.42225  2.77519  2.73123  3.46354  2.40513  3.72494  3.29354  2.67741  2.69355  4.24690  2.90347  2.73739  3.18146  2.89801  2.37887  2.77519  2.98518  4.58477  3.61503
          0.03204  3.85251  4.57485  0.61958  0.77255  0.48576  0.95510
    478   2.93556  5.04192  2.47987  1.05410  4.38570  3.26150  3.84687  3.83565  2.72492  3.45609  4.43124  2.92225  3.86521  3.06310  3.13151  2.92014  3.23972  3.52164  5.56105  4.28355    501 - -
          2.68618  4.42225  2.77519  2.73123  3.46354  2.40513  3.72494  3.29354  2.67741  2.69355  4.24690  2.90347  2.73739  3.18146  2.89801  2.37887  2.77519  2.98518  4.58477  3.61503
          0.03204  3.85251  4.57485  0.61958  0.77255  0.48576  0.95510
    479   2.79239  4.34076  4.09752  3.76024  3.53574  3.70302  4.56549  2.05201  3.62771  2.22639  3.50413  3.95321  4.26479  3.98905  3.84210  3.20546  3.15452  1.05046  5.31673  4.04701    502 - -
          2.68618  4.42225  2.77519  2.73123  3.46354  2.40513  3.72494  3.29354  2.67741  2.69355  4.24690  2.90347  2.73739  3.18146  2.89801  2.37887  2.77519  2.98518  4.58477  3.61503
          0.03204  3.85251  4.57485  0.61958  0.77255  0.48576  0.95510
    480   3.13309  4.60141  4.15735  3.79734  3.12848  3.95661  4.45934  2.33171  3.56527  0.90017  3.15808  4.07472  4.39556  3.93838  3.74451  3.52547  3.42834  2.36381  5.00030  3.71893    503 - -
          2.68618  4.42225  2.77519  2.73123  3.46354  2.40513  3.72494  3.29354  2.67741  2.69355  4.24690  2.90347  2.73739  3.18146  2.89801  2.37887  2.77519  2.98518  4.58477  3.61503
          0.03204  3.85251  4.57485  0.61958  0.77255  0.48576  0.95510
    481   2.95379  4.50579  4.02811  3.62024  3.19944  3.81920  4.36001  2.37306  3.38934  1.79728  1.41673  3.90014  4.27985  3.77263  3.59697  3.30073  3.25879  2.37681  5.03749  3.79740    504 - -
          2.68618  4.42225  2.77519  2.73123  3.46354  2.40513  3.72494  3.29354  2.67741  2.69355  4.24690  2.90347  2.73739  3.18146  2.89801  2.37887  2.77519  2.98518  4.58477  3.61503
          0.03204  3.85251  4.57485  0.61958  0.77255  0.48576  0.95510
    482   2.79239  4.34076  4.09752  3.76024  3.53574  3.70302  4.56549  2.05201  3.62771  2.22639  3.50413  3.95321  4.26479  3.98905  3.84210  3.20546  3.15452  1.05046  5.31673  4.04701    505 - -
          2.68618  4.42225  2.77519  2.73123  3.46354  2.40513  3.72494  3.29354  2.67741  2.69355  4.24690  2.90347  2.73739  3.18146  2.89801  2.37887  2.77519  2.98518  4.58477  3.61503
          0.03204  3.85251  4.57485  0.61958  0.77255  0.48576  0.95510
    483   2.98334  4.82344  3.47200  2.98752  4.17298  3.47488  3.81047  3.71349  2.23029  3.23307  4.23397  3.34867  3.97863  3.03197  1.00933  3.06860  3.25078  3.43835  5.26424  4.10488    506 - -
          2.68618  4.42225  2.77519  2.73123  3.46354  2.40513  3.72494  3.29354  2.67741  2.69355  4.24690  2.90347  2.73739  3.18146  2.89801  2.37887  2.77519  2.98518  4.58477  3.61503
          0.03204  3.85251  4.57485  0.61958  0.77255  0.48576  0.95510
    484   3.23328  4.64098  4.21130  3.92218  1.04496  3.92736  3.86892  2.75963  3.82976  2.13439  3.49287  3.99682  4.38654  4.00329  3.95440  3.50411  3.53448  2.74882  4.12425  2.49391    507 - -
          2.68618  4.42225  2.77519  2.73123  3.46354  2.40513  3.72494  3.29354  2.67741  2.69355  4.24690  2.90347  2.73739  3.18146  2.89801  2.37887  2.77519  2.98518  4.58477  3.61503
          0.03204  3.85251  4.57485  0.61958  0.77255  0.48576  0.95510
    485   1.04292  4.18247  3.44265  3.23327  4.03280  3.00749  4.25764  3.15535  3.24903  3.03786  4.07207  3.38783  3.74485  3.59207  3.50079  2.53303  2.80902  2.81322  5.46196  4.26004    508 - -
          2.68618  4.42225  2.77519  2.73123  3.46354  2.40513  3.72494  3.29354  2.67741  2.69355  4.24690  2.90347  2.73739  3.18146  2.89801  2.37887  2.77519  2.98518  4.58477  3.61503
          0.03204  3.85251  4.57485  0.61958  0.77255  0.48576  0.95510
    486   2.30555  4.22556  3.18943  3.00450  4.05653  2.95583  4.11480  3.57654  3.07691  3.29840  4.22630  3.23233  3.69303  3.42784  3.36341  1.12155  2.78422  3.11602  5.43066  4.14000    509 - -
          2.68618  4.42225  2.77519  2.73123  3.46354  2.40513  3.72494  3.29354  2.67741  2.69355  4.24690  2.90347  2.73739  3.18146  2.89801  2.37887  2.77519  2.98518  4.58477  3.61503
          0.03204  3.85251  4.57485  0.61958  0.77255  0.48576  0.95510
    487   3.13309  4.60141  4.15735  3.79734  3.12848  3.95661  4.45934  2.33171  3.56527  0.90017  3.15808  4.07472  4.39556  3.93838  3.74451  3.52547  3.42834  2.36381  5.00030  3.71893    510 - -
          2.68618  4.42225  2.77519  2.73123  3.46354  2.40513  3.72494  3.29354  2.67741  2.69355  4.24690  2.90347  2.73739  3.18146  2.89801  2.37887  2.77519  2.98518  4.58477  3.61503
          0.03204  3.85251  4.57485  0.61958  0.77255  0.48576  0.95510
    488   3.23328  4.64098  4.21130  3.92218  1.04496  3.92736  3.86892  2.75963  3.82976  2.13439  3.49287  3.99682  4.38654  4.00329  3.95440  3.50411  3.53448  2.74882  4.12425  2.49391    511 - -
          2.68618  4.42225  2.77519  2.73123  3.46354  2.40513  3.72494  3.29354  2.67741  2.69355  4.24690  2.90347  2.73739  3.18146  2.89801  2.37887  2.77519  2.98518  4.58477  3.61503
          0.03204  3.85251  4.57485  0.61958  0.77255  0.48576  0.95510
    489   2.70725  4.70280  2.69792  2.58149  4.06322  3.17087  3.90549  3.76951  2.80763  3.41871  4.37425  1.19389  3.82185  3.17839  3.16146  2.77532  3.08856  3.39374  5.37146  4.01313    512 - -
          2.68618  4.42225  2.77519  2.73123  3.46354  2.40513  3.72494  3.29354  2.67741  2.69355  4.24690  2.90347  2.73739  3.18146  2.89801  2.37887  2.77519  2.98518  4.58477  3.61503
          0.03204  3.85251  4.57485  0.61958  0.77255  0.48576  0.95510
    490   2.79239  4.34076  4.09752  3.76024  3.53574  3.70302  4.56549  2.05201  3.62771  2.22639  3.50413  3.95321  4.26479  3.98905  3.84210  3.20546  3.15452  1.05046  5.31673  4.04701    513 - -
          2.68618  4.42225  2.77519  2.73123  3.46354  2.40513  3.72494  3.29354  2.67741  2.69355  4.24690  2.90347  2.73739  3.18146  2.89801  2.37887  2.77519  2.98518  4.58477  3.61503
          0.03204  3.85251  4.57485  0.61958  0.77255  0.48576  0.95510
    491   2.95421  4.91676  3.12884  2.75432  4.29862  3.44559  3.74871  3.72669  1.06593  3.29624  4.25897  3.17960  3.94750  2.94147  2.42863  2.99762  3.20907  3.43568  5.36164  4.17161    514 - -
          2.68618  4.42225  2.77519  2.73123  3.46354  2.40513  3.72494  3.29354  2.67741  2.69355  4.24690  2.90347  2.73739  3.18146  2.89801  2.37887  2.77519  2.98518  4.58477  3.61503
          0.03204  3.85251  4.57485  0.61958  0.77255  0.48576  0.95510
    492   2.88902  5.37070  1.33440  1.83035  4.66136  3.16128  3.72601  4.15793  2.75007  3.70412  4.58080  2.64815  3.78947  2.90383  3.32884  2.78655  3.18452  3.75833  5.86052  4.38543    515 - -
          2.68618  4.42225  2.77519  2.73123  3.46354  2.40513  3.72494  3.29354  2.67741  2.69355  4.24690  2.90347  2.73739  3.18146  2.89801  2.37887  2.77519  2.98518  4.58477  3.61503
          0.03204  3.85251  4.57485  0.61958  0.77255  0.48576  0.95510
    493   2.86538  4.85007  2.89022  2.64491  4.01592  3.35311  3.80295  3.64385  2.46714  3.14816  4.17683  3.10437  3.90644  1.26997  2.75160  2.91409  3.16248  3.37484  5.29159  3.98410    516 - -
          2.68618  4.42225  2.77519  2.73123  3.46354  2.40513  3.72494  3.29354  2.67741  2.69355  4.24690  2.90347  2.73739  3.18146  2.89801  2.37887  2.77519  2.98518  4.58477  3.61503
          0.03204  3.85251  4.57485  0.61958  0.77255  0.48576  0.95510
    494   2.40237  4.24733  3.41076  3.16210  3.95162  3.08720  4.18089  3.07634  3.10467  2.94053  3.99251  3.37453  3.78946  3.50055  3.36419  2.60344  1.20620  2.77345  5.39119  4.16832    517 - -
          2.68618  4.42225  2.77519  2.73123  3.46354  2.40513  3.72494  3.29354  2.67741  2.69355  4.24690  2.90347  2.73739  3.18146  2.89801  2.37887  2.77519  2.98518  4.58477  3.61503
          0.03204  3.85251  4.57485  0.61958  0.77255  0.48576  0.95510
    495   2.79239  4.34076  4.09752  3.76024  3.53574  3.70302  4.56549  2.05201  3.62771  2.22639  3.50413  3.95321  4.26479  3.98905  3.84210  3.20546  3.15452  1.05046  5.31673  4.04701    518 - -
          2.68618  4.42225  2.77519  2.73123  3.46354  2.40513  3.72494  3.29354  2.67741  2.69355  4.24690  2.90347  2.73739  3.18146  2.89801  2.37887  2.77519  2.98518  4.58477  3.61503
          0.03204  3.85251  4.57485  0.61958  0.77255  0.48576  0.95510
    496   2.95379  4.50579  4.02811  3.62024  3.19944  3.81920  4.36001  2.37306  3.38934  1.79728  1.41673  3.90014  4.27985  3.77263  3.59697  3.30073  3.25879  2.37681  5.03749  3.79740    519 - -
          2.68618  4.42225  2.77519  2.73123  3.46354  2.40513  3.72494  3.29354  2.67741  2.69355  4.24690  2.90347  2.73739  3.18146  2.89801  2.37887  2.77519  2.98518  4.58477  3.61503
          0.03204  3.85251  4.57485  0.61958  0.77255  0.48576  0.95510
    497   3.23328  4.64098  4.21130  3.92218  1.04496  3.92736  3.86892  2.75963  3.82976  2.13439  3.49287  3.99682  4.38654  4.00329  3.95440  3.50411  3.53448  2.74882  4.12425  2.49391    520 - -
          2.68618  4.42225  2.77519  2.73123  3.46354  2.40513  3.72494  3.29354  2.67741  2.69355  4.24690  2.90347  2.73739  3.18146  2.89801  2.37887  2.77519  2.98518  4.58477  3.61503
          0.03204  3.85251  4.57485  0.61958  0.77255  0.48576  0.95510
    498   3.13309  4.60141  4.15735  3.79734  3.12848  3.95661  4.45934  2.33171  3.56527  0.90017  3.15808  4.07472  4.39556  3.93838  3.74451  3.52547  3.42834  2.36381  5.00030  3.71893    521 - -
          2.68618  4.42225  2.77519  2.73123  3.46354  2.40513  3.72494  3.29354  2.67741  2.69355  4.24690  2.90347  2.73739  3.18146  2.89801  2.37887  2.77519  2.98518  4.58477  3.61503
          0.03204  3.85251  4.57485  0.61958  0.77255  0.48576  0.95510
    499   2.30555  4.22556  3.18943  3.00450  4.05653  2.95583  4.11480  3.57654  3.07691  3.29840  4.22630  3.23233  3.69303  3.42784  3.36341  1.12155  2.78422  3.11602  5.43066  4.14000    522 - -
          2.68618  4.42225  2.77519  2.73123  3.46354  2.40513  3.72494  3.29354  2.67741  2.69355  4.24690  2.90347  2.73739  3.18146  2.89801  2.37887  2.77519  2.98518  4.58477  3.61503
          0.03204  3.85251  4.57485  0.61958  0.77255  0.48576  0.95510
    500   2.98334  4.82344  3.47200  2.98752  4.17298  3.47488  3.81047  3.71349  2.23029  3.23307  4.23397  3.34867  3.97863  3.03197  1.00933  3.06860  3.25078  3.43835  5.26424  4.10488    523 - -
          2.68618  4.42225  2.77519  2.73123  3.46354  2.40513  3.72494  3.29354  2.67741  2.69355  4.24690  2.90347  2.73739  3.18146  2.89801  2.37887  2.77519  2.98518  4.58477  3.61503
          0.03204  3.85251  4.57485  0.61958  0.77255  0.48576  0.95510
    501   2.40237  4.24733  3.41076  3.16210  3.95162  3.08720  4.18089  3.07634  3.10467  2.94053  3.99251  3.37453  3.78946  3.50055  3.36419  2.60344  1.20620  2.77345  5.39119  4.16832    524 - -
          2.68618  4.42225  2.77519  2.73123  3.46354  2.40513  3.72494  3.29354  2.67741  2.69355  4.24690  2.90347  2.73739  3.18146  2.89801  2.37887  2.77519  2.98518  4.58477  3.61503
          0.03204  3.85251  4.57485  0.61958  0.77255  0.48576  0.95510
    502   2.40237  4.24733  3.41076  3.16210  3.95162  3.08720  4.18089  3.07634  3.10467  2.94053  3.99251  3.37453  3.78946  3.50055  3.36419  2.60344  1.20620  2.77345  5.39119  4.16832    525 - -
          2.68618  4.42225  2.77519  2.73123  3.46354  2.40513  3.72494  3.29354  2.67741  2.69355  4.24690  2.90347  2.73739  3.18146  2.89801  2.37887  2.77519  2.98518  4.58477  3.61503
          0.03204  3.85251  4.57485  0.61958  0.77255  0.48576  0.95510
    503   3.21866  4.71573  3.80895  3.53478  2.29432  3.80703  3.60982  3.23070  3.39288  2.68973  3.90786  3.69916  4.28143  3.70370  3.58059  3.35727  3.50530  3.10034  3.93725  0.99963    526 - -
          2.68618  4.42225  2.77519  2.73123  3.46354  2.40513  3.72494  3.29354  2.67741  2.69355  4.24690  2.90347  2.73739  3.18146  2.89801  2.37887  2.77519  2.98518  4.58477  3.61503
          0.03204  3.85251  4.57485  0.61958  0.77255  0.48576  0.95510
    504   2.30555  4.22556  3.18943  3.00450  4.05653  2.95583  4.11480  3.57654  3.07691  3.29840  4.22630  3.23233  3.69303  3.42784  3.36341  1.12155  2.78422  3.11602  5.43066  4.14000    527 - -
          2.68618  4.42225  2.77519  2.73123  3.46354  2.40513  3.72494  3.29354  2.67741  2.69355  4.24690  2.90347  2.73739  3.18146  2.89801  2.37887  2.77519  2.98518  4.58477  3.61503
          0.03204  3.85251  4.57485  0.61958  0.77255  0.48576  0.95510
    505   3.13309  4.60141  4.15735  3.79734  3.12848  3.95661  4.45934  2.33171  3.56527  0.90017  3.15808  4.07472  4.39556  3.93838  3.74451  3.52547  3.42834  2.36381  5.00030  3.71893    528 - -
          2.68618  4.42225  2.77519  2.73123  3.46354  2.40513  3.72494  3.29354  2.67741  2.69355  4.24690  2.90347  2.73739  3.18146  2.89801  2.37887  2.77519  2.98518  4.58477  3.61503
          0.03204  3.85251  4.57485  0.61958  0.77255  0.48576  0.95510
    506   2.82239  4.92614  2.78782  2.50190  3.95503  3.37509  3.43460  3.69779  2.29801  3.20458  4.13682  2.98166  3.88192  1.55157  2.59732  2.83743  3.08104  3.39386  5.23810  3.84837    529 - -
          2.68618  4.42225  2.77519  2.73123  3.46354  2.40513  3.72494  3.29354  2.67741  2.69355  4.24690  2.90347  2.73739  3.18146  2.89801  2.37887  2.77519  2.98518  4.58477  3.61503
          0.03204  3.85251  4.57485  0.61958  0.77255  0.48576  0.95510
    507   2.93556  5.04192  2.47987  1.05410  4.38570  3.26150  3.84687  3.83565  2.72492  3.45609  4.43124  2.92225  3.86521  3.06310  3.13151  2.92014  3.23972  3.52164  5.56105  4.28355    530 - -
          2.68618  4.42225  2.77519  2.73123  3.46354  2.40513  3.72494  3.29354  2.67741  2.69355  4.24690  2.90347  2.73739  3.18146  2.89801  2.37887  2.77519  2.98518  4.58477  3.61503
          0.03204  3.85251  4.57485  0.61958  0.77255  0.48576  0.95510
    508   3.13309  4.60141  4.15735  3.79734  3.12848  3.95661  4.45934  2.33171  3.56527  0.90017  3.15808  4.07472  4.39556  3.93838  3.74451  3.52547  3.42834  2.36381  5.00030  3.71893    531 - -
          2.68618  4.42225  2.77519  2.73123  3.46354  2.40513  3.72494  3.29354  2.67741  2.69355  4.24690  2.90347  2.73739  3.18146  2.89801  2.37887  2.77519  2.98518  4.58477  3.61503
          0.03204  3.85251  4.57485  0.61958  0.77255  0.48576  0.95510
    509   2.64066  4.41782  3.31033  3.20733  4.34952  0.76059  4.32862  3.94448  3.38586  3.60107  4.57682  3.47469  3.80831  3.71163  3.62389  2.81204  3.12036  3.47667  5.44973  4.45082    532 - -
          2.68618  4.42225  2.77519  2.73123  3.46354  2.40513  3.72494  3.29354  2.67741  2.69355  4.24690  2.90347  2.73739  3.18146  2.89801  2.37887  2.77519  2.98518  4.58477  3.61503
          0.03204  3.85251  4.57485  0.61958  0.77255  0.48576  0.95510
    510   1.04292  4.18247  3.44265  3.23327  4.03280  3.00749  4.25764  3.15535  3.24903  3.03786  4.07207  3.38783  3.74485  3.59207  3.50079  2.53303  2.80902  2.81322  5.46196  4.26004    533 - -
          2.68618  4.42225  2.77519  2.73123  3.46354  2.40513  3.72494  3.29354  2.67741  2.69355  4.24690  2.90347  2.73739  3.18146  2.89801  2.37887  2.77519  2.98518  4.58477  3.61503
          0.03204  3.85251  4.57485  0.61958  0.77255  0.48576  0.95510
    511   2.95379  4.50579  4.02811  3.62024  3.19944  3.81920  4.36001  2.37306  3.38934  1.79728  1.41673  3.90014  4.27985  3.77263  3.59697  3.30073  3.25879  2.37681  5.03749  3.79740    534 - -
          2.68618  4.42225  2.77519  2.73123  3.46354  2.40513  3.72494  3.29354  2.67741  2.69355  4.24690  2.90347  2.73739  3.18146  2.89801  2.37887  2.77519  2.98518  4.58477  3.61503
          0.03204  3.85251  4.57485  0.61958  0.77255  0.48576  0.95510
    512   2.64066  4.41782  3.31033  3.20733  4.34952  0.76059  4.32862  3.94448  3.38586  3.60107  4.57682  3.47469  3.80831  3.71163  3.62389  2.81204  3.12036  3.47667  5.44973  4.45082    535 - -
          2.68618  4.42225  2.77519  2.73123  3.46354  2.40513  3.72494  3.29354  2.67741  2.69355  4.24690  2.90347  2.73739  3.18146  2.89801  2.37887  2.77519  2.98518  4.58477  3.61503
          0.03204  3.85251  4.57485  0.61958  0.77255  0.48576  0.95510
    513   2.95379  4.50579  4.02811  3.62024  3.19944  3.81920  4.36001  2.37306  3.38934  1.79728  1.41673  3.90014  4.27985  3.77263  3.59697  3.30073  3.25879  2.37681  5.03749  3.79740    536 - -
          2.68618  4.42225  2.77519  2.73123  3.46354  2.40513  3.72494  3.29354  2.67741  2.69355  4.24690  2.90347  2.73739  3.18146  2.89801  2.37887  2.77519  2.98518  4.58477  3.61503
          0.03204  3.85251  4.57485  0.61958  0.77255  0.48576  0.95510
    514   2.64066  4.41782  3.31033  3.20733  4.34952  0.76059  4.32862  3.94448  3.38586  3.60107  4.57682  3.47469  3.80831  3.71163  3.62389  2.81204  3.12036  3.47667  5.44973  4.45082    537 - -
          2.68618  4.42225  2.77519  2.73123  3.46354  2.40513  3.72494  3.29354  2.67741  2.69355  4.24690  2.90347  2.73739  3.18146  2.89801  2.37887  2.77519  2.98518  4.58477  3.61503
          0.03204  3.85251  4.57485  0.61958  0.77255  0.48576  0.95510
    515   2.96852  5.09314  0.94710  2.32320  4.46756  3.19587  3.91402  4.05127  2.99445  3.66326  4.64114  2.87847  3.84728  3.15328  3.50778  2.93328  3.30674  3.69266  5.64003  4.34404    538 - -
          2.68618  4.42225  2.77519  2.73123  3.46354  2.40513  3.72494  3.29354  2.67741  2.69355  4.24690  2.90347  2.73739  3.18146  2.89801  2.37887  2.77519  2.98518  4.58477  3.61503
          0.03204  3.85251  4.57485  0.61958  0.77255  0.48576  0.95510
    516   3.13309  4.60141  4.15735  3.79734  3.12848  3.95661  4.45934  2.33171  3.56527  0.90017  3.15808  4.07472  4.39556  3.93838  3.74451  3.52547  3.42834  2.36381  5.00030  3.71893    539 - -
          2.68618  4.42225  2.77519  2.73123  3.46354  2.40513  3.72494  3.29354  2.67741  2.69355  4.24690  2.90347  2.73739  3.18146  2.89801  2.37887  2.77519  2.98518  4.58477  3.61503
          0.03204  3.85251  4.57485  0.61958  0.77255  0.48576  0.95510
    517   3.13309  4.60141  4.15735  3.79734  3.12848  3.95661  4.45934  2.33171  3.56527  0.90017  3.15808  4.07472  4.39556  3.93838  3.74451  3.52547  3.42834  2.36381  5.00030  3.71893    540 - -
          2.68618  4.42225  2.77519  2.73123  3.46354  2.40513  3.72494  3.29354  2.67741  2.69355  4.24690  2.90347  2.73739  3.18146  2.89801  2.37887  2.77519  2.98518  4.58477  3.61503
          0.03204  3.85251  4.57485  0.61958  0.77255  0.48576  0.95510
    518   2.47343  4.55213  2.67879  2.49154  4.19477  3.07677  3.82694  3.72610  2.70679  3.35793  4.21090  1.79734  3.72323  3.04097  3.10469  2.01652  2.86080  3.28613  5.49807  4.13889    541 - -
          2.68618  4.42225  2.77519  2.73123  3.46354  2.40513  3.72494  3.29354  2.67741  2.69355  4.24690  2.90347  2.73739  3.18146  2.89801  2.37887  2.77519  2.98518  4.58477  3.61503
          0.03204  3.85251  4.57485  0.61958  0.77255  0.48576  0.95510
    519   1.04292  4.18247  3.44265  3.23327  4.03280  3.00749  4.25764  3.15535  3.24903  3.03786  4.07207  3.38783  3.74485  3.59207  3.50079  2.53303  2.80902  2.81322  5.46196  4.26004    542 - -
          2.68618  4.42225  2.77519  2.73123  3.46354  2.40513  3.72494  3.29354  2.67741  2.69355  4.24690  2.90347  2.73739  3.18146  2.89801  2.37887  2.77519  2.98518  4.58477  3.61503
          0.03204  3.85251  4.57485  0.61958  0.77255  0.48576  0.95510
    520   2.95379  4.50579  4.02811  3.62024  3.19944  3.81920  4.36001  2.37306  3.38934  1.79728  1.41673  3.90014  4.27985  3.77263  3.59697  3.30073  3.25879  2.37681  5.03749  3.79740    543 - -
          2.68618  4.42225  2.77519  2.73123  3.46354  2.40513  3.72494  3.29354  2.67741  2.69355  4.24690  2.90347  2.73739  3.18146  2.89801  2.37887  2.77519  2.98518  4.58477  3.61503
          0.03204  3.85251  4.57485  0.61958  0.77255  0.48576  0.95510
    521   3.23328  4.64098  4.21130  3.92218  1.04496  3.92736  3.86892  2.75963  3.82976  2.13439  3.49287  3.99682  4.38654  4.00329  3.95440  3.50411  3.53448  2.74882  4.12425  2.49391    544 - -
          2.68618  4.42225  2.77519  2.73123  3.46354  2.40513  3.72494  3.29354  2.67741  2.69355  4.24690  2.90347  2.73739  3.18146  2.89801  2.37887  2.77519  2.98518  4.58477  3.61503
          0.03204  3.85251  4.57485  0.61958  0.77255  0.48576  0.95510
    522   2.96852  5.09314  0.94710  2.32320  4.46756  3.19587  3.91402  4.05127  2.99445  3.66326  4.64114  2.87847  3.84728  3.15328  3.50778  2.93328  3.30674  3.69266  5.64003  4.34404    545 - -
          2.68618  4.42225  2.77519  2.73123  3.46354  2.40513  3.72494  3.29354  2.67741  2.69355  4.24690  2.90347  2.73739  3.18146  2.89801  2.37887  2.77519  2.98518  4.58477  3.61503
          0.03204  3.85251  4.57485  0.61958  0.77255  0.48576  0.95510
    523   3.23328  4.64098  4.21130  3.92218  1.04496  3.92736  3.86892  2.75963  3.82976  2.13439  3.49287  3.99682  4.38654  4.00329  3.95440  3.50411  3.53448  2.74882  4.12425  2.49391    546 - -
          2.68618  4.42225  2.77519  2.73123  3.46354  2.40513  3.72494  3.29354  2.67741  2.69355  4.24690  2.90347  2.73739  3.18146  2.89801  2.37887  2.77519  2.98518  4.58477  3.61503
          0.03204  3.85251  4.57485  0.61958  0.77255  0.48576  0.95510
    524   2.30555  4.22556  3.18943  3.00450  4.05653  2.95583  4.11480  3.57654  3.07691  3.29840  4.22630  3.23233  3.69303  3.42784  3.36341  1.12155  2.78422  3.11602  5.43066  4.14000    547 - -
          2.68618  4.42225  2.77519  2.73123  3.46354  2.40513  3.72494  3.29354  2.67741  2.69355  4.24690  2.90347  2.73739  3.18146  2.89801  2.37887  2.77519  2.98518  4.58477  3.61503
          0.03204  3.85251  4.57485  0.61958  0.77255  0.48576  0.95510
    525   2.93556  5.04192  2.47987  1.05410  4.38570  3.26150  3.84687  3.83565  2.72492  3.45609  4.43124  2.92225  3.86521  3.06310  3.13151  2.92014  3.23972  3.52164  5.56105  4.28355    548 - -
          2.68618  4.42225  2.77519  2.73123  3.46354  2.40513  3.72494  3.29354  2.67741  2.69355  4.24690  2.90347  2.73739  3.18146  2.89801  2.37887  2.77519  2.98518  4.58477  3.61503
          0.03204  3.85251  4.57485  0.61958  0.77255  0.48576  0.95510
    526   2.95421  4.91676  3.12884  2.75432  4.29862  3.44559  3.74871  3.72669  1.06593  3.29624  4.25897  3.17960  3.94750  2.94147  2.42863  2.99762  3.20907  3.43568  5.36164  4.17161    549 - -
          2.68618  4.42225  2.77519  2.73123  3.46354  2.40513  3.72494  3.29354  2.67741  2.69355  4.24690  2.90347  2.73739  3.18146  2.89801  2.37887  2.77519  2.98518  4.58477  3.61503
          0.03204  3.85251  4.57485  0.61958  0.77255  0.48576  0.95510
    527   3.13309  4.60141  4.15735  3.79734  3.12848  3.95661  4.45934  2.33171  3.56527  0.90017  3.15808  4.07472  4.39556  3.93838  3.74451  3.52547  3.42834  2.36381  5.00030  3.71893    550 - -
          2.68618  4.42225  2.77519  2.73123  3.46354  2.40513  3.72494  3.29354  2.67741  2.69355  4.24690  2.90347  2.73739  3.18146  2.89801  2.37887  2.77519  2.98518  4.58477  3.61503
          0.03204  3.85251  4.57485  0.61958  0.77255  0.48576  0.95510
    528   2.54982  4.62952  2.61007  2.46953  4.14492  3.10149  3.82832  3.74653  2.70685  3.39369  4.27797  1.50961  3.75434  3.05837  3.09031  2.44767  2.93472  3.32657  5.47110  4.07526    551 - -
          2.68618  4.42225  2.77519  2.73123  3.46354  2.40513  3.72494  3.29354  2.67741  2.69355  4.24690  2.90347  2.73739  3.18146  2.89801  2.37887  2.77519  2.98518  4.58477  3.61503
          0.03204  3.85251  4.57485  0.61958  0.77255  0.48576  0.95510
    529   2.30555  4.22556  3.18943  3.00450  4.05653  2.95583  4.11480  3.57654  3.07691  3.29840  4.22630  3.23233  3.69303  3.42784  3.36341  1.12155  2.78422  3.11602  5.43066  4.14000    552 - -
          2.68618  4.42225  2.77519  2.73123  3.46354  2.40513  3.72494  3.29354  2.67741  2.69355  4.24690  2.90347  2.73739  3.18146  2.89801  2.37887  2.77519  2.98518  4.58477  3.61503
          0.03204  3.85251  4.57485  0.61958  0.77255  0.48576  0.95510
    530   3.13309  4.60141  4.15735  3.79734  3.12848  3.95661  4.45934  2.33171  3.56527  0.90017  3.15808  4.07472  4.39556  3.93838  3.74451  3.52547  3.42834  2.36381  5.00030  3.71893    553 - -
          2.68618  4.42225  2.77519  2.73123  3.46354  2.40513  3.72494  3.29354  2.67741  2.69355  4.24690  2.90347  2.73739  3.18146  2.89801  2.37887  2.77519  2.98518  4.58477  3.61503
          0.03204  3.85251  4.57485  0.61958  0.77255  0.48576  0.95510
    531   1.04292  4.18247  3.44265  3.23327  4.03280  3.00749  4.25764  3.15535  3.24903  3.03786  4.07207  3.38783  3.74485  3.59207  3.50079  2.53303  2.80902  2.81322  5.46196  4.26004    554 - -
          2.68618  4.42225  2.77519  2.73123  3.46354  2.40513  3.72494  3.29354  2.67741  2.69355  4.24690  2.90347  2.73739  3.18146  2.89801  2.37887  2.77519  2.98518  4.58477  3.61503
          0.03204  3.85251  4.57485  0.61958  0.77255  0.48576  0.95510
    532   3.13309  4.60141  4.15735  3.79734  3.12848  3.95661  4.45934  2.33171  3.56527  0.90017  3.15808  4.07472  4.39556  3.93838  3.74451  3.52547  3.42834  2.36381  5.00030  3.71893    555 - -
          2.68618  4.42225  2.77519  2.73123  3.46354  2.40513  3.72494  3.29354  2.67741  2.69355  4.24690  2.90347  2.73739  3.18146  2.89801  2.37887  2.77519  2.98518  4.58477  3.61503
          0.03204  3.85251  4.57485  0.61958  0.77255  0.48576  0.95510
    533   2.40237  4.24733  3.41076  3.16210  3.95162  3.08720  4.18089  3.07634  3.10467  2.94053  3.99251  3.37453  3.78946  3.50055  3.36419  2.60344  1.20620  2.77345  5.39119  4.16832    556 - -
          2.68618  4.42225  2.77519  2.73123  3.46354  2.40513  3.72494  3.29354  2.67741  2.69355  4.24690  2.90347  2.73739  3.18146  2.89801  2.37887  2.77519  2.98518  4.58477  3.61503
          0.03204  3.85251  4.57485  0.61958  0.77255  0.48576  0.95510
    534   2.93556  5.04192  2.47987  1.05410  4.38570  3.26150  3.84687  3.83565  2.72492  3.45609  4.43124  2.92225  3.86521  3.06310  3.13151  2.92014  3.23972  3.52164  5.56105  4.28355    557 - -
          2.68618  4.42225  2.77519  2.73123  3.46354  2.40513  3.72494  3.29354  2.67741  2.69355  4.24690  2.90347  2.73739  3.18146  2.89801  2.37887  2.77519  2.98518  4.58477  3.61503
          0.03204  3.85251  4.57485  0.61958  0.77255  0.48576  0.95510
    535   2.93556  5.04192  2.47987  1.05410  4.38570  3.26150  3.84687  3.83565  2.72492  3.45609  4.43124  2.92225  3.86521  3.06310  3.13151  2.92014  3.23972  3.52164  5.56105  4.28355    558 - -
          2.68618  4.42225  2.77519  2.73123  3.46354  2.40513  3.72494  3.29354  2.67741  2.69355  4.24690  2.90347  2.73739  3.18146  2.89801  2.37887  2.77519  2.98518  4.58477  3.61503
          0.03204  3.85251  4.57485  0.61958  0.77255  0.48576  0.95510
    536   2.93556  5.04192  2.47987  1.05410  4.38570  3.26150  3.84687  3.83565  2.72492  3.45609  4.43124  2.92225  3.86521  3.06310  3.13151  2.92014  3.23972  3.52164  5.56105  4.28355    559 - -
          2.68618  4.42225  2.77519  2.73123  3.46354  2.40513  3.72494  3.29354  2.67741  2.69355  4.24690  2.90347  2.73739  3.18146  2.89801  2.37887  2.77519  2.98518  4.58477  3.61503
          0.03204  3.85251  4.57485  0.61958  0.77255  0.48576  0.95510
    537   3.13309  4.60141  4.15735  3.79734  3.12848  3.95661  4.45934  2.33171  3.56527  0.90017  3.15808  4.07472  4.39556  3.93838  3.74451  3.52547  3.42834  2.36381  5.00030  3.71893    560 - -
          2.68618  4.42225  2.77519  2.73123  3.46354  2.40513  3.72494  3.29354  2.67741  2.69355  4.24690  2.90347  2.73739  3.18146  2.89801  2.37887  2.77519  2.98518  4.58477  3.61503
          0.03204  3.85251  4.57485  0.61958  0.77255  0.48576  0.95510
    538   2.64066  4.41782  3.31033  3.20733  4.34952  0.76059  4.32862  3.94448  3.38586  3.60107  4.57682  3.47469  3.80831  3.71163  3.62389  2.81204  3.12036  3.47667  5.44973  4.45082    561 - -
          2.68618  4.42225  2.77519  2.73123  3.46354  2.40513  3.72494  3.29354  2.67741  2.69355  4.24690  2.90347  2.73739  3.18146  2.89801  2.37887  2.77519  2.98518  4.58477  3.61503
          0.03204  3.85251  4.57485  0.61958  0.77255  0.48576  0.95510
    539   3.13309  4.60141  4.15735  3.79734  3.12848  3.95661  4.45934  2.33171  3.56527  0.90017  3.15808  4.07472  4.39556  3.93838  3.74451  3.52547  3.42834  2.36381  5.00030  3.71893    562 - -
          2.68618  4.42225  2.77519  2.73123  3.46354  2.40513  3.72494  3.29354  2.67741  2.69355  4.24690  2.90347  2.73739  3.18146  2.89801  2.37887  2.77519  2.98518  4.58477  3.61503
          0.03204  3.85251  4.57485  0.61958  0.77255  0.48576  0.95510
    540   3.23328  4.64098  4.21130  3.92218  1.04496  3.92736  3.86892  2.75963  3.82976  2.13439  3.49287  3.99682  4.38654  4.00329  3.95440  3.50411  3.53448  2.74882  4.12425  2.49391    563 - -
          2.68618  4.42225  2.77519  2.73123  3.46354  2.40513  3.72494  3.29354  2.67741  2.69355  4.24690  2.90347  2.73739  3.18146  2.89801  2.37887  2.77519  2.98518  4.58477  3.61503
          0.03204  3.85251  4.57485  0.61958  0.77255  0.48576  0.95510
    541   2.40237  4.24733  3.41076  3.16210  3.95162  3.08720  4.18089  3.07634  3.10467  2.94053  3.99251  3.37453  3.78946  3.50055  3.36419  2.60344  1.20620  2.77345  5.39119  4.16832    564 - -
          2.68618  4.42225  2.77519  2.73123  3.46354  2.40513  3.72494  3.29354  2.67741  2.69355  4.24690  2.90347  2.73739  3.18146  2.89801  2.37887  2.77519  2.98518  4.58477  3.61503
          0.03204  3.85251  4.57485  0.61958  0.77255  0.48576  0.95510
    542   1.04292  4.18247  3.44265  3.23327  4.03280  3.00749  4.25764  3.15535  3.24903  3.03786  4.07207  3.38783  3.74485  3.59207  3.50079  2.53303  2.80902  2.81322  5.46196  4.26004    565 - -
          2.68618  4.42225  2.77519  2.73123  3.46354  2.40513  3.72494  3.29354  2.67741  2.69355  4.24690  2.90347  2.73739  3.18146  2.89801  2.37887  2.77519  2.98518  4.58477  3.61503
          0.03204  3.85251  4.57485  0.61958  0.77255  0.48576  0.95510
    543   2.79239  4.34076  4.09752  3.76024  3.53574  3.70302  4.56549  2.05201  3.62771  2.22639  3.50413  3.95321  4.26479  3.98905  3.84210  3.20546  3.15452  1.05046  5.31673  4.04701    566 - -
          2.68618  4.42225  2.77519  2.73123  3.46354  2.40513  3.72494  3.29354  2.67741  2.69355  4.24690  2.90347  2.73739  3.18146  2.89801  2.37887  2.77519  2.98518  4.58477  3.61503
          0.03204  3.85251  4.57485  0.61958  0.77255  0.48576  0.95510
    544   2.79239  4.34076  4.09752  3.76024  3.53574  3.70302  4.56549  2.05201  3.62771  2.22639  3.50413  3.95321  4.26479  3.98905  3.84210  3.20546  3.15452  1.05046  5.31673  4.04701    567 - -
          2.68618  4.42225  2.77519  2.73123  3.46354  2.40513  3.72494  3.29354  2.67741  2.69355  4.24690  2.90347  2.73739  3.18146  2.89801  2.37887  2.77519  2.98518  4.58477  3.61503
          0.03204  3.85251  4.57485  0.61958  0.77255  0.48576  0.95510
    545   3.13309  4.60141  4.15735  3.79734  3.12848  3.95661  4.45934  2.33171  3.56527  0.90017  3.15808  4.07472  4.39556  3.93838  3.74451  3.52547  3.42834  2.36381  5.00030  3.71893    568 - -
          2.68618  4.42225  2.77519  2.73123  3.46354  2.40513  3.72494  3.29354  2.67741  2.69355  4.24690  2.90347  2.73739  3.18146  2.89801  2.37887  2.77519  2.98518  4.58477  3.61503
          0.03204  3.85251  4.57485  0.61958  0.77255  0.48576  0.95510
    546   2.79239  4.34076  4.09752  3.76024  3.53574  3.70302  4.56549  2.05201  3.62771  2.22639  3.50413  3.95321  4.26479  3.98905  3.84210  3.20546  3.15452  1.05046  5.31673  4.04701    569 - -
          2.68618  4.42225  2.77519  2.73123  3.46354  2.40513  3.72494  3.29354  2.67741  2.69355  4.24690  2.90347  2.73739  3.18146  2.89801  2.37887  2.77519  2.98518  4.58477  3.61503
          0.03204  3.85251  4.57485  0.61958  0.77255  0.48576  0.95510
    547   2.30555  4.22556  3.18943  3.00450  4.05653  2.95583  4.11480  3.57654  3.07691  3.29840  4.22630  3.23233  3.69303  3.42784  3.36341  1.12155  2.78422  3.11602  5.43066  4.14000    570 - -
          2.68618  4.42225  2.77519  2.73123  3.46354  2.40513  3.72494  3.29354  2.67741  2.69355  4.24690  2.90347  2.73739  3.18146  2.89801  2.37887  2.77519  2.98518  4.58477  3.61503
          0.03204  3.85251  4.57485  0.61958  0.77255  0.48576  0.95510
    548   1.04292  4.18247  3.44265  3.23327  4.03280  3.00749  4.25764  3.15535  3.24903  3.03786  4.07207  3.38783  3.74485  3.59207  3.50079  2.53303  2.80902  2.81322  5.46196  4.26004    571 - -
          2.68618  4.42225  2.77519  2.73123  3.46354  2.40513  3.72494  3.29354  2.67741  2.69355  4.24690  2.90347  2.73739  3.18146  2.89801  2.37887  2.77519  2.98518  4.58477  3.61503
          0.03204  3.85251  4.57485  0.61958  0.77255  0.48576  0.95510
    549   2.83163  5.08317  1.16789  2.21284  4.55279  2.79302  3.82264  4.08771  2.86667  3.67399  4.56886  2.76894  3.79335  3.02708  3.40709  2.79132  3.16902  3.67547  5.74247  4.37044    572 - -
          2.68618  4.42225  2.77519  2.73123  3.46354  2.40513  3.72494  3.29354  2.67741  2.69355  4.24690  2.90347  2.73739  3.18146  2.89801  2.37887  2.77519  2.98518  4.58477  3.61503
          0.03204  3.85251  4.57485  0.61958  0.77255  0.48576  0.95510
    550   2.98334  4.82344  3.47200  2.98752  4.17298  3.47488  3.81047  3.71349  2.23029  3.23307  4.23397  3.34867  3.97863  3.03197  1.00933  3.06860  3.25078  3.43835  5.26424  4.10488    573 - -
          2.68618  4.42225  2.77519  2.73123  3.46354  2.40513  3.72494  3.29354  2.67741  2.69355  4.24690  2.90347  2.73739  3.18146  2.89801  2.37887  2.77519  2.98518  4.58477  3.61503
          0.03204  3.85251  4.57485  0.61958  0.77255  0.48576  0.95510
    551   2.25886  4.21498  3.12009  2.88912  4.14659  2.93981  4.04154  3.60821  2.97084  3.29475  4.16309  3.15137  3.16485  3.30798  3.29279  1.28614  2.72223  3.12088  5.49061  4.22289    574 - -
          2.68618  4.42225  2.77519  2.73123  3.46354  2.40513  3.72494  3.29354  2.67741  2.69355  4.24690  2.90347  2.73739  3.18146  2.89801  2.37887  2.77519  2.98518  4.58477  3.61503
          0.06283  3.85251  3.22707  0.61958  0.77255  0.48576  0.95510
    552   2.60566  4.38492  3.26913  3.16278  4.30392  0.81022  4.28521  3.89226  3.33716  3.55246  4.52855  3.43367  3.77445  3.66543  3.57780  2.77632  3.08306  3.43027  5.41132  4.40447    575 - -
          2.68618  4.42225  2.77519  2.73123  3.46354  2.40513  3.72494  3.29354  2.67741  2.69355  4.24690  2.90347  2.73739  3.18146  2.89801  2.37887  2.77519  2.98518  4.58477  3.61503
          0.03303  3.82270  4.54505  0.61958  0.77255  0.51171  0.91497
    553   2.93131  4.48834  3.99646  3.58696  3.18795  3.79698  4.33367  2.35866  3.35745  1.79089  1.47680  3.87035  4.25802  3.74305  3.56845  3.27486  3.23602  2.35880  5.02166  3.77858    576 - -
          2.68618  4.42225  2.77519  2.73123  3.46354  2.40513  3.72494  3.29354  2.67741  2.69355  4.24690  2.90347  2.73739  3.18146  2.89801  2.37887  2.77519  2.98518  4.58477  3.61503
          0.03303  3.82270  4.54505  0.61958  0.77255  0.51171  0.91497
    554   2.91133  5.00951  2.46967  1.09838  4.34979  3.24327  3.82706  3.79384  2.70144  3.41946  4.39673  2.90760  3.84581  3.04444  3.10432  2.89946  3.21554  3.48323  5.53085  4.25422    577 - -
          2.68618  4.42225  2.77519  2.73123  3.46354  2.40513  3.72494  3.29354  2.67741  2.69355  4.24690  2.90347  2.73739  3.18146  2.89801  2.37887  2.77519  2.98518  4.58477  3.61503
          0.03303  3.82270  4.54505  0.61958  0.77255  0.51171  0.91497
    555   2.69914  4.87559  2.28661  2.28926  4.24012  3.14847  3.76397  3.82562  2.69624  3.44698  4.33467  1.49940  3.77239  2.97647  3.14608  2.70524  3.03642  3.43918  5.52622  4.12014    578 - -
          2.68618  4.42225  2.77519  2.73123  3.46354  2.40513  3.72494  3.29354  2.67741  2.69355  4.24690  2.90347  2.73739  3.18146  2.89801  2.37887  2.77519  2.98518  4.58477  3.61503
          0.03303  3.82270  4.54505  0.61958  0.77255  0.51171  0.91497
    556   2.29216  4.21138  3.16476  2.97920  4.02721  2.94225  4.08996  3.54353  3.04956  3.26799  4.19893  3.21133  3.67716  3.40301  3.33647  1.16866  2.76875  3.08957  5.40391  4.11071    579 - -
          2.68618  4.42225  2.77519  2.73123  3.46354  2.40513  3.72494  3.29354  2.67741  2.69355  4.24690  2.90347  2.73739  3.18146  2.89801  2.37887  2.77519  2.98518  4.58477  3.61503
          0.03303  3.82270  4.54505  0.61958  0.77255  0.51171  0.91497
    557   1.08799  4.16891  3.41340  3.20349  4.00404  2.99455  4.23124  3.12224  3.21849  3.00601  4.04417  3.36526  3.72917  3.56447  3.47185  2.52007  2.79403  2.78532  5.43623  4.23115    580 - -
          2.68618  4.42225  2.77519  2.73123  3.46354  2.40513  3.72494  3.29354  2.67741  2.69355  4.24690  2.90347  2.73739  3.18146  2.89801  2.37887  2.77519  2.98518  4.58477  3.61503
          0.03303  3.82270  4.54505  0.61958  0.77255  0.51171  0.91497
    558   2.29216  4.21138  3.16476  2.97920  4.02721  2.94225  4.08996  3.54353  3.04956  3.26799  4.19893  3.21133  3.67716  3.40301  3.33647  1.16866  2.76875  3.08957  5.40391  4.11071    581 - -
          2.68618  4.42225  2.77519  2.73123  3.46354  2.40513  3.72494  3.29354  2.67741  2.69355  4.24690  2.90347  2.73739  3.18146  2.89801  2.37887  2.77519  2.98518  4.58477  3.61503
          0.03303  3.82270  4.54505  0.61958  0.77255  0.51171  0.91497
    559   2.76904  4.32644  4.05559  3.71813  3.51478  3.67137  4.52878  2.05619  3.58511  2.21117  3.48848  3.91567  4.23533  3.94894  3.80223  3.17253  3.13225  1.09023  5.29047  4.01856    582 - -
          2.68618  4.42225  2.77519  2.73123  3.46354  2.40513  3.72494  3.29354  2.67741  2.69355  4.24690  2.90347  2.73739  3.18146  2.89801  2.37887  2.77519  2.98518  4.58477  3.61503
          0.03303  3.82270  4.54505  0.61958  0.77255  0.51171  0.91497
    560   2.91133  5.00951  2.46967  1.09838  4.34979  3.24327  3.82706  3.79384  2.70144  3.41946  4.39673  2.90760  3.84581  3.04444  3.10432  2.89946  3.21554  3.48323  5.53085  4.25422    583 - -
          2.68618  4.42225  2.77519  2.73123  3.46354  2.40513  3.72494  3.29354  2.67741  2.69355  4.24690  2.90347  2.73739  3.18146  2.89801  2.37887  2.77519  2.98518  4.58477  3.61503
          0.03303  3.82270  4.54505  0.61958  0.77255  0.46987  0.98105
    561   2.80451  4.95055  2.91293  2.50631  4.13196  3.43282  3.36758  3.69118  2.13497  3.21101  4.08467  2.98199  3.87794  1.73638  2.30805  2.81386  3.02856  3.37514  5.29850  3.97525    584 - -
          2.68618  4.42225  2.77519  2.73123  3.46354  2.40513  3.72494  3.29354  2.67741  2.69355  4.24690  2.90347  2.73739  3.18146  2.89801  2.37887  2.77519  2.98518  4.58477  3.61503
          0.03204  3.85251  4.57485  0.61958  0.77255  0.48576  0.95510
    562   3.13309  4.60141  4.15735  3.79734  3.12848  3.95661  4.45934  2.33171  3.56527  0.90017  3.15808  4.07472  4.39556  3.93838  3.74451  3.52547  3.42834  2.36381  5.00030  3.71893    585 - -
          2.68618  4.42225  2.77519  2.73123  3.46354  2.40513  3.72494  3.29354  2.67741  2.69355  4.24690  2.90347  2.73739  3.18146  2.89801  2.37887  2.77519  2.98518  4.58477  3.61503
          0.03204  3.85251  4.57485  0.61958  0.77255  0.48576  0.95510
    563   2.81257  4.90436  2.92894  2.56157  4.14927  3.40584  3.65557  3.66996  2.19154  3.18371  4.10685  3.02360  3.88706  1.59560  2.32692  2.83835  3.06094  3.36781  5.32764  4.02951    586 - -
          2.68618  4.42225  2.77519  2.73123  3.46354  2.40513  3.72494  3.29354  2.67741  2.69355  4.24690  2.90347  2.73739  3.18146  2.89801  2.37887  2.77519  2.98518  4.58477  3.61503
          0.03204  3.85251  4.57485  0.61958  0.77255  0.48576  0.95510
    564   2.78624  5.00950  2.42325  1.31380  4.38832  3.22776  3.74206  3.82154  2.59804  3.41721  4.31125  2.82217  3.30009  2.92649  3.03401  2.76823  3.08218  3.46909  5.59061  4.24314    587 - -
          2.68618  4.42225  2.77519  2.73123  3.46354  2.40513  3.72494  3.29354  2.67741  2.69355  4.24690  2.90347  2.73739  3.18146  2.89801  2.37887  2.77519  2.98518  4.58477  3.61503
          0.03204  3.85251  4.57485  0.61958  0.77255  0.48576  0.95510
    565   2.46583  4.39080  3.08831  2.78588  3.91286  3.17217  3.89860  3.21769  2.70833  2.93015  3.89692  3.14656  3.78873  2.87571  3.01890  2.61348  1.55342  2.91099  5.30603  4.02729    588 - -
          2.68618  4.42225  2.77519  2.73123  3.46354  2.40513  3.72494  3.29354  2.67741  2.69355  4.24690  2.90347  2.73739  3.18146  2.89801  2.37887  2.77519  2.98518  4.58477  3.61503
          0.03204  3.85251  4.57485  0.61958  0.77255  0.48576  0.95510
    566   2.73551  4.38961  3.64966  3.28200  3.36244  3.09371  4.11892  2.58455  3.11660  1.24077  3.45271  3.58208  4.06080  3.52439  3.36056  3.00526  3.05981  2.46203  4.99377  3.70202    589 - -
          2.68618  4.42225  2.77519  2.73123  3.46354  2.40513  3.72494  3.29354  2.67741  2.69355  4.24690  2.90347  2.73739  3.18146  2.89801  2.37887  2.77519  2.98518  4.58477  3.61503
          0.03204  3.85251  4.57485  0.61958  0.77255  0.48576  0.95510
    567   3.13309  4.60141  4.15735  3.79734  3.12848  3.95661  4.45934  2.33171  3.56527  0.90017  3.15808  4.07472  4.39556  3.93838  3.74451  3.52547  3.42834  2.36381  5.00030  3.71893    590 - -
          2.68618  4.42225  2.77519  2.73123  3.46354  2.40513  3.72494  3.29354  2.67741  2.69355  4.24690  2.90347  2.73739  3.18146  2.89801  2.37887  2.77519  2.98518  4.58477  3.61503
          0.03204  3.85251  4.57485  0.61958  0.77255  0.48576  0.95510
    568   2.84505  4.73244  3.46817  2.85319  3.60640  3.56421  3.64821  3.37562  2.19289  2.91026  3.87136  3.24067  3.96696  2.90636  1.43711  2.93724  3.06313  3.13634  3.89839  3.58216    591 - -
          2.68618  4.42225  2.77519  2.73123  3.46354  2.40513  3.72494  3.29354  2.67741  2.69355  4.24690  2.90347  2.73739  3.18146  2.89801  2.37887  2.77519  2.98518  4.58477  3.61503
          0.03204  3.85251  4.57485  0.61958  0.77255  0.48576  0.95510
    569   1.15036  4.12216  3.32979  3.10791  4.14797  2.62307  4.18101  3.40848  3.16964  3.22878  4.13186  3.27096  3.66136  3.48386  3.45021  2.40660  2.70388  2.96069  5.51605  4.31414    592 - -
          2.68618  4.42225  2.77519  2.73123  3.46354  2.40513  3.72494  3.29354  2.67741  2.69355  4.24690  2.90347  2.73739  3.18146  2.89801  2.37887  2.77519  2.98518  4.58477  3.61503
          0.03204  3.85251  4.57485  0.61958  0.77255  0.48576  0.95510
    570   3.04410  4.52533  4.27979  3.82300  3.11183  4.07513  4.50854  2.14228  3.60176  1.06110  3.04040  4.09672  4.45278  3.92861  3.80361  3.48226  3.32583  2.04490  5.06454  3.81127    593 - -
          2.68618  4.42225  2.77519  2.73123  3.46354  2.40513  3.72494  3.29354  2.67741  2.69355  4.24690  2.90347  2.73739  3.18146  2.89801  2.37887  2.77519  2.98518  4.58477  3.61503
          0.03204  3.85251  4.57485  0.61958  0.77255  0.48576  0.95510
    571   2.69140  4.70833  3.16469  2.70147  4.22136  3.01897  3.70121  3.64476  2.21082  3.21598  4.08958  3.10869  3.56394  2.88154  1.46033  2.76466  2.97935  3.29714  5.34287  4.11975    594 - -
          2.68618  4.42225  2.77519  2.73123  3.46354  2.40513  3.72494  3.29354  2.67741  2.69355  4.24690  2.90347  2.73739  3.18146  2.89801  2.37887  2.77519  2.98518  4.58477  3.61503
          0.03204  3.85251  4.57485  0.61958  0.77255  0.48576  0.95510
    572   1.25079  4.13299  3.27662  3.01349  4.12589  2.77598  4.10300  3.43981  3.06763  3.20114  4.07508  3.21600  3.16350  3.38351  3.37390  2.38952  2.67981  2.98337  5.48770  4.27184    595 - -
          2.68618  4.42225  2.77519  2.73123  3.46354  2.40513  3.72494  3.29354  2.67741  2.69355  4.24690  2.90347  2.73739  3.18146  2.89801  2.37887  2.77519  2.98518  4.58477  3.61503
          0.03204  3.85251  4.57485  0.61958  0.77255  0.48576  0.95510
    573   2.87147  4.49725  3.76430  3.29842  3.23552  3.73549  4.06736  2.53801  2.93199  1.24024  3.27942  3.62852  4.16485  3.43956  2.88195  3.14663  3.14046  2.49223  4.93815  3.64303    596 - -
          2.68618  4.42225  2.77519  2.73123  3.46354  2.40513  3.72494  3.29354  2.67741  2.69355  4.24690  2.90347  2.73739  3.18146  2.89801  2.37887  2.77519  2.98518  4.58477  3.61503
          0.03204  3.85251  4.57485  0.61958  0.77255  0.48576  0.95510
    574   2.77123  4.31446  4.00876  3.51277  3.13838  3.75601  4.14853  2.26348  3.31201  2.08898  3.29405  3.76345  4.19392  3.65780  3.54000  3.13266  3.05592  1.33595  4.23955  3.47024    597 - -
          2.68618  4.42225  2.77519  2.73123  3.46354  2.40513  3.72494  3.29354  2.67741  2.69355  4.24690  2.90347  2.73739  3.18146  2.89801  2.37887  2.77519  2.98518  4.58477  3.61503
          0.03204  3.85251  4.57485  0.61958  0.77255  0.48576  0.95510
    575   2.77011  4.40448  3.67493  3.20805  3.13881  3.69516  3.99444  2.52380  3.02958  1.37809  3.24793  3.55000  3.59281  3.41132  3.29591  3.04439  3.03334  2.44722  4.81776  3.30607    598 - -
          2.68618  4.42225  2.77519  2.73123  3.46354  2.40513  3.72494  3.29354  2.67741  2.69355  4.24690  2.90347  2.73739  3.18146  2.89801  2.37887  2.77519  2.98518  4.58477  3.61503
          0.04799  3.85251  3.66384  0.61958  0.77255  0.48576  0.95510
    576   2.78890  4.84732  2.94986  2.59899  4.32218  2.99317  3.69613  3.73391  1.29996  3.30936  4.19683  3.04701  3.86680  2.87321  2.48476  2.82767  3.06236  3.39336  5.40338  4.17285    599 - -
          2.68618  4.42225  2.77519  2.73123  3.46354  2.40513  3.72494  3.29354  2.67741  2.69355  4.24690  2.90347  2.73739  3.18146  2.89801  2.37887  2.77519  2.98518  4.58477  3.61503
          0.03255  3.83706  4.55941  0.61958  0.77255  0.49939  0.93369
    577   2.57499  4.64018  2.60481  2.47342  4.23343  2.77845  3.85168  3.80706  2.74605  3.43741  4.31741  1.44217  3.75164  3.08022  3.13584  2.64014  2.96036  3.37727  5.50532  4.16332    600 - -
          2.68618  4.42225  2.77519  2.73123  3.46354  2.40513  3.72494  3.29354  2.67741  2.69355  4.24690  2.90347  2.73739  3.18146  2.89801  2.37887  2.77519  2.98518  4.58477  3.61503
          0.03255  3.83706  4.55941  0.61958  0.77255  0.47734  0.96873
    578   2.78087  4.75921  3.26423  2.77529  4.19747  3.40516  3.71175  3.64288  2.17424  3.19312  4.10885  3.17053  3.33416  2.89871  1.33200  2.85384  3.05391  3.32571  5.31189  4.10258    601 - -
          2.68618  4.42225  2.77519  2.73123  3.46354  2.40513  3.72494  3.29354  2.67741  2.69355  4.24690  2.90347  2.73739  3.18146  2.89801  2.37887  2.77519  2.98518  4.58477  3.61503
          0.03204  3.85251  4.57485  0.61958  0.77255  0.48576  0.95510
    579   2.72567  4.48610  3.33073  3.16705  4.16357  3.17475  4.24598  3.70404  3.22268  3.33297  4.38211  3.47566  0.86559  3.61207  3.47030  2.89258  3.16571  3.35167  5.35540  4.28403    602 - -
          2.68618  4.42225  2.77519  2.73123  3.46354  2.40513  3.72494  3.29354  2.67741  2.69355  4.24690  2.90347  2.73739  3.18146  2.89801  2.37887  2.77519  2.98518  4.58477  3.61503
          0.03204  3.85251  4.57485  0.61958  0.77255  0.48576  0.95510
    580   2.52812  4.44082  3.13355  2.70545  3.73567  3.31613  3.76669  3.08934  2.45351  2.35872  3.72331  3.11739  3.82479  3.01363  2.91161  1.90788  2.82956  2.81601  5.12533  3.83109    603 - -
          2.68618  4.42225  2.77519  2.73123  3.46354  2.40513  3.72494  3.29354  2.67741  2.69355  4.24690  2.90347  2.73739  3.18146  2.89801  2.37887  2.77519  2.98518  4.58477  3.61503
          0.03204  3.85251  4.57485  0.61958  0.77255  0.48576  0.95510
    581   2.85395  5.22737  2.09935  1.27908  4.53179  3.19683  3.72379  3.99745  2.67202  3.57526  4.45492  2.71299  3.79979  2.90286  3.18528  2.78301  3.14267  3.62470  5.73066  4.31120    604 - -
          2.68618  4.42225  2.77519  2.73123  3.46354  2.40513  3.72494  3.29354  2.67741  2.69355  4.24690  2.90347  2.73739  3.18146  2.89801  2.37887  2.77519  2.98518  4.58477  3.61503
          0.03204  3.85251  4.57485  0.61958  0.77255  0.48576  0.95510
    582   2.26289  4.16703  3.30582  3.03312  4.01536  2.98543  4.08741  3.24124  3.00488  3.08029  4.00977  3.24477  3.69831  3.37611  3.29176  2.28243  1.41432  2.85653  5.42445  4.17177    605 - -
          2.68618  4.42225  2.77519  2.73123  3.46354  2.40513  3.72494  3.29354  2.67741  2.69355  4.24690  2.90347  2.73739  3.18146  2.89801  2.37887  2.77519  2.98518  4.58477  3.61503
          0.03204  3.85251  4.57485  0.61958  0.77255  0.48576  0.95510
    583   2.23306  4.18440  3.12725  2.92974  4.20104  2.62554  4.09029  3.67840  3.04837  3.37314  4.22791  3.16564  3.64512  3.36714  3.36163  1.23667  2.71319  3.15342  5.53527  4.27988    606 - -
          2.68618  4.42225  2.77519  2.73123  3.46354  2.40513  3.72494  3.29354  2.67741  2.69355  4.24690  2.90347  2.73739  3.18146  2.89801  2.37887  2.77519  2.98518  4.58477  3.61503
          0.03204  3.85251  4.57485  0.61958  0.77255  0.48576  0.95510
    584   2.84233  4.79850  3.32819  2.77472  3.74652  3.53219  3.63494  3.44866  2.14044  2.99055  3.94730  3.17848  3.95194  2.86308  1.45514  2.91127  3.06636  3.19549  5.04816  3.28697    607 - -
          2.68618  4.42225  2.77519  2.73123  3.46354  2.40513  3.72494  3.29354  2.67741  2.69355  4.24690  2.90347  2.73739  3.18146  2.89801  2.37887  2.77519  2.98518  4.58477  3.61503
          0.03204  3.85251  4.57485  0.61958  0.77255  0.48576  0.95510
    585   2.96986  4.52855  3.79267  3.42327  1.40261  3.80059  3.76081  2.78146  3.31536  2.17845  3.42484  3.65571  4.22942  3.17384  3.54089  3.20068  3.24158  2.71849  4.19586  2.58985    608 - -
          2.68618  4.42225  2.77519  2.73123  3.46354  2.40513  3.72494  3.29354  2.67741  2.69355  4.24690  2.90347  2.73739  3.18146  2.89801  2.37887  2.77519  2.98518  4.58477  3.61503
          0.03204  3.85251  4.57485  0.61958  0.77255  0.48576  0.95510
    586   2.14248  4.16715  3.38648  3.10541  3.99458  3.02226  4.14286  3.04668  3.06565  2.95624  3.94802  3.30262  3.73231  3.43390  3.34608  2.48690  1.41301  2.71493  5.44610  4.21526    609 - -
          2.68618  4.42225  2.77519  2.73123  3.46354  2.40513  3.72494  3.29354  2.67741  2.69355  4.24690  2.90347  2.73739  3.18146  2.89801  2.37887  2.77519  2.98518  4.58477  3.61503
          0.03204  3.85251  4.57485  0.61958  0.77255  0.48576  0.95510
    587   2.58488  4.82920  3.01427  2.62780  4.26782  3.38463  3.68619  3.58013  1.34601  3.20662  4.12550  3.06363  3.88526  2.85853  2.43582  2.82297  3.04358  3.27152  5.39691  4.14744    610 - -
          2.68618  4.42225  2.77519  2.73123  3.46354  2.40513  3.72494  3.29354  2.67741  2.69355  4.24690  2.90347  2.73739  3.18146  2.89801  2.37887  2.77519  2.98518  4.58477  3.61503
          0.03204  3.85251  4.57485  0.61958  0.77255  0.48576  0.95510
    588   2.80270  4.43638  3.73764  3.33808  3.28065  3.64850  4.16572  2.49982  3.15376  1.20298  3.29535  3.65119  3.48319  3.55328  3.39808  3.08944  3.10898  2.43829  5.00213  3.73141    611 - -
          2.68618  4.42225  2.77519  2.73123  3.46354  2.40513  3.72494  3.29354  2.67741  2.69355  4.24690  2.90347  2.73739  3.18146  2.89801  2.37887  2.77519  2.98518  4.58477  3.61503
          0.03204  3.85251  4.57485  0.61958  0.77255  0.48576  0.95510
    589   2.85078  4.49513  3.60733  3.18300  3.00369  3.69254  3.39754  2.69960  2.91705  1.33498  3.37022  3.51765  4.12095  3.37359  3.16121  3.08508  3.11097  2.62161  4.65309  3.20466    612 - -
          2.68618  4.42225  2.77519  2.73123  3.46354  2.40513  3.72494  3.29354  2.67741  2.69355  4.24690  2.90347  2.73739  3.18146  2.89801  2.37887  2.77519  2.98518  4.58477  3.61503
          0.03204  3.85251  4.57485  0.61958  0.77255  0.48576  0.95510
    590   2.87255  4.45134  3.95289  3.53765  3.24296  3.80536  4.32851  2.27221  3.31862  1.17410  3.18747  3.82581  4.26435  3.71089  3.54547  3.22366  2.90006  2.23131  5.08134  3.82804    613 - -
          2.68618  4.42225  2.77519  2.73123  3.46354  2.40513  3.72494  3.29354  2.67741  2.69355  4.24690  2.90347  2.73739  3.18146  2.89801  2.37887  2.77519  2.98518  4.58477  3.61503
          0.03204  3.85251  4.57485  0.61958  0.77255  0.48576  0.95510
    591   2.79380  4.86966  2.98794  2.60002  4.30326  3.38582  3.67663  3.70147  1.31509  3.26590  4.15910  3.04927  3.36904  2.84685  2.44973  2.82909  3.05434  3.37383  5.39494  4.15468    614 - -
          2.68618  4.42225  2.77519  2.73123  3.46354  2.40513  3.72494  3.29354  2.67741  2.69355  4.24690  2.90347  2.73739  3.18146  2.89801  2.37887  2.77519  2.98518  4.58477  3.61503
          0.03204  3.85251  4.57485  0.61958  0.77255  0.48576  0.95510
    592   2.65897  4.45396  3.95307  3.55321  3.24113  3.80065  4.34635  2.27102  3.35556  1.16021  3.19206  3.83778  4.26768  3.73572  3.58167  3.22959  3.18691  2.23110  5.08455  3.82722    615 - -
          2.68618  4.42225  2.77519  2.73123  3.46354  2.40513  3.72494  3.29354  2.67741  2.69355  4.24690  2.90347  2.73739  3.18146  2.89801  2.37887  2.77519  2.98518  4.58477  3.61503
          0.03204  3.85251  4.57485  0.61958  0.77255  0.48576  0.95510
    593   2.72567  4.48610  3.33073  3.16705  4.16357  3.17475  4.24598  3.70404  3.22268  3.33297  4.38211  3.47566  0.86559  3.61207  3.47030  2.89258  3.16571  3.35167  5.35540  4.28403    616 - -
          2.68618  4.42225  2.77519  2.73123  3.46354  2.40513  3.72494  3.29354  2.67741  2.69355  4.24690  2.90347  2.73739  3.18146  2.89801  2.37887  2.77519  2.98518  4.58477  3.61503
          0.03204  3.85251  4.57485  0.61958  0.77255  0.48576  0.95510
    594   2.74040  4.84244  1.50082  2.43110  3.72367  3.33307  3.69578  3.54207  2.63258  3.12092  4.03890  2.94779  3.83853  2.94392  3.07694  2.76410  3.00740  3.24518  3.92229  3.66937    617 - -
          2.68618  4.42225  2.77519  2.73123  3.46354  2.40513  3.72494  3.29354  2.67741  2.69355  4.24690  2.90347  2.73739  3.18146  2.89801  2.37887  2.77519  2.98518  4.58477  3.61503
          0.03204  3.85251  4.57485  0.61958  0.77255  0.48576  0.95510
    595   2.80270  4.43638  3.73764  3.33808  3.28065  3.64850  4.16572  2.49982  3.15376  1.20298  3.29535  3.65119  3.48319  3.55328  3.39808  3.08944  3.10898  2.43829  5.00213  3.73141    618 - -
          2.68618  4.42225  2.77519  2.73123  3.46354  2.40513  3.72494  3.29354  2.67741  2.69355  4.24690  2.90347  2.73739  3.18146  2.89801  2.37887  2.77519  2.98518  4.58477  3.61503
          0.03204  3.85251  4.57485  0.61958  0.77255  0.48576  0.95510
    596   2.98334  4.82344  3.47200  2.98752  4.17298  3.47488  3.81047  3.71349  2.23029  3.23307  4.23397  3.34867  3.97863  3.03197  1.00933  3.06860  3.25078  3.43835  5.26424  4.10488    619 - -
          2.68618  4.42225  2.77519  2.73123  3.46354  2.40513  3.72494  3.29354  2.67741  2.69355  4.24690  2.90347  2.73739  3.18146  2.89801  2.37887  2.77519  2.98518  4.58477  3.61503
          0.06283  3.85251  3.22707  0.61958  0.77255  0.48576  0.95510
    597   2.38768  4.23232  3.38560  3.13645  3.92654  3.07295  4.15734  3.04767  3.07842  2.91289  3.96742  3.35315  3.77314  3.47599  3.33892  2.58850  1.25920  2.74798  5.36879  4.14346    620 - -
          2.68618  4.42225  2.77519  2.73123  3.46354  2.40513  3.72494  3.29354  2.67741  2.69355  4.24690  2.90347  2.73739  3.18146  2.89801  2.37887  2.77519  2.98518  4.58477  3.61503
          0.03303  3.82270  4.54505  0.61958  0.77255  0.51171  0.91497
    598   3.10033  4.57791  4.10911  3.74973  3.11841  3.91805  4.42111  2.32094  3.51792  0.93906  3.15872  4.02991  4.36265  3.89820  3.70173  3.48454  3.39724  2.34516  4.97864  3.69015    621 - -
          2.68618  4.42225  2.77519  2.73123  3.46354  2.40513  3.72494  3.29354  2.67741  2.69355  4.24690  2.90347  2.73739  3.18146  2.89801  2.37887  2.77519  2.98518  4.58477  3.61503
          0.03303  3.82270  4.54505  0.61958  0.77255  0.51171  0.91497
    599   2.68375  4.67708  2.68373  2.56468  4.03294  3.15180  3.88352  3.73352  2.78356  3.38636  4.34264  1.24935  3.80168  3.15698  3.13584  2.75336  3.06446  3.36077  5.34473  3.98547    622 - -
          2.68618  4.42225  2.77519  2.73123  3.46354  2.40513  3.72494  3.29354  2.67741  2.69355  4.24690  2.90347  2.73739  3.18146  2.89801  2.37887  2.77519  2.98518  4.58477  3.61503
          0.03303  3.82270  4.54505  0.61958  0.77255  0.51171  0.91497
    600   2.68375  4.67708  2.68373  2.56468  4.03294  3.15180  3.88352  3.73352  2.78356  3.38636  4.34264  1.24935  3.80168  3.15698  3.13584  2.75336  3.06446  3.36077  5.34473  3.98547    623 - -
          2.68618  4.42225  2.77519  2.73123  3.46354  2.40513  3.72494  3.29354  2.67741  2.69355  4.24690  2.90347  2.73739  3.18146  2.89801  2.37887  2.77519  2.98518  4.58477  3.61503
          0.03303  3.82270  4.54505  0.61958  0.77255  0.46987  0.98105
    601   2.61884  4.31481  3.60538  3.19073  3.42081  3.09597  4.05345  2.63445  3.02701  2.29124  1.67521  3.48914  3.98450  3.42279  3.28750  2.87481  2.94449  2.48383  5.01347  3.75959    624 - -
          2.68618  4.42225  2.77519  2.73123  3.46354  2.40513  3.72494  3.29354  2.67741  2.69355  4.24690  2.90347  2.73739  3.18146  2.89801  2.37887  2.77519  2.98518  4.58477  3.61503
          0.03204  3.85251  4.57485  0.61958  0.77255  0.48576  0.95510
    602   2.97367  4.79429  3.10685  2.86498  3.27123  3.43105  1.18531  3.67348  2.70860  3.16987  4.21143  3.27504  3.98259  3.23102  2.97541  3.04460  3.27644  3.40901  4.73651  3.22269    625 - -
          2.68618  4.42225  2.77519  2.73123  3.46354  2.40513  3.72494  3.29354  2.67741  2.69355  4.24690  2.90347  2.73739  3.18146  2.89801  2.37887  2.77519  2.98518  4.58477  3.61503
          0.03204  3.85251  4.57485  0.61958  0.77255  0.48576  0.95510
    603   2.42763  4.42422  2.89953  2.66594  4.04524  3.08042  3.87485  3.56313  2.71766  3.20621  4.09725  3.04669  3.73257  2.83890  3.05707  1.43120  2.82810  3.15678  5.38870  4.06064    626 - -
          2.68618  4.42225  2.77519  2.73123  3.46354  2.40513  3.72494  3.29354  2.67741  2.69355  4.24690  2.90347  2.73739  3.18146  2.89801  2.37887  2.77519  2.98518  4.58477  3.61503
          0.03204  3.85251  4.57485  0.61958  0.77255  0.48576  0.95510
    604   2.81206  5.03878  2.51931  1.38625  4.34909  3.29161  3.69063  3.79353  2.42821  3.36252  4.25201  2.85236  3.83200  2.86505  2.60625  2.79124  3.07877  3.45727  5.52260  4.18581    627 - -
          2.68618  4.42225  2.77519  2.73123  3.46354  2.40513  3.72494  3.29354  2.67741  2.69355  4.24690  2.90347  2.73739  3.18146  2.89801  2.37887  2.77519  2.98518  4.58477  3.61503
          0.03204  3.85251  4.57485  0.61958  0.77255  0.48576  0.95510
    605   2.91901  4.98883  3.18382  2.68335  4.37775  3.51020  3.61312  3.77091  1.25349  3.28137  4.17811  3.10635  3.94160  2.77008  2.09283  2.93719  3.12871  3.46281  5.36801  4.15948    628 - -
          2.68618  4.42225  2.77519  2.73123  3.46354  2.40513  3.72494  3.29354  2.67741  2.69355  4.24690  2.90347  2.73739  3.18146  2.89801  2.37887  2.77519  2.98518  4.58477  3.61503
          0.03204  3.85251  4.57485  0.61958  0.77255  0.48576  0.95510
    606   2.87147  4.49725  3.76430  3.29842  3.23552  3.73549  4.06736  2.53801  2.93199  1.24024  3.27942  3.62852  4.16485  3.43956  2.88195  3.14663  3.14046  2.49223  4.93815  3.64303    629 - -
          2.68618  4.42225  2.77519  2.73123  3.46354  2.40513  3.72494  3.29354  2.67741  2.69355  4.24690  2.90347  2.73739  3.18146  2.89801  2.37887  2.77519  2.98518  4.58477  3.61503
          0.03204  3.85251  4.57485  0.61958  0.77255  0.48576  0.95510
    607   3.04410  4.52533  4.27979  3.82300  3.11183  4.07513  4.50854  2.14228  3.60176  1.06110  3.04040  4.09672  4.45278  3.92861  3.80361  3.48226  3.32583  2.04490  5.06454  3.81127    630 - -
          2.68618  4.42225  2.77519  2.73123  3.46354  2.40513  3.72494  3.29354  2.67741  2.69355  4.24690  2.90347  2.73739  3.18146  2.89801  2.37887  2.77519  2.98518  4.58477  3.61503
          0.03204  3.85251  4.57485  0.61958  0.77255  0.48576  0.95510
    608   2.25886  4.21498  3.12009  2.88912  4.14659  2.93981  4.04154  3.60821  2.97084  3.29475  4.16309  3.15137  3.16485  3.30798  3.29279  1.28614  2.72223  3.12088  5.49061  4.22289    631 - -
          2.68618  4.42225  2.77519  2.73123  3.46354  2.40513  3.72494  3.29354  2.67741  2.69355  4.24690  2.90347  2.73739  3.18146  2.89801  2.37887  2.77519  2.98518  4.58477  3.61503
          0.06283  3.85251  3.22707  0.61958  0.77255  0.48576  0.95510
    609   3.19641  4.61318  4.17017  3.87601  1.09687  3.89621  3.85755  2.72715  3.78448  2.10918  3.46531  3.96366  4.35659  3.96645  3.91648  3.46838  3.49787  2.71403  4.12293  2.49682    632 - -
          2.68618  4.42225  2.77519  2.73123  3.46354  2.40513  3.72494  3.29354  2.67741  2.69355  4.24690  2.90347  2.73739  3.18146  2.89801  2.37887  2.77519  2.98518  4.58477  3.61503
          0.03303  3.82270  4.54505  0.61958  0.77255  0.51171  0.91497
    610   2.95100  4.79177  3.43675  2.95951  4.13376  3.44731  3.79113  3.67282  2.22157  3.19789  4.20028  3.32259  3.95314  3.01473  1.05730  3.03812  3.22090  3.39915  5.23754  4.07286    633 - -
          2.68618  4.42225  2.77519  2.73123  3.46354  2.40513  3.72494  3.29354  2.67741  2.69355  4.24690  2.90347  2.73739  3.18146  2.89801  2.37887  2.77519  2.98518  4.58477  3.61503
          0.03303  3.82270  4.54505  0.61958  0.77255  0.51171  0.91497
    611   2.76904  4.32644  4.05559  3.71813  3.51478  3.67137  4.52878  2.05619  3.58511  2.21117  3.48848  3.91567  4.23533  3.94894  3.80223  3.17253  3.13225  1.09023  5.29047  4.01856    634 - -
          2.68618  4.42225  2.77519  2.73123  3.46354  2.40513  3.72494  3.29354  2.67741  2.69355  4.24690  2.90347  2.73739  3.18146  2.89801  2.37887  2.77519  2.98518  4.58477  3.61503
          0.03303  3.82270  4.54505  0.61958  0.77255  0.51171  0.91497
    612   2.93770  5.05562  0.99215  2.30721  4.42637  3.17436  3.88968  4.00355  2.96480  3.62122  4.59918  2.86067  3.82376  3.12944  3.47346  2.90638  3.27556  3.64838  5.60457  4.30872    635 - -
          2.68618  4.42225  2.77519  2.73123  3.46354  2.40513  3.72494  3.29354  2.67741  2.69355  4.24690  2.90347  2.73739  3.18146  2.89801  2.37887  2.77519  2.98518  4.58477  3.61503
          0.03303  3.82270  4.54505  0.61958  0.77255  0.51171  0.91497
    613   1.16940  4.11704  3.31608  3.09740  4.11018  2.69934  4.16665  3.34282  3.14983  3.18415  4.10501  3.26494  3.65719  3.47320  3.42629  2.41036  2.70363  2.91528  5.48543  4.28127    636 - -
          2.68618  4.42225  2.77519  2.73123  3.46354  2.40513  3.72494  3.29354  2.67741  2.69355  4.24690  2.90347  2.73739  3.18146  2.89801  2.37887  2.77519  2.98518  4.58477  3.61503
          0.05173  3.82270  3.55621  0.61958  0.77255  0.51171  0.91497
    614   2.83016  4.81072  2.86156  2.61707  3.96974  3.32295  3.77415  3.59170  2.44306  3.10065  4.13223  3.07552  3.87658  1.36002  2.72783  2.88163  3.12804  3.32616  5.25475  3.94451    637 - -
          2.68618  4.42225  2.77519  2.73123  3.46354  2.40513  3.72494  3.29354  2.67741  2.69355  4.24690  2.90347  2.73739  3.18146  2.89801  2.37887  2.77519  2.98518  4.58477  3.61503
          0.02277  3.79374        *  0.61958  0.77255  0.00000        *
//
