# Supplementary material for: Potential Conservation of Circadian Clock Proteins in the phylum Nematoda as Revealed by Bioinformatic Searches
Source: PLoS One. 2014 Nov 14;9(11):e112871. doi: 10.1371/journal.pone.0112871 (PMC4232591; doi:10.1371/journal.pone.0112871)
Supplement: File S1 — HMM profiles used in this work and HMMsearch results. (ZIP) [file pone.0112871.s007.zip › HMMs-CE/Mamiferos/Npas2-aln.fasta.hmm]

HMMER3/b [3.0 | March 2010]
NAME  Npas2-aln
LENG  836
ALPH  amino
RF    no
CS    no
MAP   yes
DATE  Wed Aug 22 12:28:44 2012
NSEQ  22
EFFN  0.507568
CKSUM 579125398
STATS LOCAL MSV      -12.6442  0.69608
STATS LOCAL VITERBI  -13.6652  0.69608
STATS LOCAL FORWARD   -6.7411  0.69608
HMM          A        C        D        E        F        G        H        I        K        L        M        N        P        Q        R        S        T        V        W        Y   
            m->m     m->i     m->d     i->m     i->i     d->m     d->d
  COMPO   2.52429  4.08046  2.97971  2.73984  3.33355  2.97015  3.68185  2.94832  2.75955  2.40966  3.70058  3.15888  3.02970  2.91449  2.95300  2.46023  2.81676  2.72185  4.73427  3.56912
          2.68610  4.42060  2.77610  2.73121  3.46283  2.40484  3.72462  3.29373  2.67893  2.69330  4.24480  2.90460  2.73758  3.18029  2.89715  2.37925  2.77498  2.98415  4.58253  3.61630
          0.52553  1.53435  1.64422  3.90111  0.02043  0.00000        *
      1   2.51796  3.92747  3.44245  2.88005  3.20554  3.49564  3.77246  2.38870  2.71421  2.21261  3.29237  3.26751  3.65556  3.00343  3.10767  2.76028  2.75823  2.38874  4.80853  3.56616    195 - -
          2.68618  4.42225  2.77519  2.73123  3.46354  2.40513  3.72494  3.29354  2.67741  2.69355  4.24690  2.90347  2.73739  3.18146  2.89801  2.37887  2.77519  2.98518  4.58477  3.61503
          0.03838  3.67520  4.39755  0.61958  0.77255  0.64109  0.74806
      2   2.58416  4.61375  2.87409  2.45957  3.85017  2.89156  3.40368  3.27554  2.21664  2.68247  3.76689  2.93794  3.77759  2.70075  2.67694  2.57889  2.83084  2.98438  5.14260  3.84593    196 - -
          2.68618  4.42225  2.77519  2.73123  3.46354  2.40513  3.72494  3.29354  2.67741  2.69355  4.24690  2.90347  2.73739  3.18146  2.89801  2.37887  2.77519  2.98518  4.58477  3.61503
          0.03838  3.67520  4.39755  0.61958  0.77255  0.64109  0.74806
      3   2.57157  4.65814  2.91045  2.45470  3.99523  3.31029  3.58323  3.39147  2.07699  2.99984  3.84569  2.78008  3.35951  2.75725  2.45406  2.54350  2.82459  2.95737  5.22384  3.93880    197 - -
          2.68618  4.42225  2.77519  2.73123  3.46354  2.40513  3.72494  3.29354  2.67741  2.69355  4.24690  2.90347  2.73739  3.18146  2.89801  2.37887  2.77519  2.98518  4.58477  3.61503
          0.03838  3.67520  4.39755  0.61958  0.77255  0.64109  0.74806
      4   2.38623  3.79486  3.23983  2.70611  3.65296  2.99039  3.71515  3.01217  2.57504  2.63767  3.58319  3.09337  3.49634  2.96650  2.61051  2.46867  2.69112  2.63353  5.02940  3.77751    198 - -
          2.68618  4.42225  2.77519  2.73123  3.46354  2.40513  3.72494  3.29354  2.67741  2.69355  4.24690  2.90347  2.73739  3.18146  2.89801  2.37887  2.77519  2.98518  4.58477  3.61503
          0.03838  3.67520  4.39755  0.61958  0.77255  0.64109  0.74806
      5   2.26582  3.50376  3.32894  2.83987  3.72470  2.91880  3.81751  3.06707  2.70455  2.78928  3.65987  3.14058  3.67206  3.08843  2.74969  2.32750  2.26863  2.73189  5.10610  3.87304    199 - -
          2.68618  4.42225  2.77519  2.73123  3.46354  2.40513  3.72494  3.29354  2.67741  2.69355  4.24690  2.90347  2.73739  3.18146  2.89801  2.37887  2.77519  2.98518  4.58477  3.61503
          0.03838  3.67520  4.39755  0.61958  0.77255  0.64109  0.74806
      6   2.49189  4.20427  3.55388  2.98136  3.23578  3.55313  3.81453  2.45397  2.84279  2.19403  3.01763  3.34761  3.93065  3.18428  2.98520  2.82260  2.79063  2.14177  4.26418  3.53066    200 - -
          2.68618  4.42225  2.77519  2.73123  3.46354  2.40513  3.72494  3.29354  2.67741  2.69355  4.24690  2.90347  2.73739  3.18146  2.89801  2.37887  2.77519  2.98518  4.58477  3.61503
          0.03838  3.67520  4.39755  0.61958  0.77255  0.56841  0.83569
      7   2.50961  4.47539  3.20441  2.64585  3.65565  3.44670  3.66994  2.82349  2.11123  2.55932  3.16278  3.09557  3.66174  2.89346  2.78259  2.70837  2.80903  2.68743  5.04052  3.77981    201 - -
          2.68618  4.42225  2.77519  2.73123  3.46354  2.40513  3.72494  3.29354  2.67741  2.69355  4.24690  2.90347  2.73739  3.18146  2.89801  2.37887  2.77519  2.98518  4.58477  3.61503
          0.03610  3.73523  4.45758  0.61958  0.77255  0.60057  0.79518
      8   2.53988  4.71912  2.52505  2.31899  4.08801  3.22046  3.62125  3.51773  2.45080  3.12244  3.95130  2.31082  3.47071  2.79024  2.79803  2.43704  2.81918  3.02606  5.34941  4.00621    202 - -
          2.68618  4.42225  2.77519  2.73123  3.46354  2.40513  3.72494  3.29354  2.67741  2.69355  4.24690  2.90347  2.73739  3.18146  2.89801  2.37887  2.77519  2.98518  4.58477  3.61503
          0.03610  3.73523  4.45758  0.61958  0.77255  0.60057  0.79518
      9   2.37016  2.71226  3.29414  2.57702  3.60438  3.04099  3.81369  2.90438  2.75942  2.66384  3.55676  3.17229  3.50619  3.10860  3.09444  2.56389  2.69895  2.54892  5.02173  3.78343    203 - -
          2.68618  4.42225  2.77519  2.73123  3.46354  2.40513  3.72494  3.29354  2.67741  2.69355  4.24690  2.90347  2.73739  3.18146  2.89801  2.37887  2.77519  2.98518  4.58477  3.61503
          0.03610  3.73523  4.45758  0.61958  0.77255  0.60057  0.79518
     10   2.51700  4.46390  2.96713  2.49521  3.62621  3.30614  3.47135  2.84744  2.48730  2.69301  3.55448  3.01882  3.79223  2.84551  2.67298  2.63354  2.74737  2.69573  4.52156  3.53143    204 - -
          2.68618  4.42225  2.77519  2.73123  3.46354  2.40513  3.72494  3.29354  2.67741  2.69355  4.24690  2.90347  2.73739  3.18146  2.89801  2.37887  2.77519  2.98518  4.58477  3.61503
          0.03610  3.73523  4.45758  0.61958  0.77255  0.60057  0.79518
     11   2.55516  4.63031  2.91058  2.10366  3.62518  3.21876  3.59723  3.12256  2.34501  2.88454  3.73509  2.93025  3.77266  2.78057  2.71761  2.62074  2.72125  2.94599  5.16014  3.85461    205 - -
          2.68618  4.42225  2.77519  2.73123  3.46354  2.40513  3.72494  3.29354  2.67741  2.69355  4.24690  2.90347  2.73739  3.18146  2.89801  2.37887  2.77519  2.98518  4.58477  3.61503
          0.09591  3.73523  2.69433  0.61958  0.77255  0.60057  0.79518
     12   2.54912  4.70209  2.34947  2.26649  4.15808  3.09243  3.68107  3.64495  2.57574  3.26477  4.12499  2.02601  3.16621  2.87895  3.01640  2.57972  2.88049  3.26185  5.43812  4.06861    206 - -
          2.68618  4.42225  2.77519  2.73123  3.46354  2.40513  3.72494  3.29354  2.67741  2.69355  4.24690  2.90347  2.73739  3.18146  2.89801  2.37887  2.77519  2.98518  4.58477  3.61503
          0.03828  3.67761  4.39995  0.61958  0.77255  0.61770  0.77475
     13   2.59810  4.32006  3.47161  2.93696  3.34711  3.32580  3.81704  2.60090  2.69088  1.88682  3.08551  3.31220  3.93471  3.13564  2.84641  2.82623  2.85424  2.44113  4.88716  3.61819    207 - -
          2.68618  4.42225  2.77519  2.73123  3.46354  2.40513  3.72494  3.29354  2.67741  2.69355  4.24690  2.90347  2.73739  3.18146  2.89801  2.37887  2.77519  2.98518  4.58477  3.61503
          0.03759  3.69552  4.41787  0.61958  0.77255  0.48239  0.96051
     14   2.57107  4.34411  3.09624  2.72051  3.47432  3.50664  3.78007  2.59770  2.72481  2.38898  2.43485  3.21439  3.90222  3.06760  3.08646  2.77225  2.72974  2.47470  4.94772  3.69906    208 - -
          2.68618  4.42225  2.77519  2.73123  3.46354  2.40513  3.72494  3.29354  2.67741  2.69355  4.24690  2.90347  2.73739  3.18146  2.89801  2.37887  2.77519  2.98518  4.58477  3.61503
          0.03332  3.81409  4.53644  0.61958  0.77255  0.49802  0.93581
     15   2.61823  4.94709  2.06837  2.22206  3.88995  3.30653  3.42518  3.65927  2.30063  3.21868  4.02208  2.80197  3.75451  2.65813  2.77306  2.54163  2.85775  3.30027  5.41703  4.04082    209 - -
          2.68618  4.42225  2.77519  2.73123  3.46354  2.40513  3.72494  3.29354  2.67741  2.69355  4.24690  2.90347  2.73739  3.18146  2.89801  2.37887  2.77519  2.98518  4.58477  3.61503
          0.03230  3.84467  4.56702  0.61958  0.77255  0.51493  0.91016
     16   2.66996  5.02556  2.34072  1.74975  4.29841  3.27194  3.60573  3.74654  2.43912  3.16311  4.11979  2.59011  3.76160  2.67984  2.92519  2.64015  2.91930  3.22516  5.50310  4.11058    210 - -
          2.68618  4.42225  2.77519  2.73123  3.46354  2.40513  3.72494  3.29354  2.67741  2.69355  4.24690  2.90347  2.73739  3.18146  2.89801  2.37887  2.77519  2.98518  4.58477  3.61503
          0.03230  3.84467  4.56702  0.61958  0.77255  0.51493  0.91016
     17   2.66795  5.04671  1.94058  2.11973  4.35582  3.25854  3.60635  3.81259  2.43415  3.35418  4.16061  2.75528  3.50408  2.74876  2.59811  2.48070  2.92225  3.43069  5.53966  4.14220    211 - -
          2.68618  4.42225  2.77519  2.73123  3.46354  2.40513  3.72494  3.29354  2.67741  2.69355  4.24690  2.90347  2.73739  3.18146  2.89801  2.37887  2.77519  2.98518  4.58477  3.61503
          0.05325  3.84467  3.49111  0.61958  0.77255  0.51493  0.91016
     18   2.43774  4.63807  2.92386  2.00353  3.63069  3.38629  3.64858  3.14914  2.41717  2.61744  3.73418  2.97097  3.81247  2.84079  2.87360  2.66702  2.83275  2.88284  5.17809  3.86650    212 - -
          2.68618  4.42225  2.77519  2.73123  3.46354  2.40513  3.72494  3.29354  2.67741  2.69355  4.24690  2.90347  2.73739  3.18146  2.89801  2.37887  2.77519  2.98518  4.58477  3.61503
          0.03297  3.82439  4.54673  0.61958  0.77255  0.53210  0.88520
     19   2.61076  4.75279  2.77745  2.42619  3.76376  3.33763  3.61604  3.45136  1.78127  3.06994  3.91487  2.92317  3.79092  2.78674  2.72397  2.44809  2.86248  3.13118  5.27756  3.94793    213 - -
          2.68617  4.42207  2.77522  2.73122  3.46356  2.40515  3.72497  3.29356  2.67743  2.69350  4.24692  2.90345  2.73742  3.18149  2.89803  2.37889  2.77514  2.98516  4.58456  3.61505
          0.08534  3.20718  3.18609  1.07797  0.41595  0.53210  0.88520
     20   2.53462  4.21667  2.40458  2.50644  3.52706  3.40098  3.62490  3.08544  2.48857  2.69277  3.46245  2.99545  3.79559  2.83215  2.85918  2.62805  2.77000  2.82016  5.05577  3.59742    224 - -
          2.68618  4.42225  2.77519  2.73123  3.46354  2.40513  3.72494  3.29354  2.67741  2.69355  4.24690  2.90347  2.73739  3.18146  2.89801  2.37887  2.77519  2.98518  4.58477  3.61503
          0.03403  3.79317  4.51552  0.61958  0.77255  0.53422  0.88220
     21   2.49353  4.08455  3.28148  2.70559  3.64312  3.42634  3.69843  2.86732  2.49139  2.65874  3.24070  3.13338  3.84199  2.93766  2.16308  2.62100  2.79333  2.69875  5.02389  3.76823    225 - -
          2.68618  4.42225  2.77519  2.73123  3.46354  2.40513  3.72494  3.29354  2.67741  2.69355  4.24690  2.90347  2.73739  3.18146  2.89801  2.37887  2.77519  2.98518  4.58477  3.61503
          0.03345  3.81007  4.53242  0.61958  0.77255  0.54384  0.86873
     22   1.83078  4.45961  2.98357  2.43329  3.85953  3.27137  3.76324  3.07387  2.53008  2.86322  3.76509  3.04698  3.79378  2.98636  2.96697  2.63399  2.81436  2.61661  5.22415  3.94826    226 - -
          2.68618  4.42225  2.77519  2.73123  3.46354  2.40513  3.72494  3.29354  2.67741  2.69355  4.24690  2.90347  2.73739  3.18146  2.89801  2.37887  2.77519  2.98518  4.58477  3.61503
          0.03345  3.81007  4.53242  0.61958  0.77255  0.51940  0.90356
     23   2.60846  4.69809  3.05706  2.39626  3.93012  3.42428  3.58766  3.31633  1.89613  2.85205  3.61502  2.98080  3.81164  2.75762  2.58709  2.60513  2.83090  2.91964  5.18437  3.71946    227 - -
          2.68618  4.42225  2.77519  2.73123  3.46354  2.40513  3.72494  3.29354  2.67741  2.69355  4.24690  2.90347  2.73739  3.18146  2.89801  2.37887  2.77519  2.98518  4.58477  3.61503
          0.06650  3.82766  3.15644  0.61958  0.77255  0.45943  0.99871
     24   2.70870  4.70908  3.23044  2.71419  4.07910  3.01552  3.66964  3.50287  2.17159  2.93041  3.99308  3.12084  3.87479  2.85574  1.55252  2.78641  2.97401  3.19430  5.26018  4.00774    228 - -
          2.68618  4.42225  2.77519  2.73123  3.46354  2.40513  3.72494  3.29354  2.67741  2.69355  4.24690  2.90347  2.73739  3.18146  2.89801  2.37887  2.77519  2.98518  4.58477  3.61503
          0.03224  3.84652  4.56887  0.61958  0.77255  0.46890  0.98267
     25   1.00660  4.19435  3.46750  3.25890  4.05720  3.01879  4.28038  3.18344  3.27528  3.06484  4.09602  3.40730  3.75847  3.61596  3.52554  2.54456  2.82225  2.83698  5.48385  4.28463    229 - -
          2.68618  4.42225  2.77519  2.73123  3.46354  2.40513  3.72494  3.29354  2.67741  2.69355  4.24690  2.90347  2.73739  3.18146  2.89801  2.37887  2.77519  2.98518  4.58477  3.61503
          0.03124  3.87745  4.59980  0.61958  0.77255  0.48576  0.95510
     26   2.31727  4.23780  3.21056  3.02644  4.08117  2.96758  4.13622  3.60440  3.10055  3.32420  4.24979  3.25051  3.70677  3.44945  3.38651  1.08357  2.79775  3.13841  5.45323  4.16469    230 - -
          2.68618  4.42225  2.77519  2.73123  3.46354  2.40513  3.72494  3.29354  2.67741  2.69355  4.24690  2.90347  2.73739  3.18146  2.89801  2.37887  2.77519  2.98518  4.58477  3.61503
          0.03124  3.87745  4.59980  0.61958  0.77255  0.48576  0.95510
     27   3.01087  4.84988  3.50201  3.01189  4.20572  3.49807  3.82756  3.74768  2.23893  3.26270  4.26264  3.37130  4.00031  3.04754  0.97080  3.09474  3.27643  3.47139  5.28668  4.13189    231 - -
          2.68618  4.42225  2.77519  2.73123  3.46354  2.40513  3.72494  3.29354  2.67741  2.69355  4.24690  2.90347  2.73739  3.18146  2.89801  2.37887  2.77519  2.98518  4.58477  3.61503
          0.03124  3.87745  4.59980  0.61958  0.77255  0.48576  0.95510
     28   2.72737  4.72429  2.71074  2.59666  4.08857  3.18716  3.92471  3.79990  2.82876  3.44617  4.40131  1.14926  3.83922  3.19738  3.18367  2.79431  3.10934  3.42161  5.39389  4.03647    232 - -
          2.68618  4.42225  2.77519  2.73123  3.46354  2.40513  3.72494  3.29354  2.67741  2.69355  4.24690  2.90347  2.73739  3.18146  2.89801  2.37887  2.77519  2.98518  4.58477  3.61503
          0.03124  3.87745  4.59980  0.61958  0.77255  0.48576  0.95510
     29   2.97649  4.94070  3.15283  2.77322  4.32827  3.46554  3.76168  3.75782  1.03148  3.32176  4.28284  3.19751  3.96544  2.95279  2.43220  3.01809  3.22933  3.46529  5.38079  4.19423    233 - -
          2.68618  4.42225  2.77519  2.73123  3.46354  2.40513  3.72494  3.29354  2.67741  2.69355  4.24690  2.90347  2.73739  3.18146  2.89801  2.37887  2.77519  2.98518  4.58477  3.61503
          0.03124  3.87745  4.59980  0.61958  0.77255  0.48576  0.95510
     30   2.31727  4.23780  3.21056  3.02644  4.08117  2.96758  4.13622  3.60440  3.10055  3.32420  4.24979  3.25051  3.70677  3.44945  3.38651  1.08357  2.79775  3.13841  5.45323  4.16469    234 - -
          2.68618  4.42225  2.77519  2.73123  3.46354  2.40513  3.72494  3.29354  2.67741  2.69355  4.24690  2.90347  2.73739  3.18146  2.89801  2.37887  2.77519  2.98518  4.58477  3.61503
          0.03124  3.87745  4.59980  0.61958  0.77255  0.48576  0.95510
     31   2.95636  5.06873  2.48938  1.01831  4.41553  3.27712  3.86420  3.87041  2.74534  3.48668  4.46037  2.93542  3.88191  3.07968  3.15479  2.93818  3.26059  3.55369  5.58616  4.30827    235 - -
          2.68618  4.42225  2.77519  2.73123  3.46354  2.40513  3.72494  3.29354  2.67741  2.69355  4.24690  2.90347  2.73739  3.18146  2.89801  2.37887  2.77519  2.98518  4.58477  3.61503
          0.03124  3.87745  4.59980  0.61958  0.77255  0.48576  0.95510
     32   2.97649  4.94070  3.15283  2.77322  4.32827  3.46554  3.76168  3.75782  1.03148  3.32176  4.28284  3.19751  3.96544  2.95279  2.43220  3.01809  3.22933  3.46529  5.38079  4.19423    236 - -
          2.68618  4.42225  2.77519  2.73123  3.46354  2.40513  3.72494  3.29354  2.67741  2.69355  4.24690  2.90347  2.73739  3.18146  2.89801  2.37887  2.77519  2.98518  4.58477  3.61503
          0.03124  3.87745  4.59980  0.61958  0.77255  0.48576  0.95510
     33   2.97649  4.94070  3.15283  2.77322  4.32827  3.46554  3.76168  3.75782  1.03148  3.32176  4.28284  3.19751  3.96544  2.95279  2.43220  3.01809  3.22933  3.46529  5.38079  4.19423    237 - -
          2.68618  4.42225  2.77519  2.73123  3.46354  2.40513  3.72494  3.29354  2.67741  2.69355  4.24690  2.90347  2.73739  3.18146  2.89801  2.37887  2.77519  2.98518  4.58477  3.61503
          0.03124  3.87745  4.59980  0.61958  0.77255  0.48576  0.95510
     34   3.01087  4.84988  3.50201  3.01189  4.20572  3.49807  3.82756  3.74768  2.23893  3.26270  4.26264  3.37130  4.00031  3.04754  0.97080  3.09474  3.27643  3.47139  5.28668  4.13189    238 - -
          2.68618  4.42225  2.77519  2.73123  3.46354  2.40513  3.72494  3.29354  2.67741  2.69355  4.24690  2.90347  2.73739  3.18146  2.89801  2.37887  2.77519  2.98518  4.58477  3.61503
          0.03124  3.87745  4.59980  0.61958  0.77255  0.48576  0.95510
     35   3.01087  4.84988  3.50201  3.01189  4.20572  3.49807  3.82756  3.74768  2.23893  3.26270  4.26264  3.37130  4.00031  3.04754  0.97080  3.09474  3.27643  3.47139  5.28668  4.13189    239 - -
          2.68618  4.42225  2.77519  2.73123  3.46354  2.40513  3.72494  3.29354  2.67741  2.69355  4.24690  2.90347  2.73739  3.18146  2.89801  2.37887  2.77519  2.98518  4.58477  3.61503
          0.03124  3.87745  4.59980  0.61958  0.77255  0.48576  0.95510
     36   2.99477  5.12411  0.91094  2.33770  4.50174  3.21428  3.93516  4.09101  3.02018  3.69840  4.67650  2.89437  3.86741  3.17424  3.53716  2.95648  3.33341  3.72962  5.66940  4.37368    240 - -
          2.68618  4.42225  2.77519  2.73123  3.46354  2.40513  3.72494  3.29354  2.67741  2.69355  4.24690  2.90347  2.73739  3.18146  2.89801  2.37887  2.77519  2.98518  4.58477  3.61503
          0.03124  3.87745  4.59980  0.61958  0.77255  0.48576  0.95510
     37   2.88447  4.87056  2.90598  2.66066  4.03981  3.36918  3.81906  3.67121  2.48107  3.17308  4.20067  3.12049  3.92263  1.22521  2.76521  2.93195  3.18138  3.40054  5.31088  4.00492    241 - -
          2.68618  4.42225  2.77519  2.73123  3.46354  2.40513  3.72494  3.29354  2.67741  2.69355  4.24690  2.90347  2.73739  3.18146  2.89801  2.37887  2.77519  2.98518  4.58477  3.61503
          0.03124  3.87745  4.59980  0.61958  0.77255  0.48576  0.95510
     38   3.26454  4.66480  4.24556  3.96091  1.00360  3.95333  3.87920  2.78750  3.86779  2.15636  3.51686  4.02472  4.41173  4.03437  3.98629  3.53427  3.56563  2.77858  4.12662  2.49293    242 - -
          2.68618  4.42225  2.77519  2.73123  3.46354  2.40513  3.72494  3.29354  2.67741  2.69355  4.24690  2.90347  2.73739  3.18146  2.89801  2.37887  2.77519  2.98518  4.58477  3.61503
          0.03124  3.87745  4.59980  0.61958  0.77255  0.48576  0.95510
     39   2.72737  4.72429  2.71074  2.59666  4.08857  3.18716  3.92471  3.79990  2.82876  3.44617  4.40131  1.14926  3.83922  3.19738  3.18367  2.79431  3.10934  3.42161  5.39389  4.03647    243 - -
          2.68618  4.42225  2.77519  2.73123  3.46354  2.40513  3.72494  3.29354  2.67741  2.69355  4.24690  2.90347  2.73739  3.18146  2.89801  2.37887  2.77519  2.98518  4.58477  3.61503
          0.03124  3.87745  4.59980  0.61958  0.77255  0.48576  0.95510
     40   2.81198  4.35308  4.13230  3.79547  3.55360  3.72914  4.59629  2.04968  3.66333  2.23968  3.51787  3.98453  4.28929  4.02272  3.87537  3.23289  3.17335  1.01863  5.33892  4.07089    244 - -
          2.68618  4.42225  2.77519  2.73123  3.46354  2.40513  3.72494  3.29354  2.67741  2.69355  4.24690  2.90347  2.73739  3.18146  2.89801  2.37887  2.77519  2.98518  4.58477  3.61503
          0.03124  3.87745  4.59980  0.61958  0.77255  0.48576  0.95510
     41   3.16075  4.62147  4.19753  3.83729  3.13742  3.98855  4.49146  2.34161  3.60500  0.86908  3.15862  4.11229  4.42297  3.97213  3.78029  3.55983  3.45473  2.38026  5.01863  3.74313    245 - -
          2.68618  4.42225  2.77519  2.73123  3.46354  2.40513  3.72494  3.29354  2.67741  2.69355  4.24690  2.90347  2.73739  3.18146  2.89801  2.37887  2.77519  2.98518  4.58477  3.61503
          0.03124  3.87745  4.59980  0.61958  0.77255  0.48576  0.95510
     42   3.03496  4.45216  4.34296  3.95885  3.37743  4.07207  4.68597  1.07176  3.78709  1.96232  3.31189  4.20349  4.50270  4.13480  3.98308  3.56775  3.33399  1.84580  5.26937  4.00817    246 - -
          2.68618  4.42225  2.77519  2.73123  3.46354  2.40513  3.72494  3.29354  2.67741  2.69355  4.24690  2.90347  2.73739  3.18146  2.89801  2.37887  2.77519  2.98518  4.58477  3.61503
          0.03124  3.87745  4.59980  0.61958  0.77255  0.48576  0.95510
     43   2.97649  4.94070  3.15283  2.77322  4.32827  3.46554  3.76168  3.75782  1.03148  3.32176  4.28284  3.19751  3.96544  2.95279  2.43220  3.01809  3.22933  3.46529  5.38079  4.19423    247 - -
          2.68618  4.42225  2.77519  2.73123  3.46354  2.40513  3.72494  3.29354  2.67741  2.69355  4.24690  2.90347  2.73739  3.18146  2.89801  2.37887  2.77519  2.98518  4.58477  3.61503
          0.03124  3.87745  4.59980  0.61958  0.77255  0.48576  0.95510
     44   2.95636  5.06873  2.48938  1.01831  4.41553  3.27712  3.86420  3.87041  2.74534  3.48668  4.46037  2.93542  3.88191  3.07968  3.15479  2.93818  3.26059  3.55369  5.58616  4.30827    248 - -
          2.68618  4.42225  2.77519  2.73123  3.46354  2.40513  3.72494  3.29354  2.67741  2.69355  4.24690  2.90347  2.73739  3.18146  2.89801  2.37887  2.77519  2.98518  4.58477  3.61503
          0.03124  3.87745  4.59980  0.61958  0.77255  0.48576  0.95510
     45   3.16075  4.62147  4.19753  3.83729  3.13742  3.98855  4.49146  2.34161  3.60500  0.86908  3.15862  4.11229  4.42297  3.97213  3.78029  3.55983  3.45473  2.38026  5.01863  3.74313    249 - -
          2.68618  4.42225  2.77519  2.73123  3.46354  2.40513  3.72494  3.29354  2.67741  2.69355  4.24690  2.90347  2.73739  3.18146  2.89801  2.37887  2.77519  2.98518  4.58477  3.61503
          0.03124  3.87745  4.59980  0.61958  0.77255  0.48576  0.95510
     46   2.31727  4.23780  3.21056  3.02644  4.08117  2.96758  4.13622  3.60440  3.10055  3.32420  4.24979  3.25051  3.70677  3.44945  3.38651  1.08357  2.79775  3.13841  5.45323  4.16469    250 - -
          2.68618  4.42225  2.77519  2.73123  3.46354  2.40513  3.72494  3.29354  2.67741  2.69355  4.24690  2.90347  2.73739  3.18146  2.89801  2.37887  2.77519  2.98518  4.58477  3.61503
          0.03124  3.87745  4.59980  0.61958  0.77255  0.48576  0.95510
     47   2.31727  4.23780  3.21056  3.02644  4.08117  2.96758  4.13622  3.60440  3.10055  3.32420  4.24979  3.25051  3.70677  3.44945  3.38651  1.08357  2.79775  3.13841  5.45323  4.16469    251 - -
          2.68618  4.42225  2.77519  2.73123  3.46354  2.40513  3.72494  3.29354  2.67741  2.69355  4.24690  2.90347  2.73739  3.18146  2.89801  2.37887  2.77519  2.98518  4.58477  3.61503
          0.03124  3.87745  4.59980  0.61958  0.77255  0.48576  0.95510
     48   2.97299  4.52093  4.05469  3.64845  3.20971  3.83777  4.38243  2.38580  3.41628  1.80356  1.36841  3.92535  4.29833  3.79779  3.62103  3.32265  3.27835  2.39251  5.05124  3.81350    252 - -
          2.68618  4.42225  2.77519  2.73123  3.46354  2.40513  3.72494  3.29354  2.67741  2.69355  4.24690  2.90347  2.73739  3.18146  2.89801  2.37887  2.77519  2.98518  4.58477  3.61503
          0.03124  3.87745  4.59980  0.61958  0.77255  0.48576  0.95510
     49   3.16075  4.62147  4.19753  3.83729  3.13742  3.98855  4.49146  2.34161  3.60500  0.86908  3.15862  4.11229  4.42297  3.97213  3.78029  3.55983  3.45473  2.38026  5.01863  3.74313    253 - -
          2.68618  4.42225  2.77519  2.73123  3.46354  2.40513  3.72494  3.29354  2.67741  2.69355  4.24690  2.90347  2.73739  3.18146  2.89801  2.37887  2.77519  2.98518  4.58477  3.61503
          0.03124  3.87745  4.59980  0.61958  0.77255  0.48576  0.95510
     50   2.75776  4.51442  3.36545  3.20510  4.20007  3.20164  4.28225  3.74664  3.26280  3.37299  4.42296  3.51136  0.81842  3.65143  3.50787  2.92538  3.19969  3.39146  5.38538  4.32076    254 - -
          2.68618  4.42225  2.77519  2.73123  3.46354  2.40513  3.72494  3.29354  2.67741  2.69355  4.24690  2.90347  2.73739  3.18146  2.89801  2.37887  2.77519  2.98518  4.58477  3.61503
          0.03124  3.87745  4.59980  0.61958  0.77255  0.48576  0.95510
     51   2.67087  4.44594  3.34568  3.24565  4.38810  0.72146  4.36573  3.98883  3.42761  3.64236  4.61805  3.50995  3.83724  3.75135  3.66321  2.84290  3.15249  3.51618  5.48204  4.49013    255 - -
          2.68618  4.42225  2.77519  2.73123  3.46354  2.40513  3.72494  3.29354  2.67741  2.69355  4.24690  2.90347  2.73739  3.18146  2.89801  2.37887  2.77519  2.98518  4.58477  3.61503
          0.03124  3.87745  4.59980  0.61958  0.77255  0.48576  0.95510
     52   2.72737  4.72429  2.71074  2.59666  4.08857  3.18716  3.92471  3.79990  2.82876  3.44617  4.40131  1.14926  3.83922  3.19738  3.18367  2.79431  3.10934  3.42161  5.39389  4.03647    256 - -
          2.68618  4.42225  2.77519  2.73123  3.46354  2.40513  3.72494  3.29354  2.67741  2.69355  4.24690  2.90347  2.73739  3.18146  2.89801  2.37887  2.77519  2.98518  4.58477  3.61503
          0.03124  3.87745  4.59980  0.61958  0.77255  0.48576  0.95510
     53   2.41520  4.26032  3.43231  3.18441  3.97307  3.09947  4.20138  3.10081  3.12748  2.96412  4.01423  3.39307  3.80357  3.52203  3.38600  2.61651  1.16349  2.79525  5.41043  4.18967    257 - -
          2.68618  4.42225  2.77519  2.73123  3.46354  2.40513  3.72494  3.29354  2.67741  2.69355  4.24690  2.90347  2.73739  3.18146  2.89801  2.37887  2.77519  2.98518  4.58477  3.61503
          0.03124  3.87745  4.59980  0.61958  0.77255  0.48576  0.95510
     54   3.01087  4.84988  3.50201  3.01189  4.20572  3.49807  3.82756  3.74768  2.23893  3.26270  4.26264  3.37130  4.00031  3.04754  0.97080  3.09474  3.27643  3.47139  5.28668  4.13189    258 - -
          2.68618  4.42225  2.77519  2.73123  3.46354  2.40513  3.72494  3.29354  2.67741  2.69355  4.24690  2.90347  2.73739  3.18146  2.89801  2.37887  2.77519  2.98518  4.58477  3.61503
          0.03124  3.87745  4.59980  0.61958  0.77255  0.48576  0.95510
     55   2.97649  4.94070  3.15283  2.77322  4.32827  3.46554  3.76168  3.75782  1.03148  3.32176  4.28284  3.19751  3.96544  2.95279  2.43220  3.01809  3.22933  3.46529  5.38079  4.19423    259 - -
          2.68618  4.42225  2.77519  2.73123  3.46354  2.40513  3.72494  3.29354  2.67741  2.69355  4.24690  2.90347  2.73739  3.18146  2.89801  2.37887  2.77519  2.98518  4.58477  3.61503
          0.03124  3.87745  4.59980  0.61958  0.77255  0.48576  0.95510
     56   3.04896  4.53210  4.25821  3.74512  3.08747  4.10291  4.43585  2.22170  3.51351  1.48508  1.66094  4.04839  4.43271  3.83600  3.72354  3.46797  3.30301  2.26610  5.02298  3.81262    260 - -
          2.68618  4.42225  2.77519  2.73123  3.46354  2.40513  3.72494  3.29354  2.67741  2.69355  4.24690  2.90347  2.73739  3.18146  2.89801  2.37887  2.77519  2.98518  4.58477  3.61503
          0.03124  3.87745  4.59980  0.61958  0.77255  0.48576  0.95510
     57   2.99477  5.12411  0.91094  2.33770  4.50174  3.21428  3.93516  4.09101  3.02018  3.69840  4.67650  2.89437  3.86741  3.17424  3.53716  2.95648  3.33341  3.72962  5.66940  4.37368    261 - -
          2.68618  4.42225  2.77519  2.73123  3.46354  2.40513  3.72494  3.29354  2.67741  2.69355  4.24690  2.90347  2.73739  3.18146  2.89801  2.37887  2.77519  2.98518  4.58477  3.61503
          0.03124  3.87745  4.59980  0.61958  0.77255  0.48576  0.95510
     58   2.97649  4.94070  3.15283  2.77322  4.32827  3.46554  3.76168  3.75782  1.03148  3.32176  4.28284  3.19751  3.96544  2.95279  2.43220  3.01809  3.22933  3.46529  5.38079  4.19423    262 - -
          2.68618  4.42225  2.77519  2.73123  3.46354  2.40513  3.72494  3.29354  2.67741  2.69355  4.24690  2.90347  2.73739  3.18146  2.89801  2.37887  2.77519  2.98518  4.58477  3.61503
          0.03124  3.87745  4.59980  0.61958  0.77255  0.48576  0.95510
     59   2.41520  4.26032  3.43231  3.18441  3.97307  3.09947  4.20138  3.10081  3.12748  2.96412  4.01423  3.39307  3.80357  3.52203  3.38600  2.61651  1.16349  2.79525  5.41043  4.18967    263 - -
          2.68618  4.42225  2.77519  2.73123  3.46354  2.40513  3.72494  3.29354  2.67741  2.69355  4.24690  2.90347  2.73739  3.18146  2.89801  2.37887  2.77519  2.98518  4.58477  3.61503
          0.03124  3.87745  4.59980  0.61958  0.77255  0.48576  0.95510
     60   2.41520  4.26032  3.43231  3.18441  3.97307  3.09947  4.20138  3.10081  3.12748  2.96412  4.01423  3.39307  3.80357  3.52203  3.38600  2.61651  1.16349  2.79525  5.41043  4.18967    264 - -
          2.68618  4.42225  2.77519  2.73123  3.46354  2.40513  3.72494  3.29354  2.67741  2.69355  4.24690  2.90347  2.73739  3.18146  2.89801  2.37887  2.77519  2.98518  4.58477  3.61503
          0.03124  3.87745  4.59980  0.61958  0.77255  0.48576  0.95510
     61   2.81198  4.35308  4.13230  3.79547  3.55360  3.72914  4.59629  2.04968  3.66333  2.23968  3.51787  3.98453  4.28929  4.02272  3.87537  3.23289  3.17335  1.01863  5.33892  4.07089    265 - -
          2.68618  4.42225  2.77519  2.73123  3.46354  2.40513  3.72494  3.29354  2.67741  2.69355  4.24690  2.90347  2.73739  3.18146  2.89801  2.37887  2.77519  2.98518  4.58477  3.61503
          0.03124  3.87745  4.59980  0.61958  0.77255  0.48576  0.95510
     62   3.16075  4.62147  4.19753  3.83729  3.13742  3.98855  4.49146  2.34161  3.60500  0.86908  3.15862  4.11229  4.42297  3.97213  3.78029  3.55983  3.45473  2.38026  5.01863  3.74313    266 - -
          2.68618  4.42225  2.77519  2.73123  3.46354  2.40513  3.72494  3.29354  2.67741  2.69355  4.24690  2.90347  2.73739  3.18146  2.89801  2.37887  2.77519  2.98518  4.58477  3.61503
          0.03124  3.87745  4.59980  0.61958  0.77255  0.48576  0.95510
     63   2.95636  5.06873  2.48938  1.01831  4.41553  3.27712  3.86420  3.87041  2.74534  3.48668  4.46037  2.93542  3.88191  3.07968  3.15479  2.93818  3.26059  3.55369  5.58616  4.30827    267 - -
          2.68618  4.42225  2.77519  2.73123  3.46354  2.40513  3.72494  3.29354  2.67741  2.69355  4.24690  2.90347  2.73739  3.18146  2.89801  2.37887  2.77519  2.98518  4.58477  3.61503
          0.03124  3.87745  4.59980  0.61958  0.77255  0.48576  0.95510
     64   2.97649  4.94070  3.15283  2.77322  4.32827  3.46554  3.76168  3.75782  1.03148  3.32176  4.28284  3.19751  3.96544  2.95279  2.43220  3.01809  3.22933  3.46529  5.38079  4.19423    268 - -
          2.68618  4.42225  2.77519  2.73123  3.46354  2.40513  3.72494  3.29354  2.67741  2.69355  4.24690  2.90347  2.73739  3.18146  2.89801  2.37887  2.77519  2.98518  4.58477  3.61503
          0.03124  3.87745  4.59980  0.61958  0.77255  0.48576  0.95510
     65   2.81198  4.35308  4.13230  3.79547  3.55360  3.72914  4.59629  2.04968  3.66333  2.23968  3.51787  3.98453  4.28929  4.02272  3.87537  3.23289  3.17335  1.01863  5.33892  4.07089    269 - -
          2.68618  4.42225  2.77519  2.73123  3.46354  2.40513  3.72494  3.29354  2.67741  2.69355  4.24690  2.90347  2.73739  3.18146  2.89801  2.37887  2.77519  2.98518  4.58477  3.61503
          0.03124  3.87745  4.59980  0.61958  0.77255  0.48576  0.95510
     66   3.03496  4.45216  4.34296  3.95885  3.37743  4.07207  4.68597  1.07176  3.78709  1.96232  3.31189  4.20349  4.50270  4.13480  3.98308  3.56775  3.33399  1.84580  5.26937  4.00817    270 - -
          2.68618  4.42225  2.77519  2.73123  3.46354  2.40513  3.72494  3.29354  2.67741  2.69355  4.24690  2.90347  2.73739  3.18146  2.89801  2.37887  2.77519  2.98518  4.58477  3.61503
          0.03124  3.87745  4.59980  0.61958  0.77255  0.48576  0.95510
     67   2.67087  4.44594  3.34568  3.24565  4.38810  0.72146  4.36573  3.98883  3.42761  3.64236  4.61805  3.50995  3.83724  3.75135  3.66321  2.84290  3.15249  3.51618  5.48204  4.49013    271 - -
          2.68618  4.42225  2.77519  2.73123  3.46354  2.40513  3.72494  3.29354  2.67741  2.69355  4.24690  2.90347  2.73739  3.18146  2.89801  2.37887  2.77519  2.98518  4.58477  3.61503
          0.03124  3.87745  4.59980  0.61958  0.77255  0.48576  0.95510
     68   3.26454  4.66480  4.24556  3.96091  1.00360  3.95333  3.87920  2.78750  3.86779  2.15636  3.51686  4.02472  4.41173  4.03437  3.98629  3.53427  3.56563  2.77858  4.12662  2.49293    272 - -
          2.68618  4.42225  2.77519  2.73123  3.46354  2.40513  3.72494  3.29354  2.67741  2.69355  4.24690  2.90347  2.73739  3.18146  2.89801  2.37887  2.77519  2.98518  4.58477  3.61503
          0.03124  3.87745  4.59980  0.61958  0.77255  0.48576  0.95510
     69   3.16075  4.62147  4.19753  3.83729  3.13742  3.98855  4.49146  2.34161  3.60500  0.86908  3.15862  4.11229  4.42297  3.97213  3.78029  3.55983  3.45473  2.38026  5.01863  3.74313    273 - -
          2.68618  4.42225  2.77519  2.73123  3.46354  2.40513  3.72494  3.29354  2.67741  2.69355  4.24690  2.90347  2.73739  3.18146  2.89801  2.37887  2.77519  2.98518  4.58477  3.61503
          0.03124  3.87745  4.59980  0.61958  0.77255  0.48576  0.95510
     70   2.88447  4.87056  2.90598  2.66066  4.03981  3.36918  3.81906  3.67121  2.48107  3.17308  4.20067  3.12049  3.92263  1.22521  2.76521  2.93195  3.18138  3.40054  5.31088  4.00492    274 - -
          2.68618  4.42225  2.77519  2.73123  3.46354  2.40513  3.72494  3.29354  2.67741  2.69355  4.24690  2.90347  2.73739  3.18146  2.89801  2.37887  2.77519  2.98518  4.58477  3.61503
          0.03124  3.87745  4.59980  0.61958  0.77255  0.48576  0.95510
     71   2.97649  4.94070  3.15283  2.77322  4.32827  3.46554  3.76168  3.75782  1.03148  3.32176  4.28284  3.19751  3.96544  2.95279  2.43220  3.01809  3.22933  3.46529  5.38079  4.19423    275 - -
          2.68618  4.42225  2.77519  2.73123  3.46354  2.40513  3.72494  3.29354  2.67741  2.69355  4.24690  2.90347  2.73739  3.18146  2.89801  2.37887  2.77519  2.98518  4.58477  3.61503
          0.03124  3.87745  4.59980  0.61958  0.77255  0.48576  0.95510
     72   3.00001  4.81675  3.13029  2.89063  3.28799  3.45151  1.13204  3.70371  2.73353  3.19709  4.24034  3.29980  4.00426  3.25690  2.99900  3.07062  3.30350  3.43873  4.75300  3.23869    276 - -
          2.68618  4.42225  2.77519  2.73123  3.46354  2.40513  3.72494  3.29354  2.67741  2.69355  4.24690  2.90347  2.73739  3.18146  2.89801  2.37887  2.77519  2.98518  4.58477  3.61503
          0.03124  3.87745  4.59980  0.61958  0.77255  0.48576  0.95510
     73   2.72737  4.72429  2.71074  2.59666  4.08857  3.18716  3.92471  3.79990  2.82876  3.44617  4.40131  1.14926  3.83922  3.19738  3.18367  2.79431  3.10934  3.42161  5.39389  4.03647    277 - -
          2.68618  4.42225  2.77519  2.73123  3.46354  2.40513  3.72494  3.29354  2.67741  2.69355  4.24690  2.90347  2.73739  3.18146  2.89801  2.37887  2.77519  2.98518  4.58477  3.61503
          0.03124  3.87745  4.59980  0.61958  0.77255  0.48576  0.95510
     74   2.95636  5.06873  2.48938  1.01831  4.41553  3.27712  3.86420  3.87041  2.74534  3.48668  4.46037  2.93542  3.88191  3.07968  3.15479  2.93818  3.26059  3.55369  5.58616  4.30827    278 - -
          2.68618  4.42225  2.77519  2.73123  3.46354  2.40513  3.72494  3.29354  2.67741  2.69355  4.24690  2.90347  2.73739  3.18146  2.89801  2.37887  2.77519  2.98518  4.58477  3.61503
          0.03124  3.87745  4.59980  0.61958  0.77255  0.48576  0.95510
     75   2.81198  4.35308  4.13230  3.79547  3.55360  3.72914  4.59629  2.04968  3.66333  2.23968  3.51787  3.98453  4.28929  4.02272  3.87537  3.23289  3.17335  1.01863  5.33892  4.07089    279 - -
          2.68618  4.42225  2.77519  2.73123  3.46354  2.40513  3.72494  3.29354  2.67741  2.69355  4.24690  2.90347  2.73739  3.18146  2.89801  2.37887  2.77519  2.98518  4.58477  3.61503
          0.03124  3.87745  4.59980  0.61958  0.77255  0.48576  0.95510
     76   2.31727  4.23780  3.21056  3.02644  4.08117  2.96758  4.13622  3.60440  3.10055  3.32420  4.24979  3.25051  3.70677  3.44945  3.38651  1.08357  2.79775  3.13841  5.45323  4.16469    280 - -
          2.68618  4.42225  2.77519  2.73123  3.46354  2.40513  3.72494  3.29354  2.67741  2.69355  4.24690  2.90347  2.73739  3.18146  2.89801  2.37887  2.77519  2.98518  4.58477  3.61503
          0.03124  3.87745  4.59980  0.61958  0.77255  0.48576  0.95510
     77   1.00660  4.19435  3.46750  3.25890  4.05720  3.01879  4.28038  3.18344  3.27528  3.06484  4.09602  3.40730  3.75847  3.61596  3.52554  2.54456  2.82225  2.83698  5.48385  4.28463    281 - -
          2.68618  4.42225  2.77519  2.73123  3.46354  2.40513  3.72494  3.29354  2.67741  2.69355  4.24690  2.90347  2.73739  3.18146  2.89801  2.37887  2.77519  2.98518  4.58477  3.61503
          0.03124  3.87745  4.59980  0.61958  0.77255  0.48576  0.95510
     78   2.88447  4.87056  2.90598  2.66066  4.03981  3.36918  3.81906  3.67121  2.48107  3.17308  4.20067  3.12049  3.92263  1.22521  2.76521  2.93195  3.18138  3.40054  5.31088  4.00492    282 - -
          2.68618  4.42225  2.77519  2.73123  3.46354  2.40513  3.72494  3.29354  2.67741  2.69355  4.24690  2.90347  2.73739  3.18146  2.89801  2.37887  2.77519  2.98518  4.58477  3.61503
          0.03124  3.87745  4.59980  0.61958  0.77255  0.48576  0.95510
     79   2.41520  4.26032  3.43231  3.18441  3.97307  3.09947  4.20138  3.10081  3.12748  2.96412  4.01423  3.39307  3.80357  3.52203  3.38600  2.61651  1.16349  2.79525  5.41043  4.18967    283 - -
          2.68618  4.42225  2.77519  2.73123  3.46354  2.40513  3.72494  3.29354  2.67741  2.69355  4.24690  2.90347  2.73739  3.18146  2.89801  2.37887  2.77519  2.98518  4.58477  3.61503
          0.03124  3.87745  4.59980  0.61958  0.77255  0.48576  0.95510
     80   2.95636  5.06873  2.48938  1.01831  4.41553  3.27712  3.86420  3.87041  2.74534  3.48668  4.46037  2.93542  3.88191  3.07968  3.15479  2.93818  3.26059  3.55369  5.58616  4.30827    284 - -
          2.68618  4.42225  2.77519  2.73123  3.46354  2.40513  3.72494  3.29354  2.67741  2.69355  4.24690  2.90347  2.73739  3.18146  2.89801  2.37887  2.77519  2.98518  4.58477  3.61503
          0.03124  3.87745  4.59980  0.61958  0.77255  0.48576  0.95510
     81   2.97513  4.37654  4.42920  3.91454  3.38230  4.18696  4.65595  1.27902  3.75891  1.81550  3.22264  4.18584  4.52553  4.06081  3.98314  3.54682  3.06746  1.70124  5.28448  4.08386    285 - -
          2.68618  4.42225  2.77519  2.73123  3.46354  2.40513  3.72494  3.29354  2.67741  2.69355  4.24690  2.90347  2.73739  3.18146  2.89801  2.37887  2.77519  2.98518  4.58477  3.61503
          0.03124  3.87745  4.59980  0.61958  0.77255  0.48576  0.95510
     82   2.59165  0.93039  4.11195  3.85264  3.84272  3.21367  4.49861  2.98736  3.67957  2.90266  4.02407  3.83829  3.92102  4.02545  3.80310  2.86333  3.05882  2.73163  5.25791  4.13040    286 - -
          2.68618  4.42225  2.77519  2.73123  3.46354  2.40513  3.72494  3.29354  2.67741  2.69355  4.24690  2.90347  2.73739  3.18146  2.89801  2.37887  2.77519  2.98518  4.58477  3.61503
          0.03124  3.87745  4.59980  0.61958  0.77255  0.48576  0.95510
     83   2.99477  5.12411  0.91094  2.33770  4.50174  3.21428  3.93516  4.09101  3.02018  3.69840  4.67650  2.89437  3.86741  3.17424  3.53716  2.95648  3.33341  3.72962  5.66940  4.37368    287 - -
          2.68618  4.42225  2.77519  2.73123  3.46354  2.40513  3.72494  3.29354  2.67741  2.69355  4.24690  2.90347  2.73739  3.18146  2.89801  2.37887  2.77519  2.98518  4.58477  3.61503
          0.03124  3.87745  4.59980  0.61958  0.77255  0.48576  0.95510
     84   3.00981  4.40356  4.50504  4.03859  3.39690  4.20571  4.77249  1.17493  3.88311  1.91557  3.25272  4.27961  4.57668  4.18780  4.09343  3.60632  3.29279  1.62841  5.34723  4.11733    288 - -
          2.68618  4.42225  2.77519  2.73123  3.46354  2.40513  3.72494  3.29354  2.67741  2.69355  4.24690  2.90347  2.73739  3.18146  2.89801  2.37887  2.77519  2.98518  4.58477  3.61503
          0.03124  3.87745  4.59980  0.61958  0.77255  0.48576  0.95510
     85   2.88447  4.87056  2.90598  2.66066  4.03981  3.36918  3.81906  3.67121  2.48107  3.17308  4.20067  3.12049  3.92263  1.22521  2.76521  2.93195  3.18138  3.40054  5.31088  4.00492    289 - -
          2.68618  4.42225  2.77519  2.73123  3.46354  2.40513  3.72494  3.29354  2.67741  2.69355  4.24690  2.90347  2.73739  3.18146  2.89801  2.37887  2.77519  2.98518  4.58477  3.61503
          0.03124  3.87745  4.59980  0.61958  0.77255  0.48576  0.95510
     86   2.76651  4.83678  2.81559  2.54712  4.13863  3.32125  3.75051  3.67374  2.41434  3.20946  4.15681  3.01802  3.55727  1.43545  2.72586  2.80678  3.06159  3.35969  5.37931  4.06710    290 - -
          2.68618  4.42225  2.77519  2.73123  3.46354  2.40513  3.72494  3.29354  2.67741  2.69355  4.24690  2.90347  2.73739  3.18146  2.89801  2.37887  2.77519  2.98518  4.58477  3.61503
          0.03124  3.87745  4.59980  0.61958  0.77255  0.48576  0.95510
     87   2.99477  5.12411  0.91094  2.33770  4.50174  3.21428  3.93516  4.09101  3.02018  3.69840  4.67650  2.89437  3.86741  3.17424  3.53716  2.95648  3.33341  3.72962  5.66940  4.37368    291 - -
          2.68618  4.42225  2.77519  2.73123  3.46354  2.40513  3.72494  3.29354  2.67741  2.69355  4.24690  2.90347  2.73739  3.18146  2.89801  2.37887  2.77519  2.98518  4.58477  3.61503
          0.03124  3.87745  4.59980  0.61958  0.77255  0.48576  0.95510
     88   3.34360  4.71657  4.09861  3.80585  2.67102  3.73559  3.90568  3.36730  3.52790  2.76138  4.00089  3.95387  4.25371  3.91526  3.65542  3.54726  3.64422  3.25777  0.87531  2.67284    292 - -
          2.68618  4.42225  2.77519  2.73123  3.46354  2.40513  3.72494  3.29354  2.67741  2.69355  4.24690  2.90347  2.73739  3.18146  2.89801  2.37887  2.77519  2.98518  4.58477  3.61503
          0.03124  3.87745  4.59980  0.61958  0.77255  0.48576  0.95510
     89   2.97649  4.94070  3.15283  2.77322  4.32827  3.46554  3.76168  3.75782  1.03148  3.32176  4.28284  3.19751  3.96544  2.95279  2.43220  3.01809  3.22933  3.46529  5.38079  4.19423    293 - -
          2.68618  4.42225  2.77519  2.73123  3.46354  2.40513  3.72494  3.29354  2.67741  2.69355  4.24690  2.90347  2.73739  3.18146  2.89801  2.37887  2.77519  2.98518  4.58477  3.61503
          0.03124  3.87745  4.59980  0.61958  0.77255  0.48576  0.95510
     90   2.75776  4.51442  3.36545  3.20510  4.20007  3.20164  4.28225  3.74664  3.26280  3.37299  4.42296  3.51136  0.81842  3.65143  3.50787  2.92538  3.19969  3.39146  5.38538  4.32076    294 - -
          2.68618  4.42225  2.77519  2.73123  3.46354  2.40513  3.72494  3.29354  2.67741  2.69355  4.24690  2.90347  2.73739  3.18146  2.89801  2.37887  2.77519  2.98518  4.58477  3.61503
          0.03124  3.87745  4.59980  0.61958  0.77255  0.48576  0.95510
     91   2.31727  4.23780  3.21056  3.02644  4.08117  2.96758  4.13622  3.60440  3.10055  3.32420  4.24979  3.25051  3.70677  3.44945  3.38651  1.08357  2.79775  3.13841  5.45323  4.16469    295 - -
          2.68618  4.42225  2.77519  2.73123  3.46354  2.40513  3.72494  3.29354  2.67741  2.69355  4.24690  2.90347  2.73739  3.18146  2.89801  2.37887  2.77519  2.98518  4.58477  3.61503
          0.03124  3.87745  4.59980  0.61958  0.77255  0.48576  0.95510
     92   3.26454  4.66480  4.24556  3.96091  1.00360  3.95333  3.87920  2.78750  3.86779  2.15636  3.51686  4.02472  4.41173  4.03437  3.98629  3.53427  3.56563  2.77858  4.12662  2.49293    296 - -
          2.68618  4.42225  2.77519  2.73123  3.46354  2.40513  3.72494  3.29354  2.67741  2.69355  4.24690  2.90347  2.73739  3.18146  2.89801  2.37887  2.77519  2.98518  4.58477  3.61503
          0.03124  3.87745  4.59980  0.61958  0.77255  0.48576  0.95510
     93   3.16075  4.62147  4.19753  3.83729  3.13742  3.98855  4.49146  2.34161  3.60500  0.86908  3.15862  4.11229  4.42297  3.97213  3.78029  3.55983  3.45473  2.38026  5.01863  3.74313    297 - -
          2.68618  4.42225  2.77519  2.73123  3.46354  2.40513  3.72494  3.29354  2.67741  2.69355  4.24690  2.90347  2.73739  3.18146  2.89801  2.37887  2.77519  2.98518  4.58477  3.61503
          0.03124  3.87745  4.59980  0.61958  0.77255  0.48576  0.95510
     94   2.31727  4.23780  3.21056  3.02644  4.08117  2.96758  4.13622  3.60440  3.10055  3.32420  4.24979  3.25051  3.70677  3.44945  3.38651  1.08357  2.79775  3.13841  5.45323  4.16469    298 - -
          2.68618  4.42225  2.77519  2.73123  3.46354  2.40513  3.72494  3.29354  2.67741  2.69355  4.24690  2.90347  2.73739  3.18146  2.89801  2.37887  2.77519  2.98518  4.58477  3.61503
          0.03124  3.87745  4.59980  0.61958  0.77255  0.48576  0.95510
     95   2.72737  4.72429  2.71074  2.59666  4.08857  3.18716  3.92471  3.79990  2.82876  3.44617  4.40131  1.14926  3.83922  3.19738  3.18367  2.79431  3.10934  3.42161  5.39389  4.03647    299 - -
          2.68618  4.42225  2.77519  2.73123  3.46354  2.40513  3.72494  3.29354  2.67741  2.69355  4.24690  2.90347  2.73739  3.18146  2.89801  2.37887  2.77519  2.98518  4.58477  3.61503
          0.03124  3.87745  4.59980  0.61958  0.77255  0.48576  0.95510
     96   2.95636  5.06873  2.48938  1.01831  4.41553  3.27712  3.86420  3.87041  2.74534  3.48668  4.46037  2.93542  3.88191  3.07968  3.15479  2.93818  3.26059  3.55369  5.58616  4.30827    300 - -
          2.68618  4.42225  2.77519  2.73123  3.46354  2.40513  3.72494  3.29354  2.67741  2.69355  4.24690  2.90347  2.73739  3.18146  2.89801  2.37887  2.77519  2.98518  4.58477  3.61503
          0.03124  3.87745  4.59980  0.61958  0.77255  0.48576  0.95510
     97   2.95636  5.06873  2.48938  1.01831  4.41553  3.27712  3.86420  3.87041  2.74534  3.48668  4.46037  2.93542  3.88191  3.07968  3.15479  2.93818  3.26059  3.55369  5.58616  4.30827    301 - -
          2.68618  4.42225  2.77519  2.73123  3.46354  2.40513  3.72494  3.29354  2.67741  2.69355  4.24690  2.90347  2.73739  3.18146  2.89801  2.37887  2.77519  2.98518  4.58477  3.61503
          0.03124  3.87745  4.59980  0.61958  0.77255  0.48576  0.95510
     98   3.26454  4.66480  4.24556  3.96091  1.00360  3.95333  3.87920  2.78750  3.86779  2.15636  3.51686  4.02472  4.41173  4.03437  3.98629  3.53427  3.56563  2.77858  4.12662  2.49293    302 - -
          2.68618  4.42225  2.77519  2.73123  3.46354  2.40513  3.72494  3.29354  2.67741  2.69355  4.24690  2.90347  2.73739  3.18146  2.89801  2.37887  2.77519  2.98518  4.58477  3.61503
          0.03124  3.87745  4.59980  0.61958  0.77255  0.48576  0.95510
     99   2.41520  4.26032  3.43231  3.18441  3.97307  3.09947  4.20138  3.10081  3.12748  2.96412  4.01423  3.39307  3.80357  3.52203  3.38600  2.61651  1.16349  2.79525  5.41043  4.18967    303 - -
          2.68618  4.42225  2.77519  2.73123  3.46354  2.40513  3.72494  3.29354  2.67741  2.69355  4.24690  2.90347  2.73739  3.18146  2.89801  2.37887  2.77519  2.98518  4.58477  3.61503
          0.03124  3.87745  4.59980  0.61958  0.77255  0.48576  0.95510
    100   2.88447  4.87056  2.90598  2.66066  4.03981  3.36918  3.81906  3.67121  2.48107  3.17308  4.20067  3.12049  3.92263  1.22521  2.76521  2.93195  3.18138  3.40054  5.31088  4.00492    304 - -
          2.68618  4.42225  2.77519  2.73123  3.46354  2.40513  3.72494  3.29354  2.67741  2.69355  4.24690  2.90347  2.73739  3.18146  2.89801  2.37887  2.77519  2.98518  4.58477  3.61503
          0.03124  3.87745  4.59980  0.61958  0.77255  0.48576  0.95510
    101   3.16075  4.62147  4.19753  3.83729  3.13742  3.98855  4.49146  2.34161  3.60500  0.86908  3.15862  4.11229  4.42297  3.97213  3.78029  3.55983  3.45473  2.38026  5.01863  3.74313    305 - -
          2.68618  4.42225  2.77519  2.73123  3.46354  2.40513  3.72494  3.29354  2.67741  2.69355  4.24690  2.90347  2.73739  3.18146  2.89801  2.37887  2.77519  2.98518  4.58477  3.61503
          0.03124  3.87745  4.59980  0.61958  0.77255  0.48576  0.95510
    102   2.97299  4.52093  4.05469  3.64845  3.20971  3.83777  4.38243  2.38580  3.41628  1.80356  1.36841  3.92535  4.29833  3.79779  3.62103  3.32265  3.27835  2.39251  5.05124  3.81350    306 - -
          2.68618  4.42225  2.77519  2.73123  3.46354  2.40513  3.72494  3.29354  2.67741  2.69355  4.24690  2.90347  2.73739  3.18146  2.89801  2.37887  2.77519  2.98518  4.58477  3.61503
          0.03124  3.87745  4.59980  0.61958  0.77255  0.48576  0.95510
    103   3.16075  4.62147  4.19753  3.83729  3.13742  3.98855  4.49146  2.34161  3.60500  0.86908  3.15862  4.11229  4.42297  3.97213  3.78029  3.55983  3.45473  2.38026  5.01863  3.74313    307 - -
          2.68618  4.42225  2.77519  2.73123  3.46354  2.40513  3.72494  3.29354  2.67741  2.69355  4.24690  2.90347  2.73739  3.18146  2.89801  2.37887  2.77519  2.98518  4.58477  3.61503
          0.03124  3.87745  4.59980  0.61958  0.77255  0.48576  0.95510
    104   2.95636  5.06873  2.48938  1.01831  4.41553  3.27712  3.86420  3.87041  2.74534  3.48668  4.46037  2.93542  3.88191  3.07968  3.15479  2.93818  3.26059  3.55369  5.58616  4.30827    308 - -
          2.68618  4.42225  2.77519  2.73123  3.46354  2.40513  3.72494  3.29354  2.67741  2.69355  4.24690  2.90347  2.73739  3.18146  2.89801  2.37887  2.77519  2.98518  4.58477  3.61503
          0.03124  3.87745  4.59980  0.61958  0.77255  0.48576  0.95510
    105   1.00660  4.19435  3.46750  3.25890  4.05720  3.01879  4.28038  3.18344  3.27528  3.06484  4.09602  3.40730  3.75847  3.61596  3.52554  2.54456  2.82225  2.83698  5.48385  4.28463    309 - -
          2.68618  4.42225  2.77519  2.73123  3.46354  2.40513  3.72494  3.29354  2.67741  2.69355  4.24690  2.90347  2.73739  3.18146  2.89801  2.37887  2.77519  2.98518  4.58477  3.61503
          0.03124  3.87745  4.59980  0.61958  0.77255  0.48576  0.95510
    106   3.16075  4.62147  4.19753  3.83729  3.13742  3.98855  4.49146  2.34161  3.60500  0.86908  3.15862  4.11229  4.42297  3.97213  3.78029  3.55983  3.45473  2.38026  5.01863  3.74313    310 - -
          2.68618  4.42225  2.77519  2.73123  3.46354  2.40513  3.72494  3.29354  2.67741  2.69355  4.24690  2.90347  2.73739  3.18146  2.89801  2.37887  2.77519  2.98518  4.58477  3.61503
          0.03124  3.87745  4.59980  0.61958  0.77255  0.48576  0.95510
    107   2.99477  5.12411  0.91094  2.33770  4.50174  3.21428  3.93516  4.09101  3.02018  3.69840  4.67650  2.89437  3.86741  3.17424  3.53716  2.95648  3.33341  3.72962  5.66940  4.37368    311 - -
          2.68618  4.42225  2.77519  2.73123  3.46354  2.40513  3.72494  3.29354  2.67741  2.69355  4.24690  2.90347  2.73739  3.18146  2.89801  2.37887  2.77519  2.98518  4.58477  3.61503
          0.03124  3.87745  4.59980  0.61958  0.77255  0.48576  0.95510
    108   2.67087  4.44594  3.34568  3.24565  4.38810  0.72146  4.36573  3.98883  3.42761  3.64236  4.61805  3.50995  3.83724  3.75135  3.66321  2.84290  3.15249  3.51618  5.48204  4.49013    312 - -
          2.68618  4.42225  2.77519  2.73123  3.46354  2.40513  3.72494  3.29354  2.67741  2.69355  4.24690  2.90347  2.73739  3.18146  2.89801  2.37887  2.77519  2.98518  4.58477  3.61503
          0.03124  3.87745  4.59980  0.61958  0.77255  0.48576  0.95510
    109   3.26454  4.66480  4.24556  3.96091  1.00360  3.95333  3.87920  2.78750  3.86779  2.15636  3.51686  4.02472  4.41173  4.03437  3.98629  3.53427  3.56563  2.77858  4.12662  2.49293    313 - -
          2.68618  4.42225  2.77519  2.73123  3.46354  2.40513  3.72494  3.29354  2.67741  2.69355  4.24690  2.90347  2.73739  3.18146  2.89801  2.37887  2.77519  2.98518  4.58477  3.61503
          0.03124  3.87745  4.59980  0.61958  0.77255  0.48576  0.95510
    110   3.00869  4.40738  4.48953  4.02914  3.39007  4.19297  4.76197  1.16706  3.86903  1.91333  3.25274  4.26952  4.56963  4.17872  4.07854  3.59728  3.29365  1.65428  5.33845  4.10322    314 - -
          2.68618  4.42225  2.77519  2.73123  3.46354  2.40513  3.72494  3.29354  2.67741  2.69355  4.24690  2.90347  2.73739  3.18146  2.89801  2.37887  2.77519  2.98518  4.58477  3.61503
          0.03124  3.87745  4.59980  0.61958  0.77255  0.48576  0.95510
    111   3.03496  4.45216  4.34296  3.95885  3.37743  4.07207  4.68597  1.07176  3.78709  1.96232  3.31189  4.20349  4.50270  4.13480  3.98308  3.56775  3.33399  1.84580  5.26937  4.00817    315 - -
          2.68618  4.42225  2.77519  2.73123  3.46354  2.40513  3.72494  3.29354  2.67741  2.69355  4.24690  2.90347  2.73739  3.18146  2.89801  2.37887  2.77519  2.98518  4.58477  3.61503
          0.03124  3.87745  4.59980  0.61958  0.77255  0.48576  0.95510
    112   1.31374  4.14936  3.62204  3.28066  3.86332  3.10551  4.23394  2.76246  3.22015  2.75684  3.81127  3.43179  3.80177  3.55306  3.49353  2.55209  2.76749  2.22877  5.40138  4.16776    316 - -
          2.68618  4.42225  2.77519  2.73123  3.46354  2.40513  3.72494  3.29354  2.67741  2.69355  4.24690  2.90347  2.73739  3.18146  2.89801  2.37887  2.77519  2.98518  4.58477  3.61503
          0.03124  3.87745  4.59980  0.61958  0.77255  0.48576  0.95510
    113   2.81198  4.35308  4.13230  3.79547  3.55360  3.72914  4.59629  2.04968  3.66333  2.23968  3.51787  3.98453  4.28929  4.02272  3.87537  3.23289  3.17335  1.01863  5.33892  4.07089    317 - -
          2.68618  4.42225  2.77519  2.73123  3.46354  2.40513  3.72494  3.29354  2.67741  2.69355  4.24690  2.90347  2.73739  3.18146  2.89801  2.37887  2.77519  2.98518  4.58477  3.61503
          0.03124  3.87745  4.59980  0.61958  0.77255  0.48576  0.95510
    114   2.41520  4.26032  3.43231  3.18441  3.97307  3.09947  4.20138  3.10081  3.12748  2.96412  4.01423  3.39307  3.80357  3.52203  3.38600  2.61651  1.16349  2.79525  5.41043  4.18967    318 - -
          2.68618  4.42225  2.77519  2.73123  3.46354  2.40513  3.72494  3.29354  2.67741  2.69355  4.24690  2.90347  2.73739  3.18146  2.89801  2.37887  2.77519  2.98518  4.58477  3.61503
          0.03124  3.87745  4.59980  0.61958  0.77255  0.48576  0.95510
    115   2.33004  4.22305  3.32134  3.03980  4.02083  3.04194  4.09794  3.23960  3.00676  3.04191  4.00063  3.27559  3.37340  3.38405  3.29623  2.51427  1.31840  2.88005  5.42127  4.19297    319 - -
          2.68618  4.42225  2.77519  2.73123  3.46354  2.40513  3.72494  3.29354  2.67741  2.69355  4.24690  2.90347  2.73739  3.18146  2.89801  2.37887  2.77519  2.98518  4.58477  3.61503
          0.03124  3.87745  4.59980  0.61958  0.77255  0.48576  0.95510
    116   2.99477  5.12411  0.91094  2.33770  4.50174  3.21428  3.93516  4.09101  3.02018  3.69840  4.67650  2.89437  3.86741  3.17424  3.53716  2.95648  3.33341  3.72962  5.66940  4.37368    320 - -
          2.68618  4.42225  2.77519  2.73123  3.46354  2.40513  3.72494  3.29354  2.67741  2.69355  4.24690  2.90347  2.73739  3.18146  2.89801  2.37887  2.77519  2.98518  4.58477  3.61503
          0.03124  3.87745  4.59980  0.61958  0.77255  0.48576  0.95510
    117   2.67087  4.44594  3.34568  3.24565  4.38810  0.72146  4.36573  3.98883  3.42761  3.64236  4.61805  3.50995  3.83724  3.75135  3.66321  2.84290  3.15249  3.51618  5.48204  4.49013    321 - -
          2.68618  4.42225  2.77519  2.73123  3.46354  2.40513  3.72494  3.29354  2.67741  2.69355  4.24690  2.90347  2.73739  3.18146  2.89801  2.37887  2.77519  2.98518  4.58477  3.61503
          0.03124  3.87745  4.59980  0.61958  0.77255  0.48576  0.95510
    118   2.34456  4.33844  2.93526  2.73324  4.14387  2.99870  3.96278  3.67379  2.87042  3.34338  4.20040  2.70509  3.69631  3.21319  3.21911  1.34113  2.78417  3.19701  5.48482  4.16164    322 - -
          2.68618  4.42225  2.77519  2.73123  3.46354  2.40513  3.72494  3.29354  2.67741  2.69355  4.24690  2.90347  2.73739  3.18146  2.89801  2.37887  2.77519  2.98518  4.58477  3.61503
          0.03124  3.87745  4.59980  0.61958  0.77255  0.48576  0.95510
    119   3.00651  4.41621  4.44957  4.00566  3.37548  4.16236  4.73609  1.15168  3.83601  1.91271  3.25641  4.24492  4.55270  4.15792  4.04343  3.57705  3.29609  1.70890  5.31689  4.06787    323 - -
          2.68618  4.42225  2.77519  2.73123  3.46354  2.40513  3.72494  3.29354  2.67741  2.69355  4.24690  2.90347  2.73739  3.18146  2.89801  2.37887  2.77519  2.98518  4.58477  3.61503
          0.03124  3.87745  4.59980  0.61958  0.77255  0.48576  0.95510
    120   3.11718  4.47799  4.57950  4.06687  3.21142  4.34870  4.72624  1.37709  3.89094  1.41865  3.06723  4.33861  4.62547  4.15390  4.08093  3.72061  3.36564  1.86047  5.20335  4.00325    324 - -
          2.68618  4.42225  2.77519  2.73123  3.46354  2.40513  3.72494  3.29354  2.67741  2.69355  4.24690  2.90347  2.73739  3.18146  2.89801  2.37887  2.77519  2.98518  4.58477  3.61503
          0.03124  3.87745  4.59980  0.61958  0.77255  0.48576  0.95510
    121   3.25410  4.74107  3.84550  3.57572  2.29335  3.83587  3.62058  3.26259  3.43309  2.71526  3.93708  3.72945  4.30954  3.73794  3.61582  3.39033  3.54077  3.13337  3.93734  0.95754    325 - -
          2.68618  4.42225  2.77519  2.73123  3.46354  2.40513  3.72494  3.29354  2.67741  2.69355  4.24690  2.90347  2.73739  3.18146  2.89801  2.37887  2.77519  2.98518  4.58477  3.61503
          0.03124  3.87745  4.59980  0.61958  0.77255  0.48576  0.95510
    122   2.81198  4.35308  4.13230  3.79547  3.55360  3.72914  4.59629  2.04968  3.66333  2.23968  3.51787  3.98453  4.28929  4.02272  3.87537  3.23289  3.17335  1.01863  5.33892  4.07089    326 - -
          2.68618  4.42225  2.77519  2.73123  3.46354  2.40513  3.72494  3.29354  2.67741  2.69355  4.24690  2.90347  2.73739  3.18146  2.89801  2.37887  2.77519  2.98518  4.58477  3.61503
          0.03124  3.87745  4.59980  0.61958  0.77255  0.48576  0.95510
    123   2.31727  4.23780  3.21056  3.02644  4.08117  2.96758  4.13622  3.60440  3.10055  3.32420  4.24979  3.25051  3.70677  3.44945  3.38651  1.08357  2.79775  3.13841  5.45323  4.16469    327 - -
          2.68618  4.42225  2.77519  2.73123  3.46354  2.40513  3.72494  3.29354  2.67741  2.69355  4.24690  2.90347  2.73739  3.18146  2.89801  2.37887  2.77519  2.98518  4.58477  3.61503
          0.03124  3.87745  4.59980  0.61958  0.77255  0.48576  0.95510
    124   2.99477  5.12411  0.91094  2.33770  4.50174  3.21428  3.93516  4.09101  3.02018  3.69840  4.67650  2.89437  3.86741  3.17424  3.53716  2.95648  3.33341  3.72962  5.66940  4.37368    328 - -
          2.68618  4.42225  2.77519  2.73123  3.46354  2.40513  3.72494  3.29354  2.67741  2.69355  4.24690  2.90347  2.73739  3.18146  2.89801  2.37887  2.77519  2.98518  4.58477  3.61503
          0.03124  3.87745  4.59980  0.61958  0.77255  0.48576  0.95510
    125   2.31727  4.23780  3.21056  3.02644  4.08117  2.96758  4.13622  3.60440  3.10055  3.32420  4.24979  3.25051  3.70677  3.44945  3.38651  1.08357  2.79775  3.13841  5.45323  4.16469    329 - -
          2.68618  4.42225  2.77519  2.73123  3.46354  2.40513  3.72494  3.29354  2.67741  2.69355  4.24690  2.90347  2.73739  3.18146  2.89801  2.37887  2.77519  2.98518  4.58477  3.61503
          0.03124  3.87745  4.59980  0.61958  0.77255  0.48576  0.95510
    126   3.03496  4.45216  4.34296  3.95885  3.37743  4.07207  4.68597  1.07176  3.78709  1.96232  3.31189  4.20349  4.50270  4.13480  3.98308  3.56775  3.33399  1.84580  5.26937  4.00817    330 - -
          2.68618  4.42225  2.77519  2.73123  3.46354  2.40513  3.72494  3.29354  2.67741  2.69355  4.24690  2.90347  2.73739  3.18146  2.89801  2.37887  2.77519  2.98518  4.58477  3.61503
          0.03124  3.87745  4.59980  0.61958  0.77255  0.48576  0.95510
    127   2.41520  4.26032  3.43231  3.18441  3.97307  3.09947  4.20138  3.10081  3.12748  2.96412  4.01423  3.39307  3.80357  3.52203  3.38600  2.61651  1.16349  2.79525  5.41043  4.18967    331 - -
          2.68618  4.42225  2.77519  2.73123  3.46354  2.40513  3.72494  3.29354  2.67741  2.69355  4.24690  2.90347  2.73739  3.18146  2.89801  2.37887  2.77519  2.98518  4.58477  3.61503
          0.03124  3.87745  4.59980  0.61958  0.77255  0.48576  0.95510
    128   2.75776  4.51442  3.36545  3.20510  4.20007  3.20164  4.28225  3.74664  3.26280  3.37299  4.42296  3.51136  0.81842  3.65143  3.50787  2.92538  3.19969  3.39146  5.38538  4.32076    332 - -
          2.68618  4.42225  2.77519  2.73123  3.46354  2.40513  3.72494  3.29354  2.67741  2.69355  4.24690  2.90347  2.73739  3.18146  2.89801  2.37887  2.77519  2.98518  4.58477  3.61503
          0.03124  3.87745  4.59980  0.61958  0.77255  0.48576  0.95510
    129   3.16075  4.62147  4.19753  3.83729  3.13742  3.98855  4.49146  2.34161  3.60500  0.86908  3.15862  4.11229  4.42297  3.97213  3.78029  3.55983  3.45473  2.38026  5.01863  3.74313    333 - -
          2.68618  4.42225  2.77519  2.73123  3.46354  2.40513  3.72494  3.29354  2.67741  2.69355  4.24690  2.90347  2.73739  3.18146  2.89801  2.37887  2.77519  2.98518  4.58477  3.61503
          0.03124  3.87745  4.59980  0.61958  0.77255  0.48576  0.95510
    130   3.16075  4.62147  4.19753  3.83729  3.13742  3.98855  4.49146  2.34161  3.60500  0.86908  3.15862  4.11229  4.42297  3.97213  3.78029  3.55983  3.45473  2.38026  5.01863  3.74313    334 - -
          2.68618  4.42225  2.77519  2.73123  3.46354  2.40513  3.72494  3.29354  2.67741  2.69355  4.24690  2.90347  2.73739  3.18146  2.89801  2.37887  2.77519  2.98518  4.58477  3.61503
          0.03124  3.87745  4.59980  0.61958  0.77255  0.48576  0.95510
    131   2.67087  4.44594  3.34568  3.24565  4.38810  0.72146  4.36573  3.98883  3.42761  3.64236  4.61805  3.50995  3.83724  3.75135  3.66321  2.84290  3.15249  3.51618  5.48204  4.49013    335 - -
          2.68618  4.42225  2.77519  2.73123  3.46354  2.40513  3.72494  3.29354  2.67741  2.69355  4.24690  2.90347  2.73739  3.18146  2.89801  2.37887  2.77519  2.98518  4.58477  3.61503
          0.03124  3.87745  4.59980  0.61958  0.77255  0.48576  0.95510
    132   3.00001  4.81675  3.13029  2.89063  3.28799  3.45151  1.13204  3.70371  2.73353  3.19709  4.24034  3.29980  4.00426  3.25690  2.99900  3.07062  3.30350  3.43873  4.75300  3.23869    336 - -
          2.68618  4.42225  2.77519  2.73123  3.46354  2.40513  3.72494  3.29354  2.67741  2.69355  4.24690  2.90347  2.73739  3.18146  2.89801  2.37887  2.77519  2.98518  4.58477  3.61503
          0.03124  3.87745  4.59980  0.61958  0.77255  0.48576  0.95510
    133   3.16075  4.62147  4.19753  3.83729  3.13742  3.98855  4.49146  2.34161  3.60500  0.86908  3.15862  4.11229  4.42297  3.97213  3.78029  3.55983  3.45473  2.38026  5.01863  3.74313    337 - -
          2.68618  4.42225  2.77519  2.73123  3.46354  2.40513  3.72494  3.29354  2.67741  2.69355  4.24690  2.90347  2.73739  3.18146  2.89801  2.37887  2.77519  2.98518  4.58477  3.61503
          0.03124  3.87745  4.59980  0.61958  0.77255  0.48576  0.95510
    134   2.75776  4.51442  3.36545  3.20510  4.20007  3.20164  4.28225  3.74664  3.26280  3.37299  4.42296  3.51136  0.81842  3.65143  3.50787  2.92538  3.19969  3.39146  5.38538  4.32076    338 - -
          2.68618  4.42225  2.77519  2.73123  3.46354  2.40513  3.72494  3.29354  2.67741  2.69355  4.24690  2.90347  2.73739  3.18146  2.89801  2.37887  2.77519  2.98518  4.58477  3.61503
          0.03124  3.87745  4.59980  0.61958  0.77255  0.48576  0.95510
    135   2.17728  4.21704  3.14002  2.86652  4.18176  2.95064  4.02141  3.59748  2.94362  3.28018  4.12640  3.13923  2.85860  3.26825  3.28579  1.40123  2.70087  3.10871  5.51648  4.25975    339 - -
          2.68618  4.42225  2.77519  2.73123  3.46354  2.40513  3.72494  3.29354  2.67741  2.69355  4.24690  2.90347  2.73739  3.18146  2.89801  2.37887  2.77519  2.98518  4.58477  3.61503
          0.03124  3.87745  4.59980  0.61958  0.77255  0.48576  0.95510
    136   2.90750  5.39203  1.27957  1.85824  4.68423  3.17078  3.74215  4.18409  2.77274  3.72932  4.60856  2.65832  3.80245  2.92105  3.35502  2.80304  3.20472  3.78288  5.88283  4.40563    340 - -
          2.68618  4.42225  2.77519  2.73123  3.46354  2.40513  3.72494  3.29354  2.67741  2.69355  4.24690  2.90347  2.73739  3.18146  2.89801  2.37887  2.77519  2.98518  4.58477  3.61503
          0.03124  3.87745  4.59980  0.61958  0.77255  0.48576  0.95510
    137   2.62463  3.16360  4.27093  3.80343  3.54228  3.62477  4.49756  2.02774  3.66124  2.30493  3.46141  3.91320  4.18159  3.95034  3.86732  3.03952  2.98103  1.21518  5.25139  4.02484    341 - -
          2.68618  4.42225  2.77519  2.73123  3.46354  2.40513  3.72494  3.29354  2.67741  2.69355  4.24690  2.90347  2.73739  3.18146  2.89801  2.37887  2.77519  2.98518  4.58477  3.61503
          0.03124  3.87745  4.59980  0.61958  0.77255  0.48576  0.95510
    138   2.63879  4.34828  3.59146  3.13803  3.40215  3.50878  4.02855  2.64137  2.98784  2.19913  1.79962  3.46829  3.13285  3.36953  3.26893  2.88654  2.94462  2.51630  5.01939  3.78243    342 - -
          2.68618  4.42225  2.77519  2.73123  3.46354  2.40513  3.72494  3.29354  2.67741  2.69355  4.24690  2.90347  2.73739  3.18146  2.89801  2.37887  2.77519  2.98518  4.58477  3.61503
          0.03124  3.87745  4.59980  0.61958  0.77255  0.48576  0.95510
    139   2.99477  5.12411  0.91094  2.33770  4.50174  3.21428  3.93516  4.09101  3.02018  3.69840  4.67650  2.89437  3.86741  3.17424  3.53716  2.95648  3.33341  3.72962  5.66940  4.37368    343 - -
          2.68618  4.42225  2.77519  2.73123  3.46354  2.40513  3.72494  3.29354  2.67741  2.69355  4.24690  2.90347  2.73739  3.18146  2.89801  2.37887  2.77519  2.98518  4.58477  3.61503
          0.03124  3.87745  4.59980  0.61958  0.77255  0.48576  0.95510
    140   2.66095  4.73306  2.87128  2.54672  4.10418  3.30492  3.72804  3.50168  2.39747  3.10131  4.03207  3.00664  3.83658  1.69794  2.72105  2.72174  2.56679  3.19267  5.37492  4.06515    344 - -
          2.68618  4.42225  2.77519  2.73123  3.46354  2.40513  3.72494  3.29354  2.67741  2.69355  4.24690  2.90347  2.73739  3.18146  2.89801  2.37887  2.77519  2.98518  4.58477  3.61503
          0.03124  3.87745  4.59980  0.61958  0.77255  0.48576  0.95510
    141   2.74793  4.95114  2.51715  2.33849  4.23274  3.25115  3.70785  3.81899  2.48367  3.38050  4.25912  1.63241  3.81969  2.50400  2.86680  2.74560  3.04414  3.45500  5.48202  4.08927    345 - -
          2.68618  4.42225  2.77519  2.73123  3.46354  2.40513  3.72494  3.29354  2.67741  2.69355  4.24690  2.90347  2.73739  3.18146  2.89801  2.37887  2.77519  2.98518  4.58477  3.61503
          0.03124  3.87745  4.59980  0.61958  0.77255  0.48576  0.95510
    142   2.80963  4.51456  3.51370  3.05378  3.43234  3.65311  3.93155  2.65621  2.37679  1.45452  3.43595  3.43314  4.07850  3.23785  2.94161  3.03350  3.06178  2.54194  5.01673  3.74159    346 - -
          2.68618  4.42225  2.77519  2.73123  3.46354  2.40513  3.72494  3.29354  2.67741  2.69355  4.24690  2.90347  2.73739  3.18146  2.89801  2.37887  2.77519  2.98518  4.58477  3.61503
          0.03124  3.87745  4.59980  0.61958  0.77255  0.48576  0.95510
    143   2.70299  4.43957  3.37890  3.00515  3.34444  3.51567  3.91900  2.72030  2.85368  1.49907  3.53026  2.81013  4.00865  3.28848  3.13581  2.91597  2.99671  2.55984  4.91975  3.54962    347 - -
          2.68618  4.42225  2.77519  2.73123  3.46354  2.40513  3.72494  3.29354  2.67741  2.69355  4.24690  2.90347  2.73739  3.18146  2.89801  2.37887  2.77519  2.98518  4.58477  3.61503
          0.03124  3.87745  4.59980  0.61958  0.77255  0.48576  0.95510
    144   2.75580  4.94431  2.58261  2.37356  4.30022  3.27588  3.70022  3.79573  2.15254  3.37581  4.24555  1.64207  3.82920  2.88106  2.76898  2.75816  3.04322  3.43567  5.49670  4.14447    348 - -
          2.68618  4.42225  2.77519  2.73123  3.46354  2.40513  3.72494  3.29354  2.67741  2.69355  4.24690  2.90347  2.73739  3.18146  2.89801  2.37887  2.77519  2.98518  4.58477  3.61503
          0.03124  3.87745  4.59980  0.61958  0.77255  0.48576  0.95510
    145   2.72056  4.35885  3.74380  3.36976  1.51721  3.55910  3.80019  2.81610  3.30896  2.43177  3.55075  3.56574  4.07793  3.57212  3.54660  2.51243  3.04679  2.64724  4.31333  2.72997    349 - -
          2.68618  4.42225  2.77519  2.73123  3.46354  2.40513  3.72494  3.29354  2.67741  2.69355  4.24690  2.90347  2.73739  3.18146  2.89801  2.37887  2.77519  2.98518  4.58477  3.61503
          0.03124  3.87745  4.59980  0.61958  0.77255  0.48576  0.95510
    146   2.73918  4.41420  3.64231  3.22779  3.34546  3.58561  4.09769  2.58360  3.06972  1.31215  3.35399  3.55680  3.08109  3.46264  3.33497  3.00098  3.04457  2.49163  5.01393  3.74805    350 - -
          2.68618  4.42225  2.77519  2.73123  3.46354  2.40513  3.72494  3.29354  2.67741  2.69355  4.24690  2.90347  2.73739  3.18146  2.89801  2.37887  2.77519  2.98518  4.58477  3.61503
          0.03124  3.87745  4.59980  0.61958  0.77255  0.48576  0.95510
    147   2.75776  4.51442  3.36545  3.20510  4.20007  3.20164  4.28225  3.74664  3.26280  3.37299  4.42296  3.51136  0.81842  3.65143  3.50787  2.92538  3.19969  3.39146  5.38538  4.32076    351 - -
          2.68618  4.42225  2.77519  2.73123  3.46354  2.40513  3.72494  3.29354  2.67741  2.69355  4.24690  2.90347  2.73739  3.18146  2.89801  2.37887  2.77519  2.98518  4.58477  3.61503
          0.03124  3.87745  4.59980  0.61958  0.77255  0.48576  0.95510
    148   2.71366  4.77179  2.79521  1.62062  3.94863  3.39249  3.74421  2.71531  2.54580  2.88921  3.87726  2.99054  3.87721  2.93799  2.94333  2.77648  2.97506  2.88811  5.33019  3.99420    352 - -
          2.68618  4.42225  2.77519  2.73123  3.46354  2.40513  3.72494  3.29354  2.67741  2.69355  4.24690  2.90347  2.73739  3.18146  2.89801  2.37887  2.77519  2.98518  4.58477  3.61503
          0.03124  3.87745  4.59980  0.61958  0.77255  0.48576  0.95510
    149   2.66095  4.73306  2.87128  2.54672  4.10418  3.30492  3.72804  3.50168  2.39747  3.10131  4.03207  3.00664  3.83658  1.69794  2.72105  2.72174  2.56679  3.19267  5.37492  4.06515    353 - -
          2.68618  4.42225  2.77519  2.73123  3.46354  2.40513  3.72494  3.29354  2.67741  2.69355  4.24690  2.90347  2.73739  3.18146  2.89801  2.37887  2.77519  2.98518  4.58477  3.61503
          0.03124  3.87745  4.59980  0.61958  0.77255  0.48576  0.95510
    150   2.95636  5.06873  2.48938  1.01831  4.41553  3.27712  3.86420  3.87041  2.74534  3.48668  4.46037  2.93542  3.88191  3.07968  3.15479  2.93818  3.26059  3.55369  5.58616  4.30827    354 - -
          2.68618  4.42225  2.77519  2.73123  3.46354  2.40513  3.72494  3.29354  2.67741  2.69355  4.24690  2.90347  2.73739  3.18146  2.89801  2.37887  2.77519  2.98518  4.58477  3.61503
          0.03124  3.87745  4.59980  0.61958  0.77255  0.48576  0.95510
    151   2.83473  4.69204  3.24558  2.83716  3.06044  3.54796  1.78657  3.23894  2.57519  2.41168  3.81996  3.23741  4.00169  3.09037  2.86186  2.93361  3.09111  3.03210  4.60117  3.05059    355 - -
          2.68618  4.42225  2.77519  2.73123  3.46354  2.40513  3.72494  3.29354  2.67741  2.69355  4.24690  2.90347  2.73739  3.18146  2.89801  2.37887  2.77519  2.98518  4.58477  3.61503
          0.03124  3.87745  4.59980  0.61958  0.77255  0.48576  0.95510
    152   2.51508  4.54601  2.89511  2.60482  4.13559  3.17347  3.80184  3.56461  2.25398  3.21249  4.08075  3.02402  3.77205  3.00912  2.88611  1.54638  2.87163  3.18261  5.41018  4.11092    356 - -
          2.68608  4.42227  2.77522  2.73126  3.46356  2.40506  3.72497  3.29356  2.67743  2.69345  4.24692  2.90349  2.73742  3.18149  2.89803  2.37889  2.77522  2.98521  4.58479  3.61505
          0.09655  2.50123  4.59980  0.81269  0.58638  0.48576  0.95510
    153   2.71819  4.91736  2.50334  1.46395  4.30767  3.24576  3.73295  3.62363  2.56128  3.29716  4.19479  2.84705  3.81118  2.91116  2.98720  2.72517  2.59279  3.29336  5.55996  4.20145    360 - -
          2.68618  4.42225  2.77519  2.73123  3.46354  2.40513  3.72494  3.29354  2.67741  2.69355  4.24690  2.90347  2.73739  3.18146  2.89801  2.37887  2.77519  2.98518  4.58477  3.61503
          0.03124  3.87745  4.59980  0.61958  0.77255  0.48576  0.95510
    154   2.62463  3.16360  4.27093  3.80343  3.54228  3.62477  4.49756  2.02774  3.66124  2.30493  3.46141  3.91320  4.18159  3.95034  3.86732  3.03952  2.98103  1.21518  5.25139  4.02484    361 - -
          2.68618  4.42225  2.77519  2.73123  3.46354  2.40513  3.72494  3.29354  2.67741  2.69355  4.24690  2.90347  2.73739  3.18146  2.89801  2.37887  2.77519  2.98518  4.58477  3.61503
          0.03124  3.87745  4.59980  0.61958  0.77255  0.48576  0.95510
    155   3.15231  4.75054  3.65542  3.28793  2.19809  3.86611  2.75300  3.35466  3.11982  2.80357  3.90998  3.51858  4.26446  3.46029  3.36404  3.23702  3.38971  3.17569  3.83851  1.25878    362 - -
          2.68618  4.42225  2.77519  2.73123  3.46354  2.40513  3.72494  3.29354  2.67741  2.69355  4.24690  2.90347  2.73739  3.18146  2.89801  2.37887  2.77519  2.98518  4.58477  3.61503
          0.03124  3.87745  4.59980  0.61958  0.77255  0.48576  0.95510
    156   2.62556  3.33855  3.29860  2.77017  3.95473  3.38003  3.74821  3.24455  1.49737  2.96037  3.87212  3.16954  3.86622  2.95459  2.64757  2.74292  2.91230  2.95986  5.22949  3.98243    363 - -
          2.68618  4.42225  2.77519  2.73123  3.46354  2.40513  3.72494  3.29354  2.67741  2.69355  4.24690  2.90347  2.73739  3.18146  2.89801  2.37887  2.77519  2.98518  4.58477  3.61503
          0.03124  3.87745  4.59980  0.61958  0.77255  0.48576  0.95510
    157   2.70451  4.28297  3.83495  3.28773  3.25646  3.73813  4.08324  2.03032  3.16597  1.99654  2.22357  3.61900  3.32706  3.47180  3.44030  3.03896  2.95487  2.23919  4.92490  3.72625    364 - -
          2.68618  4.42225  2.77519  2.73123  3.46354  2.40513  3.72494  3.29354  2.67741  2.69355  4.24690  2.90347  2.73739  3.18146  2.89801  2.37887  2.77519  2.98518  4.58477  3.61503
          0.03124  3.87745  4.59980  0.61958  0.77255  0.48576  0.95510
    158   2.42173  4.40126  3.88603  3.47186  3.32047  3.71409  4.29803  2.30683  3.30193  1.26294  3.25710  3.75556  4.20126  3.67213  3.54397  3.12402  3.10775  2.23235  5.11127  3.86823    365 - -
          2.68618  4.42225  2.77519  2.73123  3.46354  2.40513  3.72494  3.29354  2.67741  2.69355  4.24690  2.90347  2.73739  3.18146  2.89801  2.37887  2.77519  2.98518  4.58477  3.61503
          0.03124  3.87745  4.59980  0.61958  0.77255  0.48576  0.95510
    159   2.37271  4.38568  2.87699  2.67072  4.16088  3.02071  3.92642  3.68405  2.82514  3.34114  4.19357  2.54139  3.70342  3.16430  3.18943  1.41764  2.79864  3.21597  5.48989  4.16247    366 - -
          2.68618  4.42225  2.77519  2.73123  3.46354  2.40513  3.72494  3.29354  2.67741  2.69355  4.24690  2.90347  2.73739  3.18146  2.89801  2.37887  2.77519  2.98518  4.58477  3.61503
          0.03124  3.87745  4.59980  0.61958  0.77255  0.48576  0.95510
    160   2.40570  4.26981  3.35727  2.96862  3.72003  3.19110  3.97481  2.54079  2.90423  2.78616  3.76746  3.26830  3.80672  3.27288  3.22366  1.54712  2.79094  2.67554  5.19422  3.88909    367 - -
          2.68618  4.42225  2.77519  2.73123  3.46354  2.40513  3.72494  3.29354  2.67741  2.69355  4.24690  2.90347  2.73739  3.18146  2.89801  2.37887  2.77519  2.98518  4.58477  3.61503
          0.03124  3.87745  4.59980  0.61958  0.77255  0.48576  0.95510
    161   2.73933  4.86230  2.81063  2.46491  3.91374  3.38188  2.02063  3.59157  2.32517  3.15111  4.02592  2.95562  3.54513  2.51764  2.66250  2.76365  2.98652  3.27817  5.20950  3.81882    368 - -
          2.68618  4.42225  2.77519  2.73123  3.46354  2.40513  3.72494  3.29354  2.67741  2.69355  4.24690  2.90347  2.73739  3.18146  2.89801  2.37887  2.77519  2.98518  4.58477  3.61503
          0.03124  3.87745  4.59980  0.61958  0.77255  0.48576  0.95510
    162   2.56220  4.28541  3.57825  3.14018  3.41755  3.42938  4.00818  2.65464  2.98167  2.33151  1.84683  3.43809  3.95675  3.36945  3.25438  2.47053  2.88852  2.48516  4.99959  3.72568    369 - -
          2.68618  4.42225  2.77519  2.73123  3.46354  2.40513  3.72494  3.29354  2.67741  2.69355  4.24690  2.90347  2.73739  3.18146  2.89801  2.37887  2.77519  2.98518  4.58477  3.61503
          0.03124  3.87745  4.59980  0.61958  0.77255  0.48576  0.95510
    163   2.99847  4.46521  4.18254  3.66099  2.70975  3.98419  3.99750  2.50605  3.40944  1.19255  3.12845  3.88037  4.32169  3.71246  3.59536  3.34067  3.23439  2.51537  3.23641  2.96539    370 - -
          2.68618  4.42225  2.77519  2.73123  3.46354  2.40513  3.72494  3.29354  2.67741  2.69355  4.24690  2.90347  2.73739  3.18146  2.89801  2.37887  2.77519  2.98518  4.58477  3.61503
          0.03124  3.87745  4.59980  0.61958  0.77255  0.48576  0.95510
    164   2.57390  4.23201  3.72300  3.25277  3.48941  2.94314  4.11156  2.34350  3.14333  2.18144  3.45626  3.53954  4.02253  3.48346  3.42584  2.87803  2.89111  1.54548  5.07309  3.82297    371 - -
          2.68618  4.42225  2.77519  2.73123  3.46354  2.40513  3.72494  3.29354  2.67741  2.69355  4.24690  2.90347  2.73739  3.18146  2.89801  2.37887  2.77519  2.98518  4.58477  3.61503
          0.03124  3.87745  4.59980  0.61958  0.77255  0.48576  0.95510
    165   2.23698  4.23970  3.19673  2.91480  4.03620  3.03775  4.01934  3.27460  2.91039  3.09650  4.00123  2.96234  3.72215  3.28539  3.22222  2.48793  1.45742  2.89604  5.41978  4.16195    372 - -
          2.68618  4.42225  2.77519  2.73123  3.46354  2.40513  3.72494  3.29354  2.67741  2.69355  4.24690  2.90347  2.73739  3.18146  2.89801  2.37887  2.77519  2.98518  4.58477  3.61503
          0.03124  3.87745  4.59980  0.61958  0.77255  0.48576  0.95510
    166   2.83991  5.32320  1.46919  1.88833  4.64909  2.67502  3.71032  4.14552  2.70938  3.67205  4.51878  2.65885  3.78386  2.87821  3.28519  2.74932  3.13123  3.73167  5.84357  4.36993    373 - -
          2.68618  4.42225  2.77519  2.73123  3.46354  2.40513  3.72494  3.29354  2.67741  2.69355  4.24690  2.90347  2.73739  3.18146  2.89801  2.37887  2.77519  2.98518  4.58477  3.61503
          0.03124  3.87745  4.59980  0.61958  0.77255  0.48576  0.95510
    167   2.04766  3.69034  3.43832  3.01360  4.03888  2.95839  4.03056  3.41501  2.97789  3.12002  3.96118  3.22133  2.76221  3.29278  3.31168  1.55726  2.63718  2.96287  5.39965  4.17430    374 - -
          2.68618  4.42225  2.77519  2.73123  3.46354  2.40513  3.72494  3.29354  2.67741  2.69355  4.24690  2.90347  2.73739  3.18146  2.89801  2.37887  2.77519  2.98518  4.58477  3.61503
          0.03124  3.87745  4.59980  0.61958  0.77255  0.48576  0.95510
    168   2.33042  4.28793  3.07325  2.84831  4.13294  2.99826  4.01971  3.59079  2.92795  3.27618  4.16040  3.14769  1.57424  3.28235  3.25343  2.15959  2.77814  3.13620  5.47439  4.19891    375 - -
          2.68622  4.42229  2.77523  2.73127  3.46332  2.40508  3.72498  3.29358  2.67745  2.69359  4.24694  2.90351  2.73744  3.18150  2.89790  2.37891  2.77510  2.98506  4.58481  3.61507
          0.09655  2.50123  4.59980  1.08086  0.41446  0.48576  0.95510
    169   2.45770  4.45074  3.08547  2.72621  4.06432  3.15532  3.82856  3.53176  2.55895  3.16964  4.04015  3.09731  3.76150  3.04741  2.47241  1.51734  2.82944  3.14094  5.35497  4.06618    381 - -
          2.68618  4.42225  2.77519  2.73123  3.46354  2.40513  3.72494  3.29354  2.67741  2.69355  4.24690  2.90347  2.73739  3.18146  2.89801  2.37887  2.77519  2.98518  4.58477  3.61503
          0.03124  3.87745  4.59980  0.61958  0.77255  0.48576  0.95510
    170   2.75776  4.51442  3.36545  3.20510  4.20007  3.20164  4.28225  3.74664  3.26280  3.37299  4.42296  3.51136  0.81842  3.65143  3.50787  2.92538  3.19969  3.39146  5.38538  4.32076    382 - -
          2.68618  4.42225  2.77519  2.73123  3.46354  2.40513  3.72494  3.29354  2.67741  2.69355  4.24690  2.90347  2.73739  3.18146  2.89801  2.37887  2.77519  2.98518  4.58477  3.61503
          0.03124  3.87745  4.59980  0.61958  0.77255  0.48576  0.95510
    171   2.38021  4.92513  2.46635  1.43356  4.33362  3.22843  3.74935  3.64936  2.60435  3.32856  4.23051  2.83710  3.80898  2.93108  3.04168  2.72857  3.02913  3.31434  5.58995  4.22605    383 - -
          2.68618  4.42225  2.77519  2.73123  3.46354  2.40513  3.72494  3.29354  2.67741  2.69355  4.24690  2.90347  2.73739  3.18146  2.89801  2.37887  2.77519  2.98518  4.58477  3.61503
          0.03124  3.87745  4.59980  0.61958  0.77255  0.48576  0.95510
    172   2.92502  4.41968  3.97401  3.47551  1.99234  3.86692  3.35277  2.86617  3.36650  2.43353  3.49831  3.64175  4.22173  3.56955  3.58521  3.16492  3.15554  2.37981  3.94393  1.66435    384 - -
          2.68618  4.42225  2.77519  2.73123  3.46354  2.40513  3.72494  3.29354  2.67741  2.69355  4.24690  2.90347  2.73739  3.18146  2.89801  2.37887  2.77519  2.98518  4.58477  3.61503
          0.03124  3.87745  4.59980  0.61958  0.77255  0.48576  0.95510
    173   2.88424  3.94402  4.28445  3.76982  3.19635  3.93434  4.44172  2.13905  3.57492  1.16114  3.11272  4.00563  4.34682  3.87325  3.78477  3.30824  3.17540  2.02998  5.06433  3.83623    385 - -
          2.68618  4.42225  2.77519  2.73123  3.46354  2.40513  3.72494  3.29354  2.67741  2.69355  4.24690  2.90347  2.73739  3.18146  2.89801  2.37887  2.77519  2.98518  4.58477  3.61503
          0.03124  3.87745  4.59980  0.61958  0.77255  0.48576  0.95510
    174   2.87905  5.08080  2.80137  2.20506  4.44800  3.42377  3.62652  3.82784  1.38865  3.35894  4.22891  2.95695  3.89292  2.77849  2.41548  2.86181  3.10222  3.49775  5.47864  4.21028    386 - -
          2.68619  4.42226  2.77520  2.73124  3.46355  2.40513  3.72495  3.29355  2.67741  2.69356  4.24690  2.90332  2.73740  3.18147  2.89801  2.37887  2.77520  2.98519  4.58478  3.61504
          0.11747  2.50123  3.54561  0.44513  1.02371  0.48576  0.95510
    175   1.92227  4.13456  3.24583  3.00629  4.16329  2.89893  4.11426  3.51545  3.07172  3.27139  4.14498  3.20210  3.64118  3.39129  3.37723  1.33615  2.67556  3.03019  5.53272  4.28564    388 - -
          2.68618  4.42225  2.77519  2.73123  3.46354  2.40513  3.72494  3.29354  2.67741  2.69355  4.24690  2.90347  2.73739  3.18146  2.89801  2.37887  2.77519  2.98518  4.58477  3.61503
          0.03185  3.85848  4.58082  0.61958  0.77255  0.50287  0.92835
    176   2.97476  5.10058  0.93833  2.32658  4.47576  3.20024  3.91901  4.06079  3.00053  3.67166  4.64958  2.88220  3.85205  3.15821  3.51476  2.93878  3.31308  3.70150  5.64708  4.35112    389 - -
          2.68618  4.42225  2.77519  2.73123  3.46354  2.40513  3.72494  3.29354  2.67741  2.69355  4.24690  2.90347  2.73739  3.18146  2.89801  2.37887  2.77519  2.98518  4.58477  3.61503
          0.03185  3.85848  4.58082  0.61958  0.77255  0.50287  0.92835
    177   2.49708  4.58043  2.65278  2.48017  4.19712  3.08525  3.82776  3.74299  2.70748  3.37592  4.23466  1.67593  3.73318  3.04400  3.10389  2.15937  2.88315  3.30620  5.50294  4.13447    390 - -
          2.68618  4.42225  2.77519  2.73123  3.46354  2.40513  3.72494  3.29354  2.67741  2.69355  4.24690  2.90347  2.73739  3.18146  2.89801  2.37887  2.77519  2.98518  4.58477  3.61503
          0.03185  3.85848  4.58082  0.61958  0.77255  0.50287  0.92835
    178   2.97476  5.10058  0.93833  2.32658  4.47576  3.20024  3.91901  4.06079  3.00053  3.67166  4.64958  2.88220  3.85205  3.15821  3.51476  2.93878  3.31308  3.70150  5.64708  4.35112    391 - -
          2.68618  4.42225  2.77519  2.73123  3.46354  2.40513  3.72494  3.29354  2.67741  2.69355  4.24690  2.90347  2.73739  3.18146  2.89801  2.37887  2.77519  2.98518  4.58477  3.61503
          0.03185  3.85848  4.58082  0.61958  0.77255  0.50287  0.92835
    179   3.13969  4.60617  4.16698  3.80689  3.13058  3.96428  4.46702  2.33400  3.57477  0.89261  3.15812  4.08371  4.40212  3.94645  3.75308  3.53368  3.43462  2.36768  5.00467  3.72471    392 - -
          2.68618  4.42225  2.77519  2.73123  3.46354  2.40513  3.72494  3.29354  2.67741  2.69355  4.24690  2.90347  2.73739  3.18146  2.89801  2.37887  2.77519  2.98518  4.58477  3.61503
          0.03185  3.85848  4.58082  0.61958  0.77255  0.50287  0.92835
    180   2.94049  5.04836  2.48207  1.04544  4.39285  3.26521  3.85096  3.84398  2.72974  3.46341  4.43818  2.92532  3.86917  3.06699  3.13704  2.92439  3.24466  3.52932  5.56707  4.28945    393 - -
          2.68618  4.42225  2.77519  2.73123  3.46354  2.40513  3.72494  3.29354  2.67741  2.69355  4.24690  2.90347  2.73739  3.18146  2.89801  2.37887  2.77519  2.98518  4.58477  3.61503
          0.03185  3.85848  4.58082  0.61958  0.77255  0.50287  0.92835
    181   3.24072  4.64664  4.21951  3.93143  1.03490  3.93357  3.87132  2.76624  3.83884  2.13958  3.49854  4.00348  4.39255  4.01070  3.96202  3.51131  3.54189  2.75589  4.12472  2.49356    394 - -
          2.68618  4.42225  2.77519  2.73123  3.46354  2.40513  3.72494  3.29354  2.67741  2.69355  4.24690  2.90347  2.73739  3.18146  2.89801  2.37887  2.77519  2.98518  4.58477  3.61503
          0.03185  3.85848  4.58082  0.61958  0.77255  0.50287  0.92835
    182   3.22709  4.72175  3.81768  3.54454  2.29395  3.81391  3.61232  3.23828  3.40246  2.69579  3.91480  3.70638  4.28813  3.71186  3.58899  3.36514  3.51373  3.10819  3.93714  0.98937    395 - -
          2.68618  4.42225  2.77519  2.73123  3.46354  2.40513  3.72494  3.29354  2.67741  2.69355  4.24690  2.90347  2.73739  3.18146  2.89801  2.37887  2.77519  2.98518  4.58477  3.61503
          0.03185  3.85848  4.58082  0.61958  0.77255  0.50287  0.92835
    183   2.57073  0.96927  4.08627  3.82281  3.81749  3.19655  4.47298  2.95919  3.64971  2.87524  3.99612  3.81353  3.90240  3.99639  3.77652  2.84233  3.03634  2.70468  5.23643  4.10524    396 - -
          2.68618  4.42225  2.77519  2.73123  3.46354  2.40513  3.72494  3.29354  2.67741  2.69355  4.24690  2.90347  2.73739  3.18146  2.89801  2.37887  2.77519  2.98518  4.58477  3.61503
          0.03185  3.85848  4.58082  0.61958  0.77255  0.50287  0.92835
    184   2.97989  4.79962  3.11238  2.87102  3.27519  3.43590  1.17236  3.68064  2.71447  3.17631  4.21826  3.28087  3.98772  3.23711  2.98096  3.05073  3.28282  3.41604  4.74040  3.22646    397 - -
          2.68618  4.42225  2.77519  2.73123  3.46354  2.40513  3.72494  3.29354  2.67741  2.69355  4.24690  2.90347  2.73739  3.18146  2.89801  2.37887  2.77519  2.98518  4.58477  3.61503
          0.03185  3.85848  4.58082  0.61958  0.77255  0.50287  0.92835
    185   3.13969  4.60617  4.16698  3.80689  3.13058  3.96428  4.46702  2.33400  3.57477  0.89261  3.15812  4.08371  4.40212  3.94645  3.75308  3.53368  3.43462  2.36768  5.00467  3.72471    398 - -
          2.68618  4.42225  2.77519  2.73123  3.46354  2.40513  3.72494  3.29354  2.67741  2.69355  4.24690  2.90347  2.73739  3.18146  2.89801  2.37887  2.77519  2.98518  4.58477  3.61503
          0.03185  3.85848  4.58082  0.61958  0.77255  0.50287  0.92835
    186   3.13969  4.60617  4.16698  3.80689  3.13058  3.96428  4.46702  2.33400  3.57477  0.89261  3.15812  4.08371  4.40212  3.94645  3.75308  3.53368  3.43462  2.36768  5.00467  3.72471    399 - -
          2.68618  4.42225  2.77519  2.73123  3.46354  2.40513  3.72494  3.29354  2.67741  2.69355  4.24690  2.90347  2.73739  3.18146  2.89801  2.37887  2.77519  2.98518  4.58477  3.61503
          0.03185  3.85848  4.58082  0.61958  0.77255  0.50287  0.92835
    187   2.98989  4.82977  3.47913  2.99327  4.18082  3.48042  3.81449  3.72165  2.23225  3.24014  4.24079  3.35402  3.98378  3.03560  0.99998  3.07480  3.25686  3.44623  5.26960  4.11133    400 - -
          2.68618  4.42225  2.77519  2.73123  3.46354  2.40513  3.72494  3.29354  2.67741  2.69355  4.24690  2.90347  2.73739  3.18146  2.89801  2.37887  2.77519  2.98518  4.58477  3.61503
          0.03185  3.85848  4.58082  0.61958  0.77255  0.50287  0.92835
    188   2.64782  4.42450  3.31872  3.21641  4.35872  0.75103  4.33743  3.95504  3.39577  3.61090  4.58662  3.48305  3.81519  3.72105  3.63324  2.81935  3.12797  3.48606  5.45745  4.46018    401 - -
          2.68618  4.42225  2.77519  2.73123  3.46354  2.40513  3.72494  3.29354  2.67741  2.69355  4.24690  2.90347  2.73739  3.18146  2.89801  2.37887  2.77519  2.98518  4.58477  3.61503
          0.03185  3.85848  4.58082  0.61958  0.77255  0.50287  0.92835
    189   2.30831  4.22846  3.19445  3.00969  4.06241  2.95861  4.11987  3.58319  3.08251  3.30454  4.23187  3.23663  3.69628  3.43294  3.36889  1.11234  2.78741  3.12135  5.43605  4.14589    402 - -
          2.68618  4.42225  2.77519  2.73123  3.46354  2.40513  3.72494  3.29354  2.67741  2.69355  4.24690  2.90347  2.73739  3.18146  2.89801  2.37887  2.77519  2.98518  4.58477  3.61503
          0.03185  3.85848  4.58082  0.61958  0.77255  0.50287  0.92835
    190   3.13969  4.60617  4.16698  3.80689  3.13058  3.96428  4.46702  2.33400  3.57477  0.89261  3.15812  4.08371  4.40212  3.94645  3.75308  3.53368  3.43462  2.36768  5.00467  3.72471    403 - -
          2.68618  4.42225  2.77519  2.73123  3.46354  2.40513  3.72494  3.29354  2.67741  2.69355  4.24690  2.90347  2.73739  3.18146  2.89801  2.37887  2.77519  2.98518  4.58477  3.61503
          0.03185  3.85848  4.58082  0.61958  0.77255  0.50287  0.92835
    191   2.71202  4.70794  2.70091  2.58503  4.06928  3.17474  3.91002  3.77676  2.81261  3.42525  4.38067  1.18307  3.82597  3.18285  3.16671  2.77981  3.09348  3.40038  5.37682  4.01870    404 - -
          2.68618  4.42225  2.77519  2.73123  3.46354  2.40513  3.72494  3.29354  2.67741  2.69355  4.24690  2.90347  2.73739  3.18146  2.89801  2.37887  2.77519  2.98518  4.58477  3.61503
          0.03185  3.85848  4.58082  0.61958  0.77255  0.50287  0.92835
    192   2.73327  4.49282  3.33895  3.17605  4.17224  3.18113  4.25457  3.71415  3.23217  3.34247  4.39179  3.48411  0.85406  3.62138  3.47920  2.90034  3.17375  3.36111  5.36253  4.29274    405 - -
          2.68618  4.42225  2.77519  2.73123  3.46354  2.40513  3.72494  3.29354  2.67741  2.69355  4.24690  2.90347  2.73739  3.18146  2.89801  2.37887  2.77519  2.98518  4.58477  3.61503
          0.03185  3.85848  4.58082  0.61958  0.77255  0.50287  0.92835
    193   2.95951  4.92250  3.13455  2.75878  4.30573  3.45035  3.75175  3.73415  1.05758  3.30235  4.26465  3.18383  3.95177  2.94410  2.42939  3.00248  3.21387  3.44277  5.36622  4.17702    406 - -
          2.68618  4.42225  2.77519  2.73123  3.46354  2.40513  3.72494  3.29354  2.67741  2.69355  4.24690  2.90347  2.73739  3.18146  2.89801  2.37887  2.77519  2.98518  4.58477  3.61503
          0.03185  3.85848  4.58082  0.61958  0.77255  0.50287  0.92835
    194   2.94049  5.04836  2.48207  1.04544  4.39285  3.26521  3.85096  3.84398  2.72974  3.46341  4.43818  2.92532  3.86917  3.06699  3.13704  2.92439  3.24466  3.52932  5.56707  4.28945    407 - -
          2.68618  4.42225  2.77519  2.73123  3.46354  2.40513  3.72494  3.29354  2.67741  2.69355  4.24690  2.90347  2.73739  3.18146  2.89801  2.37887  2.77519  2.98518  4.58477  3.61503
          0.03185  3.85848  4.58082  0.61958  0.77255  0.50287  0.92835
    195   3.24072  4.64664  4.21951  3.93143  1.03490  3.93357  3.87132  2.76624  3.83884  2.13958  3.49854  4.00348  4.39255  4.01070  3.96202  3.51131  3.54189  2.75589  4.12472  2.49356    408 - -
          2.68618  4.42225  2.77519  2.73123  3.46354  2.40513  3.72494  3.29354  2.67741  2.69355  4.24690  2.90347  2.73739  3.18146  2.89801  2.37887  2.77519  2.98518  4.58477  3.61503
          0.03185  3.85848  4.58082  0.61958  0.77255  0.50287  0.92835
    196   2.73327  4.49282  3.33895  3.17605  4.17224  3.18113  4.25457  3.71415  3.23217  3.34247  4.39179  3.48411  0.85406  3.62138  3.47920  2.90034  3.17375  3.36111  5.36253  4.29274    409 - -
          2.68618  4.42225  2.77519  2.73123  3.46354  2.40513  3.72494  3.29354  2.67741  2.69355  4.24690  2.90347  2.73739  3.18146  2.89801  2.37887  2.77519  2.98518  4.58477  3.61503
          0.03185  3.85848  4.58082  0.61958  0.77255  0.50287  0.92835
    197   2.40539  4.25040  3.41587  3.16737  3.95672  3.09011  4.18573  3.08215  3.11006  2.94614  3.99765  3.37891  3.79280  3.50561  3.36935  2.60652  1.19585  2.77862  5.39576  4.17338    410 - -
          2.68618  4.42225  2.77519  2.73123  3.46354  2.40513  3.72494  3.29354  2.67741  2.69355  4.24690  2.90347  2.73739  3.18146  2.89801  2.37887  2.77519  2.98518  4.58477  3.61503
          0.03185  3.85848  4.58082  0.61958  0.77255  0.50287  0.92835
    198   3.22709  4.72175  3.81768  3.54454  2.29395  3.81391  3.61232  3.23828  3.40246  2.69579  3.91480  3.70638  4.28813  3.71186  3.58899  3.36514  3.51373  3.10819  3.93714  0.98937    411 - -
          2.68618  4.42225  2.77519  2.73123  3.46354  2.40513  3.72494  3.29354  2.67741  2.69355  4.24690  2.90347  2.73739  3.18146  2.89801  2.37887  2.77519  2.98518  4.58477  3.61503
          0.03185  3.85848  4.58082  0.61958  0.77255  0.50287  0.92835
    199   2.94049  5.04836  2.48207  1.04544  4.39285  3.26521  3.85096  3.84398  2.72974  3.46341  4.43818  2.92532  3.86917  3.06699  3.13704  2.92439  3.24466  3.52932  5.56707  4.28945    412 - -
          2.68618  4.42225  2.77519  2.73123  3.46354  2.40513  3.72494  3.29354  2.67741  2.69355  4.24690  2.90347  2.73739  3.18146  2.89801  2.37887  2.77519  2.98518  4.58477  3.61503
          0.03185  3.85848  4.58082  0.61958  0.77255  0.50287  0.92835
    200   3.22709  4.72175  3.81768  3.54454  2.29395  3.81391  3.61232  3.23828  3.40246  2.69579  3.91480  3.70638  4.28813  3.71186  3.58899  3.36514  3.51373  3.10819  3.93714  0.98937    413 - -
          2.68618  4.42225  2.77519  2.73123  3.46354  2.40513  3.72494  3.29354  2.67741  2.69355  4.24690  2.90347  2.73739  3.18146  2.89801  2.37887  2.77519  2.98518  4.58477  3.61503
          0.03185  3.85848  4.58082  0.61958  0.77255  0.50287  0.92835
    201   3.02023  4.44300  4.31558  3.93094  3.36488  4.05125  4.66174  1.09540  3.75880  1.95391  3.30255  4.17825  4.48391  4.10860  3.95698  3.54529  3.31968  1.84583  5.25274  3.98975    414 - -
          2.68618  4.42225  2.77519  2.73123  3.46354  2.40513  3.72494  3.29354  2.67741  2.69355  4.24690  2.90347  2.73739  3.18146  2.89801  2.37887  2.77519  2.98518  4.58477  3.61503
          0.03185  3.85848  4.58082  0.61958  0.77255  0.50287  0.92835
    202   2.95951  4.92250  3.13455  2.75878  4.30573  3.45035  3.75175  3.73415  1.05758  3.30235  4.26465  3.18383  3.95177  2.94410  2.42939  3.00248  3.21387  3.44277  5.36622  4.17702    415 - -
          2.68618  4.42225  2.77519  2.73123  3.46354  2.40513  3.72494  3.29354  2.67741  2.69355  4.24690  2.90347  2.73739  3.18146  2.89801  2.37887  2.77519  2.98518  4.58477  3.61503
          0.03185  3.85848  4.58082  0.61958  0.77255  0.50287  0.92835
    203   3.24072  4.64664  4.21951  3.93143  1.03490  3.93357  3.87132  2.76624  3.83884  2.13958  3.49854  4.00348  4.39255  4.01070  3.96202  3.51131  3.54189  2.75589  4.12472  2.49356    416 - -
          2.68618  4.42225  2.77519  2.73123  3.46354  2.40513  3.72494  3.29354  2.67741  2.69355  4.24690  2.90347  2.73739  3.18146  2.89801  2.37887  2.77519  2.98518  4.58477  3.61503
          0.03185  3.85848  4.58082  0.61958  0.77255  0.50287  0.92835
    204   2.79708  4.34368  4.10586  3.76867  3.53998  3.70929  4.57285  2.05136  3.63623  2.22952  3.50737  3.96071  4.27066  3.99710  3.85007  3.21204  3.15901  1.04273  5.32202  4.05272    417 - -
          2.68618  4.42225  2.77519  2.73123  3.46354  2.40513  3.72494  3.29354  2.67741  2.69355  4.24690  2.90347  2.73739  3.18146  2.89801  2.37887  2.77519  2.98518  4.58477  3.61503
          0.03185  3.85848  4.58082  0.61958  0.77255  0.50287  0.92835
    205   2.64782  4.42450  3.31872  3.21641  4.35872  0.75103  4.33743  3.95504  3.39577  3.61090  4.58662  3.48305  3.81519  3.72105  3.63324  2.81935  3.12797  3.48606  5.45745  4.46018    418 - -
          2.68618  4.42225  2.77519  2.73123  3.46354  2.40513  3.72494  3.29354  2.67741  2.69355  4.24690  2.90347  2.73739  3.18146  2.89801  2.37887  2.77519  2.98518  4.58477  3.61503
          0.03185  3.85848  4.58082  0.61958  0.77255  0.50287  0.92835
    206   2.71202  4.70794  2.70091  2.58503  4.06928  3.17474  3.91002  3.77676  2.81261  3.42525  4.38067  1.18307  3.82597  3.18285  3.16671  2.77981  3.09348  3.40038  5.37682  4.01870    419 - -
          2.68618  4.42225  2.77519  2.73123  3.46354  2.40513  3.72494  3.29354  2.67741  2.69355  4.24690  2.90347  2.73739  3.18146  2.89801  2.37887  2.77519  2.98518  4.58477  3.61503
          0.03185  3.85848  4.58082  0.61958  0.77255  0.50287  0.92835
    207   3.24072  4.64664  4.21951  3.93143  1.03490  3.93357  3.87132  2.76624  3.83884  2.13958  3.49854  4.00348  4.39255  4.01070  3.96202  3.51131  3.54189  2.75589  4.12472  2.49356    420 - -
          2.68618  4.42225  2.77519  2.73123  3.46354  2.40513  3.72494  3.29354  2.67741  2.69355  4.24690  2.90347  2.73739  3.18146  2.89801  2.37887  2.77519  2.98518  4.58477  3.61503
          0.03185  3.85848  4.58082  0.61958  0.77255  0.50287  0.92835
    208   2.98989  4.82977  3.47913  2.99327  4.18082  3.48042  3.81449  3.72165  2.23225  3.24014  4.24079  3.35402  3.98378  3.03560  0.99998  3.07480  3.25686  3.44623  5.26960  4.11133    421 - -
          2.68618  4.42225  2.77519  2.73123  3.46354  2.40513  3.72494  3.29354  2.67741  2.69355  4.24690  2.90347  2.73739  3.18146  2.89801  2.37887  2.77519  2.98518  4.58477  3.61503
          0.03185  3.85848  4.58082  0.61958  0.77255  0.50287  0.92835
    209   2.30831  4.22846  3.19445  3.00969  4.06241  2.95861  4.11987  3.58319  3.08251  3.30454  4.23187  3.23663  3.69628  3.43294  3.36889  1.11234  2.78741  3.12135  5.43605  4.14589    422 - -
          2.68618  4.42225  2.77519  2.73123  3.46354  2.40513  3.72494  3.29354  2.67741  2.69355  4.24690  2.90347  2.73739  3.18146  2.89801  2.37887  2.77519  2.98518  4.58477  3.61503
          0.03185  3.85848  4.58082  0.61958  0.77255  0.50287  0.92835
    210   3.22709  4.72175  3.81768  3.54454  2.29395  3.81391  3.61232  3.23828  3.40246  2.69579  3.91480  3.70638  4.28813  3.71186  3.58899  3.36514  3.51373  3.10819  3.93714  0.98937    423 - -
          2.68618  4.42225  2.77519  2.73123  3.46354  2.40513  3.72494  3.29354  2.67741  2.69355  4.24690  2.90347  2.73739  3.18146  2.89801  2.37887  2.77519  2.98518  4.58477  3.61503
          0.03185  3.85848  4.58082  0.61958  0.77255  0.50287  0.92835
    211   2.56916  4.64589  2.60902  2.47503  4.12801  3.11118  3.83364  3.74850  2.71294  3.39979  4.29297  1.46490  3.76485  3.06845  3.09282  2.50918  2.95371  3.33432  5.46064  4.05769    424 - -
          2.68618  4.42225  2.77519  2.73123  3.46354  2.40513  3.72494  3.29354  2.67741  2.69355  4.24690  2.90347  2.73739  3.18146  2.89801  2.37887  2.77519  2.98518  4.58477  3.61503
          0.03185  3.85848  4.58082  0.61958  0.77255  0.50287  0.92835
    212   2.71202  4.70794  2.70091  2.58503  4.06928  3.17474  3.91002  3.77676  2.81261  3.42525  4.38067  1.18307  3.82597  3.18285  3.16671  2.77981  3.09348  3.40038  5.37682  4.01870    425 - -
          2.68618  4.42225  2.77519  2.73123  3.46354  2.40513  3.72494  3.29354  2.67741  2.69355  4.24690  2.90347  2.73739  3.18146  2.89801  2.37887  2.77519  2.98518  4.58477  3.61503
          0.03185  3.85848  4.58082  0.61958  0.77255  0.47521  0.97220
    213   2.72879  4.35005  3.64251  2.94042  3.53118  3.69145  4.14936  2.20514  3.09105  2.26646  3.46287  3.57156  4.14312  3.48352  3.38189  3.05567  3.01045  1.38180  5.16149  3.90258    426 - -
          2.68618  4.42225  2.77519  2.73123  3.46354  2.40513  3.72494  3.29354  2.67741  2.69355  4.24690  2.90347  2.73739  3.18146  2.89801  2.37887  2.77519  2.98518  4.58477  3.61503
          0.03124  3.87745  4.59980  0.61958  0.77255  0.48576  0.95510
    214   2.75776  4.51442  3.36545  3.20510  4.20007  3.20164  4.28225  3.74664  3.26280  3.37299  4.42296  3.51136  0.81842  3.65143  3.50787  2.92538  3.19969  3.39146  5.38538  4.32076    427 - -
          2.68618  4.42225  2.77519  2.73123  3.46354  2.40513  3.72494  3.29354  2.67741  2.69355  4.24690  2.90347  2.73739  3.18146  2.89801  2.37887  2.77519  2.98518  4.58477  3.61503
          0.03124  3.87745  4.59980  0.61958  0.77255  0.48576  0.95510
    215   2.22831  4.17063  3.23440  2.99196  4.15268  2.92952  4.10088  3.51924  3.03316  3.26768  4.14968  3.20492  3.66400  3.37503  3.33687  1.26833  2.44127  3.04609  5.52243  4.26359    428 - -
          2.68618  4.42225  2.77519  2.73123  3.46354  2.40513  3.72494  3.29354  2.67741  2.69355  4.24690  2.90347  2.73739  3.18146  2.89801  2.37887  2.77519  2.98518  4.58477  3.61503
          0.03124  3.87745  4.59980  0.61958  0.77255  0.48576  0.95510
    216   2.75776  4.51442  3.36545  3.20510  4.20007  3.20164  4.28225  3.74664  3.26280  3.37299  4.42296  3.51136  0.81842  3.65143  3.50787  2.92538  3.19969  3.39146  5.38538  4.32076    429 - -
          2.68618  4.42225  2.77519  2.73123  3.46354  2.40513  3.72494  3.29354  2.67741  2.69355  4.24690  2.90347  2.73739  3.18146  2.89801  2.37887  2.77519  2.98518  4.58477  3.61503
          0.03124  3.87745  4.59980  0.61958  0.77255  0.48576  0.95510
    217   2.25700  4.18058  3.30369  3.03866  3.99518  2.96887  4.09514  3.39009  3.03984  3.15625  4.08371  3.24357  3.69286  3.39268  3.33503  1.24846  2.72484  2.78795  5.41616  4.11337    430 - -
          2.68618  4.42225  2.77519  2.73123  3.46354  2.40513  3.72494  3.29354  2.67741  2.69355  4.24690  2.90347  2.73739  3.18146  2.89801  2.37887  2.77519  2.98518  4.58477  3.61503
          0.03124  3.87745  4.59980  0.61958  0.77255  0.48576  0.95510
    218   2.59165  0.93039  4.11195  3.85264  3.84272  3.21367  4.49861  2.98736  3.67957  2.90266  4.02407  3.83829  3.92102  4.02545  3.80310  2.86333  3.05882  2.73163  5.25791  4.13040    431 - -
          2.68618  4.42225  2.77519  2.73123  3.46354  2.40513  3.72494  3.29354  2.67741  2.69355  4.24690  2.90347  2.73739  3.18146  2.89801  2.37887  2.77519  2.98518  4.58477  3.61503
          0.03124  3.87745  4.59980  0.61958  0.77255  0.48576  0.95510
    219   2.72737  4.72429  2.71074  2.59666  4.08857  3.18716  3.92471  3.79990  2.82876  3.44617  4.40131  1.14926  3.83922  3.19738  3.18367  2.79431  3.10934  3.42161  5.39389  4.03647    432 - -
          2.68618  4.42225  2.77519  2.73123  3.46354  2.40513  3.72494  3.29354  2.67741  2.69355  4.24690  2.90347  2.73739  3.18146  2.89801  2.37887  2.77519  2.98518  4.58477  3.61503
          0.03124  3.87745  4.59980  0.61958  0.77255  0.48576  0.95510
    220   2.41547  4.44218  2.57156  2.58438  4.28957  1.44272  3.95628  3.75828  2.93433  3.42215  4.27784  2.98927  3.70728  3.19281  3.34027  2.40215  2.84672  3.28149  5.59675  4.28882    433 - -
          2.68618  4.42225  2.77519  2.73123  3.46354  2.40513  3.72494  3.29354  2.67741  2.69355  4.24690  2.90347  2.73739  3.18146  2.89801  2.37887  2.77519  2.98518  4.58477  3.61503
          0.03124  3.87745  4.59980  0.61958  0.77255  0.48576  0.95510
    221   3.22249  4.63261  4.31990  3.95038  1.21724  4.09157  3.86003  2.60160  3.81165  1.89292  3.33065  4.02100  4.47425  3.97497  3.95017  3.52374  3.49460  2.61256  4.10838  2.47246    434 - -
          2.68618  4.42225  2.77519  2.73123  3.46354  2.40513  3.72494  3.29354  2.67741  2.69355  4.24690  2.90347  2.73739  3.18146  2.89801  2.37887  2.77519  2.98518  4.58477  3.61503
          0.03124  3.87745  4.59980  0.61958  0.77255  0.48576  0.95510
    222   2.78273  5.13826  1.31697  2.14327  4.52626  3.15105  3.75224  4.01004  2.75826  3.61133  4.48310  2.58244  3.78292  2.93650  3.30691  2.73095  2.93065  3.60669  5.78087  4.31772    435 - -
          2.68618  4.42225  2.77519  2.73123  3.46354  2.40513  3.72494  3.29354  2.67741  2.69355  4.24690  2.90347  2.73739  3.18146  2.89801  2.37887  2.77519  2.98518  4.58477  3.61503
          0.03124  3.87745  4.59980  0.61958  0.77255  0.48576  0.95510
    223   2.35925  4.53782  2.69724  2.49332  4.28271  2.93781  3.83769  3.73909  2.72352  3.36462  4.19952  1.74922  3.71637  3.03795  3.13752  2.17473  2.83870  3.28682  5.55986  4.23076    436 - -
          2.68618  4.42225  2.77519  2.73123  3.46354  2.40513  3.72494  3.29354  2.67741  2.69355  4.24690  2.90347  2.73739  3.18146  2.89801  2.37887  2.77519  2.98518  4.58477  3.61503
          0.03124  3.87745  4.59980  0.61958  0.77255  0.48576  0.95510
    224   1.89967  4.14428  3.43172  3.12174  4.02729  3.00490  4.14829  3.10142  3.09350  3.00845  3.95993  3.30439  3.71718  3.43648  3.38360  2.45660  1.51182  2.74599  5.46021  4.24066    437 - -
          2.68618  4.42225  2.77519  2.73123  3.46354  2.40513  3.72494  3.29354  2.67741  2.69355  4.24690  2.90347  2.73739  3.18146  2.89801  2.37887  2.77519  2.98518  4.58477  3.61503
          0.03124  3.87745  4.59980  0.61958  0.77255  0.48576  0.95510
    225   3.06138  4.52880  4.33620  3.86766  3.12828  4.11718  4.55027  2.12633  3.65568  1.05285  3.03676  4.13988  4.48198  3.96648  3.85544  3.51669  3.33897  1.99566  5.09286  3.85763    438 - -
          2.68618  4.42225  2.77519  2.73123  3.46354  2.40513  3.72494  3.29354  2.67741  2.69355  4.24690  2.90347  2.73739  3.18146  2.89801  2.37887  2.77519  2.98518  4.58477  3.61503
          0.03124  3.87745  4.59980  0.61958  0.77255  0.48576  0.95510
    226   2.22712  4.16943  3.23788  2.99200  4.15281  2.92981  4.09952  3.51642  3.03150  3.26506  4.14569  3.20491  3.66346  3.37289  3.33593  1.27698  2.42015  3.04366  5.52172  4.26454    439 - -
          2.68618  4.42225  2.77519  2.73123  3.46354  2.40513  3.72494  3.29354  2.67741  2.69355  4.24690  2.90347  2.73739  3.18146  2.89801  2.37887  2.77519  2.98518  4.58477  3.61503
          0.03124  3.87745  4.59980  0.61958  0.77255  0.48576  0.95510
    227   3.01087  4.84988  3.50201  3.01189  4.20572  3.49807  3.82756  3.74768  2.23893  3.26270  4.26264  3.37130  4.00031  3.04754  0.97080  3.09474  3.27643  3.47139  5.28668  4.13189    440 - -
          2.68618  4.42225  2.77519  2.73123  3.46354  2.40513  3.72494  3.29354  2.67741  2.69355  4.24690  2.90347  2.73739  3.18146  2.89801  2.37887  2.77519  2.98518  4.58477  3.61503
          0.03124  3.87745  4.59980  0.61958  0.77255  0.48576  0.95510
    228   2.13510  4.28833  3.16123  2.93648  4.11618  3.02908  4.08071  3.44168  2.99316  3.17041  4.12117  3.21797  1.45684  3.35445  3.30184  2.52752  2.81444  3.04552  5.47670  4.24046    441 - -
          2.68618  4.42225  2.77519  2.73123  3.46354  2.40513  3.72494  3.29354  2.67741  2.69355  4.24690  2.90347  2.73739  3.18146  2.89801  2.37887  2.77519  2.98518  4.58477  3.61503
          0.03124  3.87745  4.59980  0.61958  0.77255  0.48576  0.95510
    229   2.57127  1.70716  3.86300  3.40787  3.15021  3.43409  4.01069  2.65561  3.22476  2.44873  3.50433  3.58848  3.98356  3.56315  3.44539  2.85226  2.91324  2.45656  4.72686  2.89578    442 - -
          2.68618  4.42225  2.77519  2.73123  3.46354  2.40513  3.72494  3.29354  2.67741  2.69355  4.24690  2.90347  2.73739  3.18146  2.89801  2.37887  2.77519  2.98518  4.58477  3.61503
          0.03124  3.87745  4.59980  0.61958  0.77255  0.48576  0.95510
    230   2.93280  4.91734  3.34006  2.80247  4.10271  3.53444  3.40136  3.73158  2.03245  3.22662  4.14921  3.19358  3.97254  2.83866  1.25445  2.97712  3.15376  3.43707  5.22818  3.95645    443 - -
          2.68618  4.42225  2.77519  2.73123  3.46354  2.40513  3.72494  3.29354  2.67741  2.69355  4.24690  2.90347  2.73739  3.18146  2.89801  2.37887  2.77519  2.98518  4.58477  3.61503
          0.03124  3.87745  4.59980  0.61958  0.77255  0.48576  0.95510
    231   2.66300  4.25066  3.89921  3.38924  3.44205  3.67627  4.19902  2.16526  3.24685  2.19918  3.22489  3.67399  4.13604  3.58794  3.51716  2.76706  2.95774  1.40993  5.08395  3.83603    444 - -
          2.68618  4.42225  2.77519  2.73123  3.46354  2.40513  3.72494  3.29354  2.67741  2.69355  4.24690  2.90347  2.73739  3.18146  2.89801  2.37887  2.77519  2.98518  4.58477  3.61503
          0.03124  3.87745  4.59980  0.61958  0.77255  0.48576  0.95510
    232   2.75776  4.51442  3.36545  3.20510  4.20007  3.20164  4.28225  3.74664  3.26280  3.37299  4.42296  3.51136  0.81842  3.65143  3.50787  2.92538  3.19969  3.39146  5.38538  4.32076    445 - -
          2.68618  4.42225  2.77519  2.73123  3.46354  2.40513  3.72494  3.29354  2.67741  2.69355  4.24690  2.90347  2.73739  3.18146  2.89801  2.37887  2.77519  2.98518  4.58477  3.61503
          0.03124  3.87745  4.59980  0.61958  0.77255  0.48576  0.95510
    233   3.16075  4.62147  4.19753  3.83729  3.13742  3.98855  4.49146  2.34161  3.60500  0.86908  3.15862  4.11229  4.42297  3.97213  3.78029  3.55983  3.45473  2.38026  5.01863  3.74313    446 - -
          2.68618  4.42225  2.77519  2.73123  3.46354  2.40513  3.72494  3.29354  2.67741  2.69355  4.24690  2.90347  2.73739  3.18146  2.89801  2.37887  2.77519  2.98518  4.58477  3.61503
          0.03124  3.87745  4.59980  0.61958  0.77255  0.48576  0.95510
    234   2.67087  4.44594  3.34568  3.24565  4.38810  0.72146  4.36573  3.98883  3.42761  3.64236  4.61805  3.50995  3.83724  3.75135  3.66321  2.84290  3.15249  3.51618  5.48204  4.49013    447 - -
          2.68618  4.42225  2.77519  2.73123  3.46354  2.40513  3.72494  3.29354  2.67741  2.69355  4.24690  2.90347  2.73739  3.18146  2.89801  2.37887  2.77519  2.98518  4.58477  3.61503
          0.03124  3.87745  4.59980  0.61958  0.77255  0.48576  0.95510
    235   2.89609  5.06315  2.85910  2.31718  4.43848  3.44045  3.63315  3.81065  1.32376  3.34724  4.22706  2.98913  3.90746  2.78797  2.37965  2.88645  3.11835  3.48788  5.46225  4.20907    448 - -
          2.68618  4.42225  2.77519  2.73123  3.46354  2.40513  3.72494  3.29354  2.67741  2.69355  4.24690  2.90347  2.73739  3.18146  2.89801  2.37887  2.77519  2.98518  4.58477  3.61503
          0.03124  3.87745  4.59980  0.61958  0.77255  0.48576  0.95510
    236   2.82748  5.23715  2.21654  1.38897  4.51511  3.23138  3.67952  3.99100  2.55459  3.52847  4.38183  2.71736  3.80269  2.59951  3.03666  2.75731  3.09753  3.61442  5.70093  4.27554    449 - -
          2.68618  4.42225  2.77519  2.73123  3.46354  2.40513  3.72494  3.29354  2.67741  2.69355  4.24690  2.90347  2.73739  3.18146  2.89801  2.37887  2.77519  2.98518  4.58477  3.61503
          0.03124  3.87745  4.59980  0.61958  0.77255  0.48576  0.95510
    237   2.92549  4.35911  4.40066  3.93446  3.47661  4.08065  4.70532  1.72429  3.79111  2.05210  3.34501  4.17148  4.49709  4.11183  4.02134  3.47849  3.22253  1.11532  5.36822  4.12038    450 - -
          2.68618  4.42225  2.77519  2.73123  3.46354  2.40513  3.72494  3.29354  2.67741  2.69355  4.24690  2.90347  2.73739  3.18146  2.89801  2.37887  2.77519  2.98518  4.58477  3.61503
          0.03124  3.87745  4.59980  0.61958  0.77255  0.48576  0.95510
    238   2.59165  0.93039  4.11195  3.85264  3.84272  3.21367  4.49861  2.98736  3.67957  2.90266  4.02407  3.83829  3.92102  4.02545  3.80310  2.86333  3.05882  2.73163  5.25791  4.13040    451 - -
          2.68618  4.42225  2.77519  2.73123  3.46354  2.40513  3.72494  3.29354  2.67741  2.69355  4.24690  2.90347  2.73739  3.18146  2.89801  2.37887  2.77519  2.98518  4.58477  3.61503
          0.03124  3.87745  4.59980  0.61958  0.77255  0.48576  0.95510
    239   3.26454  4.66480  4.24556  3.96091  1.00360  3.95333  3.87920  2.78750  3.86779  2.15636  3.51686  4.02472  4.41173  4.03437  3.98629  3.53427  3.56563  2.77858  4.12662  2.49293    452 - -
          2.68618  4.42225  2.77519  2.73123  3.46354  2.40513  3.72494  3.29354  2.67741  2.69355  4.24690  2.90347  2.73739  3.18146  2.89801  2.37887  2.77519  2.98518  4.58477  3.61503
          0.03124  3.87745  4.59980  0.61958  0.77255  0.48576  0.95510
    240   2.79711  4.32868  4.02785  3.62516  3.41979  3.80037  4.40684  1.25184  3.46458  2.17118  3.40238  3.87373  4.28440  3.83386  3.69543  3.03345  3.11117  1.90063  5.17516  3.88048    453 - -
          2.68618  4.42225  2.77519  2.73123  3.46354  2.40513  3.72494  3.29354  2.67741  2.69355  4.24690  2.90347  2.73739  3.18146  2.89801  2.37887  2.77519  2.98518  4.58477  3.61503
          0.03124  3.87745  4.59980  0.61958  0.77255  0.48576  0.95510
    241   1.00660  4.19435  3.46750  3.25890  4.05720  3.01879  4.28038  3.18344  3.27528  3.06484  4.09602  3.40730  3.75847  3.61596  3.52554  2.54456  2.82225  2.83698  5.48385  4.28463    454 - -
          2.68618  4.42225  2.77519  2.73123  3.46354  2.40513  3.72494  3.29354  2.67741  2.69355  4.24690  2.90347  2.73739  3.18146  2.89801  2.37887  2.77519  2.98518  4.58477  3.61503
          0.03124  3.87745  4.59980  0.61958  0.77255  0.48576  0.95510
    242   2.41520  4.26032  3.43231  3.18441  3.97307  3.09947  4.20138  3.10081  3.12748  2.96412  4.01423  3.39307  3.80357  3.52203  3.38600  2.61651  1.16349  2.79525  5.41043  4.18967    455 - -
          2.68618  4.42225  2.77519  2.73123  3.46354  2.40513  3.72494  3.29354  2.67741  2.69355  4.24690  2.90347  2.73739  3.18146  2.89801  2.37887  2.77519  2.98518  4.58477  3.61503
          0.03124  3.87745  4.59980  0.61958  0.77255  0.48576  0.95510
    243   2.81198  4.35308  4.13230  3.79547  3.55360  3.72914  4.59629  2.04968  3.66333  2.23968  3.51787  3.98453  4.28929  4.02272  3.87537  3.23289  3.17335  1.01863  5.33892  4.07089    456 - -
          2.68618  4.42225  2.77519  2.73123  3.46354  2.40513  3.72494  3.29354  2.67741  2.69355  4.24690  2.90347  2.73739  3.18146  2.89801  2.37887  2.77519  2.98518  4.58477  3.61503
          0.03124  3.87745  4.59980  0.61958  0.77255  0.48576  0.95510
    244   3.01087  4.84988  3.50201  3.01189  4.20572  3.49807  3.82756  3.74768  2.23893  3.26270  4.26264  3.37130  4.00031  3.04754  0.97080  3.09474  3.27643  3.47139  5.28668  4.13189    457 - -
          2.68618  4.42225  2.77519  2.73123  3.46354  2.40513  3.72494  3.29354  2.67741  2.69355  4.24690  2.90347  2.73739  3.18146  2.89801  2.37887  2.77519  2.98518  4.58477  3.61503
          0.03124  3.87745  4.59980  0.61958  0.77255  0.48576  0.95510
    245   3.16075  4.62147  4.19753  3.83729  3.13742  3.98855  4.49146  2.34161  3.60500  0.86908  3.15862  4.11229  4.42297  3.97213  3.78029  3.55983  3.45473  2.38026  5.01863  3.74313    458 - -
          2.68618  4.42225  2.77519  2.73123  3.46354  2.40513  3.72494  3.29354  2.67741  2.69355  4.24690  2.90347  2.73739  3.18146  2.89801  2.37887  2.77519  2.98518  4.58477  3.61503
          0.03124  3.87745  4.59980  0.61958  0.77255  0.48576  0.95510
    246   1.00660  4.19435  3.46750  3.25890  4.05720  3.01879  4.28038  3.18344  3.27528  3.06484  4.09602  3.40730  3.75847  3.61596  3.52554  2.54456  2.82225  2.83698  5.48385  4.28463    459 - -
          2.68618  4.42225  2.77519  2.73123  3.46354  2.40513  3.72494  3.29354  2.67741  2.69355  4.24690  2.90347  2.73739  3.18146  2.89801  2.37887  2.77519  2.98518  4.58477  3.61503
          0.03124  3.87745  4.59980  0.61958  0.77255  0.48576  0.95510
    247   2.41520  4.26032  3.43231  3.18441  3.97307  3.09947  4.20138  3.10081  3.12748  2.96412  4.01423  3.39307  3.80357  3.52203  3.38600  2.61651  1.16349  2.79525  5.41043  4.18967    460 - -
          2.68618  4.42225  2.77519  2.73123  3.46354  2.40513  3.72494  3.29354  2.67741  2.69355  4.24690  2.90347  2.73739  3.18146  2.89801  2.37887  2.77519  2.98518  4.58477  3.61503
          0.03124  3.87745  4.59980  0.61958  0.77255  0.48576  0.95510
    248   2.75776  4.51442  3.36545  3.20510  4.20007  3.20164  4.28225  3.74664  3.26280  3.37299  4.42296  3.51136  0.81842  3.65143  3.50787  2.92538  3.19969  3.39146  5.38538  4.32076    461 - -
          2.68618  4.42225  2.77519  2.73123  3.46354  2.40513  3.72494  3.29354  2.67741  2.69355  4.24690  2.90347  2.73739  3.18146  2.89801  2.37887  2.77519  2.98518  4.58477  3.61503
          0.03124  3.87745  4.59980  0.61958  0.77255  0.48576  0.95510
    249   2.88447  4.87056  2.90598  2.66066  4.03981  3.36918  3.81906  3.67121  2.48107  3.17308  4.20067  3.12049  3.92263  1.22521  2.76521  2.93195  3.18138  3.40054  5.31088  4.00492    462 - -
          2.68618  4.42225  2.77519  2.73123  3.46354  2.40513  3.72494  3.29354  2.67741  2.69355  4.24690  2.90347  2.73739  3.18146  2.89801  2.37887  2.77519  2.98518  4.58477  3.61503
          0.03124  3.87745  4.59980  0.61958  0.77255  0.48576  0.95510
    250   3.26454  4.66480  4.24556  3.96091  1.00360  3.95333  3.87920  2.78750  3.86779  2.15636  3.51686  4.02472  4.41173  4.03437  3.98629  3.53427  3.56563  2.77858  4.12662  2.49293    463 - -
          2.68618  4.42225  2.77519  2.73123  3.46354  2.40513  3.72494  3.29354  2.67741  2.69355  4.24690  2.90347  2.73739  3.18146  2.89801  2.37887  2.77519  2.98518  4.58477  3.61503
          0.03124  3.87745  4.59980  0.61958  0.77255  0.48576  0.95510
    251   3.16075  4.62147  4.19753  3.83729  3.13742  3.98855  4.49146  2.34161  3.60500  0.86908  3.15862  4.11229  4.42297  3.97213  3.78029  3.55983  3.45473  2.38026  5.01863  3.74313    464 - -
          2.68618  4.42225  2.77519  2.73123  3.46354  2.40513  3.72494  3.29354  2.67741  2.69355  4.24690  2.90347  2.73739  3.18146  2.89801  2.37887  2.77519  2.98518  4.58477  3.61503
          0.03124  3.87745  4.59980  0.61958  0.77255  0.48576  0.95510
    252   2.97649  4.94070  3.15283  2.77322  4.32827  3.46554  3.76168  3.75782  1.03148  3.32176  4.28284  3.19751  3.96544  2.95279  2.43220  3.01809  3.22933  3.46529  5.38079  4.19423    465 - -
          2.68617  4.42227  2.77521  2.73125  3.46342  2.40515  3.72496  3.29350  2.67743  2.69351  4.24692  2.90349  2.73741  3.18143  2.89803  2.37886  2.77515  2.98520  4.58479  3.61505
          0.04753  3.31405  4.59980  1.04044  0.43587  0.48576  0.95510
    253   2.95636  5.06873  2.48938  1.01831  4.41553  3.27712  3.86420  3.87041  2.74534  3.48668  4.46037  2.93542  3.88191  3.07968  3.15479  2.93818  3.26059  3.55369  5.58616  4.30827    476 - -
          2.68618  4.42225  2.77519  2.73123  3.46354  2.40513  3.72494  3.29354  2.67741  2.69355  4.24690  2.90347  2.73739  3.18146  2.89801  2.37887  2.77519  2.98518  4.58477  3.61503
          0.03124  3.87745  4.59980  0.61958  0.77255  0.48576  0.95510
    254   2.97299  4.52093  4.05469  3.64845  3.20971  3.83777  4.38243  2.38580  3.41628  1.80356  1.36841  3.92535  4.29833  3.79779  3.62103  3.32265  3.27835  2.39251  5.05124  3.81350    477 - -
          2.68618  4.42225  2.77519  2.73123  3.46354  2.40513  3.72494  3.29354  2.67741  2.69355  4.24690  2.90347  2.73739  3.18146  2.89801  2.37887  2.77519  2.98518  4.58477  3.61503
          0.03124  3.87745  4.59980  0.61958  0.77255  0.48576  0.95510
    255   2.59165  0.93039  4.11195  3.85264  3.84272  3.21367  4.49861  2.98736  3.67957  2.90266  4.02407  3.83829  3.92102  4.02545  3.80310  2.86333  3.05882  2.73163  5.25791  4.13040    478 - -
          2.68618  4.42225  2.77519  2.73123  3.46354  2.40513  3.72494  3.29354  2.67741  2.69355  4.24690  2.90347  2.73739  3.18146  2.89801  2.37887  2.77519  2.98518  4.58477  3.61503
          0.03124  3.87745  4.59980  0.61958  0.77255  0.48576  0.95510
    256   3.01115  4.39846  4.52364  4.05022  3.40613  4.22160  4.78536  1.18706  3.90087  1.92023  3.25405  4.29205  4.58549  4.19950  4.11217  3.61791  3.29161  1.59226  5.35805  4.13429    479 - -
          2.68618  4.42225  2.77519  2.73123  3.46354  2.40513  3.72494  3.29354  2.67741  2.69355  4.24690  2.90347  2.73739  3.18146  2.89801  2.37887  2.77519  2.98518  4.58477  3.61503
          0.03124  3.87745  4.59980  0.61958  0.77255  0.48576  0.95510
    257   2.48565  4.27948  4.15096  3.68804  3.57011  3.80051  4.51664  1.87871  3.57013  2.22985  3.43561  3.92092  4.29174  3.89531  3.82480  3.19019  3.06938  1.21885  5.34197  4.11376    480 - -
          2.68618  4.42225  2.77519  2.73123  3.46354  2.40513  3.72494  3.29354  2.67741  2.69355  4.24690  2.90347  2.73739  3.18146  2.89801  2.37887  2.77519  2.98518  4.58477  3.61503
          0.03124  3.87745  4.59980  0.61958  0.77255  0.48576  0.95510
    258   2.90845  5.38670  1.26664  1.87650  4.68030  3.17080  3.74485  4.17970  2.77669  3.72773  4.60890  2.66067  3.80336  2.92471  3.35814  2.80501  3.20657  3.77975  5.88024  4.40505    481 - -
          2.68618  4.42225  2.77519  2.73123  3.46354  2.40513  3.72494  3.29354  2.67741  2.69355  4.24690  2.90347  2.73739  3.18146  2.89801  2.37887  2.77519  2.98518  4.58477  3.61503
          0.03124  3.87745  4.59980  0.61958  0.77255  0.48576  0.95510
    259   2.95636  5.06873  2.48938  1.01831  4.41553  3.27712  3.86420  3.87041  2.74534  3.48668  4.46037  2.93542  3.88191  3.07968  3.15479  2.93818  3.26059  3.55369  5.58616  4.30827    482 - -
          2.68618  4.42225  2.77519  2.73123  3.46354  2.40513  3.72494  3.29354  2.67741  2.69355  4.24690  2.90347  2.73739  3.18146  2.89801  2.37887  2.77519  2.98518  4.58477  3.61503
          0.03124  3.87745  4.59980  0.61958  0.77255  0.48576  0.95510
    260   2.75776  4.51442  3.36545  3.20510  4.20007  3.20164  4.28225  3.74664  3.26280  3.37299  4.42296  3.51136  0.81842  3.65143  3.50787  2.92538  3.19969  3.39146  5.38538  4.32076    483 - -
          2.68618  4.42225  2.77519  2.73123  3.46354  2.40513  3.72494  3.29354  2.67741  2.69355  4.24690  2.90347  2.73739  3.18146  2.89801  2.37887  2.77519  2.98518  4.58477  3.61503
          0.03124  3.87745  4.59980  0.61958  0.77255  0.48576  0.95510
    261   3.16075  4.62147  4.19753  3.83729  3.13742  3.98855  4.49146  2.34161  3.60500  0.86908  3.15862  4.11229  4.42297  3.97213  3.78029  3.55983  3.45473  2.38026  5.01863  3.74313    484 - -
          2.68618  4.42225  2.77519  2.73123  3.46354  2.40513  3.72494  3.29354  2.67741  2.69355  4.24690  2.90347  2.73739  3.18146  2.89801  2.37887  2.77519  2.98518  4.58477  3.61503
          0.03124  3.87745  4.59980  0.61958  0.77255  0.48576  0.95510
    262   2.95636  5.06873  2.48938  1.01831  4.41553  3.27712  3.86420  3.87041  2.74534  3.48668  4.46037  2.93542  3.88191  3.07968  3.15479  2.93818  3.26059  3.55369  5.58616  4.30827    485 - -
          2.68618  4.42225  2.77519  2.73123  3.46354  2.40513  3.72494  3.29354  2.67741  2.69355  4.24690  2.90347  2.73739  3.18146  2.89801  2.37887  2.77519  2.98518  4.58477  3.61503
          0.03124  3.87745  4.59980  0.61958  0.77255  0.48576  0.95510
    263   2.95636  5.06873  2.48938  1.01831  4.41553  3.27712  3.86420  3.87041  2.74534  3.48668  4.46037  2.93542  3.88191  3.07968  3.15479  2.93818  3.26059  3.55369  5.58616  4.30827    486 - -
          2.68618  4.42225  2.77519  2.73123  3.46354  2.40513  3.72494  3.29354  2.67741  2.69355  4.24690  2.90347  2.73739  3.18146  2.89801  2.37887  2.77519  2.98518  4.58477  3.61503
          0.03124  3.87745  4.59980  0.61958  0.77255  0.48576  0.95510
    264   3.26454  4.66480  4.24556  3.96091  1.00360  3.95333  3.87920  2.78750  3.86779  2.15636  3.51686  4.02472  4.41173  4.03437  3.98629  3.53427  3.56563  2.77858  4.12662  2.49293    487 - -
          2.68618  4.42225  2.77519  2.73123  3.46354  2.40513  3.72494  3.29354  2.67741  2.69355  4.24690  2.90347  2.73739  3.18146  2.89801  2.37887  2.77519  2.98518  4.58477  3.61503
          0.03124  3.87745  4.59980  0.61958  0.77255  0.48576  0.95510
    265   2.41520  4.26032  3.43231  3.18441  3.97307  3.09947  4.20138  3.10081  3.12748  2.96412  4.01423  3.39307  3.80357  3.52203  3.38600  2.61651  1.16349  2.79525  5.41043  4.18967    488 - -
          2.68618  4.42225  2.77519  2.73123  3.46354  2.40513  3.72494  3.29354  2.67741  2.69355  4.24690  2.90347  2.73739  3.18146  2.89801  2.37887  2.77519  2.98518  4.58477  3.61503
          0.03124  3.87745  4.59980  0.61958  0.77255  0.48576  0.95510
    266   2.31727  4.23780  3.21056  3.02644  4.08117  2.96758  4.13622  3.60440  3.10055  3.32420  4.24979  3.25051  3.70677  3.44945  3.38651  1.08357  2.79775  3.13841  5.45323  4.16469    489 - -
          2.68618  4.42225  2.77519  2.73123  3.46354  2.40513  3.72494  3.29354  2.67741  2.69355  4.24690  2.90347  2.73739  3.18146  2.89801  2.37887  2.77519  2.98518  4.58477  3.61503
          0.03124  3.87745  4.59980  0.61958  0.77255  0.48576  0.95510
    267   3.01087  4.84988  3.50201  3.01189  4.20572  3.49807  3.82756  3.74768  2.23893  3.26270  4.26264  3.37130  4.00031  3.04754  0.97080  3.09474  3.27643  3.47139  5.28668  4.13189    490 - -
          2.68618  4.42225  2.77519  2.73123  3.46354  2.40513  3.72494  3.29354  2.67741  2.69355  4.24690  2.90347  2.73739  3.18146  2.89801  2.37887  2.77519  2.98518  4.58477  3.61503
          0.03124  3.87745  4.59980  0.61958  0.77255  0.48576  0.95510
    268   3.00001  4.81675  3.13029  2.89063  3.28799  3.45151  1.13204  3.70371  2.73353  3.19709  4.24034  3.29980  4.00426  3.25690  2.99900  3.07062  3.30350  3.43873  4.75300  3.23869    491 - -
          2.68618  4.42225  2.77519  2.73123  3.46354  2.40513  3.72494  3.29354  2.67741  2.69355  4.24690  2.90347  2.73739  3.18146  2.89801  2.37887  2.77519  2.98518  4.58477  3.61503
          0.03124  3.87745  4.59980  0.61958  0.77255  0.48576  0.95510
    269   2.31727  4.23780  3.21056  3.02644  4.08117  2.96758  4.13622  3.60440  3.10055  3.32420  4.24979  3.25051  3.70677  3.44945  3.38651  1.08357  2.79775  3.13841  5.45323  4.16469    492 - -
          2.68618  4.42225  2.77519  2.73123  3.46354  2.40513  3.72494  3.29354  2.67741  2.69355  4.24690  2.90347  2.73739  3.18146  2.89801  2.37887  2.77519  2.98518  4.58477  3.61503
          0.03124  3.87745  4.59980  0.61958  0.77255  0.48576  0.95510
    270   3.16075  4.62147  4.19753  3.83729  3.13742  3.98855  4.49146  2.34161  3.60500  0.86908  3.15862  4.11229  4.42297  3.97213  3.78029  3.55983  3.45473  2.38026  5.01863  3.74313    493 - -
          2.68618  4.42225  2.77519  2.73123  3.46354  2.40513  3.72494  3.29354  2.67741  2.69355  4.24690  2.90347  2.73739  3.18146  2.89801  2.37887  2.77519  2.98518  4.58477  3.61503
          0.03124  3.87745  4.59980  0.61958  0.77255  0.48576  0.95510
    271   2.95636  5.06873  2.48938  1.01831  4.41553  3.27712  3.86420  3.87041  2.74534  3.48668  4.46037  2.93542  3.88191  3.07968  3.15479  2.93818  3.26059  3.55369  5.58616  4.30827    494 - -
          2.68618  4.42225  2.77519  2.73123  3.46354  2.40513  3.72494  3.29354  2.67741  2.69355  4.24690  2.90347  2.73739  3.18146  2.89801  2.37887  2.77519  2.98518  4.58477  3.61503
          0.03124  3.87745  4.59980  0.61958  0.77255  0.48576  0.95510
    272   3.34360  4.71657  4.09861  3.80585  2.67102  3.73559  3.90568  3.36730  3.52790  2.76138  4.00089  3.95387  4.25371  3.91526  3.65542  3.54726  3.64422  3.25777  0.87531  2.67284    495 - -
          2.68618  4.42225  2.77519  2.73123  3.46354  2.40513  3.72494  3.29354  2.67741  2.69355  4.24690  2.90347  2.73739  3.18146  2.89801  2.37887  2.77519  2.98518  4.58477  3.61503
          0.03124  3.87745  4.59980  0.61958  0.77255  0.48576  0.95510
    273   2.97649  4.94070  3.15283  2.77322  4.32827  3.46554  3.76168  3.75782  1.03148  3.32176  4.28284  3.19751  3.96544  2.95279  2.43220  3.01809  3.22933  3.46529  5.38079  4.19423    496 - -
          2.68618  4.42225  2.77519  2.73123  3.46354  2.40513  3.72494  3.29354  2.67741  2.69355  4.24690  2.90347  2.73739  3.18146  2.89801  2.37887  2.77519  2.98518  4.58477  3.61503
          0.03124  3.87745  4.59980  0.61958  0.77255  0.48576  0.95510
    274   3.26454  4.66480  4.24556  3.96091  1.00360  3.95333  3.87920  2.78750  3.86779  2.15636  3.51686  4.02472  4.41173  4.03437  3.98629  3.53427  3.56563  2.77858  4.12662  2.49293    497 - -
          2.68618  4.42225  2.77519  2.73123  3.46354  2.40513  3.72494  3.29354  2.67741  2.69355  4.24690  2.90347  2.73739  3.18146  2.89801  2.37887  2.77519  2.98518  4.58477  3.61503
          0.03124  3.87745  4.59980  0.61958  0.77255  0.48576  0.95510
    275   3.16075  4.62147  4.19753  3.83729  3.13742  3.98855  4.49146  2.34161  3.60500  0.86908  3.15862  4.11229  4.42297  3.97213  3.78029  3.55983  3.45473  2.38026  5.01863  3.74313    498 - -
          2.68618  4.42225  2.77519  2.73123  3.46354  2.40513  3.72494  3.29354  2.67741  2.69355  4.24690  2.90347  2.73739  3.18146  2.89801  2.37887  2.77519  2.98518  4.58477  3.61503
          0.03124  3.87745  4.59980  0.61958  0.77255  0.48576  0.95510
    276   3.26454  4.66480  4.24556  3.96091  1.00360  3.95333  3.87920  2.78750  3.86779  2.15636  3.51686  4.02472  4.41173  4.03437  3.98629  3.53427  3.56563  2.77858  4.12662  2.49293    499 - -
          2.68618  4.42225  2.77519  2.73123  3.46354  2.40513  3.72494  3.29354  2.67741  2.69355  4.24690  2.90347  2.73739  3.18146  2.89801  2.37887  2.77519  2.98518  4.58477  3.61503
          0.03124  3.87745  4.59980  0.61958  0.77255  0.48576  0.95510
    277   3.16075  4.62147  4.19753  3.83729  3.13742  3.98855  4.49146  2.34161  3.60500  0.86908  3.15862  4.11229  4.42297  3.97213  3.78029  3.55983  3.45473  2.38026  5.01863  3.74313    500 - -
          2.68618  4.42225  2.77519  2.73123  3.46354  2.40513  3.72494  3.29354  2.67741  2.69355  4.24690  2.90347  2.73739  3.18146  2.89801  2.37887  2.77519  2.98518  4.58477  3.61503
          0.03124  3.87745  4.59980  0.61958  0.77255  0.48576  0.95510
    278   2.99477  5.12411  0.91094  2.33770  4.50174  3.21428  3.93516  4.09101  3.02018  3.69840  4.67650  2.89437  3.86741  3.17424  3.53716  2.95648  3.33341  3.72962  5.66940  4.37368    501 - -
          2.68618  4.42225  2.77519  2.73123  3.46354  2.40513  3.72494  3.29354  2.67741  2.69355  4.24690  2.90347  2.73739  3.18146  2.89801  2.37887  2.77519  2.98518  4.58477  3.61503
          0.03124  3.87745  4.59980  0.61958  0.77255  0.48576  0.95510
    279   3.00001  4.81675  3.13029  2.89063  3.28799  3.45151  1.13204  3.70371  2.73353  3.19709  4.24034  3.29980  4.00426  3.25690  2.99900  3.07062  3.30350  3.43873  4.75300  3.23869    502 - -
          2.68618  4.42225  2.77519  2.73123  3.46354  2.40513  3.72494  3.29354  2.67741  2.69355  4.24690  2.90347  2.73739  3.18146  2.89801  2.37887  2.77519  2.98518  4.58477  3.61503
          0.03124  3.87745  4.59980  0.61958  0.77255  0.48576  0.95510
    280   3.01087  4.84988  3.50201  3.01189  4.20572  3.49807  3.82756  3.74768  2.23893  3.26270  4.26264  3.37130  4.00031  3.04754  0.97080  3.09474  3.27643  3.47139  5.28668  4.13189    503 - -
          2.68618  4.42225  2.77519  2.73123  3.46354  2.40513  3.72494  3.29354  2.67741  2.69355  4.24690  2.90347  2.73739  3.18146  2.89801  2.37887  2.77519  2.98518  4.58477  3.61503
          0.03124  3.87745  4.59980  0.61958  0.77255  0.48576  0.95510
    281   1.00660  4.19435  3.46750  3.25890  4.05720  3.01879  4.28038  3.18344  3.27528  3.06484  4.09602  3.40730  3.75847  3.61596  3.52554  2.54456  2.82225  2.83698  5.48385  4.28463    504 - -
          2.68618  4.42225  2.77519  2.73123  3.46354  2.40513  3.72494  3.29354  2.67741  2.69355  4.24690  2.90347  2.73739  3.18146  2.89801  2.37887  2.77519  2.98518  4.58477  3.61503
          0.03124  3.87745  4.59980  0.61958  0.77255  0.48576  0.95510
    282   2.75776  4.51442  3.36545  3.20510  4.20007  3.20164  4.28225  3.74664  3.26280  3.37299  4.42296  3.51136  0.81842  3.65143  3.50787  2.92538  3.19969  3.39146  5.38538  4.32076    505 - -
          2.68618  4.42225  2.77519  2.73123  3.46354  2.40513  3.72494  3.29354  2.67741  2.69355  4.24690  2.90347  2.73739  3.18146  2.89801  2.37887  2.77519  2.98518  4.58477  3.61503
          0.03124  3.87745  4.59980  0.61958  0.77255  0.48576  0.95510
    283   2.75776  4.51442  3.36545  3.20510  4.20007  3.20164  4.28225  3.74664  3.26280  3.37299  4.42296  3.51136  0.81842  3.65143  3.50787  2.92538  3.19969  3.39146  5.38538  4.32076    506 - -
          2.68618  4.42225  2.77519  2.73123  3.46354  2.40513  3.72494  3.29354  2.67741  2.69355  4.24690  2.90347  2.73739  3.18146  2.89801  2.37887  2.77519  2.98518  4.58477  3.61503
          0.03124  3.87745  4.59980  0.61958  0.77255  0.48576  0.95510
    284   3.03496  4.45216  4.34296  3.95885  3.37743  4.07207  4.68597  1.07176  3.78709  1.96232  3.31189  4.20349  4.50270  4.13480  3.98308  3.56775  3.33399  1.84580  5.26937  4.00817    507 - -
          2.68618  4.42225  2.77519  2.73123  3.46354  2.40513  3.72494  3.29354  2.67741  2.69355  4.24690  2.90347  2.73739  3.18146  2.89801  2.37887  2.77519  2.98518  4.58477  3.61503
          0.03124  3.87745  4.59980  0.61958  0.77255  0.48576  0.95510
    285   3.03496  4.45216  4.34296  3.95885  3.37743  4.07207  4.68597  1.07176  3.78709  1.96232  3.31189  4.20349  4.50270  4.13480  3.98308  3.56775  3.33399  1.84580  5.26937  4.00817    508 - -
          2.68618  4.42225  2.77519  2.73123  3.46354  2.40513  3.72494  3.29354  2.67741  2.69355  4.24690  2.90347  2.73739  3.18146  2.89801  2.37887  2.77519  2.98518  4.58477  3.61503
          0.03124  3.87745  4.59980  0.61958  0.77255  0.48576  0.95510
    286   2.67087  4.44594  3.34568  3.24565  4.38810  0.72146  4.36573  3.98883  3.42761  3.64236  4.61805  3.50995  3.83724  3.75135  3.66321  2.84290  3.15249  3.51618  5.48204  4.49013    509 - -
          2.68618  4.42225  2.77519  2.73123  3.46354  2.40513  3.72494  3.29354  2.67741  2.69355  4.24690  2.90347  2.73739  3.18146  2.89801  2.37887  2.77519  2.98518  4.58477  3.61503
          0.03124  3.87745  4.59980  0.61958  0.77255  0.48576  0.95510
    287   3.25410  4.74107  3.84550  3.57572  2.29335  3.83587  3.62058  3.26259  3.43309  2.71526  3.93708  3.72945  4.30954  3.73794  3.61582  3.39033  3.54077  3.13337  3.93734  0.95754    510 - -
          2.68618  4.42225  2.77519  2.73123  3.46354  2.40513  3.72494  3.29354  2.67741  2.69355  4.24690  2.90347  2.73739  3.18146  2.89801  2.37887  2.77519  2.98518  4.58477  3.61503
          0.03124  3.87745  4.59980  0.61958  0.77255  0.48576  0.95510
    288   3.16075  4.62147  4.19753  3.83729  3.13742  3.98855  4.49146  2.34161  3.60500  0.86908  3.15862  4.11229  4.42297  3.97213  3.78029  3.55983  3.45473  2.38026  5.01863  3.74313    511 - -
          2.68618  4.42225  2.77519  2.73123  3.46354  2.40513  3.72494  3.29354  2.67741  2.69355  4.24690  2.90347  2.73739  3.18146  2.89801  2.37887  2.77519  2.98518  4.58477  3.61503
          0.03124  3.87745  4.59980  0.61958  0.77255  0.48576  0.95510
    289   2.75776  4.51442  3.36545  3.20510  4.20007  3.20164  4.28225  3.74664  3.26280  3.37299  4.42296  3.51136  0.81842  3.65143  3.50787  2.92538  3.19969  3.39146  5.38538  4.32076    512 - -
          2.68618  4.42225  2.77519  2.73123  3.46354  2.40513  3.72494  3.29354  2.67741  2.69355  4.24690  2.90347  2.73739  3.18146  2.89801  2.37887  2.77519  2.98518  4.58477  3.61503
          0.03124  3.87745  4.59980  0.61958  0.77255  0.48576  0.95510
    290   3.26454  4.66480  4.24556  3.96091  1.00360  3.95333  3.87920  2.78750  3.86779  2.15636  3.51686  4.02472  4.41173  4.03437  3.98629  3.53427  3.56563  2.77858  4.12662  2.49293    513 - -
          2.68618  4.42225  2.77519  2.73123  3.46354  2.40513  3.72494  3.29354  2.67741  2.69355  4.24690  2.90347  2.73739  3.18146  2.89801  2.37887  2.77519  2.98518  4.58477  3.61503
          0.03124  3.87745  4.59980  0.61958  0.77255  0.48576  0.95510
    291   2.95636  5.06873  2.48938  1.01831  4.41553  3.27712  3.86420  3.87041  2.74534  3.48668  4.46037  2.93542  3.88191  3.07968  3.15479  2.93818  3.26059  3.55369  5.58616  4.30827    514 - -
          2.68618  4.42225  2.77519  2.73123  3.46354  2.40513  3.72494  3.29354  2.67741  2.69355  4.24690  2.90347  2.73739  3.18146  2.89801  2.37887  2.77519  2.98518  4.58477  3.61503
          0.03124  3.87745  4.59980  0.61958  0.77255  0.48576  0.95510
    292   2.81198  4.35308  4.13230  3.79547  3.55360  3.72914  4.59629  2.04968  3.66333  2.23968  3.51787  3.98453  4.28929  4.02272  3.87537  3.23289  3.17335  1.01863  5.33892  4.07089    515 - -
          2.68618  4.42225  2.77519  2.73123  3.46354  2.40513  3.72494  3.29354  2.67741  2.69355  4.24690  2.90347  2.73739  3.18146  2.89801  2.37887  2.77519  2.98518  4.58477  3.61503
          0.03124  3.87745  4.59980  0.61958  0.77255  0.48576  0.95510
    293   3.16075  4.62147  4.19753  3.83729  3.13742  3.98855  4.49146  2.34161  3.60500  0.86908  3.15862  4.11229  4.42297  3.97213  3.78029  3.55983  3.45473  2.38026  5.01863  3.74313    516 - -
          2.68618  4.42225  2.77519  2.73123  3.46354  2.40513  3.72494  3.29354  2.67741  2.69355  4.24690  2.90347  2.73739  3.18146  2.89801  2.37887  2.77519  2.98518  4.58477  3.61503
          0.03124  3.87745  4.59980  0.61958  0.77255  0.48576  0.95510
    294   2.67087  4.44594  3.34568  3.24565  4.38810  0.72146  4.36573  3.98883  3.42761  3.64236  4.61805  3.50995  3.83724  3.75135  3.66321  2.84290  3.15249  3.51618  5.48204  4.49013    517 - -
          2.68618  4.42225  2.77519  2.73123  3.46354  2.40513  3.72494  3.29354  2.67741  2.69355  4.24690  2.90347  2.73739  3.18146  2.89801  2.37887  2.77519  2.98518  4.58477  3.61503
          0.03124  3.87745  4.59980  0.61958  0.77255  0.48576  0.95510
    295   2.41520  4.26032  3.43231  3.18441  3.97307  3.09947  4.20138  3.10081  3.12748  2.96412  4.01423  3.39307  3.80357  3.52203  3.38600  2.61651  1.16349  2.79525  5.41043  4.18967    518 - -
          2.68618  4.42225  2.77519  2.73123  3.46354  2.40513  3.72494  3.29354  2.67741  2.69355  4.24690  2.90347  2.73739  3.18146  2.89801  2.37887  2.77519  2.98518  4.58477  3.61503
          0.03124  3.87745  4.59980  0.61958  0.77255  0.48576  0.95510
    296   2.31727  4.23780  3.21056  3.02644  4.08117  2.96758  4.13622  3.60440  3.10055  3.32420  4.24979  3.25051  3.70677  3.44945  3.38651  1.08357  2.79775  3.13841  5.45323  4.16469    519 - -
          2.68618  4.42225  2.77519  2.73123  3.46354  2.40513  3.72494  3.29354  2.67741  2.69355  4.24690  2.90347  2.73739  3.18146  2.89801  2.37887  2.77519  2.98518  4.58477  3.61503
          0.03124  3.87745  4.59980  0.61958  0.77255  0.48576  0.95510
    297   2.67087  4.44594  3.34568  3.24565  4.38810  0.72146  4.36573  3.98883  3.42761  3.64236  4.61805  3.50995  3.83724  3.75135  3.66321  2.84290  3.15249  3.51618  5.48204  4.49013    520 - -
          2.68618  4.42225  2.77519  2.73123  3.46354  2.40513  3.72494  3.29354  2.67741  2.69355  4.24690  2.90347  2.73739  3.18146  2.89801  2.37887  2.77519  2.98518  4.58477  3.61503
          0.03124  3.87745  4.59980  0.61958  0.77255  0.48576  0.95510
    298   3.25410  4.74107  3.84550  3.57572  2.29335  3.83587  3.62058  3.26259  3.43309  2.71526  3.93708  3.72945  4.30954  3.73794  3.61582  3.39033  3.54077  3.13337  3.93734  0.95754    521 - -
          2.68618  4.42225  2.77519  2.73123  3.46354  2.40513  3.72494  3.29354  2.67741  2.69355  4.24690  2.90347  2.73739  3.18146  2.89801  2.37887  2.77519  2.98518  4.58477  3.61503
          0.03124  3.87745  4.59980  0.61958  0.77255  0.48576  0.95510
    299   2.99477  5.12411  0.91094  2.33770  4.50174  3.21428  3.93516  4.09101  3.02018  3.69840  4.67650  2.89437  3.86741  3.17424  3.53716  2.95648  3.33341  3.72962  5.66940  4.37368    522 - -
          2.68618  4.42225  2.77519  2.73123  3.46354  2.40513  3.72494  3.29354  2.67741  2.69355  4.24690  2.90347  2.73739  3.18146  2.89801  2.37887  2.77519  2.98518  4.58477  3.61503
          0.03124  3.87745  4.59980  0.61958  0.77255  0.48576  0.95510
    300   3.25410  4.74107  3.84550  3.57572  2.29335  3.83587  3.62058  3.26259  3.43309  2.71526  3.93708  3.72945  4.30954  3.73794  3.61582  3.39033  3.54077  3.13337  3.93734  0.95754    523 - -
          2.68618  4.42225  2.77519  2.73123  3.46354  2.40513  3.72494  3.29354  2.67741  2.69355  4.24690  2.90347  2.73739  3.18146  2.89801  2.37887  2.77519  2.98518  4.58477  3.61503
          0.03124  3.87745  4.59980  0.61958  0.77255  0.48576  0.95510
    301   3.25410  4.74107  3.84550  3.57572  2.29335  3.83587  3.62058  3.26259  3.43309  2.71526  3.93708  3.72945  4.30954  3.73794  3.61582  3.39033  3.54077  3.13337  3.93734  0.95754    524 - -
          2.68618  4.42225  2.77519  2.73123  3.46354  2.40513  3.72494  3.29354  2.67741  2.69355  4.24690  2.90347  2.73739  3.18146  2.89801  2.37887  2.77519  2.98518  4.58477  3.61503
          0.03124  3.87745  4.59980  0.61958  0.77255  0.48576  0.95510
    302   3.00001  4.81675  3.13029  2.89063  3.28799  3.45151  1.13204  3.70371  2.73353  3.19709  4.24034  3.29980  4.00426  3.25690  2.99900  3.07062  3.30350  3.43873  4.75300  3.23869    525 - -
          2.68618  4.42225  2.77519  2.73123  3.46354  2.40513  3.72494  3.29354  2.67741  2.69355  4.24690  2.90347  2.73739  3.18146  2.89801  2.37887  2.77519  2.98518  4.58477  3.61503
          0.03124  3.87745  4.59980  0.61958  0.77255  0.48576  0.95510
    303   3.00892  4.40662  4.49274  4.03108  3.39142  4.19556  4.76412  1.16856  3.87189  1.91369  3.25266  4.27159  4.57106  4.18055  4.08156  3.59910  3.29348  1.64920  5.34025  4.10613    526 - -
          2.68618  4.42225  2.77519  2.73123  3.46354  2.40513  3.72494  3.29354  2.67741  2.69355  4.24690  2.90347  2.73739  3.18146  2.89801  2.37887  2.77519  2.98518  4.58477  3.61503
          0.03124  3.87745  4.59980  0.61958  0.77255  0.48576  0.95510
    304   2.99477  5.12411  0.91094  2.33770  4.50174  3.21428  3.93516  4.09101  3.02018  3.69840  4.67650  2.89437  3.86741  3.17424  3.53716  2.95648  3.33341  3.72962  5.66940  4.37368    527 - -
          2.68618  4.42225  2.77519  2.73123  3.46354  2.40513  3.72494  3.29354  2.67741  2.69355  4.24690  2.90347  2.73739  3.18146  2.89801  2.37887  2.77519  2.98518  4.58477  3.61503
          0.03124  3.87745  4.59980  0.61958  0.77255  0.48576  0.95510
    305   2.99477  5.12411  0.91094  2.33770  4.50174  3.21428  3.93516  4.09101  3.02018  3.69840  4.67650  2.89437  3.86741  3.17424  3.53716  2.95648  3.33341  3.72962  5.66940  4.37368    528 - -
          2.68618  4.42225  2.77519  2.73123  3.46354  2.40513  3.72494  3.29354  2.67741  2.69355  4.24690  2.90347  2.73739  3.18146  2.89801  2.37887  2.77519  2.98518  4.58477  3.61503
          0.03124  3.87745  4.59980  0.61958  0.77255  0.48576  0.95510
    306   3.16075  4.62147  4.19753  3.83729  3.13742  3.98855  4.49146  2.34161  3.60500  0.86908  3.15862  4.11229  4.42297  3.97213  3.78029  3.55983  3.45473  2.38026  5.01863  3.74313    529 - -
          2.68618  4.42225  2.77519  2.73123  3.46354  2.40513  3.72494  3.29354  2.67741  2.69355  4.24690  2.90347  2.73739  3.18146  2.89801  2.37887  2.77519  2.98518  4.58477  3.61503
          0.03124  3.87745  4.59980  0.61958  0.77255  0.48576  0.95510
    307   2.95636  5.06873  2.48938  1.01831  4.41553  3.27712  3.86420  3.87041  2.74534  3.48668  4.46037  2.93542  3.88191  3.07968  3.15479  2.93818  3.26059  3.55369  5.58616  4.30827    530 - -
          2.68618  4.42225  2.77519  2.73123  3.46354  2.40513  3.72494  3.29354  2.67741  2.69355  4.24690  2.90347  2.73739  3.18146  2.89801  2.37887  2.77519  2.98518  4.58477  3.61503
          0.03124  3.87745  4.59980  0.61958  0.77255  0.48576  0.95510
    308   3.16075  4.62147  4.19753  3.83729  3.13742  3.98855  4.49146  2.34161  3.60500  0.86908  3.15862  4.11229  4.42297  3.97213  3.78029  3.55983  3.45473  2.38026  5.01863  3.74313    531 - -
          2.68618  4.42225  2.77519  2.73123  3.46354  2.40513  3.72494  3.29354  2.67741  2.69355  4.24690  2.90347  2.73739  3.18146  2.89801  2.37887  2.77519  2.98518  4.58477  3.61503
          0.03124  3.87745  4.59980  0.61958  0.77255  0.48576  0.95510
    309   3.16075  4.62147  4.19753  3.83729  3.13742  3.98855  4.49146  2.34161  3.60500  0.86908  3.15862  4.11229  4.42297  3.97213  3.78029  3.55983  3.45473  2.38026  5.01863  3.74313    532 - -
          2.68618  4.42225  2.77519  2.73123  3.46354  2.40513  3.72494  3.29354  2.67741  2.69355  4.24690  2.90347  2.73739  3.18146  2.89801  2.37887  2.77519  2.98518  4.58477  3.61503
          0.03124  3.87745  4.59980  0.61958  0.77255  0.48576  0.95510
    310   1.00660  4.19435  3.46750  3.25890  4.05720  3.01879  4.28038  3.18344  3.27528  3.06484  4.09602  3.40730  3.75847  3.61596  3.52554  2.54456  2.82225  2.83698  5.48385  4.28463    533 - -
          2.68618  4.42225  2.77519  2.73123  3.46354  2.40513  3.72494  3.29354  2.67741  2.69355  4.24690  2.90347  2.73739  3.18146  2.89801  2.37887  2.77519  2.98518  4.58477  3.61503
          0.03124  3.87745  4.59980  0.61958  0.77255  0.48576  0.95510
    311   2.94814  4.94292  3.36597  2.80729  4.32633  3.54492  3.64552  3.73802  1.90659  3.25323  4.17057  3.19456  3.97701  2.81300  1.25245  2.98957  3.16232  3.44285  5.33437  4.14338    534 - -
          2.68618  4.42225  2.77519  2.73123  3.46354  2.40513  3.72494  3.29354  2.67741  2.69355  4.24690  2.90347  2.73739  3.18146  2.89801  2.37887  2.77519  2.98518  4.58477  3.61503
          0.03124  3.87745  4.59980  0.61958  0.77255  0.48576  0.95510
    312   2.59165  0.93039  4.11195  3.85264  3.84272  3.21367  4.49861  2.98736  3.67957  2.90266  4.02407  3.83829  3.92102  4.02545  3.80310  2.86333  3.05882  2.73163  5.25791  4.13040    535 - -
          2.68618  4.42225  2.77519  2.73123  3.46354  2.40513  3.72494  3.29354  2.67741  2.69355  4.24690  2.90347  2.73739  3.18146  2.89801  2.37887  2.77519  2.98518  4.58477  3.61503
          0.03124  3.87745  4.59980  0.61958  0.77255  0.48576  0.95510
    313   3.00001  4.81675  3.13029  2.89063  3.28799  3.45151  1.13204  3.70371  2.73353  3.19709  4.24034  3.29980  4.00426  3.25690  2.99900  3.07062  3.30350  3.43873  4.75300  3.23869    536 - -
          2.68618  4.42225  2.77519  2.73123  3.46354  2.40513  3.72494  3.29354  2.67741  2.69355  4.24690  2.90347  2.73739  3.18146  2.89801  2.37887  2.77519  2.98518  4.58477  3.61503
          0.03124  3.87745  4.59980  0.61958  0.77255  0.48576  0.95510
    314   2.83037  5.03309  2.61950  2.21516  4.30700  3.34354  3.67325  3.77011  2.32776  3.31113  4.20954  2.89684  3.86123  1.59358  2.66388  2.81719  3.08441  3.44736  5.47762  4.14835    537 - -
          2.68618  4.42225  2.77519  2.73123  3.46354  2.40513  3.72494  3.29354  2.67741  2.69355  4.24690  2.90347  2.73739  3.18146  2.89801  2.37887  2.77519  2.98518  4.58477  3.61503
          0.03124  3.87745  4.59980  0.61958  0.77255  0.48576  0.95510
    315   3.00001  4.81675  3.13029  2.89063  3.28799  3.45151  1.13204  3.70371  2.73353  3.19709  4.24034  3.29980  4.00426  3.25690  2.99900  3.07062  3.30350  3.43873  4.75300  3.23869    538 - -
          2.68618  4.42225  2.77519  2.73123  3.46354  2.40513  3.72494  3.29354  2.67741  2.69355  4.24690  2.90347  2.73739  3.18146  2.89801  2.37887  2.77519  2.98518  4.58477  3.61503
          0.03124  3.87745  4.59980  0.61958  0.77255  0.48576  0.95510
    316   3.16075  4.62147  4.19753  3.83729  3.13742  3.98855  4.49146  2.34161  3.60500  0.86908  3.15862  4.11229  4.42297  3.97213  3.78029  3.55983  3.45473  2.38026  5.01863  3.74313    539 - -
          2.68618  4.42225  2.77519  2.73123  3.46354  2.40513  3.72494  3.29354  2.67741  2.69355  4.24690  2.90347  2.73739  3.18146  2.89801  2.37887  2.77519  2.98518  4.58477  3.61503
          0.03124  3.87745  4.59980  0.61958  0.77255  0.48576  0.95510
    317   2.97299  4.52093  4.05469  3.64845  3.20971  3.83777  4.38243  2.38580  3.41628  1.80356  1.36841  3.92535  4.29833  3.79779  3.62103  3.32265  3.27835  2.39251  5.05124  3.81350    540 - -
          2.68618  4.42225  2.77519  2.73123  3.46354  2.40513  3.72494  3.29354  2.67741  2.69355  4.24690  2.90347  2.73739  3.18146  2.89801  2.37887  2.77519  2.98518  4.58477  3.61503
          0.03124  3.87745  4.59980  0.61958  0.77255  0.48576  0.95510
    318   2.88447  4.87056  2.90598  2.66066  4.03981  3.36918  3.81906  3.67121  2.48107  3.17308  4.20067  3.12049  3.92263  1.22521  2.76521  2.93195  3.18138  3.40054  5.31088  4.00492    541 - -
          2.68618  4.42225  2.77519  2.73123  3.46354  2.40513  3.72494  3.29354  2.67741  2.69355  4.24690  2.90347  2.73739  3.18146  2.89801  2.37887  2.77519  2.98518  4.58477  3.61503
          0.03124  3.87745  4.59980  0.61958  0.77255  0.48576  0.95510
    319   3.26454  4.66480  4.24556  3.96091  1.00360  3.95333  3.87920  2.78750  3.86779  2.15636  3.51686  4.02472  4.41173  4.03437  3.98629  3.53427  3.56563  2.77858  4.12662  2.49293    542 - -
          2.68618  4.42225  2.77519  2.73123  3.46354  2.40513  3.72494  3.29354  2.67741  2.69355  4.24690  2.90347  2.73739  3.18146  2.89801  2.37887  2.77519  2.98518  4.58477  3.61503
          0.03124  3.87745  4.59980  0.61958  0.77255  0.48576  0.95510
    320   2.67087  4.44594  3.34568  3.24565  4.38810  0.72146  4.36573  3.98883  3.42761  3.64236  4.61805  3.50995  3.83724  3.75135  3.66321  2.84290  3.15249  3.51618  5.48204  4.49013    543 - -
          2.68618  4.42225  2.77519  2.73123  3.46354  2.40513  3.72494  3.29354  2.67741  2.69355  4.24690  2.90347  2.73739  3.18146  2.89801  2.37887  2.77519  2.98518  4.58477  3.61503
          0.03124  3.87745  4.59980  0.61958  0.77255  0.48576  0.95510
    321   2.97649  4.94070  3.15283  2.77322  4.32827  3.46554  3.76168  3.75782  1.03148  3.32176  4.28284  3.19751  3.96544  2.95279  2.43220  3.01809  3.22933  3.46529  5.38079  4.19423    544 - -
          2.68618  4.42225  2.77519  2.73123  3.46354  2.40513  3.72494  3.29354  2.67741  2.69355  4.24690  2.90347  2.73739  3.18146  2.89801  2.37887  2.77519  2.98518  4.58477  3.61503
          0.03124  3.87745  4.59980  0.61958  0.77255  0.48576  0.95510
    322   2.67087  4.44594  3.34568  3.24565  4.38810  0.72146  4.36573  3.98883  3.42761  3.64236  4.61805  3.50995  3.83724  3.75135  3.66321  2.84290  3.15249  3.51618  5.48204  4.49013    545 - -
          2.68618  4.42225  2.77519  2.73123  3.46354  2.40513  3.72494  3.29354  2.67741  2.69355  4.24690  2.90347  2.73739  3.18146  2.89801  2.37887  2.77519  2.98518  4.58477  3.61503
          0.03124  3.87745  4.59980  0.61958  0.77255  0.48576  0.95510
    323   2.97649  4.94070  3.15283  2.77322  4.32827  3.46554  3.76168  3.75782  1.03148  3.32176  4.28284  3.19751  3.96544  2.95279  2.43220  3.01809  3.22933  3.46529  5.38079  4.19423    546 - -
          2.68618  4.42225  2.77519  2.73123  3.46354  2.40513  3.72494  3.29354  2.67741  2.69355  4.24690  2.90347  2.73739  3.18146  2.89801  2.37887  2.77519  2.98518  4.58477  3.61503
          0.03124  3.87745  4.59980  0.61958  0.77255  0.48576  0.95510
    324   2.31727  4.23780  3.21056  3.02644  4.08117  2.96758  4.13622  3.60440  3.10055  3.32420  4.24979  3.25051  3.70677  3.44945  3.38651  1.08357  2.79775  3.13841  5.45323  4.16469    547 - -
          2.68618  4.42225  2.77519  2.73123  3.46354  2.40513  3.72494  3.29354  2.67741  2.69355  4.24690  2.90347  2.73739  3.18146  2.89801  2.37887  2.77519  2.98518  4.58477  3.61503
          0.03124  3.87745  4.59980  0.61958  0.77255  0.48576  0.95510
    325   2.59165  0.93039  4.11195  3.85264  3.84272  3.21367  4.49861  2.98736  3.67957  2.90266  4.02407  3.83829  3.92102  4.02545  3.80310  2.86333  3.05882  2.73163  5.25791  4.13040    548 - -
          2.68618  4.42225  2.77519  2.73123  3.46354  2.40513  3.72494  3.29354  2.67741  2.69355  4.24690  2.90347  2.73739  3.18146  2.89801  2.37887  2.77519  2.98518  4.58477  3.61503
          0.03124  3.87745  4.59980  0.61958  0.77255  0.48576  0.95510
    326   2.59165  0.93039  4.11195  3.85264  3.84272  3.21367  4.49861  2.98736  3.67957  2.90266  4.02407  3.83829  3.92102  4.02545  3.80310  2.86333  3.05882  2.73163  5.25791  4.13040    549 - -
          2.68618  4.42225  2.77519  2.73123  3.46354  2.40513  3.72494  3.29354  2.67741  2.69355  4.24690  2.90347  2.73739  3.18146  2.89801  2.37887  2.77519  2.98518  4.58477  3.61503
          0.03124  3.87745  4.59980  0.61958  0.77255  0.48576  0.95510
    327   3.25410  4.74107  3.84550  3.57572  2.29335  3.83587  3.62058  3.26259  3.43309  2.71526  3.93708  3.72945  4.30954  3.73794  3.61582  3.39033  3.54077  3.13337  3.93734  0.95754    550 - -
          2.68618  4.42225  2.77519  2.73123  3.46354  2.40513  3.72494  3.29354  2.67741  2.69355  4.24690  2.90347  2.73739  3.18146  2.89801  2.37887  2.77519  2.98518  4.58477  3.61503
          0.03124  3.87745  4.59980  0.61958  0.77255  0.48576  0.95510
    328   3.01087  4.84988  3.50201  3.01189  4.20572  3.49807  3.82756  3.74768  2.23893  3.26270  4.26264  3.37130  4.00031  3.04754  0.97080  3.09474  3.27643  3.47139  5.28668  4.13189    551 - -
          2.68618  4.42225  2.77519  2.73123  3.46354  2.40513  3.72494  3.29354  2.67741  2.69355  4.24690  2.90347  2.73739  3.18146  2.89801  2.37887  2.77519  2.98518  4.58477  3.61503
          0.03124  3.87745  4.59980  0.61958  0.77255  0.48576  0.95510
    329   3.26454  4.66480  4.24556  3.96091  1.00360  3.95333  3.87920  2.78750  3.86779  2.15636  3.51686  4.02472  4.41173  4.03437  3.98629  3.53427  3.56563  2.77858  4.12662  2.49293    552 - -
          2.68618  4.42225  2.77519  2.73123  3.46354  2.40513  3.72494  3.29354  2.67741  2.69355  4.24690  2.90347  2.73739  3.18146  2.89801  2.37887  2.77519  2.98518  4.58477  3.61503
          0.03124  3.87745  4.59980  0.61958  0.77255  0.48576  0.95510
    330   3.16075  4.62147  4.19753  3.83729  3.13742  3.98855  4.49146  2.34161  3.60500  0.86908  3.15862  4.11229  4.42297  3.97213  3.78029  3.55983  3.45473  2.38026  5.01863  3.74313    553 - -
          2.68618  4.42225  2.77519  2.73123  3.46354  2.40513  3.72494  3.29354  2.67741  2.69355  4.24690  2.90347  2.73739  3.18146  2.89801  2.37887  2.77519  2.98518  4.58477  3.61503
          0.03124  3.87745  4.59980  0.61958  0.77255  0.48576  0.95510
    331   2.41520  4.26032  3.43231  3.18441  3.97307  3.09947  4.20138  3.10081  3.12748  2.96412  4.01423  3.39307  3.80357  3.52203  3.38600  2.61651  1.16349  2.79525  5.41043  4.18967    554 - -
          2.68618  4.42225  2.77519  2.73123  3.46354  2.40513  3.72494  3.29354  2.67741  2.69355  4.24690  2.90347  2.73739  3.18146  2.89801  2.37887  2.77519  2.98518  4.58477  3.61503
          0.03124  3.87745  4.59980  0.61958  0.77255  0.48576  0.95510
    332   2.97649  4.94070  3.15283  2.77322  4.32827  3.46554  3.76168  3.75782  1.03148  3.32176  4.28284  3.19751  3.96544  2.95279  2.43220  3.01809  3.22933  3.46529  5.38079  4.19423    555 - -
          2.68618  4.42225  2.77519  2.73123  3.46354  2.40513  3.72494  3.29354  2.67741  2.69355  4.24690  2.90347  2.73739  3.18146  2.89801  2.37887  2.77519  2.98518  4.58477  3.61503
          0.03124  3.87745  4.59980  0.61958  0.77255  0.48576  0.95510
    333   2.67087  4.44594  3.34568  3.24565  4.38810  0.72146  4.36573  3.98883  3.42761  3.64236  4.61805  3.50995  3.83724  3.75135  3.66321  2.84290  3.15249  3.51618  5.48204  4.49013    556 - -
          2.68618  4.42225  2.77519  2.73123  3.46354  2.40513  3.72494  3.29354  2.67741  2.69355  4.24690  2.90347  2.73739  3.18146  2.89801  2.37887  2.77519  2.98518  4.58477  3.61503
          0.03124  3.87745  4.59980  0.61958  0.77255  0.48576  0.95510
    334   2.88447  4.87056  2.90598  2.66066  4.03981  3.36918  3.81906  3.67121  2.48107  3.17308  4.20067  3.12049  3.92263  1.22521  2.76521  2.93195  3.18138  3.40054  5.31088  4.00492    557 - -
          2.68618  4.42225  2.77519  2.73123  3.46354  2.40513  3.72494  3.29354  2.67741  2.69355  4.24690  2.90347  2.73739  3.18146  2.89801  2.37887  2.77519  2.98518  4.58477  3.61503
          0.03124  3.87745  4.59980  0.61958  0.77255  0.48576  0.95510
    335   2.88447  4.87056  2.90598  2.66066  4.03981  3.36918  3.81906  3.67121  2.48107  3.17308  4.20067  3.12049  3.92263  1.22521  2.76521  2.93195  3.18138  3.40054  5.31088  4.00492    558 - -
          2.68618  4.42225  2.77519  2.73123  3.46354  2.40513  3.72494  3.29354  2.67741  2.69355  4.24690  2.90347  2.73739  3.18146  2.89801  2.37887  2.77519  2.98518  4.58477  3.61503
          0.03124  3.87745  4.59980  0.61958  0.77255  0.48576  0.95510
    336   3.34360  4.71657  4.09861  3.80585  2.67102  3.73559  3.90568  3.36730  3.52790  2.76138  4.00089  3.95387  4.25371  3.91526  3.65542  3.54726  3.64422  3.25777  0.87531  2.67284    559 - -
          2.68618  4.42225  2.77519  2.73123  3.46354  2.40513  3.72494  3.29354  2.67741  2.69355  4.24690  2.90347  2.73739  3.18146  2.89801  2.37887  2.77519  2.98518  4.58477  3.61503
          0.03124  3.87745  4.59980  0.61958  0.77255  0.48576  0.95510
    337   3.03496  4.45216  4.34296  3.95885  3.37743  4.07207  4.68597  1.07176  3.78709  1.96232  3.31189  4.20349  4.50270  4.13480  3.98308  3.56775  3.33399  1.84580  5.26937  4.00817    560 - -
          2.68618  4.42225  2.77519  2.73123  3.46354  2.40513  3.72494  3.29354  2.67741  2.69355  4.24690  2.90347  2.73739  3.18146  2.89801  2.37887  2.77519  2.98518  4.58477  3.61503
          0.03124  3.87745  4.59980  0.61958  0.77255  0.48576  0.95510
    338   3.34360  4.71657  4.09861  3.80585  2.67102  3.73559  3.90568  3.36730  3.52790  2.76138  4.00089  3.95387  4.25371  3.91526  3.65542  3.54726  3.64422  3.25777  0.87531  2.67284    561 - -
          2.68618  4.42225  2.77519  2.73123  3.46354  2.40513  3.72494  3.29354  2.67741  2.69355  4.24690  2.90347  2.73739  3.18146  2.89801  2.37887  2.77519  2.98518  4.58477  3.61503
          0.03124  3.87745  4.59980  0.61958  0.77255  0.48576  0.95510
    339   3.16075  4.62147  4.19753  3.83729  3.13742  3.98855  4.49146  2.34161  3.60500  0.86908  3.15862  4.11229  4.42297  3.97213  3.78029  3.55983  3.45473  2.38026  5.01863  3.74313    562 - -
          2.68618  4.42225  2.77519  2.73123  3.46354  2.40513  3.72494  3.29354  2.67741  2.69355  4.24690  2.90347  2.73739  3.18146  2.89801  2.37887  2.77519  2.98518  4.58477  3.61503
          0.03124  3.87745  4.59980  0.61958  0.77255  0.48576  0.95510
    340   2.88447  4.87056  2.90598  2.66066  4.03981  3.36918  3.81906  3.67121  2.48107  3.17308  4.20067  3.12049  3.92263  1.22521  2.76521  2.93195  3.18138  3.40054  5.31088  4.00492    563 - -
          2.68618  4.42225  2.77519  2.73123  3.46354  2.40513  3.72494  3.29354  2.67741  2.69355  4.24690  2.90347  2.73739  3.18146  2.89801  2.37887  2.77519  2.98518  4.58477  3.61503
          0.03124  3.87745  4.59980  0.61958  0.77255  0.48576  0.95510
    341   2.41520  4.26032  3.43231  3.18441  3.97307  3.09947  4.20138  3.10081  3.12748  2.96412  4.01423  3.39307  3.80357  3.52203  3.38600  2.61651  1.16349  2.79525  5.41043  4.18967    564 - -
          2.68618  4.42225  2.77519  2.73123  3.46354  2.40513  3.72494  3.29354  2.67741  2.69355  4.24690  2.90347  2.73739  3.18146  2.89801  2.37887  2.77519  2.98518  4.58477  3.61503
          0.03124  3.87745  4.59980  0.61958  0.77255  0.48576  0.95510
    342   3.00001  4.81675  3.13029  2.89063  3.28799  3.45151  1.13204  3.70371  2.73353  3.19709  4.24034  3.29980  4.00426  3.25690  2.99900  3.07062  3.30350  3.43873  4.75300  3.23869    565 - -
          2.68618  4.42225  2.77519  2.73123  3.46354  2.40513  3.72494  3.29354  2.67741  2.69355  4.24690  2.90347  2.73739  3.18146  2.89801  2.37887  2.77519  2.98518  4.58477  3.61503
          0.03124  3.87745  4.59980  0.61958  0.77255  0.48576  0.95510
    343   3.25410  4.74107  3.84550  3.57572  2.29335  3.83587  3.62058  3.26259  3.43309  2.71526  3.93708  3.72945  4.30954  3.73794  3.61582  3.39033  3.54077  3.13337  3.93734  0.95754    566 - -
          2.68618  4.42225  2.77519  2.73123  3.46354  2.40513  3.72494  3.29354  2.67741  2.69355  4.24690  2.90347  2.73739  3.18146  2.89801  2.37887  2.77519  2.98518  4.58477  3.61503
          0.03124  3.87745  4.59980  0.61958  0.77255  0.48576  0.95510
    344   3.25410  4.74107  3.84550  3.57572  2.29335  3.83587  3.62058  3.26259  3.43309  2.71526  3.93708  3.72945  4.30954  3.73794  3.61582  3.39033  3.54077  3.13337  3.93734  0.95754    567 - -
          2.68618  4.42225  2.77519  2.73123  3.46354  2.40513  3.72494  3.29354  2.67741  2.69355  4.24690  2.90347  2.73739  3.18146  2.89801  2.37887  2.77519  2.98518  4.58477  3.61503
          0.03124  3.87745  4.59980  0.61958  0.77255  0.48576  0.95510
    345   3.03496  4.45216  4.34296  3.95885  3.37743  4.07207  4.68597  1.07176  3.78709  1.96232  3.31189  4.20349  4.50270  4.13480  3.98308  3.56775  3.33399  1.84580  5.26937  4.00817    568 - -
          2.68618  4.42225  2.77519  2.73123  3.46354  2.40513  3.72494  3.29354  2.67741  2.69355  4.24690  2.90347  2.73739  3.18146  2.89801  2.37887  2.77519  2.98518  4.58477  3.61503
          0.03124  3.87745  4.59980  0.61958  0.77255  0.48576  0.95510
    346   2.41520  4.26032  3.43231  3.18441  3.97307  3.09947  4.20138  3.10081  3.12748  2.96412  4.01423  3.39307  3.80357  3.52203  3.38600  2.61651  1.16349  2.79525  5.41043  4.18967    569 - -
          2.68618  4.42225  2.77519  2.73123  3.46354  2.40513  3.72494  3.29354  2.67741  2.69355  4.24690  2.90347  2.73739  3.18146  2.89801  2.37887  2.77519  2.98518  4.58477  3.61503
          0.03124  3.87745  4.59980  0.61958  0.77255  0.48576  0.95510
    347   3.25410  4.74107  3.84550  3.57572  2.29335  3.83587  3.62058  3.26259  3.43309  2.71526  3.93708  3.72945  4.30954  3.73794  3.61582  3.39033  3.54077  3.13337  3.93734  0.95754    570 - -
          2.68618  4.42225  2.77519  2.73123  3.46354  2.40513  3.72494  3.29354  2.67741  2.69355  4.24690  2.90347  2.73739  3.18146  2.89801  2.37887  2.77519  2.98518  4.58477  3.61503
          0.03124  3.87745  4.59980  0.61958  0.77255  0.48576  0.95510
    348   3.00001  4.81675  3.13029  2.89063  3.28799  3.45151  1.13204  3.70371  2.73353  3.19709  4.24034  3.29980  4.00426  3.25690  2.99900  3.07062  3.30350  3.43873  4.75300  3.23869    571 - -
          2.68618  4.42225  2.77519  2.73123  3.46354  2.40513  3.72494  3.29354  2.67741  2.69355  4.24690  2.90347  2.73739  3.18146  2.89801  2.37887  2.77519  2.98518  4.58477  3.61503
          0.03124  3.87745  4.59980  0.61958  0.77255  0.48576  0.95510
    349   2.88447  4.87056  2.90598  2.66066  4.03981  3.36918  3.81906  3.67121  2.48107  3.17308  4.20067  3.12049  3.92263  1.22521  2.76521  2.93195  3.18138  3.40054  5.31088  4.00492    572 - -
          2.68618  4.42225  2.77519  2.73123  3.46354  2.40513  3.72494  3.29354  2.67741  2.69355  4.24690  2.90347  2.73739  3.18146  2.89801  2.37887  2.77519  2.98518  4.58477  3.61503
          0.03124  3.87745  4.59980  0.61958  0.77255  0.48576  0.95510
    350   3.34360  4.71657  4.09861  3.80585  2.67102  3.73559  3.90568  3.36730  3.52790  2.76138  4.00089  3.95387  4.25371  3.91526  3.65542  3.54726  3.64422  3.25777  0.87531  2.67284    573 - -
          2.68618  4.42225  2.77519  2.73123  3.46354  2.40513  3.72494  3.29354  2.67741  2.69355  4.24690  2.90347  2.73739  3.18146  2.89801  2.37887  2.77519  2.98518  4.58477  3.61503
          0.03124  3.87745  4.59980  0.61958  0.77255  0.48576  0.95510
    351   2.72737  4.72429  2.71074  2.59666  4.08857  3.18716  3.92471  3.79990  2.82876  3.44617  4.40131  1.14926  3.83922  3.19738  3.18367  2.79431  3.10934  3.42161  5.39389  4.03647    574 - -
          2.68618  4.42225  2.77519  2.73123  3.46354  2.40513  3.72494  3.29354  2.67741  2.69355  4.24690  2.90347  2.73739  3.18146  2.89801  2.37887  2.77519  2.98518  4.58477  3.61503
          0.03124  3.87745  4.59980  0.61958  0.77255  0.48576  0.95510
    352   2.31727  4.23780  3.21056  3.02644  4.08117  2.96758  4.13622  3.60440  3.10055  3.32420  4.24979  3.25051  3.70677  3.44945  3.38651  1.08357  2.79775  3.13841  5.45323  4.16469    575 - -
          2.68618  4.42225  2.77519  2.73123  3.46354  2.40513  3.72494  3.29354  2.67741  2.69355  4.24690  2.90347  2.73739  3.18146  2.89801  2.37887  2.77519  2.98518  4.58477  3.61503
          0.03124  3.87745  4.59980  0.61958  0.77255  0.48576  0.95510
    353   2.97649  4.94070  3.15283  2.77322  4.32827  3.46554  3.76168  3.75782  1.03148  3.32176  4.28284  3.19751  3.96544  2.95279  2.43220  3.01809  3.22933  3.46529  5.38079  4.19423    576 - -
          2.68618  4.42225  2.77519  2.73123  3.46354  2.40513  3.72494  3.29354  2.67741  2.69355  4.24690  2.90347  2.73739  3.18146  2.89801  2.37887  2.77519  2.98518  4.58477  3.61503
          0.03124  3.87745  4.59980  0.61958  0.77255  0.48576  0.95510
    354   2.75776  4.51442  3.36545  3.20510  4.20007  3.20164  4.28225  3.74664  3.26280  3.37299  4.42296  3.51136  0.81842  3.65143  3.50787  2.92538  3.19969  3.39146  5.38538  4.32076    577 - -
          2.68618  4.42225  2.77519  2.73123  3.46354  2.40513  3.72494  3.29354  2.67741  2.69355  4.24690  2.90347  2.73739  3.18146  2.89801  2.37887  2.77519  2.98518  4.58477  3.61503
          0.03124  3.87745  4.59980  0.61958  0.77255  0.48576  0.95510
    355   2.95636  5.06873  2.48938  1.01831  4.41553  3.27712  3.86420  3.87041  2.74534  3.48668  4.46037  2.93542  3.88191  3.07968  3.15479  2.93818  3.26059  3.55369  5.58616  4.30827    578 - -
          2.68618  4.42225  2.77519  2.73123  3.46354  2.40513  3.72494  3.29354  2.67741  2.69355  4.24690  2.90347  2.73739  3.18146  2.89801  2.37887  2.77519  2.98518  4.58477  3.61503
          0.03124  3.87745  4.59980  0.61958  0.77255  0.48576  0.95510
    356   3.26454  4.66480  4.24556  3.96091  1.00360  3.95333  3.87920  2.78750  3.86779  2.15636  3.51686  4.02472  4.41173  4.03437  3.98629  3.53427  3.56563  2.77858  4.12662  2.49293    579 - -
          2.68618  4.42225  2.77519  2.73123  3.46354  2.40513  3.72494  3.29354  2.67741  2.69355  4.24690  2.90347  2.73739  3.18146  2.89801  2.37887  2.77519  2.98518  4.58477  3.61503
          0.03124  3.87745  4.59980  0.61958  0.77255  0.48576  0.95510
    357   3.03496  4.45216  4.34296  3.95885  3.37743  4.07207  4.68597  1.07176  3.78709  1.96232  3.31189  4.20349  4.50270  4.13480  3.98308  3.56775  3.33399  1.84580  5.26937  4.00817    580 - -
          2.68618  4.42225  2.77519  2.73123  3.46354  2.40513  3.72494  3.29354  2.67741  2.69355  4.24690  2.90347  2.73739  3.18146  2.89801  2.37887  2.77519  2.98518  4.58477  3.61503
          0.03124  3.87745  4.59980  0.61958  0.77255  0.48576  0.95510
    358   2.81198  4.35308  4.13230  3.79547  3.55360  3.72914  4.59629  2.04968  3.66333  2.23968  3.51787  3.98453  4.28929  4.02272  3.87537  3.23289  3.17335  1.01863  5.33892  4.07089    581 - -
          2.68618  4.42225  2.77519  2.73123  3.46354  2.40513  3.72494  3.29354  2.67741  2.69355  4.24690  2.90347  2.73739  3.18146  2.89801  2.37887  2.77519  2.98518  4.58477  3.61503
          0.03124  3.87745  4.59980  0.61958  0.77255  0.48576  0.95510
    359   2.59165  0.93039  4.11195  3.85264  3.84272  3.21367  4.49861  2.98736  3.67957  2.90266  4.02407  3.83829  3.92102  4.02545  3.80310  2.86333  3.05882  2.73163  5.25791  4.13040    582 - -
          2.68618  4.42225  2.77519  2.73123  3.46354  2.40513  3.72494  3.29354  2.67741  2.69355  4.24690  2.90347  2.73739  3.18146  2.89801  2.37887  2.77519  2.98518  4.58477  3.61503
          0.03124  3.87745  4.59980  0.61958  0.77255  0.48576  0.95510
    360   2.41520  4.26032  3.43231  3.18441  3.97307  3.09947  4.20138  3.10081  3.12748  2.96412  4.01423  3.39307  3.80357  3.52203  3.38600  2.61651  1.16349  2.79525  5.41043  4.18967    583 - -
          2.68618  4.42225  2.77519  2.73123  3.46354  2.40513  3.72494  3.29354  2.67741  2.69355  4.24690  2.90347  2.73739  3.18146  2.89801  2.37887  2.77519  2.98518  4.58477  3.61503
          0.03124  3.87745  4.59980  0.61958  0.77255  0.48576  0.95510
    361   3.00001  4.81675  3.13029  2.89063  3.28799  3.45151  1.13204  3.70371  2.73353  3.19709  4.24034  3.29980  4.00426  3.25690  2.99900  3.07062  3.30350  3.43873  4.75300  3.23869    584 - -
          2.68618  4.42225  2.77519  2.73123  3.46354  2.40513  3.72494  3.29354  2.67741  2.69355  4.24690  2.90347  2.73739  3.18146  2.89801  2.37887  2.77519  2.98518  4.58477  3.61503
          0.03124  3.87745  4.59980  0.61958  0.77255  0.48576  0.95510
    362   2.22712  4.16943  3.23788  2.99200  4.15281  2.92981  4.09952  3.51642  3.03150  3.26506  4.14569  3.20491  3.66346  3.37289  3.33593  1.27698  2.42015  3.04366  5.52172  4.26454    585 - -
          2.68618  4.42225  2.77519  2.73123  3.46354  2.40513  3.72494  3.29354  2.67741  2.69355  4.24690  2.90347  2.73739  3.18146  2.89801  2.37887  2.77519  2.98518  4.58477  3.61503
          0.03124  3.87745  4.59980  0.61958  0.77255  0.48576  0.95510
    363   2.81198  4.35308  4.13230  3.79547  3.55360  3.72914  4.59629  2.04968  3.66333  2.23968  3.51787  3.98453  4.28929  4.02272  3.87537  3.23289  3.17335  1.01863  5.33892  4.07089    586 - -
          2.68618  4.42225  2.77519  2.73123  3.46354  2.40513  3.72494  3.29354  2.67741  2.69355  4.24690  2.90347  2.73739  3.18146  2.89801  2.37887  2.77519  2.98518  4.58477  3.61503
          0.03124  3.87745  4.59980  0.61958  0.77255  0.48576  0.95510
    364   2.81198  4.35308  4.13230  3.79547  3.55360  3.72914  4.59629  2.04968  3.66333  2.23968  3.51787  3.98453  4.28929  4.02272  3.87537  3.23289  3.17335  1.01863  5.33892  4.07089    587 - -
          2.68618  4.42225  2.77519  2.73123  3.46354  2.40513  3.72494  3.29354  2.67741  2.69355  4.24690  2.90347  2.73739  3.18146  2.89801  2.37887  2.77519  2.98518  4.58477  3.61503
          0.03124  3.87745  4.59980  0.61958  0.77255  0.48576  0.95510
    365   2.31727  4.23780  3.21056  3.02644  4.08117  2.96758  4.13622  3.60440  3.10055  3.32420  4.24979  3.25051  3.70677  3.44945  3.38651  1.08357  2.79775  3.13841  5.45323  4.16469    588 - -
          2.68620  4.42227  2.77521  2.73125  3.46356  2.40512  3.72496  3.29356  2.67743  2.69349  4.24692  2.90349  2.73741  3.18148  2.89803  2.37880  2.77521  2.98510  4.58479  3.61505
          0.05082  3.23144  4.59980  0.99981  0.45879  0.48576  0.95510
    366   3.25410  4.74107  3.84550  3.57572  2.29335  3.83587  3.62058  3.26259  3.43309  2.71526  3.93708  3.72945  4.30954  3.73794  3.61582  3.39033  3.54077  3.13337  3.93734  0.95754    597 - -
          2.68618  4.42225  2.77519  2.73123  3.46354  2.40513  3.72494  3.29354  2.67741  2.69355  4.24690  2.90347  2.73739  3.18146  2.89801  2.37887  2.77519  2.98518  4.58477  3.61503
          0.03124  3.87745  4.59980  0.61958  0.77255  0.48576  0.95510
    367   1.00660  4.19435  3.46750  3.25890  4.05720  3.01879  4.28038  3.18344  3.27528  3.06484  4.09602  3.40730  3.75847  3.61596  3.52554  2.54456  2.82225  2.83698  5.48385  4.28463    598 - -
          2.68618  4.42225  2.77519  2.73123  3.46354  2.40513  3.72494  3.29354  2.67741  2.69355  4.24690  2.90347  2.73739  3.18146  2.89801  2.37887  2.77519  2.98518  4.58477  3.61503
          0.03124  3.87745  4.59980  0.61958  0.77255  0.48576  0.95510
    368   2.91287  5.34315  1.19772  1.97803  4.64878  3.17210  3.76504  4.14697  2.80387  3.71462  4.60928  2.68137  3.80984  2.95172  3.37798  2.81820  3.21753  3.75530  5.85627  4.39797    599 - -
          2.68618  4.42225  2.77519  2.73123  3.46354  2.40513  3.72494  3.29354  2.67741  2.69355  4.24690  2.90347  2.73739  3.18146  2.89801  2.37887  2.77519  2.98518  4.58477  3.61503
          0.03124  3.87745  4.59980  0.61958  0.77255  0.48576  0.95510
    369   2.81198  4.35308  4.13230  3.79547  3.55360  3.72914  4.59629  2.04968  3.66333  2.23968  3.51787  3.98453  4.28929  4.02272  3.87537  3.23289  3.17335  1.01863  5.33892  4.07089    600 - -
          2.68618  4.42225  2.77519  2.73123  3.46354  2.40513  3.72494  3.29354  2.67741  2.69355  4.24690  2.90347  2.73739  3.18146  2.89801  2.37887  2.77519  2.98518  4.58477  3.61503
          0.03124  3.87745  4.59980  0.61958  0.77255  0.48576  0.95510
    370   2.89051  4.81674  3.45616  2.88579  3.99726  3.53671  3.70433  3.46960  2.11491  2.81773  4.01952  3.25799  3.98370  2.90596  1.28558  2.97183  3.13095  3.22826  5.21236  3.95277    601 - -
          2.68618  4.42225  2.77519  2.73123  3.46354  2.40513  3.72494  3.29354  2.67741  2.69355  4.24690  2.90347  2.73739  3.18146  2.89801  2.37887  2.77519  2.98518  4.58477  3.61503
          0.03124  3.87745  4.59980  0.61958  0.77255  0.48576  0.95510
    371   2.99164  4.37316  4.50359  3.99431  3.43584  4.23730  4.74365  1.64371  3.86020  1.91424  3.27766  4.25682  4.57682  4.15394  4.08902  3.60539  3.25948  1.17256  5.35418  4.13232    602 - -
          2.68618  4.42225  2.77519  2.73123  3.46354  2.40513  3.72494  3.29354  2.67741  2.69355  4.24690  2.90347  2.73739  3.18146  2.89801  2.37887  2.77519  2.98518  4.58477  3.61503
          0.03124  3.87745  4.59980  0.61958  0.77255  0.48576  0.95510
    372   2.95636  5.06873  2.48938  1.01831  4.41553  3.27712  3.86420  3.87041  2.74534  3.48668  4.46037  2.93542  3.88191  3.07968  3.15479  2.93818  3.26059  3.55369  5.58616  4.30827    603 - -
          2.68618  4.42225  2.77519  2.73123  3.46354  2.40513  3.72494  3.29354  2.67741  2.69355  4.24690  2.90347  2.73739  3.18146  2.89801  2.37887  2.77519  2.98518  4.58477  3.61503
          0.03124  3.87745  4.59980  0.61958  0.77255  0.48576  0.95510
    373   3.01087  4.84988  3.50201  3.01189  4.20572  3.49807  3.82756  3.74768  2.23893  3.26270  4.26264  3.37130  4.00031  3.04754  0.97080  3.09474  3.27643  3.47139  5.28668  4.13189    604 - -
          2.68618  4.42225  2.77519  2.73123  3.46354  2.40513  3.72494  3.29354  2.67741  2.69355  4.24690  2.90347  2.73739  3.18146  2.89801  2.37887  2.77519  2.98518  4.58477  3.61503
          0.03124  3.87745  4.59980  0.61958  0.77255  0.48576  0.95510
    374   3.01087  4.84988  3.50201  3.01189  4.20572  3.49807  3.82756  3.74768  2.23893  3.26270  4.26264  3.37130  4.00031  3.04754  0.97080  3.09474  3.27643  3.47139  5.28668  4.13189    605 - -
          2.68618  4.42225  2.77519  2.73123  3.46354  2.40513  3.72494  3.29354  2.67741  2.69355  4.24690  2.90347  2.73739  3.18146  2.89801  2.37887  2.77519  2.98518  4.58477  3.61503
          0.03124  3.87745  4.59980  0.61958  0.77255  0.48576  0.95510
    375   2.88447  4.87056  2.90598  2.66066  4.03981  3.36918  3.81906  3.67121  2.48107  3.17308  4.20067  3.12049  3.92263  1.22521  2.76521  2.93195  3.18138  3.40054  5.31088  4.00492    606 - -
          2.68618  4.42225  2.77519  2.73123  3.46354  2.40513  3.72494  3.29354  2.67741  2.69355  4.24690  2.90347  2.73739  3.18146  2.89801  2.37887  2.77519  2.98518  4.58477  3.61503
          0.03124  3.87745  4.59980  0.61958  0.77255  0.48576  0.95510
    376   2.87091  5.22318  2.15379  1.22462  4.53387  3.21311  3.74418  3.99793  2.68493  3.58153  4.46711  2.73898  3.81674  2.92571  3.18795  2.80406  3.16125  3.62884  5.73046  4.32136    607 - -
          2.68618  4.42225  2.77519  2.73123  3.46354  2.40513  3.72494  3.29354  2.67741  2.69355  4.24690  2.90347  2.73739  3.18146  2.89801  2.37887  2.77519  2.98518  4.58477  3.61503
          0.03124  3.87745  4.59980  0.61958  0.77255  0.48576  0.95510
    377   3.16075  4.62147  4.19753  3.83729  3.13742  3.98855  4.49146  2.34161  3.60500  0.86908  3.15862  4.11229  4.42297  3.97213  3.78029  3.55983  3.45473  2.38026  5.01863  3.74313    608 - -
          2.68618  4.42225  2.77519  2.73123  3.46354  2.40513  3.72494  3.29354  2.67741  2.69355  4.24690  2.90347  2.73739  3.18146  2.89801  2.37887  2.77519  2.98518  4.58477  3.61503
          0.03124  3.87745  4.59980  0.61958  0.77255  0.48576  0.95510
    378   1.13306  4.15795  3.36055  3.11569  4.09813  2.96559  4.17634  3.32256  3.14453  3.13494  4.07723  3.29443  3.30934  3.47550  3.42731  2.45018  2.73509  2.91818  5.49497  4.28283    609 - -
          2.68618  4.42225  2.77519  2.73123  3.46354  2.40513  3.72494  3.29354  2.67741  2.69355  4.24690  2.90347  2.73739  3.18146  2.89801  2.37887  2.77519  2.98518  4.58477  3.61503
          0.03124  3.87745  4.59980  0.61958  0.77255  0.48576  0.95510
    379   3.16075  4.62147  4.19753  3.83729  3.13742  3.98855  4.49146  2.34161  3.60500  0.86908  3.15862  4.11229  4.42297  3.97213  3.78029  3.55983  3.45473  2.38026  5.01863  3.74313    610 - -
          2.68618  4.42225  2.77519  2.73123  3.46354  2.40513  3.72494  3.29354  2.67741  2.69355  4.24690  2.90347  2.73739  3.18146  2.89801  2.37887  2.77519  2.98518  4.58477  3.61503
          0.03124  3.87745  4.59980  0.61958  0.77255  0.48576  0.95510
    380   2.95636  5.06873  2.48938  1.01831  4.41553  3.27712  3.86420  3.87041  2.74534  3.48668  4.46037  2.93542  3.88191  3.07968  3.15479  2.93818  3.26059  3.55369  5.58616  4.30827    611 - -
          2.68618  4.42225  2.77519  2.73123  3.46354  2.40513  3.72494  3.29354  2.67741  2.69355  4.24690  2.90347  2.73739  3.18146  2.89801  2.37887  2.77519  2.98518  4.58477  3.61503
          0.03124  3.87745  4.59980  0.61958  0.77255  0.48576  0.95510
    381   2.99477  5.12411  0.91094  2.33770  4.50174  3.21428  3.93516  4.09101  3.02018  3.69840  4.67650  2.89437  3.86741  3.17424  3.53716  2.95648  3.33341  3.72962  5.66940  4.37368    612 - -
          2.68618  4.42225  2.77519  2.73123  3.46354  2.40513  3.72494  3.29354  2.67741  2.69355  4.24690  2.90347  2.73739  3.18146  2.89801  2.37887  2.77519  2.98518  4.58477  3.61503
          0.03124  3.87745  4.59980  0.61958  0.77255  0.48576  0.95510
    382   2.34756  4.29840  3.07399  2.85967  4.12147  3.00685  4.02893  3.58360  2.93607  3.27352  4.17058  3.15882  1.50247  3.29757  3.25495  2.25168  2.79611  3.13755  5.46625  4.18909    613 - -
          2.68618  4.42225  2.77519  2.73123  3.46354  2.40513  3.72494  3.29354  2.67741  2.69355  4.24690  2.90347  2.73739  3.18146  2.89801  2.37887  2.77519  2.98518  4.58477  3.61503
          0.03124  3.87745  4.59980  0.61958  0.77255  0.48576  0.95510
    383   2.17128  4.28869  3.15667  2.84403  3.99482  3.07218  3.96042  3.30841  2.83929  2.91489  3.96527  3.15886  1.76817  3.21341  3.17051  2.44240  2.76130  2.93971  5.37894  4.10385    614 - -
          2.68618  4.42225  2.77519  2.73123  3.46354  2.40513  3.72494  3.29354  2.67741  2.69355  4.24690  2.90347  2.73739  3.18146  2.89801  2.37887  2.77519  2.98518  4.58477  3.61503
          0.03124  3.87745  4.59980  0.61958  0.77255  0.48576  0.95510
    384   2.35306  4.31785  3.17322  2.74864  3.94641  3.12473  3.85331  3.31310  2.73012  2.79175  3.86410  3.10923  2.76338  3.08244  3.10199  1.83382  2.48148  2.94528  5.29662  4.02969    615 - -
          2.68620  4.42227  2.77521  2.73125  3.46356  2.40515  3.72496  3.29356  2.67743  2.69357  4.24692  2.90349  2.73710  3.18148  2.89803  2.37889  2.77521  2.98520  4.58479  3.61505
          0.05356  3.16770  4.59980  0.97899  0.47111  0.48576  0.95510
    385   2.95636  5.06873  2.48938  1.01831  4.41553  3.27712  3.86420  3.87041  2.74534  3.48668  4.46037  2.93542  3.88191  3.07968  3.15479  2.93818  3.26059  3.55369  5.58616  4.30827    623 - -
          2.68618  4.42225  2.77519  2.73123  3.46354  2.40513  3.72494  3.29354  2.67741  2.69355  4.24690  2.90347  2.73739  3.18146  2.89801  2.37887  2.77519  2.98518  4.58477  3.61503
          0.03124  3.87745  4.59980  0.61958  0.77255  0.48576  0.95510
    386   1.41054  4.16490  3.45571  3.09210  3.87590  3.08698  4.08913  2.94194  3.04990  2.88731  3.83756  3.13681  3.75834  3.38887  3.35276  2.51264  2.73160  2.30584  5.33168  4.08643    624 - -
          2.68618  4.42225  2.77519  2.73123  3.46354  2.40513  3.72494  3.29354  2.67741  2.69355  4.24690  2.90347  2.73739  3.18146  2.89801  2.37887  2.77519  2.98518  4.58477  3.61503
          0.03124  3.87745  4.59980  0.61958  0.77255  0.48576  0.95510
    387   2.83101  4.34665  4.41532  3.85621  3.25966  4.18163  4.54437  1.75416  3.75116  1.55209  2.76652  4.13614  4.47080  3.97673  3.96485  3.50119  3.19083  1.61738  5.13337  3.98586    625 - -
          2.68618  4.42225  2.77519  2.73123  3.46354  2.40513  3.72494  3.29354  2.67741  2.69355  4.24690  2.90347  2.73739  3.18146  2.89801  2.37887  2.77519  2.98518  4.58477  3.61503
          0.03124  3.87745  4.59980  0.61958  0.77255  0.48576  0.95510
    388   2.79467  4.93061  2.37273  2.39329  3.78443  3.31503  1.68786  3.70873  2.58652  3.27230  4.17353  2.91023  3.85461  2.94793  2.99341  2.79815  3.07116  3.38445  5.16680  3.69236    626 - -
          2.68618  4.42225  2.77519  2.73123  3.46354  2.40513  3.72494  3.29354  2.67741  2.69355  4.24690  2.90347  2.73739  3.18146  2.89801  2.37887  2.77519  2.98518  4.58477  3.61503
          0.03124  3.87745  4.59980  0.61958  0.77255  0.48576  0.95510
    389   2.19123  4.24354  3.11491  2.82616  4.16724  2.97290  3.98888  3.58005  2.90083  3.25732  4.10213  3.12152  2.16186  3.22801  3.25327  1.71658  2.70837  3.10503  5.49749  4.23625    627 - -
          2.68618  4.42225  2.77519  2.73123  3.46354  2.40513  3.72494  3.29354  2.67741  2.69355  4.24690  2.90347  2.73739  3.18146  2.89801  2.37887  2.77519  2.98518  4.58477  3.61503
          0.03124  3.87745  4.59980  0.61958  0.77255  0.48576  0.95510
    390   2.14034  4.17703  3.20641  2.99882  4.14967  2.92264  4.12226  3.55274  3.07284  3.29892  4.19269  3.20889  3.66694  3.40741  3.37164  1.20364  2.71883  3.07219  5.52830  4.25453    628 - -
          2.68618  4.42225  2.77519  2.73123  3.46354  2.40513  3.72494  3.29354  2.67741  2.69355  4.24690  2.90347  2.73739  3.18146  2.89801  2.37887  2.77519  2.98518  4.58477  3.61503
          0.03124  3.87745  4.59980  0.61958  0.77255  0.48576  0.95510
    391   1.45582  4.13367  3.61644  3.22233  3.86989  3.10952  4.17525  2.76554  3.15961  2.78705  3.78344  3.39701  3.78594  3.48282  3.45082  2.53312  2.48203  2.19378  5.36891  4.15394    629 - -
          2.68618  4.42225  2.77519  2.73123  3.46354  2.40513  3.72494  3.29354  2.67741  2.69355  4.24690  2.90347  2.73739  3.18146  2.89801  2.37887  2.77519  2.98518  4.58477  3.61503
          0.03124  3.87745  4.59980  0.61958  0.77255  0.48576  0.95510
    392   3.07971  4.56267  4.27754  3.84367  3.09637  4.07970  4.51104  2.19270  3.60779  0.99387  3.04814  4.11295  4.46592  3.94582  3.80106  3.50755  3.36510  2.15812  5.04856  3.77890    630 - -
          2.68618  4.42225  2.77519  2.73123  3.46354  2.40513  3.72494  3.29354  2.67741  2.69355  4.24690  2.90347  2.73739  3.18146  2.89801  2.37887  2.77519  2.98518  4.58477  3.61503
          0.03124  3.87745  4.59980  0.61958  0.77255  0.48576  0.95510
    393   2.97649  4.94070  3.15283  2.77322  4.32827  3.46554  3.76168  3.75782  1.03148  3.32176  4.28284  3.19751  3.96544  2.95279  2.43220  3.01809  3.22933  3.46529  5.38079  4.19423    631 - -
          2.68618  4.42225  2.77519  2.73123  3.46354  2.40513  3.72494  3.29354  2.67741  2.69355  4.24690  2.90347  2.73739  3.18146  2.89801  2.37887  2.77519  2.98518  4.58477  3.61503
          0.03124  3.87745  4.59980  0.61958  0.77255  0.48576  0.95510
    394   2.89628  5.41521  1.41876  1.68663  4.70127  3.17282  3.72428  4.20437  2.74209  3.73242  4.59815  2.64804  3.79631  2.89657  3.32644  2.78776  3.18743  3.79513  5.88964  4.40330    632 - -
          2.68618  4.42225  2.77519  2.73123  3.46354  2.40513  3.72494  3.29354  2.67741  2.69355  4.24690  2.90347  2.73739  3.18146  2.89801  2.37887  2.77519  2.98518  4.58477  3.61503
          0.03124  3.87745  4.59980  0.61958  0.77255  0.48576  0.95510
    395   2.97649  4.94070  3.15283  2.77322  4.32827  3.46554  3.76168  3.75782  1.03148  3.32176  4.28284  3.19751  3.96544  2.95279  2.43220  3.01809  3.22933  3.46529  5.38079  4.19423    633 - -
          2.68618  4.42225  2.77519  2.73123  3.46354  2.40513  3.72494  3.29354  2.67741  2.69355  4.24690  2.90347  2.73739  3.18146  2.89801  2.37887  2.77519  2.98518  4.58477  3.61503
          0.03124  3.87745  4.59980  0.61958  0.77255  0.48576  0.95510
    396   2.56160  4.71267  2.13902  2.34523  4.37850  1.68186  3.82709  3.84941  2.80450  3.46629  4.31362  2.84144  3.73746  3.02672  3.28804  2.50139  2.93615  3.40624  5.65253  4.28464    634 - -
          2.68618  4.42225  2.77519  2.73123  3.46354  2.40513  3.72494  3.29354  2.67741  2.69355  4.24690  2.90347  2.73739  3.18146  2.89801  2.37887  2.77519  2.98518  4.58477  3.61503
          0.03124  3.87745  4.59980  0.61958  0.77255  0.48576  0.95510
    397   1.94744  4.14423  3.25573  3.01871  4.17914  2.90660  4.12766  3.53620  3.08569  3.28987  4.16289  3.21280  3.65041  3.40491  3.39061  1.29426  2.68576  3.04705  5.54780  4.30024    635 - -
          2.68618  4.42225  2.77519  2.73123  3.46354  2.40513  3.72494  3.29354  2.67741  2.69355  4.24690  2.90347  2.73739  3.18146  2.89801  2.37887  2.77519  2.98518  4.58477  3.61503
          0.03124  3.87745  4.59980  0.61958  0.77255  0.48576  0.95510
    398   2.24420  4.19545  3.14809  2.95128  4.22158  2.64434  4.11032  3.70136  3.07017  3.39516  4.24891  3.18322  3.65810  3.38774  3.38246  1.19449  2.72603  3.17190  5.55491  4.30079    636 - -
          2.68618  4.42225  2.77519  2.73123  3.46354  2.40513  3.72494  3.29354  2.67741  2.69355  4.24690  2.90347  2.73739  3.18146  2.89801  2.37887  2.77519  2.98518  4.58477  3.61503
          0.03124  3.87745  4.59980  0.61958  0.77255  0.48576  0.95510
    399   3.16075  4.62147  4.19753  3.83729  3.13742  3.98855  4.49146  2.34161  3.60500  0.86908  3.15862  4.11229  4.42297  3.97213  3.78029  3.55983  3.45473  2.38026  5.01863  3.74313    637 - -
          2.68618  4.42225  2.77519  2.73123  3.46354  2.40513  3.72494  3.29354  2.67741  2.69355  4.24690  2.90347  2.73739  3.18146  2.89801  2.37887  2.77519  2.98518  4.58477  3.61503
          0.03124  3.87745  4.59980  0.61958  0.77255  0.48576  0.95510
    400   2.87551  5.38014  1.74785  1.41901  4.66852  3.18304  3.71288  4.16513  2.70503  3.69443  4.55232  2.65953  3.79411  2.88143  3.27434  2.77442  3.16166  3.75917  5.85267  4.37775    638 - -
          2.68618  4.42225  2.77519  2.73123  3.46354  2.40513  3.72494  3.29354  2.67741  2.69355  4.24690  2.90347  2.73739  3.18146  2.89801  2.37887  2.77519  2.98518  4.58477  3.61503
          0.03124  3.87745  4.59980  0.61958  0.77255  0.48576  0.95510
    401   2.35037  3.38401  3.58405  3.22428  3.95842  3.05935  4.16176  3.27805  3.12656  3.03944  3.99935  3.39847  1.33723  3.48809  3.39628  2.54978  2.79946  2.91566  5.33644  4.14266    639 - -
          2.68618  4.42225  2.77519  2.73123  3.46354  2.40513  3.72494  3.29354  2.67741  2.69355  4.24690  2.90347  2.73739  3.18146  2.89801  2.37887  2.77519  2.98518  4.58477  3.61503
          0.03124  3.87745  4.59980  0.61958  0.77255  0.48576  0.95510
    402   2.70391  4.87759  2.97094  2.48995  4.22642  3.40713  3.60050  3.63408  2.17021  3.18218  4.02364  2.97115  3.44993  1.94927  2.21939  2.72501  2.84577  3.30076  5.35861  4.07263    640 - -
          2.68618  4.42225  2.77519  2.73123  3.46354  2.40513  3.72494  3.29354  2.67741  2.69355  4.24690  2.90347  2.73739  3.18146  2.89801  2.37887  2.77519  2.98518  4.58477  3.61503
          0.03124  3.87745  4.59980  0.61958  0.77255  0.48576  0.95510
    403   2.71947  4.81922  2.79544  2.50728  4.16331  3.30609  3.72636  3.66496  2.40680  3.21364  4.12804  2.98461  3.27030  1.55050  2.73704  2.75784  3.01174  3.33586  5.39479  4.08080    641 - -
          2.68618  4.42225  2.77519  2.73123  3.46354  2.40513  3.72494  3.29354  2.67741  2.69355  4.24690  2.90347  2.73739  3.18146  2.89801  2.37887  2.77519  2.98518  4.58477  3.61503
          0.03124  3.87745  4.59980  0.61958  0.77255  0.48576  0.95510
    404   2.81155  4.75455  2.97006  2.69951  3.52385  3.37157  1.43139  3.61492  2.58230  3.16121  4.12279  3.13599  3.55260  3.08509  2.88342  2.87881  3.11286  3.31562  4.94613  3.47466    642 - -
          2.68618  4.42225  2.77519  2.73123  3.46354  2.40513  3.72494  3.29354  2.67741  2.69355  4.24690  2.90347  2.73739  3.18146  2.89801  2.37887  2.77519  2.98518  4.58477  3.61503
          0.03124  3.87745  4.59980  0.61958  0.77255  0.48576  0.95510
    405   2.83127  3.84747  4.22552  3.74234  1.52892  3.81103  4.02016  2.41023  3.60818  2.01312  3.25879  3.86929  4.25218  3.81544  3.78927  3.18003  3.12723  2.25341  4.44253  2.92454    643 - -
          2.68618  4.42225  2.77519  2.73123  3.46354  2.40513  3.72494  3.29354  2.67741  2.69355  4.24690  2.90347  2.73739  3.18146  2.89801  2.37887  2.77519  2.98518  4.58477  3.61503
          0.03124  3.87745  4.59980  0.61958  0.77255  0.48576  0.95510
    406   2.47828  4.56972  2.66826  2.47795  4.28704  2.90500  3.83134  3.74371  2.70591  3.37313  4.21439  1.64290  3.72723  3.03247  3.11318  2.39010  2.72309  3.29971  5.56213  4.22743    644 - -
          2.68618  4.42225  2.77519  2.73123  3.46354  2.40513  3.72494  3.29354  2.67741  2.69355  4.24690  2.90347  2.73739  3.18146  2.89801  2.37887  2.77519  2.98518  4.58477  3.61503
          0.03124  3.87745  4.59980  0.61958  0.77255  0.48576  0.95510
    407   1.21412  4.11766  3.45554  3.18472  4.07258  2.96560  4.20898  3.13615  3.17653  3.05233  4.01477  3.32604  3.70255  3.50786  3.45154  2.43280  2.41605  2.76522  5.51370  4.29947    645 - -
          2.68618  4.42225  2.77519  2.73123  3.46354  2.40513  3.72494  3.29354  2.67741  2.69355  4.24690  2.90347  2.73739  3.18146  2.89801  2.37887  2.77519  2.98518  4.58477  3.61503
          0.03124  3.87745  4.59980  0.61958  0.77255  0.48576  0.95510
    408   2.94518  4.52686  3.88632  3.44926  3.18899  3.81402  4.18616  2.47171  3.11967  1.10422  3.22830  3.76153  4.24519  3.59003  3.12503  3.25322  3.22222  2.45716  4.95445  3.65894    646 - -
          2.68618  4.42225  2.77519  2.73123  3.46354  2.40513  3.72494  3.29354  2.67741  2.69355  4.24690  2.90347  2.73739  3.18146  2.89801  2.37887  2.77519  2.98518  4.58477  3.61503
          0.03124  3.87745  4.59980  0.61958  0.77255  0.48576  0.95510
    409   2.91129  5.36297  1.22402  1.93879  4.66301  3.17132  3.75601  4.16119  2.79207  3.72047  4.60930  2.67159  3.80700  2.93971  3.36959  2.81255  3.21306  3.76609  5.86764  4.40152    647 - -
          2.68618  4.42225  2.77519  2.73123  3.46354  2.40513  3.72494  3.29354  2.67741  2.69355  4.24690  2.90347  2.73739  3.18146  2.89801  2.37887  2.77519  2.98518  4.58477  3.61503
          0.03124  3.87745  4.59980  0.61958  0.77255  0.48576  0.95510
    410   2.46667  4.23147  3.92335  3.39257  3.43878  3.70345  4.20700  2.14496  3.28813  2.21810  2.76331  3.68548  4.14075  3.59269  3.56505  3.03318  2.71220  1.55577  5.08297  3.87862    648 - -
          2.68618  4.42225  2.77519  2.73123  3.46354  2.40513  3.72494  3.29354  2.67741  2.69355  4.24690  2.90347  2.73739  3.18146  2.89801  2.37887  2.77519  2.98518  4.58477  3.61503
          0.03124  3.87745  4.59980  0.61958  0.77255  0.48576  0.95510
    411   2.29610  4.23720  3.07849  2.94315  4.26385  1.21770  4.14740  3.76120  3.13143  3.46179  4.33597  3.19180  3.67945  3.43942  3.43622  2.29986  2.78488  3.22985  5.57962  4.33787    649 - -
          2.68618  4.42225  2.77519  2.73123  3.46354  2.40513  3.72494  3.29354  2.67741  2.69355  4.24690  2.90347  2.73739  3.18146  2.89801  2.37887  2.77519  2.98518  4.58477  3.61503
          0.03124  3.87745  4.59980  0.61958  0.77255  0.48576  0.95510
    412   1.39105  4.11688  3.46295  3.15065  4.05022  2.97515  4.16726  3.14063  3.13175  3.04308  3.97948  3.30901  3.69792  3.45877  3.42048  2.42702  2.05113  2.76660  5.47719  4.26445    650 - -
          2.68618  4.42225  2.77519  2.73123  3.46354  2.40513  3.72494  3.29354  2.67741  2.69355  4.24690  2.90347  2.73739  3.18146  2.89801  2.37887  2.77519  2.98518  4.58477  3.61503
          0.03124  3.87745  4.59980  0.61958  0.77255  0.48576  0.95510
    413   2.28758  4.29795  3.18672  2.79437  3.92070  3.11468  3.88802  3.28394  2.77393  2.68543  3.87131  3.13614  3.20656  3.13271  3.12892  1.62972  2.73687  2.92325  5.29242  4.02018    651 - -
          2.68618  4.42225  2.77519  2.73123  3.46354  2.40513  3.72494  3.29354  2.67741  2.69355  4.24690  2.90347  2.73739  3.18146  2.89801  2.37887  2.77519  2.98518  4.58477  3.61503
          0.03124  3.87745  4.59980  0.61958  0.77255  0.48576  0.95510
    414   2.30528  4.20656  3.30062  3.05784  4.04079  1.35243  4.13359  3.35335  3.09892  3.14732  4.09029  3.27567  3.71783  3.43634  3.39268  2.48704  2.76974  2.57354  5.43686  4.18615    652 - -
          2.68618  4.42225  2.77519  2.73123  3.46354  2.40513  3.72494  3.29354  2.67741  2.69355  4.24690  2.90347  2.73739  3.18146  2.89801  2.37887  2.77519  2.98518  4.58477  3.61503
          0.03124  3.87745  4.59980  0.61958  0.77255  0.48576  0.95510
    415   3.16075  4.62147  4.19753  3.83729  3.13742  3.98855  4.49146  2.34161  3.60500  0.86908  3.15862  4.11229  4.42297  3.97213  3.78029  3.55983  3.45473  2.38026  5.01863  3.74313    653 - -
          2.68618  4.42225  2.77519  2.73123  3.46354  2.40513  3.72494  3.29354  2.67741  2.69355  4.24690  2.90347  2.73739  3.18146  2.89801  2.37887  2.77519  2.98518  4.58477  3.61503
          0.03124  3.87745  4.59980  0.61958  0.77255  0.48576  0.95510
    416   2.49100  4.57950  2.70255  2.48599  4.24386  3.11200  3.81236  3.68164  2.66417  3.32193  4.16934  1.65837  3.49868  3.01123  3.06390  2.47687  2.64285  3.26073  5.52205  4.19010    654 - -
          2.68618  4.42225  2.77519  2.73123  3.46354  2.40513  3.72494  3.29354  2.67741  2.69355  4.24690  2.90347  2.73739  3.18146  2.89801  2.37887  2.77519  2.98518  4.58477  3.61503
          0.03124  3.87745  4.59980  0.61958  0.77255  0.48576  0.95510
    417   1.80035  4.15230  3.34074  2.96909  4.03973  2.98020  4.02452  3.36580  2.97010  3.10408  3.95754  3.20466  3.25150  3.28767  3.30387  2.25803  1.79897  2.93739  5.40503  4.17918    655 - -
          2.68618  4.42225  2.77519  2.73123  3.46354  2.40513  3.72494  3.29354  2.67741  2.69355  4.24690  2.90347  2.73739  3.18146  2.89801  2.37887  2.77519  2.98518  4.58477  3.61503
          0.03124  3.87745  4.59980  0.61958  0.77255  0.48576  0.95510
    418   2.30517  4.27171  3.03888  2.84399  4.11415  2.96700  4.02591  3.65389  2.95168  3.34827  4.21723  2.94381  3.68730  3.29926  3.27427  1.24084  2.76564  3.16654  5.47533  4.15581    656 - -
          2.68618  4.42225  2.77519  2.73123  3.46354  2.40513  3.72494  3.29354  2.67741  2.69355  4.24690  2.90347  2.73739  3.18146  2.89801  2.37887  2.77519  2.98518  4.58477  3.61503
          0.03124  3.87745  4.59980  0.61958  0.77255  0.48576  0.95510
    419   2.68440  4.81626  2.81068  2.44474  3.94880  3.35937  2.20289  3.54734  2.36172  3.12328  3.98360  2.94051  2.97984  2.62781  2.72555  2.71539  2.93644  3.22818  5.23794  3.86523    657 - -
          2.68618  4.42225  2.77519  2.73123  3.46354  2.40513  3.72494  3.29354  2.67741  2.69355  4.24690  2.90347  2.73739  3.18146  2.89801  2.37887  2.77519  2.98518  4.58477  3.61503
          0.03124  3.87745  4.59980  0.61958  0.77255  0.48576  0.95510
    420   2.31727  4.23780  3.21056  3.02644  4.08117  2.96758  4.13622  3.60440  3.10055  3.32420  4.24979  3.25051  3.70677  3.44945  3.38651  1.08357  2.79775  3.13841  5.45323  4.16469    658 - -
          2.68618  4.42225  2.77519  2.73123  3.46354  2.40513  3.72494  3.29354  2.67741  2.69355  4.24690  2.90347  2.73739  3.18146  2.89801  2.37887  2.77519  2.98518  4.58477  3.61503
          0.03124  3.87745  4.59980  0.61958  0.77255  0.48576  0.95510
    421   2.75776  4.51442  3.36545  3.20510  4.20007  3.20164  4.28225  3.74664  3.26280  3.37299  4.42296  3.51136  0.81842  3.65143  3.50787  2.92538  3.19969  3.39146  5.38538  4.32076    659 - -
          2.68618  4.42225  2.77519  2.73123  3.46354  2.40513  3.72494  3.29354  2.67741  2.69355  4.24690  2.90347  2.73739  3.18146  2.89801  2.37887  2.77519  2.98518  4.58477  3.61503
          0.03124  3.87745  4.59980  0.61958  0.77255  0.48576  0.95510
    422   2.31727  4.23780  3.21056  3.02644  4.08117  2.96758  4.13622  3.60440  3.10055  3.32420  4.24979  3.25051  3.70677  3.44945  3.38651  1.08357  2.79775  3.13841  5.45323  4.16469    660 - -
          2.68618  4.42225  2.77519  2.73123  3.46354  2.40513  3.72494  3.29354  2.67741  2.69355  4.24690  2.90347  2.73739  3.18146  2.89801  2.37887  2.77519  2.98518  4.58477  3.61503
          0.03124  3.87745  4.59980  0.61958  0.77255  0.48576  0.95510
    423   1.48985  4.16588  3.69551  3.31586  3.78234  3.20560  4.24518  2.56681  3.24710  2.63654  3.70932  3.48872  3.86802  3.57326  3.52427  2.63616  2.80333  1.92135  5.35310  4.12454    661 - -
          2.68618  4.42225  2.77519  2.73123  3.46354  2.40513  3.72494  3.29354  2.67741  2.69355  4.24690  2.90347  2.73739  3.18146  2.89801  2.37887  2.77519  2.98518  4.58477  3.61503
          0.03124  3.87745  4.59980  0.61958  0.77255  0.48576  0.95510
    424   2.31727  4.23780  3.21056  3.02644  4.08117  2.96758  4.13622  3.60440  3.10055  3.32420  4.24979  3.25051  3.70677  3.44945  3.38651  1.08357  2.79775  3.13841  5.45323  4.16469    662 - -
          2.68618  4.42225  2.77519  2.73123  3.46354  2.40513  3.72494  3.29354  2.67741  2.69355  4.24690  2.90347  2.73739  3.18146  2.89801  2.37887  2.77519  2.98518  4.58477  3.61503
          0.03124  3.87745  4.59980  0.61958  0.77255  0.48576  0.95510
    425   2.31727  4.23780  3.21056  3.02644  4.08117  2.96758  4.13622  3.60440  3.10055  3.32420  4.24979  3.25051  3.70677  3.44945  3.38651  1.08357  2.79775  3.13841  5.45323  4.16469    663 - -
          2.68618  4.42225  2.77519  2.73123  3.46354  2.40513  3.72494  3.29354  2.67741  2.69355  4.24690  2.90347  2.73739  3.18146  2.89801  2.37887  2.77519  2.98518  4.58477  3.61503
          0.03124  3.87745  4.59980  0.61958  0.77255  0.48576  0.95510
    426   3.01087  4.84988  3.50201  3.01189  4.20572  3.49807  3.82756  3.74768  2.23893  3.26270  4.26264  3.37130  4.00031  3.04754  0.97080  3.09474  3.27643  3.47139  5.28668  4.13189    664 - -
          2.68618  4.42225  2.77519  2.73123  3.46354  2.40513  3.72494  3.29354  2.67741  2.69355  4.24690  2.90347  2.73739  3.18146  2.89801  2.37887  2.77519  2.98518  4.58477  3.61503
          0.03124  3.87745  4.59980  0.61958  0.77255  0.48576  0.95510
    427   2.31727  4.23780  3.21056  3.02644  4.08117  2.96758  4.13622  3.60440  3.10055  3.32420  4.24979  3.25051  3.70677  3.44945  3.38651  1.08357  2.79775  3.13841  5.45323  4.16469    665 - -
          2.68618  4.42225  2.77519  2.73123  3.46354  2.40513  3.72494  3.29354  2.67741  2.69355  4.24690  2.90347  2.73739  3.18146  2.89801  2.37887  2.77519  2.98518  4.58477  3.61503
          0.03124  3.87745  4.59980  0.61958  0.77255  0.48576  0.95510
    428   2.31727  4.23780  3.21056  3.02644  4.08117  2.96758  4.13622  3.60440  3.10055  3.32420  4.24979  3.25051  3.70677  3.44945  3.38651  1.08357  2.79775  3.13841  5.45323  4.16469    666 - -
          2.68618  4.42225  2.77519  2.73123  3.46354  2.40513  3.72494  3.29354  2.67741  2.69355  4.24690  2.90347  2.73739  3.18146  2.89801  2.37887  2.77519  2.98518  4.58477  3.61503
          0.03124  3.87745  4.59980  0.61958  0.77255  0.48576  0.95510
    429   3.00001  4.81675  3.13029  2.89063  3.28799  3.45151  1.13204  3.70371  2.73353  3.19709  4.24034  3.29980  4.00426  3.25690  2.99900  3.07062  3.30350  3.43873  4.75300  3.23869    667 - -
          2.68618  4.42225  2.77519  2.73123  3.46354  2.40513  3.72494  3.29354  2.67741  2.69355  4.24690  2.90347  2.73739  3.18146  2.89801  2.37887  2.77519  2.98518  4.58477  3.61503
          0.03124  3.87745  4.59980  0.61958  0.77255  0.48576  0.95510
    430   2.97649  4.94070  3.15283  2.77322  4.32827  3.46554  3.76168  3.75782  1.03148  3.32176  4.28284  3.19751  3.96544  2.95279  2.43220  3.01809  3.22933  3.46529  5.38079  4.19423    668 - -
          2.68618  4.42225  2.77519  2.73123  3.46354  2.40513  3.72494  3.29354  2.67741  2.69355  4.24690  2.90347  2.73739  3.18146  2.89801  2.37887  2.77519  2.98518  4.58477  3.61503
          0.03124  3.87745  4.59980  0.61958  0.77255  0.48576  0.95510
    431   2.31727  4.23780  3.21056  3.02644  4.08117  2.96758  4.13622  3.60440  3.10055  3.32420  4.24979  3.25051  3.70677  3.44945  3.38651  1.08357  2.79775  3.13841  5.45323  4.16469    669 - -
          2.68618  4.42225  2.77519  2.73123  3.46354  2.40513  3.72494  3.29354  2.67741  2.69355  4.24690  2.90347  2.73739  3.18146  2.89801  2.37887  2.77519  2.98518  4.58477  3.61503
          0.03124  3.87745  4.59980  0.61958  0.77255  0.48576  0.95510
    432   2.22682  4.16913  3.23881  2.99200  4.15278  2.92990  4.09914  3.51565  3.03104  3.26433  4.14460  3.20490  3.66333  3.37230  3.33567  1.27938  2.41437  3.04300  5.52148  4.26473    670 - -
          2.68618  4.42225  2.77519  2.73123  3.46354  2.40513  3.72494  3.29354  2.67741  2.69355  4.24690  2.90347  2.73739  3.18146  2.89801  2.37887  2.77519  2.98518  4.58477  3.61503
          0.03124  3.87745  4.59980  0.61958  0.77255  0.48576  0.95510
    433   2.77627  4.84316  2.92917  2.55756  3.75763  3.41947  1.88088  3.59611  2.28000  3.15235  4.03965  2.86407  3.88920  2.86058  2.43385  2.81166  3.02327  3.28776  5.08876  3.66379    671 - -
          2.68618  4.42225  2.77519  2.73123  3.46354  2.40513  3.72494  3.29354  2.67741  2.69355  4.24690  2.90347  2.73739  3.18146  2.89801  2.37887  2.77519  2.98518  4.58477  3.61503
          0.03124  3.87745  4.59980  0.61958  0.77255  0.48576  0.95510
    434   2.43389  4.32928  3.27769  2.93396  3.93656  3.15602  3.96770  3.19993  2.76430  2.95829  3.92020  3.23746  3.79192  3.23152  2.84260  2.60239  1.42721  2.88149  5.32158  4.07031    672 - -
          2.68618  4.42225  2.77519  2.73123  3.46354  2.40513  3.72494  3.29354  2.67741  2.69355  4.24690  2.90347  2.73739  3.18146  2.89801  2.37887  2.77519  2.98518  4.58477  3.61503
          0.03124  3.87745  4.59980  0.61958  0.77255  0.48576  0.95510
    435   1.20122  4.16371  3.32682  3.06145  4.09835  2.96630  4.13489  3.35755  3.09414  3.14292  4.06212  3.26206  3.04335  3.42192  3.39210  2.43833  2.72140  2.94228  5.48352  4.26630    673 - -
          2.68618  4.42225  2.77519  2.73123  3.46354  2.40513  3.72494  3.29354  2.67741  2.69355  4.24690  2.90347  2.73739  3.18146  2.89801  2.37887  2.77519  2.98518  4.58477  3.61503
          0.03124  3.87745  4.59980  0.61958  0.77255  0.48576  0.95510
    436   3.03393  4.49834  4.31446  3.77386  3.10640  4.14041  4.47454  2.16452  3.58424  1.46574  1.76323  4.07928  4.44716  3.86456  3.79871  3.47976  3.28069  2.12018  5.05384  3.88439    674 - -
          2.68618  4.42225  2.77519  2.73123  3.46354  2.40513  3.72494  3.29354  2.67741  2.69355  4.24690  2.90347  2.73739  3.18146  2.89801  2.37887  2.77519  2.98518  4.58477  3.61503
          0.03124  3.87745  4.59980  0.61958  0.77255  0.48576  0.95510
    437   2.31727  4.23780  3.21056  3.02644  4.08117  2.96758  4.13622  3.60440  3.10055  3.32420  4.24979  3.25051  3.70677  3.44945  3.38651  1.08357  2.79775  3.13841  5.45323  4.16469    675 - -
          2.68618  4.42225  2.77519  2.73123  3.46354  2.40513  3.72494  3.29354  2.67741  2.69355  4.24690  2.90347  2.73739  3.18146  2.89801  2.37887  2.77519  2.98518  4.58477  3.61503
          0.03124  3.87745  4.59980  0.61958  0.77255  0.48576  0.95510
    438   2.95636  5.06873  2.48938  1.01831  4.41553  3.27712  3.86420  3.87041  2.74534  3.48668  4.46037  2.93542  3.88191  3.07968  3.15479  2.93818  3.26059  3.55369  5.58616  4.30827    676 - -
          2.68618  4.42225  2.77519  2.73123  3.46354  2.40513  3.72494  3.29354  2.67741  2.69355  4.24690  2.90347  2.73739  3.18146  2.89801  2.37887  2.77519  2.98518  4.58477  3.61503
          0.03124  3.87745  4.59980  0.61958  0.77255  0.48576  0.95510
    439   2.36898  4.29673  3.16355  2.91719  4.09210  3.04445  4.05036  3.41152  2.93793  3.13750  4.08625  3.20715  1.50327  3.31690  3.24698  2.52992  2.48587  3.02572  5.45668  4.21261    677 - -
          2.68618  4.42225  2.77519  2.73123  3.46354  2.40513  3.72494  3.29354  2.67741  2.69355  4.24690  2.90347  2.73739  3.18146  2.89801  2.37887  2.77519  2.98518  4.58477  3.61503
          0.03124  3.87745  4.59980  0.61958  0.77255  0.48576  0.95510
    440   1.87039  4.14883  3.37421  3.03521  4.03249  2.99247  4.07830  3.23830  3.02069  3.05710  3.95601  3.24843  3.41877  3.35357  3.33199  2.42844  1.60376  2.84767  5.42737  4.20669    678 - -
          2.68618  4.42225  2.77519  2.73123  3.46354  2.40513  3.72494  3.29354  2.67741  2.69355  4.24690  2.90347  2.73739  3.18146  2.89801  2.37887  2.77519  2.98518  4.58477  3.61503
          0.03124  3.87745  4.59980  0.61958  0.77255  0.48576  0.95510
    441   2.31727  4.23780  3.21056  3.02644  4.08117  2.96758  4.13622  3.60440  3.10055  3.32420  4.24979  3.25051  3.70677  3.44945  3.38651  1.08357  2.79775  3.13841  5.45323  4.16469    679 - -
          2.68618  4.42225  2.77519  2.73123  3.46354  2.40513  3.72494  3.29354  2.67741  2.69355  4.24690  2.90347  2.73739  3.18146  2.89801  2.37887  2.77519  2.98518  4.58477  3.61503
          0.03124  3.87745  4.59980  0.61958  0.77255  0.48576  0.95510
    442   2.41520  4.26032  3.43231  3.18441  3.97307  3.09947  4.20138  3.10081  3.12748  2.96412  4.01423  3.39307  3.80357  3.52203  3.38600  2.61651  1.16349  2.79525  5.41043  4.18967    680 - -
          2.68618  4.42225  2.77519  2.73123  3.46354  2.40513  3.72494  3.29354  2.67741  2.69355  4.24690  2.90347  2.73739  3.18146  2.89801  2.37887  2.77519  2.98518  4.58477  3.61503
          0.03124  3.87745  4.59980  0.61958  0.77255  0.48576  0.95510
    443   2.75776  4.51442  3.36545  3.20510  4.20007  3.20164  4.28225  3.74664  3.26280  3.37299  4.42296  3.51136  0.81842  3.65143  3.50787  2.92538  3.19969  3.39146  5.38538  4.32076    681 - -
          2.68618  4.42225  2.77519  2.73123  3.46354  2.40513  3.72494  3.29354  2.67741  2.69355  4.24690  2.90347  2.73739  3.18146  2.89801  2.37887  2.77519  2.98518  4.58477  3.61503
          0.03124  3.87745  4.59980  0.61958  0.77255  0.48576  0.95510
    444   2.23660  4.16201  3.30476  3.00380  4.07598  2.96557  4.07204  3.38359  3.00220  3.15615  4.03719  3.22133  3.67719  3.34610  3.31004  1.92242  1.57290  2.95304  5.45323  4.21199    682 - -
          2.68618  4.42225  2.77519  2.73123  3.46354  2.40513  3.72494  3.29354  2.67741  2.69355  4.24690  2.90347  2.73739  3.18146  2.89801  2.37887  2.77519  2.98518  4.58477  3.61503
          0.03124  3.87745  4.59980  0.61958  0.77255  0.48576  0.95510
    445   2.97649  4.94070  3.15283  2.77322  4.32827  3.46554  3.76168  3.75782  1.03148  3.32176  4.28284  3.19751  3.96544  2.95279  2.43220  3.01809  3.22933  3.46529  5.38079  4.19423    683 - -
          2.68618  4.42225  2.77519  2.73123  3.46354  2.40513  3.72494  3.29354  2.67741  2.69355  4.24690  2.90347  2.73739  3.18146  2.89801  2.37887  2.77519  2.98518  4.58477  3.61503
          0.03124  3.87745  4.59980  0.61958  0.77255  0.48576  0.95510
    446   3.16075  4.62147  4.19753  3.83729  3.13742  3.98855  4.49146  2.34161  3.60500  0.86908  3.15862  4.11229  4.42297  3.97213  3.78029  3.55983  3.45473  2.38026  5.01863  3.74313    684 - -
          2.68618  4.42225  2.77519  2.73123  3.46354  2.40513  3.72494  3.29354  2.67741  2.69355  4.24690  2.90347  2.73739  3.18146  2.89801  2.37887  2.77519  2.98518  4.58477  3.61503
          0.03124  3.87745  4.59980  0.61958  0.77255  0.48576  0.95510
    447   2.76908  4.36692  3.83429  3.27755  3.23976  3.77221  4.06333  2.27879  3.03144  1.94395  1.91553  3.61816  4.14368  3.42648  3.04343  3.08108  3.01385  2.34860  4.93330  3.71953    685 - -
          2.68618  4.42225  2.77519  2.73123  3.46354  2.40513  3.72494  3.29354  2.67741  2.69355  4.24690  2.90347  2.73739  3.18146  2.89801  2.37887  2.77519  2.98518  4.58477  3.61503
          0.03124  3.87745  4.59980  0.61958  0.77255  0.48576  0.95510
    448   1.24421  4.09744  3.42370  3.14247  4.10658  2.92931  4.17368  3.27432  3.14521  3.14373  4.04624  3.28603  3.66849  3.46667  3.42936  2.29972  2.40134  2.85484  5.51111  4.29695    686 - -
          2.68618  4.42225  2.77519  2.73123  3.46354  2.40513  3.72494  3.29354  2.67741  2.69355  4.24690  2.90347  2.73739  3.18146  2.89801  2.37887  2.77519  2.98518  4.58477  3.61503
          0.03124  3.87745  4.59980  0.61958  0.77255  0.48576  0.95510
    449   2.87486  5.19643  2.20070  1.20291  4.51286  3.21972  3.75455  3.97241  2.68487  3.56563  4.45916  2.75897  3.82313  2.93952  3.17410  2.81478  3.16691  3.60979  5.70918  4.31421    687 - -
          2.68618  4.42225  2.77519  2.73123  3.46354  2.40513  3.72494  3.29354  2.67741  2.69355  4.24690  2.90347  2.73739  3.18146  2.89801  2.37887  2.77519  2.98518  4.58477  3.61503
          0.03124  3.87745  4.59980  0.61958  0.77255  0.48576  0.95510
    450   1.44286  4.23288  3.12499  2.83422  4.11948  2.98947  3.98681  3.48186  2.91054  3.19745  4.04476  2.71401  3.67650  3.23353  3.26021  2.23348  2.60075  3.03650  5.46209  4.21080    688 - -
          2.68618  4.42225  2.77519  2.73123  3.46354  2.40513  3.72494  3.29354  2.67741  2.69355  4.24690  2.90347  2.73739  3.18146  2.89801  2.37887  2.77519  2.98518  4.58477  3.61503
          0.03124  3.87745  4.59980  0.61958  0.77255  0.48576  0.95510
    451   2.24016  4.18188  3.21090  2.99076  4.14171  2.93083  4.10793  3.53718  3.04376  3.28207  4.17519  3.20581  3.66972  3.38884  3.34284  1.21846  2.57033  3.06342  5.51887  4.24556    689 - -
          2.68618  4.42225  2.77519  2.73123  3.46354  2.40513  3.72494  3.29354  2.67741  2.69355  4.24690  2.90347  2.73739  3.18146  2.89801  2.37887  2.77519  2.98518  4.58477  3.61503
          0.03124  3.87745  4.59980  0.61958  0.77255  0.48576  0.95510
    452   2.30544  4.23587  3.17823  2.90239  4.04162  3.02012  4.00904  3.36062  2.90176  3.14208  4.02686  2.98605  3.70918  3.27679  3.21321  2.36872  1.44682  2.95717  5.41454  4.14821    690 - -
          2.68618  4.42225  2.77519  2.73123  3.46354  2.40513  3.72494  3.29354  2.67741  2.69355  4.24690  2.90347  2.73739  3.18146  2.89801  2.37887  2.77519  2.98518  4.58477  3.61503
          0.03124  3.87745  4.59980  0.61958  0.77255  0.48576  0.95510
    453   2.34628  4.40768  3.05118  2.67125  4.00746  3.16359  3.81995  3.34310  2.53935  3.03873  3.90314  3.06769  2.30995  3.03501  3.01570  2.54525  2.14451  2.98701  5.33275  4.06326    691 - -
          2.68618  4.42225  2.77519  2.73123  3.46354  2.40513  3.72494  3.29354  2.67741  2.69355  4.24690  2.90347  2.73739  3.18146  2.89801  2.37887  2.77519  2.98518  4.58477  3.61503
          0.03124  3.87745  4.59980  0.61958  0.77255  0.48576  0.95510
    454   1.27250  4.09346  3.38794  3.11091  4.13785  2.90569  4.15837  3.39794  3.13571  3.20550  4.08023  3.25997  3.64852  3.44657  3.42780  2.07279  2.53543  2.93902  5.52168  4.30628    692 - -
          2.68618  4.42225  2.77519  2.73123  3.46354  2.40513  3.72494  3.29354  2.67741  2.69355  4.24690  2.90347  2.73739  3.18146  2.89801  2.37887  2.77519  2.98518  4.58477  3.61503
          0.03124  3.87745  4.59980  0.61958  0.77255  0.48576  0.95510
    455   3.15186  4.59577  4.39315  3.89459  3.05075  4.22684  4.54436  2.17422  3.64206  0.97138  2.78226  4.18918  4.53189  3.95628  3.83326  3.61212  3.40514  2.24166  5.04444  3.82125    693 - -
          2.68618  4.42225  2.77519  2.73123  3.46354  2.40513  3.72494  3.29354  2.67741  2.69355  4.24690  2.90347  2.73739  3.18146  2.89801  2.37887  2.77519  2.98518  4.58477  3.61503
          0.03124  3.87745  4.59980  0.61958  0.77255  0.48576  0.95510
    456   2.34756  4.29840  3.07399  2.85967  4.12147  3.00685  4.02893  3.58360  2.93607  3.27352  4.17058  3.15882  1.50247  3.29757  3.25495  2.25168  2.79611  3.13755  5.46625  4.18909    694 - -
          2.68618  4.42225  2.77519  2.73123  3.46354  2.40513  3.72494  3.29354  2.67741  2.69355  4.24690  2.90347  2.73739  3.18146  2.89801  2.37887  2.77519  2.98518  4.58477  3.61503
          0.03124  3.87745  4.59980  0.61958  0.77255  0.48576  0.95510
    457   2.78009  4.76669  3.30005  2.80296  4.17745  3.41879  3.69726  3.64767  2.11836  3.21233  4.12818  3.17752  3.91556  2.88459  1.32381  2.69206  3.05773  3.32608  5.31035  4.06363    695 - -
          2.68618  4.42225  2.77519  2.73123  3.46354  2.40513  3.72494  3.29354  2.67741  2.69355  4.24690  2.90347  2.73739  3.18146  2.89801  2.37887  2.77519  2.98518  4.58477  3.61503
          0.03124  3.87745  4.59980  0.61958  0.77255  0.48576  0.95510
    458   2.30174  4.25447  3.20629  2.83856  4.01575  3.04778  3.93755  3.37844  2.82689  2.91838  3.95155  3.14660  3.31627  3.18106  3.17379  1.52942  2.47931  2.97585  5.37142  4.11174    696 - -
          2.68618  4.42225  2.77519  2.73123  3.46354  2.40513  3.72494  3.29354  2.67741  2.69355  4.24690  2.90347  2.73739  3.18146  2.89801  2.37887  2.77519  2.98518  4.58477  3.61503
          0.03124  3.87745  4.59980  0.61958  0.77255  0.48576  0.95510
    459   1.28744  4.09236  3.41101  3.11783  4.11975  2.91570  4.15369  3.35597  3.12887  3.17764  4.05482  3.26694  3.65343  3.44182  3.42148  2.16550  2.40002  2.91007  5.50658  4.29474    697 - -
          2.68618  4.42225  2.77519  2.73123  3.46354  2.40513  3.72494  3.29354  2.67741  2.69355  4.24690  2.90347  2.73739  3.18146  2.89801  2.37887  2.77519  2.98518  4.58477  3.61503
          0.06317  3.87745  3.20623  0.61958  0.77255  0.48576  0.95510
    460   2.15045  4.13815  3.31540  3.02094  4.04816  2.96006  4.07803  3.27097  3.00740  3.09834  3.99764  3.22752  3.67325  3.35761  3.30529  2.20370  1.50336  2.86631  5.44069  4.20770    698 - -
          2.68618  4.42225  2.77519  2.73123  3.46354  2.40513  3.72494  3.29354  2.67741  2.69355  4.24690  2.90347  2.73739  3.18146  2.89801  2.37887  2.77519  2.98518  4.58477  3.61503
          0.03224  3.84652  4.56887  0.61958  0.77255  0.51333  0.91255
    461   3.12649  4.59665  4.14769  3.78777  3.12641  3.94891  4.45166  2.32945  3.55576  0.90782  3.15809  4.06572  4.38897  3.93031  3.73593  3.51725  3.42206  2.35998  4.99593  3.71315    699 - -
          2.68618  4.42225  2.77519  2.73123  3.46354  2.40513  3.72494  3.29354  2.67741  2.69355  4.24690  2.90347  2.73739  3.18146  2.89801  2.37887  2.77519  2.98518  4.58477  3.61503
          0.03224  3.84652  4.56887  0.61958  0.77255  0.51333  0.91255
    462   2.71811  4.47941  3.32254  3.15810  4.15492  3.16840  4.23743  3.69396  3.21323  3.32350  4.37247  3.46725  0.87730  3.60282  3.46143  2.88486  3.15771  3.34226  5.34829  4.27534    700 - -
          2.68618  4.42225  2.77519  2.73123  3.46354  2.40513  3.72494  3.29354  2.67741  2.69355  4.24690  2.90347  2.73739  3.18146  2.89801  2.37887  2.77519  2.98518  4.58477  3.61503
          0.03224  3.84652  4.56887  0.61958  0.77255  0.46890  0.98267
    463   2.76348  4.83571  2.81391  2.54444  4.14077  3.32015  3.74892  3.67352  2.41350  3.21009  4.15527  3.01571  3.54283  1.44179  2.72606  2.80362  3.05843  3.35840  5.38068  4.06840    701 - -
          2.68618  4.42225  2.77519  2.73123  3.46354  2.40513  3.72494  3.29354  2.67741  2.69355  4.24690  2.90347  2.73739  3.18146  2.89801  2.37887  2.77519  2.98518  4.58477  3.61503
          0.03124  3.87745  4.59980  0.61958  0.77255  0.48576  0.95510
    464   2.95636  5.06873  2.48938  1.01831  4.41553  3.27712  3.86420  3.87041  2.74534  3.48668  4.46037  2.93542  3.88191  3.07968  3.15479  2.93818  3.26059  3.55369  5.58616  4.30827    702 - -
          2.68618  4.42225  2.77519  2.73123  3.46354  2.40513  3.72494  3.29354  2.67741  2.69355  4.24690  2.90347  2.73739  3.18146  2.89801  2.37887  2.77519  2.98518  4.58477  3.61503
          0.03124  3.87745  4.59980  0.61958  0.77255  0.48576  0.95510
    465   2.75742  4.49181  4.02233  3.62606  3.21668  3.86423  4.39460  2.27158  3.41862  1.08466  3.16836  3.90694  4.31906  3.79480  3.63479  3.30236  3.24214  2.25076  5.08609  3.82878    703 - -
          2.68618  4.42225  2.77519  2.73123  3.46354  2.40513  3.72494  3.29354  2.67741  2.69355  4.24690  2.90347  2.73739  3.18146  2.89801  2.37887  2.77519  2.98518  4.58477  3.61503
          0.03124  3.87745  4.59980  0.61958  0.77255  0.48576  0.95510
    466   2.75776  4.51442  3.36545  3.20510  4.20007  3.20164  4.28225  3.74664  3.26280  3.37299  4.42296  3.51136  0.81842  3.65143  3.50787  2.92538  3.19969  3.39146  5.38538  4.32076    704 - -
          2.68618  4.42225  2.77519  2.73123  3.46354  2.40513  3.72494  3.29354  2.67741  2.69355  4.24690  2.90347  2.73739  3.18146  2.89801  2.37887  2.77519  2.98518  4.58477  3.61503
          0.03124  3.87745  4.59980  0.61958  0.77255  0.48576  0.95510
    467   2.68718  4.25572  3.96904  3.47523  3.44972  3.49017  4.27339  2.11833  3.33288  2.22643  3.01472  3.74177  4.17352  3.66914  3.59095  3.06759  2.98847  1.33428  5.12571  3.88969    705 - -
          2.68618  4.42225  2.77519  2.73123  3.46354  2.40513  3.72494  3.29354  2.67741  2.69355  4.24690  2.90347  2.73739  3.18146  2.89801  2.37887  2.77519  2.98518  4.58477  3.61503
          0.03124  3.87745  4.59980  0.61958  0.77255  0.48576  0.95510
    468   2.62808  4.66276  2.82804  2.56509  4.08545  3.23960  3.79309  3.57555  2.55864  3.16129  4.07920  3.01841  1.75685  2.49198  2.90246  2.70264  2.95786  3.23750  5.37333  4.06765    706 - -
          2.68618  4.42225  2.77519  2.73123  3.46354  2.40513  3.72494  3.29354  2.67741  2.69355  4.24690  2.90347  2.73739  3.18146  2.89801  2.37887  2.77519  2.98518  4.58477  3.61503
          0.03124  3.87745  4.59980  0.61958  0.77255  0.48576  0.95510
    469   2.67087  4.44594  3.34568  3.24565  4.38810  0.72146  4.36573  3.98883  3.42761  3.64236  4.61805  3.50995  3.83724  3.75135  3.66321  2.84290  3.15249  3.51618  5.48204  4.49013    707 - -
          2.68618  4.42225  2.77519  2.73123  3.46354  2.40513  3.72494  3.29354  2.67741  2.69355  4.24690  2.90347  2.73739  3.18146  2.89801  2.37887  2.77519  2.98518  4.58477  3.61503
          0.03124  3.87745  4.59980  0.61958  0.77255  0.48576  0.95510
    470   3.16075  4.62147  4.19753  3.83729  3.13742  3.98855  4.49146  2.34161  3.60500  0.86908  3.15862  4.11229  4.42297  3.97213  3.78029  3.55983  3.45473  2.38026  5.01863  3.74313    708 - -
          2.68618  4.42225  2.77519  2.73123  3.46354  2.40513  3.72494  3.29354  2.67741  2.69355  4.24690  2.90347  2.73739  3.18146  2.89801  2.37887  2.77519  2.98518  4.58477  3.61503
          0.03124  3.87745  4.59980  0.61958  0.77255  0.48576  0.95510
    471   2.27881  4.25608  3.02129  2.81971  4.20135  2.80378  4.02501  3.69693  2.95418  3.37122  4.21508  2.93634  3.66821  3.28184  3.29052  1.28004  2.73989  3.18504  5.53508  4.24786    709 - -
          2.68618  4.42225  2.77519  2.73123  3.46354  2.40513  3.72494  3.29354  2.67741  2.69355  4.24690  2.90347  2.73739  3.18146  2.89801  2.37887  2.77519  2.98518  4.58477  3.61503
          0.03124  3.87745  4.59980  0.61958  0.77255  0.48576  0.95510
    472   2.88447  4.87056  2.90598  2.66066  4.03981  3.36918  3.81906  3.67121  2.48107  3.17308  4.20067  3.12049  3.92263  1.22521  2.76521  2.93195  3.18138  3.40054  5.31088  4.00492    710 - -
          2.68618  4.42225  2.77519  2.73123  3.46354  2.40513  3.72494  3.29354  2.67741  2.69355  4.24690  2.90347  2.73739  3.18146  2.89801  2.37887  2.77519  2.98518  4.58477  3.61503
          0.03124  3.87745  4.59980  0.61958  0.77255  0.48576  0.95510
    473   1.30037  4.11720  3.41731  3.08231  4.02549  2.96503  4.10365  3.26803  3.06912  3.07797  3.96886  3.26414  3.34661  3.39089  3.37197  2.29838  2.67110  2.70586  5.42591  4.20217    711 - -
          2.68618  4.42225  2.77519  2.73123  3.46354  2.40513  3.72494  3.29354  2.67741  2.69355  4.24690  2.90347  2.73739  3.18146  2.89801  2.37887  2.77519  2.98518  4.58477  3.61503
          0.03124  3.87745  4.59980  0.61958  0.77255  0.48576  0.95510
    474   1.00660  4.19435  3.46750  3.25890  4.05720  3.01879  4.28038  3.18344  3.27528  3.06484  4.09602  3.40730  3.75847  3.61596  3.52554  2.54456  2.82225  2.83698  5.48385  4.28463    712 - -
          2.68618  4.42225  2.77519  2.73123  3.46354  2.40513  3.72494  3.29354  2.67741  2.69355  4.24690  2.90347  2.73739  3.18146  2.89801  2.37887  2.77519  2.98518  4.58477  3.61503
          0.03124  3.87745  4.59980  0.61958  0.77255  0.48576  0.95510
    475   2.10692  4.16945  3.34272  3.03098  4.03677  3.00482  4.08557  3.22081  3.01078  3.04822  3.96897  3.25120  3.42400  3.36175  3.31339  2.45095  1.45330  2.84261  5.43909  4.21397    713 - -
          2.68618  4.42225  2.77519  2.73123  3.46354  2.40513  3.72494  3.29354  2.67741  2.69355  4.24690  2.90347  2.73739  3.18146  2.89801  2.37887  2.77519  2.98518  4.58477  3.61503
          0.03124  3.87745  4.59980  0.61958  0.77255  0.48576  0.95510
    476   2.92214  4.45987  4.15532  3.67237  3.18194  3.92658  4.40919  2.23143  3.46459  1.71556  1.62140  3.94952  4.33687  3.79732  3.68505  3.30937  3.21079  2.11982  5.07550  3.86506    714 - -
          2.68618  4.42225  2.77519  2.73123  3.46354  2.40513  3.72494  3.29354  2.67741  2.69355  4.24690  2.90347  2.73739  3.18146  2.89801  2.37887  2.77519  2.98518  4.58477  3.61503
          0.03124  3.87745  4.59980  0.61958  0.77255  0.48576  0.95510
    477   2.75776  4.51442  3.36545  3.20510  4.20007  3.20164  4.28225  3.74664  3.26280  3.37299  4.42296  3.51136  0.81842  3.65143  3.50787  2.92538  3.19969  3.39146  5.38538  4.32076    715 - -
          2.68618  4.42225  2.77519  2.73123  3.46354  2.40513  3.72494  3.29354  2.67741  2.69355  4.24690  2.90347  2.73739  3.18146  2.89801  2.37887  2.77519  2.98518  4.58477  3.61503
          0.03124  3.87745  4.59980  0.61958  0.77255  0.48576  0.95510
    478   1.31439  4.09996  3.35776  3.07636  4.15758  2.42646  4.14191  3.44779  3.12369  3.22646  4.08612  3.24149  3.64235  3.42299  3.42803  2.36014  2.42520  2.97404  5.52646  4.31672    716 - -
          2.68618  4.42225  2.77519  2.73123  3.46354  2.40513  3.72494  3.29354  2.67741  2.69355  4.24690  2.90347  2.73739  3.18146  2.89801  2.37887  2.77519  2.98518  4.58477  3.61503
          0.03124  3.87745  4.59980  0.61958  0.77255  0.48576  0.95510
    479   2.22209  4.25838  3.08272  2.84763  4.14813  2.98194  4.01792  3.54657  2.92401  3.25131  4.12906  3.13841  1.62672  3.27315  3.25247  2.23402  2.74618  3.09294  5.49731  4.22745    717 - -
          2.68618  4.42225  2.77519  2.73123  3.46354  2.40513  3.72494  3.29354  2.67741  2.69355  4.24690  2.90347  2.73739  3.18146  2.89801  2.37887  2.77519  2.98518  4.58477  3.61503
          0.03124  3.87745  4.59980  0.61958  0.77255  0.48576  0.95510
    480   3.16075  4.62147  4.19753  3.83729  3.13742  3.98855  4.49146  2.34161  3.60500  0.86908  3.15862  4.11229  4.42297  3.97213  3.78029  3.55983  3.45473  2.38026  5.01863  3.74313    718 - -
          2.68618  4.42225  2.77519  2.73123  3.46354  2.40513  3.72494  3.29354  2.67741  2.69355  4.24690  2.90347  2.73739  3.18146  2.89801  2.37887  2.77519  2.98518  4.58477  3.61503
          0.03124  3.87745  4.59980  0.61958  0.77255  0.48576  0.95510
    481   2.52189  4.48956  3.02077  2.65291  3.77599  3.25730  3.55032  3.31117  2.59256  2.75718  3.85527  3.07115  1.97180  3.01194  2.94065  2.53087  2.84437  2.99602  5.15785  3.81242    719 - -
          2.68618  4.42225  2.77519  2.73123  3.46354  2.40513  3.72494  3.29354  2.67741  2.69355  4.24690  2.90347  2.73739  3.18146  2.89801  2.37887  2.77519  2.98518  4.58477  3.61503
          0.03124  3.87745  4.59980  0.61958  0.77255  0.48576  0.95510
    482   1.81093  4.13082  3.28574  3.03194  4.17816  2.90263  4.12890  3.52509  3.09224  3.27941  4.14522  3.21809  3.64510  3.40498  3.39933  1.37482  2.67322  3.03473  5.54475  4.30621    720 - -
          2.68618  4.42225  2.77519  2.73123  3.46354  2.40513  3.72494  3.29354  2.67741  2.69355  4.24690  2.90347  2.73739  3.18146  2.89801  2.37887  2.77519  2.98518  4.58477  3.61503
          0.03124  3.87745  4.59980  0.61958  0.77255  0.48576  0.95510
    483   2.53761  4.59651  2.80732  2.52735  4.10714  3.19241  3.76934  3.56369  2.55843  3.18025  4.04766  2.97641  1.94647  2.60324  2.92415  2.46606  2.87600  3.19423  5.39568  4.07946    721 - -
          2.68618  4.42225  2.77519  2.73123  3.46354  2.40513  3.72494  3.29354  2.67741  2.69355  4.24690  2.90347  2.73739  3.18146  2.89801  2.37887  2.77519  2.98518  4.58477  3.61503
          0.03124  3.87745  4.59980  0.61958  0.77255  0.48576  0.95510
    484   1.98502  4.14904  3.24637  3.01470  4.17738  2.90846  4.12705  3.53913  3.08345  3.29232  4.16821  3.21144  3.65258  3.40504  3.38749  1.27496  2.69043  3.05091  5.54719  4.29611    722 - -
          2.68618  4.42225  2.77519  2.73123  3.46354  2.40513  3.72494  3.29354  2.67741  2.69355  4.24690  2.90347  2.73739  3.18146  2.89801  2.37887  2.77519  2.98518  4.58477  3.61503
          0.03124  3.87745  4.59980  0.61958  0.77255  0.48576  0.95510
    485   2.26926  4.22091  3.14748  2.92733  4.16275  2.94614  4.07465  3.63251  3.00994  3.32316  4.19629  3.17793  3.29763  3.34750  3.32488  1.21296  2.73856  3.13995  5.50996  4.24161    723 - -
          2.68618  4.42225  2.77519  2.73123  3.46354  2.40513  3.72494  3.29354  2.67741  2.69355  4.24690  2.90347  2.73739  3.18146  2.89801  2.37887  2.77519  2.98518  4.58477  3.61503
          0.03124  3.87745  4.59980  0.61958  0.77255  0.48576  0.95510
    486   2.59165  0.93039  4.11195  3.85264  3.84272  3.21367  4.49861  2.98736  3.67957  2.90266  4.02407  3.83829  3.92102  4.02545  3.80310  2.86333  3.05882  2.73163  5.25791  4.13040    724 - -
          2.68618  4.42225  2.77519  2.73123  3.46354  2.40513  3.72494  3.29354  2.67741  2.69355  4.24690  2.90347  2.73739  3.18146  2.89801  2.37887  2.77519  2.98518  4.58477  3.61503
          0.03124  3.87745  4.59980  0.61958  0.77255  0.48576  0.95510
    487   2.88155  5.35217  1.25638  2.00253  4.65099  3.16019  3.73869  4.16831  2.77032  3.71839  4.59208  2.55039  3.79601  2.91957  3.34948  2.78474  3.18522  3.76112  5.87279  4.38206    725 - -
          2.68618  4.42225  2.77519  2.73123  3.46354  2.40513  3.72494  3.29354  2.67741  2.69355  4.24690  2.90347  2.73739  3.18146  2.89801  2.37887  2.77519  2.98518  4.58477  3.61503
          0.03124  3.87745  4.59980  0.61958  0.77255  0.48576  0.95510
    488   3.16075  4.62147  4.19753  3.83729  3.13742  3.98855  4.49146  2.34161  3.60500  0.86908  3.15862  4.11229  4.42297  3.97213  3.78029  3.55983  3.45473  2.38026  5.01863  3.74313    726 - -
          2.68618  4.42225  2.77519  2.73123  3.46354  2.40513  3.72494  3.29354  2.67741  2.69355  4.24690  2.90347  2.73739  3.18146  2.89801  2.37887  2.77519  2.98518  4.58477  3.61503
          0.03124  3.87745  4.59980  0.61958  0.77255  0.48576  0.95510
    489   2.09950  4.21430  3.34350  2.91476  3.84255  2.94560  3.93938  3.09173  2.86715  2.63598  3.77402  3.21350  3.74248  3.21129  3.20396  2.43151  1.81251  2.75995  5.24106  4.00336    727 - -
          2.68618  4.42225  2.77519  2.73123  3.46354  2.40513  3.72494  3.29354  2.67741  2.69355  4.24690  2.90347  2.73739  3.18146  2.89801  2.37887  2.77519  2.98518  4.58477  3.61503
          0.03124  3.87745  4.59980  0.61958  0.77255  0.48576  0.95510
    490   2.74848  4.90993  2.85295  2.47129  4.25418  3.38854  3.62962  3.64804  2.06840  3.21014  4.07535  2.95725  3.85367  1.80459  2.52055  2.76516  2.74692  3.32398  5.39821  4.10749    728 - -
          2.68618  4.42225  2.77519  2.73123  3.46354  2.40513  3.72494  3.29354  2.67741  2.69355  4.24690  2.90347  2.73739  3.18146  2.89801  2.37887  2.77519  2.98518  4.58477  3.61503
          0.03124  3.87745  4.59980  0.61958  0.77255  0.48576  0.95510
    491   2.88447  4.87056  2.90598  2.66066  4.03981  3.36918  3.81906  3.67121  2.48107  3.17308  4.20067  3.12049  3.92263  1.22521  2.76521  2.93195  3.18138  3.40054  5.31088  4.00492    729 - -
          2.68618  4.42225  2.77519  2.73123  3.46354  2.40513  3.72494  3.29354  2.67741  2.69355  4.24690  2.90347  2.73739  3.18146  2.89801  2.37887  2.77519  2.98518  4.58477  3.61503
          0.03124  3.87745  4.59980  0.61958  0.77255  0.48576  0.95510
    492   2.84684  4.49980  3.59275  3.15928  3.00834  3.69247  3.27102  2.73870  2.89365  1.35626  3.39669  3.49893  4.11565  3.35100  3.14219  3.07377  3.10236  2.64906  4.64373  3.18967    730 - -
          2.68618  4.42225  2.77519  2.73123  3.46354  2.40513  3.72494  3.29354  2.67741  2.69355  4.24690  2.90347  2.73739  3.18146  2.89801  2.37887  2.77519  2.98518  4.58477  3.61503
          0.03124  3.87745  4.59980  0.61958  0.77255  0.48576  0.95510
    493   3.16075  4.62147  4.19753  3.83729  3.13742  3.98855  4.49146  2.34161  3.60500  0.86908  3.15862  4.11229  4.42297  3.97213  3.78029  3.55983  3.45473  2.38026  5.01863  3.74313    731 - -
          2.68620  4.42227  2.77521  2.73125  3.46356  2.40515  3.72496  3.29356  2.67743  2.69340  4.24692  2.90349  2.73738  3.18139  2.89803  2.37884  2.77521  2.98520  4.58479  3.61505
          0.10445  2.41769  4.59980  0.70025  0.68610  0.48576  0.95510
    494   2.75776  4.51442  3.36545  3.20510  4.20007  3.20164  4.28225  3.74664  3.26280  3.37299  4.42296  3.51136  0.81842  3.65143  3.50787  2.92538  3.19969  3.39146  5.38538  4.32076    736 - -
          2.68618  4.42225  2.77519  2.73123  3.46354  2.40513  3.72494  3.29354  2.67741  2.69355  4.24690  2.90347  2.73739  3.18146  2.89801  2.37887  2.77519  2.98518  4.58477  3.61503
          0.03124  3.87745  4.59980  0.61958  0.77255  0.48576  0.95510
    495   2.88447  4.87056  2.90598  2.66066  4.03981  3.36918  3.81906  3.67121  2.48107  3.17308  4.20067  3.12049  3.92263  1.22521  2.76521  2.93195  3.18138  3.40054  5.31088  4.00492    737 - -
          2.68618  4.42225  2.77519  2.73123  3.46354  2.40513  3.72494  3.29354  2.67741  2.69355  4.24690  2.90347  2.73739  3.18146  2.89801  2.37887  2.77519  2.98518  4.58477  3.61503
          0.03124  3.87745  4.59980  0.61958  0.77255  0.48576  0.95510
    496   2.09510  4.16678  3.41086  3.12266  4.01825  3.02312  4.15663  3.07477  3.08674  2.98535  3.96402  3.31295  3.73535  3.44697  3.36927  2.48417  1.39757  2.73447  5.46365  4.23735    738 - -
          2.68618  4.42225  2.77519  2.73123  3.46354  2.40513  3.72494  3.29354  2.67741  2.69355  4.24690  2.90347  2.73739  3.18146  2.89801  2.37887  2.77519  2.98518  4.58477  3.61503
          0.03124  3.87745  4.59980  0.61958  0.77255  0.48576  0.95510
    497   2.67785  4.21311  3.99592  3.47426  3.46852  3.55306  4.26474  1.64280  3.36953  2.27935  3.37175  3.75000  4.18380  3.67288  3.63484  3.08552  2.61735  1.64459  5.10962  3.89453    739 - -
          2.68618  4.42225  2.77519  2.73123  3.46354  2.40513  3.72494  3.29354  2.67741  2.69355  4.24690  2.90347  2.73739  3.18146  2.89801  2.37887  2.77519  2.98518  4.58477  3.61503
          0.03124  3.87745  4.59980  0.61958  0.77255  0.48576  0.95510
    498   3.16075  4.62147  4.19753  3.83729  3.13742  3.98855  4.49146  2.34161  3.60500  0.86908  3.15862  4.11229  4.42297  3.97213  3.78029  3.55983  3.45473  2.38026  5.01863  3.74313    740 - -
          2.68618  4.42225  2.77519  2.73123  3.46354  2.40513  3.72494  3.29354  2.67741  2.69355  4.24690  2.90347  2.73739  3.18146  2.89801  2.37887  2.77519  2.98518  4.58477  3.61503
          0.03124  3.87745  4.59980  0.61958  0.77255  0.48576  0.95510
    499   2.88447  4.87056  2.90598  2.66066  4.03981  3.36918  3.81906  3.67121  2.48107  3.17308  4.20067  3.12049  3.92263  1.22521  2.76521  2.93195  3.18138  3.40054  5.31088  4.00492    741 - -
          2.68618  4.42225  2.77519  2.73123  3.46354  2.40513  3.72494  3.29354  2.67741  2.69355  4.24690  2.90347  2.73739  3.18146  2.89801  2.37887  2.77519  2.98518  4.58477  3.61503
          0.03124  3.87745  4.59980  0.61958  0.77255  0.48576  0.95510
    500   2.24016  4.18188  3.21090  2.99076  4.14171  2.93083  4.10793  3.53718  3.04376  3.28207  4.17519  3.20581  3.66972  3.38884  3.34284  1.21846  2.57033  3.06342  5.51887  4.24556    742 - -
          2.68618  4.42225  2.77519  2.73123  3.46354  2.40513  3.72494  3.29354  2.67741  2.69355  4.24690  2.90347  2.73739  3.18146  2.89801  2.37887  2.77519  2.98518  4.58477  3.61503
          0.03124  3.87745  4.59980  0.61958  0.77255  0.48576  0.95510
    501   2.28549  4.24541  3.15196  2.84877  4.11116  3.00263  3.98336  3.47129  2.87799  3.18174  4.04514  3.14234  1.83533  3.22825  3.21649  2.27737  2.30317  3.03586  5.45524  4.20092    743 - -
          2.68618  4.42225  2.77519  2.73123  3.46354  2.40513  3.72494  3.29354  2.67741  2.69355  4.24690  2.90347  2.73739  3.18146  2.89801  2.37887  2.77519  2.98518  4.58477  3.61503
          0.03124  3.87745  4.59980  0.61958  0.77255  0.48576  0.95510
    502   2.36755  4.31077  3.07913  2.87334  4.10885  3.01776  4.03891  3.57559  2.94564  3.26883  4.18018  3.17263  1.44103  3.31383  3.25837  2.32928  2.81641  3.13940  5.45605  4.17862    744 - -
          2.68618  4.42225  2.77519  2.73123  3.46354  2.40513  3.72494  3.29354  2.67741  2.69355  4.24690  2.90347  2.73739  3.18146  2.89801  2.37887  2.77519  2.98518  4.58477  3.61503
          0.03124  3.87745  4.59980  0.61958  0.77255  0.48576  0.95510
    503   1.35861  4.11574  3.46360  3.15591  4.05417  2.97284  4.17286  3.14113  3.13811  3.04569  3.98431  3.31121  3.69769  3.46525  3.42510  2.42646  2.10661  2.76673  5.48241  4.26999    745 - -
          2.68618  4.42225  2.77519  2.73123  3.46354  2.40513  3.72494  3.29354  2.67741  2.69355  4.24690  2.90347  2.73739  3.18146  2.89801  2.37887  2.77519  2.98518  4.58477  3.61503
          0.03124  3.87745  4.59980  0.61958  0.77255  0.48576  0.95510
    504   2.28833  4.25539  3.09826  2.83598  4.14805  2.98533  3.99783  3.54514  2.89686  3.24023  4.10449  3.13084  1.72652  3.24531  3.23251  2.13419  2.60983  3.08906  5.48883  4.22419    746 - -
          2.68618  4.42225  2.77519  2.73123  3.46354  2.40513  3.72494  3.29354  2.67741  2.69355  4.24690  2.90347  2.73739  3.18146  2.89801  2.37887  2.77519  2.98518  4.58477  3.61503
          0.03124  3.87745  4.59980  0.61958  0.77255  0.48576  0.95510
    505   2.91886  4.43301  4.19965  3.69512  3.19823  3.96470  4.43090  2.17167  3.51284  1.72275  1.72593  3.97503  4.35411  3.82011  3.73661  3.33079  3.19763  1.95359  5.08987  3.89971    747 - -
          2.68618  4.42225  2.77519  2.73123  3.46354  2.40513  3.72494  3.29354  2.67741  2.69355  4.24690  2.90347  2.73739  3.18146  2.89801  2.37887  2.77519  2.98518  4.58477  3.61503
          0.03124  3.87745  4.59980  0.61958  0.77255  0.48576  0.95510
    506   1.50211  4.10814  3.43253  3.10342  4.06271  2.95420  4.12607  3.25354  3.09134  3.10203  3.99121  3.27275  3.67345  3.41143  3.39113  2.31634  1.92869  2.84378  5.45980  4.24530    748 - -
          2.68618  4.42225  2.77519  2.73123  3.46354  2.40513  3.72494  3.29354  2.67741  2.69355  4.24690  2.90347  2.73739  3.18146  2.89801  2.37887  2.77519  2.98518  4.58477  3.61503
          0.03124  3.87745  4.59980  0.61958  0.77255  0.48576  0.95510
    507   2.88447  4.87056  2.90598  2.66066  4.03981  3.36918  3.81906  3.67121  2.48107  3.17308  4.20067  3.12049  3.92263  1.22521  2.76521  2.93195  3.18138  3.40054  5.31088  4.00492    749 - -
          2.68618  4.42225  2.77519  2.73123  3.46354  2.40513  3.72494  3.29354  2.67741  2.69355  4.24690  2.90347  2.73739  3.18146  2.89801  2.37887  2.77519  2.98518  4.58477  3.61503
          0.03124  3.87745  4.59980  0.61958  0.77255  0.48576  0.95510
    508   3.26454  4.66480  4.24556  3.96091  1.00360  3.95333  3.87920  2.78750  3.86779  2.15636  3.51686  4.02472  4.41173  4.03437  3.98629  3.53427  3.56563  2.77858  4.12662  2.49293    750 - -
          2.68618  4.42225  2.77519  2.73123  3.46354  2.40513  3.72494  3.29354  2.67741  2.69355  4.24690  2.90347  2.73739  3.18146  2.89801  2.37887  2.77519  2.98518  4.58477  3.61503
          0.03124  3.87745  4.59980  0.61958  0.77255  0.48576  0.95510
    509   2.31727  4.23780  3.21056  3.02644  4.08117  2.96758  4.13622  3.60440  3.10055  3.32420  4.24979  3.25051  3.70677  3.44945  3.38651  1.08357  2.79775  3.13841  5.45323  4.16469    751 - -
          2.68618  4.42225  2.77519  2.73123  3.46354  2.40513  3.72494  3.29354  2.67741  2.69355  4.24690  2.90347  2.73739  3.18146  2.89801  2.37887  2.77519  2.98518  4.58477  3.61503
          0.03124  3.87745  4.59980  0.61958  0.77255  0.48576  0.95510
    510   1.15066  4.13097  3.44159  3.19834  4.06771  2.97153  4.22992  3.13020  3.19957  3.04354  4.03168  3.33825  3.71367  3.53570  3.46691  2.45051  2.59021  2.76773  5.52115  4.29997    752 - -
          2.68618  4.42225  2.77519  2.73123  3.46354  2.40513  3.72494  3.29354  2.67741  2.69355  4.24690  2.90347  2.73739  3.18146  2.89801  2.37887  2.77519  2.98518  4.58477  3.61503
          0.03124  3.87745  4.59980  0.61958  0.77255  0.48576  0.95510
    511   2.88447  4.87056  2.90598  2.66066  4.03981  3.36918  3.81906  3.67121  2.48107  3.17308  4.20067  3.12049  3.92263  1.22521  2.76521  2.93195  3.18138  3.40054  5.31088  4.00492    753 - -
          2.68618  4.42225  2.77519  2.73123  3.46354  2.40513  3.72494  3.29354  2.67741  2.69355  4.24690  2.90347  2.73739  3.18146  2.89801  2.37887  2.77519  2.98518  4.58477  3.61503
          0.03124  3.87745  4.59980  0.61958  0.77255  0.48576  0.95510
    512   3.20290  4.59756  4.40161  3.96310  1.43450  4.18120  3.97982  2.45293  3.81574  1.59730  3.16653  4.08037  4.50481  3.97446  3.96269  3.56253  3.45135  2.49001  4.24728  2.65755    754 - -
          2.68618  4.42225  2.77519  2.73123  3.46354  2.40513  3.72494  3.29354  2.67741  2.69355  4.24690  2.90347  2.73739  3.18146  2.89801  2.37887  2.77519  2.98518  4.58477  3.61503
          0.03124  3.87745  4.59980  0.61958  0.77255  0.48576  0.95510
    513   2.31727  4.23780  3.21056  3.02644  4.08117  2.96758  4.13622  3.60440  3.10055  3.32420  4.24979  3.25051  3.70677  3.44945  3.38651  1.08357  2.79775  3.13841  5.45323  4.16469    755 - -
          2.68618  4.42225  2.77519  2.73123  3.46354  2.40513  3.72494  3.29354  2.67741  2.69355  4.24690  2.90347  2.73739  3.18146  2.89801  2.37887  2.77519  2.98518  4.58477  3.61503
          0.03124  3.87745  4.59980  0.61958  0.77255  0.48576  0.95510
    514   2.97299  4.52093  4.05469  3.64845  3.20971  3.83777  4.38243  2.38580  3.41628  1.80356  1.36841  3.92535  4.29833  3.79779  3.62103  3.32265  3.27835  2.39251  5.05124  3.81350    756 - -
          2.68618  4.42225  2.77519  2.73123  3.46354  2.40513  3.72494  3.29354  2.67741  2.69355  4.24690  2.90347  2.73739  3.18146  2.89801  2.37887  2.77519  2.98518  4.58477  3.61503
          0.03124  3.87745  4.59980  0.61958  0.77255  0.48576  0.95510
    515   3.26454  4.66480  4.24556  3.96091  1.00360  3.95333  3.87920  2.78750  3.86779  2.15636  3.51686  4.02472  4.41173  4.03437  3.98629  3.53427  3.56563  2.77858  4.12662  2.49293    757 - -
          2.68618  4.42225  2.77519  2.73123  3.46354  2.40513  3.72494  3.29354  2.67741  2.69355  4.24690  2.90347  2.73739  3.18146  2.89801  2.37887  2.77519  2.98518  4.58477  3.61503
          0.03124  3.87745  4.59980  0.61958  0.77255  0.48576  0.95510
    516   2.88447  4.87056  2.90598  2.66066  4.03981  3.36918  3.81906  3.67121  2.48107  3.17308  4.20067  3.12049  3.92263  1.22521  2.76521  2.93195  3.18138  3.40054  5.31088  4.00492    758 - -
          2.68618  4.42225  2.77519  2.73123  3.46354  2.40513  3.72494  3.29354  2.67741  2.69355  4.24690  2.90347  2.73739  3.18146  2.89801  2.37887  2.77519  2.98518  4.58477  3.61503
          0.03124  3.87745  4.59980  0.61958  0.77255  0.48576  0.95510
    517   2.28958  4.18614  3.33522  3.06924  4.01346  3.01000  4.11617  3.21198  3.03212  3.06959  4.01943  3.27610  3.72394  3.41019  3.31257  2.36907  1.33966  2.84195  5.43491  4.17905    759 - -
          2.68618  4.42225  2.77519  2.73123  3.46354  2.40513  3.72494  3.29354  2.67741  2.69355  4.24690  2.90347  2.73739  3.18146  2.89801  2.37887  2.77519  2.98518  4.58477  3.61503
          0.03124  3.87745  4.59980  0.61958  0.77255  0.48576  0.95510
    518   3.03496  4.45216  4.34296  3.95885  3.37743  4.07207  4.68597  1.07176  3.78709  1.96232  3.31189  4.20349  4.50270  4.13480  3.98308  3.56775  3.33399  1.84580  5.26937  4.00817    760 - -
          2.68618  4.42225  2.77519  2.73123  3.46354  2.40513  3.72494  3.29354  2.67741  2.69355  4.24690  2.90347  2.73739  3.18146  2.89801  2.37887  2.77519  2.98518  4.58477  3.61503
          0.03124  3.87745  4.59980  0.61958  0.77255  0.48576  0.95510
    519   2.97649  4.94070  3.15283  2.77322  4.32827  3.46554  3.76168  3.75782  1.03148  3.32176  4.28284  3.19751  3.96544  2.95279  2.43220  3.01809  3.22933  3.46529  5.38079  4.19423    761 - -
          2.68618  4.42225  2.77519  2.73123  3.46354  2.40513  3.72494  3.29354  2.67741  2.69355  4.24690  2.90347  2.73739  3.18146  2.89801  2.37887  2.77519  2.98518  4.58477  3.61503
          0.03124  3.87745  4.59980  0.61958  0.77255  0.48576  0.95510
    520   2.99477  5.12411  0.91094  2.33770  4.50174  3.21428  3.93516  4.09101  3.02018  3.69840  4.67650  2.89437  3.86741  3.17424  3.53716  2.95648  3.33341  3.72962  5.66940  4.37368    762 - -
          2.68618  4.42225  2.77519  2.73123  3.46354  2.40513  3.72494  3.29354  2.67741  2.69355  4.24690  2.90347  2.73739  3.18146  2.89801  2.37887  2.77519  2.98518  4.58477  3.61503
          0.03124  3.87745  4.59980  0.61958  0.77255  0.48576  0.95510
    521   2.88447  4.87056  2.90598  2.66066  4.03981  3.36918  3.81906  3.67121  2.48107  3.17308  4.20067  3.12049  3.92263  1.22521  2.76521  2.93195  3.18138  3.40054  5.31088  4.00492    763 - -
          2.68618  4.42225  2.77519  2.73123  3.46354  2.40513  3.72494  3.29354  2.67741  2.69355  4.24690  2.90347  2.73739  3.18146  2.89801  2.37887  2.77519  2.98518  4.58477  3.61503
          0.03124  3.87745  4.59980  0.61958  0.77255  0.48576  0.95510
    522   3.16075  4.62147  4.19753  3.83729  3.13742  3.98855  4.49146  2.34161  3.60500  0.86908  3.15862  4.11229  4.42297  3.97213  3.78029  3.55983  3.45473  2.38026  5.01863  3.74313    764 - -
          2.68618  4.42225  2.77519  2.73123  3.46354  2.40513  3.72494  3.29354  2.67741  2.69355  4.24690  2.90347  2.73739  3.18146  2.89801  2.37887  2.77519  2.98518  4.58477  3.61503
          0.03124  3.87745  4.59980  0.61958  0.77255  0.48576  0.95510
    523   2.95636  5.06873  2.48938  1.01831  4.41553  3.27712  3.86420  3.87041  2.74534  3.48668  4.46037  2.93542  3.88191  3.07968  3.15479  2.93818  3.26059  3.55369  5.58616  4.30827    765 - -
          2.68618  4.42225  2.77519  2.73123  3.46354  2.40513  3.72494  3.29354  2.67741  2.69355  4.24690  2.90347  2.73739  3.18146  2.89801  2.37887  2.77519  2.98518  4.58477  3.61503
          0.03124  3.87745  4.59980  0.61958  0.77255  0.48576  0.95510
    524   2.88447  4.87056  2.90598  2.66066  4.03981  3.36918  3.81906  3.67121  2.48107  3.17308  4.20067  3.12049  3.92263  1.22521  2.76521  2.93195  3.18138  3.40054  5.31088  4.00492    766 - -
          2.68618  4.42225  2.77519  2.73123  3.46354  2.40513  3.72494  3.29354  2.67741  2.69355  4.24690  2.90347  2.73739  3.18146  2.89801  2.37887  2.77519  2.98518  4.58477  3.61503
          0.03124  3.87745  4.59980  0.61958  0.77255  0.48576  0.95510
    525   3.01087  4.84988  3.50201  3.01189  4.20572  3.49807  3.82756  3.74768  2.23893  3.26270  4.26264  3.37130  4.00031  3.04754  0.97080  3.09474  3.27643  3.47139  5.28668  4.13189    767 - -
          2.68618  4.42225  2.77519  2.73123  3.46354  2.40513  3.72494  3.29354  2.67741  2.69355  4.24690  2.90347  2.73739  3.18146  2.89801  2.37887  2.77519  2.98518  4.58477  3.61503
          0.03124  3.87745  4.59980  0.61958  0.77255  0.48576  0.95510
    526   2.41520  4.26032  3.43231  3.18441  3.97307  3.09947  4.20138  3.10081  3.12748  2.96412  4.01423  3.39307  3.80357  3.52203  3.38600  2.61651  1.16349  2.79525  5.41043  4.18967    768 - -
          2.68618  4.42225  2.77519  2.73123  3.46354  2.40513  3.72494  3.29354  2.67741  2.69355  4.24690  2.90347  2.73739  3.18146  2.89801  2.37887  2.77519  2.98518  4.58477  3.61503
          0.03124  3.87745  4.59980  0.61958  0.77255  0.48576  0.95510
    527   3.01087  4.84988  3.50201  3.01189  4.20572  3.49807  3.82756  3.74768  2.23893  3.26270  4.26264  3.37130  4.00031  3.04754  0.97080  3.09474  3.27643  3.47139  5.28668  4.13189    769 - -
          2.68618  4.42225  2.77519  2.73123  3.46354  2.40513  3.72494  3.29354  2.67741  2.69355  4.24690  2.90347  2.73739  3.18146  2.89801  2.37887  2.77519  2.98518  4.58477  3.61503
          0.03124  3.87745  4.59980  0.61958  0.77255  0.48576  0.95510
    528   3.01039  4.40150  4.51283  4.04342  3.40061  4.21229  4.77785  1.17957  3.89043  1.91723  3.25308  4.28478  4.58032  4.19258  4.10116  3.61108  3.29232  1.61406  5.35172  4.12444    770 - -
          2.68618  4.42225  2.77519  2.73123  3.46354  2.40513  3.72494  3.29354  2.67741  2.69355  4.24690  2.90347  2.73739  3.18146  2.89801  2.37887  2.77519  2.98518  4.58477  3.61503
          0.03124  3.87745  4.59980  0.61958  0.77255  0.48576  0.95510
    529   3.16075  4.62147  4.19753  3.83729  3.13742  3.98855  4.49146  2.34161  3.60500  0.86908  3.15862  4.11229  4.42297  3.97213  3.78029  3.55983  3.45473  2.38026  5.01863  3.74313    771 - -
          2.68618  4.42225  2.77519  2.73123  3.46354  2.40513  3.72494  3.29354  2.67741  2.69355  4.24690  2.90347  2.73739  3.18146  2.89801  2.37887  2.77519  2.98518  4.58477  3.61503
          0.03124  3.87745  4.59980  0.61958  0.77255  0.48576  0.95510
    530   2.88447  4.87056  2.90598  2.66066  4.03981  3.36918  3.81906  3.67121  2.48107  3.17308  4.20067  3.12049  3.92263  1.22521  2.76521  2.93195  3.18138  3.40054  5.31088  4.00492    772 - -
          2.68618  4.42225  2.77519  2.73123  3.46354  2.40513  3.72494  3.29354  2.67741  2.69355  4.24690  2.90347  2.73739  3.18146  2.89801  2.37887  2.77519  2.98518  4.58477  3.61503
          0.03124  3.87745  4.59980  0.61958  0.77255  0.48576  0.95510
    531   1.00660  4.19435  3.46750  3.25890  4.05720  3.01879  4.28038  3.18344  3.27528  3.06484  4.09602  3.40730  3.75847  3.61596  3.52554  2.54456  2.82225  2.83698  5.48385  4.28463    773 - -
          2.68618  4.42225  2.77519  2.73123  3.46354  2.40513  3.72494  3.29354  2.67741  2.69355  4.24690  2.90347  2.73739  3.18146  2.89801  2.37887  2.77519  2.98518  4.58477  3.61503
          0.03124  3.87745  4.59980  0.61958  0.77255  0.48576  0.95510
    532   2.52212  4.60890  2.64069  2.47983  4.20565  3.09762  3.83680  3.76626  2.71707  3.39996  4.26368  1.57769  3.74766  3.05522  3.11210  2.25940  2.90803  3.33085  5.51398  4.13743    774 - -
          2.68618  4.42225  2.77519  2.73123  3.46354  2.40513  3.72494  3.29354  2.67741  2.69355  4.24690  2.90347  2.73739  3.18146  2.89801  2.37887  2.77519  2.98518  4.58477  3.61503
          0.03124  3.87745  4.59980  0.61958  0.77255  0.48576  0.95510
    533   3.03496  4.45216  4.34296  3.95885  3.37743  4.07207  4.68597  1.07176  3.78709  1.96232  3.31189  4.20349  4.50270  4.13480  3.98308  3.56775  3.33399  1.84580  5.26937  4.00817    775 - -
          2.68618  4.42225  2.77519  2.73123  3.46354  2.40513  3.72494  3.29354  2.67741  2.69355  4.24690  2.90347  2.73739  3.18146  2.89801  2.37887  2.77519  2.98518  4.58477  3.61503
          0.03124  3.87745  4.59980  0.61958  0.77255  0.48576  0.95510
    534   3.01087  4.84988  3.50201  3.01189  4.20572  3.49807  3.82756  3.74768  2.23893  3.26270  4.26264  3.37130  4.00031  3.04754  0.97080  3.09474  3.27643  3.47139  5.28668  4.13189    776 - -
          2.68618  4.42225  2.77519  2.73123  3.46354  2.40513  3.72494  3.29354  2.67741  2.69355  4.24690  2.90347  2.73739  3.18146  2.89801  2.37887  2.77519  2.98518  4.58477  3.61503
          0.03124  3.87745  4.59980  0.61958  0.77255  0.48576  0.95510
    535   3.34360  4.71657  4.09861  3.80585  2.67102  3.73559  3.90568  3.36730  3.52790  2.76138  4.00089  3.95387  4.25371  3.91526  3.65542  3.54726  3.64422  3.25777  0.87531  2.67284    777 - -
          2.68618  4.42225  2.77519  2.73123  3.46354  2.40513  3.72494  3.29354  2.67741  2.69355  4.24690  2.90347  2.73739  3.18146  2.89801  2.37887  2.77519  2.98518  4.58477  3.61503
          0.03124  3.87745  4.59980  0.61958  0.77255  0.48576  0.95510
    536   2.88447  4.87056  2.90598  2.66066  4.03981  3.36918  3.81906  3.67121  2.48107  3.17308  4.20067  3.12049  3.92263  1.22521  2.76521  2.93195  3.18138  3.40054  5.31088  4.00492    778 - -
          2.68618  4.42225  2.77519  2.73123  3.46354  2.40513  3.72494  3.29354  2.67741  2.69355  4.24690  2.90347  2.73739  3.18146  2.89801  2.37887  2.77519  2.98518  4.58477  3.61503
          0.03124  3.87745  4.59980  0.61958  0.77255  0.48576  0.95510
    537   2.88447  4.87056  2.90598  2.66066  4.03981  3.36918  3.81906  3.67121  2.48107  3.17308  4.20067  3.12049  3.92263  1.22521  2.76521  2.93195  3.18138  3.40054  5.31088  4.00492    779 - -
          2.68618  4.42225  2.77519  2.73123  3.46354  2.40513  3.72494  3.29354  2.67741  2.69355  4.24690  2.90347  2.73739  3.18146  2.89801  2.37887  2.77519  2.98518  4.58477  3.61503
          0.03124  3.87745  4.59980  0.61958  0.77255  0.48576  0.95510
    538   2.95636  5.06873  2.48938  1.01831  4.41553  3.27712  3.86420  3.87041  2.74534  3.48668  4.46037  2.93542  3.88191  3.07968  3.15479  2.93818  3.26059  3.55369  5.58616  4.30827    780 - -
          2.68618  4.42225  2.77519  2.73123  3.46354  2.40513  3.72494  3.29354  2.67741  2.69355  4.24690  2.90347  2.73739  3.18146  2.89801  2.37887  2.77519  2.98518  4.58477  3.61503
          0.03124  3.87745  4.59980  0.61958  0.77255  0.48576  0.95510
    539   2.95636  5.06873  2.48938  1.01831  4.41553  3.27712  3.86420  3.87041  2.74534  3.48668  4.46037  2.93542  3.88191  3.07968  3.15479  2.93818  3.26059  3.55369  5.58616  4.30827    781 - -
          2.68618  4.42225  2.77519  2.73123  3.46354  2.40513  3.72494  3.29354  2.67741  2.69355  4.24690  2.90347  2.73739  3.18146  2.89801  2.37887  2.77519  2.98518  4.58477  3.61503
          0.03124  3.87745  4.59980  0.61958  0.77255  0.48576  0.95510
    540   3.16075  4.62147  4.19753  3.83729  3.13742  3.98855  4.49146  2.34161  3.60500  0.86908  3.15862  4.11229  4.42297  3.97213  3.78029  3.55983  3.45473  2.38026  5.01863  3.74313    782 - -
          2.68618  4.42225  2.77519  2.73123  3.46354  2.40513  3.72494  3.29354  2.67741  2.69355  4.24690  2.90347  2.73739  3.18146  2.89801  2.37887  2.77519  2.98518  4.58477  3.61503
          0.03124  3.87745  4.59980  0.61958  0.77255  0.48576  0.95510
    541   3.00001  4.81675  3.13029  2.89063  3.28799  3.45151  1.13204  3.70371  2.73353  3.19709  4.24034  3.29980  4.00426  3.25690  2.99900  3.07062  3.30350  3.43873  4.75300  3.23869    783 - -
          2.68618  4.42225  2.77519  2.73123  3.46354  2.40513  3.72494  3.29354  2.67741  2.69355  4.24690  2.90347  2.73739  3.18146  2.89801  2.37887  2.77519  2.98518  4.58477  3.61503
          0.03124  3.87745  4.59980  0.61958  0.77255  0.48576  0.95510
    542   2.97649  4.94070  3.15283  2.77322  4.32827  3.46554  3.76168  3.75782  1.03148  3.32176  4.28284  3.19751  3.96544  2.95279  2.43220  3.01809  3.22933  3.46529  5.38079  4.19423    784 - -
          2.68618  4.42225  2.77519  2.73123  3.46354  2.40513  3.72494  3.29354  2.67741  2.69355  4.24690  2.90347  2.73739  3.18146  2.89801  2.37887  2.77519  2.98518  4.58477  3.61503
          0.03124  3.87745  4.59980  0.61958  0.77255  0.48576  0.95510
    543   3.03496  4.45216  4.34296  3.95885  3.37743  4.07207  4.68597  1.07176  3.78709  1.96232  3.31189  4.20349  4.50270  4.13480  3.98308  3.56775  3.33399  1.84580  5.26937  4.00817    785 - -
          2.68618  4.42225  2.77519  2.73123  3.46354  2.40513  3.72494  3.29354  2.67741  2.69355  4.24690  2.90347  2.73739  3.18146  2.89801  2.37887  2.77519  2.98518  4.58477  3.61503
          0.03124  3.87745  4.59980  0.61958  0.77255  0.48576  0.95510
    544   2.88447  4.87056  2.90598  2.66066  4.03981  3.36918  3.81906  3.67121  2.48107  3.17308  4.20067  3.12049  3.92263  1.22521  2.76521  2.93195  3.18138  3.40054  5.31088  4.00492    786 - -
          2.68618  4.42225  2.77519  2.73123  3.46354  2.40513  3.72494  3.29354  2.67741  2.69355  4.24690  2.90347  2.73739  3.18146  2.89801  2.37887  2.77519  2.98518  4.58477  3.61503
          0.03124  3.87745  4.59980  0.61958  0.77255  0.48576  0.95510
    545   2.95636  5.06873  2.48938  1.01831  4.41553  3.27712  3.86420  3.87041  2.74534  3.48668  4.46037  2.93542  3.88191  3.07968  3.15479  2.93818  3.26059  3.55369  5.58616  4.30827    787 - -
          2.68618  4.42225  2.77519  2.73123  3.46354  2.40513  3.72494  3.29354  2.67741  2.69355  4.24690  2.90347  2.73739  3.18146  2.89801  2.37887  2.77519  2.98518  4.58477  3.61503
          0.03124  3.87745  4.59980  0.61958  0.77255  0.48576  0.95510
    546   2.88447  4.87056  2.90598  2.66066  4.03981  3.36918  3.81906  3.67121  2.48107  3.17308  4.20067  3.12049  3.92263  1.22521  2.76521  2.93195  3.18138  3.40054  5.31088  4.00492    788 - -
          2.68618  4.42225  2.77519  2.73123  3.46354  2.40513  3.72494  3.29354  2.67741  2.69355  4.24690  2.90347  2.73739  3.18146  2.89801  2.37887  2.77519  2.98518  4.58477  3.61503
          0.03124  3.87745  4.59980  0.61958  0.77255  0.48576  0.95510
    547   3.16075  4.62147  4.19753  3.83729  3.13742  3.98855  4.49146  2.34161  3.60500  0.86908  3.15862  4.11229  4.42297  3.97213  3.78029  3.55983  3.45473  2.38026  5.01863  3.74313    789 - -
          2.68618  4.42225  2.77519  2.73123  3.46354  2.40513  3.72494  3.29354  2.67741  2.69355  4.24690  2.90347  2.73739  3.18146  2.89801  2.37887  2.77519  2.98518  4.58477  3.61503
          0.03124  3.87745  4.59980  0.61958  0.77255  0.48576  0.95510
    548   2.59165  0.93039  4.11195  3.85264  3.84272  3.21367  4.49861  2.98736  3.67957  2.90266  4.02407  3.83829  3.92102  4.02545  3.80310  2.86333  3.05882  2.73163  5.25791  4.13040    790 - -
          2.68618  4.42225  2.77519  2.73123  3.46354  2.40513  3.72494  3.29354  2.67741  2.69355  4.24690  2.90347  2.73739  3.18146  2.89801  2.37887  2.77519  2.98518  4.58477  3.61503
          0.03124  3.87745  4.59980  0.61958  0.77255  0.48576  0.95510
    549   3.16031  4.59175  4.43118  3.91273  3.04698  4.26496  4.56753  2.16422  3.67991  0.98378  2.64148  4.21437  4.54545  3.96776  3.87095  3.63400  3.40477  2.24144  5.05575  3.86518    791 - -
          2.68618  4.42225  2.77519  2.73123  3.46354  2.40513  3.72494  3.29354  2.67741  2.69355  4.24690  2.90347  2.73739  3.18146  2.89801  2.37887  2.77519  2.98518  4.58477  3.61503
          0.03124  3.87745  4.59980  0.61958  0.77255  0.48576  0.95510
    550   2.81198  4.35308  4.13230  3.79547  3.55360  3.72914  4.59629  2.04968  3.66333  2.23968  3.51787  3.98453  4.28929  4.02272  3.87537  3.23289  3.17335  1.01863  5.33892  4.07089    792 - -
          2.68618  4.42225  2.77519  2.73123  3.46354  2.40513  3.72494  3.29354  2.67741  2.69355  4.24690  2.90347  2.73739  3.18146  2.89801  2.37887  2.77519  2.98518  4.58477  3.61503
          0.03124  3.87745  4.59980  0.61958  0.77255  0.48576  0.95510
    551   2.88447  4.87056  2.90598  2.66066  4.03981  3.36918  3.81906  3.67121  2.48107  3.17308  4.20067  3.12049  3.92263  1.22521  2.76521  2.93195  3.18138  3.40054  5.31088  4.00492    793 - -
          2.68618  4.42225  2.77519  2.73123  3.46354  2.40513  3.72494  3.29354  2.67741  2.69355  4.24690  2.90347  2.73739  3.18146  2.89801  2.37887  2.77519  2.98518  4.58477  3.61503
          0.03124  3.87745  4.59980  0.61958  0.77255  0.48576  0.95510
    552   2.99477  5.12411  0.91094  2.33770  4.50174  3.21428  3.93516  4.09101  3.02018  3.69840  4.67650  2.89437  3.86741  3.17424  3.53716  2.95648  3.33341  3.72962  5.66940  4.37368    794 - -
          2.68618  4.42225  2.77519  2.73123  3.46354  2.40513  3.72494  3.29354  2.67741  2.69355  4.24690  2.90347  2.73739  3.18146  2.89801  2.37887  2.77519  2.98518  4.58477  3.61503
          0.03124  3.87745  4.59980  0.61958  0.77255  0.48576  0.95510
    553   2.31727  4.23780  3.21056  3.02644  4.08117  2.96758  4.13622  3.60440  3.10055  3.32420  4.24979  3.25051  3.70677  3.44945  3.38651  1.08357  2.79775  3.13841  5.45323  4.16469    795 - -
          2.68618  4.42225  2.77519  2.73123  3.46354  2.40513  3.72494  3.29354  2.67741  2.69355  4.24690  2.90347  2.73739  3.18146  2.89801  2.37887  2.77519  2.98518  4.58477  3.61503
          0.03124  3.87745  4.59980  0.61958  0.77255  0.48576  0.95510
    554   2.54336  4.62900  2.62457  2.47660  4.18838  3.10449  3.83861  3.77066  2.71858  3.40956  4.28282  1.51223  3.75683  3.06227  3.10863  2.37185  2.92909  3.34113  5.50441  4.11728    796 - -
          2.68618  4.42225  2.77519  2.73123  3.46354  2.40513  3.72494  3.29354  2.67741  2.69355  4.24690  2.90347  2.73739  3.18146  2.89801  2.37887  2.77519  2.98518  4.58477  3.61503
          0.03124  3.87745  4.59980  0.61958  0.77255  0.48576  0.95510
    555   2.99407  4.38132  4.46263  3.92648  3.37080  4.23782  4.66750  1.76642  3.79360  1.80016  3.06166  4.20990  4.54916  4.07289  4.02504  3.58306  3.24791  1.22579  5.28068  4.08342    797 - -
          2.68618  4.42225  2.77519  2.73123  3.46354  2.40513  3.72494  3.29354  2.67741  2.69355  4.24690  2.90347  2.73739  3.18146  2.89801  2.37887  2.77519  2.98518  4.58477  3.61503
          0.03124  3.87745  4.59980  0.61958  0.77255  0.48576  0.95510
    556   2.88447  4.87056  2.90598  2.66066  4.03981  3.36918  3.81906  3.67121  2.48107  3.17308  4.20067  3.12049  3.92263  1.22521  2.76521  2.93195  3.18138  3.40054  5.31088  4.00492    798 - -
          2.68618  4.42225  2.77519  2.73123  3.46354  2.40513  3.72494  3.29354  2.67741  2.69355  4.24690  2.90347  2.73739  3.18146  2.89801  2.37887  2.77519  2.98518  4.58477  3.61503
          0.03124  3.87745  4.59980  0.61958  0.77255  0.48576  0.95510
    557   2.97299  4.52093  4.05469  3.64845  3.20971  3.83777  4.38243  2.38580  3.41628  1.80356  1.36841  3.92535  4.29833  3.79779  3.62103  3.32265  3.27835  2.39251  5.05124  3.81350    799 - -
          2.68618  4.42225  2.77519  2.73123  3.46354  2.40513  3.72494  3.29354  2.67741  2.69355  4.24690  2.90347  2.73739  3.18146  2.89801  2.37887  2.77519  2.98518  4.58477  3.61503
          0.03124  3.87745  4.59980  0.61958  0.77255  0.48576  0.95510
    558   3.26454  4.66480  4.24556  3.96091  1.00360  3.95333  3.87920  2.78750  3.86779  2.15636  3.51686  4.02472  4.41173  4.03437  3.98629  3.53427  3.56563  2.77858  4.12662  2.49293    800 - -
          2.68618  4.42225  2.77519  2.73123  3.46354  2.40513  3.72494  3.29354  2.67741  2.69355  4.24690  2.90347  2.73739  3.18146  2.89801  2.37887  2.77519  2.98518  4.58477  3.61503
          0.03124  3.87745  4.59980  0.61958  0.77255  0.48576  0.95510
    559   3.16075  4.62147  4.19753  3.83729  3.13742  3.98855  4.49146  2.34161  3.60500  0.86908  3.15862  4.11229  4.42297  3.97213  3.78029  3.55983  3.45473  2.38026  5.01863  3.74313    801 - -
          2.68618  4.42225  2.77519  2.73123  3.46354  2.40513  3.72494  3.29354  2.67741  2.69355  4.24690  2.90347  2.73739  3.18146  2.89801  2.37887  2.77519  2.98518  4.58477  3.61503
          0.03124  3.87745  4.59980  0.61958  0.77255  0.48576  0.95510
    560   2.88447  4.87056  2.90598  2.66066  4.03981  3.36918  3.81906  3.67121  2.48107  3.17308  4.20067  3.12049  3.92263  1.22521  2.76521  2.93195  3.18138  3.40054  5.31088  4.00492    802 - -
          2.68618  4.42225  2.77519  2.73123  3.46354  2.40513  3.72494  3.29354  2.67741  2.69355  4.24690  2.90347  2.73739  3.18146  2.89801  2.37887  2.77519  2.98518  4.58477  3.61503
          0.03124  3.87745  4.59980  0.61958  0.77255  0.48576  0.95510
    561   2.78132  4.84186  2.82444  2.56047  4.12740  3.32684  3.75837  3.67432  2.41912  3.20580  4.16385  3.02961  3.62234  1.40566  2.72591  2.82231  3.07695  3.36564  5.37206  4.06010    803 - -
          2.68618  4.42225  2.77519  2.73123  3.46354  2.40513  3.72494  3.29354  2.67741  2.69355  4.24690  2.90347  2.73739  3.18146  2.89801  2.37887  2.77519  2.98518  4.58477  3.61503
          0.03124  3.87745  4.59980  0.61958  0.77255  0.48576  0.95510
    562   2.34756  4.29840  3.07399  2.85967  4.12147  3.00685  4.02893  3.58360  2.93607  3.27352  4.17058  3.15882  1.50247  3.29757  3.25495  2.25168  2.79611  3.13755  5.46625  4.18909    804 - -
          2.68618  4.42225  2.77519  2.73123  3.46354  2.40513  3.72494  3.29354  2.67741  2.69355  4.24690  2.90347  2.73739  3.18146  2.89801  2.37887  2.77519  2.98518  4.58477  3.61503
          0.03124  3.87745  4.59980  0.61958  0.77255  0.48576  0.95510
    563   1.20210  4.28828  2.91989  2.87913  4.07487  3.04622  4.06669  3.28171  3.03548  3.13330  4.06930  3.18821  3.74101  3.34221  3.37436  2.53361  2.80714  2.91554  5.46287  4.20635    805 - -
          2.68618  4.42225  2.77519  2.73123  3.46354  2.40513  3.72494  3.29354  2.67741  2.69355  4.24690  2.90347  2.73739  3.18146  2.89801  2.37887  2.77519  2.98518  4.58477  3.61503
          0.03124  3.87745  4.59980  0.61958  0.77255  0.48576  0.95510
    564   2.60898  4.22890  3.87926  3.42957  3.54045  3.20422  4.26542  2.10351  3.31226  2.37685  3.48566  3.67386  4.09893  3.65111  3.57589  2.95698  2.94260  1.31960  5.17855  3.92823    806 - -
          2.68618  4.42225  2.77519  2.73123  3.46354  2.40513  3.72494  3.29354  2.67741  2.69355  4.24690  2.90347  2.73739  3.18146  2.89801  2.37887  2.77519  2.98518  4.58477  3.61503
          0.03124  3.87745  4.59980  0.61958  0.77255  0.48576  0.95510
    565   2.31727  4.23780  3.21056  3.02644  4.08117  2.96758  4.13622  3.60440  3.10055  3.32420  4.24979  3.25051  3.70677  3.44945  3.38651  1.08357  2.79775  3.13841  5.45323  4.16469    807 - -
          2.68618  4.42225  2.77519  2.73123  3.46354  2.40513  3.72494  3.29354  2.67741  2.69355  4.24690  2.90347  2.73739  3.18146  2.89801  2.37887  2.77519  2.98518  4.58477  3.61503
          0.03124  3.87745  4.59980  0.61958  0.77255  0.48576  0.95510
    566   3.16075  4.62147  4.19753  3.83729  3.13742  3.98855  4.49146  2.34161  3.60500  0.86908  3.15862  4.11229  4.42297  3.97213  3.78029  3.55983  3.45473  2.38026  5.01863  3.74313    808 - -
          2.68618  4.42225  2.77519  2.73123  3.46354  2.40513  3.72494  3.29354  2.67741  2.69355  4.24690  2.90347  2.73739  3.18146  2.89801  2.37887  2.77519  2.98518  4.58477  3.61503
          0.03124  3.87745  4.59980  0.61958  0.77255  0.48576  0.95510
    567   2.31727  4.23780  3.21056  3.02644  4.08117  2.96758  4.13622  3.60440  3.10055  3.32420  4.24979  3.25051  3.70677  3.44945  3.38651  1.08357  2.79775  3.13841  5.45323  4.16469    809 - -
          2.68618  4.42225  2.77519  2.73123  3.46354  2.40513  3.72494  3.29354  2.67741  2.69355  4.24690  2.90347  2.73739  3.18146  2.89801  2.37887  2.77519  2.98518  4.58477  3.61503
          0.03124  3.87745  4.59980  0.61958  0.77255  0.48576  0.95510
    568   3.26454  4.66480  4.24556  3.96091  1.00360  3.95333  3.87920  2.78750  3.86779  2.15636  3.51686  4.02472  4.41173  4.03437  3.98629  3.53427  3.56563  2.77858  4.12662  2.49293    810 - -
          2.68618  4.42225  2.77519  2.73123  3.46354  2.40513  3.72494  3.29354  2.67741  2.69355  4.24690  2.90347  2.73739  3.18146  2.89801  2.37887  2.77519  2.98518  4.58477  3.61503
          0.03124  3.87745  4.59980  0.61958  0.77255  0.48576  0.95510
    569   2.26871  4.25224  3.01451  2.80535  4.23080  2.64240  4.02072  3.71013  2.95547  3.37366  4.20887  2.93055  3.66058  3.26992  3.30223  1.32670  2.72862  3.19042  5.55520  4.27876    811 - -
          2.68618  4.42225  2.77519  2.73123  3.46354  2.40513  3.72494  3.29354  2.67741  2.69355  4.24690  2.90347  2.73739  3.18146  2.89801  2.37887  2.77519  2.98518  4.58477  3.61503
          0.03124  3.87745  4.59980  0.61958  0.77255  0.48576  0.95510
    570   2.24077  4.19377  3.14527  2.94689  4.22770  2.60746  4.10852  3.70535  3.06907  3.39649  4.24741  3.17974  3.65577  3.38398  3.38359  1.20663  2.72244  3.17321  5.55956  4.30694    812 - -
          2.68618  4.42225  2.77519  2.73123  3.46354  2.40513  3.72494  3.29354  2.67741  2.69355  4.24690  2.90347  2.73739  3.18146  2.89801  2.37887  2.77519  2.98518  4.58477  3.61503
          0.03124  3.87745  4.59980  0.61958  0.77255  0.48576  0.95510
    571   1.80369  4.20712  3.52415  3.07061  3.74937  3.23604  4.04332  2.49062  2.99986  2.68224  3.66627  3.34705  3.83542  3.33777  3.32101  2.61783  2.06995  2.44825  5.23679  4.00644    813 - -
          2.68618  4.42225  2.77519  2.73123  3.46354  2.40513  3.72494  3.29354  2.67741  2.69355  4.24690  2.90347  2.73739  3.18146  2.89801  2.37887  2.77519  2.98518  4.58477  3.61503
          0.03124  3.87745  4.59980  0.61958  0.77255  0.48576  0.95510
    572   2.68372  4.80258  2.78993  2.48175  4.16627  3.29705  3.71007  3.64861  2.41020  3.20672  4.09928  2.96413  2.88328  1.69932  2.75825  2.72162  2.97340  3.31103  5.39679  4.07989    814 - -
          2.68618  4.42225  2.77519  2.73123  3.46354  2.40513  3.72494  3.29354  2.67741  2.69355  4.24690  2.90347  2.73739  3.18146  2.89801  2.37887  2.77519  2.98518  4.58477  3.61503
          0.04752  3.87745  3.66104  0.61958  0.77255  0.48576  0.95510
    573   2.91151  4.91002  3.31097  2.78137  4.21788  3.51673  3.64447  3.70075  2.00954  3.19514  4.13104  3.17394  3.95947  2.67925  1.29670  2.95662  3.13626  3.41252  5.29638  4.06932    815 - -
          2.68618  4.42225  2.77519  2.73123  3.46354  2.40513  3.72494  3.29354  2.67741  2.69355  4.24690  2.90347  2.73739  3.18146  2.89801  2.37887  2.77519  2.98518  4.58477  3.61503
          0.03175  3.86168  4.58402  0.61958  0.77255  0.50003  0.93271
    574   2.73736  4.49644  3.34338  3.18090  4.17690  3.18456  4.25920  3.71959  3.23729  3.34758  4.39701  3.48866  0.84794  3.62640  3.48399  2.90452  3.17809  3.36619  5.36636  4.29744    816 - -
          2.68618  4.42225  2.77519  2.73123  3.46354  2.40513  3.72494  3.29354  2.67741  2.69355  4.24690  2.90347  2.73739  3.18146  2.89801  2.37887  2.77519  2.98518  4.58477  3.61503
          0.03175  3.86168  4.58402  0.61958  0.77255  0.50003  0.93271
    575   2.45160  4.93719  2.44595  1.41284  4.33530  3.22344  3.74697  3.65272  2.60171  3.33088  4.24059  2.82870  3.80755  2.93041  3.03637  2.73567  3.03965  3.32086  5.59116  4.22604    817 - -
          2.68618  4.42225  2.77519  2.73123  3.46354  2.40513  3.72494  3.29354  2.67741  2.69355  4.24690  2.90347  2.73739  3.18146  2.89801  2.37887  2.77519  2.98518  4.58477  3.61503
          0.03175  3.86168  4.58402  0.61958  0.77255  0.50003  0.93271
    576   1.60443  4.14750  3.38865  2.97147  3.94969  3.01510  3.99663  3.23701  2.94666  3.00334  3.86948  3.21534  3.14675  3.26499  3.28301  2.33265  2.26001  2.69266  5.33221  4.10581    818 - -
          2.68618  4.42225  2.77519  2.73123  3.46354  2.40513  3.72494  3.29354  2.67741  2.69355  4.24690  2.90347  2.73739  3.18146  2.89801  2.37887  2.77519  2.98518  4.58477  3.61503
          0.03175  3.86168  4.58402  0.61958  0.77255  0.50003  0.93271
    577   2.75261  4.82412  2.80587  2.53595  4.12912  3.31162  3.74065  3.65922  2.40707  3.19770  4.14239  3.00714  3.52759  1.47332  2.72031  2.79351  3.04765  3.34460  5.37121  4.05861    819 - -
          2.68618  4.42225  2.77519  2.73123  3.46354  2.40513  3.72494  3.29354  2.67741  2.69355  4.24690  2.90347  2.73739  3.18146  2.89801  2.37887  2.77519  2.98518  4.58477  3.61503
          0.03175  3.86168  4.58402  0.61958  0.77255  0.50003  0.93271
    578   2.82949  4.96332  2.69389  2.36344  4.21534  3.34694  3.69558  3.70619  2.33325  3.25002  4.18168  2.94723  3.87181  1.51717  2.64751  2.83630  3.09377  3.40006  5.41792  4.09721    820 - -
          2.68618  4.42225  2.77519  2.73123  3.46354  2.40513  3.72494  3.29354  2.67741  2.69355  4.24690  2.90347  2.73739  3.18146  2.89801  2.37887  2.77519  2.98518  4.58477  3.61503
          0.03175  3.86168  4.58402  0.61958  0.77255  0.50003  0.93271
    579   2.75851  4.82617  2.80908  2.54115  4.12478  3.31372  3.74368  3.65953  2.40860  3.19631  4.14533  3.01160  3.55626  1.46066  2.71979  2.79968  3.05381  3.34704  5.36841  4.05590    821 - -
          2.68620  4.42227  2.77522  2.73125  3.46356  2.40515  3.72497  3.29356  2.67743  2.69357  4.24692  2.90349  2.73742  3.18095  2.89803  2.37889  2.77522  2.98520  4.58479  3.61505
          0.09749  2.49283  4.58402  0.76542  0.62575  0.50003  0.93271
    580   3.14323  4.60874  4.17214  3.81201  3.13171  3.96838  4.47114  2.33526  3.57986  0.88859  3.15816  4.08852  4.40564  3.95078  3.75767  3.53809  3.43800  2.36977  5.00701  3.72782    826 - -
          2.68618  4.42225  2.77519  2.73123  3.46354  2.40513  3.72494  3.29354  2.67741  2.69355  4.24690  2.90347  2.73739  3.18146  2.89801  2.37887  2.77519  2.98518  4.58477  3.61503
          0.03175  3.86168  4.58402  0.61958  0.77255  0.50003  0.93271
    581   2.70553  4.80637  2.78779  2.49694  4.15275  3.29734  3.71721  3.64984  2.40182  3.20145  4.11287  2.97473  3.21629  1.59725  2.73473  2.74463  2.99759  3.32027  5.38617  4.07179    827 - -
          2.68618  4.42225  2.77519  2.73123  3.46354  2.40513  3.72494  3.29354  2.67741  2.69355  4.24690  2.90347  2.73739  3.18146  2.89801  2.37887  2.77519  2.98518  4.58477  3.61503
          0.03175  3.86168  4.58402  0.61958  0.77255  0.47695  0.96936
    582   2.88447  4.87056  2.90598  2.66066  4.03981  3.36918  3.81906  3.67121  2.48107  3.17308  4.20067  3.12049  3.92263  1.22521  2.76521  2.93195  3.18138  3.40054  5.31088  4.00492    828 - -
          2.68618  4.42225  2.77519  2.73123  3.46354  2.40513  3.72494  3.29354  2.67741  2.69355  4.24690  2.90347  2.73739  3.18146  2.89801  2.37887  2.77519  2.98518  4.58477  3.61503
          0.03124  3.87745  4.59980  0.61958  0.77255  0.48576  0.95510
    583   2.92430  4.92937  3.31945  2.78396  4.24260  3.52983  3.64498  3.72022  2.00360  3.21104  4.14282  3.17753  3.96805  2.66230  1.28396  2.96619  3.14516  3.43052  5.30906  4.08471    829 - -
          2.68618  4.42225  2.77519  2.73123  3.46354  2.40513  3.72494  3.29354  2.67741  2.69355  4.24690  2.90347  2.73739  3.18146  2.89801  2.37887  2.77519  2.98518  4.58477  3.61503
          0.03124  3.87745  4.59980  0.61958  0.77255  0.48576  0.95510
    584   2.26950  4.21070  3.26781  2.90274  4.00621  3.01772  3.98082  3.36952  2.89910  3.08961  3.96055  3.17760  3.06165  3.23681  3.23998  1.49997  2.69667  2.65058  5.37802  4.11914    830 - -
          2.68618  4.42225  2.77519  2.73123  3.46354  2.40513  3.72494  3.29354  2.67741  2.69355  4.24690  2.90347  2.73739  3.18146  2.89801  2.37887  2.77519  2.98518  4.58477  3.61503
          0.03124  3.87745  4.59980  0.61958  0.77255  0.48576  0.95510
    585   1.31536  4.10144  3.30230  3.04591  4.19985  2.35531  4.13991  3.56960  3.13077  3.29770  4.13731  3.21733  3.62761  3.41832  3.44098  2.17292  2.64901  3.05303  5.55437  4.33844    831 - -
          2.68618  4.42225  2.77519  2.73123  3.46354  2.40513  3.72494  3.29354  2.67741  2.69355  4.24690  2.90347  2.73739  3.18146  2.89801  2.37887  2.77519  2.98518  4.58477  3.61503
          0.03124  3.87745  4.59980  0.61958  0.77255  0.48576  0.95510
    586   1.82502  4.19104  3.36153  2.92385  3.84588  2.82211  3.94877  3.12452  2.90625  2.89648  3.77500  3.21268  2.78147  3.22232  3.25379  2.48333  2.69269  2.27237  5.24470  4.00992    832 - -
          2.68618  4.42225  2.77519  2.73123  3.46354  2.40513  3.72494  3.29354  2.67741  2.69355  4.24690  2.90347  2.73739  3.18146  2.89801  2.37887  2.77519  2.98518  4.58477  3.61503
          0.04965  3.87745  3.58526  0.61958  0.77255  0.48576  0.95510
    587   2.00468  4.15568  3.38716  2.95703  3.79732  2.56356  3.95788  3.08238  2.94118  2.85785  3.73601  3.22847  3.31677  3.24953  3.27705  2.40356  2.68076  2.04132  5.20598  3.97832    833 - -
          2.68618  4.42225  2.77519  2.73123  3.46354  2.40513  3.72494  3.29354  2.67741  2.69355  4.24690  2.90347  2.73739  3.18146  2.89801  2.37887  2.77519  2.98518  4.58477  3.61503
          0.03181  3.85962  4.58197  0.61958  0.77255  0.47583  0.97119
    588   2.01191  4.17631  3.29071  2.91376  4.07952  2.97655  3.99648  3.44928  2.92874  3.14948  3.98857  3.17187  3.21806  3.24440  3.27841  1.82037  1.99097  2.99908  5.42621  4.19184    834 - -
          2.68618  4.42225  2.77519  2.73123  3.46354  2.40513  3.72494  3.29354  2.67741  2.69355  4.24690  2.90347  2.73739  3.18146  2.89801  2.37887  2.77519  2.98518  4.58477  3.61503
          0.03124  3.87745  4.59980  0.61958  0.77255  0.48576  0.95510
    589   2.81195  4.96228  2.81491  2.47711  3.94970  3.40859  2.98122  3.70625  2.25758  3.22249  4.11474  2.96589  3.88085  1.69406  2.56991  2.81641  3.05050  3.39189  5.22288  3.82007    835 - -
          2.68618  4.42225  2.77519  2.73123  3.46354  2.40513  3.72494  3.29354  2.67741  2.69355  4.24690  2.90347  2.73739  3.18146  2.89801  2.37887  2.77519  2.98518  4.58477  3.61503
          0.04663  3.87745  3.69462  0.61958  0.77255  0.48576  0.95510
    590   1.92244  4.20871  3.15449  2.86879  4.13091  2.96438  4.00907  3.49333  2.93035  3.20721  4.06587  3.14349  1.88578  3.25932  3.26945  2.23553  2.69751  3.03862  5.47772  4.22827    836 - -
          2.68618  4.42225  2.77519  2.73123  3.46354  2.40513  3.72494  3.29354  2.67741  2.69355  4.24690  2.90347  2.73739  3.18146  2.89801  2.37887  2.77519  2.98518  4.58477  3.61503
          0.03172  3.86254  4.58489  0.61958  0.77255  0.49926  0.93390
    591   2.75902  4.82678  2.80947  2.54154  4.12549  3.31416  3.74409  3.66031  2.40892  3.19701  4.14599  3.01200  3.55667  1.45911  2.72011  2.80014  3.05431  3.34776  5.36897  4.05647    837 - -
          2.68618  4.42225  2.77519  2.73123  3.46354  2.40513  3.72494  3.29354  2.67741  2.69355  4.24690  2.90347  2.73739  3.18146  2.89801  2.37887  2.77519  2.98518  4.58477  3.61503
          0.03172  3.86254  4.58489  0.61958  0.77255  0.47742  0.96859
    592   3.16075  4.62147  4.19753  3.83729  3.13742  3.98855  4.49146  2.34161  3.60500  0.86908  3.15862  4.11229  4.42297  3.97213  3.78029  3.55983  3.45473  2.38026  5.01863  3.74313    838 - -
          2.68618  4.42225  2.77519  2.73123  3.46354  2.40513  3.72494  3.29354  2.67741  2.69355  4.24690  2.90347  2.73739  3.18146  2.89801  2.37887  2.77519  2.98518  4.58477  3.61503
          0.03124  3.87745  4.59980  0.61958  0.77255  0.48576  0.95510
    593   2.53755  4.23547  3.61881  3.10255  3.49862  2.55301  4.00068  2.38341  3.01260  2.42770  3.26643  3.43045  3.96343  3.34134  3.32711  2.80879  2.83774  1.77136  5.03452  3.79668    839 - -
          2.68618  4.42225  2.77519  2.73123  3.46354  2.40513  3.72494  3.29354  2.67741  2.69355  4.24690  2.90347  2.73739  3.18146  2.89801  2.37887  2.77519  2.98518  4.58477  3.61503
          0.03124  3.87745  4.59980  0.61958  0.77255  0.48576  0.95510
    594   1.60457  4.15643  3.42273  2.98666  3.89274  3.05747  3.99380  3.14795  2.95339  2.93924  3.81668  3.23762  3.18103  3.27021  3.28904  2.37218  2.39721  2.50229  5.29045  4.06435    840 - -
          2.68618  4.42225  2.77519  2.73123  3.46354  2.40513  3.72494  3.29354  2.67741  2.69355  4.24690  2.90347  2.73739  3.18146  2.89801  2.37887  2.77519  2.98518  4.58477  3.61503
          0.03124  3.87745  4.59980  0.61958  0.77255  0.48576  0.95510
    595   2.43695  4.53253  2.58606  2.47187  4.26443  2.23066  3.82558  3.71647  2.74660  3.33176  4.15824  2.71249  3.70714  3.02158  3.19146  1.82159  2.81794  3.26804  5.54752  4.22043    841 - -
          2.68618  4.42225  2.77519  2.73123  3.46354  2.40513  3.72494  3.29354  2.67741  2.69355  4.24690  2.90347  2.73739  3.18146  2.89801  2.37887  2.77519  2.98518  4.58477  3.61503
          0.03124  3.87745  4.59980  0.61958  0.77255  0.48576  0.95510
    596   2.29720  4.25330  3.13219  2.85790  4.11852  3.00162  4.00057  3.47033  2.89057  3.19150  4.07089  3.14847  1.70321  3.25070  3.21903  2.34313  2.42561  3.03937  5.46953  4.21027    842 - -
          2.68618  4.42225  2.77519  2.73123  3.46354  2.40513  3.72494  3.29354  2.67741  2.69355  4.24690  2.90347  2.73739  3.18146  2.89801  2.37887  2.77519  2.98518  4.58477  3.61503
          0.03124  3.87745  4.59980  0.61958  0.77255  0.48576  0.95510
    597   2.54989  4.76542  2.78497  2.46920  4.17365  3.27979  3.70143  3.60589  2.40591  3.18477  4.06686  2.94866  3.20719  1.73435  2.75993  2.68475  2.93540  3.26419  5.41095  4.09306    843 - -
          2.68618  4.42225  2.77519  2.73123  3.46354  2.40513  3.72494  3.29354  2.67741  2.69355  4.24690  2.90347  2.73739  3.18146  2.89801  2.37887  2.77519  2.98518  4.58477  3.61503
          0.03124  3.87745  4.59980  0.61958  0.77255  0.48576  0.95510
    598   3.16075  4.62147  4.19753  3.83729  3.13742  3.98855  4.49146  2.34161  3.60500  0.86908  3.15862  4.11229  4.42297  3.97213  3.78029  3.55983  3.45473  2.38026  5.01863  3.74313    844 - -
          2.68618  4.42225  2.77519  2.73123  3.46354  2.40513  3.72494  3.29354  2.67741  2.69355  4.24690  2.90347  2.73739  3.18146  2.89801  2.37887  2.77519  2.98518  4.58477  3.61503
          0.03124  3.87745  4.59980  0.61958  0.77255  0.48576  0.95510
    599   2.39514  4.40029  2.95208  2.66076  4.10586  3.08887  3.86436  3.52309  2.71402  3.17565  4.03273  3.04550  1.90412  2.95316  3.07750  2.22951  2.67339  3.11459  5.42187  4.13678    845 - -
          2.68618  4.42225  2.77519  2.73123  3.46354  2.40513  3.72494  3.29354  2.67741  2.69355  4.24690  2.90347  2.73739  3.18146  2.89801  2.37887  2.77519  2.98518  4.58477  3.61503
          0.03124  3.87745  4.59980  0.61958  0.77255  0.48576  0.95510
    600   2.67087  4.44594  3.34568  3.24565  4.38810  0.72146  4.36573  3.98883  3.42761  3.64236  4.61805  3.50995  3.83724  3.75135  3.66321  2.84290  3.15249  3.51618  5.48204  4.49013    846 - -
          2.68618  4.42225  2.77519  2.73123  3.46354  2.40513  3.72494  3.29354  2.67741  2.69355  4.24690  2.90347  2.73739  3.18146  2.89801  2.37887  2.77519  2.98518  4.58477  3.61503
          0.03124  3.87745  4.59980  0.61958  0.77255  0.48576  0.95510
    601   2.88447  4.87056  2.90598  2.66066  4.03981  3.36918  3.81906  3.67121  2.48107  3.17308  4.20067  3.12049  3.92263  1.22521  2.76521  2.93195  3.18138  3.40054  5.31088  4.00492    847 - -
          2.68618  4.42225  2.77519  2.73123  3.46354  2.40513  3.72494  3.29354  2.67741  2.69355  4.24690  2.90347  2.73739  3.18146  2.89801  2.37887  2.77519  2.98518  4.58477  3.61503
          0.03124  3.87745  4.59980  0.61958  0.77255  0.48576  0.95510
    602   3.03877  4.41665  4.52877  3.98610  3.23549  4.27177  4.66338  1.38849  3.84521  1.70474  2.44626  4.25772  4.55464  4.08127  4.04283  3.61570  3.28355  1.82020  5.18945  4.04018    848 - -
          2.68618  4.42225  2.77519  2.73123  3.46354  2.40513  3.72494  3.29354  2.67741  2.69355  4.24690  2.90347  2.73739  3.18146  2.89801  2.37887  2.77519  2.98518  4.58477  3.61503
          0.03124  3.87745  4.59980  0.61958  0.77255  0.48576  0.95510
    603   1.69330  4.11770  3.36445  3.00958  4.10389  2.69790  4.06533  3.46998  3.03137  3.18357  4.02014  3.21141  3.64070  3.33077  3.36191  2.00096  2.00021  2.99547  5.45934  4.24090    849 - -
          2.68618  4.42225  2.77519  2.73123  3.46354  2.40513  3.72494  3.29354  2.67741  2.69355  4.24690  2.90347  2.73739  3.18146  2.89801  2.37887  2.77519  2.98518  4.58477  3.61503
          0.03124  3.87745  4.59980  0.61958  0.77255  0.48576  0.95510
    604   2.12780  4.18313  3.22504  2.90659  4.16131  2.94780  4.02451  3.54038  2.95012  3.23615  4.07500  3.16017  3.14823  3.27067  3.29215  1.45469  2.42386  3.05983  5.49735  4.25952    850 - -
          2.68618  4.42225  2.77519  2.73123  3.46354  2.40513  3.72494  3.29354  2.67741  2.69355  4.24690  2.90347  2.73739  3.18146  2.89801  2.37887  2.77519  2.98518  4.58477  3.61503
          0.03124  3.87745  4.59980  0.61958  0.77255  0.48576  0.95510
    605   1.30934  4.09283  3.41507  3.11422  4.11389  2.91847  4.14777  3.35293  3.12239  3.17158  4.04672  3.26582  3.65366  3.43486  3.41710  2.16710  2.34952  2.90820  5.49967  4.28829    851 - -
          2.68618  4.42225  2.77519  2.73123  3.46354  2.40513  3.72494  3.29354  2.67741  2.69355  4.24690  2.90347  2.73739  3.18146  2.89801  2.37887  2.77519  2.98518  4.58477  3.61503
          0.03124  3.87745  4.59980  0.61958  0.77255  0.48576  0.95510
    606   2.88447  4.87056  2.90598  2.66066  4.03981  3.36918  3.81906  3.67121  2.48107  3.17308  4.20067  3.12049  3.92263  1.22521  2.76521  2.93195  3.18138  3.40054  5.31088  4.00492    852 - -
          2.68618  4.42225  2.77519  2.73123  3.46354  2.40513  3.72494  3.29354  2.67741  2.69355  4.24690  2.90347  2.73739  3.18146  2.89801  2.37887  2.77519  2.98518  4.58477  3.61503
          0.03124  3.87745  4.59980  0.61958  0.77255  0.48576  0.95510
    607   2.77822  4.32567  4.36021  3.87615  3.51948  4.04996  4.66776  1.68530  3.75226  2.10503  3.36275  4.12228  4.46341  4.06363  3.99324  3.43050  3.17785  1.16597  5.37653  4.15357    853 - -
          2.68618  4.42225  2.77519  2.73123  3.46354  2.40513  3.72494  3.29354  2.67741  2.69355  4.24690  2.90347  2.73739  3.18146  2.89801  2.37887  2.77519  2.98518  4.58477  3.61503
          0.03124  3.87745  4.59980  0.61958  0.77255  0.48576  0.95510
    608   1.90769  4.14496  3.43097  3.12172  4.02714  3.00545  4.14857  3.10042  3.09328  3.00777  3.96008  3.30463  3.71774  3.43681  3.38314  2.45743  1.50647  2.74549  5.46044  4.24071    854 - -
          2.68618  4.42225  2.77519  2.73123  3.46354  2.40513  3.72494  3.29354  2.67741  2.69355  4.24690  2.90347  2.73739  3.18146  2.89801  2.37887  2.77519  2.98518  4.58477  3.61503
          0.03124  3.87745  4.59980  0.61958  0.77255  0.48576  0.95510
    609   2.44088  4.52196  2.72155  2.51082  4.26134  2.92533  3.84239  3.74535  2.72910  3.36480  4.19864  1.97090  3.71377  3.04572  3.13991  1.84614  2.83188  3.28756  5.54389  4.21169    855 - -
          2.68618  4.42225  2.77519  2.73123  3.46354  2.40513  3.72494  3.29354  2.67741  2.69355  4.24690  2.90347  2.73739  3.18146  2.89801  2.37887  2.77519  2.98518  4.58477  3.61503
          0.03124  3.87745  4.59980  0.61958  0.77255  0.48576  0.95510
    610   2.88447  4.87056  2.90598  2.66066  4.03981  3.36918  3.81906  3.67121  2.48107  3.17308  4.20067  3.12049  3.92263  1.22521  2.76521  2.93195  3.18138  3.40054  5.31088  4.00492    856 - -
          2.68618  4.42225  2.77519  2.73123  3.46354  2.40513  3.72494  3.29354  2.67741  2.69355  4.24690  2.90347  2.73739  3.18146  2.89801  2.37887  2.77519  2.98518  4.58477  3.61503
          0.03124  3.87745  4.59980  0.61958  0.77255  0.48576  0.95510
    611   2.83992  4.88515  2.86410  2.56368  3.58344  3.42514  1.73895  3.62272  2.36750  3.14476  4.08144  3.03071  3.91723  2.64344  2.66790  2.86722  3.09322  3.33379  4.98522  3.50182    857 - -
          2.68618  4.42225  2.77519  2.73123  3.46354  2.40513  3.72494  3.29354  2.67741  2.69355  4.24690  2.90347  2.73739  3.18146  2.89801  2.37887  2.77519  2.98518  4.58477  3.61503
          0.03124  3.87745  4.59980  0.61958  0.77255  0.48576  0.95510
    612   3.16075  4.62147  4.19753  3.83729  3.13742  3.98855  4.49146  2.34161  3.60500  0.86908  3.15862  4.11229  4.42297  3.97213  3.78029  3.55983  3.45473  2.38026  5.01863  3.74313    858 - -
          2.68618  4.42225  2.77519  2.73123  3.46354  2.40513  3.72494  3.29354  2.67741  2.69355  4.24690  2.90347  2.73739  3.18146  2.89801  2.37887  2.77519  2.98518  4.58477  3.61503
          0.03124  3.87745  4.59980  0.61958  0.77255  0.48576  0.95510
    613   3.16075  4.62147  4.19753  3.83729  3.13742  3.98855  4.49146  2.34161  3.60500  0.86908  3.15862  4.11229  4.42297  3.97213  3.78029  3.55983  3.45473  2.38026  5.01863  3.74313    859 - -
          2.68618  4.42225  2.77519  2.73123  3.46354  2.40513  3.72494  3.29354  2.67741  2.69355  4.24690  2.90347  2.73739  3.18146  2.89801  2.37887  2.77519  2.98518  4.58477  3.61503
          0.03124  3.87745  4.59980  0.61958  0.77255  0.48576  0.95510
    614   3.01087  4.84988  3.50201  3.01189  4.20572  3.49807  3.82756  3.74768  2.23893  3.26270  4.26264  3.37130  4.00031  3.04754  0.97080  3.09474  3.27643  3.47139  5.28668  4.13189    860 - -
          2.68618  4.42225  2.77519  2.73123  3.46354  2.40513  3.72494  3.29354  2.67741  2.69355  4.24690  2.90347  2.73739  3.18146  2.89801  2.37887  2.77519  2.98518  4.58477  3.61503
          0.03124  3.87745  4.59980  0.61958  0.77255  0.48576  0.95510
    615   2.86772  5.27160  2.06432  1.26302  4.57326  3.20278  3.72965  4.04656  2.68762  3.61260  4.48648  2.70884  3.80733  2.90589  3.21362  2.78947  3.15562  3.66600  5.76795  4.33615    861 - -
          2.68618  4.42225  2.77519  2.73123  3.46354  2.40513  3.72494  3.29354  2.67741  2.69355  4.24690  2.90347  2.73739  3.18146  2.89801  2.37887  2.77519  2.98518  4.58477  3.61503
          0.03124  3.87745  4.59980  0.61958  0.77255  0.48576  0.95510
    616   2.27059  4.21991  3.15182  2.93619  4.15915  2.94547  4.08113  3.63217  3.01842  3.32553  4.20216  3.18328  3.34844  3.35708  3.33030  1.19918  2.74161  3.14012  5.50860  4.23896    862 - -
          2.68618  4.42225  2.77519  2.73123  3.46354  2.40513  3.72494  3.29354  2.67741  2.69355  4.24690  2.90347  2.73739  3.18146  2.89801  2.37887  2.77519  2.98518  4.58477  3.61503
          0.03124  3.87745  4.59980  0.61958  0.77255  0.48576  0.95510
    617   2.38112  4.36019  3.07844  2.70958  3.97738  3.12344  3.85016  3.14152  2.71606  3.06608  3.92529  2.73908  3.73028  3.07895  3.08441  1.61896  2.64338  2.98974  5.32328  4.03472    863 - -
          2.68618  4.42225  2.77519  2.73123  3.46354  2.40513  3.72494  3.29354  2.67741  2.69355  4.24690  2.90347  2.73739  3.18146  2.89801  2.37887  2.77519  2.98518  4.58477  3.61503
          0.03124  3.87745  4.59980  0.61958  0.77255  0.48576  0.95510
    618   2.81198  4.35308  4.13230  3.79547  3.55360  3.72914  4.59629  2.04968  3.66333  2.23968  3.51787  3.98453  4.28929  4.02272  3.87537  3.23289  3.17335  1.01863  5.33892  4.07089    864 - -
          2.68618  4.42225  2.77519  2.73123  3.46354  2.40513  3.72494  3.29354  2.67741  2.69355  4.24690  2.90347  2.73739  3.18146  2.89801  2.37887  2.77519  2.98518  4.58477  3.61503
          0.03124  3.87745  4.59980  0.61958  0.77255  0.48576  0.95510
    619   2.85123  4.33925  4.12958  3.58950  3.31010  3.95619  4.32868  1.39278  3.37449  1.96347  3.08439  3.88603  4.31927  3.73059  3.38783  3.28874  3.10645  1.91702  5.08001  3.86437    865 - -
          2.68618  4.42225  2.77519  2.73123  3.46354  2.40513  3.72494  3.29354  2.67741  2.69355  4.24690  2.90347  2.73739  3.18146  2.89801  2.37887  2.77519  2.98518  4.58477  3.61503
          0.03124  3.87745  4.59980  0.61958  0.77255  0.48576  0.95510
    620   1.67271  4.12132  3.30993  3.04426  4.17136  2.90112  4.13049  3.51226  3.09844  3.26784  4.13029  3.22386  3.64253  3.40718  3.40598  1.47679  2.66552  3.02319  5.53832  4.30526    866 - -
          2.68618  4.42225  2.77519  2.73123  3.46354  2.40513  3.72494  3.29354  2.67741  2.69355  4.24690  2.90347  2.73739  3.18146  2.89801  2.37887  2.77519  2.98518  4.58477  3.61503
          0.03124  3.87745  4.59980  0.61958  0.77255  0.48576  0.95510
    621   2.20984  4.24645  3.26549  2.84513  3.90709  3.10528  3.90872  3.07224  2.81606  2.96639  3.83202  3.01734  3.72314  3.16115  3.16815  2.16132  1.81676  2.86036  5.27898  4.03108    867 - -
          2.68618  4.42225  2.77519  2.73123  3.46354  2.40513  3.72494  3.29354  2.67741  2.69355  4.24690  2.90347  2.73739  3.18146  2.89801  2.37887  2.77519  2.98518  4.58477  3.61503
          0.03124  3.87745  4.59980  0.61958  0.77255  0.48576  0.95510
    622   2.88447  4.87056  2.90598  2.66066  4.03981  3.36918  3.81906  3.67121  2.48107  3.17308  4.20067  3.12049  3.92263  1.22521  2.76521  2.93195  3.18138  3.40054  5.31088  4.00492    868 - -
          2.68618  4.42225  2.77519  2.73123  3.46354  2.40513  3.72494  3.29354  2.67741  2.69355  4.24690  2.90347  2.73739  3.18146  2.89801  2.37887  2.77519  2.98518  4.58477  3.61503
          0.03124  3.87745  4.59980  0.61958  0.77255  0.48576  0.95510
    623   2.12171  4.22436  3.14897  3.00171  4.28031  1.20670  4.18287  3.67469  3.17048  3.41213  4.30877  3.23215  3.68735  3.47706  3.46742  2.46718  2.78879  3.17410  5.59084  4.38904    869 - -
          2.68618  4.42225  2.77519  2.73123  3.46354  2.40513  3.72494  3.29354  2.67741  2.69355  4.24690  2.90347  2.73739  3.18146  2.89801  2.37887  2.77519  2.98518  4.58477  3.61503
          0.03124  3.87745  4.59980  0.61958  0.77255  0.48576  0.95510
    624   2.59248  4.58754  2.95115  2.62175  3.89914  3.27945  3.77574  3.36225  2.54538  2.82520  3.91248  3.05861  1.86917  2.71779  2.88268  2.68986  2.90996  3.06766  5.25848  3.93712    870 - -
          2.68618  4.42225  2.77519  2.73123  3.46354  2.40513  3.72494  3.29354  2.67741  2.69355  4.24690  2.90347  2.73739  3.18146  2.89801  2.37887  2.77519  2.98518  4.58477  3.61503
          0.03124  3.87745  4.59980  0.61958  0.77255  0.48576  0.95510
    625   2.94226  5.02479  3.24050  2.70143  4.42607  3.54338  3.60549  3.80875  1.24808  3.30376  4.19168  3.12076  3.95819  2.75630  2.01676  2.95492  3.14096  3.49802  5.38207  4.18219    871 - -
          2.68618  4.42225  2.77519  2.73123  3.46354  2.40513  3.72494  3.29354  2.67741  2.69355  4.24690  2.90347  2.73739  3.18146  2.89801  2.37887  2.77519  2.98518  4.58477  3.61503
          0.03124  3.87745  4.59980  0.61958  0.77255  0.48576  0.95510
    626   2.75776  4.51442  3.36545  3.20510  4.20007  3.20164  4.28225  3.74664  3.26280  3.37299  4.42296  3.51136  0.81842  3.65143  3.50787  2.92538  3.19969  3.39146  5.38538  4.32076    872 - -
          2.68618  4.42225  2.77519  2.73123  3.46354  2.40513  3.72494  3.29354  2.67741  2.69355  4.24690  2.90347  2.73739  3.18146  2.89801  2.37887  2.77519  2.98518  4.58477  3.61503
          0.03124  3.87745  4.59980  0.61958  0.77255  0.48576  0.95510
    627   3.00399  4.47337  4.29649  3.75379  3.14054  4.11379  4.46881  2.09095  3.57348  1.59443  1.72045  4.05784  4.43158  3.85578  3.79479  3.45106  3.25440  2.05836  5.07263  3.90295    873 - -
          2.68618  4.42225  2.77519  2.73123  3.46354  2.40513  3.72494  3.29354  2.67741  2.69355  4.24690  2.90347  2.73739  3.18146  2.89801  2.37887  2.77519  2.98518  4.58477  3.61503
          0.03124  3.87745  4.59980  0.61958  0.77255  0.48576  0.95510
    628   3.01087  4.84988  3.50201  3.01189  4.20572  3.49807  3.82756  3.74768  2.23893  3.26270  4.26264  3.37130  4.00031  3.04754  0.97080  3.09474  3.27643  3.47139  5.28668  4.13189    874 - -
          2.68618  4.42225  2.77519  2.73123  3.46354  2.40513  3.72494  3.29354  2.67741  2.69355  4.24690  2.90347  2.73739  3.18146  2.89801  2.37887  2.77519  2.98518  4.58477  3.61503
          0.03124  3.87745  4.59980  0.61958  0.77255  0.48576  0.95510
    629   2.25896  4.20340  3.16014  2.96820  4.19471  2.75777  4.11659  3.68371  3.07441  3.38778  4.25378  3.19732  3.66798  3.40178  3.37888  1.15747  2.74106  3.16604  5.53450  4.27347    875 - -
          2.68618  4.42225  2.77519  2.73123  3.46354  2.40513  3.72494  3.29354  2.67741  2.69355  4.24690  2.90347  2.73739  3.18146  2.89801  2.37887  2.77519  2.98518  4.58477  3.61503
          0.03124  3.87745  4.59980  0.61958  0.77255  0.48576  0.95510
    630   2.23910  4.20422  3.18592  2.88476  4.16248  2.95602  4.01627  3.55690  2.93220  3.24703  4.09129  3.15026  3.07944  3.26209  3.27237  1.42231  2.43419  3.07816  5.49799  4.25027    876 - -
          2.68618  4.42225  2.77519  2.73123  3.46354  2.40513  3.72494  3.29354  2.67741  2.69355  4.24690  2.90347  2.73739  3.18146  2.89801  2.37887  2.77519  2.98518  4.58477  3.61503
          0.03124  3.87745  4.59980  0.61958  0.77255  0.48576  0.95510
    631   2.75468  4.83256  2.80931  2.53672  4.14660  3.31703  3.74434  3.67263  2.41136  3.21169  4.15055  3.00912  3.49836  1.46078  2.72704  2.79442  3.04922  3.35447  5.38438  4.07191    877 - -
          2.68619  4.42226  2.77520  2.73124  3.46355  2.40513  3.72495  3.29355  2.67741  2.69356  4.24690  2.90347  2.73740  3.18127  2.89801  2.37887  2.77520  2.98519  4.58478  3.61504
          0.09655  2.50123  4.59980  0.44513  1.02371  0.48576  0.95510
    632   2.91773  4.36170  4.27790  3.72182  3.23022  4.07956  4.44025  2.03925  3.59462  1.49681  2.60857  4.01809  4.39501  3.85052  3.82359  3.39792  3.02635  1.65782  5.08448  3.92901    879 - -
          2.68618  4.42225  2.77519  2.73123  3.46354  2.40513  3.72494  3.29354  2.67741  2.69355  4.24690  2.90347  2.73739  3.18146  2.89801  2.37887  2.77519  2.98518  4.58477  3.61503
          0.03124  3.87745  4.59980  0.61958  0.77255  0.48576  0.95510
    633   3.05394  4.49052  4.37832  3.82150  3.10563  4.20285  4.51572  2.07607  3.65916  1.44384  1.80999  4.13055  4.47952  3.90637  3.87079  3.52959  3.29044  2.08218  5.06735  3.92432    880 - -
          2.68618  4.42225  2.77519  2.73123  3.46354  2.40513  3.72494  3.29354  2.67741  2.69355  4.24690  2.90347  2.73739  3.18146  2.89801  2.37887  2.77519  2.98518  4.58477  3.61503
          0.03124  3.87745  4.59980  0.61958  0.77255  0.48576  0.95510
    634   2.70648  4.81389  2.79236  2.49718  4.16633  3.30269  3.71993  3.66022  2.40678  3.21231  4.11822  2.97644  3.15599  1.59348  2.74323  2.74445  2.99770  3.32767  5.39661  4.08169    881 - -
          2.68618  4.42225  2.77519  2.73123  3.46354  2.40513  3.72494  3.29354  2.67741  2.69355  4.24690  2.90347  2.73739  3.18146  2.89801  2.37887  2.77519  2.98518  4.58477  3.61503
          0.03124  3.87745  4.59980  0.61958  0.77255  0.48576  0.95510
    635   2.11327  4.33938  2.91809  2.66315  4.24463  1.97688  3.92286  3.67989  2.84412  3.31912  4.14193  2.56252  3.67101  3.13822  3.24252  2.07563  2.73784  3.19258  5.54408  4.26263    882 - -
          2.68618  4.42225  2.77519  2.73123  3.46354  2.40513  3.72494  3.29354  2.67741  2.69355  4.24690  2.90347  2.73739  3.18146  2.89801  2.37887  2.77519  2.98518  4.58477  3.61503
          0.03124  3.87745  4.59980  0.61958  0.77255  0.48576  0.95510
    636   2.38332  4.40377  2.85667  2.64901  4.16711  3.02883  3.91370  3.68815  2.80946  3.34104  4.19204  2.47694  3.70609  3.14728  3.17925  1.45026  2.80422  3.22325  5.49185  4.16244    883 - -
          2.68618  4.42225  2.77519  2.73123  3.46354  2.40513  3.72494  3.29354  2.67741  2.69355  4.24690  2.90347  2.73739  3.18146  2.89801  2.37887  2.77519  2.98518  4.58477  3.61503
          0.06317  3.87745  3.20623  0.61958  0.77255  0.48576  0.95510
    637   2.22930  4.18770  3.06001  2.89221  4.25103  1.46499  4.09453  3.72589  3.07032  3.41146  4.25995  3.14032  3.63593  3.36811  3.39219  2.01917  2.71356  3.18250  5.57548  4.32675    884 - -
          2.68618  4.42225  2.77519  2.73123  3.46354  2.40513  3.72494  3.29354  2.67741  2.69355  4.24690  2.90347  2.73739  3.18146  2.89801  2.37887  2.77519  2.98518  4.58477  3.61503
          0.03224  3.84652  4.56887  0.61958  0.77255  0.51333  0.91255
    638   2.85584  4.91168  3.21287  2.67100  4.00153  3.51483  2.68361  3.66324  2.03779  3.17632  4.06414  3.09901  3.92556  2.77458  1.59285  2.88581  3.06475  3.36276  5.17627  3.85559    885 - -
          2.68618  4.42225  2.77519  2.73123  3.46354  2.40513  3.72494  3.29354  2.67741  2.69355  4.24690  2.90347  2.73739  3.18146  2.89801  2.37887  2.77519  2.98518  4.58477  3.61503
          0.03224  3.84652  4.56887  0.61958  0.77255  0.51333  0.91255
    639   2.34184  4.26020  3.21353  2.93122  3.84392  3.04904  3.99132  3.29918  2.90413  2.82644  3.99758  3.20481  3.73102  3.29046  3.20812  1.35747  2.77538  2.93389  5.27958  3.93858    886 - -
          2.68618  4.42225  2.77519  2.73123  3.46354  2.40513  3.72494  3.29354  2.67741  2.69355  4.24690  2.90347  2.73739  3.18146  2.89801  2.37887  2.77519  2.98518  4.58477  3.61503
          0.03224  3.84652  4.56887  0.61958  0.77255  0.51333  0.91255
    640   2.27572  4.18825  3.55264  3.09363  3.60667  2.70085  4.02108  2.56788  3.02238  2.43138  3.55139  3.38057  3.87722  3.35224  3.33067  2.68710  2.78417  1.76109  5.11313  3.87923    887 - -
          2.68618  4.42225  2.77519  2.73123  3.46354  2.40513  3.72494  3.29354  2.67741  2.69355  4.24690  2.90347  2.73739  3.18146  2.89801  2.37887  2.77519  2.98518  4.58477  3.61503
          0.05203  3.84652  3.52854  0.61958  0.77255  0.51333  0.91255
    641   2.11869  4.17888  3.11455  2.86620  4.15376  2.91909  4.01746  3.53515  2.93886  3.25785  4.10969  2.99974  3.63713  3.27351  3.26562  1.41382  2.55747  3.05422  5.49762  4.24136    888 - -
          2.68618  4.42225  2.77519  2.73123  3.46354  2.40513  3.72494  3.29354  2.67741  2.69355  4.24690  2.90347  2.73739  3.18146  2.89801  2.37887  2.77519  2.98518  4.58477  3.61503
          0.03287  3.82736  4.54971  0.61958  0.77255  0.45928  0.99896
    642   2.24286  4.18430  3.20733  2.99063  4.13799  2.93165  4.10879  3.54010  3.04557  3.28397  4.17923  3.20627  3.67107  3.39116  3.34394  1.21115  2.58958  3.06657  5.51661  4.24040    889 - -
          2.68618  4.42225  2.77519  2.73123  3.46354  2.40513  3.72494  3.29354  2.67741  2.69355  4.24690  2.90347  2.73739  3.18146  2.89801  2.37887  2.77519  2.98518  4.58477  3.61503
          0.03124  3.87745  4.59980  0.61958  0.77255  0.48576  0.95510
    643   3.16075  4.62147  4.19753  3.83729  3.13742  3.98855  4.49146  2.34161  3.60500  0.86908  3.15862  4.11229  4.42297  3.97213  3.78029  3.55983  3.45473  2.38026  5.01863  3.74313    890 - -
          2.68618  4.42225  2.77519  2.73123  3.46354  2.40513  3.72494  3.29354  2.67741  2.69355  4.24690  2.90347  2.73739  3.18146  2.89801  2.37887  2.77519  2.98518  4.58477  3.61503
          0.03124  3.87745  4.59980  0.61958  0.77255  0.48576  0.95510
    644   2.24818  4.20398  3.44950  2.98035  3.72616  3.21529  3.96289  2.83900  2.92918  2.72247  3.65240  3.28082  2.89447  3.25488  3.26503  2.58115  2.21986  2.03218  5.17295  3.94258    891 - -
          2.68618  4.42225  2.77519  2.73123  3.46354  2.40513  3.72494  3.29354  2.67741  2.69355  4.24690  2.90347  2.73739  3.18146  2.89801  2.37887  2.77519  2.98518  4.58477  3.61503
          0.03124  3.87745  4.59980  0.61958  0.77255  0.48576  0.95510
    645   2.28546  4.26100  3.10098  2.82891  4.16145  2.97919  3.99561  3.61044  2.90766  3.27935  4.13136  3.12726  2.35582  3.24063  3.25493  1.53281  2.72976  3.13330  5.49051  4.22195    892 - -
          2.68618  4.42225  2.77519  2.73123  3.46354  2.40513  3.72494  3.29354  2.67741  2.69355  4.24690  2.90347  2.73739  3.18146  2.89801  2.37887  2.77519  2.98518  4.58477  3.61503
          0.03124  3.87745  4.59980  0.61958  0.77255  0.48576  0.95510
    646   2.66928  4.79022  2.79072  2.47660  4.16010  3.29229  3.70774  3.63702  2.41849  3.19972  4.08641  2.95978  2.62194  1.81518  2.77335  2.70872  2.95945  3.29735  5.39422  4.07645    893 - -
          2.68618  4.42225  2.77519  2.73123  3.46354  2.40513  3.72494  3.29354  2.67741  2.69355  4.24690  2.90347  2.73739  3.18146  2.89801  2.37887  2.77519  2.98518  4.58477  3.61503
          0.03124  3.87745  4.59980  0.61958  0.77255  0.48576  0.95510
    647   3.28306  4.66900  4.26944  3.91213  1.14078  4.11134  3.63823  2.83791  3.78399  2.18844  3.50381  3.93140  4.47486  3.91575  3.91636  3.51221  3.53603  2.81546  3.85896  2.09854    894 - -
          2.68618  4.42225  2.77519  2.73123  3.46354  2.40513  3.72494  3.29354  2.67741  2.69355  4.24690  2.90347  2.73739  3.18146  2.89801  2.37887  2.77519  2.98518  4.58477  3.61503
          0.03124  3.87745  4.59980  0.61958  0.77255  0.48576  0.95510
    648   2.40026  4.43648  2.83582  2.59445  4.19065  2.73395  3.86485  3.65181  2.74194  3.28247  4.12026  2.83600  3.70939  2.92863  3.12748  1.52489  2.79724  3.20697  5.48911  4.18665    895 - -
          2.68618  4.42225  2.77519  2.73123  3.46354  2.40513  3.72494  3.29354  2.67741  2.69355  4.24690  2.90347  2.73739  3.18146  2.89801  2.37887  2.77519  2.98518  4.58477  3.61503
          0.04850  3.87745  3.62534  0.61958  0.77255  0.48576  0.95510
    649   2.30936  4.22956  3.19634  3.01165  4.06463  2.95966  4.12179  3.58569  3.08463  3.30686  4.23398  3.23826  3.69751  3.43488  3.37097  1.10889  2.78862  3.12337  5.43808  4.14812    896 - -
          2.68618  4.42225  2.77519  2.73123  3.46354  2.40513  3.72494  3.29354  2.67741  2.69355  4.24690  2.90347  2.73739  3.18146  2.89801  2.37887  2.77519  2.98518  4.58477  3.61503
          0.03178  3.86073  4.58307  0.61958  0.77255  0.50087  0.93141
    650   1.51346  4.11585  3.44544  3.12594  4.03013  2.97666  4.14493  3.12134  3.10463  3.02242  3.95822  3.29512  3.69359  3.43409  3.39704  2.42532  1.91130  2.75215  5.45638  4.24158    897 - -
          2.68618  4.42225  2.77519  2.73123  3.46354  2.40513  3.72494  3.29354  2.67741  2.69355  4.24690  2.90347  2.73739  3.18146  2.89801  2.37887  2.77519  2.98518  4.58477  3.61503
          0.07388  3.86073  2.99240  0.61958  0.77255  0.50087  0.93141
    651   1.52567  4.10154  3.41397  3.10230  4.00848  2.96150  4.12636  3.08489  3.08185  2.99386  3.93772  3.27527  3.67824  3.41538  3.37289  2.41250  1.99299  2.72161  5.43901  4.22245    898 - -
          2.68618  4.42225  2.77519  2.73123  3.46354  2.40513  3.72494  3.29354  2.67741  2.69355  4.24690  2.90347  2.73739  3.18146  2.89801  2.37887  2.77519  2.98518  4.58477  3.61503
          0.03312  3.81996  4.54231  0.61958  0.77255  0.47882  0.96630
    652   1.43004  4.14404  3.28436  2.95871  4.09403  2.94400  4.04204  3.43069  2.98926  3.16291  4.01565  3.18761  2.86647  3.30431  3.31897  2.23265  2.55831  2.97762  5.45305  4.22533    899 - -
          2.68618  4.42225  2.77519  2.73123  3.46354  2.40513  3.72494  3.29354  2.67741  2.69355  4.24690  2.90347  2.73739  3.18146  2.89801  2.37887  2.77519  2.98518  4.58477  3.61503
          0.03178  3.86073  4.58307  0.61958  0.77255  0.50087  0.93141
    653   2.55030  4.30485  4.11702  3.62720  3.45439  3.86103  4.43730  1.97429  3.49541  1.87346  3.33050  3.89738  4.30133  3.82018  3.75140  3.22779  3.08314  1.36911  5.23346  4.01021    900 - -
          2.68618  4.42225  2.77519  2.73123  3.46354  2.40513  3.72494  3.29354  2.67741  2.69355  4.24690  2.90347  2.73739  3.18146  2.89801  2.37887  2.77519  2.98518  4.58477  3.61503
          0.03178  3.86073  4.58307  0.61958  0.77255  0.50087  0.93141
    654   3.14218  4.60798  4.17061  3.81049  3.13138  3.96716  4.46991  2.33488  3.57835  0.88978  3.15815  4.08709  4.40460  3.94949  3.75630  3.53678  3.43700  2.36915  5.00632  3.72689    901 - -
          2.68618  4.42225  2.77519  2.73123  3.46354  2.40513  3.72494  3.29354  2.67741  2.69355  4.24690  2.90347  2.73739  3.18146  2.89801  2.37887  2.77519  2.98518  4.58477  3.61503
          0.03178  3.86073  4.58307  0.61958  0.77255  0.50087  0.93141
    655   2.73614  4.49536  3.34206  3.17946  4.17552  3.18354  4.25782  3.71797  3.23577  3.34606  4.39546  3.48731  0.84975  3.62491  3.48257  2.90328  3.17680  3.36468  5.36522  4.29604    902 - -
          2.68618  4.42225  2.77519  2.73123  3.46354  2.40513  3.72494  3.29354  2.67741  2.69355  4.24690  2.90347  2.73739  3.18146  2.89801  2.37887  2.77519  2.98518  4.58477  3.61503
          0.03178  3.86073  4.58307  0.61958  0.77255  0.50087  0.93141
    656   2.52802  4.53529  2.96188  2.59524  3.94862  3.25145  3.75387  3.33301  2.53174  2.87101  3.87608  3.03198  2.07745  2.71565  2.88619  2.62935  2.67225  3.01982  5.28126  3.98633    903 - -
          2.68618  4.42225  2.77519  2.73123  3.46354  2.40513  3.72494  3.29354  2.67741  2.69355  4.24690  2.90347  2.73739  3.18146  2.89801  2.37887  2.77519  2.98518  4.58477  3.61503
          0.03178  3.86073  4.58307  0.61958  0.77255  0.50087  0.93141
    657   1.64695  4.13767  3.24591  2.93402  4.17304  2.53955  4.04792  3.58213  3.00901  3.26031  4.08536  3.16236  3.31909  3.30071  3.35335  1.77544  2.64244  3.07149  5.50910  4.28046    904 - -
          2.68618  4.42225  2.77519  2.73123  3.46354  2.40513  3.72494  3.29354  2.67741  2.69355  4.24690  2.90347  2.73739  3.18146  2.89801  2.37887  2.77519  2.98518  4.58477  3.61503
          0.03178  3.86073  4.58307  0.61958  0.77255  0.50087  0.93141
    658   3.14218  4.60798  4.17061  3.81049  3.13138  3.96716  4.46991  2.33488  3.57835  0.88978  3.15815  4.08709  4.40460  3.94949  3.75630  3.53678  3.43700  2.36915  5.00632  3.72689    905 - -
          2.68618  4.42225  2.77519  2.73123  3.46354  2.40513  3.72494  3.29354  2.67741  2.69355  4.24690  2.90347  2.73739  3.18146  2.89801  2.37887  2.77519  2.98518  4.58477  3.61503
          0.03178  3.86073  4.58307  0.61958  0.77255  0.50087  0.93141
    659   2.34332  4.37219  2.93135  2.63375  4.17057  2.88423  3.86533  3.59474  2.74958  3.23887  4.06769  2.47036  3.68453  3.07487  3.14333  1.75168  2.39395  3.14674  5.46978  4.18396    906 - -
          2.68618  4.42225  2.77519  2.73123  3.46354  2.40513  3.72494  3.29354  2.67741  2.69355  4.24690  2.90347  2.73739  3.18146  2.89801  2.37887  2.77519  2.98518  4.58477  3.61503
          0.03178  3.86073  4.58307  0.61958  0.77255  0.50087  0.93141
    660   3.14218  4.60798  4.17061  3.81049  3.13138  3.96716  4.46991  2.33488  3.57835  0.88978  3.15815  4.08709  4.40460  3.94949  3.75630  3.53678  3.43700  2.36915  5.00632  3.72689    907 - -
          2.68618  4.42225  2.77519  2.73123  3.46354  2.40513  3.72494  3.29354  2.67741  2.69355  4.24690  2.90347  2.73739  3.18146  2.89801  2.37887  2.77519  2.98518  4.58477  3.61503
          0.03178  3.86073  4.58307  0.61958  0.77255  0.50087  0.93141
    661   1.91508  4.13991  3.41765  3.11000  4.01634  3.00041  4.13875  3.08528  3.08120  2.99454  3.94976  3.29569  3.71174  3.42664  3.37103  2.45279  1.53041  2.73302  5.45111  4.23038    908 - -
          2.68618  4.42225  2.77519  2.73123  3.46354  2.40513  3.72494  3.29354  2.67741  2.69355  4.24690  2.90347  2.73739  3.18146  2.89801  2.37887  2.77519  2.98518  4.58477  3.61503
          0.03178  3.86073  4.58307  0.61958  0.77255  0.50087  0.93141
    662   2.08439  4.15983  3.39922  3.11031  4.00752  3.01662  4.14545  3.06183  3.07455  2.97351  3.95266  3.30295  3.72770  3.43519  3.35783  2.47715  1.43005  2.72290  5.45332  4.22649    909 - -
          2.68618  4.42225  2.77519  2.73123  3.46354  2.40513  3.72494  3.29354  2.67741  2.69355  4.24690  2.90347  2.73739  3.18146  2.89801  2.37887  2.77519  2.98518  4.58477  3.61503
          0.03178  3.86073  4.58307  0.61958  0.77255  0.50087  0.93141
    663   2.43918  4.35191  3.37221  2.89412  3.62377  3.36330  3.90128  2.68826  2.78937  2.35636  3.57388  3.26533  2.14576  3.17089  3.12843  2.70498  2.83292  2.49182  5.12832  3.85750    910 - -
          2.68618  4.42225  2.77519  2.73123  3.46354  2.40513  3.72494  3.29354  2.67741  2.69355  4.24690  2.90347  2.73739  3.18146  2.89801  2.37887  2.77519  2.98518  4.58477  3.61503
          0.03178  3.86073  4.58307  0.61958  0.77255  0.50087  0.93141
    664   1.37015  4.10248  3.45901  3.11628  3.97890  2.64326  4.11776  3.14374  3.10107  3.01303  3.92321  3.28770  3.68608  3.41514  3.39951  2.41645  2.67144  2.48214  5.39950  4.17901    911 - -
          2.68618  4.42225  2.77519  2.73123  3.46354  2.40513  3.72494  3.29354  2.67741  2.69355  4.24690  2.90347  2.73739  3.18146  2.89801  2.37887  2.77519  2.98518  4.58477  3.61503
          0.03178  3.86073  4.58307  0.61958  0.77255  0.50087  0.93141
    665   2.27762  4.25167  3.09257  2.82265  4.14954  2.97082  3.98861  3.59805  2.90115  3.26852  4.12199  3.12013  2.43937  3.23488  3.24703  1.52403  2.72225  3.12237  5.48010  4.21139    912 - -
          2.68618  4.42225  2.77519  2.73123  3.46354  2.40513  3.72494  3.29354  2.67741  2.69355  4.24690  2.90347  2.73739  3.18146  2.89801  2.37887  2.77519  2.98518  4.58477  3.61503
          0.03178  3.86073  4.58307  0.61958  0.77255  0.50087  0.93141
    666   2.08906  4.15637  3.57145  3.15629  3.82340  3.14856  4.11898  2.73129  3.08422  2.74230  3.73631  3.37156  3.79867  3.41937  3.38586  2.55905  1.73902  2.19170  5.31802  4.09702    913 - -
          2.68618  4.42225  2.77519  2.73123  3.46354  2.40513  3.72494  3.29354  2.67741  2.69355  4.24690  2.90347  2.73739  3.18146  2.89801  2.37887  2.77519  2.98518  4.58477  3.61503
          0.03178  3.86073  4.58307  0.61958  0.77255  0.50087  0.93141
    667   2.25065  4.22481  3.15294  2.83039  4.13611  2.97298  3.96998  3.53334  2.87602  3.21401  4.05511  3.12191  2.66471  3.20675  3.22933  1.59540  2.44096  3.06792  5.46627  4.21266    914 - -
          2.68618  4.42225  2.77519  2.73123  3.46354  2.40513  3.72494  3.29354  2.67741  2.69355  4.24690  2.90347  2.73739  3.18146  2.89801  2.37887  2.77519  2.98518  4.58477  3.61503
          0.03178  3.86073  4.58307  0.61958  0.77255  0.50087  0.93141
    668   2.74374  4.77585  3.08332  2.61029  3.87559  3.46659  3.64945  3.34867  2.24729  2.56353  3.85216  3.06755  3.89536  1.85718  2.46338  2.80534  2.97707  3.10475  5.18479  3.86935    915 - -
          2.68618  4.42225  2.77519  2.73123  3.46354  2.40513  3.72494  3.29354  2.67741  2.69355  4.24690  2.90347  2.73739  3.18146  2.89801  2.37887  2.77519  2.98518  4.58477  3.61503
          0.03178  3.86073  4.58307  0.61958  0.77255  0.50087  0.93141
    669   2.81201  5.20992  1.38397  2.05462  4.59863  2.63037  3.73555  4.09054  2.74619  3.64477  4.50355  2.68210  3.77795  2.91365  3.31004  2.74265  3.12065  3.67853  5.80831  4.35970    916 - -
          2.68618  4.42225  2.77519  2.73123  3.46354  2.40513  3.72494  3.29354  2.67741  2.69355  4.24690  2.90347  2.73739  3.18146  2.89801  2.37887  2.77519  2.98518  4.58477  3.61503
          0.03178  3.86073  4.58307  0.61958  0.77255  0.50087  0.93141
    670   1.57646  4.24807  2.96091  2.78179  4.06168  2.67539  3.94408  3.39588  2.88644  3.12291  3.97307  3.10656  3.68016  3.18527  3.26133  2.43776  2.30439  2.98073  5.41217  4.15835    917 - -
          2.68618  4.42225  2.77519  2.73123  3.46354  2.40513  3.72494  3.29354  2.67741  2.69355  4.24690  2.90347  2.73739  3.18146  2.89801  2.37887  2.77519  2.98518  4.58477  3.61503
          0.03178  3.86073  4.58307  0.61958  0.77255  0.50087  0.93141
    671   2.22343  4.19256  3.10477  2.87460  4.23188  2.57238  4.05135  3.68311  2.99760  3.35279  4.18687  3.13298  3.36577  3.30599  3.33430  1.33278  2.69270  3.15454  5.55476  4.30659    918 - -
          2.68618  4.42225  2.77519  2.73123  3.46354  2.40513  3.72494  3.29354  2.67741  2.69355  4.24690  2.90347  2.73739  3.18146  2.89801  2.37887  2.77519  2.98518  4.58477  3.61503
          0.05449  3.86073  3.44261  0.61958  0.77255  0.50087  0.93141
    672   2.85507  4.83877  2.88177  2.63657  4.00270  3.34435  3.79438  3.62881  2.45985  3.13446  4.16385  3.09579  3.89769  1.29529  2.74444  2.90451  3.15233  3.36076  5.28098  3.97268    919 - -
          2.68618  4.42225  2.77519  2.73123  3.46354  2.40513  3.72494  3.29354  2.67741  2.69355  4.24690  2.90347  2.73739  3.18146  2.89801  2.37887  2.77519  2.98518  4.58477  3.61503
          0.03249  3.83873  4.56108  0.61958  0.77255  0.52003  0.90265
    673   2.36197  1.20488  3.92560  3.62994  3.85252  2.81016  4.34841  3.05721  3.47552  2.96841  3.96788  3.61524  3.77560  3.80983  3.63763  2.61136  2.83561  2.73270  5.25062  4.10598    920 - -
          2.68618  4.42225  2.77519  2.73123  3.46354  2.40513  3.72494  3.29354  2.67741  2.69355  4.24690  2.90347  2.73739  3.18146  2.89801  2.37887  2.77519  2.98518  4.58477  3.61503
          0.03249  3.83873  4.56108  0.61958  0.77255  0.48861  0.95057
    674   2.81427  4.95044  2.79971  2.47919  3.94439  3.39675  3.15441  3.70014  2.26274  3.21462  4.11730  2.96553  3.87879  1.65403  2.57035  2.82125  3.05752  3.38913  5.22112  3.82086    921 - -
          2.68618  4.42225  2.77519  2.73123  3.46354  2.40513  3.72494  3.29354  2.67741  2.69355  4.24690  2.90347  2.73739  3.18146  2.89801  2.37887  2.77519  2.98518  4.58477  3.61503
          0.03178  3.86073  4.58307  0.61958  0.77255  0.50087  0.93141
    675   2.73614  4.49536  3.34206  3.17946  4.17552  3.18354  4.25782  3.71797  3.23577  3.34606  4.39546  3.48731  0.84975  3.62491  3.48257  2.90328  3.17680  3.36468  5.36522  4.29604    922 - -
          2.68618  4.42225  2.77519  2.73123  3.46354  2.40513  3.72494  3.29354  2.67741  2.69355  4.24690  2.90347  2.73739  3.18146  2.89801  2.37887  2.77519  2.98518  4.58477  3.61503
          0.03178  3.86073  4.58307  0.61958  0.77255  0.50087  0.93141
    676   2.22916  4.18458  3.12771  2.92658  4.22171  2.53696  4.09262  3.69519  3.05306  3.38337  4.23140  3.16348  3.64422  3.36512  3.37135  1.25489  2.70938  3.16270  5.55227  4.30059    923 - -
          2.68618  4.42225  2.77519  2.73123  3.46354  2.40513  3.72494  3.29354  2.67741  2.69355  4.24690  2.90347  2.73739  3.18146  2.89801  2.37887  2.77519  2.98518  4.58477  3.61503
          0.03178  3.86073  4.58307  0.61958  0.77255  0.50087  0.93141
    677   2.73614  4.49536  3.34206  3.17946  4.17552  3.18354  4.25782  3.71797  3.23577  3.34606  4.39546  3.48731  0.84975  3.62491  3.48257  2.90328  3.17680  3.36468  5.36522  4.29604    924 - -
          2.68618  4.42225  2.77519  2.73123  3.46354  2.40513  3.72494  3.29354  2.67741  2.69355  4.24690  2.90347  2.73739  3.18146  2.89801  2.37887  2.77519  2.98518  4.58477  3.61503
          0.03178  3.86073  4.58307  0.61958  0.77255  0.50087  0.93141
    678   2.97712  5.10338  0.93504  2.32787  4.47885  3.20189  3.92091  4.06438  3.00283  3.67483  4.65276  2.88361  3.85386  3.16009  3.51739  2.94086  3.31547  3.70484  5.64973  4.35379    925 - -
          2.68618  4.42225  2.77519  2.73123  3.46354  2.40513  3.72494  3.29354  2.67741  2.69355  4.24690  2.90347  2.73739  3.18146  2.89801  2.37887  2.77519  2.98518  4.58477  3.61503
          0.03178  3.86073  4.58307  0.61958  0.77255  0.50087  0.93141
    679   3.24354  4.64878  4.22260  3.93493  1.03113  3.93592  3.87223  2.76874  3.84227  2.14154  3.50069  4.00600  4.39482  4.01350  3.96489  3.51402  3.54469  2.75857  4.12491  2.49344    926 - -
          2.68618  4.42225  2.77519  2.73123  3.46354  2.40513  3.72494  3.29354  2.67741  2.69355  4.24690  2.90347  2.73739  3.18146  2.89801  2.37887  2.77519  2.98518  4.58477  3.61503
          0.03178  3.86073  4.58307  0.61958  0.77255  0.50087  0.93141
    680   2.23603  4.18769  3.13353  2.93594  4.20899  2.62484  4.09650  3.68672  3.05529  3.38063  4.23450  3.17072  3.64892  3.37314  3.36867  1.22491  2.71669  3.15974  5.54263  4.28795    927 - -
          2.68618  4.42225  2.77519  2.73123  3.46354  2.40513  3.72494  3.29354  2.67741  2.69355  4.24690  2.90347  2.73739  3.18146  2.89801  2.37887  2.77519  2.98518  4.58477  3.61503
          0.03178  3.86073  4.58307  0.61958  0.77255  0.50087  0.93141
    681   2.98225  4.80164  3.11448  2.87332  3.27669  3.43774  1.16751  3.68335  2.71670  3.17875  4.22085  3.28309  3.98966  3.23942  2.98307  3.05306  3.28525  3.41870  4.74188  3.22789    928 - -
          2.68618  4.42225  2.77519  2.73123  3.46354  2.40513  3.72494  3.29354  2.67741  2.69355  4.24690  2.90347  2.73739  3.18146  2.89801  2.37887  2.77519  2.98518  4.58477  3.61503
          0.03178  3.86073  4.58307  0.61958  0.77255  0.50087  0.93141
    682   2.97712  5.10338  0.93504  2.32787  4.47885  3.20189  3.92091  4.06438  3.00283  3.67483  4.65276  2.88361  3.85386  3.16009  3.51739  2.94086  3.31547  3.70484  5.64973  4.35379    929 - -
          2.68618  4.42225  2.77519  2.73123  3.46354  2.40513  3.72494  3.29354  2.67741  2.69355  4.24690  2.90347  2.73739  3.18146  2.89801  2.37887  2.77519  2.98518  4.58477  3.61503
          0.03178  3.86073  4.58307  0.61958  0.77255  0.50087  0.93141
    683   2.91075  4.90924  3.31006  2.78071  4.21687  3.51609  3.64412  3.69979  2.00951  3.19434  4.13027  3.17337  3.95890  2.67895  1.29817  2.95592  3.13558  3.41160  5.29579  4.06859    930 - -
          2.68618  4.42225  2.77519  2.73123  3.46354  2.40513  3.72494  3.29354  2.67741  2.69355  4.24690  2.90347  2.73739  3.18146  2.89801  2.37887  2.77519  2.98518  4.58477  3.61503
          0.03178  3.86073  4.58307  0.61958  0.77255  0.50087  0.93141
    684   2.87161  4.85682  2.89535  2.65000  4.02380  3.35837  3.80817  3.65284  2.47163  3.15635  4.18464  3.10960  3.91172  1.25507  2.75599  2.91990  3.16863  3.38328  5.29794  3.99094    931 - -
          2.68618  4.42225  2.77519  2.73123  3.46354  2.40513  3.72494  3.29354  2.67741  2.69355  4.24690  2.90347  2.73739  3.18146  2.89801  2.37887  2.77519  2.98518  4.58477  3.61503
          0.03178  3.86073  4.58307  0.61958  0.77255  0.50087  0.93141
    685   3.14218  4.60798  4.17061  3.81049  3.13138  3.96716  4.46991  2.33488  3.57835  0.88978  3.15815  4.08709  4.40460  3.94949  3.75630  3.53678  3.43700  2.36915  5.00632  3.72689    932 - -
          2.68618  4.42225  2.77519  2.73123  3.46354  2.40513  3.72494  3.29354  2.67741  2.69355  4.24690  2.90347  2.73739  3.18146  2.89801  2.37887  2.77519  2.98518  4.58477  3.61503
          0.03178  3.86073  4.58307  0.61958  0.77255  0.50087  0.93141
    686   2.99236  4.83216  3.48183  2.99546  4.18377  3.48251  3.81601  3.72474  2.23300  3.24281  4.24337  3.35605  3.98573  3.03699  0.99648  3.07715  3.25917  3.44921  5.27162  4.11376    933 - -
          2.68618  4.42225  2.77519  2.73123  3.46354  2.40513  3.72494  3.29354  2.67741  2.69355  4.24690  2.90347  2.73739  3.18146  2.89801  2.37887  2.77519  2.98518  4.58477  3.61503
          0.03178  3.86073  4.58307  0.61958  0.77255  0.50087  0.93141
    687   3.14218  4.60798  4.17061  3.81049  3.13138  3.96716  4.46991  2.33488  3.57835  0.88978  3.15815  4.08709  4.40460  3.94949  3.75630  3.53678  3.43700  2.36915  5.00632  3.72689    934 - -
          2.68618  4.42225  2.77519  2.73123  3.46354  2.40513  3.72494  3.29354  2.67741  2.69355  4.24690  2.90347  2.73739  3.18146  2.89801  2.37887  2.77519  2.98518  4.58477  3.61503
          0.03178  3.86073  4.58307  0.61958  0.77255  0.50087  0.93141
    688   3.14218  4.60798  4.17061  3.81049  3.13138  3.96716  4.46991  2.33488  3.57835  0.88978  3.15815  4.08709  4.40460  3.94949  3.75630  3.53678  3.43700  2.36915  5.00632  3.72689    935 - -
          2.68618  4.42225  2.77519  2.73123  3.46354  2.40513  3.72494  3.29354  2.67741  2.69355  4.24690  2.90347  2.73739  3.18146  2.89801  2.37887  2.77519  2.98518  4.58477  3.61503
          0.03178  3.86073  4.58307  0.61958  0.77255  0.50087  0.93141
    689   3.14218  4.60798  4.17061  3.81049  3.13138  3.96716  4.46991  2.33488  3.57835  0.88978  3.15815  4.08709  4.40460  3.94949  3.75630  3.53678  3.43700  2.36915  5.00632  3.72689    936 - -
          2.68618  4.42225  2.77519  2.73123  3.46354  2.40513  3.72494  3.29354  2.67741  2.69355  4.24690  2.90347  2.73739  3.18146  2.89801  2.37887  2.77519  2.98518  4.58477  3.61503
          0.03178  3.86073  4.58307  0.61958  0.77255  0.50087  0.93141
    690   2.30936  4.22956  3.19634  3.01165  4.06463  2.95966  4.12179  3.58569  3.08463  3.30686  4.23398  3.23826  3.69751  3.43488  3.37097  1.10889  2.78862  3.12337  5.43808  4.14812    937 - -
          2.68618  4.42225  2.77519  2.73123  3.46354  2.40513  3.72494  3.29354  2.67741  2.69355  4.24690  2.90347  2.73739  3.18146  2.89801  2.37887  2.77519  2.98518  4.58477  3.61503
          0.03178  3.86073  4.58307  0.61958  0.77255  0.50087  0.93141
    691   2.87161  4.85682  2.89535  2.65000  4.02380  3.35837  3.80817  3.65284  2.47163  3.15635  4.18464  3.10960  3.91172  1.25507  2.75599  2.91990  3.16863  3.38328  5.29794  3.99094    938 - -
          2.68618  4.42225  2.77519  2.73123  3.46354  2.40513  3.72494  3.29354  2.67741  2.69355  4.24690  2.90347  2.73739  3.18146  2.89801  2.37887  2.77519  2.98518  4.58477  3.61503
          0.03178  3.86073  4.58307  0.61958  0.77255  0.50087  0.93141
    692   2.73614  4.49536  3.34206  3.17946  4.17552  3.18354  4.25782  3.71797  3.23577  3.34606  4.39546  3.48731  0.84975  3.62491  3.48257  2.90328  3.17680  3.36468  5.36522  4.29604    939 - -
          2.68618  4.42225  2.77519  2.73123  3.46354  2.40513  3.72494  3.29354  2.67741  2.69355  4.24690  2.90347  2.73739  3.18146  2.89801  2.37887  2.77519  2.98518  4.58477  3.61503
          0.03178  3.86073  4.58307  0.61958  0.77255  0.50087  0.93141
    693   3.02197  4.44407  4.31885  3.93426  3.36636  4.05373  4.66462  1.09256  3.76217  1.95489  3.30364  4.18126  4.48614  4.11171  3.96008  3.54796  3.32138  1.84580  5.25471  3.99194    940 - -
          2.68618  4.42225  2.77519  2.73123  3.46354  2.40513  3.72494  3.29354  2.67741  2.69355  4.24690  2.90347  2.73739  3.18146  2.89801  2.37887  2.77519  2.98518  4.58477  3.61503
          0.03178  3.86073  4.58307  0.61958  0.77255  0.50087  0.93141
    694   2.87161  4.85682  2.89535  2.65000  4.02380  3.35837  3.80817  3.65284  2.47163  3.15635  4.18464  3.10960  3.91172  1.25507  2.75599  2.91990  3.16863  3.38328  5.29794  3.99094    941 - -
          2.68618  4.42225  2.77519  2.73123  3.46354  2.40513  3.72494  3.29354  2.67741  2.69355  4.24690  2.90347  2.73739  3.18146  2.89801  2.37887  2.77519  2.98518  4.58477  3.61503
          0.03178  3.86073  4.58307  0.61958  0.77255  0.50087  0.93141
    695   2.73614  4.49536  3.34206  3.17946  4.17552  3.18354  4.25782  3.71797  3.23577  3.34606  4.39546  3.48731  0.84975  3.62491  3.48257  2.90328  3.17680  3.36468  5.36522  4.29604    942 - -
          2.68618  4.42225  2.77519  2.73123  3.46354  2.40513  3.72494  3.29354  2.67741  2.69355  4.24690  2.90347  2.73739  3.18146  2.89801  2.37887  2.77519  2.98518  4.58477  3.61503
          0.03178  3.86073  4.58307  0.61958  0.77255  0.50087  0.93141
    696   2.96008  4.51072  4.03685  3.62950  3.20275  3.82532  4.36736  2.37719  3.39819  1.79926  1.40062  3.90842  4.28592  3.78087  3.60487  3.30793  3.26518  2.38192  5.04197  3.80267    943 - -
          2.68618  4.42225  2.77519  2.73123  3.46354  2.40513  3.72494  3.29354  2.67741  2.69355  4.24690  2.90347  2.73739  3.18146  2.89801  2.37887  2.77519  2.98518  4.58477  3.61503
          0.03178  3.86073  4.58307  0.61958  0.77255  0.50087  0.93141
    697   2.96008  4.51072  4.03685  3.62950  3.20275  3.82532  4.36736  2.37719  3.39819  1.79926  1.40062  3.90842  4.28592  3.78087  3.60487  3.30793  3.26518  2.38192  5.04197  3.80267    944 - -
          2.68618  4.42225  2.77519  2.73123  3.46354  2.40513  3.72494  3.29354  2.67741  2.69355  4.24690  2.90347  2.73739  3.18146  2.89801  2.37887  2.77519  2.98518  4.58477  3.61503
          0.03178  3.86073  4.58307  0.61958  0.77255  0.50087  0.93141
    698   2.73614  4.49536  3.34206  3.17946  4.17552  3.18354  4.25782  3.71797  3.23577  3.34606  4.39546  3.48731  0.84975  3.62491  3.48257  2.90328  3.17680  3.36468  5.36522  4.29604    945 - -
          2.68618  4.42225  2.77519  2.73123  3.46354  2.40513  3.72494  3.29354  2.67741  2.69355  4.24690  2.90347  2.73739  3.18146  2.89801  2.37887  2.77519  2.98518  4.58477  3.61503
          0.03178  3.86073  4.58307  0.61958  0.77255  0.50087  0.93141
    699   2.65053  4.42703  3.32189  3.21985  4.36219  0.74746  4.34077  3.95903  3.39952  3.61461  4.59032  3.48621  3.81779  3.72462  3.63678  2.82212  3.13085  3.48962  5.46036  4.46372    946 - -
          2.68618  4.42225  2.77519  2.73123  3.46354  2.40513  3.72494  3.29354  2.67741  2.69355  4.24690  2.90347  2.73739  3.18146  2.89801  2.37887  2.77519  2.98518  4.58477  3.61503
          0.03178  3.86073  4.58307  0.61958  0.77255  0.50087  0.93141
    700   2.30936  4.22956  3.19634  3.01165  4.06463  2.95966  4.12179  3.58569  3.08463  3.30686  4.23398  3.23826  3.69751  3.43488  3.37097  1.10889  2.78862  3.12337  5.43808  4.14812    947 - -
          2.68618  4.42225  2.77519  2.73123  3.46354  2.40513  3.72494  3.29354  2.67741  2.69355  4.24690  2.90347  2.73739  3.18146  2.89801  2.37887  2.77519  2.98518  4.58477  3.61503
          0.03178  3.86073  4.58307  0.61958  0.77255  0.50087  0.93141
    701   2.57319  0.96457  4.08930  3.82632  3.82045  3.19856  4.47600  2.96249  3.65323  2.87846  3.99940  3.81645  3.90458  3.99981  3.77965  2.84480  3.03898  2.70784  5.23896  4.10819    948 - -
          2.68618  4.42225  2.77519  2.73123  3.46354  2.40513  3.72494  3.29354  2.67741  2.69355  4.24690  2.90347  2.73739  3.18146  2.89801  2.37887  2.77519  2.98518  4.58477  3.61503
          0.03178  3.86073  4.58307  0.61958  0.77255  0.50087  0.93141
    702   2.90326  5.28206  1.17568  2.04025  4.59936  3.16697  3.77560  4.09798  2.81665  3.68418  4.59095  2.69877  3.80693  2.96878  3.38030  2.81986  3.21366  3.71458  5.81241  4.37448    949 - -
          2.68618  4.42225  2.77519  2.73123  3.46354  2.40513  3.72494  3.29354  2.67741  2.69355  4.24690  2.90347  2.73739  3.18146  2.89801  2.37887  2.77519  2.98518  4.58477  3.61503
          0.03178  3.86073  4.58307  0.61958  0.77255  0.50087  0.93141
    703   1.16625  4.11367  3.36302  3.13480  4.08280  2.92571  4.18560  3.28494  3.16313  3.15177  4.08530  3.28347  3.67388  3.49227  3.43658  2.28993  2.69738  2.87094  5.50258  4.26224    950 - -
          2.68618  4.42225  2.77519  2.73123  3.46354  2.40513  3.72494  3.29354  2.67741  2.69355  4.24690  2.90347  2.73739  3.18146  2.89801  2.37887  2.77519  2.98518  4.58477  3.61503
          0.03178  3.86073  4.58307  0.61958  0.77255  0.50087  0.93141
    704   2.99236  4.83216  3.48183  2.99546  4.18377  3.48251  3.81601  3.72474  2.23300  3.24281  4.24337  3.35605  3.98573  3.03699  0.99648  3.07715  3.25917  3.44921  5.27162  4.11376    951 - -
          2.68618  4.42225  2.77519  2.73123  3.46354  2.40513  3.72494  3.29354  2.67741  2.69355  4.24690  2.90347  2.73739  3.18146  2.89801  2.37887  2.77519  2.98518  4.58477  3.61503
          0.03178  3.86073  4.58307  0.61958  0.77255  0.50087  0.93141
    705   2.60171  4.84119  2.90065  2.48070  4.19669  3.36938  3.62368  3.61225  2.22359  3.17093  4.02635  2.96101  3.54180  1.84784  2.38849  2.72013  2.94087  3.28119  5.36159  4.06906    952 - -
          2.68618  4.42225  2.77519  2.73123  3.46354  2.40513  3.72494  3.29354  2.67741  2.69355  4.24690  2.90347  2.73739  3.18146  2.89801  2.37887  2.77519  2.98518  4.58477  3.61503
          0.03178  3.86073  4.58307  0.61958  0.77255  0.50087  0.93141
    706   2.33971  4.29084  3.06281  2.84661  4.10799  2.99981  4.01577  3.56827  2.92176  3.25875  4.15605  3.14767  1.54191  3.28381  3.24140  2.24425  2.78688  3.12466  5.45344  4.17552    953 - -
          2.68618  4.42225  2.77519  2.73123  3.46354  2.40513  3.72494  3.29354  2.67741  2.69355  4.24690  2.90347  2.73739  3.18146  2.89801  2.37887  2.77519  2.98518  4.58477  3.61503
          0.03178  3.86073  4.58307  0.61958  0.77255  0.50087  0.93141
    707   2.01632  4.14785  3.22401  2.99770  4.15974  2.90465  4.11390  3.52508  3.06736  3.27917  4.15996  3.19995  3.64771  3.39287  3.37066  1.28377  2.68847  3.04182  5.53207  4.27587    954 - -
          2.68618  4.42225  2.77519  2.73123  3.46354  2.40513  3.72494  3.29354  2.67741  2.69355  4.24690  2.90347  2.73739  3.18146  2.89801  2.37887  2.77519  2.98518  4.58477  3.61503
          0.03178  3.86073  4.58307  0.61958  0.77255  0.50087  0.93141
    708   2.85798  5.26493  2.04355  1.29240  4.56465  3.19437  3.71989  4.03746  2.67908  3.60311  4.47586  2.69869  3.79842  2.89569  3.20693  2.77939  3.14544  3.65675  5.76067  4.32707    955 - -
          2.68618  4.42225  2.77519  2.73123  3.46354  2.40513  3.72494  3.29354  2.67741  2.69355  4.24690  2.90347  2.73739  3.18146  2.89801  2.37887  2.77519  2.98518  4.58477  3.61503
          0.03178  3.86073  4.58307  0.61958  0.77255  0.50087  0.93141
    709   2.01247  4.16724  3.58985  3.16322  3.68705  3.24924  4.09627  2.60152  3.10293  2.61387  3.61668  3.40656  3.27962  3.42522  3.40146  2.64478  2.77633  1.67585  5.20367  3.98067    956 - -
          2.68618  4.42225  2.77519  2.73123  3.46354  2.40513  3.72494  3.29354  2.67741  2.69355  4.24690  2.90347  2.73739  3.18146  2.89801  2.37887  2.77519  2.98518  4.58477  3.61503
          0.03178  3.86073  4.58307  0.61958  0.77255  0.50087  0.93141
    710   2.22044  4.18183  3.11892  2.91130  4.23882  2.33984  4.08553  3.70685  3.04849  3.38658  4.22666  3.15255  3.63795  3.35166  3.37513  1.32900  2.69956  3.16712  5.56501  4.31658    957 - -
          2.68618  4.42225  2.77519  2.73123  3.46354  2.40513  3.72494  3.29354  2.67741  2.69355  4.24690  2.90347  2.73739  3.18146  2.89801  2.37887  2.77519  2.98518  4.58477  3.61503
          0.03178  3.86073  4.58307  0.61958  0.77255  0.50087  0.93141
    711   2.76090  4.73266  3.23625  2.78225  4.24061  2.86610  3.74431  3.69780  2.23115  3.26322  4.15852  3.17527  3.88533  2.93625  1.31330  2.83871  3.05169  3.35570  5.33841  4.14055    958 - -
          2.68618  4.42225  2.77519  2.73123  3.46354  2.40513  3.72494  3.29354  2.67741  2.69355  4.24690  2.90347  2.73739  3.18146  2.89801  2.37887  2.77519  2.98518  4.58477  3.61503
          0.03178  3.86073  4.58307  0.61958  0.77255  0.50087  0.93141
    712   2.22693  4.18800  3.38592  3.11577  3.98407  3.04000  4.15268  3.04484  3.06952  2.94528  3.95540  3.31676  3.74936  3.44786  3.34480  2.51239  1.35526  2.72192  5.44252  4.20602    959 - -
          2.68618  4.42225  2.77519  2.73123  3.46354  2.40513  3.72494  3.29354  2.67741  2.69355  4.24690  2.90347  2.73739  3.18146  2.89801  2.37887  2.77519  2.98518  4.58477  3.61503
          0.03178  3.86073  4.58307  0.61958  0.77255  0.50087  0.93141
    713   2.22008  4.24966  3.13471  2.99895  4.26472  1.14773  4.18180  3.69060  3.17177  3.41839  4.33066  3.24206  3.69763  3.48570  3.46289  2.50360  2.82458  3.19977  5.55620  4.36700    960 - -
          2.68618  4.42225  2.77519  2.73123  3.46354  2.40513  3.72494  3.29354  2.67741  2.69355  4.24690  2.90347  2.73739  3.18146  2.89801  2.37887  2.77519  2.98518  4.58477  3.61503
          0.03178  3.86073  4.58307  0.61958  0.77255  0.50087  0.93141
    714   2.91013  4.94676  3.27106  2.73216  4.26610  3.52747  3.61607  3.72226  1.97897  3.21237  4.12675  3.13911  3.95254  2.52937  1.37407  2.94214  3.12134  3.42771  5.31445  4.08964    961 - -
          2.68618  4.42225  2.77519  2.73123  3.46354  2.40513  3.72494  3.29354  2.67741  2.69355  4.24690  2.90347  2.73739  3.18146  2.89801  2.37887  2.77519  2.98518  4.58477  3.61503
          0.03178  3.86073  4.58307  0.61958  0.77255  0.50087  0.93141
    715   2.81382  4.95062  2.80015  2.47876  3.94404  3.39708  3.14608  3.69986  2.26215  3.21451  4.11664  2.96522  3.87859  1.65725  2.56999  2.82070  3.05681  3.38872  5.22069  3.82027    962 - -
          2.68618  4.42225  2.77519  2.73123  3.46354  2.40513  3.72494  3.29354  2.67741  2.69355  4.24690  2.90347  2.73739  3.18146  2.89801  2.37887  2.77519  2.98518  4.58477  3.61503
          0.03178  3.86073  4.58307  0.61958  0.77255  0.50087  0.93141
    716   2.79884  4.34478  4.10900  3.77185  3.54159  3.71166  4.57563  2.05113  3.63945  2.23071  3.50860  3.96354  4.27287  4.00013  3.85307  3.21451  3.16071  1.03983  5.32402  4.05487    963 - -
          2.68618  4.42225  2.77519  2.73123  3.46354  2.40513  3.72494  3.29354  2.67741  2.69355  4.24690  2.90347  2.73739  3.18146  2.89801  2.37887  2.77519  2.98518  4.58477  3.61503
          0.03178  3.86073  4.58307  0.61958  0.77255  0.50087  0.93141
    717   2.96151  4.92467  3.13671  2.76048  4.30841  3.45215  3.75291  3.73696  1.05445  3.30465  4.26680  3.18544  3.95338  2.94510  2.42970  3.00431  3.21569  3.44544  5.36795  4.17905    964 - -
          2.68618  4.42225  2.77519  2.73123  3.46354  2.40513  3.72494  3.29354  2.67741  2.69355  4.24690  2.90347  2.73739  3.18146  2.89801  2.37887  2.77519  2.98518  4.58477  3.61503
          0.03178  3.86073  4.58307  0.61958  0.77255  0.50087  0.93141
    718   3.30919  4.70961  4.16614  3.79351  1.85191  4.08722  3.46065  3.10365  3.66295  2.51196  3.74553  3.80888  4.44446  3.80532  3.82088  3.45514  3.54958  3.00839  3.68231  1.12986    965 - -
          2.68618  4.42225  2.77519  2.73123  3.46354  2.40513  3.72494  3.29354  2.67741  2.69355  4.24690  2.90347  2.73739  3.18146  2.89801  2.37887  2.77519  2.98518  4.58477  3.61503
          0.03178  3.86073  4.58307  0.61958  0.77255  0.50087  0.93141
    719   1.42713  4.18774  3.25636  2.96398  4.08334  2.97792  4.06201  3.37669  3.00104  3.13144  4.03205  3.20794  2.43774  3.33042  3.32218  2.43410  2.71230  2.96018  5.45387  4.22473    966 - -
          2.68618  4.42225  2.77519  2.73123  3.46354  2.40513  3.72494  3.29354  2.67741  2.69355  4.24690  2.90347  2.73739  3.18146  2.89801  2.37887  2.77519  2.98518  4.58477  3.61503
          0.03178  3.86073  4.58307  0.61958  0.77255  0.47643  0.97021
    720   2.69772  4.81000  2.79096  2.49076  4.16723  3.30053  3.71580  3.65634  2.40742  3.21071  4.11117  2.97131  3.06462  1.62805  2.74827  2.73552  2.98825  3.32168  5.39716  4.08151    967 - -
          2.68618  4.42225  2.77519  2.73123  3.46354  2.40513  3.72494  3.29354  2.67741  2.69355  4.24690  2.90347  2.73739  3.18146  2.89801  2.37887  2.77519  2.98518  4.58477  3.61503
          0.03124  3.87745  4.59980  0.61958  0.77255  0.48576  0.95510
    721   2.31727  4.23780  3.21056  3.02644  4.08117  2.96758  4.13622  3.60440  3.10055  3.32420  4.24979  3.25051  3.70677  3.44945  3.38651  1.08357  2.79775  3.13841  5.45323  4.16469    968 - -
          2.68618  4.42225  2.77519  2.73123  3.46354  2.40513  3.72494  3.29354  2.67741  2.69355  4.24690  2.90347  2.73739  3.18146  2.89801  2.37887  2.77519  2.98518  4.58477  3.61503
          0.03124  3.87745  4.59980  0.61958  0.77255  0.48576  0.95510
    722   2.71490  4.81739  2.79423  2.50366  4.16459  3.30486  3.72407  3.66342  2.40668  3.21331  4.12467  2.98167  3.23256  1.56472  2.73905  2.75312  3.00681  3.33307  5.39556  4.08127    969 - -
          2.68618  4.42225  2.77519  2.73123  3.46354  2.40513  3.72494  3.29354  2.67741  2.69355  4.24690  2.90347  2.73739  3.18146  2.89801  2.37887  2.77519  2.98518  4.58477  3.61503
          0.03124  3.87745  4.59980  0.61958  0.77255  0.48576  0.95510
    723   1.74306  4.12516  3.46564  3.04927  3.94673  3.01294  4.04611  3.17855  3.01359  2.99357  3.87096  3.26023  3.69053  3.32746  3.33640  2.14779  1.99757  2.59803  5.34475  4.12520    970 - -
          2.68618  4.42225  2.77519  2.73123  3.46354  2.40513  3.72494  3.29354  2.67741  2.69355  4.24690  2.90347  2.73739  3.18146  2.89801  2.37887  2.77519  2.98518  4.58477  3.61503
          0.03124  3.87745  4.59980  0.61958  0.77255  0.48576  0.95510
    724   2.55229  4.24403  3.52345  2.90481  3.48347  3.17277  3.92544  2.50358  2.92126  2.45783  3.16513  3.37211  3.95201  3.26329  3.23760  2.81506  2.75614  1.69925  4.98088  3.75059    971 - -
          2.68618  4.42225  2.77519  2.73123  3.46354  2.40513  3.72494  3.29354  2.67741  2.69355  4.24690  2.90347  2.73739  3.18146  2.89801  2.37887  2.77519  2.98518  4.58477  3.61503
          0.03124  3.87745  4.59980  0.61958  0.77255  0.48576  0.95510
    725   3.26454  4.66480  4.24556  3.96091  1.00360  3.95333  3.87920  2.78750  3.86779  2.15636  3.51686  4.02472  4.41173  4.03437  3.98629  3.53427  3.56563  2.77858  4.12662  2.49293    972 - -
          2.68618  4.42225  2.77519  2.73123  3.46354  2.40513  3.72494  3.29354  2.67741  2.69355  4.24690  2.90347  2.73739  3.18146  2.89801  2.37887  2.77519  2.98518  4.58477  3.61503
          0.03124  3.87745  4.59980  0.61958  0.77255  0.48576  0.95510
    726   2.66032  4.77499  2.79283  2.47995  4.15024  3.28680  3.71235  3.62539  2.43188  3.19225  4.07865  2.96166  2.39745  1.93626  2.78917  2.70305  2.95328  3.28548  5.39059  4.07336    973 - -
          2.68618  4.42225  2.77519  2.73123  3.46354  2.40513  3.72494  3.29354  2.67741  2.69355  4.24690  2.90347  2.73739  3.18146  2.89801  2.37887  2.77519  2.98518  4.58477  3.61503
          0.03124  3.87745  4.59980  0.61958  0.77255  0.48576  0.95510
    727   2.40787  4.46457  2.85333  2.56981  4.18699  3.08653  3.83162  3.61317  2.69540  3.25776  4.09203  2.09437  3.71184  3.03248  3.09603  1.94741  2.43791  3.18287  5.47726  4.16983    974 - -
          2.68618  4.42225  2.77519  2.73123  3.46354  2.40513  3.72494  3.29354  2.67741  2.69355  4.24690  2.90347  2.73739  3.18146  2.89801  2.37887  2.77519  2.98518  4.58477  3.61503
          0.03124  3.87745  4.59980  0.61958  0.77255  0.48576  0.95510
    728   2.32608  4.33736  3.25273  2.84454  3.79353  3.23287  3.90492  3.00333  2.77430  2.43922  3.73469  3.20045  2.04164  3.16031  3.11185  2.61380  2.70091  2.73245  5.23276  3.96826    975 - -
          2.68618  4.42225  2.77519  2.73123  3.46354  2.40513  3.72494  3.29354  2.67741  2.69355  4.24690  2.90347  2.73739  3.18146  2.89801  2.37887  2.77519  2.98518  4.58477  3.61503
          0.03124  3.87745  4.59980  0.61958  0.77255  0.48576  0.95510
    729   2.90035  5.41210  1.36871  1.74314  4.69913  3.17177  3.72902  4.20157  2.75129  3.73365  4.60305  2.64957  3.79793  2.90310  3.33596  2.79226  3.19315  3.79423  5.89036  4.40542    976 - -
          2.68618  4.42225  2.77519  2.73123  3.46354  2.40513  3.72494  3.29354  2.67741  2.69355  4.24690  2.90347  2.73739  3.18146  2.89801  2.37887  2.77519  2.98518  4.58477  3.61503
          0.03124  3.87745  4.59980  0.61958  0.77255  0.48576  0.95510
    730   2.17435  4.19580  3.48797  2.96870  3.54297  3.18187  3.89394  2.73984  2.90437  2.57817  3.11814  3.29800  3.84313  3.21983  3.23571  2.32676  2.74454  2.04300  4.99885  3.76976    977 - -
          2.68618  4.42225  2.77519  2.73123  3.46354  2.40513  3.72494  3.29354  2.67741  2.69355  4.24690  2.90347  2.73739  3.18146  2.89801  2.37887  2.77519  2.98518  4.58477  3.61503
          0.03124  3.87745  4.59980  0.61958  0.77255  0.48576  0.95510
    731   2.79996  4.91115  3.02623  2.55717  4.00212  3.47526  2.08531  3.62133  2.13189  3.15799  4.02706  3.02262  3.89457  2.57699  2.20330  2.82192  3.01513  3.31565  5.21193  3.87058    978 - -
          2.68618  4.42225  2.77519  2.73123  3.46354  2.40513  3.72494  3.29354  2.67741  2.69355  4.24690  2.90347  2.73739  3.18146  2.89801  2.37887  2.77519  2.98518  4.58477  3.61503
          0.03124  3.87745  4.59980  0.61958  0.77255  0.48576  0.95510
    732   2.32955  4.26626  3.20519  2.88993  4.05623  3.04689  4.00013  3.35824  2.89015  3.09427  4.00301  3.18464  1.95313  3.25334  3.21917  2.49103  1.96829  2.97102  5.41924  4.17526    979 - -
          2.68618  4.42225  2.77519  2.73123  3.46354  2.40513  3.72494  3.29354  2.67741  2.69355  4.24690  2.90347  2.73739  3.18146  2.89801  2.37887  2.77519  2.98518  4.58477  3.61503
          0.03124  3.87745  4.59980  0.61958  0.77255  0.48576  0.95510
    733   1.68006  4.11484  3.44567  3.06116  4.01367  2.97364  4.07234  3.26820  3.03673  3.06759  3.93715  3.25435  3.67164  3.35093  3.35385  2.13517  1.92746  2.76898  5.40064  4.18355    980 - -
          2.68618  4.42225  2.77519  2.73123  3.46354  2.40513  3.72494  3.29354  2.67741  2.69355  4.24690  2.90347  2.73739  3.18146  2.89801  2.37887  2.77519  2.98518  4.58477  3.61503
          0.03124  3.87745  4.59980  0.61958  0.77255  0.48576  0.95510
    734   2.40411  4.43968  2.81869  2.60897  4.17929  3.04429  3.89027  3.69713  2.78074  3.34235  4.19093  2.34332  3.71127  3.11611  3.16066  1.52359  2.81541  3.23810  5.49600  4.16209    981 - -
          2.68620  4.42227  2.77521  2.73125  3.46356  2.40514  3.72496  3.29356  2.67743  2.69357  4.24691  2.90348  2.73741  3.18148  2.89802  2.37868  2.77521  2.98520  4.58479  3.61505
          0.19018  1.81315  4.59980  0.32518  1.28156  0.48576  0.95510
    735   2.31727  4.23780  3.21056  3.02644  4.08117  2.96758  4.13622  3.60440  3.10055  3.32420  4.24979  3.25051  3.70677  3.44945  3.38651  1.08357  2.79775  3.13841  5.45323  4.16469    983 - -
          2.68618  4.42225  2.77519  2.73123  3.46354  2.40513  3.72494  3.29354  2.67741  2.69355  4.24690  2.90347  2.73739  3.18146  2.89801  2.37887  2.77519  2.98518  4.58477  3.61503
          0.03124  3.87745  4.59980  0.61958  0.77255  0.48576  0.95510
    736   2.25740  4.20252  3.15886  2.96651  4.19760  2.74813  4.11600  3.68562  3.07396  3.38870  4.25337  3.19587  3.66694  3.40040  3.37915  1.16064  2.73949  3.16669  5.53669  4.27642    984 - -
          2.68618  4.42225  2.77519  2.73123  3.46354  2.40513  3.72494  3.29354  2.67741  2.69355  4.24690  2.90347  2.73739  3.18146  2.89801  2.37887  2.77519  2.98518  4.58477  3.61503
          0.03124  3.87745  4.59980  0.61958  0.77255  0.48576  0.95510
    737   1.59144  4.12581  3.45384  3.12953  4.03444  2.98777  4.14776  3.13107  3.10660  3.02864  3.96210  3.30166  3.70250  3.43618  3.40057  2.43466  1.77959  2.76201  5.45921  4.24408    985 - -
          2.68618  4.42225  2.77519  2.73123  3.46354  2.40513  3.72494  3.29354  2.67741  2.69355  4.24690  2.90347  2.73739  3.18146  2.89801  2.37887  2.77519  2.98518  4.58477  3.61503
          0.03124  3.87745  4.59980  0.61958  0.77255  0.48576  0.95510
    738   2.20580  4.23069  3.23189  2.84313  4.05785  3.01963  3.94510  3.42441  2.85020  3.12091  3.96672  3.14231  2.35434  3.18106  3.21097  1.81724  2.55535  2.84280  5.40066  4.15095    986 - -
          2.68618  4.42225  2.77519  2.73123  3.46354  2.40513  3.72494  3.29354  2.67741  2.69355  4.24690  2.90347  2.73739  3.18146  2.89801  2.37887  2.77519  2.98518  4.58477  3.61503
          0.03124  3.87745  4.59980  0.61958  0.77255  0.48576  0.95510
    739   2.39486  4.28431  3.37288  2.87146  3.63271  3.32216  3.86316  2.85432  2.79141  2.61493  2.90334  3.23539  3.32692  3.14351  3.13680  2.64979  1.96832  2.60634  5.08006  3.84062    987 - -
          2.68618  4.42225  2.77519  2.73123  3.46354  2.40513  3.72494  3.29354  2.67741  2.69355  4.24690  2.90347  2.73739  3.18146  2.89801  2.37887  2.77519  2.98518  4.58477  3.61503
          0.03124  3.87745  4.59980  0.61958  0.77255  0.48576  0.95510
    740   2.75776  4.51442  3.36545  3.20510  4.20007  3.20164  4.28225  3.74664  3.26280  3.37299  4.42296  3.51136  0.81842  3.65143  3.50787  2.92538  3.19969  3.39146  5.38538  4.32076    988 - -
          2.68618  4.42225  2.77519  2.73123  3.46354  2.40513  3.72494  3.29354  2.67741  2.69355  4.24690  2.90347  2.73739  3.18146  2.89801  2.37887  2.77519  2.98518  4.58477  3.61503
          0.03124  3.87745  4.59980  0.61958  0.77255  0.48576  0.95510
    741   2.92549  4.35911  4.40066  3.93446  3.47661  4.08065  4.70532  1.72429  3.79111  2.05210  3.34501  4.17148  4.49709  4.11183  4.02134  3.47849  3.22253  1.11532  5.36822  4.12038    989 - -
          2.68618  4.42225  2.77519  2.73123  3.46354  2.40513  3.72494  3.29354  2.67741  2.69355  4.24690  2.90347  2.73739  3.18146  2.89801  2.37887  2.77519  2.98518  4.58477  3.61503
          0.03124  3.87745  4.59980  0.61958  0.77255  0.48576  0.95510
    742   3.16075  4.62147  4.19753  3.83729  3.13742  3.98855  4.49146  2.34161  3.60500  0.86908  3.15862  4.11229  4.42297  3.97213  3.78029  3.55983  3.45473  2.38026  5.01863  3.74313    990 - -
          2.68618  4.42225  2.77519  2.73123  3.46354  2.40513  3.72494  3.29354  2.67741  2.69355  4.24690  2.90347  2.73739  3.18146  2.89801  2.37887  2.77519  2.98518  4.58477  3.61503
          0.03124  3.87745  4.59980  0.61958  0.77255  0.48576  0.95510
    743   3.16075  4.62147  4.19753  3.83729  3.13742  3.98855  4.49146  2.34161  3.60500  0.86908  3.15862  4.11229  4.42297  3.97213  3.78029  3.55983  3.45473  2.38026  5.01863  3.74313    991 - -
          2.68618  4.42225  2.77519  2.73123  3.46354  2.40513  3.72494  3.29354  2.67741  2.69355  4.24690  2.90347  2.73739  3.18146  2.89801  2.37887  2.77519  2.98518  4.58477  3.61503
          0.03124  3.87745  4.59980  0.61958  0.77255  0.48576  0.95510
    744   2.69161  4.34033  3.80358  3.33656  3.36324  3.61824  4.17491  2.40837  3.15213  2.04196  1.79880  3.62999  4.10250  3.52804  3.40912  2.99367  2.59801  2.31001  5.07616  3.86267    992 - -
          2.68618  4.42225  2.77519  2.73123  3.46354  2.40513  3.72494  3.29354  2.67741  2.69355  4.24690  2.90347  2.73739  3.18146  2.89801  2.37887  2.77519  2.98518  4.58477  3.61503
          0.03124  3.87745  4.59980  0.61958  0.77255  0.48576  0.95510
    745   2.67087  4.44594  3.34568  3.24565  4.38810  0.72146  4.36573  3.98883  3.42761  3.64236  4.61805  3.50995  3.83724  3.75135  3.66321  2.84290  3.15249  3.51618  5.48204  4.49013    993 - -
          2.68618  4.42225  2.77519  2.73123  3.46354  2.40513  3.72494  3.29354  2.67741  2.69355  4.24690  2.90347  2.73739  3.18146  2.89801  2.37887  2.77519  2.98518  4.58477  3.61503
          0.06317  3.87745  3.20623  0.61958  0.77255  0.48576  0.95510
    746   2.73696  4.81108  2.79570  2.52345  4.12176  3.30173  3.73033  3.64521  2.40018  3.18710  4.12739  2.99523  3.48425  1.51645  2.71603  2.77840  3.03188  3.32915  5.36465  4.05171    994 - -
          2.68618  4.42225  2.77519  2.73123  3.46354  2.40513  3.72494  3.29354  2.67741  2.69355  4.24690  2.90347  2.73739  3.18146  2.89801  2.37887  2.77519  2.98518  4.58477  3.61503
          0.03224  3.84652  4.56887  0.61958  0.77255  0.51333  0.91255
    747   1.20390  4.11832  3.41619  3.16915  4.04459  2.96054  4.20379  3.10027  3.16861  3.01674  4.00517  3.31667  3.69931  3.50713  3.43851  2.43752  2.55901  2.74190  5.49872  4.27624    995 - -
          2.68618  4.42225  2.77519  2.73123  3.46354  2.40513  3.72494  3.29354  2.67741  2.69355  4.24690  2.90347  2.73739  3.18146  2.89801  2.37887  2.77519  2.98518  4.58477  3.61503
          0.03224  3.84652  4.56887  0.61958  0.77255  0.51333  0.91255
    748   2.78770  4.33785  4.08913  3.75179  3.53150  3.69670  4.55811  2.05272  3.61916  2.22327  3.50092  3.94569  4.25889  3.98099  3.83411  3.19887  3.15003  1.05829  5.31144  4.04130    996 - -
          2.68618  4.42225  2.77519  2.73123  3.46354  2.40513  3.72494  3.29354  2.67741  2.69355  4.24690  2.90347  2.73739  3.18146  2.89801  2.37887  2.77519  2.98518  4.58477  3.61503
          0.03224  3.84652  4.56887  0.61958  0.77255  0.46890  0.98267
    749   2.77387  4.42691  3.69843  3.29005  3.31661  3.62286  4.13755  2.54588  3.11982  1.24098  3.32477  3.61018  3.27726  3.51421  3.37417  3.04900  3.07927  2.47008  5.01231  3.74690    997 - -
          2.68618  4.42225  2.77519  2.73123  3.46354  2.40513  3.72494  3.29354  2.67741  2.69355  4.24690  2.90347  2.73739  3.18146  2.89801  2.37887  2.77519  2.98518  4.58477  3.61503
          0.03124  3.87745  4.59980  0.61958  0.77255  0.48576  0.95510
    750   2.82871  4.90178  2.85151  2.53613  3.66928  3.42349  1.82897  3.63238  2.33307  3.15740  4.07850  3.01028  3.90617  2.52342  2.63813  2.85028  3.07545  3.33776  5.04252  3.57872    998 - -
          2.68618  4.42225  2.77519  2.73123  3.46354  2.40513  3.72494  3.29354  2.67741  2.69355  4.24690  2.90347  2.73739  3.18146  2.89801  2.37887  2.77519  2.98518  4.58477  3.61503
          0.03124  3.87745  4.59980  0.61958  0.77255  0.48576  0.95510
    751   2.21324  4.30905  3.15733  2.94387  4.11209  3.04239  4.08947  3.45451  3.00078  3.17401  4.13865  3.23000  1.38690  3.36866  3.30441  2.55393  2.84140  3.06493  5.46912  4.23502    999 - -
          2.68618  4.42225  2.77519  2.73123  3.46354  2.40513  3.72494  3.29354  2.67741  2.69355  4.24690  2.90347  2.73739  3.18146  2.89801  2.37887  2.77519  2.98518  4.58477  3.61503
          0.03124  3.87745  4.59980  0.61958  0.77255  0.48576  0.95510
    752   2.23079  4.18967  3.13645  2.93184  4.24575  2.44845  4.10166  3.71716  3.06465  3.39967  4.24208  3.16849  3.64878  3.37067  3.38717  1.26160  2.71154  3.17718  5.57312  4.32444   1000 - -
          2.68618  4.42225  2.77519  2.73123  3.46354  2.40513  3.72494  3.29354  2.67741  2.69355  4.24690  2.90347  2.73739  3.18146  2.89801  2.37887  2.77519  2.98518  4.58477  3.61503
          0.03124  3.87745  4.59980  0.61958  0.77255  0.48576  0.95510
    753   3.26454  4.66480  4.24556  3.96091  1.00360  3.95333  3.87920  2.78750  3.86779  2.15636  3.51686  4.02472  4.41173  4.03437  3.98629  3.53427  3.56563  2.77858  4.12662  2.49293   1001 - -
          2.68618  4.42225  2.77519  2.73123  3.46354  2.40513  3.72494  3.29354  2.67741  2.69355  4.24690  2.90347  2.73739  3.18146  2.89801  2.37887  2.77519  2.98518  4.58477  3.61503
          0.03124  3.87745  4.59980  0.61958  0.77255  0.48576  0.95510
    754   2.12653  4.23879  3.11084  2.85721  4.15438  2.97421  4.01841  3.53274  2.93055  3.24179  4.10926  3.14108  1.69391  3.27021  3.26396  2.22468  2.72647  3.07561  5.50050  4.24107   1002 - -
          2.68618  4.42225  2.77519  2.73123  3.46354  2.40513  3.72494  3.29354  2.67741  2.69355  4.24690  2.90347  2.73739  3.18146  2.89801  2.37887  2.77519  2.98518  4.58477  3.61503
          0.03124  3.87745  4.59980  0.61958  0.77255  0.48576  0.95510
    755   1.31246  4.09781  3.43241  3.12957  4.09272  2.93519  4.15526  3.27539  3.12602  3.13267  4.02576  3.28060  3.66733  3.44504  3.41669  2.29541  2.24935  2.85573  5.49183  4.27948   1003 - -
          2.68618  4.42225  2.77519  2.73123  3.46354  2.40513  3.72494  3.29354  2.67741  2.69355  4.24690  2.90347  2.73739  3.18146  2.89801  2.37887  2.77519  2.98518  4.58477  3.61503
          0.03124  3.87745  4.59980  0.61958  0.77255  0.48576  0.95510
    756   2.22712  4.16943  3.23788  2.99200  4.15281  2.92981  4.09952  3.51642  3.03150  3.26506  4.14569  3.20491  3.66346  3.37289  3.33593  1.27698  2.42015  3.04366  5.52172  4.26454   1004 - -
          2.68618  4.42225  2.77519  2.73123  3.46354  2.40513  3.72494  3.29354  2.67741  2.69355  4.24690  2.90347  2.73739  3.18146  2.89801  2.37887  2.77519  2.98518  4.58477  3.61503
          0.03124  3.87745  4.59980  0.61958  0.77255  0.48576  0.95510
    757   2.83126  4.94539  3.00955  2.57978  4.22587  3.45051  3.63120  3.70788  2.11935  3.21586  4.11391  3.03806  3.90186  1.65532  2.15572  2.84999  3.06150  3.39841  5.34774  4.06982   1005 - -
          2.68618  4.42225  2.77519  2.73123  3.46354  2.40513  3.72494  3.29354  2.67741  2.69355  4.24690  2.90347  2.73739  3.18146  2.89801  2.37887  2.77519  2.98518  4.58477  3.61503
          0.03124  3.87745  4.59980  0.61958  0.77255  0.48576  0.95510
    758   2.61128  4.61422  2.85953  2.61639  4.06520  3.21593  3.83745  3.56598  2.62485  3.15730  4.09165  3.05258  1.61804  2.66292  2.96075  2.70034  2.96033  3.22552  5.37016  4.07046   1006 - -
          2.68618  4.42225  2.77519  2.73123  3.46354  2.40513  3.72494  3.29354  2.67741  2.69355  4.24690  2.90347  2.73739  3.18146  2.89801  2.37887  2.77519  2.98518  4.58477  3.61503
          0.03124  3.87745  4.59980  0.61958  0.77255  0.48576  0.95510
    759   2.16008  4.22828  3.12201  2.82232  4.19873  2.77178  3.98955  3.62117  2.91283  3.28260  4.10883  3.11430  2.61366  3.22318  3.27572  1.55990  2.68887  3.12403  5.51702  4.26436   1007 - -
          2.68618  4.42225  2.77519  2.73123  3.46354  2.40513  3.72494  3.29354  2.67741  2.69355  4.24690  2.90347  2.73739  3.18146  2.89801  2.37887  2.77519  2.98518  4.58477  3.61503
          0.07359  3.87745  2.99079  0.61958  0.77255  0.48576  0.95510
    760   2.70547  4.46819  3.30886  3.14315  4.14041  3.15777  4.22313  3.67707  3.19746  3.30763  4.35633  3.45320  0.89744  3.58736  3.44661  2.87197  3.14433  3.32650  5.33635  4.26077   1008 - -
          2.68618  4.42225  2.77519  2.73123  3.46354  2.40513  3.72494  3.29354  2.67741  2.69355  4.24690  2.90347  2.73739  3.18146  2.89801  2.37887  2.77519  2.98518  4.58477  3.61503
          0.03257  3.83643  4.55877  0.61958  0.77255  0.52199  0.89978
    761   3.11538  4.58867  4.13136  3.77164  3.12297  3.93587  4.43870  2.32575  3.53972  0.92090  3.15825  4.05054  4.37783  3.91669  3.72144  3.50338  3.41150  2.35361  4.98859  3.70339   1009 - -
          2.68618  4.42225  2.77519  2.73123  3.46354  2.40513  3.72494  3.29354  2.67741  2.69355  4.24690  2.90347  2.73739  3.18146  2.89801  2.37887  2.77519  2.98518  4.58477  3.61503
          0.03257  3.83643  4.55877  0.61958  0.77255  0.52199  0.89978
    762   2.82006  4.95067  2.79224  2.48281  4.22237  3.37851  3.64656  3.69688  2.09095  3.23108  4.14191  2.96415  3.87224  1.64017  2.49286  2.82991  3.06735  3.38755  5.38156  4.07961   1010 - -
          2.68618  4.42225  2.77519  2.73123  3.46354  2.40513  3.72494  3.29354  2.67741  2.69355  4.24690  2.90347  2.73739  3.18146  2.89801  2.37887  2.77519  2.98518  4.58477  3.61503
          0.03257  3.83643  4.55877  0.61958  0.77255  0.52199  0.89978
    763   2.28859  4.31623  3.13084  2.92567  4.06752  3.04210  4.06875  3.43567  2.97881  3.14173  4.12570  3.22203  1.38339  3.35590  3.27707  2.57176  2.85655  3.06038  5.41857  4.18840   1011 - -
          2.68618  4.42225  2.77519  2.73123  3.46354  2.40513  3.72494  3.29354  2.67741  2.69355  4.24690  2.90347  2.73739  3.18146  2.89801  2.37887  2.77519  2.98518  4.58477  3.61503
          0.15627  3.83643  2.09475  0.61958  0.77255  0.52199  0.89978
    764   1.65091  4.21407  3.41887  3.07591  3.62743  3.19045  4.05556  2.62520  2.97740  2.28573  3.63446  3.33841  3.82197  3.36993  3.26073  2.63226  2.80645  2.40837  5.19650  3.91370   1012 - -
          2.68618  4.42225  2.77519  2.73123  3.46354  2.40513  3.72494  3.29354  2.67741  2.69355  4.24690  2.90347  2.73739  3.18146  2.89801  2.37887  2.77519  2.98518  4.58477  3.61503
          0.03678  3.71694  4.43929  0.61958  0.77255  0.61335  0.77986
    765   2.76959  4.73673  2.81435  2.57469  3.88173  3.26885  3.72874  3.49545  2.40899  3.01284  4.05332  3.02986  3.82529  1.54199  2.69305  2.82785  3.07066  3.23746  5.18628  3.87148   1013 - -
          2.68618  4.42225  2.77519  2.73123  3.46354  2.40513  3.72494  3.29354  2.67741  2.69355  4.24690  2.90347  2.73739  3.18146  2.89801  2.37887  2.77519  2.98518  4.58477  3.61503
          0.03678  3.71694  4.43929  0.61958  0.77255  0.61335  0.77986
    766   1.55658  4.10086  3.19964  2.91376  3.99061  2.91071  4.00177  3.20751  2.93342  3.01061  3.92621  3.14662  3.01762  3.27344  3.24400  2.36323  2.51969  2.81351  5.38509  4.15410   1014 - -
          2.68618  4.42225  2.77519  2.73123  3.46354  2.40513  3.72494  3.29354  2.67741  2.69355  4.24690  2.90347  2.73739  3.18146  2.89801  2.37887  2.77519  2.98518  4.58477  3.61503
          0.03678  3.71694  4.43929  0.61958  0.77255  0.49132  0.94628
    767   2.51004  4.78689  2.95339  2.47347  4.13727  3.36802  3.59550  3.53336  2.20944  3.10788  3.94946  2.95383  3.54444  2.15545  2.26446  2.67809  2.80771  3.20538  5.31182  4.02489   1015 - -
          2.68618  4.42225  2.77519  2.73123  3.46354  2.40513  3.72494  3.29354  2.67741  2.69355  4.24690  2.90347  2.73739  3.18146  2.89801  2.37887  2.77519  2.98518  4.58477  3.61503
          0.03331  3.81421  4.53656  0.61958  0.77255  0.54048  0.87340
    768   2.72977  4.79203  2.78733  2.51998  4.08688  3.28936  3.72185  3.61667  2.39168  3.15825  4.10890  2.98947  3.52761  1.55123  2.70343  2.77369  3.02584  3.30701  5.33842  4.02507   1016 - -
          2.68618  4.42225  2.77519  2.73123  3.46354  2.40513  3.72494  3.29354  2.67741  2.69355  4.24690  2.90347  2.73739  3.18146  2.89801  2.37887  2.77519  2.98518  4.58477  3.61503
          0.03331  3.81421  4.53656  0.61958  0.77255  0.54048  0.87340
    769   2.44051  4.62345  2.96052  2.51466  3.93696  3.32204  3.66185  3.30736  2.40099  2.82970  3.82376  2.98462  3.35683  2.08472  2.76962  2.63979  2.83554  2.92331  5.24012  3.94020   1017 - -
          2.68618  4.42225  2.77519  2.73123  3.46354  2.40513  3.72494  3.29354  2.67741  2.69355  4.24690  2.90347  2.73739  3.18146  2.89801  2.37887  2.77519  2.98518  4.58477  3.61503
          0.03331  3.81421  4.53656  0.61958  0.77255  0.45301  1.00981
    770   2.63599  4.68860  2.81592  2.54131  4.09820  3.25157  3.77161  3.58320  2.52636  3.16558  4.07510  3.00256  1.84581  2.39085  2.87420  2.70294  2.95612  3.24559  5.37595  4.06746   1018 - -
          2.68618  4.42225  2.77519  2.73123  3.46354  2.40513  3.72494  3.29354  2.67741  2.69355  4.24690  2.90347  2.73739  3.18146  2.89801  2.37887  2.77519  2.98518  4.58477  3.61503
          0.08959  3.87745  2.73357  0.61958  0.77255  0.48576  0.95510
    771   2.60828  4.66340  2.92781  2.51681  3.90617  3.33638  3.66630  3.34147  2.39717  2.73196  3.84659  2.98881  2.56157  2.30533  2.75348  2.67788  2.87667  3.05489  5.22361  3.90668   1019 - -
          2.68618  4.42225  2.77519  2.73123  3.46354  2.40513  3.72494  3.29354  2.67741  2.69355  4.24690  2.90347  2.73739  3.18146  2.89801  2.37887  2.77519  2.98518  4.58477  3.61503
          0.09936  3.82095  2.62169  0.61958  0.77255  0.53495  0.88117
    772   2.63838  4.78044  2.66910  2.38627  4.13529  3.24469  3.64177  3.61811  2.34716  3.19630  4.06196  2.75000  3.25875  1.93895  2.70004  2.66776  2.92305  3.27090  5.36323  4.02860   1020 - -
          2.68618  4.42225  2.77520  2.73123  3.46354  2.40513  3.72495  3.29354  2.67741  2.69355  4.24690  2.90347  2.73740  3.18146  2.89797  2.37887  2.77520  2.98518  4.58477  3.61503
          0.07754  3.16849  3.42506  0.55985  0.84699  0.42841  1.05424
    773   2.61700  4.65614  2.88442  2.54221  3.82020  3.29898  1.98942  3.46189  2.46842  3.06694  3.95305  3.00079  3.18405  2.92431  2.81714  2.68844  2.79288  3.14152  5.16973  3.78763   1022 - -
          2.68618  4.42225  2.77519  2.73123  3.46354  2.40513  3.72494  3.29354  2.67741  2.69355  4.24690  2.90347  2.73739  3.18146  2.89801  2.37887  2.77519  2.98518  4.58477  3.61503
          0.03185  3.85848  4.58082  0.61958  0.77255  0.50287  0.92835
    774   2.80429  4.40290  3.71183  3.21941  2.13993  3.72117  3.62017  2.86651  3.14240  2.45154  3.49120  3.48894  3.14279  3.39954  3.41969  3.02015  3.04651  2.69192  4.12793  1.84860   1023 - -
          2.68618  4.42225  2.77519  2.73123  3.46354  2.40513  3.72494  3.29354  2.67741  2.69355  4.24690  2.90347  2.73739  3.18146  2.89801  2.37887  2.77519  2.98518  4.58477  3.61503
          0.03185  3.85848  4.58082  0.61958  0.77255  0.50287  0.92835
    775   2.63261  4.39887  3.35314  2.85707  3.41140  3.50301  3.54420  2.87846  2.60521  1.74317  3.48362  3.24995  3.54118  3.07768  2.77829  2.82150  2.88089  2.67912  4.88245  3.58001   1024 - -
          2.68618  4.42225  2.77519  2.73123  3.46354  2.40513  3.72494  3.29354  2.67741  2.69355  4.24690  2.90347  2.73739  3.18146  2.89801  2.37887  2.77519  2.98518  4.58477  3.61503
          0.03185  3.85848  4.58082  0.61958  0.77255  0.47521  0.97220
    776   2.76662  4.76299  3.02713  2.61805  3.37777  3.47936  3.62909  3.35813  2.43684  2.89900  3.86282  3.07778  3.91912  1.83094  2.76573  2.82598  3.00661  3.11131  4.84189  2.70137   1025 - -
          2.68618  4.42225  2.77519  2.73123  3.46354  2.40513  3.72494  3.29354  2.67741  2.69355  4.24690  2.90347  2.73739  3.18146  2.89801  2.37887  2.77519  2.98518  4.58477  3.61503
          0.03124  3.87745  4.59980  0.61958  0.77255  0.48576  0.95510
    777   2.94701  4.39191  4.34064  3.86254  3.35916  4.07598  4.60278  1.91153  3.69665  1.71178  3.25526  4.11984  4.47009  4.01876  3.92208  3.46413  3.23203  1.24609  5.24560  3.99540   1026 - -
          2.68618  4.42225  2.77519  2.73123  3.46354  2.40513  3.72494  3.29354  2.67741  2.69355  4.24690  2.90347  2.73739  3.18146  2.89801  2.37887  2.77519  2.98518  4.58477  3.61503
          0.03124  3.87745  4.59980  0.61958  0.77255  0.48576  0.95510
    778   2.88447  4.87056  2.90598  2.66066  4.03981  3.36918  3.81906  3.67121  2.48107  3.17308  4.20067  3.12049  3.92263  1.22521  2.76521  2.93195  3.18138  3.40054  5.31088  4.00492   1027 - -
          2.68618  4.42225  2.77519  2.73123  3.46354  2.40513  3.72494  3.29354  2.67741  2.69355  4.24690  2.90347  2.73739  3.18146  2.89801  2.37887  2.77519  2.98518  4.58477  3.61503
          0.03124  3.87745  4.59980  0.61958  0.77255  0.48576  0.95510
    779   1.32806  4.11286  3.53846  3.19631  3.99092  3.00805  4.18102  3.00388  3.15039  2.95066  3.91435  3.34509  3.72148  3.47851  3.43555  2.45106  2.34303  2.56004  5.44887  4.23511   1028 - -
          2.68618  4.42225  2.77519  2.73123  3.46354  2.40513  3.72494  3.29354  2.67741  2.69355  4.24690  2.90347  2.73739  3.18146  2.89801  2.37887  2.77519  2.98518  4.58477  3.61503
          0.03124  3.87745  4.59980  0.61958  0.77255  0.48576  0.95510
    780   2.75776  4.51442  3.36545  3.20510  4.20007  3.20164  4.28225  3.74664  3.26280  3.37299  4.42296  3.51136  0.81842  3.65143  3.50787  2.92538  3.19969  3.39146  5.38538  4.32076   1029 - -
          2.68618  4.42225  2.77519  2.73123  3.46354  2.40513  3.72494  3.29354  2.67741  2.69355  4.24690  2.90347  2.73739  3.18146  2.89801  2.37887  2.77519  2.98518  4.58477  3.61503
          0.03124  3.87745  4.59980  0.61958  0.77255  0.48576  0.95510
    781   2.14688  4.14776  3.34378  3.04853  4.06588  2.97243  4.10114  3.28163  3.03376  3.11385  4.01350  3.24881  3.68765  3.38212  3.33004  2.23928  1.44291  2.87656  5.45971  4.22926   1030 - -
          2.68618  4.42225  2.77519  2.73123  3.46354  2.40513  3.72494  3.29354  2.67741  2.69355  4.24690  2.90347  2.73739  3.18146  2.89801  2.37887  2.77519  2.98518  4.58477  3.61503
          0.03124  3.87745  4.59980  0.61958  0.77255  0.48576  0.95510
    782   2.31727  4.23780  3.21056  3.02644  4.08117  2.96758  4.13622  3.60440  3.10055  3.32420  4.24979  3.25051  3.70677  3.44945  3.38651  1.08357  2.79775  3.13841  5.45323  4.16469   1031 - -
          2.68618  4.42225  2.77519  2.73123  3.46354  2.40513  3.72494  3.29354  2.67741  2.69355  4.24690  2.90347  2.73739  3.18146  2.89801  2.37887  2.77519  2.98518  4.58477  3.61503
          0.03124  3.87745  4.59980  0.61958  0.77255  0.48576  0.95510
    783   3.16075  4.62147  4.19753  3.83729  3.13742  3.98855  4.49146  2.34161  3.60500  0.86908  3.15862  4.11229  4.42297  3.97213  3.78029  3.55983  3.45473  2.38026  5.01863  3.74313   1032 - -
          2.68618  4.42225  2.77519  2.73123  3.46354  2.40513  3.72494  3.29354  2.67741  2.69355  4.24690  2.90347  2.73739  3.18146  2.89801  2.37887  2.77519  2.98518  4.58477  3.61503
          0.03124  3.87745  4.59980  0.61958  0.77255  0.48576  0.95510
    784   2.86370  4.81512  3.03982  2.71122  3.46536  3.44523  1.52082  3.60521  2.42334  3.13095  4.09209  3.14221  3.94713  3.01044  2.57339  2.91842  3.13186  3.32281  4.88704  3.40027   1033 - -
          2.68618  4.42225  2.77519  2.73123  3.46354  2.40513  3.72494  3.29354  2.67741  2.69355  4.24690  2.90347  2.73739  3.18146  2.89801  2.37887  2.77519  2.98518  4.58477  3.61503
          0.03124  3.87745  4.59980  0.61958  0.77255  0.48576  0.95510
    785   2.34456  4.33844  2.93526  2.73324  4.14387  2.99870  3.96278  3.67379  2.87042  3.34338  4.20040  2.70509  3.69631  3.21319  3.21911  1.34113  2.78417  3.19701  5.48482  4.16164   1034 - -
          2.68618  4.42225  2.77519  2.73123  3.46354  2.40513  3.72494  3.29354  2.67741  2.69355  4.24690  2.90347  2.73739  3.18146  2.89801  2.37887  2.77519  2.98518  4.58477  3.61503
          0.03124  3.87745  4.59980  0.61958  0.77255  0.48576  0.95510
    786   2.95636  5.06873  2.48938  1.01831  4.41553  3.27712  3.86420  3.87041  2.74534  3.48668  4.46037  2.93542  3.88191  3.07968  3.15479  2.93818  3.26059  3.55369  5.58616  4.30827   1035 - -
          2.68618  4.42225  2.77519  2.73123  3.46354  2.40513  3.72494  3.29354  2.67741  2.69355  4.24690  2.90347  2.73739  3.18146  2.89801  2.37887  2.77519  2.98518  4.58477  3.61503
          0.03124  3.87745  4.59980  0.61958  0.77255  0.48576  0.95510
    787   2.82678  4.90376  2.89966  2.57427  4.12506  3.39425  3.69665  3.68082  2.26566  3.19154  4.13734  3.03803  3.89803  1.47923  2.45490  2.85593  3.08919  3.38312  5.33639  4.02513   1036 - -
          2.68618  4.42225  2.77519  2.73123  3.46354  2.40513  3.72494  3.29354  2.67741  2.69355  4.24690  2.90347  2.73739  3.18146  2.89801  2.37887  2.77519  2.98518  4.58477  3.61503
          0.03124  3.87745  4.59980  0.61958  0.77255  0.48576  0.95510
    788   2.68128  4.84710  2.86643  2.45883  4.18792  3.35778  3.63183  3.62688  2.26929  3.18357  4.03418  2.94784  2.86832  1.93441  2.49126  2.70636  2.93397  3.29016  5.36876  4.06161   1037 - -
          2.68618  4.42225  2.77519  2.73123  3.46354  2.40513  3.72494  3.29354  2.67741  2.69355  4.24690  2.90347  2.73739  3.18146  2.89801  2.37887  2.77519  2.98518  4.58477  3.61503
          0.03124  3.87745  4.59980  0.61958  0.77255  0.48576  0.95510
    789   2.99477  5.12411  0.91094  2.33770  4.50174  3.21428  3.93516  4.09101  3.02018  3.69840  4.67650  2.89437  3.86741  3.17424  3.53716  2.95648  3.33341  3.72962  5.66940  4.37368   1038 - -
          2.68618  4.42225  2.77519  2.73123  3.46354  2.40513  3.72494  3.29354  2.67741  2.69355  4.24690  2.90347  2.73739  3.18146  2.89801  2.37887  2.77519  2.98518  4.58477  3.61503
          0.03124  3.87745  4.59980  0.61958  0.77255  0.48576  0.95510
    790   2.31727  4.23780  3.21056  3.02644  4.08117  2.96758  4.13622  3.60440  3.10055  3.32420  4.24979  3.25051  3.70677  3.44945  3.38651  1.08357  2.79775  3.13841  5.45323  4.16469   1039 - -
          2.68618  4.42225  2.77519  2.73123  3.46354  2.40513  3.72494  3.29354  2.67741  2.69355  4.24690  2.90347  2.73739  3.18146  2.89801  2.37887  2.77519  2.98518  4.58477  3.61503
          0.03124  3.87745  4.59980  0.61958  0.77255  0.48576  0.95510
    791   3.16075  4.62147  4.19753  3.83729  3.13742  3.98855  4.49146  2.34161  3.60500  0.86908  3.15862  4.11229  4.42297  3.97213  3.78029  3.55983  3.45473  2.38026  5.01863  3.74313   1040 - -
          2.68618  4.42225  2.77519  2.73123  3.46354  2.40513  3.72494  3.29354  2.67741  2.69355  4.24690  2.90347  2.73739  3.18146  2.89801  2.37887  2.77519  2.98518  4.58477  3.61503
          0.03124  3.87745  4.59980  0.61958  0.77255  0.48576  0.95510
    792   3.16075  4.62147  4.19753  3.83729  3.13742  3.98855  4.49146  2.34161  3.60500  0.86908  3.15862  4.11229  4.42297  3.97213  3.78029  3.55983  3.45473  2.38026  5.01863  3.74313   1041 - -
          2.68618  4.42225  2.77519  2.73123  3.46354  2.40513  3.72494  3.29354  2.67741  2.69355  4.24690  2.90347  2.73739  3.18146  2.89801  2.37887  2.77519  2.98518  4.58477  3.61503
          0.03124  3.87745  4.59980  0.61958  0.77255  0.48576  0.95510
    793   3.16075  4.62147  4.19753  3.83729  3.13742  3.98855  4.49146  2.34161  3.60500  0.86908  3.15862  4.11229  4.42297  3.97213  3.78029  3.55983  3.45473  2.38026  5.01863  3.74313   1042 - -
          2.68618  4.42225  2.77519  2.73123  3.46354  2.40513  3.72494  3.29354  2.67741  2.69355  4.24690  2.90347  2.73739  3.18146  2.89801  2.37887  2.77519  2.98518  4.58477  3.61503
          0.03124  3.87745  4.59980  0.61958  0.77255  0.48576  0.95510
    794   2.27223  4.23818  3.12226  2.87014  4.16881  2.96058  4.02926  3.62379  2.95169  3.29983  4.15698  3.14706  2.88383  3.28442  3.28655  1.33115  2.72796  3.13636  5.50404  4.23839   1043 - -
          2.68618  4.42225  2.77519  2.73123  3.46354  2.40513  3.72494  3.29354  2.67741  2.69355  4.24690  2.90347  2.73739  3.18146  2.89801  2.37887  2.77519  2.98518  4.58477  3.61503
          0.03124  3.87745  4.59980  0.61958  0.77255  0.48576  0.95510
    795   2.09510  4.16678  3.41086  3.12266  4.01825  3.02312  4.15663  3.07477  3.08674  2.98535  3.96402  3.31295  3.73535  3.44697  3.36927  2.48417  1.39757  2.73447  5.46365  4.23735   1044 - -
          2.68618  4.42225  2.77519  2.73123  3.46354  2.40513  3.72494  3.29354  2.67741  2.69355  4.24690  2.90347  2.73739  3.18146  2.89801  2.37887  2.77519  2.98518  4.58477  3.61503
          0.03124  3.87745  4.59980  0.61958  0.77255  0.48576  0.95510
    796   3.38547  4.72347  4.32482  3.95642  1.59194  4.17692  3.44106  3.12848  3.82304  2.50921  3.74945  3.88505  4.50909  3.89795  3.93904  3.53493  3.61585  3.04241  3.62814  1.19791   1045 - -
          2.68618  4.42225  2.77519  2.73123  3.46354  2.40513  3.72494  3.29354  2.67741  2.69355  4.24690  2.90347  2.73739  3.18146  2.89801  2.37887  2.77519  2.98518  4.58477  3.61503
          0.03124  3.87745  4.59980  0.61958  0.77255  0.48576  0.95510
    797   2.12206  4.17287  3.21075  3.00027  4.15540  2.92022  4.12297  3.55078  3.07393  3.29844  4.18950  3.20861  3.66463  3.40673  3.37353  1.21176  2.71443  3.06896  5.53262  4.26233   1046 - -
          2.68618  4.42225  2.77519  2.73123  3.46354  2.40513  3.72494  3.29354  2.67741  2.69355  4.24690  2.90347  2.73739  3.18146  2.89801  2.37887  2.77519  2.98518  4.58477  3.61503
          0.03124  3.87745  4.59980  0.61958  0.77255  0.48576  0.95510
    798   2.76345  4.91379  2.76473  2.45313  4.10057  3.35922  3.42862  3.69350  2.29941  3.22919  4.11242  2.94466  3.60040  1.63915  2.62443  2.77721  3.01996  3.36722  5.33271  3.97623   1047 - -
          2.68618  4.42225  2.77519  2.73123  3.46354  2.40513  3.72494  3.29354  2.67741  2.69355  4.24690  2.90347  2.73739  3.18146  2.89801  2.37887  2.77519  2.98518  4.58477  3.61503
          0.03124  3.87745  4.59980  0.61958  0.77255  0.48576  0.95510
    799   2.88447  4.87056  2.90598  2.66066  4.03981  3.36918  3.81906  3.67121  2.48107  3.17308  4.20067  3.12049  3.92263  1.22521  2.76521  2.93195  3.18138  3.40054  5.31088  4.00492   1048 - -
          2.68618  4.42225  2.77519  2.73123  3.46354  2.40513  3.72494  3.29354  2.67741  2.69355  4.24690  2.90347  2.73739  3.18146  2.89801  2.37887  2.77519  2.98518  4.58477  3.61503
          0.05193  3.87745  3.50975  0.61958  0.77255  0.48576  0.95510
    800   2.59317  4.58357  2.86633  2.62879  4.04344  3.19694  3.84478  3.54679  2.64173  3.14122  4.08282  3.05741  1.61325  2.72138  2.97451  2.68829  2.94946  3.20638  5.35594  4.05868   1049 - -
          2.68618  4.42225  2.77519  2.73123  3.46354  2.40513  3.72494  3.29354  2.67741  2.69355  4.24690  2.90347  2.73739  3.18146  2.89801  2.37887  2.77519  2.98518  4.58477  3.61503
          0.03188  3.85740  4.57975  0.61958  0.77255  0.47464  0.97315
    801   2.24463  4.26527  3.15174  3.01952  4.28357  1.10375  4.20191  3.71751  3.19526  3.44227  4.35587  3.26131  3.71239  3.50846  3.48428  2.52211  2.84409  3.22387  5.56951  4.38547   1050 - -
          2.68618  4.42225  2.77519  2.73123  3.46354  2.40513  3.72494  3.29354  2.67741  2.69355  4.24690  2.90347  2.73739  3.18146  2.89801  2.37887  2.77519  2.98518  4.58477  3.61503
          0.03124  3.87745  4.59980  0.61958  0.77255  0.48576  0.95510
    802   1.93814  4.16236  3.32519  2.96507  4.03725  2.99006  4.02538  3.33873  2.96318  3.09396  3.95669  3.20574  3.19470  3.28908  3.29308  2.33748  1.66384  2.92156  5.40648  4.17916   1051 - -
          2.68618  4.42225  2.77519  2.73123  3.46354  2.40513  3.72494  3.29354  2.67741  2.69355  4.24690  2.90347  2.73739  3.18146  2.89801  2.37887  2.77519  2.98518  4.58477  3.61503
          0.03124  3.87745  4.59980  0.61958  0.77255  0.48576  0.95510
    803   3.15044  4.59603  4.38780  3.89209  3.05112  4.22128  4.54114  2.17604  3.63751  0.97051  2.79669  4.18565  4.52970  3.95478  3.82864  3.60882  3.40493  2.24232  5.04265  3.81544   1052 - -
          2.68618  4.42225  2.77519  2.73123  3.46354  2.40513  3.72494  3.29354  2.67741  2.69355  4.24690  2.90347  2.73739  3.18146  2.89801  2.37887  2.77519  2.98518  4.58477  3.61503
          0.03124  3.87745  4.59980  0.61958  0.77255  0.48576  0.95510
    804   2.23141  4.17532  3.17524  2.97000  4.16315  1.38553  4.10931  3.57977  3.07046  3.31546  4.18711  3.19085  3.66041  3.39136  3.37772  2.27362  2.71123  2.91632  5.53041  4.26377   1053 - -
          2.68618  4.42225  2.77519  2.73123  3.46354  2.40513  3.72494  3.29354  2.67741  2.69355  4.24690  2.90347  2.73739  3.18146  2.89801  2.37887  2.77519  2.98518  4.58477  3.61503
          0.03124  3.87745  4.59980  0.61958  0.77255  0.48576  0.95510
    805   3.25410  4.74107  3.84550  3.57572  2.29335  3.83587  3.62058  3.26259  3.43309  2.71526  3.93708  3.72945  4.30954  3.73794  3.61582  3.39033  3.54077  3.13337  3.93734  0.95754   1054 - -
          2.68618  4.42225  2.77519  2.73123  3.46354  2.40513  3.72494  3.29354  2.67741  2.69355  4.24690  2.90347  2.73739  3.18146  2.89801  2.37887  2.77519  2.98518  4.58477  3.61503
          0.03124  3.87745  4.59980  0.61958  0.77255  0.48576  0.95510
    806   2.09088  4.48710  2.95427  2.59887  3.94591  3.20296  3.27719  3.39694  2.61422  3.04365  3.90832  3.02761  2.19787  2.99353  2.99211  2.58453  2.81301  3.04898  5.28068  3.97199   1055 - -
          2.68618  4.42225  2.77519  2.73123  3.46354  2.40513  3.72494  3.29354  2.67741  2.69355  4.24690  2.90347  2.73739  3.18146  2.89801  2.37887  2.77519  2.98518  4.58477  3.61503
          0.03124  3.87745  4.59980  0.61958  0.77255  0.48576  0.95510
    807   2.33654  4.55067  2.90741  2.54393  4.05930  3.21584  3.74690  3.44154  2.54468  3.08066  3.93954  2.99184  2.23198  2.55269  2.92818  2.58703  2.64344  3.09037  5.35243  4.05856   1056 - -
          2.68618  4.42225  2.77519  2.73123  3.46354  2.40513  3.72494  3.29354  2.67741  2.69355  4.24690  2.90347  2.73739  3.18146  2.89801  2.37887  2.77519  2.98518  4.58477  3.61503
          0.06317  3.87745  3.20623  0.61958  0.77255  0.48576  0.95510
    808   2.42301  4.40917  2.99029  2.66536  4.01348  3.13389  3.83460  3.38365  2.66239  3.04965  3.94011  3.05726  2.05727  2.90215  3.01620  2.54690  2.32133  3.02449  5.34912  4.07071   1057 - -
          2.68618  4.42225  2.77519  2.73123  3.46354  2.40513  3.72494  3.29354  2.67741  2.69355  4.24690  2.90347  2.73739  3.18146  2.89801  2.37887  2.77519  2.98518  4.58477  3.61503
          0.10082  3.84652  2.59622  0.61958  0.77255  0.51333  0.91255
    809   2.51834  4.55048  2.85205  2.52264  3.95499  3.21017  3.71182  3.40024  2.48740  2.94427  3.91321  2.96999  2.25067  2.62715  2.84368  2.51044  2.83600  3.06804  5.27094  3.95542   1058 - -
          2.68618  4.42225  2.77519  2.73123  3.46354  2.40513  3.72494  3.29354  2.67741  2.69355  4.24690  2.90347  2.73739  3.18146  2.89801  2.37887  2.77519  2.98518  4.58477  3.61503
          0.03449  3.78019  4.50253  0.61958  0.77255  0.56740  0.83702
    810   2.28789  4.39387  2.87536  2.59431  4.04708  3.07350  3.80784  3.45841  2.65046  3.11379  3.98009  2.99365  2.12361  2.86250  3.01310  2.33410  2.76619  3.06780  5.36658  4.07631   1059 - -
          2.68618  4.42225  2.77519  2.73123  3.46354  2.40513  3.72494  3.29354  2.67741  2.69355  4.24690  2.90347  2.73739  3.18146  2.89801  2.37887  2.77519  2.98518  4.58477  3.61503
          0.03449  3.78019  4.50253  0.61958  0.77255  0.56740  0.83702
    811   1.87536  4.31777  3.12645  2.70147  3.84167  3.16398  3.79708  3.14755  2.65965  2.86635  3.75125  3.08335  3.49795  2.76419  3.02167  2.52597  2.48729  2.69908  5.20835  3.95028   1060 - -
          2.68618  4.42225  2.77519  2.73123  3.46354  2.40513  3.72494  3.29354  2.67741  2.69355  4.24690  2.90347  2.73739  3.18146  2.89801  2.37887  2.77519  2.98518  4.58477  3.61503
          0.03449  3.78019  4.50253  0.61958  0.77255  0.56740  0.83702
    812   2.62340  4.71542  2.76032  2.45809  4.08038  3.24663  3.68487  3.55490  2.40757  3.12785  4.02584  2.93479  2.60138  2.02382  2.75804  2.67290  2.91999  3.22336  5.33593  4.02108   1061 - -
          2.68618  4.42225  2.77519  2.73123  3.46354  2.40513  3.72494  3.29354  2.67741  2.69355  4.24690  2.90347  2.73739  3.18146  2.89801  2.37887  2.77519  2.98518  4.58477  3.61503
          0.03449  3.78019  4.50253  0.61958  0.77255  0.43790  1.03673
    813   2.38430  4.32100  3.08603  2.88542  4.09969  3.02721  4.04735  3.57001  2.95453  3.26453  4.18727  3.18496  1.39833  3.32715  3.26293  2.37994  2.83312  3.14172  5.44765  4.17157   1062 - -
          2.68618  4.42225  2.77519  2.73123  3.46354  2.40513  3.72494  3.29354  2.67741  2.69355  4.24690  2.90347  2.73739  3.18146  2.89801  2.37887  2.77519  2.98518  4.58477  3.61503
          0.03124  3.87745  4.59980  0.61958  0.77255  0.48576  0.95510
    814   2.65160  4.78956  2.75206  2.44939  4.21463  3.12584  3.70123  3.67475  2.41749  3.25012  4.10965  2.93559  3.11365  1.71144  2.77934  2.68780  2.94547  3.31530  5.42754  4.11043   1063 - -
          2.68618  4.42225  2.77519  2.73123  3.46354  2.40513  3.72494  3.29354  2.67741  2.69355  4.24690  2.90347  2.73739  3.18146  2.89801  2.37887  2.77519  2.98518  4.58477  3.61503
          0.03124  3.87745  4.59980  0.61958  0.77255  0.48576  0.95510
    815   2.32319  4.34427  3.16557  2.96645  4.10548  3.06722  4.10852  3.48343  3.02248  3.18544  4.17121  3.25877  1.27883  3.39911  3.31758  2.60367  2.89097  3.10388  5.45101  4.22618   1064 - -
          2.68618  4.42225  2.77519  2.73123  3.46354  2.40513  3.72494  3.29354  2.67741  2.69355  4.24690  2.90347  2.73739  3.18146  2.89801  2.37887  2.77519  2.98518  4.58477  3.61503
          0.03124  3.87745  4.59980  0.61958  0.77255  0.48576  0.95510
    816   2.37366  4.41820  3.13025  2.64885  3.77395  3.29998  3.74116  3.13212  2.60588  2.48049  3.68792  3.07878  2.65113  2.87306  2.99031  2.43794  2.59558  2.83836  5.13805  3.86869   1065 - -
          2.68618  4.42225  2.77519  2.73123  3.46354  2.40513  3.72494  3.29354  2.67741  2.69355  4.24690  2.90347  2.73739  3.18146  2.89801  2.37887  2.77519  2.98518  4.58477  3.61503
          0.03124  3.87745  4.59980  0.61958  0.77255  0.48576  0.95510
    817   2.78210  4.85001  3.16830  2.64751  4.16438  3.46118  3.40893  3.64110  2.09323  3.17954  4.05000  3.08103  3.34166  2.79198  1.51898  2.82462  3.01456  3.32390  5.29034  4.02646   1066 - -
          2.68618  4.42225  2.77519  2.73123  3.46354  2.40513  3.72494  3.29354  2.67741  2.69355  4.24690  2.90347  2.73739  3.18146  2.89801  2.37887  2.77519  2.98518  4.58477  3.61503
          0.03124  3.87745  4.59980  0.61958  0.77255  0.48576  0.95510
    818   2.75776  4.51442  3.36545  3.20510  4.20007  3.20164  4.28225  3.74664  3.26280  3.37299  4.42296  3.51136  0.81842  3.65143  3.50787  2.92538  3.19969  3.39146  5.38538  4.32076   1067 - -
          2.68623  4.42230  2.77524  2.73128  3.46358  2.40517  3.72477  3.29359  2.67745  2.69359  4.24694  2.90351  2.73683  3.18151  2.89805  2.37888  2.77524  2.98523  4.58482  3.61508
          0.07261  2.81367  4.59980  1.30182  0.31750  0.48576  0.95510
    819   2.11628  4.22480  3.16892  2.83962  4.15218  2.97514  3.97981  3.54237  2.89274  3.22364  4.06001  3.12910  2.31239  3.21464  3.25105  1.74137  2.58293  3.07294  5.48050  4.23088   1079 - -
          2.68618  4.42225  2.77519  2.73123  3.46354  2.40513  3.72494  3.29354  2.67741  2.69355  4.24690  2.90347  2.73739  3.18146  2.89801  2.37887  2.77519  2.98518  4.58477  3.61503
          0.03124  3.87745  4.59980  0.61958  0.77255  0.48576  0.95510
    820   3.01087  4.84988  3.50201  3.01189  4.20572  3.49807  3.82756  3.74768  2.23893  3.26270  4.26264  3.37130  4.00031  3.04754  0.97080  3.09474  3.27643  3.47139  5.28668  4.13189   1080 - -
          2.68618  4.42225  2.77519  2.73123  3.46354  2.40513  3.72494  3.29354  2.67741  2.69355  4.24690  2.90347  2.73739  3.18146  2.89801  2.37887  2.77519  2.98518  4.58477  3.61503
          0.03124  3.87745  4.59980  0.61958  0.77255  0.48576  0.95510
    821   3.01087  4.84988  3.50201  3.01189  4.20572  3.49807  3.82756  3.74768  2.23893  3.26270  4.26264  3.37130  4.00031  3.04754  0.97080  3.09474  3.27643  3.47139  5.28668  4.13189   1081 - -
          2.68618  4.42225  2.77519  2.73123  3.46354  2.40513  3.72494  3.29354  2.67741  2.69355  4.24690  2.90347  2.73739  3.18146  2.89801  2.37887  2.77519  2.98518  4.58477  3.61503
          0.03124  3.87745  4.59980  0.61958  0.77255  0.48576  0.95510
    822   2.55862  4.24638  3.73596  3.35424  3.60396  3.42462  4.24229  2.37613  3.25663  2.44125  3.56545  3.58941  3.30648  3.60877  3.51866  2.85524  2.92697  1.30085  5.21910  3.97535   1082 - -
          2.68618  4.42225  2.77519  2.73123  3.46354  2.40513  3.72494  3.29354  2.67741  2.69355  4.24690  2.90347  2.73739  3.18146  2.89801  2.37887  2.77519  2.98518  4.58477  3.61503
          0.03124  3.87745  4.59980  0.61958  0.77255  0.48576  0.95510
    823   2.31727  4.23780  3.21056  3.02644  4.08117  2.96758  4.13622  3.60440  3.10055  3.32420  4.24979  3.25051  3.70677  3.44945  3.38651  1.08357  2.79775  3.13841  5.45323  4.16469   1083 - -
          2.68618  4.42225  2.77519  2.73123  3.46354  2.40513  3.72494  3.29354  2.67741  2.69355  4.24690  2.90347  2.73739  3.18146  2.89801  2.37887  2.77519  2.98518  4.58477  3.61503
          0.03124  3.87745  4.59980  0.61958  0.77255  0.48576  0.95510
    824   2.45987  4.48172  3.05385  2.66510  4.11081  3.02443  3.78722  3.54685  2.51077  3.17239  4.01879  3.05963  3.75433  2.98730  2.36176  1.66094  2.81473  3.15267  5.37186  4.09414   1084 - -
          2.68618  4.42225  2.77519  2.73123  3.46354  2.40513  3.72494  3.29354  2.67741  2.69355  4.24690  2.90347  2.73739  3.18146  2.89801  2.37887  2.77519  2.98518  4.58477  3.61503
          0.03124  3.87745  4.59980  0.61958  0.77255  0.48576  0.95510
    825   3.07337  4.55170  4.30034  3.85314  3.10538  4.09404  4.52543  2.16968  3.62423  1.01132  3.04073  4.12320  4.47227  3.95264  3.81971  3.51040  3.35611  2.10682  5.06399  3.80657   1085 - -
          2.68618  4.42225  2.77519  2.73123  3.46354  2.40513  3.72494  3.29354  2.67741  2.69355  4.24690  2.90347  2.73739  3.18146  2.89801  2.37887  2.77519  2.98518  4.58477  3.61503
          0.03124  3.87745  4.59980  0.61958  0.77255  0.48576  0.95510
    826   2.15804  4.18135  3.20252  2.99771  4.14330  2.92527  4.12161  3.55485  3.07198  3.29936  4.19593  3.20947  3.66940  3.40831  3.36997  1.19562  2.72349  3.07563  5.52333  4.24602   1086 - -
          2.68618  4.42225  2.77519  2.73123  3.46354  2.40513  3.72494  3.29354  2.67741  2.69355  4.24690  2.90347  2.73739  3.18146  2.89801  2.37887  2.77519  2.98518  4.58477  3.61503
          0.03124  3.87745  4.59980  0.61958  0.77255  0.48576  0.95510
    827   2.95636  5.06873  2.48938  1.01831  4.41553  3.27712  3.86420  3.87041  2.74534  3.48668  4.46037  2.93542  3.88191  3.07968  3.15479  2.93818  3.26059  3.55369  5.58616  4.30827   1087 - -
          2.68618  4.42225  2.77519  2.73123  3.46354  2.40513  3.72494  3.29354  2.67741  2.69355  4.24690  2.90347  2.73739  3.18146  2.89801  2.37887  2.77519  2.98518  4.58477  3.61503
          0.03124  3.87745  4.59980  0.61958  0.77255  0.48576  0.95510
    828   2.12206  4.17287  3.21075  3.00027  4.15540  2.92022  4.12297  3.55078  3.07393  3.29844  4.18950  3.20861  3.66463  3.40673  3.37353  1.21176  2.71443  3.06896  5.53262  4.26233   1088 - -
          2.68618  4.42225  2.77519  2.73123  3.46354  2.40513  3.72494  3.29354  2.67741  2.69355  4.24690  2.90347  2.73739  3.18146  2.89801  2.37887  2.77519  2.98518  4.58477  3.61503
          0.06177  3.87745  3.23916  0.61958  0.77255  0.48576  0.95510
    829   2.30342  4.22333  3.18556  3.00050  4.05196  2.95369  4.11089  3.57140  3.07260  3.29364  4.22200  3.22902  3.69053  3.42391  3.35918  1.12874  2.78177  3.11189  5.42649  4.13544   1089 - -
          2.68618  4.42225  2.77519  2.73123  3.46354  2.40513  3.72494  3.29354  2.67741  2.69355  4.24690  2.90347  2.73739  3.18146  2.89801  2.37887  2.77519  2.98518  4.58477  3.61503
          0.03219  3.84788  4.57022  0.61958  0.77255  0.51216  0.91430
    830   2.24943  4.20146  3.05233  2.90049  4.24591  1.36378  4.10609  3.72880  3.08377  3.42249  4.28195  3.15043  3.64650  3.38710  3.39835  2.15976  2.73530  3.19193  5.56931  4.32028   1090 - -
          2.68618  4.42225  2.77519  2.73123  3.46354  2.40513  3.72494  3.29354  2.67741  2.69355  4.24690  2.90347  2.73739  3.18146  2.89801  2.37887  2.77519  2.98518  4.58477  3.61503
          0.03219  3.84788  4.57022  0.61958  0.77255  0.51216  0.91430
    831   3.12798  4.59772  4.14988  3.78993  3.12687  3.95065  4.45339  2.32995  3.55791  0.90608  3.15808  4.06776  4.39046  3.93213  3.73787  3.51911  3.42348  2.36084  4.99692  3.71445   1091 - -
          2.68618  4.42225  2.77519  2.73123  3.46354  2.40513  3.72494  3.29354  2.67741  2.69355  4.24690  2.90347  2.73739  3.18146  2.89801  2.37887  2.77519  2.98518  4.58477  3.61503
          0.03219  3.84788  4.57022  0.61958  0.77255  0.51216  0.91430
    832   2.86190  4.84627  2.88736  2.64208  4.01148  3.35016  3.80004  3.63879  2.46465  3.14355  4.17246  3.10146  3.90349  1.27843  2.74917  2.91085  3.15905  3.37010  5.28803  3.98026   1092 - -
          2.68618  4.42225  2.77519  2.73123  3.46354  2.40513  3.72494  3.29354  2.67741  2.69355  4.24690  2.90347  2.73739  3.18146  2.89801  2.37887  2.77519  2.98518  4.58477  3.61503
          0.03219  3.84788  4.57022  0.61958  0.77255  0.51216  0.91430
    833   2.73488  4.81101  2.79494  2.52158  4.12476  3.30147  3.72951  3.64614  2.40014  3.18874  4.12686  2.99376  3.46909  1.52064  2.71708  2.77612  3.02963  3.32900  5.36675  4.05377   1093 - -
          2.68618  4.42225  2.77519  2.73123  3.46354  2.40513  3.72494  3.29354  2.67741  2.69355  4.24690  2.90347  2.73739  3.18146  2.89801  2.37887  2.77519  2.98518  4.58477  3.61503
          0.03219  3.84788  4.57022  0.61958  0.77255  0.51216  0.91430
    834   2.71981  4.48092  3.32439  3.16011  4.15687  3.16983  4.23936  3.69623  3.21536  3.32564  4.37464  3.46914  0.87464  3.60490  3.46343  2.88660  3.15951  3.34438  5.34989  4.27730   1094 - -
          2.68618  4.42225  2.77519  2.73123  3.46354  2.40513  3.72494  3.29354  2.67741  2.69355  4.24690  2.90347  2.73739  3.18146  2.89801  2.37887  2.77519  2.98518  4.58477  3.61503
          0.03219  3.84788  4.57022  0.61958  0.77255  0.51216  0.91430
    835   2.71981  4.48092  3.32439  3.16011  4.15687  3.16983  4.23936  3.69623  3.21536  3.32564  4.37464  3.46914  0.87464  3.60490  3.46343  2.88660  3.15951  3.34438  5.34989  4.27730   1095 - -
          2.68618  4.42225  2.77519  2.73123  3.46354  2.40513  3.72494  3.29354  2.67741  2.69355  4.24690  2.90347  2.73739  3.18146  2.89801  2.37887  2.77519  2.98518  4.58477  3.61503
          0.03219  3.84788  4.57022  0.61958  0.77255  0.51216  0.91430
    836   2.81937  4.75660  3.29981  2.83445  4.23052  3.09364  3.74977  3.70568  2.20352  3.26465  4.18176  3.21622  3.90805  2.94813  1.21591  2.89838  3.10217  3.37859  5.31314  4.12979   1096 - -
          2.68618  4.42225  2.77519  2.73123  3.46354  2.40513  3.72494  3.29354  2.67741  2.69355  4.24690  2.90347  2.73739  3.18146  2.89801  2.37887  2.77519  2.98518  4.58477  3.61503
          0.02178  3.83747        *  0.61958  0.77255  0.00000        *
//
