# Supplementary material for: Potential Conservation of Circadian Clock Proteins in the phylum Nematoda as Revealed by Bioinformatic Searches
Source: PLoS One. 2014 Nov 14;9(11):e112871. doi: 10.1371/journal.pone.0112871 (PMC4232591; doi:10.1371/journal.pone.0112871)
Supplement: File S1 — HMM profiles used in this work and HMMsearch results. (ZIP) [file pone.0112871.s007.zip › HMMs-CE/Mamiferos/Mel1b-aln.fasta.hmm]

HMMER3/b [3.0 | March 2010]
NAME  Mel1b-aln
LENG  364
ALPH  amino
RF    no
CS    no
MAP   yes
DATE  Wed Aug 22 12:28:42 2012
NSEQ  20
EFFN  0.620117
CKSUM 1054306810
STATS LOCAL MSV      -11.5085  0.69981
STATS LOCAL VITERBI  -12.4801  0.69981
STATS LOCAL FORWARD   -5.7561  0.69981
HMM          A        C        D        E        F        G        H        I        K        L        M        N        P        Q        R        S        T        V        W        Y   
            m->m     m->i     m->d     i->m     i->i     d->m     d->d
  COMPO   2.46904  3.92352  3.22236  2.93615  3.13164  3.00112  3.82369  2.64500  2.88202  2.28295  3.61775  3.10203  3.29772  3.24837  3.06780  2.64738  2.87641  2.43215  4.25710  3.35001
          2.68518  4.41937  2.77745  2.73162  3.46122  2.40665  3.72458  3.29306  2.67935  2.69126  4.24641  2.90559  2.73508  3.18152  2.89752  2.37773  2.77556  2.98556  4.58490  3.61677
          0.23812  1.59644  4.68029  4.33581  0.01318  0.00000        *
      1   3.09956  4.57297  4.33409  3.82550  3.11179  4.15421  4.49646  2.25560  3.58583  1.51117  1.49871  4.11857  4.48374  3.90410  3.78608  3.52713  3.35536  2.30842  5.05817  3.85106    198 - -
          2.68618  4.42225  2.77519  2.73123  3.46354  2.40513  3.72494  3.29354  2.67741  2.69355  4.24690  2.90347  2.73739  3.18146  2.89801  2.37887  2.77519  2.98518  4.58477  3.61503
          0.02879  3.95794  4.68029  0.61958  0.77255  0.48576  0.95510
      2   2.38593  4.56146  2.97979  2.44310  3.96021  2.97150  3.72339  3.35550  2.57152  2.76208  3.84179  3.00589  2.45180  2.91603  2.99500  2.33641  2.80334  3.02562  5.27507  3.97670    199 - -
          2.68618  4.42225  2.77519  2.73123  3.46354  2.40513  3.72494  3.29354  2.67741  2.69355  4.24690  2.90347  2.73739  3.18146  2.89801  2.37887  2.77519  2.98518  4.58477  3.61503
          0.02879  3.95794  4.68029  0.61958  0.77255  0.48576  0.95510
      3   2.73998  5.15499  2.41691  1.56466  4.45994  3.15330  3.63215  3.91901  2.32671  3.43833  4.24263  2.74095  3.80280  2.76976  2.64416  2.69216  2.98623  3.53119  5.60437  4.20768    200 - -
          2.68618  4.42225  2.77519  2.73123  3.46354  2.40513  3.72494  3.29354  2.67741  2.69355  4.24690  2.90347  2.73739  3.18146  2.89801  2.37887  2.77519  2.98518  4.58477  3.61503
          0.02879  3.95794  4.68029  0.61958  0.77255  0.48576  0.95510
      4   2.85192  5.28510  2.16919  1.91820  4.58958  3.23466  3.72660  4.08201  2.65866  3.61949  4.46459  1.55351  3.82429  2.89317  3.18104  2.77712  3.13404  3.68614  5.78679  4.33840    201 - -
          2.68618  4.42225  2.77519  2.73123  3.46354  2.40513  3.72494  3.29354  2.67741  2.69355  4.24690  2.90347  2.73739  3.18146  2.89801  2.37887  2.77519  2.98518  4.58477  3.61503
          0.02879  3.95794  4.68029  0.61958  0.77255  0.48576  0.95510
      5   2.23817  4.18833  3.29778  3.01881  4.20990  1.50835  4.12710  3.61839  3.08891  3.32428  4.16596  3.23220  3.68400  3.39309  3.41513  1.94672  2.70962  2.83560  5.56192  4.31929    202 - -
          2.68626  4.42133  2.77537  2.73131  3.46371  2.40508  3.72512  3.29372  2.67758  2.69343  4.24707  2.90364  2.73717  3.18132  2.89783  2.37869  2.77527  2.98510  4.58494  3.61521
          0.07628  2.74624  4.68029  2.23324  0.11337  0.48576  0.95510
      6   2.45817  4.45557  2.96416  2.73411  4.12336  3.11122  3.94448  3.64839  2.79523  3.28848  4.17388  3.10478  3.77411  2.90608  3.13518  1.26027  2.86836  3.22470  5.46342  4.13797    230 - -
          2.68618  4.42225  2.77519  2.73123  3.46354  2.40513  3.72494  3.29354  2.67741  2.69355  4.24690  2.90347  2.73739  3.18146  2.89801  2.37887  2.77519  2.98518  4.58477  3.61503
          0.02879  3.95794  4.68029  0.61958  0.77255  0.48576  0.95510
      7   2.75947  4.25824  3.98146  3.43194  1.91795  3.79421  3.80617  2.48751  3.08920  2.05176  3.27373  3.65463  4.14778  3.54341  3.52862  3.08176  2.98903  2.46335  4.32220  2.40450    231 - -
          2.68618  4.42225  2.77519  2.73123  3.46354  2.40513  3.72494  3.29354  2.67741  2.69355  4.24690  2.90347  2.73739  3.18146  2.89801  2.37887  2.77519  2.98518  4.58477  3.61503
          0.02879  3.95794  4.68029  0.61958  0.77255  0.48576  0.95510
      8   2.00268  4.58743  3.06549  2.55281  3.91466  3.35477  3.28742  3.31154  2.47482  2.94921  3.79083  3.02238  3.64795  2.87079  2.61064  2.55790  2.46144  3.00012  5.21813  3.92737    232 - -
          2.68618  4.42225  2.77519  2.73123  3.46354  2.40513  3.72494  3.29354  2.67741  2.69355  4.24690  2.90347  2.73739  3.18146  2.89801  2.37887  2.77519  2.98518  4.58477  3.61503
          0.02879  3.95794  4.68029  0.61958  0.77255  0.48576  0.95510
      9   2.42748  4.66701  2.68930  2.54882  4.24776  3.15449  3.91093  3.74134  2.78982  3.42645  4.32911  1.31922  3.81184  3.13721  3.17299  2.67425  2.99040  3.33599  5.56594  4.19558    233 - -
          2.68618  4.42225  2.77519  2.73123  3.46354  2.40513  3.72494  3.29354  2.67741  2.69355  4.24690  2.90347  2.73739  3.18146  2.89801  2.37887  2.77519  2.98518  4.58477  3.61503
          0.02879  3.95794  4.68029  0.61958  0.77255  0.48576  0.95510
     10   2.35287  1.56853  3.63258  3.24581  3.75892  2.78625  4.10559  3.10726  3.10033  2.86850  3.78408  3.41254  3.79927  3.10790  3.34901  2.57638  2.76886  2.77928  5.19199  3.97010    234 - -
          2.68618  4.42225  2.77519  2.73123  3.46354  2.40513  3.72494  3.29354  2.67741  2.69355  4.24690  2.90347  2.73739  3.18146  2.89801  2.37887  2.77519  2.98518  4.58477  3.61503
          0.02879  3.95794  4.68029  0.61958  0.77255  0.48576  0.95510
     11   2.36667  1.57711  3.94434  3.52472  3.59946  3.20208  4.22784  2.74522  3.32967  2.50020  3.67880  3.57865  3.86912  3.66841  3.53633  2.45795  2.78971  2.48173  5.13607  3.86822    235 - -
          2.68618  4.42225  2.77519  2.73123  3.46354  2.40513  3.72494  3.29354  2.67741  2.69355  4.24690  2.90347  2.73739  3.18146  2.89801  2.37887  2.77519  2.98518  4.58477  3.61503
          0.02879  3.95794  4.68029  0.61958  0.77255  0.48576  0.95510
     12   2.56541  5.21460  2.25452  1.40353  4.51635  3.26010  3.69263  3.97348  2.57999  3.51835  4.35075  2.74723  3.81418  2.68780  3.08617  2.73994  3.06840  3.59003  5.70729  4.28175    236 - -
          2.68618  4.42225  2.77519  2.73123  3.46354  2.40513  3.72494  3.29354  2.67741  2.69355  4.24690  2.90347  2.73739  3.18146  2.89801  2.37887  2.77519  2.98518  4.58477  3.61503
          0.02879  3.95794  4.68029  0.61958  0.77255  0.48576  0.95510
     13   2.02902  4.33543  3.31119  2.76003  3.54651  2.89364  3.75747  2.76103  2.71419  2.54081  3.49598  3.18009  3.47970  3.03938  3.09097  2.59819  2.76952  2.66330  4.38007  3.71052    237 - -
          2.68618  4.42225  2.77519  2.73123  3.46354  2.40513  3.72494  3.29354  2.67741  2.69355  4.24690  2.90347  2.73739  3.18146  2.89801  2.37887  2.77519  2.98518  4.58477  3.61503
          0.02879  3.95794  4.68029  0.61958  0.77255  0.48576  0.95510
     14   2.73233  5.08539  2.20734  1.93276  4.46479  2.01677  3.71067  3.92880  2.63010  3.48320  4.30770  2.76462  3.79518  2.87120  3.15319  2.42238  3.01943  3.53245  5.68156  4.26627    238 - -
          2.68629  4.42236  2.77531  2.73069  3.46365  2.40452  3.72506  3.29365  2.67752  2.69366  4.24701  2.90358  2.73751  3.18158  2.89805  2.37898  2.77525  2.98530  4.58488  3.61514
          0.15472  2.00940  4.68029  1.49607  0.25361  0.48576  0.95510
     15   2.40806  4.38416  3.08920  2.82080  4.22143  1.40678  3.98476  3.63316  2.80637  3.29892  4.16197  3.15311  3.75666  3.21837  2.84165  2.54539  2.62021  3.19114  5.51762  4.26327    247 - -
          2.68618  4.42225  2.77519  2.73123  3.46354  2.40513  3.72494  3.29354  2.67741  2.69355  4.24690  2.90347  2.73739  3.18146  2.89801  2.37887  2.77519  2.98518  4.58477  3.61503
          0.02879  3.95794  4.68029  0.61958  0.77255  0.48576  0.95510
     16   2.54030  3.78757  3.44301  2.87336  3.39751  3.51362  3.77817  2.76341  2.79067  2.29855  3.37121  3.26870  3.04965  3.11498  2.81124  2.68696  2.68017  2.53813  3.44243  3.60711    248 - -
          2.68618  4.42225  2.77519  2.73123  3.46354  2.40513  3.72494  3.29354  2.67741  2.69355  4.24690  2.90347  2.73739  3.18146  2.89801  2.37887  2.77519  2.98518  4.58477  3.61503
          0.02879  3.95794  4.68029  0.61958  0.77255  0.48576  0.95510
     17   1.65513  4.28393  3.31099  2.86863  3.93661  2.35485  3.92639  3.27429  2.82600  2.99230  3.85509  3.19253  3.75297  3.17401  2.95158  2.51798  2.73814  2.61579  5.30300  4.05664    249 - -
          2.68618  4.42225  2.77519  2.73123  3.46354  2.40513  3.72494  3.29354  2.67741  2.69355  4.24690  2.90347  2.73739  3.18146  2.89801  2.37887  2.77519  2.98518  4.58477  3.61503
          0.02879  3.95794  4.68029  0.61958  0.77255  0.48576  0.95510
     18   2.33514  4.34989  3.31539  2.60944  3.53672  3.47571  3.76109  2.84414  2.70511  2.58714  3.16391  3.19465  3.88015  3.04446  2.96252  2.53238  2.79131  2.10935  4.95821  3.71075    250 - -
          2.68618  4.42225  2.77519  2.73123  3.46354  2.40513  3.72494  3.29354  2.67741  2.69355  4.24690  2.90347  2.73739  3.18146  2.89801  2.37887  2.77519  2.98518  4.58477  3.61503
          0.02879  3.95794  4.68029  0.61958  0.77255  0.48576  0.95510
     19   2.59825  4.74947  3.00709  2.46367  4.00997  3.27451  2.75363  3.24555  2.34518  3.02853  3.85403  2.96409  3.47782  2.77199  2.34607  2.41310  2.83271  3.10871  5.25941  3.94516    251 - -
          2.68618  4.42225  2.77519  2.73123  3.46354  2.40513  3.72494  3.29354  2.67741  2.69355  4.24690  2.90347  2.73739  3.18146  2.89801  2.37887  2.77519  2.98518  4.58477  3.61503
          0.02879  3.95794  4.68029  0.61958  0.77255  0.48576  0.95510
     20   2.64534  4.44429  3.44285  2.98343  3.15520  3.48952  3.92059  2.81948  2.90295  2.20347  3.54232  3.35753  1.83835  3.26266  3.23657  2.83786  2.94770  2.65102  4.95660  3.58526    252 - -
          2.68618  4.42225  2.77519  2.73123  3.46354  2.40513  3.72494  3.29354  2.67741  2.69355  4.24690  2.90347  2.73739  3.18146  2.89801  2.37887  2.77519  2.98518  4.58477  3.61503
          0.05565  3.95794  3.35150  0.61958  0.77255  0.48576  0.95510
     21   2.52785  4.62843  2.58241  2.47601  4.23494  1.70537  3.80238  3.67811  2.66677  3.29465  4.13242  2.94239  3.76264  2.99545  2.83649  2.44964  2.87865  3.27205  5.50880  4.18431    253 - -
          2.68618  4.42225  2.77519  2.73123  3.46354  2.40513  3.72494  3.29354  2.67741  2.69355  4.24690  2.90347  2.73739  3.18146  2.89801  2.37887  2.77519  2.98518  4.58477  3.61503
          0.02956  3.93185  4.65420  0.61958  0.77255  0.47026  0.98040
     22   2.46570  3.88086  3.67134  3.09806  3.23219  3.56080  3.84346  2.63953  2.95711  2.13582  3.28582  3.41862  3.95392  3.27773  3.06105  2.69061  2.79271  2.43172  2.64514  3.46908    254 - -
          2.68618  4.42225  2.77519  2.73123  3.46354  2.40513  3.72494  3.29354  2.67741  2.69355  4.24690  2.90347  2.73739  3.18146  2.89801  2.37887  2.77519  2.98518  4.58477  3.61503
          0.02879  3.95794  4.68029  0.61958  0.77255  0.48576  0.95510
     23   2.56169  4.64994  2.92960  2.24577  3.97057  3.33871  3.68169  3.35776  2.50388  2.71475  3.84277  2.97429  3.45380  2.86322  2.93052  1.98401  2.69297  3.04227  5.27198  3.96234    255 - -
          2.68618  4.42225  2.77519  2.73123  3.46354  2.40513  3.72494  3.29354  2.67741  2.69355  4.24690  2.90347  2.73739  3.18146  2.89801  2.37887  2.77519  2.98518  4.58477  3.61503
          0.02879  3.95794  4.68029  0.61958  0.77255  0.48576  0.95510
     24   2.39734  4.75700  2.65963  2.21657  4.23446  1.90977  3.74703  3.64935  2.48750  3.26089  4.09823  2.90447  3.79255  2.92688  3.02920  2.51895  2.91738  3.27878  5.49468  4.16143    256 - -
          2.68618  4.42225  2.77519  2.73123  3.46354  2.40513  3.72494  3.29354  2.67741  2.69355  4.24690  2.90347  2.73739  3.18146  2.89801  2.37887  2.77519  2.98518  4.58477  3.61503
          0.05173  3.95794  3.46374  0.61958  0.77255  0.48576  0.95510
     25   1.84290  4.34890  3.25905  2.69318  3.70701  3.33525  3.83231  2.94884  2.74324  2.35878  3.63646  3.18482  3.83822  3.09625  3.10498  2.53852  2.57973  2.68150  5.11616  3.86455    257 - -
          2.68618  4.42225  2.77519  2.73123  3.46354  2.40513  3.72494  3.29354  2.67741  2.69355  4.24690  2.90347  2.73739  3.18146  2.89801  2.37887  2.77519  2.98518  4.58477  3.61503
          0.02945  3.93566  4.65801  0.61958  0.77255  0.47244  0.97678
     26   2.55080  4.95689  2.42018  2.14236  4.29540  2.04185  3.68036  3.73219  2.54595  3.31117  4.13505  2.82013  3.79473  2.65405  3.03178  2.67098  2.79270  3.36849  5.53058  4.15484    258 - -
          2.68618  4.42225  2.77519  2.73123  3.46354  2.40513  3.72494  3.29354  2.67741  2.69355  4.24690  2.90347  2.73739  3.18146  2.89801  2.37887  2.77519  2.98518  4.58477  3.61503
          0.02879  3.95794  4.68029  0.61958  0.77255  0.48576  0.95510
     27   2.42504  4.58779  2.86137  2.45967  4.02518  2.29441  3.72360  3.43098  2.57103  3.06418  3.89596  2.98344  3.77277  2.90747  2.89737  2.15047  2.80546  2.86708  5.32444  4.01689    259 - -
          2.68618  4.42225  2.77519  2.73123  3.46354  2.40513  3.72494  3.29354  2.67741  2.69355  4.24690  2.90347  2.73739  3.18146  2.89801  2.37887  2.77519  2.98518  4.58477  3.61503
          0.02879  3.95794  4.68029  0.61958  0.77255  0.48576  0.95510
     28   2.18867  4.41569  3.21881  2.69090  3.72566  2.95704  3.75460  3.05291  2.47711  2.62427  3.64093  3.12275  3.82424  2.99135  3.03080  2.64434  2.29793  2.58823  5.10354  3.83950    260 - -
          2.68618  4.42225  2.77519  2.73123  3.46354  2.40513  3.72494  3.29354  2.67741  2.69355  4.24690  2.90347  2.73739  3.18146  2.89801  2.37887  2.77519  2.98518  4.58477  3.61503
          0.02879  3.95794  4.68029  0.61958  0.77255  0.48576  0.95510
     29   2.56983  4.20556  2.82173  2.41642  3.93062  3.40447  3.61378  3.33393  2.40695  2.62823  3.78409  2.95849  3.13990  2.71736  2.39944  2.62313  2.80192  3.02858  5.21598  3.90076    261 - -
          2.68620  4.42227  2.77521  2.73125  3.46356  2.40511  3.72496  3.29356  2.67738  2.69357  4.24691  2.90348  2.73741  3.18133  2.89802  2.37889  2.77516  2.98520  4.58448  3.61505
          0.11273  2.77144  3.12265  0.78343  0.61035  0.48576  0.95510
     30   2.49223  4.63720  2.82549  2.54161  4.04420  3.24939  3.59583  3.52677  2.55613  3.13706  4.01700  2.99804  1.80722  2.78606  2.91618  2.66930  2.91282  3.18343  5.35344  4.02888    265 - -
          2.68618  4.42225  2.77519  2.73123  3.46354  2.40513  3.72494  3.29354  2.67741  2.69355  4.24690  2.90347  2.73739  3.18146  2.89801  2.37887  2.77519  2.98518  4.58477  3.61503
          0.02984  3.92256  4.64491  0.61958  0.77255  0.51976  0.90304
     31   2.30517  4.42791  2.98453  2.66537  4.15058  3.11350  3.86518  3.55294  2.54435  3.20574  4.04820  3.05600  3.32298  3.07495  3.07497  1.50505  2.79262  3.13885  5.44850  4.16891    266 - -
          2.68618  4.42225  2.77519  2.73123  3.46354  2.40513  3.72494  3.29354  2.67741  2.69355  4.24690  2.90347  2.73739  3.18146  2.89801  2.37887  2.77519  2.98518  4.58477  3.61503
          0.02984  3.92256  4.64491  0.61958  0.77255  0.51976  0.90304
     32   2.42622  4.72094  2.92168  2.33766  4.07739  2.46753  3.64264  3.48449  2.39469  3.08826  3.91314  2.94587  3.54317  2.80395  2.37395  2.61810  2.83265  3.05886  5.32120  4.00730    267 - -
          2.68618  4.42225  2.77519  2.73123  3.46354  2.40513  3.72494  3.29354  2.67741  2.69355  4.24690  2.90347  2.73739  3.18146  2.89801  2.37887  2.77519  2.98518  4.58477  3.61503
          0.02984  3.92256  4.64491  0.61958  0.77255  0.51976  0.90304
     33   2.33491  4.59022  2.75968  2.51964  4.01451  3.27288  3.73859  3.35387  2.38401  3.04094  3.89562  2.98906  3.79074  2.93303  2.97848  2.62383  1.87361  3.02861  5.32401  4.02437    268 - -
          2.68618  4.42225  2.77519  2.73123  3.46354  2.40513  3.72494  3.29354  2.67741  2.69355  4.24690  2.90347  2.73739  3.18146  2.89801  2.37887  2.77519  2.98518  4.58477  3.61503
          0.02984  3.92256  4.64491  0.61958  0.77255  0.46508  0.98909
     34   2.43494  4.66763  2.88847  2.39982  4.10259  3.28996  3.71575  3.50593  2.49369  3.12558  3.96317  2.97741  2.11104  2.89452  2.69629  2.44655  2.86169  3.15846  5.36694  4.06245    269 - -
          2.68618  4.42225  2.77519  2.73123  3.46354  2.40513  3.72494  3.29354  2.67741  2.69355  4.24690  2.90347  2.73739  3.18146  2.89801  2.37887  2.77519  2.98518  4.58477  3.61503
          0.02879  3.95794  4.68029  0.61958  0.77255  0.48576  0.95510
     35   2.78035  4.80427  3.31025  2.71741  4.06941  3.52270  3.65072  3.47813  2.13522  3.06582  3.45167  2.94646  3.93237  2.82645  1.49792  2.84515  3.00596  3.19328  5.25488  3.99270    270 - -
          2.68618  4.42225  2.77519  2.73123  3.46354  2.40513  3.72494  3.29354  2.67741  2.69355  4.24690  2.90347  2.73739  3.18146  2.89801  2.37887  2.77519  2.98518  4.58477  3.61503
          0.02879  3.95794  4.68029  0.61958  0.77255  0.48576  0.95510
     36   2.16377  4.26633  3.16466  2.90703  4.22217  2.99921  4.06820  3.61778  2.98747  3.31328  4.16824  3.18263  1.57459  3.31790  3.32417  2.13360  2.75447  3.14004  5.56067  4.30548    271 - -
          2.68618  4.42225  2.77519  2.73123  3.46354  2.40513  3.72494  3.29354  2.67741  2.69355  4.24690  2.90347  2.73739  3.18146  2.89801  2.37887  2.77519  2.98518  4.58477  3.61503
          0.02879  3.95794  4.68029  0.61958  0.77255  0.48576  0.95510
     37   2.42593  4.34672  3.20286  2.79119  3.21785  2.98823  3.86733  3.23288  2.80852  2.92265  3.80018  3.16063  1.90275  3.13586  3.18111  2.41352  2.77903  2.90357  5.17750  3.87245    272 - -
          2.68618  4.42225  2.77519  2.73123  3.46354  2.40513  3.72494  3.29354  2.67741  2.69355  4.24690  2.90347  2.73739  3.18146  2.89801  2.37887  2.77519  2.98518  4.58477  3.61503
          0.02879  3.95794  4.68029  0.61958  0.77255  0.48576  0.95510
     38   2.99599  4.61204  3.73085  3.30304  2.87269  3.69896  3.79439  3.17600  2.64057  2.72350  3.79716  3.58208  4.15802  3.43159  3.11481  3.18080  3.25894  2.99739  1.31463  2.88701    273 - -
          2.68618  4.42225  2.77519  2.73123  3.46354  2.40513  3.72494  3.29354  2.67741  2.69355  4.24690  2.90347  2.73739  3.18146  2.89801  2.37887  2.77519  2.98518  4.58477  3.61503
          0.02879  3.95794  4.68029  0.61958  0.77255  0.48576  0.95510
     39   2.44954  4.26557  3.84884  3.33007  3.50678  3.66187  4.16055  2.18194  3.17124  2.35455  3.42731  3.63021  4.11728  3.53034  3.18855  2.99926  2.94786  1.39948  5.10219  3.87969    274 - -
          2.68618  4.42225  2.77519  2.73123  3.46354  2.40513  3.72494  3.29354  2.67741  2.69355  4.24690  2.90347  2.73739  3.18146  2.89801  2.37887  2.77519  2.98518  4.58477  3.61503
          0.02879  3.95794  4.68029  0.61958  0.77255  0.48576  0.95510
     40   1.20150  4.35100  3.16899  2.90651  4.03457  3.12571  4.03487  3.34159  2.91162  3.07047  4.02219  3.22042  3.79423  2.98475  3.22528  2.58696  2.84554  2.99047  5.43118  4.16352    275 - -
          2.68618  4.42225  2.77519  2.73123  3.46354  2.40513  3.72494  3.29354  2.67741  2.69355  4.24690  2.90347  2.73739  3.18146  2.89801  2.37887  2.77519  2.98518  4.58477  3.61503
          0.02879  3.95794  4.68029  0.61958  0.77255  0.48576  0.95510
     41   2.53800  4.60085  2.75218  2.39552  4.23696  2.95074  3.85139  3.65615  2.71455  3.29564  4.14755  2.98505  1.67470  3.05713  3.11167  2.50856  2.90157  3.25628  5.52126  4.21330    276 - -
          2.68618  4.42225  2.77519  2.73123  3.46354  2.40513  3.72494  3.29354  2.67741  2.69355  4.24690  2.90347  2.73739  3.18146  2.89801  2.37887  2.77519  2.98518  4.58477  3.61503
          0.02879  3.95794  4.68029  0.61958  0.77255  0.48576  0.95510
     42   1.72706  4.28490  3.39358  2.88957  3.72599  3.27729  3.89228  2.97303  2.82728  2.62170  3.34017  3.23885  3.81869  3.16572  3.18234  2.21838  2.64496  2.68998  5.14443  3.90036    277 - -
          2.68618  4.42225  2.77519  2.73123  3.46354  2.40513  3.72494  3.29354  2.67741  2.69355  4.24690  2.90347  2.73739  3.18146  2.89801  2.37887  2.77519  2.98518  4.58477  3.61503
          0.02879  3.95794  4.68029  0.61958  0.77255  0.48576  0.95510
     43   3.25174  4.68890  4.32652  3.96717  3.16947  4.09033  4.59610  2.37865  3.73407  0.77674  3.16648  4.23433  4.51126  4.08194  3.89599  3.67175  3.54225  2.43809  5.07935  3.82227    278 - -
          2.68618  4.42225  2.77519  2.73123  3.46354  2.40513  3.72494  3.29354  2.67741  2.69355  4.24690  2.90347  2.73739  3.18146  2.89801  2.37887  2.77519  2.98518  4.58477  3.61503
          0.02879  3.95794  4.68029  0.61958  0.77255  0.48576  0.95510
     44   1.78347  4.15210  3.41821  3.08262  4.19903  2.95101  4.14130  3.53646  3.10168  3.27426  4.11616  3.26457  3.67724  3.40586  3.42367  1.46409  2.29076  3.04830  5.55326  4.33548    279 - -
          2.68618  4.42225  2.77519  2.73123  3.46354  2.40513  3.72494  3.29354  2.67741  2.69355  4.24690  2.90347  2.73739  3.18146  2.89801  2.37887  2.77519  2.98518  4.58477  3.61503
          0.02879  3.95794  4.68029  0.61958  0.77255  0.48576  0.95510
     45   1.72785  4.29864  3.31059  2.83831  3.82641  3.21263  3.88391  3.14197  2.80237  2.87643  3.74854  3.19033  3.78048  2.93866  3.16745  2.37095  2.39318  2.53592  5.21159  3.96441    280 - -
          2.68618  4.42225  2.77519  2.73123  3.46354  2.40513  3.72494  3.29354  2.67741  2.69355  4.24690  2.90347  2.73739  3.18146  2.89801  2.37887  2.77519  2.98518  4.58477  3.61503
          0.02879  3.95794  4.68029  0.61958  0.77255  0.48576  0.95510
     46   2.93973  4.40044  4.37012  3.94021  3.49011  4.02993  4.69198  1.91721  3.77228  2.01539  3.40618  4.15900  4.48500  4.11724  3.99098  3.45408  3.25211  1.03483  5.35800  4.08134    281 - -
          2.68618  4.42225  2.77519  2.73123  3.46354  2.40513  3.72494  3.29354  2.67741  2.69355  4.24690  2.90347  2.73739  3.18146  2.89801  2.37887  2.77519  2.98518  4.58477  3.61503
          0.02879  3.95794  4.68029  0.61958  0.77255  0.48576  0.95510
     47   2.88813  4.46269  3.97984  3.45811  3.22686  3.87298  4.20122  2.40108  3.15631  1.18782  3.17234  3.77254  4.25992  3.58014  3.11615  3.22110  3.14765  2.25509  4.99630  3.75695    282 - -
          2.68618  4.42225  2.77519  2.73123  3.46354  2.40513  3.72494  3.29354  2.67741  2.69355  4.24690  2.90347  2.73739  3.18146  2.89801  2.37887  2.77519  2.98518  4.58477  3.61503
          0.02879  3.95794  4.68029  0.61958  0.77255  0.48576  0.95510
     48   2.95642  4.36414  4.48229  3.99240  3.51585  4.15799  4.74613  1.16781  3.85653  2.07306  3.34692  4.22930  4.54327  4.15774  4.07836  3.53719  2.99412  1.60097  5.39731  4.19344    283 - -
          2.68618  4.42225  2.77519  2.73123  3.46354  2.40513  3.72494  3.29354  2.67741  2.69355  4.24690  2.90347  2.73739  3.18146  2.89801  2.37887  2.77519  2.98518  4.58477  3.61503
          0.02879  3.95794  4.68029  0.61958  0.77255  0.48576  0.95510
     49   2.75217  4.26202  4.13493  3.63950  3.51502  3.45021  4.40858  1.81842  3.52406  2.28856  3.42283  3.88691  4.28185  3.83241  3.77181  3.19413  3.04586  1.24282  5.20479  3.97476    284 - -
          2.68618  4.42225  2.77519  2.73123  3.46354  2.40513  3.72494  3.29354  2.67741  2.69355  4.24690  2.90347  2.73739  3.18146  2.89801  2.37887  2.77519  2.98518  4.58477  3.61503
          0.02879  3.95794  4.68029  0.61958  0.77255  0.48576  0.95510
     50   2.48255  4.29383  3.57722  3.19581  3.77592  3.28245  4.15776  2.59165  3.07058  2.67012  3.75148  3.44493  3.91338  3.46388  3.35531  2.70849  1.36324  2.51236  5.32111  4.05701    285 - -
          2.68618  4.42225  2.77519  2.73123  3.46354  2.40513  3.72494  3.29354  2.67741  2.69355  4.24690  2.90347  2.73739  3.18146  2.89801  2.37887  2.77519  2.98518  4.58477  3.61503
          0.06522  3.95794  3.12265  0.61958  0.77255  0.48576  0.95510
     51   2.29015  4.19385  3.35939  3.08862  4.06231  3.01249  4.13731  3.29299  3.06047  3.13007  4.05693  3.28898  3.73054  3.42849  3.34443  2.31473  1.29334  2.90141  5.47044  4.22109    286 - -
          2.68618  4.42225  2.77519  2.73123  3.46354  2.40513  3.72494  3.29354  2.67741  2.69355  4.24690  2.90347  2.73739  3.18146  2.89801  2.37887  2.77519  2.98518  4.58477  3.61503
          0.02984  3.92256  4.64491  0.61958  0.77255  0.51976  0.90304
     52   1.37048  4.17174  3.48842  3.08884  3.91241  3.09124  4.08000  2.83707  3.03706  2.92546  3.84606  3.31189  3.75643  3.37022  3.34846  2.36198  2.54112  2.70119  5.34318  4.11588    287 - -
          2.68618  4.42225  2.77519  2.73123  3.46354  2.40513  3.72494  3.29354  2.67741  2.69355  4.24690  2.90347  2.73739  3.18146  2.89801  2.37887  2.77519  2.98518  4.58477  3.61503
          0.02984  3.92256  4.64491  0.61958  0.77255  0.46508  0.98909
     53   2.60687  4.35301  3.56836  2.72105  3.55002  3.67186  4.04319  2.33249  3.00057  2.25824  3.46503  3.47649  4.09047  3.36167  3.32150  2.98707  2.95562  1.52663  5.11089  3.87070    288 - -
          2.68618  4.42225  2.77519  2.73123  3.46354  2.40513  3.72494  3.29354  2.67741  2.69355  4.24690  2.90347  2.73739  3.18146  2.89801  2.37887  2.77519  2.98518  4.58477  3.61503
          0.02879  3.95794  4.68029  0.61958  0.77255  0.48576  0.95510
     54   2.96915  5.46231  1.13196  1.93048  4.75960  3.20540  3.79631  4.27044  2.84651  3.81183  4.69889  2.69494  3.84726  2.97848  3.43944  2.85859  3.27150  3.86398  5.95564  4.47251    289 - -
          2.68618  4.42225  2.77519  2.73123  3.46354  2.40513  3.72494  3.29354  2.67741  2.69355  4.24690  2.90347  2.73739  3.18146  2.89801  2.37887  2.77519  2.98518  4.58477  3.61503
          0.02879  3.95794  4.68029  0.61958  0.77255  0.48576  0.95510
     55   2.73980  4.20541  4.11609  3.54555  2.96459  3.86536  3.82317  1.98934  3.43198  1.82233  3.13839  3.80175  4.20766  3.66953  3.64516  3.15979  2.97384  1.66895  4.80966  3.57981    290 - -
          2.68618  4.42225  2.77519  2.73123  3.46354  2.40513  3.72494  3.29354  2.67741  2.69355  4.24690  2.90347  2.73739  3.18146  2.89801  2.37887  2.77519  2.98518  4.58477  3.61503
          0.02879  3.95794  4.68029  0.61958  0.77255  0.48576  0.95510
     56   2.73182  4.30983  3.86275  3.30010  3.37950  3.76963  4.09539  2.29613  3.08776  2.12710  3.08501  3.63195  4.15293  3.46908  2.99675  3.07278  2.98110  1.47532  4.99936  3.77747    291 - -
          2.68618  4.42225  2.77519  2.73123  3.46354  2.40513  3.72494  3.29354  2.67741  2.69355  4.24690  2.90347  2.73739  3.18146  2.89801  2.37887  2.77519  2.98518  4.58477  3.61503
          0.02879  3.95794  4.68029  0.61958  0.77255  0.48576  0.95510
     57   2.62488  4.58473  2.92817  2.75566  4.08565  1.15933  3.32445  3.80418  2.89992  3.41152  4.30938  3.15814  3.84418  3.27144  3.23884  2.73220  3.02442  3.38704  5.39910  4.07548    292 - -
          2.68618  4.42225  2.77519  2.73123  3.46354  2.40513  3.72494  3.29354  2.67741  2.69355  4.24690  2.90347  2.73739  3.18146  2.89801  2.37887  2.77519  2.98518  4.58477  3.61503
          0.02879  3.95794  4.68029  0.61958  0.77255  0.48576  0.95510
     58   2.79474  4.95003  2.58844  2.42231  3.97951  3.29273  3.32255  3.86077  2.59729  3.41453  4.30829  1.38373  3.87232  2.99249  2.98074  2.80159  3.10241  3.49669  5.33061  3.86388    293 - -
          2.68618  4.42225  2.77519  2.73123  3.46354  2.40513  3.72494  3.29354  2.67741  2.69355  4.24690  2.90347  2.73739  3.18146  2.89801  2.37887  2.77519  2.98518  4.58477  3.61503
          0.02879  3.95794  4.68029  0.61958  0.77255  0.48576  0.95510
     59   2.60486  4.27578  3.61131  3.10552  3.14574  3.55167  3.93712  2.63287  3.00808  1.56085  3.34991  3.44088  3.50643  3.33172  3.30410  2.64069  2.87818  2.46358  4.86000  3.57866    294 - -
          2.68618  4.42225  2.77519  2.73123  3.46354  2.40513  3.72494  3.29354  2.67741  2.69355  4.24690  2.90347  2.73739  3.18146  2.89801  2.37887  2.77519  2.98518  4.58477  3.61503
          0.02879  3.95794  4.68029  0.61958  0.77255  0.48576  0.95510
     60   2.80547  4.51607  3.39526  2.81442  3.42127  3.65554  3.94300  2.71206  2.78970  1.37169  3.40506  3.39970  4.08018  3.08523  3.06486  3.02439  3.05293  2.60526  5.01693  3.75060    295 - -
          2.68618  4.42225  2.77519  2.73123  3.46354  2.40513  3.72494  3.29354  2.67741  2.69355  4.24690  2.90347  2.73739  3.18146  2.89801  2.37887  2.77519  2.98518  4.58477  3.61503
          0.02879  3.95794  4.68029  0.61958  0.77255  0.48576  0.95510
     61   2.63789  4.28584  3.88687  3.51529  3.63556  3.52452  4.37057  2.30315  3.40899  2.43901  3.58987  3.72489  3.52677  3.75788  3.65341  2.96669  3.00656  1.13358  5.28667  4.04508    296 - -
          2.68618  4.42225  2.77519  2.73123  3.46354  2.40513  3.72494  3.29354  2.67741  2.69355  4.24690  2.90347  2.73739  3.18146  2.89801  2.37887  2.77519  2.98518  4.58477  3.61503
          0.02879  3.95794  4.68029  0.61958  0.77255  0.48576  0.95510
     62   2.93833  4.37690  4.29709  3.76903  3.01135  4.01745  4.23617  1.28010  3.55162  1.91390  3.17366  3.98832  4.36637  3.84312  3.73383  3.37117  3.18477  2.16701  3.93170  3.39182    297 - -
          2.68618  4.42225  2.77519  2.73123  3.46354  2.40513  3.72494  3.29354  2.67741  2.69355  4.24690  2.90347  2.73739  3.18146  2.89801  2.37887  2.77519  2.98518  4.58477  3.61503
          0.02879  3.95794  4.68029  0.61958  0.77255  0.48576  0.95510
     63   2.77995  4.36859  3.84090  3.26326  3.06927  3.75990  3.90661  2.64386  2.93715  1.39482  3.25367  3.57573  4.12118  3.37030  2.84712  3.06385  3.00958  2.54634  3.99329  3.33393    298 - -
          2.68618  4.42225  2.77519  2.73123  3.46354  2.40513  3.72494  3.29354  2.67741  2.69355  4.24690  2.90347  2.73739  3.18146  2.89801  2.37887  2.77519  2.98518  4.58477  3.61503
          0.02879  3.95794  4.68029  0.61958  0.77255  0.48576  0.95510
     64   2.27977  4.23141  3.21551  3.02170  4.29496  2.67844  4.17765  3.78142  3.14446  3.47080  4.31956  3.24038  3.70039  3.45627  3.45424  1.07590  2.76741  3.23486  5.62443  4.37589    299 - -
          2.68618  4.42225  2.77519  2.73123  3.46354  2.40513  3.72494  3.29354  2.67741  2.69355  4.24690  2.90347  2.73739  3.18146  2.89801  2.37887  2.77519  2.98518  4.58477  3.61503
          0.05565  3.95794  3.35150  0.61958  0.77255  0.48576  0.95510
     65   2.85493  4.38110  4.20740  3.87236  3.59360  3.78519  4.66385  2.04795  3.74104  2.27033  3.54974  4.05265  4.34239  4.09656  3.94782  3.29245  3.21503  0.95327  5.38807  4.12337    300 - -
          2.68618  4.42225  2.77519  2.73123  3.46354  2.40513  3.72494  3.29354  2.67741  2.69355  4.24690  2.90347  2.73739  3.18146  2.89801  2.37887  2.77519  2.98518  4.58477  3.61503
          0.02956  3.93185  4.65420  0.61958  0.77255  0.51106  0.91594
     66   3.22192  4.66658  4.28477  3.92489  3.15854  4.05748  4.56199  2.36584  3.69205  0.80544  3.16295  4.19461  4.48263  4.04618  3.85841  3.63525  3.51347  2.41859  5.05938  3.79641    301 - -
          2.68618  4.42225  2.77519  2.73123  3.46354  2.40513  3.72494  3.29354  2.67741  2.69355  4.24690  2.90347  2.73739  3.18146  2.89801  2.37887  2.77519  2.98518  4.58477  3.61503
          0.02956  3.93185  4.65420  0.61958  0.77255  0.47026  0.98040
     67   2.67224  4.78043  3.09451  2.58002  4.18150  3.04940  3.65307  3.57352  2.23543  3.15243  3.99328  3.03854  3.85481  2.67810  1.78015  2.72265  2.48068  3.23975  5.34651  4.07676    302 - -
          2.68618  4.42225  2.77519  2.73123  3.46354  2.40513  3.72494  3.29354  2.67741  2.69355  4.24690  2.90347  2.73739  3.18146  2.89801  2.37887  2.77519  2.98518  4.58477  3.61503
          0.02879  3.95794  4.68029  0.61958  0.77255  0.48576  0.95510
     68   2.73968  4.84802  2.72139  2.51129  4.20896  3.27990  3.79686  3.81298  2.54073  3.39953  4.28710  1.36235  3.86272  3.00360  2.67330  2.77580  3.06242  3.43967  5.46252  4.10049    303 - -
          2.68618  4.42225  2.77519  2.73123  3.46354  2.40513  3.72494  3.29354  2.67741  2.69355  4.24690  2.90347  2.73739  3.18146  2.89801  2.37887  2.77519  2.98518  4.58477  3.61503
          0.02879  3.95794  4.68029  0.61958  0.77255  0.48576  0.95510
     69   2.89631  4.80896  3.51162  2.90436  3.90435  3.61120  3.72989  3.32332  2.17838  2.42539  3.90167  3.28862  4.02483  2.93509  1.38367  2.99136  3.12203  3.11560  5.19446  3.92378    304 - -
          2.68618  4.42225  2.77519  2.73123  3.46354  2.40513  3.72494  3.29354  2.67741  2.69355  4.24690  2.90347  2.73739  3.18146  2.89801  2.37887  2.77519  2.98518  4.58477  3.61503
          0.02879  3.95794  4.68029  0.61958  0.77255  0.48576  0.95510
     70   2.85223  4.92318  3.11632  2.68929  4.37284  3.46365  3.70608  3.68827  1.20389  3.28501  4.19574  3.11957  3.94512  2.86919  2.39492  2.89196  2.87342  3.37558  5.45012  4.21322    305 - -
          2.68618  4.42225  2.77519  2.73123  3.46354  2.40513  3.72494  3.29354  2.67741  2.69355  4.24690  2.90347  2.73739  3.18146  2.89801  2.37887  2.77519  2.98518  4.58477  3.61503
          0.02879  3.95794  4.68029  0.61958  0.77255  0.48576  0.95510
     71   2.75132  4.52074  4.10668  3.70551  3.24797  3.91991  4.46258  2.29512  3.50285  1.01143  3.17707  3.97710  4.36964  3.86352  3.71273  3.35354  3.28117  2.28113  5.13293  3.89621    306 - -
          2.68618  4.42225  2.77519  2.73123  3.46354  2.40513  3.72494  3.29354  2.67741  2.69355  4.24690  2.90347  2.73739  3.18146  2.89801  2.37887  2.77519  2.98518  4.58477  3.61503
          0.02879  3.95794  4.68029  0.61958  0.77255  0.48576  0.95510
     72   2.84639  4.99849  3.19491  2.61643  4.32525  3.54139  3.22640  3.73593  2.02888  3.24804  4.09521  3.07033  3.92789  2.43006  1.57811  2.85787  2.87017  3.41543  5.36452  4.11571    307 - -
          2.68618  4.42225  2.77519  2.73123  3.46354  2.40513  3.72494  3.29354  2.67741  2.69355  4.24690  2.90347  2.73739  3.18146  2.89801  2.37887  2.77519  2.98518  4.58477  3.61503
          0.02879  3.95794  4.68029  0.61958  0.77255  0.48576  0.95510
     73   2.56800  4.66089  2.65991  2.50862  4.28125  3.13560  3.87743  3.80489  2.74797  3.45156  4.31964  1.39446  3.78890  3.09219  3.14004  2.47082  2.87467  3.37148  5.58364  4.20805    308 - -
          2.68618  4.42225  2.77519  2.73123  3.46354  2.40513  3.72494  3.29354  2.67741  2.69355  4.24690  2.90347  2.73739  3.18146  2.89801  2.37887  2.77519  2.98518  4.58477  3.61503
          0.02879  3.95794  4.68029  0.61958  0.77255  0.48576  0.95510
     74   1.57085  4.25718  3.36961  2.89151  3.81980  2.96925  3.91340  3.14544  2.85191  2.87696  3.29588  3.21675  3.49578  3.17965  3.20938  2.49978  2.50093  2.81524  5.21084  3.97111    309 - -
          2.68618  4.42225  2.77519  2.73123  3.46354  2.40513  3.72494  3.29354  2.67741  2.69355  4.24690  2.90347  2.73739  3.18146  2.89801  2.37887  2.77519  2.98518  4.58477  3.61503
          0.02879  3.95794  4.68029  0.61958  0.77255  0.48576  0.95510
     75   2.77368  4.54029  3.46492  3.37536  4.51543  0.60861  4.49010  4.13613  3.56824  3.77947  4.75615  3.62925  3.93416  3.88566  3.79460  2.94810  3.26157  3.64796  5.58769  4.62033    310 - -
          2.68618  4.42225  2.77519  2.73123  3.46354  2.40513  3.72494  3.29354  2.67741  2.69355  4.24690  2.90347  2.73739  3.18146  2.89801  2.37887  2.77519  2.98518  4.58477  3.61503
          0.02879  3.95794  4.68029  0.61958  0.77255  0.48576  0.95510
     76   2.79551  4.79418  2.75779  2.65209  4.17121  3.24225  3.99192  3.90041  2.90299  3.53771  4.49276  1.01523  3.89849  3.26516  3.26026  2.85966  3.18040  3.51397  5.46737  4.11366    311 - -
          2.68618  4.42225  2.77519  2.73123  3.46354  2.40513  3.72494  3.29354  2.67741  2.69355  4.24690  2.90347  2.73739  3.18146  2.89801  2.37887  2.77519  2.98518  4.58477  3.61503
          0.02879  3.95794  4.68029  0.61958  0.77255  0.48576  0.95510
     77   2.74640  4.48376  4.26954  3.73780  3.18046  4.09095  4.46001  2.20850  3.55630  1.10179  2.71224  4.03962  4.42290  3.84639  3.77600  3.43080  3.25336  2.21455  5.08980  3.93267    312 - -
          2.68618  4.42225  2.77519  2.73123  3.46354  2.40513  3.72494  3.29354  2.67741  2.69355  4.24690  2.90347  2.73739  3.18146  2.89801  2.37887  2.77519  2.98518  4.58477  3.61503
          0.02879  3.95794  4.68029  0.61958  0.77255  0.48576  0.95510
     78   3.36821  4.74507  4.35584  4.08695  0.88161  4.03721  3.91691  2.88180  3.99192  2.23237  3.59960  4.11603  4.49418  4.13646  4.09053  3.63350  3.66954  2.87870  4.14139  2.49800    313 - -
          2.68618  4.42225  2.77519  2.73123  3.46354  2.40513  3.72494  3.29354  2.67741  2.69355  4.24690  2.90347  2.73739  3.18146  2.89801  2.37887  2.77519  2.98518  4.58477  3.61503
          0.02879  3.95794  4.68029  0.61958  0.77255  0.48576  0.95510
     79   3.20497  4.58962  4.60588  4.07691  2.63154  4.36388  4.57072  2.18583  3.94195  0.96684  2.92894  4.33094  4.61310  4.10319  4.10591  3.71230  3.44088  2.15170  4.93565  3.65921    314 - -
          2.68618  4.42225  2.77519  2.73123  3.46354  2.40513  3.72494  3.29354  2.67741  2.69355  4.24690  2.90347  2.73739  3.18146  2.89801  2.37887  2.77519  2.98518  4.58477  3.61503
          0.02879  3.95794  4.68029  0.61958  0.77255  0.48576  0.95510
     80   2.87571  4.39511  4.24314  3.90931  3.61333  3.81174  4.69650  2.04864  3.77838  2.28580  3.56591  4.08530  4.36778  4.13221  3.98258  3.32096  3.23536  0.92371  5.41207  4.14881    315 - -
          2.68618  4.42225  2.77519  2.73123  3.46354  2.40513  3.72494  3.29354  2.67741  2.69355  4.24690  2.90347  2.73739  3.18146  2.89801  2.37887  2.77519  2.98518  4.58477  3.61503
          0.02879  3.95794  4.68029  0.61958  0.77255  0.48576  0.95510
     81   2.39978  4.41345  2.92860  2.72307  4.22284  3.04888  3.97909  3.74941  2.88212  3.40251  4.25073  2.57631  3.73764  3.21639  3.24697  1.28829  2.83141  3.26808  5.54850  4.22400    316 - -
          2.68618  4.42225  2.77519  2.73123  3.46354  2.40513  3.72494  3.29354  2.67741  2.69355  4.24690  2.90347  2.73739  3.18146  2.89801  2.37887  2.77519  2.98518  4.58477  3.61503
          0.02879  3.95794  4.68029  0.61958  0.77255  0.48576  0.95510
     82   3.25174  4.68890  4.32652  3.96717  3.16947  4.09033  4.59610  2.37865  3.73407  0.77674  3.16648  4.23433  4.51126  4.08194  3.89599  3.67175  3.54225  2.43809  5.07935  3.82227    317 - -
          2.68618  4.42225  2.77519  2.73123  3.46354  2.40513  3.72494  3.29354  2.67741  2.69355  4.24690  2.90347  2.73739  3.18146  2.89801  2.37887  2.77519  2.98518  4.58477  3.61503
          0.02879  3.95794  4.68029  0.61958  0.77255  0.48576  0.95510
     83   0.89729  4.23596  3.55040  3.34611  4.13845  3.05812  4.35791  3.27684  3.36458  3.15446  4.17728  3.47379  3.80546  3.69801  3.60895  2.58571  2.86901  2.91646  5.55708  4.36695    318 - -
          2.68618  4.42225  2.77519  2.73123  3.46354  2.40513  3.72494  3.29354  2.67741  2.69355  4.24690  2.90347  2.73739  3.18146  2.89801  2.37887  2.77519  2.98518  4.58477  3.61503
          0.02879  3.95794  4.68029  0.61958  0.77255  0.48576  0.95510
     84   3.26585  4.65807  4.55838  4.07812  2.67066  4.35094  4.52473  2.25235  3.91629  0.88469  2.96197  4.32619  4.62558  4.10908  4.07742  3.74354  3.51037  2.35251  4.86671  3.52020    319 - -
          2.68618  4.42225  2.77519  2.73123  3.46354  2.40513  3.72494  3.29354  2.67741  2.69355  4.24690  2.90347  2.73739  3.18146  2.89801  2.37887  2.77519  2.98518  4.58477  3.61503
          0.02879  3.95794  4.68029  0.61958  0.77255  0.48576  0.95510
     85   0.89729  4.23596  3.55040  3.34611  4.13845  3.05812  4.35791  3.27684  3.36458  3.15446  4.17728  3.47379  3.80546  3.69801  3.60895  2.58571  2.86901  2.91646  5.55708  4.36695    320 - -
          2.68618  4.42225  2.77519  2.73123  3.46354  2.40513  3.72494  3.29354  2.67741  2.69355  4.24690  2.90347  2.73739  3.18146  2.89801  2.37887  2.77519  2.98518  4.58477  3.61503
          0.02879  3.95794  4.68029  0.61958  0.77255  0.48576  0.95510
     86   3.08264  5.22251  0.80281  2.39097  4.61129  3.27650  4.00813  4.21917  3.10871  3.81247  4.79285  2.95147  3.93539  3.24772  3.63621  3.03565  3.42318  3.84940  5.76319  4.47061    321 - -
          2.68618  4.42225  2.77519  2.73123  3.46354  2.40513  3.72494  3.29354  2.67741  2.69355  4.24690  2.90347  2.73739  3.18146  2.89801  2.37887  2.77519  2.98518  4.58477  3.61503
          0.02879  3.95794  4.68029  0.61958  0.77255  0.48576  0.95510
     87   3.07106  4.51782  4.29785  3.77593  2.76778  4.07219  4.10452  2.50165  3.51987  1.05056  3.11051  3.98902  4.39777  3.80968  3.69309  3.43581  3.30576  2.53901  3.43606  3.07669    322 - -
          2.68618  4.42225  2.77519  2.73123  3.46354  2.40513  3.72494  3.29354  2.67741  2.69355  4.24690  2.90347  2.73739  3.18146  2.89801  2.37887  2.77519  2.98518  4.58477  3.61503
          0.02879  3.95794  4.68029  0.61958  0.77255  0.48576  0.95510
     88   2.47905  4.15361  3.98153  3.40984  3.17778  3.72937  4.04416  2.35106  3.28187  2.10988  2.80665  3.67030  4.10092  3.54415  3.50524  3.02352  2.88688  1.63522  3.80992  3.55183    323 - -
          2.68618  4.42225  2.77519  2.73123  3.46354  2.40513  3.72494  3.29354  2.67741  2.69355  4.24690  2.90347  2.73739  3.18146  2.89801  2.37887  2.77519  2.98518  4.58477  3.61503
          0.02879  3.95794  4.68029  0.61958  0.77255  0.48576  0.95510
     89   2.78116  4.26721  4.13254  3.58550  3.07402  3.85700  4.12780  2.22136  3.41079  2.06976  3.22569  3.81803  4.23395  3.69642  3.61974  3.17888  3.03353  1.37507  3.67585  3.40078    324 - -
          2.68618  4.42225  2.77519  2.73123  3.46354  2.40513  3.72494  3.29354  2.67741  2.69355  4.24690  2.90347  2.73739  3.18146  2.89801  2.37887  2.77519  2.98518  4.58477  3.61503
          0.02879  3.95794  4.68029  0.61958  0.77255  0.48576  0.95510
     90   1.37900  4.18630  3.51423  3.10868  3.91270  3.10773  4.09912  3.05676  3.07104  2.91191  3.84459  3.33137  3.11107  3.39061  3.38733  2.51898  2.73904  2.36181  5.35195  4.12695    325 - -
          2.68618  4.42225  2.77519  2.73123  3.46354  2.40513  3.72494  3.29354  2.67741  2.69355  4.24690  2.90347  2.73739  3.18146  2.89801  2.37887  2.77519  2.98518  4.58477  3.61503
          0.02879  3.95794  4.68029  0.61958  0.77255  0.48576  0.95510
     91   2.88921  3.45183  4.33790  3.80652  3.06649  3.96402  4.39328  2.20443  3.64656  1.13917  3.11149  4.02357  4.35198  3.89401  3.83862  3.32129  3.16303  2.15319  4.96360  3.71739    326 - -
          2.68618  4.42225  2.77519  2.73123  3.46354  2.40513  3.72494  3.29354  2.67741  2.69355  4.24690  2.90347  2.73739  3.18146  2.89801  2.37887  2.77519  2.98518  4.58477  3.61503
          0.02879  3.95794  4.68029  0.61958  0.77255  0.48576  0.95510
     92   2.59862  3.60216  3.73156  3.22147  3.03799  3.52602  3.86179  2.72723  3.08643  2.47570  3.45922  3.48489  3.99796  3.40339  3.35251  2.85950  2.62522  2.51813  4.60050  1.76109    327 - -
          2.68618  4.42225  2.77519  2.73123  3.46354  2.40513  3.72494  3.29354  2.67741  2.69355  4.24690  2.90347  2.73739  3.18146  2.89801  2.37887  2.77519  2.98518  4.58477  3.61503
          0.02879  3.95794  4.68029  0.61958  0.77255  0.48576  0.95510
     93   2.86746  4.61022  3.48393  3.33556  4.32281  3.29291  4.40573  3.89052  3.40023  3.50798  4.56172  3.63349  0.68302  3.78642  3.63580  3.03770  3.31583  3.52610  5.48563  4.44476    328 - -
          2.68618  4.42225  2.77519  2.73123  3.46354  2.40513  3.72494  3.29354  2.67741  2.69355  4.24690  2.90347  2.73739  3.18146  2.89801  2.37887  2.77519  2.98518  4.58477  3.61503
          0.02879  3.95794  4.68029  0.61958  0.77255  0.48576  0.95510
     94   2.99146  4.69241  3.42528  3.12134  2.50776  3.69266  3.60620  3.31659  3.05741  2.86562  3.92197  2.87847  4.16501  3.40854  3.33262  3.10428  3.26790  3.10447  4.12768  1.25181    329 - -
          2.68618  4.42225  2.77519  2.73123  3.46354  2.40513  3.72494  3.29354  2.67741  2.69355  4.24690  2.90347  2.73739  3.18146  2.89801  2.37887  2.77519  2.98518  4.58477  3.61503
          0.02879  3.95794  4.68029  0.61958  0.77255  0.48576  0.95510
     95   2.86746  4.61022  3.48393  3.33556  4.32281  3.29291  4.40573  3.89052  3.40023  3.50798  4.56172  3.63349  0.68302  3.78642  3.63580  3.03770  3.31583  3.52610  5.48563  4.44476    330 - -
          2.68618  4.42225  2.77519  2.73123  3.46354  2.40513  3.72494  3.29354  2.67741  2.69355  4.24690  2.90347  2.73739  3.18146  2.89801  2.37887  2.77519  2.98518  4.58477  3.61503
          0.02879  3.95794  4.68029  0.61958  0.77255  0.48576  0.95510
     96   3.25174  4.68890  4.32652  3.96717  3.16947  4.09033  4.59610  2.37865  3.73407  0.77674  3.16648  4.23433  4.51126  4.08194  3.89599  3.67175  3.54225  2.43809  5.07935  3.82227    331 - -
          2.68618  4.42225  2.77519  2.73123  3.46354  2.40513  3.72494  3.29354  2.67741  2.69355  4.24690  2.90347  2.73739  3.18146  2.89801  2.37887  2.77519  2.98518  4.58477  3.61503
          0.02879  3.95794  4.68029  0.61958  0.77255  0.48576  0.95510
     97   2.68762  4.26333  3.95881  3.49922  3.53497  3.69102  4.31243  1.37970  3.36718  2.33498  3.45408  3.75389  4.18230  3.70879  3.61995  2.94613  2.52391  1.97215  5.18816  3.95858    332 - -
          2.68618  4.42225  2.77519  2.73123  3.46354  2.40513  3.72494  3.29354  2.67741  2.69355  4.24690  2.90347  2.73739  3.18146  2.89801  2.37887  2.77519  2.98518  4.58477  3.61503
          0.02879  3.95794  4.68029  0.61958  0.77255  0.48576  0.95510
     98   3.25174  4.68890  4.32652  3.96717  3.16947  4.09033  4.59610  2.37865  3.73407  0.77674  3.16648  4.23433  4.51126  4.08194  3.89599  3.67175  3.54225  2.43809  5.07935  3.82227    333 - -
          2.68618  4.42225  2.77519  2.73123  3.46354  2.40513  3.72494  3.29354  2.67741  2.69355  4.24690  2.90347  2.73739  3.18146  2.89801  2.37887  2.77519  2.98518  4.58477  3.61503
          0.02879  3.95794  4.68029  0.61958  0.77255  0.48576  0.95510
     99   2.63207  4.22839  3.98090  3.42653  3.35221  3.79024  4.17248  2.18361  3.31286  1.95072  2.95420  3.72085  4.17632  3.60268  3.57138  2.86893  2.95824  1.54898  4.97841  3.77136    334 - -
          2.68618  4.42225  2.77519  2.73123  3.46354  2.40513  3.72494  3.29354  2.67741  2.69355  4.24690  2.90347  2.73739  3.18146  2.89801  2.37887  2.77519  2.98518  4.58477  3.61503
          0.02879  3.95794  4.68029  0.61958  0.77255  0.48576  0.95510
    100   0.89729  4.23596  3.55040  3.34611  4.13845  3.05812  4.35791  3.27684  3.36458  3.15446  4.17728  3.47379  3.80546  3.69801  3.60895  2.58571  2.86901  2.91646  5.55708  4.36695    335 - -
          2.68618  4.42225  2.77519  2.73123  3.46354  2.40513  3.72494  3.29354  2.67741  2.69355  4.24690  2.90347  2.73739  3.18146  2.89801  2.37887  2.77519  2.98518  4.58477  3.61503
          0.02879  3.95794  4.68029  0.61958  0.77255  0.48576  0.95510
    101   3.06622  4.43678  4.62203  4.15694  3.44721  4.29489  4.87643  1.08333  4.00387  1.95138  3.29182  4.38549  4.65452  4.29917  4.20449  3.70032  3.34754  1.62411  5.41654  4.19236    336 - -
          2.68618  4.42225  2.77519  2.73123  3.46354  2.40513  3.72494  3.29354  2.67741  2.69355  4.24690  2.90347  2.73739  3.18146  2.89801  2.37887  2.77519  2.98518  4.58477  3.61503
          0.02879  3.95794  4.68029  0.61958  0.77255  0.48576  0.95510
    102   3.24114  4.62082  4.51007  4.05168  1.30863  4.26109  4.02886  2.37436  3.89739  1.70381  3.18244  4.15133  4.56552  4.03881  4.03471  3.62063  3.48453  2.48206  4.28437  2.69611    337 - -
          2.68618  4.42225  2.77519  2.73123  3.46354  2.40513  3.72494  3.29354  2.67741  2.69355  4.24690  2.90347  2.73739  3.18146  2.89801  2.37887  2.77519  2.98518  4.58477  3.61503
          0.02879  3.95794  4.68029  0.61958  0.77255  0.48576  0.95510
    103   2.84687  4.69769  3.31189  2.83617  2.84395  3.63769  2.28494  3.29434  2.63430  2.85788  3.81351  3.23921  4.03241  2.98038  2.85787  2.93572  3.07299  3.05687  4.40219  1.97042    338 - -
          2.68618  4.42225  2.77519  2.73123  3.46354  2.40513  3.72494  3.29354  2.67741  2.69355  4.24690  2.90347  2.73739  3.18146  2.89801  2.37887  2.77519  2.98518  4.58477  3.61503
          0.02879  3.95794  4.68029  0.61958  0.77255  0.48576  0.95510
    104   2.92562  5.48313  1.28872  1.95422  4.76932  3.19884  3.75086  4.29341  2.77593  3.79900  4.65353  2.31388  3.82563  2.92036  3.37221  2.81113  3.21791  3.86799  5.95949  4.44959    339 - -
          2.68618  4.42225  2.77519  2.73123  3.46354  2.40513  3.72494  3.29354  2.67741  2.69355  4.24690  2.90347  2.73739  3.18146  2.89801  2.37887  2.77519  2.98518  4.58477  3.61503
          0.02879  3.95794  4.68029  0.61958  0.77255  0.48576  0.95510
    105   2.67792  4.72876  2.27358  2.54188  4.46193  1.18180  4.00100  3.97084  3.01118  3.59808  4.47642  3.01695  3.82603  3.23327  3.45928  2.74152  3.07575  3.52226  5.67881  4.40750    340 - -
          2.68618  4.42225  2.77519  2.73123  3.46354  2.40513  3.72494  3.29354  2.67741  2.69355  4.24690  2.90347  2.73739  3.18146  2.89801  2.37887  2.77519  2.98518  4.58477  3.61503
          0.02879  3.95794  4.68029  0.61958  0.77255  0.48576  0.95510
    106   3.48035  4.82418  4.22365  3.95110  2.75745  3.82737  4.00783  3.50792  3.67163  2.88790  4.13771  4.08298  4.35233  4.05484  3.78484  3.68322  3.78515  3.40062  0.72926  2.75514    341 - -
          2.68618  4.42225  2.77519  2.73123  3.46354  2.40513  3.72494  3.29354  2.67741  2.69355  4.24690  2.90347  2.73739  3.18146  2.89801  2.37887  2.77519  2.98518  4.58477  3.61503
          0.02879  3.95794  4.68029  0.61958  0.77255  0.48576  0.95510
    107   1.50909  4.17344  3.73020  3.30722  3.82132  3.22816  4.22656  2.63290  3.24059  2.72154  3.73171  3.48981  3.87707  3.55268  3.52923  2.63958  2.56110  1.91423  5.34767  4.13523    342 - -
          2.68618  4.42225  2.77519  2.73123  3.46354  2.40513  3.72494  3.29354  2.67741  2.69355  4.24690  2.90347  2.73739  3.18146  2.89801  2.37887  2.77519  2.98518  4.58477  3.61503
          0.02879  3.95794  4.68029  0.61958  0.77255  0.48576  0.95510
    108   3.07480  4.55899  4.25160  3.71416  3.08812  4.14523  4.40722  2.31409  3.47627  1.01813  2.65068  4.03470  4.44151  3.58472  3.68775  3.47952  3.30929  2.39108  5.01255  3.83262    343 - -
          2.68618  4.42225  2.77519  2.73123  3.46354  2.40513  3.72494  3.29354  2.67741  2.69355  4.24690  2.90347  2.73739  3.18146  2.89801  2.37887  2.77519  2.98518  4.58477  3.61503
          0.02879  3.95794  4.68029  0.61958  0.77255  0.48576  0.95510
    109   2.33582  4.27704  3.14524  3.01869  4.34678  1.08696  4.22378  3.85265  3.21845  3.54851  4.41732  3.25382  3.72675  3.51849  3.51948  2.32934  2.83159  3.30122  5.65851  4.42334    344 - -
          2.68618  4.42225  2.77519  2.73123  3.46354  2.40513  3.72494  3.29354  2.67741  2.69355  4.24690  2.90347  2.73739  3.18146  2.89801  2.37887  2.77519  2.98518  4.58477  3.61503
          0.02879  3.95794  4.68029  0.61958  0.77255  0.48576  0.95510
    110   2.86831  5.11964  2.41111  1.13619  4.55028  2.84461  3.81851  4.01653  2.71539  3.59831  4.47832  2.85333  3.86100  3.00471  3.17477  2.83603  3.17476  3.63416  5.72046  4.36834    345 - -
          2.68618  4.42225  2.77519  2.73123  3.46354  2.40513  3.72494  3.29354  2.67741  2.69355  4.24690  2.90347  2.73739  3.18146  2.89801  2.37887  2.77519  2.98518  4.58477  3.61503
          0.02879  3.95794  4.68029  0.61958  0.77255  0.48576  0.95510
    111   2.19396  4.46926  3.14331  2.31704  3.74504  3.14455  3.73587  2.95636  2.62286  2.77955  3.65231  3.09083  3.83349  2.96147  3.03162  2.66214  2.61940  2.35242  5.12135  3.84621    346 - -
          2.68618  4.42225  2.77519  2.73123  3.46354  2.40513  3.72494  3.29354  2.67741  2.69355  4.24690  2.90347  2.73739  3.18146  2.89801  2.37887  2.77519  2.98518  4.58477  3.61503
          0.02879  3.95794  4.68029  0.61958  0.77255  0.48576  0.95510
    112   2.99075  4.82996  3.27730  2.90986  2.72339  3.66098  1.50628  3.47581  2.72173  2.96361  3.99468  3.29398  4.10362  3.18641  3.01553  3.04912  3.23662  3.25013  4.30940  2.44360    347 - -
          2.68618  4.42225  2.77519  2.73123  3.46354  2.40513  3.72494  3.29354  2.67741  2.69355  4.24690  2.90347  2.73739  3.18146  2.89801  2.37887  2.77519  2.98518  4.58477  3.61503
          0.02879  3.95794  4.68029  0.61958  0.77255  0.48576  0.95510
    113   2.45699  1.81356  3.68676  3.19127  3.39250  3.34831  3.93288  2.74257  3.00094  2.53229  3.46028  3.42421  3.86963  3.36121  3.24986  2.71696  2.78224  2.50392  4.81989  3.61397    348 - -
          2.68618  4.42225  2.77519  2.73123  3.46354  2.40513  3.72494  3.29354  2.67741  2.69355  4.24690  2.90347  2.73739  3.18146  2.89801  2.37887  2.77519  2.98518  4.58477  3.61503
          0.02879  3.95794  4.68029  0.61958  0.77255  0.48576  0.95510
    114   2.82979  4.90505  3.10996  2.67808  4.35993  3.45401  3.70352  3.67014  1.23805  3.27336  4.17756  3.11069  3.93502  2.86594  2.41136  2.87164  2.79474  3.35497  5.44661  4.20643    349 - -
          2.68618  4.42225  2.77519  2.73123  3.46354  2.40513  3.72494  3.29354  2.67741  2.69355  4.24690  2.90347  2.73739  3.18146  2.89801  2.37887  2.77519  2.98518  4.58477  3.61503
          0.02879  3.95794  4.68029  0.61958  0.77255  0.48576  0.95510
    115   1.26896  4.24972  3.64148  3.26358  3.78473  3.26070  4.21550  2.46045  3.18328  2.66140  3.74254  3.48034  3.90736  3.53382  3.46932  2.68847  2.86059  2.45273  5.34630  4.09551    350 - -
          2.68618  4.42225  2.77519  2.73123  3.46354  2.40513  3.72494  3.29354  2.67741  2.69355  4.24690  2.90347  2.73739  3.18146  2.89801  2.37887  2.77519  2.98518  4.58477  3.61503
          0.02879  3.95794  4.68029  0.61958  0.77255  0.48576  0.95510
    116   2.35828  4.27960  3.28196  3.10207  4.16197  3.00795  4.20938  3.69631  3.18159  3.41009  4.32930  3.31292  3.75389  3.52431  3.46474  0.96914  2.84488  3.21269  5.52770  4.24604    351 - -
          2.68618  4.42225  2.77519  2.73123  3.46354  2.40513  3.72494  3.29354  2.67741  2.69355  4.24690  2.90347  2.73739  3.18146  2.89801  2.37887  2.77519  2.98518  4.58477  3.61503
          0.02879  3.95794  4.68029  0.61958  0.77255  0.48576  0.95510
    117   1.26917  4.13194  3.43057  3.13088  4.20773  2.33161  4.18580  3.52536  3.17347  3.28283  4.13099  3.28668  3.67655  3.46497  3.48153  2.38859  2.36784  3.03596  5.57129  4.36455    352 - -
          2.68618  4.42225  2.77519  2.73123  3.46354  2.40513  3.72494  3.29354  2.67741  2.69355  4.24690  2.90347  2.73739  3.18146  2.89801  2.37887  2.77519  2.98518  4.58477  3.61503
          0.02879  3.95794  4.68029  0.61958  0.77255  0.48576  0.95510
    118   3.20200  4.59934  4.46204  4.02799  1.26993  4.19293  4.03272  2.26315  3.88766  1.86510  3.22860  4.12475  4.53366  4.03723  4.02766  3.57462  3.45969  2.46136  4.30005  2.71056    353 - -
          2.68618  4.42225  2.77519  2.73123  3.46354  2.40513  3.72494  3.29354  2.67741  2.69355  4.24690  2.90347  2.73739  3.18146  2.89801  2.37887  2.77519  2.98518  4.58477  3.61503
          0.02879  3.95794  4.68029  0.61958  0.77255  0.48576  0.95510
    119   2.87571  4.39511  4.24314  3.90931  3.61333  3.81174  4.69650  2.04864  3.77838  2.28580  3.56591  4.08530  4.36778  4.13221  3.98258  3.32096  3.23536  0.92371  5.41207  4.14881    354 - -
          2.68618  4.42225  2.77519  2.73123  3.46354  2.40513  3.72494  3.29354  2.67741  2.69355  4.24690  2.90347  2.73739  3.18146  2.89801  2.37887  2.77519  2.98518  4.58477  3.61503
          0.02879  3.95794  4.68029  0.61958  0.77255  0.48576  0.95510
    120   3.08666  4.57067  4.30558  3.80604  3.12084  4.12407  4.48181  2.26812  3.56044  1.55188  1.47272  4.09668  4.46827  3.89041  3.76202  3.50429  3.34771  2.31542  5.05724  3.84059    355 - -
          2.68618  4.42225  2.77519  2.73123  3.46354  2.40513  3.72494  3.29354  2.67741  2.69355  4.24690  2.90347  2.73739  3.18146  2.89801  2.37887  2.77519  2.98518  4.58477  3.61503
          0.02879  3.95794  4.68029  0.61958  0.77255  0.48576  0.95510
    121   2.77368  4.54029  3.46492  3.37536  4.51543  0.60861  4.49010  4.13613  3.56824  3.77947  4.75615  3.62925  3.93416  3.88566  3.79460  2.94810  3.26157  3.64796  5.58769  4.62033    356 - -
          2.68618  4.42225  2.77519  2.73123  3.46354  2.40513  3.72494  3.29354  2.67741  2.69355  4.24690  2.90347  2.73739  3.18146  2.89801  2.37887  2.77519  2.98518  4.58477  3.61503
          0.02879  3.95794  4.68029  0.61958  0.77255  0.48576  0.95510
    122   3.25174  4.68890  4.32652  3.96717  3.16947  4.09033  4.59610  2.37865  3.73407  0.77674  3.16648  4.23433  4.51126  4.08194  3.89599  3.67175  3.54225  2.43809  5.07935  3.82227    357 - -
          2.68618  4.42225  2.77519  2.73123  3.46354  2.40513  3.72494  3.29354  2.67741  2.69355  4.24690  2.90347  2.73739  3.18146  2.89801  2.37887  2.77519  2.98518  4.58477  3.61503
          0.02879  3.95794  4.68029  0.61958  0.77255  0.48576  0.95510
    123   2.35828  4.27960  3.28196  3.10207  4.16197  3.00795  4.20938  3.69631  3.18159  3.41009  4.32930  3.31292  3.75389  3.52431  3.46474  0.96914  2.84488  3.21269  5.52770  4.24604    358 - -
          2.68618  4.42225  2.77519  2.73123  3.46354  2.40513  3.72494  3.29354  2.67741  2.69355  4.24690  2.90347  2.73739  3.18146  2.89801  2.37887  2.77519  2.98518  4.58477  3.61503
          0.02879  3.95794  4.68029  0.61958  0.77255  0.48576  0.95510
    124   2.87571  4.39511  4.24314  3.90931  3.61333  3.81174  4.69650  2.04864  3.77838  2.28580  3.56591  4.08530  4.36778  4.13221  3.98258  3.32096  3.23536  0.92371  5.41207  4.14881    359 - -
          2.68618  4.42225  2.77519  2.73123  3.46354  2.40513  3.72494  3.29354  2.67741  2.69355  4.24690  2.90347  2.73739  3.18146  2.89801  2.37887  2.77519  2.98518  4.58477  3.61503
          0.02879  3.95794  4.68029  0.61958  0.77255  0.48576  0.95510
    125   2.94558  4.33325  4.47398  3.94406  3.49072  4.19128  4.67499  1.31696  3.82887  2.02095  3.32526  4.20022  4.53225  4.10600  4.05618  3.53845  2.84073  1.50274  5.32646  4.13110    360 - -
          2.68618  4.42225  2.77519  2.73123  3.46354  2.40513  3.72494  3.29354  2.67741  2.69355  4.24690  2.90347  2.73739  3.18146  2.89801  2.37887  2.77519  2.98518  4.58477  3.61503
          0.02879  3.95794  4.68029  0.61958  0.77255  0.48576  0.95510
    126   2.77368  4.54029  3.46492  3.37536  4.51543  0.60861  4.49010  4.13613  3.56824  3.77947  4.75615  3.62925  3.93416  3.88566  3.79460  2.94810  3.26157  3.64796  5.58769  4.62033    361 - -
          2.68618  4.42225  2.77519  2.73123  3.46354  2.40513  3.72494  3.29354  2.67741  2.69355  4.24690  2.90347  2.73739  3.18146  2.89801  2.37887  2.77519  2.98518  4.58477  3.61503
          0.02879  3.95794  4.68029  0.61958  0.77255  0.48576  0.95510
    127   2.35828  4.27960  3.28196  3.10207  4.16197  3.00795  4.20938  3.69631  3.18159  3.41009  4.32930  3.31292  3.75389  3.52431  3.46474  0.96914  2.84488  3.21269  5.52770  4.24604    362 - -
          2.68618  4.42225  2.77519  2.73123  3.46354  2.40513  3.72494  3.29354  2.67741  2.69355  4.24690  2.90347  2.73739  3.18146  2.89801  2.37887  2.77519  2.98518  4.58477  3.61503
          0.02879  3.95794  4.68029  0.61958  0.77255  0.48576  0.95510
    128   2.87571  4.39511  4.24314  3.90931  3.61333  3.81174  4.69650  2.04864  3.77838  2.28580  3.56591  4.08530  4.36778  4.13221  3.98258  3.32096  3.23536  0.92371  5.41207  4.14881    363 - -
          2.68618  4.42225  2.77519  2.73123  3.46354  2.40513  3.72494  3.29354  2.67741  2.69355  4.24690  2.90347  2.73739  3.18146  2.89801  2.37887  2.77519  2.98518  4.58477  3.61503
          0.02879  3.95794  4.68029  0.61958  0.77255  0.48576  0.95510
    129   3.36821  4.74507  4.35584  4.08695  0.88161  4.03721  3.91691  2.88180  3.99192  2.23237  3.59960  4.11603  4.49418  4.13646  4.09053  3.63350  3.66954  2.87870  4.14139  2.49800    364 - -
          2.68618  4.42225  2.77519  2.73123  3.46354  2.40513  3.72494  3.29354  2.67741  2.69355  4.24690  2.90347  2.73739  3.18146  2.89801  2.37887  2.77519  2.98518  4.58477  3.61503
          0.02879  3.95794  4.68029  0.61958  0.77255  0.48576  0.95510
    130   2.79551  4.79418  2.75779  2.65209  4.17121  3.24225  3.99192  3.90041  2.90299  3.53771  4.49276  1.01523  3.89849  3.26516  3.26026  2.85966  3.18040  3.51397  5.46737  4.11366    365 - -
          2.68618  4.42225  2.77519  2.73123  3.46354  2.40513  3.72494  3.29354  2.67741  2.69355  4.24690  2.90347  2.73739  3.18146  2.89801  2.37887  2.77519  2.98518  4.58477  3.61503
          0.02879  3.95794  4.68029  0.61958  0.77255  0.48576  0.95510
    131   3.09781  4.49342  4.45599  4.07538  3.43256  4.15785  4.78803  0.97800  3.90515  2.00165  3.35516  4.30878  4.58128  4.24493  4.09200  3.66179  3.39564  1.85121  5.34072  4.08608    366 - -
          2.68618  4.42225  2.77519  2.73123  3.46354  2.40513  3.72494  3.29354  2.67741  2.69355  4.24690  2.90347  2.73739  3.18146  2.89801  2.37887  2.77519  2.98518  4.58477  3.61503
          0.02879  3.95794  4.68029  0.61958  0.77255  0.48576  0.95510
    132   2.45998  4.30506  3.50525  3.26176  4.04559  3.14137  4.27240  3.18318  3.20642  3.04363  4.08903  3.45709  3.85202  3.59707  3.46071  2.66224  1.03489  2.86898  5.47588  4.26236    367 - -
          2.68618  4.42225  2.77519  2.73123  3.46354  2.40513  3.72494  3.29354  2.67741  2.69355  4.24690  2.90347  2.73739  3.18146  2.89801  2.37887  2.77519  2.98518  4.58477  3.61503
          0.02879  3.95794  4.68029  0.61958  0.77255  0.48576  0.95510
    133   1.03363  4.18986  3.42797  3.18154  4.16669  2.99629  4.23581  3.40961  3.21252  3.21196  4.14144  3.34523  3.28814  3.53600  3.49368  2.47975  2.76913  2.98782  5.55707  4.35045    368 - -
          2.68618  4.42225  2.77519  2.73123  3.46354  2.40513  3.72494  3.29354  2.67741  2.69355  4.24690  2.90347  2.73739  3.18146  2.89801  2.37887  2.77519  2.98518  4.58477  3.61503
          0.02879  3.95794  4.68029  0.61958  0.77255  0.48576  0.95510
    134   3.09781  4.49342  4.45599  4.07538  3.43256  4.15785  4.78803  0.97800  3.90515  2.00165  3.35516  4.30878  4.58128  4.24493  4.09200  3.66179  3.39564  1.85121  5.34072  4.08608    369 - -
          2.68618  4.42225  2.77519  2.73123  3.46354  2.40513  3.72494  3.29354  2.67741  2.69355  4.24690  2.90347  2.73739  3.18146  2.89801  2.37887  2.77519  2.98518  4.58477  3.61503
          0.02879  3.95794  4.68029  0.61958  0.77255  0.48576  0.95510
    135   1.11586  4.14416  3.52954  3.25403  4.13473  2.99167  4.26626  3.21631  3.24464  3.12513  4.07392  3.37590  3.73473  3.56768  3.51685  2.45800  2.39544  2.83018  5.56877  4.36110    370 - -
          2.68618  4.42225  2.77519  2.73123  3.46354  2.40513  3.72494  3.29354  2.67741  2.69355  4.24690  2.90347  2.73739  3.18146  2.89801  2.37887  2.77519  2.98518  4.58477  3.61503
          0.02879  3.95794  4.68029  0.61958  0.77255  0.48576  0.95510
    136   3.11647  4.45388  4.70193  4.19272  3.38742  4.41148  4.88331  1.13857  4.04087  1.77035  3.21605  4.44229  4.70330  4.30730  4.23673  3.78841  3.37456  1.64737  5.37777  4.17837    371 - -
          2.68618  4.42225  2.77519  2.73123  3.46354  2.40513  3.72494  3.29354  2.67741  2.69355  4.24690  2.90347  2.73739  3.18146  2.89801  2.37887  2.77519  2.98518  4.58477  3.61503
          0.02879  3.95794  4.68029  0.61958  0.77255  0.48576  0.95510
    137   2.79975  5.05301  2.21446  2.28128  4.41896  3.21096  3.81194  4.00001  2.76756  3.59073  4.46637  1.32284  3.83511  3.01083  3.25428  2.77793  3.12770  3.59928  5.68130  4.25622    372 - -
          2.68618  4.42225  2.77519  2.73123  3.46354  2.40513  3.72494  3.29354  2.67741  2.69355  4.24690  2.90347  2.73739  3.18146  2.89801  2.37887  2.77519  2.98518  4.58477  3.61503
          0.02879  3.95794  4.68029  0.61958  0.77255  0.48576  0.95510
    138   2.67668  3.42115  3.52909  2.95024  3.97280  3.41727  3.82368  3.33117  2.38996  2.99806  3.93057  3.29779  3.92253  3.04647  1.34556  2.81296  2.97889  3.04485  5.24195  4.01420    373 - -
          2.68618  4.42225  2.77519  2.73123  3.46354  2.40513  3.72494  3.29354  2.67741  2.69355  4.24690  2.90347  2.73739  3.18146  2.89801  2.37887  2.77519  2.98518  4.58477  3.61503
          0.02879  3.95794  4.68029  0.61958  0.77255  0.48576  0.95510
    139   3.37192  4.82625  3.96496  3.71074  2.29944  3.93011  3.66064  3.36933  3.56581  2.80113  4.03558  3.82962  4.40215  3.85129  3.73185  3.49997  3.65911  3.24398  3.94635  0.83471    374 - -
          2.68618  4.42225  2.77519  2.73123  3.46354  2.40513  3.72494  3.29354  2.67741  2.69355  4.24690  2.90347  2.73739  3.18146  2.89801  2.37887  2.77519  2.98518  4.58477  3.61503
          0.02879  3.95794  4.68029  0.61958  0.77255  0.48576  0.95510
    140   2.67131  1.23699  4.07493  3.62490  3.27877  3.46642  4.15557  2.82310  3.39062  2.54116  3.61683  3.75056  4.04080  3.73816  3.57183  2.96011  3.02901  2.62689  4.06196  3.47634    375 - -
          2.68618  4.42225  2.77519  2.73123  3.46354  2.40513  3.72494  3.29354  2.67741  2.69355  4.24690  2.90347  2.73739  3.18146  2.89801  2.37887  2.77519  2.98518  4.58477  3.61503
          0.02879  3.95794  4.68029  0.61958  0.77255  0.48576  0.95510
    141   2.71694  2.44562  3.95001  3.46265  2.77637  3.63217  3.84472  2.74148  3.30249  2.45745  3.48677  3.64109  4.09956  3.58570  3.51569  2.99943  3.00801  2.55221  4.37876  1.71975    376 - -
          2.68618  4.42225  2.77519  2.73123  3.46354  2.40513  3.72494  3.29354  2.67741  2.69355  4.24690  2.90347  2.73739  3.18146  2.89801  2.37887  2.77519  2.98518  4.58477  3.61503
          0.02879  3.95794  4.68029  0.61958  0.77255  0.48576  0.95510
    142   3.06787  4.42972  4.64727  4.17339  3.45986  4.31664  4.89434  1.09880  4.02856  1.95884  3.29467  4.40275  4.66661  4.31606  4.23013  3.71674  3.34589  1.57560  5.43116  4.21445    377 - -
          2.68618  4.42225  2.77519  2.73123  3.46354  2.40513  3.72494  3.29354  2.67741  2.69355  4.24690  2.90347  2.73739  3.18146  2.89801  2.37887  2.77519  2.98518  4.58477  3.61503
          0.02879  3.95794  4.68029  0.61958  0.77255  0.48576  0.95510
    143   2.68595  0.78243  4.22449  3.98387  3.95596  3.29055  4.61219  3.11433  3.81136  3.02582  4.15004  3.94808  4.00422  4.15399  3.92048  2.95772  3.15993  2.85307  5.35371  4.24296    378 - -
          2.68618  4.42225  2.77519  2.73123  3.46354  2.40513  3.72494  3.29354  2.67741  2.69355  4.24690  2.90347  2.73739  3.18146  2.89801  2.37887  2.77519  2.98518  4.58477  3.61503
          0.02879  3.95794  4.68029  0.61958  0.77255  0.48576  0.95510
    144   2.64189  4.64601  3.10569  2.55024  3.82882  3.44533  2.15449  3.32815  2.31226  2.94636  3.78126  3.02289  3.82742  2.80157  2.46542  2.70587  2.86438  3.04200  5.04781  3.79884    379 - -
          2.68618  4.42225  2.77519  2.73123  3.46354  2.40513  3.72494  3.29354  2.67741  2.69355  4.24690  2.90347  2.73739  3.18146  2.89801  2.37887  2.77519  2.98518  4.58477  3.61503
          0.02879  3.95794  4.68029  0.61958  0.77255  0.48576  0.95510
    145   2.52178  4.52423  2.95708  2.68682  3.89325  3.18631  3.27441  3.60511  2.72116  3.22534  4.10408  3.08724  3.80399  3.11749  3.07155  1.34608  2.89563  3.21481  5.27415  3.87929    380 - -
          2.68618  4.42225  2.77519  2.73123  3.46354  2.40513  3.72494  3.29354  2.67741  2.69355  4.24690  2.90347  2.73739  3.18146  2.89801  2.37887  2.77519  2.98518  4.58477  3.61503
          0.02879  3.95794  4.68029  0.61958  0.77255  0.48576  0.95510
    146   2.63983  4.25350  3.87211  3.31134  3.38169  3.77557  4.10445  2.23126  2.98784  1.99089  3.10156  3.64083  4.14842  3.50018  3.45156  3.06724  2.86864  1.57371  4.98040  3.77246    381 - -
          2.68618  4.42225  2.77519  2.73123  3.46354  2.40513  3.72494  3.29354  2.67741  2.69355  4.24690  2.90347  2.73739  3.18146  2.89801  2.37887  2.77519  2.98518  4.58477  3.61503
          0.02879  3.95794  4.68029  0.61958  0.77255  0.48576  0.95510
    147   1.44065  4.14424  3.50056  3.08848  4.01815  2.65094  4.08865  3.33677  3.07014  3.08913  3.94287  3.28573  3.70271  3.36943  3.39606  2.28502  2.33608  2.64241  5.40059  4.18510    382 - -
          2.68618  4.42225  2.77519  2.73123  3.46354  2.40513  3.72494  3.29354  2.67741  2.69355  4.24690  2.90347  2.73739  3.18146  2.89801  2.37887  2.77519  2.98518  4.58477  3.61503
          0.02879  3.95794  4.68029  0.61958  0.77255  0.48576  0.95510
    148   3.37192  4.82625  3.96496  3.71074  2.29944  3.93011  3.66064  3.36933  3.56581  2.80113  4.03558  3.82962  4.40215  3.85129  3.73185  3.49997  3.65911  3.24398  3.94635  0.83471    383 - -
          2.68618  4.42225  2.77519  2.73123  3.46354  2.40513  3.72494  3.29354  2.67741  2.69355  4.24690  2.90347  2.73739  3.18146  2.89801  2.37887  2.77519  2.98518  4.58477  3.61503
          0.02879  3.95794  4.68029  0.61958  0.77255  0.48576  0.95510
    149   2.72760  4.99232  2.58292  2.36760  4.23220  3.38629  2.05339  3.70358  2.24685  3.25492  4.08068  2.89168  3.83465  2.66822  2.58251  2.71936  2.95933  3.36176  5.41601  4.06667    384 - -
          2.68618  4.42225  2.77519  2.73123  3.46354  2.40513  3.72494  3.29354  2.67741  2.69355  4.24690  2.90347  2.73739  3.18146  2.89801  2.37887  2.77519  2.98518  4.58477  3.61503
          0.02879  3.95794  4.68029  0.61958  0.77255  0.48576  0.95510
    150   2.72809  4.80173  3.16179  2.55693  4.13930  3.48449  3.56583  3.55076  2.01097  3.11602  3.93113  3.02342  3.84890  2.61553  1.70214  2.75576  2.93197  3.24293  5.17988  4.00280    385 - -
          2.68618  4.42225  2.77519  2.73123  3.46354  2.40513  3.72494  3.29354  2.67741  2.69355  4.24690  2.90347  2.73739  3.18146  2.89801  2.37887  2.77519  2.98518  4.58477  3.61503
          0.02879  3.95794  4.68029  0.61958  0.77255  0.48576  0.95510
    151   2.95005  4.41473  4.63576  4.09621  3.33963  4.34701  4.76898  1.41485  3.97346  1.49725  3.15305  4.35205  4.62657  4.20170  4.16688  3.69495  3.31069  1.66856  5.28583  4.13210    386 - -
          2.68618  4.42225  2.77519  2.73123  3.46354  2.40513  3.72494  3.29354  2.67741  2.69355  4.24690  2.90347  2.73739  3.18146  2.89801  2.37887  2.77519  2.98518  4.58477  3.61503
          0.02879  3.95794  4.68029  0.61958  0.77255  0.48576  0.95510
    152   2.72814  2.27234  4.01153  3.48529  2.58492  3.72521  3.81585  2.62878  3.35670  2.33153  3.35932  3.66592  4.13085  3.58980  3.56263  3.04361  2.98577  2.45607  4.31466  2.05993    387 - -
          2.68618  4.42225  2.77519  2.73123  3.46354  2.40513  3.72494  3.29354  2.67741  2.69355  4.24690  2.90347  2.73739  3.18146  2.89801  2.37887  2.77519  2.98518  4.58477  3.61503
          0.02879  3.95794  4.68029  0.61958  0.77255  0.48576  0.95510
    153   2.74714  4.75793  3.28429  2.67529  3.90747  3.53552  3.62520  3.40134  2.18124  2.99152  3.86043  3.11693  3.91619  2.63381  1.68247  2.68188  2.95854  3.12155  3.90554  3.85860    388 - -
          2.68618  4.42225  2.77519  2.73123  3.46354  2.40513  3.72494  3.29354  2.67741  2.69355  4.24690  2.90347  2.73739  3.18146  2.89801  2.37887  2.77519  2.98518  4.58477  3.61503
          0.02879  3.95794  4.68029  0.61958  0.77255  0.48576  0.95510
    154   2.49285  4.89016  2.91095  2.30684  4.17378  3.40061  2.64837  3.59535  2.28248  3.15968  3.96961  2.91749  3.37923  2.67628  2.34396  2.59593  2.86724  3.25379  5.35719  4.02814    389 - -
          2.68618  4.42225  2.77519  2.73123  3.46354  2.40513  3.72494  3.29354  2.67741  2.69355  4.24690  2.90347  2.73739  3.18146  2.89801  2.37887  2.77519  2.98518  4.58477  3.61503
          0.02879  3.95794  4.68029  0.61958  0.77255  0.48576  0.95510
    155   2.65419  4.32048  3.52810  2.97602  3.14423  3.56350  3.71009  2.87677  2.68911  2.55255  3.47209  3.32476  3.94974  3.13976  2.79176  2.86399  2.88907  2.66023  2.07761  3.23885    390 - -
          2.68618  4.42225  2.77519  2.73123  3.46354  2.40513  3.72494  3.29354  2.67741  2.69355  4.24690  2.90347  2.73739  3.18146  2.89801  2.37887  2.77519  2.98518  4.58477  3.61503
          0.02879  3.95794  4.68029  0.61958  0.77255  0.48576  0.95510
    156   2.76174  4.89479  2.88070  2.48798  3.86609  3.44174  1.96058  3.57844  2.20969  3.14754  4.00918  2.72528  3.88338  2.83284  2.66782  2.78330  2.99244  3.27032  5.17544  3.58746    391 - -
          2.68618  4.42225  2.77519  2.73123  3.46354  2.40513  3.72494  3.29354  2.67741  2.69355  4.24690  2.90347  2.73739  3.18146  2.89801  2.37887  2.77519  2.98518  4.58477  3.61503
          0.02879  3.95794  4.68029  0.61958  0.77255  0.48576  0.95510
    157   2.04914  4.16269  3.42987  3.11488  4.12010  2.99336  4.15298  3.35689  3.10539  3.17305  4.05416  3.29660  3.71277  3.43478  3.40541  2.24461  1.37029  2.93349  5.50633  4.28752    392 - -
          2.68618  4.42225  2.77519  2.73123  3.46354  2.40513  3.72494  3.29354  2.67741  2.69355  4.24690  2.90347  2.73739  3.18146  2.89801  2.37887  2.77519  2.98518  4.58477  3.61503
          0.02879  3.95794  4.68029  0.61958  0.77255  0.48576  0.95510
    158   2.28841  4.34256  3.26072  2.77775  3.87351  3.21265  3.85170  3.21018  2.74556  2.71050  3.78568  3.15160  2.33452  3.08649  3.12649  2.12215  2.63362  2.74473  5.24096  3.98097    393 - -
          2.68618  4.42225  2.77519  2.73123  3.46354  2.40513  3.72494  3.29354  2.67741  2.69355  4.24690  2.90347  2.73739  3.18146  2.89801  2.37887  2.77519  2.98518  4.58477  3.61503
          0.02879  3.95794  4.68029  0.61958  0.77255  0.48576  0.95510
    159   3.20484  4.55571  4.70714  4.17077  3.16326  4.44887  4.80144  1.71332  4.00925  1.06392  2.98190  4.44381  4.68564  4.21245  4.17822  3.80788  3.44378  1.96423  5.20888  4.07073    394 - -
          2.68618  4.42225  2.77519  2.73123  3.46354  2.40513  3.72494  3.29354  2.67741  2.69355  4.24690  2.90347  2.73739  3.18146  2.89801  2.37887  2.77519  2.98518  4.58477  3.61503
          0.02879  3.95794  4.68029  0.61958  0.77255  0.48576  0.95510
    160   2.88548  4.68599  3.41706  2.92672  2.73481  3.68336  2.58611  3.27876  2.67965  2.83572  3.80872  3.30118  4.07199  3.13508  2.73500  2.98461  3.11082  3.05078  4.30882  1.72639    395 - -
          2.68618  4.42225  2.77519  2.73123  3.46354  2.40513  3.72494  3.29354  2.67741  2.69355  4.24690  2.90347  2.73739  3.18146  2.89801  2.37887  2.77519  2.98518  4.58477  3.61503
          0.02879  3.95794  4.68029  0.61958  0.77255  0.48576  0.95510
    161   3.06545  4.43970  4.61053  4.14969  3.44210  4.28531  4.86844  1.07782  3.99316  1.94926  3.29142  4.37785  4.64923  4.29204  4.19332  3.69330  3.34821  1.64312  5.41006  4.18223    396 - -
          2.68618  4.42225  2.77519  2.73123  3.46354  2.40513  3.72494  3.29354  2.67741  2.69355  4.24690  2.90347  2.73739  3.18146  2.89801  2.37887  2.77519  2.98518  4.58477  3.61503
          0.02879  3.95794  4.68029  0.61958  0.77255  0.48576  0.95510
    162   2.16985  1.94876  3.76174  3.38253  3.98170  2.42100  4.23781  3.35373  3.31510  3.09436  3.95284  3.40801  3.68229  3.59064  3.56445  1.77562  2.64818  2.90678  5.39341  4.20554    397 - -
          2.68618  4.42225  2.77519  2.73123  3.46354  2.40513  3.72494  3.29354  2.67741  2.69355  4.24690  2.90347  2.73739  3.18146  2.89801  2.37887  2.77519  2.98518  4.58477  3.61503
          0.02879  3.95794  4.68029  0.61958  0.77255  0.48576  0.95510
    163   3.25174  4.68890  4.32652  3.96717  3.16947  4.09033  4.59610  2.37865  3.73407  0.77674  3.16648  4.23433  4.51126  4.08194  3.89599  3.67175  3.54225  2.43809  5.07935  3.82227    398 - -
          2.68618  4.42225  2.77519  2.73123  3.46354  2.40513  3.72494  3.29354  2.67741  2.69355  4.24690  2.90347  2.73739  3.18146  2.89801  2.37887  2.77519  2.98518  4.58477  3.61503
          0.02879  3.95794  4.68029  0.61958  0.77255  0.48576  0.95510
    164   3.05174  4.39127  4.69382  4.19965  3.53068  4.35666  4.92942  1.40038  4.08242  2.04624  3.34732  4.42909  4.68827  4.35765  4.29133  3.74247  3.32207  1.15987  5.48021  4.26956    399 - -
          2.68618  4.42225  2.77519  2.73123  3.46354  2.40513  3.72494  3.29354  2.67741  2.69355  4.24690  2.90347  2.73739  3.18146  2.89801  2.37887  2.77519  2.98518  4.58477  3.61503
          0.02879  3.95794  4.68029  0.61958  0.77255  0.48576  0.95510
    165   3.48035  4.82418  4.22365  3.95110  2.75745  3.82737  4.00783  3.50792  3.67163  2.88790  4.13771  4.08298  4.35233  4.05484  3.78484  3.68322  3.78515  3.40062  0.72926  2.75514    400 - -
          2.68618  4.42225  2.77519  2.73123  3.46354  2.40513  3.72494  3.29354  2.67741  2.69355  4.24690  2.90347  2.73739  3.18146  2.89801  2.37887  2.77519  2.98518  4.58477  3.61503
          0.02879  3.95794  4.68029  0.61958  0.77255  0.48576  0.95510
    166   3.13405  4.57462  4.46880  3.99241  3.14809  4.21962  4.65011  2.14092  3.78500  0.96958  3.03237  4.25605  4.56203  4.06831  3.97070  3.61814  3.40619  1.99994  5.14305  3.93397    401 - -
          2.68618  4.42225  2.77519  2.73123  3.46354  2.40513  3.72494  3.29354  2.67741  2.69355  4.24690  2.90347  2.73739  3.18146  2.89801  2.37887  2.77519  2.98518  4.58477  3.61503
          0.02879  3.95794  4.68029  0.61958  0.77255  0.48576  0.95510
    167   3.27114  4.64879  4.59985  4.10642  2.46572  4.37486  4.47872  2.26701  3.95746  0.91936  2.94850  4.33607  4.63104  4.11729  4.10764  3.75127  3.50810  2.37505  4.79114  3.41696    402 - -
          2.68618  4.42225  2.77519  2.73123  3.46354  2.40513  3.72494  3.29354  2.67741  2.69355  4.24690  2.90347  2.73739  3.18146  2.89801  2.37887  2.77519  2.98518  4.58477  3.61503
          0.02879  3.95794  4.68029  0.61958  0.77255  0.48576  0.95510
    168   2.29991  4.23759  3.46077  3.19917  4.04863  3.08535  4.22752  3.12837  3.15126  3.01947  4.03194  3.38575  3.80200  3.52911  3.41987  2.56487  1.17723  2.79916  5.50442  4.27090    403 - -
          2.68618  4.42225  2.77519  2.73123  3.46354  2.40513  3.72494  3.29354  2.67741  2.69355  4.24690  2.90347  2.73739  3.18146  2.89801  2.37887  2.77519  2.98518  4.58477  3.61503
          0.02879  3.95794  4.68029  0.61958  0.77255  0.48576  0.95510
    169   3.08024  4.44295  4.61023  4.07639  3.31663  4.33909  4.75765  1.81906  3.94200  1.41296  3.14446  4.33988  4.62599  4.18241  4.14174  3.69190  3.32984  1.37428  5.27563  4.10345    404 - -
          2.68618  4.42225  2.77519  2.73123  3.46354  2.40513  3.72494  3.29354  2.67741  2.69355  4.24690  2.90347  2.73739  3.18146  2.89801  2.37887  2.77519  2.98518  4.58477  3.61503
          0.02879  3.95794  4.68029  0.61958  0.77255  0.48576  0.95510
    170   2.68176  4.33629  4.41347  3.88185  3.48145  4.15550  4.62978  1.74456  3.77147  1.90052  3.32257  4.14998  4.50274  4.05116  4.00928  3.49816  3.19178  1.23413  5.30617  4.10649    405 - -
          2.68618  4.42225  2.77519  2.73123  3.46354  2.40513  3.72494  3.29354  2.67741  2.69355  4.24690  2.90347  2.73739  3.18146  2.89801  2.37887  2.77519  2.98518  4.58477  3.61503
          0.02879  3.95794  4.68029  0.61958  0.77255  0.48576  0.95510
    171   1.50258  4.23243  3.61714  3.15439  3.75555  3.28628  4.10479  2.68493  3.07129  2.47150  3.67176  3.41664  3.88557  3.40765  3.38483  2.66870  2.53426  2.30435  5.26497  4.03772    406 - -
          2.68618  4.42225  2.77519  2.73123  3.46354  2.40513  3.72494  3.29354  2.67741  2.69355  4.24690  2.90347  2.73739  3.18146  2.89801  2.37887  2.77519  2.98518  4.58477  3.61503
          0.02879  3.95794  4.68029  0.61958  0.77255  0.48576  0.95510
    172   3.19720  4.57911  4.62818  4.09867  3.13824  4.39105  4.74316  1.94672  3.91862  0.97947  2.97279  4.37963  4.64987  4.14661  4.09792  3.75317  3.44198  2.00085  5.17738  4.02145    407 - -
          2.68618  4.42225  2.77519  2.73123  3.46354  2.40513  3.72494  3.29354  2.67741  2.69355  4.24690  2.90347  2.73739  3.18146  2.89801  2.37887  2.77519  2.98518  4.58477  3.61503
          0.02879  3.95794  4.68029  0.61958  0.77255  0.48576  0.95510
    173   2.73247  4.35282  4.47764  3.93181  3.36974  4.20837  4.62494  1.68526  3.82221  1.54660  3.20326  4.19455  4.51958  4.06538  4.03620  3.54167  3.21505  1.52047  5.22765  4.05891    408 - -
          2.68618  4.42225  2.77519  2.73123  3.46354  2.40513  3.72494  3.29354  2.67741  2.69355  4.24690  2.90347  2.73739  3.18146  2.89801  2.37887  2.77519  2.98518  4.58477  3.61503
          0.02879  3.95794  4.68029  0.61958  0.77255  0.48576  0.95510
    174   2.86746  4.61022  3.48393  3.33556  4.32281  3.29291  4.40573  3.89052  3.40023  3.50798  4.56172  3.63349  0.68302  3.78642  3.63580  3.03770  3.31583  3.52610  5.48563  4.44476    409 - -
          2.68618  4.42225  2.77519  2.73123  3.46354  2.40513  3.72494  3.29354  2.67741  2.69355  4.24690  2.90347  2.73739  3.18146  2.89801  2.37887  2.77519  2.98518  4.58477  3.61503
          0.02879  3.95794  4.68029  0.61958  0.77255  0.48576  0.95510
    175   2.45242  3.49107  3.20346  2.85813  3.96862  3.16390  3.95862  3.40587  2.83550  3.15209  4.04846  1.40383  3.79614  3.21750  3.17734  2.59598  2.84755  3.03704  5.33752  4.02212    410 - -
          2.68618  4.42225  2.77519  2.73123  3.46354  2.40513  3.72494  3.29354  2.67741  2.69355  4.24690  2.90347  2.73739  3.18146  2.89801  2.37887  2.77519  2.98518  4.58477  3.61503
          0.02879  3.95794  4.68029  0.61958  0.77255  0.48576  0.95510
    176   3.36821  4.74507  4.35584  4.08695  0.88161  4.03721  3.91691  2.88180  3.99192  2.23237  3.59960  4.11603  4.49418  4.13646  4.09053  3.63350  3.66954  2.87870  4.14139  2.49800    411 - -
          2.68618  4.42225  2.77519  2.73123  3.46354  2.40513  3.72494  3.29354  2.67741  2.69355  4.24690  2.90347  2.73739  3.18146  2.89801  2.37887  2.77519  2.98518  4.58477  3.61503
          0.02879  3.95794  4.68029  0.61958  0.77255  0.48576  0.95510
    177   2.98407  4.46589  4.15787  3.70148  1.42965  3.94552  3.87341  2.59327  3.56575  1.89831  3.34479  3.85265  4.33351  3.78270  3.75322  3.08319  3.24621  2.52133  4.24580  2.65967    412 - -
          2.68618  4.42225  2.77519  2.73123  3.46354  2.40513  3.72494  3.29354  2.67741  2.69355  4.24690  2.90347  2.73739  3.18146  2.89801  2.37887  2.77519  2.98518  4.58477  3.61503
          0.02879  3.95794  4.68029  0.61958  0.77255  0.48576  0.95510
    178   2.97990  4.39650  4.42749  3.88770  3.29705  4.16476  4.57821  1.98795  3.74413  1.78913  2.32025  4.15503  4.49062  4.00519  3.95598  3.50568  3.23329  1.35452  5.17827  4.00431    413 - -
          2.68618  4.42225  2.77519  2.73123  3.46354  2.40513  3.72494  3.29354  2.67741  2.69355  4.24690  2.90347  2.73739  3.18146  2.89801  2.37887  2.77519  2.98518  4.58477  3.61503
          0.02879  3.95794  4.68029  0.61958  0.77255  0.48576  0.95510
    179   2.67118  4.65305  2.79638  2.42629  4.39761  1.10657  4.03770  3.85956  2.96011  3.51392  4.41396  3.11518  3.84713  3.28467  3.32788  2.76373  3.07460  3.43833  5.61203  4.38855    414 - -
          2.68618  4.42225  2.77519  2.73123  3.46354  2.40513  3.72494  3.29354  2.67741  2.69355  4.24690  2.90347  2.73739  3.18146  2.89801  2.37887  2.77519  2.98518  4.58477  3.61503
          0.02879  3.95794  4.68029  0.61958  0.77255  0.48576  0.95510
    180   2.35828  4.27960  3.28196  3.10207  4.16197  3.00795  4.20938  3.69631  3.18159  3.41009  4.32930  3.31292  3.75389  3.52431  3.46474  0.96914  2.84488  3.21269  5.52770  4.24604    415 - -
          2.68618  4.42225  2.77519  2.73123  3.46354  2.40513  3.72494  3.29354  2.67741  2.69355  4.24690  2.90347  2.73739  3.18146  2.89801  2.37887  2.77519  2.98518  4.58477  3.61503
          0.02879  3.95794  4.68029  0.61958  0.77255  0.48576  0.95510
    181   3.23209  4.62641  4.57853  4.08071  3.09304  4.36862  4.69751  1.99805  3.85915  0.91786  2.97221  4.35960  4.64445  4.12303  4.03218  3.75768  3.48147  2.18115  5.12255  3.91854    416 - -
          2.68618  4.42225  2.77519  2.73123  3.46354  2.40513  3.72494  3.29354  2.67741  2.69355  4.24690  2.90347  2.73739  3.18146  2.89801  2.37887  2.77519  2.98518  4.58477  3.61503
          0.02879  3.95794  4.68029  0.61958  0.77255  0.48576  0.95510
    182   2.82064  5.14124  2.62834  1.48334  4.46812  3.37392  3.64363  3.89469  2.14343  3.41572  4.25084  2.87064  3.85897  2.78895  2.48644  2.78421  3.05645  3.53502  5.56227  4.22385    417 - -
          2.68618  4.42225  2.77519  2.73123  3.46354  2.40513  3.72494  3.29354  2.67741  2.69355  4.24690  2.90347  2.73739  3.18146  2.89801  2.37887  2.77519  2.98518  4.58477  3.61503
          0.02879  3.95794  4.68029  0.61958  0.77255  0.48576  0.95510
    183   3.37192  4.82625  3.96496  3.71074  2.29944  3.93011  3.66064  3.36933  3.56581  2.80113  4.03558  3.82962  4.40215  3.85129  3.73185  3.49997  3.65911  3.24398  3.94635  0.83471    418 - -
          2.68618  4.42225  2.77519  2.73123  3.46354  2.40513  3.72494  3.29354  2.67741  2.69355  4.24690  2.90347  2.73739  3.18146  2.89801  2.37887  2.77519  2.98518  4.58477  3.61503
          0.02879  3.95794  4.68029  0.61958  0.77255  0.48576  0.95510
    184   3.08264  5.22251  0.80281  2.39097  4.61129  3.27650  4.00813  4.21917  3.10871  3.81247  4.79285  2.95147  3.93539  3.24772  3.63621  3.03565  3.42318  3.84940  5.76319  4.47061    419 - -
          2.68618  4.42225  2.77519  2.73123  3.46354  2.40513  3.72494  3.29354  2.67741  2.69355  4.24690  2.90347  2.73739  3.18146  2.89801  2.37887  2.77519  2.98518  4.58477  3.61503
          0.02879  3.95794  4.68029  0.61958  0.77255  0.48576  0.95510
    185   2.86746  4.61022  3.48393  3.33556  4.32281  3.29291  4.40573  3.89052  3.40023  3.50798  4.56172  3.63349  0.68302  3.78642  3.63580  3.03770  3.31583  3.52610  5.48563  4.44476    420 - -
          2.68618  4.42225  2.77519  2.73123  3.46354  2.40513  3.72494  3.29354  2.67741  2.69355  4.24690  2.90347  2.73739  3.18146  2.89801  2.37887  2.77519  2.98518  4.58477  3.61503
          0.02879  3.95794  4.68029  0.61958  0.77255  0.48576  0.95510
    186   2.93305  4.86232  3.52193  2.92046  4.01488  3.60052  3.72668  3.46928  2.12959  2.71281  4.01966  3.29432  4.02908  2.92456  1.24283  3.01376  3.16239  3.23858  5.23917  3.97792    421 - -
          2.68618  4.42225  2.77519  2.73123  3.46354  2.40513  3.72494  3.29354  2.67741  2.69355  4.24690  2.90347  2.73739  3.18146  2.89801  2.37887  2.77519  2.98518  4.58477  3.61503
          0.02879  3.95794  4.68029  0.61958  0.77255  0.48576  0.95510
    187   2.79990  4.30903  4.07478  3.60414  3.45388  3.86791  4.37242  1.27351  3.45326  2.24299  3.40885  3.52829  4.30298  3.79950  3.69687  3.23360  3.08574  1.80575  5.15979  3.89205    422 - -
          2.68618  4.42225  2.77519  2.73123  3.46354  2.40513  3.72494  3.29354  2.67741  2.69355  4.24690  2.90347  2.73739  3.18146  2.89801  2.37887  2.77519  2.98518  4.58477  3.61503
          0.02879  3.95794  4.68029  0.61958  0.77255  0.48576  0.95510
    188   3.37192  4.82625  3.96496  3.71074  2.29944  3.93011  3.66064  3.36933  3.56581  2.80113  4.03558  3.82962  4.40215  3.85129  3.73185  3.49997  3.65911  3.24398  3.94635  0.83471    423 - -
          2.68618  4.42225  2.77519  2.73123  3.46354  2.40513  3.72494  3.29354  2.67741  2.69355  4.24690  2.90347  2.73739  3.18146  2.89801  2.37887  2.77519  2.98518  4.58477  3.61503
          0.02879  3.95794  4.68029  0.61958  0.77255  0.48576  0.95510
    189   2.35828  4.27960  3.28196  3.10207  4.16197  3.00795  4.20938  3.69631  3.18159  3.41009  4.32930  3.31292  3.75389  3.52431  3.46474  0.96914  2.84488  3.21269  5.52770  4.24604    424 - -
          2.68618  4.42225  2.77519  2.73123  3.46354  2.40513  3.72494  3.29354  2.67741  2.69355  4.24690  2.90347  2.73739  3.18146  2.89801  2.37887  2.77519  2.98518  4.58477  3.61503
          0.02879  3.95794  4.68029  0.61958  0.77255  0.48576  0.95510
    190   2.68595  0.78243  4.22449  3.98387  3.95596  3.29055  4.61219  3.11433  3.81136  3.02582  4.15004  3.94808  4.00422  4.15399  3.92048  2.95772  3.15993  2.85307  5.35371  4.24296    425 - -
          2.68618  4.42225  2.77519  2.73123  3.46354  2.40513  3.72494  3.29354  2.67741  2.69355  4.24690  2.90347  2.73739  3.18146  2.89801  2.37887  2.77519  2.98518  4.58477  3.61503
          0.02879  3.95794  4.68029  0.61958  0.77255  0.48576  0.95510
    191   2.35044  4.26178  3.33525  3.02856  4.08058  3.07204  4.10008  3.35211  3.01032  3.11778  4.03882  3.27977  3.02839  3.37302  3.31789  2.52700  1.29451  2.96872  5.46084  4.23121    426 - -
          2.68618  4.42225  2.77519  2.73123  3.46354  2.40513  3.72494  3.29354  2.67741  2.69355  4.24690  2.90347  2.73739  3.18146  2.89801  2.37887  2.77519  2.98518  4.58477  3.61503
          0.02879  3.95794  4.68029  0.61958  0.77255  0.48576  0.95510
    192   3.29947  4.67988  4.46078  4.06866  1.17002  4.21458  3.92078  2.59863  3.91728  1.80723  3.31070  4.12073  4.56190  4.05563  4.04108  3.62397  3.55800  2.62797  4.15005  2.51837    427 - -
          2.68618  4.42225  2.77519  2.73123  3.46354  2.40513  3.72494  3.29354  2.67741  2.69355  4.24690  2.90347  2.73739  3.18146  2.89801  2.37887  2.77519  2.98518  4.58477  3.61503
          0.02879  3.95794  4.68029  0.61958  0.77255  0.48576  0.95510
    193   2.40167  4.19440  3.92150  3.37838  2.97193  3.73310  4.10196  1.62596  3.28529  2.24662  3.29062  3.42143  4.12834  3.56111  3.54263  3.03822  2.91672  2.03907  4.89369  3.65575    428 - -
          2.68618  4.42225  2.77519  2.73123  3.46354  2.40513  3.72494  3.29354  2.67741  2.69355  4.24690  2.90347  2.73739  3.18146  2.89801  2.37887  2.77519  2.98518  4.58477  3.61503
          0.02879  3.95794  4.68029  0.61958  0.77255  0.48576  0.95510
    194   2.95009  4.93754  2.96093  2.71733  4.11732  3.42336  3.87628  3.76149  2.53231  3.25533  4.28113  3.17769  3.97826  1.08949  2.81467  2.99439  3.24716  3.48596  5.37438  4.07390    429 - -
          2.68618  4.42225  2.77519  2.73123  3.46354  2.40513  3.72494  3.29354  2.67741  2.69355  4.24690  2.90347  2.73739  3.18146  2.89801  2.37887  2.77519  2.98518  4.58477  3.61503
          0.02879  3.95794  4.68029  0.61958  0.77255  0.48576  0.95510
    195   2.52394  4.32070  3.57437  3.13355  3.68376  3.35716  4.08359  2.71949  2.98734  2.54683  3.17448  3.42550  3.93548  3.38224  3.28399  2.74883  1.47388  2.51154  5.23316  3.98201    430 - -
          2.68618  4.42225  2.77519  2.73123  3.46354  2.40513  3.72494  3.29354  2.67741  2.69355  4.24690  2.90347  2.73739  3.18146  2.89801  2.37887  2.77519  2.98518  4.58477  3.61503
          0.02879  3.95794  4.68029  0.61958  0.77255  0.48576  0.95510
    196   1.33411  4.18785  3.73957  3.36375  3.84495  3.20872  4.28834  2.65688  3.29740  2.71419  3.77448  3.51873  3.88345  3.61795  3.57163  2.64264  2.82347  1.99782  5.40381  4.17894    431 - -
          2.68618  4.42225  2.77519  2.73123  3.46354  2.40513  3.72494  3.29354  2.67741  2.69355  4.24690  2.90347  2.73739  3.18146  2.89801  2.37887  2.77519  2.98518  4.58477  3.61503
          0.02879  3.95794  4.68029  0.61958  0.77255  0.48576  0.95510
    197   2.38956  4.39577  2.95082  2.74732  4.21742  3.04086  3.99378  3.74680  2.90029  3.40439  4.25418  2.64112  3.73544  3.23584  3.25909  1.26000  2.82647  3.26181  5.54760  4.22501    432 - -
          2.68618  4.42225  2.77519  2.73123  3.46354  2.40513  3.72494  3.29354  2.67741  2.69355  4.24690  2.90347  2.73739  3.18146  2.89801  2.37887  2.77519  2.98518  4.58477  3.61503
          0.02879  3.95794  4.68029  0.61958  0.77255  0.48576  0.95510
    198   1.66487  4.15114  3.44804  3.08203  4.13391  2.97348  4.11968  3.46195  3.08402  3.20573  4.05212  3.27084  3.68615  3.38828  3.40838  1.86182  1.92448  3.00100  5.49784  4.28071    433 - -
          2.68618  4.42225  2.77519  2.73123  3.46354  2.40513  3.72494  3.29354  2.67741  2.69355  4.24690  2.90347  2.73739  3.18146  2.89801  2.37887  2.77519  2.98518  4.58477  3.61503
          0.02879  3.95794  4.68029  0.61958  0.77255  0.48576  0.95510
    199   2.62164  4.83017  2.98963  2.38299  4.08893  3.21778  3.26305  3.50651  2.28502  3.08695  3.90268  2.94301  3.80892  2.12471  2.49627  2.64615  2.70950  3.17937  4.65467  3.97845    434 - -
          2.68618  4.42225  2.77519  2.73123  3.46354  2.40513  3.72494  3.29354  2.67741  2.69355  4.24690  2.90347  2.73739  3.18146  2.89801  2.37887  2.77519  2.98518  4.58477  3.61503
          0.02879  3.95794  4.68029  0.61958  0.77255  0.48576  0.95510
    200   3.44598  4.80656  4.29931  3.95149  1.86347  4.19549  3.48811  3.22450  3.81317  2.60938  3.85809  3.90778  4.54775  3.92353  3.94451  3.57371  3.68545  3.13350  3.68337  0.97233    435 - -
          2.68618  4.42225  2.77519  2.73123  3.46354  2.40513  3.72494  3.29354  2.67741  2.69355  4.24690  2.90347  2.73739  3.18146  2.89801  2.37887  2.77519  2.98518  4.58477  3.61503
          0.02879  3.95794  4.68029  0.61958  0.77255  0.48576  0.95510
    201   2.28594  4.19794  3.37777  3.09746  4.10602  3.01106  4.14942  3.37514  3.08092  3.18321  4.08579  3.29432  3.73141  3.43599  3.37147  2.21009  1.28455  2.95974  5.49949  4.25750    436 - -
          2.68618  4.42225  2.77519  2.73123  3.46354  2.40513  3.72494  3.29354  2.67741  2.69355  4.24690  2.90347  2.73739  3.18146  2.89801  2.37887  2.77519  2.98518  4.58477  3.61503
          0.02879  3.95794  4.68029  0.61958  0.77255  0.48576  0.95510
    202   2.11531  4.21309  3.69225  3.14186  3.45200  3.44368  3.99745  2.17198  3.07097  2.42269  3.27569  3.47569  4.00608  3.36847  3.38299  2.87046  2.45704  1.98550  4.96943  3.74908    437 - -
          2.68618  4.42225  2.77519  2.73123  3.46354  2.40513  3.72494  3.29354  2.67741  2.69355  4.24690  2.90347  2.73739  3.18146  2.89801  2.37887  2.77519  2.98518  4.58477  3.61503
          0.02879  3.95794  4.68029  0.61958  0.77255  0.48576  0.95510
    203   1.15463  4.17212  3.66384  3.33979  3.94923  3.10151  4.29159  2.89167  3.28461  2.86428  3.90534  3.46524  3.81566  3.61307  3.55133  2.55592  2.79025  2.36716  5.47249  4.24201    438 - -
          2.68618  4.42225  2.77519  2.73123  3.46354  2.40513  3.72494  3.29354  2.67741  2.69355  4.24690  2.90347  2.73739  3.18146  2.89801  2.37887  2.77519  2.98518  4.58477  3.61503
          0.02879  3.95794  4.68029  0.61958  0.77255  0.48576  0.95510
    204   2.81840  4.31112  4.21180  3.69685  3.47694  3.92454  4.46927  1.99179  3.56178  2.13594  2.90772  3.95727  4.34404  3.87161  3.80751  3.27865  2.83591  1.22727  5.23743  4.03423    439 - -
          2.68618  4.42225  2.77519  2.73123  3.46354  2.40513  3.72494  3.29354  2.67741  2.69355  4.24690  2.90347  2.73739  3.18146  2.89801  2.37887  2.77519  2.98518  4.58477  3.61503
          0.02879  3.95794  4.68029  0.61958  0.77255  0.48576  0.95510
    205   2.87571  4.39511  4.24314  3.90931  3.61333  3.81174  4.69650  2.04864  3.77838  2.28580  3.56591  4.08530  4.36778  4.13221  3.98258  3.32096  3.23536  0.92371  5.41207  4.14881    440 - -
          2.68618  4.42225  2.77519  2.73123  3.46354  2.40513  3.72494  3.29354  2.67741  2.69355  4.24690  2.90347  2.73739  3.18146  2.89801  2.37887  2.77519  2.98518  4.58477  3.61503
          0.02879  3.95794  4.68029  0.61958  0.77255  0.48576  0.95510
    206   2.56940  4.31583  4.40807  3.86905  3.46945  4.14824  4.60045  1.65284  3.76747  1.91268  3.31448  4.13496  4.48763  4.03556  4.00197  3.48313  3.17117  1.33403  5.27207  4.07678    441 - -
          2.68618  4.42225  2.77519  2.73123  3.46354  2.40513  3.72494  3.29354  2.67741  2.69355  4.24690  2.90347  2.73739  3.18146  2.89801  2.37887  2.77519  2.98518  4.58477  3.61503
          0.02879  3.95794  4.68029  0.61958  0.77255  0.48576  0.95510
    207   3.07784  4.41033  4.70029  4.16636  3.39599  4.39271  4.84766  1.23668  4.04713  1.87556  2.89744  4.41400  4.67140  4.28024  4.24069  3.74925  3.32720  1.52208  5.35500  4.19296    442 - -
          2.68618  4.42225  2.77519  2.73123  3.46354  2.40513  3.72494  3.29354  2.67741  2.69355  4.24690  2.90347  2.73739  3.18146  2.89801  2.37887  2.77519  2.98518  4.58477  3.61503
          0.02879  3.95794  4.68029  0.61958  0.77255  0.48576  0.95510
    208   2.93213  4.89287  2.98262  2.72177  3.38634  3.47664  1.35640  3.68411  2.54127  3.18407  4.17409  3.16111  4.00030  2.96908  2.82580  2.97502  3.21069  3.40703  4.85564  3.31929    443 - -
          2.68618  4.42225  2.77519  2.73123  3.46354  2.40513  3.72494  3.29354  2.67741  2.69355  4.24690  2.90347  2.73739  3.18146  2.89801  2.37887  2.77519  2.98518  4.58477  3.61503
          0.02879  3.95794  4.68029  0.61958  0.77255  0.48576  0.95510
    209   3.36821  4.74507  4.35584  4.08695  0.88161  4.03721  3.91691  2.88180  3.99192  2.23237  3.59960  4.11603  4.49418  4.13646  4.09053  3.63350  3.66954  2.87870  4.14139  2.49800    444 - -
          2.68618  4.42225  2.77519  2.73123  3.46354  2.40513  3.72494  3.29354  2.67741  2.69355  4.24690  2.90347  2.73739  3.18146  2.89801  2.37887  2.77519  2.98518  4.58477  3.61503
          0.02879  3.95794  4.68029  0.61958  0.77255  0.48576  0.95510
    210   3.22206  4.58459  4.67582  4.12851  2.89351  4.43808  4.70660  1.98150  3.99708  0.96604  2.91884  4.40574  4.65910  4.15692  4.16384  3.78134  3.45247  2.08932  5.08369  3.90549    445 - -
          2.68618  4.42225  2.77519  2.73123  3.46354  2.40513  3.72494  3.29354  2.67741  2.69355  4.24690  2.90347  2.73739  3.18146  2.89801  2.37887  2.77519  2.98518  4.58477  3.61503
          0.02879  3.95794  4.68029  0.61958  0.77255  0.48576  0.95510
    211   3.16329  4.54964  4.60494  4.07377  3.16747  4.35971  4.73093  1.96927  3.90510  1.02924  2.99952  4.35221  4.63033  4.13515  4.09064  3.71871  3.41052  1.87268  5.18957  4.03441    446 - -
          2.68618  4.42225  2.77519  2.73123  3.46354  2.40513  3.72494  3.29354  2.67741  2.69355  4.24690  2.90347  2.73739  3.18146  2.89801  2.37887  2.77519  2.98518  4.58477  3.61503
          0.02879  3.95794  4.68029  0.61958  0.77255  0.48576  0.95510
    212   2.86746  4.61022  3.48393  3.33556  4.32281  3.29291  4.40573  3.89052  3.40023  3.50798  4.56172  3.63349  0.68302  3.78642  3.63580  3.03770  3.31583  3.52610  5.48563  4.44476    447 - -
          2.68618  4.42225  2.77519  2.73123  3.46354  2.40513  3.72494  3.29354  2.67741  2.69355  4.24690  2.90347  2.73739  3.18146  2.89801  2.37887  2.77519  2.98518  4.58477  3.61503
          0.02879  3.95794  4.68029  0.61958  0.77255  0.48576  0.95510
    213   3.07872  4.43383  4.64188  4.09543  3.27027  4.34201  4.74012  1.33780  3.96344  1.73420  2.36808  4.34891  4.61289  4.17566  4.14409  3.68715  3.32104  1.78869  5.22958  4.09239    448 - -
          2.68618  4.42225  2.77519  2.73123  3.46354  2.40513  3.72494  3.29354  2.67741  2.69355  4.24690  2.90347  2.73739  3.18146  2.89801  2.37887  2.77519  2.98518  4.58477  3.61503
          0.02879  3.95794  4.68029  0.61958  0.77255  0.48576  0.95510
    214   1.57505  4.14290  3.48639  3.14313  4.10314  2.98894  4.15973  3.33082  3.13001  3.15344  4.03015  3.31019  3.70705  3.44418  3.43349  2.32167  1.68690  2.90914  5.49321  4.28061    449 - -
          2.68618  4.42225  2.77519  2.73123  3.46354  2.40513  3.72494  3.29354  2.67741  2.69355  4.24690  2.90347  2.73739  3.18146  2.89801  2.37887  2.77519  2.98518  4.58477  3.61503
          0.02879  3.95794  4.68029  0.61958  0.77255  0.48576  0.95510
    215   3.00905  4.39034  4.57898  4.09950  3.53135  4.24335  4.84983  1.63283  3.96864  2.07593  3.37139  4.32989  4.61905  4.26820  4.18839  3.63657  3.29291  1.04616  5.45433  4.22327    450 - -
          2.68618  4.42225  2.77519  2.73123  3.46354  2.40513  3.72494  3.29354  2.67741  2.69355  4.24690  2.90347  2.73739  3.18146  2.89801  2.37887  2.77519  2.98518  4.58477  3.61503
          0.02879  3.95794  4.68029  0.61958  0.77255  0.48576  0.95510
    216   2.94555  4.38748  4.40179  3.90724  3.43042  4.09095  4.64613  1.92534  3.74954  2.00121  2.87462  4.15224  4.48723  4.05855  3.97235  3.46971  3.23055  1.11646  5.30257  4.08510    451 - -
          2.68618  4.42225  2.77519  2.73123  3.46354  2.40513  3.72494  3.29354  2.67741  2.69355  4.24690  2.90347  2.73739  3.18146  2.89801  2.37887  2.77519  2.98518  4.58477  3.61503
          0.02879  3.95794  4.68029  0.61958  0.77255  0.48576  0.95510
    217   2.41267  3.47329  3.62486  3.10524  3.57904  3.30649  3.98462  2.34448  3.02791  2.61651  3.53843  3.37878  3.85629  3.33232  3.33858  1.81885  2.53076  2.50286  5.04586  3.82415    452 - -
          2.68618  4.42225  2.77519  2.73123  3.46354  2.40513  3.72494  3.29354  2.67741  2.69355  4.24690  2.90347  2.73739  3.18146  2.89801  2.37887  2.77519  2.98518  4.58477  3.61503
          0.02879  3.95794  4.68029  0.61958  0.77255  0.48576  0.95510
    218   2.97900  4.47939  4.00325  3.55857  1.35978  3.88293  3.62386  2.92612  3.45827  2.48592  3.57814  3.69955  4.27188  3.65830  3.66318  2.78867  3.22920  2.77135  3.97246  2.13526    453 - -
          2.68618  4.42225  2.77519  2.73123  3.46354  2.40513  3.72494  3.29354  2.67741  2.69355  4.24690  2.90347  2.73739  3.18146  2.89801  2.37887  2.77519  2.98518  4.58477  3.61503
          0.02879  3.95794  4.68029  0.61958  0.77255  0.48576  0.95510
    219   2.68595  0.78243  4.22449  3.98387  3.95596  3.29055  4.61219  3.11433  3.81136  3.02582  4.15004  3.94808  4.00422  4.15399  3.92048  2.95772  3.15993  2.85307  5.35371  4.24296    454 - -
          2.68618  4.42225  2.77519  2.73123  3.46354  2.40513  3.72494  3.29354  2.67741  2.69355  4.24690  2.90347  2.73739  3.18146  2.89801  2.37887  2.77519  2.98518  4.58477  3.61503
          0.02879  3.95794  4.68029  0.61958  0.77255  0.48576  0.95510
    220   3.46277  4.80771  4.33722  3.98828  1.81018  4.21757  3.47992  3.22721  3.85043  2.60513  3.85504  3.92321  4.56182  3.94222  3.97219  3.59075  3.69883  3.13860  3.66731  0.98340    455 - -
          2.68618  4.42225  2.77519  2.73123  3.46354  2.40513  3.72494  3.29354  2.67741  2.69355  4.24690  2.90347  2.73739  3.18146  2.89801  2.37887  2.77519  2.98518  4.58477  3.61503
          0.02879  3.95794  4.68029  0.61958  0.77255  0.48576  0.95510
    221   3.26796  4.65643  4.56956  4.08547  2.62755  4.35881  4.51588  2.25465  3.92737  0.89082  2.95730  4.33003  4.62801  4.11166  4.08621  3.74694  3.51041  2.35713  4.85034  3.49814    456 - -
          2.68618  4.42225  2.77519  2.73123  3.46354  2.40513  3.72494  3.29354  2.67741  2.69355  4.24690  2.90347  2.73739  3.18146  2.89801  2.37887  2.77519  2.98518  4.58477  3.61503
          0.02879  3.95794  4.68029  0.61958  0.77255  0.48576  0.95510
    222   2.70554  3.79873  3.22880  2.63031  3.98956  3.49826  3.24816  3.41092  2.20498  3.00752  3.86329  3.08386  3.88792  2.64266  1.74305  2.77100  2.92529  3.11955  5.20887  3.93711    457 - -
          2.68618  4.42225  2.77519  2.73123  3.46354  2.40513  3.72494  3.29354  2.67741  2.69355  4.24690  2.90347  2.73739  3.18146  2.89801  2.37887  2.77519  2.98518  4.58477  3.61503
          0.02879  3.95794  4.68029  0.61958  0.77255  0.48576  0.95510
    223   2.93003  4.38873  4.31219  3.88632  3.50203  4.02843  4.66606  1.12088  3.72397  2.08719  3.37301  4.12384  4.46939  4.07081  3.94262  3.44208  2.96157  1.79629  5.36382  4.13299    458 - -
          2.68618  4.42225  2.77519  2.73123  3.46354  2.40513  3.72494  3.29354  2.67741  2.69355  4.24690  2.90347  2.73739  3.18146  2.89801  2.37887  2.77519  2.98518  4.58477  3.61503
          0.02879  3.95794  4.68029  0.61958  0.77255  0.48576  0.95510
    224   3.48035  4.82418  4.22365  3.95110  2.75745  3.82737  4.00783  3.50792  3.67163  2.88790  4.13771  4.08298  4.35233  4.05484  3.78484  3.68322  3.78515  3.40062  0.72926  2.75514    459 - -
          2.68618  4.42225  2.77519  2.73123  3.46354  2.40513  3.72494  3.29354  2.67741  2.69355  4.24690  2.90347  2.73739  3.18146  2.89801  2.37887  2.77519  2.98518  4.58477  3.61503
          0.02879  3.95794  4.68029  0.61958  0.77255  0.48576  0.95510
    225   3.04677  4.40098  4.62496  4.11392  3.48495  4.33363  4.84528  1.63730  3.98458  1.93362  3.31562  4.36476  4.65633  4.26705  4.20308  3.70427  3.31110  1.08847  5.41906  4.20340    460 - -
          2.68618  4.42225  2.77519  2.73123  3.46354  2.40513  3.72494  3.29354  2.67741  2.69355  4.24690  2.90347  2.73739  3.18146  2.89801  2.37887  2.77519  2.98518  4.58477  3.61503
          0.02879  3.95794  4.68029  0.61958  0.77255  0.48576  0.95510
    226   3.23209  4.62641  4.57853  4.08071  3.09304  4.36862  4.69751  1.99805  3.85915  0.91786  2.97221  4.35960  4.64445  4.12303  4.03218  3.75768  3.48147  2.18115  5.12255  3.91854    461 - -
          2.68618  4.42225  2.77519  2.73123  3.46354  2.40513  3.72494  3.29354  2.67741  2.69355  4.24690  2.90347  2.73739  3.18146  2.89801  2.37887  2.77519  2.98518  4.58477  3.61503
          0.02879  3.95794  4.68029  0.61958  0.77255  0.48576  0.95510
    227   2.87571  4.39511  4.24314  3.90931  3.61333  3.81174  4.69650  2.04864  3.77838  2.28580  3.56591  4.08530  4.36778  4.13221  3.98258  3.32096  3.23536  0.92371  5.41207  4.14881    462 - -
          2.68618  4.42225  2.77519  2.73123  3.46354  2.40513  3.72494  3.29354  2.67741  2.69355  4.24690  2.90347  2.73739  3.18146  2.89801  2.37887  2.77519  2.98518  4.58477  3.61503
          0.02879  3.95794  4.68029  0.61958  0.77255  0.48576  0.95510
    228   3.23228  4.59734  4.66050  4.14270  3.12056  4.42935  4.76017  1.81434  3.95054  0.98415  2.96725  4.41987  4.67678  4.17917  4.11835  3.80382  3.47368  2.09742  5.16440  3.99561    463 - -
          2.68618  4.42225  2.77519  2.73123  3.46354  2.40513  3.72494  3.29354  2.67741  2.69355  4.24690  2.90347  2.73739  3.18146  2.89801  2.37887  2.77519  2.98518  4.58477  3.61503
          0.02879  3.95794  4.68029  0.61958  0.77255  0.48576  0.95510
    229   2.87651  5.00972  3.08207  2.61779  4.31529  3.50221  3.64588  3.78174  2.10418  3.27806  4.16389  3.07376  3.93858  1.57985  2.07074  2.88815  3.09712  3.46535  5.39441  4.12787    464 - -
          2.68618  4.42225  2.77519  2.73123  3.46354  2.40513  3.72494  3.29354  2.67741  2.69355  4.24690  2.90347  2.73739  3.18146  2.89801  2.37887  2.77519  2.98518  4.58477  3.61503
          0.02879  3.95794  4.68029  0.61958  0.77255  0.48576  0.95510
    230   1.08537  4.13469  3.44098  3.19969  4.19205  2.93948  4.24458  3.46547  3.23757  3.28154  4.17054  3.32588  3.69606  3.54646  3.51515  2.15760  2.71371  2.99962  5.58631  4.36242    465 - -
          2.68618  4.42225  2.77519  2.73123  3.46354  2.40513  3.72494  3.29354  2.67741  2.69355  4.24690  2.90347  2.73739  3.18146  2.89801  2.37887  2.77519  2.98518  4.58477  3.61503
          0.02879  3.95794  4.68029  0.61958  0.77255  0.48576  0.95510
    231   2.69895  3.67515  3.34477  2.74637  3.89864  3.48431  3.35583  3.36090  2.25120  2.97481  3.85423  3.16103  3.90741  2.88107  1.58457  2.79526  2.94205  3.07570  5.16089  3.88423    466 - -
          2.68618  4.42225  2.77519  2.73123  3.46354  2.40513  3.72494  3.29354  2.67741  2.69355  4.24690  2.90347  2.73739  3.18146  2.89801  2.37887  2.77519  2.98518  4.58477  3.61503
          0.02879  3.95794  4.68029  0.61958  0.77255  0.48576  0.95510
    232   3.01985  5.02621  3.44444  2.85490  4.43394  3.61018  3.66587  3.83119  1.88008  3.32581  4.23607  3.23739  4.02788  2.82586  1.15886  3.05171  3.22060  3.53270  5.38962  4.21317    467 - -
          2.68618  4.42225  2.77519  2.73123  3.46354  2.40513  3.72494  3.29354  2.67741  2.69355  4.24690  2.90347  2.73739  3.18146  2.89801  2.37887  2.77519  2.98518  4.58477  3.61503
          0.02879  3.95794  4.68029  0.61958  0.77255  0.48576  0.95510
    233   3.01105  5.11263  3.36809  2.75955  4.54477  3.61876  3.61332  3.90862  1.20372  3.37194  4.24936  3.16936  4.00731  2.75441  1.87428  3.01299  3.19103  3.59291  5.42763  4.24670    468 - -
          2.68618  4.42225  2.77519  2.73123  3.46354  2.40513  3.72494  3.29354  2.67741  2.69355  4.24690  2.90347  2.73739  3.18146  2.89801  2.37887  2.77519  2.98518  4.58477  3.61503
          0.02879  3.95794  4.68029  0.61958  0.77255  0.48576  0.95510
    234   1.83028  4.21891  3.91932  3.51573  3.72761  3.42944  4.38753  2.29396  3.43639  2.51995  3.63086  3.68768  4.04601  3.75044  3.69685  2.85018  2.92241  1.41283  5.36618  4.14448    469 - -
          2.68618  4.42225  2.77519  2.73123  3.46354  2.40513  3.72494  3.29354  2.67741  2.69355  4.24690  2.90347  2.73739  3.18146  2.89801  2.37887  2.77519  2.98518  4.58477  3.61503
          0.02879  3.95794  4.68029  0.61958  0.77255  0.48576  0.95510
    235   2.99810  5.08305  3.29409  2.74895  4.49976  3.58776  3.64027  3.88228  1.13798  3.36489  4.25375  3.16456  4.00147  2.78914  2.05219  3.00671  3.19375  3.56885  5.42893  4.23633    470 - -
          2.68618  4.42225  2.77519  2.73123  3.46354  2.40513  3.72494  3.29354  2.67741  2.69355  4.24690  2.90347  2.73739  3.18146  2.89801  2.37887  2.77519  2.98518  4.58477  3.61503
          0.02879  3.95794  4.68029  0.61958  0.77255  0.48576  0.95510
    236   2.23683  4.33763  3.26996  2.79424  3.75975  3.27155  3.84404  3.09512  2.75965  2.24132  3.69514  3.17481  2.87220  3.10102  3.12923  2.10587  2.76881  2.79800  5.15578  3.89852    471 - -
          2.68618  4.42225  2.77519  2.73123  3.46354  2.40513  3.72494  3.29354  2.67741  2.69355  4.24690  2.90347  2.73739  3.18146  2.89801  2.37887  2.77519  2.98518  4.58477  3.61503
          0.02879  3.95794  4.68029  0.61958  0.77255  0.48576  0.95510
    237   2.61523  5.07399  2.35245  1.43484  4.45003  2.94790  3.70769  3.88367  2.59809  3.45866  4.28855  2.77975  3.80242  2.86772  3.09884  2.70460  2.85779  3.49898  5.66237  4.25755    472 - -
          2.68618  4.42225  2.77519  2.73123  3.46354  2.40513  3.72494  3.29354  2.67741  2.69355  4.24690  2.90347  2.73739  3.18146  2.89801  2.37887  2.77519  2.98518  4.58477  3.61503
          0.02879  3.95794  4.68029  0.61958  0.77255  0.48576  0.95510
    238   2.43594  4.62772  3.02957  2.49662  3.91366  3.36820  3.65080  3.17574  2.46415  2.94702  3.56495  2.51878  3.54257  2.82800  2.77885  2.14672  2.79329  3.00239  5.21564  3.90921    473 - -
          2.68618  4.42225  2.77519  2.73123  3.46354  2.40513  3.72494  3.29354  2.67741  2.69355  4.24690  2.90347  2.73739  3.18146  2.89801  2.37887  2.77519  2.98518  4.58477  3.61503
          0.02879  3.95794  4.68029  0.61958  0.77255  0.48576  0.95510
    239   2.94522  5.07663  3.33477  2.71189  4.50906  3.59496  3.59742  3.85591  1.34245  3.33600  4.19729  3.13391  3.97751  2.73429  1.82152  2.94972  2.98207  3.53398  5.42031  4.22402    474 - -
          2.68618  4.42225  2.77519  2.73123  3.46354  2.40513  3.72494  3.29354  2.67741  2.69355  4.24690  2.90347  2.73739  3.18146  2.89801  2.37887  2.77519  2.98518  4.58477  3.61503
          0.02879  3.95794  4.68029  0.61958  0.77255  0.48576  0.95510
    240   2.44520  4.33626  3.57431  3.12627  3.47313  3.50255  4.04008  2.64087  3.01240  1.49113  3.42214  3.45723  3.05574  3.37577  3.30497  2.86536  2.92586  2.48624  5.06494  3.83013    475 - -
          2.68618  4.42225  2.77519  2.73123  3.46354  2.40513  3.72494  3.29354  2.67741  2.69355  4.24690  2.90347  2.73739  3.18146  2.89801  2.37887  2.77519  2.98518  4.58477  3.61503
          0.02879  3.95794  4.68029  0.61958  0.77255  0.48576  0.95510
    241   2.58721  3.04448  3.22442  2.66239  3.77059  3.16745  2.98916  3.17671  2.44297  2.83102  3.69443  3.10681  3.85379  2.90704  2.20246  2.70353  2.83503  2.89952  5.10157  3.82876    476 - -
          2.68618  4.42225  2.77519  2.73123  3.46354  2.40513  3.72494  3.29354  2.67741  2.69355  4.24690  2.90347  2.73739  3.18146  2.89801  2.37887  2.77519  2.98518  4.58477  3.61503
          0.02879  3.95794  4.68029  0.61958  0.77255  0.48576  0.95510
    242   2.47829  4.26911  3.74225  3.21801  3.40132  3.61382  4.06372  2.43014  3.11691  1.66323  3.32658  3.54199  3.26602  3.43238  3.40903  2.93235  2.90930  2.01400  4.99845  3.78642    477 - -
          2.68618  4.42225  2.77519  2.73123  3.46354  2.40513  3.72494  3.29354  2.67741  2.69355  4.24690  2.90347  2.73739  3.18146  2.89801  2.37887  2.77519  2.98518  4.58477  3.61503
          0.02879  3.95794  4.68029  0.61958  0.77255  0.48576  0.95510
    243   2.84223  4.92727  3.33161  2.68444  4.22700  3.40057  3.59986  3.63036  1.83254  3.16780  4.02384  3.11970  3.94267  2.75326  1.54259  2.87541  3.03575  3.32867  4.58911  4.06612    478 - -
          2.68618  4.42225  2.77519  2.73123  3.46354  2.40513  3.72494  3.29354  2.67741  2.69355  4.24690  2.90347  2.73739  3.18146  2.89801  2.37887  2.77519  2.98518  4.58477  3.61503
          0.02879  3.95794  4.68029  0.61958  0.77255  0.48576  0.95510
    244   2.23821  4.28317  3.13954  2.90550  4.21758  3.00663  4.07510  3.62263  2.98898  3.32143  4.18952  3.18486  1.48590  3.33007  3.31763  2.20941  2.77574  3.15087  5.56149  4.29761    479 - -
          2.68618  4.42225  2.77519  2.73123  3.46354  2.40513  3.72494  3.29354  2.67741  2.69355  4.24690  2.90347  2.73739  3.18146  2.89801  2.37887  2.77519  2.98518  4.58477  3.61503
          0.02879  3.95794  4.68029  0.61958  0.77255  0.48576  0.95510
    245   2.23190  4.19119  3.26692  3.01104  4.28749  2.65940  4.14141  3.69891  3.09210  3.39310  4.22469  3.22269  3.67622  3.40072  3.41549  1.21661  2.45078  3.16388  5.62014  4.38666    480 - -
          2.68618  4.42225  2.77519  2.73123  3.46354  2.40513  3.72494  3.29354  2.67741  2.69355  4.24690  2.90347  2.73739  3.18146  2.89801  2.37887  2.77519  2.98518  4.58477  3.61503
          0.02879  3.95794  4.68029  0.61958  0.77255  0.48576  0.95510
    246   2.80570  5.31301  1.67444  2.00700  4.60791  3.24964  3.67569  4.10185  2.57598  3.60534  4.41753  2.15898  3.80208  2.82190  2.88091  2.72517  3.06999  3.68829  5.76702  4.31213    481 - -
          2.68618  4.42225  2.77519  2.73123  3.46354  2.40513  3.72494  3.29354  2.67741  2.69355  4.24690  2.90347  2.73739  3.18146  2.89801  2.37887  2.77519  2.98518  4.58477  3.61503
          0.02879  3.95794  4.68029  0.61958  0.77255  0.48576  0.95510
    247   3.06668  4.42980  4.60080  4.07094  3.35264  4.32917  4.76329  1.79901  3.93659  1.52369  3.18460  4.33283  4.62545  4.18887  4.14209  3.68440  3.31933  1.28438  5.29950  4.11491    482 - -
          2.68618  4.42225  2.77519  2.73123  3.46354  2.40513  3.72494  3.29354  2.67741  2.69355  4.24690  2.90347  2.73739  3.18146  2.89801  2.37887  2.77519  2.98518  4.58477  3.61503
          0.02879  3.95794  4.68029  0.61958  0.77255  0.48576  0.95510
    248   2.76841  4.74741  3.33987  2.74690  3.90939  3.14228  3.66887  3.45110  2.21602  3.03503  3.91872  3.16857  3.93218  2.87199  1.47794  2.84731  2.99786  3.16639  4.25877  3.86252    483 - -
          2.68618  4.42225  2.77519  2.73123  3.46354  2.40513  3.72494  3.29354  2.67741  2.69355  4.24690  2.90347  2.73739  3.18146  2.89801  2.37887  2.77519  2.98518  4.58477  3.61503
          0.02879  3.95794  4.68029  0.61958  0.77255  0.48576  0.95510
    249   2.58421  4.69212  2.76982  2.48369  4.07477  3.23848  3.29193  3.64142  2.58610  3.24253  4.08702  2.57111  3.79821  2.95572  2.98955  1.60120  2.90550  3.26482  5.38162  4.01231    484 - -
          2.68618  4.42225  2.77519  2.73123  3.46354  2.40513  3.72494  3.29354  2.67741  2.69355  4.24690  2.90347  2.73739  3.18146  2.89801  2.37887  2.77519  2.98518  4.58477  3.61503
          0.02879  3.95794  4.68029  0.61958  0.77255  0.48576  0.95510
    250   3.36821  4.74507  4.35584  4.08695  0.88161  4.03721  3.91691  2.88180  3.99192  2.23237  3.59960  4.11603  4.49418  4.13646  4.09053  3.63350  3.66954  2.87870  4.14139  2.49800    485 - -
          2.68618  4.42225  2.77519  2.73123  3.46354  2.40513  3.72494  3.29354  2.67741  2.69355  4.24690  2.90347  2.73739  3.18146  2.89801  2.37887  2.77519  2.98518  4.58477  3.61503
          0.02879  3.95794  4.68029  0.61958  0.77255  0.48576  0.95510
    251   3.26433  4.65893  4.55117  4.07348  2.69564  4.34546  4.52961  2.25132  3.90916  0.88138  2.96523  4.32345  4.62374  4.10734  4.07157  3.74103  3.51019  2.34998  4.87636  3.53312    486 - -
          2.68618  4.42225  2.77519  2.73123  3.46354  2.40513  3.72494  3.29354  2.67741  2.69355  4.24690  2.90347  2.73739  3.18146  2.89801  2.37887  2.77519  2.98518  4.58477  3.61503
          0.02879  3.95794  4.68029  0.61958  0.77255  0.48576  0.95510
    252   2.27255  4.19283  3.37070  3.07622  4.12032  3.00093  4.13421  3.42048  3.06978  3.20164  4.08628  3.27841  3.71895  3.41408  3.37011  2.05267  1.36025  2.98874  5.50191  4.26374    487 - -
          2.68618  4.42225  2.77519  2.73123  3.46354  2.40513  3.72494  3.29354  2.67741  2.69355  4.24690  2.90347  2.73739  3.18146  2.89801  2.37887  2.77519  2.98518  4.58477  3.61503
          0.02879  3.95794  4.68029  0.61958  0.77255  0.48576  0.95510
    253   2.97163  4.48980  4.25409  3.76452  3.20680  3.99633  4.48132  2.23955  3.56081  1.72281  1.50596  4.03208  4.39626  3.87632  3.77272  3.37734  3.25742  2.10012  5.11543  3.91977    488 - -
          2.68618  4.42225  2.77519  2.73123  3.46354  2.40513  3.72494  3.29354  2.67741  2.69355  4.24690  2.90347  2.73739  3.18146  2.89801  2.37887  2.77519  2.98518  4.58477  3.61503
          0.02879  3.95794  4.68029  0.61958  0.77255  0.48576  0.95510
    254   3.36821  4.74507  4.35584  4.08695  0.88161  4.03721  3.91691  2.88180  3.99192  2.23237  3.59960  4.11603  4.49418  4.13646  4.09053  3.63350  3.66954  2.87870  4.14139  2.49800    489 - -
          2.68618  4.42225  2.77519  2.73123  3.46354  2.40513  3.72494  3.29354  2.67741  2.69355  4.24690  2.90347  2.73739  3.18146  2.89801  2.37887  2.77519  2.98518  4.58477  3.61503
          0.02879  3.95794  4.68029  0.61958  0.77255  0.48576  0.95510
    255   2.43616  4.30006  4.15413  3.70887  3.60812  3.78073  4.53106  2.00362  3.58677  2.21341  3.48694  3.92707  4.29243  3.91688  3.83446  3.17971  3.08399  1.16291  5.36296  4.13082    490 - -
          2.68618  4.42225  2.77519  2.73123  3.46354  2.40513  3.72494  3.29354  2.67741  2.69355  4.24690  2.90347  2.73739  3.18146  2.89801  2.37887  2.77519  2.98518  4.58477  3.61503
          0.02879  3.95794  4.68029  0.61958  0.77255  0.48576  0.95510
    256   2.87571  4.39511  4.24314  3.90931  3.61333  3.81174  4.69650  2.04864  3.77838  2.28580  3.56591  4.08530  4.36778  4.13221  3.98258  3.32096  3.23536  0.92371  5.41207  4.14881    491 - -
          2.68618  4.42225  2.77519  2.73123  3.46354  2.40513  3.72494  3.29354  2.67741  2.69355  4.24690  2.90347  2.73739  3.18146  2.89801  2.37887  2.77519  2.98518  4.58477  3.61503
          0.02879  3.95794  4.68029  0.61958  0.77255  0.48576  0.95510
    257   3.36821  4.74507  4.35584  4.08695  0.88161  4.03721  3.91691  2.88180  3.99192  2.23237  3.59960  4.11603  4.49418  4.13646  4.09053  3.63350  3.66954  2.87870  4.14139  2.49800    492 - -
          2.68618  4.42225  2.77519  2.73123  3.46354  2.40513  3.72494  3.29354  2.67741  2.69355  4.24690  2.90347  2.73739  3.18146  2.89801  2.37887  2.77519  2.98518  4.58477  3.61503
          0.02879  3.95794  4.68029  0.61958  0.77255  0.48576  0.95510
    258   2.87571  4.39511  4.24314  3.90931  3.61333  3.81174  4.69650  2.04864  3.77838  2.28580  3.56591  4.08530  4.36778  4.13221  3.98258  3.32096  3.23536  0.92371  5.41207  4.14881    493 - -
          2.68618  4.42225  2.77519  2.73123  3.46354  2.40513  3.72494  3.29354  2.67741  2.69355  4.24690  2.90347  2.73739  3.18146  2.89801  2.37887  2.77519  2.98518  4.58477  3.61503
          0.02879  3.95794  4.68029  0.61958  0.77255  0.48576  0.95510
    259   3.06500  4.44145  4.60334  4.14523  3.43910  4.27945  4.86352  1.07472  3.98665  1.94829  3.29142  4.37315  4.64600  4.28776  4.18651  3.68908  3.34863  1.65420  5.40607  4.17591    494 - -
          2.68618  4.42225  2.77519  2.73123  3.46354  2.40513  3.72494  3.29354  2.67741  2.69355  4.24690  2.90347  2.73739  3.18146  2.89801  2.37887  2.77519  2.98518  4.58477  3.61503
          0.02879  3.95794  4.68029  0.61958  0.77255  0.48576  0.95510
    260   3.36821  4.74507  4.35584  4.08695  0.88161  4.03721  3.91691  2.88180  3.99192  2.23237  3.59960  4.11603  4.49418  4.13646  4.09053  3.63350  3.66954  2.87870  4.14139  2.49800    495 - -
          2.68618  4.42225  2.77519  2.73123  3.46354  2.40513  3.72494  3.29354  2.67741  2.69355  4.24690  2.90347  2.73739  3.18146  2.89801  2.37887  2.77519  2.98518  4.58477  3.61503
          0.02879  3.95794  4.68029  0.61958  0.77255  0.48576  0.95510
    261   0.89729  4.23596  3.55040  3.34611  4.13845  3.05812  4.35791  3.27684  3.36458  3.15446  4.17728  3.47379  3.80546  3.69801  3.60895  2.58571  2.86901  2.91646  5.55708  4.36695    496 - -
          2.68618  4.42225  2.77519  2.73123  3.46354  2.40513  3.72494  3.29354  2.67741  2.69355  4.24690  2.90347  2.73739  3.18146  2.89801  2.37887  2.77519  2.98518  4.58477  3.61503
          0.02879  3.95794  4.68029  0.61958  0.77255  0.48576  0.95510
    262   3.06231  4.40452  4.66888  4.13656  2.87037  4.34137  4.72594  1.25693  4.02996  1.83187  3.15738  4.36357  4.62493  4.22896  4.20769  3.69231  3.30935  1.63895  5.19017  3.96691    497 - -
          2.68618  4.42225  2.77519  2.73123  3.46354  2.40513  3.72494  3.29354  2.67741  2.69355  4.24690  2.90347  2.73739  3.18146  2.89801  2.37887  2.77519  2.98518  4.58477  3.61503
          0.02879  3.95794  4.68029  0.61958  0.77255  0.48576  0.95510
    263   2.68595  0.78243  4.22449  3.98387  3.95596  3.29055  4.61219  3.11433  3.81136  3.02582  4.15004  3.94808  4.00422  4.15399  3.92048  2.95772  3.15993  2.85307  5.35371  4.24296    498 - -
          2.68618  4.42225  2.77519  2.73123  3.46354  2.40513  3.72494  3.29354  2.67741  2.69355  4.24690  2.90347  2.73739  3.18146  2.89801  2.37887  2.77519  2.98518  4.58477  3.61503
          0.02879  3.95794  4.68029  0.61958  0.77255  0.48576  0.95510
    264   3.48035  4.82418  4.22365  3.95110  2.75745  3.82737  4.00783  3.50792  3.67163  2.88790  4.13771  4.08298  4.35233  4.05484  3.78484  3.68322  3.78515  3.40062  0.72926  2.75514    499 - -
          2.68618  4.42225  2.77519  2.73123  3.46354  2.40513  3.72494  3.29354  2.67741  2.69355  4.24690  2.90347  2.73739  3.18146  2.89801  2.37887  2.77519  2.98518  4.58477  3.61503
          0.02879  3.95794  4.68029  0.61958  0.77255  0.48576  0.95510
    265   0.89729  4.23596  3.55040  3.34611  4.13845  3.05812  4.35791  3.27684  3.36458  3.15446  4.17728  3.47379  3.80546  3.69801  3.60895  2.58571  2.86901  2.91646  5.55708  4.36695    500 - -
          2.68618  4.42225  2.77519  2.73123  3.46354  2.40513  3.72494  3.29354  2.67741  2.69355  4.24690  2.90347  2.73739  3.18146  2.89801  2.37887  2.77519  2.98518  4.58477  3.61503
          0.02879  3.95794  4.68029  0.61958  0.77255  0.48576  0.95510
    266   2.86746  4.61022  3.48393  3.33556  4.32281  3.29291  4.40573  3.89052  3.40023  3.50798  4.56172  3.63349  0.68302  3.78642  3.63580  3.03770  3.31583  3.52610  5.48563  4.44476    501 - -
          2.68618  4.42225  2.77519  2.73123  3.46354  2.40513  3.72494  3.29354  2.67741  2.69355  4.24690  2.90347  2.73739  3.18146  2.89801  2.37887  2.77519  2.98518  4.58477  3.61503
          0.02879  3.95794  4.68029  0.61958  0.77255  0.48576  0.95510
    267   3.14022  4.58545  4.45725  3.98829  3.13837  4.21231  4.64221  2.15839  3.77341  0.95033  3.03110  4.25126  4.55957  4.06333  3.95764  3.61663  3.41439  2.05074  5.13308  3.91613    502 - -
          2.68618  4.42225  2.77519  2.73123  3.46354  2.40513  3.72494  3.29354  2.67741  2.69355  4.24690  2.90347  2.73739  3.18146  2.89801  2.37887  2.77519  2.98518  4.58477  3.61503
          0.02879  3.95794  4.68029  0.61958  0.77255  0.48576  0.95510
    268   2.79551  4.79418  2.75779  2.65209  4.17121  3.24225  3.99192  3.90041  2.90299  3.53771  4.49276  1.01523  3.89849  3.26516  3.26026  2.85966  3.18040  3.51397  5.46737  4.11366    503 - -
          2.68618  4.42225  2.77519  2.73123  3.46354  2.40513  3.72494  3.29354  2.67741  2.69355  4.24690  2.90347  2.73739  3.18146  2.89801  2.37887  2.77519  2.98518  4.58477  3.61503
          0.02879  3.95794  4.68029  0.61958  0.77255  0.48576  0.95510
    269   2.56940  2.05251  3.84418  3.30005  3.02087  3.57046  3.94819  2.49927  3.16171  2.18734  3.28169  3.55026  3.99774  3.45142  3.40098  2.89134  2.83841  2.31284  4.69889  3.44105    504 - -
          2.68618  4.42225  2.77519  2.73123  3.46354  2.40513  3.72494  3.29354  2.67741  2.69355  4.24690  2.90347  2.73739  3.18146  2.89801  2.37887  2.77519  2.98518  4.58477  3.61503
          0.05110  3.95794  3.48317  0.61958  0.77255  0.48576  0.95510
    270   3.08080  4.48194  4.42599  4.04427  3.41741  4.13509  4.76063  1.00227  3.87363  1.99052  3.34296  4.28067  4.56026  4.21541  4.06291  3.63663  3.37887  1.84892  5.32136  4.06510    505 - -
          2.68618  4.42225  2.77519  2.73123  3.46354  2.40513  3.72494  3.29354  2.67741  2.69355  4.24690  2.90347  2.73739  3.18146  2.89801  2.37887  2.77519  2.98518  4.58477  3.61503
          0.02943  3.93628  4.65862  0.61958  0.77255  0.47279  0.97620
    271   2.77368  4.54029  3.46492  3.37536  4.51543  0.60861  4.49010  4.13613  3.56824  3.77947  4.75615  3.62925  3.93416  3.88566  3.79460  2.94810  3.26157  3.64796  5.58769  4.62033    506 - -
          2.68618  4.42225  2.77519  2.73123  3.46354  2.40513  3.72494  3.29354  2.67741  2.69355  4.24690  2.90347  2.73739  3.18146  2.89801  2.37887  2.77519  2.98518  4.58477  3.61503
          0.02879  3.95794  4.68029  0.61958  0.77255  0.48576  0.95510
    272   3.26859  4.63807  4.61817  4.12040  2.26773  4.37593  4.42640  2.28621  3.97617  0.96807  2.95171  4.33005  4.62676  4.11743  4.11708  3.74452  3.50205  2.39517  4.72093  3.31808    507 - -
          2.68618  4.42225  2.77519  2.73123  3.46354  2.40513  3.72494  3.29354  2.67741  2.69355  4.24690  2.90347  2.73739  3.18146  2.89801  2.37887  2.77519  2.98518  4.58477  3.61503
          0.02879  3.95794  4.68029  0.61958  0.77255  0.48576  0.95510
    273   1.11586  4.14416  3.52954  3.25403  4.13473  2.99167  4.26626  3.21631  3.24464  3.12513  4.07392  3.37590  3.73473  3.56768  3.51685  2.45800  2.39544  2.83018  5.56877  4.36110    508 - -
          2.68618  4.42225  2.77519  2.73123  3.46354  2.40513  3.72494  3.29354  2.67741  2.69355  4.24690  2.90347  2.73739  3.18146  2.89801  2.37887  2.77519  2.98518  4.58477  3.61503
          0.02879  3.95794  4.68029  0.61958  0.77255  0.48576  0.95510
    274   2.94616  4.38613  4.44827  4.00417  3.53431  4.08197  4.76654  1.79364  3.85396  2.12244  3.41341  4.21724  4.52481  4.18259  4.07546  3.49628  3.25539  1.01154  5.42437  4.16486    509 - -
          2.68618  4.42225  2.77519  2.73123  3.46354  2.40513  3.72494  3.29354  2.67741  2.69355  4.24690  2.90347  2.73739  3.18146  2.89801  2.37887  2.77519  2.98518  4.58477  3.61503
          0.02879  3.95794  4.68029  0.61958  0.77255  0.48576  0.95510
    275   0.89729  4.23596  3.55040  3.34611  4.13845  3.05812  4.35791  3.27684  3.36458  3.15446  4.17728  3.47379  3.80546  3.69801  3.60895  2.58571  2.86901  2.91646  5.55708  4.36695    510 - -
          2.68618  4.42225  2.77519  2.73123  3.46354  2.40513  3.72494  3.29354  2.67741  2.69355  4.24690  2.90347  2.73739  3.18146  2.89801  2.37887  2.77519  2.98518  4.58477  3.61503
          0.02879  3.95794  4.68029  0.61958  0.77255  0.48576  0.95510
    276   2.76335  4.29761  4.08510  3.63363  3.47273  3.79646  4.40039  1.25994  3.48625  2.24144  3.41977  3.87200  4.27223  3.82635  3.72215  2.88157  3.07157  1.87977  5.18851  3.92866    511 - -
          2.68618  4.42225  2.77519  2.73123  3.46354  2.40513  3.72494  3.29354  2.67741  2.69355  4.24690  2.90347  2.73739  3.18146  2.89801  2.37887  2.77519  2.98518  4.58477  3.61503
          0.02879  3.95794  4.68029  0.61958  0.77255  0.48576  0.95510
    277   2.82656  5.21982  2.02783  2.17690  4.54714  3.22307  3.74169  4.06424  2.61857  3.61273  4.46088  1.50659  3.82084  2.91369  3.20599  2.76507  3.12105  3.66255  5.76499  4.31614    512 - -
          2.68618  4.42225  2.77519  2.73123  3.46354  2.40513  3.72494  3.29354  2.67741  2.69355  4.24690  2.90347  2.73739  3.18146  2.89801  2.37887  2.77519  2.98518  4.58477  3.61503
          0.02879  3.95794  4.68029  0.61958  0.77255  0.48576  0.95510
    278   2.86746  4.61022  3.48393  3.33556  4.32281  3.29291  4.40573  3.89052  3.40023  3.50798  4.56172  3.63349  0.68302  3.78642  3.63580  3.03770  3.31583  3.52610  5.48563  4.44476    513 - -
          2.68618  4.42225  2.77519  2.73123  3.46354  2.40513  3.72494  3.29354  2.67741  2.69355  4.24690  2.90347  2.73739  3.18146  2.89801  2.37887  2.77519  2.98518  4.58477  3.61503
          0.02879  3.95794  4.68029  0.61958  0.77255  0.48576  0.95510
    279   2.66094  4.92999  2.78342  1.80942  4.18777  3.37649  3.22780  3.62495  2.34241  2.93390  4.00749  2.88460  3.80675  2.54159  2.76548  2.66192  2.73329  3.28367  5.39056  4.04239    514 - -
          2.68618  4.42225  2.77519  2.73123  3.46354  2.40513  3.72494  3.29354  2.67741  2.69355  4.24690  2.90347  2.73739  3.18146  2.89801  2.37887  2.77519  2.98518  4.58477  3.61503
          0.02879  3.95794  4.68029  0.61958  0.77255  0.48576  0.95510
    280   2.46760  4.87466  2.64654  1.96960  4.19670  3.13627  3.55070  3.65792  2.33252  3.21175  3.97914  2.83665  3.73872  2.42524  2.80684  2.57045  2.81213  3.29064  5.30528  4.01107    515 - -
          2.68618  4.42225  2.77519  2.73123  3.46354  2.40513  3.72494  3.29354  2.67741  2.69355  4.24690  2.90347  2.73739  3.18146  2.89801  2.37887  2.77519  2.98518  4.58477  3.61503
          0.02879  3.95794  4.68029  0.61958  0.77255  0.48576  0.95510
    281   3.05832  4.43555  4.57153  4.01774  3.21732  4.28596  4.65897  1.62687  3.88717  1.68442  1.93818  4.27905  4.56062  4.09312  4.07014  3.62176  3.29773  1.84654  5.16237  4.03428    516 - -
          2.68618  4.42225  2.77519  2.73123  3.46354  2.40513  3.72494  3.29354  2.67741  2.69355  4.24690  2.90347  2.73739  3.18146  2.89801  2.37887  2.77519  2.98518  4.58477  3.61503
          0.02879  3.95794  4.68029  0.61958  0.77255  0.48576  0.95510
    282   1.10327  4.16966  3.63275  3.33431  3.98758  3.07099  4.29799  2.97720  3.28817  2.92365  3.95809  3.45107  3.79779  3.61941  3.55048  2.53458  2.78500  2.49801  5.49796  4.26467    517 - -
          2.68618  4.42225  2.77519  2.73123  3.46354  2.40513  3.72494  3.29354  2.67741  2.69355  4.24690  2.90347  2.73739  3.18146  2.89801  2.37887  2.77519  2.98518  4.58477  3.61503
          0.02879  3.95794  4.68029  0.61958  0.77255  0.48576  0.95510
    283   2.45245  4.38324  3.18828  2.87519  3.91754  3.16814  3.96847  3.32848  2.83445  2.79043  3.98187  3.20797  1.55989  3.23690  3.15553  2.47008  2.85002  2.98849  5.32562  4.01084    518 - -
          2.68618  4.42225  2.77519  2.73123  3.46354  2.40513  3.72494  3.29354  2.67741  2.69355  4.24690  2.90347  2.73739  3.18146  2.89801  2.37887  2.77519  2.98518  4.58477  3.61503
          0.02879  3.95794  4.68029  0.61958  0.77255  0.48576  0.95510
    284   2.88444  5.02399  3.12188  2.62775  4.34453  3.51846  3.63326  3.79599  2.07010  3.28702  4.16611  3.08011  3.94263  1.65221  1.95328  2.89344  3.09775  3.47764  5.39693  4.13994    519 - -
          2.68618  4.42225  2.77519  2.73123  3.46354  2.40513  3.72494  3.29354  2.67741  2.69355  4.24690  2.90347  2.73739  3.18146  2.89801  2.37887  2.77519  2.98518  4.58477  3.61503
          0.02879  3.95794  4.68029  0.61958  0.77255  0.48576  0.95510
    285   3.06425  4.39834  4.71540  4.22118  3.51754  4.37586  4.94426  1.25800  4.10273  2.02152  3.33113  4.44947  4.70055  4.37302  4.30713  3.76269  3.33315  1.29036  5.47870  4.27320    520 - -
          2.68618  4.42225  2.77519  2.73123  3.46354  2.40513  3.72494  3.29354  2.67741  2.69355  4.24690  2.90347  2.73739  3.18146  2.89801  2.37887  2.77519  2.98518  4.58477  3.61503
          0.02879  3.95794  4.68029  0.61958  0.77255  0.48576  0.95510
    286   2.65352  4.49959  3.33251  3.10878  4.02044  3.24036  4.18097  3.49286  3.09294  2.96920  4.20001  3.41813  1.02584  3.50543  3.36936  2.81695  3.07780  3.17894  5.38268  4.14555    521 - -
          2.68618  4.42225  2.77519  2.73123  3.46354  2.40513  3.72494  3.29354  2.67741  2.69355  4.24690  2.90347  2.73739  3.18146  2.89801  2.37887  2.77519  2.98518  4.58477  3.61503
          0.02879  3.95794  4.68029  0.61958  0.77255  0.48576  0.95510
    287   2.75947  5.14093  2.17459  1.45819  4.43114  3.27259  3.68563  3.84612  2.57144  3.43801  4.27461  2.76952  3.80862  2.84000  3.08227  2.71470  3.02535  3.12899  5.64686  4.22821    522 - -
          2.68618  4.42225  2.77519  2.73123  3.46354  2.40513  3.72494  3.29354  2.67741  2.69355  4.24690  2.90347  2.73739  3.18146  2.89801  2.37887  2.77519  2.98518  4.58477  3.61503
          0.02879  3.95794  4.68029  0.61958  0.77255  0.48576  0.95510
    288   2.77368  4.54029  3.46492  3.37536  4.51543  0.60861  4.49010  4.13613  3.56824  3.77947  4.75615  3.62925  3.93416  3.88566  3.79460  2.94810  3.26157  3.64796  5.58769  4.62033    523 - -
          2.68618  4.42225  2.77519  2.73123  3.46354  2.40513  3.72494  3.29354  2.67741  2.69355  4.24690  2.90347  2.73739  3.18146  2.89801  2.37887  2.77519  2.98518  4.58477  3.61503
          0.02879  3.95794  4.68029  0.61958  0.77255  0.48576  0.95510
    289   3.25174  4.68890  4.32652  3.96717  3.16947  4.09033  4.59610  2.37865  3.73407  0.77674  3.16648  4.23433  4.51126  4.08194  3.89599  3.67175  3.54225  2.43809  5.07935  3.82227    524 - -
          2.68618  4.42225  2.77519  2.73123  3.46354  2.40513  3.72494  3.29354  2.67741  2.69355  4.24690  2.90347  2.73739  3.18146  2.89801  2.37887  2.77519  2.98518  4.58477  3.61503
          0.02879  3.95794  4.68029  0.61958  0.77255  0.48576  0.95510
    290   3.41331  4.74720  4.41631  4.06348  1.03076  4.22934  3.58024  3.01145  3.92414  2.35070  3.64569  3.99541  4.56746  4.00062  4.02376  3.61106  3.65232  2.97410  3.76588  1.91457    525 - -
          2.68618  4.42225  2.77519  2.73123  3.46354  2.40513  3.72494  3.29354  2.67741  2.69355  4.24690  2.90347  2.73739  3.18146  2.89801  2.37887  2.77519  2.98518  4.58477  3.61503
          0.02879  3.95794  4.68029  0.61958  0.77255  0.48576  0.95510
    291   2.29785  4.23209  4.01360  3.60553  3.72096  3.53774  4.46129  2.15043  3.51122  2.46999  3.59901  3.77938  4.12976  3.83260  3.76198  2.95506  2.79633  1.20414  5.39632  4.18067    526 - -
          2.68618  4.42225  2.77519  2.73123  3.46354  2.40513  3.72494  3.29354  2.67741  2.69355  4.24690  2.90347  2.73739  3.18146  2.89801  2.37887  2.77519  2.98518  4.58477  3.61503
          0.02879  3.95794  4.68029  0.61958  0.77255  0.48576  0.95510
    292   2.35474  4.24550  3.44468  3.00265  3.23855  3.23812  3.97599  2.94777  2.96025  2.75702  3.69296  3.30180  3.82705  3.28704  3.29069  2.45887  1.58696  2.66610  5.14766  3.87642    527 - -
          2.68618  4.42225  2.77519  2.73123  3.46354  2.40513  3.72494  3.29354  2.67741  2.69355  4.24690  2.90347  2.73739  3.18146  2.89801  2.37887  2.77519  2.98518  4.58477  3.61503
          0.02879  3.95794  4.68029  0.61958  0.77255  0.48576  0.95510
    293   2.35828  4.27960  3.28196  3.10207  4.16197  3.00795  4.20938  3.69631  3.18159  3.41009  4.32930  3.31292  3.75389  3.52431  3.46474  0.96914  2.84488  3.21269  5.52770  4.24604    528 - -
          2.68618  4.42225  2.77519  2.73123  3.46354  2.40513  3.72494  3.29354  2.67741  2.69355  4.24690  2.90347  2.73739  3.18146  2.89801  2.37887  2.77519  2.98518  4.58477  3.61503
          0.02879  3.95794  4.68029  0.61958  0.77255  0.48576  0.95510
    294   3.27790  4.82244  3.79057  3.44613  2.16154  3.97030  2.87092  3.43461  3.27225  2.85658  3.99115  3.62789  4.36592  3.58960  3.49399  3.35581  3.51615  3.26647  3.80917  1.07627    529 - -
          2.68618  4.42225  2.77519  2.73123  3.46354  2.40513  3.72494  3.29354  2.67741  2.69355  4.24690  2.90347  2.73739  3.18146  2.89801  2.37887  2.77519  2.98518  4.58477  3.61503
          0.02879  3.95794  4.68029  0.61958  0.77255  0.48576  0.95510
    295   2.81496  4.28268  4.13324  3.57765  1.91719  3.88939  3.98864  2.45553  3.45374  1.69007  2.87650  3.79725  4.22580  3.66631  3.64999  3.03640  3.04549  2.37926  4.50024  2.99342    530 - -
          2.68618  4.42225  2.77519  2.73123  3.46354  2.40513  3.72494  3.29354  2.67741  2.69355  4.24690  2.90347  2.73739  3.18146  2.89801  2.37887  2.77519  2.98518  4.58477  3.61503
          0.02879  3.95794  4.68029  0.61958  0.77255  0.48576  0.95510
    296   3.25174  4.68890  4.32652  3.96717  3.16947  4.09033  4.59610  2.37865  3.73407  0.77674  3.16648  4.23433  4.51126  4.08194  3.89599  3.67175  3.54225  2.43809  5.07935  3.82227    531 - -
          2.68618  4.42225  2.77519  2.73123  3.46354  2.40513  3.72494  3.29354  2.67741  2.69355  4.24690  2.90347  2.73739  3.18146  2.89801  2.37887  2.77519  2.98518  4.58477  3.61503
          0.02879  3.95794  4.68029  0.61958  0.77255  0.48576  0.95510
    297   0.89729  4.23596  3.55040  3.34611  4.13845  3.05812  4.35791  3.27684  3.36458  3.15446  4.17728  3.47379  3.80546  3.69801  3.60895  2.58571  2.86901  2.91646  5.55708  4.36695    532 - -
          2.68618  4.42225  2.77519  2.73123  3.46354  2.40513  3.72494  3.29354  2.67741  2.69355  4.24690  2.90347  2.73739  3.18146  2.89801  2.37887  2.77519  2.98518  4.58477  3.61503
          0.02879  3.95794  4.68029  0.61958  0.77255  0.48576  0.95510
    298   3.37192  4.82625  3.96496  3.71074  2.29944  3.93011  3.66064  3.36933  3.56581  2.80113  4.03558  3.82962  4.40215  3.85129  3.73185  3.49997  3.65911  3.24398  3.94635  0.83471    533 - -
          2.68618  4.42225  2.77519  2.73123  3.46354  2.40513  3.72494  3.29354  2.67741  2.69355  4.24690  2.90347  2.73739  3.18146  2.89801  2.37887  2.77519  2.98518  4.58477  3.61503
          0.02879  3.95794  4.68029  0.61958  0.77255  0.48576  0.95510
    299   3.11477  4.56294  4.36844  3.95869  1.26480  4.06025  4.02064  2.49613  3.83253  1.94438  3.28968  4.05238  4.46080  3.99976  3.98375  3.45920  3.39949  2.28411  4.31576  2.72411    534 - -
          2.68618  4.42225  2.77519  2.73123  3.46354  2.40513  3.72494  3.29354  2.67741  2.69355  4.24690  2.90347  2.73739  3.18146  2.89801  2.37887  2.77519  2.98518  4.58477  3.61503
          0.02879  3.95794  4.68029  0.61958  0.77255  0.48576  0.95510
    300   2.79551  4.79418  2.75779  2.65209  4.17121  3.24225  3.99192  3.90041  2.90299  3.53771  4.49276  1.01523  3.89849  3.26516  3.26026  2.85966  3.18040  3.51397  5.46737  4.11366    535 - -
          2.68618  4.42225  2.77519  2.73123  3.46354  2.40513  3.72494  3.29354  2.67741  2.69355  4.24690  2.90347  2.73739  3.18146  2.89801  2.37887  2.77519  2.98518  4.58477  3.61503
          0.02879  3.95794  4.68029  0.61958  0.77255  0.48576  0.95510
    301   2.35828  4.27960  3.28196  3.10207  4.16197  3.00795  4.20938  3.69631  3.18159  3.41009  4.32930  3.31292  3.75389  3.52431  3.46474  0.96914  2.84488  3.21269  5.52770  4.24604    536 - -
          2.68618  4.42225  2.77519  2.73123  3.46354  2.40513  3.72494  3.29354  2.67741  2.69355  4.24690  2.90347  2.73739  3.18146  2.89801  2.37887  2.77519  2.98518  4.58477  3.61503
          0.02879  3.95794  4.68029  0.61958  0.77255  0.48576  0.95510
    302   2.46920  1.95205  3.60119  3.09466  3.46096  3.04421  3.91522  2.85296  2.92185  2.59390  3.50742  3.37565  3.87894  3.29407  2.98782  2.70946  2.78717  2.59939  4.92186  3.39730    537 - -
          2.68618  4.42225  2.77519  2.73123  3.46354  2.40513  3.72494  3.29354  2.67741  2.69355  4.24690  2.90347  2.73739  3.18146  2.89801  2.37887  2.77519  2.98518  4.58477  3.61503
          0.02879  3.95794  4.68029  0.61958  0.77255  0.48576  0.95510
    303   3.25174  4.68890  4.32652  3.96717  3.16947  4.09033  4.59610  2.37865  3.73407  0.77674  3.16648  4.23433  4.51126  4.08194  3.89599  3.67175  3.54225  2.43809  5.07935  3.82227    538 - -
          2.68618  4.42225  2.77519  2.73123  3.46354  2.40513  3.72494  3.29354  2.67741  2.69355  4.24690  2.90347  2.73739  3.18146  2.89801  2.37887  2.77519  2.98518  4.58477  3.61503
          0.02879  3.95794  4.68029  0.61958  0.77255  0.48576  0.95510
    304   2.56800  4.63494  2.74041  2.55827  4.24146  3.15996  3.88596  3.68241  2.73712  3.36997  4.25721  1.41973  3.80091  3.10098  3.11757  2.64740  2.58878  3.28276  5.54881  4.19669    539 - -
          2.68618  4.42225  2.77519  2.73123  3.46354  2.40513  3.72494  3.29354  2.67741  2.69355  4.24690  2.90347  2.73739  3.18146  2.89801  2.37887  2.77519  2.98518  4.58477  3.61503
          0.02879  3.95794  4.68029  0.61958  0.77255  0.48576  0.95510
    305   0.89729  4.23596  3.55040  3.34611  4.13845  3.05812  4.35791  3.27684  3.36458  3.15446  4.17728  3.47379  3.80546  3.69801  3.60895  2.58571  2.86901  2.91646  5.55708  4.36695    540 - -
          2.68618  4.42225  2.77519  2.73123  3.46354  2.40513  3.72494  3.29354  2.67741  2.69355  4.24690  2.90347  2.73739  3.18146  2.89801  2.37887  2.77519  2.98518  4.58477  3.61503
          0.02879  3.95794  4.68029  0.61958  0.77255  0.48576  0.95510
    306   3.06622  4.43678  4.62203  4.15694  3.44721  4.29489  4.87643  1.08333  4.00387  1.95138  3.29182  4.38549  4.65452  4.29917  4.20449  3.70032  3.34754  1.62411  5.41654  4.19236    541 - -
          2.68618  4.42225  2.77519  2.73123  3.46354  2.40513  3.72494  3.29354  2.67741  2.69355  4.24690  2.90347  2.73739  3.18146  2.89801  2.37887  2.77519  2.98518  4.58477  3.61503
          0.02879  3.95794  4.68029  0.61958  0.77255  0.48576  0.95510
    307   3.03169  4.39020  4.63791  4.14926  3.53238  4.30471  4.89038  1.53622  4.02651  2.06187  3.35919  4.38081  4.65603  4.31328  4.24183  3.69281  3.30765  1.08221  5.46846  4.24840    542 - -
          2.68618  4.42225  2.77519  2.73123  3.46354  2.40513  3.72494  3.29354  2.67741  2.69355  4.24690  2.90347  2.73739  3.18146  2.89801  2.37887  2.77519  2.98518  4.58477  3.61503
          0.02879  3.95794  4.68029  0.61958  0.77255  0.48576  0.95510
    308   3.37192  4.82625  3.96496  3.71074  2.29944  3.93011  3.66064  3.36933  3.56581  2.80113  4.03558  3.82962  4.40215  3.85129  3.73185  3.49997  3.65911  3.24398  3.94635  0.83471    543 - -
          2.68618  4.42225  2.77519  2.73123  3.46354  2.40513  3.72494  3.29354  2.67741  2.69355  4.24690  2.90347  2.73739  3.18146  2.89801  2.37887  2.77519  2.98518  4.58477  3.61503
          0.02879  3.95794  4.68029  0.61958  0.77255  0.48576  0.95510
    309   2.77368  4.54029  3.46492  3.37536  4.51543  0.60861  4.49010  4.13613  3.56824  3.77947  4.75615  3.62925  3.93416  3.88566  3.79460  2.94810  3.26157  3.64796  5.58769  4.62033    544 - -
          2.68618  4.42225  2.77519  2.73123  3.46354  2.40513  3.72494  3.29354  2.67741  2.69355  4.24690  2.90347  2.73739  3.18146  2.89801  2.37887  2.77519  2.98518  4.58477  3.61503
          0.02879  3.95794  4.68029  0.61958  0.77255  0.48576  0.95510
    310   3.26796  4.65643  4.56956  4.08547  2.62755  4.35881  4.51588  2.25465  3.92737  0.89082  2.95730  4.33003  4.62801  4.11166  4.08621  3.74694  3.51041  2.35713  4.85034  3.49814    545 - -
          2.68618  4.42225  2.77519  2.73123  3.46354  2.40513  3.72494  3.29354  2.67741  2.69355  4.24690  2.90347  2.73739  3.18146  2.89801  2.37887  2.77519  2.98518  4.58477  3.61503
          0.02879  3.95794  4.68029  0.61958  0.77255  0.48576  0.95510
    311   3.25985  4.66061  4.53203  4.06146  2.75381  4.32972  4.54019  2.25009  3.89029  0.87427  2.97461  4.31545  4.61805  4.10254  4.05553  3.73346  3.50933  2.34476  4.89930  3.56369    546 - -
          2.68618  4.42225  2.77519  2.73123  3.46354  2.40513  3.72494  3.29354  2.67741  2.69355  4.24690  2.90347  2.73739  3.18146  2.89801  2.37887  2.77519  2.98518  4.58477  3.61503
          0.02879  3.95794  4.68029  0.61958  0.77255  0.48576  0.95510
    312   2.79551  4.79418  2.75779  2.65209  4.17121  3.24225  3.99192  3.90041  2.90299  3.53771  4.49276  1.01523  3.89849  3.26516  3.26026  2.85966  3.18040  3.51397  5.46737  4.11366    547 - -
          2.68618  4.42225  2.77519  2.73123  3.46354  2.40513  3.72494  3.29354  2.67741  2.69355  4.24690  2.90347  2.73739  3.18146  2.89801  2.37887  2.77519  2.98518  4.58477  3.61503
          0.02879  3.95794  4.68029  0.61958  0.77255  0.48576  0.95510
    313   2.77736  4.98019  2.80935  2.45535  4.32579  3.39542  3.65735  3.75727  2.14843  3.29725  4.15010  2.95355  3.38197  1.63431  2.59253  2.78081  3.02246  3.41607  5.46006  4.15299    548 - -
          2.68618  4.42225  2.77519  2.73123  3.46354  2.40513  3.72494  3.29354  2.67741  2.69355  4.24690  2.90347  2.73739  3.18146  2.89801  2.37887  2.77519  2.98518  4.58477  3.61503
          0.02879  3.95794  4.68029  0.61958  0.77255  0.48576  0.95510
    314   2.79551  4.79418  2.75779  2.65209  4.17121  3.24225  3.99192  3.90041  2.90299  3.53771  4.49276  1.01523  3.89849  3.26516  3.26026  2.85966  3.18040  3.51397  5.46737  4.11366    549 - -
          2.68618  4.42225  2.77519  2.73123  3.46354  2.40513  3.72494  3.29354  2.67741  2.69355  4.24690  2.90347  2.73739  3.18146  2.89801  2.37887  2.77519  2.98518  4.58477  3.61503
          0.02879  3.95794  4.68029  0.61958  0.77255  0.48576  0.95510
    315   3.36821  4.74507  4.35584  4.08695  0.88161  4.03721  3.91691  2.88180  3.99192  2.23237  3.59960  4.11603  4.49418  4.13646  4.09053  3.63350  3.66954  2.87870  4.14139  2.49800    550 - -
          2.68618  4.42225  2.77519  2.73123  3.46354  2.40513  3.72494  3.29354  2.67741  2.69355  4.24690  2.90347  2.73739  3.18146  2.89801  2.37887  2.77519  2.98518  4.58477  3.61503
          0.02879  3.95794  4.68029  0.61958  0.77255  0.48576  0.95510
    316   2.84606  4.84374  3.38225  2.75001  3.72810  3.59849  3.13408  3.50493  2.12933  3.05256  3.94416  3.16995  3.96991  2.82870  1.49983  2.90233  3.04561  3.23042  4.24289  3.64469    551 - -
          2.68618  4.42225  2.77519  2.73123  3.46354  2.40513  3.72494  3.29354  2.67741  2.69355  4.24690  2.90347  2.73739  3.18146  2.89801  2.37887  2.77519  2.98518  4.58477  3.61503
          0.02879  3.95794  4.68029  0.61958  0.77255  0.48576  0.95510
    317   2.88724  5.00542  3.26751  2.68281  4.41741  3.55298  3.61351  3.78801  1.83087  3.29189  4.14952  3.11460  3.41745  2.75743  1.44570  2.90403  3.08949  3.46495  5.39897  4.18562    552 - -
          2.68618  4.42225  2.77519  2.73123  3.46354  2.40513  3.72494  3.29354  2.67741  2.69355  4.24690  2.90347  2.73739  3.18146  2.89801  2.37887  2.77519  2.98518  4.58477  3.61503
          0.02879  3.95794  4.68029  0.61958  0.77255  0.48576  0.95510
    318   3.02712  5.15434  2.52564  0.90976  4.51148  3.33010  3.92483  3.98239  2.81620  3.58598  4.55665  2.98336  3.93886  3.13897  3.23358  3.00109  3.33214  3.65758  5.66698  4.38974    553 - -
          2.68618  4.42225  2.77519  2.73123  3.46354  2.40513  3.72494  3.29354  2.67741  2.69355  4.24690  2.90347  2.73739  3.18146  2.89801  2.37887  2.77519  2.98518  4.58477  3.61503
          0.02879  3.95794  4.68029  0.61958  0.77255  0.48576  0.95510
    319   3.38785  4.80294  4.15887  3.82952  2.02168  4.10403  3.52543  3.23124  3.68443  2.64092  3.88441  3.85453  4.49317  3.86432  3.84143  3.51489  3.64315  3.12933  3.75217  0.94709    554 - -
          2.68618  4.42225  2.77519  2.73123  3.46354  2.40513  3.72494  3.29354  2.67741  2.69355  4.24690  2.90347  2.73739  3.18146  2.89801  2.37887  2.77519  2.98518  4.58477  3.61503
          0.02879  3.95794  4.68029  0.61958  0.77255  0.48576  0.95510
    320   2.98875  5.11420  3.26225  2.70595  4.52382  3.59477  3.60863  3.89882  1.19368  3.36399  4.23741  3.13075  3.99183  2.67081  2.03799  2.98621  3.17300  3.58073  5.43355  4.23371    555 - -
          2.68618  4.42225  2.77519  2.73123  3.46354  2.40513  3.72494  3.29354  2.67741  2.69355  4.24690  2.90347  2.73739  3.18146  2.89801  2.37887  2.77519  2.98518  4.58477  3.61503
          0.02879  3.95794  4.68029  0.61958  0.77255  0.48576  0.95510
    321   2.83538  5.00991  3.13748  2.59539  4.41315  3.07351  3.60439  3.79730  1.83615  3.30297  4.14222  2.91803  3.91652  2.74380  1.60396  2.84237  3.04497  3.45916  5.41761  4.17555    556 - -
          2.68618  4.42225  2.77519  2.73123  3.46354  2.40513  3.72494  3.29354  2.67741  2.69355  4.24690  2.90347  2.73739  3.18146  2.89801  2.37887  2.77519  2.98518  4.58477  3.61503
          0.02879  3.95794  4.68029  0.61958  0.77255  0.48576  0.95510
    322   3.09781  4.49342  4.45599  4.07538  3.43256  4.15785  4.78803  0.97800  3.90515  2.00165  3.35516  4.30878  4.58128  4.24493  4.09200  3.66179  3.39564  1.85121  5.34072  4.08608    557 - -
          2.68618  4.42225  2.77519  2.73123  3.46354  2.40513  3.72494  3.29354  2.67741  2.69355  4.24690  2.90347  2.73739  3.18146  2.89801  2.37887  2.77519  2.98518  4.58477  3.61503
          0.02879  3.95794  4.68029  0.61958  0.77255  0.48576  0.95510
    323   2.82824  4.44565  4.43719  3.89684  3.25070  4.20419  4.60083  1.88568  3.75671  1.18030  3.07941  4.17997  4.51311  4.00578  3.96881  3.54357  3.27558  1.88699  5.17849  4.02856    558 - -
          2.68618  4.42225  2.77519  2.73123  3.46354  2.40513  3.72494  3.29354  2.67741  2.69355  4.24690  2.90347  2.73739  3.18146  2.89801  2.37887  2.77519  2.98518  4.58477  3.61503
          0.02879  3.95794  4.68029  0.61958  0.77255  0.48576  0.95510
    324   2.58127  4.40097  3.33920  2.78411  3.48088  3.48447  3.73686  2.94724  2.63207  2.25353  3.52725  3.20163  3.89314  3.03022  2.80059  2.00026  2.82666  2.70997  4.38296  3.61166    559 - -
          2.68618  4.42225  2.77519  2.73123  3.46354  2.40513  3.72494  3.29354  2.67741  2.69355  4.24690  2.90347  2.73739  3.18146  2.89801  2.37887  2.77519  2.98518  4.58477  3.61503
          0.02879  3.95794  4.68029  0.61958  0.77255  0.48576  0.95510
    325   1.56968  4.20780  3.41513  2.98156  3.93980  2.92046  4.00449  3.25583  2.95364  2.82390  3.87152  3.24704  3.73493  3.27379  3.29625  1.97045  2.71067  2.72128  5.32560  4.09006    560 - -
          2.68618  4.42225  2.77519  2.73123  3.46354  2.40513  3.72494  3.29354  2.67741  2.69355  4.24690  2.90347  2.73739  3.18146  2.89801  2.37887  2.77519  2.98518  4.58477  3.61503
          0.02879  3.95794  4.68029  0.61958  0.77255  0.48576  0.95510
    326   3.25856  4.64130  4.61557  4.09992  2.81516  4.40961  4.61563  2.12570  3.93329  0.89736  2.92881  4.36793  4.65269  4.12446  4.10026  3.77210  3.49598  2.26836  4.97408  3.69759    561 - -
          2.68618  4.42225  2.77519  2.73123  3.46354  2.40513  3.72494  3.29354  2.67741  2.69355  4.24690  2.90347  2.73739  3.18146  2.89801  2.37887  2.77519  2.98518  4.58477  3.61503
          0.02879  3.95794  4.68029  0.61958  0.77255  0.48576  0.95510
    327   3.48035  4.82418  4.22365  3.95110  2.75745  3.82737  4.00783  3.50792  3.67163  2.88790  4.13771  4.08298  4.35233  4.05484  3.78484  3.68322  3.78515  3.40062  0.72926  2.75514    562 - -
          2.68618  4.42225  2.77519  2.73123  3.46354  2.40513  3.72494  3.29354  2.67741  2.69355  4.24690  2.90347  2.73739  3.18146  2.89801  2.37887  2.77519  2.98518  4.58477  3.61503
          0.02879  3.95794  4.68029  0.61958  0.77255  0.48576  0.95510
    328   2.57157  4.67552  2.84822  2.46184  3.89472  3.40675  3.62482  3.05486  2.38853  2.92591  3.13044  2.33267  3.80373  2.79900  2.76865  2.58964  2.80435  2.99472  5.19655  3.88452    563 - -
          2.68618  4.42225  2.77520  2.73123  3.46354  2.40513  3.72495  3.29354  2.67741  2.69355  4.24690  2.90340  2.73740  3.18147  2.89801  2.37887  2.77520  2.98519  4.58477  3.61503
          0.05719  3.07251  4.68029  0.52097  0.90127  0.48576  0.95510
    329   2.42776  4.34935  3.21879  2.99586  4.16371  3.08697  4.13138  3.50396  3.02632  3.22093  4.18026  3.27596  1.27368  3.40640  3.32639  2.59017  2.60652  3.11022  5.52286  4.28510    565 - -
          2.68618  4.42225  2.77519  2.73123  3.46354  2.40513  3.72494  3.29354  2.67741  2.69355  4.24690  2.90347  2.73739  3.18146  2.89801  2.37887  2.77519  2.98518  4.58477  3.61503
          0.02879  3.95794  4.68029  0.61958  0.77255  0.48576  0.95510
    330   2.69963  4.72811  3.22768  2.62389  3.89821  3.38724  3.62258  3.35041  2.23409  2.81254  3.81433  3.08300  3.88882  2.45214  1.88936  2.76981  2.91306  3.07024  3.97353  3.86660    566 - -
          2.68618  4.42225  2.77519  2.73123  3.46354  2.40513  3.72494  3.29354  2.67741  2.69355  4.24690  2.90347  2.73739  3.18146  2.89801  2.37887  2.77519  2.98518  4.58477  3.61503
          0.02879  3.95794  4.68029  0.61958  0.77255  0.48576  0.95510
    331   2.60326  4.62463  2.97789  2.55627  3.60052  3.46109  2.89432  3.22055  2.46722  2.76284  3.71048  3.03861  3.84531  2.85281  2.34794  2.68493  2.83121  2.94289  4.17658  3.13422    567 - -
          2.68618  4.42225  2.77519  2.73123  3.46354  2.40513  3.72494  3.29354  2.67741  2.69355  4.24690  2.90347  2.73739  3.18146  2.89801  2.37887  2.77519  2.98518  4.58477  3.61503
          0.02879  3.95794  4.68029  0.61958  0.77255  0.48576  0.95510
    332   2.70654  1.84308  4.16911  3.65294  2.76641  3.71448  4.17291  2.33272  3.50810  2.01141  3.28592  3.82113  4.17784  3.76165  3.70715  3.07724  3.00628  2.19909  4.77637  3.41885    568 - -
          2.68618  4.42225  2.77519  2.73123  3.46354  2.40513  3.72494  3.29354  2.67741  2.69355  4.24690  2.90347  2.73739  3.18146  2.89801  2.37887  2.77519  2.98518  4.58477  3.61503
          0.02879  3.95794  4.68029  0.61958  0.77255  0.48576  0.95510
    333   2.83923  4.27679  4.25993  3.70053  1.94637  3.96333  4.16645  1.92980  3.57551  1.82413  3.00540  3.91720  4.29304  3.78324  3.75940  3.10715  3.07400  2.17897  4.69437  3.36451    569 - -
          2.68618  4.42225  2.77519  2.73123  3.46354  2.40513  3.72494  3.29354  2.67741  2.69355  4.24690  2.90347  2.73739  3.18146  2.89801  2.37887  2.77519  2.98518  4.58477  3.61503
          0.02879  3.95794  4.68029  0.61958  0.77255  0.48576  0.95510
    334   2.85730  5.02537  3.03630  2.56757  4.27854  3.50128  3.44052  3.77841  2.09681  3.28191  4.14244  3.03625  3.92319  1.63392  2.15239  2.86012  3.06882  3.45452  5.37163  4.07996    570 - -
          2.68618  4.42225  2.77519  2.73123  3.46354  2.40513  3.72494  3.29354  2.67741  2.69355  4.24690  2.90347  2.73739  3.18146  2.89801  2.37887  2.77519  2.98518  4.58477  3.61503
          0.02879  3.95794  4.68029  0.61958  0.77255  0.48576  0.95510
    335   2.75822  5.27165  1.88632  1.98235  4.56818  3.08048  3.47991  4.05883  2.51835  3.55664  4.35147  2.44808  3.78765  2.37337  3.05072  2.61088  3.01389  3.64155  5.71572  4.26850    571 - -
          2.68618  4.42225  2.77519  2.73123  3.46354  2.40513  3.72494  3.29354  2.67741  2.69355  4.24690  2.90347  2.73739  3.18146  2.89801  2.37887  2.77519  2.98518  4.58477  3.61503
          0.02879  3.95794  4.68029  0.61958  0.77255  0.48576  0.95510
    336   2.02303  4.68899  2.46534  2.43209  4.07271  3.28872  3.68549  3.47656  2.53118  2.89603  3.92922  2.81503  3.77479  2.85458  2.98954  2.31323  2.73416  3.13056  5.35459  4.02436    572 - -
          2.68618  4.42225  2.77519  2.73123  3.46354  2.40513  3.72494  3.29354  2.67741  2.69355  4.24690  2.90347  2.73739  3.18146  2.89801  2.37887  2.77519  2.98518  4.58477  3.61503
          0.02879  3.95794  4.68029  0.61958  0.77255  0.48576  0.95510
    337   2.41678  4.32821  3.26650  2.84526  3.15195  3.20576  3.88788  3.21800  2.84771  2.90527  3.80294  3.19357  3.30398  3.17379  3.21273  1.52670  2.78005  2.89221  5.14417  3.81311    573 - -
          2.68618  4.42225  2.77519  2.73123  3.46354  2.40513  3.72494  3.29354  2.67741  2.69355  4.24690  2.90347  2.73739  3.18146  2.89801  2.37887  2.77519  2.98518  4.58477  3.61503
          0.02879  3.95794  4.68029  0.61958  0.77255  0.48576  0.95510
    338   2.93756  5.10735  3.01989  2.59355  4.48780  3.51431  3.62913  3.90106  1.24148  3.38863  4.25519  2.96464  3.95352  2.56747  2.28692  2.92783  3.14617  3.56863  5.46638  4.22034    574 - -
          2.68618  4.42225  2.77519  2.73123  3.46354  2.40513  3.72494  3.29354  2.67741  2.69355  4.24690  2.90347  2.73739  3.18146  2.89801  2.37887  2.77519  2.98518  4.58477  3.61503
          0.02879  3.95794  4.68029  0.61958  0.77255  0.48576  0.95510
    339   2.63986  4.48190  2.12724  2.18853  4.26146  2.28448  3.49808  3.70891  2.48317  3.27832  4.08686  2.82829  3.78029  2.79093  2.97255  2.63312  2.89901  3.34085  5.48492  4.10651    575 - -
          2.68618  4.42225  2.77519  2.73123  3.46354  2.40513  3.72494  3.29354  2.67741  2.69355  4.24690  2.90347  2.73739  3.18146  2.89801  2.37887  2.77519  2.98518  4.58477  3.61503
          0.02879  3.95794  4.68029  0.61958  0.77255  0.48576  0.95510
    340   2.31134  3.92162  3.29260  2.85922  4.03069  2.52348  3.67058  3.44865  2.84179  3.11336  3.94935  3.17095  3.71711  3.17565  3.20855  1.52691  2.59759  3.02968  5.37320  4.11770    576 - -
          2.68618  4.42225  2.77519  2.73123  3.46354  2.40513  3.72494  3.29354  2.67741  2.69355  4.24690  2.90347  2.73739  3.18146  2.89801  2.37887  2.77519  2.98518  4.58477  3.61503
          0.02879  3.95794  4.68029  0.61958  0.77255  0.48576  0.95510
    341   2.61406  4.81367  2.83713  2.41322  4.06106  3.39670  2.51386  3.48606  2.34618  2.93970  3.89653  2.92761  3.80314  2.53974  2.66830  2.56666  2.62888  3.16124  5.29814  3.96866    577 - -
          2.68618  4.42225  2.77519  2.73123  3.46354  2.40513  3.72494  3.29354  2.67741  2.69355  4.24690  2.90347  2.73739  3.18146  2.89801  2.37887  2.77519  2.98518  4.58477  3.61503
          0.02879  3.95794  4.68029  0.61958  0.77255  0.48576  0.95510
    342   1.73307  4.58261  2.81205  2.52916  3.98189  3.29171  3.73192  3.34936  2.44161  3.01789  3.86370  2.87073  3.79302  2.92542  2.99932  2.61689  2.68718  2.91375  5.29662  3.99636    578 - -
          2.68618  4.42225  2.77519  2.73123  3.46354  2.40513  3.72494  3.29354  2.67741  2.69355  4.24690  2.90347  2.73739  3.18146  2.89801  2.37887  2.77519  2.98518  4.58477  3.61503
          0.02879  3.95794  4.68029  0.61958  0.77255  0.48576  0.95510
    343   2.63005  4.89420  2.83317  1.79478  4.20977  3.21632  3.57263  3.65095  2.18502  3.20680  3.99615  2.87683  3.77785  2.71180  2.59164  2.55349  2.85954  3.29712  5.33183  4.03597    579 - -
          2.68618  4.42225  2.77519  2.73123  3.46354  2.40513  3.72494  3.29354  2.67741  2.69355  4.24690  2.90347  2.73739  3.18146  2.89801  2.37887  2.77519  2.98518  4.58477  3.61503
          0.06522  3.95794  3.12265  0.61958  0.77255  0.48576  0.95510
    344   2.67557  4.91671  2.66163  2.31641  4.23842  2.20700  3.62828  3.66413  2.35152  3.23026  4.05381  2.88174  3.80785  2.57609  2.38053  2.67995  2.92252  3.31598  5.42714  4.09192    580 - -
          2.68618  4.42225  2.77519  2.73123  3.46354  2.40513  3.72494  3.29354  2.67741  2.69355  4.24690  2.90347  2.73739  3.18146  2.89801  2.37887  2.77519  2.98518  4.58477  3.61503
          0.02984  3.92256  4.64491  0.61958  0.77255  0.51976  0.90304
    345   2.62803  4.49938  3.25880  2.72668  3.65410  3.48401  3.71982  3.03118  2.48313  1.97214  3.59288  3.16016  3.06737  2.85878  2.55348  2.77053  2.86737  2.80077  5.04268  3.78278    581 - -
          2.68618  4.42225  2.77519  2.73123  3.46354  2.40513  3.72494  3.29354  2.67741  2.69355  4.24690  2.90347  2.73739  3.18146  2.89801  2.37887  2.77519  2.98518  4.58477  3.61503
          0.02984  3.92256  4.64491  0.61958  0.77255  0.51976  0.90304
    346   2.74908  5.01757  2.57311  2.27349  4.36837  3.03232  3.66494  3.82190  2.39251  3.37055  4.20753  2.59372  3.82433  1.72699  2.78418  2.73332  3.01171  3.45695  5.53512  4.18205    582 - -
          2.68618  4.42225  2.77519  2.73123  3.46354  2.40513  3.72494  3.29354  2.67741  2.69355  4.24690  2.90347  2.73739  3.18146  2.89801  2.37887  2.77519  2.98518  4.58477  3.61503
          0.02984  3.92256  4.64491  0.61958  0.77255  0.51976  0.90304
    347   2.52247  4.63716  2.81183  2.47972  4.18703  2.98063  3.74202  3.60983  2.35723  3.21768  4.04584  2.66822  3.76220  2.92003  2.95886  1.75211  2.73148  3.22256  5.44180  4.12774    583 - -
          2.68618  4.42225  2.77519  2.73123  3.46354  2.40513  3.72494  3.29354  2.67741  2.69355  4.24690  2.90347  2.73739  3.18146  2.89801  2.37887  2.77519  2.98518  4.58477  3.61503
          0.02984  3.92256  4.64491  0.61958  0.77255  0.51976  0.90304
    348   2.67712  4.79666  2.80935  2.49542  4.17840  3.30343  3.73023  3.65480  2.45043  3.21996  4.10341  2.97789  2.25315  1.93344  2.80965  2.71864  2.97046  3.31162  5.41489  4.09724    584 - -
          2.68618  4.42225  2.77519  2.73123  3.46354  2.40513  3.72494  3.29354  2.67741  2.69355  4.24690  2.90347  2.73739  3.18146  2.89801  2.37887  2.77519  2.98518  4.58477  3.61503
          0.02984  3.92256  4.64491  0.61958  0.77255  0.51976  0.90304
    349   1.60124  4.34057  2.95649  2.73621  3.97136  3.14403  3.87437  3.28796  2.78526  3.01682  3.87462  3.11078  3.32860  3.10209  3.17872  2.51546  2.42981  2.82934  5.32723  4.06117    585 - -
          2.68618  4.42225  2.77519  2.73123  3.46354  2.40513  3.72494  3.29354  2.67741  2.69355  4.24690  2.90347  2.73739  3.18146  2.89801  2.37887  2.77519  2.98518  4.58477  3.61503
          0.02984  3.92256  4.64491  0.61958  0.77255  0.51976  0.90304
    350   2.22406  4.32445  3.26369  2.85211  3.88376  3.19349  3.92384  3.10996  2.80134  2.62256  3.80772  3.19674  1.95711  3.17186  3.14763  2.57590  2.59503  2.80367  5.29004  4.03372    586 - -
          2.68618  4.42225  2.77519  2.73123  3.46354  2.40513  3.72494  3.29354  2.67741  2.69355  4.24690  2.90347  2.73739  3.18146  2.89801  2.37887  2.77519  2.98518  4.58477  3.61503
          0.02984  3.92256  4.64491  0.61958  0.77255  0.51976  0.90304
    351   2.60197  4.64293  2.99993  2.54962  3.87831  3.36645  3.22282  3.36227  2.42876  2.85785  3.84356  3.01797  2.17731  2.87606  2.70448  2.58104  2.86532  3.05630  5.19143  3.86818    587 - -
          2.68618  4.42225  2.77519  2.73123  3.46354  2.40513  3.72494  3.29354  2.67741  2.69355  4.24690  2.90347  2.73739  3.18146  2.89801  2.37887  2.77519  2.98518  4.58477  3.61503
          0.02984  3.92256  4.64491  0.61958  0.77255  0.51976  0.90304
    352   2.31321  4.21552  3.52053  2.91057  3.37969  3.53088  3.60626  2.29542  2.89655  2.42679  3.35059  3.34392  3.93453  3.21237  3.21462  2.71293  2.79336  2.00112  4.85330  3.62572    588 - -
          2.68618  4.42225  2.77519  2.73123  3.46354  2.40513  3.72494  3.29354  2.67741  2.69355  4.24690  2.90347  2.73739  3.18146  2.89801  2.37887  2.77519  2.98518  4.58477  3.61503
          0.05299  3.92256  3.44779  0.61958  0.77255  0.51976  0.90304
    353   2.39653  4.37813  3.06897  2.72284  3.59730  3.45351  3.76095  2.58819  2.60795  2.62274  3.52290  3.16279  3.86819  3.02225  3.07960  2.71323  2.33185  2.30473  5.01786  3.75959    589 - -
          2.68618  4.42225  2.77519  2.73123  3.46354  2.40513  3.72494  3.29354  2.67741  2.69355  4.24690  2.90347  2.73739  3.18146  2.89801  2.37887  2.77519  2.98518  4.58477  3.61503
          0.03053  3.90010  4.62245  0.61958  0.77255  0.54015  0.87385
    354   2.57193  4.79194  2.63415  2.35178  4.15631  2.69093  3.64143  3.59042  2.45965  3.17911  3.78833  2.19270  3.76103  2.79696  2.84622  2.43538  2.84216  3.22947  5.39914  4.04929    590 - -
          2.68616  4.42227  2.77522  2.73125  3.46356  2.40512  3.72486  3.29356  2.67743  2.69357  4.24692  2.90344  2.73729  3.18142  2.89803  2.37889  2.77522  2.98515  4.58479  3.61505
          0.07582  3.22287  3.40591  1.06969  0.42025  0.54015  0.87385
    355   1.99030  4.28584  3.06422  2.92949  3.71328  3.33050  3.98360  2.62694  2.95928  2.66685  3.64125  3.28797  3.88139  3.27177  3.31483  2.70073  2.82026  1.78974  5.19981  3.94596    600 - -
          2.68618  4.42225  2.77519  2.73123  3.46354  2.40513  3.72494  3.29354  2.67741  2.69355  4.24690  2.90347  2.73739  3.18146  2.89801  2.37887  2.77519  2.98518  4.58477  3.61503
          0.03127  3.87648  4.59883  0.61958  0.77255  0.56070  0.84586
    356   2.66704  4.66511  3.13801  2.60979  3.85414  3.46337  3.65164  3.22888  2.30683  2.37279  3.74787  3.06965  3.87086  2.15500  2.50305  2.75235  2.75288  2.97598  5.16207  3.88684    601 - -
          2.68618  4.42225  2.77519  2.73123  3.46354  2.40513  3.72494  3.29354  2.67741  2.69355  4.24690  2.90347  2.73739  3.18146  2.89801  2.37887  2.77519  2.98518  4.58477  3.61503
          0.03127  3.87648  4.59883  0.61958  0.77255  0.52569  0.89440
    357   2.55719  4.80342  2.81811  2.39779  4.03707  3.38084  2.50698  3.36520  2.34065  3.06628  3.88881  2.79607  3.79255  2.50758  2.70818  2.63476  2.84006  3.07256  5.28099  3.94687    602 - -
          2.68618  4.42225  2.77519  2.73123  3.46354  2.40513  3.72494  3.29354  2.67741  2.69355  4.24690  2.90347  2.73739  3.18146  2.89801  2.37887  2.77519  2.98518  4.58477  3.61503
          0.09096  3.90010  2.70741  0.61958  0.77255  0.54015  0.87385
    358   2.61218  4.61637  2.98712  2.57316  3.65531  3.35403  2.82505  3.31662  2.47019  2.76000  3.82718  3.03056  2.32389  2.91212  2.82610  2.69577  2.88354  3.02829  5.04458  3.65168    603 - -
          2.68618  4.42225  2.77519  2.73123  3.46354  2.40513  3.72494  3.29354  2.67741  2.69355  4.24690  2.90347  2.73739  3.18146  2.89801  2.37887  2.77519  2.98518  4.58477  3.61503
          0.03240  3.84154  4.56389  0.61958  0.77255  0.55542  0.85292
    359   2.09912  4.25167  4.00855  3.50435  3.52812  3.73658  4.34716  1.84695  3.41198  2.25273  3.40336  3.77850  4.20332  3.71899  3.69158  3.09190  2.99479  1.54296  5.22520  4.00748    604 - -
          2.68618  4.42225  2.77519  2.73123  3.46354  2.40513  3.72494  3.29354  2.67741  2.69355  4.24690  2.90347  2.73739  3.18146  2.89801  2.37887  2.77519  2.98518  4.58477  3.61503
          0.03163  3.86534  4.58768  0.61958  0.77255  0.48685  0.95337
    360   2.80307  5.09317  2.66070  2.19642  4.42028  3.24629  3.62620  3.84257  2.12519  3.36674  4.20241  2.87660  3.85125  1.75513  2.60654  2.77519  3.03569  3.49007  5.51749  4.19210    605 - -
          2.68618  4.42225  2.77519  2.73123  3.46354  2.40513  3.72494  3.29354  2.67741  2.69355  4.24690  2.90347  2.73739  3.18146  2.89801  2.37887  2.77519  2.98518  4.58477  3.61503
          0.02984  3.92256  4.64491  0.61958  0.77255  0.51976  0.90304
    361   2.11425  4.63324  3.01888  2.36190  3.93312  3.36434  3.64854  3.31704  2.43297  2.95610  3.79447  2.98603  3.51543  2.82570  2.50010  2.62255  2.62951  2.87757  5.22433  3.92434    606 - -
          2.68618  4.42225  2.77519  2.73123  3.46354  2.40513  3.72494  3.29354  2.67741  2.69355  4.24690  2.90347  2.73739  3.18146  2.89801  2.37887  2.77519  2.98518  4.58477  3.61503
          0.02984  3.92256  4.64491  0.61958  0.77255  0.51976  0.90304
    362   2.79818  5.25569  1.52492  2.13336  4.52780  2.97494  3.13190  4.05641  2.62417  3.57760  4.40487  2.46798  3.79382  2.84623  3.16753  2.72524  3.07361  3.65225  5.73306  4.27336    607 - -
          2.68618  4.42225  2.77519  2.73123  3.46354  2.40513  3.72494  3.29354  2.67741  2.69355  4.24690  2.90347  2.73739  3.18146  2.89801  2.37887  2.77519  2.98518  4.58477  3.61503
          0.02984  3.92256  4.64491  0.61958  0.77255  0.51976  0.90304
    363   1.65310  4.27836  3.15263  2.80605  4.13249  3.03021  3.95678  3.52302  2.86891  3.20186  4.03495  2.68290  3.69342  3.18592  3.24264  1.95352  2.49346  3.07610  5.46023  4.20377    608 - -
          2.68618  4.42225  2.77519  2.73123  3.46354  2.40513  3.72494  3.29354  2.67741  2.69355  4.24690  2.90347  2.73739  3.18146  2.89801  2.37887  2.77519  2.98518  4.58477  3.61503
          0.02984  3.92256  4.64491  0.61958  0.77255  0.51976  0.90304
    364   2.52462  4.29358  3.43763  3.00880  3.51337  3.37329  3.93961  2.81196  2.90032  1.64503  3.53739  3.33748  3.59327  3.27652  3.19908  2.30454  2.84821  2.59604  5.02274  3.74884    609 - -
          2.68617  4.42237  2.77525  2.73123  3.46366  2.40514  3.72486  3.29366  2.67746  2.69333  4.24683  2.90355  2.73727  3.18140  2.89801  2.37896  2.77527  2.98494  4.58489  3.61515
          0.17938  1.80658        *  1.44376  0.26924  0.00000        *
//
