# Supplementary material for: Potential Conservation of Circadian Clock Proteins in the phylum Nematoda as Revealed by Bioinformatic Searches
Source: PLoS One. 2014 Nov 14;9(11):e112871. doi: 10.1371/journal.pone.0112871 (PMC4232591; doi:10.1371/journal.pone.0112871)
Supplement: File S1 — HMM profiles used in this work and HMMsearch results. (ZIP) [file pone.0112871.s007.zip › HMMs-CE/Mamiferos/Mel1a-aln.fasta.hmm]

HMMER3/b [3.0 | March 2010]
NAME  Mel1a-aln
LENG  708
ALPH  amino
RF    no
CS    no
MAP   yes
DATE  Wed Aug 22 12:28:41 2012
NSEQ  21
EFFN  0.658813
CKSUM 2989467318
STATS LOCAL MSV      -12.6670  0.69658
STATS LOCAL VITERBI  -13.5620  0.69658
STATS LOCAL FORWARD   -6.0394  0.69658
HMM          A        C        D        E        F        G        H        I        K        L        M        N        P        Q        R        S        T        V        W        Y   
            m->m     m->i     m->d     i->m     i->i     d->m     d->d
  COMPO   2.41648  3.79637  3.19308  3.01766  3.28176  2.58728  3.92522  2.73240  2.87076  2.43350  3.70841  3.13501  3.13541  3.28084  2.89125  2.62456  2.91412  2.50208  4.43436  3.46482
          2.68618  4.42225  2.77519  2.73123  3.46354  2.40513  3.72494  3.29354  2.67741  2.69355  4.24690  2.90347  2.73739  3.18146  2.89801  2.37887  2.77519  2.98518  4.58477  3.61503
          0.20700  3.80675  1.80329  0.61958  0.77255  0.00000        *
      1   2.79940  4.39401  3.79671  3.38762  3.13690  3.64992  4.17772  2.29174  3.16190  1.78552  1.92319  3.68916  4.12367  3.56913  3.39166  3.11690  3.10774  2.26540  4.93628  3.66663      1 - -
          2.68618  4.42225  2.77519  2.73123  3.46354  2.40513  3.72494  3.29354  2.67741  2.69355  4.24690  2.90347  2.73739  3.18146  2.89801  2.37887  2.77519  2.98518  4.58477  3.61503
          0.03980  3.63955  4.36190  0.61958  0.77255  0.60944  0.78451
      2   2.97587  4.45559  3.90215  3.58747  1.49648  3.69116  3.81217  2.54747  3.50294  1.98437  3.32718  3.75779  4.16879  3.74298  3.68061  3.24914  3.28408  2.51658  4.16132  2.57037      2 - -
          2.68618  4.42225  2.77519  2.73123  3.46354  2.40513  3.72494  3.29354  2.67741  2.69355  4.24690  2.90347  2.73739  3.18146  2.89801  2.37887  2.77519  2.98518  4.58477  3.61503
          0.03980  3.63955  4.36190  0.61958  0.77255  0.60944  0.78451
      3   2.84340  4.35090  3.96210  3.58479  3.23161  3.77490  4.36531  1.43332  3.40557  1.89240  3.22961  3.86170  4.24593  3.78953  3.62862  3.26315  3.15495  1.89720  5.05855  3.76293      3 - -
          2.68618  4.42225  2.77519  2.73123  3.46354  2.40513  3.72494  3.29354  2.67741  2.69355  4.24690  2.90347  2.73739  3.18146  2.89801  2.37887  2.77519  2.98518  4.58477  3.61503
          0.03980  3.63955  4.36190  0.61958  0.77255  0.60944  0.78451
      4   1.41755  4.10291  3.23942  3.03801  3.82790  2.92899  4.08510  2.92436  3.04740  2.81128  3.88679  3.24289  3.64713  3.41653  3.30449  2.46421  2.72565  2.62328  5.28066  4.05653      4 - -
          2.68618  4.42225  2.77519  2.73123  3.46354  2.40513  3.72494  3.29354  2.67741  2.69355  4.24690  2.90347  2.73739  3.18146  2.89801  2.37887  2.77519  2.98518  4.58477  3.61503
          0.03980  3.63955  4.36190  0.61958  0.77255  0.60944  0.78451
      5   1.41755  4.10291  3.23942  3.03801  3.82790  2.92899  4.08510  2.92436  3.04740  2.81128  3.88679  3.24289  3.64713  3.41653  3.30449  2.46421  2.72565  2.62328  5.28066  4.05653      5 - -
          2.68618  4.42225  2.77519  2.73123  3.46354  2.40513  3.72494  3.29354  2.67741  2.69355  4.24690  2.90347  2.73739  3.18146  2.89801  2.37887  2.77519  2.98518  4.58477  3.61503
          0.03980  3.63955  4.36190  0.61958  0.77255  0.60944  0.78451
      6   2.97587  4.45559  3.90215  3.58747  1.49648  3.69116  3.81217  2.54747  3.50294  1.98437  3.32718  3.75779  4.16879  3.74298  3.68061  3.24914  3.28408  2.51658  4.16132  2.57037      6 - -
          2.68618  4.42225  2.77519  2.73123  3.46354  2.40513  3.72494  3.29354  2.67741  2.69355  4.24690  2.90347  2.73739  3.18146  2.89801  2.37887  2.77519  2.98518  4.58477  3.61503
          0.03980  3.63955  4.36190  0.61958  0.77255  0.60944  0.78451
      7   2.97587  4.45559  3.90215  3.58747  1.49648  3.69116  3.81217  2.54747  3.50294  1.98437  3.32718  3.75779  4.16879  3.74298  3.68061  3.24914  3.28408  2.51658  4.16132  2.57037      7 - -
          2.68618  4.42225  2.77519  2.73123  3.46354  2.40513  3.72494  3.29354  2.67741  2.69355  4.24690  2.90347  2.73739  3.18146  2.89801  2.37887  2.77519  2.98518  4.58477  3.61503
          0.03980  3.63955  4.36190  0.61958  0.77255  0.60944  0.78451
      8   2.84340  4.35090  3.96210  3.58479  3.23161  3.77490  4.36531  1.43332  3.40557  1.89240  3.22961  3.86170  4.24593  3.78953  3.62862  3.26315  3.15495  1.89720  5.05855  3.76293      8 - -
          2.68618  4.42225  2.77519  2.73123  3.46354  2.40513  3.72494  3.29354  2.67741  2.69355  4.24690  2.90347  2.73739  3.18146  2.89801  2.37887  2.77519  2.98518  4.58477  3.61503
          0.03980  3.63955  4.36190  0.61958  0.77255  0.60944  0.78451
      9   2.84340  4.35090  3.96210  3.58479  3.23161  3.77490  4.36531  1.43332  3.40557  1.89240  3.22961  3.86170  4.24593  3.78953  3.62862  3.26315  3.15495  1.89720  5.05855  3.76293      9 - -
          2.68618  4.42225  2.77519  2.73123  3.46354  2.40513  3.72494  3.29354  2.67741  2.69355  4.24690  2.90347  2.73739  3.18146  2.89801  2.37887  2.77519  2.98518  4.58477  3.61503
          0.03980  3.63955  4.36190  0.61958  0.77255  0.60944  0.78451
     10   1.41755  4.10291  3.23942  3.03801  3.82790  2.92899  4.08510  2.92436  3.04740  2.81128  3.88679  3.24289  3.64713  3.41653  3.30449  2.46421  2.72565  2.62328  5.28066  4.05653     10 - -
          2.68618  4.42225  2.77519  2.73123  3.46354  2.40513  3.72494  3.29354  2.67741  2.69355  4.24690  2.90347  2.73739  3.18146  2.89801  2.37887  2.77519  2.98518  4.58477  3.61503
          0.03980  3.63955  4.36190  0.61958  0.77255  0.60944  0.78451
     11   2.77072  4.69165  2.93259  2.62112  4.02309  3.26811  3.66863  3.44145  1.42317  3.06798  4.05992  3.04976  3.79973  2.88733  2.45015  2.83857  3.05185  3.16807  5.18932  3.97291     11 - -
          2.68618  4.42225  2.77519  2.73123  3.46354  2.40513  3.72494  3.29354  2.67741  2.69355  4.24690  2.90347  2.73739  3.18146  2.89801  2.37887  2.77519  2.98518  4.58477  3.61503
          0.03980  3.63955  4.36190  0.61958  0.77255  0.60944  0.78451
     12   2.31453  4.15231  3.23988  3.00124  3.77816  2.99351  4.03345  2.87991  2.93931  2.74893  3.83133  3.23964  3.68456  3.35153  3.19968  2.51493  1.64787  2.60219  5.23956  3.99959     12 - -
          2.68618  4.42225  2.77519  2.73123  3.46354  2.40513  3.72494  3.29354  2.67741  2.69355  4.24690  2.90347  2.73739  3.18146  2.89801  2.37887  2.77519  2.98518  4.58477  3.61503
          0.03980  3.63955  4.36190  0.61958  0.77255  0.60944  0.78451
     13   2.99295  4.44429  3.76016  3.41931  2.49795  3.48802  3.66566  3.01881  3.14948  2.44793  3.66327  3.61923  3.99166  3.55293  3.31522  3.19767  3.28544  2.90334  1.53401  2.51561     13 - -
          2.68618  4.42225  2.77519  2.73123  3.46354  2.40513  3.72494  3.29354  2.67741  2.69355  4.24690  2.90347  2.73739  3.18146  2.89801  2.37887  2.77519  2.98518  4.58477  3.61503
          0.03980  3.63955  4.36190  0.61958  0.77255  0.60944  0.78451
     14   2.77072  4.69165  2.93259  2.62112  4.02309  3.26811  3.66863  3.44145  1.42317  3.06798  4.05992  3.04976  3.79973  2.88733  2.45015  2.83857  3.05185  3.16807  5.18932  3.97291     14 - -
          2.68618  4.42225  2.77519  2.73123  3.46354  2.40513  3.72494  3.29354  2.67741  2.69355  4.24690  2.90347  2.73739  3.18146  2.89801  2.37887  2.77519  2.98518  4.58477  3.61503
          0.03980  3.63955  4.36190  0.61958  0.77255  0.60944  0.78451
     15   2.48991  4.26697  3.07457  2.89429  3.87605  2.96842  3.97876  3.37368  2.93294  3.02230  4.07560  3.21625  1.40950  3.33088  3.19176  2.65434  2.91757  3.04616  5.11503  3.99968     15 - -
          2.68618  4.42225  2.77519  2.73123  3.46354  2.40513  3.72494  3.29354  2.67741  2.69355  4.24690  2.90347  2.73739  3.18146  2.89801  2.37887  2.77519  2.98518  4.58477  3.61503
          0.03980  3.63955  4.36190  0.61958  0.77255  0.60944  0.78451
     16   2.71815  4.66502  2.77866  2.54801  3.79505  3.21956  3.69717  3.40517  2.39249  2.93009  3.98411  2.99792  3.78194  1.72838  2.67415  2.78525  3.02496  3.15572  5.12098  3.80243     16 - -
          2.68618  4.42225  2.77519  2.73123  3.46354  2.40513  3.72494  3.29354  2.67741  2.69355  4.24690  2.90347  2.73739  3.18146  2.89801  2.37887  2.77519  2.98518  4.58477  3.61503
          0.03980  3.63955  4.36190  0.61958  0.77255  0.60944  0.78451
     17   2.75995  4.58436  3.22838  2.81504  3.87848  3.27067  3.70037  3.41739  2.21774  2.97818  4.00244  3.18462  3.80041  2.94842  1.41589  2.86511  3.05286  3.15589  5.06767  3.87283     17 - -
          2.68618  4.42225  2.77519  2.73123  3.46354  2.40513  3.72494  3.29354  2.67741  2.69355  4.24690  2.90347  2.73739  3.18146  2.89801  2.37887  2.77519  2.98518  4.58477  3.61503
          0.03980  3.63955  4.36190  0.61958  0.77255  0.60944  0.78451
     18   2.36656  1.57896  3.80970  3.50859  3.56767  3.02343  4.20949  2.68436  3.33644  2.60410  3.72605  3.55821  3.71259  3.69563  3.49768  2.63489  2.81643  2.44252  5.01967  3.85270     18 - -
          2.68618  4.42225  2.77519  2.73123  3.46354  2.40513  3.72494  3.29354  2.67741  2.69355  4.24690  2.90347  2.73739  3.18146  2.89801  2.37887  2.77519  2.98518  4.58477  3.61503
          0.03980  3.63955  4.36190  0.61958  0.77255  0.60944  0.78451
     19   2.48991  4.26697  3.07457  2.89429  3.87605  2.96842  3.97876  3.37368  2.93294  3.02230  4.07560  3.21625  1.40950  3.33088  3.19176  2.65434  2.91757  3.04616  5.11503  3.99968     19 - -
          2.68618  4.42225  2.77519  2.73123  3.46354  2.40513  3.72494  3.29354  2.67741  2.69355  4.24690  2.90347  2.73739  3.18146  2.89801  2.37887  2.77519  2.98518  4.58477  3.61503
          0.03980  3.63955  4.36190  0.61958  0.77255  0.60944  0.78451
     20   2.22808  4.13551  3.02468  2.84506  3.84047  2.87050  3.95322  3.33809  2.89980  3.08409  4.04501  3.09977  3.59279  3.27383  3.18251  1.51272  2.69308  2.92902  5.23703  3.92570     20 - -
          2.68618  4.42225  2.77519  2.73123  3.46354  2.40513  3.72494  3.29354  2.67741  2.69355  4.24690  2.90347  2.73739  3.18146  2.89801  2.37887  2.77519  2.98518  4.58477  3.61503
          0.03980  3.63955  4.36190  0.61958  0.77255  0.60944  0.78451
     21   2.22808  4.13551  3.02468  2.84506  3.84047  2.87050  3.95322  3.33809  2.89980  3.08409  4.04501  3.09977  3.59279  3.27383  3.18251  1.51272  2.69308  2.92902  5.23703  3.92570     21 - -
          2.68618  4.42225  2.77519  2.73123  3.46354  2.40513  3.72494  3.29354  2.67741  2.69355  4.24690  2.90347  2.73739  3.18146  2.89801  2.37887  2.77519  2.98518  4.58477  3.61503
          0.03980  3.63955  4.36190  0.61958  0.77255  0.60944  0.78451
     22   1.41755  4.10291  3.23942  3.03801  3.82790  2.92899  4.08510  2.92436  3.04740  2.81128  3.88679  3.24289  3.64713  3.41653  3.30449  2.46421  2.72565  2.62328  5.28066  4.05653     22 - -
          2.68618  4.42225  2.77519  2.73123  3.46354  2.40513  3.72494  3.29354  2.67741  2.69355  4.24690  2.90347  2.73739  3.18146  2.89801  2.37887  2.77519  2.98518  4.58477  3.61503
          0.03980  3.63955  4.36190  0.61958  0.77255  0.60944  0.78451
     23   2.77193  4.78644  2.44369  1.42183  4.10795  3.13644  3.72767  3.51460  2.57960  3.17914  4.18237  2.84937  3.73538  2.96118  2.94872  2.79205  3.08125  3.22994  5.32717  4.06826     23 - -
          2.68618  4.42225  2.77519  2.73123  3.46354  2.40513  3.72494  3.29354  2.67741  2.69355  4.24690  2.90347  2.73739  3.18146  2.89801  2.37887  2.77519  2.98518  4.58477  3.61503
          0.03980  3.63955  4.36190  0.61958  0.77255  0.60944  0.78451
     24   2.99295  4.44429  3.76016  3.41931  2.49795  3.48802  3.66566  3.01881  3.14948  2.44793  3.66327  3.61923  3.99166  3.55293  3.31522  3.19767  3.28544  2.90334  1.53401  2.51561     24 - -
          2.68618  4.42225  2.77519  2.73123  3.46354  2.40513  3.72494  3.29354  2.67741  2.69355  4.24690  2.90347  2.73739  3.18146  2.89801  2.37887  2.77519  2.98518  4.58477  3.61503
          0.03980  3.63955  4.36190  0.61958  0.77255  0.60944  0.78451
     25   2.62256  4.24609  3.78089  3.45535  3.39274  3.45744  4.30086  2.12552  3.31787  2.13857  3.41602  3.67675  4.04347  3.70298  3.54838  2.96092  2.99816  1.39288  5.12954  3.83763     25 - -
          2.68618  4.42225  2.77519  2.73123  3.46354  2.40513  3.72494  3.29354  2.67741  2.69355  4.24690  2.90347  2.73739  3.18146  2.89801  2.37887  2.77519  2.98518  4.58477  3.61503
          0.03980  3.63955  4.36190  0.61958  0.77255  0.60944  0.78451
     26   2.62256  4.24609  3.78089  3.45535  3.39274  3.45744  4.30086  2.12552  3.31787  2.13857  3.41602  3.67675  4.04347  3.70298  3.54838  2.96092  2.99816  1.39288  5.12954  3.83763     26 - -
          2.68618  4.42225  2.77519  2.73123  3.46354  2.40513  3.72494  3.29354  2.67741  2.69355  4.24690  2.90347  2.73739  3.18146  2.89801  2.37887  2.77519  2.98518  4.58477  3.61503
          0.03980  3.63955  4.36190  0.61958  0.77255  0.60944  0.78451
     27   2.75594  4.79568  1.32840  2.25099  4.14776  3.04852  3.76413  3.68744  2.81088  3.34803  4.33863  2.78640  3.68785  3.01741  3.27780  2.75946  3.09664  3.35857  5.36228  4.08237     27 - -
          2.68618  4.42225  2.77519  2.73123  3.46354  2.40513  3.72494  3.29354  2.67741  2.69355  4.24690  2.90347  2.73739  3.18146  2.89801  2.37887  2.77519  2.98518  4.58477  3.61503
          0.03980  3.63955  4.36190  0.61958  0.77255  0.60944  0.78451
     28   2.84340  4.35090  3.96210  3.58479  3.23161  3.77490  4.36531  1.43332  3.40557  1.89240  3.22961  3.86170  4.24593  3.78953  3.62862  3.26315  3.15495  1.89720  5.05855  3.76293     28 - -
          2.68618  4.42225  2.77519  2.73123  3.46354  2.40513  3.72494  3.29354  2.67741  2.69355  4.24690  2.90347  2.73739  3.18146  2.89801  2.37887  2.77519  2.98518  4.58477  3.61503
          0.03980  3.63955  4.36190  0.61958  0.77255  0.60944  0.78451
     29   2.78108  4.61444  2.93629  2.68967  3.14784  3.27012  1.75642  3.44359  2.54189  2.96230  4.00054  3.10190  3.81961  3.05819  2.81364  2.85905  3.08387  3.18524  4.61427  3.10930     29 - -
          2.68618  4.42225  2.77519  2.73123  3.46354  2.40513  3.72494  3.29354  2.67741  2.69355  4.24690  2.90347  2.73739  3.18146  2.89801  2.37887  2.77519  2.98518  4.58477  3.61503
          0.03980  3.63955  4.36190  0.61958  0.77255  0.60944  0.78451
     30   2.41974  4.19734  3.04189  2.92165  4.02884  1.20484  4.04054  3.58412  3.06682  3.26692  4.25553  3.21100  3.58102  3.41424  3.31378  2.58823  2.88361  3.16169  5.17156  4.12830     30 - -
          2.68618  4.42225  2.77519  2.73123  3.46354  2.40513  3.72494  3.29354  2.67741  2.69355  4.24690  2.90347  2.73739  3.18146  2.89801  2.37887  2.77519  2.98518  4.58477  3.61503
          0.03980  3.63955  4.36190  0.61958  0.77255  0.60944  0.78451
     31   2.36656  1.57896  3.80970  3.50859  3.56767  3.02343  4.20949  2.68436  3.33644  2.60410  3.72605  3.55821  3.71259  3.69563  3.49768  2.63489  2.81643  2.44252  5.01967  3.85270     31 - -
          2.68618  4.42225  2.77519  2.73123  3.46354  2.40513  3.72494  3.29354  2.67741  2.69355  4.24690  2.90347  2.73739  3.18146  2.89801  2.37887  2.77519  2.98518  4.58477  3.61503
          0.03980  3.63955  4.36190  0.61958  0.77255  0.60944  0.78451
     32   2.77193  4.78644  2.44369  1.42183  4.10795  3.13644  3.72767  3.51460  2.57960  3.17914  4.18237  2.84937  3.73538  2.96118  2.94872  2.79205  3.08125  3.22994  5.32717  4.06826     32 - -
          2.68618  4.42225  2.77519  2.73123  3.46354  2.40513  3.72494  3.29354  2.67741  2.69355  4.24690  2.90347  2.73739  3.18146  2.89801  2.37887  2.77519  2.98518  4.58477  3.61503
          0.03980  3.63955  4.36190  0.61958  0.77255  0.60944  0.78451
     33   2.41974  4.19734  3.04189  2.92165  4.02884  1.20484  4.04054  3.58412  3.06682  3.26692  4.25553  3.21100  3.58102  3.41424  3.31378  2.58823  2.88361  3.16169  5.17156  4.12830     33 - -
          2.68618  4.42225  2.77519  2.73123  3.46354  2.40513  3.72494  3.29354  2.67741  2.69355  4.24690  2.90347  2.73739  3.18146  2.89801  2.37887  2.77519  2.98518  4.58477  3.61503
          0.03980  3.63955  4.36190  0.61958  0.77255  0.60944  0.78451
     34   2.71815  4.66502  2.77866  2.54801  3.79505  3.21956  3.69717  3.40517  2.39249  2.93009  3.98411  2.99792  3.78194  1.72838  2.67415  2.78525  3.02496  3.15572  5.12098  3.80243     34 - -
          2.68618  4.42225  2.77519  2.73123  3.46354  2.40513  3.72494  3.29354  2.67741  2.69355  4.24690  2.90347  2.73739  3.18146  2.89801  2.37887  2.77519  2.98518  4.58477  3.61503
          0.03980  3.63955  4.36190  0.61958  0.77255  0.60944  0.78451
     35   2.75995  4.58436  3.22838  2.81504  3.87848  3.27067  3.70037  3.41739  2.21774  2.97818  4.00244  3.18462  3.80041  2.94842  1.41589  2.86511  3.05286  3.15589  5.06767  3.87283     35 - -
          2.68618  4.42225  2.77519  2.73123  3.46354  2.40513  3.72494  3.29354  2.67741  2.69355  4.24690  2.90347  2.73739  3.18146  2.89801  2.37887  2.77519  2.98518  4.58477  3.61503
          0.03980  3.63955  4.36190  0.61958  0.77255  0.60944  0.78451
     36   2.48991  4.26697  3.07457  2.89429  3.87605  2.96842  3.97876  3.37368  2.93294  3.02230  4.07560  3.21625  1.40950  3.33088  3.19176  2.65434  2.91757  3.04616  5.11503  3.99968     36 - -
          2.68618  4.42225  2.77519  2.73123  3.46354  2.40513  3.72494  3.29354  2.67741  2.69355  4.24690  2.90347  2.73739  3.18146  2.89801  2.37887  2.77519  2.98518  4.58477  3.61503
          0.03980  3.63955  4.36190  0.61958  0.77255  0.60944  0.78451
     37   2.75995  4.58436  3.22838  2.81504  3.87848  3.27067  3.70037  3.41739  2.21774  2.97818  4.00244  3.18462  3.80041  2.94842  1.41589  2.86511  3.05286  3.15589  5.06767  3.87283     37 - -
          2.68618  4.42225  2.77519  2.73123  3.46354  2.40513  3.72494  3.29354  2.67741  2.69355  4.24690  2.90347  2.73739  3.18146  2.89801  2.37887  2.77519  2.98518  4.58477  3.61503
          0.03980  3.63955  4.36190  0.61958  0.77255  0.60944  0.78451
     38   2.54733  4.50786  2.62974  2.49940  3.83483  3.03904  3.77253  3.50902  2.66486  3.19005  4.16060  1.65929  3.68758  3.05986  2.99841  2.63327  2.93036  3.15635  5.17195  3.81081     38 - -
          2.68618  4.42225  2.77519  2.73123  3.46354  2.40513  3.72494  3.29354  2.67741  2.69355  4.24690  2.90347  2.73739  3.18146  2.89801  2.37887  2.77519  2.98518  4.58477  3.61503
          0.03980  3.63955  4.36190  0.61958  0.77255  0.60944  0.78451
     39   2.84340  4.35090  3.96210  3.58479  3.23161  3.77490  4.36531  1.43332  3.40557  1.89240  3.22961  3.86170  4.24593  3.78953  3.62862  3.26315  3.15495  1.89720  5.05855  3.76293     39 - -
          2.68618  4.42225  2.77519  2.73123  3.46354  2.40513  3.72494  3.29354  2.67741  2.69355  4.24690  2.90347  2.73739  3.18146  2.89801  2.37887  2.77519  2.98518  4.58477  3.61503
          0.03980  3.63955  4.36190  0.61958  0.77255  0.60944  0.78451
     40   2.77072  4.69165  2.93259  2.62112  4.02309  3.26811  3.66863  3.44145  1.42317  3.06798  4.05992  3.04976  3.79973  2.88733  2.45015  2.83857  3.05185  3.16807  5.18932  3.97291     40 - -
          2.68618  4.42225  2.77519  2.73123  3.46354  2.40513  3.72494  3.29354  2.67741  2.69355  4.24690  2.90347  2.73739  3.18146  2.89801  2.37887  2.77519  2.98518  4.58477  3.61503
          0.03980  3.63955  4.36190  0.61958  0.77255  0.60944  0.78451
     41   2.84340  4.35090  3.96210  3.58479  3.23161  3.77490  4.36531  1.43332  3.40557  1.89240  3.22961  3.86170  4.24593  3.78953  3.62862  3.26315  3.15495  1.89720  5.05855  3.76293     41 - -
          2.68618  4.42225  2.77519  2.73123  3.46354  2.40513  3.72494  3.29354  2.67741  2.69355  4.24690  2.90347  2.73739  3.18146  2.89801  2.37887  2.77519  2.98518  4.58477  3.61503
          0.03980  3.63955  4.36190  0.61958  0.77255  0.60944  0.78451
     42   2.77072  4.69165  2.93259  2.62112  4.02309  3.26811  3.66863  3.44145  1.42317  3.06798  4.05992  3.04976  3.79973  2.88733  2.45015  2.83857  3.05185  3.16807  5.18932  3.97291     42 - -
          2.68618  4.42225  2.77519  2.73123  3.46354  2.40513  3.72494  3.29354  2.67741  2.69355  4.24690  2.90347  2.73739  3.18146  2.89801  2.37887  2.77519  2.98518  4.58477  3.61503
          0.03980  3.63955  4.36190  0.61958  0.77255  0.60944  0.78451
     43   2.41974  4.19734  3.04189  2.92165  4.02884  1.20484  4.04054  3.58412  3.06682  3.26692  4.25553  3.21100  3.58102  3.41424  3.31378  2.58823  2.88361  3.16169  5.17156  4.12830     43 - -
          2.68618  4.42225  2.77519  2.73123  3.46354  2.40513  3.72494  3.29354  2.67741  2.69355  4.24690  2.90347  2.73739  3.18146  2.89801  2.37887  2.77519  2.98518  4.58477  3.61503
          0.03980  3.63955  4.36190  0.61958  0.77255  0.60944  0.78451
     44   1.41755  4.10291  3.23942  3.03801  3.82790  2.92899  4.08510  2.92436  3.04740  2.81128  3.88679  3.24289  3.64713  3.41653  3.30449  2.46421  2.72565  2.62328  5.28066  4.05653     44 - -
          2.68618  4.42225  2.77519  2.73123  3.46354  2.40513  3.72494  3.29354  2.67741  2.69355  4.24690  2.90347  2.73739  3.18146  2.89801  2.37887  2.77519  2.98518  4.58477  3.61503
          0.03980  3.63955  4.36190  0.61958  0.77255  0.60944  0.78451
     45   2.89998  4.44102  3.79718  3.45556  3.07112  3.65836  4.18475  2.28947  3.22533  1.23512  3.20209  3.74997  4.14775  3.65189  3.43232  3.22798  3.21313  2.26192  4.84693  3.51209     45 - -
          2.68618  4.42225  2.77519  2.73123  3.46354  2.40513  3.72494  3.29354  2.67741  2.69355  4.24690  2.90347  2.73739  3.18146  2.89801  2.37887  2.77519  2.98518  4.58477  3.61503
          0.03980  3.63955  4.36190  0.61958  0.77255  0.60944  0.78451
     46   2.41974  4.19734  3.04189  2.92165  4.02884  1.20484  4.04054  3.58412  3.06682  3.26692  4.25553  3.21100  3.58102  3.41424  3.31378  2.58823  2.88361  3.16169  5.17156  4.12830     46 - -
          2.68618  4.42225  2.77519  2.73123  3.46354  2.40513  3.72494  3.29354  2.67741  2.69355  4.24690  2.90347  2.73739  3.18146  2.89801  2.37887  2.77519  2.98518  4.58477  3.61503
          0.03980  3.63955  4.36190  0.61958  0.77255  0.60944  0.78451
     47   2.41974  4.19734  3.04189  2.92165  4.02884  1.20484  4.04054  3.58412  3.06682  3.26692  4.25553  3.21100  3.58102  3.41424  3.31378  2.58823  2.88361  3.16169  5.17156  4.12830     47 - -
          2.68618  4.42225  2.77519  2.73123  3.46354  2.40513  3.72494  3.29354  2.67741  2.69355  4.24690  2.90347  2.73739  3.18146  2.89801  2.37887  2.77519  2.98518  4.58477  3.61503
          0.03980  3.63955  4.36190  0.61958  0.77255  0.60944  0.78451
     48   2.77072  4.69165  2.93259  2.62112  4.02309  3.26811  3.66863  3.44145  1.42317  3.06798  4.05992  3.04976  3.79973  2.88733  2.45015  2.83857  3.05185  3.16807  5.18932  3.97291     48 - -
          2.68618  4.42225  2.77519  2.73123  3.46354  2.40513  3.72494  3.29354  2.67741  2.69355  4.24690  2.90347  2.73739  3.18146  2.89801  2.37887  2.77519  2.98518  4.58477  3.61503
          0.03980  3.63955  4.36190  0.61958  0.77255  0.60944  0.78451
     49   2.84340  4.35090  3.96210  3.58479  3.23161  3.77490  4.36531  1.43332  3.40557  1.89240  3.22961  3.86170  4.24593  3.78953  3.62862  3.26315  3.15495  1.89720  5.05855  3.76293     49 - -
          2.68618  4.42225  2.77519  2.73123  3.46354  2.40513  3.72494  3.29354  2.67741  2.69355  4.24690  2.90347  2.73739  3.18146  2.89801  2.37887  2.77519  2.98518  4.58477  3.61503
          0.03980  3.63955  4.36190  0.61958  0.77255  0.60944  0.78451
     50   2.79940  4.39401  3.79671  3.38762  3.13690  3.64992  4.17772  2.29174  3.16190  1.78552  1.92319  3.68916  4.12367  3.56913  3.39166  3.11690  3.10774  2.26540  4.93628  3.66663     50 - -
          2.68618  4.42225  2.77519  2.73123  3.46354  2.40513  3.72494  3.29354  2.67741  2.69355  4.24690  2.90347  2.73739  3.18146  2.89801  2.37887  2.77519  2.98518  4.58477  3.61503
          0.03980  3.63955  4.36190  0.61958  0.77255  0.60944  0.78451
     51   2.77193  4.78644  2.44369  1.42183  4.10795  3.13644  3.72767  3.51460  2.57960  3.17914  4.18237  2.84937  3.73538  2.96118  2.94872  2.79205  3.08125  3.22994  5.32717  4.06826     51 - -
          2.68618  4.42225  2.77519  2.73123  3.46354  2.40513  3.72494  3.29354  2.67741  2.69355  4.24690  2.90347  2.73739  3.18146  2.89801  2.37887  2.77519  2.98518  4.58477  3.61503
          0.03980  3.63955  4.36190  0.61958  0.77255  0.60944  0.78451
     52   2.84340  4.35090  3.96210  3.58479  3.23161  3.77490  4.36531  1.43332  3.40557  1.89240  3.22961  3.86170  4.24593  3.78953  3.62862  3.26315  3.15495  1.89720  5.05855  3.76293     52 - -
          2.68618  4.42225  2.77519  2.73123  3.46354  2.40513  3.72494  3.29354  2.67741  2.69355  4.24690  2.90347  2.73739  3.18146  2.89801  2.37887  2.77519  2.98518  4.58477  3.61503
          0.03980  3.63955  4.36190  0.61958  0.77255  0.60944  0.78451
     53   2.89998  4.44102  3.79718  3.45556  3.07112  3.65836  4.18475  2.28947  3.22533  1.23512  3.20209  3.74997  4.14775  3.65189  3.43232  3.22798  3.21313  2.26192  4.84693  3.51209     53 - -
          2.68618  4.42225  2.77519  2.73123  3.46354  2.40513  3.72494  3.29354  2.67741  2.69355  4.24690  2.90347  2.73739  3.18146  2.89801  2.37887  2.77519  2.98518  4.58477  3.61503
          0.03980  3.63955  4.36190  0.61958  0.77255  0.60944  0.78451
     54   1.41755  4.10291  3.23942  3.03801  3.82790  2.92899  4.08510  2.92436  3.04740  2.81128  3.88679  3.24289  3.64713  3.41653  3.30449  2.46421  2.72565  2.62328  5.28066  4.05653     54 - -
          2.68618  4.42225  2.77519  2.73123  3.46354  2.40513  3.72494  3.29354  2.67741  2.69355  4.24690  2.90347  2.73739  3.18146  2.89801  2.37887  2.77519  2.98518  4.58477  3.61503
          0.03980  3.63955  4.36190  0.61958  0.77255  0.60944  0.78451
     55   2.41974  4.19734  3.04189  2.92165  4.02884  1.20484  4.04054  3.58412  3.06682  3.26692  4.25553  3.21100  3.58102  3.41424  3.31378  2.58823  2.88361  3.16169  5.17156  4.12830     55 - -
          2.68618  4.42225  2.77519  2.73123  3.46354  2.40513  3.72494  3.29354  2.67741  2.69355  4.24690  2.90347  2.73739  3.18146  2.89801  2.37887  2.77519  2.98518  4.58477  3.61503
          0.03980  3.63955  4.36190  0.61958  0.77255  0.60944  0.78451
     56   2.48991  4.26697  3.07457  2.89429  3.87605  2.96842  3.97876  3.37368  2.93294  3.02230  4.07560  3.21625  1.40950  3.33088  3.19176  2.65434  2.91757  3.04616  5.11503  3.99968     56 - -
          2.68618  4.42225  2.77519  2.73123  3.46354  2.40513  3.72494  3.29354  2.67741  2.69355  4.24690  2.90347  2.73739  3.18146  2.89801  2.37887  2.77519  2.98518  4.58477  3.61503
          0.03980  3.63955  4.36190  0.61958  0.77255  0.60944  0.78451
     57   2.36656  1.57896  3.80970  3.50859  3.56767  3.02343  4.20949  2.68436  3.33644  2.60410  3.72605  3.55821  3.71259  3.69563  3.49768  2.63489  2.81643  2.44252  5.01967  3.85270     57 - -
          2.68618  4.42225  2.77519  2.73123  3.46354  2.40513  3.72494  3.29354  2.67741  2.69355  4.24690  2.90347  2.73739  3.18146  2.89801  2.37887  2.77519  2.98518  4.58477  3.61503
          0.03980  3.63955  4.36190  0.61958  0.77255  0.60944  0.78451
     58   2.22808  4.13551  3.02468  2.84506  3.84047  2.87050  3.95322  3.33809  2.89980  3.08409  4.04501  3.09977  3.59279  3.27383  3.18251  1.51272  2.69308  2.92902  5.23703  3.92570     58 - -
          2.68618  4.42225  2.77519  2.73123  3.46354  2.40513  3.72494  3.29354  2.67741  2.69355  4.24690  2.90347  2.73739  3.18146  2.89801  2.37887  2.77519  2.98518  4.58477  3.61503
          0.03980  3.63955  4.36190  0.61958  0.77255  0.60944  0.78451
     59   2.48991  4.26697  3.07457  2.89429  3.87605  2.96842  3.97876  3.37368  2.93294  3.02230  4.07560  3.21625  1.40950  3.33088  3.19176  2.65434  2.91757  3.04616  5.11503  3.99968     59 - -
          2.68618  4.42225  2.77519  2.73123  3.46354  2.40513  3.72494  3.29354  2.67741  2.69355  4.24690  2.90347  2.73739  3.18146  2.89801  2.37887  2.77519  2.98518  4.58477  3.61503
          0.03980  3.63955  4.36190  0.61958  0.77255  0.60944  0.78451
     60   2.99295  4.44429  3.76016  3.41931  2.49795  3.48802  3.66566  3.01881  3.14948  2.44793  3.66327  3.61923  3.99166  3.55293  3.31522  3.19767  3.28544  2.90334  1.53401  2.51561     60 - -
          2.68618  4.42225  2.77519  2.73123  3.46354  2.40513  3.72494  3.29354  2.67741  2.69355  4.24690  2.90347  2.73739  3.18146  2.89801  2.37887  2.77519  2.98518  4.58477  3.61503
          0.03980  3.63955  4.36190  0.61958  0.77255  0.60944  0.78451
     61   2.41974  4.19734  3.04189  2.92165  4.02884  1.20484  4.04054  3.58412  3.06682  3.26692  4.25553  3.21100  3.58102  3.41424  3.31378  2.58823  2.88361  3.16169  5.17156  4.12830     61 - -
          2.68618  4.42225  2.77519  2.73123  3.46354  2.40513  3.72494  3.29354  2.67741  2.69355  4.24690  2.90347  2.73739  3.18146  2.89801  2.37887  2.77519  2.98518  4.58477  3.61503
          0.03980  3.63955  4.36190  0.61958  0.77255  0.60944  0.78451
     62   2.41974  4.19734  3.04189  2.92165  4.02884  1.20484  4.04054  3.58412  3.06682  3.26692  4.25553  3.21100  3.58102  3.41424  3.31378  2.58823  2.88361  3.16169  5.17156  4.12830     62 - -
          2.68618  4.42225  2.77519  2.73123  3.46354  2.40513  3.72494  3.29354  2.67741  2.69355  4.24690  2.90347  2.73739  3.18146  2.89801  2.37887  2.77519  2.98518  4.58477  3.61503
          0.03980  3.63955  4.36190  0.61958  0.77255  0.60944  0.78451
     63   2.41974  4.19734  3.04189  2.92165  4.02884  1.20484  4.04054  3.58412  3.06682  3.26692  4.25553  3.21100  3.58102  3.41424  3.31378  2.58823  2.88361  3.16169  5.17156  4.12830     63 - -
          2.68618  4.42225  2.77519  2.73123  3.46354  2.40513  3.72494  3.29354  2.67741  2.69355  4.24690  2.90347  2.73739  3.18146  2.89801  2.37887  2.77519  2.98518  4.58477  3.61503
          0.03980  3.63955  4.36190  0.61958  0.77255  0.60944  0.78451
     64   2.41974  4.19734  3.04189  2.92165  4.02884  1.20484  4.04054  3.58412  3.06682  3.26692  4.25553  3.21100  3.58102  3.41424  3.31378  2.58823  2.88361  3.16169  5.17156  4.12830     64 - -
          2.68618  4.42225  2.77519  2.73123  3.46354  2.40513  3.72494  3.29354  2.67741  2.69355  4.24690  2.90347  2.73739  3.18146  2.89801  2.37887  2.77519  2.98518  4.58477  3.61503
          0.03980  3.63955  4.36190  0.61958  0.77255  0.60944  0.78451
     65   2.75995  4.58436  3.22838  2.81504  3.87848  3.27067  3.70037  3.41739  2.21774  2.97818  4.00244  3.18462  3.80041  2.94842  1.41589  2.86511  3.05286  3.15589  5.06767  3.87283     65 - -
          2.68618  4.42225  2.77519  2.73123  3.46354  2.40513  3.72494  3.29354  2.67741  2.69355  4.24690  2.90347  2.73739  3.18146  2.89801  2.37887  2.77519  2.98518  4.58477  3.61503
          0.03980  3.63955  4.36190  0.61958  0.77255  0.60944  0.78451
     66   2.41974  4.19734  3.04189  2.92165  4.02884  1.20484  4.04054  3.58412  3.06682  3.26692  4.25553  3.21100  3.58102  3.41424  3.31378  2.58823  2.88361  3.16169  5.17156  4.12830     66 - -
          2.68618  4.42225  2.77519  2.73123  3.46354  2.40513  3.72494  3.29354  2.67741  2.69355  4.24690  2.90347  2.73739  3.18146  2.89801  2.37887  2.77519  2.98518  4.58477  3.61503
          0.03980  3.63955  4.36190  0.61958  0.77255  0.60944  0.78451
     67   2.41974  4.19734  3.04189  2.92165  4.02884  1.20484  4.04054  3.58412  3.06682  3.26692  4.25553  3.21100  3.58102  3.41424  3.31378  2.58823  2.88361  3.16169  5.17156  4.12830     67 - -
          2.68618  4.42225  2.77519  2.73123  3.46354  2.40513  3.72494  3.29354  2.67741  2.69355  4.24690  2.90347  2.73739  3.18146  2.89801  2.37887  2.77519  2.98518  4.58477  3.61503
          0.03980  3.63955  4.36190  0.61958  0.77255  0.60944  0.78451
     68   2.22808  4.13551  3.02468  2.84506  3.84047  2.87050  3.95322  3.33809  2.89980  3.08409  4.04501  3.09977  3.59279  3.27383  3.18251  1.51272  2.69308  2.92902  5.23703  3.92570     68 - -
          2.68618  4.42225  2.77519  2.73123  3.46354  2.40513  3.72494  3.29354  2.67741  2.69355  4.24690  2.90347  2.73739  3.18146  2.89801  2.37887  2.77519  2.98518  4.58477  3.61503
          0.03980  3.63955  4.36190  0.61958  0.77255  0.60944  0.78451
     69   2.99295  4.44429  3.76016  3.41931  2.49795  3.48802  3.66566  3.01881  3.14948  2.44793  3.66327  3.61923  3.99166  3.55293  3.31522  3.19767  3.28544  2.90334  1.53401  2.51561     69 - -
          2.68618  4.42225  2.77519  2.73123  3.46354  2.40513  3.72494  3.29354  2.67741  2.69355  4.24690  2.90347  2.73739  3.18146  2.89801  2.37887  2.77519  2.98518  4.58477  3.61503
          0.03980  3.63955  4.36190  0.61958  0.77255  0.60944  0.78451
     70   2.41974  4.19734  3.04189  2.92165  4.02884  1.20484  4.04054  3.58412  3.06682  3.26692  4.25553  3.21100  3.58102  3.41424  3.31378  2.58823  2.88361  3.16169  5.17156  4.12830     70 - -
          2.68618  4.42225  2.77519  2.73123  3.46354  2.40513  3.72494  3.29354  2.67741  2.69355  4.24690  2.90347  2.73739  3.18146  2.89801  2.37887  2.77519  2.98518  4.58477  3.61503
          0.03980  3.63955  4.36190  0.61958  0.77255  0.60944  0.78451
     71   1.41755  4.10291  3.23942  3.03801  3.82790  2.92899  4.08510  2.92436  3.04740  2.81128  3.88679  3.24289  3.64713  3.41653  3.30449  2.46421  2.72565  2.62328  5.28066  4.05653     71 - -
          2.68618  4.42225  2.77519  2.73123  3.46354  2.40513  3.72494  3.29354  2.67741  2.69355  4.24690  2.90347  2.73739  3.18146  2.89801  2.37887  2.77519  2.98518  4.58477  3.61503
          0.03980  3.63955  4.36190  0.61958  0.77255  0.60944  0.78451
     72   2.75995  4.58436  3.22838  2.81504  3.87848  3.27067  3.70037  3.41739  2.21774  2.97818  4.00244  3.18462  3.80041  2.94842  1.41589  2.86511  3.05286  3.15589  5.06767  3.87283     72 - -
          2.68618  4.42225  2.77519  2.73123  3.46354  2.40513  3.72494  3.29354  2.67741  2.69355  4.24690  2.90347  2.73739  3.18146  2.89801  2.37887  2.77519  2.98518  4.58477  3.61503
          0.03980  3.63955  4.36190  0.61958  0.77255  0.60944  0.78451
     73   2.89998  4.44102  3.79718  3.45556  3.07112  3.65836  4.18475  2.28947  3.22533  1.23512  3.20209  3.74997  4.14775  3.65189  3.43232  3.22798  3.21313  2.26192  4.84693  3.51209     73 - -
          2.68618  4.42225  2.77519  2.73123  3.46354  2.40513  3.72494  3.29354  2.67741  2.69355  4.24690  2.90347  2.73739  3.18146  2.89801  2.37887  2.77519  2.98518  4.58477  3.61503
          0.03980  3.63955  4.36190  0.61958  0.77255  0.60944  0.78451
     74   2.89998  4.44102  3.79718  3.45556  3.07112  3.65836  4.18475  2.28947  3.22533  1.23512  3.20209  3.74997  4.14775  3.65189  3.43232  3.22798  3.21313  2.26192  4.84693  3.51209     74 - -
          2.68618  4.42225  2.77519  2.73123  3.46354  2.40513  3.72494  3.29354  2.67741  2.69355  4.24690  2.90347  2.73739  3.18146  2.89801  2.37887  2.77519  2.98518  4.58477  3.61503
          0.03980  3.63955  4.36190  0.61958  0.77255  0.60944  0.78451
     75   2.36656  1.57896  3.80970  3.50859  3.56767  3.02343  4.20949  2.68436  3.33644  2.60410  3.72605  3.55821  3.71259  3.69563  3.49768  2.63489  2.81643  2.44252  5.01967  3.85270     75 - -
          2.68618  4.42225  2.77519  2.73123  3.46354  2.40513  3.72494  3.29354  2.67741  2.69355  4.24690  2.90347  2.73739  3.18146  2.89801  2.37887  2.77519  2.98518  4.58477  3.61503
          0.03980  3.63955  4.36190  0.61958  0.77255  0.60944  0.78451
     76   1.41755  4.10291  3.23942  3.03801  3.82790  2.92899  4.08510  2.92436  3.04740  2.81128  3.88679  3.24289  3.64713  3.41653  3.30449  2.46421  2.72565  2.62328  5.28066  4.05653     76 - -
          2.68618  4.42225  2.77519  2.73123  3.46354  2.40513  3.72494  3.29354  2.67741  2.69355  4.24690  2.90347  2.73739  3.18146  2.89801  2.37887  2.77519  2.98518  4.58477  3.61503
          0.03980  3.63955  4.36190  0.61958  0.77255  0.60944  0.78451
     77   2.31453  4.15231  3.23988  3.00124  3.77816  2.99351  4.03345  2.87991  2.93931  2.74893  3.83133  3.23964  3.68456  3.35153  3.19968  2.51493  1.64787  2.60219  5.23956  3.99959     77 - -
          2.68618  4.42225  2.77519  2.73123  3.46354  2.40513  3.72494  3.29354  2.67741  2.69355  4.24690  2.90347  2.73739  3.18146  2.89801  2.37887  2.77519  2.98518  4.58477  3.61503
          0.03980  3.63955  4.36190  0.61958  0.77255  0.60944  0.78451
     78   2.48991  4.26697  3.07457  2.89429  3.87605  2.96842  3.97876  3.37368  2.93294  3.02230  4.07560  3.21625  1.40950  3.33088  3.19176  2.65434  2.91757  3.04616  5.11503  3.99968     78 - -
          2.68618  4.42225  2.77519  2.73123  3.46354  2.40513  3.72494  3.29354  2.67741  2.69355  4.24690  2.90347  2.73739  3.18146  2.89801  2.37887  2.77519  2.98518  4.58477  3.61503
          0.03980  3.63955  4.36190  0.61958  0.77255  0.60944  0.78451
     79   2.48991  4.26697  3.07457  2.89429  3.87605  2.96842  3.97876  3.37368  2.93294  3.02230  4.07560  3.21625  1.40950  3.33088  3.19176  2.65434  2.91757  3.04616  5.11503  3.99968     79 - -
          2.68618  4.42225  2.77519  2.73123  3.46354  2.40513  3.72494  3.29354  2.67741  2.69355  4.24690  2.90347  2.73739  3.18146  2.89801  2.37887  2.77519  2.98518  4.58477  3.61503
          0.03980  3.63955  4.36190  0.61958  0.77255  0.60944  0.78451
     80   1.41755  4.10291  3.23942  3.03801  3.82790  2.92899  4.08510  2.92436  3.04740  2.81128  3.88679  3.24289  3.64713  3.41653  3.30449  2.46421  2.72565  2.62328  5.28066  4.05653     80 - -
          2.68618  4.42225  2.77519  2.73123  3.46354  2.40513  3.72494  3.29354  2.67741  2.69355  4.24690  2.90347  2.73739  3.18146  2.89801  2.37887  2.77519  2.98518  4.58477  3.61503
          0.03980  3.63955  4.36190  0.61958  0.77255  0.60944  0.78451
     81   2.31453  4.15231  3.23988  3.00124  3.77816  2.99351  4.03345  2.87991  2.93931  2.74893  3.83133  3.23964  3.68456  3.35153  3.19968  2.51493  1.64787  2.60219  5.23956  3.99959     81 - -
          2.68618  4.42225  2.77519  2.73123  3.46354  2.40513  3.72494  3.29354  2.67741  2.69355  4.24690  2.90347  2.73739  3.18146  2.89801  2.37887  2.77519  2.98518  4.58477  3.61503
          0.03980  3.63955  4.36190  0.61958  0.77255  0.60944  0.78451
     82   2.62256  4.24609  3.78089  3.45535  3.39274  3.45744  4.30086  2.12552  3.31787  2.13857  3.41602  3.67675  4.04347  3.70298  3.54838  2.96092  2.99816  1.39288  5.12954  3.83763     82 - -
          2.68618  4.42225  2.77519  2.73123  3.46354  2.40513  3.72494  3.29354  2.67741  2.69355  4.24690  2.90347  2.73739  3.18146  2.89801  2.37887  2.77519  2.98518  4.58477  3.61503
          0.03980  3.63955  4.36190  0.61958  0.77255  0.60944  0.78451
     83   2.48991  4.26697  3.07457  2.89429  3.87605  2.96842  3.97876  3.37368  2.93294  3.02230  4.07560  3.21625  1.40950  3.33088  3.19176  2.65434  2.91757  3.04616  5.11503  3.99968     83 - -
          2.68618  4.42225  2.77519  2.73123  3.46354  2.40513  3.72494  3.29354  2.67741  2.69355  4.24690  2.90347  2.73739  3.18146  2.89801  2.37887  2.77519  2.98518  4.58477  3.61503
          0.03980  3.63955  4.36190  0.61958  0.77255  0.60944  0.78451
     84   2.99295  4.44429  3.76016  3.41931  2.49795  3.48802  3.66566  3.01881  3.14948  2.44793  3.66327  3.61923  3.99166  3.55293  3.31522  3.19767  3.28544  2.90334  1.53401  2.51561     84 - -
          2.68618  4.42225  2.77519  2.73123  3.46354  2.40513  3.72494  3.29354  2.67741  2.69355  4.24690  2.90347  2.73739  3.18146  2.89801  2.37887  2.77519  2.98518  4.58477  3.61503
          0.03980  3.63955  4.36190  0.61958  0.77255  0.60944  0.78451
     85   2.89998  4.44102  3.79718  3.45556  3.07112  3.65836  4.18475  2.28947  3.22533  1.23512  3.20209  3.74997  4.14775  3.65189  3.43232  3.22798  3.21313  2.26192  4.84693  3.51209     85 - -
          2.68618  4.42225  2.77519  2.73123  3.46354  2.40513  3.72494  3.29354  2.67741  2.69355  4.24690  2.90347  2.73739  3.18146  2.89801  2.37887  2.77519  2.98518  4.58477  3.61503
          0.03980  3.63955  4.36190  0.61958  0.77255  0.60944  0.78451
     86   2.48991  4.26697  3.07457  2.89429  3.87605  2.96842  3.97876  3.37368  2.93294  3.02230  4.07560  3.21625  1.40950  3.33088  3.19176  2.65434  2.91757  3.04616  5.11503  3.99968     86 - -
          2.68618  4.42225  2.77519  2.73123  3.46354  2.40513  3.72494  3.29354  2.67741  2.69355  4.24690  2.90347  2.73739  3.18146  2.89801  2.37887  2.77519  2.98518  4.58477  3.61503
          0.03980  3.63955  4.36190  0.61958  0.77255  0.60944  0.78451
     87   2.48991  4.26697  3.07457  2.89429  3.87605  2.96842  3.97876  3.37368  2.93294  3.02230  4.07560  3.21625  1.40950  3.33088  3.19176  2.65434  2.91757  3.04616  5.11503  3.99968     87 - -
          2.68618  4.42225  2.77519  2.73123  3.46354  2.40513  3.72494  3.29354  2.67741  2.69355  4.24690  2.90347  2.73739  3.18146  2.89801  2.37887  2.77519  2.98518  4.58477  3.61503
          0.03980  3.63955  4.36190  0.61958  0.77255  0.60944  0.78451
     88   2.48991  4.26697  3.07457  2.89429  3.87605  2.96842  3.97876  3.37368  2.93294  3.02230  4.07560  3.21625  1.40950  3.33088  3.19176  2.65434  2.91757  3.04616  5.11503  3.99968     88 - -
          2.68618  4.42225  2.77519  2.73123  3.46354  2.40513  3.72494  3.29354  2.67741  2.69355  4.24690  2.90347  2.73739  3.18146  2.89801  2.37887  2.77519  2.98518  4.58477  3.61503
          0.03980  3.63955  4.36190  0.61958  0.77255  0.60944  0.78451
     89   2.41974  4.19734  3.04189  2.92165  4.02884  1.20484  4.04054  3.58412  3.06682  3.26692  4.25553  3.21100  3.58102  3.41424  3.31378  2.58823  2.88361  3.16169  5.17156  4.12830     89 - -
          2.68618  4.42225  2.77519  2.73123  3.46354  2.40513  3.72494  3.29354  2.67741  2.69355  4.24690  2.90347  2.73739  3.18146  2.89801  2.37887  2.77519  2.98518  4.58477  3.61503
          0.03980  3.63955  4.36190  0.61958  0.77255  0.60944  0.78451
     90   1.41755  4.10291  3.23942  3.03801  3.82790  2.92899  4.08510  2.92436  3.04740  2.81128  3.88679  3.24289  3.64713  3.41653  3.30449  2.46421  2.72565  2.62328  5.28066  4.05653     90 - -
          2.68618  4.42225  2.77519  2.73123  3.46354  2.40513  3.72494  3.29354  2.67741  2.69355  4.24690  2.90347  2.73739  3.18146  2.89801  2.37887  2.77519  2.98518  4.58477  3.61503
          0.03980  3.63955  4.36190  0.61958  0.77255  0.60944  0.78451
     91   1.41755  4.10291  3.23942  3.03801  3.82790  2.92899  4.08510  2.92436  3.04740  2.81128  3.88679  3.24289  3.64713  3.41653  3.30449  2.46421  2.72565  2.62328  5.28066  4.05653     91 - -
          2.68618  4.42225  2.77519  2.73123  3.46354  2.40513  3.72494  3.29354  2.67741  2.69355  4.24690  2.90347  2.73739  3.18146  2.89801  2.37887  2.77519  2.98518  4.58477  3.61503
          0.03980  3.63955  4.36190  0.61958  0.77255  0.60944  0.78451
     92   2.75995  4.58436  3.22838  2.81504  3.87848  3.27067  3.70037  3.41739  2.21774  2.97818  4.00244  3.18462  3.80041  2.94842  1.41589  2.86511  3.05286  3.15589  5.06767  3.87283     92 - -
          2.68618  4.42225  2.77519  2.73123  3.46354  2.40513  3.72494  3.29354  2.67741  2.69355  4.24690  2.90347  2.73739  3.18146  2.89801  2.37887  2.77519  2.98518  4.58477  3.61503
          0.03980  3.63955  4.36190  0.61958  0.77255  0.60944  0.78451
     93   1.41755  4.10291  3.23942  3.03801  3.82790  2.92899  4.08510  2.92436  3.04740  2.81128  3.88679  3.24289  3.64713  3.41653  3.30449  2.46421  2.72565  2.62328  5.28066  4.05653     93 - -
          2.68618  4.42225  2.77519  2.73123  3.46354  2.40513  3.72494  3.29354  2.67741  2.69355  4.24690  2.90347  2.73739  3.18146  2.89801  2.37887  2.77519  2.98518  4.58477  3.61503
          0.03980  3.63955  4.36190  0.61958  0.77255  0.60944  0.78451
     94   2.48991  4.26697  3.07457  2.89429  3.87605  2.96842  3.97876  3.37368  2.93294  3.02230  4.07560  3.21625  1.40950  3.33088  3.19176  2.65434  2.91757  3.04616  5.11503  3.99968     94 - -
          2.68618  4.42225  2.77519  2.73123  3.46354  2.40513  3.72494  3.29354  2.67741  2.69355  4.24690  2.90347  2.73739  3.18146  2.89801  2.37887  2.77519  2.98518  4.58477  3.61503
          0.03980  3.63955  4.36190  0.61958  0.77255  0.60944  0.78451
     95   2.41974  4.19734  3.04189  2.92165  4.02884  1.20484  4.04054  3.58412  3.06682  3.26692  4.25553  3.21100  3.58102  3.41424  3.31378  2.58823  2.88361  3.16169  5.17156  4.12830     95 - -
          2.68618  4.42225  2.77519  2.73123  3.46354  2.40513  3.72494  3.29354  2.67741  2.69355  4.24690  2.90347  2.73739  3.18146  2.89801  2.37887  2.77519  2.98518  4.58477  3.61503
          0.03980  3.63955  4.36190  0.61958  0.77255  0.60944  0.78451
     96   2.75995  4.58436  3.22838  2.81504  3.87848  3.27067  3.70037  3.41739  2.21774  2.97818  4.00244  3.18462  3.80041  2.94842  1.41589  2.86511  3.05286  3.15589  5.06767  3.87283     96 - -
          2.68618  4.42225  2.77519  2.73123  3.46354  2.40513  3.72494  3.29354  2.67741  2.69355  4.24690  2.90347  2.73739  3.18146  2.89801  2.37887  2.77519  2.98518  4.58477  3.61503
          0.03980  3.63955  4.36190  0.61958  0.77255  0.60944  0.78451
     97   1.41755  4.10291  3.23942  3.03801  3.82790  2.92899  4.08510  2.92436  3.04740  2.81128  3.88679  3.24289  3.64713  3.41653  3.30449  2.46421  2.72565  2.62328  5.28066  4.05653     97 - -
          2.68618  4.42225  2.77519  2.73123  3.46354  2.40513  3.72494  3.29354  2.67741  2.69355  4.24690  2.90347  2.73739  3.18146  2.89801  2.37887  2.77519  2.98518  4.58477  3.61503
          0.03980  3.63955  4.36190  0.61958  0.77255  0.60944  0.78451
     98   2.62256  4.24609  3.78089  3.45535  3.39274  3.45744  4.30086  2.12552  3.31787  2.13857  3.41602  3.67675  4.04347  3.70298  3.54838  2.96092  2.99816  1.39288  5.12954  3.83763     98 - -
          2.68618  4.42225  2.77519  2.73123  3.46354  2.40513  3.72494  3.29354  2.67741  2.69355  4.24690  2.90347  2.73739  3.18146  2.89801  2.37887  2.77519  2.98518  4.58477  3.61503
          0.03980  3.63955  4.36190  0.61958  0.77255  0.60944  0.78451
     99   2.75995  4.58436  3.22838  2.81504  3.87848  3.27067  3.70037  3.41739  2.21774  2.97818  4.00244  3.18462  3.80041  2.94842  1.41589  2.86511  3.05286  3.15589  5.06767  3.87283     99 - -
          2.68618  4.42225  2.77519  2.73123  3.46354  2.40513  3.72494  3.29354  2.67741  2.69355  4.24690  2.90347  2.73739  3.18146  2.89801  2.37887  2.77519  2.98518  4.58477  3.61503
          0.03980  3.63955  4.36190  0.61958  0.77255  0.60944  0.78451
    100   1.41755  4.10291  3.23942  3.03801  3.82790  2.92899  4.08510  2.92436  3.04740  2.81128  3.88679  3.24289  3.64713  3.41653  3.30449  2.46421  2.72565  2.62328  5.28066  4.05653    100 - -
          2.68618  4.42225  2.77519  2.73123  3.46354  2.40513  3.72494  3.29354  2.67741  2.69355  4.24690  2.90347  2.73739  3.18146  2.89801  2.37887  2.77519  2.98518  4.58477  3.61503
          0.03980  3.63955  4.36190  0.61958  0.77255  0.60944  0.78451
    101   1.41755  4.10291  3.23942  3.03801  3.82790  2.92899  4.08510  2.92436  3.04740  2.81128  3.88679  3.24289  3.64713  3.41653  3.30449  2.46421  2.72565  2.62328  5.28066  4.05653    101 - -
          2.68618  4.42225  2.77519  2.73123  3.46354  2.40513  3.72494  3.29354  2.67741  2.69355  4.24690  2.90347  2.73739  3.18146  2.89801  2.37887  2.77519  2.98518  4.58477  3.61503
          0.03980  3.63955  4.36190  0.61958  0.77255  0.60944  0.78451
    102   2.48991  4.26697  3.07457  2.89429  3.87605  2.96842  3.97876  3.37368  2.93294  3.02230  4.07560  3.21625  1.40950  3.33088  3.19176  2.65434  2.91757  3.04616  5.11503  3.99968    102 - -
          2.68618  4.42225  2.77519  2.73123  3.46354  2.40513  3.72494  3.29354  2.67741  2.69355  4.24690  2.90347  2.73739  3.18146  2.89801  2.37887  2.77519  2.98518  4.58477  3.61503
          0.03980  3.63955  4.36190  0.61958  0.77255  0.60944  0.78451
    103   1.41755  4.10291  3.23942  3.03801  3.82790  2.92899  4.08510  2.92436  3.04740  2.81128  3.88679  3.24289  3.64713  3.41653  3.30449  2.46421  2.72565  2.62328  5.28066  4.05653    103 - -
          2.68618  4.42225  2.77519  2.73123  3.46354  2.40513  3.72494  3.29354  2.67741  2.69355  4.24690  2.90347  2.73739  3.18146  2.89801  2.37887  2.77519  2.98518  4.58477  3.61503
          0.03980  3.63955  4.36190  0.61958  0.77255  0.60944  0.78451
    104   2.75995  4.58436  3.22838  2.81504  3.87848  3.27067  3.70037  3.41739  2.21774  2.97818  4.00244  3.18462  3.80041  2.94842  1.41589  2.86511  3.05286  3.15589  5.06767  3.87283    104 - -
          2.68618  4.42225  2.77519  2.73123  3.46354  2.40513  3.72494  3.29354  2.67741  2.69355  4.24690  2.90347  2.73739  3.18146  2.89801  2.37887  2.77519  2.98518  4.58477  3.61503
          0.03980  3.63955  4.36190  0.61958  0.77255  0.60944  0.78451
    105   2.41974  4.19734  3.04189  2.92165  4.02884  1.20484  4.04054  3.58412  3.06682  3.26692  4.25553  3.21100  3.58102  3.41424  3.31378  2.58823  2.88361  3.16169  5.17156  4.12830    105 - -
          2.68618  4.42225  2.77519  2.73123  3.46354  2.40513  3.72494  3.29354  2.67741  2.69355  4.24690  2.90347  2.73739  3.18146  2.89801  2.37887  2.77519  2.98518  4.58477  3.61503
          0.03980  3.63955  4.36190  0.61958  0.77255  0.60944  0.78451
    106   2.75995  4.58436  3.22838  2.81504  3.87848  3.27067  3.70037  3.41739  2.21774  2.97818  4.00244  3.18462  3.80041  2.94842  1.41589  2.86511  3.05286  3.15589  5.06767  3.87283    106 - -
          2.68618  4.42225  2.77519  2.73123  3.46354  2.40513  3.72494  3.29354  2.67741  2.69355  4.24690  2.90347  2.73739  3.18146  2.89801  2.37887  2.77519  2.98518  4.58477  3.61503
          0.03980  3.63955  4.36190  0.61958  0.77255  0.60944  0.78451
    107   2.36656  1.57896  3.80970  3.50859  3.56767  3.02343  4.20949  2.68436  3.33644  2.60410  3.72605  3.55821  3.71259  3.69563  3.49768  2.63489  2.81643  2.44252  5.01967  3.85270    107 - -
          2.68618  4.42225  2.77519  2.73123  3.46354  2.40513  3.72494  3.29354  2.67741  2.69355  4.24690  2.90347  2.73739  3.18146  2.89801  2.37887  2.77519  2.98518  4.58477  3.61503
          0.03980  3.63955  4.36190  0.61958  0.77255  0.60944  0.78451
    108   2.41974  4.19734  3.04189  2.92165  4.02884  1.20484  4.04054  3.58412  3.06682  3.26692  4.25553  3.21100  3.58102  3.41424  3.31378  2.58823  2.88361  3.16169  5.17156  4.12830    108 - -
          2.68618  4.42225  2.77519  2.73123  3.46354  2.40513  3.72494  3.29354  2.67741  2.69355  4.24690  2.90347  2.73739  3.18146  2.89801  2.37887  2.77519  2.98518  4.58477  3.61503
          0.03980  3.63955  4.36190  0.61958  0.77255  0.60944  0.78451
    109   2.78108  4.61444  2.93629  2.68967  3.14784  3.27012  1.75642  3.44359  2.54189  2.96230  4.00054  3.10190  3.81961  3.05819  2.81364  2.85905  3.08387  3.18524  4.61427  3.10930    109 - -
          2.68618  4.42225  2.77519  2.73123  3.46354  2.40513  3.72494  3.29354  2.67741  2.69355  4.24690  2.90347  2.73739  3.18146  2.89801  2.37887  2.77519  2.98518  4.58477  3.61503
          0.03980  3.63955  4.36190  0.61958  0.77255  0.60944  0.78451
    110   2.41974  4.19734  3.04189  2.92165  4.02884  1.20484  4.04054  3.58412  3.06682  3.26692  4.25553  3.21100  3.58102  3.41424  3.31378  2.58823  2.88361  3.16169  5.17156  4.12830    110 - -
          2.68618  4.42225  2.77519  2.73123  3.46354  2.40513  3.72494  3.29354  2.67741  2.69355  4.24690  2.90347  2.73739  3.18146  2.89801  2.37887  2.77519  2.98518  4.58477  3.61503
          0.03980  3.63955  4.36190  0.61958  0.77255  0.60944  0.78451
    111   2.89998  4.44102  3.79718  3.45556  3.07112  3.65836  4.18475  2.28947  3.22533  1.23512  3.20209  3.74997  4.14775  3.65189  3.43232  3.22798  3.21313  2.26192  4.84693  3.51209    111 - -
          2.68618  4.42225  2.77519  2.73123  3.46354  2.40513  3.72494  3.29354  2.67741  2.69355  4.24690  2.90347  2.73739  3.18146  2.89801  2.37887  2.77519  2.98518  4.58477  3.61503
          0.03980  3.63955  4.36190  0.61958  0.77255  0.60944  0.78451
    112   2.75995  4.58436  3.22838  2.81504  3.87848  3.27067  3.70037  3.41739  2.21774  2.97818  4.00244  3.18462  3.80041  2.94842  1.41589  2.86511  3.05286  3.15589  5.06767  3.87283    112 - -
          2.68618  4.42225  2.77519  2.73123  3.46354  2.40513  3.72494  3.29354  2.67741  2.69355  4.24690  2.90347  2.73739  3.18146  2.89801  2.37887  2.77519  2.98518  4.58477  3.61503
          0.03980  3.63955  4.36190  0.61958  0.77255  0.60944  0.78451
    113   1.41755  4.10291  3.23942  3.03801  3.82790  2.92899  4.08510  2.92436  3.04740  2.81128  3.88679  3.24289  3.64713  3.41653  3.30449  2.46421  2.72565  2.62328  5.28066  4.05653    113 - -
          2.68618  4.42225  2.77519  2.73123  3.46354  2.40513  3.72494  3.29354  2.67741  2.69355  4.24690  2.90347  2.73739  3.18146  2.89801  2.37887  2.77519  2.98518  4.58477  3.61503
          0.03980  3.63955  4.36190  0.61958  0.77255  0.60944  0.78451
    114   2.75995  4.58436  3.22838  2.81504  3.87848  3.27067  3.70037  3.41739  2.21774  2.97818  4.00244  3.18462  3.80041  2.94842  1.41589  2.86511  3.05286  3.15589  5.06767  3.87283    114 - -
          2.68618  4.42225  2.77519  2.73123  3.46354  2.40513  3.72494  3.29354  2.67741  2.69355  4.24690  2.90347  2.73739  3.18146  2.89801  2.37887  2.77519  2.98518  4.58477  3.61503
          0.03980  3.63955  4.36190  0.61958  0.77255  0.60944  0.78451
    115   2.48991  4.26697  3.07457  2.89429  3.87605  2.96842  3.97876  3.37368  2.93294  3.02230  4.07560  3.21625  1.40950  3.33088  3.19176  2.65434  2.91757  3.04616  5.11503  3.99968    115 - -
          2.68618  4.42225  2.77519  2.73123  3.46354  2.40513  3.72494  3.29354  2.67741  2.69355  4.24690  2.90347  2.73739  3.18146  2.89801  2.37887  2.77519  2.98518  4.58477  3.61503
          0.03980  3.63955  4.36190  0.61958  0.77255  0.60944  0.78451
    116   2.75995  4.58436  3.22838  2.81504  3.87848  3.27067  3.70037  3.41739  2.21774  2.97818  4.00244  3.18462  3.80041  2.94842  1.41589  2.86511  3.05286  3.15589  5.06767  3.87283    116 - -
          2.68618  4.42225  2.77519  2.73123  3.46354  2.40513  3.72494  3.29354  2.67741  2.69355  4.24690  2.90347  2.73739  3.18146  2.89801  2.37887  2.77519  2.98518  4.58477  3.61503
          0.03980  3.63955  4.36190  0.61958  0.77255  0.60944  0.78451
    117   2.41974  4.19734  3.04189  2.92165  4.02884  1.20484  4.04054  3.58412  3.06682  3.26692  4.25553  3.21100  3.58102  3.41424  3.31378  2.58823  2.88361  3.16169  5.17156  4.12830    117 - -
          2.68618  4.42225  2.77519  2.73123  3.46354  2.40513  3.72494  3.29354  2.67741  2.69355  4.24690  2.90347  2.73739  3.18146  2.89801  2.37887  2.77519  2.98518  4.58477  3.61503
          0.03980  3.63955  4.36190  0.61958  0.77255  0.60944  0.78451
    118   2.48991  4.26697  3.07457  2.89429  3.87605  2.96842  3.97876  3.37368  2.93294  3.02230  4.07560  3.21625  1.40950  3.33088  3.19176  2.65434  2.91757  3.04616  5.11503  3.99968    118 - -
          2.68618  4.42225  2.77519  2.73123  3.46354  2.40513  3.72494  3.29354  2.67741  2.69355  4.24690  2.90347  2.73739  3.18146  2.89801  2.37887  2.77519  2.98518  4.58477  3.61503
          0.03980  3.63955  4.36190  0.61958  0.77255  0.60944  0.78451
    119   2.75995  4.58436  3.22838  2.81504  3.87848  3.27067  3.70037  3.41739  2.21774  2.97818  4.00244  3.18462  3.80041  2.94842  1.41589  2.86511  3.05286  3.15589  5.06767  3.87283    119 - -
          2.68618  4.42225  2.77519  2.73123  3.46354  2.40513  3.72494  3.29354  2.67741  2.69355  4.24690  2.90347  2.73739  3.18146  2.89801  2.37887  2.77519  2.98518  4.58477  3.61503
          0.03980  3.63955  4.36190  0.61958  0.77255  0.60944  0.78451
    120   2.75995  4.58436  3.22838  2.81504  3.87848  3.27067  3.70037  3.41739  2.21774  2.97818  4.00244  3.18462  3.80041  2.94842  1.41589  2.86511  3.05286  3.15589  5.06767  3.87283    120 - -
          2.68618  4.42225  2.77519  2.73123  3.46354  2.40513  3.72494  3.29354  2.67741  2.69355  4.24690  2.90347  2.73739  3.18146  2.89801  2.37887  2.77519  2.98518  4.58477  3.61503
          0.03980  3.63955  4.36190  0.61958  0.77255  0.60944  0.78451
    121   2.75995  4.58436  3.22838  2.81504  3.87848  3.27067  3.70037  3.41739  2.21774  2.97818  4.00244  3.18462  3.80041  2.94842  1.41589  2.86511  3.05286  3.15589  5.06767  3.87283    121 - -
          2.68618  4.42225  2.77519  2.73123  3.46354  2.40513  3.72494  3.29354  2.67741  2.69355  4.24690  2.90347  2.73739  3.18146  2.89801  2.37887  2.77519  2.98518  4.58477  3.61503
          0.03980  3.63955  4.36190  0.61958  0.77255  0.60944  0.78451
    122   2.71815  4.66502  2.77866  2.54801  3.79505  3.21956  3.69717  3.40517  2.39249  2.93009  3.98411  2.99792  3.78194  1.72838  2.67415  2.78525  3.02496  3.15572  5.12098  3.80243    122 - -
          2.68618  4.42225  2.77519  2.73123  3.46354  2.40513  3.72494  3.29354  2.67741  2.69355  4.24690  2.90347  2.73739  3.18146  2.89801  2.37887  2.77519  2.98518  4.58477  3.61503
          0.03980  3.63955  4.36190  0.61958  0.77255  0.60944  0.78451
    123   2.62256  4.24609  3.78089  3.45535  3.39274  3.45744  4.30086  2.12552  3.31787  2.13857  3.41602  3.67675  4.04347  3.70298  3.54838  2.96092  2.99816  1.39288  5.12954  3.83763    123 - -
          2.68618  4.42225  2.77519  2.73123  3.46354  2.40513  3.72494  3.29354  2.67741  2.69355  4.24690  2.90347  2.73739  3.18146  2.89801  2.37887  2.77519  2.98518  4.58477  3.61503
          0.03980  3.63955  4.36190  0.61958  0.77255  0.60944  0.78451
    124   2.22808  4.13551  3.02468  2.84506  3.84047  2.87050  3.95322  3.33809  2.89980  3.08409  4.04501  3.09977  3.59279  3.27383  3.18251  1.51272  2.69308  2.92902  5.23703  3.92570    124 - -
          2.68618  4.42225  2.77519  2.73123  3.46354  2.40513  3.72494  3.29354  2.67741  2.69355  4.24690  2.90347  2.73739  3.18146  2.89801  2.37887  2.77519  2.98518  4.58477  3.61503
          0.03980  3.63955  4.36190  0.61958  0.77255  0.60944  0.78451
    125   1.41755  4.10291  3.23942  3.03801  3.82790  2.92899  4.08510  2.92436  3.04740  2.81128  3.88679  3.24289  3.64713  3.41653  3.30449  2.46421  2.72565  2.62328  5.28066  4.05653    125 - -
          2.68618  4.42225  2.77519  2.73123  3.46354  2.40513  3.72494  3.29354  2.67741  2.69355  4.24690  2.90347  2.73739  3.18146  2.89801  2.37887  2.77519  2.98518  4.58477  3.61503
          0.03980  3.63955  4.36190  0.61958  0.77255  0.60944  0.78451
    126   2.41974  4.19734  3.04189  2.92165  4.02884  1.20484  4.04054  3.58412  3.06682  3.26692  4.25553  3.21100  3.58102  3.41424  3.31378  2.58823  2.88361  3.16169  5.17156  4.12830    126 - -
          2.68618  4.42225  2.77519  2.73123  3.46354  2.40513  3.72494  3.29354  2.67741  2.69355  4.24690  2.90347  2.73739  3.18146  2.89801  2.37887  2.77519  2.98518  4.58477  3.61503
          0.03980  3.63955  4.36190  0.61958  0.77255  0.60944  0.78451
    127   2.41974  4.19734  3.04189  2.92165  4.02884  1.20484  4.04054  3.58412  3.06682  3.26692  4.25553  3.21100  3.58102  3.41424  3.31378  2.58823  2.88361  3.16169  5.17156  4.12830    127 - -
          2.68618  4.42225  2.77519  2.73123  3.46354  2.40513  3.72494  3.29354  2.67741  2.69355  4.24690  2.90347  2.73739  3.18146  2.89801  2.37887  2.77519  2.98518  4.58477  3.61503
          0.03980  3.63955  4.36190  0.61958  0.77255  0.60944  0.78451
    128   2.48991  4.26697  3.07457  2.89429  3.87605  2.96842  3.97876  3.37368  2.93294  3.02230  4.07560  3.21625  1.40950  3.33088  3.19176  2.65434  2.91757  3.04616  5.11503  3.99968    128 - -
          2.68618  4.42225  2.77519  2.73123  3.46354  2.40513  3.72494  3.29354  2.67741  2.69355  4.24690  2.90347  2.73739  3.18146  2.89801  2.37887  2.77519  2.98518  4.58477  3.61503
          0.03980  3.63955  4.36190  0.61958  0.77255  0.60944  0.78451
    129   2.41974  4.19734  3.04189  2.92165  4.02884  1.20484  4.04054  3.58412  3.06682  3.26692  4.25553  3.21100  3.58102  3.41424  3.31378  2.58823  2.88361  3.16169  5.17156  4.12830    129 - -
          2.68618  4.42225  2.77519  2.73123  3.46354  2.40513  3.72494  3.29354  2.67741  2.69355  4.24690  2.90347  2.73739  3.18146  2.89801  2.37887  2.77519  2.98518  4.58477  3.61503
          0.03980  3.63955  4.36190  0.61958  0.77255  0.60944  0.78451
    130   2.89998  4.44102  3.79718  3.45556  3.07112  3.65836  4.18475  2.28947  3.22533  1.23512  3.20209  3.74997  4.14775  3.65189  3.43232  3.22798  3.21313  2.26192  4.84693  3.51209    130 - -
          2.68618  4.42225  2.77519  2.73123  3.46354  2.40513  3.72494  3.29354  2.67741  2.69355  4.24690  2.90347  2.73739  3.18146  2.89801  2.37887  2.77519  2.98518  4.58477  3.61503
          0.03980  3.63955  4.36190  0.61958  0.77255  0.60944  0.78451
    131   2.71815  4.66502  2.77866  2.54801  3.79505  3.21956  3.69717  3.40517  2.39249  2.93009  3.98411  2.99792  3.78194  1.72838  2.67415  2.78525  3.02496  3.15572  5.12098  3.80243    131 - -
          2.68618  4.42225  2.77519  2.73123  3.46354  2.40513  3.72494  3.29354  2.67741  2.69355  4.24690  2.90347  2.73739  3.18146  2.89801  2.37887  2.77519  2.98518  4.58477  3.61503
          0.03980  3.63955  4.36190  0.61958  0.77255  0.60944  0.78451
    132   2.62256  4.24609  3.78089  3.45535  3.39274  3.45744  4.30086  2.12552  3.31787  2.13857  3.41602  3.67675  4.04347  3.70298  3.54838  2.96092  2.99816  1.39288  5.12954  3.83763    132 - -
          2.68618  4.42225  2.77519  2.73123  3.46354  2.40513  3.72494  3.29354  2.67741  2.69355  4.24690  2.90347  2.73739  3.18146  2.89801  2.37887  2.77519  2.98518  4.58477  3.61503
          0.03980  3.63955  4.36190  0.61958  0.77255  0.60944  0.78451
    133   2.75995  4.58436  3.22838  2.81504  3.87848  3.27067  3.70037  3.41739  2.21774  2.97818  4.00244  3.18462  3.80041  2.94842  1.41589  2.86511  3.05286  3.15589  5.06767  3.87283    133 - -
          2.68618  4.42225  2.77519  2.73123  3.46354  2.40513  3.72494  3.29354  2.67741  2.69355  4.24690  2.90347  2.73739  3.18146  2.89801  2.37887  2.77519  2.98518  4.58477  3.61503
          0.03980  3.63955  4.36190  0.61958  0.77255  0.60944  0.78451
    134   2.41974  4.19734  3.04189  2.92165  4.02884  1.20484  4.04054  3.58412  3.06682  3.26692  4.25553  3.21100  3.58102  3.41424  3.31378  2.58823  2.88361  3.16169  5.17156  4.12830    134 - -
          2.68618  4.42225  2.77519  2.73123  3.46354  2.40513  3.72494  3.29354  2.67741  2.69355  4.24690  2.90347  2.73739  3.18146  2.89801  2.37887  2.77519  2.98518  4.58477  3.61503
          0.03980  3.63955  4.36190  0.61958  0.77255  0.60944  0.78451
    135   2.48991  4.26697  3.07457  2.89429  3.87605  2.96842  3.97876  3.37368  2.93294  3.02230  4.07560  3.21625  1.40950  3.33088  3.19176  2.65434  2.91757  3.04616  5.11503  3.99968    135 - -
          2.68618  4.42225  2.77519  2.73123  3.46354  2.40513  3.72494  3.29354  2.67741  2.69355  4.24690  2.90347  2.73739  3.18146  2.89801  2.37887  2.77519  2.98518  4.58477  3.61503
          0.03980  3.63955  4.36190  0.61958  0.77255  0.60944  0.78451
    136   1.41755  4.10291  3.23942  3.03801  3.82790  2.92899  4.08510  2.92436  3.04740  2.81128  3.88679  3.24289  3.64713  3.41653  3.30449  2.46421  2.72565  2.62328  5.28066  4.05653    136 - -
          2.68618  4.42225  2.77519  2.73123  3.46354  2.40513  3.72494  3.29354  2.67741  2.69355  4.24690  2.90347  2.73739  3.18146  2.89801  2.37887  2.77519  2.98518  4.58477  3.61503
          0.03980  3.63955  4.36190  0.61958  0.77255  0.60944  0.78451
    137   2.41974  4.19734  3.04189  2.92165  4.02884  1.20484  4.04054  3.58412  3.06682  3.26692  4.25553  3.21100  3.58102  3.41424  3.31378  2.58823  2.88361  3.16169  5.17156  4.12830    137 - -
          2.68618  4.42225  2.77519  2.73123  3.46354  2.40513  3.72494  3.29354  2.67741  2.69355  4.24690  2.90347  2.73739  3.18146  2.89801  2.37887  2.77519  2.98518  4.58477  3.61503
          0.03980  3.63955  4.36190  0.61958  0.77255  0.60944  0.78451
    138   1.41755  4.10291  3.23942  3.03801  3.82790  2.92899  4.08510  2.92436  3.04740  2.81128  3.88679  3.24289  3.64713  3.41653  3.30449  2.46421  2.72565  2.62328  5.28066  4.05653    138 - -
          2.68618  4.42225  2.77519  2.73123  3.46354  2.40513  3.72494  3.29354  2.67741  2.69355  4.24690  2.90347  2.73739  3.18146  2.89801  2.37887  2.77519  2.98518  4.58477  3.61503
          0.03980  3.63955  4.36190  0.61958  0.77255  0.60944  0.78451
    139   2.31453  4.15231  3.23988  3.00124  3.77816  2.99351  4.03345  2.87991  2.93931  2.74893  3.83133  3.23964  3.68456  3.35153  3.19968  2.51493  1.64787  2.60219  5.23956  3.99959    139 - -
          2.68618  4.42225  2.77519  2.73123  3.46354  2.40513  3.72494  3.29354  2.67741  2.69355  4.24690  2.90347  2.73739  3.18146  2.89801  2.37887  2.77519  2.98518  4.58477  3.61503
          0.03980  3.63955  4.36190  0.61958  0.77255  0.60944  0.78451
    140   2.41974  4.19734  3.04189  2.92165  4.02884  1.20484  4.04054  3.58412  3.06682  3.26692  4.25553  3.21100  3.58102  3.41424  3.31378  2.58823  2.88361  3.16169  5.17156  4.12830    140 - -
          2.68618  4.42225  2.77519  2.73123  3.46354  2.40513  3.72494  3.29354  2.67741  2.69355  4.24690  2.90347  2.73739  3.18146  2.89801  2.37887  2.77519  2.98518  4.58477  3.61503
          0.03980  3.63955  4.36190  0.61958  0.77255  0.60944  0.78451
    141   2.62256  4.24609  3.78089  3.45535  3.39274  3.45744  4.30086  2.12552  3.31787  2.13857  3.41602  3.67675  4.04347  3.70298  3.54838  2.96092  2.99816  1.39288  5.12954  3.83763    141 - -
          2.68618  4.42225  2.77519  2.73123  3.46354  2.40513  3.72494  3.29354  2.67741  2.69355  4.24690  2.90347  2.73739  3.18146  2.89801  2.37887  2.77519  2.98518  4.58477  3.61503
          0.03980  3.63955  4.36190  0.61958  0.77255  0.60944  0.78451
    142   2.41974  4.19734  3.04189  2.92165  4.02884  1.20484  4.04054  3.58412  3.06682  3.26692  4.25553  3.21100  3.58102  3.41424  3.31378  2.58823  2.88361  3.16169  5.17156  4.12830    142 - -
          2.68618  4.42225  2.77519  2.73123  3.46354  2.40513  3.72494  3.29354  2.67741  2.69355  4.24690  2.90347  2.73739  3.18146  2.89801  2.37887  2.77519  2.98518  4.58477  3.61503
          0.03980  3.63955  4.36190  0.61958  0.77255  0.60944  0.78451
    143   2.22808  4.13551  3.02468  2.84506  3.84047  2.87050  3.95322  3.33809  2.89980  3.08409  4.04501  3.09977  3.59279  3.27383  3.18251  1.51272  2.69308  2.92902  5.23703  3.92570    143 - -
          2.68618  4.42225  2.77519  2.73123  3.46354  2.40513  3.72494  3.29354  2.67741  2.69355  4.24690  2.90347  2.73739  3.18146  2.89801  2.37887  2.77519  2.98518  4.58477  3.61503
          0.03980  3.63955  4.36190  0.61958  0.77255  0.60944  0.78451
    144   2.48991  4.26697  3.07457  2.89429  3.87605  2.96842  3.97876  3.37368  2.93294  3.02230  4.07560  3.21625  1.40950  3.33088  3.19176  2.65434  2.91757  3.04616  5.11503  3.99968    144 - -
          2.68618  4.42225  2.77519  2.73123  3.46354  2.40513  3.72494  3.29354  2.67741  2.69355  4.24690  2.90347  2.73739  3.18146  2.89801  2.37887  2.77519  2.98518  4.58477  3.61503
          0.03980  3.63955  4.36190  0.61958  0.77255  0.60944  0.78451
    145   2.48991  4.26697  3.07457  2.89429  3.87605  2.96842  3.97876  3.37368  2.93294  3.02230  4.07560  3.21625  1.40950  3.33088  3.19176  2.65434  2.91757  3.04616  5.11503  3.99968    145 - -
          2.68618  4.42225  2.77519  2.73123  3.46354  2.40513  3.72494  3.29354  2.67741  2.69355  4.24690  2.90347  2.73739  3.18146  2.89801  2.37887  2.77519  2.98518  4.58477  3.61503
          0.03980  3.63955  4.36190  0.61958  0.77255  0.60944  0.78451
    146   2.41974  4.19734  3.04189  2.92165  4.02884  1.20484  4.04054  3.58412  3.06682  3.26692  4.25553  3.21100  3.58102  3.41424  3.31378  2.58823  2.88361  3.16169  5.17156  4.12830    146 - -
          2.68618  4.42225  2.77519  2.73123  3.46354  2.40513  3.72494  3.29354  2.67741  2.69355  4.24690  2.90347  2.73739  3.18146  2.89801  2.37887  2.77519  2.98518  4.58477  3.61503
          0.03980  3.63955  4.36190  0.61958  0.77255  0.60944  0.78451
    147   2.89998  4.44102  3.79718  3.45556  3.07112  3.65836  4.18475  2.28947  3.22533  1.23512  3.20209  3.74997  4.14775  3.65189  3.43232  3.22798  3.21313  2.26192  4.84693  3.51209    147 - -
          2.68618  4.42225  2.77519  2.73123  3.46354  2.40513  3.72494  3.29354  2.67741  2.69355  4.24690  2.90347  2.73739  3.18146  2.89801  2.37887  2.77519  2.98518  4.58477  3.61503
          0.03980  3.63955  4.36190  0.61958  0.77255  0.60944  0.78451
    148   2.71815  4.66502  2.77866  2.54801  3.79505  3.21956  3.69717  3.40517  2.39249  2.93009  3.98411  2.99792  3.78194  1.72838  2.67415  2.78525  3.02496  3.15572  5.12098  3.80243    148 - -
          2.68618  4.42225  2.77519  2.73123  3.46354  2.40513  3.72494  3.29354  2.67741  2.69355  4.24690  2.90347  2.73739  3.18146  2.89801  2.37887  2.77519  2.98518  4.58477  3.61503
          0.03980  3.63955  4.36190  0.61958  0.77255  0.60944  0.78451
    149   2.62256  4.24609  3.78089  3.45535  3.39274  3.45744  4.30086  2.12552  3.31787  2.13857  3.41602  3.67675  4.04347  3.70298  3.54838  2.96092  2.99816  1.39288  5.12954  3.83763    149 - -
          2.68618  4.42225  2.77519  2.73123  3.46354  2.40513  3.72494  3.29354  2.67741  2.69355  4.24690  2.90347  2.73739  3.18146  2.89801  2.37887  2.77519  2.98518  4.58477  3.61503
          0.03980  3.63955  4.36190  0.61958  0.77255  0.60944  0.78451
    150   2.71815  4.66502  2.77866  2.54801  3.79505  3.21956  3.69717  3.40517  2.39249  2.93009  3.98411  2.99792  3.78194  1.72838  2.67415  2.78525  3.02496  3.15572  5.12098  3.80243    150 - -
          2.68618  4.42225  2.77519  2.73123  3.46354  2.40513  3.72494  3.29354  2.67741  2.69355  4.24690  2.90347  2.73739  3.18146  2.89801  2.37887  2.77519  2.98518  4.58477  3.61503
          0.03980  3.63955  4.36190  0.61958  0.77255  0.60944  0.78451
    151   2.41974  4.19734  3.04189  2.92165  4.02884  1.20484  4.04054  3.58412  3.06682  3.26692  4.25553  3.21100  3.58102  3.41424  3.31378  2.58823  2.88361  3.16169  5.17156  4.12830    151 - -
          2.68618  4.42225  2.77519  2.73123  3.46354  2.40513  3.72494  3.29354  2.67741  2.69355  4.24690  2.90347  2.73739  3.18146  2.89801  2.37887  2.77519  2.98518  4.58477  3.61503
          0.03980  3.63955  4.36190  0.61958  0.77255  0.60944  0.78451
    152   2.22808  4.13551  3.02468  2.84506  3.84047  2.87050  3.95322  3.33809  2.89980  3.08409  4.04501  3.09977  3.59279  3.27383  3.18251  1.51272  2.69308  2.92902  5.23703  3.92570    152 - -
          2.68618  4.42225  2.77519  2.73123  3.46354  2.40513  3.72494  3.29354  2.67741  2.69355  4.24690  2.90347  2.73739  3.18146  2.89801  2.37887  2.77519  2.98518  4.58477  3.61503
          0.03980  3.63955  4.36190  0.61958  0.77255  0.60944  0.78451
    153   2.36656  1.57896  3.80970  3.50859  3.56767  3.02343  4.20949  2.68436  3.33644  2.60410  3.72605  3.55821  3.71259  3.69563  3.49768  2.63489  2.81643  2.44252  5.01967  3.85270    153 - -
          2.68618  4.42225  2.77519  2.73123  3.46354  2.40513  3.72494  3.29354  2.67741  2.69355  4.24690  2.90347  2.73739  3.18146  2.89801  2.37887  2.77519  2.98518  4.58477  3.61503
          0.03980  3.63955  4.36190  0.61958  0.77255  0.60944  0.78451
    154   2.75995  4.58436  3.22838  2.81504  3.87848  3.27067  3.70037  3.41739  2.21774  2.97818  4.00244  3.18462  3.80041  2.94842  1.41589  2.86511  3.05286  3.15589  5.06767  3.87283    154 - -
          2.68618  4.42225  2.77519  2.73123  3.46354  2.40513  3.72494  3.29354  2.67741  2.69355  4.24690  2.90347  2.73739  3.18146  2.89801  2.37887  2.77519  2.98518  4.58477  3.61503
          0.03980  3.63955  4.36190  0.61958  0.77255  0.60944  0.78451
    155   2.41974  4.19734  3.04189  2.92165  4.02884  1.20484  4.04054  3.58412  3.06682  3.26692  4.25553  3.21100  3.58102  3.41424  3.31378  2.58823  2.88361  3.16169  5.17156  4.12830    155 - -
          2.68618  4.42225  2.77519  2.73123  3.46354  2.40513  3.72494  3.29354  2.67741  2.69355  4.24690  2.90347  2.73739  3.18146  2.89801  2.37887  2.77519  2.98518  4.58477  3.61503
          0.03980  3.63955  4.36190  0.61958  0.77255  0.60944  0.78451
    156   2.93585  4.52037  3.49871  3.20031  2.37850  3.56046  3.55780  2.97879  3.06401  2.49056  3.68609  3.45358  4.04909  3.42917  3.28990  3.09175  3.22681  2.84094  4.00764  1.47166    156 - -
          2.68618  4.42225  2.77519  2.73123  3.46354  2.40513  3.72494  3.29354  2.67741  2.69355  4.24690  2.90347  2.73739  3.18146  2.89801  2.37887  2.77519  2.98518  4.58477  3.61503
          0.03980  3.63955  4.36190  0.61958  0.77255  0.60944  0.78451
    157   2.75995  4.58436  3.22838  2.81504  3.87848  3.27067  3.70037  3.41739  2.21774  2.97818  4.00244  3.18462  3.80041  2.94842  1.41589  2.86511  3.05286  3.15589  5.06767  3.87283    157 - -
          2.68618  4.42225  2.77519  2.73123  3.46354  2.40513  3.72494  3.29354  2.67741  2.69355  4.24690  2.90347  2.73739  3.18146  2.89801  2.37887  2.77519  2.98518  4.58477  3.61503
          0.03980  3.63955  4.36190  0.61958  0.77255  0.60944  0.78451
    158   2.36656  1.57896  3.80970  3.50859  3.56767  3.02343  4.20949  2.68436  3.33644  2.60410  3.72605  3.55821  3.71259  3.69563  3.49768  2.63489  2.81643  2.44252  5.01967  3.85270    158 - -
          2.68618  4.42225  2.77519  2.73123  3.46354  2.40513  3.72494  3.29354  2.67741  2.69355  4.24690  2.90347  2.73739  3.18146  2.89801  2.37887  2.77519  2.98518  4.58477  3.61503
          0.03980  3.63955  4.36190  0.61958  0.77255  0.60944  0.78451
    159   2.41974  4.19734  3.04189  2.92165  4.02884  1.20484  4.04054  3.58412  3.06682  3.26692  4.25553  3.21100  3.58102  3.41424  3.31378  2.58823  2.88361  3.16169  5.17156  4.12830    159 - -
          2.68618  4.42225  2.77519  2.73123  3.46354  2.40513  3.72494  3.29354  2.67741  2.69355  4.24690  2.90347  2.73739  3.18146  2.89801  2.37887  2.77519  2.98518  4.58477  3.61503
          0.03980  3.63955  4.36190  0.61958  0.77255  0.60944  0.78451
    160   2.62256  4.24609  3.78089  3.45535  3.39274  3.45744  4.30086  2.12552  3.31787  2.13857  3.41602  3.67675  4.04347  3.70298  3.54838  2.96092  2.99816  1.39288  5.12954  3.83763    160 - -
          2.68618  4.42225  2.77519  2.73123  3.46354  2.40513  3.72494  3.29354  2.67741  2.69355  4.24690  2.90347  2.73739  3.18146  2.89801  2.37887  2.77519  2.98518  4.58477  3.61503
          0.03980  3.63955  4.36190  0.61958  0.77255  0.60944  0.78451
    161   2.48991  4.26697  3.07457  2.89429  3.87605  2.96842  3.97876  3.37368  2.93294  3.02230  4.07560  3.21625  1.40950  3.33088  3.19176  2.65434  2.91757  3.04616  5.11503  3.99968    161 - -
          2.68618  4.42225  2.77519  2.73123  3.46354  2.40513  3.72494  3.29354  2.67741  2.69355  4.24690  2.90347  2.73739  3.18146  2.89801  2.37887  2.77519  2.98518  4.58477  3.61503
          0.03980  3.63955  4.36190  0.61958  0.77255  0.60944  0.78451
    162   1.41755  4.10291  3.23942  3.03801  3.82790  2.92899  4.08510  2.92436  3.04740  2.81128  3.88679  3.24289  3.64713  3.41653  3.30449  2.46421  2.72565  2.62328  5.28066  4.05653    162 - -
          2.68618  4.42225  2.77519  2.73123  3.46354  2.40513  3.72494  3.29354  2.67741  2.69355  4.24690  2.90347  2.73739  3.18146  2.89801  2.37887  2.77519  2.98518  4.58477  3.61503
          0.03980  3.63955  4.36190  0.61958  0.77255  0.60944  0.78451
    163   2.41974  4.19734  3.04189  2.92165  4.02884  1.20484  4.04054  3.58412  3.06682  3.26692  4.25553  3.21100  3.58102  3.41424  3.31378  2.58823  2.88361  3.16169  5.17156  4.12830    163 - -
          2.68618  4.42225  2.77519  2.73123  3.46354  2.40513  3.72494  3.29354  2.67741  2.69355  4.24690  2.90347  2.73739  3.18146  2.89801  2.37887  2.77519  2.98518  4.58477  3.61503
          0.03980  3.63955  4.36190  0.61958  0.77255  0.60944  0.78451
    164   1.41755  4.10291  3.23942  3.03801  3.82790  2.92899  4.08510  2.92436  3.04740  2.81128  3.88679  3.24289  3.64713  3.41653  3.30449  2.46421  2.72565  2.62328  5.28066  4.05653    164 - -
          2.68618  4.42225  2.77519  2.73123  3.46354  2.40513  3.72494  3.29354  2.67741  2.69355  4.24690  2.90347  2.73739  3.18146  2.89801  2.37887  2.77519  2.98518  4.58477  3.61503
          0.03980  3.63955  4.36190  0.61958  0.77255  0.60944  0.78451
    165   1.41755  4.10291  3.23942  3.03801  3.82790  2.92899  4.08510  2.92436  3.04740  2.81128  3.88679  3.24289  3.64713  3.41653  3.30449  2.46421  2.72565  2.62328  5.28066  4.05653    165 - -
          2.68618  4.42225  2.77519  2.73123  3.46354  2.40513  3.72494  3.29354  2.67741  2.69355  4.24690  2.90347  2.73739  3.18146  2.89801  2.37887  2.77519  2.98518  4.58477  3.61503
          0.03980  3.63955  4.36190  0.61958  0.77255  0.60944  0.78451
    166   2.41974  4.19734  3.04189  2.92165  4.02884  1.20484  4.04054  3.58412  3.06682  3.26692  4.25553  3.21100  3.58102  3.41424  3.31378  2.58823  2.88361  3.16169  5.17156  4.12830    166 - -
          2.68618  4.42225  2.77519  2.73123  3.46354  2.40513  3.72494  3.29354  2.67741  2.69355  4.24690  2.90347  2.73739  3.18146  2.89801  2.37887  2.77519  2.98518  4.58477  3.61503
          0.03980  3.63955  4.36190  0.61958  0.77255  0.60944  0.78451
    167   1.41755  4.10291  3.23942  3.03801  3.82790  2.92899  4.08510  2.92436  3.04740  2.81128  3.88679  3.24289  3.64713  3.41653  3.30449  2.46421  2.72565  2.62328  5.28066  4.05653    167 - -
          2.68618  4.42225  2.77519  2.73123  3.46354  2.40513  3.72494  3.29354  2.67741  2.69355  4.24690  2.90347  2.73739  3.18146  2.89801  2.37887  2.77519  2.98518  4.58477  3.61503
          0.03980  3.63955  4.36190  0.61958  0.77255  0.60944  0.78451
    168   2.75995  4.58436  3.22838  2.81504  3.87848  3.27067  3.70037  3.41739  2.21774  2.97818  4.00244  3.18462  3.80041  2.94842  1.41589  2.86511  3.05286  3.15589  5.06767  3.87283    168 - -
          2.68618  4.42225  2.77519  2.73123  3.46354  2.40513  3.72494  3.29354  2.67741  2.69355  4.24690  2.90347  2.73739  3.18146  2.89801  2.37887  2.77519  2.98518  4.58477  3.61503
          0.03980  3.63955  4.36190  0.61958  0.77255  0.60944  0.78451
    169   2.22808  4.13551  3.02468  2.84506  3.84047  2.87050  3.95322  3.33809  2.89980  3.08409  4.04501  3.09977  3.59279  3.27383  3.18251  1.51272  2.69308  2.92902  5.23703  3.92570    169 - -
          2.68618  4.42225  2.77519  2.73123  3.46354  2.40513  3.72494  3.29354  2.67741  2.69355  4.24690  2.90347  2.73739  3.18146  2.89801  2.37887  2.77519  2.98518  4.58477  3.61503
          0.03980  3.63955  4.36190  0.61958  0.77255  0.60944  0.78451
    170   2.22808  4.13551  3.02468  2.84506  3.84047  2.87050  3.95322  3.33809  2.89980  3.08409  4.04501  3.09977  3.59279  3.27383  3.18251  1.51272  2.69308  2.92902  5.23703  3.92570    170 - -
          2.68618  4.42225  2.77519  2.73123  3.46354  2.40513  3.72494  3.29354  2.67741  2.69355  4.24690  2.90347  2.73739  3.18146  2.89801  2.37887  2.77519  2.98518  4.58477  3.61503
          0.03980  3.63955  4.36190  0.61958  0.77255  0.60944  0.78451
    171   2.48991  4.26697  3.07457  2.89429  3.87605  2.96842  3.97876  3.37368  2.93294  3.02230  4.07560  3.21625  1.40950  3.33088  3.19176  2.65434  2.91757  3.04616  5.11503  3.99968    171 - -
          2.68618  4.42225  2.77519  2.73123  3.46354  2.40513  3.72494  3.29354  2.67741  2.69355  4.24690  2.90347  2.73739  3.18146  2.89801  2.37887  2.77519  2.98518  4.58477  3.61503
          0.03980  3.63955  4.36190  0.61958  0.77255  0.60944  0.78451
    172   2.41974  4.19734  3.04189  2.92165  4.02884  1.20484  4.04054  3.58412  3.06682  3.26692  4.25553  3.21100  3.58102  3.41424  3.31378  2.58823  2.88361  3.16169  5.17156  4.12830    172 - -
          2.68618  4.42225  2.77519  2.73123  3.46354  2.40513  3.72494  3.29354  2.67741  2.69355  4.24690  2.90347  2.73739  3.18146  2.89801  2.37887  2.77519  2.98518  4.58477  3.61503
          0.03980  3.63955  4.36190  0.61958  0.77255  0.60944  0.78451
    173   2.62256  4.24609  3.78089  3.45535  3.39274  3.45744  4.30086  2.12552  3.31787  2.13857  3.41602  3.67675  4.04347  3.70298  3.54838  2.96092  2.99816  1.39288  5.12954  3.83763    173 - -
          2.68618  4.42225  2.77519  2.73123  3.46354  2.40513  3.72494  3.29354  2.67741  2.69355  4.24690  2.90347  2.73739  3.18146  2.89801  2.37887  2.77519  2.98518  4.58477  3.61503
          0.03980  3.63955  4.36190  0.61958  0.77255  0.60944  0.78451
    174   2.75995  4.58436  3.22838  2.81504  3.87848  3.27067  3.70037  3.41739  2.21774  2.97818  4.00244  3.18462  3.80041  2.94842  1.41589  2.86511  3.05286  3.15589  5.06767  3.87283    174 - -
          2.68618  4.42225  2.77519  2.73123  3.46354  2.40513  3.72494  3.29354  2.67741  2.69355  4.24690  2.90347  2.73739  3.18146  2.89801  2.37887  2.77519  2.98518  4.58477  3.61503
          0.03980  3.63955  4.36190  0.61958  0.77255  0.60944  0.78451
    175   1.41755  4.10291  3.23942  3.03801  3.82790  2.92899  4.08510  2.92436  3.04740  2.81128  3.88679  3.24289  3.64713  3.41653  3.30449  2.46421  2.72565  2.62328  5.28066  4.05653    175 - -
          2.68618  4.42225  2.77519  2.73123  3.46354  2.40513  3.72494  3.29354  2.67741  2.69355  4.24690  2.90347  2.73739  3.18146  2.89801  2.37887  2.77519  2.98518  4.58477  3.61503
          0.03980  3.63955  4.36190  0.61958  0.77255  0.60944  0.78451
    176   2.71815  4.66502  2.77866  2.54801  3.79505  3.21956  3.69717  3.40517  2.39249  2.93009  3.98411  2.99792  3.78194  1.72838  2.67415  2.78525  3.02496  3.15572  5.12098  3.80243    176 - -
          2.68618  4.42225  2.77519  2.73123  3.46354  2.40513  3.72494  3.29354  2.67741  2.69355  4.24690  2.90347  2.73739  3.18146  2.89801  2.37887  2.77519  2.98518  4.58477  3.61503
          0.03980  3.63955  4.36190  0.61958  0.77255  0.60944  0.78451
    177   1.41755  4.10291  3.23942  3.03801  3.82790  2.92899  4.08510  2.92436  3.04740  2.81128  3.88679  3.24289  3.64713  3.41653  3.30449  2.46421  2.72565  2.62328  5.28066  4.05653    177 - -
          2.68618  4.42225  2.77519  2.73123  3.46354  2.40513  3.72494  3.29354  2.67741  2.69355  4.24690  2.90347  2.73739  3.18146  2.89801  2.37887  2.77519  2.98518  4.58477  3.61503
          0.03980  3.63955  4.36190  0.61958  0.77255  0.60944  0.78451
    178   1.41755  4.10291  3.23942  3.03801  3.82790  2.92899  4.08510  2.92436  3.04740  2.81128  3.88679  3.24289  3.64713  3.41653  3.30449  2.46421  2.72565  2.62328  5.28066  4.05653    178 - -
          2.68618  4.42225  2.77519  2.73123  3.46354  2.40513  3.72494  3.29354  2.67741  2.69355  4.24690  2.90347  2.73739  3.18146  2.89801  2.37887  2.77519  2.98518  4.58477  3.61503
          0.03980  3.63955  4.36190  0.61958  0.77255  0.60944  0.78451
    179   2.75995  4.58436  3.22838  2.81504  3.87848  3.27067  3.70037  3.41739  2.21774  2.97818  4.00244  3.18462  3.80041  2.94842  1.41589  2.86511  3.05286  3.15589  5.06767  3.87283    179 - -
          2.68618  4.42225  2.77519  2.73123  3.46354  2.40513  3.72494  3.29354  2.67741  2.69355  4.24690  2.90347  2.73739  3.18146  2.89801  2.37887  2.77519  2.98518  4.58477  3.61503
          0.03980  3.63955  4.36190  0.61958  0.77255  0.60944  0.78451
    180   2.41974  4.19734  3.04189  2.92165  4.02884  1.20484  4.04054  3.58412  3.06682  3.26692  4.25553  3.21100  3.58102  3.41424  3.31378  2.58823  2.88361  3.16169  5.17156  4.12830    180 - -
          2.68618  4.42225  2.77519  2.73123  3.46354  2.40513  3.72494  3.29354  2.67741  2.69355  4.24690  2.90347  2.73739  3.18146  2.89801  2.37887  2.77519  2.98518  4.58477  3.61503
          0.03980  3.63955  4.36190  0.61958  0.77255  0.60944  0.78451
    181   2.36656  1.57896  3.80970  3.50859  3.56767  3.02343  4.20949  2.68436  3.33644  2.60410  3.72605  3.55821  3.71259  3.69563  3.49768  2.63489  2.81643  2.44252  5.01967  3.85270    181 - -
          2.68618  4.42225  2.77519  2.73123  3.46354  2.40513  3.72494  3.29354  2.67741  2.69355  4.24690  2.90347  2.73739  3.18146  2.89801  2.37887  2.77519  2.98518  4.58477  3.61503
          0.03980  3.63955  4.36190  0.61958  0.77255  0.60944  0.78451
    182   2.75995  4.58436  3.22838  2.81504  3.87848  3.27067  3.70037  3.41739  2.21774  2.97818  4.00244  3.18462  3.80041  2.94842  1.41589  2.86511  3.05286  3.15589  5.06767  3.87283    182 - -
          2.68618  4.42225  2.77519  2.73123  3.46354  2.40513  3.72494  3.29354  2.67741  2.69355  4.24690  2.90347  2.73739  3.18146  2.89801  2.37887  2.77519  2.98518  4.58477  3.61503
          0.03980  3.63955  4.36190  0.61958  0.77255  0.60944  0.78451
    183   2.36656  1.57896  3.80970  3.50859  3.56767  3.02343  4.20949  2.68436  3.33644  2.60410  3.72605  3.55821  3.71259  3.69563  3.49768  2.63489  2.81643  2.44252  5.01967  3.85270    183 - -
          2.68618  4.42225  2.77519  2.73123  3.46354  2.40513  3.72494  3.29354  2.67741  2.69355  4.24690  2.90347  2.73739  3.18146  2.89801  2.37887  2.77519  2.98518  4.58477  3.61503
          0.03980  3.63955  4.36190  0.61958  0.77255  0.60944  0.78451
    184   2.75995  4.58436  3.22838  2.81504  3.87848  3.27067  3.70037  3.41739  2.21774  2.97818  4.00244  3.18462  3.80041  2.94842  1.41589  2.86511  3.05286  3.15589  5.06767  3.87283    184 - -
          2.68618  4.42225  2.77519  2.73123  3.46354  2.40513  3.72494  3.29354  2.67741  2.69355  4.24690  2.90347  2.73739  3.18146  2.89801  2.37887  2.77519  2.98518  4.58477  3.61503
          0.03980  3.63955  4.36190  0.61958  0.77255  0.60944  0.78451
    185   2.41974  4.19734  3.04189  2.92165  4.02884  1.20484  4.04054  3.58412  3.06682  3.26692  4.25553  3.21100  3.58102  3.41424  3.31378  2.58823  2.88361  3.16169  5.17156  4.12830    185 - -
          2.68618  4.42225  2.77519  2.73123  3.46354  2.40513  3.72494  3.29354  2.67741  2.69355  4.24690  2.90347  2.73739  3.18146  2.89801  2.37887  2.77519  2.98518  4.58477  3.61503
          0.03980  3.63955  4.36190  0.61958  0.77255  0.60944  0.78451
    186   2.48991  4.26697  3.07457  2.89429  3.87605  2.96842  3.97876  3.37368  2.93294  3.02230  4.07560  3.21625  1.40950  3.33088  3.19176  2.65434  2.91757  3.04616  5.11503  3.99968    186 - -
          2.68618  4.42225  2.77519  2.73123  3.46354  2.40513  3.72494  3.29354  2.67741  2.69355  4.24690  2.90347  2.73739  3.18146  2.89801  2.37887  2.77519  2.98518  4.58477  3.61503
          0.03980  3.63955  4.36190  0.61958  0.77255  0.60944  0.78451
    187   1.41755  4.10291  3.23942  3.03801  3.82790  2.92899  4.08510  2.92436  3.04740  2.81128  3.88679  3.24289  3.64713  3.41653  3.30449  2.46421  2.72565  2.62328  5.28066  4.05653    187 - -
          2.68618  4.42225  2.77519  2.73123  3.46354  2.40513  3.72494  3.29354  2.67741  2.69355  4.24690  2.90347  2.73739  3.18146  2.89801  2.37887  2.77519  2.98518  4.58477  3.61503
          0.03980  3.63955  4.36190  0.61958  0.77255  0.60944  0.78451
    188   2.41974  4.19734  3.04189  2.92165  4.02884  1.20484  4.04054  3.58412  3.06682  3.26692  4.25553  3.21100  3.58102  3.41424  3.31378  2.58823  2.88361  3.16169  5.17156  4.12830    188 - -
          2.68618  4.42225  2.77519  2.73123  3.46354  2.40513  3.72494  3.29354  2.67741  2.69355  4.24690  2.90347  2.73739  3.18146  2.89801  2.37887  2.77519  2.98518  4.58477  3.61503
          0.03980  3.63955  4.36190  0.61958  0.77255  0.60944  0.78451
    189   1.41755  4.10291  3.23942  3.03801  3.82790  2.92899  4.08510  2.92436  3.04740  2.81128  3.88679  3.24289  3.64713  3.41653  3.30449  2.46421  2.72565  2.62328  5.28066  4.05653    189 - -
          2.68618  4.42225  2.77519  2.73123  3.46354  2.40513  3.72494  3.29354  2.67741  2.69355  4.24690  2.90347  2.73739  3.18146  2.89801  2.37887  2.77519  2.98518  4.58477  3.61503
          0.03980  3.63955  4.36190  0.61958  0.77255  0.60944  0.78451
    190   2.31453  4.15231  3.23988  3.00124  3.77816  2.99351  4.03345  2.87991  2.93931  2.74893  3.83133  3.23964  3.68456  3.35153  3.19968  2.51493  1.64787  2.60219  5.23956  3.99959    190 - -
          2.68618  4.42225  2.77519  2.73123  3.46354  2.40513  3.72494  3.29354  2.67741  2.69355  4.24690  2.90347  2.73739  3.18146  2.89801  2.37887  2.77519  2.98518  4.58477  3.61503
          0.03980  3.63955  4.36190  0.61958  0.77255  0.60944  0.78451
    191   2.41974  4.19734  3.04189  2.92165  4.02884  1.20484  4.04054  3.58412  3.06682  3.26692  4.25553  3.21100  3.58102  3.41424  3.31378  2.58823  2.88361  3.16169  5.17156  4.12830    191 - -
          2.68618  4.42225  2.77519  2.73123  3.46354  2.40513  3.72494  3.29354  2.67741  2.69355  4.24690  2.90347  2.73739  3.18146  2.89801  2.37887  2.77519  2.98518  4.58477  3.61503
          0.03980  3.63955  4.36190  0.61958  0.77255  0.60944  0.78451
    192   1.41755  4.10291  3.23942  3.03801  3.82790  2.92899  4.08510  2.92436  3.04740  2.81128  3.88679  3.24289  3.64713  3.41653  3.30449  2.46421  2.72565  2.62328  5.28066  4.05653    192 - -
          2.68618  4.42225  2.77519  2.73123  3.46354  2.40513  3.72494  3.29354  2.67741  2.69355  4.24690  2.90347  2.73739  3.18146  2.89801  2.37887  2.77519  2.98518  4.58477  3.61503
          0.03980  3.63955  4.36190  0.61958  0.77255  0.60944  0.78451
    193   2.41974  4.19734  3.04189  2.92165  4.02884  1.20484  4.04054  3.58412  3.06682  3.26692  4.25553  3.21100  3.58102  3.41424  3.31378  2.58823  2.88361  3.16169  5.17156  4.12830    193 - -
          2.68618  4.42225  2.77519  2.73123  3.46354  2.40513  3.72494  3.29354  2.67741  2.69355  4.24690  2.90347  2.73739  3.18146  2.89801  2.37887  2.77519  2.98518  4.58477  3.61503
          0.03980  3.63955  4.36190  0.61958  0.77255  0.60944  0.78451
    194   2.93585  4.52037  3.49871  3.20031  2.37850  3.56046  3.55780  2.97879  3.06401  2.49056  3.68609  3.45358  4.04909  3.42917  3.28990  3.09175  3.22681  2.84094  4.00764  1.47166    194 - -
          2.68618  4.42225  2.77519  2.73123  3.46354  2.40513  3.72494  3.29354  2.67741  2.69355  4.24690  2.90347  2.73739  3.18146  2.89801  2.37887  2.77519  2.98518  4.58477  3.61503
          0.03980  3.63955  4.36190  0.61958  0.77255  0.60944  0.78451
    195   2.48991  4.26697  3.07457  2.89429  3.87605  2.96842  3.97876  3.37368  2.93294  3.02230  4.07560  3.21625  1.40950  3.33088  3.19176  2.65434  2.91757  3.04616  5.11503  3.99968    195 - -
          2.68618  4.42225  2.77519  2.73123  3.46354  2.40513  3.72494  3.29354  2.67741  2.69355  4.24690  2.90347  2.73739  3.18146  2.89801  2.37887  2.77519  2.98518  4.58477  3.61503
          0.03980  3.63955  4.36190  0.61958  0.77255  0.60944  0.78451
    196   2.48991  4.26697  3.07457  2.89429  3.87605  2.96842  3.97876  3.37368  2.93294  3.02230  4.07560  3.21625  1.40950  3.33088  3.19176  2.65434  2.91757  3.04616  5.11503  3.99968    196 - -
          2.68618  4.42225  2.77519  2.73123  3.46354  2.40513  3.72494  3.29354  2.67741  2.69355  4.24690  2.90347  2.73739  3.18146  2.89801  2.37887  2.77519  2.98518  4.58477  3.61503
          0.03980  3.63955  4.36190  0.61958  0.77255  0.60944  0.78451
    197   2.41974  4.19734  3.04189  2.92165  4.02884  1.20484  4.04054  3.58412  3.06682  3.26692  4.25553  3.21100  3.58102  3.41424  3.31378  2.58823  2.88361  3.16169  5.17156  4.12830    197 - -
          2.68618  4.42225  2.77519  2.73123  3.46354  2.40513  3.72494  3.29354  2.67741  2.69355  4.24690  2.90347  2.73739  3.18146  2.89801  2.37887  2.77519  2.98518  4.58477  3.61503
          0.03980  3.63955  4.36190  0.61958  0.77255  0.60944  0.78451
    198   2.89998  4.44102  3.79718  3.45556  3.07112  3.65836  4.18475  2.28947  3.22533  1.23512  3.20209  3.74997  4.14775  3.65189  3.43232  3.22798  3.21313  2.26192  4.84693  3.51209    198 - -
          2.68618  4.42225  2.77519  2.73123  3.46354  2.40513  3.72494  3.29354  2.67741  2.69355  4.24690  2.90347  2.73739  3.18146  2.89801  2.37887  2.77519  2.98518  4.58477  3.61503
          0.03980  3.63955  4.36190  0.61958  0.77255  0.60944  0.78451
    199   2.71815  4.66502  2.77866  2.54801  3.79505  3.21956  3.69717  3.40517  2.39249  2.93009  3.98411  2.99792  3.78194  1.72838  2.67415  2.78525  3.02496  3.15572  5.12098  3.80243    199 - -
          2.68618  4.42225  2.77519  2.73123  3.46354  2.40513  3.72494  3.29354  2.67741  2.69355  4.24690  2.90347  2.73739  3.18146  2.89801  2.37887  2.77519  2.98518  4.58477  3.61503
          0.03980  3.63955  4.36190  0.61958  0.77255  0.60944  0.78451
    200   2.62256  4.24609  3.78089  3.45535  3.39274  3.45744  4.30086  2.12552  3.31787  2.13857  3.41602  3.67675  4.04347  3.70298  3.54838  2.96092  2.99816  1.39288  5.12954  3.83763    200 - -
          2.68618  4.42225  2.77519  2.73123  3.46354  2.40513  3.72494  3.29354  2.67741  2.69355  4.24690  2.90347  2.73739  3.18146  2.89801  2.37887  2.77519  2.98518  4.58477  3.61503
          0.03980  3.63955  4.36190  0.61958  0.77255  0.60944  0.78451
    201   2.75995  4.58436  3.22838  2.81504  3.87848  3.27067  3.70037  3.41739  2.21774  2.97818  4.00244  3.18462  3.80041  2.94842  1.41589  2.86511  3.05286  3.15589  5.06767  3.87283    201 - -
          2.68618  4.42225  2.77519  2.73123  3.46354  2.40513  3.72494  3.29354  2.67741  2.69355  4.24690  2.90347  2.73739  3.18146  2.89801  2.37887  2.77519  2.98518  4.58477  3.61503
          0.03980  3.63955  4.36190  0.61958  0.77255  0.60944  0.78451
    202   2.41974  4.19734  3.04189  2.92165  4.02884  1.20484  4.04054  3.58412  3.06682  3.26692  4.25553  3.21100  3.58102  3.41424  3.31378  2.58823  2.88361  3.16169  5.17156  4.12830    202 - -
          2.68618  4.42225  2.77519  2.73123  3.46354  2.40513  3.72494  3.29354  2.67741  2.69355  4.24690  2.90347  2.73739  3.18146  2.89801  2.37887  2.77519  2.98518  4.58477  3.61503
          0.03980  3.63955  4.36190  0.61958  0.77255  0.60944  0.78451
    203   2.48991  4.26697  3.07457  2.89429  3.87605  2.96842  3.97876  3.37368  2.93294  3.02230  4.07560  3.21625  1.40950  3.33088  3.19176  2.65434  2.91757  3.04616  5.11503  3.99968    203 - -
          2.68618  4.42225  2.77519  2.73123  3.46354  2.40513  3.72494  3.29354  2.67741  2.69355  4.24690  2.90347  2.73739  3.18146  2.89801  2.37887  2.77519  2.98518  4.58477  3.61503
          0.03980  3.63955  4.36190  0.61958  0.77255  0.60944  0.78451
    204   2.75995  4.58436  3.22838  2.81504  3.87848  3.27067  3.70037  3.41739  2.21774  2.97818  4.00244  3.18462  3.80041  2.94842  1.41589  2.86511  3.05286  3.15589  5.06767  3.87283    204 - -
          2.68618  4.42225  2.77519  2.73123  3.46354  2.40513  3.72494  3.29354  2.67741  2.69355  4.24690  2.90347  2.73739  3.18146  2.89801  2.37887  2.77519  2.98518  4.58477  3.61503
          0.03980  3.63955  4.36190  0.61958  0.77255  0.60944  0.78451
    205   2.71815  4.66502  2.77866  2.54801  3.79505  3.21956  3.69717  3.40517  2.39249  2.93009  3.98411  2.99792  3.78194  1.72838  2.67415  2.78525  3.02496  3.15572  5.12098  3.80243    205 - -
          2.68618  4.42225  2.77519  2.73123  3.46354  2.40513  3.72494  3.29354  2.67741  2.69355  4.24690  2.90347  2.73739  3.18146  2.89801  2.37887  2.77519  2.98518  4.58477  3.61503
          0.03980  3.63955  4.36190  0.61958  0.77255  0.60944  0.78451
    206   2.62256  4.24609  3.78089  3.45535  3.39274  3.45744  4.30086  2.12552  3.31787  2.13857  3.41602  3.67675  4.04347  3.70298  3.54838  2.96092  2.99816  1.39288  5.12954  3.83763    206 - -
          2.68618  4.42225  2.77519  2.73123  3.46354  2.40513  3.72494  3.29354  2.67741  2.69355  4.24690  2.90347  2.73739  3.18146  2.89801  2.37887  2.77519  2.98518  4.58477  3.61503
          0.03980  3.63955  4.36190  0.61958  0.77255  0.60944  0.78451
    207   2.22808  4.13551  3.02468  2.84506  3.84047  2.87050  3.95322  3.33809  2.89980  3.08409  4.04501  3.09977  3.59279  3.27383  3.18251  1.51272  2.69308  2.92902  5.23703  3.92570    207 - -
          2.68618  4.42225  2.77519  2.73123  3.46354  2.40513  3.72494  3.29354  2.67741  2.69355  4.24690  2.90347  2.73739  3.18146  2.89801  2.37887  2.77519  2.98518  4.58477  3.61503
          0.03980  3.63955  4.36190  0.61958  0.77255  0.60944  0.78451
    208   1.41755  4.10291  3.23942  3.03801  3.82790  2.92899  4.08510  2.92436  3.04740  2.81128  3.88679  3.24289  3.64713  3.41653  3.30449  2.46421  2.72565  2.62328  5.28066  4.05653    208 - -
          2.68618  4.42225  2.77519  2.73123  3.46354  2.40513  3.72494  3.29354  2.67741  2.69355  4.24690  2.90347  2.73739  3.18146  2.89801  2.37887  2.77519  2.98518  4.58477  3.61503
          0.03980  3.63955  4.36190  0.61958  0.77255  0.60944  0.78451
    209   2.41974  4.19734  3.04189  2.92165  4.02884  1.20484  4.04054  3.58412  3.06682  3.26692  4.25553  3.21100  3.58102  3.41424  3.31378  2.58823  2.88361  3.16169  5.17156  4.12830    209 - -
          2.68618  4.42225  2.77519  2.73123  3.46354  2.40513  3.72494  3.29354  2.67741  2.69355  4.24690  2.90347  2.73739  3.18146  2.89801  2.37887  2.77519  2.98518  4.58477  3.61503
          0.03980  3.63955  4.36190  0.61958  0.77255  0.60944  0.78451
    210   2.41974  4.19734  3.04189  2.92165  4.02884  1.20484  4.04054  3.58412  3.06682  3.26692  4.25553  3.21100  3.58102  3.41424  3.31378  2.58823  2.88361  3.16169  5.17156  4.12830    210 - -
          2.68618  4.42225  2.77519  2.73123  3.46354  2.40513  3.72494  3.29354  2.67741  2.69355  4.24690  2.90347  2.73739  3.18146  2.89801  2.37887  2.77519  2.98518  4.58477  3.61503
          0.03980  3.63955  4.36190  0.61958  0.77255  0.60944  0.78451
    211   2.48991  4.26697  3.07457  2.89429  3.87605  2.96842  3.97876  3.37368  2.93294  3.02230  4.07560  3.21625  1.40950  3.33088  3.19176  2.65434  2.91757  3.04616  5.11503  3.99968    211 - -
          2.68618  4.42225  2.77519  2.73123  3.46354  2.40513  3.72494  3.29354  2.67741  2.69355  4.24690  2.90347  2.73739  3.18146  2.89801  2.37887  2.77519  2.98518  4.58477  3.61503
          0.03980  3.63955  4.36190  0.61958  0.77255  0.60944  0.78451
    212   2.41974  4.19734  3.04189  2.92165  4.02884  1.20484  4.04054  3.58412  3.06682  3.26692  4.25553  3.21100  3.58102  3.41424  3.31378  2.58823  2.88361  3.16169  5.17156  4.12830    212 - -
          2.68618  4.42225  2.77519  2.73123  3.46354  2.40513  3.72494  3.29354  2.67741  2.69355  4.24690  2.90347  2.73739  3.18146  2.89801  2.37887  2.77519  2.98518  4.58477  3.61503
          0.03980  3.63955  4.36190  0.61958  0.77255  0.60944  0.78451
    213   2.89998  4.44102  3.79718  3.45556  3.07112  3.65836  4.18475  2.28947  3.22533  1.23512  3.20209  3.74997  4.14775  3.65189  3.43232  3.22798  3.21313  2.26192  4.84693  3.51209    213 - -
          2.68618  4.42225  2.77519  2.73123  3.46354  2.40513  3.72494  3.29354  2.67741  2.69355  4.24690  2.90347  2.73739  3.18146  2.89801  2.37887  2.77519  2.98518  4.58477  3.61503
          0.03980  3.63955  4.36190  0.61958  0.77255  0.60944  0.78451
    214   2.71815  4.66502  2.77866  2.54801  3.79505  3.21956  3.69717  3.40517  2.39249  2.93009  3.98411  2.99792  3.78194  1.72838  2.67415  2.78525  3.02496  3.15572  5.12098  3.80243    214 - -
          2.68618  4.42225  2.77519  2.73123  3.46354  2.40513  3.72494  3.29354  2.67741  2.69355  4.24690  2.90347  2.73739  3.18146  2.89801  2.37887  2.77519  2.98518  4.58477  3.61503
          0.03980  3.63955  4.36190  0.61958  0.77255  0.60944  0.78451
    215   2.62256  4.24609  3.78089  3.45535  3.39274  3.45744  4.30086  2.12552  3.31787  2.13857  3.41602  3.67675  4.04347  3.70298  3.54838  2.96092  2.99816  1.39288  5.12954  3.83763    215 - -
          2.68618  4.42225  2.77519  2.73123  3.46354  2.40513  3.72494  3.29354  2.67741  2.69355  4.24690  2.90347  2.73739  3.18146  2.89801  2.37887  2.77519  2.98518  4.58477  3.61503
          0.03980  3.63955  4.36190  0.61958  0.77255  0.60944  0.78451
    216   2.75995  4.58436  3.22838  2.81504  3.87848  3.27067  3.70037  3.41739  2.21774  2.97818  4.00244  3.18462  3.80041  2.94842  1.41589  2.86511  3.05286  3.15589  5.06767  3.87283    216 - -
          2.68618  4.42225  2.77519  2.73123  3.46354  2.40513  3.72494  3.29354  2.67741  2.69355  4.24690  2.90347  2.73739  3.18146  2.89801  2.37887  2.77519  2.98518  4.58477  3.61503
          0.03980  3.63955  4.36190  0.61958  0.77255  0.60944  0.78451
    217   2.41974  4.19734  3.04189  2.92165  4.02884  1.20484  4.04054  3.58412  3.06682  3.26692  4.25553  3.21100  3.58102  3.41424  3.31378  2.58823  2.88361  3.16169  5.17156  4.12830    217 - -
          2.68618  4.42225  2.77519  2.73123  3.46354  2.40513  3.72494  3.29354  2.67741  2.69355  4.24690  2.90347  2.73739  3.18146  2.89801  2.37887  2.77519  2.98518  4.58477  3.61503
          0.03980  3.63955  4.36190  0.61958  0.77255  0.60944  0.78451
    218   2.48991  4.26697  3.07457  2.89429  3.87605  2.96842  3.97876  3.37368  2.93294  3.02230  4.07560  3.21625  1.40950  3.33088  3.19176  2.65434  2.91757  3.04616  5.11503  3.99968    218 - -
          2.68618  4.42225  2.77519  2.73123  3.46354  2.40513  3.72494  3.29354  2.67741  2.69355  4.24690  2.90347  2.73739  3.18146  2.89801  2.37887  2.77519  2.98518  4.58477  3.61503
          0.03980  3.63955  4.36190  0.61958  0.77255  0.60944  0.78451
    219   1.41755  4.10291  3.23942  3.03801  3.82790  2.92899  4.08510  2.92436  3.04740  2.81128  3.88679  3.24289  3.64713  3.41653  3.30449  2.46421  2.72565  2.62328  5.28066  4.05653    219 - -
          2.68618  4.42225  2.77519  2.73123  3.46354  2.40513  3.72494  3.29354  2.67741  2.69355  4.24690  2.90347  2.73739  3.18146  2.89801  2.37887  2.77519  2.98518  4.58477  3.61503
          0.03980  3.63955  4.36190  0.61958  0.77255  0.60944  0.78451
    220   2.41974  4.19734  3.04189  2.92165  4.02884  1.20484  4.04054  3.58412  3.06682  3.26692  4.25553  3.21100  3.58102  3.41424  3.31378  2.58823  2.88361  3.16169  5.17156  4.12830    220 - -
          2.68618  4.42225  2.77519  2.73123  3.46354  2.40513  3.72494  3.29354  2.67741  2.69355  4.24690  2.90347  2.73739  3.18146  2.89801  2.37887  2.77519  2.98518  4.58477  3.61503
          0.03980  3.63955  4.36190  0.61958  0.77255  0.60944  0.78451
    221   1.41755  4.10291  3.23942  3.03801  3.82790  2.92899  4.08510  2.92436  3.04740  2.81128  3.88679  3.24289  3.64713  3.41653  3.30449  2.46421  2.72565  2.62328  5.28066  4.05653    221 - -
          2.68618  4.42225  2.77519  2.73123  3.46354  2.40513  3.72494  3.29354  2.67741  2.69355  4.24690  2.90347  2.73739  3.18146  2.89801  2.37887  2.77519  2.98518  4.58477  3.61503
          0.03980  3.63955  4.36190  0.61958  0.77255  0.60944  0.78451
    222   2.31453  4.15231  3.23988  3.00124  3.77816  2.99351  4.03345  2.87991  2.93931  2.74893  3.83133  3.23964  3.68456  3.35153  3.19968  2.51493  1.64787  2.60219  5.23956  3.99959    222 - -
          2.68618  4.42225  2.77519  2.73123  3.46354  2.40513  3.72494  3.29354  2.67741  2.69355  4.24690  2.90347  2.73739  3.18146  2.89801  2.37887  2.77519  2.98518  4.58477  3.61503
          0.03980  3.63955  4.36190  0.61958  0.77255  0.60944  0.78451
    223   2.41974  4.19734  3.04189  2.92165  4.02884  1.20484  4.04054  3.58412  3.06682  3.26692  4.25553  3.21100  3.58102  3.41424  3.31378  2.58823  2.88361  3.16169  5.17156  4.12830    223 - -
          2.68618  4.42225  2.77519  2.73123  3.46354  2.40513  3.72494  3.29354  2.67741  2.69355  4.24690  2.90347  2.73739  3.18146  2.89801  2.37887  2.77519  2.98518  4.58477  3.61503
          0.03980  3.63955  4.36190  0.61958  0.77255  0.60944  0.78451
    224   2.62256  4.24609  3.78089  3.45535  3.39274  3.45744  4.30086  2.12552  3.31787  2.13857  3.41602  3.67675  4.04347  3.70298  3.54838  2.96092  2.99816  1.39288  5.12954  3.83763    224 - -
          2.68618  4.42225  2.77519  2.73123  3.46354  2.40513  3.72494  3.29354  2.67741  2.69355  4.24690  2.90347  2.73739  3.18146  2.89801  2.37887  2.77519  2.98518  4.58477  3.61503
          0.03980  3.63955  4.36190  0.61958  0.77255  0.60944  0.78451
    225   2.41974  4.19734  3.04189  2.92165  4.02884  1.20484  4.04054  3.58412  3.06682  3.26692  4.25553  3.21100  3.58102  3.41424  3.31378  2.58823  2.88361  3.16169  5.17156  4.12830    225 - -
          2.68618  4.42225  2.77519  2.73123  3.46354  2.40513  3.72494  3.29354  2.67741  2.69355  4.24690  2.90347  2.73739  3.18146  2.89801  2.37887  2.77519  2.98518  4.58477  3.61503
          0.03980  3.63955  4.36190  0.61958  0.77255  0.60944  0.78451
    226   2.22808  4.13551  3.02468  2.84506  3.84047  2.87050  3.95322  3.33809  2.89980  3.08409  4.04501  3.09977  3.59279  3.27383  3.18251  1.51272  2.69308  2.92902  5.23703  3.92570    226 - -
          2.68618  4.42225  2.77519  2.73123  3.46354  2.40513  3.72494  3.29354  2.67741  2.69355  4.24690  2.90347  2.73739  3.18146  2.89801  2.37887  2.77519  2.98518  4.58477  3.61503
          0.03980  3.63955  4.36190  0.61958  0.77255  0.60944  0.78451
    227   2.48991  4.26697  3.07457  2.89429  3.87605  2.96842  3.97876  3.37368  2.93294  3.02230  4.07560  3.21625  1.40950  3.33088  3.19176  2.65434  2.91757  3.04616  5.11503  3.99968    227 - -
          2.68618  4.42225  2.77519  2.73123  3.46354  2.40513  3.72494  3.29354  2.67741  2.69355  4.24690  2.90347  2.73739  3.18146  2.89801  2.37887  2.77519  2.98518  4.58477  3.61503
          0.03980  3.63955  4.36190  0.61958  0.77255  0.60944  0.78451
    228   2.48991  4.26697  3.07457  2.89429  3.87605  2.96842  3.97876  3.37368  2.93294  3.02230  4.07560  3.21625  1.40950  3.33088  3.19176  2.65434  2.91757  3.04616  5.11503  3.99968    228 - -
          2.68618  4.42225  2.77519  2.73123  3.46354  2.40513  3.72494  3.29354  2.67741  2.69355  4.24690  2.90347  2.73739  3.18146  2.89801  2.37887  2.77519  2.98518  4.58477  3.61503
          0.03980  3.63955  4.36190  0.61958  0.77255  0.60944  0.78451
    229   2.41974  4.19734  3.04189  2.92165  4.02884  1.20484  4.04054  3.58412  3.06682  3.26692  4.25553  3.21100  3.58102  3.41424  3.31378  2.58823  2.88361  3.16169  5.17156  4.12830    229 - -
          2.68618  4.42225  2.77519  2.73123  3.46354  2.40513  3.72494  3.29354  2.67741  2.69355  4.24690  2.90347  2.73739  3.18146  2.89801  2.37887  2.77519  2.98518  4.58477  3.61503
          0.03980  3.63955  4.36190  0.61958  0.77255  0.60944  0.78451
    230   2.89998  4.44102  3.79718  3.45556  3.07112  3.65836  4.18475  2.28947  3.22533  1.23512  3.20209  3.74997  4.14775  3.65189  3.43232  3.22798  3.21313  2.26192  4.84693  3.51209    230 - -
          2.68618  4.42225  2.77519  2.73123  3.46354  2.40513  3.72494  3.29354  2.67741  2.69355  4.24690  2.90347  2.73739  3.18146  2.89801  2.37887  2.77519  2.98518  4.58477  3.61503
          0.03980  3.63955  4.36190  0.61958  0.77255  0.60944  0.78451
    231   2.71815  4.66502  2.77866  2.54801  3.79505  3.21956  3.69717  3.40517  2.39249  2.93009  3.98411  2.99792  3.78194  1.72838  2.67415  2.78525  3.02496  3.15572  5.12098  3.80243    231 - -
          2.68618  4.42225  2.77519  2.73123  3.46354  2.40513  3.72494  3.29354  2.67741  2.69355  4.24690  2.90347  2.73739  3.18146  2.89801  2.37887  2.77519  2.98518  4.58477  3.61503
          0.03980  3.63955  4.36190  0.61958  0.77255  0.60944  0.78451
    232   2.62256  4.24609  3.78089  3.45535  3.39274  3.45744  4.30086  2.12552  3.31787  2.13857  3.41602  3.67675  4.04347  3.70298  3.54838  2.96092  2.99816  1.39288  5.12954  3.83763    232 - -
          2.68618  4.42225  2.77519  2.73123  3.46354  2.40513  3.72494  3.29354  2.67741  2.69355  4.24690  2.90347  2.73739  3.18146  2.89801  2.37887  2.77519  2.98518  4.58477  3.61503
          0.03980  3.63955  4.36190  0.61958  0.77255  0.60944  0.78451
    233   2.71815  4.66502  2.77866  2.54801  3.79505  3.21956  3.69717  3.40517  2.39249  2.93009  3.98411  2.99792  3.78194  1.72838  2.67415  2.78525  3.02496  3.15572  5.12098  3.80243    233 - -
          2.68618  4.42225  2.77519  2.73123  3.46354  2.40513  3.72494  3.29354  2.67741  2.69355  4.24690  2.90347  2.73739  3.18146  2.89801  2.37887  2.77519  2.98518  4.58477  3.61503
          0.03980  3.63955  4.36190  0.61958  0.77255  0.60944  0.78451
    234   2.41974  4.19734  3.04189  2.92165  4.02884  1.20484  4.04054  3.58412  3.06682  3.26692  4.25553  3.21100  3.58102  3.41424  3.31378  2.58823  2.88361  3.16169  5.17156  4.12830    234 - -
          2.68618  4.42225  2.77519  2.73123  3.46354  2.40513  3.72494  3.29354  2.67741  2.69355  4.24690  2.90347  2.73739  3.18146  2.89801  2.37887  2.77519  2.98518  4.58477  3.61503
          0.03980  3.63955  4.36190  0.61958  0.77255  0.60944  0.78451
    235   2.22808  4.13551  3.02468  2.84506  3.84047  2.87050  3.95322  3.33809  2.89980  3.08409  4.04501  3.09977  3.59279  3.27383  3.18251  1.51272  2.69308  2.92902  5.23703  3.92570    235 - -
          2.68618  4.42225  2.77519  2.73123  3.46354  2.40513  3.72494  3.29354  2.67741  2.69355  4.24690  2.90347  2.73739  3.18146  2.89801  2.37887  2.77519  2.98518  4.58477  3.61503
          0.03980  3.63955  4.36190  0.61958  0.77255  0.60944  0.78451
    236   2.36656  1.57896  3.80970  3.50859  3.56767  3.02343  4.20949  2.68436  3.33644  2.60410  3.72605  3.55821  3.71259  3.69563  3.49768  2.63489  2.81643  2.44252  5.01967  3.85270    236 - -
          2.68618  4.42225  2.77519  2.73123  3.46354  2.40513  3.72494  3.29354  2.67741  2.69355  4.24690  2.90347  2.73739  3.18146  2.89801  2.37887  2.77519  2.98518  4.58477  3.61503
          0.03980  3.63955  4.36190  0.61958  0.77255  0.60944  0.78451
    237   2.75995  4.58436  3.22838  2.81504  3.87848  3.27067  3.70037  3.41739  2.21774  2.97818  4.00244  3.18462  3.80041  2.94842  1.41589  2.86511  3.05286  3.15589  5.06767  3.87283    237 - -
          2.68618  4.42225  2.77519  2.73123  3.46354  2.40513  3.72494  3.29354  2.67741  2.69355  4.24690  2.90347  2.73739  3.18146  2.89801  2.37887  2.77519  2.98518  4.58477  3.61503
          0.03980  3.63955  4.36190  0.61958  0.77255  0.60944  0.78451
    238   2.41974  4.19734  3.04189  2.92165  4.02884  1.20484  4.04054  3.58412  3.06682  3.26692  4.25553  3.21100  3.58102  3.41424  3.31378  2.58823  2.88361  3.16169  5.17156  4.12830    238 - -
          2.68618  4.42225  2.77519  2.73123  3.46354  2.40513  3.72494  3.29354  2.67741  2.69355  4.24690  2.90347  2.73739  3.18146  2.89801  2.37887  2.77519  2.98518  4.58477  3.61503
          0.03980  3.63955  4.36190  0.61958  0.77255  0.60944  0.78451
    239   2.93585  4.52037  3.49871  3.20031  2.37850  3.56046  3.55780  2.97879  3.06401  2.49056  3.68609  3.45358  4.04909  3.42917  3.28990  3.09175  3.22681  2.84094  4.00764  1.47166    239 - -
          2.68618  4.42225  2.77519  2.73123  3.46354  2.40513  3.72494  3.29354  2.67741  2.69355  4.24690  2.90347  2.73739  3.18146  2.89801  2.37887  2.77519  2.98518  4.58477  3.61503
          0.03980  3.63955  4.36190  0.61958  0.77255  0.60944  0.78451
    240   2.75995  4.58436  3.22838  2.81504  3.87848  3.27067  3.70037  3.41739  2.21774  2.97818  4.00244  3.18462  3.80041  2.94842  1.41589  2.86511  3.05286  3.15589  5.06767  3.87283    240 - -
          2.68618  4.42225  2.77519  2.73123  3.46354  2.40513  3.72494  3.29354  2.67741  2.69355  4.24690  2.90347  2.73739  3.18146  2.89801  2.37887  2.77519  2.98518  4.58477  3.61503
          0.03980  3.63955  4.36190  0.61958  0.77255  0.60944  0.78451
    241   2.36656  1.57896  3.80970  3.50859  3.56767  3.02343  4.20949  2.68436  3.33644  2.60410  3.72605  3.55821  3.71259  3.69563  3.49768  2.63489  2.81643  2.44252  5.01967  3.85270    241 - -
          2.68618  4.42225  2.77519  2.73123  3.46354  2.40513  3.72494  3.29354  2.67741  2.69355  4.24690  2.90347  2.73739  3.18146  2.89801  2.37887  2.77519  2.98518  4.58477  3.61503
          0.03980  3.63955  4.36190  0.61958  0.77255  0.60944  0.78451
    242   2.41974  4.19734  3.04189  2.92165  4.02884  1.20484  4.04054  3.58412  3.06682  3.26692  4.25553  3.21100  3.58102  3.41424  3.31378  2.58823  2.88361  3.16169  5.17156  4.12830    242 - -
          2.68618  4.42225  2.77519  2.73123  3.46354  2.40513  3.72494  3.29354  2.67741  2.69355  4.24690  2.90347  2.73739  3.18146  2.89801  2.37887  2.77519  2.98518  4.58477  3.61503
          0.03980  3.63955  4.36190  0.61958  0.77255  0.60944  0.78451
    243   2.62256  4.24609  3.78089  3.45535  3.39274  3.45744  4.30086  2.12552  3.31787  2.13857  3.41602  3.67675  4.04347  3.70298  3.54838  2.96092  2.99816  1.39288  5.12954  3.83763    243 - -
          2.68618  4.42225  2.77519  2.73123  3.46354  2.40513  3.72494  3.29354  2.67741  2.69355  4.24690  2.90347  2.73739  3.18146  2.89801  2.37887  2.77519  2.98518  4.58477  3.61503
          0.03980  3.63955  4.36190  0.61958  0.77255  0.60944  0.78451
    244   2.48991  4.26697  3.07457  2.89429  3.87605  2.96842  3.97876  3.37368  2.93294  3.02230  4.07560  3.21625  1.40950  3.33088  3.19176  2.65434  2.91757  3.04616  5.11503  3.99968    244 - -
          2.68618  4.42225  2.77519  2.73123  3.46354  2.40513  3.72494  3.29354  2.67741  2.69355  4.24690  2.90347  2.73739  3.18146  2.89801  2.37887  2.77519  2.98518  4.58477  3.61503
          0.03980  3.63955  4.36190  0.61958  0.77255  0.60944  0.78451
    245   1.41755  4.10291  3.23942  3.03801  3.82790  2.92899  4.08510  2.92436  3.04740  2.81128  3.88679  3.24289  3.64713  3.41653  3.30449  2.46421  2.72565  2.62328  5.28066  4.05653    245 - -
          2.68618  4.42225  2.77519  2.73123  3.46354  2.40513  3.72494  3.29354  2.67741  2.69355  4.24690  2.90347  2.73739  3.18146  2.89801  2.37887  2.77519  2.98518  4.58477  3.61503
          0.03980  3.63955  4.36190  0.61958  0.77255  0.60944  0.78451
    246   2.41974  4.19734  3.04189  2.92165  4.02884  1.20484  4.04054  3.58412  3.06682  3.26692  4.25553  3.21100  3.58102  3.41424  3.31378  2.58823  2.88361  3.16169  5.17156  4.12830    246 - -
          2.68618  4.42225  2.77519  2.73123  3.46354  2.40513  3.72494  3.29354  2.67741  2.69355  4.24690  2.90347  2.73739  3.18146  2.89801  2.37887  2.77519  2.98518  4.58477  3.61503
          0.03980  3.63955  4.36190  0.61958  0.77255  0.60944  0.78451
    247   1.41755  4.10291  3.23942  3.03801  3.82790  2.92899  4.08510  2.92436  3.04740  2.81128  3.88679  3.24289  3.64713  3.41653  3.30449  2.46421  2.72565  2.62328  5.28066  4.05653    247 - -
          2.68618  4.42225  2.77519  2.73123  3.46354  2.40513  3.72494  3.29354  2.67741  2.69355  4.24690  2.90347  2.73739  3.18146  2.89801  2.37887  2.77519  2.98518  4.58477  3.61503
          0.03980  3.63955  4.36190  0.61958  0.77255  0.60944  0.78451
    248   1.41755  4.10291  3.23942  3.03801  3.82790  2.92899  4.08510  2.92436  3.04740  2.81128  3.88679  3.24289  3.64713  3.41653  3.30449  2.46421  2.72565  2.62328  5.28066  4.05653    248 - -
          2.68618  4.42225  2.77519  2.73123  3.46354  2.40513  3.72494  3.29354  2.67741  2.69355  4.24690  2.90347  2.73739  3.18146  2.89801  2.37887  2.77519  2.98518  4.58477  3.61503
          0.03980  3.63955  4.36190  0.61958  0.77255  0.60944  0.78451
    249   2.41974  4.19734  3.04189  2.92165  4.02884  1.20484  4.04054  3.58412  3.06682  3.26692  4.25553  3.21100  3.58102  3.41424  3.31378  2.58823  2.88361  3.16169  5.17156  4.12830    249 - -
          2.68618  4.42225  2.77519  2.73123  3.46354  2.40513  3.72494  3.29354  2.67741  2.69355  4.24690  2.90347  2.73739  3.18146  2.89801  2.37887  2.77519  2.98518  4.58477  3.61503
          0.03980  3.63955  4.36190  0.61958  0.77255  0.60944  0.78451
    250   1.41755  4.10291  3.23942  3.03801  3.82790  2.92899  4.08510  2.92436  3.04740  2.81128  3.88679  3.24289  3.64713  3.41653  3.30449  2.46421  2.72565  2.62328  5.28066  4.05653    250 - -
          2.68618  4.42225  2.77519  2.73123  3.46354  2.40513  3.72494  3.29354  2.67741  2.69355  4.24690  2.90347  2.73739  3.18146  2.89801  2.37887  2.77519  2.98518  4.58477  3.61503
          0.03980  3.63955  4.36190  0.61958  0.77255  0.60944  0.78451
    251   2.75995  4.58436  3.22838  2.81504  3.87848  3.27067  3.70037  3.41739  2.21774  2.97818  4.00244  3.18462  3.80041  2.94842  1.41589  2.86511  3.05286  3.15589  5.06767  3.87283    251 - -
          2.68618  4.42225  2.77519  2.73123  3.46354  2.40513  3.72494  3.29354  2.67741  2.69355  4.24690  2.90347  2.73739  3.18146  2.89801  2.37887  2.77519  2.98518  4.58477  3.61503
          0.03980  3.63955  4.36190  0.61958  0.77255  0.60944  0.78451
    252   2.22808  4.13551  3.02468  2.84506  3.84047  2.87050  3.95322  3.33809  2.89980  3.08409  4.04501  3.09977  3.59279  3.27383  3.18251  1.51272  2.69308  2.92902  5.23703  3.92570    252 - -
          2.68618  4.42225  2.77519  2.73123  3.46354  2.40513  3.72494  3.29354  2.67741  2.69355  4.24690  2.90347  2.73739  3.18146  2.89801  2.37887  2.77519  2.98518  4.58477  3.61503
          0.03980  3.63955  4.36190  0.61958  0.77255  0.60944  0.78451
    253   2.22808  4.13551  3.02468  2.84506  3.84047  2.87050  3.95322  3.33809  2.89980  3.08409  4.04501  3.09977  3.59279  3.27383  3.18251  1.51272  2.69308  2.92902  5.23703  3.92570    253 - -
          2.68618  4.42225  2.77519  2.73123  3.46354  2.40513  3.72494  3.29354  2.67741  2.69355  4.24690  2.90347  2.73739  3.18146  2.89801  2.37887  2.77519  2.98518  4.58477  3.61503
          0.03980  3.63955  4.36190  0.61958  0.77255  0.60944  0.78451
    254   2.48991  4.26697  3.07457  2.89429  3.87605  2.96842  3.97876  3.37368  2.93294  3.02230  4.07560  3.21625  1.40950  3.33088  3.19176  2.65434  2.91757  3.04616  5.11503  3.99968    254 - -
          2.68618  4.42225  2.77519  2.73123  3.46354  2.40513  3.72494  3.29354  2.67741  2.69355  4.24690  2.90347  2.73739  3.18146  2.89801  2.37887  2.77519  2.98518  4.58477  3.61503
          0.03980  3.63955  4.36190  0.61958  0.77255  0.60944  0.78451
    255   2.41974  4.19734  3.04189  2.92165  4.02884  1.20484  4.04054  3.58412  3.06682  3.26692  4.25553  3.21100  3.58102  3.41424  3.31378  2.58823  2.88361  3.16169  5.17156  4.12830    255 - -
          2.68618  4.42225  2.77519  2.73123  3.46354  2.40513  3.72494  3.29354  2.67741  2.69355  4.24690  2.90347  2.73739  3.18146  2.89801  2.37887  2.77519  2.98518  4.58477  3.61503
          0.03980  3.63955  4.36190  0.61958  0.77255  0.60944  0.78451
    256   2.62256  4.24609  3.78089  3.45535  3.39274  3.45744  4.30086  2.12552  3.31787  2.13857  3.41602  3.67675  4.04347  3.70298  3.54838  2.96092  2.99816  1.39288  5.12954  3.83763    256 - -
          2.68618  4.42225  2.77519  2.73123  3.46354  2.40513  3.72494  3.29354  2.67741  2.69355  4.24690  2.90347  2.73739  3.18146  2.89801  2.37887  2.77519  2.98518  4.58477  3.61503
          0.03980  3.63955  4.36190  0.61958  0.77255  0.60944  0.78451
    257   2.75995  4.58436  3.22838  2.81504  3.87848  3.27067  3.70037  3.41739  2.21774  2.97818  4.00244  3.18462  3.80041  2.94842  1.41589  2.86511  3.05286  3.15589  5.06767  3.87283    257 - -
          2.68618  4.42225  2.77519  2.73123  3.46354  2.40513  3.72494  3.29354  2.67741  2.69355  4.24690  2.90347  2.73739  3.18146  2.89801  2.37887  2.77519  2.98518  4.58477  3.61503
          0.03980  3.63955  4.36190  0.61958  0.77255  0.60944  0.78451
    258   1.41755  4.10291  3.23942  3.03801  3.82790  2.92899  4.08510  2.92436  3.04740  2.81128  3.88679  3.24289  3.64713  3.41653  3.30449  2.46421  2.72565  2.62328  5.28066  4.05653    258 - -
          2.68618  4.42225  2.77519  2.73123  3.46354  2.40513  3.72494  3.29354  2.67741  2.69355  4.24690  2.90347  2.73739  3.18146  2.89801  2.37887  2.77519  2.98518  4.58477  3.61503
          0.03980  3.63955  4.36190  0.61958  0.77255  0.60944  0.78451
    259   2.71815  4.66502  2.77866  2.54801  3.79505  3.21956  3.69717  3.40517  2.39249  2.93009  3.98411  2.99792  3.78194  1.72838  2.67415  2.78525  3.02496  3.15572  5.12098  3.80243    259 - -
          2.68618  4.42225  2.77519  2.73123  3.46354  2.40513  3.72494  3.29354  2.67741  2.69355  4.24690  2.90347  2.73739  3.18146  2.89801  2.37887  2.77519  2.98518  4.58477  3.61503
          0.03980  3.63955  4.36190  0.61958  0.77255  0.60944  0.78451
    260   1.41755  4.10291  3.23942  3.03801  3.82790  2.92899  4.08510  2.92436  3.04740  2.81128  3.88679  3.24289  3.64713  3.41653  3.30449  2.46421  2.72565  2.62328  5.28066  4.05653    260 - -
          2.68618  4.42225  2.77519  2.73123  3.46354  2.40513  3.72494  3.29354  2.67741  2.69355  4.24690  2.90347  2.73739  3.18146  2.89801  2.37887  2.77519  2.98518  4.58477  3.61503
          0.03980  3.63955  4.36190  0.61958  0.77255  0.60944  0.78451
    261   2.41974  4.19734  3.04189  2.92165  4.02884  1.20484  4.04054  3.58412  3.06682  3.26692  4.25553  3.21100  3.58102  3.41424  3.31378  2.58823  2.88361  3.16169  5.17156  4.12830    261 - -
          2.68618  4.42225  2.77519  2.73123  3.46354  2.40513  3.72494  3.29354  2.67741  2.69355  4.24690  2.90347  2.73739  3.18146  2.89801  2.37887  2.77519  2.98518  4.58477  3.61503
          0.03980  3.63955  4.36190  0.61958  0.77255  0.60944  0.78451
    262   2.75995  4.58436  3.22838  2.81504  3.87848  3.27067  3.70037  3.41739  2.21774  2.97818  4.00244  3.18462  3.80041  2.94842  1.41589  2.86511  3.05286  3.15589  5.06767  3.87283    262 - -
          2.68618  4.42225  2.77519  2.73123  3.46354  2.40513  3.72494  3.29354  2.67741  2.69355  4.24690  2.90347  2.73739  3.18146  2.89801  2.37887  2.77519  2.98518  4.58477  3.61503
          0.03980  3.63955  4.36190  0.61958  0.77255  0.60944  0.78451
    263   2.41974  4.19734  3.04189  2.92165  4.02884  1.20484  4.04054  3.58412  3.06682  3.26692  4.25553  3.21100  3.58102  3.41424  3.31378  2.58823  2.88361  3.16169  5.17156  4.12830    263 - -
          2.68618  4.42225  2.77519  2.73123  3.46354  2.40513  3.72494  3.29354  2.67741  2.69355  4.24690  2.90347  2.73739  3.18146  2.89801  2.37887  2.77519  2.98518  4.58477  3.61503
          0.03980  3.63955  4.36190  0.61958  0.77255  0.60944  0.78451
    264   2.36656  1.57896  3.80970  3.50859  3.56767  3.02343  4.20949  2.68436  3.33644  2.60410  3.72605  3.55821  3.71259  3.69563  3.49768  2.63489  2.81643  2.44252  5.01967  3.85270    264 - -
          2.68618  4.42225  2.77519  2.73123  3.46354  2.40513  3.72494  3.29354  2.67741  2.69355  4.24690  2.90347  2.73739  3.18146  2.89801  2.37887  2.77519  2.98518  4.58477  3.61503
          0.03980  3.63955  4.36190  0.61958  0.77255  0.60944  0.78451
    265   2.75995  4.58436  3.22838  2.81504  3.87848  3.27067  3.70037  3.41739  2.21774  2.97818  4.00244  3.18462  3.80041  2.94842  1.41589  2.86511  3.05286  3.15589  5.06767  3.87283    265 - -
          2.68618  4.42225  2.77519  2.73123  3.46354  2.40513  3.72494  3.29354  2.67741  2.69355  4.24690  2.90347  2.73739  3.18146  2.89801  2.37887  2.77519  2.98518  4.58477  3.61503
          0.03980  3.63955  4.36190  0.61958  0.77255  0.60944  0.78451
    266   2.36656  1.57896  3.80970  3.50859  3.56767  3.02343  4.20949  2.68436  3.33644  2.60410  3.72605  3.55821  3.71259  3.69563  3.49768  2.63489  2.81643  2.44252  5.01967  3.85270    266 - -
          2.68618  4.42225  2.77519  2.73123  3.46354  2.40513  3.72494  3.29354  2.67741  2.69355  4.24690  2.90347  2.73739  3.18146  2.89801  2.37887  2.77519  2.98518  4.58477  3.61503
          0.03980  3.63955  4.36190  0.61958  0.77255  0.60944  0.78451
    267   2.75995  4.58436  3.22838  2.81504  3.87848  3.27067  3.70037  3.41739  2.21774  2.97818  4.00244  3.18462  3.80041  2.94842  1.41589  2.86511  3.05286  3.15589  5.06767  3.87283    267 - -
          2.68618  4.42225  2.77519  2.73123  3.46354  2.40513  3.72494  3.29354  2.67741  2.69355  4.24690  2.90347  2.73739  3.18146  2.89801  2.37887  2.77519  2.98518  4.58477  3.61503
          0.03980  3.63955  4.36190  0.61958  0.77255  0.60944  0.78451
    268   2.41974  4.19734  3.04189  2.92165  4.02884  1.20484  4.04054  3.58412  3.06682  3.26692  4.25553  3.21100  3.58102  3.41424  3.31378  2.58823  2.88361  3.16169  5.17156  4.12830    268 - -
          2.68618  4.42225  2.77519  2.73123  3.46354  2.40513  3.72494  3.29354  2.67741  2.69355  4.24690  2.90347  2.73739  3.18146  2.89801  2.37887  2.77519  2.98518  4.58477  3.61503
          0.03980  3.63955  4.36190  0.61958  0.77255  0.60944  0.78451
    269   2.48991  4.26697  3.07457  2.89429  3.87605  2.96842  3.97876  3.37368  2.93294  3.02230  4.07560  3.21625  1.40950  3.33088  3.19176  2.65434  2.91757  3.04616  5.11503  3.99968    269 - -
          2.68618  4.42225  2.77519  2.73123  3.46354  2.40513  3.72494  3.29354  2.67741  2.69355  4.24690  2.90347  2.73739  3.18146  2.89801  2.37887  2.77519  2.98518  4.58477  3.61503
          0.03980  3.63955  4.36190  0.61958  0.77255  0.60944  0.78451
    270   1.41755  4.10291  3.23942  3.03801  3.82790  2.92899  4.08510  2.92436  3.04740  2.81128  3.88679  3.24289  3.64713  3.41653  3.30449  2.46421  2.72565  2.62328  5.28066  4.05653    270 - -
          2.68618  4.42225  2.77519  2.73123  3.46354  2.40513  3.72494  3.29354  2.67741  2.69355  4.24690  2.90347  2.73739  3.18146  2.89801  2.37887  2.77519  2.98518  4.58477  3.61503
          0.03980  3.63955  4.36190  0.61958  0.77255  0.60944  0.78451
    271   2.41974  4.19734  3.04189  2.92165  4.02884  1.20484  4.04054  3.58412  3.06682  3.26692  4.25553  3.21100  3.58102  3.41424  3.31378  2.58823  2.88361  3.16169  5.17156  4.12830    271 - -
          2.68618  4.42225  2.77519  2.73123  3.46354  2.40513  3.72494  3.29354  2.67741  2.69355  4.24690  2.90347  2.73739  3.18146  2.89801  2.37887  2.77519  2.98518  4.58477  3.61503
          0.03980  3.63955  4.36190  0.61958  0.77255  0.60944  0.78451
    272   1.41755  4.10291  3.23942  3.03801  3.82790  2.92899  4.08510  2.92436  3.04740  2.81128  3.88679  3.24289  3.64713  3.41653  3.30449  2.46421  2.72565  2.62328  5.28066  4.05653    272 - -
          2.68618  4.42225  2.77519  2.73123  3.46354  2.40513  3.72494  3.29354  2.67741  2.69355  4.24690  2.90347  2.73739  3.18146  2.89801  2.37887  2.77519  2.98518  4.58477  3.61503
          0.03980  3.63955  4.36190  0.61958  0.77255  0.60944  0.78451
    273   2.31453  4.15231  3.23988  3.00124  3.77816  2.99351  4.03345  2.87991  2.93931  2.74893  3.83133  3.23964  3.68456  3.35153  3.19968  2.51493  1.64787  2.60219  5.23956  3.99959    273 - -
          2.68618  4.42225  2.77519  2.73123  3.46354  2.40513  3.72494  3.29354  2.67741  2.69355  4.24690  2.90347  2.73739  3.18146  2.89801  2.37887  2.77519  2.98518  4.58477  3.61503
          0.03980  3.63955  4.36190  0.61958  0.77255  0.60944  0.78451
    274   2.41974  4.19734  3.04189  2.92165  4.02884  1.20484  4.04054  3.58412  3.06682  3.26692  4.25553  3.21100  3.58102  3.41424  3.31378  2.58823  2.88361  3.16169  5.17156  4.12830    274 - -
          2.68618  4.42225  2.77519  2.73123  3.46354  2.40513  3.72494  3.29354  2.67741  2.69355  4.24690  2.90347  2.73739  3.18146  2.89801  2.37887  2.77519  2.98518  4.58477  3.61503
          0.03980  3.63955  4.36190  0.61958  0.77255  0.60944  0.78451
    275   1.41755  4.10291  3.23942  3.03801  3.82790  2.92899  4.08510  2.92436  3.04740  2.81128  3.88679  3.24289  3.64713  3.41653  3.30449  2.46421  2.72565  2.62328  5.28066  4.05653    275 - -
          2.68618  4.42225  2.77519  2.73123  3.46354  2.40513  3.72494  3.29354  2.67741  2.69355  4.24690  2.90347  2.73739  3.18146  2.89801  2.37887  2.77519  2.98518  4.58477  3.61503
          0.03980  3.63955  4.36190  0.61958  0.77255  0.60944  0.78451
    276   2.41974  4.19734  3.04189  2.92165  4.02884  1.20484  4.04054  3.58412  3.06682  3.26692  4.25553  3.21100  3.58102  3.41424  3.31378  2.58823  2.88361  3.16169  5.17156  4.12830    276 - -
          2.68618  4.42225  2.77519  2.73123  3.46354  2.40513  3.72494  3.29354  2.67741  2.69355  4.24690  2.90347  2.73739  3.18146  2.89801  2.37887  2.77519  2.98518  4.58477  3.61503
          0.03980  3.63955  4.36190  0.61958  0.77255  0.60944  0.78451
    277   2.22808  4.13551  3.02468  2.84506  3.84047  2.87050  3.95322  3.33809  2.89980  3.08409  4.04501  3.09977  3.59279  3.27383  3.18251  1.51272  2.69308  2.92902  5.23703  3.92570    277 - -
          2.68618  4.42225  2.77519  2.73123  3.46354  2.40513  3.72494  3.29354  2.67741  2.69355  4.24690  2.90347  2.73739  3.18146  2.89801  2.37887  2.77519  2.98518  4.58477  3.61503
          0.03980  3.63955  4.36190  0.61958  0.77255  0.60944  0.78451
    278   2.48991  4.26697  3.07457  2.89429  3.87605  2.96842  3.97876  3.37368  2.93294  3.02230  4.07560  3.21625  1.40950  3.33088  3.19176  2.65434  2.91757  3.04616  5.11503  3.99968    278 - -
          2.68618  4.42225  2.77519  2.73123  3.46354  2.40513  3.72494  3.29354  2.67741  2.69355  4.24690  2.90347  2.73739  3.18146  2.89801  2.37887  2.77519  2.98518  4.58477  3.61503
          0.03980  3.63955  4.36190  0.61958  0.77255  0.60944  0.78451
    279   2.48991  4.26697  3.07457  2.89429  3.87605  2.96842  3.97876  3.37368  2.93294  3.02230  4.07560  3.21625  1.40950  3.33088  3.19176  2.65434  2.91757  3.04616  5.11503  3.99968    279 - -
          2.68618  4.42225  2.77519  2.73123  3.46354  2.40513  3.72494  3.29354  2.67741  2.69355  4.24690  2.90347  2.73739  3.18146  2.89801  2.37887  2.77519  2.98518  4.58477  3.61503
          0.03980  3.63955  4.36190  0.61958  0.77255  0.60944  0.78451
    280   2.41974  4.19734  3.04189  2.92165  4.02884  1.20484  4.04054  3.58412  3.06682  3.26692  4.25553  3.21100  3.58102  3.41424  3.31378  2.58823  2.88361  3.16169  5.17156  4.12830    280 - -
          2.68618  4.42225  2.77519  2.73123  3.46354  2.40513  3.72494  3.29354  2.67741  2.69355  4.24690  2.90347  2.73739  3.18146  2.89801  2.37887  2.77519  2.98518  4.58477  3.61503
          0.03980  3.63955  4.36190  0.61958  0.77255  0.60944  0.78451
    281   2.89998  4.44102  3.79718  3.45556  3.07112  3.65836  4.18475  2.28947  3.22533  1.23512  3.20209  3.74997  4.14775  3.65189  3.43232  3.22798  3.21313  2.26192  4.84693  3.51209    281 - -
          2.68618  4.42225  2.77519  2.73123  3.46354  2.40513  3.72494  3.29354  2.67741  2.69355  4.24690  2.90347  2.73739  3.18146  2.89801  2.37887  2.77519  2.98518  4.58477  3.61503
          0.03980  3.63955  4.36190  0.61958  0.77255  0.60944  0.78451
    282   2.71815  4.66502  2.77866  2.54801  3.79505  3.21956  3.69717  3.40517  2.39249  2.93009  3.98411  2.99792  3.78194  1.72838  2.67415  2.78525  3.02496  3.15572  5.12098  3.80243    282 - -
          2.68618  4.42225  2.77519  2.73123  3.46354  2.40513  3.72494  3.29354  2.67741  2.69355  4.24690  2.90347  2.73739  3.18146  2.89801  2.37887  2.77519  2.98518  4.58477  3.61503
          0.03980  3.63955  4.36190  0.61958  0.77255  0.60944  0.78451
    283   2.62256  4.24609  3.78089  3.45535  3.39274  3.45744  4.30086  2.12552  3.31787  2.13857  3.41602  3.67675  4.04347  3.70298  3.54838  2.96092  2.99816  1.39288  5.12954  3.83763    283 - -
          2.68618  4.42225  2.77519  2.73123  3.46354  2.40513  3.72494  3.29354  2.67741  2.69355  4.24690  2.90347  2.73739  3.18146  2.89801  2.37887  2.77519  2.98518  4.58477  3.61503
          0.03980  3.63955  4.36190  0.61958  0.77255  0.60944  0.78451
    284   2.75995  4.58436  3.22838  2.81504  3.87848  3.27067  3.70037  3.41739  2.21774  2.97818  4.00244  3.18462  3.80041  2.94842  1.41589  2.86511  3.05286  3.15589  5.06767  3.87283    284 - -
          2.68618  4.42225  2.77519  2.73123  3.46354  2.40513  3.72494  3.29354  2.67741  2.69355  4.24690  2.90347  2.73739  3.18146  2.89801  2.37887  2.77519  2.98518  4.58477  3.61503
          0.03980  3.63955  4.36190  0.61958  0.77255  0.60944  0.78451
    285   2.41974  4.19734  3.04189  2.92165  4.02884  1.20484  4.04054  3.58412  3.06682  3.26692  4.25553  3.21100  3.58102  3.41424  3.31378  2.58823  2.88361  3.16169  5.17156  4.12830    285 - -
          2.68618  4.42225  2.77519  2.73123  3.46354  2.40513  3.72494  3.29354  2.67741  2.69355  4.24690  2.90347  2.73739  3.18146  2.89801  2.37887  2.77519  2.98518  4.58477  3.61503
          0.03980  3.63955  4.36190  0.61958  0.77255  0.60944  0.78451
    286   2.48991  4.26697  3.07457  2.89429  3.87605  2.96842  3.97876  3.37368  2.93294  3.02230  4.07560  3.21625  1.40950  3.33088  3.19176  2.65434  2.91757  3.04616  5.11503  3.99968    286 - -
          2.68618  4.42225  2.77519  2.73123  3.46354  2.40513  3.72494  3.29354  2.67741  2.69355  4.24690  2.90347  2.73739  3.18146  2.89801  2.37887  2.77519  2.98518  4.58477  3.61503
          0.03980  3.63955  4.36190  0.61958  0.77255  0.60944  0.78451
    287   2.75995  4.58436  3.22838  2.81504  3.87848  3.27067  3.70037  3.41739  2.21774  2.97818  4.00244  3.18462  3.80041  2.94842  1.41589  2.86511  3.05286  3.15589  5.06767  3.87283    287 - -
          2.68618  4.42225  2.77519  2.73123  3.46354  2.40513  3.72494  3.29354  2.67741  2.69355  4.24690  2.90347  2.73739  3.18146  2.89801  2.37887  2.77519  2.98518  4.58477  3.61503
          0.03980  3.63955  4.36190  0.61958  0.77255  0.60944  0.78451
    288   2.75995  4.58436  3.22838  2.81504  3.87848  3.27067  3.70037  3.41739  2.21774  2.97818  4.00244  3.18462  3.80041  2.94842  1.41589  2.86511  3.05286  3.15589  5.06767  3.87283    288 - -
          2.68618  4.42225  2.77519  2.73123  3.46354  2.40513  3.72494  3.29354  2.67741  2.69355  4.24690  2.90347  2.73739  3.18146  2.89801  2.37887  2.77519  2.98518  4.58477  3.61503
          0.03980  3.63955  4.36190  0.61958  0.77255  0.60944  0.78451
    289   2.41974  4.19734  3.04189  2.92165  4.02884  1.20484  4.04054  3.58412  3.06682  3.26692  4.25553  3.21100  3.58102  3.41424  3.31378  2.58823  2.88361  3.16169  5.17156  4.12830    289 - -
          2.68618  4.42225  2.77519  2.73123  3.46354  2.40513  3.72494  3.29354  2.67741  2.69355  4.24690  2.90347  2.73739  3.18146  2.89801  2.37887  2.77519  2.98518  4.58477  3.61503
          0.03980  3.63955  4.36190  0.61958  0.77255  0.60944  0.78451
    290   2.36656  1.57896  3.80970  3.50859  3.56767  3.02343  4.20949  2.68436  3.33644  2.60410  3.72605  3.55821  3.71259  3.69563  3.49768  2.63489  2.81643  2.44252  5.01967  3.85270    290 - -
          2.68618  4.42225  2.77519  2.73123  3.46354  2.40513  3.72494  3.29354  2.67741  2.69355  4.24690  2.90347  2.73739  3.18146  2.89801  2.37887  2.77519  2.98518  4.58477  3.61503
          0.03980  3.63955  4.36190  0.61958  0.77255  0.60944  0.78451
    291   2.75995  4.58436  3.22838  2.81504  3.87848  3.27067  3.70037  3.41739  2.21774  2.97818  4.00244  3.18462  3.80041  2.94842  1.41589  2.86511  3.05286  3.15589  5.06767  3.87283    291 - -
          2.68618  4.42225  2.77519  2.73123  3.46354  2.40513  3.72494  3.29354  2.67741  2.69355  4.24690  2.90347  2.73739  3.18146  2.89801  2.37887  2.77519  2.98518  4.58477  3.61503
          0.03980  3.63955  4.36190  0.61958  0.77255  0.60944  0.78451
    292   2.36656  1.57896  3.80970  3.50859  3.56767  3.02343  4.20949  2.68436  3.33644  2.60410  3.72605  3.55821  3.71259  3.69563  3.49768  2.63489  2.81643  2.44252  5.01967  3.85270    292 - -
          2.68618  4.42225  2.77519  2.73123  3.46354  2.40513  3.72494  3.29354  2.67741  2.69355  4.24690  2.90347  2.73739  3.18146  2.89801  2.37887  2.77519  2.98518  4.58477  3.61503
          0.03980  3.63955  4.36190  0.61958  0.77255  0.60944  0.78451
    293   2.41974  4.19734  3.04189  2.92165  4.02884  1.20484  4.04054  3.58412  3.06682  3.26692  4.25553  3.21100  3.58102  3.41424  3.31378  2.58823  2.88361  3.16169  5.17156  4.12830    293 - -
          2.68618  4.42225  2.77519  2.73123  3.46354  2.40513  3.72494  3.29354  2.67741  2.69355  4.24690  2.90347  2.73739  3.18146  2.89801  2.37887  2.77519  2.98518  4.58477  3.61503
          0.03980  3.63955  4.36190  0.61958  0.77255  0.60944  0.78451
    294   2.62256  4.24609  3.78089  3.45535  3.39274  3.45744  4.30086  2.12552  3.31787  2.13857  3.41602  3.67675  4.04347  3.70298  3.54838  2.96092  2.99816  1.39288  5.12954  3.83763    294 - -
          2.68618  4.42225  2.77519  2.73123  3.46354  2.40513  3.72494  3.29354  2.67741  2.69355  4.24690  2.90347  2.73739  3.18146  2.89801  2.37887  2.77519  2.98518  4.58477  3.61503
          0.03980  3.63955  4.36190  0.61958  0.77255  0.60944  0.78451
    295   2.48991  4.26697  3.07457  2.89429  3.87605  2.96842  3.97876  3.37368  2.93294  3.02230  4.07560  3.21625  1.40950  3.33088  3.19176  2.65434  2.91757  3.04616  5.11503  3.99968    295 - -
          2.68618  4.42225  2.77519  2.73123  3.46354  2.40513  3.72494  3.29354  2.67741  2.69355  4.24690  2.90347  2.73739  3.18146  2.89801  2.37887  2.77519  2.98518  4.58477  3.61503
          0.03980  3.63955  4.36190  0.61958  0.77255  0.60944  0.78451
    296   1.41755  4.10291  3.23942  3.03801  3.82790  2.92899  4.08510  2.92436  3.04740  2.81128  3.88679  3.24289  3.64713  3.41653  3.30449  2.46421  2.72565  2.62328  5.28066  4.05653    296 - -
          2.68618  4.42225  2.77519  2.73123  3.46354  2.40513  3.72494  3.29354  2.67741  2.69355  4.24690  2.90347  2.73739  3.18146  2.89801  2.37887  2.77519  2.98518  4.58477  3.61503
          0.03980  3.63955  4.36190  0.61958  0.77255  0.60944  0.78451
    297   2.75995  4.58436  3.22838  2.81504  3.87848  3.27067  3.70037  3.41739  2.21774  2.97818  4.00244  3.18462  3.80041  2.94842  1.41589  2.86511  3.05286  3.15589  5.06767  3.87283    297 - -
          2.68618  4.42225  2.77519  2.73123  3.46354  2.40513  3.72494  3.29354  2.67741  2.69355  4.24690  2.90347  2.73739  3.18146  2.89801  2.37887  2.77519  2.98518  4.58477  3.61503
          0.03980  3.63955  4.36190  0.61958  0.77255  0.60944  0.78451
    298   2.41974  4.19734  3.04189  2.92165  4.02884  1.20484  4.04054  3.58412  3.06682  3.26692  4.25553  3.21100  3.58102  3.41424  3.31378  2.58823  2.88361  3.16169  5.17156  4.12830    298 - -
          2.68618  4.42225  2.77519  2.73123  3.46354  2.40513  3.72494  3.29354  2.67741  2.69355  4.24690  2.90347  2.73739  3.18146  2.89801  2.37887  2.77519  2.98518  4.58477  3.61503
          0.03980  3.63955  4.36190  0.61958  0.77255  0.60944  0.78451
    299   2.36656  1.57896  3.80970  3.50859  3.56767  3.02343  4.20949  2.68436  3.33644  2.60410  3.72605  3.55821  3.71259  3.69563  3.49768  2.63489  2.81643  2.44252  5.01967  3.85270    299 - -
          2.68618  4.42225  2.77519  2.73123  3.46354  2.40513  3.72494  3.29354  2.67741  2.69355  4.24690  2.90347  2.73739  3.18146  2.89801  2.37887  2.77519  2.98518  4.58477  3.61503
          0.03980  3.63955  4.36190  0.61958  0.77255  0.60944  0.78451
    300   2.75995  4.58436  3.22838  2.81504  3.87848  3.27067  3.70037  3.41739  2.21774  2.97818  4.00244  3.18462  3.80041  2.94842  1.41589  2.86511  3.05286  3.15589  5.06767  3.87283    300 - -
          2.68618  4.42225  2.77519  2.73123  3.46354  2.40513  3.72494  3.29354  2.67741  2.69355  4.24690  2.90347  2.73739  3.18146  2.89801  2.37887  2.77519  2.98518  4.58477  3.61503
          0.03980  3.63955  4.36190  0.61958  0.77255  0.60944  0.78451
    301   2.36656  1.57896  3.80970  3.50859  3.56767  3.02343  4.20949  2.68436  3.33644  2.60410  3.72605  3.55821  3.71259  3.69563  3.49768  2.63489  2.81643  2.44252  5.01967  3.85270    301 - -
          2.68618  4.42225  2.77519  2.73123  3.46354  2.40513  3.72494  3.29354  2.67741  2.69355  4.24690  2.90347  2.73739  3.18146  2.89801  2.37887  2.77519  2.98518  4.58477  3.61503
          0.03980  3.63955  4.36190  0.61958  0.77255  0.60944  0.78451
    302   2.41974  4.19734  3.04189  2.92165  4.02884  1.20484  4.04054  3.58412  3.06682  3.26692  4.25553  3.21100  3.58102  3.41424  3.31378  2.58823  2.88361  3.16169  5.17156  4.12830    302 - -
          2.68618  4.42225  2.77519  2.73123  3.46354  2.40513  3.72494  3.29354  2.67741  2.69355  4.24690  2.90347  2.73739  3.18146  2.89801  2.37887  2.77519  2.98518  4.58477  3.61503
          0.03980  3.63955  4.36190  0.61958  0.77255  0.60944  0.78451
    303   2.62256  4.24609  3.78089  3.45535  3.39274  3.45744  4.30086  2.12552  3.31787  2.13857  3.41602  3.67675  4.04347  3.70298  3.54838  2.96092  2.99816  1.39288  5.12954  3.83763    303 - -
          2.68618  4.42225  2.77519  2.73123  3.46354  2.40513  3.72494  3.29354  2.67741  2.69355  4.24690  2.90347  2.73739  3.18146  2.89801  2.37887  2.77519  2.98518  4.58477  3.61503
          0.03980  3.63955  4.36190  0.61958  0.77255  0.60944  0.78451
    304   2.48991  4.26697  3.07457  2.89429  3.87605  2.96842  3.97876  3.37368  2.93294  3.02230  4.07560  3.21625  1.40950  3.33088  3.19176  2.65434  2.91757  3.04616  5.11503  3.99968    304 - -
          2.68618  4.42225  2.77519  2.73123  3.46354  2.40513  3.72494  3.29354  2.67741  2.69355  4.24690  2.90347  2.73739  3.18146  2.89801  2.37887  2.77519  2.98518  4.58477  3.61503
          0.03980  3.63955  4.36190  0.61958  0.77255  0.60944  0.78451
    305   1.41755  4.10291  3.23942  3.03801  3.82790  2.92899  4.08510  2.92436  3.04740  2.81128  3.88679  3.24289  3.64713  3.41653  3.30449  2.46421  2.72565  2.62328  5.28066  4.05653    305 - -
          2.68618  4.42225  2.77519  2.73123  3.46354  2.40513  3.72494  3.29354  2.67741  2.69355  4.24690  2.90347  2.73739  3.18146  2.89801  2.37887  2.77519  2.98518  4.58477  3.61503
          0.03980  3.63955  4.36190  0.61958  0.77255  0.60944  0.78451
    306   2.41974  4.19734  3.04189  2.92165  4.02884  1.20484  4.04054  3.58412  3.06682  3.26692  4.25553  3.21100  3.58102  3.41424  3.31378  2.58823  2.88361  3.16169  5.17156  4.12830    306 - -
          2.68618  4.42225  2.77519  2.73123  3.46354  2.40513  3.72494  3.29354  2.67741  2.69355  4.24690  2.90347  2.73739  3.18146  2.89801  2.37887  2.77519  2.98518  4.58477  3.61503
          0.03980  3.63955  4.36190  0.61958  0.77255  0.60944  0.78451
    307   1.41755  4.10291  3.23942  3.03801  3.82790  2.92899  4.08510  2.92436  3.04740  2.81128  3.88679  3.24289  3.64713  3.41653  3.30449  2.46421  2.72565  2.62328  5.28066  4.05653    307 - -
          2.68618  4.42225  2.77519  2.73123  3.46354  2.40513  3.72494  3.29354  2.67741  2.69355  4.24690  2.90347  2.73739  3.18146  2.89801  2.37887  2.77519  2.98518  4.58477  3.61503
          0.03980  3.63955  4.36190  0.61958  0.77255  0.60944  0.78451
    308   1.41755  4.10291  3.23942  3.03801  3.82790  2.92899  4.08510  2.92436  3.04740  2.81128  3.88679  3.24289  3.64713  3.41653  3.30449  2.46421  2.72565  2.62328  5.28066  4.05653    308 - -
          2.68618  4.42225  2.77519  2.73123  3.46354  2.40513  3.72494  3.29354  2.67741  2.69355  4.24690  2.90347  2.73739  3.18146  2.89801  2.37887  2.77519  2.98518  4.58477  3.61503
          0.03980  3.63955  4.36190  0.61958  0.77255  0.60944  0.78451
    309   2.75995  4.58436  3.22838  2.81504  3.87848  3.27067  3.70037  3.41739  2.21774  2.97818  4.00244  3.18462  3.80041  2.94842  1.41589  2.86511  3.05286  3.15589  5.06767  3.87283    309 - -
          2.68618  4.42225  2.77519  2.73123  3.46354  2.40513  3.72494  3.29354  2.67741  2.69355  4.24690  2.90347  2.73739  3.18146  2.89801  2.37887  2.77519  2.98518  4.58477  3.61503
          0.03980  3.63955  4.36190  0.61958  0.77255  0.60944  0.78451
    310   2.77193  4.78644  2.44369  1.42183  4.10795  3.13644  3.72767  3.51460  2.57960  3.17914  4.18237  2.84937  3.73538  2.96118  2.94872  2.79205  3.08125  3.22994  5.32717  4.06826    310 - -
          2.68618  4.42225  2.77519  2.73123  3.46354  2.40513  3.72494  3.29354  2.67741  2.69355  4.24690  2.90347  2.73739  3.18146  2.89801  2.37887  2.77519  2.98518  4.58477  3.61503
          0.03980  3.63955  4.36190  0.61958  0.77255  0.60944  0.78451
    311   2.77193  4.78644  2.44369  1.42183  4.10795  3.13644  3.72767  3.51460  2.57960  3.17914  4.18237  2.84937  3.73538  2.96118  2.94872  2.79205  3.08125  3.22994  5.32717  4.06826    311 - -
          2.68618  4.42225  2.77519  2.73123  3.46354  2.40513  3.72494  3.29354  2.67741  2.69355  4.24690  2.90347  2.73739  3.18146  2.89801  2.37887  2.77519  2.98518  4.58477  3.61503
          0.03980  3.63955  4.36190  0.61958  0.77255  0.60944  0.78451
    312   2.75995  4.58436  3.22838  2.81504  3.87848  3.27067  3.70037  3.41739  2.21774  2.97818  4.00244  3.18462  3.80041  2.94842  1.41589  2.86511  3.05286  3.15589  5.06767  3.87283    312 - -
          2.68618  4.42225  2.77519  2.73123  3.46354  2.40513  3.72494  3.29354  2.67741  2.69355  4.24690  2.90347  2.73739  3.18146  2.89801  2.37887  2.77519  2.98518  4.58477  3.61503
          0.03980  3.63955  4.36190  0.61958  0.77255  0.60944  0.78451
    313   2.22808  4.13551  3.02468  2.84506  3.84047  2.87050  3.95322  3.33809  2.89980  3.08409  4.04501  3.09977  3.59279  3.27383  3.18251  1.51272  2.69308  2.92902  5.23703  3.92570    313 - -
          2.68618  4.42225  2.77519  2.73123  3.46354  2.40513  3.72494  3.29354  2.67741  2.69355  4.24690  2.90347  2.73739  3.18146  2.89801  2.37887  2.77519  2.98518  4.58477  3.61503
          0.03980  3.63955  4.36190  0.61958  0.77255  0.60944  0.78451
    314   2.48991  4.26697  3.07457  2.89429  3.87605  2.96842  3.97876  3.37368  2.93294  3.02230  4.07560  3.21625  1.40950  3.33088  3.19176  2.65434  2.91757  3.04616  5.11503  3.99968    314 - -
          2.68618  4.42225  2.77519  2.73123  3.46354  2.40513  3.72494  3.29354  2.67741  2.69355  4.24690  2.90347  2.73739  3.18146  2.89801  2.37887  2.77519  2.98518  4.58477  3.61503
          0.03980  3.63955  4.36190  0.61958  0.77255  0.60944  0.78451
    315   1.41755  4.10291  3.23942  3.03801  3.82790  2.92899  4.08510  2.92436  3.04740  2.81128  3.88679  3.24289  3.64713  3.41653  3.30449  2.46421  2.72565  2.62328  5.28066  4.05653    315 - -
          2.68618  4.42225  2.77519  2.73123  3.46354  2.40513  3.72494  3.29354  2.67741  2.69355  4.24690  2.90347  2.73739  3.18146  2.89801  2.37887  2.77519  2.98518  4.58477  3.61503
          0.03980  3.63955  4.36190  0.61958  0.77255  0.60944  0.78451
    316   2.41974  4.19734  3.04189  2.92165  4.02884  1.20484  4.04054  3.58412  3.06682  3.26692  4.25553  3.21100  3.58102  3.41424  3.31378  2.58823  2.88361  3.16169  5.17156  4.12830    316 - -
          2.68618  4.42225  2.77519  2.73123  3.46354  2.40513  3.72494  3.29354  2.67741  2.69355  4.24690  2.90347  2.73739  3.18146  2.89801  2.37887  2.77519  2.98518  4.58477  3.61503
          0.03980  3.63955  4.36190  0.61958  0.77255  0.60944  0.78451
    317   2.41974  4.19734  3.04189  2.92165  4.02884  1.20484  4.04054  3.58412  3.06682  3.26692  4.25553  3.21100  3.58102  3.41424  3.31378  2.58823  2.88361  3.16169  5.17156  4.12830    317 - -
          2.68618  4.42225  2.77519  2.73123  3.46354  2.40513  3.72494  3.29354  2.67741  2.69355  4.24690  2.90347  2.73739  3.18146  2.89801  2.37887  2.77519  2.98518  4.58477  3.61503
          0.03980  3.63955  4.36190  0.61958  0.77255  0.60944  0.78451
    318   2.36656  1.57896  3.80970  3.50859  3.56767  3.02343  4.20949  2.68436  3.33644  2.60410  3.72605  3.55821  3.71259  3.69563  3.49768  2.63489  2.81643  2.44252  5.01967  3.85270    318 - -
          2.68618  4.42225  2.77519  2.73123  3.46354  2.40513  3.72494  3.29354  2.67741  2.69355  4.24690  2.90347  2.73739  3.18146  2.89801  2.37887  2.77519  2.98518  4.58477  3.61503
          0.03980  3.63955  4.36190  0.61958  0.77255  0.60944  0.78451
    319   2.41974  4.19734  3.04189  2.92165  4.02884  1.20484  4.04054  3.58412  3.06682  3.26692  4.25553  3.21100  3.58102  3.41424  3.31378  2.58823  2.88361  3.16169  5.17156  4.12830    319 - -
          2.68618  4.42225  2.77519  2.73123  3.46354  2.40513  3.72494  3.29354  2.67741  2.69355  4.24690  2.90347  2.73739  3.18146  2.89801  2.37887  2.77519  2.98518  4.58477  3.61503
          0.03980  3.63955  4.36190  0.61958  0.77255  0.60944  0.78451
    320   2.41974  4.19734  3.04189  2.92165  4.02884  1.20484  4.04054  3.58412  3.06682  3.26692  4.25553  3.21100  3.58102  3.41424  3.31378  2.58823  2.88361  3.16169  5.17156  4.12830    320 - -
          2.68618  4.42225  2.77519  2.73123  3.46354  2.40513  3.72494  3.29354  2.67741  2.69355  4.24690  2.90347  2.73739  3.18146  2.89801  2.37887  2.77519  2.98518  4.58477  3.61503
          0.03980  3.63955  4.36190  0.61958  0.77255  0.60944  0.78451
    321   1.41755  4.10291  3.23942  3.03801  3.82790  2.92899  4.08510  2.92436  3.04740  2.81128  3.88679  3.24289  3.64713  3.41653  3.30449  2.46421  2.72565  2.62328  5.28066  4.05653    321 - -
          2.68618  4.42225  2.77519  2.73123  3.46354  2.40513  3.72494  3.29354  2.67741  2.69355  4.24690  2.90347  2.73739  3.18146  2.89801  2.37887  2.77519  2.98518  4.58477  3.61503
          0.03980  3.63955  4.36190  0.61958  0.77255  0.60944  0.78451
    322   2.41974  4.19734  3.04189  2.92165  4.02884  1.20484  4.04054  3.58412  3.06682  3.26692  4.25553  3.21100  3.58102  3.41424  3.31378  2.58823  2.88361  3.16169  5.17156  4.12830    322 - -
          2.68618  4.42225  2.77519  2.73123  3.46354  2.40513  3.72494  3.29354  2.67741  2.69355  4.24690  2.90347  2.73739  3.18146  2.89801  2.37887  2.77519  2.98518  4.58477  3.61503
          0.03980  3.63955  4.36190  0.61958  0.77255  0.60944  0.78451
    323   2.75995  4.58436  3.22838  2.81504  3.87848  3.27067  3.70037  3.41739  2.21774  2.97818  4.00244  3.18462  3.80041  2.94842  1.41589  2.86511  3.05286  3.15589  5.06767  3.87283    323 - -
          2.68618  4.42225  2.77519  2.73123  3.46354  2.40513  3.72494  3.29354  2.67741  2.69355  4.24690  2.90347  2.73739  3.18146  2.89801  2.37887  2.77519  2.98518  4.58477  3.61503
          0.03980  3.63955  4.36190  0.61958  0.77255  0.60944  0.78451
    324   2.48991  4.26697  3.07457  2.89429  3.87605  2.96842  3.97876  3.37368  2.93294  3.02230  4.07560  3.21625  1.40950  3.33088  3.19176  2.65434  2.91757  3.04616  5.11503  3.99968    324 - -
          2.68618  4.42225  2.77519  2.73123  3.46354  2.40513  3.72494  3.29354  2.67741  2.69355  4.24690  2.90347  2.73739  3.18146  2.89801  2.37887  2.77519  2.98518  4.58477  3.61503
          0.03980  3.63955  4.36190  0.61958  0.77255  0.60944  0.78451
    325   2.75995  4.58436  3.22838  2.81504  3.87848  3.27067  3.70037  3.41739  2.21774  2.97818  4.00244  3.18462  3.80041  2.94842  1.41589  2.86511  3.05286  3.15589  5.06767  3.87283    325 - -
          2.68618  4.42225  2.77519  2.73123  3.46354  2.40513  3.72494  3.29354  2.67741  2.69355  4.24690  2.90347  2.73739  3.18146  2.89801  2.37887  2.77519  2.98518  4.58477  3.61503
          0.03980  3.63955  4.36190  0.61958  0.77255  0.60944  0.78451
    326   2.41974  4.19734  3.04189  2.92165  4.02884  1.20484  4.04054  3.58412  3.06682  3.26692  4.25553  3.21100  3.58102  3.41424  3.31378  2.58823  2.88361  3.16169  5.17156  4.12830    326 - -
          2.68618  4.42225  2.77519  2.73123  3.46354  2.40513  3.72494  3.29354  2.67741  2.69355  4.24690  2.90347  2.73739  3.18146  2.89801  2.37887  2.77519  2.98518  4.58477  3.61503
          0.03980  3.63955  4.36190  0.61958  0.77255  0.60944  0.78451
    327   1.41755  4.10291  3.23942  3.03801  3.82790  2.92899  4.08510  2.92436  3.04740  2.81128  3.88679  3.24289  3.64713  3.41653  3.30449  2.46421  2.72565  2.62328  5.28066  4.05653    327 - -
          2.68618  4.42225  2.77519  2.73123  3.46354  2.40513  3.72494  3.29354  2.67741  2.69355  4.24690  2.90347  2.73739  3.18146  2.89801  2.37887  2.77519  2.98518  4.58477  3.61503
          0.03980  3.63955  4.36190  0.61958  0.77255  0.60944  0.78451
    328   2.89998  4.44102  3.79718  3.45556  3.07112  3.65836  4.18475  2.28947  3.22533  1.23512  3.20209  3.74997  4.14775  3.65189  3.43232  3.22798  3.21313  2.26192  4.84693  3.51209    328 - -
          2.68618  4.42225  2.77519  2.73123  3.46354  2.40513  3.72494  3.29354  2.67741  2.69355  4.24690  2.90347  2.73739  3.18146  2.89801  2.37887  2.77519  2.98518  4.58477  3.61503
          0.03980  3.63955  4.36190  0.61958  0.77255  0.60944  0.78451
    329   2.75995  4.58436  3.22838  2.81504  3.87848  3.27067  3.70037  3.41739  2.21774  2.97818  4.00244  3.18462  3.80041  2.94842  1.41589  2.86511  3.05286  3.15589  5.06767  3.87283    329 - -
          2.68618  4.42225  2.77519  2.73123  3.46354  2.40513  3.72494  3.29354  2.67741  2.69355  4.24690  2.90347  2.73739  3.18146  2.89801  2.37887  2.77519  2.98518  4.58477  3.61503
          0.03980  3.63955  4.36190  0.61958  0.77255  0.60944  0.78451
    330   2.41974  4.19734  3.04189  2.92165  4.02884  1.20484  4.04054  3.58412  3.06682  3.26692  4.25553  3.21100  3.58102  3.41424  3.31378  2.58823  2.88361  3.16169  5.17156  4.12830    330 - -
          2.68618  4.42225  2.77519  2.73123  3.46354  2.40513  3.72494  3.29354  2.67741  2.69355  4.24690  2.90347  2.73739  3.18146  2.89801  2.37887  2.77519  2.98518  4.58477  3.61503
          0.03980  3.63955  4.36190  0.61958  0.77255  0.60944  0.78451
    331   2.41974  4.19734  3.04189  2.92165  4.02884  1.20484  4.04054  3.58412  3.06682  3.26692  4.25553  3.21100  3.58102  3.41424  3.31378  2.58823  2.88361  3.16169  5.17156  4.12830    331 - -
          2.68618  4.42225  2.77519  2.73123  3.46354  2.40513  3.72494  3.29354  2.67741  2.69355  4.24690  2.90347  2.73739  3.18146  2.89801  2.37887  2.77519  2.98518  4.58477  3.61503
          0.03980  3.63955  4.36190  0.61958  0.77255  0.60944  0.78451
    332   2.41974  4.19734  3.04189  2.92165  4.02884  1.20484  4.04054  3.58412  3.06682  3.26692  4.25553  3.21100  3.58102  3.41424  3.31378  2.58823  2.88361  3.16169  5.17156  4.12830    332 - -
          2.68618  4.42225  2.77519  2.73123  3.46354  2.40513  3.72494  3.29354  2.67741  2.69355  4.24690  2.90347  2.73739  3.18146  2.89801  2.37887  2.77519  2.98518  4.58477  3.61503
          0.03980  3.63955  4.36190  0.61958  0.77255  0.60944  0.78451
    333   2.41974  4.19734  3.04189  2.92165  4.02884  1.20484  4.04054  3.58412  3.06682  3.26692  4.25553  3.21100  3.58102  3.41424  3.31378  2.58823  2.88361  3.16169  5.17156  4.12830    333 - -
          2.68618  4.42225  2.77519  2.73123  3.46354  2.40513  3.72494  3.29354  2.67741  2.69355  4.24690  2.90347  2.73739  3.18146  2.89801  2.37887  2.77519  2.98518  4.58477  3.61503
          0.03980  3.63955  4.36190  0.61958  0.77255  0.60944  0.78451
    334   2.41974  4.19734  3.04189  2.92165  4.02884  1.20484  4.04054  3.58412  3.06682  3.26692  4.25553  3.21100  3.58102  3.41424  3.31378  2.58823  2.88361  3.16169  5.17156  4.12830    334 - -
          2.68618  4.42225  2.77519  2.73123  3.46354  2.40513  3.72494  3.29354  2.67741  2.69355  4.24690  2.90347  2.73739  3.18146  2.89801  2.37887  2.77519  2.98518  4.58477  3.61503
          0.03980  3.63955  4.36190  0.61958  0.77255  0.53973  0.87444
    335   2.38432  4.25096  3.21002  2.84197  3.67508  2.03888  3.87380  2.97603  2.77106  2.71425  2.99924  3.17184  3.73947  3.16207  3.08690  2.56104  2.75703  2.70116  5.12042  3.84065    335 - -
          2.68618  4.42225  2.77519  2.73123  3.46354  2.40513  3.72494  3.29354  2.67741  2.69355  4.24690  2.90347  2.73739  3.18146  2.89801  2.37887  2.77519  2.98518  4.58477  3.61503
          0.03745  3.69914  4.42148  0.61958  0.77255  0.56940  0.83440
    336   1.78231  4.45260  2.75121  2.26423  3.98588  3.12055  3.79986  3.18131  2.65412  2.98502  3.92613  2.96786  3.72994  3.02877  3.01651  2.58992  2.83440  2.87461  5.34230  4.05405    336 - -
          2.68618  4.42225  2.77519  2.73123  3.46354  2.40513  3.72494  3.29354  2.67741  2.69355  4.24690  2.90347  2.73739  3.18146  2.89801  2.37887  2.77519  2.98518  4.58477  3.61503
          0.03745  3.69914  4.42148  0.61958  0.77255  0.56940  0.83440
    337   1.81036  4.22281  3.49071  3.06791  3.54848  3.28297  4.02140  2.53385  2.94522  2.36735  2.94183  3.35805  3.86079  3.32648  3.24093  2.68066  2.80747  2.34418  5.13785  3.88624    337 - -
          2.68618  4.42225  2.77519  2.73123  3.46354  2.40513  3.72494  3.29354  2.67741  2.69355  4.24690  2.90347  2.73739  3.18146  2.89801  2.37887  2.77519  2.98518  4.58477  3.61503
          0.03745  3.69914  4.42148  0.61958  0.77255  0.56940  0.83440
    338   2.75931  4.50484  3.35395  2.94517  3.26590  3.56344  3.85791  2.66175  2.67421  1.63664  3.35733  3.33782  4.00888  2.75489  2.94217  2.95646  3.02434  2.58127  4.89991  3.55950    338 - -
          2.68618  4.42225  2.77519  2.73123  3.46354  2.40513  3.72494  3.29354  2.67741  2.69355  4.24690  2.90347  2.73739  3.18146  2.89801  2.37887  2.77519  2.98518  4.58477  3.61503
          0.03745  3.69914  4.42148  0.61958  0.77255  0.56940  0.83440
    339   2.69365  4.75204  2.92597  2.39272  4.14146  3.07232  3.59973  3.53989  2.13601  3.12388  3.99904  2.97542  3.80825  2.77563  1.80519  2.74035  2.94745  3.22129  5.28075  4.03119    339 - -
          2.68618  4.42225  2.77519  2.73123  3.46354  2.40513  3.72494  3.29354  2.67741  2.69355  4.24690  2.90347  2.73739  3.18146  2.89801  2.37887  2.77519  2.98518  4.58477  3.61503
          0.03745  3.69914  4.42148  0.61958  0.77255  0.56940  0.83440
    340   1.74119  4.22378  3.42951  3.07548  3.58347  3.22540  4.04714  2.57000  2.96724  2.19559  3.58739  3.34841  3.84145  3.36324  3.25081  2.66106  2.81906  2.36691  5.16860  3.88383    340 - -
          2.68618  4.42225  2.77519  2.73123  3.46354  2.40513  3.72494  3.29354  2.67741  2.69355  4.24690  2.90347  2.73739  3.18146  2.89801  2.37887  2.77519  2.98518  4.58477  3.61503
          0.03745  3.69914  4.42148  0.61958  0.77255  0.56940  0.83440
    341   2.81638  4.86607  2.44352  1.30420  4.19311  3.17109  3.75554  3.61226  2.61478  3.26239  4.25401  2.86125  3.77033  2.98151  2.99758  2.82347  3.12279  3.31794  5.39905  4.13154    341 - -
          2.68618  4.42225  2.77519  2.73123  3.46354  2.40513  3.72494  3.29354  2.67741  2.69355  4.24690  2.90347  2.73739  3.18146  2.89801  2.37887  2.77519  2.98518  4.58477  3.61503
          0.03745  3.69914  4.42148  0.61958  0.77255  0.56940  0.83440
    342   2.19628  4.12750  3.04706  2.84378  4.07884  1.77544  3.99883  3.41248  2.93665  3.17203  4.06982  3.09842  3.59162  3.27543  3.24385  2.36289  2.27792  2.96431  5.42127  4.19096    342 - -
          2.68618  4.42225  2.77519  2.73123  3.46354  2.40513  3.72494  3.29354  2.67741  2.69355  4.24690  2.90347  2.73739  3.18146  2.89801  2.37887  2.77519  2.98518  4.58477  3.61503
          0.03745  3.69914  4.42148  0.61958  0.77255  0.47695  0.96935
    343   2.02034  4.40764  3.13784  2.48356  3.66854  3.36858  3.76757  2.84396  2.62913  2.62858  3.02736  3.12101  3.83811  3.01226  2.99168  2.68902  2.80999  2.61136  5.09752  3.83352    343 - -
          2.68618  4.42225  2.77519  2.73123  3.46354  2.40513  3.72494  3.29354  2.67741  2.69355  4.24690  2.90347  2.73739  3.18146  2.89801  2.37887  2.77519  2.98518  4.58477  3.61503
          0.03471  3.77388  4.49623  0.61958  0.77255  0.46908  0.98237
    344   2.26764  4.27408  3.36966  2.86533  3.52815  3.17643  3.81108  2.80484  2.71403  2.53195  2.36946  3.23441  3.84949  3.11095  2.87654  2.69567  2.77867  2.57371  4.97627  3.73882    344 - -
          2.68618  4.42225  2.77519  2.73123  3.46354  2.40513  3.72494  3.29354  2.67741  2.69355  4.24690  2.90347  2.73739  3.18146  2.89801  2.37887  2.77519  2.98518  4.58477  3.61503
          0.03357  3.80675  4.52909  0.61958  0.77255  0.48576  0.95510
    345   1.71901  4.46262  2.42249  2.48734  4.16111  2.56927  3.82183  3.54047  2.76287  3.22107  4.06915  2.92720  3.69007  3.03141  3.20002  2.50337  2.78969  3.13110  5.47249  4.16278    345 - -
          2.68618  4.42225  2.77519  2.73123  3.46354  2.40513  3.72494  3.29354  2.67741  2.69355  4.24690  2.90347  2.73739  3.18146  2.89801  2.37887  2.77519  2.98518  4.58477  3.61503
          0.03357  3.80675  4.52909  0.61958  0.77255  0.48576  0.95510
    346   2.49668  4.49507  3.07102  2.56734  3.81003  2.41798  3.66598  3.22800  2.46494  2.87375  3.72618  3.01847  3.38314  2.87311  2.62447  2.50760  2.77176  2.92302  4.56786  3.84761    346 - -
          2.68618  4.42225  2.77519  2.73123  3.46354  2.40513  3.72494  3.29354  2.67741  2.69355  4.24690  2.90347  2.73739  3.18146  2.89801  2.37887  2.77519  2.98518  4.58477  3.61503
          0.03357  3.80675  4.52909  0.61958  0.77255  0.48576  0.95510
    347   2.41577  4.30559  3.37281  2.90874  3.61025  3.32466  3.91014  2.73154  2.81473  2.31333  3.55870  3.26465  2.35042  3.18798  3.14876  2.67801  2.80802  2.31278  5.11941  3.85527    347 - -
          2.68618  4.42225  2.77519  2.73123  3.46354  2.40513  3.72494  3.29354  2.67741  2.69355  4.24690  2.90347  2.73739  3.18146  2.89801  2.37887  2.77519  2.98518  4.58477  3.61503
          0.03357  3.80675  4.52909  0.61958  0.77255  0.48576  0.95510
    348   2.63564  4.29808  3.83910  3.30907  2.84505  3.68232  3.84812  2.43810  3.09992  2.14383  3.27945  3.57218  4.08915  3.44201  3.34054  3.00387  2.97579  2.31955  2.25655  3.01752    348 - -
          2.68618  4.42225  2.77519  2.73123  3.46354  2.40513  3.72494  3.29354  2.67741  2.69355  4.24690  2.90347  2.73739  3.18146  2.89801  2.37887  2.77519  2.98518  4.58477  3.61503
          0.03357  3.80675  4.52909  0.61958  0.77255  0.48576  0.95510
    349   2.44549  4.31902  3.18614  2.91138  3.81844  1.53982  3.98197  3.21561  2.90231  2.48417  3.94632  3.22751  3.76766  3.28915  3.20561  2.61281  2.85234  2.90009  5.22418  3.93879    349 - -
          2.68618  4.42225  2.77519  2.73123  3.46354  2.40513  3.72494  3.29354  2.67741  2.69355  4.24690  2.90347  2.73739  3.18146  2.89801  2.37887  2.77519  2.98518  4.58477  3.61503
          0.03357  3.80675  4.52909  0.61958  0.77255  0.48576  0.95510
    350   1.66971  4.15944  3.34587  2.93490  3.40495  3.07659  3.94750  3.04295  2.92039  2.84083  3.74713  3.20997  3.71060  3.23796  3.25616  2.14655  2.59252  2.71328  5.20066  3.94408    350 - -
          2.68618  4.42225  2.77519  2.73123  3.46354  2.40513  3.72494  3.29354  2.67741  2.69355  4.24690  2.90347  2.73739  3.18146  2.89801  2.37887  2.77519  2.98518  4.58477  3.61503
          0.03357  3.80675  4.52909  0.61958  0.77255  0.48576  0.95510
    351   1.95624  4.51868  2.93171  2.53746  3.97271  3.22468  3.70785  3.36412  2.49630  3.00294  3.86125  2.98447  2.96279  2.63616  2.78539  2.57967  2.79603  3.02824  5.27273  3.98532    351 - -
          2.68618  4.42225  2.77519  2.73123  3.46354  2.40513  3.72494  3.29354  2.67741  2.69355  4.24690  2.90347  2.73739  3.18146  2.89801  2.37887  2.77519  2.98518  4.58477  3.61503
          0.03357  3.80675  4.52909  0.61958  0.77255  0.48576  0.95510
    352   2.58159  4.73220  2.34080  2.19751  4.25702  1.87890  3.74470  3.67009  2.67059  3.30494  4.16054  2.81123  3.73480  2.93945  3.13200  2.61596  2.80602  3.28700  5.53516  4.18199    352 - -
          2.68618  4.42225  2.77519  2.73123  3.46354  2.40513  3.72494  3.29354  2.67741  2.69355  4.24690  2.90347  2.73739  3.18146  2.89801  2.37887  2.77519  2.98518  4.58477  3.61503
          0.03357  3.80675  4.52909  0.61958  0.77255  0.48576  0.95510
    353   2.39580  4.39144  2.77172  2.62942  4.20985  1.53131  3.93884  3.73781  2.87109  3.39206  4.25887  2.52672  3.68308  3.18950  3.23280  2.51217  2.83071  3.26068  5.50026  4.21078    353 - -
          2.68618  4.42225  2.77519  2.73123  3.46354  2.40513  3.72494  3.29354  2.67741  2.69355  4.24690  2.90347  2.73739  3.18146  2.89801  2.37887  2.77519  2.98518  4.58477  3.61503
          0.03357  3.80675  4.52909  0.61958  0.77255  0.48576  0.95510
    354   2.47260  4.50592  2.93261  2.55081  4.01887  3.20012  3.72297  3.39099  2.30381  3.04733  3.90036  2.98858  2.46902  2.91948  2.86630  2.49654  2.40483  3.04195  5.30673  4.02286    354 - -
          2.68618  4.42225  2.77519  2.73123  3.46354  2.40513  3.72494  3.29354  2.67741  2.69355  4.24690  2.90347  2.73739  3.18146  2.89801  2.37887  2.77519  2.98518  4.58477  3.61503
          0.03357  3.80675  4.52909  0.61958  0.77255  0.48576  0.95510
    355   2.60433  4.35744  3.54319  3.04503  3.48267  3.50000  3.97762  2.71145  2.93111  2.32399  2.21779  3.40155  2.34692  3.28999  3.24764  2.83146  2.90098  2.48802  5.05199  3.81281    355 - -
          2.68618  4.42225  2.77519  2.73123  3.46354  2.40513  3.72494  3.29354  2.67741  2.69355  4.24690  2.90347  2.73739  3.18146  2.89801  2.37887  2.77519  2.98518  4.58477  3.61503
          0.02841  3.97115  4.69349  0.61958  0.77255  0.48576  0.95510
    356   2.70055  4.89696  3.08346  2.50256  4.18878  3.47123  3.45946  3.59153  1.64580  3.14747  3.46537  2.99296  3.43290  2.62607  2.41004  2.71981  2.91412  3.26559  5.33048  4.03999    356 - -
          2.68618  4.42225  2.77519  2.73123  3.46354  2.40513  3.72494  3.29354  2.67741  2.69355  4.24690  2.90347  2.73739  3.18146  2.89801  2.37887  2.77519  2.98518  4.58477  3.61503
          0.02841  3.97115  4.69349  0.61958  0.77255  0.48576  0.95510
    357   2.70592  4.73964  2.69433  2.25035  4.41566  1.20759  3.97438  3.87034  2.88660  3.50925  4.39908  3.04397  3.85239  3.20230  3.28025  2.77346  3.08577  3.46120  5.63281  4.37331    357 - -
          2.68618  4.42225  2.77519  2.73123  3.46354  2.40513  3.72494  3.29354  2.67741  2.69355  4.24690  2.90347  2.73739  3.18146  2.89801  2.37887  2.77519  2.98518  4.58477  3.61503
          0.02841  3.97115  4.69349  0.61958  0.77255  0.48576  0.95510
    358   2.80720  4.80580  2.76631  2.66210  4.18499  3.25170  4.00370  3.91734  2.91606  3.55322  4.50842  0.99457  3.90872  3.27721  3.27356  2.87100  3.19268  3.52955  5.47965  4.12668    358 - -
          2.68618  4.42225  2.77519  2.73123  3.46354  2.40513  3.72494  3.29354  2.67741  2.69355  4.24690  2.90347  2.73739  3.18146  2.89801  2.37887  2.77519  2.98518  4.58477  3.61503
          0.02841  3.97115  4.69349  0.61958  0.77255  0.48576  0.95510
    359   2.24739  4.19181  3.31020  3.04470  4.21040  1.39682  4.14916  3.61003  3.11511  3.32940  4.17827  3.24983  3.69497  3.42173  3.43343  2.09743  2.72200  2.80660  5.56950  4.32572    359 - -
          2.68618  4.42225  2.77519  2.73123  3.46354  2.40513  3.72494  3.29354  2.67741  2.69355  4.24690  2.90347  2.73739  3.18146  2.89801  2.37887  2.77519  2.98518  4.58477  3.61503
          0.02841  3.97115  4.69349  0.61958  0.77255  0.48576  0.95510
    360   2.19603  3.71348  3.61848  3.24418  4.14121  2.94887  4.20486  3.46600  3.17600  3.23388  4.09478  3.34702  3.68650  3.49601  3.46297  1.18065  2.41132  2.99311  5.52356  4.30849    360 - -
          2.68618  4.42225  2.77519  2.73123  3.46354  2.40513  3.72494  3.29354  2.67741  2.69355  4.24690  2.90347  2.73739  3.18146  2.89801  2.37887  2.77519  2.98518  4.58477  3.61503
          0.26559  3.97115  1.53995  0.61958  0.77255  0.48576  0.95510
    361   2.06640  4.11394  3.02431  2.82597  4.17119  1.84031  4.01381  3.58758  2.97723  3.28825  4.13215  3.07395  3.57363  3.27745  3.30578  1.97095  2.62913  3.06562  5.50885  4.26075    361 - -
          2.68620  4.42227  2.77522  2.73126  3.46356  2.40515  3.72497  3.29356  2.67743  2.69357  4.24692  2.90349  2.73742  3.18149  2.89803  2.37865  2.77518  2.98521  4.58479  3.61505
          0.30786  1.45418  3.46125  0.28658  1.38962  0.38394  1.14311
    362   1.75685  4.48636  3.10408  2.51547  3.85574  3.05877  3.74728  3.20866  2.58820  2.81096  3.75488  3.07382  3.80864  2.96212  2.84509  2.62954  2.73595  2.82746  5.19857  3.92377    363 - -
          2.68618  4.42225  2.77519  2.73123  3.46354  2.40513  3.72494  3.29354  2.67741  2.69355  4.24690  2.90347  2.73739  3.18146  2.89801  2.37887  2.77519  2.98518  4.58477  3.61503
          0.02887  3.95523  4.67757  0.61958  0.77255  0.47601  0.97089
    363   2.99442  4.56537  3.81159  3.20318  3.30133  3.86727  4.26596  2.45302  3.22160  1.03383  3.28630  3.78053  4.29754  3.65045  3.45360  3.31517  3.26566  2.41832  5.07006  3.80954    364 - -
          2.68618  4.42225  2.77519  2.73123  3.46354  2.40513  3.72494  3.29354  2.67741  2.69355  4.24690  2.90347  2.73739  3.18146  2.89801  2.37887  2.77519  2.98518  4.58477  3.61503
          0.02841  3.97115  4.69349  0.61958  0.77255  0.48576  0.95510
    364   2.78938  4.45188  3.72330  3.30237  3.37668  3.64855  4.15963  2.62267  3.15001  1.21307  3.36858  3.62616  2.91676  3.53025  3.41205  3.05919  3.09202  2.53930  5.05469  3.80260    365 - -
          2.68618  4.42225  2.77519  2.73123  3.46354  2.40513  3.72494  3.29354  2.67741  2.69355  4.24690  2.90347  2.73739  3.18146  2.89801  2.37887  2.77519  2.98518  4.58477  3.61503
          0.02803  3.98419  4.70653  0.61958  0.77255  0.48576  0.95510
    365   2.81889  4.81734  2.77495  2.67224  4.19867  3.26115  4.01555  3.93419  2.92921  3.56868  4.52406  0.97452  3.91896  3.28937  3.28691  2.88237  3.20497  3.54507  5.49186  4.13964    366 - -
          2.68618  4.42225  2.77519  2.73123  3.46354  2.40513  3.72494  3.29354  2.67741  2.69355  4.24690  2.90347  2.73739  3.18146  2.89801  2.37887  2.77519  2.98518  4.58477  3.61503
          0.02803  3.98419  4.70653  0.61958  0.77255  0.48576  0.95510
    366   1.53893  4.29638  3.45647  2.98208  3.59343  3.36043  3.94000  2.82880  2.91717  2.64232  3.60284  3.32063  3.89064  3.25609  3.25034  2.70585  2.74215  2.45079  5.07338  3.25281    367 - -
          2.68618  4.42225  2.77519  2.73123  3.46354  2.40513  3.72494  3.29354  2.67741  2.69355  4.24690  2.90347  2.73739  3.18146  2.89801  2.37887  2.77519  2.98518  4.58477  3.61503
          0.02803  3.98419  4.70653  0.61958  0.77255  0.48576  0.95510
    367   2.26750  4.21198  3.32061  3.07831  4.24624  2.96953  4.18203  3.62350  3.12276  3.36373  4.23573  3.27303  3.71248  3.45642  3.42451  1.11897  2.46016  3.12773  5.60965  4.35844    368 - -
          2.68618  4.42225  2.77519  2.73123  3.46354  2.40513  3.72494  3.29354  2.67741  2.69355  4.24690  2.90347  2.73739  3.18146  2.89801  2.37887  2.77519  2.98518  4.58477  3.61503
          0.02803  3.98419  4.70653  0.61958  0.77255  0.48576  0.95510
    368   2.73968  4.79416  3.20026  2.62732  3.83972  3.52290  3.62975  3.42101  2.24724  2.89809  3.87108  3.08867  3.90968  1.73828  2.41777  2.79613  2.95615  3.14529  4.34284  3.79125    369 - -
          2.68618  4.42225  2.77519  2.73123  3.46354  2.40513  3.72494  3.29354  2.67741  2.69355  4.24690  2.90347  2.73739  3.18146  2.89801  2.37887  2.77519  2.98518  4.58477  3.61503
          0.02803  3.98419  4.70653  0.61958  0.77255  0.48576  0.95510
    369   2.62457  4.91605  3.01759  2.46591  4.21394  3.44576  3.39821  3.63131  2.20777  3.09151  3.99786  2.96619  2.96832  2.31256  2.09779  2.69674  2.90520  3.29301  5.35942  4.05129    370 - -
          2.68618  4.42225  2.77519  2.73123  3.46354  2.40513  3.72494  3.29354  2.67741  2.69355  4.24690  2.90347  2.73739  3.18146  2.89801  2.37887  2.77519  2.98518  4.58477  3.61503
          0.02803  3.98419  4.70653  0.61958  0.77255  0.48576  0.95510
    370   1.54410  4.41119  2.76550  2.70724  3.97855  2.99729  3.87802  3.26646  2.79754  3.02225  3.88796  3.10955  3.78311  3.10414  3.20395  2.57350  2.79409  2.59254  5.34124  4.06344    371 - -
          2.68618  4.42225  2.77519  2.73123  3.46354  2.40513  3.72494  3.29354  2.67741  2.69355  4.24690  2.90347  2.73739  3.18146  2.89801  2.37887  2.77519  2.98518  4.58477  3.61503
          0.02803  3.98419  4.70653  0.61958  0.77255  0.48576  0.95510
    371   1.77638  4.29614  3.29725  2.95197  4.05096  3.10525  4.04338  3.33358  2.94933  2.95768  3.99525  3.24177  1.80958  3.29864  3.28554  2.53093  2.78545  2.96141  5.43798  4.18526    372 - -
          2.68618  4.42225  2.77519  2.73123  3.46354  2.40513  3.72494  3.29354  2.67741  2.69355  4.24690  2.90347  2.73739  3.18146  2.89801  2.37887  2.77519  2.98518  4.58477  3.61503
          0.11098  3.98419  2.44833  0.61958  0.77255  0.48576  0.95510
    372   2.27452  4.22646  3.09571  2.94940  4.29968  1.25930  4.15545  3.78773  3.14010  3.47842  4.33458  3.19039  3.67637  3.43809  3.45245  2.17816  2.76508  3.23770  5.62043  4.37574    373 - -
          2.68618  4.42225  2.77519  2.73123  3.46354  2.40513  3.72494  3.29354  2.67741  2.69355  4.24690  2.90347  2.73739  3.18146  2.89801  2.37887  2.77519  2.98518  4.58477  3.61503
          0.03042  3.90362  4.62597  0.61958  0.77255  0.44098  1.03117
    373   2.36887  4.54183  2.96484  2.61166  4.11548  1.76185  3.81165  3.52428  2.62398  3.15988  4.00320  3.04318  3.78674  2.70897  2.91184  2.53191  2.84280  3.03530  5.40631  4.11687    374 - -
          2.68618  4.42225  2.77519  2.73123  3.46354  2.40513  3.72494  3.29354  2.67741  2.69355  4.24690  2.90347  2.73739  3.18146  2.89801  2.37887  2.77519  2.98518  4.58477  3.61503
          0.02803  3.98419  4.70653  0.61958  0.77255  0.48576  0.95510
    374   2.35684  4.51494  2.81160  2.50603  4.34355  1.30740  4.00304  3.72957  2.92098  3.41736  4.28935  3.06848  3.78595  3.23443  3.29845  2.61144  2.92097  3.28945  5.63787  4.35675    375 - -
          2.68618  4.42225  2.77519  2.73123  3.46354  2.40513  3.72494  3.29354  2.67741  2.69355  4.24690  2.90347  2.73739  3.18146  2.89801  2.37887  2.77519  2.98518  4.58477  3.61503
          0.02803  3.98419  4.70653  0.61958  0.77255  0.48576  0.95510
    375   2.77129  5.43005  1.74838  1.38302  4.72768  3.22740  3.73986  4.21711  2.72188  3.73670  4.57878  2.69462  3.82984  2.90069  3.29728  2.79312  3.17719  3.80076  5.90721  4.41893    376 - -
          2.68618  4.42225  2.77519  2.73123  3.46354  2.40513  3.72494  3.29354  2.67741  2.69355  4.24690  2.90347  2.73739  3.18146  2.89801  2.37887  2.77519  2.98518  4.58477  3.61503
          0.02803  3.98419  4.70653  0.61958  0.77255  0.48576  0.95510
    376   2.42490  4.54977  2.85559  2.52645  4.24239  1.53359  3.87681  3.65527  2.70582  3.29378  4.14154  3.03385  3.78523  3.08408  2.88545  2.51288  2.88318  3.24444  5.52231  4.23127    377 - -
          2.68587  4.42227  2.77522  2.73125  3.46356  2.40515  3.72497  3.29356  2.67743  2.69357  4.24692  2.90349  2.73742  3.18148  2.89803  2.37889  2.77522  2.98520  4.58479  3.61505
          0.19491  1.78346  4.70653  0.30141  1.34620  0.48576  0.95510
    377   1.41544  4.19512  3.54931  3.10774  3.85614  2.71039  4.07724  2.87552  3.06097  2.87469  3.79255  3.34550  3.79723  3.37593  3.38229  2.55164  2.74819  2.38692  5.29568  4.06891    379 - -
          2.68618  4.42225  2.77519  2.73123  3.46354  2.40513  3.72494  3.29354  2.67741  2.69355  4.24690  2.90347  2.73739  3.18146  2.89801  2.37887  2.77519  2.98518  4.58477  3.61503
          0.02803  3.98419  4.70653  0.61958  0.77255  0.48576  0.95510
    378   2.63162  4.62045  3.19045  2.61691  3.79314  2.58952  3.65758  3.22507  2.38619  2.67281  3.72350  3.08160  3.86791  2.80218  2.14045  2.72564  2.85979  2.95148  4.29354  3.82027    380 - -
          2.68618  4.42225  2.77519  2.73123  3.46354  2.40513  3.72494  3.29354  2.67741  2.69355  4.24690  2.90347  2.73739  3.18146  2.89801  2.37887  2.77519  2.98518  4.58477  3.61503
          0.04059  3.98419  3.85527  0.61958  0.77255  0.48576  0.95510
    379   2.60421  4.67899  2.94638  2.53379  4.05774  3.33863  3.70747  3.45398  2.29112  2.97994  3.92729  3.00627  2.05358  2.81388  2.82051  2.53779  2.78906  3.12770  5.32488  4.02972    381 - -
          2.68618  4.42225  2.77519  2.73123  3.46354  2.40513  3.72494  3.29354  2.67741  2.69355  4.24690  2.90347  2.73739  3.18146  2.89801  2.37887  2.77519  2.98518  4.58477  3.61503
          0.02838  3.97198  4.69433  0.61958  0.77255  0.49808  0.93573
    380   2.89541  4.95987  3.33386  2.74214  4.28468  3.57097  3.63682  3.69371  2.01956  3.20315  4.10147  3.15792  3.97504  2.50832  1.37472  2.92996  3.10320  3.22720  5.34896  4.11838    382 - -
          2.68618  4.42225  2.77519  2.73123  3.46354  2.40513  3.72494  3.29354  2.67741  2.69355  4.24690  2.90347  2.73739  3.18146  2.89801  2.37887  2.77519  2.98518  4.58477  3.61503
          0.02838  3.97198  4.69433  0.61958  0.77255  0.47814  0.96741
    381   2.43310  4.37037  3.16322  2.97419  4.19948  3.07374  4.13800  3.68247  3.05390  3.37265  4.28821  3.25957  1.20447  3.42069  3.35825  2.40685  2.89171  3.23312  5.54178  4.27123    383 - -
          2.68618  4.42225  2.77519  2.73123  3.46354  2.40513  3.72494  3.29354  2.67741  2.69355  4.24690  2.90347  2.73739  3.18146  2.89801  2.37887  2.77519  2.98518  4.58477  3.61503
          0.02803  3.98419  4.70653  0.61958  0.77255  0.48576  0.95510
    382   2.08582  4.26633  3.22904  2.90697  4.23967  3.00723  4.05127  3.64875  2.97155  3.32064  4.15090  3.18531  2.28256  3.28567  3.33078  1.53377  2.73288  3.15588  5.56319  4.31257    384 - -
          2.68618  4.42225  2.77519  2.73123  3.46354  2.40513  3.72494  3.29354  2.67741  2.69355  4.24690  2.90347  2.73739  3.18146  2.89801  2.37887  2.77519  2.98518  4.58477  3.61503
          0.02803  3.98419  4.70653  0.61958  0.77255  0.48576  0.95510
    383   3.52681  4.86080  4.26562  4.00001  2.78815  3.85833  4.04313  3.55613  3.72028  2.93131  4.18461  4.12673  4.38560  4.10213  3.82866  3.72940  3.83308  3.44954  0.68726  2.78457    385 - -
          2.68618  4.42225  2.77519  2.73123  3.46354  2.40513  3.72494  3.29354  2.67741  2.69355  4.24690  2.90347  2.73739  3.18146  2.89801  2.37887  2.77519  2.98518  4.58477  3.61503
          0.02803  3.98419  4.70653  0.61958  0.77255  0.48576  0.95510
    384   2.86223  4.35506  4.19204  3.67578  3.32462  3.95044  4.40123  2.12569  3.52984  1.47925  3.21867  3.94644  3.95146  3.82570  3.76034  3.29663  3.13189  1.53656  5.10734  3.90419    386 - -
          2.68618  4.42225  2.77519  2.73123  3.46354  2.40513  3.72494  3.29354  2.67741  2.69355  4.24690  2.90347  2.73739  3.18146  2.89801  2.37887  2.77519  2.98518  4.58477  3.61503
          0.02803  3.98419  4.70653  0.61958  0.77255  0.48576  0.95510
    385   1.07102  4.20647  3.41478  3.14629  4.18278  3.00828  4.21142  3.46182  3.18063  3.23637  4.14233  3.32921  2.99122  3.49976  3.47695  2.47950  2.76768  3.02673  5.56141  4.35029    387 - -
          2.68618  4.42225  2.77519  2.73123  3.46354  2.40513  3.72494  3.29354  2.67741  2.69355  4.24690  2.90347  2.73739  3.18146  2.89801  2.37887  2.77519  2.98518  4.58477  3.61503
          0.02803  3.98419  4.70653  0.61958  0.77255  0.48576  0.95510
    386   2.32434  2.77689  3.63621  3.09304  3.03831  3.42955  3.90479  2.72236  3.02222  2.47494  3.38691  3.39425  3.90170  3.30665  3.32096  2.09024  2.76598  2.48875  4.84935  3.46098    388 - -
          2.68618  4.42225  2.77519  2.73123  3.46354  2.40513  3.72494  3.29354  2.67741  2.69355  4.24690  2.90347  2.73739  3.18146  2.89801  2.37887  2.77519  2.98518  4.58477  3.61503
          0.02803  3.98419  4.70653  0.61958  0.77255  0.48576  0.95510
    387   1.87510  4.18099  3.51762  3.20285  4.09970  3.04050  4.21791  3.19698  3.17592  3.09340  4.03120  3.36636  3.76007  3.50920  3.46391  2.49194  1.35563  2.82592  5.52584  4.31214    389 - -
          2.68618  4.42225  2.77519  2.73123  3.46354  2.40513  3.72494  3.29354  2.67741  2.69355  4.24690  2.90347  2.73739  3.18146  2.89801  2.37887  2.77519  2.98518  4.58477  3.61503
          0.02803  3.98419  4.70653  0.61958  0.77255  0.48576  0.95510
    388   3.28206  4.71180  4.36849  4.00989  3.18098  4.12328  4.63063  2.39225  3.77652  0.74899  3.17092  4.27448  4.54010  4.11808  3.93390  3.70870  3.57161  2.45839  5.09974  3.84851    390 - -
          2.68618  4.42225  2.77519  2.73123  3.46354  2.40513  3.72494  3.29354  2.67741  2.69355  4.24690  2.90347  2.73739  3.18146  2.89801  2.37887  2.77519  2.98518  4.58477  3.61503
          0.02803  3.98419  4.70653  0.61958  0.77255  0.48576  0.95510
    389   0.86404  4.25060  3.57842  3.37608  4.16591  3.07190  4.38459  3.30833  3.39526  3.18467  4.20514  3.49668  3.82180  3.72640  3.63739  2.60039  2.88554  2.94337  5.58190  4.39489    391 - -
          2.68618  4.42225  2.77519  2.73123  3.46354  2.40513  3.72494  3.29354  2.67741  2.69355  4.24690  2.90347  2.73739  3.18146  2.89801  2.37887  2.77519  2.98518  4.58477  3.61503
          0.02803  3.98419  4.70653  0.61958  0.77255  0.48576  0.95510
    390   2.52387  2.97710  3.94324  3.38839  2.74129  3.55194  4.01798  2.45846  3.28478  2.30919  3.26509  3.60135  3.99972  3.52921  3.50546  2.41530  2.80144  1.88413  4.77362  3.55351    392 - -
          2.68618  4.42225  2.77519  2.73123  3.46354  2.40513  3.72494  3.29354  2.67741  2.69355  4.24690  2.90347  2.73739  3.18146  2.89801  2.37887  2.77519  2.98518  4.58477  3.61503
          0.02803  3.98419  4.70653  0.61958  0.77255  0.48576  0.95510
    391   3.07436  4.40228  4.74648  4.25225  3.54938  4.39860  4.97506  1.34539  4.13725  2.05815  3.36068  4.47636  4.72201  4.40760  4.34118  3.78613  3.34316  1.16874  5.50816  4.30014    393 - -
          2.68618  4.42225  2.77519  2.73123  3.46354  2.40513  3.72494  3.29354  2.67741  2.69355  4.24690  2.90347  2.73739  3.18146  2.89801  2.37887  2.77519  2.98518  4.58477  3.61503
          0.02803  3.98419  4.70653  0.61958  0.77255  0.48576  0.95510
    392   3.28206  4.71180  4.36849  4.00989  3.18098  4.12328  4.63063  2.39225  3.77652  0.74899  3.17092  4.27448  4.54010  4.11808  3.93390  3.70870  3.57161  2.45839  5.09974  3.84851    394 - -
          2.68618  4.42225  2.77519  2.73123  3.46354  2.40513  3.72494  3.29354  2.67741  2.69355  4.24690  2.90347  2.73739  3.18146  2.89801  2.37887  2.77519  2.98518  4.58477  3.61503
          0.02803  3.98419  4.70653  0.61958  0.77255  0.48576  0.95510
    393   3.11853  4.50770  4.49197  4.11287  3.45121  4.18515  4.82119  0.94946  3.94313  2.01564  3.37045  4.34267  4.60664  4.28061  4.12706  3.69218  3.41614  1.85475  5.36436  4.11155    395 - -
          2.68618  4.42225  2.77519  2.73123  3.46354  2.40513  3.72494  3.29354  2.67741  2.69355  4.24690  2.90347  2.73739  3.18146  2.89801  2.37887  2.77519  2.98518  4.58477  3.61503
          0.02803  3.98419  4.70653  0.61958  0.77255  0.48576  0.95510
    394   2.88214  3.79532  4.32875  3.84728  1.36799  3.86713  4.05969  2.46108  3.70755  2.06231  3.30352  3.94333  4.30806  3.89805  3.86989  3.23839  3.17825  2.29736  4.45489  2.93017    396 - -
          2.68618  4.42225  2.77519  2.73123  3.46354  2.40513  3.72494  3.29354  2.67741  2.69355  4.24690  2.90347  2.73739  3.18146  2.89801  2.37887  2.77519  2.98518  4.58477  3.61503
          0.02803  3.98419  4.70653  0.61958  0.77255  0.48576  0.95510
    395   2.47570  4.32062  3.53026  3.28879  4.07044  3.15586  4.29720  3.21129  3.23396  3.07079  4.11503  3.47936  3.86883  3.62344  3.48657  2.67833  0.99573  2.89422  5.49840  4.28741    397 - -
          2.68618  4.42225  2.77519  2.73123  3.46354  2.40513  3.72494  3.29354  2.67741  2.69355  4.24690  2.90347  2.73739  3.18146  2.89801  2.37887  2.77519  2.98518  4.58477  3.61503
          0.02803  3.98419  4.70653  0.61958  0.77255  0.48576  0.95510
    396   3.11853  4.50770  4.49197  4.11287  3.45121  4.18515  4.82119  0.94946  3.94313  2.01564  3.37045  4.34267  4.60664  4.28061  4.12706  3.69218  3.41614  1.85475  5.36436  4.11155    398 - -
          2.68618  4.42225  2.77519  2.73123  3.46354  2.40513  3.72494  3.29354  2.67741  2.69355  4.24690  2.90347  2.73739  3.18146  2.89801  2.37887  2.77519  2.98518  4.58477  3.61503
          0.02803  3.98419  4.70653  0.61958  0.77255  0.48576  0.95510
    397   2.89674  4.40958  4.27894  3.94653  3.63353  3.83828  4.72951  2.05027  3.81600  2.30184  3.58272  4.11813  4.39330  4.16822  4.01758  3.34963  3.25604  0.89502  5.43650  4.17461    399 - -
          2.68618  4.42225  2.77519  2.73123  3.46354  2.40513  3.72494  3.29354  2.67741  2.69355  4.24690  2.90347  2.73739  3.18146  2.89801  2.37887  2.77519  2.98518  4.58477  3.61503
          0.02803  3.98419  4.70653  0.61958  0.77255  0.48576  0.95510
    398   2.89674  4.40958  4.27894  3.94653  3.63353  3.83828  4.72951  2.05027  3.81600  2.30184  3.58272  4.11813  4.39330  4.16822  4.01758  3.34963  3.25604  0.89502  5.43650  4.17461    400 - -
          2.68618  4.42225  2.77519  2.73123  3.46354  2.40513  3.72494  3.29354  2.67741  2.69355  4.24690  2.90347  2.73739  3.18146  2.89801  2.37887  2.77519  2.98518  4.58477  3.61503
          0.02803  3.98419  4.70653  0.61958  0.77255  0.48576  0.95510
    399   3.11241  5.25435  0.77015  2.41034  4.64703  3.29780  4.03345  4.26123  3.13934  3.85011  4.83167  2.97192  3.95860  3.27352  3.66993  3.06288  3.45373  3.88887  5.79369  4.50281    401 - -
          2.68618  4.42225  2.77519  2.73123  3.46354  2.40513  3.72494  3.29354  2.67741  2.69355  4.24690  2.90347  2.73739  3.18146  2.89801  2.37887  2.77519  2.98518  4.58477  3.61503
          0.02803  3.98419  4.70653  0.61958  0.77255  0.48576  0.95510
    400   3.07863  4.40440  4.75479  4.26041  3.54549  4.40588  4.98084  1.29459  4.14525  2.05038  3.35557  4.48402  4.72664  4.41369  4.34757  3.79368  3.34687  1.21342  5.50817  4.30200    402 - -
          2.68618  4.42225  2.77519  2.73123  3.46354  2.40513  3.72494  3.29354  2.67741  2.69355  4.24690  2.90347  2.73739  3.18146  2.89801  2.37887  2.77519  2.98518  4.58477  3.61503
          0.02803  3.98419  4.70653  0.61958  0.77255  0.48576  0.95510
    401   3.14708  4.57272  4.52421  4.03681  3.17103  4.25988  4.69100  2.12135  3.84121  0.97826  3.03916  4.29789  4.58979  4.10786  4.02411  3.65136  3.41503  1.92073  5.17250  3.98015    403 - -
          2.68618  4.42225  2.77519  2.73123  3.46354  2.40513  3.72494  3.29354  2.67741  2.69355  4.24690  2.90347  2.73739  3.18146  2.89801  2.37887  2.77519  2.98518  4.58477  3.61503
          0.02803  3.98419  4.70653  0.61958  0.77255  0.48576  0.95510
    402   2.80887  4.57224  3.50544  3.41954  4.55791  0.57580  4.53210  4.18555  3.61594  3.82542  4.80276  3.66986  3.96692  3.93134  3.83886  2.98415  3.29881  3.69232  5.62265  4.66390    404 - -
          2.68618  4.42225  2.77519  2.73123  3.46354  2.40513  3.72494  3.29354  2.67741  2.69355  4.24690  2.90347  2.73739  3.18146  2.89801  2.37887  2.77519  2.98518  4.58477  3.61503
          0.02803  3.98419  4.70653  0.61958  0.77255  0.48576  0.95510
    403   2.52638  4.62214  2.73051  2.53733  4.30160  3.13083  3.88401  3.83097  2.76636  3.44885  4.29150  1.64129  3.77671  3.08967  3.17605  1.91386  2.91416  3.37552  5.59052  4.23180    405 - -
          2.68618  4.42225  2.77519  2.73123  3.46354  2.40513  3.72494  3.29354  2.67741  2.69355  4.24690  2.90347  2.73739  3.18146  2.89801  2.37887  2.77519  2.98518  4.58477  3.61503
          0.02803  3.98419  4.70653  0.61958  0.77255  0.48576  0.95510
    404   3.26010  4.63835  4.64603  4.14031  3.10500  4.42208  4.74879  1.96098  3.92764  0.90340  2.96795  4.41704  4.68077  4.17137  4.09372  3.80735  3.50542  2.17633  5.15003  3.96470    406 - -
          2.68618  4.42225  2.77519  2.73123  3.46354  2.40513  3.72494  3.29354  2.67741  2.69355  4.24690  2.90347  2.73739  3.18146  2.89801  2.37887  2.77519  2.98518  4.58477  3.61503
          0.02803  3.98419  4.70653  0.61958  0.77255  0.48576  0.95510
    405   3.28206  4.71180  4.36849  4.00989  3.18098  4.12328  4.63063  2.39225  3.77652  0.74899  3.17092  4.27448  4.54010  4.11808  3.93390  3.70870  3.57161  2.45839  5.09974  3.84851    407 - -
          2.68618  4.42225  2.77519  2.73123  3.46354  2.40513  3.72494  3.29354  2.67741  2.69355  4.24690  2.90347  2.73739  3.18146  2.89801  2.37887  2.77519  2.98518  4.58477  3.61503
          0.02803  3.98419  4.70653  0.61958  0.77255  0.48576  0.95510
    406   2.89674  4.40958  4.27894  3.94653  3.63353  3.83828  4.72951  2.05027  3.81600  2.30184  3.58272  4.11813  4.39330  4.16822  4.01758  3.34963  3.25604  0.89502  5.43650  4.17461    408 - -
          2.68618  4.42225  2.77519  2.73123  3.46354  2.40513  3.72494  3.29354  2.67741  2.69355  4.24690  2.90347  2.73739  3.18146  2.89801  2.37887  2.77519  2.98518  4.58477  3.61503
          0.02803  3.98419  4.70653  0.61958  0.77255  0.48576  0.95510
    407   3.08586  4.44297  4.67862  4.20750  3.47380  4.34006  4.92406  1.06662  4.06145  1.96949  3.30758  4.43269  4.68891  4.34806  4.25976  3.74316  3.36430  1.58791  5.45089  4.23390    409 - -
          2.68618  4.42225  2.77519  2.73123  3.46354  2.40513  3.72494  3.29354  2.67741  2.69355  4.24690  2.90347  2.73739  3.18146  2.89801  2.37887  2.77519  2.98518  4.58477  3.61503
          0.02803  3.98419  4.70653  0.61958  0.77255  0.48576  0.95510
    408   3.28206  4.71180  4.36849  4.00989  3.18098  4.12328  4.63063  2.39225  3.77652  0.74899  3.17092  4.27448  4.54010  4.11808  3.93390  3.70870  3.57161  2.45839  5.09974  3.84851    410 - -
          2.68618  4.42225  2.77519  2.73123  3.46354  2.40513  3.72494  3.29354  2.67741  2.69355  4.24690  2.90347  2.73739  3.18146  2.89801  2.37887  2.77519  2.98518  4.58477  3.61503
          0.02803  3.98419  4.70653  0.61958  0.77255  0.48576  0.95510
    409   2.37267  4.29400  3.30637  3.12834  4.18888  3.02195  4.23461  3.72709  3.20965  3.43906  4.35648  3.33452  3.77019  3.55042  3.49154  0.93429  2.86136  3.23766  5.55264  4.27327    411 - -
          2.68618  4.42225  2.77519  2.73123  3.46354  2.40513  3.72494  3.29354  2.67741  2.69355  4.24690  2.90347  2.73739  3.18146  2.89801  2.37887  2.77519  2.98518  4.58477  3.61503
          0.02803  3.98419  4.70653  0.61958  0.77255  0.48576  0.95510
    410   2.89674  4.40958  4.27894  3.94653  3.63353  3.83828  4.72951  2.05027  3.81600  2.30184  3.58272  4.11813  4.39330  4.16822  4.01758  3.34963  3.25604  0.89502  5.43650  4.17461    412 - -
          2.68618  4.42225  2.77519  2.73123  3.46354  2.40513  3.72494  3.29354  2.67741  2.69355  4.24690  2.90347  2.73739  3.18146  2.89801  2.37887  2.77519  2.98518  4.58477  3.61503
          0.02803  3.98419  4.70653  0.61958  0.77255  0.48576  0.95510
    411   3.43775  4.83019  4.22820  3.89923  1.99148  4.15626  3.52518  3.25953  3.75418  2.65716  3.90633  3.89446  4.53482  3.90981  3.89968  3.56057  3.68893  3.16179  3.73708  0.91535    413 - -
          2.68618  4.42225  2.77519  2.73123  3.46354  2.40513  3.72494  3.29354  2.67741  2.69355  4.24690  2.90347  2.73739  3.18146  2.89801  2.37887  2.77519  2.98518  4.58477  3.61503
          0.02803  3.98419  4.70653  0.61958  0.77255  0.48576  0.95510
    412   3.13430  4.96371  3.63663  3.12568  4.34671  3.59960  3.90964  3.89697  2.28860  3.39266  4.39079  3.47644  4.09752  3.12517  0.82056  3.21361  3.39315  3.61631  5.38496  4.25071    414 - -
          2.68618  4.42225  2.77519  2.73123  3.46354  2.40513  3.72494  3.29354  2.67741  2.69355  4.24690  2.90347  2.73739  3.18146  2.89801  2.37887  2.77519  2.98518  4.58477  3.61503
          0.02803  3.98419  4.70653  0.61958  0.77255  0.48576  0.95510
    413   2.81889  4.81734  2.77495  2.67224  4.19867  3.26115  4.01555  3.93419  2.92921  3.56868  4.52406  0.97452  3.91896  3.28937  3.28691  2.88237  3.20497  3.54507  5.49186  4.13964    415 - -
          2.68618  4.42225  2.77519  2.73123  3.46354  2.40513  3.72494  3.29354  2.67741  2.69355  4.24690  2.90347  2.73739  3.18146  2.89801  2.37887  2.77519  2.98518  4.58477  3.61503
          0.02803  3.98419  4.70653  0.61958  0.77255  0.48576  0.95510
    414   3.07640  5.04230  3.25967  2.86160  4.45429  3.55265  3.82471  3.89082  0.89512  3.43209  4.38856  3.28077  4.04596  3.01060  2.45784  3.11167  3.32188  3.59267  5.46386  4.29315    416 - -
          2.68618  4.42225  2.77519  2.73123  3.46354  2.40513  3.72494  3.29354  2.67741  2.69355  4.24690  2.90347  2.73739  3.18146  2.89801  2.37887  2.77519  2.98518  4.58477  3.61503
          0.02803  3.98419  4.70653  0.61958  0.77255  0.48576  0.95510
    415   3.07640  5.04230  3.25967  2.86160  4.45429  3.55265  3.82471  3.89082  0.89512  3.43209  4.38856  3.28077  4.04596  3.01060  2.45784  3.11167  3.32188  3.59267  5.46386  4.29315    417 - -
          2.68618  4.42225  2.77519  2.73123  3.46354  2.40513  3.72494  3.29354  2.67741  2.69355  4.24690  2.90347  2.73739  3.18146  2.89801  2.37887  2.77519  2.98518  4.58477  3.61503
          0.02803  3.98419  4.70653  0.61958  0.77255  0.48576  0.95510
    416   3.28206  4.71180  4.36849  4.00989  3.18098  4.12328  4.63063  2.39225  3.77652  0.74899  3.17092  4.27448  4.54010  4.11808  3.93390  3.70870  3.57161  2.45839  5.09974  3.84851    418 - -
          2.68618  4.42225  2.77519  2.73123  3.46354  2.40513  3.72494  3.29354  2.67741  2.69355  4.24690  2.90347  2.73739  3.18146  2.89801  2.37887  2.77519  2.98518  4.58477  3.61503
          0.02803  3.98419  4.70653  0.61958  0.77255  0.48576  0.95510
    417   3.13430  4.96371  3.63663  3.12568  4.34671  3.59960  3.90964  3.89697  2.28860  3.39266  4.39079  3.47644  4.09752  3.12517  0.82056  3.21361  3.39315  3.61631  5.38496  4.25071    419 - -
          2.68618  4.42225  2.77519  2.73123  3.46354  2.40513  3.72494  3.29354  2.67741  2.69355  4.24690  2.90347  2.73739  3.18146  2.89801  2.37887  2.77519  2.98518  4.58477  3.61503
          0.02803  3.98419  4.70653  0.61958  0.77255  0.48576  0.95510
    418   2.81889  4.81734  2.77495  2.67224  4.19867  3.26115  4.01555  3.93419  2.92921  3.56868  4.52406  0.97452  3.91896  3.28937  3.28691  2.88237  3.20497  3.54507  5.49186  4.13964    420 - -
          2.68618  4.42225  2.77519  2.73123  3.46354  2.40513  3.72494  3.29354  2.67741  2.69355  4.24690  2.90347  2.73739  3.18146  2.89801  2.37887  2.77519  2.98518  4.58477  3.61503
          0.02803  3.98419  4.70653  0.61958  0.77255  0.48576  0.95510
    419   1.04383  4.14082  3.50352  3.25178  4.19879  2.96429  4.27796  3.37533  3.26477  3.24528  4.15275  3.36318  3.72009  3.58038  3.53530  2.34432  2.59150  2.93901  5.60816  4.39501    421 - -
          2.68618  4.42225  2.77519  2.73123  3.46354  2.40513  3.72494  3.29354  2.67741  2.69355  4.24690  2.90347  2.73739  3.18146  2.89801  2.37887  2.77519  2.98518  4.58477  3.61503
          0.02803  3.98419  4.70653  0.61958  0.77255  0.48576  0.95510
    420   2.80887  4.57224  3.50544  3.41954  4.55791  0.57580  4.53210  4.18555  3.61594  3.82542  4.80276  3.66986  3.96692  3.93134  3.83886  2.98415  3.29881  3.69232  5.62265  4.66390    422 - -
          2.68618  4.42225  2.77519  2.73123  3.46354  2.40513  3.72494  3.29354  2.67741  2.69355  4.24690  2.90347  2.73739  3.18146  2.89801  2.37887  2.77519  2.98518  4.58477  3.61503
          0.02803  3.98419  4.70653  0.61958  0.77255  0.48576  0.95510
    421   2.81889  4.81734  2.77495  2.67224  4.19867  3.26115  4.01555  3.93419  2.92921  3.56868  4.52406  0.97452  3.91896  3.28937  3.28691  2.88237  3.20497  3.54507  5.49186  4.13964    423 - -
          2.68618  4.42225  2.77519  2.73123  3.46354  2.40513  3.72494  3.29354  2.67741  2.69355  4.24690  2.90347  2.73739  3.18146  2.89801  2.37887  2.77519  2.98518  4.58477  3.61503
          0.02803  3.98419  4.70653  0.61958  0.77255  0.48576  0.95510
    422   3.11360  4.44998  4.72688  4.22888  3.44635  4.41197  4.93077  1.09191  4.08261  1.88651  3.27131  4.46712  4.72036  4.35539  4.27960  3.79757  3.37835  1.58618  5.43408  4.22870    424 - -
          2.68618  4.42225  2.77519  2.73123  3.46354  2.40513  3.72494  3.29354  2.67741  2.69355  4.24690  2.90347  2.73739  3.18146  2.89801  2.37887  2.77519  2.98518  4.58477  3.61503
          0.02803  3.98419  4.70653  0.61958  0.77255  0.48576  0.95510
    423   3.40301  4.77237  4.39184  4.12849  0.84524  4.06472  3.93064  2.91399  4.03295  2.25878  3.62827  4.14630  4.52153  4.17039  4.12504  3.66657  3.70457  2.91272  4.14838  2.50213    425 - -
          2.68618  4.42225  2.77519  2.73123  3.46354  2.40513  3.72494  3.29354  2.67741  2.69355  4.24690  2.90347  2.73739  3.18146  2.89801  2.37887  2.77519  2.98518  4.58477  3.61503
          0.02803  3.98419  4.70653  0.61958  0.77255  0.48576  0.95510
    424   2.89674  4.40958  4.27894  3.94653  3.63353  3.83828  4.72951  2.05027  3.81600  2.30184  3.58272  4.11813  4.39330  4.16822  4.01758  3.34963  3.25604  0.89502  5.43650  4.17461    426 - -
          2.68618  4.42225  2.77519  2.73123  3.46354  2.40513  3.72494  3.29354  2.67741  2.69355  4.24690  2.90347  2.73739  3.18146  2.89801  2.37887  2.77519  2.98518  4.58477  3.61503
          0.02803  3.98419  4.70653  0.61958  0.77255  0.48576  0.95510
    425   2.89674  4.40958  4.27894  3.94653  3.63353  3.83828  4.72951  2.05027  3.81600  2.30184  3.58272  4.11813  4.39330  4.16822  4.01758  3.34963  3.25604  0.89502  5.43650  4.17461    427 - -
          2.68618  4.42225  2.77519  2.73123  3.46354  2.40513  3.72494  3.29354  2.67741  2.69355  4.24690  2.90347  2.73739  3.18146  2.89801  2.37887  2.77519  2.98518  4.58477  3.61503
          0.02803  3.98419  4.70653  0.61958  0.77255  0.48576  0.95510
    426   2.37267  4.29400  3.30637  3.12834  4.18888  3.02195  4.23461  3.72709  3.20965  3.43906  4.35648  3.33452  3.77019  3.55042  3.49154  0.93429  2.86136  3.23766  5.55264  4.27327    428 - -
          2.68618  4.42225  2.77519  2.73123  3.46354  2.40513  3.72494  3.29354  2.67741  2.69355  4.24690  2.90347  2.73739  3.18146  2.89801  2.37887  2.77519  2.98518  4.58477  3.61503
          0.02803  3.98419  4.70653  0.61958  0.77255  0.48576  0.95510
    427   3.28206  4.71180  4.36849  4.00989  3.18098  4.12328  4.63063  2.39225  3.77652  0.74899  3.17092  4.27448  4.54010  4.11808  3.93390  3.70870  3.57161  2.45839  5.09974  3.84851    429 - -
          2.68618  4.42225  2.77519  2.73123  3.46354  2.40513  3.72494  3.29354  2.67741  2.69355  4.24690  2.90347  2.73739  3.18146  2.89801  2.37887  2.77519  2.98518  4.58477  3.61503
          0.02803  3.98419  4.70653  0.61958  0.77255  0.48576  0.95510
    428   0.86404  4.25060  3.57842  3.37608  4.16591  3.07190  4.38459  3.30833  3.39526  3.18467  4.20514  3.49668  3.82180  3.72640  3.63739  2.60039  2.88554  2.94337  5.58190  4.39489    430 - -
          2.68618  4.42225  2.77519  2.73123  3.46354  2.40513  3.72494  3.29354  2.67741  2.69355  4.24690  2.90347  2.73739  3.18146  2.89801  2.37887  2.77519  2.98518  4.58477  3.61503
          0.02803  3.98419  4.70653  0.61958  0.77255  0.48576  0.95510
    429   2.86492  4.36814  4.53138  4.04777  3.58465  4.18532  4.81508  1.65915  3.92650  2.15231  3.41509  4.27622  4.57964  4.22752  4.15382  3.57121  3.25605  1.04316  5.46951  4.24925    431 - -
          2.68618  4.42225  2.77519  2.73123  3.46354  2.40513  3.72494  3.29354  2.67741  2.69355  4.24690  2.90347  2.73739  3.18146  2.89801  2.37887  2.77519  2.98518  4.58477  3.61503
          0.02803  3.98419  4.70653  0.61958  0.77255  0.48576  0.95510
    430   0.86404  4.25060  3.57842  3.37608  4.16591  3.07190  4.38459  3.30833  3.39526  3.18467  4.20514  3.49668  3.82180  3.72640  3.63739  2.60039  2.88554  2.94337  5.58190  4.39489    432 - -
          2.68618  4.42225  2.77519  2.73123  3.46354  2.40513  3.72494  3.29354  2.67741  2.69355  4.24690  2.90347  2.73739  3.18146  2.89801  2.37887  2.77519  2.98518  4.58477  3.61503
          0.02803  3.98419  4.70653  0.61958  0.77255  0.48576  0.95510
    431   3.11241  5.25435  0.77015  2.41034  4.64703  3.29780  4.03345  4.26123  3.13934  3.85011  4.83167  2.97192  3.95860  3.27352  3.66993  3.06288  3.45373  3.88887  5.79369  4.50281    433 - -
          2.68618  4.42225  2.77519  2.73123  3.46354  2.40513  3.72494  3.29354  2.67741  2.69355  4.24690  2.90347  2.73739  3.18146  2.89801  2.37887  2.77519  2.98518  4.58477  3.61503
          0.02803  3.98419  4.70653  0.61958  0.77255  0.48576  0.95510
    432   3.28206  4.71180  4.36849  4.00989  3.18098  4.12328  4.63063  2.39225  3.77652  0.74899  3.17092  4.27448  4.54010  4.11808  3.93390  3.70870  3.57161  2.45839  5.09974  3.84851    434 - -
          2.68618  4.42225  2.77519  2.73123  3.46354  2.40513  3.72494  3.29354  2.67741  2.69355  4.24690  2.90347  2.73739  3.18146  2.89801  2.37887  2.77519  2.98518  4.58477  3.61503
          0.02803  3.98419  4.70653  0.61958  0.77255  0.48576  0.95510
    433   3.00081  4.42230  4.46902  4.00250  3.45441  4.15581  4.72972  1.89619  3.83733  1.84680  3.34467  4.23693  4.55576  4.15877  4.05286  3.55644  3.29062  1.07130  5.34900  4.09459    435 - -
          2.68618  4.42225  2.77519  2.73123  3.46354  2.40513  3.72494  3.29354  2.67741  2.69355  4.24690  2.90347  2.73739  3.18146  2.89801  2.37887  2.77519  2.98518  4.58477  3.61503
          0.02803  3.98419  4.70653  0.61958  0.77255  0.48576  0.95510
    434   2.67085  4.29938  3.97167  3.63447  3.70570  3.28873  4.47129  2.26706  3.53186  2.53600  3.68250  3.80973  4.15251  3.88226  3.75883  3.01800  3.05270  1.01528  5.35397  4.10389    436 - -
          2.68618  4.42225  2.77519  2.73123  3.46354  2.40513  3.72494  3.29354  2.67741  2.69355  4.24690  2.90347  2.73739  3.18146  2.89801  2.37887  2.77519  2.98518  4.58477  3.61503
          0.02803  3.98419  4.70653  0.61958  0.77255  0.48576  0.95510
    435   0.86404  4.25060  3.57842  3.37608  4.16591  3.07190  4.38459  3.30833  3.39526  3.18467  4.20514  3.49668  3.82180  3.72640  3.63739  2.60039  2.88554  2.94337  5.58190  4.39489    437 - -
          2.68618  4.42225  2.77519  2.73123  3.46354  2.40513  3.72494  3.29354  2.67741  2.69355  4.24690  2.90347  2.73739  3.18146  2.89801  2.37887  2.77519  2.98518  4.58477  3.61503
          0.02803  3.98419  4.70653  0.61958  0.77255  0.48576  0.95510
    436   3.04645  4.40046  4.66792  4.18105  3.55171  4.32606  4.91974  1.54937  4.05841  2.07997  3.37700  4.40840  4.67698  4.34489  4.27160  3.71641  3.32292  1.04780  5.49135  4.27035    438 - -
          2.68618  4.42225  2.77519  2.73123  3.46354  2.40513  3.72494  3.29354  2.67741  2.69355  4.24690  2.90347  2.73739  3.18146  2.89801  2.37887  2.77519  2.98518  4.58477  3.61503
          0.02803  3.98419  4.70653  0.61958  0.77255  0.48576  0.95510
    437   3.41146  4.85510  4.00446  3.75572  2.30421  3.96128  3.67536  3.40539  3.61006  2.83026  4.06903  3.86307  4.43297  3.88915  3.77048  3.53667  3.69893  3.28135  3.95193  0.79849    439 - -
          2.68618  4.42225  2.77519  2.73123  3.46354  2.40513  3.72494  3.29354  2.67741  2.69355  4.24690  2.90347  2.73739  3.18146  2.89801  2.37887  2.77519  2.98518  4.58477  3.61503
          0.02803  3.98419  4.70653  0.61958  0.77255  0.48576  0.95510
    438   2.90519  4.64291  3.52461  3.38049  4.36446  3.32414  4.44800  3.93954  3.44753  3.55390  4.60917  3.67549  0.64384  3.83292  3.67961  3.07640  3.35575  3.57202  5.51948  4.48696    440 - -
          2.68618  4.42225  2.77519  2.73123  3.46354  2.40513  3.72494  3.29354  2.67741  2.69355  4.24690  2.90347  2.73739  3.18146  2.89801  2.37887  2.77519  2.98518  4.58477  3.61503
          0.02803  3.98419  4.70653  0.61958  0.77255  0.48576  0.95510
    439   3.43149  4.82983  4.21236  3.88626  2.00768  4.14536  3.52996  3.26148  3.74028  2.66174  3.91028  3.88888  4.52854  3.90391  3.88819  3.55433  3.68466  3.16240  3.74543  0.91282    441 - -
          2.68618  4.42225  2.77519  2.73123  3.46354  2.40513  3.72494  3.29354  2.67741  2.69355  4.24690  2.90347  2.73739  3.18146  2.89801  2.37887  2.77519  2.98518  4.58477  3.61503
          0.02803  3.98419  4.70653  0.61958  0.77255  0.48576  0.95510
    440   2.90519  4.64291  3.52461  3.38049  4.36446  3.32414  4.44800  3.93954  3.44753  3.55390  4.60917  3.67549  0.64384  3.83292  3.67961  3.07640  3.35575  3.57202  5.51948  4.48696    442 - -
          2.68618  4.42225  2.77519  2.73123  3.46354  2.40513  3.72494  3.29354  2.67741  2.69355  4.24690  2.90347  2.73739  3.18146  2.89801  2.37887  2.77519  2.98518  4.58477  3.61503
          0.02803  3.98419  4.70653  0.61958  0.77255  0.48576  0.95510
    441   3.28206  4.71180  4.36849  4.00989  3.18098  4.12328  4.63063  2.39225  3.77652  0.74899  3.17092  4.27448  4.54010  4.11808  3.93390  3.70870  3.57161  2.45839  5.09974  3.84851    443 - -
          2.68618  4.42225  2.77519  2.73123  3.46354  2.40513  3.72494  3.29354  2.67741  2.69355  4.24690  2.90347  2.73739  3.18146  2.89801  2.37887  2.77519  2.98518  4.58477  3.61503
          0.02803  3.98419  4.70653  0.61958  0.77255  0.48576  0.95510
    442   2.33243  4.27849  4.10829  3.72669  3.71334  3.62849  4.56991  2.09357  3.62923  2.41830  3.59844  3.88865  4.21677  3.95447  3.86605  3.06214  3.04922  1.10127  5.44567  4.21591    444 - -
          2.68618  4.42225  2.77519  2.73123  3.46354  2.40513  3.72494  3.29354  2.67741  2.69355  4.24690  2.90347  2.73739  3.18146  2.89801  2.37887  2.77519  2.98518  4.58477  3.61503
          0.02803  3.98419  4.70653  0.61958  0.77255  0.48576  0.95510
    443   3.28206  4.71180  4.36849  4.00989  3.18098  4.12328  4.63063  2.39225  3.77652  0.74899  3.17092  4.27448  4.54010  4.11808  3.93390  3.70870  3.57161  2.45839  5.09974  3.84851    445 - -
          2.68618  4.42225  2.77519  2.73123  3.46354  2.40513  3.72494  3.29354  2.67741  2.69355  4.24690  2.90347  2.73739  3.18146  2.89801  2.37887  2.77519  2.98518  4.58477  3.61503
          0.02803  3.98419  4.70653  0.61958  0.77255  0.48576  0.95510
    444   2.29566  4.28522  3.54945  3.06900  3.69272  3.35107  4.02726  2.74495  2.96960  2.60592  3.02600  3.37958  3.90612  3.32390  3.28974  2.71148  1.63361  2.51408  5.19231  3.96245    446 - -
          2.68618  4.42225  2.77519  2.73123  3.46354  2.40513  3.72494  3.29354  2.67741  2.69355  4.24690  2.90347  2.73739  3.18146  2.89801  2.37887  2.77519  2.98518  4.58477  3.61503
          0.02803  3.98419  4.70653  0.61958  0.77255  0.48576  0.95510
    445   2.37267  4.29400  3.30637  3.12834  4.18888  3.02195  4.23461  3.72709  3.20965  3.43906  4.35648  3.33452  3.77019  3.55042  3.49154  0.93429  2.86136  3.23766  5.55264  4.27327    447 - -
          2.68618  4.42225  2.77519  2.73123  3.46354  2.40513  3.72494  3.29354  2.67741  2.69355  4.24690  2.90347  2.73739  3.18146  2.89801  2.37887  2.77519  2.98518  4.58477  3.61503
          0.02803  3.98419  4.70653  0.61958  0.77255  0.48576  0.95510
    446   3.11853  4.50770  4.49197  4.11287  3.45121  4.18515  4.82119  0.94946  3.94313  2.01564  3.37045  4.34267  4.60664  4.28061  4.12706  3.69218  3.41614  1.85475  5.36436  4.11155    448 - -
          2.68618  4.42225  2.77519  2.73123  3.46354  2.40513  3.72494  3.29354  2.67741  2.69355  4.24690  2.90347  2.73739  3.18146  2.89801  2.37887  2.77519  2.98518  4.58477  3.61503
          0.02803  3.98419  4.70653  0.61958  0.77255  0.48576  0.95510
    447   3.11038  4.51938  4.47191  3.98018  1.46030  4.17868  4.17371  2.33612  3.84584  1.73062  3.14966  4.13032  4.50423  4.00989  4.00302  3.52855  3.36105  2.08239  4.50477  2.99271    449 - -
          2.68618  4.42225  2.77519  2.73123  3.46354  2.40513  3.72494  3.29354  2.67741  2.69355  4.24690  2.90347  2.73739  3.18146  2.89801  2.37887  2.77519  2.98518  4.58477  3.61503
          0.02803  3.98419  4.70653  0.61958  0.77255  0.48576  0.95510
    448   2.80387  4.99333  2.62450  2.41297  3.95804  3.33613  2.88133  3.83913  2.53685  3.38350  4.26145  1.51148  3.88064  2.94356  2.92545  2.80107  3.08703  3.48442  5.30332  3.83253    450 - -
          2.68618  4.42225  2.77519  2.73123  3.46354  2.40513  3.72494  3.29354  2.67741  2.69355  4.24690  2.90347  2.73739  3.18146  2.89801  2.37887  2.77519  2.98518  4.58477  3.61503
          0.02803  3.98419  4.70653  0.61958  0.77255  0.48576  0.95510
    449   2.81531  5.06708  2.23137  2.29688  4.43675  3.22338  3.82932  4.02263  2.78640  3.61239  4.48893  1.27721  3.84966  3.02903  3.27267  2.79360  3.14494  3.61990  5.69844  4.27328    451 - -
          2.68618  4.42225  2.77519  2.73123  3.46354  2.40513  3.72494  3.29354  2.67741  2.69355  4.24690  2.90347  2.73739  3.18146  2.89801  2.37887  2.77519  2.98518  4.58477  3.61503
          0.02803  3.98419  4.70653  0.61958  0.77255  0.48576  0.95510
    450   2.80887  4.57224  3.50544  3.41954  4.55791  0.57580  4.53210  4.18555  3.61594  3.82542  4.80276  3.66986  3.96692  3.93134  3.83886  2.98415  3.29881  3.69232  5.62265  4.66390    452 - -
          2.68618  4.42225  2.77519  2.73123  3.46354  2.40513  3.72494  3.29354  2.67741  2.69355  4.24690  2.90347  2.73739  3.18146  2.89801  2.37887  2.77519  2.98518  4.58477  3.61503
          0.02803  3.98419  4.70653  0.61958  0.77255  0.48576  0.95510
    451   3.52681  4.86080  4.26562  4.00001  2.78815  3.85833  4.04313  3.55613  3.72028  2.93131  4.18461  4.12673  4.38560  4.10213  3.82866  3.72940  3.83308  3.44954  0.68726  2.78457    453 - -
          2.68618  4.42225  2.77519  2.73123  3.46354  2.40513  3.72494  3.29354  2.67741  2.69355  4.24690  2.90347  2.73739  3.18146  2.89801  2.37887  2.77519  2.98518  4.58477  3.61503
          0.02803  3.98419  4.70653  0.61958  0.77255  0.48576  0.95510
    452   2.68679  4.85421  2.70837  2.41203  3.97786  3.32964  3.48685  3.63558  2.52206  3.22165  4.07158  1.70593  3.83698  2.89186  2.94107  2.43356  2.96058  3.29433  5.30451  3.64675    454 - -
          2.68618  4.42225  2.77519  2.73123  3.46354  2.40513  3.72494  3.29354  2.67741  2.69355  4.24690  2.90347  2.73739  3.18146  2.89801  2.37887  2.77519  2.98518  4.58477  3.61503
          0.02803  3.98419  4.70653  0.61958  0.77255  0.48576  0.95510
    453   3.28206  4.71180  4.36849  4.00989  3.18098  4.12328  4.63063  2.39225  3.77652  0.74899  3.17092  4.27448  4.54010  4.11808  3.93390  3.70870  3.57161  2.45839  5.09974  3.84851    455 - -
          2.68618  4.42225  2.77519  2.73123  3.46354  2.40513  3.72494  3.29354  2.67741  2.69355  4.24690  2.90347  2.73739  3.18146  2.89801  2.37887  2.77519  2.98518  4.58477  3.61503
          0.02803  3.98419  4.70653  0.61958  0.77255  0.48576  0.95510
    454   2.30662  4.25967  3.16375  3.02261  4.38130  1.14514  4.22783  3.87443  3.22288  3.55940  4.40790  3.24840  3.71850  3.51152  3.53283  2.16824  2.80392  3.30253  5.69924  4.46106    456 - -
          2.68618  4.42225  2.77519  2.73123  3.46354  2.40513  3.72494  3.29354  2.67741  2.69355  4.24690  2.90347  2.73739  3.18146  2.89801  2.37887  2.77519  2.98518  4.58477  3.61503
          0.02803  3.98419  4.70653  0.61958  0.77255  0.48576  0.95510
    455   2.69043  4.46625  3.35462  2.97938  2.97225  3.48381  3.74630  3.13468  2.92831  2.77825  3.74053  3.32101  3.68135  3.27918  3.23706  2.48404  2.99149  2.88664  4.53474  1.56934    457 - -
          2.68618  4.42225  2.77519  2.73123  3.46354  2.40513  3.72494  3.29354  2.67741  2.69355  4.24690  2.90347  2.73739  3.18146  2.89801  2.37887  2.77519  2.98518  4.58477  3.61503
          0.02803  3.98419  4.70653  0.61958  0.77255  0.48576  0.95510
    456   3.28206  4.71180  4.36849  4.00989  3.18098  4.12328  4.63063  2.39225  3.77652  0.74899  3.17092  4.27448  4.54010  4.11808  3.93390  3.70870  3.57161  2.45839  5.09974  3.84851    458 - -
          2.68618  4.42225  2.77519  2.73123  3.46354  2.40513  3.72494  3.29354  2.67741  2.69355  4.24690  2.90347  2.73739  3.18146  2.89801  2.37887  2.77519  2.98518  4.58477  3.61503
          0.02803  3.98419  4.70653  0.61958  0.77255  0.48576  0.95510
    457   3.12311  4.91902  3.24031  3.01251  3.36723  3.54562  0.92713  3.84328  2.85271  3.32278  4.37525  3.41692  4.10483  3.38049  3.11121  3.19308  3.43070  3.57633  4.83062  3.31516    459 - -
          2.68618  4.42225  2.77519  2.73123  3.46354  2.40513  3.72494  3.29354  2.67741  2.69355  4.24690  2.90347  2.73739  3.18146  2.89801  2.37887  2.77519  2.98518  4.58477  3.61503
          0.02803  3.98419  4.70653  0.61958  0.77255  0.48576  0.95510
    458   2.71861  0.73950  4.26242  4.02824  3.99499  3.31711  4.65085  3.15828  3.85609  3.06832  4.19361  3.98551  4.03280  4.19768  3.96034  2.99033  3.19485  2.89510  5.38651  4.28163    460 - -
          2.68618  4.42225  2.77519  2.73123  3.46354  2.40513  3.72494  3.29354  2.67741  2.69355  4.24690  2.90347  2.73739  3.18146  2.89801  2.37887  2.77519  2.98518  4.58477  3.61503
          0.02803  3.98419  4.70653  0.61958  0.77255  0.48576  0.95510
    459   2.97294  4.95987  2.98027  2.73775  4.14299  3.44193  3.89670  3.79183  2.55106  3.28299  4.30869  3.19810  3.99762  1.04784  2.83262  3.01643  3.27029  3.51486  5.39569  4.09720    461 - -
          2.68618  4.42225  2.77519  2.73123  3.46354  2.40513  3.72494  3.29354  2.67741  2.69355  4.24690  2.90347  2.73739  3.18146  2.89801  2.37887  2.77519  2.98518  4.58477  3.61503
          0.02803  3.98419  4.70653  0.61958  0.77255  0.48576  0.95510
    460   3.12207  4.43372  4.78803  4.26638  3.44551  4.47214  4.95225  1.20711  4.14583  1.79447  3.25096  4.50736  4.74379  4.38558  4.33692  3.84158  3.37420  1.46138  5.43213  4.25316    462 - -
          2.68618  4.42225  2.77519  2.73123  3.46354  2.40513  3.72494  3.29354  2.67741  2.69355  4.24690  2.90347  2.73739  3.18146  2.89801  2.37887  2.77519  2.98518  4.58477  3.61503
          0.02803  3.98419  4.70653  0.61958  0.77255  0.48576  0.95510
    461   2.37267  4.29400  3.30637  3.12834  4.18888  3.02195  4.23461  3.72709  3.20965  3.43906  4.35648  3.33452  3.77019  3.55042  3.49154  0.93429  2.86136  3.23766  5.55264  4.27327    463 - -
          2.68618  4.42225  2.77519  2.73123  3.46354  2.40513  3.72494  3.29354  2.67741  2.69355  4.24690  2.90347  2.73739  3.18146  2.89801  2.37887  2.77519  2.98518  4.58477  3.61503
          0.02803  3.98419  4.70653  0.61958  0.77255  0.48576  0.95510
    462   1.78835  4.20574  3.30809  3.12027  4.36062  1.27352  4.26158  3.72688  3.26382  3.46689  4.32693  3.29866  3.71043  3.54713  3.56451  2.44558  2.76741  3.19260  5.69094  4.49037    464 - -
          2.68618  4.42225  2.77519  2.73123  3.46354  2.40513  3.72494  3.29354  2.67741  2.69355  4.24690  2.90347  2.73739  3.18146  2.89801  2.37887  2.77519  2.98518  4.58477  3.61503
          0.02803  3.98419  4.70653  0.61958  0.77255  0.48576  0.95510
    463   3.40301  4.77237  4.39184  4.12849  0.84524  4.06472  3.93064  2.91399  4.03295  2.25878  3.62827  4.14630  4.52153  4.17039  4.12504  3.66657  3.70457  2.91272  4.14838  2.50213    465 - -
          2.68618  4.42225  2.77519  2.73123  3.46354  2.40513  3.72494  3.29354  2.67741  2.69355  4.24690  2.90347  2.73739  3.18146  2.89801  2.37887  2.77519  2.98518  4.58477  3.61503
          0.02803  3.98419  4.70653  0.61958  0.77255  0.48576  0.95510
    464   3.09656  4.50211  4.54234  4.03855  3.24777  4.26118  4.70578  2.02400  3.87091  1.17273  3.10302  4.29459  4.58734  4.12949  4.06180  3.63780  3.36025  1.58629  5.21727  4.03092    466 - -
          2.68618  4.42225  2.77519  2.73123  3.46354  2.40513  3.72494  3.29354  2.67741  2.69355  4.24690  2.90347  2.73739  3.18146  2.89801  2.37887  2.77519  2.98518  4.58477  3.61503
          0.02803  3.98419  4.70653  0.61958  0.77255  0.48576  0.95510
    465   3.05974  4.59156  4.17054  3.77352  3.26053  3.91799  4.48286  2.44745  3.53514  1.83939  1.17913  4.03689  4.38019  3.91025  3.72713  3.42000  3.36775  2.46628  5.11561  3.88665    467 - -
          2.68618  4.42225  2.77519  2.73123  3.46354  2.40513  3.72494  3.29354  2.67741  2.69355  4.24690  2.90347  2.73739  3.18146  2.89801  2.37887  2.77519  2.98518  4.58477  3.61503
          0.02803  3.98419  4.70653  0.61958  0.77255  0.48576  0.95510
    466   2.80887  4.57224  3.50544  3.41954  4.55791  0.57580  4.53210  4.18555  3.61594  3.82542  4.80276  3.66986  3.96692  3.93134  3.83886  2.98415  3.29881  3.69232  5.62265  4.66390    468 - -
          2.68618  4.42225  2.77519  2.73123  3.46354  2.40513  3.72494  3.29354  2.67741  2.69355  4.24690  2.90347  2.73739  3.18146  2.89801  2.37887  2.77519  2.98518  4.58477  3.61503
          0.02803  3.98419  4.70653  0.61958  0.77255  0.48576  0.95510
    467   3.28206  4.71180  4.36849  4.00989  3.18098  4.12328  4.63063  2.39225  3.77652  0.74899  3.17092  4.27448  4.54010  4.11808  3.93390  3.70870  3.57161  2.45839  5.09974  3.84851    469 - -
          2.68618  4.42225  2.77519  2.73123  3.46354  2.40513  3.72494  3.29354  2.67741  2.69355  4.24690  2.90347  2.73739  3.18146  2.89801  2.37887  2.77519  2.98518  4.58477  3.61503
          0.02803  3.98419  4.70653  0.61958  0.77255  0.48576  0.95510
    468   2.37267  4.29400  3.30637  3.12834  4.18888  3.02195  4.23461  3.72709  3.20965  3.43906  4.35648  3.33452  3.77019  3.55042  3.49154  0.93429  2.86136  3.23766  5.55264  4.27327    470 - -
          2.68618  4.42225  2.77519  2.73123  3.46354  2.40513  3.72494  3.29354  2.67741  2.69355  4.24690  2.90347  2.73739  3.18146  2.89801  2.37887  2.77519  2.98518  4.58477  3.61503
          0.02803  3.98419  4.70653  0.61958  0.77255  0.48576  0.95510
    469   2.89674  4.40958  4.27894  3.94653  3.63353  3.83828  4.72951  2.05027  3.81600  2.30184  3.58272  4.11813  4.39330  4.16822  4.01758  3.34963  3.25604  0.89502  5.43650  4.17461    471 - -
          2.68618  4.42225  2.77519  2.73123  3.46354  2.40513  3.72494  3.29354  2.67741  2.69355  4.24690  2.90347  2.73739  3.18146  2.89801  2.37887  2.77519  2.98518  4.58477  3.61503
          0.02803  3.98419  4.70653  0.61958  0.77255  0.48576  0.95510
    470   3.11853  4.50770  4.49197  4.11287  3.45121  4.18515  4.82119  0.94946  3.94313  2.01564  3.37045  4.34267  4.60664  4.28061  4.12706  3.69218  3.41614  1.85475  5.36436  4.11155    472 - -
          2.68618  4.42225  2.77519  2.73123  3.46354  2.40513  3.72494  3.29354  2.67741  2.69355  4.24690  2.90347  2.73739  3.18146  2.89801  2.37887  2.77519  2.98518  4.58477  3.61503
          0.02803  3.98419  4.70653  0.61958  0.77255  0.48576  0.95510
    471   2.30268  4.33138  3.25416  3.13464  4.40416  0.93569  4.31611  3.85086  3.32461  3.57001  4.47797  3.35773  3.78754  3.62806  3.60673  2.59174  2.92038  3.33285  5.68079  4.50968    473 - -
          2.68618  4.42225  2.77519  2.73123  3.46354  2.40513  3.72494  3.29354  2.67741  2.69355  4.24690  2.90347  2.73739  3.18146  2.89801  2.37887  2.77519  2.98518  4.58477  3.61503
          0.02803  3.98419  4.70653  0.61958  0.77255  0.48576  0.95510
    472   2.37267  4.29400  3.30637  3.12834  4.18888  3.02195  4.23461  3.72709  3.20965  3.43906  4.35648  3.33452  3.77019  3.55042  3.49154  0.93429  2.86136  3.23766  5.55264  4.27327    474 - -
          2.68618  4.42225  2.77519  2.73123  3.46354  2.40513  3.72494  3.29354  2.67741  2.69355  4.24690  2.90347  2.73739  3.18146  2.89801  2.37887  2.77519  2.98518  4.58477  3.61503
          0.02803  3.98419  4.70653  0.61958  0.77255  0.48576  0.95510
    473   3.08726  4.42206  4.73725  4.24906  3.51223  4.39172  4.96711  1.13528  4.12347  2.00514  3.32722  4.47423  4.71837  4.39437  4.32320  3.78420  3.35811  1.42426  5.48733  4.28239    475 - -
          2.68618  4.42225  2.77519  2.73123  3.46354  2.40513  3.72494  3.29354  2.67741  2.69355  4.24690  2.90347  2.73739  3.18146  2.89801  2.37887  2.77519  2.98518  4.58477  3.61503
          0.02803  3.98419  4.70653  0.61958  0.77255  0.48576  0.95510
    474   3.40301  4.77237  4.39184  4.12849  0.84524  4.06472  3.93064  2.91399  4.03295  2.25878  3.62827  4.14630  4.52153  4.17039  4.12504  3.66657  3.70457  2.91272  4.14838  2.50213    476 - -
          2.68618  4.42225  2.77519  2.73123  3.46354  2.40513  3.72494  3.29354  2.67741  2.69355  4.24690  2.90347  2.73739  3.18146  2.89801  2.37887  2.77519  2.98518  4.58477  3.61503
          0.02803  3.98419  4.70653  0.61958  0.77255  0.48576  0.95510
    475   2.60965  4.70425  2.65103  2.51804  4.26677  3.15417  3.89843  3.87155  2.78501  3.50368  4.37875  1.31145  3.81288  3.12264  3.17824  2.45722  2.99888  3.43258  5.58027  4.18480    477 - -
          2.68618  4.42225  2.77519  2.73123  3.46354  2.40513  3.72494  3.29354  2.67741  2.69355  4.24690  2.90347  2.73739  3.18146  2.89801  2.37887  2.77519  2.98518  4.58477  3.61503
          0.02803  3.98419  4.70653  0.61958  0.77255  0.48576  0.95510
    476   3.11853  4.50770  4.49197  4.11287  3.45121  4.18515  4.82119  0.94946  3.94313  2.01564  3.37045  4.34267  4.60664  4.28061  4.12706  3.69218  3.41614  1.85475  5.36436  4.11155    478 - -
          2.68618  4.42225  2.77519  2.73123  3.46354  2.40513  3.72494  3.29354  2.67741  2.69355  4.24690  2.90347  2.73739  3.18146  2.89801  2.37887  2.77519  2.98518  4.58477  3.61503
          0.02803  3.98419  4.70653  0.61958  0.77255  0.48576  0.95510
    477   2.47570  4.32062  3.53026  3.28879  4.07044  3.15586  4.29720  3.21129  3.23396  3.07079  4.11503  3.47936  3.86883  3.62344  3.48657  2.67833  0.99573  2.89422  5.49840  4.28741    479 - -
          2.68618  4.42225  2.77519  2.73123  3.46354  2.40513  3.72494  3.29354  2.67741  2.69355  4.24690  2.90347  2.73739  3.18146  2.89801  2.37887  2.77519  2.98518  4.58477  3.61503
          0.02803  3.98419  4.70653  0.61958  0.77255  0.48576  0.95510
    478   2.80887  4.57224  3.50544  3.41954  4.55791  0.57580  4.53210  4.18555  3.61594  3.82542  4.80276  3.66986  3.96692  3.93134  3.83886  2.98415  3.29881  3.69232  5.62265  4.66390    480 - -
          2.68618  4.42225  2.77519  2.73123  3.46354  2.40513  3.72494  3.29354  2.67741  2.69355  4.24690  2.90347  2.73739  3.18146  2.89801  2.37887  2.77519  2.98518  4.58477  3.61503
          0.02803  3.98419  4.70653  0.61958  0.77255  0.48576  0.95510
    479   3.11853  4.50770  4.49197  4.11287  3.45121  4.18515  4.82119  0.94946  3.94313  2.01564  3.37045  4.34267  4.60664  4.28061  4.12706  3.69218  3.41614  1.85475  5.36436  4.11155    481 - -
          2.68618  4.42225  2.77519  2.73123  3.46354  2.40513  3.72494  3.29354  2.67741  2.69355  4.24690  2.90347  2.73739  3.18146  2.89801  2.37887  2.77519  2.98518  4.58477  3.61503
          0.02803  3.98419  4.70653  0.61958  0.77255  0.48576  0.95510
    480   0.86404  4.25060  3.57842  3.37608  4.16591  3.07190  4.38459  3.30833  3.39526  3.18467  4.20514  3.49668  3.82180  3.72640  3.63739  2.60039  2.88554  2.94337  5.58190  4.39489    482 - -
          2.68618  4.42225  2.77519  2.73123  3.46354  2.40513  3.72494  3.29354  2.67741  2.69355  4.24690  2.90347  2.73739  3.18146  2.89801  2.37887  2.77519  2.98518  4.58477  3.61503
          0.02803  3.98419  4.70653  0.61958  0.77255  0.48576  0.95510
    481   3.12409  4.48159  4.65153  4.14894  3.34675  4.36879  4.82435  1.08956  3.96805  1.82641  2.92563  4.39962  4.67329  4.24957  4.15756  3.75132  3.38346  1.80985  5.32694  4.12950    483 - -
          2.68618  4.42225  2.77519  2.73123  3.46354  2.40513  3.72494  3.29354  2.67741  2.69355  4.24690  2.90347  2.73739  3.18146  2.89801  2.37887  2.77519  2.98518  4.58477  3.61503
          0.02803  3.98419  4.70653  0.61958  0.77255  0.48576  0.95510
    482   2.81889  4.81734  2.77495  2.67224  4.19867  3.26115  4.01555  3.93419  2.92921  3.56868  4.52406  0.97452  3.91896  3.28937  3.28691  2.88237  3.20497  3.54507  5.49186  4.13964    484 - -
          2.68618  4.42225  2.77519  2.73123  3.46354  2.40513  3.72494  3.29354  2.67741  2.69355  4.24690  2.90347  2.73739  3.18146  2.89801  2.37887  2.77519  2.98518  4.58477  3.61503
          0.02803  3.98419  4.70653  0.61958  0.77255  0.48576  0.95510
    483   3.13430  4.96371  3.63663  3.12568  4.34671  3.59960  3.90964  3.89697  2.28860  3.39266  4.39079  3.47644  4.09752  3.12517  0.82056  3.21361  3.39315  3.61631  5.38496  4.25071    485 - -
          2.68618  4.42225  2.77519  2.73123  3.46354  2.40513  3.72494  3.29354  2.67741  2.69355  4.24690  2.90347  2.73739  3.18146  2.89801  2.37887  2.77519  2.98518  4.58477  3.61503
          0.02803  3.98419  4.70653  0.61958  0.77255  0.48576  0.95510
    484   3.41146  4.85510  4.00446  3.75572  2.30421  3.96128  3.67536  3.40539  3.61006  2.83026  4.06903  3.86307  4.43297  3.88915  3.77048  3.53667  3.69893  3.28135  3.95193  0.79849    486 - -
          2.68618  4.42225  2.77519  2.73123  3.46354  2.40513  3.72494  3.29354  2.67741  2.69355  4.24690  2.90347  2.73739  3.18146  2.89801  2.37887  2.77519  2.98518  4.58477  3.61503
          0.02803  3.98419  4.70653  0.61958  0.77255  0.48576  0.95510
    485   2.71861  0.73950  4.26242  4.02824  3.99499  3.31711  4.65085  3.15828  3.85609  3.06832  4.19361  3.98551  4.03280  4.19768  3.96034  2.99033  3.19485  2.89510  5.38651  4.28163    487 - -
          2.68618  4.42225  2.77519  2.73123  3.46354  2.40513  3.72494  3.29354  2.67741  2.69355  4.24690  2.90347  2.73739  3.18146  2.89801  2.37887  2.77519  2.98518  4.58477  3.61503
          0.02803  3.98419  4.70653  0.61958  0.77255  0.48576  0.95510
    486   2.90967  3.60193  3.99462  3.55192  2.54049  3.74800  3.75328  2.94378  3.37574  2.58191  3.67641  3.70363  4.21501  3.66257  3.58535  3.14169  3.20458  2.76901  4.17273  1.19470    488 - -
          2.68618  4.42225  2.77519  2.73123  3.46354  2.40513  3.72494  3.29354  2.67741  2.69355  4.24690  2.90347  2.73739  3.18146  2.89801  2.37887  2.77519  2.98518  4.58477  3.61503
          0.02803  3.98419  4.70653  0.61958  0.77255  0.48576  0.95510
    487   3.11853  4.50770  4.49197  4.11287  3.45121  4.18515  4.82119  0.94946  3.94313  2.01564  3.37045  4.34267  4.60664  4.28061  4.12706  3.69218  3.41614  1.85475  5.36436  4.11155    489 - -
          2.68618  4.42225  2.77519  2.73123  3.46354  2.40513  3.72494  3.29354  2.67741  2.69355  4.24690  2.90347  2.73739  3.18146  2.89801  2.37887  2.77519  2.98518  4.58477  3.61503
          0.02803  3.98419  4.70653  0.61958  0.77255  0.48576  0.95510
    488   2.71861  0.73950  4.26242  4.02824  3.99499  3.31711  4.65085  3.15828  3.85609  3.06832  4.19361  3.98551  4.03280  4.19768  3.96034  2.99033  3.19485  2.89510  5.38651  4.28163    490 - -
          2.68618  4.42225  2.77519  2.73123  3.46354  2.40513  3.72494  3.29354  2.67741  2.69355  4.24690  2.90347  2.73739  3.18146  2.89801  2.37887  2.77519  2.98518  4.58477  3.61503
          0.02803  3.98419  4.70653  0.61958  0.77255  0.48576  0.95510
    489   3.12311  4.91902  3.24031  3.01251  3.36723  3.54562  0.92713  3.84328  2.85271  3.32278  4.37525  3.41692  4.10483  3.38049  3.11121  3.19308  3.43070  3.57633  4.83062  3.31516    491 - -
          2.68618  4.42225  2.77519  2.73123  3.46354  2.40513  3.72494  3.29354  2.67741  2.69355  4.24690  2.90347  2.73739  3.18146  2.89801  2.37887  2.77519  2.98518  4.58477  3.61503
          0.02803  3.98419  4.70653  0.61958  0.77255  0.48576  0.95510
    490   2.37267  4.29400  3.30637  3.12834  4.18888  3.02195  4.23461  3.72709  3.20965  3.43906  4.35648  3.33452  3.77019  3.55042  3.49154  0.93429  2.86136  3.23766  5.55264  4.27327    492 - -
          2.68618  4.42225  2.77519  2.73123  3.46354  2.40513  3.72494  3.29354  2.67741  2.69355  4.24690  2.90347  2.73739  3.18146  2.89801  2.37887  2.77519  2.98518  4.58477  3.61503
          0.02803  3.98419  4.70653  0.61958  0.77255  0.48576  0.95510
    491   3.29743  4.66657  4.64572  4.15073  2.44859  4.40864  4.50440  2.27851  4.00195  0.89635  2.94906  4.37451  4.65680  4.14999  4.14428  3.78539  3.53268  2.39426  4.80219  3.43067    493 - -
          2.68618  4.42225  2.77519  2.73123  3.46354  2.40513  3.72494  3.29354  2.67741  2.69355  4.24690  2.90347  2.73739  3.18146  2.89801  2.37887  2.77519  2.98518  4.58477  3.61503
          0.02803  3.98419  4.70653  0.61958  0.77255  0.48576  0.95510
    492   3.03003  5.13267  3.38965  2.77594  4.57057  3.63488  3.62355  3.93292  1.17044  3.39139  4.26876  3.18407  4.02188  2.76381  1.88063  3.03047  3.20820  3.61644  5.44247  4.26449    494 - -
          2.68618  4.42225  2.77519  2.73123  3.46354  2.40513  3.72494  3.29354  2.67741  2.69355  4.24690  2.90347  2.73739  3.18146  2.89801  2.37887  2.77519  2.98518  4.58477  3.61503
          0.02803  3.98419  4.70653  0.61958  0.77255  0.48576  0.95510
    493   3.41146  4.85510  4.00446  3.75572  2.30421  3.96128  3.67536  3.40539  3.61006  2.83026  4.06903  3.86307  4.43297  3.88915  3.77048  3.53667  3.69893  3.28135  3.95193  0.79849    495 - -
          2.68618  4.42225  2.77519  2.73123  3.46354  2.40513  3.72494  3.29354  2.67741  2.69355  4.24690  2.90347  2.73739  3.18146  2.89801  2.37887  2.77519  2.98518  4.58477  3.61503
          0.02803  3.98419  4.70653  0.61958  0.77255  0.48576  0.95510
    494   2.98574  5.24288  0.91828  2.29431  4.70436  2.99666  3.93873  4.27387  3.01693  3.84809  4.76238  2.85759  3.89691  3.15054  3.57245  2.92976  3.32648  3.85705  5.86951  4.50619    496 - -
          2.68618  4.42225  2.77519  2.73123  3.46354  2.40513  3.72494  3.29354  2.67741  2.69355  4.24690  2.90347  2.73739  3.18146  2.89801  2.37887  2.77519  2.98518  4.58477  3.61503
          0.02803  3.98419  4.70653  0.61958  0.77255  0.48576  0.95510
    495   2.95479  5.08943  3.29430  2.70932  4.52255  3.58923  3.61485  3.88928  1.24435  3.36661  4.22688  3.13460  3.98482  2.75391  1.96138  2.84185  3.14648  3.56159  5.43977  4.23593    497 - -
          2.68618  4.42225  2.77519  2.73123  3.46354  2.40513  3.72494  3.29354  2.67741  2.69355  4.24690  2.90347  2.73739  3.18146  2.89801  2.37887  2.77519  2.98518  4.58477  3.61503
          0.02803  3.98419  4.70653  0.61958  0.77255  0.48576  0.95510
    496   3.25554  4.65021  4.59808  4.10671  3.09478  4.38219  4.71350  2.04368  3.87751  0.88070  2.97837  4.38170  4.66077  4.14291  4.04591  3.77810  3.50668  2.21627  5.12810  3.92057    498 - -
          2.68618  4.42225  2.77519  2.73123  3.46354  2.40513  3.72494  3.29354  2.67741  2.69355  4.24690  2.90347  2.73739  3.18146  2.89801  2.37887  2.77519  2.98518  4.58477  3.61503
          0.02803  3.98419  4.70653  0.61958  0.77255  0.48576  0.95510
    497   3.00547  3.93235  4.01339  3.59889  2.45559  3.80016  3.71868  3.03473  3.41168  2.62860  3.75817  3.73523  4.26661  3.70229  3.61406  3.21423  3.30120  2.87013  4.09642  1.08892    499 - -
          2.68618  4.42225  2.77519  2.73123  3.46354  2.40513  3.72494  3.29354  2.67741  2.69355  4.24690  2.90347  2.73739  3.18146  2.89801  2.37887  2.77519  2.98518  4.58477  3.61503
          0.02803  3.98419  4.70653  0.61958  0.77255  0.48576  0.95510
    498   2.37267  4.29400  3.30637  3.12834  4.18888  3.02195  4.23461  3.72709  3.20965  3.43906  4.35648  3.33452  3.77019  3.55042  3.49154  0.93429  2.86136  3.23766  5.55264  4.27327    500 - -
          2.68618  4.42225  2.77519  2.73123  3.46354  2.40513  3.72494  3.29354  2.67741  2.69355  4.24690  2.90347  2.73739  3.18146  2.89801  2.37887  2.77519  2.98518  4.58477  3.61503
          0.02803  3.98419  4.70653  0.61958  0.77255  0.48576  0.95510
    499   2.49157  4.59284  2.75969  2.53317  4.34587  2.97588  3.87046  3.80229  2.74766  3.41541  4.24160  1.65313  3.75900  3.06236  3.16905  2.07216  2.75431  3.34382  5.61082  4.28186    501 - -
          2.68618  4.42225  2.77519  2.73123  3.46354  2.40513  3.72494  3.29354  2.67741  2.69355  4.24690  2.90347  2.73739  3.18146  2.89801  2.37887  2.77519  2.98518  4.58477  3.61503
          0.02803  3.98419  4.70653  0.61958  0.77255  0.48576  0.95510
    500   2.85929  4.93487  3.13192  2.69844  4.39201  3.47472  3.71401  3.70585  1.18677  3.30043  4.20695  3.12886  3.95432  2.87548  2.40242  2.89831  2.85029  3.39050  5.46382  4.22774    502 - -
          2.68618  4.42225  2.77519  2.73123  3.46354  2.40513  3.72494  3.29354  2.67741  2.69355  4.24690  2.90347  2.73739  3.18146  2.89801  2.37887  2.77519  2.98518  4.58477  3.61503
          0.02803  3.98419  4.70653  0.61958  0.77255  0.48576  0.95510
    501   2.75536  4.84906  2.70998  2.53528  4.21632  3.27151  3.84916  3.85733  2.63448  3.45189  4.35146  1.24716  3.87783  3.06870  2.82757  2.79568  3.09551  3.47558  5.48937  4.11690    503 - -
          2.68618  4.42225  2.77519  2.73123  3.46354  2.40513  3.72494  3.29354  2.67741  2.69355  4.24690  2.90347  2.73739  3.18146  2.89801  2.37887  2.77519  2.98518  4.58477  3.61503
          0.02803  3.98419  4.70653  0.61958  0.77255  0.48576  0.95510
    502   2.37267  4.29400  3.30637  3.12834  4.18888  3.02195  4.23461  3.72709  3.20965  3.43906  4.35648  3.33452  3.77019  3.55042  3.49154  0.93429  2.86136  3.23766  5.55264  4.27327    504 - -
          2.68618  4.42225  2.77519  2.73123  3.46354  2.40513  3.72494  3.29354  2.67741  2.69355  4.24690  2.90347  2.73739  3.18146  2.89801  2.37887  2.77519  2.98518  4.58477  3.61503
          0.02803  3.98419  4.70653  0.61958  0.77255  0.48576  0.95510
    503   3.28828  4.64840  4.69957  4.17098  2.58756  4.45985  4.60203  2.15718  4.02605  0.89804  2.91046  4.41764  4.67769  4.16598  4.17229  3.81178  3.51657  2.32163  4.91282  3.61609    505 - -
          2.68618  4.42225  2.77519  2.73123  3.46354  2.40513  3.72494  3.29354  2.67741  2.69355  4.24690  2.90347  2.73739  3.18146  2.89801  2.37887  2.77519  2.98518  4.58477  3.61503
          0.02803  3.98419  4.70653  0.61958  0.77255  0.48576  0.95510
    504   2.71861  0.73950  4.26242  4.02824  3.99499  3.31711  4.65085  3.15828  3.85609  3.06832  4.19361  3.98551  4.03280  4.19768  3.96034  2.99033  3.19485  2.89510  5.38651  4.28163    506 - -
          2.68618  4.42225  2.77519  2.73123  3.46354  2.40513  3.72494  3.29354  2.67741  2.69355  4.24690  2.90347  2.73739  3.18146  2.89801  2.37887  2.77519  2.98518  4.58477  3.61503
          0.02803  3.98419  4.70653  0.61958  0.77255  0.48576  0.95510
    505   2.85572  3.35384  3.98661  3.52907  2.59748  3.71893  3.77702  2.88871  3.35918  2.55116  3.62476  3.68806  4.18536  3.64286  3.57071  3.10256  3.14926  2.70879  4.22312  1.27535    507 - -
          2.68618  4.42225  2.77519  2.73123  3.46354  2.40513  3.72494  3.29354  2.67741  2.69355  4.24690  2.90347  2.73739  3.18146  2.89801  2.37887  2.77519  2.98518  4.58477  3.61503
          0.02803  3.98419  4.70653  0.61958  0.77255  0.48576  0.95510
    506   2.66055  4.33609  4.20311  3.84598  3.67250  3.75668  4.67278  2.01975  3.72756  2.32993  3.56951  4.01156  4.32474  4.07137  3.94917  3.20974  3.14552  0.99320  5.47186  4.22109    508 - -
          2.68618  4.42225  2.77519  2.73123  3.46354  2.40513  3.72494  3.29354  2.67741  2.69355  4.24690  2.90347  2.73739  3.18146  2.89801  2.37887  2.77519  2.98518  4.58477  3.61503
          0.02803  3.98419  4.70653  0.61958  0.77255  0.48576  0.95510
    507   2.69448  3.95450  4.27013  3.71277  1.89637  3.92647  4.20659  2.27383  3.59084  1.65992  3.10985  3.92127  4.28019  3.79677  3.77414  3.24247  3.06420  2.12060  4.75526  3.45754    509 - -
          2.68618  4.42225  2.77519  2.73123  3.46354  2.40513  3.72494  3.29354  2.67741  2.69355  4.24690  2.90347  2.73739  3.18146  2.89801  2.37887  2.77519  2.98518  4.58477  3.61503
          0.02803  3.98419  4.70653  0.61958  0.77255  0.48576  0.95510
    508   3.26010  4.63835  4.64603  4.14031  3.10500  4.42208  4.74879  1.96098  3.92764  0.90340  2.96795  4.41704  4.68077  4.17137  4.09372  3.80735  3.50542  2.17633  5.15003  3.96470    510 - -
          2.68618  4.42225  2.77519  2.73123  3.46354  2.40513  3.72494  3.29354  2.67741  2.69355  4.24690  2.90347  2.73739  3.18146  2.89801  2.37887  2.77519  2.98518  4.58477  3.61503
          0.02803  3.98419  4.70653  0.61958  0.77255  0.48576  0.95510
    509   3.11853  4.50770  4.49197  4.11287  3.45121  4.18515  4.82119  0.94946  3.94313  2.01564  3.37045  4.34267  4.60664  4.28061  4.12706  3.69218  3.41614  1.85475  5.36436  4.11155    511 - -
          2.68618  4.42225  2.77519  2.73123  3.46354  2.40513  3.72494  3.29354  2.67741  2.69355  4.24690  2.90347  2.73739  3.18146  2.89801  2.37887  2.77519  2.98518  4.58477  3.61503
          0.02803  3.98419  4.70653  0.61958  0.77255  0.48576  0.95510
    510   3.52681  4.86080  4.26562  4.00001  2.78815  3.85833  4.04313  3.55613  3.72028  2.93131  4.18461  4.12673  4.38560  4.10213  3.82866  3.72940  3.83308  3.44954  0.68726  2.78457    512 - -
          2.68618  4.42225  2.77519  2.73123  3.46354  2.40513  3.72494  3.29354  2.67741  2.69355  4.24690  2.90347  2.73739  3.18146  2.89801  2.37887  2.77519  2.98518  4.58477  3.61503
          0.02803  3.98419  4.70653  0.61958  0.77255  0.48576  0.95510
    511   2.90730  4.36084  4.26737  3.69887  3.20112  4.05230  4.37933  2.12519  3.57972  1.51044  2.08417  3.98685  4.36447  3.81394  3.79831  3.35755  2.82587  2.01418  5.01617  3.87261    513 - -
          2.68618  4.42225  2.77519  2.73123  3.46354  2.40513  3.72494  3.29354  2.67741  2.69355  4.24690  2.90347  2.73739  3.18146  2.89801  2.37887  2.77519  2.98518  4.58477  3.61503
          0.02803  3.98419  4.70653  0.61958  0.77255  0.48576  0.95510
    512   3.28206  4.71180  4.36849  4.00989  3.18098  4.12328  4.63063  2.39225  3.77652  0.74899  3.17092  4.27448  4.54010  4.11808  3.93390  3.70870  3.57161  2.45839  5.09974  3.84851    514 - -
          2.68618  4.42225  2.77519  2.73123  3.46354  2.40513  3.72494  3.29354  2.67741  2.69355  4.24690  2.90347  2.73739  3.18146  2.89801  2.37887  2.77519  2.98518  4.58477  3.61503
          0.02803  3.98419  4.70653  0.61958  0.77255  0.48576  0.95510
    513   2.47570  4.32062  3.53026  3.28879  4.07044  3.15586  4.29720  3.21129  3.23396  3.07079  4.11503  3.47936  3.86883  3.62344  3.48657  2.67833  0.99573  2.89422  5.49840  4.28741    515 - -
          2.68618  4.42225  2.77519  2.73123  3.46354  2.40513  3.72494  3.29354  2.67741  2.69355  4.24690  2.90347  2.73739  3.18146  2.89801  2.37887  2.77519  2.98518  4.58477  3.61503
          0.02803  3.98419  4.70653  0.61958  0.77255  0.48576  0.95510
    514   3.29684  4.67232  4.62848  4.13856  2.55925  4.40161  4.53092  2.26947  3.98493  0.87540  2.95265  4.37301  4.65659  4.14758  4.13322  3.78505  3.53520  2.38238  4.84137  3.48500    516 - -
          2.68618  4.42225  2.77519  2.73123  3.46354  2.40513  3.72494  3.29354  2.67741  2.69355  4.24690  2.90347  2.73739  3.18146  2.89801  2.37887  2.77519  2.98518  4.58477  3.61503
          0.02803  3.98419  4.70653  0.61958  0.77255  0.48576  0.95510
    515   2.38969  4.27888  4.18823  3.69731  3.62070  3.82847  4.50708  1.89646  3.59539  2.33448  3.48350  3.93154  4.30559  3.90081  3.85308  3.20051  2.94051  1.20143  5.33814  4.12404    517 - -
          2.68618  4.42225  2.77519  2.73123  3.46354  2.40513  3.72494  3.29354  2.67741  2.69355  4.24690  2.90347  2.73739  3.18146  2.89801  2.37887  2.77519  2.98518  4.58477  3.61503
          0.02803  3.98419  4.70653  0.61958  0.77255  0.48576  0.95510
    516   0.86404  4.25060  3.57842  3.37608  4.16591  3.07190  4.38459  3.30833  3.39526  3.18467  4.20514  3.49668  3.82180  3.72640  3.63739  2.60039  2.88554  2.94337  5.58190  4.39489    518 - -
          2.68618  4.42225  2.77519  2.73123  3.46354  2.40513  3.72494  3.29354  2.67741  2.69355  4.24690  2.90347  2.73739  3.18146  2.89801  2.37887  2.77519  2.98518  4.58477  3.61503
          0.02803  3.98419  4.70653  0.61958  0.77255  0.48576  0.95510
    517   3.07319  4.40190  4.74371  4.24961  3.55005  4.39619  4.97311  1.35785  4.13452  2.05978  3.36178  4.47389  4.72048  4.40545  4.33890  3.78369  3.34220  1.15887  5.50785  4.29931    519 - -
          2.68618  4.42225  2.77519  2.73123  3.46354  2.40513  3.72494  3.29354  2.67741  2.69355  4.24690  2.90347  2.73739  3.18146  2.89801  2.37887  2.77519  2.98518  4.58477  3.61503
          0.02803  3.98419  4.70653  0.61958  0.77255  0.48576  0.95510
    518   3.07246  4.48383  4.49083  3.93410  3.16425  4.24876  4.58954  2.12146  3.78780  1.47263  1.79817  4.21531  4.52748  4.00728  3.98071  3.57891  3.31020  1.85787  5.11215  3.98227    520 - -
          2.68618  4.42225  2.77519  2.73123  3.46354  2.40513  3.72494  3.29354  2.67741  2.69355  4.24690  2.90347  2.73739  3.18146  2.89801  2.37887  2.77519  2.98518  4.58477  3.61503
          0.02803  3.98419  4.70653  0.61958  0.77255  0.48576  0.95510
    519   2.90519  4.64291  3.52461  3.38049  4.36446  3.32414  4.44800  3.93954  3.44753  3.55390  4.60917  3.67549  0.64384  3.83292  3.67961  3.07640  3.35575  3.57202  5.51948  4.48696    521 - -
          2.68618  4.42225  2.77519  2.73123  3.46354  2.40513  3.72494  3.29354  2.67741  2.69355  4.24690  2.90347  2.73739  3.18146  2.89801  2.37887  2.77519  2.98518  4.58477  3.61503
          0.02803  3.98419  4.70653  0.61958  0.77255  0.48576  0.95510
    520   2.81889  4.81734  2.77495  2.67224  4.19867  3.26115  4.01555  3.93419  2.92921  3.56868  4.52406  0.97452  3.91896  3.28937  3.28691  2.88237  3.20497  3.54507  5.49186  4.13964    522 - -
          2.68618  4.42225  2.77519  2.73123  3.46354  2.40513  3.72494  3.29354  2.67741  2.69355  4.24690  2.90347  2.73739  3.18146  2.89801  2.37887  2.77519  2.98518  4.58477  3.61503
          0.02803  3.98419  4.70653  0.61958  0.77255  0.48576  0.95510
    521   3.28206  4.71180  4.36849  4.00989  3.18098  4.12328  4.63063  2.39225  3.77652  0.74899  3.17092  4.27448  4.54010  4.11808  3.93390  3.70870  3.57161  2.45839  5.09974  3.84851    523 - -
          2.68618  4.42225  2.77519  2.73123  3.46354  2.40513  3.72494  3.29354  2.67741  2.69355  4.24690  2.90347  2.73739  3.18146  2.89801  2.37887  2.77519  2.98518  4.58477  3.61503
          0.02803  3.98419  4.70653  0.61958  0.77255  0.48576  0.95510
    522   2.66431  3.84033  3.19963  2.60569  3.90574  3.49277  3.36732  3.31012  2.29453  2.72532  3.78461  3.07239  3.87456  2.55129  1.93946  2.74067  2.88437  3.02854  5.17225  3.89534    524 - -
          2.68618  4.42225  2.77519  2.73123  3.46354  2.40513  3.72494  3.29354  2.67741  2.69355  4.24690  2.90347  2.73739  3.18146  2.89801  2.37887  2.77519  2.98518  4.58477  3.61503
          0.02803  3.98419  4.70653  0.61958  0.77255  0.48576  0.95510
    523   2.25569  4.25337  3.73536  3.21529  3.58986  3.52734  4.11247  2.13232  3.13973  2.47916  3.50210  3.52397  4.02390  3.45233  3.45448  2.86236  1.92481  2.05252  5.14025  3.91843    525 - -
          2.68618  4.42225  2.77519  2.73123  3.46354  2.40513  3.72494  3.29354  2.67741  2.69355  4.24690  2.90347  2.73739  3.18146  2.89801  2.37887  2.77519  2.98518  4.58477  3.61503
          0.02803  3.98419  4.70653  0.61958  0.77255  0.48576  0.95510
    524   2.80887  4.57224  3.50544  3.41954  4.55791  0.57580  4.53210  4.18555  3.61594  3.82542  4.80276  3.66986  3.96692  3.93134  3.83886  2.98415  3.29881  3.69232  5.62265  4.66390    526 - -
          2.68618  4.42225  2.77519  2.73123  3.46354  2.40513  3.72494  3.29354  2.67741  2.69355  4.24690  2.90347  2.73739  3.18146  2.89801  2.37887  2.77519  2.98518  4.58477  3.61503
          0.02803  3.98419  4.70653  0.61958  0.77255  0.48576  0.95510
    525   2.28830  4.20469  3.39473  3.10792  4.13330  3.01506  4.16104  3.42250  3.09743  3.21429  4.10520  3.30261  3.73652  3.44498  3.39198  2.13779  1.27916  2.99428  5.51958  4.28138    527 - -
          2.68618  4.42225  2.77519  2.73123  3.46354  2.40513  3.72494  3.29354  2.67741  2.69355  4.24690  2.90347  2.73739  3.18146  2.89801  2.37887  2.77519  2.98518  4.58477  3.61503
          0.02803  3.98419  4.70653  0.61958  0.77255  0.48576  0.95510
    526   3.28206  4.71180  4.36849  4.00989  3.18098  4.12328  4.63063  2.39225  3.77652  0.74899  3.17092  4.27448  4.54010  4.11808  3.93390  3.70870  3.57161  2.45839  5.09974  3.84851    528 - -
          2.68618  4.42225  2.77519  2.73123  3.46354  2.40513  3.72494  3.29354  2.67741  2.69355  4.24690  2.90347  2.73739  3.18146  2.89801  2.37887  2.77519  2.98518  4.58477  3.61503
          0.02803  3.98419  4.70653  0.61958  0.77255  0.48576  0.95510
    527   2.97294  4.95987  2.98027  2.73775  4.14299  3.44193  3.89670  3.79183  2.55106  3.28299  4.30869  3.19810  3.99762  1.04784  2.83262  3.01643  3.27029  3.51486  5.39569  4.09720    529 - -
          2.68618  4.42225  2.77519  2.73123  3.46354  2.40513  3.72494  3.29354  2.67741  2.69355  4.24690  2.90347  2.73739  3.18146  2.89801  2.37887  2.77519  2.98518  4.58477  3.61503
          0.02803  3.98419  4.70653  0.61958  0.77255  0.48576  0.95510
    528   3.41146  4.85510  4.00446  3.75572  2.30421  3.96128  3.67536  3.40539  3.61006  2.83026  4.06903  3.86307  4.43297  3.88915  3.77048  3.53667  3.69893  3.28135  3.95193  0.79849    530 - -
          2.68618  4.42225  2.77519  2.73123  3.46354  2.40513  3.72494  3.29354  2.67741  2.69355  4.24690  2.90347  2.73739  3.18146  2.89801  2.37887  2.77519  2.98518  4.58477  3.61503
          0.02803  3.98419  4.70653  0.61958  0.77255  0.48576  0.95510
    529   3.11241  5.25435  0.77015  2.41034  4.64703  3.29780  4.03345  4.26123  3.13934  3.85011  4.83167  2.97192  3.95860  3.27352  3.66993  3.06288  3.45373  3.88887  5.79369  4.50281    531 - -
          2.68618  4.42225  2.77519  2.73123  3.46354  2.40513  3.72494  3.29354  2.67741  2.69355  4.24690  2.90347  2.73739  3.18146  2.89801  2.37887  2.77519  2.98518  4.58477  3.61503
          0.02803  3.98419  4.70653  0.61958  0.77255  0.48576  0.95510
    530   2.90519  4.64291  3.52461  3.38049  4.36446  3.32414  4.44800  3.93954  3.44753  3.55390  4.60917  3.67549  0.64384  3.83292  3.67961  3.07640  3.35575  3.57202  5.51948  4.48696    532 - -
          2.68618  4.42225  2.77519  2.73123  3.46354  2.40513  3.72494  3.29354  2.67741  2.69355  4.24690  2.90347  2.73739  3.18146  2.89801  2.37887  2.77519  2.98518  4.58477  3.61503
          0.02803  3.98419  4.70653  0.61958  0.77255  0.48576  0.95510
    531   2.78954  4.01455  3.57519  2.98647  4.10955  3.47394  3.82695  3.50652  2.30453  3.12511  4.07245  3.33319  3.97295  3.03424  1.14893  2.90377  3.08155  3.21538  5.30897  4.09305    533 - -
          2.68618  4.42225  2.77519  2.73123  3.46354  2.40513  3.72494  3.29354  2.67741  2.69355  4.24690  2.90347  2.73739  3.18146  2.89801  2.37887  2.77519  2.98518  4.58477  3.61503
          0.02803  3.98419  4.70653  0.61958  0.77255  0.48576  0.95510
    532   3.08691  4.43703  4.69792  4.22061  3.48460  4.35707  4.93808  1.08122  4.08113  1.97757  3.31150  4.44622  4.69844  4.36207  4.28003  3.75640  3.36282  1.54551  5.46238  4.25037    534 - -
          2.68618  4.42225  2.77519  2.73123  3.46354  2.40513  3.72494  3.29354  2.67741  2.69355  4.24690  2.90347  2.73739  3.18146  2.89801  2.37887  2.77519  2.98518  4.58477  3.61503
          0.02803  3.98419  4.70653  0.61958  0.77255  0.48576  0.95510
    533   3.50154  4.83522  4.37468  4.03300  1.81485  4.24820  3.48889  3.26087  3.89296  2.63204  3.88637  3.95073  4.59086  3.97509  4.00694  3.62407  3.73724  3.17365  3.67004  0.94536    535 - -
          2.68618  4.42225  2.77519  2.73123  3.46354  2.40513  3.72494  3.29354  2.67741  2.69355  4.24690  2.90347  2.73739  3.18146  2.89801  2.37887  2.77519  2.98518  4.58477  3.61503
          0.02803  3.98419  4.70653  0.61958  0.77255  0.48576  0.95510
    534   2.37267  4.29400  3.30637  3.12834  4.18888  3.02195  4.23461  3.72709  3.20965  3.43906  4.35648  3.33452  3.77019  3.55042  3.49154  0.93429  2.86136  3.23766  5.55264  4.27327    536 - -
          2.68618  4.42225  2.77519  2.73123  3.46354  2.40513  3.72494  3.29354  2.67741  2.69355  4.24690  2.90347  2.73739  3.18146  2.89801  2.37887  2.77519  2.98518  4.58477  3.61503
          0.02803  3.98419  4.70653  0.61958  0.77255  0.48576  0.95510
    535   2.71861  0.73950  4.26242  4.02824  3.99499  3.31711  4.65085  3.15828  3.85609  3.06832  4.19361  3.98551  4.03280  4.19768  3.96034  2.99033  3.19485  2.89510  5.38651  4.28163    537 - -
          2.68618  4.42225  2.77519  2.73123  3.46354  2.40513  3.72494  3.29354  2.67741  2.69355  4.24690  2.90347  2.73739  3.18146  2.89801  2.37887  2.77519  2.98518  4.58477  3.61503
          0.02803  3.98419  4.70653  0.61958  0.77255  0.48576  0.95510
    536   2.47570  4.32062  3.53026  3.28879  4.07044  3.15586  4.29720  3.21129  3.23396  3.07079  4.11503  3.47936  3.86883  3.62344  3.48657  2.67833  0.99573  2.89422  5.49840  4.28741    538 - -
          2.68618  4.42225  2.77519  2.73123  3.46354  2.40513  3.72494  3.29354  2.67741  2.69355  4.24690  2.90347  2.73739  3.18146  2.89801  2.37887  2.77519  2.98518  4.58477  3.61503
          0.02803  3.98419  4.70653  0.61958  0.77255  0.48576  0.95510
    537   3.40301  4.77237  4.39184  4.12849  0.84524  4.06472  3.93064  2.91399  4.03295  2.25878  3.62827  4.14630  4.52153  4.17039  4.12504  3.66657  3.70457  2.91272  4.14838  2.50213    539 - -
          2.68618  4.42225  2.77519  2.73123  3.46354  2.40513  3.72494  3.29354  2.67741  2.69355  4.24690  2.90347  2.73739  3.18146  2.89801  2.37887  2.77519  2.98518  4.58477  3.61503
          0.02803  3.98419  4.70653  0.61958  0.77255  0.48576  0.95510
    538   1.26745  4.15469  3.55293  3.23308  4.12199  3.01208  4.23619  3.24112  3.21340  3.12870  4.05045  3.37151  3.74134  3.53067  3.50009  2.46309  1.98995  2.84988  5.54167  4.33472    540 - -
          2.68618  4.42225  2.77519  2.73123  3.46354  2.40513  3.72494  3.29354  2.67741  2.69355  4.24690  2.90347  2.73739  3.18146  2.89801  2.37887  2.77519  2.98518  4.58477  3.61503
          0.02803  3.98419  4.70653  0.61958  0.77255  0.48576  0.95510
    539   2.89170  4.97447  2.94687  2.62777  4.20305  3.44536  3.75364  3.77326  2.31748  3.27396  4.22066  3.09210  3.95316  1.29595  2.50988  2.91677  3.15554  3.47061  5.40249  4.09233    541 - -
          2.68618  4.42225  2.77519  2.73123  3.46354  2.40513  3.72494  3.29354  2.67741  2.69355  4.24690  2.90347  2.73739  3.18146  2.89801  2.37887  2.77519  2.98518  4.58477  3.61503
          0.02803  3.98419  4.70653  0.61958  0.77255  0.48576  0.95510
    540   2.27538  4.23344  3.25335  3.01093  4.27205  2.97261  4.14597  3.68942  3.07941  3.38791  4.24123  3.23620  3.39751  3.40818  3.39640  1.12304  2.63113  3.17601  5.61580  4.36498    542 - -
          2.68618  4.42225  2.77519  2.73123  3.46354  2.40513  3.72494  3.29354  2.67741  2.69355  4.24690  2.90347  2.73739  3.18146  2.89801  2.37887  2.77519  2.98518  4.58477  3.61503
          0.02803  3.98419  4.70653  0.61958  0.77255  0.48576  0.95510
    541   3.06624  4.40065  4.72504  4.23217  3.55214  4.37973  4.95992  1.42236  4.11583  2.06712  3.36686  4.45759  4.71012  4.39060  4.32284  3.76745  3.33679  1.11356  5.50461  4.29293    543 - -
          2.68618  4.42225  2.77519  2.73123  3.46354  2.40513  3.72494  3.29354  2.67741  2.69355  4.24690  2.90347  2.73739  3.18146  2.89801  2.37887  2.77519  2.98518  4.58477  3.61503
          0.02803  3.98419  4.70653  0.61958  0.77255  0.48576  0.95510
    542   2.37267  4.29400  3.30637  3.12834  4.18888  3.02195  4.23461  3.72709  3.20965  3.43906  4.35648  3.33452  3.77019  3.55042  3.49154  0.93429  2.86136  3.23766  5.55264  4.27327    544 - -
          2.68618  4.42225  2.77519  2.73123  3.46354  2.40513  3.72494  3.29354  2.67741  2.69355  4.24690  2.90347  2.73739  3.18146  2.89801  2.37887  2.77519  2.98518  4.58477  3.61503
          0.02803  3.98419  4.70653  0.61958  0.77255  0.48576  0.95510
    543   2.37267  4.29400  3.30637  3.12834  4.18888  3.02195  4.23461  3.72709  3.20965  3.43906  4.35648  3.33452  3.77019  3.55042  3.49154  0.93429  2.86136  3.23766  5.55264  4.27327    545 - -
          2.68618  4.42225  2.77519  2.73123  3.46354  2.40513  3.72494  3.29354  2.67741  2.69355  4.24690  2.90347  2.73739  3.18146  2.89801  2.37887  2.77519  2.98518  4.58477  3.61503
          0.02803  3.98419  4.70653  0.61958  0.77255  0.48576  0.95510
    544   1.11799  4.18152  3.68529  3.36280  3.97046  3.10881  4.31165  2.91653  3.30795  2.88815  3.92682  3.48136  3.82601  3.63439  3.57290  2.56420  2.80091  2.38529  5.49203  4.26316    546 - -
          2.68618  4.42225  2.77519  2.73123  3.46354  2.40513  3.72494  3.29354  2.67741  2.69355  4.24690  2.90347  2.73739  3.18146  2.89801  2.37887  2.77519  2.98518  4.58477  3.61503
          0.02803  3.98419  4.70653  0.61958  0.77255  0.48576  0.95510
    545   3.41146  4.85510  4.00446  3.75572  2.30421  3.96128  3.67536  3.40539  3.61006  2.83026  4.06903  3.86307  4.43297  3.88915  3.77048  3.53667  3.69893  3.28135  3.95193  0.79849    547 - -
          2.68618  4.42225  2.77519  2.73123  3.46354  2.40513  3.72494  3.29354  2.67741  2.69355  4.24690  2.90347  2.73739  3.18146  2.89801  2.37887  2.77519  2.98518  4.58477  3.61503
          0.02803  3.98419  4.70653  0.61958  0.77255  0.48576  0.95510
    546   2.47570  4.32062  3.53026  3.28879  4.07044  3.15586  4.29720  3.21129  3.23396  3.07079  4.11503  3.47936  3.86883  3.62344  3.48657  2.67833  0.99573  2.89422  5.49840  4.28741    548 - -
          2.68618  4.42225  2.77519  2.73123  3.46354  2.40513  3.72494  3.29354  2.67741  2.69355  4.24690  2.90347  2.73739  3.18146  2.89801  2.37887  2.77519  2.98518  4.58477  3.61503
          0.02803  3.98419  4.70653  0.61958  0.77255  0.48576  0.95510
    547   3.00013  4.41002  4.50548  4.04788  3.50185  4.18003  4.79691  1.07906  3.88842  2.03789  3.34534  4.27549  4.57855  4.20772  4.09894  3.58041  3.13506  1.69551  5.41997  4.20130    549 - -
          2.68618  4.42225  2.77519  2.73123  3.46354  2.40513  3.72494  3.29354  2.67741  2.69355  4.24690  2.90347  2.73739  3.18146  2.89801  2.37887  2.77519  2.98518  4.58477  3.61503
          0.02803  3.98419  4.70653  0.61958  0.77255  0.48576  0.95510
    548   1.27642  4.26540  3.67885  3.28673  3.76747  3.30713  4.22938  2.37937  3.20446  2.63044  3.71723  3.51039  3.94039  3.55108  3.49180  2.72791  2.88263  2.41748  5.33937  4.09199    550 - -
          2.68618  4.42225  2.77519  2.73123  3.46354  2.40513  3.72494  3.29354  2.67741  2.69355  4.24690  2.90347  2.73739  3.18146  2.89801  2.37887  2.77519  2.98518  4.58477  3.61503
          0.02803  3.98419  4.70653  0.61958  0.77255  0.48576  0.95510
    549   2.87508  4.37474  4.54079  4.02637  3.53259  4.24901  4.77656  1.69538  3.90397  2.00212  3.36250  4.27905  4.59684  4.19404  4.13310  3.61221  3.26268  1.08637  5.41366  4.20358    551 - -
          2.68618  4.42225  2.77519  2.73123  3.46354  2.40513  3.72494  3.29354  2.67741  2.69355  4.24690  2.90347  2.73739  3.18146  2.89801  2.37887  2.77519  2.98518  4.58477  3.61503
          0.02803  3.98419  4.70653  0.61958  0.77255  0.48576  0.95510
    550   2.66474  4.33704  4.20435  3.84756  3.67157  3.75840  4.67393  2.01928  3.72882  2.32869  3.56910  4.01323  4.32615  4.07287  3.95019  3.21186  3.14699  0.99197  5.47168  4.22049    552 - -
          2.68618  4.42225  2.77519  2.73123  3.46354  2.40513  3.72494  3.29354  2.67741  2.69355  4.24690  2.90347  2.73739  3.18146  2.89801  2.37887  2.77519  2.98518  4.58477  3.61503
          0.02803  3.98419  4.70653  0.61958  0.77255  0.48576  0.95510
    551   2.70983  4.29571  4.12894  3.73562  3.68903  3.68089  4.57015  2.06785  3.61168  2.38280  3.57389  3.91198  4.24988  3.95416  3.84651  3.11031  2.70313  1.07950  5.43273  4.20000    553 - -
          2.68618  4.42225  2.77519  2.73123  3.46354  2.40513  3.72494  3.29354  2.67741  2.69355  4.24690  2.90347  2.73739  3.18146  2.89801  2.37887  2.77519  2.98518  4.58477  3.61503
          0.02803  3.98419  4.70653  0.61958  0.77255  0.48576  0.95510
    552   3.40301  4.77237  4.39184  4.12849  0.84524  4.06472  3.93064  2.91399  4.03295  2.25878  3.62827  4.14630  4.52153  4.17039  4.12504  3.66657  3.70457  2.91272  4.14838  2.50213    554 - -
          2.68618  4.42225  2.77519  2.73123  3.46354  2.40513  3.72494  3.29354  2.67741  2.69355  4.24690  2.90347  2.73739  3.18146  2.89801  2.37887  2.77519  2.98518  4.58477  3.61503
          0.02803  3.98419  4.70653  0.61958  0.77255  0.48576  0.95510
    553   3.12311  4.91902  3.24031  3.01251  3.36723  3.54562  0.92713  3.84328  2.85271  3.32278  4.37525  3.41692  4.10483  3.38049  3.11121  3.19308  3.43070  3.57633  4.83062  3.31516    555 - -
          2.68618  4.42225  2.77519  2.73123  3.46354  2.40513  3.72494  3.29354  2.67741  2.69355  4.24690  2.90347  2.73739  3.18146  2.89801  2.37887  2.77519  2.98518  4.58477  3.61503
          0.02803  3.98419  4.70653  0.61958  0.77255  0.48576  0.95510
    554   3.40301  4.77237  4.39184  4.12849  0.84524  4.06472  3.93064  2.91399  4.03295  2.25878  3.62827  4.14630  4.52153  4.17039  4.12504  3.66657  3.70457  2.91272  4.14838  2.50213    556 - -
          2.68618  4.42225  2.77519  2.73123  3.46354  2.40513  3.72494  3.29354  2.67741  2.69355  4.24690  2.90347  2.73739  3.18146  2.89801  2.37887  2.77519  2.98518  4.58477  3.61503
          0.02803  3.98419  4.70653  0.61958  0.77255  0.48576  0.95510
    555   3.16010  4.48786  4.75125  4.23427  3.33830  4.46172  4.89375  1.16632  4.07746  1.60705  3.16530  4.48464  4.72940  4.32363  4.25984  3.83506  3.41098  1.74246  5.34688  4.16201    557 - -
          2.68618  4.42225  2.77519  2.73123  3.46354  2.40513  3.72494  3.29354  2.67741  2.69355  4.24690  2.90347  2.73739  3.18146  2.89801  2.37887  2.77519  2.98518  4.58477  3.61503
          0.02803  3.98419  4.70653  0.61958  0.77255  0.48576  0.95510
    556   2.84745  4.32325  4.31826  3.83275  3.60105  3.96957  4.62553  1.82037  3.70729  2.24674  3.45338  4.06568  4.41738  4.02428  3.95118  3.34877  2.79287  1.10496  5.39140  4.17112    558 - -
          2.68618  4.42225  2.77519  2.73123  3.46354  2.40513  3.72494  3.29354  2.67741  2.69355  4.24690  2.90347  2.73739  3.18146  2.89801  2.37887  2.77519  2.98518  4.58477  3.61503
          0.02803  3.98419  4.70653  0.61958  0.77255  0.48576  0.95510
    557   2.90519  4.64291  3.52461  3.38049  4.36446  3.32414  4.44800  3.93954  3.44753  3.55390  4.60917  3.67549  0.64384  3.83292  3.67961  3.07640  3.35575  3.57202  5.51948  4.48696    559 - -
          2.68618  4.42225  2.77519  2.73123  3.46354  2.40513  3.72494  3.29354  2.67741  2.69355  4.24690  2.90347  2.73739  3.18146  2.89801  2.37887  2.77519  2.98518  4.58477  3.61503
          0.02803  3.98419  4.70653  0.61958  0.77255  0.48576  0.95510
    558   3.09602  4.53302  4.44380  3.91618  3.16069  4.21917  4.58518  1.96316  3.72434  1.62661  1.51968  4.19901  4.52749  3.99226  3.91996  3.57486  3.34665  2.18290  5.12118  3.95792    560 - -
          2.68618  4.42225  2.77519  2.73123  3.46354  2.40513  3.72494  3.29354  2.67741  2.69355  4.24690  2.90347  2.73739  3.18146  2.89801  2.37887  2.77519  2.98518  4.58477  3.61503
          0.02803  3.98419  4.70653  0.61958  0.77255  0.48576  0.95510
    559   2.82628  4.29750  4.15608  3.59992  3.39754  3.97646  4.35497  1.61384  3.49565  1.97979  3.16848  3.90005  4.32850  3.77452  3.75255  3.28431  2.25388  1.82425  5.11323  3.91917    561 - -
          2.68618  4.42225  2.77519  2.73123  3.46354  2.40513  3.72494  3.29354  2.67741  2.69355  4.24690  2.90347  2.73739  3.18146  2.89801  2.37887  2.77519  2.98518  4.58477  3.61503
          0.02803  3.98419  4.70653  0.61958  0.77255  0.48576  0.95510
    560   3.08586  4.44297  4.67862  4.20750  3.47380  4.34006  4.92406  1.06662  4.06145  1.96949  3.30758  4.43269  4.68891  4.34806  4.25976  3.74316  3.36430  1.58791  5.45089  4.23390    562 - -
          2.68618  4.42225  2.77519  2.73123  3.46354  2.40513  3.72494  3.29354  2.67741  2.69355  4.24690  2.90347  2.73739  3.18146  2.89801  2.37887  2.77519  2.98518  4.58477  3.61503
          0.02803  3.98419  4.70653  0.61958  0.77255  0.48576  0.95510
    561   2.89674  4.40958  4.27894  3.94653  3.63353  3.83828  4.72951  2.05027  3.81600  2.30184  3.58272  4.11813  4.39330  4.16822  4.01758  3.34963  3.25604  0.89502  5.43650  4.17461    563 - -
          2.68618  4.42225  2.77519  2.73123  3.46354  2.40513  3.72494  3.29354  2.67741  2.69355  4.24690  2.90347  2.73739  3.18146  2.89801  2.37887  2.77519  2.98518  4.58477  3.61503
          0.02803  3.98419  4.70653  0.61958  0.77255  0.48576  0.95510
    562   2.84432  4.32718  4.25786  3.76845  3.52767  3.95346  4.54671  1.26941  3.63423  2.17704  3.39046  4.01563  4.38666  3.95093  3.87400  3.32369  2.52508  1.77448  5.30600  4.09509    564 - -
          2.68618  4.42225  2.77519  2.73123  3.46354  2.40513  3.72494  3.29354  2.67741  2.69355  4.24690  2.90347  2.73739  3.18146  2.89801  2.37887  2.77519  2.98518  4.58477  3.61503
          0.02803  3.98419  4.70653  0.61958  0.77255  0.48576  0.95510
    563   3.40301  4.77237  4.39184  4.12849  0.84524  4.06472  3.93064  2.91399  4.03295  2.25878  3.62827  4.14630  4.52153  4.17039  4.12504  3.66657  3.70457  2.91272  4.14838  2.50213    565 - -
          2.68618  4.42225  2.77519  2.73123  3.46354  2.40513  3.72494  3.29354  2.67741  2.69355  4.24690  2.90347  2.73739  3.18146  2.89801  2.37887  2.77519  2.98518  4.58477  3.61503
          0.02803  3.98419  4.70653  0.61958  0.77255  0.48576  0.95510
    564   2.71861  0.73950  4.26242  4.02824  3.99499  3.31711  4.65085  3.15828  3.85609  3.06832  4.19361  3.98551  4.03280  4.19768  3.96034  2.99033  3.19485  2.89510  5.38651  4.28163    566 - -
          2.68618  4.42225  2.77519  2.73123  3.46354  2.40513  3.72494  3.29354  2.67741  2.69355  4.24690  2.90347  2.73739  3.18146  2.89801  2.37887  2.77519  2.98518  4.58477  3.61503
          0.02803  3.98419  4.70653  0.61958  0.77255  0.48576  0.95510
    565   3.41146  4.85510  4.00446  3.75572  2.30421  3.96128  3.67536  3.40539  3.61006  2.83026  4.06903  3.86307  4.43297  3.88915  3.77048  3.53667  3.69893  3.28135  3.95193  0.79849    567 - -
          2.68618  4.42225  2.77519  2.73123  3.46354  2.40513  3.72494  3.29354  2.67741  2.69355  4.24690  2.90347  2.73739  3.18146  2.89801  2.37887  2.77519  2.98518  4.58477  3.61503
          0.02803  3.98419  4.70653  0.61958  0.77255  0.48576  0.95510
    566   3.28206  4.71180  4.36849  4.00989  3.18098  4.12328  4.63063  2.39225  3.77652  0.74899  3.17092  4.27448  4.54010  4.11808  3.93390  3.70870  3.57161  2.45839  5.09974  3.84851    568 - -
          2.68618  4.42225  2.77519  2.73123  3.46354  2.40513  3.72494  3.29354  2.67741  2.69355  4.24690  2.90347  2.73739  3.18146  2.89801  2.37887  2.77519  2.98518  4.58477  3.61503
          0.02803  3.98419  4.70653  0.61958  0.77255  0.48576  0.95510
    567   3.13430  4.96371  3.63663  3.12568  4.34671  3.59960  3.90964  3.89697  2.28860  3.39266  4.39079  3.47644  4.09752  3.12517  0.82056  3.21361  3.39315  3.61631  5.38496  4.25071    569 - -
          2.68618  4.42225  2.77519  2.73123  3.46354  2.40513  3.72494  3.29354  2.67741  2.69355  4.24690  2.90347  2.73739  3.18146  2.89801  2.37887  2.77519  2.98518  4.58477  3.61503
          0.02803  3.98419  4.70653  0.61958  0.77255  0.48576  0.95510
    568   3.11853  4.50770  4.49197  4.11287  3.45121  4.18515  4.82119  0.94946  3.94313  2.01564  3.37045  4.34267  4.60664  4.28061  4.12706  3.69218  3.41614  1.85475  5.36436  4.11155    570 - -
          2.68618  4.42225  2.77519  2.73123  3.46354  2.40513  3.72494  3.29354  2.67741  2.69355  4.24690  2.90347  2.73739  3.18146  2.89801  2.37887  2.77519  2.98518  4.58477  3.61503
          0.02803  3.98419  4.70653  0.61958  0.77255  0.48576  0.95510
    569   3.52681  4.86080  4.26562  4.00001  2.78815  3.85833  4.04313  3.55613  3.72028  2.93131  4.18461  4.12673  4.38560  4.10213  3.82866  3.72940  3.83308  3.44954  0.68726  2.78457    571 - -
          2.68618  4.42225  2.77519  2.73123  3.46354  2.40513  3.72494  3.29354  2.67741  2.69355  4.24690  2.90347  2.73739  3.18146  2.89801  2.37887  2.77519  2.98518  4.58477  3.61503
          0.02803  3.98419  4.70653  0.61958  0.77255  0.48576  0.95510
    570   2.62273  4.35660  4.43673  3.95705  3.54325  4.09628  4.71981  1.16263  3.83248  2.12447  3.38140  4.18679  4.50773  4.13227  4.05806  3.47907  3.21751  1.65414  5.39908  4.19181    572 - -
          2.68618  4.42225  2.77519  2.73123  3.46354  2.40513  3.72494  3.29354  2.67741  2.69355  4.24690  2.90347  2.73739  3.18146  2.89801  2.37887  2.77519  2.98518  4.58477  3.61503
          0.02803  3.98419  4.70653  0.61958  0.77255  0.48576  0.95510
    571   3.28206  4.71180  4.36849  4.00989  3.18098  4.12328  4.63063  2.39225  3.77652  0.74899  3.17092  4.27448  4.54010  4.11808  3.93390  3.70870  3.57161  2.45839  5.09974  3.84851    573 - -
          2.68618  4.42225  2.77519  2.73123  3.46354  2.40513  3.72494  3.29354  2.67741  2.69355  4.24690  2.90347  2.73739  3.18146  2.89801  2.37887  2.77519  2.98518  4.58477  3.61503
          0.02803  3.98419  4.70653  0.61958  0.77255  0.48576  0.95510
    572   2.89674  4.40958  4.27894  3.94653  3.63353  3.83828  4.72951  2.05027  3.81600  2.30184  3.58272  4.11813  4.39330  4.16822  4.01758  3.34963  3.25604  0.89502  5.43650  4.17461    574 - -
          2.68618  4.42225  2.77519  2.73123  3.46354  2.40513  3.72494  3.29354  2.67741  2.69355  4.24690  2.90347  2.73739  3.18146  2.89801  2.37887  2.77519  2.98518  4.58477  3.61503
          0.02803  3.98419  4.70653  0.61958  0.77255  0.48576  0.95510
    573   3.28206  4.71180  4.36849  4.00989  3.18098  4.12328  4.63063  2.39225  3.77652  0.74899  3.17092  4.27448  4.54010  4.11808  3.93390  3.70870  3.57161  2.45839  5.09974  3.84851    575 - -
          2.68618  4.42225  2.77519  2.73123  3.46354  2.40513  3.72494  3.29354  2.67741  2.69355  4.24690  2.90347  2.73739  3.18146  2.89801  2.37887  2.77519  2.98518  4.58477  3.61503
          0.02803  3.98419  4.70653  0.61958  0.77255  0.48576  0.95510
    574   2.97294  4.95987  2.98027  2.73775  4.14299  3.44193  3.89670  3.79183  2.55106  3.28299  4.30869  3.19810  3.99762  1.04784  2.83262  3.01643  3.27029  3.51486  5.39569  4.09720    576 - -
          2.68618  4.42225  2.77519  2.73123  3.46354  2.40513  3.72494  3.29354  2.67741  2.69355  4.24690  2.90347  2.73739  3.18146  2.89801  2.37887  2.77519  2.98518  4.58477  3.61503
          0.02803  3.98419  4.70653  0.61958  0.77255  0.48576  0.95510
    575   3.02493  4.40078  4.61154  4.13369  3.55006  4.26672  4.88074  1.63870  4.00301  2.09255  3.38810  4.35962  4.64139  4.30170  4.22026  3.66210  3.30907  1.01658  5.47731  4.24589    577 - -
          2.68618  4.42225  2.77519  2.73123  3.46354  2.40513  3.72494  3.29354  2.67741  2.69355  4.24690  2.90347  2.73739  3.18146  2.89801  2.37887  2.77519  2.98518  4.58477  3.61503
          0.02803  3.98419  4.70653  0.61958  0.77255  0.48576  0.95510
    576   3.04113  5.04119  3.47248  2.88103  4.45265  3.62565  3.68373  3.85399  1.90062  3.34590  4.25917  3.25979  4.04540  2.84453  1.11405  3.07385  3.24269  3.55557  5.40426  4.23072    578 - -
          2.68618  4.42225  2.77519  2.73123  3.46354  2.40513  3.72494  3.29354  2.67741  2.69355  4.24690  2.90347  2.73739  3.18146  2.89801  2.37887  2.77519  2.98518  4.58477  3.61503
          0.02803  3.98419  4.70653  0.61958  0.77255  0.48576  0.95510
    577   2.82058  4.85100  3.34167  2.70936  3.96550  3.58127  3.62099  3.50473  2.11537  3.05838  3.93789  3.14369  3.95203  2.43521  1.59253  2.87435  3.02037  3.22542  3.86171  3.87946    579 - -
          2.68618  4.42225  2.77519  2.73123  3.46354  2.40513  3.72494  3.29354  2.67741  2.69355  4.24690  2.90347  2.73739  3.18146  2.89801  2.37887  2.77519  2.98518  4.58477  3.61503
          0.02803  3.98419  4.70653  0.61958  0.77255  0.48576  0.95510
    578   3.04570  5.06133  3.47109  2.86583  4.47990  3.63560  3.66682  3.86688  1.85216  3.35182  4.25717  3.24765  4.04458  2.82275  1.14156  3.07207  3.23885  3.56682  5.40961  4.23929    580 - -
          2.68618  4.42225  2.77519  2.73123  3.46354  2.40513  3.72494  3.29354  2.67741  2.69355  4.24690  2.90347  2.73739  3.18146  2.89801  2.37887  2.77519  2.98518  4.58477  3.61503
          0.02803  3.98419  4.70653  0.61958  0.77255  0.48576  0.95510
    579   2.89674  4.40958  4.27894  3.94653  3.63353  3.83828  4.72951  2.05027  3.81600  2.30184  3.58272  4.11813  4.39330  4.16822  4.01758  3.34963  3.25604  0.89502  5.43650  4.17461    581 - -
          2.68618  4.42225  2.77519  2.73123  3.46354  2.40513  3.72494  3.29354  2.67741  2.69355  4.24690  2.90347  2.73739  3.18146  2.89801  2.37887  2.77519  2.98518  4.58477  3.61503
          0.02803  3.98419  4.70653  0.61958  0.77255  0.48576  0.95510
    580   3.07640  5.04230  3.25967  2.86160  4.45429  3.55265  3.82471  3.89082  0.89512  3.43209  4.38856  3.28077  4.04596  3.01060  2.45784  3.11167  3.32188  3.59267  5.46386  4.29315    582 - -
          2.68618  4.42225  2.77519  2.73123  3.46354  2.40513  3.72494  3.29354  2.67741  2.69355  4.24690  2.90347  2.73739  3.18146  2.89801  2.37887  2.77519  2.98518  4.58477  3.61503
          0.02803  3.98419  4.70653  0.61958  0.77255  0.48576  0.95510
    581   2.43310  4.37037  3.16322  2.97419  4.19948  3.07374  4.13800  3.68247  3.05390  3.37265  4.28821  3.25957  1.20447  3.42069  3.35825  2.40685  2.89171  3.23312  5.54178  4.27123    583 - -
          2.68618  4.42225  2.77519  2.73123  3.46354  2.40513  3.72494  3.29354  2.67741  2.69355  4.24690  2.90347  2.73739  3.18146  2.89801  2.37887  2.77519  2.98518  4.58477  3.61503
          0.02803  3.98419  4.70653  0.61958  0.77255  0.48576  0.95510
    582   2.84909  5.21130  1.24733  2.13999  4.47558  3.25456  3.76718  3.62021  2.73101  3.52700  4.41432  2.77014  3.84675  2.94417  3.26408  2.79472  3.13937  3.54051  5.74066  4.29294    584 - -
          2.68618  4.42225  2.77519  2.73123  3.46354  2.40513  3.72494  3.29354  2.67741  2.69355  4.24690  2.90347  2.73739  3.18146  2.89801  2.37887  2.77519  2.98518  4.58477  3.61503
          0.02803  3.98419  4.70653  0.61958  0.77255  0.48576  0.95510
    583   2.64857  4.95077  2.71202  2.34553  4.25264  3.36132  3.46224  3.69195  2.28941  3.24595  4.04873  2.39260  3.79867  2.74789  2.54106  2.05792  2.88796  3.33083  5.43587  4.08032    585 - -
          2.68618  4.42225  2.77519  2.73123  3.46354  2.40513  3.72494  3.29354  2.67741  2.69355  4.24690  2.90347  2.73739  3.18146  2.89801  2.37887  2.77519  2.98518  4.58477  3.61503
          0.02803  3.98419  4.70653  0.61958  0.77255  0.48576  0.95510
    584   2.98300  5.12858  3.09876  2.65072  4.50559  3.55226  3.64783  3.91348  1.17704  3.38983  4.27485  3.09860  3.98540  2.52078  2.26702  2.97554  3.18621  3.59281  5.47098  4.24076    586 - -
          2.68618  4.42225  2.77519  2.73123  3.46354  2.40513  3.72494  3.29354  2.67741  2.69355  4.24690  2.90347  2.73739  3.18146  2.89801  2.37887  2.77519  2.98518  4.58477  3.61503
          0.02803  3.98419  4.70653  0.61958  0.77255  0.48576  0.95510
    585   2.56032  4.53393  3.04116  2.70363  3.84375  3.27330  3.58243  3.41402  2.65284  2.88109  3.95290  3.11440  1.67126  3.07724  2.99481  2.57969  2.89747  3.08454  5.22563  3.86946    587 - -
          2.68618  4.42225  2.77519  2.73123  3.46354  2.40513  3.72494  3.29354  2.67741  2.69355  4.24690  2.90347  2.73739  3.18146  2.89801  2.37887  2.77519  2.98518  4.58477  3.61503
          0.02803  3.98419  4.70653  0.61958  0.77255  0.48576  0.95510
    586   3.03737  5.14476  3.42090  2.78276  4.58995  3.64683  3.61519  3.94538  1.21453  3.39616  4.27048  3.18794  4.02517  2.75292  1.77964  3.03537  3.20995  3.62817  5.44278  4.26986    588 - -
          2.68618  4.42225  2.77519  2.73123  3.46354  2.40513  3.72494  3.29354  2.67741  2.69355  4.24690  2.90347  2.73739  3.18146  2.89801  2.37887  2.77519  2.98518  4.58477  3.61503
          0.02803  3.98419  4.70653  0.61958  0.77255  0.48576  0.95510
    587   3.23978  4.63004  4.62280  4.07745  3.05785  4.40041  4.68982  2.20847  3.88137  1.03556  1.99126  4.36766  4.63247  4.09168  4.04528  3.75297  3.46985  2.32394  5.10198  3.98269    589 - -
          2.68618  4.42225  2.77519  2.73123  3.46354  2.40513  3.72494  3.29354  2.67741  2.69355  4.24690  2.90347  2.73739  3.18146  2.89801  2.37887  2.77519  2.98518  4.58477  3.61503
          0.02803  3.98419  4.70653  0.61958  0.77255  0.48576  0.95510
    588   3.01380  5.07869  3.26101  2.76773  4.48999  3.57747  3.68585  3.89088  1.06123  3.38702  4.29090  3.18552  4.01560  2.84259  2.18047  3.02784  3.22414  3.57914  5.44894  4.25113    590 - -
          2.68618  4.42225  2.77519  2.73123  3.46354  2.40513  3.72494  3.29354  2.67741  2.69355  4.24690  2.90347  2.73739  3.18146  2.89801  2.37887  2.77519  2.98518  4.58477  3.61503
          0.02803  3.98419  4.70653  0.61958  0.77255  0.48576  0.95510
    589   2.90519  4.64291  3.52461  3.38049  4.36446  3.32414  4.44800  3.93954  3.44753  3.55390  4.60917  3.67549  0.64384  3.83292  3.67961  3.07640  3.35575  3.57202  5.51948  4.48696    591 - -
          2.68618  4.42225  2.77519  2.73123  3.46354  2.40513  3.72494  3.29354  2.67741  2.69355  4.24690  2.90347  2.73739  3.18146  2.89801  2.37887  2.77519  2.98518  4.58477  3.61503
          0.02803  3.98419  4.70653  0.61958  0.77255  0.48576  0.95510
    590   2.86970  5.02860  2.84950  2.52062  4.02637  3.45037  3.12005  3.79047  2.29375  3.29600  4.19044  3.00940  3.92794  1.47854  2.60209  2.86952  3.10962  3.47167  5.28731  3.88618    592 - -
          2.68618  4.42225  2.77519  2.73123  3.46354  2.40513  3.72494  3.29354  2.67741  2.69355  4.24690  2.90347  2.73739  3.18146  2.89801  2.37887  2.77519  2.98518  4.58477  3.61503
          0.02803  3.98419  4.70653  0.61958  0.77255  0.48576  0.95510
    591   3.11241  5.25435  0.77015  2.41034  4.64703  3.29780  4.03345  4.26123  3.13934  3.85011  4.83167  2.97192  3.95860  3.27352  3.66993  3.06288  3.45373  3.88887  5.79369  4.50281    593 - -
          2.68618  4.42225  2.77519  2.73123  3.46354  2.40513  3.72494  3.29354  2.67741  2.69355  4.24690  2.90347  2.73739  3.18146  2.89801  2.37887  2.77519  2.98518  4.58477  3.61503
          0.02803  3.98419  4.70653  0.61958  0.77255  0.48576  0.95510
    592   3.34096  4.72308  4.45034  4.10355  1.03994  4.18820  3.88537  2.70942  3.96035  1.97838  3.42366  4.12196  4.56932  4.09279  4.07257  3.63458  3.61406  2.72788  4.10152  2.45032    594 - -
          2.68618  4.42225  2.77519  2.73123  3.46354  2.40513  3.72494  3.29354  2.67741  2.69355  4.24690  2.90347  2.73739  3.18146  2.89801  2.37887  2.77519  2.98518  4.58477  3.61503
          0.02803  3.98419  4.70653  0.61958  0.77255  0.48576  0.95510
    593   3.13430  4.96371  3.63663  3.12568  4.34671  3.59960  3.90964  3.89697  2.28860  3.39266  4.39079  3.47644  4.09752  3.12517  0.82056  3.21361  3.39315  3.61631  5.38496  4.25071    595 - -
          2.68618  4.42225  2.77519  2.73123  3.46354  2.40513  3.72494  3.29354  2.67741  2.69355  4.24690  2.90347  2.73739  3.18146  2.89801  2.37887  2.77519  2.98518  4.58477  3.61503
          0.02803  3.98419  4.70653  0.61958  0.77255  0.48576  0.95510
    594   2.65285  4.73712  2.64945  2.53173  4.21628  3.17443  3.90933  3.86888  2.79799  3.51164  4.40915  1.23524  3.83524  3.14620  3.18100  2.60843  3.04153  3.44538  5.54641  4.13548    596 - -
          2.68618  4.42225  2.77519  2.73123  3.46354  2.40513  3.72494  3.29354  2.67741  2.69355  4.24690  2.90347  2.73739  3.18146  2.89801  2.37887  2.77519  2.98518  4.58477  3.61503
          0.02803  3.98419  4.70653  0.61958  0.77255  0.48576  0.95510
    595   3.40301  4.77237  4.39184  4.12849  0.84524  4.06472  3.93064  2.91399  4.03295  2.25878  3.62827  4.14630  4.52153  4.17039  4.12504  3.66657  3.70457  2.91272  4.14838  2.50213    597 - -
          2.68618  4.42225  2.77519  2.73123  3.46354  2.40513  3.72494  3.29354  2.67741  2.69355  4.24690  2.90347  2.73739  3.18146  2.89801  2.37887  2.77519  2.98518  4.58477  3.61503
          0.02803  3.98419  4.70653  0.61958  0.77255  0.48576  0.95510
    596   2.89674  4.40958  4.27894  3.94653  3.63353  3.83828  4.72951  2.05027  3.81600  2.30184  3.58272  4.11813  4.39330  4.16822  4.01758  3.34963  3.25604  0.89502  5.43650  4.17461    598 - -
          2.68618  4.42225  2.77519  2.73123  3.46354  2.40513  3.72494  3.29354  2.67741  2.69355  4.24690  2.90347  2.73739  3.18146  2.89801  2.37887  2.77519  2.98518  4.58477  3.61503
          0.02803  3.98419  4.70653  0.61958  0.77255  0.48576  0.95510
    597   2.47570  4.32062  3.53026  3.28879  4.07044  3.15586  4.29720  3.21129  3.23396  3.07079  4.11503  3.47936  3.86883  3.62344  3.48657  2.67833  0.99573  2.89422  5.49840  4.28741    599 - -
          2.68618  4.42225  2.77519  2.73123  3.46354  2.40513  3.72494  3.29354  2.67741  2.69355  4.24690  2.90347  2.73739  3.18146  2.89801  2.37887  2.77519  2.98518  4.58477  3.61503
          0.02803  3.98419  4.70653  0.61958  0.77255  0.48576  0.95510
    598   3.05974  4.59156  4.17054  3.77352  3.26053  3.91799  4.48286  2.44745  3.53514  1.83939  1.17913  4.03689  4.38019  3.91025  3.72713  3.42000  3.36775  2.46628  5.11561  3.88665    600 - -
          2.68618  4.42225  2.77519  2.73123  3.46354  2.40513  3.72494  3.29354  2.67741  2.69355  4.24690  2.90347  2.73739  3.18146  2.89801  2.37887  2.77519  2.98518  4.58477  3.61503
          0.02803  3.98419  4.70653  0.61958  0.77255  0.48576  0.95510
    599   3.40301  4.77237  4.39184  4.12849  0.84524  4.06472  3.93064  2.91399  4.03295  2.25878  3.62827  4.14630  4.52153  4.17039  4.12504  3.66657  3.70457  2.91272  4.14838  2.50213    601 - -
          2.68618  4.42225  2.77519  2.73123  3.46354  2.40513  3.72494  3.29354  2.67741  2.69355  4.24690  2.90347  2.73739  3.18146  2.89801  2.37887  2.77519  2.98518  4.58477  3.61503
          0.02803  3.98419  4.70653  0.61958  0.77255  0.48576  0.95510
    600   2.89674  4.40958  4.27894  3.94653  3.63353  3.83828  4.72951  2.05027  3.81600  2.30184  3.58272  4.11813  4.39330  4.16822  4.01758  3.34963  3.25604  0.89502  5.43650  4.17461    602 - -
          2.68618  4.42225  2.77519  2.73123  3.46354  2.40513  3.72494  3.29354  2.67741  2.69355  4.24690  2.90347  2.73739  3.18146  2.89801  2.37887  2.77519  2.98518  4.58477  3.61503
          0.02803  3.98419  4.70653  0.61958  0.77255  0.48576  0.95510
    601   2.89674  4.40958  4.27894  3.94653  3.63353  3.83828  4.72951  2.05027  3.81600  2.30184  3.58272  4.11813  4.39330  4.16822  4.01758  3.34963  3.25604  0.89502  5.43650  4.17461    603 - -
          2.68618  4.42225  2.77519  2.73123  3.46354  2.40513  3.72494  3.29354  2.67741  2.69355  4.24690  2.90347  2.73739  3.18146  2.89801  2.37887  2.77519  2.98518  4.58477  3.61503
          0.02803  3.98419  4.70653  0.61958  0.77255  0.48576  0.95510
    602   3.40301  4.77237  4.39184  4.12849  0.84524  4.06472  3.93064  2.91399  4.03295  2.25878  3.62827  4.14630  4.52153  4.17039  4.12504  3.66657  3.70457  2.91272  4.14838  2.50213    604 - -
          2.68618  4.42225  2.77519  2.73123  3.46354  2.40513  3.72494  3.29354  2.67741  2.69355  4.24690  2.90347  2.73739  3.18146  2.89801  2.37887  2.77519  2.98518  4.58477  3.61503
          0.02803  3.98419  4.70653  0.61958  0.77255  0.48576  0.95510
    603   2.89674  4.40958  4.27894  3.94653  3.63353  3.83828  4.72951  2.05027  3.81600  2.30184  3.58272  4.11813  4.39330  4.16822  4.01758  3.34963  3.25604  0.89502  5.43650  4.17461    605 - -
          2.68618  4.42225  2.77519  2.73123  3.46354  2.40513  3.72494  3.29354  2.67741  2.69355  4.24690  2.90347  2.73739  3.18146  2.89801  2.37887  2.77519  2.98518  4.58477  3.61503
          0.02803  3.98419  4.70653  0.61958  0.77255  0.48576  0.95510
    604   3.28206  4.71180  4.36849  4.00989  3.18098  4.12328  4.63063  2.39225  3.77652  0.74899  3.17092  4.27448  4.54010  4.11808  3.93390  3.70870  3.57161  2.45839  5.09974  3.84851    606 - -
          2.68618  4.42225  2.77519  2.73123  3.46354  2.40513  3.72494  3.29354  2.67741  2.69355  4.24690  2.90347  2.73739  3.18146  2.89801  2.37887  2.77519  2.98518  4.58477  3.61503
          0.02803  3.98419  4.70653  0.61958  0.77255  0.48576  0.95510
    605   3.40301  4.77237  4.39184  4.12849  0.84524  4.06472  3.93064  2.91399  4.03295  2.25878  3.62827  4.14630  4.52153  4.17039  4.12504  3.66657  3.70457  2.91272  4.14838  2.50213    607 - -
          2.68618  4.42225  2.77519  2.73123  3.46354  2.40513  3.72494  3.29354  2.67741  2.69355  4.24690  2.90347  2.73739  3.18146  2.89801  2.37887  2.77519  2.98518  4.58477  3.61503
          0.02803  3.98419  4.70653  0.61958  0.77255  0.48576  0.95510
    606   0.86404  4.25060  3.57842  3.37608  4.16591  3.07190  4.38459  3.30833  3.39526  3.18467  4.20514  3.49668  3.82180  3.72640  3.63739  2.60039  2.88554  2.94337  5.58190  4.39489    608 - -
          2.68618  4.42225  2.77519  2.73123  3.46354  2.40513  3.72494  3.29354  2.67741  2.69355  4.24690  2.90347  2.73739  3.18146  2.89801  2.37887  2.77519  2.98518  4.58477  3.61503
          0.02803  3.98419  4.70653  0.61958  0.77255  0.48576  0.95510
    607   3.13945  4.47698  4.71738  4.21567  3.38151  4.42621  4.89435  1.09869  4.05034  1.76078  3.22012  4.46170  4.72003  4.32357  4.24119  3.80919  3.39891  1.70477  5.37689  4.16789    609 - -
          2.68618  4.42225  2.77519  2.73123  3.46354  2.40513  3.72494  3.29354  2.67741  2.69355  4.24690  2.90347  2.73739  3.18146  2.89801  2.37887  2.77519  2.98518  4.58477  3.61503
          0.02803  3.98419  4.70653  0.61958  0.77255  0.48576  0.95510
    608   2.71861  0.73950  4.26242  4.02824  3.99499  3.31711  4.65085  3.15828  3.85609  3.06832  4.19361  3.98551  4.03280  4.19768  3.96034  2.99033  3.19485  2.89510  5.38651  4.28163    610 - -
          2.68618  4.42225  2.77519  2.73123  3.46354  2.40513  3.72494  3.29354  2.67741  2.69355  4.24690  2.90347  2.73739  3.18146  2.89801  2.37887  2.77519  2.98518  4.58477  3.61503
          0.02803  3.98419  4.70653  0.61958  0.77255  0.48576  0.95510
    609   3.52681  4.86080  4.26562  4.00001  2.78815  3.85833  4.04313  3.55613  3.72028  2.93131  4.18461  4.12673  4.38560  4.10213  3.82866  3.72940  3.83308  3.44954  0.68726  2.78457    611 - -
          2.68618  4.42225  2.77519  2.73123  3.46354  2.40513  3.72494  3.29354  2.67741  2.69355  4.24690  2.90347  2.73739  3.18146  2.89801  2.37887  2.77519  2.98518  4.58477  3.61503
          0.02803  3.98419  4.70653  0.61958  0.77255  0.48576  0.95510
    610   1.00971  4.17054  3.44200  3.21818  4.27426  2.52177  4.28369  3.57941  3.29163  3.36707  4.24406  3.35214  3.71772  3.58633  3.57138  2.44722  2.75379  3.08928  5.63195  4.44012    612 - -
          2.68618  4.42225  2.77519  2.73123  3.46354  2.40513  3.72494  3.29354  2.67741  2.69355  4.24690  2.90347  2.73739  3.18146  2.89801  2.37887  2.77519  2.98518  4.58477  3.61503
          0.02803  3.98419  4.70653  0.61958  0.77255  0.48576  0.95510
    611   2.90519  4.64291  3.52461  3.38049  4.36446  3.32414  4.44800  3.93954  3.44753  3.55390  4.60917  3.67549  0.64384  3.83292  3.67961  3.07640  3.35575  3.57202  5.51948  4.48696    613 - -
          2.68618  4.42225  2.77519  2.73123  3.46354  2.40513  3.72494  3.29354  2.67741  2.69355  4.24690  2.90347  2.73739  3.18146  2.89801  2.37887  2.77519  2.98518  4.58477  3.61503
          0.02803  3.98419  4.70653  0.61958  0.77255  0.48576  0.95510
    612   3.28206  4.71180  4.36849  4.00989  3.18098  4.12328  4.63063  2.39225  3.77652  0.74899  3.17092  4.27448  4.54010  4.11808  3.93390  3.70870  3.57161  2.45839  5.09974  3.84851    614 - -
          2.68618  4.42225  2.77519  2.73123  3.46354  2.40513  3.72494  3.29354  2.67741  2.69355  4.24690  2.90347  2.73739  3.18146  2.89801  2.37887  2.77519  2.98518  4.58477  3.61503
          0.02803  3.98419  4.70653  0.61958  0.77255  0.48576  0.95510
    613   2.81889  4.81734  2.77495  2.67224  4.19867  3.26115  4.01555  3.93419  2.92921  3.56868  4.52406  0.97452  3.91896  3.28937  3.28691  2.88237  3.20497  3.54507  5.49186  4.13964    615 - -
          2.68618  4.42225  2.77519  2.73123  3.46354  2.40513  3.72494  3.29354  2.67741  2.69355  4.24690  2.90347  2.73739  3.18146  2.89801  2.37887  2.77519  2.98518  4.58477  3.61503
          0.02803  3.98419  4.70653  0.61958  0.77255  0.48576  0.95510
    614   3.34226  4.72533  4.44516  4.10333  1.03021  4.18138  3.88285  2.71980  3.96202  1.99525  3.43440  4.12006  4.56690  4.09461  4.07354  3.63294  3.61724  2.73685  4.09868  2.44635    616 - -
          2.68618  4.42225  2.77519  2.73123  3.46354  2.40513  3.72494  3.29354  2.67741  2.69355  4.24690  2.90347  2.73739  3.18146  2.89801  2.37887  2.77519  2.98518  4.58477  3.61503
          0.02803  3.98419  4.70653  0.61958  0.77255  0.48576  0.95510
    615   3.11853  4.50770  4.49197  4.11287  3.45121  4.18515  4.82119  0.94946  3.94313  2.01564  3.37045  4.34267  4.60664  4.28061  4.12706  3.69218  3.41614  1.85475  5.36436  4.11155    617 - -
          2.68618  4.42225  2.77519  2.73123  3.46354  2.40513  3.72494  3.29354  2.67741  2.69355  4.24690  2.90347  2.73739  3.18146  2.89801  2.37887  2.77519  2.98518  4.58477  3.61503
          0.02803  3.98419  4.70653  0.61958  0.77255  0.48576  0.95510
    616   2.80887  4.57224  3.50544  3.41954  4.55791  0.57580  4.53210  4.18555  3.61594  3.82542  4.80276  3.66986  3.96692  3.93134  3.83886  2.98415  3.29881  3.69232  5.62265  4.66390    618 - -
          2.68618  4.42225  2.77519  2.73123  3.46354  2.40513  3.72494  3.29354  2.67741  2.69355  4.24690  2.90347  2.73739  3.18146  2.89801  2.37887  2.77519  2.98518  4.58477  3.61503
          0.02803  3.98419  4.70653  0.61958  0.77255  0.48576  0.95510
    617   3.28206  4.71180  4.36849  4.00989  3.18098  4.12328  4.63063  2.39225  3.77652  0.74899  3.17092  4.27448  4.54010  4.11808  3.93390  3.70870  3.57161  2.45839  5.09974  3.84851    619 - -
          2.68618  4.42225  2.77519  2.73123  3.46354  2.40513  3.72494  3.29354  2.67741  2.69355  4.24690  2.90347  2.73739  3.18146  2.89801  2.37887  2.77519  2.98518  4.58477  3.61503
          0.02803  3.98419  4.70653  0.61958  0.77255  0.48576  0.95510
    618   1.65957  4.27588  3.92305  3.42322  3.58478  3.63365  4.28765  1.95062  3.33690  2.36120  3.47760  3.69565  4.13719  3.64565  3.62728  2.99196  2.96985  1.86947  5.23009  4.01062    620 - -
          2.68618  4.42225  2.77519  2.73123  3.46354  2.40513  3.72494  3.29354  2.67741  2.69355  4.24690  2.90347  2.73739  3.18146  2.89801  2.37887  2.77519  2.98518  4.58477  3.61503
          0.02803  3.98419  4.70653  0.61958  0.77255  0.48576  0.95510
    619   2.89674  4.40958  4.27894  3.94653  3.63353  3.83828  4.72951  2.05027  3.81600  2.30184  3.58272  4.11813  4.39330  4.16822  4.01758  3.34963  3.25604  0.89502  5.43650  4.17461    621 - -
          2.68618  4.42225  2.77519  2.73123  3.46354  2.40513  3.72494  3.29354  2.67741  2.69355  4.24690  2.90347  2.73739  3.18146  2.89801  2.37887  2.77519  2.98518  4.58477  3.61503
          0.02803  3.98419  4.70653  0.61958  0.77255  0.48576  0.95510
    620   0.86404  4.25060  3.57842  3.37608  4.16591  3.07190  4.38459  3.30833  3.39526  3.18467  4.20514  3.49668  3.82180  3.72640  3.63739  2.60039  2.88554  2.94337  5.58190  4.39489    622 - -
          2.68618  4.42225  2.77519  2.73123  3.46354  2.40513  3.72494  3.29354  2.67741  2.69355  4.24690  2.90347  2.73739  3.18146  2.89801  2.37887  2.77519  2.98518  4.58477  3.61503
          0.02803  3.98419  4.70653  0.61958  0.77255  0.48576  0.95510
    621   2.41590  4.30404  3.39067  3.01999  3.83377  3.18167  4.03924  2.72861  2.96570  2.92668  3.89192  3.30237  3.82364  3.33202  3.28454  1.31708  2.82094  2.81022  5.29174  3.98309    623 - -
          2.68618  4.42225  2.77519  2.73123  3.46354  2.40513  3.72494  3.29354  2.67741  2.69355  4.24690  2.90347  2.73739  3.18146  2.89801  2.37887  2.77519  2.98518  4.58477  3.61503
          0.02803  3.98419  4.70653  0.61958  0.77255  0.48576  0.95510
    622   2.89485  5.36915  1.45672  2.13611  4.68800  3.21177  3.77571  4.24381  2.78663  3.76744  4.62228  1.82818  3.83599  2.94969  3.36231  2.80507  3.19758  3.81680  5.89714  4.40781    624 - -
          2.68618  4.42225  2.77519  2.73123  3.46354  2.40513  3.72494  3.29354  2.67741  2.69355  4.24690  2.90347  2.73739  3.18146  2.89801  2.37887  2.77519  2.98518  4.58477  3.61503
          0.02803  3.98419  4.70653  0.61958  0.77255  0.48576  0.95510
    623   2.90519  4.64291  3.52461  3.38049  4.36446  3.32414  4.44800  3.93954  3.44753  3.55390  4.60917  3.67549  0.64384  3.83292  3.67961  3.07640  3.35575  3.57202  5.51948  4.48696    625 - -
          2.68618  4.42225  2.77519  2.73123  3.46354  2.40513  3.72494  3.29354  2.67741  2.69355  4.24690  2.90347  2.73739  3.18146  2.89801  2.37887  2.77519  2.98518  4.58477  3.61503
          0.02803  3.98419  4.70653  0.61958  0.77255  0.48576  0.95510
    624   1.88544  4.60557  2.31436  2.54474  3.97772  3.33236  3.75843  3.06990  2.62161  2.97414  3.85547  3.02398  3.82173  2.94580  3.06410  2.64272  2.84157  2.66581  5.32498  4.01023    626 - -
          2.68618  4.42225  2.77519  2.73123  3.46354  2.40513  3.72494  3.29354  2.67741  2.69355  4.24690  2.90347  2.73739  3.18146  2.89801  2.37887  2.77519  2.98518  4.58477  3.61503
          0.02803  3.98419  4.70653  0.61958  0.77255  0.48576  0.95510
    625   2.42134  4.53419  2.99109  2.61693  4.13950  3.20818  3.80993  3.53713  2.40432  3.17740  4.01330  2.94246  3.77816  3.00269  2.99964  1.60809  2.51391  3.15250  5.42027  4.13206    627 - -
          2.68618  4.42225  2.77519  2.73123  3.46354  2.40513  3.72494  3.29354  2.67741  2.69355  4.24690  2.90347  2.73739  3.18146  2.89801  2.37887  2.77519  2.98518  4.58477  3.61503
          0.02803  3.98419  4.70653  0.61958  0.77255  0.48576  0.95510
    626   3.08947  4.54024  4.41102  3.88977  3.15957  4.19226  4.56521  2.02665  3.68797  1.63337  1.48600  4.17374  4.51268  3.96979  3.88666  3.55270  3.34423  2.20926  5.11492  3.94127    628 - -
          2.68618  4.42225  2.77519  2.73123  3.46354  2.40513  3.72494  3.29354  2.67741  2.69355  4.24690  2.90347  2.73739  3.18146  2.89801  2.37887  2.77519  2.98518  4.58477  3.61503
          0.02803  3.98419  4.70653  0.61958  0.77255  0.48576  0.95510
    627   2.16155  4.21807  3.55783  3.06486  3.67826  2.31063  4.00583  2.64592  3.01439  2.68822  3.61557  3.36081  3.86625  3.32333  3.34401  2.65959  2.64935  1.93862  5.13994  3.91379    629 - -
          2.68618  4.42225  2.77519  2.73123  3.46354  2.40513  3.72494  3.29354  2.67741  2.69355  4.24690  2.90347  2.73739  3.18146  2.89801  2.37887  2.77519  2.98518  4.58477  3.61503
          0.02803  3.98419  4.70653  0.61958  0.77255  0.48576  0.95510
    628   2.90519  4.64291  3.52461  3.38049  4.36446  3.32414  4.44800  3.93954  3.44753  3.55390  4.60917  3.67549  0.64384  3.83292  3.67961  3.07640  3.35575  3.57202  5.51948  4.48696    630 - -
          2.68618  4.42225  2.77519  2.73123  3.46354  2.40513  3.72494  3.29354  2.67741  2.69355  4.24690  2.90347  2.73739  3.18146  2.89801  2.37887  2.77519  2.98518  4.58477  3.61503
          0.02803  3.98419  4.70653  0.61958  0.77255  0.48576  0.95510
    629   3.13430  4.96371  3.63663  3.12568  4.34671  3.59960  3.90964  3.89697  2.28860  3.39266  4.39079  3.47644  4.09752  3.12517  0.82056  3.21361  3.39315  3.61631  5.38496  4.25071    631 - -
          2.68618  4.42225  2.77519  2.73123  3.46354  2.40513  3.72494  3.29354  2.67741  2.69355  4.24690  2.90347  2.73739  3.18146  2.89801  2.37887  2.77519  2.98518  4.58477  3.61503
          0.02803  3.98419  4.70653  0.61958  0.77255  0.48576  0.95510
    630   3.08151  4.46474  4.58943  4.15240  3.43861  4.26883  4.86370  1.02945  3.98291  1.95979  3.30924  4.37545  4.64977  4.29628  4.17776  3.69300  3.37040  1.71985  5.40226  4.15732    632 - -
          2.68618  4.42225  2.77519  2.73123  3.46354  2.40513  3.72494  3.29354  2.67741  2.69355  4.24690  2.90347  2.73739  3.18146  2.89801  2.37887  2.77519  2.98518  4.58477  3.61503
          0.02803  3.98419  4.70653  0.61958  0.77255  0.48576  0.95510
    631   2.90519  4.64291  3.52461  3.38049  4.36446  3.32414  4.44800  3.93954  3.44753  3.55390  4.60917  3.67549  0.64384  3.83292  3.67961  3.07640  3.35575  3.57202  5.51948  4.48696    633 - -
          2.68618  4.42225  2.77519  2.73123  3.46354  2.40513  3.72494  3.29354  2.67741  2.69355  4.24690  2.90347  2.73739  3.18146  2.89801  2.37887  2.77519  2.98518  4.58477  3.61503
          0.02803  3.98419  4.70653  0.61958  0.77255  0.48576  0.95510
    632   3.05150  5.18223  2.53921  0.87643  4.54294  3.34832  3.94617  4.01916  2.84098  3.61881  4.58901  3.00074  3.95854  3.16019  3.26058  3.02320  3.35695  3.69189  5.69350  4.41707    634 - -
          2.68618  4.42225  2.77519  2.73123  3.46354  2.40513  3.72494  3.29354  2.67741  2.69355  4.24690  2.90347  2.73739  3.18146  2.89801  2.37887  2.77519  2.98518  4.58477  3.61503
          0.02803  3.98419  4.70653  0.61958  0.77255  0.48576  0.95510
    633   3.52681  4.86080  4.26562  4.00001  2.78815  3.85833  4.04313  3.55613  3.72028  2.93131  4.18461  4.12673  4.38560  4.10213  3.82866  3.72940  3.83308  3.44954  0.68726  2.78457    635 - -
          2.68618  4.42225  2.77519  2.73123  3.46354  2.40513  3.72494  3.29354  2.67741  2.69355  4.24690  2.90347  2.73739  3.18146  2.89801  2.37887  2.77519  2.98518  4.58477  3.61503
          0.02803  3.98419  4.70653  0.61958  0.77255  0.48576  0.95510
    634   3.28206  4.71180  4.36849  4.00989  3.18098  4.12328  4.63063  2.39225  3.77652  0.74899  3.17092  4.27448  4.54010  4.11808  3.93390  3.70870  3.57161  2.45839  5.09974  3.84851    636 - -
          2.68618  4.42225  2.77519  2.73123  3.46354  2.40513  3.72494  3.29354  2.67741  2.69355  4.24690  2.90347  2.73739  3.18146  2.89801  2.37887  2.77519  2.98518  4.58477  3.61503
          0.02803  3.98419  4.70653  0.61958  0.77255  0.48576  0.95510
    635   3.40301  4.77237  4.39184  4.12849  0.84524  4.06472  3.93064  2.91399  4.03295  2.25878  3.62827  4.14630  4.52153  4.17039  4.12504  3.66657  3.70457  2.91272  4.14838  2.50213    637 - -
          2.68618  4.42225  2.77519  2.73123  3.46354  2.40513  3.72494  3.29354  2.67741  2.69355  4.24690  2.90347  2.73739  3.18146  2.89801  2.37887  2.77519  2.98518  4.58477  3.61503
          0.02803  3.98419  4.70653  0.61958  0.77255  0.48576  0.95510
    636   2.89674  4.40958  4.27894  3.94653  3.63353  3.83828  4.72951  2.05027  3.81600  2.30184  3.58272  4.11813  4.39330  4.16822  4.01758  3.34963  3.25604  0.89502  5.43650  4.17461    638 - -
          2.68618  4.42225  2.77519  2.73123  3.46354  2.40513  3.72494  3.29354  2.67741  2.69355  4.24690  2.90347  2.73739  3.18146  2.89801  2.37887  2.77519  2.98518  4.58477  3.61503
          0.02803  3.98419  4.70653  0.61958  0.77255  0.48576  0.95510
    637   1.05211  4.14469  3.46619  3.22570  4.21502  2.94935  4.26723  3.49294  3.26392  3.30628  4.19263  3.34465  3.70841  3.57022  3.53977  2.16200  2.72557  3.02123  5.60810  4.38658    639 - -
          2.68618  4.42225  2.77519  2.73123  3.46354  2.40513  3.72494  3.29354  2.67741  2.69355  4.24690  2.90347  2.73739  3.18146  2.89801  2.37887  2.77519  2.98518  4.58477  3.61503
          0.02803  3.98419  4.70653  0.61958  0.77255  0.48576  0.95510
    638   2.37267  4.29400  3.30637  3.12834  4.18888  3.02195  4.23461  3.72709  3.20965  3.43906  4.35648  3.33452  3.77019  3.55042  3.49154  0.93429  2.86136  3.23766  5.55264  4.27327    640 - -
          2.68618  4.42225  2.77519  2.73123  3.46354  2.40513  3.72494  3.29354  2.67741  2.69355  4.24690  2.90347  2.73739  3.18146  2.89801  2.37887  2.77519  2.98518  4.58477  3.61503
          0.02803  3.98419  4.70653  0.61958  0.77255  0.48576  0.95510
    639   3.41146  4.85510  4.00446  3.75572  2.30421  3.96128  3.67536  3.40539  3.61006  2.83026  4.06903  3.86307  4.43297  3.88915  3.77048  3.53667  3.69893  3.28135  3.95193  0.79849    641 - -
          2.68618  4.42225  2.77519  2.73123  3.46354  2.40513  3.72494  3.29354  2.67741  2.69355  4.24690  2.90347  2.73739  3.18146  2.89801  2.37887  2.77519  2.98518  4.58477  3.61503
          0.02803  3.98419  4.70653  0.61958  0.77255  0.48576  0.95510
    640   3.41146  4.85510  4.00446  3.75572  2.30421  3.96128  3.67536  3.40539  3.61006  2.83026  4.06903  3.86307  4.43297  3.88915  3.77048  3.53667  3.69893  3.28135  3.95193  0.79849    642 - -
          2.68618  4.42225  2.77519  2.73123  3.46354  2.40513  3.72494  3.29354  2.67741  2.69355  4.24690  2.90347  2.73739  3.18146  2.89801  2.37887  2.77519  2.98518  4.58477  3.61503
          0.02803  3.98419  4.70653  0.61958  0.77255  0.48576  0.95510
    641   3.11580  4.58715  4.35681  3.85072  3.12134  4.16883  4.51568  2.26836  3.60758  1.52378  1.44818  4.14021  4.49975  3.92579  3.80477  3.54518  3.37273  2.32339  5.07043  3.86320    643 - -
          2.68618  4.42225  2.77519  2.73123  3.46354  2.40513  3.72494  3.29354  2.67741  2.69355  4.24690  2.90347  2.73739  3.18146  2.89801  2.37887  2.77519  2.98518  4.58477  3.61503
          0.02803  3.98419  4.70653  0.61958  0.77255  0.48576  0.95510
    642   0.86404  4.25060  3.57842  3.37608  4.16591  3.07190  4.38459  3.30833  3.39526  3.18467  4.20514  3.49668  3.82180  3.72640  3.63739  2.60039  2.88554  2.94337  5.58190  4.39489    644 - -
          2.68618  4.42225  2.77519  2.73123  3.46354  2.40513  3.72494  3.29354  2.67741  2.69355  4.24690  2.90347  2.73739  3.18146  2.89801  2.37887  2.77519  2.98518  4.58477  3.61503
          0.02803  3.98419  4.70653  0.61958  0.77255  0.48576  0.95510
    643   3.41146  4.85510  4.00446  3.75572  2.30421  3.96128  3.67536  3.40539  3.61006  2.83026  4.06903  3.86307  4.43297  3.88915  3.77048  3.53667  3.69893  3.28135  3.95193  0.79849    645 - -
          2.68618  4.42225  2.77519  2.73123  3.46354  2.40513  3.72494  3.29354  2.67741  2.69355  4.24690  2.90347  2.73739  3.18146  2.89801  2.37887  2.77519  2.98518  4.58477  3.61503
          0.02803  3.98419  4.70653  0.61958  0.77255  0.48576  0.95510
    644   3.40301  4.77237  4.39184  4.12849  0.84524  4.06472  3.93064  2.91399  4.03295  2.25878  3.62827  4.14630  4.52153  4.17039  4.12504  3.66657  3.70457  2.91272  4.14838  2.50213    646 - -
          2.68618  4.42225  2.77519  2.73123  3.46354  2.40513  3.72494  3.29354  2.67741  2.69355  4.24690  2.90347  2.73739  3.18146  2.89801  2.37887  2.77519  2.98518  4.58477  3.61503
          0.02803  3.98419  4.70653  0.61958  0.77255  0.48576  0.95510
    645   2.81889  4.81734  2.77495  2.67224  4.19867  3.26115  4.01555  3.93419  2.92921  3.56868  4.52406  0.97452  3.91896  3.28937  3.28691  2.88237  3.20497  3.54507  5.49186  4.13964    647 - -
          2.68618  4.42225  2.77519  2.73123  3.46354  2.40513  3.72494  3.29354  2.67741  2.69355  4.24690  2.90347  2.73739  3.18146  2.89801  2.37887  2.77519  2.98518  4.58477  3.61503
          0.02803  3.98419  4.70653  0.61958  0.77255  0.48576  0.95510
    646   2.37267  4.29400  3.30637  3.12834  4.18888  3.02195  4.23461  3.72709  3.20965  3.43906  4.35648  3.33452  3.77019  3.55042  3.49154  0.93429  2.86136  3.23766  5.55264  4.27327    648 - -
          2.68618  4.42225  2.77519  2.73123  3.46354  2.40513  3.72494  3.29354  2.67741  2.69355  4.24690  2.90347  2.73739  3.18146  2.89801  2.37887  2.77519  2.98518  4.58477  3.61503
          0.02803  3.98419  4.70653  0.61958  0.77255  0.48576  0.95510
    647   2.71861  0.73950  4.26242  4.02824  3.99499  3.31711  4.65085  3.15828  3.85609  3.06832  4.19361  3.98551  4.03280  4.19768  3.96034  2.99033  3.19485  2.89510  5.38651  4.28163    649 - -
          2.68618  4.42225  2.77519  2.73123  3.46354  2.40513  3.72494  3.29354  2.67741  2.69355  4.24690  2.90347  2.73739  3.18146  2.89801  2.37887  2.77519  2.98518  4.58477  3.61503
          0.02803  3.98419  4.70653  0.61958  0.77255  0.48576  0.95510
    648   3.28206  4.71180  4.36849  4.00989  3.18098  4.12328  4.63063  2.39225  3.77652  0.74899  3.17092  4.27448  4.54010  4.11808  3.93390  3.70870  3.57161  2.45839  5.09974  3.84851    650 - -
          2.68618  4.42225  2.77519  2.73123  3.46354  2.40513  3.72494  3.29354  2.67741  2.69355  4.24690  2.90347  2.73739  3.18146  2.89801  2.37887  2.77519  2.98518  4.58477  3.61503
          0.02803  3.98419  4.70653  0.61958  0.77255  0.48576  0.95510
    649   2.81889  4.81734  2.77495  2.67224  4.19867  3.26115  4.01555  3.93419  2.92921  3.56868  4.52406  0.97452  3.91896  3.28937  3.28691  2.88237  3.20497  3.54507  5.49186  4.13964    651 - -
          2.68618  4.42225  2.77519  2.73123  3.46354  2.40513  3.72494  3.29354  2.67741  2.69355  4.24690  2.90347  2.73739  3.18146  2.89801  2.37887  2.77519  2.98518  4.58477  3.61503
          0.02803  3.98419  4.70653  0.61958  0.77255  0.48576  0.95510
    650   0.86404  4.25060  3.57842  3.37608  4.16591  3.07190  4.38459  3.30833  3.39526  3.18467  4.20514  3.49668  3.82180  3.72640  3.63739  2.60039  2.88554  2.94337  5.58190  4.39489    652 - -
          2.68618  4.42225  2.77519  2.73123  3.46354  2.40513  3.72494  3.29354  2.67741  2.69355  4.24690  2.90347  2.73739  3.18146  2.89801  2.37887  2.77519  2.98518  4.58477  3.61503
          0.02803  3.98419  4.70653  0.61958  0.77255  0.48576  0.95510
    651   3.11853  4.50770  4.49197  4.11287  3.45121  4.18515  4.82119  0.94946  3.94313  2.01564  3.37045  4.34267  4.60664  4.28061  4.12706  3.69218  3.41614  1.85475  5.36436  4.11155    653 - -
          2.68618  4.42225  2.77519  2.73123  3.46354  2.40513  3.72494  3.29354  2.67741  2.69355  4.24690  2.90347  2.73739  3.18146  2.89801  2.37887  2.77519  2.98518  4.58477  3.61503
          0.02803  3.98419  4.70653  0.61958  0.77255  0.48576  0.95510
    652   3.08491  4.44714  4.66369  4.19770  3.46634  4.32717  4.91339  1.05787  4.04680  1.96503  3.30582  4.42243  4.68174  4.33796  4.24459  3.73335  3.36528  1.61615  5.44223  4.22092    654 - -
          2.68618  4.42225  2.77519  2.73123  3.46354  2.40513  3.72494  3.29354  2.67741  2.69355  4.24690  2.90347  2.73739  3.18146  2.89801  2.37887  2.77519  2.98518  4.58477  3.61503
          0.02803  3.98419  4.70653  0.61958  0.77255  0.48576  0.95510
    653   3.41146  4.85510  4.00446  3.75572  2.30421  3.96128  3.67536  3.40539  3.61006  2.83026  4.06903  3.86307  4.43297  3.88915  3.77048  3.53667  3.69893  3.28135  3.95193  0.79849    655 - -
          2.68618  4.42225  2.77519  2.73123  3.46354  2.40513  3.72494  3.29354  2.67741  2.69355  4.24690  2.90347  2.73739  3.18146  2.89801  2.37887  2.77519  2.98518  4.58477  3.61503
          0.02803  3.98419  4.70653  0.61958  0.77255  0.48576  0.95510
    654   2.80887  4.57224  3.50544  3.41954  4.55791  0.57580  4.53210  4.18555  3.61594  3.82542  4.80276  3.66986  3.96692  3.93134  3.83886  2.98415  3.29881  3.69232  5.62265  4.66390    656 - -
          2.68618  4.42225  2.77519  2.73123  3.46354  2.40513  3.72494  3.29354  2.67741  2.69355  4.24690  2.90347  2.73739  3.18146  2.89801  2.37887  2.77519  2.98518  4.58477  3.61503
          0.02803  3.98419  4.70653  0.61958  0.77255  0.48576  0.95510
    655   3.28206  4.71180  4.36849  4.00989  3.18098  4.12328  4.63063  2.39225  3.77652  0.74899  3.17092  4.27448  4.54010  4.11808  3.93390  3.70870  3.57161  2.45839  5.09974  3.84851    657 - -
          2.68618  4.42225  2.77519  2.73123  3.46354  2.40513  3.72494  3.29354  2.67741  2.69355  4.24690  2.90347  2.73739  3.18146  2.89801  2.37887  2.77519  2.98518  4.58477  3.61503
          0.02803  3.98419  4.70653  0.61958  0.77255  0.48576  0.95510
    656   3.28206  4.71180  4.36849  4.00989  3.18098  4.12328  4.63063  2.39225  3.77652  0.74899  3.17092  4.27448  4.54010  4.11808  3.93390  3.70870  3.57161  2.45839  5.09974  3.84851    658 - -
          2.68618  4.42225  2.77519  2.73123  3.46354  2.40513  3.72494  3.29354  2.67741  2.69355  4.24690  2.90347  2.73739  3.18146  2.89801  2.37887  2.77519  2.98518  4.58477  3.61503
          0.02803  3.98419  4.70653  0.61958  0.77255  0.48576  0.95510
    657   2.81889  4.81734  2.77495  2.67224  4.19867  3.26115  4.01555  3.93419  2.92921  3.56868  4.52406  0.97452  3.91896  3.28937  3.28691  2.88237  3.20497  3.54507  5.49186  4.13964    659 - -
          2.68618  4.42225  2.77519  2.73123  3.46354  2.40513  3.72494  3.29354  2.67741  2.69355  4.24690  2.90347  2.73739  3.18146  2.89801  2.37887  2.77519  2.98518  4.58477  3.61503
          0.02803  3.98419  4.70653  0.61958  0.77255  0.48576  0.95510
    658   2.86799  5.02538  2.94482  2.55324  4.21283  3.47754  3.46319  3.78700  2.18282  3.29416  4.17110  3.02942  3.93075  1.49633  2.36468  2.87194  3.09484  3.46559  5.36871  4.04263    660 - -
          2.68618  4.42225  2.77519  2.73123  3.46354  2.40513  3.72494  3.29354  2.67741  2.69355  4.24690  2.90347  2.73739  3.18146  2.89801  2.37887  2.77519  2.98518  4.58477  3.61503
          0.02803  3.98419  4.70653  0.61958  0.77255  0.48576  0.95510
    659   2.81889  4.81734  2.77495  2.67224  4.19867  3.26115  4.01555  3.93419  2.92921  3.56868  4.52406  0.97452  3.91896  3.28937  3.28691  2.88237  3.20497  3.54507  5.49186  4.13964    661 - -
          2.68618  4.42225  2.77519  2.73123  3.46354  2.40513  3.72494  3.29354  2.67741  2.69355  4.24690  2.90347  2.73739  3.18146  2.89801  2.37887  2.77519  2.98518  4.58477  3.61503
          0.02803  3.98419  4.70653  0.61958  0.77255  0.48576  0.95510
    660   3.40301  4.77237  4.39184  4.12849  0.84524  4.06472  3.93064  2.91399  4.03295  2.25878  3.62827  4.14630  4.52153  4.17039  4.12504  3.66657  3.70457  2.91272  4.14838  2.50213    662 - -
          2.68618  4.42225  2.77519  2.73123  3.46354  2.40513  3.72494  3.29354  2.67741  2.69355  4.24690  2.90347  2.73739  3.18146  2.89801  2.37887  2.77519  2.98518  4.58477  3.61503
          0.02803  3.98419  4.70653  0.61958  0.77255  0.48576  0.95510
    661   2.97732  4.89700  3.47333  2.97762  4.38726  3.26063  3.83799  3.87444  2.23754  3.40542  4.33082  3.34595  4.02503  3.03264  0.97106  3.05062  3.24921  3.54802  5.41318  4.25654    663 - -
          2.68618  4.42225  2.77519  2.73123  3.46354  2.40513  3.72494  3.29354  2.67741  2.69355  4.24690  2.90347  2.73739  3.18146  2.89801  2.37887  2.77519  2.98518  4.58477  3.61503
          0.02803  3.98419  4.70653  0.61958  0.77255  0.48576  0.95510
    662   2.93273  5.15705  3.09347  2.51009  4.55638  3.55258  3.60089  3.93301  1.34161  3.39708  4.24053  3.05092  3.95264  2.33226  2.19844  2.91153  3.12212  3.59313  5.47932  4.24446    664 - -
          2.68618  4.42225  2.77519  2.73123  3.46354  2.40513  3.72494  3.29354  2.67741  2.69355  4.24690  2.90347  2.73739  3.18146  2.89801  2.37887  2.77519  2.98518  4.58477  3.61503
          0.02803  3.98419  4.70653  0.61958  0.77255  0.48576  0.95510
    663   3.05150  5.18223  2.53921  0.87643  4.54294  3.34832  3.94617  4.01916  2.84098  3.61881  4.58901  3.00074  3.95854  3.16019  3.26058  3.02320  3.35695  3.69189  5.69350  4.41707    665 - -
          2.68618  4.42225  2.77519  2.73123  3.46354  2.40513  3.72494  3.29354  2.67741  2.69355  4.24690  2.90347  2.73739  3.18146  2.89801  2.37887  2.77519  2.98518  4.58477  3.61503
          0.02803  3.98419  4.70653  0.61958  0.77255  0.48576  0.95510
    664   3.41146  4.85510  4.00446  3.75572  2.30421  3.96128  3.67536  3.40539  3.61006  2.83026  4.06903  3.86307  4.43297  3.88915  3.77048  3.53667  3.69893  3.28135  3.95193  0.79849    666 - -
          2.68618  4.42225  2.77519  2.73123  3.46354  2.40513  3.72494  3.29354  2.67741  2.69355  4.24690  2.90347  2.73739  3.18146  2.89801  2.37887  2.77519  2.98518  4.58477  3.61503
          0.02803  3.98419  4.70653  0.61958  0.77255  0.48576  0.95510
    665   3.05705  5.10841  3.48000  2.83964  4.54420  3.65692  3.63505  3.90541  1.71822  3.37115  4.26116  3.22715  4.04336  2.78103  1.21752  3.06939  3.23342  3.60046  5.42265  4.25941    667 - -
          2.68618  4.42225  2.77519  2.73123  3.46354  2.40513  3.72494  3.29354  2.67741  2.69355  4.24690  2.90347  2.73739  3.18146  2.89801  2.37887  2.77519  2.98518  4.58477  3.61503
          0.02803  3.98419  4.70653  0.61958  0.77255  0.48576  0.95510
    666   3.05531  5.10035  3.47774  2.84360  4.53304  3.65361  3.63991  3.89797  1.74488  3.36728  4.25971  3.23020  4.04364  2.78751  1.20169  3.07001  3.23426  3.59404  5.42029  4.25598    668 - -
          2.68618  4.42225  2.77519  2.73123  3.46354  2.40513  3.72494  3.29354  2.67741  2.69355  4.24690  2.90347  2.73739  3.18146  2.89801  2.37887  2.77519  2.98518  4.58477  3.61503
          0.02803  3.98419  4.70653  0.61958  0.77255  0.48576  0.95510
    667   3.11853  4.50770  4.49197  4.11287  3.45121  4.18515  4.82119  0.94946  3.94313  2.01564  3.37045  4.34267  4.60664  4.28061  4.12706  3.69218  3.41614  1.85475  5.36436  4.11155    669 - -
          2.68618  4.42225  2.77519  2.73123  3.46354  2.40513  3.72494  3.29354  2.67741  2.69355  4.24690  2.90347  2.73739  3.18146  2.89801  2.37887  2.77519  2.98518  4.58477  3.61503
          0.02803  3.98419  4.70653  0.61958  0.77255  0.48576  0.95510
    668   3.12477  4.49495  4.58309  4.14395  3.38628  4.30751  4.82785  1.02799  3.95231  1.88020  3.28271  4.38208  4.66542  4.27602  4.14233  3.73867  3.40287  1.79510  5.34434  4.08451    670 - -
          2.68618  4.42225  2.77519  2.73123  3.46354  2.40513  3.72494  3.29354  2.67741  2.69355  4.24690  2.90347  2.73739  3.18146  2.89801  2.37887  2.77519  2.98518  4.58477  3.61503
          0.02803  3.98419  4.70653  0.61958  0.77255  0.48576  0.95510
    669   3.02984  4.40128  4.58639  4.06624  3.47823  4.29158  4.79637  1.73055  3.93404  2.01060  3.07613  4.31918  4.62251  4.21481  4.15406  3.65497  3.29418  1.06071  5.39235  4.19004    671 - -
          2.68618  4.42225  2.77519  2.73123  3.46354  2.40513  3.72494  3.29354  2.67741  2.69355  4.24690  2.90347  2.73739  3.18146  2.89801  2.37887  2.77519  2.98518  4.58477  3.61503
          0.02803  3.98419  4.70653  0.61958  0.77255  0.48576  0.95510
    670   2.18780  4.22329  3.29137  3.08976  4.24524  2.96639  4.20949  3.66465  3.16978  3.40242  4.28824  3.28131  3.71996  3.49679  3.46474  1.04905  2.77171  3.16053  5.61859  4.35051    672 - -
          2.68618  4.42225  2.77519  2.73123  3.46354  2.40513  3.72494  3.29354  2.67741  2.69355  4.24690  2.90347  2.73739  3.18146  2.89801  2.37887  2.77519  2.98518  4.58477  3.61503
          0.02803  3.98419  4.70653  0.61958  0.77255  0.48576  0.95510
    671   3.27727  4.68221  4.53598  4.08051  2.85465  4.32752  4.58641  2.26339  3.89463  0.83668  2.99697  4.33632  4.63074  4.12584  4.05784  3.75096  3.53297  2.35742  4.95543  3.63803    673 - -
          2.68618  4.42225  2.77519  2.73123  3.46354  2.40513  3.72494  3.29354  2.67741  2.69355  4.24690  2.90347  2.73739  3.18146  2.89801  2.37887  2.77519  2.98518  4.58477  3.61503
          0.02803  3.98419  4.70653  0.61958  0.77255  0.48576  0.95510
    672   2.64483  1.42382  4.18280  3.74538  2.79243  3.51984  4.25571  2.53977  3.59859  2.36384  3.51126  3.82472  4.10122  3.86217  3.77894  2.96725  3.01413  2.37161  4.87355  3.49566    674 - -
          2.68618  4.42225  2.77519  2.73123  3.46354  2.40513  3.72494  3.29354  2.67741  2.69355  4.24690  2.90347  2.73739  3.18146  2.89801  2.37887  2.77519  2.98518  4.58477  3.61503
          0.02803  3.98419  4.70653  0.61958  0.77255  0.48576  0.95510
    673   2.29677  4.20847  3.39893  3.12024  4.12503  3.02156  4.16999  3.39562  3.10373  3.20338  4.10528  3.31212  3.74424  3.45773  3.39272  2.22324  1.24184  2.97729  5.51840  4.27766    675 - -
          2.68618  4.42225  2.77519  2.73123  3.46354  2.40513  3.72494  3.29354  2.67741  2.69355  4.24690  2.90347  2.73739  3.18146  2.89801  2.37887  2.77519  2.98518  4.58477  3.61503
          0.02803  3.98419  4.70653  0.61958  0.77255  0.48576  0.95510
    674   1.08045  4.15404  3.55363  3.27928  4.15654  3.00080  4.28807  3.24259  3.27007  3.14958  4.09585  3.39392  3.74652  3.59082  3.54044  2.46781  2.40370  2.85185  5.58931  4.38355    676 - -
          2.68618  4.42225  2.77519  2.73123  3.46354  2.40513  3.72494  3.29354  2.67741  2.69355  4.24690  2.90347  2.73739  3.18146  2.89801  2.37887  2.77519  2.98518  4.58477  3.61503
          0.02803  3.98419  4.70653  0.61958  0.77255  0.48576  0.95510
    675   3.05674  5.15674  3.47907  2.80696  4.61194  3.66733  3.60878  3.95770  1.42067  3.40019  4.27474  3.20347  4.03574  2.74494  1.46326  3.05401  3.22177  3.64265  5.44042  4.27809    677 - -
          2.68618  4.42225  2.77519  2.73123  3.46354  2.40513  3.72494  3.29354  2.67741  2.69355  4.24690  2.90347  2.73739  3.18146  2.89801  2.37887  2.77519  2.98518  4.58477  3.61503
          0.02803  3.98419  4.70653  0.61958  0.77255  0.48576  0.95510
    676   3.02918  4.48133  4.40086  3.86244  3.20537  4.15553  4.55573  2.08390  3.69762  1.68687  1.58590  4.14265  4.48253  3.95769  3.90635  3.49994  3.28500  1.94749  5.13565  3.98099    678 - -
          2.68618  4.42225  2.77519  2.73123  3.46354  2.40513  3.72494  3.29354  2.67741  2.69355  4.24690  2.90347  2.73739  3.18146  2.89801  2.37887  2.77519  2.98518  4.58477  3.61503
          0.02803  3.98419  4.70653  0.61958  0.77255  0.48576  0.95510
    677   3.04685  3.98466  4.37712  3.96964  1.10581  3.91807  3.97702  2.65765  3.82528  2.16558  3.45130  4.01141  4.37962  3.99949  3.96165  3.36118  3.35584  2.59324  4.28198  2.68219    679 - -
          2.68618  4.42225  2.77519  2.73123  3.46354  2.40513  3.72494  3.29354  2.67741  2.69355  4.24690  2.90347  2.73739  3.18146  2.89801  2.37887  2.77519  2.98518  4.58477  3.61503
          0.02803  3.98419  4.70653  0.61958  0.77255  0.48576  0.95510
    678   3.07713  4.58892  4.12010  3.80557  1.06622  3.87816  3.80774  2.87151  3.71309  2.36254  3.62304  3.87493  4.36097  3.90764  3.87267  3.12574  3.39420  2.78158  4.10826  2.45454    680 - -
          2.68618  4.42225  2.77519  2.73123  3.46354  2.40513  3.72494  3.29354  2.67741  2.69355  4.24690  2.90347  2.73739  3.18146  2.89801  2.37887  2.77519  2.98518  4.58477  3.61503
          0.02803  3.98419  4.70653  0.61958  0.77255  0.48576  0.95510
    679   2.61430  4.33369  4.24873  3.81846  3.61560  3.86362  4.62705  1.96241  3.68436  2.19806  3.49220  4.02522  4.36886  4.02113  3.92005  3.27380  3.14536  1.06829  5.41377  4.17364    681 - -
          2.68618  4.42225  2.77519  2.73123  3.46354  2.40513  3.72494  3.29354  2.67741  2.69355  4.24690  2.90347  2.73739  3.18146  2.89801  2.37887  2.77519  2.98518  4.58477  3.61503
          0.02803  3.98419  4.70653  0.61958  0.77255  0.48576  0.95510
    680   3.00519  5.40054  0.99046  2.11146  4.72843  3.23022  3.86376  4.25107  2.93183  3.82370  4.73893  2.76292  3.88268  3.06029  3.51188  2.91138  3.32177  3.85666  5.92923  4.48629    682 - -
          2.68618  4.42225  2.77519  2.73123  3.46354  2.40513  3.72494  3.29354  2.67741  2.69355  4.24690  2.90347  2.73739  3.18146  2.89801  2.37887  2.77519  2.98518  4.58477  3.61503
          0.02803  3.98419  4.70653  0.61958  0.77255  0.48576  0.95510
    681   2.37267  4.29400  3.30637  3.12834  4.18888  3.02195  4.23461  3.72709  3.20965  3.43906  4.35648  3.33452  3.77019  3.55042  3.49154  0.93429  2.86136  3.23766  5.55264  4.27327    683 - -
          2.68618  4.42225  2.77519  2.73123  3.46354  2.40513  3.72494  3.29354  2.67741  2.69355  4.24690  2.90347  2.73739  3.18146  2.89801  2.37887  2.77519  2.98518  4.58477  3.61503
          0.02803  3.98419  4.70653  0.61958  0.77255  0.48576  0.95510
    682   2.37267  4.29400  3.30637  3.12834  4.18888  3.02195  4.23461  3.72709  3.20965  3.43906  4.35648  3.33452  3.77019  3.55042  3.49154  0.93429  2.86136  3.23766  5.55264  4.27327    684 - -
          2.68618  4.42225  2.77519  2.73123  3.46354  2.40513  3.72494  3.29354  2.67741  2.69355  4.24690  2.90347  2.73739  3.18146  2.89801  2.37887  2.77519  2.98518  4.58477  3.61503
          0.02803  3.98419  4.70653  0.61958  0.77255  0.48576  0.95510
    683   2.81889  4.81734  2.77495  2.67224  4.19867  3.26115  4.01555  3.93419  2.92921  3.56868  4.52406  0.97452  3.91896  3.28937  3.28691  2.88237  3.20497  3.54507  5.49186  4.13964    685 - -
          2.68618  4.42225  2.77519  2.73123  3.46354  2.40513  3.72494  3.29354  2.67741  2.69355  4.24690  2.90347  2.73739  3.18146  2.89801  2.37887  2.77519  2.98518  4.58477  3.61503
          0.02803  3.98419  4.70653  0.61958  0.77255  0.48576  0.95510
    684   2.88016  5.39087  1.36340  1.98222  4.62680  3.24491  3.00954  4.16812  2.67782  3.67644  4.51342  2.70912  3.83052  2.88403  3.23184  2.78616  3.15407  3.76139  5.82237  4.34380    686 - -
          2.68618  4.42225  2.77519  2.73123  3.46354  2.40513  3.72494  3.29354  2.67741  2.69355  4.24690  2.90347  2.73739  3.18146  2.89801  2.37887  2.77519  2.98518  4.58477  3.61503
          0.02803  3.98419  4.70653  0.61958  0.77255  0.48576  0.95510
    685   2.42823  4.24304  3.78007  3.13004  3.44658  3.68299  4.07213  2.24734  3.14193  2.35883  3.18521  3.56998  3.86960  3.45438  3.43696  2.98284  2.90825  1.49320  5.00282  3.78540    687 - -
          2.68618  4.42225  2.77519  2.73123  3.46354  2.40513  3.72494  3.29354  2.67741  2.69355  4.24690  2.90347  2.73739  3.18146  2.89801  2.37887  2.77519  2.98518  4.58477  3.61503
          0.02803  3.98419  4.70653  0.61958  0.77255  0.48576  0.95510
    686   1.32699  4.37975  3.09101  2.67291  4.09927  3.13280  3.96727  3.41657  2.86575  3.14307  4.01872  3.14919  2.99669  3.20466  3.22916  2.56021  2.81494  3.03655  5.44708  4.18738    688 - -
          2.68618  4.42225  2.77519  2.73123  3.46354  2.40513  3.72494  3.29354  2.67741  2.69355  4.24690  2.90347  2.73739  3.18146  2.89801  2.37887  2.77519  2.98518  4.58477  3.61503
          0.02803  3.98419  4.70653  0.61958  0.77255  0.48576  0.95510
    687   2.82491  5.29967  1.64994  2.02261  4.53572  3.26726  2.40597  4.06829  2.59896  3.58304  4.40608  2.73589  3.82052  2.84634  3.12794  2.74881  3.08879  3.66948  5.72859  4.27274    689 - -
          2.68618  4.42225  2.77519  2.73123  3.46354  2.40513  3.72494  3.29354  2.67741  2.69355  4.24690  2.90347  2.73739  3.18146  2.89801  2.37887  2.77519  2.98518  4.58477  3.61503
          0.02803  3.98419  4.70653  0.61958  0.77255  0.48576  0.95510
    688   2.97099  5.06098  3.35719  2.75833  4.50550  3.38307  3.62990  3.86725  1.77073  3.35226  4.21978  3.16961  3.99951  2.77421  1.31430  2.98511  3.16378  3.54687  5.42573  4.23959    690 - -
          2.68618  4.42225  2.77519  2.73123  3.46354  2.40513  3.72494  3.29354  2.67741  2.69355  4.24690  2.90347  2.73739  3.18146  2.89801  2.37887  2.77519  2.98518  4.58477  3.61503
          0.02841  3.97115  4.69349  0.61958  0.77255  0.48576  0.95510
    689   3.05250  4.38527  4.68622  4.14894  3.42468  4.37109  4.82424  1.49039  4.03843  1.93491  2.85666  4.39115  4.65537  4.27099  4.23351  3.72243  3.30095  1.25224  5.35047  4.18237    691 - -
          2.68618  4.42225  2.77519  2.73123  3.46354  2.40513  3.72494  3.29354  2.67741  2.69355  4.24690  2.90347  2.73739  3.18146  2.89801  2.37887  2.77519  2.98518  4.58477  3.61503
          0.02841  3.97115  4.69349  0.61958  0.77255  0.48576  0.95510
    690   2.83281  5.06734  2.79355  2.46102  4.44298  3.40576  3.66312  3.89242  1.52332  3.41523  4.26184  2.12605  3.89038  2.81458  2.53988  2.82014  3.07718  3.53197  5.51789  4.20917    692 - -
          2.68618  4.42225  2.77519  2.73123  3.46354  2.40513  3.72494  3.29354  2.67741  2.69355  4.24690  2.90347  2.73739  3.18146  2.89801  2.37887  2.77519  2.98518  4.58477  3.61503
          0.02841  3.97115  4.69349  0.61958  0.77255  0.48576  0.95510
    691   2.50035  2.07865  3.63627  3.08332  3.40377  3.42531  3.87649  2.80857  2.87326  2.53192  3.44341  3.38087  3.90263  3.25849  2.84866  2.54296  2.79120  2.56884  4.44124  3.61384    693 - -
          2.68618  4.42225  2.77519  2.73123  3.46354  2.40513  3.72494  3.29354  2.67741  2.69355  4.24690  2.90347  2.73739  3.18146  2.89801  2.37887  2.77519  2.98518  4.58477  3.61503
          0.02841  3.97115  4.69349  0.61958  0.77255  0.48576  0.95510
    692   3.06375  5.02988  3.24620  2.85014  4.43887  3.54179  3.81636  3.87449  0.91091  3.41844  4.37529  3.27000  4.03576  3.00276  2.45387  3.09968  3.31004  3.57697  5.45355  4.28081    694 - -
          2.68618  4.42225  2.77519  2.73123  3.46354  2.40513  3.72494  3.29354  2.67741  2.69355  4.24690  2.90347  2.73739  3.18146  2.89801  2.37887  2.77519  2.98518  4.58477  3.61503
          0.02841  3.97115  4.69349  0.61958  0.77255  0.48576  0.95510
    693   2.88633  4.62658  3.50428  3.35803  4.34367  3.30853  4.42688  3.91505  3.42388  3.53097  4.58547  3.65449  0.66302  3.80967  3.65772  3.05705  3.33579  3.54908  5.50259  4.46589    695 - -
          2.68618  4.42225  2.77519  2.73123  3.46354  2.40513  3.72494  3.29354  2.67741  2.69355  4.24690  2.90347  2.73739  3.18146  2.89801  2.37887  2.77519  2.98518  4.58477  3.61503
          0.02841  3.97115  4.69349  0.61958  0.77255  0.48576  0.95510
    694   2.11770  4.20341  3.29581  3.08285  4.24944  2.95248  4.19952  3.64377  3.16007  3.38647  4.26443  3.27085  3.70504  3.48217  3.45822  1.09222  2.75010  3.13850  5.61894  4.36120    696 - -
          2.68618  4.42225  2.77519  2.73123  3.46354  2.40513  3.72494  3.29354  2.67741  2.69355  4.24690  2.90347  2.73739  3.18146  2.89801  2.37887  2.77519  2.98518  4.58477  3.61503
          0.02841  3.97115  4.69349  0.61958  0.77255  0.48576  0.95510
    695   2.35832  4.39517  3.24408  3.05506  4.19955  3.11621  4.19692  3.58258  3.11860  3.28394  4.26575  3.33385  1.11192  3.49078  3.40909  2.65694  2.95059  3.18835  5.53928  4.32184    697 - -
          2.68618  4.42225  2.77519  2.73123  3.46354  2.40513  3.72494  3.29354  2.67741  2.69355  4.24690  2.90347  2.73739  3.18146  2.89801  2.37887  2.77519  2.98518  4.58477  3.61503
          0.02841  3.97115  4.69349  0.61958  0.77255  0.48576  0.95510
    696   2.87921  4.48932  3.86296  3.45930  3.30860  3.74241  4.26153  2.53406  3.27603  1.05878  3.29852  3.76130  3.45749  3.65948  3.51026  3.18229  3.18227  2.49123  5.05519  3.80420    698 - -
          2.68618  4.42225  2.77519  2.73123  3.46354  2.40513  3.72494  3.29354  2.67741  2.69355  4.24690  2.90347  2.73739  3.18146  2.89801  2.37887  2.77519  2.98518  4.58477  3.61503
          0.02841  3.97115  4.69349  0.61958  0.77255  0.48576  0.95510
    697   2.96208  4.39059  4.36775  3.80961  3.22299  4.12965  4.48033  1.74756  3.66551  1.72417  1.90146  4.08700  4.43701  3.91222  3.87221  3.45091  2.99619  2.04416  5.08265  3.93586    699 - -
          2.68618  4.42225  2.77519  2.73123  3.46354  2.40513  3.72494  3.29354  2.67741  2.69355  4.24690  2.90347  2.73739  3.18146  2.89801  2.37887  2.77519  2.98518  4.58477  3.61503
          0.02841  3.97115  4.69349  0.61958  0.77255  0.48576  0.95510
    698   2.09345  4.23238  3.49823  3.03606  3.83568  3.19827  4.02408  2.84870  2.97122  2.82935  3.75699  3.31449  3.57099  3.30605  3.30289  2.57718  1.61482  2.56968  5.27215  4.04232    700 - -
          2.68618  4.42225  2.77519  2.73123  3.46354  2.40513  3.72494  3.29354  2.67741  2.69355  4.24690  2.90347  2.73739  3.18146  2.89801  2.37887  2.77519  2.98518  4.58477  3.61503
          0.02841  3.97115  4.69349  0.61958  0.77255  0.48576  0.95510
    699   2.81060  5.03536  2.55933  2.36368  4.25269  3.31917  3.47085  3.86392  2.35400  3.41575  4.27963  1.48507  3.86661  2.90339  2.84580  2.79783  3.08761  3.50484  5.49242  4.09466    701 - -
          2.68618  4.42225  2.77519  2.73123  3.46354  2.40513  3.72494  3.29354  2.67741  2.69355  4.24690  2.90347  2.73739  3.18146  2.89801  2.37887  2.77519  2.98518  4.58477  3.61503
          0.02841  3.97115  4.69349  0.61958  0.77255  0.48576  0.95510
    700   2.77274  4.96312  2.74641  2.44400  4.18294  3.36805  3.46358  3.77889  2.35345  3.32550  4.17911  1.60459  3.86968  2.85842  2.46207  2.77850  3.03382  3.42879  5.40287  4.03323    702 - -
          2.68618  4.42225  2.77519  2.73123  3.46354  2.40513  3.72494  3.29354  2.67741  2.69355  4.24690  2.90347  2.73739  3.18146  2.89801  2.37887  2.77519  2.98518  4.58477  3.61503
          0.02841  3.97115  4.69349  0.61958  0.77255  0.48576  0.95510
    701   2.80720  4.80580  2.76631  2.66210  4.18499  3.25170  4.00370  3.91734  2.91606  3.55322  4.50842  0.99457  3.90872  3.27721  3.27356  2.87100  3.19268  3.52955  5.47965  4.12668    703 - -
          2.68618  4.42225  2.77519  2.73123  3.46354  2.40513  3.72494  3.29354  2.67741  2.69355  4.24690  2.90347  2.73739  3.18146  2.89801  2.37887  2.77519  2.98518  4.58477  3.61503
          0.02841  3.97115  4.69349  0.61958  0.77255  0.48576  0.95510
    702   2.84841  4.47538  3.77426  3.26446  3.26759  3.81332  4.09847  2.50032  3.03894  1.30778  3.20280  3.62832  4.19196  2.91770  3.30534  3.13665  3.09523  2.29824  4.99116  3.75610    704 - -
          2.68618  4.42225  2.77519  2.73123  3.46354  2.40513  3.72494  3.29354  2.67741  2.69355  4.24690  2.90347  2.73739  3.18146  2.89801  2.37887  2.77519  2.98518  4.58477  3.61503
          0.02841  3.97115  4.69349  0.61958  0.77255  0.48576  0.95510
    703   3.11182  4.42904  4.76325  4.24432  3.44442  4.45255  4.93774  1.19831  4.12075  1.82082  3.25292  4.48737  4.73107  4.36781  4.31574  3.82326  3.36587  1.46878  5.42821  4.24403    705 - -
          2.68618  4.42225  2.77519  2.73123  3.46354  2.40513  3.72494  3.29354  2.67741  2.69355  4.24690  2.90347  2.73739  3.18146  2.89801  2.37887  2.77519  2.98518  4.58477  3.61503
          0.02841  3.97115  4.69349  0.61958  0.77255  0.48576  0.95510
    704   3.06375  5.02988  3.24620  2.85014  4.43887  3.54179  3.81636  3.87449  0.91091  3.41844  4.37529  3.27000  4.03576  3.00276  2.45387  3.09968  3.31004  3.57697  5.45355  4.28081    706 - -
          2.68618  4.42225  2.77519  2.73123  3.46354  2.40513  3.72494  3.29354  2.67741  2.69355  4.24690  2.90347  2.73739  3.18146  2.89801  2.37887  2.77519  2.98518  4.58477  3.61503
          0.02841  3.97115  4.69349  0.61958  0.77255  0.48576  0.95510
    705   2.88627  4.40234  4.26117  3.92803  3.62345  3.82512  4.71308  2.04935  3.79730  2.29381  3.57430  4.10182  4.38062  4.15031  4.00018  3.33538  3.24574  0.90914  5.42432  4.16176    707 - -
          2.68618  4.42225  2.77519  2.73123  3.46354  2.40513  3.72494  3.29354  2.67741  2.69355  4.24690  2.90347  2.73739  3.18146  2.89801  2.37887  2.77519  2.98518  4.58477  3.61503
          0.02841  3.97115  4.69349  0.61958  0.77255  0.48576  0.95510
    706   3.09754  5.23854  0.78623  2.40060  4.62926  3.28716  4.02078  4.24031  3.12402  3.83138  4.81233  2.96165  3.94700  3.26059  3.65309  3.04926  3.43847  3.86922  5.77853  4.48677    708 - -
          2.68618  4.42225  2.77519  2.73123  3.46354  2.40513  3.72494  3.29354  2.67741  2.69355  4.24690  2.90347  2.73739  3.18146  2.89801  2.37887  2.77519  2.98518  4.58477  3.61503
          0.02841  3.97115  4.69349  0.61958  0.77255  0.48576  0.95510
    707   2.36546  4.28680  3.29417  3.11519  4.17547  3.01494  4.22199  3.71174  3.19561  3.42460  4.34290  3.32371  3.76203  3.53735  3.47814  0.95146  2.85310  3.22520  5.54021  4.25969    709 - -
          2.68618  4.42225  2.77519  2.73123  3.46354  2.40513  3.72494  3.29354  2.67741  2.69355  4.24690  2.90347  2.73739  3.18146  2.89801  2.37887  2.77519  2.98518  4.58477  3.61503
          0.02841  3.97115  4.69349  0.61958  0.77255  0.48576  0.95510
    708   2.88627  4.40234  4.26117  3.92803  3.62345  3.82512  4.71308  2.04935  3.79730  2.29381  3.57430  4.10182  4.38062  4.15031  4.00018  3.33538  3.24574  0.90914  5.42432  4.16176    710 - -
          2.68618  4.42225  2.77519  2.73123  3.46354  2.40513  3.72494  3.29354  2.67741  2.69355  4.24690  2.90347  2.73739  3.18146  2.89801  2.37887  2.77519  2.98518  4.58477  3.61503
          0.01921  3.96195        *  0.61958  0.77255  0.00000        *
//
