# Supplementary material for: Potential Conservation of Circadian Clock Proteins in the phylum Nematoda as Revealed by Bioinformatic Searches
Source: PLoS One. 2014 Nov 14;9(11):e112871. doi: 10.1371/journal.pone.0112871 (PMC4232591; doi:10.1371/journal.pone.0112871)
Supplement: File S1 — HMM profiles used in this work and HMMsearch results. (ZIP) [file pone.0112871.s007.zip › HMMs-CE/Mamiferos/Fbxl3-aln.fasta.hmm]

HMMER3/b [3.0 | March 2010]
NAME  Fbxl3-aln
LENG  428
ALPH  amino
RF    no
CS    no
MAP   yes
DATE  Wed Aug 22 12:28:40 2012
NSEQ  23
EFFN  0.395874
CKSUM 600555538
STATS LOCAL MSV      -11.3351  0.69888
STATS LOCAL VITERBI  -12.5240  0.69888
STATS LOCAL FORWARD   -5.9057  0.69888
HMM          A        C        D        E        F        G        H        I        K        L        M        N        P        Q        R        S        T        V        W        Y   
            m->m     m->i     m->d     i->m     i->i     d->m     d->d
  COMPO   2.58004  3.87647  2.92175  2.73817  3.24117  2.97279  3.60542  2.79162  2.74127  2.31270  3.66014  3.14884  3.31065  3.20359  2.96959  2.57835  2.94056  2.57529  4.46260  3.53167
          2.68459  4.42033  2.77601  2.73158  3.46468  2.40421  3.72560  3.29456  2.67812  2.69388  4.24787  2.90449  2.73722  3.18225  2.89493  2.37863  2.77601  2.98560  4.58264  3.61612
          0.13528  2.27680  3.73309  3.94934  0.01946  0.00000        *
      1   2.89810  4.46317  3.94858  3.53730  3.17222  3.76301  4.29457  2.33860  3.30958  1.78370  1.57321  3.82577  4.22530  3.69916  3.52557  3.23615  3.20272  2.33301  4.99888  3.75077    139 - -
          2.68618  4.42225  2.77519  2.73123  3.46354  2.40513  3.72494  3.29354  2.67741  2.69355  4.24690  2.90347  2.73739  3.18146  2.89801  2.37887  2.77519  2.98518  4.58477  3.61503
          0.03458  3.77757  4.49992  0.61958  0.77255  0.49660  0.93801
      2   2.88902  4.84318  3.05845  2.70153  4.20778  3.38568  3.71394  3.63174  1.17673  3.21918  4.18856  3.12919  3.89509  2.91293  2.42428  2.93892  3.15090  3.34586  5.30385  4.10390    140 - -
          2.68618  4.42225  2.77519  2.73123  3.46354  2.40513  3.72494  3.29354  2.67741  2.69355  4.24690  2.90347  2.73739  3.18146  2.89801  2.37887  2.77519  2.98518  4.58477  3.61503
          0.03458  3.77757  4.49992  0.61958  0.77255  0.49660  0.93801
      3   2.90304  4.74333  3.38448  2.91943  4.07385  3.40554  3.76412  3.61133  2.21199  3.14483  4.15030  3.28505  3.91527  2.99164  1.13439  2.99342  3.17716  3.34009  5.19714  4.02462    141 - -
          2.68618  4.42225  2.77519  2.73123  3.46354  2.40513  3.72494  3.29354  2.67741  2.69355  4.24690  2.90347  2.73739  3.18146  2.89801  2.37887  2.77519  2.98518  4.58477  3.61503
          0.03458  3.77757  4.49992  0.61958  0.77255  0.49660  0.93801
      4   2.30664  4.26524  2.94755  2.76104  4.12218  1.52730  3.96155  3.60637  2.85459  3.28494  4.16236  3.07544  3.65382  3.22563  3.02956  2.36782  2.75532  3.13856  5.43941  4.16911    142 - -
          2.68618  4.42225  2.77519  2.73123  3.46354  2.40513  3.72494  3.29354  2.67741  2.69355  4.24690  2.90347  2.73739  3.18146  2.89801  2.37887  2.77519  2.98518  4.58477  3.61503
          0.04613  3.77757  3.80755  0.61958  0.77255  0.49660  0.93801
      5   2.32737  4.26971  3.03744  2.78856  4.01095  1.61808  3.92626  3.44877  2.78682  3.14272  4.04638  3.10314  3.67538  3.18973  2.91921  2.47616  2.75538  2.91659  5.35185  4.07949    143 - -
          2.68618  4.42225  2.77520  2.73123  3.46354  2.40510  3.72495  3.29354  2.67741  2.69355  4.24690  2.90347  2.73740  3.18146  2.89801  2.37887  2.77520  2.98518  4.58477  3.61503
          0.05899  3.07810  4.48876  0.54742  0.86379  0.49081  0.94708
      6   2.71096  4.77105  3.06608  2.59633  4.19832  2.89719  3.61290  3.59599  2.02977  3.16142  4.02648  3.03060  3.84076  2.78103  1.70936  2.76142  2.96269  3.26801  5.30735  4.06910    145 - -
          2.68618  4.42225  2.77519  2.73123  3.46354  2.40513  3.72494  3.29354  2.67741  2.69355  4.24690  2.90347  2.73739  3.18146  2.89801  2.37887  2.77519  2.98518  4.58477  3.61503
          0.03458  3.77757  4.49992  0.61958  0.77255  0.49660  0.93801
      7   2.71783  5.17693  1.41374  2.00012  4.50191  3.12985  3.70250  3.94028  2.70842  3.55081  4.43898  2.65122  3.75415  2.88606  3.25948  2.72777  3.10140  3.56499  5.74533  4.29160    146 - -
          2.68618  4.42225  2.77519  2.73123  3.46354  2.40513  3.72494  3.29354  2.67741  2.69355  4.24690  2.90347  2.73739  3.18146  2.89801  2.37887  2.77519  2.98518  4.58477  3.61503
          0.03458  3.77757  4.49992  0.61958  0.77255  0.49660  0.93801
      8   2.36728  4.31458  3.06596  2.72763  3.80886  3.09730  3.63373  3.16398  2.68961  2.98443  3.87850  3.08193  3.71428  3.08666  3.02462  1.64409  2.67525  2.94051  5.19953  3.87171    147 - -
          2.68618  4.42225  2.77519  2.73123  3.46354  2.40513  3.72494  3.29354  2.67741  2.69355  4.24690  2.90347  2.73739  3.18146  2.89801  2.37887  2.77519  2.98518  4.58477  3.61503
          0.03458  3.77757  4.49992  0.61958  0.77255  0.49660  0.93801
      9   2.79741  5.19888  1.43917  1.97389  4.54636  2.89983  3.69548  4.02913  2.70323  3.59450  4.46133  2.64272  3.74781  2.87560  3.26190  2.72279  3.09994  3.63181  5.76054  4.31248    148 - -
          2.68618  4.42225  2.77519  2.73123  3.46354  2.40513  3.72494  3.29354  2.67741  2.69355  4.24690  2.90347  2.73739  3.18146  2.89801  2.37887  2.77519  2.98518  4.58477  3.61503
          0.03458  3.77757  4.49992  0.61958  0.77255  0.49660  0.93801
     10   2.59963  4.73125  2.85265  2.43420  3.93711  3.38511  2.86960  3.38113  2.28121  2.93052  3.81992  2.93226  3.78829  2.62137  2.42050  2.64243  2.82706  2.88616  5.19429  3.87513    149 - -
          2.68619  4.42226  2.77520  2.73124  3.46355  2.40514  3.72495  3.29345  2.67737  2.69356  4.24691  2.90347  2.73740  3.18147  2.89802  2.37888  2.77515  2.98519  4.58478  3.61504
          0.07798  2.75039  4.49992  0.63798  0.75153  0.49660  0.93801
     11   2.61575  4.88090  2.15522  2.22439  4.24006  3.19221  3.64376  3.54272  2.52560  3.28670  4.11890  2.11340  3.73386  2.81058  3.01171  2.51571  2.82714  3.31616  5.49075  4.10121    152 - -
          2.68618  4.42225  2.77519  2.73123  3.46354  2.40513  3.72494  3.29354  2.67741  2.69355  4.24690  2.90347  2.73739  3.18146  2.89801  2.37887  2.77519  2.98518  4.58477  3.61503
          0.03458  3.77757  4.49992  0.61958  0.77255  0.49660  0.93801
     12   2.12849  4.14434  3.12691  2.92234  4.05289  2.89010  4.04858  3.45345  2.99088  3.20747  4.11571  3.14938  3.62661  3.33630  3.28932  1.35562  2.68301  2.99706  5.44066  4.15545    153 - -
          2.68618  4.42225  2.77519  2.73123  3.46354  2.40513  3.72494  3.29354  2.67741  2.69355  4.24690  2.90347  2.73739  3.18146  2.89801  2.37887  2.77519  2.98518  4.58477  3.61503
          0.03458  3.77757  4.49992  0.61958  0.77255  0.49660  0.93801
     13   2.21278  4.20918  3.11983  2.81395  3.97430  2.98308  3.92710  3.35771  2.82232  2.92717  3.96077  3.10944  3.32165  3.18456  3.15280  1.56711  2.68927  2.95045  5.34658  4.06880    154 - -
          2.68618  4.42225  2.77519  2.73123  3.46354  2.40513  3.72494  3.29354  2.67741  2.69355  4.24690  2.90347  2.73739  3.18146  2.89801  2.37887  2.77519  2.98518  4.58477  3.61503
          0.03458  3.77757  4.49992  0.61958  0.77255  0.49660  0.93801
     14   2.74376  4.93722  2.37599  1.41369  4.36514  2.73807  3.72851  3.80673  2.60767  3.41689  4.30355  2.79107  3.76760  2.92136  3.04483  2.73309  3.05247  3.44210  5.56144  4.22643    155 - -
          2.68618  4.42225  2.77519  2.73123  3.46354  2.40513  3.72494  3.29354  2.67741  2.69355  4.24690  2.90347  2.73739  3.18146  2.89801  2.37887  2.77519  2.98518  4.58477  3.61503
          0.03458  3.77757  4.49992  0.61958  0.77255  0.49660  0.93801
     15   2.78544  5.02615  2.32582  1.39064  4.33669  3.18850  3.70087  3.80130  2.55472  3.41942  4.32127  2.64680  3.78340  2.89282  2.98049  2.75584  3.08229  3.45288  5.56359  4.17870    156 - -
          2.68618  4.42225  2.77519  2.73123  3.46354  2.40513  3.72494  3.29354  2.67741  2.69355  4.24690  2.90347  2.73739  3.18146  2.89801  2.37887  2.77519  2.98518  4.58477  3.61503
          0.03458  3.77757  4.49992  0.61958  0.77255  0.49660  0.93801
     16   2.58852  4.67997  2.07639  2.35856  4.31467  1.66115  3.82657  3.80366  2.81768  3.43253  4.30760  2.85455  3.71662  3.04548  3.28175  2.63413  2.96139  3.38286  5.54792  4.24313    157 - -
          2.68618  4.42225  2.77519  2.73123  3.46354  2.40513  3.72494  3.29354  2.67741  2.69355  4.24690  2.90347  2.73739  3.18146  2.89801  2.37887  2.77519  2.98518  4.58477  3.61503
          0.05149  3.77757  3.60042  0.61958  0.77255  0.49660  0.93801
     17   2.23239  4.16594  3.29673  2.92875  3.85968  3.04750  3.96049  2.92182  2.85843  2.87031  3.80293  3.19642  3.51715  3.23441  3.16883  2.40183  1.73806  2.69226  5.27885  4.03475    158 - -
          2.68618  4.42225  2.77519  2.73123  3.46354  2.40513  3.72494  3.29354  2.67741  2.69355  4.24690  2.90347  2.73739  3.18146  2.89801  2.37887  2.77519  2.98518  4.58477  3.61503
          0.03516  3.76123  4.48358  0.61958  0.77255  0.50983  0.91779
     18   1.60495  4.20443  3.22664  2.86957  3.92762  3.04143  3.92406  3.14617  2.76884  2.93631  3.85484  3.15730  3.69224  3.18014  2.86324  2.46545  2.44683  2.79879  5.30987  4.07074    159 - -
          2.68618  4.42225  2.77519  2.73123  3.46354  2.40513  3.72494  3.29354  2.67741  2.69355  4.24690  2.90347  2.73739  3.18146  2.89801  2.37887  2.77519  2.98518  4.58477  3.61503
          0.03516  3.76123  4.48358  0.61958  0.77255  0.48819  0.95123
     19   2.87577  4.95926  2.45684  1.16896  4.29446  3.21641  3.79893  3.72953  2.66778  3.36345  4.34481  2.88783  3.81742  3.01864  3.06431  2.86992  3.18036  3.42440  5.48432  4.20990    160 - -
          2.68618  4.42225  2.77519  2.73123  3.46354  2.40513  3.72494  3.29354  2.67741  2.69355  4.24690  2.90347  2.73739  3.18146  2.89801  2.37887  2.77519  2.98518  4.58477  3.61503
          0.03458  3.77757  4.49992  0.61958  0.77255  0.49660  0.93801
     20   2.82246  4.93418  2.89762  2.52829  4.27754  3.39636  3.59765  3.71404  1.42131  3.25552  4.14336  2.90222  3.87027  2.68578  2.31444  2.83610  3.05799  3.39364  5.35832  4.08909    161 - -
          2.68618  4.42225  2.77519  2.73123  3.46354  2.40513  3.72494  3.29354  2.67741  2.69355  4.24690  2.90347  2.73739  3.18146  2.89801  2.37887  2.77519  2.98518  4.58477  3.61503
          0.03458  3.77757  4.49992  0.61958  0.77255  0.49660  0.93801
     21   2.20470  3.56962  3.37395  2.93502  3.89413  2.98339  3.93522  3.26507  2.85365  2.97492  3.83307  3.17693  3.33020  3.20366  3.06875  1.64286  2.56220  2.86308  5.26669  4.03337    162 - -
          2.68618  4.42225  2.77519  2.73123  3.46354  2.40513  3.72494  3.29354  2.67741  2.69355  4.24690  2.90347  2.73739  3.18146  2.89801  2.37887  2.77519  2.98518  4.58477  3.61503
          0.03458  3.77757  4.49992  0.61958  0.77255  0.49660  0.93801
     22   2.88902  4.84318  3.05845  2.70153  4.20778  3.38568  3.71394  3.63174  1.17673  3.21918  4.18856  3.12919  3.89509  2.91293  2.42428  2.93892  3.15090  3.34586  5.30385  4.10390    163 - -
          2.68618  4.42225  2.77519  2.73123  3.46354  2.40513  3.72494  3.29354  2.67741  2.69355  4.24690  2.90347  2.73739  3.18146  2.89801  2.37887  2.77519  2.98518  4.58477  3.61503
          0.03458  3.77757  4.49992  0.61958  0.77255  0.49660  0.93801
     23   2.86319  4.91402  3.09951  2.64124  4.28148  3.44954  3.60313  3.68368  1.33981  3.21854  4.12636  3.06872  3.89961  2.76910  2.14425  2.89067  3.08658  3.38114  5.32300  4.10206    164 - -
          2.68618  4.42225  2.77519  2.73123  3.46354  2.40513  3.72494  3.29354  2.67741  2.69355  4.24690  2.90347  2.73739  3.18146  2.89801  2.37887  2.77519  2.98518  4.58477  3.61503
          0.03458  3.77757  4.49992  0.61958  0.77255  0.49660  0.93801
     24   2.62401  4.42205  3.26758  2.79305  3.52105  3.46757  3.74511  2.87124  2.46021  1.85006  3.50149  3.19885  3.60783  2.95225  2.74329  2.79916  2.87447  2.67385  4.96927  3.70565    165 - -
          2.68618  4.42225  2.77519  2.73123  3.46354  2.40513  3.72494  3.29354  2.67741  2.69355  4.24690  2.90347  2.73739  3.18146  2.89801  2.37887  2.77519  2.98518  4.58477  3.61503
          0.03458  3.77757  4.49992  0.61958  0.77255  0.49660  0.93801
     25   2.90304  4.74333  3.38448  2.91943  4.07385  3.40554  3.76412  3.61133  2.21199  3.14483  4.15030  3.28505  3.91527  2.99164  1.13439  2.99342  3.17716  3.34009  5.19714  4.02462    166 - -
          2.68618  4.42225  2.77520  2.73123  3.46354  2.40513  3.72494  3.29354  2.67741  2.69355  4.24690  2.90347  2.73740  3.18146  2.89801  2.37887  2.77517  2.98518  4.58477  3.61503
          0.04663  3.36832  4.49992  0.58045  0.82018  0.49660  0.93801
     26   2.36681  4.21066  3.34857  3.09965  3.88950  3.05215  4.12358  3.00529  3.04068  2.87197  3.93115  3.32237  3.74949  3.44109  3.30221  2.56733  1.34398  2.71051  5.33594  4.10700    168 - -
          2.68618  4.42225  2.77519  2.73123  3.46354  2.40513  3.72494  3.29354  2.67741  2.69355  4.24690  2.90347  2.73739  3.18146  2.89801  2.37887  2.77519  2.98518  4.58477  3.61503
          0.03458  3.77757  4.49992  0.61958  0.77255  0.49660  0.93801
     27   2.16343  4.14967  3.32871  3.05494  3.93658  3.00430  4.09855  2.98031  3.01071  2.88980  3.89965  3.26546  3.70906  3.38964  3.28997  2.47273  1.52867  2.66217  5.39720  4.15916    169 - -
          2.68618  4.42225  2.77519  2.73123  3.46354  2.40513  3.72494  3.29354  2.67741  2.69355  4.24690  2.90347  2.73739  3.18146  2.89801  2.37887  2.77519  2.98518  4.58477  3.61503
          0.03458  3.77757  4.49992  0.61958  0.77255  0.49660  0.93801
     28   2.62339  4.79015  2.56074  2.32477  4.08278  3.21398  3.38565  3.64146  2.46516  3.22565  4.07686  2.03120  3.75895  2.77848  2.87010  2.33345  2.91603  3.28290  5.36296  3.98257    170 - -
          2.68618  4.42225  2.77519  2.73123  3.46354  2.40513  3.72494  3.29354  2.67741  2.69355  4.24690  2.90347  2.73739  3.18146  2.89801  2.37887  2.77519  2.98518  4.58477  3.61503
          0.03458  3.77757  4.49992  0.61958  0.77255  0.49660  0.93801
     29   2.87577  4.95926  2.45684  1.16896  4.29446  3.21641  3.79893  3.72953  2.66778  3.36345  4.34481  2.88783  3.81742  3.01864  3.06431  2.86992  3.18036  3.42440  5.48432  4.20990    171 - -
          2.68618  4.42225  2.77519  2.73123  3.46354  2.40513  3.72494  3.29354  2.67741  2.69355  4.24690  2.90347  2.73739  3.18146  2.89801  2.37887  2.77519  2.98518  4.58477  3.61503
          0.03458  3.77757  4.49992  0.61958  0.77255  0.49660  0.93801
     30   2.55471  4.09510  3.06459  2.56268  3.73785  3.35250  2.42406  3.25153  2.38318  2.88557  3.74724  2.87222  3.67007  2.84568  2.64270  2.64685  2.81295  2.95640  5.07326  3.74486    172 - -
          2.68618  4.42225  2.77519  2.73123  3.46354  2.40513  3.72494  3.29354  2.67741  2.69355  4.24690  2.90347  2.73739  3.18146  2.89801  2.37887  2.77519  2.98518  4.58477  3.61503
          0.03458  3.77757  4.49992  0.61958  0.77255  0.49660  0.93801
     31   2.27327  4.19081  3.12852  2.94275  3.98284  2.92266  4.05384  3.49389  3.00989  3.22263  4.15887  3.18102  3.65423  3.36744  3.29692  1.24395  2.74680  3.05004  5.36367  4.06651    173 - -
          2.68616  4.42226  2.77520  2.73121  3.46354  2.40513  3.72495  3.29349  2.67741  2.69355  4.24690  2.90347  2.73740  3.18147  2.89801  2.37885  2.77520  2.98519  4.58478  3.61504
          0.05149  3.24213  4.49992  0.74166  0.64688  0.49660  0.93801
     32   2.72627  4.77057  2.78135  2.52117  4.03919  3.27654  3.71488  3.58129  2.38483  3.12082  4.08826  2.98729  3.59231  1.58349  2.69038  2.77360  3.02399  3.28151  5.30325  3.98901    178 - -
          2.68618  4.42225  2.77519  2.73123  3.46354  2.40513  3.72494  3.29354  2.67741  2.69355  4.24690  2.90347  2.73739  3.18146  2.89801  2.37887  2.77519  2.98518  4.58477  3.61503
          0.03458  3.77757  4.49992  0.61958  0.77255  0.49660  0.93801
     33   2.21988  4.20710  3.29621  2.88262  3.82948  3.10170  3.91747  3.01629  2.80740  2.82007  3.57445  3.18464  3.27787  3.17949  3.13529  2.49591  1.81508  2.70396  5.24468  4.00320    179 - -
          2.68618  4.42225  2.77519  2.73123  3.46354  2.40513  3.72494  3.29354  2.67741  2.69355  4.24690  2.90347  2.73739  3.18146  2.89801  2.37887  2.77519  2.98518  4.58477  3.61503
          0.03458  3.77757  4.49992  0.61958  0.77255  0.49660  0.93801
     34   2.48725  1.15557  3.98030  3.70047  3.71631  3.12770  4.36877  2.84674  3.52754  2.76534  3.88475  3.71282  3.82713  3.87793  3.66783  2.75823  2.94645  2.59718  5.14972  4.00391    180 - -
          2.68618  4.42225  2.77519  2.73123  3.46354  2.40513  3.72494  3.29354  2.67741  2.69355  4.24690  2.90347  2.73739  3.18146  2.89801  2.37887  2.77519  2.98518  4.58477  3.61503
          0.03458  3.77757  4.49992  0.61958  0.77255  0.49660  0.93801
     35   2.89203  4.99729  1.06457  2.28604  4.36280  3.14265  3.85481  3.93035  2.92221  3.55712  4.53600  2.83635  3.78914  3.09597  3.42303  2.86729  3.22966  3.58072  5.54971  4.25514    181 - -
          2.68618  4.42225  2.77519  2.73123  3.46354  2.40513  3.72494  3.29354  2.67741  2.69355  4.24690  2.90347  2.73739  3.18146  2.89801  2.37887  2.77519  2.98518  4.58477  3.61503
          0.03458  3.77757  4.49992  0.61958  0.77255  0.49660  0.93801
     36   3.18669  4.59372  3.95155  3.63614  2.58156  3.62826  3.79283  3.20866  3.36126  2.61878  3.84664  3.80495  4.13885  3.75414  3.50552  3.39109  3.48294  3.09640  1.10093  2.58911    182 - -
          2.68618  4.42225  2.77519  2.73123  3.46354  2.40513  3.72494  3.29354  2.67741  2.69355  4.24690  2.90347  2.73739  3.18146  2.89801  2.37887  2.77519  2.98518  4.58477  3.61503
          0.03458  3.77757  4.49992  0.61958  0.77255  0.49660  0.93801
     37   2.55499  4.33651  3.20894  3.09798  4.23577  0.89195  4.22143  3.81467  3.26593  3.48030  4.45757  3.37398  3.72459  3.59816  3.50981  2.72471  3.02898  3.36167  5.35338  4.33544    183 - -
          2.68618  4.42225  2.77519  2.73123  3.46354  2.40513  3.72494  3.29354  2.67741  2.69355  4.24690  2.90347  2.73739  3.18146  2.89801  2.37887  2.77519  2.98518  4.58477  3.61503
          0.03458  3.77757  4.49992  0.61958  0.77255  0.49660  0.93801
     38   2.64914  4.63777  2.66474  2.54210  3.98676  3.12361  3.85230  3.67937  2.74954  3.33806  4.29612  1.33825  3.77219  3.12731  3.09885  2.72154  3.02936  3.31125  5.30412  3.94377    184 - -
          2.68618  4.42225  2.77519  2.73123  3.46354  2.40513  3.72494  3.29354  2.67741  2.69355  4.24690  2.90347  2.73739  3.18146  2.89801  2.37887  2.77519  2.98518  4.58477  3.61503
          0.03458  3.77757  4.49992  0.61958  0.77255  0.49660  0.93801
     39   3.05115  4.54324  4.03531  3.67779  3.10442  3.85851  4.36336  2.30711  3.44633  1.00197  3.16261  3.96205  4.31230  3.83757  3.63673  3.42258  3.35094  2.31918  4.94623  3.64670    185 - -
          2.68618  4.42225  2.77519  2.73123  3.46354  2.40513  3.72494  3.29354  2.67741  2.69355  4.24690  2.90347  2.73739  3.18146  2.89801  2.37887  2.77519  2.98518  4.58477  3.61503
          0.03458  3.77757  4.49992  0.61958  0.77255  0.49660  0.93801
     40   3.05115  4.54324  4.03531  3.67779  3.10442  3.85851  4.36336  2.30711  3.44633  1.00197  3.16261  3.96205  4.31230  3.83757  3.63673  3.42258  3.35094  2.31918  4.94623  3.64670    186 - -
          2.68618  4.42225  2.77519  2.73123  3.46354  2.40513  3.72494  3.29354  2.67741  2.69355  4.24690  2.90347  2.73739  3.18146  2.89801  2.37887  2.77519  2.98518  4.58477  3.61503
          0.03458  3.77757  4.49992  0.61958  0.77255  0.49660  0.93801
     41   2.81102  4.78831  2.84628  2.60278  3.94325  3.30620  3.75912  3.56227  2.43109  3.07383  4.10760  3.06044  3.86036  1.41355  2.71584  2.86431  3.10960  3.29888  5.23390  3.92220    187 - -
          2.68618  4.42225  2.77519  2.73123  3.46354  2.40513  3.72494  3.29354  2.67741  2.69355  4.24690  2.90347  2.73739  3.18146  2.89801  2.37887  2.77519  2.98518  4.58477  3.61503
          0.03458  3.77757  4.49992  0.61958  0.77255  0.49660  0.93801
     42   2.89203  4.99729  1.06457  2.28604  4.36280  3.14265  3.85481  3.93035  2.92221  3.55712  4.53600  2.83635  3.78914  3.09597  3.42303  2.86729  3.22966  3.58072  5.54971  4.25514    188 - -
          2.68618  4.42225  2.77519  2.73123  3.46354  2.40513  3.72494  3.29354  2.67741  2.69355  4.24690  2.90347  2.73739  3.18146  2.89801  2.37887  2.77519  2.98518  4.58477  3.61503
          0.03458  3.77757  4.49992  0.61958  0.77255  0.49660  0.93801
     43   2.95720  4.40623  4.19461  3.80924  3.31325  3.95870  4.55689  1.20426  3.63523  1.92241  3.26710  4.06797  4.40174  3.99515  3.84282  3.44727  3.25927  1.85250  5.18221  3.91019    189 - -
          2.68618  4.42225  2.77519  2.73123  3.46354  2.40513  3.72494  3.29354  2.67741  2.69355  4.24690  2.90347  2.73739  3.18146  2.89801  2.37887  2.77519  2.98518  4.58477  3.61503
          0.03458  3.77757  4.49992  0.61958  0.77255  0.49660  0.93801
     44   2.94035  4.35578  4.38660  3.90557  3.36033  4.11921  4.66535  1.34371  3.76011  1.89084  3.21563  4.16495  4.49353  4.06636  3.98672  3.50552  3.22148  1.55363  5.28715  4.06028    190 - -
          2.68618  4.42225  2.77519  2.73123  3.46354  2.40513  3.72494  3.29354  2.67741  2.69355  4.24690  2.90347  2.73739  3.18146  2.89801  2.37887  2.77519  2.98518  4.58477  3.61503
          0.03458  3.77757  4.49992  0.61958  0.77255  0.49660  0.93801
     45   3.05115  4.54324  4.03531  3.67779  3.10442  3.85851  4.36336  2.30711  3.44633  1.00197  3.16261  3.96205  4.31230  3.83757  3.63673  3.42258  3.35094  2.31918  4.94623  3.64670    191 - -
          2.68618  4.42225  2.77519  2.73123  3.46354  2.40513  3.72494  3.29354  2.67741  2.69355  4.24690  2.90347  2.73739  3.18146  2.89801  2.37887  2.77519  2.98518  4.58477  3.61503
          0.03458  3.77757  4.49992  0.61958  0.77255  0.49660  0.93801
     46   2.77730  4.89841  2.77257  2.45328  3.87706  3.36579  3.09262  3.63583  2.24253  3.15797  4.06374  2.93804  3.84774  1.82177  2.55040  2.78929  3.02119  3.33018  5.16803  3.76495    192 - -
          2.68618  4.42225  2.77519  2.73123  3.46354  2.40513  3.72494  3.29354  2.67741  2.69355  4.24690  2.90347  2.73739  3.18146  2.89801  2.37887  2.77519  2.98518  4.58477  3.61503
          0.03458  3.77757  4.49992  0.61958  0.77255  0.49660  0.93801
     47   2.89834  4.33225  4.33258  3.84905  3.40539  4.06163  4.62984  1.62723  3.71227  1.96646  3.26566  4.10963  4.45534  4.02561  3.95083  3.44447  3.18480  1.28187  5.29949  4.06383    193 - -
          2.68618  4.42225  2.77519  2.73123  3.46354  2.40513  3.72494  3.29354  2.67741  2.69355  4.24690  2.90347  2.73739  3.18146  2.89801  2.37887  2.77519  2.98518  4.58477  3.61503
          0.03458  3.77757  4.49992  0.61958  0.77255  0.49660  0.93801
     48   3.14146  4.57238  4.10723  3.80615  1.18122  3.84856  3.84230  2.67969  3.71610  2.07328  3.42595  3.91366  4.31136  3.91119  3.85926  3.41471  3.44362  2.66286  4.12434  2.50523    194 - -
          2.68618  4.42225  2.77519  2.73123  3.46354  2.40513  3.72494  3.29354  2.67741  2.69355  4.24690  2.90347  2.73739  3.18146  2.89801  2.37887  2.77519  2.98518  4.58477  3.61503
          0.03458  3.77757  4.49992  0.61958  0.77255  0.49660  0.93801
     49   2.88902  4.84318  3.05845  2.70153  4.20778  3.38568  3.71394  3.63174  1.17673  3.21918  4.18856  3.12919  3.89509  2.91293  2.42428  2.93892  3.15090  3.34586  5.30385  4.10390    195 - -
          2.68618  4.42225  2.77519  2.73123  3.46354  2.40513  3.72494  3.29354  2.67741  2.69355  4.24690  2.90347  2.73739  3.18146  2.89801  2.37887  2.77519  2.98518  4.58477  3.61503
          0.03458  3.77757  4.49992  0.61958  0.77255  0.49660  0.93801
     50   3.11529  4.64274  3.70011  3.41428  2.30667  3.72106  3.58275  3.13819  3.27451  2.61602  3.82402  3.61026  4.19849  3.60346  3.47664  3.26056  3.40230  3.00465  3.94588  1.13976    196 - -
          2.68618  4.42225  2.77519  2.73123  3.46354  2.40513  3.72494  3.29354  2.67741  2.69355  4.24690  2.90347  2.73739  3.18146  2.89801  2.37887  2.77519  2.98518  4.58477  3.61503
          0.03458  3.77757  4.49992  0.61958  0.77255  0.49660  0.93801
     51   3.05115  4.54324  4.03531  3.67779  3.10442  3.85851  4.36336  2.30711  3.44633  1.00197  3.16261  3.96205  4.31230  3.83757  3.63673  3.42258  3.35094  2.31918  4.94623  3.64670    197 - -
          2.68618  4.42225  2.77519  2.73123  3.46354  2.40513  3.72494  3.29354  2.67741  2.69355  4.24690  2.90347  2.73739  3.18146  2.89801  2.37887  2.77519  2.98518  4.58477  3.61503
          0.03458  3.77757  4.49992  0.61958  0.77255  0.49660  0.93801
     52   2.63484  4.40479  3.23231  3.06001  4.05807  3.09781  4.14312  3.58153  3.10960  3.21782  4.26569  3.37485  1.02474  3.50145  3.36357  2.80005  3.06964  3.23754  5.26827  4.17843    198 - -
          2.68618  4.42225  2.77519  2.73123  3.46354  2.40513  3.72494  3.29354  2.67741  2.69355  4.24690  2.90347  2.73739  3.18146  2.89801  2.37887  2.77519  2.98518  4.58477  3.61503
          0.03458  3.77757  4.49992  0.61958  0.77255  0.49660  0.93801
     53   3.05115  4.54324  4.03531  3.67779  3.10442  3.85851  4.36336  2.30711  3.44633  1.00197  3.16261  3.96205  4.31230  3.83757  3.63673  3.42258  3.35094  2.31918  4.94623  3.64670    199 - -
          2.68618  4.42225  2.77519  2.73123  3.46354  2.40513  3.72494  3.29354  2.67741  2.69355  4.24690  2.90347  2.73739  3.18146  2.89801  2.37887  2.77519  2.98518  4.58477  3.61503
          0.03458  3.77757  4.49992  0.61958  0.77255  0.49660  0.93801
     54   3.05115  4.54324  4.03531  3.67779  3.10442  3.85851  4.36336  2.30711  3.44633  1.00197  3.16261  3.96205  4.31230  3.83757  3.63673  3.42258  3.35094  2.31918  4.94623  3.64670    200 - -
          2.68618  4.42225  2.77519  2.73123  3.46354  2.40513  3.72494  3.29354  2.67741  2.69355  4.24690  2.90347  2.73739  3.18146  2.89801  2.37887  2.77519  2.98518  4.58477  3.61503
          0.03458  3.77757  4.49992  0.61958  0.77255  0.49660  0.93801
     55   2.89203  4.99729  1.06457  2.28604  4.36280  3.14265  3.85481  3.93035  2.92221  3.55712  4.53600  2.83635  3.78914  3.09597  3.42303  2.86729  3.22966  3.58072  5.54971  4.25514    201 - -
          2.68618  4.42225  2.77519  2.73123  3.46354  2.40513  3.72494  3.29354  2.67741  2.69355  4.24690  2.90347  2.73739  3.18146  2.89801  2.37887  2.77519  2.98518  4.58477  3.61503
          0.03458  3.77757  4.49992  0.61958  0.77255  0.49660  0.93801
     56   2.90304  4.74333  3.38448  2.91943  4.07385  3.40554  3.76412  3.61133  2.21199  3.14483  4.15030  3.28505  3.91527  2.99164  1.13439  2.99342  3.17716  3.34009  5.19714  4.02462    202 - -
          2.68618  4.42225  2.77519  2.73123  3.46354  2.40513  3.72494  3.29354  2.67741  2.69355  4.24690  2.90347  2.73739  3.18146  2.89801  2.37887  2.77519  2.98518  4.58477  3.61503
          0.03458  3.77757  4.49992  0.61958  0.77255  0.49660  0.93801
     57   1.16005  4.14976  3.36989  3.16006  3.96108  2.97612  4.19281  3.07286  3.17389  2.95836  4.00335  3.33252  3.70665  3.52460  3.42921  2.50222  2.77313  2.74402  5.39795  4.18818    203 - -
          2.68618  4.42225  2.77519  2.73123  3.46354  2.40513  3.72494  3.29354  2.67741  2.69355  4.24690  2.90347  2.73739  3.18146  2.89801  2.37887  2.77519  2.98518  4.58477  3.61503
          0.03458  3.77757  4.49992  0.61958  0.77255  0.49660  0.93801
     58   2.89974  4.72945  3.04121  2.79436  3.22427  3.37246  1.35980  3.58751  2.64036  3.09241  4.13018  3.20644  3.92127  3.16018  2.91039  2.97211  3.20105  3.32474  4.69020  3.17841    204 - -
          2.68618  4.42225  2.77519  2.73123  3.46354  2.40513  3.72494  3.29354  2.67741  2.69355  4.24690  2.90347  2.73739  3.18146  2.89801  2.37887  2.77519  2.98518  4.58477  3.61503
          0.03458  3.77757  4.49992  0.61958  0.77255  0.49660  0.93801
     59   1.16005  4.14976  3.36989  3.16006  3.96108  2.97612  4.19281  3.07286  3.17389  2.95836  4.00335  3.33252  3.70665  3.52460  3.42921  2.50222  2.77313  2.74402  5.39795  4.18818    205 - -
          2.68618  4.42225  2.77519  2.73123  3.46354  2.40513  3.72494  3.29354  2.67741  2.69355  4.24690  2.90347  2.73739  3.18146  2.89801  2.37887  2.77519  2.98518  4.58477  3.61503
          0.03458  3.77757  4.49992  0.61958  0.77255  0.49660  0.93801
     60   2.27327  4.19081  3.12852  2.94275  3.98284  2.92266  4.05384  3.49389  3.00989  3.22263  4.15887  3.18102  3.65423  3.36744  3.29692  1.24395  2.74680  3.05004  5.36367  4.06651    206 - -
          2.68618  4.42225  2.77519  2.73123  3.46354  2.40513  3.72494  3.29354  2.67741  2.69355  4.24690  2.90347  2.73739  3.18146  2.89801  2.37887  2.77519  2.98518  4.58477  3.61503
          0.03458  3.77757  4.49992  0.61958  0.77255  0.49660  0.93801
     61   2.81102  4.78831  2.84628  2.60278  3.94325  3.30620  3.75912  3.56227  2.43109  3.07383  4.10760  3.06044  3.86036  1.41355  2.71584  2.86431  3.10960  3.29888  5.23390  3.92220    207 - -
          2.68618  4.42225  2.77519  2.73123  3.46354  2.40513  3.72494  3.29354  2.67741  2.69355  4.24690  2.90347  2.73739  3.18146  2.89801  2.37887  2.77519  2.98518  4.58477  3.61503
          0.03458  3.77757  4.49992  0.61958  0.77255  0.47904  0.96594
     62   2.79488  4.32322  4.13521  3.69452  3.40680  3.82253  4.48748  1.95320  3.52004  2.03930  3.18524  3.93250  4.30423  3.87903  3.75693  3.23319  3.11718  1.23581  5.24082  3.97147    208 - -
          2.68618  4.42225  2.77519  2.73123  3.46354  2.40513  3.72494  3.29354  2.67741  2.69355  4.24690  2.90347  2.73739  3.18146  2.89801  2.37887  2.77519  2.98518  4.58477  3.61503
          0.03412  3.79061  4.51295  0.61958  0.77255  0.48576  0.95510
     63   2.50007  1.12308  3.99701  3.71966  3.73191  3.13835  4.38501  2.86401  3.54667  2.78227  3.90182  3.72852  3.83881  3.89642  3.68485  2.77119  2.96027  2.61368  5.16316  4.01959    209 - -
          2.68618  4.42225  2.77519  2.73123  3.46354  2.40513  3.72494  3.29354  2.67741  2.69355  4.24690  2.90347  2.73739  3.18146  2.89801  2.37887  2.77519  2.98518  4.58477  3.61503
          0.03412  3.79061  4.51295  0.61958  0.77255  0.48576  0.95510
     64   2.86922  4.83328  3.29336  2.77774  4.18458  3.46392  3.64277  3.62503  1.97458  3.16543  4.10249  3.16494  3.92221  2.82553  1.34163  2.92744  3.10585  3.33648  5.26413  4.05630    210 - -
          2.68618  4.42225  2.77519  2.73123  3.46354  2.40513  3.72494  3.29354  2.67741  2.69355  4.24690  2.90347  2.73739  3.18146  2.89801  2.37887  2.77519  2.98518  4.58477  3.61503
          0.03412  3.79061  4.51295  0.61958  0.77255  0.48576  0.95510
     65   2.61857  4.76460  2.46946  2.27075  4.21237  3.13745  3.73200  3.71925  2.58042  3.34877  4.22289  1.69889  3.75079  2.93544  2.98295  2.51930  2.95734  3.33444  5.49240  4.10967    211 - -
          2.68618  4.42225  2.77519  2.73123  3.46354  2.40513  3.72494  3.29354  2.67741  2.69355  4.24690  2.90347  2.73739  3.18146  2.89801  2.37887  2.77519  2.98518  4.58477  3.61503
          0.03412  3.79061  4.51295  0.61958  0.77255  0.48576  0.95510
     66   3.20635  4.60905  3.97025  3.65763  2.59202  3.64188  3.80663  3.22835  3.38229  2.63648  3.86576  3.82367  4.15337  3.77440  3.52443  3.41068  3.50311  3.11644  1.06815  2.59877    212 - -
          2.68618  4.42225  2.77519  2.73123  3.46354  2.40513  3.72494  3.29354  2.67741  2.69355  4.24690  2.90347  2.73739  3.18146  2.89801  2.37887  2.77519  2.98518  4.58477  3.61503
          0.04762  3.79061  3.73309  0.61958  0.77255  0.48576  0.95510
     67   2.64914  4.63777  2.66474  2.54210  3.98676  3.12361  3.85230  3.67937  2.74954  3.33806  4.29612  1.33825  3.77219  3.12731  3.09885  2.72154  3.02936  3.31125  5.30412  3.94377    213 - -
          2.68618  4.42225  2.77519  2.73123  3.46354  2.40513  3.72494  3.29354  2.67741  2.69355  4.24690  2.90347  2.73739  3.18146  2.89801  2.37887  2.77519  2.98518  4.58477  3.61503
          0.03458  3.77757  4.49992  0.61958  0.77255  0.49660  0.93801
     68   2.81102  4.78831  2.84628  2.60278  3.94325  3.30620  3.75912  3.56227  2.43109  3.07383  4.10760  3.06044  3.86036  1.41355  2.71584  2.86431  3.10960  3.29888  5.23390  3.92220    214 - -
          2.68618  4.42225  2.77519  2.73123  3.46354  2.40513  3.72494  3.29354  2.67741  2.69355  4.24690  2.90347  2.73739  3.18146  2.89801  2.37887  2.77519  2.98518  4.58477  3.61503
          0.03458  3.77757  4.49992  0.61958  0.77255  0.47904  0.96594
     69   2.80135  4.32508  4.12063  3.69817  3.17283  3.81368  4.44628  1.98195  3.57933  2.04188  3.32778  3.92951  4.29778  3.89582  3.81703  3.23301  3.12415  1.23490  5.13127  3.80526    215 - -
          2.68618  4.42225  2.77519  2.73123  3.46354  2.40513  3.72494  3.29354  2.67741  2.69355  4.24690  2.90347  2.73739  3.18146  2.89801  2.37887  2.77519  2.98518  4.58477  3.61503
          0.03412  3.79061  4.51295  0.61958  0.77255  0.48576  0.95510
     70   3.15724  4.58401  4.12551  3.82634  1.15609  3.86241  3.84646  2.69319  3.73585  2.08336  3.43701  3.92809  4.32443  3.92710  3.87578  3.43017  3.45915  2.67746  4.12349  2.50227    216 - -
          2.68618  4.42225  2.77519  2.73123  3.46354  2.40513  3.72494  3.29354  2.67741  2.69355  4.24690  2.90347  2.73739  3.18146  2.89801  2.37887  2.77519  2.98518  4.58477  3.61503
          0.03412  3.79061  4.51295  0.61958  0.77255  0.48576  0.95510
     71   2.74066  4.69711  2.90851  2.64407  3.30524  3.33256  1.73203  3.51791  2.51463  3.07578  4.04514  3.06941  3.87725  3.02318  2.81165  2.70746  3.04523  3.22280  4.78365  3.24981    217 - -
          2.68618  4.42225  2.77519  2.73123  3.46354  2.40513  3.72494  3.29354  2.67741  2.69355  4.24690  2.90347  2.73739  3.18146  2.89801  2.37887  2.77519  2.98518  4.58477  3.61503
          0.04762  3.79061  3.73309  0.61958  0.77255  0.48576  0.95510
     72   2.89810  4.46317  3.94858  3.53730  3.17222  3.76301  4.29457  2.33860  3.30958  1.78370  1.57321  3.82577  4.22530  3.69916  3.52557  3.23615  3.20272  2.33301  4.99888  3.75077    218 - -
          2.68618  4.42225  2.77519  2.73123  3.46354  2.40513  3.72494  3.29354  2.67741  2.69355  4.24690  2.90347  2.73739  3.18146  2.89801  2.37887  2.77519  2.98518  4.58477  3.61503
          0.03458  3.77757  4.49992  0.61958  0.77255  0.49660  0.93801
     73   2.63484  4.40479  3.23231  3.06001  4.05807  3.09781  4.14312  3.58153  3.10960  3.21782  4.26569  3.37485  1.02474  3.50145  3.36357  2.80005  3.06964  3.23754  5.26827  4.17843    219 - -
          2.68618  4.42225  2.77519  2.73123  3.46354  2.40513  3.72494  3.29354  2.67741  2.69355  4.24690  2.90347  2.73739  3.18146  2.89801  2.37887  2.77519  2.98518  4.58477  3.61503
          0.03458  3.77757  4.49992  0.61958  0.77255  0.49660  0.93801
     74   2.89203  4.99729  1.06457  2.28604  4.36280  3.14265  3.85481  3.93035  2.92221  3.55712  4.53600  2.83635  3.78914  3.09597  3.42303  2.86729  3.22966  3.58072  5.54971  4.25514    220 - -
          2.68618  4.42225  2.77519  2.73123  3.46354  2.40513  3.72494  3.29354  2.67741  2.69355  4.24690  2.90347  2.73739  3.18146  2.89801  2.37887  2.77519  2.98518  4.58477  3.61503
          0.03458  3.77757  4.49992  0.61958  0.77255  0.49660  0.93801
     75   3.05115  4.54324  4.03531  3.67779  3.10442  3.85851  4.36336  2.30711  3.44633  1.00197  3.16261  3.96205  4.31230  3.83757  3.63673  3.42258  3.35094  2.31918  4.94623  3.64670    221 - -
          2.68618  4.42225  2.77519  2.73123  3.46354  2.40513  3.72494  3.29354  2.67741  2.69355  4.24690  2.90347  2.73739  3.18146  2.89801  2.37887  2.77519  2.98518  4.58477  3.61503
          0.03458  3.77757  4.49992  0.61958  0.77255  0.49660  0.93801
     76   3.18669  4.59372  3.95155  3.63614  2.58156  3.62826  3.79283  3.20866  3.36126  2.61878  3.84664  3.80495  4.13885  3.75414  3.50552  3.39109  3.48294  3.09640  1.10093  2.58911    222 - -
          2.68618  4.42225  2.77519  2.73123  3.46354  2.40513  3.72494  3.29354  2.67741  2.69355  4.24690  2.90347  2.73739  3.18146  2.89801  2.37887  2.77519  2.98518  4.58477  3.61503
          0.03458  3.77757  4.49992  0.61958  0.77255  0.49660  0.93801
     77   2.90304  4.74333  3.38448  2.91943  4.07385  3.40554  3.76412  3.61133  2.21199  3.14483  4.15030  3.28505  3.91527  2.99164  1.13439  2.99342  3.17716  3.34009  5.19714  4.02462    223 - -
          2.68618  4.42225  2.77519  2.73123  3.46354  2.40513  3.72494  3.29354  2.67741  2.69355  4.24690  2.90347  2.73739  3.18146  2.89801  2.37887  2.77519  2.98518  4.58477  3.61503
          0.03458  3.77757  4.49992  0.61958  0.77255  0.49660  0.93801
     78   2.48725  1.15557  3.98030  3.70047  3.71631  3.12770  4.36877  2.84674  3.52754  2.76534  3.88475  3.71282  3.82713  3.87793  3.66783  2.75823  2.94645  2.59718  5.14972  4.00391    224 - -
          2.68618  4.42225  2.77519  2.73123  3.46354  2.40513  3.72494  3.29354  2.67741  2.69355  4.24690  2.90347  2.73739  3.18146  2.89801  2.37887  2.77519  2.98518  4.58477  3.61503
          0.03458  3.77757  4.49992  0.61958  0.77255  0.49660  0.93801
     79   3.14146  4.57238  4.10723  3.80615  1.18122  3.84856  3.84230  2.67969  3.71610  2.07328  3.42595  3.91366  4.31136  3.91119  3.85926  3.41471  3.44362  2.66286  4.12434  2.50523    225 - -
          2.68618  4.42225  2.77519  2.73123  3.46354  2.40513  3.72494  3.29354  2.67741  2.69355  4.24690  2.90347  2.73739  3.18146  2.89801  2.37887  2.77519  2.98518  4.58477  3.61503
          0.03458  3.77757  4.49992  0.61958  0.77255  0.49660  0.93801
     80   2.87577  4.95926  2.45684  1.16896  4.29446  3.21641  3.79893  3.72953  2.66778  3.36345  4.34481  2.88783  3.81742  3.01864  3.06431  2.86992  3.18036  3.42440  5.48432  4.20990    226 - -
          2.68618  4.42225  2.77519  2.73123  3.46354  2.40513  3.72494  3.29354  2.67741  2.69355  4.24690  2.90347  2.73739  3.18146  2.89801  2.37887  2.77519  2.98518  4.58477  3.61503
          0.03458  3.77757  4.49992  0.61958  0.77255  0.49660  0.93801
     81   3.14146  4.57238  4.10723  3.80615  1.18122  3.84856  3.84230  2.67969  3.71610  2.07328  3.42595  3.91366  4.31136  3.91119  3.85926  3.41471  3.44362  2.66286  4.12434  2.50523    227 - -
          2.68618  4.42225  2.77519  2.73123  3.46354  2.40513  3.72494  3.29354  2.67741  2.69355  4.24690  2.90347  2.73739  3.18146  2.89801  2.37887  2.77519  2.98518  4.58477  3.61503
          0.03458  3.77757  4.49992  0.61958  0.77255  0.49660  0.93801
     82   2.87577  4.95926  2.45684  1.16896  4.29446  3.21641  3.79893  3.72953  2.66778  3.36345  4.34481  2.88783  3.81742  3.01864  3.06431  2.86992  3.18036  3.42440  5.48432  4.20990    228 - -
          2.68618  4.42225  2.77519  2.73123  3.46354  2.40513  3.72494  3.29354  2.67741  2.69355  4.24690  2.90347  2.73739  3.18146  2.89801  2.37887  2.77519  2.98518  4.58477  3.61503
          0.03458  3.77757  4.49992  0.61958  0.77255  0.49660  0.93801
     83   3.05115  4.54324  4.03531  3.67779  3.10442  3.85851  4.36336  2.30711  3.44633  1.00197  3.16261  3.96205  4.31230  3.83757  3.63673  3.42258  3.35094  2.31918  4.94623  3.64670    229 - -
          2.68618  4.42225  2.77519  2.73123  3.46354  2.40513  3.72494  3.29354  2.67741  2.69355  4.24690  2.90347  2.73739  3.18146  2.89801  2.37887  2.77519  2.98518  4.58477  3.61503
          0.03458  3.77757  4.49992  0.61958  0.77255  0.49660  0.93801
     84   2.64914  4.63777  2.66474  2.54210  3.98676  3.12361  3.85230  3.67937  2.74954  3.33806  4.29612  1.33825  3.77219  3.12731  3.09885  2.72154  3.02936  3.31125  5.30412  3.94377    230 - -
          2.68618  4.42225  2.77519  2.73123  3.46354  2.40513  3.72494  3.29354  2.67741  2.69355  4.24690  2.90347  2.73739  3.18146  2.89801  2.37887  2.77519  2.98518  4.58477  3.61503
          0.03458  3.77757  4.49992  0.61958  0.77255  0.49660  0.93801
     85   2.81102  4.78831  2.84628  2.60278  3.94325  3.30620  3.75912  3.56227  2.43109  3.07383  4.10760  3.06044  3.86036  1.41355  2.71584  2.86431  3.10960  3.29888  5.23390  3.92220    231 - -
          2.68618  4.42225  2.77519  2.73123  3.46354  2.40513  3.72494  3.29354  2.67741  2.69355  4.24690  2.90347  2.73739  3.18146  2.89801  2.37887  2.77519  2.98518  4.58477  3.61503
          0.03458  3.77757  4.49992  0.61958  0.77255  0.49660  0.93801
     86   2.63484  4.40479  3.23231  3.06001  4.05807  3.09781  4.14312  3.58153  3.10960  3.21782  4.26569  3.37485  1.02474  3.50145  3.36357  2.80005  3.06964  3.23754  5.26827  4.17843    232 - -
          2.68618  4.42225  2.77519  2.73123  3.46354  2.40513  3.72494  3.29354  2.67741  2.69355  4.24690  2.90347  2.73739  3.18146  2.89801  2.37887  2.77519  2.98518  4.58477  3.61503
          0.03458  3.77757  4.49992  0.61958  0.77255  0.49660  0.93801
     87   1.16005  4.14976  3.36989  3.16006  3.96108  2.97612  4.19281  3.07286  3.17389  2.95836  4.00335  3.33252  3.70665  3.52460  3.42921  2.50222  2.77313  2.74402  5.39795  4.18818    233 - -
          2.68618  4.42225  2.77519  2.73123  3.46354  2.40513  3.72494  3.29354  2.67741  2.69355  4.24690  2.90347  2.73739  3.18146  2.89801  2.37887  2.77519  2.98518  4.58477  3.61503
          0.03458  3.77757  4.49992  0.61958  0.77255  0.49660  0.93801
     88   2.36681  4.21066  3.34857  3.09965  3.88950  3.05215  4.12358  3.00529  3.04068  2.87197  3.93115  3.32237  3.74949  3.44109  3.30221  2.56733  1.34398  2.71051  5.33594  4.10700    234 - -
          2.68618  4.42225  2.77519  2.73123  3.46354  2.40513  3.72494  3.29354  2.67741  2.69355  4.24690  2.90347  2.73739  3.18146  2.89801  2.37887  2.77519  2.98518  4.58477  3.61503
          0.03458  3.77757  4.49992  0.61958  0.77255  0.49660  0.93801
     89   2.27327  4.19081  3.12852  2.94275  3.98284  2.92266  4.05384  3.49389  3.00989  3.22263  4.15887  3.18102  3.65423  3.36744  3.29692  1.24395  2.74680  3.05004  5.36367  4.06651    235 - -
          2.68618  4.42225  2.77519  2.73123  3.46354  2.40513  3.72494  3.29354  2.67741  2.69355  4.24690  2.90347  2.73739  3.18146  2.89801  2.37887  2.77519  2.98518  4.58477  3.61503
          0.03458  3.77757  4.49992  0.61958  0.77255  0.49660  0.93801
     90   3.11529  4.64274  3.70011  3.41428  2.30667  3.72106  3.58275  3.13819  3.27451  2.61602  3.82402  3.61026  4.19849  3.60346  3.47664  3.26056  3.40230  3.00465  3.94588  1.13976    236 - -
          2.68618  4.42225  2.77519  2.73123  3.46354  2.40513  3.72494  3.29354  2.67741  2.69355  4.24690  2.90347  2.73739  3.18146  2.89801  2.37887  2.77519  2.98518  4.58477  3.61503
          0.03458  3.77757  4.49992  0.61958  0.77255  0.49660  0.93801
     91   3.05115  4.54324  4.03531  3.67779  3.10442  3.85851  4.36336  2.30711  3.44633  1.00197  3.16261  3.96205  4.31230  3.83757  3.63673  3.42258  3.35094  2.31918  4.94623  3.64670    237 - -
          2.68618  4.42225  2.77519  2.73123  3.46354  2.40513  3.72494  3.29354  2.67741  2.69355  4.24690  2.90347  2.73739  3.18146  2.89801  2.37887  2.77519  2.98518  4.58477  3.61503
          0.03458  3.77757  4.49992  0.61958  0.77255  0.49660  0.93801
     92   2.88902  4.84318  3.05845  2.70153  4.20778  3.38568  3.71394  3.63174  1.17673  3.21918  4.18856  3.12919  3.89509  2.91293  2.42428  2.93892  3.15090  3.34586  5.30385  4.10390    238 - -
          2.68618  4.42225  2.77519  2.73123  3.46354  2.40513  3.72494  3.29354  2.67741  2.69355  4.24690  2.90347  2.73739  3.18146  2.89801  2.37887  2.77519  2.98518  4.58477  3.61503
          0.03458  3.77757  4.49992  0.61958  0.77255  0.49660  0.93801
     93   1.16005  4.14976  3.36989  3.16006  3.96108  2.97612  4.19281  3.07286  3.17389  2.95836  4.00335  3.33252  3.70665  3.52460  3.42921  2.50222  2.77313  2.74402  5.39795  4.18818    239 - -
          2.68618  4.42225  2.77519  2.73123  3.46354  2.40513  3.72494  3.29354  2.67741  2.69355  4.24690  2.90347  2.73739  3.18146  2.89801  2.37887  2.77519  2.98518  4.58477  3.61503
          0.03458  3.77757  4.49992  0.61958  0.77255  0.49660  0.93801
     94   2.36681  4.21066  3.34857  3.09965  3.88950  3.05215  4.12358  3.00529  3.04068  2.87197  3.93115  3.32237  3.74949  3.44109  3.30221  2.56733  1.34398  2.71051  5.33594  4.10700    240 - -
          2.68618  4.42225  2.77519  2.73123  3.46354  2.40513  3.72494  3.29354  2.67741  2.69355  4.24690  2.90347  2.73739  3.18146  2.89801  2.37887  2.77519  2.98518  4.58477  3.61503
          0.03458  3.77757  4.49992  0.61958  0.77255  0.49660  0.93801
     95   2.89974  4.72945  3.04121  2.79436  3.22427  3.37246  1.35980  3.58751  2.64036  3.09241  4.13018  3.20644  3.92127  3.16018  2.91039  2.97211  3.20105  3.32474  4.69020  3.17841    241 - -
          2.68618  4.42225  2.77519  2.73123  3.46354  2.40513  3.72494  3.29354  2.67741  2.69355  4.24690  2.90347  2.73739  3.18146  2.89801  2.37887  2.77519  2.98518  4.58477  3.61503
          0.03458  3.77757  4.49992  0.61958  0.77255  0.49660  0.93801
     96   2.63484  4.40479  3.23231  3.06001  4.05807  3.09781  4.14312  3.58153  3.10960  3.21782  4.26569  3.37485  1.02474  3.50145  3.36357  2.80005  3.06964  3.23754  5.26827  4.17843    242 - -
          2.68618  4.42225  2.77519  2.73123  3.46354  2.40513  3.72494  3.29354  2.67741  2.69355  4.24690  2.90347  2.73739  3.18146  2.89801  2.37887  2.77519  2.98518  4.58477  3.61503
          0.03458  3.77757  4.49992  0.61958  0.77255  0.49660  0.93801
     97   2.87577  4.95926  2.45684  1.16896  4.29446  3.21641  3.79893  3.72953  2.66778  3.36345  4.34481  2.88783  3.81742  3.01864  3.06431  2.86992  3.18036  3.42440  5.48432  4.20990    243 - -
          2.68618  4.42225  2.77519  2.73123  3.46354  2.40513  3.72494  3.29354  2.67741  2.69355  4.24690  2.90347  2.73739  3.18146  2.89801  2.37887  2.77519  2.98518  4.58477  3.61503
          0.03458  3.77757  4.49992  0.61958  0.77255  0.49660  0.93801
     98   3.05115  4.54324  4.03531  3.67779  3.10442  3.85851  4.36336  2.30711  3.44633  1.00197  3.16261  3.96205  4.31230  3.83757  3.63673  3.42258  3.35094  2.31918  4.94623  3.64670    244 - -
          2.68618  4.42225  2.77519  2.73123  3.46354  2.40513  3.72494  3.29354  2.67741  2.69355  4.24690  2.90347  2.73739  3.18146  2.89801  2.37887  2.77519  2.98518  4.58477  3.61503
          0.03458  3.77757  4.49992  0.61958  0.77255  0.49660  0.93801
     99   2.95720  4.40623  4.19461  3.80924  3.31325  3.95870  4.55689  1.20426  3.63523  1.92241  3.26710  4.06797  4.40174  3.99515  3.84282  3.44727  3.25927  1.85250  5.18221  3.91019    245 - -
          2.68618  4.42225  2.77519  2.73123  3.46354  2.40513  3.72494  3.29354  2.67741  2.69355  4.24690  2.90347  2.73739  3.18146  2.89801  2.37887  2.77519  2.98518  4.58477  3.61503
          0.03458  3.77757  4.49992  0.61958  0.77255  0.49660  0.93801
    100   2.88902  4.84318  3.05845  2.70153  4.20778  3.38568  3.71394  3.63174  1.17673  3.21918  4.18856  3.12919  3.89509  2.91293  2.42428  2.93892  3.15090  3.34586  5.30385  4.10390    246 - -
          2.68618  4.42225  2.77519  2.73123  3.46354  2.40513  3.72494  3.29354  2.67741  2.69355  4.24690  2.90347  2.73739  3.18146  2.89801  2.37887  2.77519  2.98518  4.58477  3.61503
          0.03458  3.77757  4.49992  0.61958  0.77255  0.49660  0.93801
    101   2.81102  4.78831  2.84628  2.60278  3.94325  3.30620  3.75912  3.56227  2.43109  3.07383  4.10760  3.06044  3.86036  1.41355  2.71584  2.86431  3.10960  3.29888  5.23390  3.92220    247 - -
          2.68618  4.42225  2.77519  2.73123  3.46354  2.40513  3.72494  3.29354  2.67741  2.69355  4.24690  2.90347  2.73739  3.18146  2.89801  2.37887  2.77519  2.98518  4.58477  3.61503
          0.03458  3.77757  4.49992  0.61958  0.77255  0.49660  0.93801
    102   2.95720  4.40623  4.19461  3.80924  3.31325  3.95870  4.55689  1.20426  3.63523  1.92241  3.26710  4.06797  4.40174  3.99515  3.84282  3.44727  3.25927  1.85250  5.18221  3.91019    248 - -
          2.68618  4.42225  2.77519  2.73123  3.46354  2.40513  3.72494  3.29354  2.67741  2.69355  4.24690  2.90347  2.73739  3.18146  2.89801  2.37887  2.77519  2.98518  4.58477  3.61503
          0.03458  3.77757  4.49992  0.61958  0.77255  0.49660  0.93801
    103   2.95720  4.40623  4.19461  3.80924  3.31325  3.95870  4.55689  1.20426  3.63523  1.92241  3.26710  4.06797  4.40174  3.99515  3.84282  3.44727  3.25927  1.85250  5.18221  3.91019    249 - -
          2.68618  4.42225  2.77519  2.73123  3.46354  2.40513  3.72494  3.29354  2.67741  2.69355  4.24690  2.90347  2.73739  3.18146  2.89801  2.37887  2.77519  2.98518  4.58477  3.61503
          0.03458  3.77757  4.49992  0.61958  0.77255  0.49660  0.93801
    104   2.88902  4.84318  3.05845  2.70153  4.20778  3.38568  3.71394  3.63174  1.17673  3.21918  4.18856  3.12919  3.89509  2.91293  2.42428  2.93892  3.15090  3.34586  5.30385  4.10390    250 - -
          2.68618  4.42225  2.77519  2.73123  3.46354  2.40513  3.72494  3.29354  2.67741  2.69355  4.24690  2.90347  2.73739  3.18146  2.89801  2.37887  2.77519  2.98518  4.58477  3.61503
          0.03458  3.77757  4.49992  0.61958  0.77255  0.49660  0.93801
    105   2.87913  4.89580  3.26460  2.71648  4.26641  3.49564  3.58766  3.66204  1.82648  3.18742  4.09285  3.11808  3.92042  2.75231  1.46279  2.91720  3.08970  3.36671  5.28893  4.08808    251 - -
          2.68618  4.42225  2.77519  2.73123  3.46354  2.40513  3.72494  3.29354  2.67741  2.69355  4.24690  2.90347  2.73739  3.18146  2.89801  2.37887  2.77519  2.98518  4.58477  3.61503
          0.03458  3.77757  4.49992  0.61958  0.77255  0.49660  0.93801
    106   2.89974  4.72945  3.04121  2.79436  3.22427  3.37246  1.35980  3.58751  2.64036  3.09241  4.13018  3.20644  3.92127  3.16018  2.91039  2.97211  3.20105  3.32474  4.69020  3.17841    252 - -
          2.68618  4.42225  2.77519  2.73123  3.46354  2.40513  3.72494  3.29354  2.67741  2.69355  4.24690  2.90347  2.73739  3.18146  2.89801  2.37887  2.77519  2.98518  4.58477  3.61503
          0.03458  3.77757  4.49992  0.61958  0.77255  0.49660  0.93801
    107   2.27327  4.19081  3.12852  2.94275  3.98284  2.92266  4.05384  3.49389  3.00989  3.22263  4.15887  3.18102  3.65423  3.36744  3.29692  1.24395  2.74680  3.05004  5.36367  4.06651    253 - -
          2.68618  4.42225  2.77519  2.73123  3.46354  2.40513  3.72494  3.29354  2.67741  2.69355  4.24690  2.90347  2.73739  3.18146  2.89801  2.37887  2.77519  2.98518  4.58477  3.61503
          0.03458  3.77757  4.49992  0.61958  0.77255  0.49660  0.93801
    108   2.64914  4.63777  2.66474  2.54210  3.98676  3.12361  3.85230  3.67937  2.74954  3.33806  4.29612  1.33825  3.77219  3.12731  3.09885  2.72154  3.02936  3.31125  5.30412  3.94377    254 - -
          2.68618  4.42225  2.77519  2.73123  3.46354  2.40513  3.72494  3.29354  2.67741  2.69355  4.24690  2.90347  2.73739  3.18146  2.89801  2.37887  2.77519  2.98518  4.58477  3.61503
          0.03458  3.77757  4.49992  0.61958  0.77255  0.49660  0.93801
    109   2.89974  4.72945  3.04121  2.79436  3.22427  3.37246  1.35980  3.58751  2.64036  3.09241  4.13018  3.20644  3.92127  3.16018  2.91039  2.97211  3.20105  3.32474  4.69020  3.17841    255 - -
          2.68618  4.42225  2.77519  2.73123  3.46354  2.40513  3.72494  3.29354  2.67741  2.69355  4.24690  2.90347  2.73739  3.18146  2.89801  2.37887  2.77519  2.98518  4.58477  3.61503
          0.03458  3.77757  4.49992  0.61958  0.77255  0.49660  0.93801
    110   3.05115  4.54324  4.03531  3.67779  3.10442  3.85851  4.36336  2.30711  3.44633  1.00197  3.16261  3.96205  4.31230  3.83757  3.63673  3.42258  3.35094  2.31918  4.94623  3.64670    256 - -
          2.68618  4.42225  2.77519  2.73123  3.46354  2.40513  3.72494  3.29354  2.67741  2.69355  4.24690  2.90347  2.73739  3.18146  2.89801  2.37887  2.77519  2.98518  4.58477  3.61503
          0.03458  3.77757  4.49992  0.61958  0.77255  0.49660  0.93801
    111   2.81102  4.78831  2.84628  2.60278  3.94325  3.30620  3.75912  3.56227  2.43109  3.07383  4.10760  3.06044  3.86036  1.41355  2.71584  2.86431  3.10960  3.29888  5.23390  3.92220    257 - -
          2.68618  4.42225  2.77519  2.73123  3.46354  2.40513  3.72494  3.29354  2.67741  2.69355  4.24690  2.90347  2.73739  3.18146  2.89801  2.37887  2.77519  2.98518  4.58477  3.61503
          0.03458  3.77757  4.49992  0.61958  0.77255  0.49660  0.93801
    112   3.11529  4.64274  3.70011  3.41428  2.30667  3.72106  3.58275  3.13819  3.27451  2.61602  3.82402  3.61026  4.19849  3.60346  3.47664  3.26056  3.40230  3.00465  3.94588  1.13976    258 - -
          2.68618  4.42225  2.77519  2.73123  3.46354  2.40513  3.72494  3.29354  2.67741  2.69355  4.24690  2.90347  2.73739  3.18146  2.89801  2.37887  2.77519  2.98518  4.58477  3.61503
          0.03458  3.77757  4.49992  0.61958  0.77255  0.49660  0.93801
    113   2.73366  4.30555  3.99113  3.65425  3.48377  3.62229  4.47328  2.06567  3.52040  2.18962  3.46651  3.85841  4.19017  3.88840  3.74146  3.12217  3.09888  1.15448  5.25108  3.97542    259 - -
          2.68618  4.42225  2.77519  2.73123  3.46354  2.40513  3.72494  3.29354  2.67741  2.69355  4.24690  2.90347  2.73739  3.18146  2.89801  2.37887  2.77519  2.98518  4.58477  3.61503
          0.03458  3.77757  4.49992  0.61958  0.77255  0.49660  0.93801
    114   2.27327  4.19081  3.12852  2.94275  3.98284  2.92266  4.05384  3.49389  3.00989  3.22263  4.15887  3.18102  3.65423  3.36744  3.29692  1.24395  2.74680  3.05004  5.36367  4.06651    260 - -
          2.68618  4.42225  2.77519  2.73123  3.46354  2.40513  3.72494  3.29354  2.67741  2.69355  4.24690  2.90347  2.73739  3.18146  2.89801  2.37887  2.77519  2.98518  4.58477  3.61503
          0.03458  3.77757  4.49992  0.61958  0.77255  0.49660  0.93801
    115   3.14146  4.57238  4.10723  3.80615  1.18122  3.84856  3.84230  2.67969  3.71610  2.07328  3.42595  3.91366  4.31136  3.91119  3.85926  3.41471  3.44362  2.66286  4.12434  2.50523    261 - -
          2.68618  4.42225  2.77519  2.73123  3.46354  2.40513  3.72494  3.29354  2.67741  2.69355  4.24690  2.90347  2.73739  3.18146  2.89801  2.37887  2.77519  2.98518  4.58477  3.61503
          0.03458  3.77757  4.49992  0.61958  0.77255  0.47904  0.96594
    116   2.85991  4.92849  2.97492  2.59287  4.25574  3.41998  3.62383  3.68450  1.33198  3.22121  4.14587  3.03643  3.89450  2.70576  2.30800  2.88200  3.09575  3.38495  5.34377  4.09258    262 - -
          2.68618  4.42225  2.77519  2.73123  3.46354  2.40513  3.72494  3.29354  2.67741  2.69355  4.24690  2.90347  2.73739  3.18146  2.89801  2.37887  2.77519  2.98518  4.58477  3.61503
          0.03412  3.79061  4.51295  0.61958  0.77255  0.48576  0.95510
    117   2.74390  4.31149  4.00989  3.67273  3.49264  3.63663  4.48932  2.06251  3.53913  2.19565  3.47263  3.87501  4.20330  3.90587  3.75907  3.13679  3.10848  1.13538  5.26243  3.98790    263 - -
          2.68618  4.42225  2.77519  2.73123  3.46354  2.40513  3.72494  3.29354  2.67741  2.69355  4.24690  2.90347  2.73739  3.18146  2.89801  2.37887  2.77519  2.98518  4.58477  3.61503
          0.03412  3.79061  4.51295  0.61958  0.77255  0.48576  0.95510
    118   2.90511  5.01437  1.04310  2.29176  4.38135  3.15171  3.86463  3.95165  2.93422  3.57573  4.55423  2.84303  3.79903  3.10530  3.43741  2.87838  3.24277  3.60038  5.56574  4.27066    264 - -
          2.68618  4.42225  2.77519  2.73123  3.46354  2.40513  3.72494  3.29354  2.67741  2.69355  4.24690  2.90347  2.73739  3.18146  2.89801  2.37887  2.77519  2.98518  4.58477  3.61503
          0.03412  3.79061  4.51295  0.61958  0.77255  0.48576  0.95510
    119   2.27855  4.19664  3.13885  2.95305  3.99568  2.92820  4.06410  3.50821  3.02114  3.23567  4.17028  3.18959  3.66071  3.37746  3.30820  1.22168  2.75295  3.06141  5.37528  4.07928    265 - -
          2.68618  4.42225  2.77519  2.73123  3.46354  2.40513  3.72494  3.29354  2.67741  2.69355  4.24690  2.90347  2.73739  3.18146  2.89801  2.37887  2.77519  2.98518  4.58477  3.61503
          0.03412  3.79061  4.51295  0.61958  0.77255  0.48576  0.95510
    120   2.27855  4.19664  3.13885  2.95305  3.99568  2.92820  4.06410  3.50821  3.02114  3.23567  4.17028  3.18959  3.66071  3.37746  3.30820  1.22168  2.75295  3.06141  5.37528  4.07928    266 - -
          2.68618  4.42225  2.77519  2.73123  3.46354  2.40513  3.72494  3.29354  2.67741  2.69355  4.24690  2.90347  2.73739  3.18146  2.89801  2.37887  2.77519  2.98518  4.58477  3.61503
          0.03412  3.79061  4.51295  0.61958  0.77255  0.48576  0.95510
    121   2.90021  4.85623  3.07055  2.71029  4.22385  3.39615  3.71952  3.64849  1.15657  3.23269  4.20070  3.13760  3.90408  2.91727  2.42429  2.94886  3.16075  3.36165  5.31398  4.11571    267 - -
          2.68618  4.42225  2.77519  2.73123  3.46354  2.40513  3.72494  3.29354  2.67741  2.69355  4.24690  2.90347  2.73739  3.18146  2.89801  2.37887  2.77519  2.98518  4.58477  3.61503
          0.03412  3.79061  4.51295  0.61958  0.77255  0.48576  0.95510
    122   2.88592  4.97396  2.46021  1.14810  4.31060  3.22409  3.80682  3.74827  2.67727  3.37973  4.35978  2.89323  3.82551  3.02578  3.07573  2.87824  3.19035  3.44151  5.49789  4.22272    268 - -
          2.68618  4.42225  2.77519  2.73123  3.46354  2.40513  3.72494  3.29354  2.67741  2.69355  4.24690  2.90347  2.73739  3.18146  2.89801  2.37887  2.77519  2.98518  4.58477  3.61503
          0.03412  3.79061  4.51295  0.61958  0.77255  0.48576  0.95510
    123   2.27855  4.19664  3.13885  2.95305  3.99568  2.92820  4.06410  3.50821  3.02114  3.23567  4.17028  3.18959  3.66071  3.37746  3.30820  1.22168  2.75295  3.06141  5.37528  4.07928    269 - -
          2.68618  4.42225  2.77519  2.73123  3.46354  2.40513  3.72494  3.29354  2.67741  2.69355  4.24690  2.90347  2.73739  3.18146  2.89801  2.37887  2.77519  2.98518  4.58477  3.61503
          0.03412  3.79061  4.51295  0.61958  0.77255  0.48576  0.95510
    124   1.13873  4.15512  3.38238  3.17240  3.97344  2.98130  4.20373  3.08704  3.18658  2.97207  4.01497  3.34180  3.71300  3.53588  3.44139  2.50714  2.77894  2.75584  5.40894  4.20051    270 - -
          2.68618  4.42225  2.77519  2.73123  3.46354  2.40513  3.72494  3.29354  2.67741  2.69355  4.24690  2.90347  2.73739  3.18146  2.89801  2.37887  2.77519  2.98518  4.58477  3.61503
          0.03412  3.79061  4.51295  0.61958  0.77255  0.48576  0.95510
    125   2.88592  4.97396  2.46021  1.14810  4.31060  3.22409  3.80682  3.74827  2.67727  3.37973  4.35978  2.89323  3.82551  3.02578  3.07573  2.87824  3.19035  3.44151  5.49789  4.22272    271 - -
          2.68618  4.42225  2.77519  2.73123  3.46354  2.40513  3.72494  3.29354  2.67741  2.69355  4.24690  2.90347  2.73739  3.18146  2.89801  2.37887  2.77519  2.98518  4.58477  3.61503
          0.03412  3.79061  4.51295  0.61958  0.77255  0.48576  0.95510
    126   1.13873  4.15512  3.38238  3.17240  3.97344  2.98130  4.20373  3.08704  3.18658  2.97207  4.01497  3.34180  3.71300  3.53588  3.44139  2.50714  2.77894  2.75584  5.40894  4.20051    272 - -
          2.68618  4.42225  2.77519  2.73123  3.46354  2.40513  3.72494  3.29354  2.67741  2.69355  4.24690  2.90347  2.73739  3.18146  2.89801  2.37887  2.77519  2.98518  4.58477  3.61503
          0.03412  3.79061  4.51295  0.61958  0.77255  0.48576  0.95510
    127   1.13873  4.15512  3.38238  3.17240  3.97344  2.98130  4.20373  3.08704  3.18658  2.97207  4.01497  3.34180  3.71300  3.53588  3.44139  2.50714  2.77894  2.75584  5.40894  4.20051    273 - -
          2.68618  4.42225  2.77519  2.73123  3.46354  2.40513  3.72494  3.29354  2.67741  2.69355  4.24690  2.90347  2.73739  3.18146  2.89801  2.37887  2.77519  2.98518  4.58477  3.61503
          0.03412  3.79061  4.51295  0.61958  0.77255  0.48576  0.95510
    128   2.50007  1.12308  3.99701  3.71966  3.73191  3.13835  4.38501  2.86401  3.54667  2.78227  3.90182  3.72852  3.83881  3.89642  3.68485  2.77119  2.96027  2.61368  5.16316  4.01959    274 - -
          2.68618  4.42225  2.77519  2.73123  3.46354  2.40513  3.72494  3.29354  2.67741  2.69355  4.24690  2.90347  2.73739  3.18146  2.89801  2.37887  2.77519  2.98518  4.58477  3.61503
          0.03412  3.79061  4.51295  0.61958  0.77255  0.48576  0.95510
    129   2.90511  5.01437  1.04310  2.29176  4.38135  3.15171  3.86463  3.95165  2.93422  3.57573  4.55423  2.84303  3.79903  3.10530  3.43741  2.87838  3.24277  3.60038  5.56574  4.27066    275 - -
          2.68618  4.42225  2.77519  2.73123  3.46354  2.40513  3.72494  3.29354  2.67741  2.69355  4.24690  2.90347  2.73739  3.18146  2.89801  2.37887  2.77519  2.98518  4.58477  3.61503
          0.03412  3.79061  4.51295  0.61958  0.77255  0.48576  0.95510
    130   2.96742  4.41191  4.21465  3.82920  3.32137  3.97412  4.57401  1.18574  3.65553  1.92695  3.27229  4.08610  4.41526  4.01367  3.86160  3.46338  3.26896  1.85064  5.19357  3.92318    276 - -
          2.68618  4.42225  2.77519  2.73123  3.46354  2.40513  3.72494  3.29354  2.67741  2.69355  4.24690  2.90347  2.73739  3.18146  2.89801  2.37887  2.77519  2.98518  4.58477  3.61503
          0.03412  3.79061  4.51295  0.61958  0.77255  0.48576  0.95510
    131   3.06532  4.55315  4.05674  3.69856  3.10831  3.87588  4.38003  2.31078  3.46701  0.98326  3.16111  3.98167  4.32693  3.85507  3.65555  3.44049  3.36422  2.32639  4.95556  3.65925    277 - -
          2.68618  4.42225  2.77519  2.73123  3.46354  2.40513  3.72494  3.29354  2.67741  2.69355  4.24690  2.90347  2.73739  3.18146  2.89801  2.37887  2.77519  2.98518  4.58477  3.61503
          0.03412  3.79061  4.51295  0.61958  0.77255  0.48576  0.95510
    132   2.27855  4.19664  3.13885  2.95305  3.99568  2.92820  4.06410  3.50821  3.02114  3.23567  4.17028  3.18959  3.66071  3.37746  3.30820  1.22168  2.75295  3.06141  5.37528  4.07928    278 - -
          2.68618  4.42225  2.77519  2.73123  3.46354  2.40513  3.72494  3.29354  2.67741  2.69355  4.24690  2.90347  2.73739  3.18146  2.89801  2.37887  2.77519  2.98518  4.58477  3.61503
          0.03412  3.79061  4.51295  0.61958  0.77255  0.48576  0.95510
    133   2.82019  4.79914  2.85357  2.60954  3.95607  3.31425  3.76625  3.57647  2.43671  3.08677  4.11943  3.06760  3.86813  1.38748  2.72149  2.87258  3.11841  3.31202  5.24397  3.93296    279 - -
          2.68618  4.42225  2.77519  2.73123  3.46354  2.40513  3.72494  3.29354  2.67741  2.69355  4.24690  2.90347  2.73739  3.18146  2.89801  2.37887  2.77519  2.98518  4.58477  3.61503
          0.03412  3.79061  4.51295  0.61958  0.77255  0.48576  0.95510
    134   3.06532  4.55315  4.05674  3.69856  3.10831  3.87588  4.38003  2.31078  3.46701  0.98326  3.16111  3.98167  4.32693  3.85507  3.65555  3.44049  3.36422  2.32639  4.95556  3.65925    280 - -
          2.68618  4.42225  2.77519  2.73123  3.46354  2.40513  3.72494  3.29354  2.67741  2.69355  4.24690  2.90347  2.73739  3.18146  2.89801  2.37887  2.77519  2.98518  4.58477  3.61503
          0.03412  3.79061  4.51295  0.61958  0.77255  0.48576  0.95510
    135   2.74390  4.31149  4.00989  3.67273  3.49264  3.63663  4.48932  2.06251  3.53913  2.19565  3.47263  3.87501  4.20330  3.90587  3.75907  3.13679  3.10848  1.13538  5.26243  3.98790    281 - -
          2.68618  4.42225  2.77519  2.73123  3.46354  2.40513  3.72494  3.29354  2.67741  2.69355  4.24690  2.90347  2.73739  3.18146  2.89801  2.37887  2.77519  2.98518  4.58477  3.61503
          0.03412  3.79061  4.51295  0.61958  0.77255  0.48576  0.95510
    136   2.65903  4.64920  2.66991  2.54825  4.00017  3.13168  3.86106  3.69499  2.75907  3.35195  4.30940  1.31192  3.78059  3.13553  3.10932  2.73056  3.03933  3.32553  5.31589  3.95582    282 - -
          2.68618  4.42225  2.77519  2.73123  3.46354  2.40513  3.72494  3.29354  2.67741  2.69355  4.24690  2.90347  2.73739  3.18146  2.89801  2.37887  2.77519  2.98518  4.58477  3.61503
          0.03412  3.79061  4.51295  0.61958  0.77255  0.48576  0.95510
    137   2.50007  1.12308  3.99701  3.71966  3.73191  3.13835  4.38501  2.86401  3.54667  2.78227  3.90182  3.72852  3.83881  3.89642  3.68485  2.77119  2.96027  2.61368  5.16316  4.01959    283 - -
          2.68618  4.42225  2.77519  2.73123  3.46354  2.40513  3.72494  3.29354  2.67741  2.69355  4.24690  2.90347  2.73739  3.18146  2.89801  2.37887  2.77519  2.98518  4.58477  3.61503
          0.03412  3.79061  4.51295  0.61958  0.77255  0.48576  0.95510
    138   2.27855  4.19664  3.13885  2.95305  3.99568  2.92820  4.06410  3.50821  3.02114  3.23567  4.17028  3.18959  3.66071  3.37746  3.30820  1.22168  2.75295  3.06141  5.37528  4.07928    284 - -
          2.68618  4.42225  2.77519  2.73123  3.46354  2.40513  3.72494  3.29354  2.67741  2.69355  4.24690  2.90347  2.73739  3.18146  2.89801  2.37887  2.77519  2.98518  4.58477  3.61503
          0.03412  3.79061  4.51295  0.61958  0.77255  0.48576  0.95510
    139   3.06532  4.55315  4.05674  3.69856  3.10831  3.87588  4.38003  2.31078  3.46701  0.98326  3.16111  3.98167  4.32693  3.85507  3.65555  3.44049  3.36422  2.32639  4.95556  3.65925    285 - -
          2.68618  4.42225  2.77519  2.73123  3.46354  2.40513  3.72494  3.29354  2.67741  2.69355  4.24690  2.90347  2.73739  3.18146  2.89801  2.37887  2.77519  2.98518  4.58477  3.61503
          0.03412  3.79061  4.51295  0.61958  0.77255  0.48576  0.95510
    140   2.90021  4.85623  3.07055  2.71029  4.22385  3.39615  3.71952  3.64849  1.15657  3.23269  4.20070  3.13760  3.90408  2.91727  2.42429  2.94886  3.16075  3.36165  5.31398  4.11571    286 - -
          2.68618  4.42225  2.77519  2.73123  3.46354  2.40513  3.72494  3.29354  2.67741  2.69355  4.24690  2.90347  2.73739  3.18146  2.89801  2.37887  2.77519  2.98518  4.58477  3.61503
          0.03412  3.79061  4.51295  0.61958  0.77255  0.48576  0.95510
    141   2.37266  4.21679  3.35915  3.11003  3.90010  3.05807  4.13310  3.01742  3.05134  2.88369  3.94142  3.33107  3.75619  3.45089  3.31263  2.57327  1.31889  2.72120  5.34531  4.11740    287 - -
          2.68618  4.42225  2.77519  2.73123  3.46354  2.40513  3.72494  3.29354  2.67741  2.69355  4.24690  2.90347  2.73739  3.18146  2.89801  2.37887  2.77519  2.98518  4.58477  3.61503
          0.03412  3.79061  4.51295  0.61958  0.77255  0.48576  0.95510
    142   3.06532  4.55315  4.05674  3.69856  3.10831  3.87588  4.38003  2.31078  3.46701  0.98326  3.16111  3.98167  4.32693  3.85507  3.65555  3.44049  3.36422  2.32639  4.95556  3.65925    288 - -
          2.68618  4.42225  2.77519  2.73123  3.46354  2.40513  3.72494  3.29354  2.67741  2.69355  4.24690  2.90347  2.73739  3.18146  2.89801  2.37887  2.77519  2.98518  4.58477  3.61503
          0.03412  3.79061  4.51295  0.61958  0.77255  0.48576  0.95510
    143   2.56933  4.35032  3.22605  3.11636  4.25536  0.86748  4.23961  3.83691  3.28619  3.50098  4.47781  3.39092  3.73882  3.61725  3.52923  2.73930  3.04430  3.38129  5.37011  4.35525    289 - -
          2.68618  4.42225  2.77519  2.73123  3.46354  2.40513  3.72494  3.29354  2.67741  2.69355  4.24690  2.90347  2.73739  3.18146  2.89801  2.37887  2.77519  2.98518  4.58477  3.61503
          0.03412  3.79061  4.51295  0.61958  0.77255  0.48576  0.95510
    144   3.06532  4.55315  4.05674  3.69856  3.10831  3.87588  4.38003  2.31078  3.46701  0.98326  3.16111  3.98167  4.32693  3.85507  3.65555  3.44049  3.36422  2.32639  4.95556  3.65925    290 - -
          2.68618  4.42225  2.77519  2.73123  3.46354  2.40513  3.72494  3.29354  2.67741  2.69355  4.24690  2.90347  2.73739  3.18146  2.89801  2.37887  2.77519  2.98518  4.58477  3.61503
          0.03412  3.79061  4.51295  0.61958  0.77255  0.48576  0.95510
    145   2.96742  4.41191  4.21465  3.82920  3.32137  3.97412  4.57401  1.18574  3.65553  1.92695  3.27229  4.08610  4.41526  4.01367  3.86160  3.46338  3.26896  1.85064  5.19357  3.92318    291 - -
          2.68618  4.42225  2.77519  2.73123  3.46354  2.40513  3.72494  3.29354  2.67741  2.69355  4.24690  2.90347  2.73739  3.18146  2.89801  2.37887  2.77519  2.98518  4.58477  3.61503
          0.03412  3.79061  4.51295  0.61958  0.77255  0.48576  0.95510
    146   2.27855  4.19664  3.13885  2.95305  3.99568  2.92820  4.06410  3.50821  3.02114  3.23567  4.17028  3.18959  3.66071  3.37746  3.30820  1.22168  2.75295  3.06141  5.37528  4.07928    292 - -
          2.68618  4.42225  2.77519  2.73123  3.46354  2.40513  3.72494  3.29354  2.67741  2.69355  4.24690  2.90347  2.73739  3.18146  2.89801  2.37887  2.77519  2.98518  4.58477  3.61503
          0.03412  3.79061  4.51295  0.61958  0.77255  0.48576  0.95510
    147   2.37266  4.21679  3.35915  3.11003  3.90010  3.05807  4.13310  3.01742  3.05134  2.88369  3.94142  3.33107  3.75619  3.45089  3.31263  2.57327  1.31889  2.72120  5.34531  4.11740    293 - -
          2.68618  4.42225  2.77519  2.73123  3.46354  2.40513  3.72494  3.29354  2.67741  2.69355  4.24690  2.90347  2.73739  3.18146  2.89801  2.37887  2.77519  2.98518  4.58477  3.61503
          0.03412  3.79061  4.51295  0.61958  0.77255  0.48576  0.95510
    148   1.13873  4.15512  3.38238  3.17240  3.97344  2.98130  4.20373  3.08704  3.18658  2.97207  4.01497  3.34180  3.71300  3.53588  3.44139  2.50714  2.77894  2.75584  5.40894  4.20051    294 - -
          2.68618  4.42225  2.77519  2.73123  3.46354  2.40513  3.72494  3.29354  2.67741  2.69355  4.24690  2.90347  2.73739  3.18146  2.89801  2.37887  2.77519  2.98518  4.58477  3.61503
          0.03412  3.79061  4.51295  0.61958  0.77255  0.48576  0.95510
    149   2.91678  4.75741  3.39946  2.93072  4.09125  3.41763  3.77163  3.62910  2.21428  3.16015  4.16462  3.29565  3.92614  2.99792  1.11153  3.00616  3.18961  3.35713  5.20883  4.03854    295 - -
          2.68618  4.42225  2.77519  2.73123  3.46354  2.40513  3.72494  3.29354  2.67741  2.69355  4.24690  2.90347  2.73739  3.18146  2.89801  2.37887  2.77519  2.98518  4.58477  3.61503
          0.03412  3.79061  4.51295  0.61958  0.77255  0.48576  0.95510
    150   2.65004  4.41855  3.24879  3.07782  4.07599  3.11080  4.16034  3.60228  3.12844  3.23732  4.28526  3.39168  0.99500  3.51985  3.38146  2.81549  3.08570  3.25682  5.28314  4.19630    296 - -
          2.68618  4.42225  2.77519  2.73123  3.46354  2.40513  3.72494  3.29354  2.67741  2.69355  4.24690  2.90347  2.73739  3.18146  2.89801  2.37887  2.77519  2.98518  4.58477  3.61503
          0.03412  3.79061  4.51295  0.61958  0.77255  0.48576  0.95510
    151   2.27855  4.19664  3.13885  2.95305  3.99568  2.92820  4.06410  3.50821  3.02114  3.23567  4.17028  3.18959  3.66071  3.37746  3.30820  1.22168  2.75295  3.06141  5.37528  4.07928    297 - -
          2.68618  4.42225  2.77519  2.73123  3.46354  2.40513  3.72494  3.29354  2.67741  2.69355  4.24690  2.90347  2.73739  3.18146  2.89801  2.37887  2.77519  2.98518  4.58477  3.61503
          0.03412  3.79061  4.51295  0.61958  0.77255  0.48576  0.95510
    152   3.15724  4.58401  4.12551  3.82634  1.15609  3.86241  3.84646  2.69319  3.73585  2.08336  3.43701  3.92809  4.32443  3.92710  3.87578  3.43017  3.45915  2.67746  4.12349  2.50227    298 - -
          2.68618  4.42225  2.77519  2.73123  3.46354  2.40513  3.72494  3.29354  2.67741  2.69355  4.24690  2.90347  2.73739  3.18146  2.89801  2.37887  2.77519  2.98518  4.58477  3.61503
          0.03412  3.79061  4.51295  0.61958  0.77255  0.48576  0.95510
    153   2.90760  4.47029  3.96242  3.55156  3.17656  3.77288  4.30578  2.34418  3.32337  1.78545  1.54464  3.83860  4.23472  3.71174  3.53794  3.24729  3.21220  2.34028  5.00532  3.75873    299 - -
          2.68618  4.42225  2.77519  2.73123  3.46354  2.40513  3.72494  3.29354  2.67741  2.69355  4.24690  2.90347  2.73739  3.18146  2.89801  2.37887  2.77519  2.98518  4.58477  3.61503
          0.03412  3.79061  4.51295  0.61958  0.77255  0.48576  0.95510
    154   2.90511  5.01437  1.04310  2.29176  4.38135  3.15171  3.86463  3.95165  2.93422  3.57573  4.55423  2.84303  3.79903  3.10530  3.43741  2.87838  3.24277  3.60038  5.56574  4.27066    300 - -
          2.68618  4.42225  2.77519  2.73123  3.46354  2.40513  3.72494  3.29354  2.67741  2.69355  4.24690  2.90347  2.73739  3.18146  2.89801  2.37887  2.77519  2.98518  4.58477  3.61503
          0.03412  3.79061  4.51295  0.61958  0.77255  0.48576  0.95510
    155   3.06532  4.55315  4.05674  3.69856  3.10831  3.87588  4.38003  2.31078  3.46701  0.98326  3.16111  3.98167  4.32693  3.85507  3.65555  3.44049  3.36422  2.32639  4.95556  3.65925    301 - -
          2.68618  4.42225  2.77519  2.73123  3.46354  2.40513  3.72494  3.29354  2.67741  2.69355  4.24690  2.90347  2.73739  3.18146  2.89801  2.37887  2.77519  2.98518  4.58477  3.61503
          0.03412  3.79061  4.51295  0.61958  0.77255  0.48576  0.95510
    156   2.65004  4.41855  3.24879  3.07782  4.07599  3.11080  4.16034  3.60228  3.12844  3.23732  4.28526  3.39168  0.99500  3.51985  3.38146  2.81549  3.08570  3.25682  5.28314  4.19630    302 - -
          2.68618  4.42225  2.77519  2.73123  3.46354  2.40513  3.72494  3.29354  2.67741  2.69355  4.24690  2.90347  2.73739  3.18146  2.89801  2.37887  2.77519  2.98518  4.58477  3.61503
          0.03412  3.79061  4.51295  0.61958  0.77255  0.48576  0.95510
    157   2.90021  4.85623  3.07055  2.71029  4.22385  3.39615  3.71952  3.64849  1.15657  3.23269  4.20070  3.13760  3.90408  2.91727  2.42429  2.94886  3.16075  3.36165  5.31398  4.11571    303 - -
          2.68618  4.42225  2.77519  2.73123  3.46354  2.40513  3.72494  3.29354  2.67741  2.69355  4.24690  2.90347  2.73739  3.18146  2.89801  2.37887  2.77519  2.98518  4.58477  3.61503
          0.03412  3.79061  4.51295  0.61958  0.77255  0.48576  0.95510
    158   2.27855  4.19664  3.13885  2.95305  3.99568  2.92820  4.06410  3.50821  3.02114  3.23567  4.17028  3.18959  3.66071  3.37746  3.30820  1.22168  2.75295  3.06141  5.37528  4.07928    304 - -
          2.68618  4.42225  2.77519  2.73123  3.46354  2.40513  3.72494  3.29354  2.67741  2.69355  4.24690  2.90347  2.73739  3.18146  2.89801  2.37887  2.77519  2.98518  4.58477  3.61503
          0.03412  3.79061  4.51295  0.61958  0.77255  0.48576  0.95510
    159   2.91206  4.74049  3.05213  2.80596  3.23211  3.38238  1.32775  3.60198  2.65151  3.10546  4.14373  3.21776  3.93156  3.17176  2.92108  2.98412  3.21354  3.33889  4.69794  3.18573    305 - -
          2.68618  4.42225  2.77519  2.73123  3.46354  2.40513  3.72494  3.29354  2.67741  2.69355  4.24690  2.90347  2.73739  3.18146  2.89801  2.37887  2.77519  2.98518  4.58477  3.61503
          0.03412  3.79061  4.51295  0.61958  0.77255  0.48576  0.95510
    160   3.15724  4.58401  4.12551  3.82634  1.15609  3.86241  3.84646  2.69319  3.73585  2.08336  3.43701  3.92809  4.32443  3.92710  3.87578  3.43017  3.45915  2.67746  4.12349  2.50227    306 - -
          2.68618  4.42225  2.77519  2.73123  3.46354  2.40513  3.72494  3.29354  2.67741  2.69355  4.24690  2.90347  2.73739  3.18146  2.89801  2.37887  2.77519  2.98518  4.58477  3.61503
          0.03412  3.79061  4.51295  0.61958  0.77255  0.48576  0.95510
    161   2.96742  4.41191  4.21465  3.82920  3.32137  3.97412  4.57401  1.18574  3.65553  1.92695  3.27229  4.08610  4.41526  4.01367  3.86160  3.46338  3.26896  1.85064  5.19357  3.92318    307 - -
          2.68618  4.42225  2.77519  2.73123  3.46354  2.40513  3.72494  3.29354  2.67741  2.69355  4.24690  2.90347  2.73739  3.18146  2.89801  2.37887  2.77519  2.98518  4.58477  3.61503
          0.03412  3.79061  4.51295  0.61958  0.77255  0.48576  0.95510
    162   2.27855  4.19664  3.13885  2.95305  3.99568  2.92820  4.06410  3.50821  3.02114  3.23567  4.17028  3.18959  3.66071  3.37746  3.30820  1.22168  2.75295  3.06141  5.37528  4.07928    308 - -
          2.68618  4.42225  2.77519  2.73123  3.46354  2.40513  3.72494  3.29354  2.67741  2.69355  4.24690  2.90347  2.73739  3.18146  2.89801  2.37887  2.77519  2.98518  4.58477  3.61503
          0.03412  3.79061  4.51295  0.61958  0.77255  0.48576  0.95510
    163   1.13873  4.15512  3.38238  3.17240  3.97344  2.98130  4.20373  3.08704  3.18658  2.97207  4.01497  3.34180  3.71300  3.53588  3.44139  2.50714  2.77894  2.75584  5.40894  4.20051    309 - -
          2.68618  4.42225  2.77519  2.73123  3.46354  2.40513  3.72494  3.29354  2.67741  2.69355  4.24690  2.90347  2.73739  3.18146  2.89801  2.37887  2.77519  2.98518  4.58477  3.61503
          0.03412  3.79061  4.51295  0.61958  0.77255  0.48576  0.95510
    164   3.06532  4.55315  4.05674  3.69856  3.10831  3.87588  4.38003  2.31078  3.46701  0.98326  3.16111  3.98167  4.32693  3.85507  3.65555  3.44049  3.36422  2.32639  4.95556  3.65925    310 - -
          2.68618  4.42225  2.77519  2.73123  3.46354  2.40513  3.72494  3.29354  2.67741  2.69355  4.24690  2.90347  2.73739  3.18146  2.89801  2.37887  2.77519  2.98518  4.58477  3.61503
          0.03412  3.79061  4.51295  0.61958  0.77255  0.48576  0.95510
    165   2.37266  4.21679  3.35915  3.11003  3.90010  3.05807  4.13310  3.01742  3.05134  2.88369  3.94142  3.33107  3.75619  3.45089  3.31263  2.57327  1.31889  2.72120  5.34531  4.11740    311 - -
          2.68618  4.42225  2.77519  2.73123  3.46354  2.40513  3.72494  3.29354  2.67741  2.69355  4.24690  2.90347  2.73739  3.18146  2.89801  2.37887  2.77519  2.98518  4.58477  3.61503
          0.03412  3.79061  4.51295  0.61958  0.77255  0.48576  0.95510
    166   2.74390  4.31149  4.00989  3.67273  3.49264  3.63663  4.48932  2.06251  3.53913  2.19565  3.47263  3.87501  4.20330  3.90587  3.75907  3.13679  3.10848  1.13538  5.26243  3.98790    312 - -
          2.68618  4.42225  2.77519  2.73123  3.46354  2.40513  3.72494  3.29354  2.67741  2.69355  4.24690  2.90347  2.73739  3.18146  2.89801  2.37887  2.77519  2.98518  4.58477  3.61503
          0.03412  3.79061  4.51295  0.61958  0.77255  0.48576  0.95510
    167   2.74390  4.31149  4.00989  3.67273  3.49264  3.63663  4.48932  2.06251  3.53913  2.19565  3.47263  3.87501  4.20330  3.90587  3.75907  3.13679  3.10848  1.13538  5.26243  3.98790    313 - -
          2.68618  4.42225  2.77519  2.73123  3.46354  2.40513  3.72494  3.29354  2.67741  2.69355  4.24690  2.90347  2.73739  3.18146  2.89801  2.37887  2.77519  2.98518  4.58477  3.61503
          0.03412  3.79061  4.51295  0.61958  0.77255  0.48576  0.95510
    168   3.15724  4.58401  4.12551  3.82634  1.15609  3.86241  3.84646  2.69319  3.73585  2.08336  3.43701  3.92809  4.32443  3.92710  3.87578  3.43017  3.45915  2.67746  4.12349  2.50227    314 - -
          2.68618  4.42225  2.77519  2.73123  3.46354  2.40513  3.72494  3.29354  2.67741  2.69355  4.24690  2.90347  2.73739  3.18146  2.89801  2.37887  2.77519  2.98518  4.58477  3.61503
          0.03412  3.79061  4.51295  0.61958  0.77255  0.48576  0.95510
    169   2.74390  4.31149  4.00989  3.67273  3.49264  3.63663  4.48932  2.06251  3.53913  2.19565  3.47263  3.87501  4.20330  3.90587  3.75907  3.13679  3.10848  1.13538  5.26243  3.98790    315 - -
          2.68618  4.42225  2.77519  2.73123  3.46354  2.40513  3.72494  3.29354  2.67741  2.69355  4.24690  2.90347  2.73739  3.18146  2.89801  2.37887  2.77519  2.98518  4.58477  3.61503
          0.03412  3.79061  4.51295  0.61958  0.77255  0.48576  0.95510
    170   2.65903  4.64920  2.66991  2.54825  4.00017  3.13168  3.86106  3.69499  2.75907  3.35195  4.30940  1.31192  3.78059  3.13553  3.10932  2.73056  3.03933  3.32553  5.31589  3.95582    316 - -
          2.68618  4.42225  2.77519  2.73123  3.46354  2.40513  3.72494  3.29354  2.67741  2.69355  4.24690  2.90347  2.73739  3.18146  2.89801  2.37887  2.77519  2.98518  4.58477  3.61503
          0.03412  3.79061  4.51295  0.61958  0.77255  0.48576  0.95510
    171   2.27855  4.19664  3.13885  2.95305  3.99568  2.92820  4.06410  3.50821  3.02114  3.23567  4.17028  3.18959  3.66071  3.37746  3.30820  1.22168  2.75295  3.06141  5.37528  4.07928    317 - -
          2.68618  4.42225  2.77519  2.73123  3.46354  2.40513  3.72494  3.29354  2.67741  2.69355  4.24690  2.90347  2.73739  3.18146  2.89801  2.37887  2.77519  2.98518  4.58477  3.61503
          0.03412  3.79061  4.51295  0.61958  0.77255  0.48576  0.95510
    172   2.90021  4.85623  3.07055  2.71029  4.22385  3.39615  3.71952  3.64849  1.15657  3.23269  4.20070  3.13760  3.90408  2.91727  2.42429  2.94886  3.16075  3.36165  5.31398  4.11571    318 - -
          2.68618  4.42225  2.77519  2.73123  3.46354  2.40513  3.72494  3.29354  2.67741  2.69355  4.24690  2.90347  2.73739  3.18146  2.89801  2.37887  2.77519  2.98518  4.58477  3.61503
          0.03412  3.79061  4.51295  0.61958  0.77255  0.48576  0.95510
    173   2.27855  4.19664  3.13885  2.95305  3.99568  2.92820  4.06410  3.50821  3.02114  3.23567  4.17028  3.18959  3.66071  3.37746  3.30820  1.22168  2.75295  3.06141  5.37528  4.07928    319 - -
          2.68618  4.42225  2.77519  2.73123  3.46354  2.40513  3.72494  3.29354  2.67741  2.69355  4.24690  2.90347  2.73739  3.18146  2.89801  2.37887  2.77519  2.98518  4.58477  3.61503
          0.03412  3.79061  4.51295  0.61958  0.77255  0.48576  0.95510
    174   3.06532  4.55315  4.05674  3.69856  3.10831  3.87588  4.38003  2.31078  3.46701  0.98326  3.16111  3.98167  4.32693  3.85507  3.65555  3.44049  3.36422  2.32639  4.95556  3.65925    320 - -
          2.68618  4.42225  2.77519  2.73123  3.46354  2.40513  3.72494  3.29354  2.67741  2.69355  4.24690  2.90347  2.73739  3.18146  2.89801  2.37887  2.77519  2.98518  4.58477  3.61503
          0.03412  3.79061  4.51295  0.61958  0.77255  0.48576  0.95510
    175   2.27855  4.19664  3.13885  2.95305  3.99568  2.92820  4.06410  3.50821  3.02114  3.23567  4.17028  3.18959  3.66071  3.37746  3.30820  1.22168  2.75295  3.06141  5.37528  4.07928    321 - -
          2.68618  4.42225  2.77519  2.73123  3.46354  2.40513  3.72494  3.29354  2.67741  2.69355  4.24690  2.90347  2.73739  3.18146  2.89801  2.37887  2.77519  2.98518  4.58477  3.61503
          0.03412  3.79061  4.51295  0.61958  0.77255  0.48576  0.95510
    176   2.27855  4.19664  3.13885  2.95305  3.99568  2.92820  4.06410  3.50821  3.02114  3.23567  4.17028  3.18959  3.66071  3.37746  3.30820  1.22168  2.75295  3.06141  5.37528  4.07928    322 - -
          2.68618  4.42225  2.77519  2.73123  3.46354  2.40513  3.72494  3.29354  2.67741  2.69355  4.24690  2.90347  2.73739  3.18146  2.89801  2.37887  2.77519  2.98518  4.58477  3.61503
          0.03412  3.79061  4.51295  0.61958  0.77255  0.48576  0.95510
    177   3.06532  4.55315  4.05674  3.69856  3.10831  3.87588  4.38003  2.31078  3.46701  0.98326  3.16111  3.98167  4.32693  3.85507  3.65555  3.44049  3.36422  2.32639  4.95556  3.65925    323 - -
          2.68618  4.42225  2.77519  2.73123  3.46354  2.40513  3.72494  3.29354  2.67741  2.69355  4.24690  2.90347  2.73739  3.18146  2.89801  2.37887  2.77519  2.98518  4.58477  3.61503
          0.03412  3.79061  4.51295  0.61958  0.77255  0.48576  0.95510
    178   2.90021  4.85623  3.07055  2.71029  4.22385  3.39615  3.71952  3.64849  1.15657  3.23269  4.20070  3.13760  3.90408  2.91727  2.42429  2.94886  3.16075  3.36165  5.31398  4.11571    324 - -
          2.68618  4.42225  2.77519  2.73123  3.46354  2.40513  3.72494  3.29354  2.67741  2.69355  4.24690  2.90347  2.73739  3.18146  2.89801  2.37887  2.77519  2.98518  4.58477  3.61503
          0.03412  3.79061  4.51295  0.61958  0.77255  0.48576  0.95510
    179   2.96742  4.41191  4.21465  3.82920  3.32137  3.97412  4.57401  1.18574  3.65553  1.92695  3.27229  4.08610  4.41526  4.01367  3.86160  3.46338  3.26896  1.85064  5.19357  3.92318    325 - -
          2.68618  4.42225  2.77519  2.73123  3.46354  2.40513  3.72494  3.29354  2.67741  2.69355  4.24690  2.90347  2.73739  3.18146  2.89801  2.37887  2.77519  2.98518  4.58477  3.61503
          0.03412  3.79061  4.51295  0.61958  0.77255  0.48576  0.95510
    180   2.90511  5.01437  1.04310  2.29176  4.38135  3.15171  3.86463  3.95165  2.93422  3.57573  4.55423  2.84303  3.79903  3.10530  3.43741  2.87838  3.24277  3.60038  5.56574  4.27066    326 - -
          2.68618  4.42225  2.77519  2.73123  3.46354  2.40513  3.72494  3.29354  2.67741  2.69355  4.24690  2.90347  2.73739  3.18146  2.89801  2.37887  2.77519  2.98518  4.58477  3.61503
          0.03412  3.79061  4.51295  0.61958  0.77255  0.48576  0.95510
    181   2.90511  5.01437  1.04310  2.29176  4.38135  3.15171  3.86463  3.95165  2.93422  3.57573  4.55423  2.84303  3.79903  3.10530  3.43741  2.87838  3.24277  3.60038  5.56574  4.27066    327 - -
          2.68618  4.42225  2.77519  2.73123  3.46354  2.40513  3.72494  3.29354  2.67741  2.69355  4.24690  2.90347  2.73739  3.18146  2.89801  2.37887  2.77519  2.98518  4.58477  3.61503
          0.03412  3.79061  4.51295  0.61958  0.77255  0.48576  0.95510
    182   2.37266  4.21679  3.35915  3.11003  3.90010  3.05807  4.13310  3.01742  3.05134  2.88369  3.94142  3.33107  3.75619  3.45089  3.31263  2.57327  1.31889  2.72120  5.34531  4.11740    328 - -
          2.68618  4.42225  2.77519  2.73123  3.46354  2.40513  3.72494  3.29354  2.67741  2.69355  4.24690  2.90347  2.73739  3.18146  2.89801  2.37887  2.77519  2.98518  4.58477  3.61503
          0.03412  3.79061  4.51295  0.61958  0.77255  0.48576  0.95510
    183   2.65004  4.41855  3.24879  3.07782  4.07599  3.11080  4.16034  3.60228  3.12844  3.23732  4.28526  3.39168  0.99500  3.51985  3.38146  2.81549  3.08570  3.25682  5.28314  4.19630    329 - -
          2.68618  4.42225  2.77519  2.73123  3.46354  2.40513  3.72494  3.29354  2.67741  2.69355  4.24690  2.90347  2.73739  3.18146  2.89801  2.37887  2.77519  2.98518  4.58477  3.61503
          0.03412  3.79061  4.51295  0.61958  0.77255  0.48576  0.95510
    184   2.74390  4.31149  4.00989  3.67273  3.49264  3.63663  4.48932  2.06251  3.53913  2.19565  3.47263  3.87501  4.20330  3.90587  3.75907  3.13679  3.10848  1.13538  5.26243  3.98790    330 - -
          2.68618  4.42225  2.77519  2.73123  3.46354  2.40513  3.72494  3.29354  2.67741  2.69355  4.24690  2.90347  2.73739  3.18146  2.89801  2.37887  2.77519  2.98518  4.58477  3.61503
          0.03412  3.79061  4.51295  0.61958  0.77255  0.48576  0.95510
    185   2.90511  5.01437  1.04310  2.29176  4.38135  3.15171  3.86463  3.95165  2.93422  3.57573  4.55423  2.84303  3.79903  3.10530  3.43741  2.87838  3.24277  3.60038  5.56574  4.27066    331 - -
          2.68618  4.42225  2.77519  2.73123  3.46354  2.40513  3.72494  3.29354  2.67741  2.69355  4.24690  2.90347  2.73739  3.18146  2.89801  2.37887  2.77519  2.98518  4.58477  3.61503
          0.03412  3.79061  4.51295  0.61958  0.77255  0.48576  0.95510
    186   2.90511  5.01437  1.04310  2.29176  4.38135  3.15171  3.86463  3.95165  2.93422  3.57573  4.55423  2.84303  3.79903  3.10530  3.43741  2.87838  3.24277  3.60038  5.56574  4.27066    332 - -
          2.68618  4.42225  2.77519  2.73123  3.46354  2.40513  3.72494  3.29354  2.67741  2.69355  4.24690  2.90347  2.73739  3.18146  2.89801  2.37887  2.77519  2.98518  4.58477  3.61503
          0.03412  3.79061  4.51295  0.61958  0.77255  0.48576  0.95510
    187   2.65004  4.41855  3.24879  3.07782  4.07599  3.11080  4.16034  3.60228  3.12844  3.23732  4.28526  3.39168  0.99500  3.51985  3.38146  2.81549  3.08570  3.25682  5.28314  4.19630    333 - -
          2.68618  4.42225  2.77519  2.73123  3.46354  2.40513  3.72494  3.29354  2.67741  2.69355  4.24690  2.90347  2.73739  3.18146  2.89801  2.37887  2.77519  2.98518  4.58477  3.61503
          0.03412  3.79061  4.51295  0.61958  0.77255  0.48576  0.95510
    188   2.27855  4.19664  3.13885  2.95305  3.99568  2.92820  4.06410  3.50821  3.02114  3.23567  4.17028  3.18959  3.66071  3.37746  3.30820  1.22168  2.75295  3.06141  5.37528  4.07928    334 - -
          2.68618  4.42225  2.77519  2.73123  3.46354  2.40513  3.72494  3.29354  2.67741  2.69355  4.24690  2.90347  2.73739  3.18146  2.89801  2.37887  2.77519  2.98518  4.58477  3.61503
          0.03412  3.79061  4.51295  0.61958  0.77255  0.48576  0.95510
    189   3.06532  4.55315  4.05674  3.69856  3.10831  3.87588  4.38003  2.31078  3.46701  0.98326  3.16111  3.98167  4.32693  3.85507  3.65555  3.44049  3.36422  2.32639  4.95556  3.65925    335 - -
          2.68618  4.42225  2.77519  2.73123  3.46354  2.40513  3.72494  3.29354  2.67741  2.69355  4.24690  2.90347  2.73739  3.18146  2.89801  2.37887  2.77519  2.98518  4.58477  3.61503
          0.03412  3.79061  4.51295  0.61958  0.77255  0.48576  0.95510
    190   2.90021  4.85623  3.07055  2.71029  4.22385  3.39615  3.71952  3.64849  1.15657  3.23269  4.20070  3.13760  3.90408  2.91727  2.42429  2.94886  3.16075  3.36165  5.31398  4.11571    336 - -
          2.68618  4.42225  2.77519  2.73123  3.46354  2.40513  3.72494  3.29354  2.67741  2.69355  4.24690  2.90347  2.73739  3.18146  2.89801  2.37887  2.77519  2.98518  4.58477  3.61503
          0.03412  3.79061  4.51295  0.61958  0.77255  0.48576  0.95510
    191   2.74390  4.31149  4.00989  3.67273  3.49264  3.63663  4.48932  2.06251  3.53913  2.19565  3.47263  3.87501  4.20330  3.90587  3.75907  3.13679  3.10848  1.13538  5.26243  3.98790    337 - -
          2.68618  4.42225  2.77519  2.73123  3.46354  2.40513  3.72494  3.29354  2.67741  2.69355  4.24690  2.90347  2.73739  3.18146  2.89801  2.37887  2.77519  2.98518  4.58477  3.61503
          0.03412  3.79061  4.51295  0.61958  0.77255  0.48576  0.95510
    192   2.87307  4.46223  3.81824  3.43823  3.19795  3.70437  4.22059  2.40112  3.22682  1.15134  3.23708  3.73985  3.85207  3.63558  3.45164  3.18566  3.18019  2.36702  4.96965  3.68019    338 - -
          2.68618  4.42225  2.77519  2.73123  3.46354  2.40513  3.72494  3.29354  2.67741  2.69355  4.24690  2.90347  2.73739  3.18146  2.89801  2.37887  2.77519  2.98518  4.58477  3.61503
          0.03412  3.79061  4.51295  0.61958  0.77255  0.48576  0.95510
    193   2.74390  4.31149  4.00989  3.67273  3.49264  3.63663  4.48932  2.06251  3.53913  2.19565  3.47263  3.87501  4.20330  3.90587  3.75907  3.13679  3.10848  1.13538  5.26243  3.98790    339 - -
          2.68618  4.42225  2.77519  2.73123  3.46354  2.40513  3.72494  3.29354  2.67741  2.69355  4.24690  2.90347  2.73739  3.18146  2.89801  2.37887  2.77519  2.98518  4.58477  3.61503
          0.03412  3.79061  4.51295  0.61958  0.77255  0.48576  0.95510
    194   1.13873  4.15512  3.38238  3.17240  3.97344  2.98130  4.20373  3.08704  3.18658  2.97207  4.01497  3.34180  3.71300  3.53588  3.44139  2.50714  2.77894  2.75584  5.40894  4.20051    340 - -
          2.68618  4.42225  2.77519  2.73123  3.46354  2.40513  3.72494  3.29354  2.67741  2.69355  4.24690  2.90347  2.73739  3.18146  2.89801  2.37887  2.77519  2.98518  4.58477  3.61503
          0.03412  3.79061  4.51295  0.61958  0.77255  0.48576  0.95510
    195   2.65903  4.64920  2.66991  2.54825  4.00017  3.13168  3.86106  3.69499  2.75907  3.35195  4.30940  1.31192  3.78059  3.13553  3.10932  2.73056  3.03933  3.32553  5.31589  3.95582    341 - -
          2.68618  4.42225  2.77519  2.73123  3.46354  2.40513  3.72494  3.29354  2.67741  2.69355  4.24690  2.90347  2.73739  3.18146  2.89801  2.37887  2.77519  2.98518  4.58477  3.61503
          0.03412  3.79061  4.51295  0.61958  0.77255  0.48576  0.95510
    196   2.65903  4.64920  2.66991  2.54825  4.00017  3.13168  3.86106  3.69499  2.75907  3.35195  4.30940  1.31192  3.78059  3.13553  3.10932  2.73056  3.03933  3.32553  5.31589  3.95582    342 - -
          2.68618  4.42225  2.77519  2.73123  3.46354  2.40513  3.72494  3.29354  2.67741  2.69355  4.24690  2.90347  2.73739  3.18146  2.89801  2.37887  2.77519  2.98518  4.58477  3.61503
          0.03412  3.79061  4.51295  0.61958  0.77255  0.48576  0.95510
    197   2.27855  4.19664  3.13885  2.95305  3.99568  2.92820  4.06410  3.50821  3.02114  3.23567  4.17028  3.18959  3.66071  3.37746  3.30820  1.22168  2.75295  3.06141  5.37528  4.07928    343 - -
          2.68618  4.42225  2.77519  2.73123  3.46354  2.40513  3.72494  3.29354  2.67741  2.69355  4.24690  2.90347  2.73739  3.18146  2.89801  2.37887  2.77519  2.98518  4.58477  3.61503
          0.03412  3.79061  4.51295  0.61958  0.77255  0.48576  0.95510
    198   2.90511  5.01437  1.04310  2.29176  4.38135  3.15171  3.86463  3.95165  2.93422  3.57573  4.55423  2.84303  3.79903  3.10530  3.43741  2.87838  3.24277  3.60038  5.56574  4.27066    344 - -
          2.68618  4.42225  2.77519  2.73123  3.46354  2.40513  3.72494  3.29354  2.67741  2.69355  4.24690  2.90347  2.73739  3.18146  2.89801  2.37887  2.77519  2.98518  4.58477  3.61503
          0.03412  3.79061  4.51295  0.61958  0.77255  0.48576  0.95510
    199   2.37266  4.21679  3.35915  3.11003  3.90010  3.05807  4.13310  3.01742  3.05134  2.88369  3.94142  3.33107  3.75619  3.45089  3.31263  2.57327  1.31889  2.72120  5.34531  4.11740    345 - -
          2.68618  4.42225  2.77519  2.73123  3.46354  2.40513  3.72494  3.29354  2.67741  2.69355  4.24690  2.90347  2.73739  3.18146  2.89801  2.37887  2.77519  2.98518  4.58477  3.61503
          0.03412  3.79061  4.51295  0.61958  0.77255  0.48576  0.95510
    200   3.06532  4.55315  4.05674  3.69856  3.10831  3.87588  4.38003  2.31078  3.46701  0.98326  3.16111  3.98167  4.32693  3.85507  3.65555  3.44049  3.36422  2.32639  4.95556  3.65925    346 - -
          2.68618  4.42225  2.77519  2.73123  3.46354  2.40513  3.72494  3.29354  2.67741  2.69355  4.24690  2.90347  2.73739  3.18146  2.89801  2.37887  2.77519  2.98518  4.58477  3.61503
          0.03412  3.79061  4.51295  0.61958  0.77255  0.48576  0.95510
    201   2.86975  4.91294  3.08928  2.64907  4.27967  3.44429  3.62083  3.68740  1.30190  3.22752  4.14272  3.07703  3.90397  2.79019  2.19298  2.89905  3.09901  3.38573  5.33006  4.10776    347 - -
          2.68618  4.42225  2.77519  2.73123  3.46354  2.40513  3.72494  3.29354  2.67741  2.69355  4.24690  2.90347  2.73739  3.18146  2.89801  2.37887  2.77519  2.98518  4.58477  3.61503
          0.03412  3.79061  4.51295  0.61958  0.77255  0.48576  0.95510
    202   3.06532  4.55315  4.05674  3.69856  3.10831  3.87588  4.38003  2.31078  3.46701  0.98326  3.16111  3.98167  4.32693  3.85507  3.65555  3.44049  3.36422  2.32639  4.95556  3.65925    348 - -
          2.68618  4.42225  2.77519  2.73123  3.46354  2.40513  3.72494  3.29354  2.67741  2.69355  4.24690  2.90347  2.73739  3.18146  2.89801  2.37887  2.77519  2.98518  4.58477  3.61503
          0.03412  3.79061  4.51295  0.61958  0.77255  0.48576  0.95510
    203   3.06532  4.55315  4.05674  3.69856  3.10831  3.87588  4.38003  2.31078  3.46701  0.98326  3.16111  3.98167  4.32693  3.85507  3.65555  3.44049  3.36422  2.32639  4.95556  3.65925    349 - -
          2.68618  4.42225  2.77519  2.73123  3.46354  2.40513  3.72494  3.29354  2.67741  2.69355  4.24690  2.90347  2.73739  3.18146  2.89801  2.37887  2.77519  2.98518  4.58477  3.61503
          0.03412  3.79061  4.51295  0.61958  0.77255  0.48576  0.95510
    204   2.90021  4.85623  3.07055  2.71029  4.22385  3.39615  3.71952  3.64849  1.15657  3.23269  4.20070  3.13760  3.90408  2.91727  2.42429  2.94886  3.16075  3.36165  5.31398  4.11571    350 - -
          2.68618  4.42225  2.77519  2.73123  3.46354  2.40513  3.72494  3.29354  2.67741  2.69355  4.24690  2.90347  2.73739  3.18146  2.89801  2.37887  2.77519  2.98518  4.58477  3.61503
          0.03412  3.79061  4.51295  0.61958  0.77255  0.48576  0.95510
    205   2.90760  4.47029  3.96242  3.55156  3.17656  3.77288  4.30578  2.34418  3.32337  1.78545  1.54464  3.83860  4.23472  3.71174  3.53794  3.24729  3.21220  2.34028  5.00532  3.75873    351 - -
          2.68618  4.42225  2.77519  2.73123  3.46354  2.40513  3.72494  3.29354  2.67741  2.69355  4.24690  2.90347  2.73739  3.18146  2.89801  2.37887  2.77519  2.98518  4.58477  3.61503
          0.03412  3.79061  4.51295  0.61958  0.77255  0.48576  0.95510
    206   2.27855  4.19664  3.13885  2.95305  3.99568  2.92820  4.06410  3.50821  3.02114  3.23567  4.17028  3.18959  3.66071  3.37746  3.30820  1.22168  2.75295  3.06141  5.37528  4.07928    352 - -
          2.68618  4.42225  2.77519  2.73123  3.46354  2.40513  3.72494  3.29354  2.67741  2.69355  4.24690  2.90347  2.73739  3.18146  2.89801  2.37887  2.77519  2.98518  4.58477  3.61503
          0.03412  3.79061  4.51295  0.61958  0.77255  0.48576  0.95510
    207   2.27855  4.19664  3.13885  2.95305  3.99568  2.92820  4.06410  3.50821  3.02114  3.23567  4.17028  3.18959  3.66071  3.37746  3.30820  1.22168  2.75295  3.06141  5.37528  4.07928    353 - -
          2.68618  4.42225  2.77519  2.73123  3.46354  2.40513  3.72494  3.29354  2.67741  2.69355  4.24690  2.90347  2.73739  3.18146  2.89801  2.37887  2.77519  2.98518  4.58477  3.61503
          0.03412  3.79061  4.51295  0.61958  0.77255  0.48576  0.95510
    208   2.50007  1.12308  3.99701  3.71966  3.73191  3.13835  4.38501  2.86401  3.54667  2.78227  3.90182  3.72852  3.83881  3.89642  3.68485  2.77119  2.96027  2.61368  5.16316  4.01959    354 - -
          2.68618  4.42225  2.77519  2.73123  3.46354  2.40513  3.72494  3.29354  2.67741  2.69355  4.24690  2.90347  2.73739  3.18146  2.89801  2.37887  2.77519  2.98518  4.58477  3.61503
          0.03412  3.79061  4.51295  0.61958  0.77255  0.48576  0.95510
    209   2.65004  4.41855  3.24879  3.07782  4.07599  3.11080  4.16034  3.60228  3.12844  3.23732  4.28526  3.39168  0.99500  3.51985  3.38146  2.81549  3.08570  3.25682  5.28314  4.19630    355 - -
          2.68618  4.42225  2.77519  2.73123  3.46354  2.40513  3.72494  3.29354  2.67741  2.69355  4.24690  2.90347  2.73739  3.18146  2.89801  2.37887  2.77519  2.98518  4.58477  3.61503
          0.03412  3.79061  4.51295  0.61958  0.77255  0.48576  0.95510
    210   2.91206  4.74049  3.05213  2.80596  3.23211  3.38238  1.32775  3.60198  2.65151  3.10546  4.14373  3.21776  3.93156  3.17176  2.92108  2.98412  3.21354  3.33889  4.69794  3.18573    356 - -
          2.68618  4.42225  2.77519  2.73123  3.46354  2.40513  3.72494  3.29354  2.67741  2.69355  4.24690  2.90347  2.73739  3.18146  2.89801  2.37887  2.77519  2.98518  4.58477  3.61503
          0.03412  3.79061  4.51295  0.61958  0.77255  0.48576  0.95510
    211   2.74390  4.31149  4.00989  3.67273  3.49264  3.63663  4.48932  2.06251  3.53913  2.19565  3.47263  3.87501  4.20330  3.90587  3.75907  3.13679  3.10848  1.13538  5.26243  3.98790    357 - -
          2.68618  4.42225  2.77519  2.73123  3.46354  2.40513  3.72494  3.29354  2.67741  2.69355  4.24690  2.90347  2.73739  3.18146  2.89801  2.37887  2.77519  2.98518  4.58477  3.61503
          0.03412  3.79061  4.51295  0.61958  0.77255  0.48576  0.95510
    212   2.27855  4.19664  3.13885  2.95305  3.99568  2.92820  4.06410  3.50821  3.02114  3.23567  4.17028  3.18959  3.66071  3.37746  3.30820  1.22168  2.75295  3.06141  5.37528  4.07928    358 - -
          2.68618  4.42225  2.77519  2.73123  3.46354  2.40513  3.72494  3.29354  2.67741  2.69355  4.24690  2.90347  2.73739  3.18146  2.89801  2.37887  2.77519  2.98518  4.58477  3.61503
          0.03412  3.79061  4.51295  0.61958  0.77255  0.48576  0.95510
    213   2.65004  4.41855  3.24879  3.07782  4.07599  3.11080  4.16034  3.60228  3.12844  3.23732  4.28526  3.39168  0.99500  3.51985  3.38146  2.81549  3.08570  3.25682  5.28314  4.19630    359 - -
          2.68618  4.42225  2.77519  2.73123  3.46354  2.40513  3.72494  3.29354  2.67741  2.69355  4.24690  2.90347  2.73739  3.18146  2.89801  2.37887  2.77519  2.98518  4.58477  3.61503
          0.03412  3.79061  4.51295  0.61958  0.77255  0.48576  0.95510
    214   1.13873  4.15512  3.38238  3.17240  3.97344  2.98130  4.20373  3.08704  3.18658  2.97207  4.01497  3.34180  3.71300  3.53588  3.44139  2.50714  2.77894  2.75584  5.40894  4.20051    360 - -
          2.68618  4.42225  2.77519  2.73123  3.46354  2.40513  3.72494  3.29354  2.67741  2.69355  4.24690  2.90347  2.73739  3.18146  2.89801  2.37887  2.77519  2.98518  4.58477  3.61503
          0.03412  3.79061  4.51295  0.61958  0.77255  0.48576  0.95510
    215   2.56933  4.35032  3.22605  3.11636  4.25536  0.86748  4.23961  3.83691  3.28619  3.50098  4.47781  3.39092  3.73882  3.61725  3.52923  2.73930  3.04430  3.38129  5.37011  4.35525    361 - -
          2.68618  4.42225  2.77519  2.73123  3.46354  2.40513  3.72494  3.29354  2.67741  2.69355  4.24690  2.90347  2.73739  3.18146  2.89801  2.37887  2.77519  2.98518  4.58477  3.61503
          0.03412  3.79061  4.51295  0.61958  0.77255  0.48576  0.95510
    216   2.96742  4.41191  4.21465  3.82920  3.32137  3.97412  4.57401  1.18574  3.65553  1.92695  3.27229  4.08610  4.41526  4.01367  3.86160  3.46338  3.26896  1.85064  5.19357  3.92318    362 - -
          2.68618  4.42225  2.77519  2.73123  3.46354  2.40513  3.72494  3.29354  2.67741  2.69355  4.24690  2.90347  2.73739  3.18146  2.89801  2.37887  2.77519  2.98518  4.58477  3.61503
          0.03412  3.79061  4.51295  0.61958  0.77255  0.48576  0.95510
    217   3.06532  4.55315  4.05674  3.69856  3.10831  3.87588  4.38003  2.31078  3.46701  0.98326  3.16111  3.98167  4.32693  3.85507  3.65555  3.44049  3.36422  2.32639  4.95556  3.65925    363 - -
          2.68618  4.42225  2.77519  2.73123  3.46354  2.40513  3.72494  3.29354  2.67741  2.69355  4.24690  2.90347  2.73739  3.18146  2.89801  2.37887  2.77519  2.98518  4.58477  3.61503
          0.03412  3.79061  4.51295  0.61958  0.77255  0.48576  0.95510
    218   2.50007  1.12308  3.99701  3.71966  3.73191  3.13835  4.38501  2.86401  3.54667  2.78227  3.90182  3.72852  3.83881  3.89642  3.68485  2.77119  2.96027  2.61368  5.16316  4.01959    364 - -
          2.68618  4.42225  2.77519  2.73123  3.46354  2.40513  3.72494  3.29354  2.67741  2.69355  4.24690  2.90347  2.73739  3.18146  2.89801  2.37887  2.77519  2.98518  4.58477  3.61503
          0.03412  3.79061  4.51295  0.61958  0.77255  0.48576  0.95510
    219   2.74390  4.31149  4.00989  3.67273  3.49264  3.63663  4.48932  2.06251  3.53913  2.19565  3.47263  3.87501  4.20330  3.90587  3.75907  3.13679  3.10848  1.13538  5.26243  3.98790    365 - -
          2.68618  4.42225  2.77519  2.73123  3.46354  2.40513  3.72494  3.29354  2.67741  2.69355  4.24690  2.90347  2.73739  3.18146  2.89801  2.37887  2.77519  2.98518  4.58477  3.61503
          0.03412  3.79061  4.51295  0.61958  0.77255  0.48576  0.95510
    220   1.13873  4.15512  3.38238  3.17240  3.97344  2.98130  4.20373  3.08704  3.18658  2.97207  4.01497  3.34180  3.71300  3.53588  3.44139  2.50714  2.77894  2.75584  5.40894  4.20051    366 - -
          2.68618  4.42225  2.77519  2.73123  3.46354  2.40513  3.72494  3.29354  2.67741  2.69355  4.24690  2.90347  2.73739  3.18146  2.89801  2.37887  2.77519  2.98518  4.58477  3.61503
          0.03412  3.79061  4.51295  0.61958  0.77255  0.48576  0.95510
    221   2.90511  5.01437  1.04310  2.29176  4.38135  3.15171  3.86463  3.95165  2.93422  3.57573  4.55423  2.84303  3.79903  3.10530  3.43741  2.87838  3.24277  3.60038  5.56574  4.27066    367 - -
          2.68618  4.42225  2.77519  2.73123  3.46354  2.40513  3.72494  3.29354  2.67741  2.69355  4.24690  2.90347  2.73739  3.18146  2.89801  2.37887  2.77519  2.98518  4.58477  3.61503
          0.03412  3.79061  4.51295  0.61958  0.77255  0.48576  0.95510
    222   2.82019  4.79914  2.85357  2.60954  3.95607  3.31425  3.76625  3.57647  2.43671  3.08677  4.11943  3.06760  3.86813  1.38748  2.72149  2.87258  3.11841  3.31202  5.24397  3.93296    368 - -
          2.68618  4.42225  2.77519  2.73123  3.46354  2.40513  3.72494  3.29354  2.67741  2.69355  4.24690  2.90347  2.73739  3.18146  2.89801  2.37887  2.77519  2.98518  4.58477  3.61503
          0.03412  3.79061  4.51295  0.61958  0.77255  0.48576  0.95510
    223   2.50007  1.12308  3.99701  3.71966  3.73191  3.13835  4.38501  2.86401  3.54667  2.78227  3.90182  3.72852  3.83881  3.89642  3.68485  2.77119  2.96027  2.61368  5.16316  4.01959    369 - -
          2.68618  4.42225  2.77519  2.73123  3.46354  2.40513  3.72494  3.29354  2.67741  2.69355  4.24690  2.90347  2.73739  3.18146  2.89801  2.37887  2.77519  2.98518  4.58477  3.61503
          0.03412  3.79061  4.51295  0.61958  0.77255  0.48576  0.95510
    224   2.91206  4.74049  3.05213  2.80596  3.23211  3.38238  1.32775  3.60198  2.65151  3.10546  4.14373  3.21776  3.93156  3.17176  2.92108  2.98412  3.21354  3.33889  4.69794  3.18573    370 - -
          2.68618  4.42225  2.77519  2.73123  3.46354  2.40513  3.72494  3.29354  2.67741  2.69355  4.24690  2.90347  2.73739  3.18146  2.89801  2.37887  2.77519  2.98518  4.58477  3.61503
          0.03412  3.79061  4.51295  0.61958  0.77255  0.48576  0.95510
    225   2.56933  4.35032  3.22605  3.11636  4.25536  0.86748  4.23961  3.83691  3.28619  3.50098  4.47781  3.39092  3.73882  3.61725  3.52923  2.73930  3.04430  3.38129  5.37011  4.35525    371 - -
          2.68618  4.42225  2.77519  2.73123  3.46354  2.40513  3.72494  3.29354  2.67741  2.69355  4.24690  2.90347  2.73739  3.18146  2.89801  2.37887  2.77519  2.98518  4.58477  3.61503
          0.03412  3.79061  4.51295  0.61958  0.77255  0.48576  0.95510
    226   3.06532  4.55315  4.05674  3.69856  3.10831  3.87588  4.38003  2.31078  3.46701  0.98326  3.16111  3.98167  4.32693  3.85507  3.65555  3.44049  3.36422  2.32639  4.95556  3.65925    372 - -
          2.68618  4.42225  2.77519  2.73123  3.46354  2.40513  3.72494  3.29354  2.67741  2.69355  4.24690  2.90347  2.73739  3.18146  2.89801  2.37887  2.77519  2.98518  4.58477  3.61503
          0.03412  3.79061  4.51295  0.61958  0.77255  0.48576  0.95510
    227   2.91678  4.75741  3.39946  2.93072  4.09125  3.41763  3.77163  3.62910  2.21428  3.16015  4.16462  3.29565  3.92614  2.99792  1.11153  3.00616  3.18961  3.35713  5.20883  4.03854    373 - -
          2.68618  4.42225  2.77519  2.73123  3.46354  2.40513  3.72494  3.29354  2.67741  2.69355  4.24690  2.90347  2.73739  3.18146  2.89801  2.37887  2.77519  2.98518  4.58477  3.61503
          0.03412  3.79061  4.51295  0.61958  0.77255  0.48576  0.95510
    228   2.88592  4.97396  2.46021  1.14810  4.31060  3.22409  3.80682  3.74827  2.67727  3.37973  4.35978  2.89323  3.82551  3.02578  3.07573  2.87824  3.19035  3.44151  5.49789  4.22272    374 - -
          2.68618  4.42225  2.77519  2.73123  3.46354  2.40513  3.72494  3.29354  2.67741  2.69355  4.24690  2.90347  2.73739  3.18146  2.89801  2.37887  2.77519  2.98518  4.58477  3.61503
          0.03412  3.79061  4.51295  0.61958  0.77255  0.48576  0.95510
    229   3.06532  4.55315  4.05674  3.69856  3.10831  3.87588  4.38003  2.31078  3.46701  0.98326  3.16111  3.98167  4.32693  3.85507  3.65555  3.44049  3.36422  2.32639  4.95556  3.65925    375 - -
          2.68618  4.42225  2.77519  2.73123  3.46354  2.40513  3.72494  3.29354  2.67741  2.69355  4.24690  2.90347  2.73739  3.18146  2.89801  2.37887  2.77519  2.98518  4.58477  3.61503
          0.03412  3.79061  4.51295  0.61958  0.77255  0.48576  0.95510
    230   1.13873  4.15512  3.38238  3.17240  3.97344  2.98130  4.20373  3.08704  3.18658  2.97207  4.01497  3.34180  3.71300  3.53588  3.44139  2.50714  2.77894  2.75584  5.40894  4.20051    376 - -
          2.68618  4.42225  2.77519  2.73123  3.46354  2.40513  3.72494  3.29354  2.67741  2.69355  4.24690  2.90347  2.73739  3.18146  2.89801  2.37887  2.77519  2.98518  4.58477  3.61503
          0.03412  3.79061  4.51295  0.61958  0.77255  0.48576  0.95510
    231   3.06532  4.55315  4.05674  3.69856  3.10831  3.87588  4.38003  2.31078  3.46701  0.98326  3.16111  3.98167  4.32693  3.85507  3.65555  3.44049  3.36422  2.32639  4.95556  3.65925    377 - -
          2.68618  4.42225  2.77519  2.73123  3.46354  2.40513  3.72494  3.29354  2.67741  2.69355  4.24690  2.90347  2.73739  3.18146  2.89801  2.37887  2.77519  2.98518  4.58477  3.61503
          0.03412  3.79061  4.51295  0.61958  0.77255  0.48576  0.95510
    232   2.65903  4.64920  2.66991  2.54825  4.00017  3.13168  3.86106  3.69499  2.75907  3.35195  4.30940  1.31192  3.78059  3.13553  3.10932  2.73056  3.03933  3.32553  5.31589  3.95582    378 - -
          2.68618  4.42225  2.77519  2.73123  3.46354  2.40513  3.72494  3.29354  2.67741  2.69355  4.24690  2.90347  2.73739  3.18146  2.89801  2.37887  2.77519  2.98518  4.58477  3.61503
          0.03412  3.79061  4.51295  0.61958  0.77255  0.48576  0.95510
    233   3.13294  4.65510  3.71898  3.43499  2.30341  3.73597  3.58686  3.15394  3.29486  2.62853  3.83817  3.62550  4.21277  3.62062  3.49454  3.27711  3.41983  3.02092  3.94334  1.11376    379 - -
          2.68618  4.42225  2.77519  2.73123  3.46354  2.40513  3.72494  3.29354  2.67741  2.69355  4.24690  2.90347  2.73739  3.18146  2.89801  2.37887  2.77519  2.98518  4.58477  3.61503
          0.03412  3.79061  4.51295  0.61958  0.77255  0.48576  0.95510
    234   2.91206  4.74049  3.05213  2.80596  3.23211  3.38238  1.32775  3.60198  2.65151  3.10546  4.14373  3.21776  3.93156  3.17176  2.92108  2.98412  3.21354  3.33889  4.69794  3.18573    380 - -
          2.68618  4.42225  2.77519  2.73123  3.46354  2.40513  3.72494  3.29354  2.67741  2.69355  4.24690  2.90347  2.73739  3.18146  2.89801  2.37887  2.77519  2.98518  4.58477  3.61503
          0.03412  3.79061  4.51295  0.61958  0.77255  0.48576  0.95510
    235   3.06532  4.55315  4.05674  3.69856  3.10831  3.87588  4.38003  2.31078  3.46701  0.98326  3.16111  3.98167  4.32693  3.85507  3.65555  3.44049  3.36422  2.32639  4.95556  3.65925    381 - -
          2.68618  4.42225  2.77519  2.73123  3.46354  2.40513  3.72494  3.29354  2.67741  2.69355  4.24690  2.90347  2.73739  3.18146  2.89801  2.37887  2.77519  2.98518  4.58477  3.61503
          0.03412  3.79061  4.51295  0.61958  0.77255  0.48576  0.95510
    236   3.06532  4.55315  4.05674  3.69856  3.10831  3.87588  4.38003  2.31078  3.46701  0.98326  3.16111  3.98167  4.32693  3.85507  3.65555  3.44049  3.36422  2.32639  4.95556  3.65925    382 - -
          2.68618  4.42225  2.77519  2.73123  3.46354  2.40513  3.72494  3.29354  2.67741  2.69355  4.24690  2.90347  2.73739  3.18146  2.89801  2.37887  2.77519  2.98518  4.58477  3.61503
          0.03412  3.79061  4.51295  0.61958  0.77255  0.48576  0.95510
    237   2.27855  4.19664  3.13885  2.95305  3.99568  2.92820  4.06410  3.50821  3.02114  3.23567  4.17028  3.18959  3.66071  3.37746  3.30820  1.22168  2.75295  3.06141  5.37528  4.07928    383 - -
          2.68618  4.42225  2.77519  2.73123  3.46354  2.40513  3.72494  3.29354  2.67741  2.69355  4.24690  2.90347  2.73739  3.18146  2.89801  2.37887  2.77519  2.98518  4.58477  3.61503
          0.03412  3.79061  4.51295  0.61958  0.77255  0.48576  0.95510
    238   2.90511  5.01437  1.04310  2.29176  4.38135  3.15171  3.86463  3.95165  2.93422  3.57573  4.55423  2.84303  3.79903  3.10530  3.43741  2.87838  3.24277  3.60038  5.56574  4.27066    384 - -
          2.68618  4.42225  2.77519  2.73123  3.46354  2.40513  3.72494  3.29354  2.67741  2.69355  4.24690  2.90347  2.73739  3.18146  2.89801  2.37887  2.77519  2.98518  4.58477  3.61503
          0.03412  3.79061  4.51295  0.61958  0.77255  0.48576  0.95510
    239   2.82259  5.10837  2.18949  1.32064  4.42126  3.18355  3.71506  3.86675  2.63454  3.47701  4.37662  2.73417  3.78335  2.90366  3.11019  2.77322  3.11484  3.51531  5.62947  4.24601    385 - -
          2.68618  4.42225  2.77519  2.73123  3.46354  2.40513  3.72494  3.29354  2.67741  2.69355  4.24690  2.90347  2.73739  3.18146  2.89801  2.37887  2.77519  2.98518  4.58477  3.61503
          0.03412  3.79061  4.51295  0.61958  0.77255  0.48576  0.95510
    240   3.06532  4.55315  4.05674  3.69856  3.10831  3.87588  4.38003  2.31078  3.46701  0.98326  3.16111  3.98167  4.32693  3.85507  3.65555  3.44049  3.36422  2.32639  4.95556  3.65925    386 - -
          2.68618  4.42225  2.77519  2.73123  3.46354  2.40513  3.72494  3.29354  2.67741  2.69355  4.24690  2.90347  2.73739  3.18146  2.89801  2.37887  2.77519  2.98518  4.58477  3.61503
          0.03412  3.79061  4.51295  0.61958  0.77255  0.48576  0.95510
    241   3.06532  4.55315  4.05674  3.69856  3.10831  3.87588  4.38003  2.31078  3.46701  0.98326  3.16111  3.98167  4.32693  3.85507  3.65555  3.44049  3.36422  2.32639  4.95556  3.65925    387 - -
          2.68618  4.42225  2.77519  2.73123  3.46354  2.40513  3.72494  3.29354  2.67741  2.69355  4.24690  2.90347  2.73739  3.18146  2.89801  2.37887  2.77519  2.98518  4.58477  3.61503
          0.03412  3.79061  4.51295  0.61958  0.77255  0.48576  0.95510
    242   3.06532  4.55315  4.05674  3.69856  3.10831  3.87588  4.38003  2.31078  3.46701  0.98326  3.16111  3.98167  4.32693  3.85507  3.65555  3.44049  3.36422  2.32639  4.95556  3.65925    388 - -
          2.68618  4.42225  2.77519  2.73123  3.46354  2.40513  3.72494  3.29354  2.67741  2.69355  4.24690  2.90347  2.73739  3.18146  2.89801  2.37887  2.77519  2.98518  4.58477  3.61503
          0.03412  3.79061  4.51295  0.61958  0.77255  0.48576  0.95510
    243   1.13873  4.15512  3.38238  3.17240  3.97344  2.98130  4.20373  3.08704  3.18658  2.97207  4.01497  3.34180  3.71300  3.53588  3.44139  2.50714  2.77894  2.75584  5.40894  4.20051    389 - -
          2.68618  4.42225  2.77519  2.73123  3.46354  2.40513  3.72494  3.29354  2.67741  2.69355  4.24690  2.90347  2.73739  3.18146  2.89801  2.37887  2.77519  2.98518  4.58477  3.61503
          0.03412  3.79061  4.51295  0.61958  0.77255  0.48576  0.95510
    244   3.06532  4.55315  4.05674  3.69856  3.10831  3.87588  4.38003  2.31078  3.46701  0.98326  3.16111  3.98167  4.32693  3.85507  3.65555  3.44049  3.36422  2.32639  4.95556  3.65925    390 - -
          2.68618  4.42225  2.77519  2.73123  3.46354  2.40513  3.72494  3.29354  2.67741  2.69355  4.24690  2.90347  2.73739  3.18146  2.89801  2.37887  2.77519  2.98518  4.58477  3.61503
          0.03412  3.79061  4.51295  0.61958  0.77255  0.48576  0.95510
    245   2.27855  4.19664  3.13885  2.95305  3.99568  2.92820  4.06410  3.50821  3.02114  3.23567  4.17028  3.18959  3.66071  3.37746  3.30820  1.22168  2.75295  3.06141  5.37528  4.07928    391 - -
          2.68618  4.42225  2.77519  2.73123  3.46354  2.40513  3.72494  3.29354  2.67741  2.69355  4.24690  2.90347  2.73739  3.18146  2.89801  2.37887  2.77519  2.98518  4.58477  3.61503
          0.03412  3.79061  4.51295  0.61958  0.77255  0.48576  0.95510
    246   2.27855  4.19664  3.13885  2.95305  3.99568  2.92820  4.06410  3.50821  3.02114  3.23567  4.17028  3.18959  3.66071  3.37746  3.30820  1.22168  2.75295  3.06141  5.37528  4.07928    392 - -
          2.68618  4.42225  2.77519  2.73123  3.46354  2.40513  3.72494  3.29354  2.67741  2.69355  4.24690  2.90347  2.73739  3.18146  2.89801  2.37887  2.77519  2.98518  4.58477  3.61503
          0.03412  3.79061  4.51295  0.61958  0.77255  0.48576  0.95510
    247   2.88592  4.97396  2.46021  1.14810  4.31060  3.22409  3.80682  3.74827  2.67727  3.37973  4.35978  2.89323  3.82551  3.02578  3.07573  2.87824  3.19035  3.44151  5.49789  4.22272    393 - -
          2.68618  4.42225  2.77519  2.73123  3.46354  2.40513  3.72494  3.29354  2.67741  2.69355  4.24690  2.90347  2.73739  3.18146  2.89801  2.37887  2.77519  2.98518  4.58477  3.61503
          0.03412  3.79061  4.51295  0.61958  0.77255  0.48576  0.95510
    248   2.90021  4.85623  3.07055  2.71029  4.22385  3.39615  3.71952  3.64849  1.15657  3.23269  4.20070  3.13760  3.90408  2.91727  2.42429  2.94886  3.16075  3.36165  5.31398  4.11571    394 - -
          2.68618  4.42225  2.77519  2.73123  3.46354  2.40513  3.72494  3.29354  2.67741  2.69355  4.24690  2.90347  2.73739  3.18146  2.89801  2.37887  2.77519  2.98518  4.58477  3.61503
          0.03412  3.79061  4.51295  0.61958  0.77255  0.48576  0.95510
    249   2.91206  4.74049  3.05213  2.80596  3.23211  3.38238  1.32775  3.60198  2.65151  3.10546  4.14373  3.21776  3.93156  3.17176  2.92108  2.98412  3.21354  3.33889  4.69794  3.18573    395 - -
          2.68618  4.42225  2.77519  2.73123  3.46354  2.40513  3.72494  3.29354  2.67741  2.69355  4.24690  2.90347  2.73739  3.18146  2.89801  2.37887  2.77519  2.98518  4.58477  3.61503
          0.03412  3.79061  4.51295  0.61958  0.77255  0.48576  0.95510
    250   2.74390  4.31149  4.00989  3.67273  3.49264  3.63663  4.48932  2.06251  3.53913  2.19565  3.47263  3.87501  4.20330  3.90587  3.75907  3.13679  3.10848  1.13538  5.26243  3.98790    396 - -
          2.68618  4.42225  2.77519  2.73123  3.46354  2.40513  3.72494  3.29354  2.67741  2.69355  4.24690  2.90347  2.73739  3.18146  2.89801  2.37887  2.77519  2.98518  4.58477  3.61503
          0.03412  3.79061  4.51295  0.61958  0.77255  0.48576  0.95510
    251   2.91678  4.75741  3.39946  2.93072  4.09125  3.41763  3.77163  3.62910  2.21428  3.16015  4.16462  3.29565  3.92614  2.99792  1.11153  3.00616  3.18961  3.35713  5.20883  4.03854    397 - -
          2.68618  4.42225  2.77519  2.73123  3.46354  2.40513  3.72494  3.29354  2.67741  2.69355  4.24690  2.90347  2.73739  3.18146  2.89801  2.37887  2.77519  2.98518  4.58477  3.61503
          0.03412  3.79061  4.51295  0.61958  0.77255  0.48576  0.95510
    252   3.06532  4.55315  4.05674  3.69856  3.10831  3.87588  4.38003  2.31078  3.46701  0.98326  3.16111  3.98167  4.32693  3.85507  3.65555  3.44049  3.36422  2.32639  4.95556  3.65925    398 - -
          2.68618  4.42225  2.77519  2.73123  3.46354  2.40513  3.72494  3.29354  2.67741  2.69355  4.24690  2.90347  2.73739  3.18146  2.89801  2.37887  2.77519  2.98518  4.58477  3.61503
          0.03412  3.79061  4.51295  0.61958  0.77255  0.48576  0.95510
    253   2.88592  4.97396  2.46021  1.14810  4.31060  3.22409  3.80682  3.74827  2.67727  3.37973  4.35978  2.89323  3.82551  3.02578  3.07573  2.87824  3.19035  3.44151  5.49789  4.22272    399 - -
          2.68618  4.42225  2.77519  2.73123  3.46354  2.40513  3.72494  3.29354  2.67741  2.69355  4.24690  2.90347  2.73739  3.18146  2.89801  2.37887  2.77519  2.98518  4.58477  3.61503
          0.03412  3.79061  4.51295  0.61958  0.77255  0.48576  0.95510
    254   2.91206  4.74049  3.05213  2.80596  3.23211  3.38238  1.32775  3.60198  2.65151  3.10546  4.14373  3.21776  3.93156  3.17176  2.92108  2.98412  3.21354  3.33889  4.69794  3.18573    400 - -
          2.68618  4.42225  2.77519  2.73123  3.46354  2.40513  3.72494  3.29354  2.67741  2.69355  4.24690  2.90347  2.73739  3.18146  2.89801  2.37887  2.77519  2.98518  4.58477  3.61503
          0.03412  3.79061  4.51295  0.61958  0.77255  0.48576  0.95510
    255   3.06532  4.55315  4.05674  3.69856  3.10831  3.87588  4.38003  2.31078  3.46701  0.98326  3.16111  3.98167  4.32693  3.85507  3.65555  3.44049  3.36422  2.32639  4.95556  3.65925    401 - -
          2.68618  4.42225  2.77519  2.73123  3.46354  2.40513  3.72494  3.29354  2.67741  2.69355  4.24690  2.90347  2.73739  3.18146  2.89801  2.37887  2.77519  2.98518  4.58477  3.61503
          0.03412  3.79061  4.51295  0.61958  0.77255  0.48576  0.95510
    256   2.91678  4.75741  3.39946  2.93072  4.09125  3.41763  3.77163  3.62910  2.21428  3.16015  4.16462  3.29565  3.92614  2.99792  1.11153  3.00616  3.18961  3.35713  5.20883  4.03854    402 - -
          2.68618  4.42225  2.77519  2.73123  3.46354  2.40513  3.72494  3.29354  2.67741  2.69355  4.24690  2.90347  2.73739  3.18146  2.89801  2.37887  2.77519  2.98518  4.58477  3.61503
          0.03412  3.79061  4.51295  0.61958  0.77255  0.48576  0.95510
    257   2.96742  4.41191  4.21465  3.82920  3.32137  3.97412  4.57401  1.18574  3.65553  1.92695  3.27229  4.08610  4.41526  4.01367  3.86160  3.46338  3.26896  1.85064  5.19357  3.92318    403 - -
          2.68618  4.42225  2.77519  2.73123  3.46354  2.40513  3.72494  3.29354  2.67741  2.69355  4.24690  2.90347  2.73739  3.18146  2.89801  2.37887  2.77519  2.98518  4.58477  3.61503
          0.03412  3.79061  4.51295  0.61958  0.77255  0.48576  0.95510
    258   2.90511  5.01437  1.04310  2.29176  4.38135  3.15171  3.86463  3.95165  2.93422  3.57573  4.55423  2.84303  3.79903  3.10530  3.43741  2.87838  3.24277  3.60038  5.56574  4.27066    404 - -
          2.68618  4.42225  2.77519  2.73123  3.46354  2.40513  3.72494  3.29354  2.67741  2.69355  4.24690  2.90347  2.73739  3.18146  2.89801  2.37887  2.77519  2.98518  4.58477  3.61503
          0.03412  3.79061  4.51295  0.61958  0.77255  0.48576  0.95510
    259   2.87005  4.33157  4.28014  3.81303  3.41922  3.99086  4.59977  1.73268  3.66678  2.00519  3.29919  4.06416  4.41680  3.99523  3.90593  3.38469  3.16926  1.22826  5.29586  4.04387    405 - -
          2.68618  4.42225  2.77519  2.73123  3.46354  2.40513  3.72494  3.29354  2.67741  2.69355  4.24690  2.90347  2.73739  3.18146  2.89801  2.37887  2.77519  2.98518  4.58477  3.61503
          0.03412  3.79061  4.51295  0.61958  0.77255  0.48576  0.95510
    260   2.74390  4.31149  4.00989  3.67273  3.49264  3.63663  4.48932  2.06251  3.53913  2.19565  3.47263  3.87501  4.20330  3.90587  3.75907  3.13679  3.10848  1.13538  5.26243  3.98790    406 - -
          2.68618  4.42225  2.77519  2.73123  3.46354  2.40513  3.72494  3.29354  2.67741  2.69355  4.24690  2.90347  2.73739  3.18146  2.89801  2.37887  2.77519  2.98518  4.58477  3.61503
          0.03412  3.79061  4.51295  0.61958  0.77255  0.48576  0.95510
    261   2.27855  4.19664  3.13885  2.95305  3.99568  2.92820  4.06410  3.50821  3.02114  3.23567  4.17028  3.18959  3.66071  3.37746  3.30820  1.22168  2.75295  3.06141  5.37528  4.07928    407 - -
          2.68618  4.42225  2.77519  2.73123  3.46354  2.40513  3.72494  3.29354  2.67741  2.69355  4.24690  2.90347  2.73739  3.18146  2.89801  2.37887  2.77519  2.98518  4.58477  3.61503
          0.03412  3.79061  4.51295  0.61958  0.77255  0.48576  0.95510
    262   2.88592  4.97396  2.46021  1.14810  4.31060  3.22409  3.80682  3.74827  2.67727  3.37973  4.35978  2.89323  3.82551  3.02578  3.07573  2.87824  3.19035  3.44151  5.49789  4.22272    408 - -
          2.68618  4.42225  2.77519  2.73123  3.46354  2.40513  3.72494  3.29354  2.67741  2.69355  4.24690  2.90347  2.73739  3.18146  2.89801  2.37887  2.77519  2.98518  4.58477  3.61503
          0.03412  3.79061  4.51295  0.61958  0.77255  0.48576  0.95510
    263   2.65903  4.64920  2.66991  2.54825  4.00017  3.13168  3.86106  3.69499  2.75907  3.35195  4.30940  1.31192  3.78059  3.13553  3.10932  2.73056  3.03933  3.32553  5.31589  3.95582    409 - -
          2.68618  4.42225  2.77519  2.73123  3.46354  2.40513  3.72494  3.29354  2.67741  2.69355  4.24690  2.90347  2.73739  3.18146  2.89801  2.37887  2.77519  2.98518  4.58477  3.61503
          0.03412  3.79061  4.51295  0.61958  0.77255  0.48576  0.95510
    264   2.65004  4.41855  3.24879  3.07782  4.07599  3.11080  4.16034  3.60228  3.12844  3.23732  4.28526  3.39168  0.99500  3.51985  3.38146  2.81549  3.08570  3.25682  5.28314  4.19630    410 - -
          2.68618  4.42225  2.77519  2.73123  3.46354  2.40513  3.72494  3.29354  2.67741  2.69355  4.24690  2.90347  2.73739  3.18146  2.89801  2.37887  2.77519  2.98518  4.58477  3.61503
          0.03412  3.79061  4.51295  0.61958  0.77255  0.48576  0.95510
    265   2.56933  4.35032  3.22605  3.11636  4.25536  0.86748  4.23961  3.83691  3.28619  3.50098  4.47781  3.39092  3.73882  3.61725  3.52923  2.73930  3.04430  3.38129  5.37011  4.35525    411 - -
          2.68618  4.42225  2.77519  2.73123  3.46354  2.40513  3.72494  3.29354  2.67741  2.69355  4.24690  2.90347  2.73739  3.18146  2.89801  2.37887  2.77519  2.98518  4.58477  3.61503
          0.03412  3.79061  4.51295  0.61958  0.77255  0.48576  0.95510
    266   2.82019  4.79914  2.85357  2.60954  3.95607  3.31425  3.76625  3.57647  2.43671  3.08677  4.11943  3.06760  3.86813  1.38748  2.72149  2.87258  3.11841  3.31202  5.24397  3.93296    412 - -
          2.68618  4.42225  2.77519  2.73123  3.46354  2.40513  3.72494  3.29354  2.67741  2.69355  4.24690  2.90347  2.73739  3.18146  2.89801  2.37887  2.77519  2.98518  4.58477  3.61503
          0.03412  3.79061  4.51295  0.61958  0.77255  0.48576  0.95510
    267   2.38678  4.22091  3.42952  3.09025  3.74831  3.15485  4.07740  2.67597  2.97297  2.66736  3.74599  3.33554  3.80785  3.37955  3.25258  2.60041  1.55927  2.51472  5.27678  4.00370    413 - -
          2.68618  4.42225  2.77519  2.73123  3.46354  2.40513  3.72494  3.29354  2.67741  2.69355  4.24690  2.90347  2.73739  3.18146  2.89801  2.37887  2.77519  2.98518  4.58477  3.61503
          0.03412  3.79061  4.51295  0.61958  0.77255  0.48576  0.95510
    268   2.91206  4.74049  3.05213  2.80596  3.23211  3.38238  1.32775  3.60198  2.65151  3.10546  4.14373  3.21776  3.93156  3.17176  2.92108  2.98412  3.21354  3.33889  4.69794  3.18573    414 - -
          2.68618  4.42225  2.77519  2.73123  3.46354  2.40513  3.72494  3.29354  2.67741  2.69355  4.24690  2.90347  2.73739  3.18146  2.89801  2.37887  2.77519  2.98518  4.58477  3.61503
          0.03412  3.79061  4.51295  0.61958  0.77255  0.48576  0.95510
    269   3.15724  4.58401  4.12551  3.82634  1.15609  3.86241  3.84646  2.69319  3.73585  2.08336  3.43701  3.92809  4.32443  3.92710  3.87578  3.43017  3.45915  2.67746  4.12349  2.50227    415 - -
          2.68618  4.42225  2.77519  2.73123  3.46354  2.40513  3.72494  3.29354  2.67741  2.69355  4.24690  2.90347  2.73739  3.18146  2.89801  2.37887  2.77519  2.98518  4.58477  3.61503
          0.03412  3.79061  4.51295  0.61958  0.77255  0.48576  0.95510
    270   2.91206  4.74049  3.05213  2.80596  3.23211  3.38238  1.32775  3.60198  2.65151  3.10546  4.14373  3.21776  3.93156  3.17176  2.92108  2.98412  3.21354  3.33889  4.69794  3.18573    416 - -
          2.68618  4.42225  2.77519  2.73123  3.46354  2.40513  3.72494  3.29354  2.67741  2.69355  4.24690  2.90347  2.73739  3.18146  2.89801  2.37887  2.77519  2.98518  4.58477  3.61503
          0.03412  3.79061  4.51295  0.61958  0.77255  0.48576  0.95510
    271   2.26532  4.15839  3.27601  3.01198  3.94799  2.98439  4.06311  3.12697  2.97078  2.99510  3.95986  3.23121  3.69219  3.35662  3.25162  2.36081  1.48470  2.77278  5.37773  4.11566    417 - -
          2.68618  4.42225  2.77519  2.73123  3.46354  2.40513  3.72494  3.29354  2.67741  2.69355  4.24690  2.90347  2.73739  3.18146  2.89801  2.37887  2.77519  2.98518  4.58477  3.61503
          0.03412  3.79061  4.51295  0.61958  0.77255  0.48576  0.95510
    272   2.96742  4.41191  4.21465  3.82920  3.32137  3.97412  4.57401  1.18574  3.65553  1.92695  3.27229  4.08610  4.41526  4.01367  3.86160  3.46338  3.26896  1.85064  5.19357  3.92318    418 - -
          2.68618  4.42225  2.77519  2.73123  3.46354  2.40513  3.72494  3.29354  2.67741  2.69355  4.24690  2.90347  2.73739  3.18146  2.89801  2.37887  2.77519  2.98518  4.58477  3.61503
          0.03412  3.79061  4.51295  0.61958  0.77255  0.48576  0.95510
    273   2.82019  4.79914  2.85357  2.60954  3.95607  3.31425  3.76625  3.57647  2.43671  3.08677  4.11943  3.06760  3.86813  1.38748  2.72149  2.87258  3.11841  3.31202  5.24397  3.93296    419 - -
          2.68618  4.42225  2.77519  2.73123  3.46354  2.40513  3.72494  3.29354  2.67741  2.69355  4.24690  2.90347  2.73739  3.18146  2.89801  2.37887  2.77519  2.98518  4.58477  3.61503
          0.03412  3.79061  4.51295  0.61958  0.77255  0.48576  0.95510
    274   2.90021  4.85623  3.07055  2.71029  4.22385  3.39615  3.71952  3.64849  1.15657  3.23269  4.20070  3.13760  3.90408  2.91727  2.42429  2.94886  3.16075  3.36165  5.31398  4.11571    420 - -
          2.68618  4.42225  2.77519  2.73123  3.46354  2.40513  3.72494  3.29354  2.67741  2.69355  4.24690  2.90347  2.73739  3.18146  2.89801  2.37887  2.77519  2.98518  4.58477  3.61503
          0.03412  3.79061  4.51295  0.61958  0.77255  0.48576  0.95510
    275   2.27855  4.19664  3.13885  2.95305  3.99568  2.92820  4.06410  3.50821  3.02114  3.23567  4.17028  3.18959  3.66071  3.37746  3.30820  1.22168  2.75295  3.06141  5.37528  4.07928    421 - -
          2.68618  4.42225  2.77519  2.73123  3.46354  2.40513  3.72494  3.29354  2.67741  2.69355  4.24690  2.90347  2.73739  3.18146  2.89801  2.37887  2.77519  2.98518  4.58477  3.61503
          0.03412  3.79061  4.51295  0.61958  0.77255  0.48576  0.95510
    276   2.27855  4.19664  3.13885  2.95305  3.99568  2.92820  4.06410  3.50821  3.02114  3.23567  4.17028  3.18959  3.66071  3.37746  3.30820  1.22168  2.75295  3.06141  5.37528  4.07928    422 - -
          2.68618  4.42225  2.77519  2.73123  3.46354  2.40513  3.72494  3.29354  2.67741  2.69355  4.24690  2.90347  2.73739  3.18146  2.89801  2.37887  2.77519  2.98518  4.58477  3.61503
          0.03412  3.79061  4.51295  0.61958  0.77255  0.48576  0.95510
    277   3.20635  4.60905  3.97025  3.65763  2.59202  3.64188  3.80663  3.22835  3.38229  2.63648  3.86576  3.82367  4.15337  3.77440  3.52443  3.41068  3.50311  3.11644  1.06815  2.59877    423 - -
          2.68618  4.42225  2.77519  2.73123  3.46354  2.40513  3.72494  3.29354  2.67741  2.69355  4.24690  2.90347  2.73739  3.18146  2.89801  2.37887  2.77519  2.98518  4.58477  3.61503
          0.03412  3.79061  4.51295  0.61958  0.77255  0.48576  0.95510
    278   2.90511  5.01437  1.04310  2.29176  4.38135  3.15171  3.86463  3.95165  2.93422  3.57573  4.55423  2.84303  3.79903  3.10530  3.43741  2.87838  3.24277  3.60038  5.56574  4.27066    424 - -
          2.68618  4.42225  2.77519  2.73123  3.46354  2.40513  3.72494  3.29354  2.67741  2.69355  4.24690  2.90347  2.73739  3.18146  2.89801  2.37887  2.77519  2.98518  4.58477  3.61503
          0.03412  3.79061  4.51295  0.61958  0.77255  0.48576  0.95510
    279   1.13873  4.15512  3.38238  3.17240  3.97344  2.98130  4.20373  3.08704  3.18658  2.97207  4.01497  3.34180  3.71300  3.53588  3.44139  2.50714  2.77894  2.75584  5.40894  4.20051    425 - -
          2.68618  4.42225  2.77519  2.73123  3.46354  2.40513  3.72494  3.29354  2.67741  2.69355  4.24690  2.90347  2.73739  3.18146  2.89801  2.37887  2.77519  2.98518  4.58477  3.61503
          0.03412  3.79061  4.51295  0.61958  0.77255  0.48576  0.95510
    280   3.15724  4.58401  4.12551  3.82634  1.15609  3.86241  3.84646  2.69319  3.73585  2.08336  3.43701  3.92809  4.32443  3.92710  3.87578  3.43017  3.45915  2.67746  4.12349  2.50227    426 - -
          2.68618  4.42225  2.77519  2.73123  3.46354  2.40513  3.72494  3.29354  2.67741  2.69355  4.24690  2.90347  2.73739  3.18146  2.89801  2.37887  2.77519  2.98518  4.58477  3.61503
          0.03412  3.79061  4.51295  0.61958  0.77255  0.48576  0.95510
    281   2.94415  4.38687  4.30059  3.86549  3.31922  4.05007  4.61321  1.25614  3.69035  1.88373  3.22500  4.11782  4.45980  4.02934  3.90709  3.46682  3.23850  1.74281  5.23497  3.97049    427 - -
          2.68618  4.42225  2.77519  2.73123  3.46354  2.40513  3.72494  3.29354  2.67741  2.69355  4.24690  2.90347  2.73739  3.18146  2.89801  2.37887  2.77519  2.98518  4.58477  3.61503
          0.03412  3.79061  4.51295  0.61958  0.77255  0.48576  0.95510
    282   2.90388  4.96059  3.28137  2.69841  4.35047  3.52827  3.56415  3.72457  1.67103  3.22786  4.11563  3.10669  3.92986  2.71672  1.55303  2.92596  3.09715  3.42226  5.31815  4.12543    428 - -
          2.68618  4.42225  2.77519  2.73123  3.46354  2.40513  3.72494  3.29354  2.67741  2.69355  4.24690  2.90347  2.73739  3.18146  2.89801  2.37887  2.77519  2.98518  4.58477  3.61503
          0.03412  3.79061  4.51295  0.61958  0.77255  0.48576  0.95510
    283   2.91206  4.74049  3.05213  2.80596  3.23211  3.38238  1.32775  3.60198  2.65151  3.10546  4.14373  3.21776  3.93156  3.17176  2.92108  2.98412  3.21354  3.33889  4.69794  3.18573    429 - -
          2.68618  4.42225  2.77519  2.73123  3.46354  2.40513  3.72494  3.29354  2.67741  2.69355  4.24690  2.90347  2.73739  3.18146  2.89801  2.37887  2.77519  2.98518  4.58477  3.61503
          0.03412  3.79061  4.51295  0.61958  0.77255  0.48576  0.95510
    284   2.27855  4.19664  3.13885  2.95305  3.99568  2.92820  4.06410  3.50821  3.02114  3.23567  4.17028  3.18959  3.66071  3.37746  3.30820  1.22168  2.75295  3.06141  5.37528  4.07928    430 - -
          2.68618  4.42225  2.77519  2.73123  3.46354  2.40513  3.72494  3.29354  2.67741  2.69355  4.24690  2.90347  2.73739  3.18146  2.89801  2.37887  2.77519  2.98518  4.58477  3.61503
          0.03412  3.79061  4.51295  0.61958  0.77255  0.48576  0.95510
    285   2.65004  4.41855  3.24879  3.07782  4.07599  3.11080  4.16034  3.60228  3.12844  3.23732  4.28526  3.39168  0.99500  3.51985  3.38146  2.81549  3.08570  3.25682  5.28314  4.19630    431 - -
          2.68618  4.42225  2.77519  2.73123  3.46354  2.40513  3.72494  3.29354  2.67741  2.69355  4.24690  2.90347  2.73739  3.18146  2.89801  2.37887  2.77519  2.98518  4.58477  3.61503
          0.03412  3.79061  4.51295  0.61958  0.77255  0.48576  0.95510
    286   2.90021  4.85623  3.07055  2.71029  4.22385  3.39615  3.71952  3.64849  1.15657  3.23269  4.20070  3.13760  3.90408  2.91727  2.42429  2.94886  3.16075  3.36165  5.31398  4.11571    432 - -
          2.68618  4.42225  2.77519  2.73123  3.46354  2.40513  3.72494  3.29354  2.67741  2.69355  4.24690  2.90347  2.73739  3.18146  2.89801  2.37887  2.77519  2.98518  4.58477  3.61503
          0.03412  3.79061  4.51295  0.61958  0.77255  0.48576  0.95510
    287   2.74390  4.31149  4.00989  3.67273  3.49264  3.63663  4.48932  2.06251  3.53913  2.19565  3.47263  3.87501  4.20330  3.90587  3.75907  3.13679  3.10848  1.13538  5.26243  3.98790    433 - -
          2.68618  4.42225  2.77519  2.73123  3.46354  2.40513  3.72494  3.29354  2.67741  2.69355  4.24690  2.90347  2.73739  3.18146  2.89801  2.37887  2.77519  2.98518  4.58477  3.61503
          0.03412  3.79061  4.51295  0.61958  0.77255  0.48576  0.95510
    288   2.65903  4.64920  2.66991  2.54825  4.00017  3.13168  3.86106  3.69499  2.75907  3.35195  4.30940  1.31192  3.78059  3.13553  3.10932  2.73056  3.03933  3.32553  5.31589  3.95582    434 - -
          2.68618  4.42225  2.77519  2.73123  3.46354  2.40513  3.72494  3.29354  2.67741  2.69355  4.24690  2.90347  2.73739  3.18146  2.89801  2.37887  2.77519  2.98518  4.58477  3.61503
          0.03412  3.79061  4.51295  0.61958  0.77255  0.48576  0.95510
    289   3.06532  4.55315  4.05674  3.69856  3.10831  3.87588  4.38003  2.31078  3.46701  0.98326  3.16111  3.98167  4.32693  3.85507  3.65555  3.44049  3.36422  2.32639  4.95556  3.65925    435 - -
          2.68618  4.42225  2.77519  2.73123  3.46354  2.40513  3.72494  3.29354  2.67741  2.69355  4.24690  2.90347  2.73739  3.18146  2.89801  2.37887  2.77519  2.98518  4.58477  3.61503
          0.03412  3.79061  4.51295  0.61958  0.77255  0.48576  0.95510
    290   2.74390  4.31149  4.00989  3.67273  3.49264  3.63663  4.48932  2.06251  3.53913  2.19565  3.47263  3.87501  4.20330  3.90587  3.75907  3.13679  3.10848  1.13538  5.26243  3.98790    436 - -
          2.68618  4.42225  2.77519  2.73123  3.46354  2.40513  3.72494  3.29354  2.67741  2.69355  4.24690  2.90347  2.73739  3.18146  2.89801  2.37887  2.77519  2.98518  4.58477  3.61503
          0.03412  3.79061  4.51295  0.61958  0.77255  0.48576  0.95510
    291   2.90760  4.47029  3.96242  3.55156  3.17656  3.77288  4.30578  2.34418  3.32337  1.78545  1.54464  3.83860  4.23472  3.71174  3.53794  3.24729  3.21220  2.34028  5.00532  3.75873    437 - -
          2.68618  4.42225  2.77519  2.73123  3.46354  2.40513  3.72494  3.29354  2.67741  2.69355  4.24690  2.90347  2.73739  3.18146  2.89801  2.37887  2.77519  2.98518  4.58477  3.61503
          0.03412  3.79061  4.51295  0.61958  0.77255  0.48576  0.95510
    292   3.13294  4.65510  3.71898  3.43499  2.30341  3.73597  3.58686  3.15394  3.29486  2.62853  3.83817  3.62550  4.21277  3.62062  3.49454  3.27711  3.41983  3.02092  3.94334  1.11376    438 - -
          2.68618  4.42225  2.77519  2.73123  3.46354  2.40513  3.72494  3.29354  2.67741  2.69355  4.24690  2.90347  2.73739  3.18146  2.89801  2.37887  2.77519  2.98518  4.58477  3.61503
          0.03412  3.79061  4.51295  0.61958  0.77255  0.48576  0.95510
    293   3.15724  4.58401  4.12551  3.82634  1.15609  3.86241  3.84646  2.69319  3.73585  2.08336  3.43701  3.92809  4.32443  3.92710  3.87578  3.43017  3.45915  2.67746  4.12349  2.50227    439 - -
          2.68618  4.42225  2.77519  2.73123  3.46354  2.40513  3.72494  3.29354  2.67741  2.69355  4.24690  2.90347  2.73739  3.18146  2.89801  2.37887  2.77519  2.98518  4.58477  3.61503
          0.03412  3.79061  4.51295  0.61958  0.77255  0.48576  0.95510
    294   3.15724  4.58401  4.12551  3.82634  1.15609  3.86241  3.84646  2.69319  3.73585  2.08336  3.43701  3.92809  4.32443  3.92710  3.87578  3.43017  3.45915  2.67746  4.12349  2.50227    440 - -
          2.68618  4.42225  2.77519  2.73123  3.46354  2.40513  3.72494  3.29354  2.67741  2.69355  4.24690  2.90347  2.73739  3.18146  2.89801  2.37887  2.77519  2.98518  4.58477  3.61503
          0.03412  3.79061  4.51295  0.61958  0.77255  0.48576  0.95510
    295   3.06532  4.55315  4.05674  3.69856  3.10831  3.87588  4.38003  2.31078  3.46701  0.98326  3.16111  3.98167  4.32693  3.85507  3.65555  3.44049  3.36422  2.32639  4.95556  3.65925    441 - -
          2.68618  4.42225  2.77519  2.73123  3.46354  2.40513  3.72494  3.29354  2.67741  2.69355  4.24690  2.90347  2.73739  3.18146  2.89801  2.37887  2.77519  2.98518  4.58477  3.61503
          0.03412  3.79061  4.51295  0.61958  0.77255  0.48576  0.95510
    296   3.13294  4.65510  3.71898  3.43499  2.30341  3.73597  3.58686  3.15394  3.29486  2.62853  3.83817  3.62550  4.21277  3.62062  3.49454  3.27711  3.41983  3.02092  3.94334  1.11376    442 - -
          2.68618  4.42225  2.77519  2.73123  3.46354  2.40513  3.72494  3.29354  2.67741  2.69355  4.24690  2.90347  2.73739  3.18146  2.89801  2.37887  2.77519  2.98518  4.58477  3.61503
          0.03412  3.79061  4.51295  0.61958  0.77255  0.48576  0.95510
    297   2.88592  4.97396  2.46021  1.14810  4.31060  3.22409  3.80682  3.74827  2.67727  3.37973  4.35978  2.89323  3.82551  3.02578  3.07573  2.87824  3.19035  3.44151  5.49789  4.22272    443 - -
          2.68618  4.42225  2.77519  2.73123  3.46354  2.40513  3.72494  3.29354  2.67741  2.69355  4.24690  2.90347  2.73739  3.18146  2.89801  2.37887  2.77519  2.98518  4.58477  3.61503
          0.03412  3.79061  4.51295  0.61958  0.77255  0.48576  0.95510
    298   2.88592  4.97396  2.46021  1.14810  4.31060  3.22409  3.80682  3.74827  2.67727  3.37973  4.35978  2.89323  3.82551  3.02578  3.07573  2.87824  3.19035  3.44151  5.49789  4.22272    444 - -
          2.68618  4.42225  2.77519  2.73123  3.46354  2.40513  3.72494  3.29354  2.67741  2.69355  4.24690  2.90347  2.73739  3.18146  2.89801  2.37887  2.77519  2.98518  4.58477  3.61503
          0.03412  3.79061  4.51295  0.61958  0.77255  0.48576  0.95510
    299   2.88592  4.97396  2.46021  1.14810  4.31060  3.22409  3.80682  3.74827  2.67727  3.37973  4.35978  2.89323  3.82551  3.02578  3.07573  2.87824  3.19035  3.44151  5.49789  4.22272    445 - -
          2.68618  4.42225  2.77519  2.73123  3.46354  2.40513  3.72494  3.29354  2.67741  2.69355  4.24690  2.90347  2.73739  3.18146  2.89801  2.37887  2.77519  2.98518  4.58477  3.61503
          0.03412  3.79061  4.51295  0.61958  0.77255  0.48576  0.95510
    300   2.92701  4.46821  3.92503  3.58831  1.37130  3.73942  3.76024  2.69344  3.50004  2.20678  3.46953  3.72498  4.22061  3.73183  3.69162  3.04299  3.24019  2.60622  4.11810  2.48755    446 - -
          2.68618  4.42225  2.77519  2.73123  3.46354  2.40513  3.72494  3.29354  2.67741  2.69355  4.24690  2.90347  2.73739  3.18146  2.89801  2.37887  2.77519  2.98518  4.58477  3.61503
          0.03412  3.79061  4.51295  0.61958  0.77255  0.48576  0.95510
    301   2.90511  5.01437  1.04310  2.29176  4.38135  3.15171  3.86463  3.95165  2.93422  3.57573  4.55423  2.84303  3.79903  3.10530  3.43741  2.87838  3.24277  3.60038  5.56574  4.27066    447 - -
          2.68618  4.42225  2.77519  2.73123  3.46354  2.40513  3.72494  3.29354  2.67741  2.69355  4.24690  2.90347  2.73739  3.18146  2.89801  2.37887  2.77519  2.98518  4.58477  3.61503
          0.03412  3.79061  4.51295  0.61958  0.77255  0.48576  0.95510
    302   2.65004  4.41855  3.24879  3.07782  4.07599  3.11080  4.16034  3.60228  3.12844  3.23732  4.28526  3.39168  0.99500  3.51985  3.38146  2.81549  3.08570  3.25682  5.28314  4.19630    448 - -
          2.68618  4.42225  2.77519  2.73123  3.46354  2.40513  3.72494  3.29354  2.67741  2.69355  4.24690  2.90347  2.73739  3.18146  2.89801  2.37887  2.77519  2.98518  4.58477  3.61503
          0.03412  3.79061  4.51295  0.61958  0.77255  0.48576  0.95510
    303   3.15724  4.58401  4.12551  3.82634  1.15609  3.86241  3.84646  2.69319  3.73585  2.08336  3.43701  3.92809  4.32443  3.92710  3.87578  3.43017  3.45915  2.67746  4.12349  2.50227    449 - -
          2.68618  4.42225  2.77519  2.73123  3.46354  2.40513  3.72494  3.29354  2.67741  2.69355  4.24690  2.90347  2.73739  3.18146  2.89801  2.37887  2.77519  2.98518  4.58477  3.61503
          0.03412  3.79061  4.51295  0.61958  0.77255  0.48576  0.95510
    304   3.15724  4.58401  4.12551  3.82634  1.15609  3.86241  3.84646  2.69319  3.73585  2.08336  3.43701  3.92809  4.32443  3.92710  3.87578  3.43017  3.45915  2.67746  4.12349  2.50227    450 - -
          2.68618  4.42225  2.77519  2.73123  3.46354  2.40513  3.72494  3.29354  2.67741  2.69355  4.24690  2.90347  2.73739  3.18146  2.89801  2.37887  2.77519  2.98518  4.58477  3.61503
          0.03412  3.79061  4.51295  0.61958  0.77255  0.48576  0.95510
    305   2.91678  4.75741  3.39946  2.93072  4.09125  3.41763  3.77163  3.62910  2.21428  3.16015  4.16462  3.29565  3.92614  2.99792  1.11153  3.00616  3.18961  3.35713  5.20883  4.03854    451 - -
          2.68618  4.42225  2.77519  2.73123  3.46354  2.40513  3.72494  3.29354  2.67741  2.69355  4.24690  2.90347  2.73739  3.18146  2.89801  2.37887  2.77519  2.98518  4.58477  3.61503
          0.03412  3.79061  4.51295  0.61958  0.77255  0.48576  0.95510
    306   3.13294  4.65510  3.71898  3.43499  2.30341  3.73597  3.58686  3.15394  3.29486  2.62853  3.83817  3.62550  4.21277  3.62062  3.49454  3.27711  3.41983  3.02092  3.94334  1.11376    452 - -
          2.68618  4.42225  2.77519  2.73123  3.46354  2.40513  3.72494  3.29354  2.67741  2.69355  4.24690  2.90347  2.73739  3.18146  2.89801  2.37887  2.77519  2.98518  4.58477  3.61503
          0.03412  3.79061  4.51295  0.61958  0.77255  0.48576  0.95510
    307   2.88592  4.97396  2.46021  1.14810  4.31060  3.22409  3.80682  3.74827  2.67727  3.37973  4.35978  2.89323  3.82551  3.02578  3.07573  2.87824  3.19035  3.44151  5.49789  4.22272    453 - -
          2.68618  4.42225  2.77519  2.73123  3.46354  2.40513  3.72494  3.29354  2.67741  2.69355  4.24690  2.90347  2.73739  3.18146  2.89801  2.37887  2.77519  2.98518  4.58477  3.61503
          0.03412  3.79061  4.51295  0.61958  0.77255  0.48576  0.95510
    308   2.94443  4.38422  4.31408  3.87288  3.32323  4.05958  4.62123  1.26082  3.69985  1.88201  3.22228  4.12536  4.46515  4.03507  3.91744  3.47204  3.23740  1.72712  5.24206  3.98210    454 - -
          2.68618  4.42225  2.77519  2.73123  3.46354  2.40513  3.72494  3.29354  2.67741  2.69355  4.24690  2.90347  2.73739  3.18146  2.89801  2.37887  2.77519  2.98518  4.58477  3.61503
          0.03412  3.79061  4.51295  0.61958  0.77255  0.48576  0.95510
    309   2.65004  4.41855  3.24879  3.07782  4.07599  3.11080  4.16034  3.60228  3.12844  3.23732  4.28526  3.39168  0.99500  3.51985  3.38146  2.81549  3.08570  3.25682  5.28314  4.19630    455 - -
          2.68618  4.42225  2.77519  2.73123  3.46354  2.40513  3.72494  3.29354  2.67741  2.69355  4.24690  2.90347  2.73739  3.18146  2.89801  2.37887  2.77519  2.98518  4.58477  3.61503
          0.03412  3.79061  4.51295  0.61958  0.77255  0.48576  0.95510
    310   1.13873  4.15512  3.38238  3.17240  3.97344  2.98130  4.20373  3.08704  3.18658  2.97207  4.01497  3.34180  3.71300  3.53588  3.44139  2.50714  2.77894  2.75584  5.40894  4.20051    456 - -
          2.68618  4.42225  2.77519  2.73123  3.46354  2.40513  3.72494  3.29354  2.67741  2.69355  4.24690  2.90347  2.73739  3.18146  2.89801  2.37887  2.77519  2.98518  4.58477  3.61503
          0.03412  3.79061  4.51295  0.61958  0.77255  0.48576  0.95510
    311   2.37266  4.21679  3.35915  3.11003  3.90010  3.05807  4.13310  3.01742  3.05134  2.88369  3.94142  3.33107  3.75619  3.45089  3.31263  2.57327  1.31889  2.72120  5.34531  4.11740    457 - -
          2.68618  4.42225  2.77519  2.73123  3.46354  2.40513  3.72494  3.29354  2.67741  2.69355  4.24690  2.90347  2.73739  3.18146  2.89801  2.37887  2.77519  2.98518  4.58477  3.61503
          0.03412  3.79061  4.51295  0.61958  0.77255  0.48576  0.95510
    312   2.91206  4.74049  3.05213  2.80596  3.23211  3.38238  1.32775  3.60198  2.65151  3.10546  4.14373  3.21776  3.93156  3.17176  2.92108  2.98412  3.21354  3.33889  4.69794  3.18573    458 - -
          2.68618  4.42225  2.77519  2.73123  3.46354  2.40513  3.72494  3.29354  2.67741  2.69355  4.24690  2.90347  2.73739  3.18146  2.89801  2.37887  2.77519  2.98518  4.58477  3.61503
          0.03412  3.79061  4.51295  0.61958  0.77255  0.48576  0.95510
    313   3.06532  4.55315  4.05674  3.69856  3.10831  3.87588  4.38003  2.31078  3.46701  0.98326  3.16111  3.98167  4.32693  3.85507  3.65555  3.44049  3.36422  2.32639  4.95556  3.65925    459 - -
          2.68618  4.42225  2.77519  2.73123  3.46354  2.40513  3.72494  3.29354  2.67741  2.69355  4.24690  2.90347  2.73739  3.18146  2.89801  2.37887  2.77519  2.98518  4.58477  3.61503
          0.03412  3.79061  4.51295  0.61958  0.77255  0.48576  0.95510
    314   3.13294  4.65510  3.71898  3.43499  2.30341  3.73597  3.58686  3.15394  3.29486  2.62853  3.83817  3.62550  4.21277  3.62062  3.49454  3.27711  3.41983  3.02092  3.94334  1.11376    460 - -
          2.68618  4.42225  2.77519  2.73123  3.46354  2.40513  3.72494  3.29354  2.67741  2.69355  4.24690  2.90347  2.73739  3.18146  2.89801  2.37887  2.77519  2.98518  4.58477  3.61503
          0.03412  3.79061  4.51295  0.61958  0.77255  0.48576  0.95510
    315   3.15724  4.58401  4.12551  3.82634  1.15609  3.86241  3.84646  2.69319  3.73585  2.08336  3.43701  3.92809  4.32443  3.92710  3.87578  3.43017  3.45915  2.67746  4.12349  2.50227    461 - -
          2.68618  4.42225  2.77519  2.73123  3.46354  2.40513  3.72494  3.29354  2.67741  2.69355  4.24690  2.90347  2.73739  3.18146  2.89801  2.37887  2.77519  2.98518  4.58477  3.61503
          0.03412  3.79061  4.51295  0.61958  0.77255  0.48576  0.95510
    316   2.56933  4.35032  3.22605  3.11636  4.25536  0.86748  4.23961  3.83691  3.28619  3.50098  4.47781  3.39092  3.73882  3.61725  3.52923  2.73930  3.04430  3.38129  5.37011  4.35525    462 - -
          2.68618  4.42225  2.77519  2.73123  3.46354  2.40513  3.72494  3.29354  2.67741  2.69355  4.24690  2.90347  2.73739  3.18146  2.89801  2.37887  2.77519  2.98518  4.58477  3.61503
          0.03412  3.79061  4.51295  0.61958  0.77255  0.48576  0.95510
    317   2.91678  4.75741  3.39946  2.93072  4.09125  3.41763  3.77163  3.62910  2.21428  3.16015  4.16462  3.29565  3.92614  2.99792  1.11153  3.00616  3.18961  3.35713  5.20883  4.03854    463 - -
          2.68618  4.42225  2.77519  2.73123  3.46354  2.40513  3.72494  3.29354  2.67741  2.69355  4.24690  2.90347  2.73739  3.18146  2.89801  2.37887  2.77519  2.98518  4.58477  3.61503
          0.03412  3.79061  4.51295  0.61958  0.77255  0.48576  0.95510
    318   2.27855  4.19664  3.13885  2.95305  3.99568  2.92820  4.06410  3.50821  3.02114  3.23567  4.17028  3.18959  3.66071  3.37746  3.30820  1.22168  2.75295  3.06141  5.37528  4.07928    464 - -
          2.68618  4.42225  2.77519  2.73123  3.46354  2.40513  3.72494  3.29354  2.67741  2.69355  4.24690  2.90347  2.73739  3.18146  2.89801  2.37887  2.77519  2.98518  4.58477  3.61503
          0.03412  3.79061  4.51295  0.61958  0.77255  0.48576  0.95510
    319   2.74390  4.31149  4.00989  3.67273  3.49264  3.63663  4.48932  2.06251  3.53913  2.19565  3.47263  3.87501  4.20330  3.90587  3.75907  3.13679  3.10848  1.13538  5.26243  3.98790    465 - -
          2.68618  4.42225  2.77519  2.73123  3.46354  2.40513  3.72494  3.29354  2.67741  2.69355  4.24690  2.90347  2.73739  3.18146  2.89801  2.37887  2.77519  2.98518  4.58477  3.61503
          0.03412  3.79061  4.51295  0.61958  0.77255  0.48576  0.95510
    320   2.27855  4.19664  3.13885  2.95305  3.99568  2.92820  4.06410  3.50821  3.02114  3.23567  4.17028  3.18959  3.66071  3.37746  3.30820  1.22168  2.75295  3.06141  5.37528  4.07928    466 - -
          2.68618  4.42225  2.77519  2.73123  3.46354  2.40513  3.72494  3.29354  2.67741  2.69355  4.24690  2.90347  2.73739  3.18146  2.89801  2.37887  2.77519  2.98518  4.58477  3.61503
          0.03412  3.79061  4.51295  0.61958  0.77255  0.48576  0.95510
    321   2.90021  4.85623  3.07055  2.71029  4.22385  3.39615  3.71952  3.64849  1.15657  3.23269  4.20070  3.13760  3.90408  2.91727  2.42429  2.94886  3.16075  3.36165  5.31398  4.11571    467 - -
          2.68618  4.42225  2.77519  2.73123  3.46354  2.40513  3.72494  3.29354  2.67741  2.69355  4.24690  2.90347  2.73739  3.18146  2.89801  2.37887  2.77519  2.98518  4.58477  3.61503
          0.03412  3.79061  4.51295  0.61958  0.77255  0.48576  0.95510
    322   2.90511  5.01437  1.04310  2.29176  4.38135  3.15171  3.86463  3.95165  2.93422  3.57573  4.55423  2.84303  3.79903  3.10530  3.43741  2.87838  3.24277  3.60038  5.56574  4.27066    468 - -
          2.68618  4.42225  2.77519  2.73123  3.46354  2.40513  3.72494  3.29354  2.67741  2.69355  4.24690  2.90347  2.73739  3.18146  2.89801  2.37887  2.77519  2.98518  4.58477  3.61503
          0.03412  3.79061  4.51295  0.61958  0.77255  0.48576  0.95510
    323   2.74390  4.31149  4.00989  3.67273  3.49264  3.63663  4.48932  2.06251  3.53913  2.19565  3.47263  3.87501  4.20330  3.90587  3.75907  3.13679  3.10848  1.13538  5.26243  3.98790    469 - -
          2.68618  4.42225  2.77519  2.73123  3.46354  2.40513  3.72494  3.29354  2.67741  2.69355  4.24690  2.90347  2.73739  3.18146  2.89801  2.37887  2.77519  2.98518  4.58477  3.61503
          0.03412  3.79061  4.51295  0.61958  0.77255  0.48576  0.95510
    324   3.06532  4.55315  4.05674  3.69856  3.10831  3.87588  4.38003  2.31078  3.46701  0.98326  3.16111  3.98167  4.32693  3.85507  3.65555  3.44049  3.36422  2.32639  4.95556  3.65925    470 - -
          2.68618  4.42225  2.77519  2.73123  3.46354  2.40513  3.72494  3.29354  2.67741  2.69355  4.24690  2.90347  2.73739  3.18146  2.89801  2.37887  2.77519  2.98518  4.58477  3.61503
          0.03412  3.79061  4.51295  0.61958  0.77255  0.48576  0.95510
    325   2.56933  4.35032  3.22605  3.11636  4.25536  0.86748  4.23961  3.83691  3.28619  3.50098  4.47781  3.39092  3.73882  3.61725  3.52923  2.73930  3.04430  3.38129  5.37011  4.35525    471 - -
          2.68618  4.42225  2.77519  2.73123  3.46354  2.40513  3.72494  3.29354  2.67741  2.69355  4.24690  2.90347  2.73739  3.18146  2.89801  2.37887  2.77519  2.98518  4.58477  3.61503
          0.03412  3.79061  4.51295  0.61958  0.77255  0.48576  0.95510
    326   2.91678  4.75741  3.39946  2.93072  4.09125  3.41763  3.77163  3.62910  2.21428  3.16015  4.16462  3.29565  3.92614  2.99792  1.11153  3.00616  3.18961  3.35713  5.20883  4.03854    472 - -
          2.68618  4.42225  2.77519  2.73123  3.46354  2.40513  3.72494  3.29354  2.67741  2.69355  4.24690  2.90347  2.73739  3.18146  2.89801  2.37887  2.77519  2.98518  4.58477  3.61503
          0.03412  3.79061  4.51295  0.61958  0.77255  0.48576  0.95510
    327   2.74390  4.31149  4.00989  3.67273  3.49264  3.63663  4.48932  2.06251  3.53913  2.19565  3.47263  3.87501  4.20330  3.90587  3.75907  3.13679  3.10848  1.13538  5.26243  3.98790    473 - -
          2.68618  4.42225  2.77519  2.73123  3.46354  2.40513  3.72494  3.29354  2.67741  2.69355  4.24690  2.90347  2.73739  3.18146  2.89801  2.37887  2.77519  2.98518  4.58477  3.61503
          0.03412  3.79061  4.51295  0.61958  0.77255  0.48576  0.95510
    328   2.56933  4.35032  3.22605  3.11636  4.25536  0.86748  4.23961  3.83691  3.28619  3.50098  4.47781  3.39092  3.73882  3.61725  3.52923  2.73930  3.04430  3.38129  5.37011  4.35525    474 - -
          2.68618  4.42225  2.77519  2.73123  3.46354  2.40513  3.72494  3.29354  2.67741  2.69355  4.24690  2.90347  2.73739  3.18146  2.89801  2.37887  2.77519  2.98518  4.58477  3.61503
          0.03412  3.79061  4.51295  0.61958  0.77255  0.48576  0.95510
    329   2.95717  4.48424  4.09280  3.60386  3.09206  3.95689  4.32948  2.22807  3.36296  1.58808  1.76099  3.91003  4.33145  3.72356  3.58549  3.33766  3.22607  2.24678  4.98525  3.74226    475 - -
          2.68618  4.42225  2.77519  2.73123  3.46354  2.40513  3.72494  3.29354  2.67741  2.69355  4.24690  2.90347  2.73739  3.18146  2.89801  2.37887  2.77519  2.98518  4.58477  3.61503
          0.03412  3.79061  4.51295  0.61958  0.77255  0.48576  0.95510
    330   2.37266  4.21679  3.35915  3.11003  3.90010  3.05807  4.13310  3.01742  3.05134  2.88369  3.94142  3.33107  3.75619  3.45089  3.31263  2.57327  1.31889  2.72120  5.34531  4.11740    476 - -
          2.68618  4.42225  2.77519  2.73123  3.46354  2.40513  3.72494  3.29354  2.67741  2.69355  4.24690  2.90347  2.73739  3.18146  2.89801  2.37887  2.77519  2.98518  4.58477  3.61503
          0.03412  3.79061  4.51295  0.61958  0.77255  0.48576  0.95510
    331   2.50007  1.12308  3.99701  3.71966  3.73191  3.13835  4.38501  2.86401  3.54667  2.78227  3.90182  3.72852  3.83881  3.89642  3.68485  2.77119  2.96027  2.61368  5.16316  4.01959    477 - -
          2.68618  4.42225  2.77519  2.73123  3.46354  2.40513  3.72494  3.29354  2.67741  2.69355  4.24690  2.90347  2.73739  3.18146  2.89801  2.37887  2.77519  2.98518  4.58477  3.61503
          0.03412  3.79061  4.51295  0.61958  0.77255  0.48576  0.95510
    332   2.65004  4.41855  3.24879  3.07782  4.07599  3.11080  4.16034  3.60228  3.12844  3.23732  4.28526  3.39168  0.99500  3.51985  3.38146  2.81549  3.08570  3.25682  5.28314  4.19630    478 - -
          2.68618  4.42225  2.77519  2.73123  3.46354  2.40513  3.72494  3.29354  2.67741  2.69355  4.24690  2.90347  2.73739  3.18146  2.89801  2.37887  2.77519  2.98518  4.58477  3.61503
          0.03412  3.79061  4.51295  0.61958  0.77255  0.48576  0.95510
    333   2.91678  4.75741  3.39946  2.93072  4.09125  3.41763  3.77163  3.62910  2.21428  3.16015  4.16462  3.29565  3.92614  2.99792  1.11153  3.00616  3.18961  3.35713  5.20883  4.03854    479 - -
          2.68618  4.42225  2.77519  2.73123  3.46354  2.40513  3.72494  3.29354  2.67741  2.69355  4.24690  2.90347  2.73739  3.18146  2.89801  2.37887  2.77519  2.98518  4.58477  3.61503
          0.03412  3.79061  4.51295  0.61958  0.77255  0.48576  0.95510
    334   3.06532  4.55315  4.05674  3.69856  3.10831  3.87588  4.38003  2.31078  3.46701  0.98326  3.16111  3.98167  4.32693  3.85507  3.65555  3.44049  3.36422  2.32639  4.95556  3.65925    480 - -
          2.68618  4.42225  2.77519  2.73123  3.46354  2.40513  3.72494  3.29354  2.67741  2.69355  4.24690  2.90347  2.73739  3.18146  2.89801  2.37887  2.77519  2.98518  4.58477  3.61503
          0.03412  3.79061  4.51295  0.61958  0.77255  0.48576  0.95510
    335   2.74390  4.31149  4.00989  3.67273  3.49264  3.63663  4.48932  2.06251  3.53913  2.19565  3.47263  3.87501  4.20330  3.90587  3.75907  3.13679  3.10848  1.13538  5.26243  3.98790    481 - -
          2.68618  4.42225  2.77519  2.73123  3.46354  2.40513  3.72494  3.29354  2.67741  2.69355  4.24690  2.90347  2.73739  3.18146  2.89801  2.37887  2.77519  2.98518  4.58477  3.61503
          0.03412  3.79061  4.51295  0.61958  0.77255  0.48576  0.95510
    336   2.88592  4.97396  2.46021  1.14810  4.31060  3.22409  3.80682  3.74827  2.67727  3.37973  4.35978  2.89323  3.82551  3.02578  3.07573  2.87824  3.19035  3.44151  5.49789  4.22272    482 - -
          2.68618  4.42225  2.77519  2.73123  3.46354  2.40513  3.72494  3.29354  2.67741  2.69355  4.24690  2.90347  2.73739  3.18146  2.89801  2.37887  2.77519  2.98518  4.58477  3.61503
          0.03412  3.79061  4.51295  0.61958  0.77255  0.48576  0.95510
    337   3.06532  4.55315  4.05674  3.69856  3.10831  3.87588  4.38003  2.31078  3.46701  0.98326  3.16111  3.98167  4.32693  3.85507  3.65555  3.44049  3.36422  2.32639  4.95556  3.65925    483 - -
          2.68618  4.42225  2.77519  2.73123  3.46354  2.40513  3.72494  3.29354  2.67741  2.69355  4.24690  2.90347  2.73739  3.18146  2.89801  2.37887  2.77519  2.98518  4.58477  3.61503
          0.03412  3.79061  4.51295  0.61958  0.77255  0.48576  0.95510
    338   2.74390  4.31149  4.00989  3.67273  3.49264  3.63663  4.48932  2.06251  3.53913  2.19565  3.47263  3.87501  4.20330  3.90587  3.75907  3.13679  3.10848  1.13538  5.26243  3.98790    484 - -
          2.68618  4.42225  2.77519  2.73123  3.46354  2.40513  3.72494  3.29354  2.67741  2.69355  4.24690  2.90347  2.73739  3.18146  2.89801  2.37887  2.77519  2.98518  4.58477  3.61503
          0.03412  3.79061  4.51295  0.61958  0.77255  0.48576  0.95510
    339   2.74390  4.31149  4.00989  3.67273  3.49264  3.63663  4.48932  2.06251  3.53913  2.19565  3.47263  3.87501  4.20330  3.90587  3.75907  3.13679  3.10848  1.13538  5.26243  3.98790    485 - -
          2.68618  4.42225  2.77519  2.73123  3.46354  2.40513  3.72494  3.29354  2.67741  2.69355  4.24690  2.90347  2.73739  3.18146  2.89801  2.37887  2.77519  2.98518  4.58477  3.61503
          0.03412  3.79061  4.51295  0.61958  0.77255  0.48576  0.95510
    340   2.50007  1.12308  3.99701  3.71966  3.73191  3.13835  4.38501  2.86401  3.54667  2.78227  3.90182  3.72852  3.83881  3.89642  3.68485  2.77119  2.96027  2.61368  5.16316  4.01959    486 - -
          2.68618  4.42225  2.77519  2.73123  3.46354  2.40513  3.72494  3.29354  2.67741  2.69355  4.24690  2.90347  2.73739  3.18146  2.89801  2.37887  2.77519  2.98518  4.58477  3.61503
          0.03412  3.79061  4.51295  0.61958  0.77255  0.48576  0.95510
    341   1.13873  4.15512  3.38238  3.17240  3.97344  2.98130  4.20373  3.08704  3.18658  2.97207  4.01497  3.34180  3.71300  3.53588  3.44139  2.50714  2.77894  2.75584  5.40894  4.20051    487 - -
          2.68618  4.42225  2.77519  2.73123  3.46354  2.40513  3.72494  3.29354  2.67741  2.69355  4.24690  2.90347  2.73739  3.18146  2.89801  2.37887  2.77519  2.98518  4.58477  3.61503
          0.03412  3.79061  4.51295  0.61958  0.77255  0.48576  0.95510
    342   2.65903  4.64920  2.66991  2.54825  4.00017  3.13168  3.86106  3.69499  2.75907  3.35195  4.30940  1.31192  3.78059  3.13553  3.10932  2.73056  3.03933  3.32553  5.31589  3.95582    488 - -
          2.68618  4.42225  2.77519  2.73123  3.46354  2.40513  3.72494  3.29354  2.67741  2.69355  4.24690  2.90347  2.73739  3.18146  2.89801  2.37887  2.77519  2.98518  4.58477  3.61503
          0.03412  3.79061  4.51295  0.61958  0.77255  0.48576  0.95510
    343   2.56933  4.35032  3.22605  3.11636  4.25536  0.86748  4.23961  3.83691  3.28619  3.50098  4.47781  3.39092  3.73882  3.61725  3.52923  2.73930  3.04430  3.38129  5.37011  4.35525    489 - -
          2.68618  4.42225  2.77519  2.73123  3.46354  2.40513  3.72494  3.29354  2.67741  2.69355  4.24690  2.90347  2.73739  3.18146  2.89801  2.37887  2.77519  2.98518  4.58477  3.61503
          0.03412  3.79061  4.51295  0.61958  0.77255  0.48576  0.95510
    344   3.06532  4.55315  4.05674  3.69856  3.10831  3.87588  4.38003  2.31078  3.46701  0.98326  3.16111  3.98167  4.32693  3.85507  3.65555  3.44049  3.36422  2.32639  4.95556  3.65925    490 - -
          2.68618  4.42225  2.77519  2.73123  3.46354  2.40513  3.72494  3.29354  2.67741  2.69355  4.24690  2.90347  2.73739  3.18146  2.89801  2.37887  2.77519  2.98518  4.58477  3.61503
          0.03412  3.79061  4.51295  0.61958  0.77255  0.48576  0.95510
    345   2.91678  4.75741  3.39946  2.93072  4.09125  3.41763  3.77163  3.62910  2.21428  3.16015  4.16462  3.29565  3.92614  2.99792  1.11153  3.00616  3.18961  3.35713  5.20883  4.03854    491 - -
          2.68618  4.42225  2.77519  2.73123  3.46354  2.40513  3.72494  3.29354  2.67741  2.69355  4.24690  2.90347  2.73739  3.18146  2.89801  2.37887  2.77519  2.98518  4.58477  3.61503
          0.03412  3.79061  4.51295  0.61958  0.77255  0.48576  0.95510
    346   2.65004  4.41855  3.24879  3.07782  4.07599  3.11080  4.16034  3.60228  3.12844  3.23732  4.28526  3.39168  0.99500  3.51985  3.38146  2.81549  3.08570  3.25682  5.28314  4.19630    492 - -
          2.68618  4.42225  2.77519  2.73123  3.46354  2.40513  3.72494  3.29354  2.67741  2.69355  4.24690  2.90347  2.73739  3.18146  2.89801  2.37887  2.77519  2.98518  4.58477  3.61503
          0.03412  3.79061  4.51295  0.61958  0.77255  0.48576  0.95510
    347   3.06532  4.55315  4.05674  3.69856  3.10831  3.87588  4.38003  2.31078  3.46701  0.98326  3.16111  3.98167  4.32693  3.85507  3.65555  3.44049  3.36422  2.32639  4.95556  3.65925    493 - -
          2.68618  4.42225  2.77519  2.73123  3.46354  2.40513  3.72494  3.29354  2.67741  2.69355  4.24690  2.90347  2.73739  3.18146  2.89801  2.37887  2.77519  2.98518  4.58477  3.61503
          0.03412  3.79061  4.51295  0.61958  0.77255  0.48576  0.95510
    348   2.90511  5.01437  1.04310  2.29176  4.38135  3.15171  3.86463  3.95165  2.93422  3.57573  4.55423  2.84303  3.79903  3.10530  3.43741  2.87838  3.24277  3.60038  5.56574  4.27066    494 - -
          2.68618  4.42225  2.77519  2.73123  3.46354  2.40513  3.72494  3.29354  2.67741  2.69355  4.24690  2.90347  2.73739  3.18146  2.89801  2.37887  2.77519  2.98518  4.58477  3.61503
          0.03412  3.79061  4.51295  0.61958  0.77255  0.48576  0.95510
    349   2.88592  4.97396  2.46021  1.14810  4.31060  3.22409  3.80682  3.74827  2.67727  3.37973  4.35978  2.89323  3.82551  3.02578  3.07573  2.87824  3.19035  3.44151  5.49789  4.22272    495 - -
          2.68618  4.42225  2.77519  2.73123  3.46354  2.40513  3.72494  3.29354  2.67741  2.69355  4.24690  2.90347  2.73739  3.18146  2.89801  2.37887  2.77519  2.98518  4.58477  3.61503
          0.03412  3.79061  4.51295  0.61958  0.77255  0.48576  0.95510
    350   2.88592  4.97396  2.46021  1.14810  4.31060  3.22409  3.80682  3.74827  2.67727  3.37973  4.35978  2.89323  3.82551  3.02578  3.07573  2.87824  3.19035  3.44151  5.49789  4.22272    496 - -
          2.68618  4.42225  2.77519  2.73123  3.46354  2.40513  3.72494  3.29354  2.67741  2.69355  4.24690  2.90347  2.73739  3.18146  2.89801  2.37887  2.77519  2.98518  4.58477  3.61503
          0.03412  3.79061  4.51295  0.61958  0.77255  0.48576  0.95510
    351   3.06532  4.55315  4.05674  3.69856  3.10831  3.87588  4.38003  2.31078  3.46701  0.98326  3.16111  3.98167  4.32693  3.85507  3.65555  3.44049  3.36422  2.32639  4.95556  3.65925    497 - -
          2.68618  4.42225  2.77519  2.73123  3.46354  2.40513  3.72494  3.29354  2.67741  2.69355  4.24690  2.90347  2.73739  3.18146  2.89801  2.37887  2.77519  2.98518  4.58477  3.61503
          0.03412  3.79061  4.51295  0.61958  0.77255  0.48576  0.95510
    352   2.96742  4.41191  4.21465  3.82920  3.32137  3.97412  4.57401  1.18574  3.65553  1.92695  3.27229  4.08610  4.41526  4.01367  3.86160  3.46338  3.26896  1.85064  5.19357  3.92318    498 - -
          2.68618  4.42225  2.77519  2.73123  3.46354  2.40513  3.72494  3.29354  2.67741  2.69355  4.24690  2.90347  2.73739  3.18146  2.89801  2.37887  2.77519  2.98518  4.58477  3.61503
          0.03412  3.79061  4.51295  0.61958  0.77255  0.48576  0.95510
    353   2.91678  4.75741  3.39946  2.93072  4.09125  3.41763  3.77163  3.62910  2.21428  3.16015  4.16462  3.29565  3.92614  2.99792  1.11153  3.00616  3.18961  3.35713  5.20883  4.03854    499 - -
          2.68618  4.42225  2.77519  2.73123  3.46354  2.40513  3.72494  3.29354  2.67741  2.69355  4.24690  2.90347  2.73739  3.18146  2.89801  2.37887  2.77519  2.98518  4.58477  3.61503
          0.03412  3.79061  4.51295  0.61958  0.77255  0.48576  0.95510
    354   2.96742  4.41191  4.21465  3.82920  3.32137  3.97412  4.57401  1.18574  3.65553  1.92695  3.27229  4.08610  4.41526  4.01367  3.86160  3.46338  3.26896  1.85064  5.19357  3.92318    500 - -
          2.68618  4.42225  2.77519  2.73123  3.46354  2.40513  3.72494  3.29354  2.67741  2.69355  4.24690  2.90347  2.73739  3.18146  2.89801  2.37887  2.77519  2.98518  4.58477  3.61503
          0.03412  3.79061  4.51295  0.61958  0.77255  0.48576  0.95510
    355   1.13873  4.15512  3.38238  3.17240  3.97344  2.98130  4.20373  3.08704  3.18658  2.97207  4.01497  3.34180  3.71300  3.53588  3.44139  2.50714  2.77894  2.75584  5.40894  4.20051    501 - -
          2.68618  4.42225  2.77519  2.73123  3.46354  2.40513  3.72494  3.29354  2.67741  2.69355  4.24690  2.90347  2.73739  3.18146  2.89801  2.37887  2.77519  2.98518  4.58477  3.61503
          0.03412  3.79061  4.51295  0.61958  0.77255  0.48576  0.95510
    356   2.88592  4.97396  2.46021  1.14810  4.31060  3.22409  3.80682  3.74827  2.67727  3.37973  4.35978  2.89323  3.82551  3.02578  3.07573  2.87824  3.19035  3.44151  5.49789  4.22272    502 - -
          2.68618  4.42225  2.77519  2.73123  3.46354  2.40513  3.72494  3.29354  2.67741  2.69355  4.24690  2.90347  2.73739  3.18146  2.89801  2.37887  2.77519  2.98518  4.58477  3.61503
          0.03412  3.79061  4.51295  0.61958  0.77255  0.48576  0.95510
    357   2.91678  4.75741  3.39946  2.93072  4.09125  3.41763  3.77163  3.62910  2.21428  3.16015  4.16462  3.29565  3.92614  2.99792  1.11153  3.00616  3.18961  3.35713  5.20883  4.03854    503 - -
          2.68618  4.42225  2.77519  2.73123  3.46354  2.40513  3.72494  3.29354  2.67741  2.69355  4.24690  2.90347  2.73739  3.18146  2.89801  2.37887  2.77519  2.98518  4.58477  3.61503
          0.03412  3.79061  4.51295  0.61958  0.77255  0.48576  0.95510
    358   2.50007  1.12308  3.99701  3.71966  3.73191  3.13835  4.38501  2.86401  3.54667  2.78227  3.90182  3.72852  3.83881  3.89642  3.68485  2.77119  2.96027  2.61368  5.16316  4.01959    504 - -
          2.68618  4.42225  2.77519  2.73123  3.46354  2.40513  3.72494  3.29354  2.67741  2.69355  4.24690  2.90347  2.73739  3.18146  2.89801  2.37887  2.77519  2.98518  4.58477  3.61503
          0.03412  3.79061  4.51295  0.61958  0.77255  0.48576  0.95510
    359   2.90021  4.85623  3.07055  2.71029  4.22385  3.39615  3.71952  3.64849  1.15657  3.23269  4.20070  3.13760  3.90408  2.91727  2.42429  2.94886  3.16075  3.36165  5.31398  4.11571    505 - -
          2.68618  4.42225  2.77519  2.73123  3.46354  2.40513  3.72494  3.29354  2.67741  2.69355  4.24690  2.90347  2.73739  3.18146  2.89801  2.37887  2.77519  2.98518  4.58477  3.61503
          0.03412  3.79061  4.51295  0.61958  0.77255  0.48576  0.95510
    360   2.65903  4.64920  2.66991  2.54825  4.00017  3.13168  3.86106  3.69499  2.75907  3.35195  4.30940  1.31192  3.78059  3.13553  3.10932  2.73056  3.03933  3.32553  5.31589  3.95582    506 - -
          2.68618  4.42225  2.77519  2.73123  3.46354  2.40513  3.72494  3.29354  2.67741  2.69355  4.24690  2.90347  2.73739  3.18146  2.89801  2.37887  2.77519  2.98518  4.58477  3.61503
          0.03412  3.79061  4.51295  0.61958  0.77255  0.48576  0.95510
    361   3.06532  4.55315  4.05674  3.69856  3.10831  3.87588  4.38003  2.31078  3.46701  0.98326  3.16111  3.98167  4.32693  3.85507  3.65555  3.44049  3.36422  2.32639  4.95556  3.65925    507 - -
          2.68618  4.42225  2.77519  2.73123  3.46354  2.40513  3.72494  3.29354  2.67741  2.69355  4.24690  2.90347  2.73739  3.18146  2.89801  2.37887  2.77519  2.98518  4.58477  3.61503
          0.03412  3.79061  4.51295  0.61958  0.77255  0.48576  0.95510
    362   2.27855  4.19664  3.13885  2.95305  3.99568  2.92820  4.06410  3.50821  3.02114  3.23567  4.17028  3.18959  3.66071  3.37746  3.30820  1.22168  2.75295  3.06141  5.37528  4.07928    508 - -
          2.68618  4.42225  2.77519  2.73123  3.46354  2.40513  3.72494  3.29354  2.67741  2.69355  4.24690  2.90347  2.73739  3.18146  2.89801  2.37887  2.77519  2.98518  4.58477  3.61503
          0.03412  3.79061  4.51295  0.61958  0.77255  0.48576  0.95510
    363   1.13873  4.15512  3.38238  3.17240  3.97344  2.98130  4.20373  3.08704  3.18658  2.97207  4.01497  3.34180  3.71300  3.53588  3.44139  2.50714  2.77894  2.75584  5.40894  4.20051    509 - -
          2.68618  4.42225  2.77519  2.73123  3.46354  2.40513  3.72494  3.29354  2.67741  2.69355  4.24690  2.90347  2.73739  3.18146  2.89801  2.37887  2.77519  2.98518  4.58477  3.61503
          0.03412  3.79061  4.51295  0.61958  0.77255  0.48576  0.95510
    364   2.96742  4.41191  4.21465  3.82920  3.32137  3.97412  4.57401  1.18574  3.65553  1.92695  3.27229  4.08610  4.41526  4.01367  3.86160  3.46338  3.26896  1.85064  5.19357  3.92318    510 - -
          2.68618  4.42225  2.77519  2.73123  3.46354  2.40513  3.72494  3.29354  2.67741  2.69355  4.24690  2.90347  2.73739  3.18146  2.89801  2.37887  2.77519  2.98518  4.58477  3.61503
          0.03412  3.79061  4.51295  0.61958  0.77255  0.48576  0.95510
    365   2.56933  4.35032  3.22605  3.11636  4.25536  0.86748  4.23961  3.83691  3.28619  3.50098  4.47781  3.39092  3.73882  3.61725  3.52923  2.73930  3.04430  3.38129  5.37011  4.35525    511 - -
          2.68618  4.42225  2.77519  2.73123  3.46354  2.40513  3.72494  3.29354  2.67741  2.69355  4.24690  2.90347  2.73739  3.18146  2.89801  2.37887  2.77519  2.98518  4.58477  3.61503
          0.03412  3.79061  4.51295  0.61958  0.77255  0.48576  0.95510
    366   3.06532  4.55315  4.05674  3.69856  3.10831  3.87588  4.38003  2.31078  3.46701  0.98326  3.16111  3.98167  4.32693  3.85507  3.65555  3.44049  3.36422  2.32639  4.95556  3.65925    512 - -
          2.68618  4.42225  2.77519  2.73123  3.46354  2.40513  3.72494  3.29354  2.67741  2.69355  4.24690  2.90347  2.73739  3.18146  2.89801  2.37887  2.77519  2.98518  4.58477  3.61503
          0.03412  3.79061  4.51295  0.61958  0.77255  0.48576  0.95510
    367   2.56933  4.35032  3.22605  3.11636  4.25536  0.86748  4.23961  3.83691  3.28619  3.50098  4.47781  3.39092  3.73882  3.61725  3.52923  2.73930  3.04430  3.38129  5.37011  4.35525    513 - -
          2.68618  4.42225  2.77519  2.73123  3.46354  2.40513  3.72494  3.29354  2.67741  2.69355  4.24690  2.90347  2.73739  3.18146  2.89801  2.37887  2.77519  2.98518  4.58477  3.61503
          0.03412  3.79061  4.51295  0.61958  0.77255  0.48576  0.95510
    368   2.88592  4.97396  2.46021  1.14810  4.31060  3.22409  3.80682  3.74827  2.67727  3.37973  4.35978  2.89323  3.82551  3.02578  3.07573  2.87824  3.19035  3.44151  5.49789  4.22272    514 - -
          2.68618  4.42225  2.77519  2.73123  3.46354  2.40513  3.72494  3.29354  2.67741  2.69355  4.24690  2.90347  2.73739  3.18146  2.89801  2.37887  2.77519  2.98518  4.58477  3.61503
          0.03412  3.79061  4.51295  0.61958  0.77255  0.48576  0.95510
    369   2.50007  1.12308  3.99701  3.71966  3.73191  3.13835  4.38501  2.86401  3.54667  2.78227  3.90182  3.72852  3.83881  3.89642  3.68485  2.77119  2.96027  2.61368  5.16316  4.01959    515 - -
          2.68618  4.42225  2.77519  2.73123  3.46354  2.40513  3.72494  3.29354  2.67741  2.69355  4.24690  2.90347  2.73739  3.18146  2.89801  2.37887  2.77519  2.98518  4.58477  3.61503
          0.03412  3.79061  4.51295  0.61958  0.77255  0.48576  0.95510
    370   2.88592  4.97396  2.46021  1.14810  4.31060  3.22409  3.80682  3.74827  2.67727  3.37973  4.35978  2.89323  3.82551  3.02578  3.07573  2.87824  3.19035  3.44151  5.49789  4.22272    516 - -
          2.68618  4.42225  2.77519  2.73123  3.46354  2.40513  3.72494  3.29354  2.67741  2.69355  4.24690  2.90347  2.73739  3.18146  2.89801  2.37887  2.77519  2.98518  4.58477  3.61503
          0.03412  3.79061  4.51295  0.61958  0.77255  0.48576  0.95510
    371   2.74390  4.31149  4.00989  3.67273  3.49264  3.63663  4.48932  2.06251  3.53913  2.19565  3.47263  3.87501  4.20330  3.90587  3.75907  3.13679  3.10848  1.13538  5.26243  3.98790    517 - -
          2.68618  4.42225  2.77519  2.73123  3.46354  2.40513  3.72494  3.29354  2.67741  2.69355  4.24690  2.90347  2.73739  3.18146  2.89801  2.37887  2.77519  2.98518  4.58477  3.61503
          0.03412  3.79061  4.51295  0.61958  0.77255  0.48576  0.95510
    372   2.27855  4.19664  3.13885  2.95305  3.99568  2.92820  4.06410  3.50821  3.02114  3.23567  4.17028  3.18959  3.66071  3.37746  3.30820  1.22168  2.75295  3.06141  5.37528  4.07928    518 - -
          2.68618  4.42225  2.77519  2.73123  3.46354  2.40513  3.72494  3.29354  2.67741  2.69355  4.24690  2.90347  2.73739  3.18146  2.89801  2.37887  2.77519  2.98518  4.58477  3.61503
          0.03412  3.79061  4.51295  0.61958  0.77255  0.48576  0.95510
    373   2.50007  1.12308  3.99701  3.71966  3.73191  3.13835  4.38501  2.86401  3.54667  2.78227  3.90182  3.72852  3.83881  3.89642  3.68485  2.77119  2.96027  2.61368  5.16316  4.01959    519 - -
          2.68618  4.42225  2.77519  2.73123  3.46354  2.40513  3.72494  3.29354  2.67741  2.69355  4.24690  2.90347  2.73739  3.18146  2.89801  2.37887  2.77519  2.98518  4.58477  3.61503
          0.03412  3.79061  4.51295  0.61958  0.77255  0.48576  0.95510
    374   2.27855  4.19664  3.13885  2.95305  3.99568  2.92820  4.06410  3.50821  3.02114  3.23567  4.17028  3.18959  3.66071  3.37746  3.30820  1.22168  2.75295  3.06141  5.37528  4.07928    520 - -
          2.68618  4.42225  2.77519  2.73123  3.46354  2.40513  3.72494  3.29354  2.67741  2.69355  4.24690  2.90347  2.73739  3.18146  2.89801  2.37887  2.77519  2.98518  4.58477  3.61503
          0.03412  3.79061  4.51295  0.61958  0.77255  0.48576  0.95510
    375   1.13873  4.15512  3.38238  3.17240  3.97344  2.98130  4.20373  3.08704  3.18658  2.97207  4.01497  3.34180  3.71300  3.53588  3.44139  2.50714  2.77894  2.75584  5.40894  4.20051    521 - -
          2.68618  4.42225  2.77519  2.73123  3.46354  2.40513  3.72494  3.29354  2.67741  2.69355  4.24690  2.90347  2.73739  3.18146  2.89801  2.37887  2.77519  2.98518  4.58477  3.61503
          0.03412  3.79061  4.51295  0.61958  0.77255  0.48576  0.95510
    376   3.15724  4.58401  4.12551  3.82634  1.15609  3.86241  3.84646  2.69319  3.73585  2.08336  3.43701  3.92809  4.32443  3.92710  3.87578  3.43017  3.45915  2.67746  4.12349  2.50227    522 - -
          2.68618  4.42225  2.77519  2.73123  3.46354  2.40513  3.72494  3.29354  2.67741  2.69355  4.24690  2.90347  2.73739  3.18146  2.89801  2.37887  2.77519  2.98518  4.58477  3.61503
          0.03412  3.79061  4.51295  0.61958  0.77255  0.48576  0.95510
    377   2.74390  4.31149  4.00989  3.67273  3.49264  3.63663  4.48932  2.06251  3.53913  2.19565  3.47263  3.87501  4.20330  3.90587  3.75907  3.13679  3.10848  1.13538  5.26243  3.98790    523 - -
          2.68618  4.42225  2.77519  2.73123  3.46354  2.40513  3.72494  3.29354  2.67741  2.69355  4.24690  2.90347  2.73739  3.18146  2.89801  2.37887  2.77519  2.98518  4.58477  3.61503
          0.03412  3.79061  4.51295  0.61958  0.77255  0.48576  0.95510
    378   2.88592  4.97396  2.46021  1.14810  4.31060  3.22409  3.80682  3.74827  2.67727  3.37973  4.35978  2.89323  3.82551  3.02578  3.07573  2.87824  3.19035  3.44151  5.49789  4.22272    524 - -
          2.68618  4.42225  2.77519  2.73123  3.46354  2.40513  3.72494  3.29354  2.67741  2.69355  4.24690  2.90347  2.73739  3.18146  2.89801  2.37887  2.77519  2.98518  4.58477  3.61503
          0.03412  3.79061  4.51295  0.61958  0.77255  0.48576  0.95510
    379   3.15724  4.58401  4.12551  3.82634  1.15609  3.86241  3.84646  2.69319  3.73585  2.08336  3.43701  3.92809  4.32443  3.92710  3.87578  3.43017  3.45915  2.67746  4.12349  2.50227    525 - -
          2.68618  4.42225  2.77519  2.73123  3.46354  2.40513  3.72494  3.29354  2.67741  2.69355  4.24690  2.90347  2.73739  3.18146  2.89801  2.37887  2.77519  2.98518  4.58477  3.61503
          0.03412  3.79061  4.51295  0.61958  0.77255  0.48576  0.95510
    380   2.74390  4.31149  4.00989  3.67273  3.49264  3.63663  4.48932  2.06251  3.53913  2.19565  3.47263  3.87501  4.20330  3.90587  3.75907  3.13679  3.10848  1.13538  5.26243  3.98790    526 - -
          2.68618  4.42225  2.77519  2.73123  3.46354  2.40513  3.72494  3.29354  2.67741  2.69355  4.24690  2.90347  2.73739  3.18146  2.89801  2.37887  2.77519  2.98518  4.58477  3.61503
          0.03412  3.79061  4.51295  0.61958  0.77255  0.48576  0.95510
    381   2.90021  4.85623  3.07055  2.71029  4.22385  3.39615  3.71952  3.64849  1.15657  3.23269  4.20070  3.13760  3.90408  2.91727  2.42429  2.94886  3.16075  3.36165  5.31398  4.11571    527 - -
          2.68618  4.42225  2.77519  2.73123  3.46354  2.40513  3.72494  3.29354  2.67741  2.69355  4.24690  2.90347  2.73739  3.18146  2.89801  2.37887  2.77519  2.98518  4.58477  3.61503
          0.03412  3.79061  4.51295  0.61958  0.77255  0.48576  0.95510
    382   2.95883  4.48465  4.09610  3.60583  3.09089  3.96076  4.33091  2.22625  3.36534  1.58350  1.76457  3.91242  4.33348  3.72487  3.58788  3.34041  3.22700  2.24555  4.98525  3.74313    528 - -
          2.68618  4.42225  2.77519  2.73123  3.46354  2.40513  3.72494  3.29354  2.67741  2.69355  4.24690  2.90347  2.73739  3.18146  2.89801  2.37887  2.77519  2.98518  4.58477  3.61503
          0.03412  3.79061  4.51295  0.61958  0.77255  0.48576  0.95510
    383   2.50007  1.12308  3.99701  3.71966  3.73191  3.13835  4.38501  2.86401  3.54667  2.78227  3.90182  3.72852  3.83881  3.89642  3.68485  2.77119  2.96027  2.61368  5.16316  4.01959    529 - -
          2.68618  4.42225  2.77519  2.73123  3.46354  2.40513  3.72494  3.29354  2.67741  2.69355  4.24690  2.90347  2.73739  3.18146  2.89801  2.37887  2.77519  2.98518  4.58477  3.61503
          0.03412  3.79061  4.51295  0.61958  0.77255  0.48576  0.95510
    384   2.56933  4.35032  3.22605  3.11636  4.25536  0.86748  4.23961  3.83691  3.28619  3.50098  4.47781  3.39092  3.73882  3.61725  3.52923  2.73930  3.04430  3.38129  5.37011  4.35525    530 - -
          2.68618  4.42225  2.77519  2.73123  3.46354  2.40513  3.72494  3.29354  2.67741  2.69355  4.24690  2.90347  2.73739  3.18146  2.89801  2.37887  2.77519  2.98518  4.58477  3.61503
          0.03412  3.79061  4.51295  0.61958  0.77255  0.48576  0.95510
    385   2.56933  4.35032  3.22605  3.11636  4.25536  0.86748  4.23961  3.83691  3.28619  3.50098  4.47781  3.39092  3.73882  3.61725  3.52923  2.73930  3.04430  3.38129  5.37011  4.35525    531 - -
          2.68618  4.42225  2.77519  2.73123  3.46354  2.40513  3.72494  3.29354  2.67741  2.69355  4.24690  2.90347  2.73739  3.18146  2.89801  2.37887  2.77519  2.98518  4.58477  3.61503
          0.03412  3.79061  4.51295  0.61958  0.77255  0.48576  0.95510
    386   2.91678  4.75741  3.39946  2.93072  4.09125  3.41763  3.77163  3.62910  2.21428  3.16015  4.16462  3.29565  3.92614  2.99792  1.11153  3.00616  3.18961  3.35713  5.20883  4.03854    532 - -
          2.68618  4.42225  2.77519  2.73123  3.46354  2.40513  3.72494  3.29354  2.67741  2.69355  4.24690  2.90347  2.73739  3.18146  2.89801  2.37887  2.77519  2.98518  4.58477  3.61503
          0.03412  3.79061  4.51295  0.61958  0.77255  0.48576  0.95510
    387   3.06532  4.55315  4.05674  3.69856  3.10831  3.87588  4.38003  2.31078  3.46701  0.98326  3.16111  3.98167  4.32693  3.85507  3.65555  3.44049  3.36422  2.32639  4.95556  3.65925    533 - -
          2.68618  4.42225  2.77519  2.73123  3.46354  2.40513  3.72494  3.29354  2.67741  2.69355  4.24690  2.90347  2.73739  3.18146  2.89801  2.37887  2.77519  2.98518  4.58477  3.61503
          0.03412  3.79061  4.51295  0.61958  0.77255  0.48576  0.95510
    388   2.27855  4.19664  3.13885  2.95305  3.99568  2.92820  4.06410  3.50821  3.02114  3.23567  4.17028  3.18959  3.66071  3.37746  3.30820  1.22168  2.75295  3.06141  5.37528  4.07928    534 - -
          2.68618  4.42225  2.77519  2.73123  3.46354  2.40513  3.72494  3.29354  2.67741  2.69355  4.24690  2.90347  2.73739  3.18146  2.89801  2.37887  2.77519  2.98518  4.58477  3.61503
          0.03412  3.79061  4.51295  0.61958  0.77255  0.48576  0.95510
    389   2.82019  4.79914  2.85357  2.60954  3.95607  3.31425  3.76625  3.57647  2.43671  3.08677  4.11943  3.06760  3.86813  1.38748  2.72149  2.87258  3.11841  3.31202  5.24397  3.93296    535 - -
          2.68618  4.42225  2.77519  2.73123  3.46354  2.40513  3.72494  3.29354  2.67741  2.69355  4.24690  2.90347  2.73739  3.18146  2.89801  2.37887  2.77519  2.98518  4.58477  3.61503
          0.03412  3.79061  4.51295  0.61958  0.77255  0.48576  0.95510
    390   3.06532  4.55315  4.05674  3.69856  3.10831  3.87588  4.38003  2.31078  3.46701  0.98326  3.16111  3.98167  4.32693  3.85507  3.65555  3.44049  3.36422  2.32639  4.95556  3.65925    536 - -
          2.68618  4.42225  2.77519  2.73123  3.46354  2.40513  3.72494  3.29354  2.67741  2.69355  4.24690  2.90347  2.73739  3.18146  2.89801  2.37887  2.77519  2.98518  4.58477  3.61503
          0.03412  3.79061  4.51295  0.61958  0.77255  0.48576  0.95510
    391   2.27855  4.19664  3.13885  2.95305  3.99568  2.92820  4.06410  3.50821  3.02114  3.23567  4.17028  3.18959  3.66071  3.37746  3.30820  1.22168  2.75295  3.06141  5.37528  4.07928    537 - -
          2.68618  4.42225  2.77519  2.73123  3.46354  2.40513  3.72494  3.29354  2.67741  2.69355  4.24690  2.90347  2.73739  3.18146  2.89801  2.37887  2.77519  2.98518  4.58477  3.61503
          0.03412  3.79061  4.51295  0.61958  0.77255  0.48576  0.95510
    392   2.96742  4.41191  4.21465  3.82920  3.32137  3.97412  4.57401  1.18574  3.65553  1.92695  3.27229  4.08610  4.41526  4.01367  3.86160  3.46338  3.26896  1.85064  5.19357  3.92318    538 - -
          2.68618  4.42225  2.77519  2.73123  3.46354  2.40513  3.72494  3.29354  2.67741  2.69355  4.24690  2.90347  2.73739  3.18146  2.89801  2.37887  2.77519  2.98518  4.58477  3.61503
          0.03412  3.79061  4.51295  0.61958  0.77255  0.48576  0.95510
    393   2.90760  4.47029  3.96242  3.55156  3.17656  3.77288  4.30578  2.34418  3.32337  1.78545  1.54464  3.83860  4.23472  3.71174  3.53794  3.24729  3.21220  2.34028  5.00532  3.75873    539 - -
          2.68618  4.42225  2.77519  2.73123  3.46354  2.40513  3.72494  3.29354  2.67741  2.69355  4.24690  2.90347  2.73739  3.18146  2.89801  2.37887  2.77519  2.98518  4.58477  3.61503
          0.03412  3.79061  4.51295  0.61958  0.77255  0.48576  0.95510
    394   2.88592  4.97396  2.46021  1.14810  4.31060  3.22409  3.80682  3.74827  2.67727  3.37973  4.35978  2.89323  3.82551  3.02578  3.07573  2.87824  3.19035  3.44151  5.49789  4.22272    540 - -
          2.68618  4.42225  2.77519  2.73123  3.46354  2.40513  3.72494  3.29354  2.67741  2.69355  4.24690  2.90347  2.73739  3.18146  2.89801  2.37887  2.77519  2.98518  4.58477  3.61503
          0.03412  3.79061  4.51295  0.61958  0.77255  0.48576  0.95510
    395   2.88592  4.97396  2.46021  1.14810  4.31060  3.22409  3.80682  3.74827  2.67727  3.37973  4.35978  2.89323  3.82551  3.02578  3.07573  2.87824  3.19035  3.44151  5.49789  4.22272    541 - -
          2.68618  4.42225  2.77519  2.73123  3.46354  2.40513  3.72494  3.29354  2.67741  2.69355  4.24690  2.90347  2.73739  3.18146  2.89801  2.37887  2.77519  2.98518  4.58477  3.61503
          0.03412  3.79061  4.51295  0.61958  0.77255  0.48576  0.95510
    396   2.74390  4.31149  4.00989  3.67273  3.49264  3.63663  4.48932  2.06251  3.53913  2.19565  3.47263  3.87501  4.20330  3.90587  3.75907  3.13679  3.10848  1.13538  5.26243  3.98790    542 - -
          2.68618  4.42225  2.77519  2.73123  3.46354  2.40513  3.72494  3.29354  2.67741  2.69355  4.24690  2.90347  2.73739  3.18146  2.89801  2.37887  2.77519  2.98518  4.58477  3.61503
          0.03412  3.79061  4.51295  0.61958  0.77255  0.48576  0.95510
    397   3.06532  4.55315  4.05674  3.69856  3.10831  3.87588  4.38003  2.31078  3.46701  0.98326  3.16111  3.98167  4.32693  3.85507  3.65555  3.44049  3.36422  2.32639  4.95556  3.65925    543 - -
          2.68618  4.42225  2.77519  2.73123  3.46354  2.40513  3.72494  3.29354  2.67741  2.69355  4.24690  2.90347  2.73739  3.18146  2.89801  2.37887  2.77519  2.98518  4.58477  3.61503
          0.03412  3.79061  4.51295  0.61958  0.77255  0.48576  0.95510
    398   2.96742  4.41191  4.21465  3.82920  3.32137  3.97412  4.57401  1.18574  3.65553  1.92695  3.27229  4.08610  4.41526  4.01367  3.86160  3.46338  3.26896  1.85064  5.19357  3.92318    544 - -
          2.68618  4.42225  2.77519  2.73123  3.46354  2.40513  3.72494  3.29354  2.67741  2.69355  4.24690  2.90347  2.73739  3.18146  2.89801  2.37887  2.77519  2.98518  4.58477  3.61503
          0.03412  3.79061  4.51295  0.61958  0.77255  0.48576  0.95510
    399   2.65004  4.41855  3.24879  3.07782  4.07599  3.11080  4.16034  3.60228  3.12844  3.23732  4.28526  3.39168  0.99500  3.51985  3.38146  2.81549  3.08570  3.25682  5.28314  4.19630    545 - -
          2.68618  4.42225  2.77519  2.73123  3.46354  2.40513  3.72494  3.29354  2.67741  2.69355  4.24690  2.90347  2.73739  3.18146  2.89801  2.37887  2.77519  2.98518  4.58477  3.61503
          0.03412  3.79061  4.51295  0.61958  0.77255  0.48576  0.95510
    400   2.90511  5.01437  1.04310  2.29176  4.38135  3.15171  3.86463  3.95165  2.93422  3.57573  4.55423  2.84303  3.79903  3.10530  3.43741  2.87838  3.24277  3.60038  5.56574  4.27066    546 - -
          2.68618  4.42225  2.77519  2.73123  3.46354  2.40513  3.72494  3.29354  2.67741  2.69355  4.24690  2.90347  2.73739  3.18146  2.89801  2.37887  2.77519  2.98518  4.58477  3.61503
          0.03412  3.79061  4.51295  0.61958  0.77255  0.48576  0.95510
    401   2.82019  4.79914  2.85357  2.60954  3.95607  3.31425  3.76625  3.57647  2.43671  3.08677  4.11943  3.06760  3.86813  1.38748  2.72149  2.87258  3.11841  3.31202  5.24397  3.93296    547 - -
          2.68618  4.42225  2.77519  2.73123  3.46354  2.40513  3.72494  3.29354  2.67741  2.69355  4.24690  2.90347  2.73739  3.18146  2.89801  2.37887  2.77519  2.98518  4.58477  3.61503
          0.03412  3.79061  4.51295  0.61958  0.77255  0.48576  0.95510
    402   2.90021  4.85623  3.07055  2.71029  4.22385  3.39615  3.71952  3.64849  1.15657  3.23269  4.20070  3.13760  3.90408  2.91727  2.42429  2.94886  3.16075  3.36165  5.31398  4.11571    548 - -
          2.68618  4.42225  2.77519  2.73123  3.46354  2.40513  3.72494  3.29354  2.67741  2.69355  4.24690  2.90347  2.73739  3.18146  2.89801  2.37887  2.77519  2.98518  4.58477  3.61503
          0.03412  3.79061  4.51295  0.61958  0.77255  0.48576  0.95510
    403   3.13294  4.65510  3.71898  3.43499  2.30341  3.73597  3.58686  3.15394  3.29486  2.62853  3.83817  3.62550  4.21277  3.62062  3.49454  3.27711  3.41983  3.02092  3.94334  1.11376    549 - -
          2.68618  4.42225  2.77519  2.73123  3.46354  2.40513  3.72494  3.29354  2.67741  2.69355  4.24690  2.90347  2.73739  3.18146  2.89801  2.37887  2.77519  2.98518  4.58477  3.61503
          0.03412  3.79061  4.51295  0.61958  0.77255  0.48576  0.95510
    404   2.29356  4.27041  2.93120  2.73351  4.05807  2.95052  3.93821  3.59031  2.84949  3.27849  4.14695  2.79325  3.65459  3.20178  3.18322  1.42870  2.73893  3.12246  5.41446  4.08878    550 - -
          2.68618  4.42225  2.77519  2.73123  3.46354  2.40513  3.72494  3.29354  2.67741  2.69355  4.24690  2.90347  2.73739  3.18146  2.89801  2.37887  2.77519  2.98518  4.58477  3.61503
          0.03412  3.79061  4.51295  0.61958  0.77255  0.48576  0.95510
    405   3.06532  4.55315  4.05674  3.69856  3.10831  3.87588  4.38003  2.31078  3.46701  0.98326  3.16111  3.98167  4.32693  3.85507  3.65555  3.44049  3.36422  2.32639  4.95556  3.65925    551 - -
          2.68618  4.42225  2.77519  2.73123  3.46354  2.40513  3.72494  3.29354  2.67741  2.69355  4.24690  2.90347  2.73739  3.18146  2.89801  2.37887  2.77519  2.98518  4.58477  3.61503
          0.03412  3.79061  4.51295  0.61958  0.77255  0.48576  0.95510
    406   2.88592  4.97396  2.46021  1.14810  4.31060  3.22409  3.80682  3.74827  2.67727  3.37973  4.35978  2.89323  3.82551  3.02578  3.07573  2.87824  3.19035  3.44151  5.49789  4.22272    552 - -
          2.68618  4.42225  2.77519  2.73123  3.46354  2.40513  3.72494  3.29354  2.67741  2.69355  4.24690  2.90347  2.73739  3.18146  2.89801  2.37887  2.77519  2.98518  4.58477  3.61503
          0.03412  3.79061  4.51295  0.61958  0.77255  0.48576  0.95510
    407   2.82019  4.79914  2.85357  2.60954  3.95607  3.31425  3.76625  3.57647  2.43671  3.08677  4.11943  3.06760  3.86813  1.38748  2.72149  2.87258  3.11841  3.31202  5.24397  3.93296    553 - -
          2.68618  4.42225  2.77519  2.73123  3.46354  2.40513  3.72494  3.29354  2.67741  2.69355  4.24690  2.90347  2.73739  3.18146  2.89801  2.37887  2.77519  2.98518  4.58477  3.61503
          0.03412  3.79061  4.51295  0.61958  0.77255  0.48576  0.95510
    408   2.96742  4.41191  4.21465  3.82920  3.32137  3.97412  4.57401  1.18574  3.65553  1.92695  3.27229  4.08610  4.41526  4.01367  3.86160  3.46338  3.26896  1.85064  5.19357  3.92318    554 - -
          2.68618  4.42225  2.77519  2.73123  3.46354  2.40513  3.72494  3.29354  2.67741  2.69355  4.24690  2.90347  2.73739  3.18146  2.89801  2.37887  2.77519  2.98518  4.58477  3.61503
          0.03412  3.79061  4.51295  0.61958  0.77255  0.48576  0.95510
    409   2.91206  4.74049  3.05213  2.80596  3.23211  3.38238  1.32775  3.60198  2.65151  3.10546  4.14373  3.21776  3.93156  3.17176  2.92108  2.98412  3.21354  3.33889  4.69794  3.18573    555 - -
          2.68618  4.42225  2.77519  2.73123  3.46354  2.40513  3.72494  3.29354  2.67741  2.69355  4.24690  2.90347  2.73739  3.18146  2.89801  2.37887  2.77519  2.98518  4.58477  3.61503
          0.03412  3.79061  4.51295  0.61958  0.77255  0.48576  0.95510
    410   3.20635  4.60905  3.97025  3.65763  2.59202  3.64188  3.80663  3.22835  3.38229  2.63648  3.86576  3.82367  4.15337  3.77440  3.52443  3.41068  3.50311  3.11644  1.06815  2.59877    556 - -
          2.68618  4.42225  2.77519  2.73123  3.46354  2.40513  3.72494  3.29354  2.67741  2.69355  4.24690  2.90347  2.73739  3.18146  2.89801  2.37887  2.77519  2.98518  4.58477  3.61503
          0.03412  3.79061  4.51295  0.61958  0.77255  0.48576  0.95510
    411   2.88592  4.97396  2.46021  1.14810  4.31060  3.22409  3.80682  3.74827  2.67727  3.37973  4.35978  2.89323  3.82551  3.02578  3.07573  2.87824  3.19035  3.44151  5.49789  4.22272    557 - -
          2.68618  4.42225  2.77519  2.73123  3.46354  2.40513  3.72494  3.29354  2.67741  2.69355  4.24690  2.90347  2.73739  3.18146  2.89801  2.37887  2.77519  2.98518  4.58477  3.61503
          0.03412  3.79061  4.51295  0.61958  0.77255  0.48576  0.95510
    412   2.74390  4.31149  4.00989  3.67273  3.49264  3.63663  4.48932  2.06251  3.53913  2.19565  3.47263  3.87501  4.20330  3.90587  3.75907  3.13679  3.10848  1.13538  5.26243  3.98790    558 - -
          2.68618  4.42225  2.77519  2.73123  3.46354  2.40513  3.72494  3.29354  2.67741  2.69355  4.24690  2.90347  2.73739  3.18146  2.89801  2.37887  2.77519  2.98518  4.58477  3.61503
          0.03412  3.79061  4.51295  0.61958  0.77255  0.48576  0.95510
    413   2.27855  4.19664  3.13885  2.95305  3.99568  2.92820  4.06410  3.50821  3.02114  3.23567  4.17028  3.18959  3.66071  3.37746  3.30820  1.22168  2.75295  3.06141  5.37528  4.07928    559 - -
          2.68618  4.42225  2.77519  2.73123  3.46354  2.40513  3.72494  3.29354  2.67741  2.69355  4.24690  2.90347  2.73739  3.18146  2.89801  2.37887  2.77519  2.98518  4.58477  3.61503
          0.03412  3.79061  4.51295  0.61958  0.77255  0.48576  0.95510
    414   2.90021  4.85623  3.07055  2.71029  4.22385  3.39615  3.71952  3.64849  1.15657  3.23269  4.20070  3.13760  3.90408  2.91727  2.42429  2.94886  3.16075  3.36165  5.31398  4.11571    560 - -
          2.68618  4.42225  2.77519  2.73123  3.46354  2.40513  3.72494  3.29354  2.67741  2.69355  4.24690  2.90347  2.73739  3.18146  2.89801  2.37887  2.77519  2.98518  4.58477  3.61503
          0.03412  3.79061  4.51295  0.61958  0.77255  0.48576  0.95510
    415   2.86288  4.75172  3.06194  2.74193  2.92979  3.48240  1.72562  3.42914  2.55724  2.93662  3.95830  3.15373  3.96543  3.06046  2.84762  2.92282  3.12616  3.18977  4.47519  2.78060    561 - -
          2.68618  4.42225  2.77519  2.73123  3.46354  2.40513  3.72494  3.29354  2.67741  2.69355  4.24690  2.90347  2.73739  3.18146  2.89801  2.37887  2.77519  2.98518  4.58477  3.61503
          0.03412  3.79061  4.51295  0.61958  0.77255  0.48576  0.95510
    416   3.06532  4.55315  4.05674  3.69856  3.10831  3.87588  4.38003  2.31078  3.46701  0.98326  3.16111  3.98167  4.32693  3.85507  3.65555  3.44049  3.36422  2.32639  4.95556  3.65925    562 - -
          2.68618  4.42225  2.77519  2.73123  3.46354  2.40513  3.72494  3.29354  2.67741  2.69355  4.24690  2.90347  2.73739  3.18146  2.89801  2.37887  2.77519  2.98518  4.58477  3.61503
          0.03412  3.79061  4.51295  0.61958  0.77255  0.48576  0.95510
    417   2.56933  4.35032  3.22605  3.11636  4.25536  0.86748  4.23961  3.83691  3.28619  3.50098  4.47781  3.39092  3.73882  3.61725  3.52923  2.73930  3.04430  3.38129  5.37011  4.35525    563 - -
          2.68618  4.42225  2.77519  2.73123  3.46354  2.40513  3.72494  3.29354  2.67741  2.69355  4.24690  2.90347  2.73739  3.18146  2.89801  2.37887  2.77519  2.98518  4.58477  3.61503
          0.03412  3.79061  4.51295  0.61958  0.77255  0.48576  0.95510
    418   2.91678  4.75741  3.39946  2.93072  4.09125  3.41763  3.77163  3.62910  2.21428  3.16015  4.16462  3.29565  3.92614  2.99792  1.11153  3.00616  3.18961  3.35713  5.20883  4.03854    564 - -
          2.68618  4.42225  2.77519  2.73123  3.46354  2.40513  3.72494  3.29354  2.67741  2.69355  4.24690  2.90347  2.73739  3.18146  2.89801  2.37887  2.77519  2.98518  4.58477  3.61503
          0.03412  3.79061  4.51295  0.61958  0.77255  0.48576  0.95510
    419   2.74390  4.31149  4.00989  3.67273  3.49264  3.63663  4.48932  2.06251  3.53913  2.19565  3.47263  3.87501  4.20330  3.90587  3.75907  3.13679  3.10848  1.13538  5.26243  3.98790    565 - -
          2.68618  4.42225  2.77519  2.73123  3.46354  2.40513  3.72494  3.29354  2.67741  2.69355  4.24690  2.90347  2.73739  3.18146  2.89801  2.37887  2.77519  2.98518  4.58477  3.61503
          0.03412  3.79061  4.51295  0.61958  0.77255  0.48576  0.95510
    420   3.20635  4.60905  3.97025  3.65763  2.59202  3.64188  3.80663  3.22835  3.38229  2.63648  3.86576  3.82367  4.15337  3.77440  3.52443  3.41068  3.50311  3.11644  1.06815  2.59877    566 - -
          2.68618  4.42225  2.77519  2.73123  3.46354  2.40513  3.72494  3.29354  2.67741  2.69355  4.24690  2.90347  2.73739  3.18146  2.89801  2.37887  2.77519  2.98518  4.58477  3.61503
          0.03412  3.79061  4.51295  0.61958  0.77255  0.48576  0.95510
    421   3.15724  4.58401  4.12551  3.82634  1.15609  3.86241  3.84646  2.69319  3.73585  2.08336  3.43701  3.92809  4.32443  3.92710  3.87578  3.43017  3.45915  2.67746  4.12349  2.50227    567 - -
          2.68618  4.42225  2.77519  2.73123  3.46354  2.40513  3.72494  3.29354  2.67741  2.69355  4.24690  2.90347  2.73739  3.18146  2.89801  2.37887  2.77519  2.98518  4.58477  3.61503
          0.03412  3.79061  4.51295  0.61958  0.77255  0.48576  0.95510
    422   2.65004  4.41855  3.24879  3.07782  4.07599  3.11080  4.16034  3.60228  3.12844  3.23732  4.28526  3.39168  0.99500  3.51985  3.38146  2.81549  3.08570  3.25682  5.28314  4.19630    568 - -
          2.68618  4.42225  2.77519  2.73123  3.46354  2.40513  3.72494  3.29354  2.67741  2.69355  4.24690  2.90347  2.73739  3.18146  2.89801  2.37887  2.77519  2.98518  4.58477  3.61503
          0.03412  3.79061  4.51295  0.61958  0.77255  0.48576  0.95510
    423   2.90511  5.01437  1.04310  2.29176  4.38135  3.15171  3.86463  3.95165  2.93422  3.57573  4.55423  2.84303  3.79903  3.10530  3.43741  2.87838  3.24277  3.60038  5.56574  4.27066    569 - -
          2.68618  4.42225  2.77519  2.73123  3.46354  2.40513  3.72494  3.29354  2.67741  2.69355  4.24690  2.90347  2.73739  3.18146  2.89801  2.37887  2.77519  2.98518  4.58477  3.61503
          0.03412  3.79061  4.51295  0.61958  0.77255  0.48576  0.95510
    424   2.90760  4.47029  3.96242  3.55156  3.17656  3.77288  4.30578  2.34418  3.32337  1.78545  1.54464  3.83860  4.23472  3.71174  3.53794  3.24729  3.21220  2.34028  5.00532  3.75873    570 - -
          2.68618  4.42225  2.77519  2.73123  3.46354  2.40513  3.72494  3.29354  2.67741  2.69355  4.24690  2.90347  2.73739  3.18146  2.89801  2.37887  2.77519  2.98518  4.58477  3.61503
          0.03412  3.79061  4.51295  0.61958  0.77255  0.48576  0.95510
    425   2.90760  4.47029  3.96242  3.55156  3.17656  3.77288  4.30578  2.34418  3.32337  1.78545  1.54464  3.83860  4.23472  3.71174  3.53794  3.24729  3.21220  2.34028  5.00532  3.75873    571 - -
          2.68618  4.42225  2.77519  2.73123  3.46354  2.40513  3.72494  3.29354  2.67741  2.69355  4.24690  2.90347  2.73739  3.18146  2.89801  2.37887  2.77519  2.98518  4.58477  3.61503
          0.03412  3.79061  4.51295  0.61958  0.77255  0.48576  0.95510
    426   2.65004  4.41855  3.24879  3.07782  4.07599  3.11080  4.16034  3.60228  3.12844  3.23732  4.28526  3.39168  0.99500  3.51985  3.38146  2.81549  3.08570  3.25682  5.28314  4.19630    572 - -
          2.68618  4.42225  2.77519  2.73123  3.46354  2.40513  3.72494  3.29354  2.67741  2.69355  4.24690  2.90347  2.73739  3.18146  2.89801  2.37887  2.77519  2.98518  4.58477  3.61503
          0.03412  3.79061  4.51295  0.61958  0.77255  0.48576  0.95510
    427   2.37266  4.21679  3.35915  3.11003  3.90010  3.05807  4.13310  3.01742  3.05134  2.88369  3.94142  3.33107  3.75619  3.45089  3.31263  2.57327  1.31889  2.72120  5.34531  4.11740    573 - -
          2.68618  4.42225  2.77519  2.73123  3.46354  2.40513  3.72494  3.29354  2.67741  2.69355  4.24690  2.90347  2.73739  3.18146  2.89801  2.37887  2.77519  2.98518  4.58477  3.61503
          0.04513  3.79061  3.83757  0.61958  0.77255  0.48576  0.95510
    428   3.19029  4.59653  3.95498  3.64009  2.58345  3.63076  3.79535  3.21226  3.36511  2.62202  3.85014  3.80838  4.14151  3.75786  3.50899  3.39468  3.48663  3.10007  1.09481  2.59086    574 - -
          2.68618  4.42225  2.77519  2.73123  3.46354  2.40513  3.72494  3.29354  2.67741  2.69355  4.24690  2.90347  2.73739  3.18146  2.89801  2.37887  2.77519  2.98518  4.58477  3.61503
          0.02335  3.76882        *  0.61958  0.77255  0.00000        *
//
