# Supplementary material for: Potential Conservation of Circadian Clock Proteins in the phylum Nematoda as Revealed by Bioinformatic Searches
Source: PLoS One. 2014 Nov 14;9(11):e112871. doi: 10.1371/journal.pone.0112871 (PMC4232591; doi:10.1371/journal.pone.0112871)
Supplement: File S1 — HMM profiles used in this work and HMMsearch results. (ZIP) [file pone.0112871.s007.zip › HMMs-CE/Mamiferos/Dbp-aln.fasta.hmm]

HMMER3/b [3.0 | March 2010]
NAME  Dbp-aln
LENG  325
ALPH  amino
RF    no
CS    no
MAP   yes
DATE  Wed Aug 22 12:28:39 2012
NSEQ  18
EFFN  0.602051
CKSUM 573030480
STATS LOCAL MSV      -11.3478  0.70062
STATS LOCAL VITERBI  -12.0971  0.70062
STATS LOCAL FORWARD   -4.9324  0.70062
HMM          A        C        D        E        F        G        H        I        K        L        M        N        P        Q        R        S        T        V        W        Y   
            m->m     m->i     m->d     i->m     i->i     d->m     d->d
  COMPO   2.37775  4.34610  2.94080  2.65286  3.56687  2.75841  3.78924  3.09718  2.67439  2.53089  3.85243  3.17381  2.79999  3.14619  2.71195  2.54393  2.85430  2.77084  4.88768  3.75322
          2.68619  4.42226  2.77520  2.73124  3.46355  2.40513  3.72495  3.29355  2.67741  2.69356  4.24660  2.90347  2.73740  3.18147  2.89801  2.37883  2.77520  2.98519  4.58478  3.61504
          0.06128  2.99486  4.66780  0.63635  0.75336  0.00000        *
      1   2.82950  4.49244  3.67192  3.22123  3.29886  3.71609  4.06810  2.61669  2.96240  2.01779  1.60481  3.57424  4.14606  3.08287  3.21502  3.08874  3.09802  2.57175  4.99666  3.74032      3 - -
          2.68618  4.42225  2.77519  2.73123  3.46354  2.40513  3.72494  3.29354  2.67741  2.69355  4.24690  2.90347  2.73739  3.18146  2.89801  2.37887  2.77519  2.98518  4.58477  3.61503
          0.02916  3.94545  4.66780  0.61958  0.77255  0.48576  0.95510
      2   0.91352  4.22918  3.53724  3.33211  4.12556  3.05172  4.34546  3.26204  3.35025  3.14026  4.16426  3.46310  3.79786  3.68478  3.59563  2.57894  2.86136  2.90382  5.54543  4.35385      4 - -
          2.68618  4.42225  2.77519  2.73123  3.46354  2.40513  3.72494  3.29354  2.67741  2.69355  4.24690  2.90347  2.73739  3.18146  2.89801  2.37887  2.77519  2.98518  4.58477  3.61503
          0.02916  3.94545  4.66780  0.61958  0.77255  0.48576  0.95510
      3   3.08839  4.92214  3.58654  3.08262  4.29523  3.56220  3.87819  3.84210  2.26830  3.34478  4.34319  3.43672  4.06135  3.09500  0.87253  3.16911  3.34945  3.56293  5.34877  4.20686      5 - -
          2.68618  4.42225  2.77519  2.73123  3.46354  2.40513  3.72494  3.29354  2.67741  2.69355  4.24690  2.90347  2.73739  3.18146  2.89801  2.37887  2.77519  2.98518  4.58477  3.61503
          0.02916  3.94545  4.66780  0.61958  0.77255  0.48576  0.95510
      4   2.84983  4.59490  3.46491  3.31457  4.30327  3.27829  4.38594  3.86755  3.37813  3.48644  4.53951  3.61387  0.70248  3.76470  3.61530  3.01964  3.29717  3.50458  5.46972  4.42498      6 - -
          2.68618  4.42225  2.77519  2.73123  3.46354  2.40513  3.72494  3.29354  2.67741  2.69355  4.24690  2.90347  2.73739  3.18146  2.89801  2.37887  2.77519  2.98518  4.58477  3.61503
          0.02916  3.94545  4.66780  0.61958  0.77255  0.48576  0.95510
      5   2.61666  4.26911  3.92575  3.41197  3.42426  3.72657  4.21634  2.20530  3.29331  1.90361  3.33855  3.70441  3.62237  3.60968  3.56148  3.06302  2.98013  1.48990  5.07716  3.86169      7 - -
          2.68618  4.42225  2.77519  2.73123  3.46354  2.40513  3.72494  3.29354  2.67741  2.69355  4.24690  2.90347  2.73739  3.18146  2.89801  2.37887  2.77519  2.98518  4.58477  3.61503
          0.02916  3.94545  4.66780  0.61958  0.77255  0.48576  0.95510
      6   2.35160  4.27288  3.27054  3.08984  4.14926  3.00143  4.19761  3.68181  3.16852  3.39647  4.31658  3.30285  3.74629  3.51218  3.45221  0.98614  2.83722  3.20094  5.51596  4.23321      8 - -
          2.68618  4.42225  2.77519  2.73123  3.46354  2.40513  3.72494  3.29354  2.67741  2.69355  4.24690  2.90347  2.73739  3.18146  2.89801  2.37887  2.77519  2.98518  4.58477  3.61503
          0.02916  3.94545  4.66780  0.61958  0.77255  0.48576  0.95510
      7   2.88427  5.35830  1.25294  2.00075  4.68592  3.19108  3.75825  4.18313  2.77801  3.72780  4.58925  2.68438  3.81893  2.93305  3.35774  2.58082  3.18586  3.77094  5.90113  4.41317      9 - -
          2.68618  4.42225  2.77519  2.73123  3.46354  2.40513  3.72494  3.29354  2.67741  2.69355  4.24690  2.90347  2.73739  3.18146  2.89801  2.37887  2.77519  2.98518  4.58477  3.61503
          0.02916  3.94545  4.66780  0.61958  0.77255  0.48576  0.95510
      8   3.08839  4.92214  3.58654  3.08262  4.29523  3.56220  3.87819  3.84210  2.26830  3.34478  4.34319  3.43672  4.06135  3.09500  0.87253  3.16911  3.34945  3.56293  5.34877  4.20686     10 - -
          2.68614  4.42228  2.77522  2.73126  3.46356  2.40510  3.72479  3.29356  2.67743  2.69351  4.24692  2.90349  2.73742  3.18149  2.89803  2.37884  2.77522  2.98512  4.58479  3.61506
          0.06128  2.99486  4.66780  1.02084  0.44675  0.48576  0.95510
      9   2.08115  4.18724  3.46636  3.17504  4.06874  3.04306  4.20206  3.13671  3.14159  3.04395  4.01122  3.35189  3.76070  3.49408  3.42313  2.50330  1.30102  2.78522  5.50842  4.28718     17 - -
          2.68618  4.42225  2.77519  2.73123  3.46354  2.40513  3.72494  3.29354  2.67741  2.69355  4.24690  2.90347  2.73739  3.18146  2.89801  2.37887  2.77519  2.98518  4.58477  3.61503
          0.02916  3.94545  4.66780  0.61958  0.77255  0.48576  0.95510
     10   2.84983  4.59490  3.46491  3.31457  4.30327  3.27829  4.38594  3.86755  3.37813  3.48644  4.53951  3.61387  0.70248  3.76470  3.61530  3.01964  3.29717  3.50458  5.46972  4.42498     18 - -
          2.68618  4.42225  2.77519  2.73123  3.46354  2.40513  3.72494  3.29354  2.67741  2.69355  4.24690  2.90347  2.73739  3.18146  2.89801  2.37887  2.77519  2.98518  4.58477  3.61503
          0.02916  3.94545  4.66780  0.61958  0.77255  0.48576  0.95510
     11   1.13145  4.12068  3.38868  3.14150  4.23496  2.64248  4.21194  3.58412  3.21079  3.33582  4.18272  3.28271  3.66584  3.50158  3.50442  2.20069  2.68475  3.07040  5.59840  4.38785     19 - -
          2.68618  4.42225  2.77519  2.73123  3.46354  2.40513  3.72494  3.29354  2.67741  2.69355  4.24690  2.90347  2.73739  3.18146  2.89801  2.37887  2.77519  2.98518  4.58477  3.61503
          0.02916  3.94545  4.66780  0.61958  0.77255  0.48576  0.95510
     12   2.46634  4.37534  3.26652  2.87405  3.81919  3.23073  3.92538  3.15815  2.78344  2.86163  3.34658  3.22004  1.68345  3.18801  3.11091  2.54731  2.83358  2.86516  5.24859  3.95436     20 - -
          2.68618  4.42225  2.77519  2.73123  3.46354  2.40513  3.72494  3.29354  2.67741  2.69355  4.24690  2.90347  2.73739  3.18146  2.89801  2.37887  2.77519  2.98518  4.58477  3.61503
          0.02916  3.94545  4.66780  0.61958  0.77255  0.48576  0.95510
     13   2.86486  4.47850  3.83950  3.43672  3.30033  3.72492  4.24307  2.52369  3.25260  1.08489  3.29501  3.74079  3.47491  3.63940  3.48851  3.16540  3.16839  2.47787  5.04333  3.78828     21 - -
          2.68618  4.42225  2.77519  2.73123  3.46354  2.40513  3.72494  3.29354  2.67741  2.69355  4.24690  2.90347  2.73739  3.18146  2.89801  2.37887  2.77519  2.98518  4.58477  3.61503
          0.02916  3.94545  4.66780  0.61958  0.77255  0.48576  0.95510
     14   2.93116  4.53598  3.86340  3.38877  3.25623  3.81082  4.13520  2.55960  3.00752  1.12537  3.27801  3.71116  4.22931  3.51290  2.90985  3.22013  3.19597  2.52934  4.97748  3.69822     22 - -
          2.68618  4.42225  2.77519  2.73123  3.46354  2.40513  3.72494  3.29354  2.67741  2.69355  4.24690  2.90347  2.73739  3.18146  2.89801  2.37887  2.77519  2.98518  4.58477  3.61503
          0.02916  3.94545  4.66780  0.61958  0.77255  0.48576  0.95510
     15   2.69141  4.49782  4.06780  3.66389  3.26055  3.88326  4.43396  2.29425  3.46715  1.05010  3.18951  3.93732  4.33989  3.82980  3.68281  3.31147  3.24882  2.26918  5.13006  3.89331     23 - -
          2.68618  4.42225  2.77519  2.73123  3.46354  2.40513  3.72494  3.29354  2.67741  2.69355  4.24690  2.90347  2.73739  3.18146  2.89801  2.37887  2.77519  2.98518  4.58477  3.61503
          0.02916  3.94545  4.66780  0.61958  0.77255  0.48576  0.95510
     16   2.35260  4.28646  3.14408  3.02136  4.33113  1.06487  4.22338  3.84290  3.21883  3.54213  4.42121  3.26058  3.73174  3.52363  3.51590  2.38382  2.84711  3.30200  5.63669  4.40721     24 - -
          2.68618  4.42225  2.77519  2.73123  3.46354  2.40513  3.72494  3.29354  2.67741  2.69355  4.24690  2.90347  2.73739  3.18146  2.89801  2.37887  2.77519  2.98518  4.58477  3.61503
          0.02916  3.94545  4.66780  0.61958  0.77255  0.48576  0.95510
     17   2.39689  4.39205  3.02659  2.76501  4.22820  1.48624  3.95547  3.68339  2.78704  3.32594  4.17164  3.11239  3.73996  3.18317  2.81653  2.30645  2.81600  3.22289  5.51937  4.24833     25 - -
          2.68618  4.42225  2.77519  2.73123  3.46354  2.40513  3.72494  3.29354  2.67741  2.69355  4.24690  2.90347  2.73739  3.18146  2.89801  2.37887  2.77519  2.98518  4.58477  3.61503
          0.02916  3.94545  4.66780  0.61958  0.77255  0.48576  0.95510
     18   2.45129  4.33627  3.35389  3.06352  3.93159  3.15390  4.11578  3.22319  3.02622  2.95668  3.98778  3.33373  1.36668  3.41113  3.32232  2.63034  2.88059  2.62174  5.37986  4.10637     26 - -
          2.68618  4.42225  2.77519  2.73123  3.46354  2.40513  3.72494  3.29354  2.67741  2.69355  4.24690  2.90347  2.73739  3.18146  2.89801  2.37887  2.77519  2.98518  4.58477  3.61503
          0.02916  3.94545  4.66780  0.61958  0.77255  0.48576  0.95510
     19   1.43967  4.21545  3.63441  3.18479  3.78278  3.25986  4.13482  2.49242  3.10568  2.68364  3.69530  3.42774  3.87639  3.43880  3.41459  2.65218  2.55536  2.36187  5.29740  4.07231     27 - -
          2.68618  4.42225  2.77519  2.73123  3.46354  2.40513  3.72494  3.29354  2.67741  2.69355  4.24690  2.90347  2.73739  3.18146  2.89801  2.37887  2.77519  2.98518  4.58477  3.61503
          0.02916  3.94545  4.66780  0.61958  0.77255  0.48576  0.95510
     20   2.75721  4.52528  3.44591  3.35465  4.49538  0.62488  4.47035  4.11285  3.54584  3.75780  4.73423  3.61020  3.91876  3.86423  3.77377  2.93123  3.24412  3.62708  5.57115  4.59978     28 - -
          2.68618  4.42225  2.77519  2.73123  3.46354  2.40513  3.72494  3.29354  2.67741  2.69355  4.24690  2.90347  2.73739  3.18146  2.89801  2.37887  2.77519  2.98518  4.58477  3.61503
          0.02916  3.94545  4.66780  0.61958  0.77255  0.48576  0.95510
     21   1.67910  4.29195  3.32011  2.89237  3.96308  3.14555  3.93979  3.24730  2.79833  2.99481  3.87626  3.20697  3.76313  3.18586  2.86657  2.53383  1.98139  2.89458  5.32798  4.08719     29 - -
          2.68618  4.42225  2.77519  2.73123  3.46354  2.40513  3.72494  3.29354  2.67741  2.69355  4.24690  2.90347  2.73739  3.18146  2.89801  2.37887  2.77519  2.98518  4.58477  3.61503
          0.02916  3.94545  4.66780  0.61958  0.77255  0.48576  0.95510
     22   2.39773  4.32540  3.21407  2.97218  4.14923  3.07219  4.10368  3.47260  2.99551  3.19771  4.14267  3.25278  1.36998  3.37184  3.30199  2.56020  2.49192  3.07700  5.51036  4.27053     30 - -
          2.68618  4.42225  2.77519  2.73123  3.46354  2.40513  3.72494  3.29354  2.67741  2.69355  4.24690  2.90347  2.73739  3.18146  2.89801  2.37887  2.77519  2.98518  4.58477  3.61503
          0.02916  3.94545  4.66780  0.61958  0.77255  0.48576  0.95510
     23   2.61707  4.47424  3.32082  3.02454  3.83032  3.28014  4.06709  3.23740  2.95090  2.58777  3.96831  3.35600  1.29250  3.37450  3.24392  2.78274  3.00662  2.97693  5.27301  3.98095     31 - -
          2.68618  4.42225  2.77519  2.73123  3.46354  2.40513  3.72494  3.29354  2.67741  2.69355  4.24690  2.90347  2.73739  3.18146  2.89801  2.37887  2.77519  2.98518  4.58477  3.61503
          0.02916  3.94545  4.66780  0.61958  0.77255  0.48576  0.95510
     24   2.28781  3.23682  3.71853  3.42814  4.19095  1.05337  4.34223  3.56417  3.38078  3.33494  4.22966  3.47881  3.73324  3.69225  3.61751  2.49258  2.78504  3.08891  5.51891  4.37539     32 - -
          2.68618  4.42225  2.77519  2.73123  3.46354  2.40513  3.72494  3.29354  2.67741  2.69355  4.24690  2.90347  2.73739  3.18146  2.89801  2.37887  2.77519  2.98518  4.58477  3.61503
          0.02916  3.94545  4.66780  0.61958  0.77255  0.48576  0.95510
     25   2.56636  4.49343  3.12505  2.90277  4.27755  1.11655  4.06351  3.79118  2.88967  3.42401  4.31846  3.24857  3.82570  3.32485  2.75199  2.69925  2.98647  3.35392  5.50217  4.30509     33 - -
          2.68618  4.42225  2.77519  2.73123  3.46354  2.40513  3.72494  3.29354  2.67741  2.69355  4.24690  2.90347  2.73739  3.18146  2.89801  2.37887  2.77519  2.98518  4.58477  3.61503
          0.02916  3.94545  4.66780  0.61958  0.77255  0.48576  0.95510
     26   2.51114  4.39122  3.27350  3.04702  4.02656  1.13060  4.13882  3.47509  3.08003  2.76891  4.17700  3.33576  3.83361  3.45365  3.37324  2.67756  2.94839  3.11043  5.39312  4.13235     34 - -
          2.68618  4.42225  2.77519  2.73123  3.46354  2.40513  3.72494  3.29354  2.67741  2.69355  4.24690  2.90347  2.73739  3.18146  2.89801  2.37887  2.77519  2.98518  4.58477  3.61503
          0.02916  3.94545  4.66780  0.61958  0.77255  0.48576  0.95510
     27   1.34649  4.21913  3.52678  3.14115  3.87809  3.16581  4.12842  2.88634  3.06765  2.59464  3.81119  3.37119  3.82199  3.42163  3.36814  2.58490  2.51550  2.60334  5.36119  4.12720     35 - -
          2.68618  4.42225  2.77519  2.73123  3.46354  2.40513  3.72494  3.29354  2.67741  2.69355  4.24690  2.90347  2.73739  3.18146  2.89801  2.37887  2.77519  2.98518  4.58477  3.61503
          0.02916  3.94545  4.66780  0.61958  0.77255  0.48576  0.95510
     28   2.83891  4.51687  3.05281  3.10282  3.37998  3.65343  4.08058  2.60112  3.10092  1.21805  3.44709  3.49947  4.12504  3.44779  3.40520  3.08339  3.11922  2.49476  5.02949  3.71721     36 - -
          2.68618  4.42225  2.77519  2.73123  3.46354  2.40513  3.72494  3.29354  2.67741  2.69355  4.24690  2.90347  2.73739  3.18146  2.89801  2.37887  2.77519  2.98518  4.58477  3.61503
          0.02916  3.94545  4.66780  0.61958  0.77255  0.48576  0.95510
     29   3.23742  4.67816  4.30654  3.94690  3.16417  4.07462  4.57974  2.37242  3.71393  0.79034  3.16468  4.21529  4.49755  4.06480  3.87799  3.65425  3.52842  2.42867  5.06976  3.80986     37 - -
          2.68618  4.42225  2.77519  2.73123  3.46354  2.40513  3.72494  3.29354  2.67741  2.69355  4.24690  2.90347  2.73739  3.18146  2.89801  2.37887  2.77519  2.98518  4.58477  3.61503
          0.02916  3.94545  4.66780  0.61958  0.77255  0.48576  0.95510
     30   2.64737  4.65076  2.42827  2.62939  4.43002  1.10764  4.04728  3.94282  3.05897  3.58427  4.47012  3.07724  3.82122  3.29580  3.47737  2.73281  3.06142  3.48860  5.64483  4.40686     38 - -
          2.68618  4.42225  2.77519  2.73123  3.46354  2.40513  3.72494  3.29354  2.67741  2.69355  4.24690  2.90347  2.73739  3.18146  2.89801  2.37887  2.77519  2.98518  4.58477  3.61503
          0.02916  3.94545  4.66780  0.61958  0.77255  0.48576  0.95510
     31   2.79047  4.42877  3.74151  3.37313  3.39315  3.10418  4.19129  2.61812  3.20984  1.11658  3.46467  3.66297  4.12300  3.60663  3.44631  3.07088  3.11371  2.50539  5.03786  3.75937     39 - -
          2.68618  4.42225  2.77519  2.73123  3.46354  2.40513  3.72494  3.29354  2.67741  2.69355  4.24690  2.90347  2.73739  3.18146  2.89801  2.37887  2.77519  2.98518  4.58477  3.61503
          0.02916  3.94545  4.66780  0.61958  0.77255  0.48576  0.95510
     32   2.96237  5.00754  3.23186  2.53182  4.39348  3.54835  3.67483  3.78980  2.05497  3.30942  4.21174  3.16382  3.98620  2.83737  1.22961  2.98779  3.17653  3.48636  5.40091  4.19927     40 - -
          2.68618  4.42225  2.77519  2.73123  3.46354  2.40513  3.72494  3.29354  2.67741  2.69355  4.24690  2.90347  2.73739  3.18146  2.89801  2.37887  2.77519  2.98518  4.58477  3.61503
          0.02916  3.94545  4.66780  0.61958  0.77255  0.48576  0.95510
     33   2.33181  4.29955  3.08601  2.89342  4.17293  2.99377  4.07598  3.71785  3.00643  3.40753  4.27198  2.97769  3.71935  3.34914  3.32867  1.14253  2.79701  3.21729  5.53075  4.21465     41 - -
          2.68618  4.42225  2.77519  2.73123  3.46354  2.40513  3.72494  3.29354  2.67741  2.69355  4.24690  2.90347  2.73739  3.18146  2.89801  2.37887  2.77519  2.98518  4.58477  3.61503
          0.02916  3.94545  4.66780  0.61958  0.77255  0.48576  0.95510
     34   3.25349  4.64884  4.53958  4.05910  2.66167  4.33628  4.50856  2.24811  3.89803  0.89878  2.96110  4.30832  4.61343  4.09383  4.06181  3.72753  3.49830  2.34517  4.85586  3.50575     42 - -
          2.68618  4.42225  2.77519  2.73123  3.46354  2.40513  3.72494  3.29354  2.67741  2.69355  4.24690  2.90347  2.73739  3.18146  2.89801  2.37887  2.77519  2.98518  4.58477  3.61503
          0.02916  3.94545  4.66780  0.61958  0.77255  0.48576  0.95510
     35   2.93116  4.53598  3.86340  3.38877  3.25623  3.81082  4.13520  2.55960  3.00752  1.12537  3.27801  3.71116  4.22931  3.51290  2.90985  3.22013  3.19597  2.52934  4.97748  3.69822     43 - -
          2.68618  4.42225  2.77519  2.73123  3.46354  2.40513  3.72494  3.29354  2.67741  2.69355  4.24690  2.90347  2.73739  3.18146  2.89801  2.37887  2.77519  2.98518  4.58477  3.61503
          0.02916  3.94545  4.66780  0.61958  0.77255  0.48576  0.95510
     36   2.93948  4.92701  2.95197  2.70795  4.10519  3.41469  3.86686  3.74723  2.52374  3.24233  4.26826  3.16828  3.96927  1.10975  2.80644  2.98420  3.23645  3.47240  5.36435  4.06297     44 - -
          2.68618  4.42225  2.77519  2.73123  3.46354  2.40513  3.72494  3.29354  2.67741  2.69355  4.24690  2.90347  2.73739  3.18146  2.89801  2.37887  2.77519  2.98518  4.58477  3.61503
          0.02916  3.94545  4.66780  0.61958  0.77255  0.48576  0.95510
     37   2.56636  4.49343  3.12505  2.90277  4.27755  1.11655  4.06351  3.79118  2.88967  3.42401  4.31846  3.24857  3.82570  3.32485  2.75199  2.69925  2.98647  3.35392  5.50217  4.30509     45 - -
          2.68618  4.42225  2.77513  2.73124  3.46354  2.40513  3.72495  3.29354  2.67741  2.69355  4.24690  2.90347  2.73740  3.18147  2.89801  2.37887  2.77520  2.98519  4.58477  3.61503
          0.06128  2.99486  4.66780  0.51168  0.91501  0.48576  0.95510
     38   2.52598  4.51957  2.96050  2.64826  4.03104  3.22466  3.82803  3.42120  2.62905  3.09765  3.97529  2.83963  3.80486  2.80954  2.97732  2.63655  1.57507  3.07646  5.35484  4.06209     47 - -
          2.68618  4.42225  2.77519  2.73123  3.46354  2.40513  3.72494  3.29354  2.67741  2.69355  4.24690  2.90347  2.73739  3.18146  2.89801  2.37887  2.77519  2.98518  4.58477  3.61503
          0.02916  3.94545  4.66780  0.61958  0.77255  0.48576  0.95510
     39   2.29523  4.25436  3.18718  2.95457  4.22737  2.97763  4.10638  3.69458  3.04072  3.37450  4.23447  3.20702  3.15351  3.37105  3.36369  1.15656  2.76376  3.18932  5.56517  4.30292     48 - -
          2.68618  4.42225  2.77519  2.73123  3.46354  2.40513  3.72494  3.29354  2.67741  2.69355  4.24690  2.90347  2.73739  3.18146  2.89801  2.37887  2.77519  2.98518  4.58477  3.61503
          0.02916  3.94545  4.66780  0.61958  0.77255  0.48576  0.95510
     40   2.82544  4.92148  3.03220  2.63868  4.36932  3.42520  3.69303  3.77366  1.23952  3.33885  4.22215  3.07787  3.91946  2.85833  2.41649  2.64238  3.08799  3.43390  5.44797  4.18841     49 - -
          2.68618  4.42225  2.77519  2.73123  3.46354  2.40513  3.72494  3.29354  2.67741  2.69355  4.24690  2.90347  2.73739  3.18146  2.89801  2.37887  2.77519  2.98518  4.58477  3.61503
          0.02916  3.94545  4.66780  0.61958  0.77255  0.48576  0.95510
     41   2.84983  4.59490  3.46491  3.31457  4.30327  3.27829  4.38594  3.86755  3.37813  3.48644  4.53951  3.61387  0.70248  3.76470  3.61530  3.01964  3.29717  3.50458  5.46972  4.42498     50 - -
          2.68618  4.42225  2.77519  2.73123  3.46354  2.40513  3.72494  3.29354  2.67741  2.69355  4.24690  2.90347  2.73739  3.18146  2.89801  2.37887  2.77519  2.98518  4.58477  3.61503
          0.02916  3.94545  4.66780  0.61958  0.77255  0.48576  0.95510
     42   3.00185  5.10253  3.35661  2.75168  4.53158  3.61064  3.60900  3.89646  1.21827  3.36246  4.24011  3.16237  4.00036  2.75064  1.87524  3.00466  3.18296  3.58118  5.42058  4.23804     51 - -
          2.68618  4.42225  2.77519  2.73123  3.46354  2.40513  3.72494  3.29354  2.67741  2.69355  4.24690  2.90347  2.73739  3.18146  2.89801  2.37887  2.77519  2.98518  4.58477  3.61503
          0.02916  3.94545  4.66780  0.61958  0.77255  0.48576  0.95510
     43   2.87136  5.21006  2.32271  1.21584  4.52915  3.24933  3.75537  4.02184  2.63308  3.59198  4.46796  2.56640  3.84657  2.93425  3.09339  2.81505  3.16309  3.64418  5.72814  4.31250     52 - -
          2.68618  4.42225  2.77519  2.73123  3.46354  2.40513  3.72494  3.29354  2.67741  2.69355  4.24690  2.90347  2.73739  3.18146  2.89801  2.37887  2.77519  2.98518  4.58477  3.61503
          0.02916  3.94545  4.66780  0.61958  0.77255  0.48576  0.95510
     44   2.64426  4.56953  3.15942  2.86494  4.13678  3.25294  3.97176  3.62889  2.72668  3.24190  4.17707  3.24166  1.26921  3.22041  2.66731  2.76655  3.01762  3.27198  5.39669  4.16919     53 - -
          2.68618  4.42225  2.77519  2.73123  3.46354  2.40513  3.72494  3.29354  2.67741  2.69355  4.24690  2.90347  2.73739  3.18146  2.89801  2.37887  2.77519  2.98518  4.58477  3.61503
          0.02916  3.94545  4.66780  0.61958  0.77255  0.48576  0.95510
     45   1.21828  4.15571  3.42032  3.10361  4.12539  2.98098  4.14977  3.37304  3.11105  3.16577  4.05070  3.28676  3.18746  3.42839  3.41746  2.42686  2.43707  2.94454  5.51097  4.29669     54 - -
          2.68618  4.42225  2.77519  2.73123  3.46354  2.40513  3.72494  3.29354  2.67741  2.69355  4.24690  2.90347  2.73739  3.18146  2.89801  2.37887  2.77519  2.98518  4.58477  3.61503
          0.02916  3.94545  4.66780  0.61958  0.77255  0.48576  0.95510
     46   2.25122  4.19513  3.29252  3.04524  4.21133  2.95485  4.14928  3.58152  3.08638  3.32453  4.19829  3.24710  3.69348  3.42237  3.39015  1.18135  2.42576  3.09464  5.57585  4.32375     55 - -
          2.68618  4.42225  2.77519  2.73123  3.46354  2.40513  3.72494  3.29354  2.67741  2.69355  4.24690  2.90347  2.73739  3.18146  2.89801  2.37887  2.77519  2.98518  4.58477  3.61503
          0.02916  3.94545  4.66780  0.61958  0.77255  0.48576  0.95510
     47   2.67074  0.80373  4.20664  3.96301  3.93774  3.27816  4.59406  3.09384  3.79037  3.00600  4.12972  3.93054  3.99087  4.13349  3.90178  2.94251  3.14364  2.83348  5.33836  4.22488     56 - -
          2.68618  4.42225  2.77519  2.73123  3.46354  2.40513  3.72494  3.29354  2.67741  2.69355  4.24690  2.90347  2.73739  3.18146  2.89801  2.37887  2.77519  2.98518  4.58477  3.61503
          0.02916  3.94545  4.66780  0.61958  0.77255  0.48576  0.95510
     48   2.88373  4.53644  3.52652  2.81076  3.39124  3.73088  4.08794  2.55448  2.98630  1.23027  3.37431  3.54458  4.16723  3.42562  3.25439  3.14387  3.14493  2.47310  5.06354  3.79950     57 - -
          2.68618  4.42225  2.77519  2.73123  3.46354  2.40513  3.72494  3.29354  2.67741  2.69355  4.24690  2.90347  2.73739  3.18146  2.89801  2.37887  2.77519  2.98518  4.58477  3.61503
          0.02916  3.94545  4.66780  0.61958  0.77255  0.48576  0.95510
     49   3.25638  4.64633  4.55543  4.06962  2.59743  4.34710  4.49510  2.25191  3.91378  0.90831  2.95475  4.31350  4.61668  4.09747  4.07419  3.73206  3.49826  2.35220  4.83145  3.47280     58 - -
          2.68618  4.42225  2.77519  2.73123  3.46354  2.40513  3.72494  3.29354  2.67741  2.69355  4.24690  2.90347  2.73739  3.18146  2.89801  2.37887  2.77519  2.98518  4.58477  3.61503
          0.02916  3.94545  4.66780  0.61958  0.77255  0.48576  0.95510
     50   2.80836  4.90983  3.01986  2.62696  4.36422  3.41504  3.69214  3.76924  1.26589  3.33478  4.21283  3.06877  3.91071  2.85684  2.43344  2.58714  3.07338  3.42578  5.44901  4.18640     59 - -
          2.68618  4.42225  2.77519  2.73123  3.46354  2.40513  3.72494  3.29354  2.67741  2.69355  4.24690  2.90347  2.73739  3.18146  2.89801  2.37887  2.77519  2.98518  4.58477  3.61503
          0.06932  3.94545  3.04428  0.61958  0.77255  0.48576  0.95510
     51   2.98120  5.09967  2.50149  0.97802  4.45010  3.29574  3.88522  3.91073  2.77000  3.52230  4.49462  2.95175  3.90187  3.10004  3.18252  2.96002  3.28562  3.59099  5.61526  4.33728     60 - -
          2.68618  4.42225  2.77519  2.73123  3.46354  2.40513  3.72494  3.29354  2.67741  2.69355  4.24690  2.90347  2.73739  3.18146  2.89801  2.37887  2.77519  2.98518  4.58477  3.61503
          0.03033  3.90646  4.62881  0.61958  0.77255  0.52264  0.89883
     52   3.00287  4.96838  3.18115  2.79603  4.36257  3.48888  3.77761  3.79392  0.99273  3.35150  4.31095  3.21906  3.98668  2.96704  2.43756  3.04253  3.25353  3.49973  5.40313  4.22071     61 - -
          2.68618  4.42225  2.77519  2.73123  3.46354  2.40513  3.72494  3.29354  2.67741  2.69355  4.24690  2.90347  2.73739  3.18146  2.89801  2.37887  2.77519  2.98518  4.58477  3.61503
          0.03033  3.90646  4.62881  0.61958  0.77255  0.52264  0.89883
     53   2.98120  5.09967  2.50149  0.97802  4.45010  3.29574  3.88522  3.91073  2.77000  3.52230  4.49462  2.95175  3.90187  3.10004  3.18252  2.96002  3.28562  3.59099  5.61526  4.33728     62 - -
          2.68618  4.42225  2.77519  2.73123  3.46354  2.40513  3.72494  3.29354  2.67741  2.69355  4.24690  2.90347  2.73739  3.18146  2.89801  2.37887  2.77519  2.98518  4.58477  3.61503
          0.03033  3.90646  4.62881  0.61958  0.77255  0.52264  0.89883
     54   3.04349  4.88064  3.53757  3.04130  4.24382  3.52523  3.84844  3.78771  2.25045  3.29745  4.29655  3.39854  4.02599  3.06691  0.92772  3.12590  3.30702  3.51014  5.31298  4.16360     63 - -
          2.68618  4.42225  2.77519  2.73123  3.46354  2.40513  3.72494  3.29354  2.67741  2.69355  4.24690  2.90347  2.73739  3.18146  2.89801  2.37887  2.77519  2.98518  4.58477  3.61503
          0.03033  3.90646  4.62881  0.61958  0.77255  0.52264  0.89883
     55   3.00287  4.96838  3.18115  2.79603  4.36257  3.48888  3.77761  3.79392  0.99273  3.35150  4.31095  3.21906  3.98668  2.96704  2.43756  3.04253  3.25353  3.49973  5.40313  4.22071     64 - -
          2.68618  4.42225  2.77519  2.73123  3.46354  2.40513  3.72494  3.29354  2.67741  2.69355  4.24690  2.90347  2.73739  3.18146  2.89801  2.37887  2.77519  2.98518  4.58477  3.61503
          0.03033  3.90646  4.62881  0.61958  0.77255  0.52264  0.89883
     56   0.96587  4.20878  3.49688  3.28952  4.08600  3.03245  4.30758  3.21659  3.30665  3.09665  4.12459  3.43062  3.77487  3.64466  3.55496  2.55870  2.83840  2.86511  5.50976  4.31374     65 - -
          2.68618  4.42225  2.77519  2.73123  3.46354  2.40513  3.72494  3.29354  2.67741  2.69355  4.24690  2.90347  2.73739  3.18146  2.89801  2.37887  2.77519  2.98518  4.58477  3.61503
          0.03033  3.90646  4.62881  0.61958  0.77255  0.52264  0.89883
     57   1.22176  4.11854  3.40200  3.10665  4.12991  2.93878  4.15134  3.38525  3.11990  3.18607  4.06142  3.27075  3.42607  3.43576  3.41710  2.31506  2.46669  2.93961  5.51246  4.30002     66 - -
          2.68618  4.42225  2.77519  2.73123  3.46354  2.40513  3.72494  3.29354  2.67741  2.69355  4.24690  2.90347  2.73739  3.18146  2.89801  2.37887  2.77519  2.98518  4.58477  3.61503
          0.03033  3.90646  4.62881  0.61958  0.77255  0.52264  0.89883
     58   2.69663  4.41550  3.55456  3.13107  3.41936  3.53293  4.04378  2.67811  2.99578  1.47029  3.42997  3.47716  2.58411  3.38594  3.28171  2.93295  3.00327  2.55614  5.03818  3.76918     67 - -
          2.68618  4.42225  2.77519  2.73123  3.46354  2.40513  3.72494  3.29354  2.67741  2.69355  4.24690  2.90347  2.73739  3.18146  2.89801  2.37887  2.77519  2.98518  4.58477  3.61503
          0.03033  3.90646  4.62881  0.61958  0.77255  0.52264  0.89883
     59   2.52508  4.37970  3.09730  2.55325  3.62923  3.38717  3.60484  3.04119  2.50877  2.71662  3.54677  3.01810  2.49662  2.85274  2.91207  2.63749  2.75407  2.78197  4.84875  3.70679     68 - -
          2.68618  4.42225  2.77519  2.73123  3.46354  2.40513  3.72494  3.29354  2.67741  2.69355  4.24690  2.90347  2.73739  3.18146  2.89801  2.37887  2.77519  2.98518  4.58477  3.61503
          0.17184  3.90646  1.98212  0.61958  0.77255  0.52264  0.89883
     60   1.38764  4.06419  3.29548  3.03659  4.05157  2.87964  4.09656  3.24672  3.05708  3.10091  4.00573  3.20593  3.61652  3.38619  3.34519  2.17508  2.51886  2.82593  5.45320  4.22597     69 - -
          2.68618  4.42225  2.77519  2.73123  3.46354  2.40513  3.72494  3.29354  2.67741  2.69355  4.24690  2.90347  2.73739  3.18146  2.89801  2.37887  2.77519  2.98518  4.58477  3.61503
          0.03486  3.76949  4.49183  0.61958  0.77255  0.63288  0.75728
     61   1.28676  4.12074  3.27157  3.03240  4.00975  2.92887  4.10235  3.20900  3.05857  3.03451  3.99712  3.23088  3.32408  3.40090  3.34207  2.41699  2.69615  2.82806  5.41628  4.19648     70 - -
          2.68618  4.42225  2.77519  2.73123  3.46354  2.40513  3.72494  3.29354  2.67741  2.69355  4.24690  2.90347  2.73739  3.18146  2.89801  2.37887  2.77519  2.98518  4.58477  3.61503
          0.03486  3.76949  4.49183  0.61958  0.77255  0.63288  0.75728
     62   2.28175  4.18485  3.21851  2.92584  3.95667  2.99778  4.00123  3.19075  2.89955  2.97818  3.92572  3.18735  3.15363  3.27684  3.20119  2.45939  1.57473  2.83247  5.35132  4.11551     71 - -
          2.68618  4.42225  2.77519  2.73123  3.46354  2.40513  3.72494  3.29354  2.67741  2.69355  4.24690  2.90347  2.73739  3.18146  2.89801  2.37887  2.77519  2.98518  4.58477  3.61503
          0.03486  3.76949  4.49183  0.61958  0.77255  0.63288  0.75728
     63   2.50433  4.19456  3.76290  3.35665  3.61319  3.39787  4.25723  2.22662  3.24130  2.37984  3.52327  3.57922  3.99007  3.59802  3.50988  2.81382  2.34219  1.51975  5.26625  4.02945     72 - -
          2.68618  4.42225  2.77519  2.73123  3.46354  2.40513  3.72494  3.29354  2.67741  2.69355  4.24690  2.90347  2.73739  3.18146  2.89801  2.37887  2.77519  2.98518  4.58477  3.61503
          0.03486  3.76949  4.49183  0.61958  0.77255  0.57362  0.82892
     64   2.67803  4.44371  3.27913  3.11075  4.10870  3.13459  4.19206  3.64020  3.16325  3.27298  4.32121  3.42272  0.94373  3.55387  3.41439  2.84399  3.11530  3.29213  5.31019  4.22899     73 - -
          2.68618  4.42225  2.77519  2.73123  3.46354  2.40513  3.72494  3.29354  2.67741  2.69355  4.24690  2.90347  2.73739  3.18146  2.89801  2.37887  2.77519  2.98518  4.58477  3.61503
          0.03332  3.81407  4.53642  0.61958  0.77255  0.59992  0.79596
     65   2.24515  4.17948  3.11327  2.92602  4.18828  1.44500  4.08949  3.54732  3.04171  3.29290  4.18319  3.16753  3.64498  3.36870  3.34682  2.41206  2.37899  3.07150  5.51988  4.29717     74 - -
          2.68618  4.42225  2.77519  2.73123  3.46354  2.40513  3.72494  3.29354  2.67741  2.69355  4.24690  2.90347  2.73739  3.18146  2.89801  2.37887  2.77519  2.98518  4.58477  3.61503
          0.03332  3.81407  4.53642  0.61958  0.77255  0.59992  0.79596
     66   2.42372  4.34426  3.06672  2.75040  3.80120  3.12981  3.83824  3.27571  2.68893  2.95540  3.89024  3.10667  1.79155  3.10968  3.00923  2.56342  2.80201  2.94820  5.16191  3.87195     75 - -
          2.68618  4.42225  2.77519  2.73123  3.46354  2.40513  3.72494  3.29354  2.67741  2.69355  4.24690  2.90347  2.73739  3.18146  2.89801  2.37887  2.77519  2.98518  4.58477  3.61503
          0.04916  3.81407  3.65302  0.61958  0.77255  0.59992  0.79596
     67   2.21129  4.15052  3.12596  2.91548  4.07927  1.52657  4.05056  3.48122  3.00302  3.23076  4.11678  3.14905  3.63171  3.33426  3.31009  2.29070  2.68392  2.84390  5.45533  4.18069     76 - -
          2.68618  4.42225  2.77519  2.73123  3.46354  2.40513  3.72494  3.29354  2.67741  2.69355  4.24690  2.90347  2.73739  3.18146  2.89801  2.37887  2.77519  2.98518  4.58477  3.61503
          0.08073  3.79875  2.89758  0.61958  0.77255  0.61154  0.78201
     68   3.02501  4.52511  3.99538  3.63936  3.09757  3.82592  4.33252  2.30108  3.40807  1.03781  3.16625  3.92570  4.28500  3.80525  3.60180  3.38939  3.32657  2.30654  4.92904  3.62350     77 - -
          2.68618  4.42225  2.77519  2.73123  3.46354  2.40513  3.72494  3.29354  2.67741  2.69355  4.24690  2.90347  2.73739  3.18146  2.89801  2.37887  2.77519  2.98518  4.58477  3.61503
          0.03544  3.75346  4.47581  0.61958  0.77255  0.64412  0.74470
     69   2.85726  4.93159  2.45142  1.20863  4.26419  3.20236  3.78483  3.69441  2.65074  3.33305  4.31709  2.87854  3.80270  3.00613  3.04346  2.85500  3.16223  3.39242  5.45886  4.18612     78 - -
          2.68618  4.42225  2.77519  2.73123  3.46354  2.40513  3.72494  3.29354  2.67741  2.69355  4.24690  2.90347  2.73739  3.18146  2.89801  2.37887  2.77519  2.98518  4.58477  3.61503
          0.03544  3.75346  4.47581  0.61958  0.77255  0.64412  0.74470
     70   2.22892  4.14367  3.19923  2.91336  3.97311  2.95276  3.99065  3.22880  2.89263  3.02860  3.94090  3.15929  3.40172  3.26533  3.19353  2.31016  1.63229  2.84121  5.36376  4.11605     79 - -
          2.68618  4.42225  2.77519  2.73123  3.46354  2.40513  3.72494  3.29354  2.67741  2.69355  4.24690  2.90347  2.73739  3.18146  2.89801  2.37887  2.77519  2.98518  4.58477  3.61503
          0.03544  3.75346  4.47581  0.61958  0.77255  0.64412  0.74470
     71   1.37675  4.10567  3.43664  3.15837  3.85172  2.99646  4.15620  2.84865  3.11863  2.78355  3.84043  3.32115  3.71157  3.47124  3.38703  2.46575  2.71166  2.44884  5.36941  4.11790     80 - -
          2.68618  4.42225  2.77519  2.73123  3.46354  2.40513  3.72494  3.29354  2.67741  2.69355  4.24690  2.90347  2.73739  3.18146  2.89801  2.37887  2.77519  2.98518  4.58477  3.61503
          0.03544  3.75346  4.47581  0.61958  0.77255  0.64412  0.74470
     72   2.52914  4.31131  3.17789  3.06474  4.19971  0.93919  4.18834  3.77388  3.22913  3.44241  4.42069  3.34333  3.69862  3.56361  3.47437  2.69845  3.00132  3.32580  5.32242  4.29905     81 - -
          2.68618  4.42225  2.77519  2.73123  3.46354  2.40513  3.72494  3.29354  2.67741  2.69355  4.24690  2.90347  2.73739  3.18146  2.89801  2.37887  2.77519  2.98518  4.58477  3.61503
          0.03544  3.75346  4.47581  0.61958  0.77255  0.64412  0.74470
     73   2.60743  4.37975  3.20256  3.02800  4.02535  3.07421  4.11203  3.54377  3.07570  3.18231  4.23025  3.34456  1.08228  3.46842  3.33125  2.77224  3.04071  3.20249  5.24106  4.14591     82 - -
          2.68618  4.42225  2.77519  2.73123  3.46354  2.40513  3.72494  3.29354  2.67741  2.69355  4.24690  2.90347  2.73739  3.18146  2.89801  2.37887  2.77519  2.98518  4.58477  3.61503
          0.03544  3.75346  4.47581  0.61958  0.77255  0.64412  0.74470
     74   1.40518  4.09246  3.26441  2.99718  4.01014  2.91200  4.06740  3.18053  3.01115  3.01887  3.95477  3.19698  3.32289  3.35109  3.30536  2.37506  2.53839  2.79267  5.42201  4.19628     83 - -
          2.68618  4.42225  2.77519  2.73123  3.46354  2.40513  3.72494  3.29354  2.67741  2.69355  4.24690  2.90347  2.73739  3.18146  2.89801  2.37887  2.77519  2.98518  4.58477  3.61503
          0.03544  3.75346  4.47581  0.61958  0.77255  0.64412  0.74470
     75   2.82350  5.15121  1.33782  2.02258  4.46693  3.12119  3.72109  3.94717  2.74239  3.55653  4.46637  2.66967  3.75255  2.91713  3.28467  2.75703  3.13310  3.57858  5.69375  4.27492     84 - -
          2.68618  4.42225  2.77519  2.73123  3.46354  2.40513  3.72494  3.29354  2.67741  2.69355  4.24690  2.90347  2.73739  3.18146  2.89801  2.37887  2.77519  2.98518  4.58477  3.61503
          0.03544  3.75346  4.47581  0.61958  0.77255  0.64412  0.74470
     76   1.20061  4.14023  3.34696  3.13763  3.93828  2.96685  4.17301  3.04679  3.15082  2.93306  3.98219  3.31573  3.69523  3.50425  3.40694  2.49363  2.76293  2.72238  5.37774  4.16548     85 - -
          2.68618  4.42225  2.77519  2.73123  3.46354  2.40513  3.72494  3.29354  2.67741  2.69355  4.24690  2.90347  2.73739  3.18146  2.89801  2.37887  2.77519  2.98518  4.58477  3.61503
          0.03544  3.75346  4.47581  0.61958  0.77255  0.64412  0.74470
     77   2.29088  4.24291  2.99675  2.77101  4.02727  2.95585  3.93906  3.47651  2.83917  3.17098  4.06988  3.08177  1.83528  3.20431  3.16228  2.19094  2.73056  3.04653  5.37724  4.09517     86 - -
          2.68618  4.42225  2.77519  2.73123  3.46354  2.40513  3.72494  3.29354  2.67741  2.69355  4.24690  2.90347  2.73739  3.18146  2.89801  2.37887  2.77519  2.98518  4.58477  3.61503
          0.03544  3.75346  4.47581  0.61958  0.77255  0.64412  0.74470
     78   1.46129  4.06333  3.39741  3.08251  3.94684  2.93447  4.09247  3.02032  3.04914  2.94651  3.89003  3.24968  3.64996  3.38756  3.33545  2.29637  2.52750  2.54591  5.38635  4.15982     87 - -
          2.68618  4.42225  2.77519  2.73123  3.46354  2.40513  3.72494  3.29354  2.67741  2.69355  4.24690  2.90347  2.73739  3.18146  2.89801  2.37887  2.77519  2.98518  4.58477  3.61503
          0.03544  3.75346  4.47581  0.61958  0.77255  0.64412  0.74470
     79   2.52914  4.31131  3.17789  3.06474  4.19971  0.93919  4.18834  3.77388  3.22913  3.44241  4.42069  3.34333  3.69862  3.56361  3.47437  2.69845  3.00132  3.32580  5.32242  4.29905     88 - -
          2.68618  4.42225  2.77519  2.73123  3.46354  2.40513  3.72494  3.29354  2.67741  2.69355  4.24690  2.90347  2.73739  3.18146  2.89801  2.37887  2.77519  2.98518  4.58477  3.61503
          0.03544  3.75346  4.47581  0.61958  0.77255  0.64412  0.74470
     80   1.20061  4.14023  3.34696  3.13763  3.93828  2.96685  4.17301  3.04679  3.15082  2.93306  3.98219  3.31573  3.69523  3.50425  3.40694  2.49363  2.76293  2.72238  5.37774  4.16548     89 - -
          2.68618  4.42225  2.77519  2.73123  3.46354  2.40513  3.72494  3.29354  2.67741  2.69355  4.24690  2.90347  2.73739  3.18146  2.89801  2.37887  2.77519  2.98518  4.58477  3.61503
          0.03544  3.75346  4.47581  0.61958  0.77255  0.64412  0.74470
     81   2.52126  4.24339  3.89365  3.53769  3.53460  3.53180  4.40779  2.06844  3.41644  2.23051  3.46694  3.74245  4.11499  3.78002  3.65852  2.98081  2.99259  1.29126  5.29091  4.02601     90 - -
          2.68618  4.42225  2.77519  2.73123  3.46354  2.40513  3.72494  3.29354  2.67741  2.69355  4.24690  2.90347  2.73739  3.18146  2.89801  2.37887  2.77519  2.98518  4.58477  3.61503
          0.03544  3.75346  4.47581  0.61958  0.77255  0.64412  0.74470
     82   2.29168  4.11387  3.40095  3.04156  3.71131  2.71461  4.01126  2.80682  2.99825  2.75135  3.70003  3.27616  3.73654  3.33753  3.29127  2.34506  2.69798  1.76601  5.17864  3.92911     91 - -
          2.68618  4.42225  2.77519  2.73123  3.46354  2.40513  3.72494  3.29354  2.67741  2.69355  4.24690  2.90347  2.73739  3.18146  2.89801  2.37887  2.77519  2.98518  4.58477  3.61503
          0.03544  3.75346  4.47581  0.61958  0.77255  0.64412  0.74470
     83   2.52914  4.31131  3.17789  3.06474  4.19971  0.93919  4.18834  3.77388  3.22913  3.44241  4.42069  3.34333  3.69862  3.56361  3.47437  2.69845  3.00132  3.32580  5.32242  4.29905     92 - -
          2.68618  4.42225  2.77519  2.73123  3.46354  2.40513  3.72494  3.29354  2.67741  2.69355  4.24690  2.90347  2.73739  3.18146  2.89801  2.37887  2.77519  2.98518  4.58477  3.61503
          0.03544  3.75346  4.47581  0.61958  0.77255  0.64412  0.74470
     84   2.52914  4.31131  3.17789  3.06474  4.19971  0.93919  4.18834  3.77388  3.22913  3.44241  4.42069  3.34333  3.69862  3.56361  3.47437  2.69845  3.00132  3.32580  5.32242  4.29905     93 - -
          2.68618  4.42225  2.77519  2.73123  3.46354  2.40513  3.72494  3.29354  2.67741  2.69355  4.24690  2.90347  2.73739  3.18146  2.89801  2.37887  2.77519  2.98518  4.58477  3.61503
          0.03544  3.75346  4.47581  0.61958  0.77255  0.58486  0.81460
     85   2.57842  4.35903  3.23686  3.12799  4.26764  0.85255  4.25107  3.85088  3.29899  3.51397  4.49057  3.40163  3.74778  3.62932  3.54145  2.74855  3.05400  3.39363  5.38056  4.36768     94 - -
          2.68618  4.42225  2.77519  2.73123  3.46354  2.40513  3.72494  3.29354  2.67741  2.69355  4.24690  2.90347  2.73739  3.18146  2.89801  2.37887  2.77519  2.98518  4.58477  3.61503
          0.03384  3.79875  4.52110  0.61958  0.77255  0.61154  0.78201
     86   2.20019  4.13954  3.18416  2.93663  4.08701  2.90362  4.04494  3.43682  2.97088  3.19430  4.08207  3.16039  3.63091  3.31850  3.27570  1.41542  2.37817  2.98123  5.46080  4.20037     95 - -
          2.68618  4.42225  2.77519  2.73123  3.46354  2.40513  3.72494  3.29354  2.67741  2.69355  4.24690  2.90347  2.73739  3.18146  2.89801  2.37887  2.77519  2.98518  4.58477  3.61503
          0.03384  3.79875  4.52110  0.61958  0.77255  0.61154  0.78201
     87   2.57054  4.57052  2.82588  2.57823  4.00802  3.18084  3.79463  3.50275  2.58315  3.09778  4.03465  3.01434  1.80479  2.64791  2.91923  2.66098  2.91734  3.16795  5.31960  4.01843     96 - -
          2.68618  4.42225  2.77519  2.73123  3.46354  2.40513  3.72494  3.29354  2.67741  2.69355  4.24690  2.90347  2.73739  3.18146  2.89801  2.37887  2.77519  2.98518  4.58477  3.61503
          0.03384  3.79875  4.52110  0.61958  0.77255  0.61154  0.78201
     88   2.71445  4.69494  3.26123  2.70910  3.95144  3.44820  3.63893  3.33660  2.13832  2.92275  3.86505  3.11889  3.88545  2.73217  1.68886  2.79884  2.95890  2.78507  5.19254  3.93114     97 - -
          2.68618  4.42225  2.77519  2.73123  3.46354  2.40513  3.72494  3.29354  2.67741  2.69355  4.24690  2.90347  2.73739  3.18146  2.89801  2.37887  2.77519  2.98518  4.58477  3.61503
          0.03384  3.79875  4.52110  0.61958  0.77255  0.61154  0.78201
     89   2.24552  4.19625  3.09836  2.84152  4.09425  1.64450  3.99179  3.49401  2.92263  3.19535  4.06713  3.12063  3.00513  3.25205  3.25569  2.40393  2.69505  2.86860  5.43746  4.18757     98 - -
          2.68618  4.42225  2.77519  2.73123  3.46354  2.40513  3.72494  3.29354  2.67741  2.69355  4.24690  2.90347  2.73739  3.18146  2.89801  2.37887  2.77519  2.98518  4.58477  3.61503
          0.03384  3.79875  4.52110  0.61958  0.77255  0.61154  0.78201
     90   2.92541  4.76616  3.40887  2.93789  4.10208  3.42517  3.77645  3.64020  2.21592  3.16972  4.17362  3.30238  3.93295  3.00201  1.09749  3.01419  3.19747  3.36779  5.21613  4.04725     99 - -
          2.68618  4.42225  2.77519  2.73123  3.46354  2.40513  3.72494  3.29354  2.67741  2.69355  4.24690  2.90347  2.73739  3.18146  2.89801  2.37887  2.77519  2.98518  4.58477  3.61503
          0.03384  3.79875  4.52110  0.61958  0.77255  0.59048  0.80758
     91   2.42952  4.32149  3.20334  2.72340  3.69707  3.25095  3.76333  3.04530  2.64517  2.68839  3.65799  3.11476  2.35419  3.01922  3.00479  2.45614  2.74467  2.56282  5.06385  3.81302    100 - -
          2.68618  4.42225  2.77519  2.73123  3.46354  2.40513  3.72494  3.29354  2.67741  2.69355  4.24690  2.90347  2.73739  3.18146  2.89801  2.37887  2.77519  2.98518  4.58477  3.61503
          0.03332  3.81407  4.53642  0.61958  0.77255  0.59992  0.79596
     92   2.33050  4.25873  3.02820  2.77812  3.93228  1.56841  3.90742  3.42444  2.81125  3.12648  4.01174  3.09651  3.68108  3.18682  3.13286  2.47754  2.75276  3.02290  5.25680  3.99300    101 - -
          2.68618  4.42225  2.77519  2.73123  3.46354  2.40513  3.72494  3.29354  2.67741  2.69355  4.24690  2.90347  2.73739  3.18146  2.89801  2.37887  2.77519  2.98518  4.58477  3.61503
          0.03332  3.81407  4.53642  0.61958  0.77255  0.59992  0.79596
     93   1.93994  4.27770  3.29701  2.79224  3.56408  3.29863  3.77983  2.95450  2.71411  2.65179  3.55247  3.17028  3.01962  3.06803  3.06416  2.61569  2.67035  2.68613  3.92411  3.71982    102 - -
          2.68618  4.42225  2.77519  2.73123  3.46354  2.40513  3.72494  3.29354  2.67741  2.69355  4.24690  2.90347  2.73739  3.18146  2.89801  2.37887  2.77519  2.98518  4.58477  3.61503
          0.03332  3.81407  4.53642  0.61958  0.77255  0.59992  0.79596
     94   2.15449  4.14515  3.62365  3.19076  3.67654  3.25621  4.11186  2.50004  3.11656  2.57914  3.59172  3.42455  3.60152  3.44306  3.40901  2.65178  2.52410  1.65636  5.20633  3.98937    103 - -
          2.68618  4.42225  2.77519  2.73123  3.46354  2.40513  3.72494  3.29354  2.67741  2.69355  4.24690  2.90347  2.73739  3.18146  2.89801  2.37887  2.77519  2.98518  4.58477  3.61503
          0.03332  3.81407  4.53642  0.61958  0.77255  0.59992  0.79596
     95   2.33208  4.56775  2.43068  2.42070  4.16270  3.10829  3.76941  3.56333  2.67719  3.21968  4.06940  2.89033  2.10760  2.96697  3.11889  2.47581  2.82754  3.17202  5.46342  4.13133    104 - -
          2.68618  4.42225  2.77519  2.73123  3.46354  2.40513  3.72494  3.29354  2.67741  2.69355  4.24690  2.90347  2.73739  3.18146  2.89801  2.37887  2.77519  2.98518  4.58477  3.61503
          0.03332  3.81407  4.53642  0.61958  0.77255  0.59992  0.79596
     96   1.93645  4.11410  3.18943  2.94715  4.17661  1.69801  4.07808  3.49015  3.03957  3.24694  4.10566  3.15994  3.61389  3.34502  3.35759  2.34325  2.36257  3.00417  5.52901  4.30503    105 - -
          2.68618  4.42225  2.77519  2.73123  3.46354  2.40513  3.72494  3.29354  2.67741  2.69355  4.24690  2.90347  2.73739  3.18146  2.89801  2.37887  2.77519  2.98518  4.58477  3.61503
          0.03332  3.81407  4.53642  0.61958  0.77255  0.59992  0.79596
     97   2.09670  4.25523  3.11853  2.88577  4.06339  2.99992  4.02963  3.37985  2.93815  3.11258  4.06301  3.17386  1.62378  3.30066  3.25017  2.49243  2.77523  2.99133  5.42832  4.18790    106 - -
          2.68618  4.42225  2.77519  2.73123  3.46354  2.40513  3.72494  3.29354  2.67741  2.69355  4.24690  2.90347  2.73739  3.18146  2.89801  2.37887  2.77519  2.98518  4.58477  3.61503
          0.03332  3.81407  4.53642  0.61958  0.77255  0.59992  0.79596
     98   2.36014  4.36931  2.97171  2.65473  4.11418  2.02207  3.83213  3.55119  2.64725  3.18924  4.03066  3.02946  3.68966  3.04664  2.67929  2.08298  2.75127  3.12285  5.40334  4.12749    107 - -
          2.68618  4.42225  2.77519  2.73123  3.46354  2.40513  3.72494  3.29354  2.67741  2.69355  4.24690  2.90347  2.73739  3.18146  2.89801  2.37887  2.77519  2.98518  4.58477  3.61503
          0.03332  3.81407  4.53642  0.61958  0.77255  0.59992  0.79596
     99   3.00039  4.48698  4.24087  3.77383  3.12464  4.04149  4.47942  2.10460  3.56359  1.14417  3.04750  4.05301  4.42123  3.89089  3.77513  3.43833  3.28145  1.95388  5.06426  3.81342    108 - -
          2.68618  4.42225  2.77519  2.73123  3.46354  2.40513  3.72494  3.29354  2.67741  2.69355  4.24690  2.90347  2.73739  3.18146  2.89801  2.37887  2.77519  2.98518  4.58477  3.61503
          0.03332  3.81407  4.53642  0.61958  0.77255  0.59992  0.79596
    100   3.12468  4.56117  4.32460  3.85009  2.63214  4.17032  4.35178  2.20897  3.69033  1.05421  2.97112  4.11611  4.48326  3.93015  3.88409  3.55671  3.37659  2.26909  4.76685  3.38390    109 - -
          2.68618  4.42225  2.77519  2.73123  3.46354  2.40513  3.72494  3.29354  2.67741  2.69355  4.24690  2.90347  2.73739  3.18146  2.89801  2.37887  2.77519  2.98518  4.58477  3.61503
          0.03332  3.81407  4.53642  0.61958  0.77255  0.59992  0.79596
    101   1.24424  4.10391  3.27776  3.05297  4.12925  2.50360  4.13928  3.40662  3.12422  3.21176  4.10578  3.22924  3.63443  3.43586  3.41280  2.37856  2.67630  2.95255  5.49335  4.28742    110 - -
          2.68618  4.42225  2.77519  2.73123  3.46354  2.40513  3.72494  3.29354  2.67741  2.69355  4.24690  2.90347  2.73739  3.18146  2.89801  2.37887  2.77519  2.98518  4.58477  3.61503
          0.03332  3.81407  4.53642  0.61958  0.77255  0.59992  0.79596
    102   2.31658  4.26899  3.03276  2.81092  4.07300  2.97970  3.97998  3.52793  2.88318  3.21960  4.11629  3.11678  1.66706  3.24597  3.20526  2.21437  2.76012  3.08980  5.42001  4.14028    111 - -
          2.68618  4.42225  2.77519  2.73123  3.46354  2.40513  3.72494  3.29354  2.67741  2.69355  4.24690  2.90347  2.73739  3.18146  2.89801  2.37887  2.77519  2.98518  4.58477  3.61503
          0.03332  3.81407  4.53642  0.61958  0.77255  0.59992  0.79596
    103   3.00039  4.48698  4.24087  3.77383  3.12464  4.04149  4.47942  2.10460  3.56359  1.14417  3.04750  4.05301  4.42123  3.89089  3.77513  3.43833  3.28145  1.95388  5.06426  3.81342    112 - -
          2.68618  4.42225  2.77519  2.73123  3.46354  2.40513  3.72494  3.29354  2.67741  2.69355  4.24690  2.90347  2.73739  3.18146  2.89801  2.37887  2.77519  2.98518  4.58477  3.61503
          0.03332  3.81407  4.53642  0.61958  0.77255  0.59992  0.79596
    104   3.12980  4.55867  4.34544  3.86408  2.54508  4.18563  4.33320  2.21518  3.71166  1.06877  2.96303  4.12332  4.48870  3.93583  3.90193  3.56366  3.37771  2.27928  4.73091  3.33581    113 - -
          2.68618  4.42225  2.77519  2.73123  3.46354  2.40513  3.72494  3.29354  2.67741  2.69355  4.24690  2.90347  2.73739  3.18146  2.89801  2.37887  2.77519  2.98518  4.58477  3.61503
          0.03332  3.81407  4.53642  0.61958  0.77255  0.59992  0.79596
    105   2.72644  4.39746  3.62710  3.21255  2.69603  3.50992  3.69181  3.02216  2.97299  2.61317  3.65862  3.45149  4.01293  3.38211  3.20695  2.58379  3.03409  2.81381  1.83399  2.70927    114 - -
          2.68618  4.42225  2.77519  2.73123  3.46354  2.40513  3.72494  3.29354  2.67741  2.69355  4.24690  2.90347  2.73739  3.18146  2.89801  2.37887  2.77519  2.98518  4.58477  3.61503
          0.03332  3.81407  4.53642  0.61958  0.77255  0.59992  0.79596
    106   2.72182  4.95301  2.38076  1.46026  4.33245  3.18872  3.70993  3.76056  2.56682  3.38507  4.26863  2.78100  3.77908  2.89513  3.00196  2.46215  3.02723  3.40160  5.57516  4.19002    115 - -
          2.68618  4.42225  2.77519  2.73123  3.46354  2.40513  3.72494  3.29354  2.67741  2.69355  4.24690  2.90347  2.73739  3.18146  2.89801  2.37887  2.77519  2.98518  4.58477  3.61503
          0.03332  3.81407  4.53642  0.61958  0.77255  0.59992  0.79596
    107   2.82070  4.73629  3.40728  2.83686  3.85057  3.51540  3.67959  3.29294  2.14177  2.57014  3.87860  3.22013  3.95077  2.88999  1.50168  2.91540  3.05964  3.07268  5.13766  3.85786    116 - -
          2.68618  4.42225  2.77519  2.73123  3.46354  2.40513  3.72494  3.29354  2.67741  2.69355  4.24690  2.90347  2.73739  3.18146  2.89801  2.37887  2.77519  2.98518  4.58477  3.61503
          0.03332  3.81407  4.53642  0.61958  0.77255  0.59992  0.79596
    108   2.23745  4.14722  3.27119  2.99309  4.00460  2.96111  4.05445  3.25017  2.97221  3.07387  3.99074  3.21134  3.67178  3.33866  3.26488  2.19524  1.51898  2.85658  5.40524  4.15418    117 - -
          2.68618  4.42225  2.77519  2.73123  3.46354  2.40513  3.72494  3.29354  2.67741  2.69355  4.24690  2.90347  2.73739  3.18146  2.89801  2.37887  2.77519  2.98518  4.58477  3.61503
          0.03332  3.81407  4.53642  0.61958  0.77255  0.59992  0.79596
    109   2.65578  4.34556  3.59886  3.20821  3.28853  3.50733  4.04327  2.52267  3.02641  1.44622  3.40535  3.50594  4.02943  3.44061  3.28183  2.62156  2.98103  2.39179  4.94185  3.59913    118 - -
          2.68618  4.42225  2.77519  2.73123  3.46354  2.40513  3.72494  3.29354  2.67741  2.69355  4.24690  2.90347  2.73739  3.18146  2.89801  2.37887  2.77519  2.98518  4.58477  3.61503
          0.03332  3.81407  4.53642  0.61958  0.77255  0.59992  0.79596
    110   2.39066  4.27100  3.28408  2.96376  3.81231  3.11550  4.01140  3.06050  2.91645  2.81287  3.84515  3.25202  1.73123  3.30025  3.22186  2.57130  2.80334  2.46093  5.27437  3.99770    119 - -
          2.68618  4.42225  2.77519  2.73123  3.46354  2.40513  3.72494  3.29354  2.67741  2.69355  4.24690  2.90347  2.73739  3.18146  2.89801  2.37887  2.77519  2.98518  4.58477  3.61503
          0.03332  3.81407  4.53642  0.61958  0.77255  0.59992  0.79596
    111   2.49515  4.37100  3.87484  3.49214  1.60009  3.65891  3.95620  2.52562  3.41807  2.09960  3.34725  3.69339  4.15296  3.67507  3.64208  3.07020  3.10143  2.43251  4.46061  2.92770    120 - -
          2.68618  4.42225  2.77519  2.73123  3.46354  2.40513  3.72494  3.29354  2.67741  2.69355  4.24690  2.90347  2.73739  3.18146  2.89801  2.37887  2.77519  2.98518  4.58477  3.61503
          0.03332  3.81407  4.53642  0.61958  0.77255  0.59992  0.79596
    112   2.51539  4.51713  2.76113  2.58210  4.14450  1.55733  3.86383  3.65724  2.71432  3.27898  4.17595  3.00403  3.74077  2.66581  3.06266  2.61242  2.90391  3.25385  5.42554  4.13690    121 - -
          2.68618  4.42225  2.77519  2.73123  3.46354  2.40513  3.72494  3.29354  2.67741  2.69355  4.24690  2.90347  2.73739  3.18146  2.89801  2.37887  2.77519  2.98518  4.58477  3.61503
          0.03332  3.81407  4.53642  0.61958  0.77255  0.59992  0.79596
    113   2.68695  4.81932  1.63500  2.34950  4.00372  3.26725  3.73967  2.90350  2.66268  3.05264  4.02158  2.87577  3.81374  2.94156  3.13208  2.71949  2.97831  3.01734  5.38917  3.99179    122 - -
          2.68618  4.42225  2.77519  2.73123  3.46354  2.40513  3.72494  3.29354  2.67741  2.69355  4.24690  2.90347  2.73739  3.18146  2.89801  2.37887  2.77519  2.98518  4.58477  3.61503
          0.03332  3.81407  4.53642  0.61958  0.77255  0.59992  0.79596
    114   2.76228  4.32237  4.04336  3.70593  3.50878  3.66210  4.51817  2.05769  3.57276  2.20690  3.48412  3.90476  4.22676  3.93735  3.79065  3.16295  3.12583  1.10212  5.28291  4.01032    123 - -
          2.68618  4.42225  2.77519  2.73123  3.46354  2.40513  3.72494  3.29354  2.67741  2.69355  4.24690  2.90347  2.73739  3.18146  2.89801  2.37887  2.77519  2.98518  4.58477  3.61503
          0.03332  3.81407  4.53642  0.61958  0.77255  0.59992  0.79596
    115   2.78308  4.99953  2.55984  1.50609  4.30906  3.29537  3.65695  3.74476  2.35974  3.31172  4.19385  2.85303  3.81838  2.82750  2.47548  2.76851  3.04210  3.41175  5.47518  4.14761    124 - -
          2.68618  4.42225  2.77519  2.73123  3.46354  2.40513  3.72494  3.29354  2.67741  2.69355  4.24690  2.90347  2.73739  3.18146  2.89801  2.37887  2.77519  2.98518  4.58477  3.61503
          0.03332  3.81407  4.53642  0.61958  0.77255  0.59992  0.79596
    116   2.77651  4.49338  3.40618  3.06429  2.59462  3.53255  3.61612  3.09616  2.97450  2.70177  3.74562  3.35870  4.02931  3.33097  3.24914  2.61144  3.07590  2.88027  4.20455  1.55516    125 - -
          2.68618  4.42225  2.77519  2.73123  3.46354  2.40513  3.72494  3.29354  2.67741  2.69355  4.24690  2.90347  2.73739  3.18146  2.89801  2.37887  2.77519  2.98518  4.58477  3.61503
          0.03332  3.81407  4.53642  0.61958  0.77255  0.59992  0.79596
    117   2.91186  4.36740  4.27455  3.76400  3.33226  4.05206  4.52640  1.90154  3.59443  1.79764  3.07346  4.04580  4.42625  3.92029  3.83460  3.41412  3.18646  1.29566  5.20819  3.97189    126 - -
          2.68618  4.42225  2.77519  2.73123  3.46354  2.40513  3.72494  3.29354  2.67741  2.69355  4.24690  2.90347  2.73739  3.18146  2.89801  2.37887  2.77519  2.98518  4.58477  3.61503
          0.03332  3.81407  4.53642  0.61958  0.77255  0.59992  0.79596
    118   2.92888  5.04462  1.00559  2.30287  4.41434  3.16822  3.88283  3.98966  2.95643  3.60902  4.58707  2.85577  3.81705  3.12279  3.46367  2.89875  3.26667  3.63552  5.59421  4.29850    127 - -
          2.68618  4.42225  2.77519  2.73123  3.46354  2.40513  3.72494  3.29354  2.67741  2.69355  4.24690  2.90347  2.73739  3.18146  2.89801  2.37887  2.77519  2.98518  4.58477  3.61503
          0.03332  3.81407  4.53642  0.61958  0.77255  0.59992  0.79596
    119   2.73122  4.40129  3.62621  3.22139  3.31080  3.56829  4.08551  2.53975  3.05170  1.33613  3.33327  3.54767  3.27467  3.45475  3.31185  2.99547  3.03939  2.45193  4.98938  3.71339    128 - -
          2.68618  4.42225  2.77519  2.73123  3.46354  2.40513  3.72494  3.29354  2.67741  2.69355  4.24690  2.90347  2.73739  3.18146  2.89801  2.37887  2.77519  2.98518  4.58477  3.61503
          0.03332  3.81407  4.53642  0.61958  0.77255  0.59992  0.79596
    120   2.43289  4.94912  1.40785  2.20595  4.39580  3.12634  3.77004  3.77734  2.77172  3.45939  4.36764  2.74897  3.76017  2.96506  3.29425  2.69642  3.04630  3.40844  5.67743  4.26420    129 - -
          2.68618  4.42225  2.77519  2.73123  3.46354  2.40513  3.72494  3.29354  2.67741  2.69355  4.24690  2.90347  2.73739  3.18146  2.89801  2.37887  2.77519  2.98518  4.58477  3.61503
          0.03332  3.81407  4.53642  0.61958  0.77255  0.59992  0.79596
    121   1.10140  4.16512  3.40501  3.19504  3.99578  2.99092  4.22375  3.11273  3.20981  2.99685  4.03624  3.35887  3.72475  3.55667  3.46359  2.51649  2.78986  2.77734  5.42885  4.22287    130 - -
          2.68618  4.42225  2.77519  2.73123  3.46354  2.40513  3.72494  3.29354  2.67741  2.69355  4.24690  2.90347  2.73739  3.18146  2.89801  2.37887  2.77519  2.98518  4.58477  3.61503
          0.03332  3.81407  4.53642  0.61958  0.77255  0.59992  0.79596
    122   2.73382  4.36011  3.73792  3.37078  1.55332  3.56822  3.77318  2.76283  3.30403  2.36790  3.51671  3.56449  4.08047  3.56877  3.53742  2.63420  3.05736  2.60931  4.26361  2.67074    131 - -
          2.68618  4.42225  2.77519  2.73123  3.46354  2.40513  3.72494  3.29354  2.67741  2.69355  4.24690  2.90347  2.73739  3.18146  2.89801  2.37887  2.77519  2.98518  4.58477  3.61503
          0.03332  3.81407  4.53642  0.61958  0.77255  0.59992  0.79596
    123   2.81463  4.48093  3.65959  3.17388  3.28057  3.66759  3.97066  2.59764  2.78005  1.38693  3.32987  3.51928  4.09672  3.31615  2.69147  3.06161  3.07814  2.52381  4.92866  3.63176    132 - -
          2.68618  4.42225  2.77519  2.73123  3.46354  2.40513  3.72494  3.29354  2.67741  2.69355  4.24690  2.90347  2.73739  3.18146  2.89801  2.37887  2.77519  2.98518  4.58477  3.61503
          0.03332  3.81407  4.53642  0.61958  0.77255  0.59992  0.79596
    124   3.00039  4.48698  4.24087  3.77383  3.12464  4.04149  4.47942  2.10460  3.56359  1.14417  3.04750  4.05301  4.42123  3.89089  3.77513  3.43833  3.28145  1.95388  5.06426  3.81342    133 - -
          2.68618  4.42225  2.77519  2.73123  3.46354  2.40513  3.72494  3.29354  2.67741  2.69355  4.24690  2.90347  2.73739  3.18146  2.89801  2.37887  2.77519  2.98518  4.58477  3.61503
          0.03332  3.81407  4.53642  0.61958  0.77255  0.59992  0.79596
    125   2.79691  5.06965  2.41655  1.48090  4.22166  3.26233  3.12455  3.81523  2.45417  3.36314  4.23967  2.78680  3.80644  2.83725  2.86551  2.76082  3.05974  3.47221  5.46113  4.05717    134 - -
          2.68618  4.42225  2.77519  2.73123  3.46354  2.40513  3.72494  3.29354  2.67741  2.69355  4.24690  2.90347  2.73739  3.18146  2.89801  2.37887  2.77519  2.98518  4.58477  3.61503
          0.03332  3.81407  4.53642  0.61958  0.77255  0.59992  0.79596
    126   2.66444  4.66363  2.87023  2.58849  3.50140  3.29403  1.88023  3.51487  2.50422  3.09857  4.02092  3.02596  3.84036  2.98325  2.82469  2.47918  2.97324  3.19581  4.94046  3.44929    135 - -
          2.68618  4.42225  2.77519  2.73123  3.46354  2.40513  3.72494  3.29354  2.67741  2.69355  4.24690  2.90347  2.73739  3.18146  2.89801  2.37887  2.77519  2.98518  4.58477  3.61503
          0.07945  3.81407  2.91290  0.61958  0.77255  0.59992  0.79596
    127   2.54623  4.32801  3.19844  3.08673  4.22366  0.90750  4.21026  3.80095  3.25349  3.46755  4.44512  3.36360  3.71583  3.58646  3.49786  2.71580  3.01961  3.34958  5.34301  4.32320    136 - -
          2.68618  4.42225  2.77519  2.73123  3.46354  2.40513  3.72494  3.29354  2.67741  2.69355  4.24690  2.90347  2.73739  3.18146  2.89801  2.37887  2.77519  2.98518  4.58477  3.61503
          0.03486  3.76949  4.49183  0.61958  0.77255  0.63288  0.75728
    128   3.04238  4.53713  4.02197  3.66491  3.10208  3.84765  4.35302  2.30498  3.43350  1.01380  3.16370  3.94987  4.30318  3.82673  3.62504  3.41146  3.34275  2.31484  4.94046  3.63893    137 - -
          2.68618  4.42225  2.77519  2.73123  3.46354  2.40513  3.72494  3.29354  2.67741  2.69355  4.24690  2.90347  2.73739  3.18146  2.89801  2.37887  2.77519  2.98518  4.58477  3.61503
          0.03486  3.76949  4.49183  0.61958  0.77255  0.63288  0.75728
    129   2.34869  4.27842  3.02133  2.81510  3.99913  2.98816  3.97132  3.45940  2.87254  3.15894  4.09760  3.12564  1.60825  3.25321  3.18032  2.37872  2.78903  3.05525  5.35341  4.07463    138 - -
          2.68618  4.42225  2.77519  2.73123  3.46354  2.40513  3.72494  3.29354  2.67741  2.69355  4.24690  2.90347  2.73739  3.18146  2.89801  2.37887  2.77519  2.98518  4.58477  3.61503
          0.03486  3.76949  4.49183  0.61958  0.77255  0.63288  0.75728
    130   2.62555  4.39634  3.22223  3.04914  4.04704  3.08984  4.13258  3.56879  3.09809  3.20583  4.25369  3.36458  1.04366  3.49023  3.35262  2.79062  3.05983  3.22570  5.25911  4.16745    139 - -
          2.68618  4.42225  2.77519  2.73123  3.46354  2.40513  3.72494  3.29354  2.67741  2.69355  4.24690  2.90347  2.73739  3.18146  2.89801  2.37887  2.77519  2.98518  4.58477  3.61503
          0.03486  3.76949  4.49183  0.61958  0.77255  0.63288  0.75728
    131   2.27007  4.18724  3.12216  2.93645  3.97486  2.91927  4.04756  3.48501  3.00300  3.21458  4.15186  3.17578  3.65026  3.36132  3.28998  1.25798  2.74307  3.04300  5.35647  4.05858    140 - -
          2.68618  4.42225  2.77519  2.73123  3.46354  2.40513  3.72494  3.29354  2.67741  2.69355  4.24690  2.90347  2.73739  3.18146  2.89801  2.37887  2.77519  2.98518  4.58477  3.61503
          0.03486  3.76949  4.49183  0.61958  0.77255  0.63288  0.75728
    132   2.62555  4.39634  3.22223  3.04914  4.04704  3.08984  4.13258  3.56879  3.09809  3.20583  4.25369  3.36458  1.04366  3.49023  3.35262  2.79062  3.05983  3.22570  5.25911  4.16745    141 - -
          2.68618  4.42225  2.77519  2.73123  3.46354  2.40513  3.72494  3.29354  2.67741  2.69355  4.24690  2.90347  2.73739  3.18146  2.89801  2.37887  2.77519  2.98518  4.58477  3.61503
          0.03486  3.76949  4.49183  0.61958  0.77255  0.63288  0.75728
    133   2.62555  4.39634  3.22223  3.04914  4.04704  3.08984  4.13258  3.56879  3.09809  3.20583  4.25369  3.36458  1.04366  3.49023  3.35262  2.79062  3.05983  3.22570  5.25911  4.16745    142 - -
          2.68618  4.42225  2.77519  2.73123  3.46354  2.40513  3.72494  3.29354  2.67741  2.69355  4.24690  2.90347  2.73739  3.18146  2.89801  2.37887  2.77519  2.98518  4.58477  3.61503
          0.03486  3.76949  4.49183  0.61958  0.77255  0.63288  0.75728
    134   2.12596  4.24512  3.08443  2.85541  4.02362  2.98731  4.00039  3.34388  2.90507  3.07373  4.03425  3.15053  1.69610  3.27335  3.21539  2.48482  2.76541  2.96511  5.39046  4.14796    143 - -
          2.68618  4.42225  2.77519  2.73123  3.46354  2.40513  3.72494  3.29354  2.67741  2.69355  4.24690  2.90347  2.73739  3.18146  2.89801  2.37887  2.77519  2.98518  4.58477  3.61503
          0.03486  3.76949  4.49183  0.61958  0.77255  0.57362  0.82892
    135   2.09670  4.25523  3.11853  2.88577  4.06339  2.99992  4.02963  3.37985  2.93815  3.11258  4.06301  3.17386  1.62378  3.30066  3.25017  2.49243  2.77523  2.99133  5.42832  4.18790    144 - -
          2.68618  4.42225  2.77519  2.73123  3.46354  2.40513  3.72494  3.29354  2.67741  2.69355  4.24690  2.90347  2.73739  3.18146  2.89801  2.37887  2.77519  2.98518  4.58477  3.61503
          0.03332  3.81407  4.53642  0.61958  0.77255  0.59992  0.79596
    136   2.47176  4.37516  3.04722  2.85717  4.17018  1.22501  4.02472  3.69270  2.90617  3.34318  4.25513  3.18852  3.73070  3.30825  2.91177  2.61376  2.90649  3.25522  5.40415  4.21892    145 - -
          2.68618  4.42225  2.77519  2.73123  3.46354  2.40513  3.72494  3.29354  2.67741  2.69355  4.24690  2.90347  2.73739  3.18146  2.89801  2.37887  2.77519  2.98518  4.58477  3.61503
          0.03332  3.81407  4.53642  0.61958  0.77255  0.42047  1.06926
    137   2.53280  4.51023  2.82472  2.44054  3.80220  2.54683  3.56372  3.23500  2.42771  2.87846  3.67695  2.93510  3.72974  2.76759  2.86652  2.49045  2.76042  2.94678  4.94540  3.79753    146 - -
          2.68618  4.42225  2.77519  2.73123  3.46354  2.40513  3.72494  3.29354  2.67741  2.69355  4.24690  2.90347  2.73739  3.18146  2.89801  2.37887  2.77519  2.98518  4.58477  3.61503
          0.02916  3.94545  4.66780  0.61958  0.77255  0.48576  0.95510
    138   2.53644  4.46895  3.03789  2.48998  3.73338  3.38155  3.31090  3.15400  2.46002  2.71272  3.62569  2.97439  2.73957  2.67536  2.88457  2.61882  2.76306  2.87935  4.92027  3.76526    147 - -
          2.68618  4.42225  2.77519  2.73123  3.46354  2.40513  3.72494  3.29354  2.67741  2.69355  4.24690  2.90347  2.73739  3.18146  2.89801  2.37887  2.77519  2.98518  4.58477  3.61503
          0.02916  3.94545  4.66780  0.61958  0.77255  0.48576  0.95510
    139   2.52620  4.34117  3.14796  2.60166  3.57937  3.40598  3.63070  2.98231  2.56652  2.66820  3.50647  3.05667  3.77531  2.89619  2.96548  2.05703  2.75561  2.60081  4.82321  3.68474    148 - -
          2.68618  4.42225  2.77519  2.73123  3.46354  2.40513  3.72494  3.29354  2.67741  2.69355  4.24690  2.90347  2.73739  3.18146  2.89801  2.37887  2.77519  2.98518  4.58477  3.61503
          0.02916  3.94545  4.66780  0.61958  0.77255  0.48576  0.95510
    140   2.53954  4.58407  2.79345  2.31656  3.88536  3.35294  3.55248  3.32561  2.39138  2.95117  3.74012  2.90778  2.65457  2.73737  2.83898  2.58276  2.76690  3.02202  5.01171  3.84120    149 - -
          2.68618  4.42225  2.77519  2.73123  3.46354  2.40513  3.72494  3.29354  2.67741  2.69355  4.24690  2.90347  2.73739  3.18146  2.89801  2.37887  2.77519  2.98518  4.58477  3.61503
          0.02916  3.94545  4.66780  0.61958  0.77255  0.48576  0.95510
    141   2.28412  4.57349  2.95939  2.21203  3.87078  3.35768  3.30466  3.30815  2.39300  2.93651  3.72808  2.91524  3.72928  2.74164  2.70110  2.54312  2.76591  3.00767  5.00297  3.83388    150 - -
          2.68618  4.42225  2.77519  2.73123  3.46354  2.40513  3.72494  3.29354  2.67741  2.69355  4.24690  2.90347  2.73739  3.18146  2.89801  2.37887  2.77519  2.98518  4.58477  3.61503
          0.02916  3.94545  4.66780  0.61958  0.77255  0.48576  0.95510
    142   2.53873  4.44619  3.06156  2.51366  3.70922  3.38704  3.59295  3.12650  2.46793  2.78838  3.60776  2.99137  2.52281  2.81968  2.73334  2.62961  2.76577  2.85662  4.90190  3.75379    151 - -
          2.68618  4.42225  2.77520  2.73124  3.46354  2.40513  3.72495  3.29354  2.67741  2.69355  4.24690  2.90347  2.73740  3.18147  2.89791  2.37887  2.77520  2.98519  4.58477  3.61503
          0.07147  2.82046  4.66780  0.48556  0.95542  0.48576  0.95510
    143   2.47772  4.51344  2.90446  2.60993  4.06365  2.83157  3.24310  3.59341  2.69299  3.21845  4.06445  3.03119  3.76631  3.05313  3.07759  1.49921  2.84254  3.19219  5.38726  4.05429    153 - -
          2.68618  4.42225  2.77519  2.73123  3.46354  2.40513  3.72494  3.29354  2.67741  2.69355  4.24690  2.90347  2.73739  3.18146  2.89801  2.37887  2.77519  2.98518  4.58477  3.61503
          0.02916  3.94545  4.66780  0.61958  0.77255  0.48576  0.95510
    144   2.44814  4.32942  3.36887  3.06363  3.91134  3.16290  4.10886  3.17532  3.02073  2.92155  3.95368  3.33506  1.41369  3.40272  3.31961  2.62998  2.87261  2.54272  5.36799  4.09553    154 - -
          2.68618  4.42225  2.77519  2.73123  3.46354  2.40513  3.72494  3.29354  2.67741  2.69355  4.24690  2.90347  2.73739  3.18146  2.89801  2.37887  2.77519  2.98518  4.58477  3.61503
          0.02916  3.94545  4.66780  0.61958  0.77255  0.48576  0.95510
    145   1.50239  4.14539  3.62254  3.21605  3.84805  3.12988  4.15214  2.87281  3.16559  2.84425  3.78991  3.39862  3.79626  3.47489  3.45958  2.33641  2.74150  2.01354  5.31773  4.09777    155 - -
          2.68618  4.42225  2.77519  2.73123  3.46354  2.40513  3.72494  3.29354  2.67741  2.69355  4.24690  2.90347  2.73739  3.18146  2.89801  2.37887  2.77519  2.98518  4.58477  3.61503
          0.02916  3.94545  4.66780  0.61958  0.77255  0.48576  0.95510
    146   2.95225  5.01607  3.19610  2.47104  4.39957  3.54210  3.66651  3.79304  2.05634  3.31168  4.20754  3.14359  3.97808  2.82649  1.26369  2.97295  3.16501  3.48661  5.40690  4.19924    156 - -
          2.68618  4.42225  2.77519  2.73123  3.46354  2.40513  3.72494  3.29354  2.67741  2.69355  4.24690  2.90347  2.73739  3.18146  2.89801  2.37887  2.77519  2.98518  4.58477  3.61503
          0.02916  3.94545  4.66780  0.61958  0.77255  0.48576  0.95510
    147   2.45269  4.29782  3.49356  3.24921  4.03398  3.13462  4.26088  3.17002  3.19363  3.03092  4.07694  3.44673  3.84420  3.58485  3.44867  2.65479  1.05399  2.85718  5.46537  4.25068    157 - -
          2.68618  4.42225  2.77519  2.73123  3.46354  2.40513  3.72494  3.29354  2.67741  2.69355  4.24690  2.90347  2.73739  3.18146  2.89801  2.37887  2.77519  2.98518  4.58477  3.61503
          0.02916  3.94545  4.66780  0.61958  0.77255  0.48576  0.95510
    148   2.64327  4.62805  2.99991  2.65711  3.73769  3.33367  3.20477  3.43023  2.58126  2.91167  3.95223  3.09412  1.72035  3.02779  2.92115  2.73610  2.95016  3.12481  5.13079  3.73644    158 - -
          2.68618  4.42225  2.77519  2.73123  3.46354  2.40513  3.72494  3.29354  2.67741  2.69355  4.24690  2.90347  2.73739  3.18146  2.89801  2.37887  2.77519  2.98518  4.58477  3.61503
          0.02916  3.94545  4.66780  0.61958  0.77255  0.48576  0.95510
    149   1.08962  4.16581  3.59883  3.31799  4.00126  3.05087  4.29252  3.01969  3.28022  2.95109  3.98266  3.43485  3.78353  3.61401  3.54057  2.52072  2.77942  2.57117  5.50358  4.26773    159 - -
          2.68618  4.42225  2.77519  2.73123  3.46354  2.40513  3.72494  3.29354  2.67741  2.69355  4.24690  2.90347  2.73739  3.18146  2.89801  2.37887  2.77519  2.98518  4.58477  3.61503
          0.02916  3.94545  4.66780  0.61958  0.77255  0.48576  0.95510
    150   2.84983  4.59490  3.46491  3.31457  4.30327  3.27829  4.38594  3.86755  3.37813  3.48644  4.53951  3.61387  0.70248  3.76470  3.61530  3.01964  3.29717  3.50458  5.46972  4.42498    160 - -
          2.68618  4.42225  2.77519  2.73123  3.46354  2.40513  3.72494  3.29354  2.67741  2.69355  4.24690  2.90347  2.73739  3.18146  2.89801  2.37887  2.77519  2.98518  4.58477  3.61503
          0.02916  3.94545  4.66780  0.61958  0.77255  0.48576  0.95510
    151   2.36099  4.29091  3.19175  2.87253  3.94853  3.07776  3.94968  3.45593  2.84382  3.15175  4.02343  3.17479  3.73400  3.22511  3.16816  1.27608  2.77791  3.05282  5.27996  4.00960    161 - -
          2.68618  4.42225  2.77519  2.73123  3.46354  2.40513  3.72494  3.29354  2.67741  2.69355  4.24690  2.90347  2.73739  3.18146  2.89801  2.37887  2.77519  2.98518  4.58477  3.61503
          0.02916  3.94545  4.66780  0.61958  0.77255  0.48576  0.95510
    152   2.34427  4.30748  3.12183  2.88993  4.19787  3.01849  4.06223  3.65763  2.97641  3.33548  4.20578  3.18184  1.51363  3.32057  3.30671  2.05802  2.79609  3.18472  5.53305  4.26280    162 - -
          2.68612  4.42227  2.77522  2.73116  3.46356  2.40515  3.72497  3.29356  2.67734  2.69357  4.24692  2.90338  2.73742  3.18148  2.89803  2.37889  2.77522  2.98520  4.58479  3.61505
          0.11340  2.82046  3.04428  0.89194  0.52740  0.48576  0.95510
    153   2.32707  4.30526  3.02254  2.81158  4.23822  1.43548  4.01743  3.70674  2.91106  3.36587  4.21396  3.12147  3.69849  3.26501  3.06919  2.22874  2.77704  3.21108  5.54930  4.28243    167 - -
          2.68618  4.42225  2.77519  2.73123  3.46354  2.40513  3.72494  3.29354  2.67741  2.69355  4.24690  2.90347  2.73739  3.18146  2.89801  2.37887  2.77519  2.98518  4.58477  3.61503
          0.03033  3.90646  4.62881  0.61958  0.77255  0.52264  0.89883
    154   2.79623  4.54816  3.40703  3.25080  4.24344  3.23374  4.32564  3.79737  3.31096  3.42061  4.47177  3.55418  0.76680  3.69871  3.55283  2.96473  3.24042  3.43889  5.42089  4.36450    168 - -
          2.68618  4.42225  2.77519  2.73123  3.46354  2.40513  3.72494  3.29354  2.67741  2.69355  4.24690  2.90347  2.73739  3.18146  2.89801  2.37887  2.77519  2.98518  4.58477  3.61503
          0.03033  3.90646  4.62881  0.61958  0.77255  0.46338  0.99197
    155   2.54235  4.50082  3.13838  2.74956  3.95176  1.66399  3.83463  3.38034  2.59633  2.73725  3.93788  3.14365  3.82828  3.06566  2.63170  2.66566  2.88027  3.05183  5.28118  3.99566    169 - -
          2.68620  4.42227  2.77521  2.73125  3.46355  2.40514  3.72496  3.29356  2.67742  2.69356  4.24691  2.90348  2.73741  3.18148  2.89771  2.37888  2.77521  2.98520  4.58478  3.61505
          0.07147  2.82046  4.66780  0.77393  0.61841  0.48576  0.95510
    156   2.53383  4.38798  3.37288  2.93051  3.37251  3.32150  3.82670  3.19560  2.81508  2.84072  3.77506  3.26718  3.87062  3.20248  3.13486  1.44940  2.87112  2.90682  3.70774  3.42471    173 - -
          2.68618  4.42225  2.77519  2.73123  3.46354  2.40513  3.72494  3.29354  2.67741  2.69355  4.24690  2.90347  2.73739  3.18146  2.89801  2.37887  2.77519  2.98518  4.58477  3.61503
          0.02916  3.94545  4.66780  0.61958  0.77255  0.48576  0.95510
    157   2.45406  1.75376  4.00296  3.54015  3.55308  3.34355  4.25520  2.49435  3.35221  2.28484  3.53901  3.64628  3.95878  3.68250  3.56823  2.75552  2.56531  2.28118  5.13689  3.90772    174 - -
          2.68618  4.42225  2.77519  2.73123  3.46354  2.40513  3.72494  3.29354  2.67741  2.69355  4.24690  2.90347  2.73739  3.18146  2.89801  2.37887  2.77519  2.98518  4.58477  3.61503
          0.02916  3.94545  4.66780  0.61958  0.77255  0.48576  0.95510
    158   2.61377  4.81055  2.04052  2.32741  4.45707  1.68680  3.82924  3.93177  2.80310  3.52678  4.36469  2.83841  3.76812  3.01758  3.30577  2.46541  2.97657  3.48339  5.71543  4.33041    175 - -
          2.68618  4.42225  2.77519  2.73123  3.46354  2.40513  3.72494  3.29354  2.67741  2.69355  4.24690  2.90347  2.73739  3.18146  2.89801  2.37887  2.77519  2.98518  4.58477  3.61503
          0.02916  3.94545  4.66780  0.61958  0.77255  0.48576  0.95510
    159   2.35160  4.27288  3.27054  3.08984  4.14926  3.00143  4.19761  3.68181  3.16852  3.39647  4.31658  3.30285  3.74629  3.51218  3.45221  0.98614  2.83722  3.20094  5.51596  4.23321    176 - -
          2.68618  4.42225  2.77519  2.73123  3.46354  2.40513  3.72494  3.29354  2.67741  2.69355  4.24690  2.90347  2.73739  3.18146  2.89801  2.37887  2.77519  2.98518  4.58477  3.61503
          0.02916  3.94545  4.66780  0.61958  0.77255  0.48576  0.95510
    160   1.40885  4.21441  3.41477  3.03136  3.90723  3.10513  4.04655  3.14009  2.98985  2.65966  3.87222  3.28286  3.76331  3.33228  3.30799  2.18073  2.74543  2.79785  5.32916  4.07996    177 - -
          2.68618  4.42225  2.77519  2.73123  3.46354  2.40513  3.72494  3.29354  2.67741  2.69355  4.24690  2.90347  2.73739  3.18146  2.89801  2.37887  2.77519  2.98518  4.58477  3.61503
          0.02916  3.94545  4.66780  0.61958  0.77255  0.48576  0.95510
    161   2.53073  4.41642  2.90805  2.52909  3.66646  3.39047  3.60312  3.08026  2.50719  2.74984  3.57478  3.00391  3.75943  2.83973  2.92628  2.12407  2.75839  2.81601  4.10991  3.73020    178 - -
          2.68618  4.42225  2.77519  2.73123  3.46354  2.40513  3.72494  3.29354  2.67741  2.69355  4.24690  2.90347  2.73739  3.18146  2.89801  2.37887  2.77519  2.98518  4.58477  3.61503
          0.02916  3.94545  4.66780  0.61958  0.77255  0.48576  0.95510
    162   2.68527  4.66136  2.95194  2.68863  3.87938  3.29125  3.12059  3.61806  2.68466  3.20825  4.12494  3.12223  1.44304  3.11906  3.01957  2.77423  3.02211  3.27797  5.23190  3.86197    179 - -
          2.68618  4.42225  2.77519  2.73123  3.46354  2.40513  3.72494  3.29354  2.67741  2.69355  4.24690  2.90347  2.73739  3.18146  2.89801  2.37887  2.77519  2.98518  4.58477  3.61503
          0.02916  3.94545  4.66780  0.61958  0.77255  0.48576  0.95510
    163   2.80507  4.84085  3.33148  2.68821  3.99365  3.57074  3.28530  3.49675  1.98322  3.06214  3.92661  3.12396  3.93533  2.77814  1.62042  2.85728  3.00091  3.21198  4.00560  3.89754    180 - -
          2.68618  4.42225  2.77519  2.73123  3.46354  2.40513  3.72494  3.29354  2.67741  2.69355  4.24690  2.90347  2.73739  3.18146  2.89801  2.37887  2.77519  2.98518  4.58477  3.61503
          0.02916  3.94545  4.66780  0.61958  0.77255  0.48576  0.95510
    164   2.42769  4.27198  3.47084  3.01719  3.72741  3.25387  3.99961  2.61362  2.94255  2.73831  3.71389  3.31833  3.84453  3.29235  3.27252  1.54507  2.79777  2.41198  5.20469  3.92950    181 - -
          2.68618  4.42225  2.77519  2.73123  3.46354  2.40513  3.72494  3.29354  2.67741  2.69355  4.24690  2.90347  2.73739  3.18146  2.89801  2.37887  2.77519  2.98518  4.58477  3.61503
          0.02916  3.94545  4.66780  0.61958  0.77255  0.48576  0.95510
    165   2.33256  3.44412  3.42782  2.95516  3.90906  3.12132  3.94719  3.29539  2.82337  2.99706  3.86201  3.23570  3.74624  3.20880  2.81866  1.46732  2.72758  2.92236  5.27876  4.03127    182 - -
          2.68618  4.42225  2.77519  2.73123  3.46354  2.40513  3.72494  3.29354  2.67741  2.69355  4.24690  2.90347  2.73739  3.18146  2.89801  2.37887  2.77519  2.98518  4.58477  3.61503
          0.06932  3.94545  3.04428  0.61958  0.77255  0.48576  0.95510
    166   2.66810  4.71136  2.35567  2.52301  4.26635  3.18722  3.90596  3.74303  2.84954  3.38501  4.28309  3.00296  1.40974  3.13224  3.27498  2.73165  3.02939  3.36216  5.51934  4.23399    183 - -
          2.68618  4.42225  2.77519  2.73123  3.46354  2.40513  3.72494  3.29354  2.67741  2.69355  4.24690  2.90347  2.73739  3.18146  2.89801  2.37887  2.77519  2.98518  4.58477  3.61503
          0.03033  3.90646  4.62881  0.61958  0.77255  0.52264  0.89883
    167   2.03649  4.21374  3.18659  3.02887  4.30621  1.22503  4.20234  3.68446  3.19301  3.42573  4.30965  3.24464  3.69013  3.49192  3.49238  2.45283  2.77499  3.17295  5.62575  4.42139    184 - -
          2.68618  4.42225  2.77519  2.73123  3.46354  2.40513  3.72494  3.29354  2.67741  2.69355  4.24690  2.90347  2.73739  3.18146  2.89801  2.37887  2.77519  2.98518  4.58477  3.61503
          0.03033  3.90646  4.62881  0.61958  0.77255  0.52264  0.89883
    168   2.85356  4.85279  3.08628  2.68495  3.65687  3.47923  1.65498  3.61316  2.29194  3.14585  4.06987  3.12236  3.94506  2.92403  2.33513  2.89999  3.09849  3.32337  5.01110  3.57495    185 - -
          2.68618  4.42225  2.77519  2.73123  3.46354  2.40513  3.72494  3.29354  2.67741  2.69355  4.24690  2.90347  2.73739  3.18146  2.89801  2.37887  2.77519  2.98518  4.58477  3.61503
          0.03033  3.90646  4.62881  0.61958  0.77255  0.46338  0.99197
    169   1.36594  4.31843  3.22329  2.86089  4.07633  2.76370  3.95275  3.44229  2.79327  3.13700  3.99783  3.17788  3.74710  3.19206  2.76148  2.52076  2.77288  3.04131  5.40485  4.16090    186 - -
          2.68618  4.42225  2.77519  2.73123  3.46354  2.40513  3.72494  3.29354  2.67741  2.69355  4.24690  2.90347  2.73739  3.18146  2.89801  2.37887  2.77519  2.98518  4.58477  3.61503
          0.02916  3.94545  4.66780  0.61958  0.77255  0.48576  0.95510
    170   2.68951  4.79442  2.82564  2.32682  4.18177  3.33526  3.71848  3.59471  2.42397  3.19546  4.05837  2.98223  1.84659  2.89874  2.54630  2.73437  2.96784  3.26174  5.40471  4.10812    187 - -
          2.68618  4.42225  2.77519  2.73123  3.46354  2.40513  3.72494  3.29354  2.67741  2.69355  4.24690  2.90347  2.73739  3.18146  2.89801  2.37887  2.77519  2.98518  4.58477  3.61503
          0.02916  3.94545  4.66780  0.61958  0.77255  0.48576  0.95510
    171   1.62721  4.21200  3.49826  3.01319  3.73846  2.80479  3.98221  2.63560  2.96270  2.75687  3.67070  3.30657  3.81373  3.27930  3.29995  2.59189  2.59483  2.44900  5.17900  3.94936    188 - -
          2.68618  4.42225  2.77519  2.73123  3.46354  2.40513  3.72494  3.29354  2.67741  2.69355  4.24690  2.90347  2.73739  3.18146  2.89801  2.37887  2.77519  2.98518  4.58477  3.61503
          0.02916  3.94545  4.66780  0.61958  0.77255  0.48576  0.95510
    172   3.08839  4.92214  3.58654  3.08262  4.29523  3.56220  3.87819  3.84210  2.26830  3.34478  4.34319  3.43672  4.06135  3.09500  0.87253  3.16911  3.34945  3.56293  5.34877  4.20686    189 - -
          2.68618  4.42225  2.77519  2.73123  3.46354  2.40513  3.72494  3.29354  2.67741  2.69355  4.24690  2.90347  2.73739  3.18146  2.89801  2.37887  2.77519  2.98518  4.58477  3.61503
          0.02916  3.94545  4.66780  0.61958  0.77255  0.48576  0.95510
    173   1.38569  4.45261  2.56266  2.62059  4.20568  2.75484  3.92339  3.57521  2.87278  3.27121  4.12129  3.03138  3.74188  3.14319  3.29385  2.54050  2.82591  3.15756  5.52742  4.23366    190 - -
          2.68618  4.42225  2.77519  2.73123  3.46354  2.40513  3.72494  3.29354  2.67741  2.69355  4.24690  2.90347  2.73739  3.18146  2.89801  2.37887  2.77519  2.98518  4.58477  3.61503
          0.02916  3.94545  4.66780  0.61958  0.77255  0.48576  0.95510
    174   1.55052  3.50322  3.53171  3.02155  3.73898  3.19953  3.95988  3.00051  2.91522  2.78409  3.67778  3.29773  3.78881  3.25774  2.89885  2.56104  2.56811  2.62017  5.15905  3.93516    191 - -
          2.68618  4.42225  2.77519  2.73123  3.46354  2.40513  3.72494  3.29354  2.67741  2.69355  4.24690  2.90347  2.73739  3.18146  2.89801  2.37887  2.77519  2.98518  4.58477  3.61503
          0.02916  3.94545  4.66780  0.61958  0.77255  0.48576  0.95510
    175   2.95446  4.46570  4.13896  3.63007  3.18097  4.00505  4.35947  2.25127  3.43040  1.17627  3.08233  3.93591  4.36239  3.54805  3.65722  3.35139  3.21111  1.97332  5.03678  3.82711    192 - -
          2.68626  4.42234  2.77509  2.73114  3.46344  2.40521  3.72503  3.29347  2.67749  2.69355  4.24698  2.90355  2.73748  3.18127  2.89788  2.37883  2.77509  2.98527  4.58485  3.61512
          0.11340  2.82046  3.04428  1.69145  0.20365  0.48576  0.95510
    176   2.27321  4.22592  3.09841  2.95085  4.30319  1.26295  4.15672  3.79049  3.14154  3.48018  4.33485  3.19107  3.67652  3.43859  3.45456  2.16511  2.76390  3.23887  5.62408  4.37952    208 - -
          2.68618  4.42225  2.77519  2.73123  3.46354  2.40513  3.72494  3.29354  2.67741  2.69355  4.24690  2.90347  2.73739  3.18146  2.89801  2.37887  2.77519  2.98518  4.58477  3.61503
          0.03033  3.90646  4.62881  0.61958  0.77255  0.52264  0.89883
    177   1.70958  3.39059  3.53982  3.06294  3.78522  3.10028  4.00087  3.07979  2.99294  2.84807  3.72742  3.29233  3.73421  3.15891  3.31070  2.42178  2.05651  2.73916  5.20065  3.98362    209 - -
          2.68618  4.42225  2.77519  2.73123  3.46354  2.40513  3.72494  3.29354  2.67741  2.69355  4.24690  2.90347  2.73739  3.18146  2.89801  2.37887  2.77519  2.98518  4.58477  3.61503
          0.03033  3.90646  4.62881  0.61958  0.77255  0.52264  0.89883
    178   1.21059  4.16013  3.31084  3.03544  4.15719  2.81151  4.12370  3.48673  3.08856  3.23420  4.10017  3.23976  3.02024  3.40050  3.40021  2.41118  2.70142  3.02325  5.51535  4.29915    210 - -
          2.68618  4.42225  2.77519  2.73123  3.46354  2.40513  3.72494  3.29354  2.67741  2.69355  4.24690  2.90347  2.73739  3.18146  2.89801  2.37887  2.77519  2.98518  4.58477  3.61503
          0.04472  3.90646  3.74541  0.61958  0.77255  0.52264  0.89883
    179   2.48430  4.57313  2.70708  2.28234  4.23443  2.36825  3.81114  3.66451  2.69697  3.29036  4.12779  2.93397  3.73565  3.00777  3.12134  1.74613  2.84875  3.24747  5.51421  4.19536    211 - -
          2.68618  4.42225  2.77519  2.73123  3.46354  2.40513  3.72494  3.29354  2.67741  2.69355  4.24690  2.90347  2.73739  3.18146  2.89801  2.37887  2.77519  2.98518  4.58477  3.61503
          0.03077  3.89251  4.61485  0.61958  0.77255  0.47592  0.97105
    180   2.57723  4.62886  2.68205  2.56215  4.23470  1.50513  3.84887  3.69525  2.68073  3.31702  4.17386  3.01287  3.79485  3.05662  2.69386  2.65602  2.93324  3.29744  5.48734  4.19741    212 - -
          2.68618  4.42225  2.77519  2.73123  3.46354  2.40513  3.72494  3.29354  2.67741  2.69355  4.24690  2.90347  2.73739  3.18146  2.89801  2.37887  2.77519  2.98518  4.58477  3.61503
          0.02956  3.93203  4.65438  0.61958  0.77255  0.49877  0.93465
    181   2.62404  4.71986  2.77427  2.48037  3.98940  2.94425  1.92566  3.59436  2.52330  3.19408  4.04835  2.85478  3.81481  2.93048  2.90479  2.47297  2.92606  3.24195  5.30624  3.92840    213 - -
          2.68618  4.42225  2.77519  2.73123  3.46354  2.40513  3.72494  3.29354  2.67741  2.69355  4.24690  2.90347  2.73739  3.18146  2.89801  2.37887  2.77519  2.98518  4.58477  3.61503
          0.02956  3.93203  4.65438  0.61958  0.77255  0.49877  0.93465
    182   2.72824  4.67729  3.34237  2.74268  3.73006  3.52023  3.64635  3.32948  2.24060  2.93036  3.82149  3.16016  3.92191  2.87263  1.64284  2.62251  2.95586  3.05905  3.89958  3.71225    214 - -
          2.68618  4.42225  2.77519  2.73123  3.46354  2.40513  3.72494  3.29354  2.67741  2.69355  4.24690  2.90347  2.73739  3.18146  2.89801  2.37887  2.77519  2.98518  4.58477  3.61503
          0.02956  3.93203  4.65438  0.61958  0.77255  0.49877  0.93465
    183   1.50827  4.51723  2.89377  2.60608  4.07953  3.18547  3.83035  3.47990  2.66476  3.14626  4.01179  2.72853  3.78010  2.75161  3.03560  2.60441  2.85447  3.11435  5.39670  4.09812    215 - -
          2.68618  4.42225  2.77519  2.73123  3.46354  2.40513  3.72494  3.29354  2.67741  2.69355  4.24690  2.90347  2.73739  3.18146  2.89801  2.37887  2.77519  2.98518  4.58477  3.61503
          0.02956  3.93203  4.65438  0.61958  0.77255  0.47771  0.96811
    184   2.26578  2.89260  3.75128  3.44086  4.14099  1.14263  4.33102  3.49591  3.38301  3.27418  4.16571  3.47701  3.72597  3.68617  3.61812  2.47526  2.75955  3.03443  5.48999  4.33981    216 - -
          2.68618  4.42225  2.77519  2.73123  3.46354  2.40513  3.72494  3.29354  2.67741  2.69355  4.24690  2.90347  2.73739  3.18146  2.89801  2.37887  2.77519  2.98518  4.58477  3.61503
          0.02916  3.94545  4.66780  0.61958  0.77255  0.48576  0.95510
    185   3.23742  4.67816  4.30654  3.94690  3.16417  4.07462  4.57974  2.37242  3.71393  0.79034  3.16468  4.21529  4.49755  4.06480  3.87799  3.65425  3.52842  2.42867  5.06976  3.80986    217 - -
          2.68618  4.42225  2.77519  2.73123  3.46354  2.40513  3.72494  3.29354  2.67741  2.69355  4.24690  2.90347  2.73739  3.18146  2.89801  2.37887  2.77519  2.98518  4.58477  3.61503
          0.02916  3.94545  4.66780  0.61958  0.77255  0.48576  0.95510
    186   2.31843  4.21419  3.38917  3.12653  4.06026  3.03799  4.16775  3.26207  3.08925  3.11886  4.06783  3.32178  3.75734  3.46476  3.36613  2.40479  1.22651  2.88636  5.48135  4.22859    218 - -
          2.68618  4.42225  2.77519  2.73123  3.46354  2.40513  3.72494  3.29354  2.67741  2.69355  4.24690  2.90347  2.73739  3.18146  2.89801  2.37887  2.77519  2.98518  4.58477  3.61503
          0.02916  3.94545  4.66780  0.61958  0.77255  0.48576  0.95510
    187   2.29572  4.25800  3.18111  2.94111  4.22736  2.98061  4.09543  3.69131  3.02673  3.36820  4.22496  3.19970  3.06101  3.35618  3.35423  1.18085  2.76118  3.18765  5.56269  4.30067    219 - -
          2.68618  4.42225  2.77519  2.73123  3.46354  2.40513  3.72494  3.29354  2.67741  2.69355  4.24690  2.90347  2.73739  3.18146  2.89801  2.37887  2.77519  2.98518  4.58477  3.61503
          0.02916  3.94545  4.66780  0.61958  0.77255  0.48576  0.95510
    188   3.08839  4.92214  3.58654  3.08262  4.29523  3.56220  3.87819  3.84210  2.26830  3.34478  4.34319  3.43672  4.06135  3.09500  0.87253  3.16911  3.34945  3.56293  5.34877  4.20686    220 - -
          2.68618  4.42225  2.77519  2.73123  3.46354  2.40513  3.72494  3.29354  2.67741  2.69355  4.24690  2.90347  2.73739  3.18146  2.89801  2.37887  2.77519  2.98518  4.58477  3.61503
          0.02916  3.94545  4.66780  0.61958  0.77255  0.48576  0.95510
    189   3.06866  5.20733  0.81879  2.38209  4.59430  3.26654  3.99634  4.19922  3.09443  3.79465  4.77454  2.94205  3.92452  3.23575  3.62040  3.02293  3.40886  3.83071  5.74868  4.45540    221 - -
          2.68618  4.42225  2.77519  2.73123  3.46354  2.40513  3.72494  3.29354  2.67741  2.69355  4.24690  2.90347  2.73739  3.18146  2.89801  2.37887  2.77519  2.98518  4.58477  3.61503
          0.02916  3.94545  4.66780  0.61958  0.77255  0.48576  0.95510
    190   2.45269  4.29782  3.49356  3.24921  4.03398  3.13462  4.26088  3.17002  3.19363  3.03092  4.07694  3.44673  3.84420  3.58485  3.44867  2.65479  1.05399  2.85718  5.46537  4.25068    222 - -
          2.68618  4.42225  2.77519  2.73123  3.46354  2.40513  3.72494  3.29354  2.67741  2.69355  4.24690  2.90347  2.73739  3.18146  2.89801  2.37887  2.77519  2.98518  4.58477  3.61503
          0.02916  3.94545  4.66780  0.61958  0.77255  0.48576  0.95510
    191   2.84983  4.59490  3.46491  3.31457  4.30327  3.27829  4.38594  3.86755  3.37813  3.48644  4.53951  3.61387  0.70248  3.76470  3.61530  3.01964  3.29717  3.50458  5.46972  4.42498    223 - -
          2.68618  4.42225  2.77519  2.73123  3.46354  2.40513  3.72494  3.29354  2.67741  2.69355  4.24690  2.90347  2.73739  3.18146  2.89801  2.37887  2.77519  2.98518  4.58477  3.61503
          0.02916  3.94545  4.66780  0.61958  0.77255  0.48576  0.95510
    192   2.35160  4.27288  3.27054  3.08984  4.14926  3.00143  4.19761  3.68181  3.16852  3.39647  4.31658  3.30285  3.74629  3.51218  3.45221  0.98614  2.83722  3.20094  5.51596  4.23321    224 - -
          2.68618  4.42225  2.77519  2.73123  3.46354  2.40513  3.72494  3.29354  2.67741  2.69355  4.24690  2.90347  2.73739  3.18146  2.89801  2.37887  2.77519  2.98518  4.58477  3.61503
          0.02916  3.94545  4.66780  0.61958  0.77255  0.48576  0.95510
    193   2.84983  4.59490  3.46491  3.31457  4.30327  3.27829  4.38594  3.86755  3.37813  3.48644  4.53951  3.61387  0.70248  3.76470  3.61530  3.01964  3.29717  3.50458  5.46972  4.42498    225 - -
          2.68618  4.42225  2.77519  2.73123  3.46354  2.40513  3.72494  3.29354  2.67741  2.69355  4.24690  2.90347  2.73739  3.18146  2.89801  2.37887  2.77519  2.98518  4.58477  3.61503
          0.02916  3.94545  4.66780  0.61958  0.77255  0.48576  0.95510
    194   2.86574  4.38835  4.22605  3.89161  3.60384  3.79906  4.68085  2.04819  3.76050  2.27833  3.55810  4.06967  4.35563  4.11512  3.96593  3.30731  3.22560  0.93773  5.40054  4.13660    226 - -
          2.68618  4.42225  2.77519  2.73123  3.46354  2.40513  3.72494  3.29354  2.67741  2.69355  4.24690  2.90347  2.73739  3.18146  2.89801  2.37887  2.77519  2.98518  4.58477  3.61503
          0.02916  3.94545  4.66780  0.61958  0.77255  0.48576  0.95510
    195   3.06866  5.20733  0.81879  2.38209  4.59430  3.26654  3.99634  4.19922  3.09443  3.79465  4.77454  2.94205  3.92452  3.23575  3.62040  3.02293  3.40886  3.83071  5.74868  4.45540    227 - -
          2.68618  4.42225  2.77519  2.73123  3.46354  2.40513  3.72494  3.29354  2.67741  2.69355  4.24690  2.90347  2.73739  3.18146  2.89801  2.37887  2.77519  2.98518  4.58477  3.61503
          0.02916  3.94545  4.66780  0.61958  0.77255  0.48576  0.95510
    196   2.84983  4.59490  3.46491  3.31457  4.30327  3.27829  4.38594  3.86755  3.37813  3.48644  4.53951  3.61387  0.70248  3.76470  3.61530  3.01964  3.29717  3.50458  5.46972  4.42498    228 - -
          2.68618  4.42225  2.77519  2.73123  3.46354  2.40513  3.72494  3.29354  2.67741  2.69355  4.24690  2.90347  2.73739  3.18146  2.89801  2.37887  2.77519  2.98518  4.58477  3.61503
          0.02916  3.94545  4.66780  0.61958  0.77255  0.48576  0.95510
    197   3.06866  5.20733  0.81879  2.38209  4.59430  3.26654  3.99634  4.19922  3.09443  3.79465  4.77454  2.94205  3.92452  3.23575  3.62040  3.02293  3.40886  3.83071  5.74868  4.45540    229 - -
          2.68618  4.42225  2.77519  2.73123  3.46354  2.40513  3.72494  3.29354  2.67741  2.69355  4.24690  2.90347  2.73739  3.18146  2.89801  2.37887  2.77519  2.98518  4.58477  3.61503
          0.02916  3.94545  4.66780  0.61958  0.77255  0.48576  0.95510
    198   2.45269  4.29782  3.49356  3.24921  4.03398  3.13462  4.26088  3.17002  3.19363  3.03092  4.07694  3.44673  3.84420  3.58485  3.44867  2.65479  1.05399  2.85718  5.46537  4.25068    230 - -
          2.68618  4.42225  2.77519  2.73123  3.46354  2.40513  3.72494  3.29354  2.67741  2.69355  4.24690  2.90347  2.73739  3.18146  2.89801  2.37887  2.77519  2.98518  4.58477  3.61503
          0.02916  3.94545  4.66780  0.61958  0.77255  0.48576  0.95510
    199   2.86574  4.38835  4.22605  3.89161  3.60384  3.79906  4.68085  2.04819  3.76050  2.27833  3.55810  4.06967  4.35563  4.11512  3.96593  3.30731  3.22560  0.93773  5.40054  4.13660    231 - -
          2.68618  4.42225  2.77519  2.73123  3.46354  2.40513  3.72494  3.29354  2.67741  2.69355  4.24690  2.90347  2.73739  3.18146  2.89801  2.37887  2.77519  2.98518  4.58477  3.61503
          0.02916  3.94545  4.66780  0.61958  0.77255  0.48576  0.95510
    200   3.01575  5.14108  2.51947  0.92596  4.49656  3.32160  3.91495  3.96496  2.80469  3.57045  4.54144  2.97539  3.92970  3.12919  3.22096  2.99085  3.32060  3.64134  5.65440  4.37687    232 - -
          2.68618  4.42225  2.77519  2.73123  3.46354  2.40513  3.72494  3.29354  2.67741  2.69355  4.24690  2.90347  2.73739  3.18146  2.89801  2.37887  2.77519  2.98518  4.58477  3.61503
          0.02916  3.94545  4.66780  0.61958  0.77255  0.48576  0.95510
    201   2.86574  4.38835  4.22605  3.89161  3.60384  3.79906  4.68085  2.04819  3.76050  2.27833  3.55810  4.06967  4.35563  4.11512  3.96593  3.30731  3.22560  0.93773  5.40054  4.13660    233 - -
          2.68618  4.42225  2.77519  2.73123  3.46354  2.40513  3.72494  3.29354  2.67741  2.69355  4.24690  2.90347  2.73739  3.18146  2.89801  2.37887  2.77519  2.98518  4.58477  3.61503
          0.02916  3.94545  4.66780  0.61958  0.77255  0.48576  0.95510
    202   3.23742  4.67816  4.30654  3.94690  3.16417  4.07462  4.57974  2.37242  3.71393  0.79034  3.16468  4.21529  4.49755  4.06480  3.87799  3.65425  3.52842  2.42867  5.06976  3.80986    234 - -
          2.68618  4.42225  2.77519  2.73123  3.46354  2.40513  3.72494  3.29354  2.67741  2.69355  4.24690  2.90347  2.73739  3.18146  2.89801  2.37887  2.77519  2.98518  4.58477  3.61503
          0.02916  3.94545  4.66780  0.61958  0.77255  0.48576  0.95510
    203   3.02733  4.56480  4.12801  3.72724  3.24079  3.88863  4.44551  2.42372  3.49124  1.82475  1.24481  3.99565  4.34989  3.86848  3.68794  3.38393  3.33420  2.43823  5.09118  3.85923    235 - -
          2.68618  4.42225  2.77519  2.73123  3.46354  2.40513  3.72494  3.29354  2.67741  2.69355  4.24690  2.90347  2.73739  3.18146  2.89801  2.37887  2.77519  2.98518  4.58477  3.61503
          0.02916  3.94545  4.66780  0.61958  0.77255  0.48576  0.95510
    204   2.45269  4.29782  3.49356  3.24921  4.03398  3.13462  4.26088  3.17002  3.19363  3.03092  4.07694  3.44673  3.84420  3.58485  3.44867  2.65479  1.05399  2.85718  5.46537  4.25068    236 - -
          2.68618  4.42225  2.77519  2.73123  3.46354  2.40513  3.72494  3.29354  2.67741  2.69355  4.24690  2.90347  2.73739  3.18146  2.89801  2.37887  2.77519  2.98518  4.58477  3.61503
          0.02916  3.94545  4.66780  0.61958  0.77255  0.48576  0.95510
    205   3.35183  4.73227  4.33872  4.06726  0.89949  4.02415  3.91061  2.86673  3.97250  2.22007  3.58624  4.10171  4.48125  4.12042  4.07419  3.61789  3.65307  2.86275  4.13842  2.49644    237 - -
          2.68618  4.42225  2.77519  2.73123  3.46354  2.40513  3.72494  3.29354  2.67741  2.69355  4.24690  2.90347  2.73739  3.18146  2.89801  2.37887  2.77519  2.98518  4.58477  3.61503
          0.02916  3.94545  4.66780  0.61958  0.77255  0.48576  0.95510
    206   3.01575  5.14108  2.51947  0.92596  4.49656  3.32160  3.91495  3.96496  2.80469  3.57045  4.54144  2.97539  3.92970  3.12919  3.22096  2.99085  3.32060  3.64134  5.65440  4.37687    238 - -
          2.68618  4.42225  2.77519  2.73123  3.46354  2.40513  3.72494  3.29354  2.67741  2.69355  4.24690  2.90347  2.73739  3.18146  2.89801  2.37887  2.77519  2.98518  4.58477  3.61503
          0.02916  3.94545  4.66780  0.61958  0.77255  0.48576  0.95510
    207   2.84983  4.59490  3.46491  3.31457  4.30327  3.27829  4.38594  3.86755  3.37813  3.48644  4.53951  3.61387  0.70248  3.76470  3.61530  3.01964  3.29717  3.50458  5.46972  4.42498    239 - -
          2.68618  4.42225  2.77519  2.73123  3.46354  2.40513  3.72494  3.29354  2.67741  2.69355  4.24690  2.90347  2.73739  3.18146  2.89801  2.37887  2.77519  2.98518  4.58477  3.61503
          0.02916  3.94545  4.66780  0.61958  0.77255  0.48576  0.95510
    208   3.06866  5.20733  0.81879  2.38209  4.59430  3.26654  3.99634  4.19922  3.09443  3.79465  4.77454  2.94205  3.92452  3.23575  3.62040  3.02293  3.40886  3.83071  5.74868  4.45540    240 - -
          2.68618  4.42225  2.77519  2.73123  3.46354  2.40513  3.72494  3.29354  2.67741  2.69355  4.24690  2.90347  2.73739  3.18146  2.89801  2.37887  2.77519  2.98518  4.58477  3.61503
          0.02916  3.94545  4.66780  0.61958  0.77255  0.48576  0.95510
    209   2.84983  4.59490  3.46491  3.31457  4.30327  3.27829  4.38594  3.86755  3.37813  3.48644  4.53951  3.61387  0.70248  3.76470  3.61530  3.01964  3.29717  3.50458  5.46972  4.42498    241 - -
          2.68618  4.42225  2.77519  2.73123  3.46354  2.40513  3.72494  3.29354  2.67741  2.69355  4.24690  2.90347  2.73739  3.18146  2.89801  2.37887  2.77519  2.98518  4.58477  3.61503
          0.02916  3.94545  4.66780  0.61958  0.77255  0.48576  0.95510
    210   0.91352  4.22918  3.53724  3.33211  4.12556  3.05172  4.34546  3.26204  3.35025  3.14026  4.16426  3.46310  3.79786  3.68478  3.59563  2.57894  2.86136  2.90382  5.54543  4.35385    242 - -
          2.68618  4.42225  2.77519  2.73123  3.46354  2.40513  3.72494  3.29354  2.67741  2.69355  4.24690  2.90347  2.73739  3.18146  2.89801  2.37887  2.77519  2.98518  4.58477  3.61503
          0.02916  3.94545  4.66780  0.61958  0.77255  0.48576  0.95510
    211   3.06866  5.20733  0.81879  2.38209  4.59430  3.26654  3.99634  4.19922  3.09443  3.79465  4.77454  2.94205  3.92452  3.23575  3.62040  3.02293  3.40886  3.83071  5.74868  4.45540    243 - -
          2.68618  4.42225  2.77519  2.73123  3.46354  2.40513  3.72494  3.29354  2.67741  2.69355  4.24690  2.90347  2.73739  3.18146  2.89801  2.37887  2.77519  2.98518  4.58477  3.61503
          0.02916  3.94545  4.66780  0.61958  0.77255  0.48576  0.95510
    212   3.23742  4.67816  4.30654  3.94690  3.16417  4.07462  4.57974  2.37242  3.71393  0.79034  3.16468  4.21529  4.49755  4.06480  3.87799  3.65425  3.52842  2.42867  5.06976  3.80986    244 - -
          2.68618  4.42225  2.77519  2.73123  3.46354  2.40513  3.72494  3.29354  2.67741  2.69355  4.24690  2.90347  2.73739  3.18146  2.89801  2.37887  2.77519  2.98518  4.58477  3.61503
          0.02916  3.94545  4.66780  0.61958  0.77255  0.48576  0.95510
    213   0.91352  4.22918  3.53724  3.33211  4.12556  3.05172  4.34546  3.26204  3.35025  3.14026  4.16426  3.46310  3.79786  3.68478  3.59563  2.57894  2.86136  2.90382  5.54543  4.35385    245 - -
          2.68618  4.42225  2.77519  2.73123  3.46354  2.40513  3.72494  3.29354  2.67741  2.69355  4.24690  2.90347  2.73739  3.18146  2.89801  2.37887  2.77519  2.98518  4.58477  3.61503
          0.02916  3.94545  4.66780  0.61958  0.77255  0.48576  0.95510
    214   3.23742  4.67816  4.30654  3.94690  3.16417  4.07462  4.57974  2.37242  3.71393  0.79034  3.16468  4.21529  4.49755  4.06480  3.87799  3.65425  3.52842  2.42867  5.06976  3.80986    246 - -
          2.68618  4.42225  2.77519  2.73123  3.46354  2.40513  3.72494  3.29354  2.67741  2.69355  4.24690  2.90347  2.73739  3.18146  2.89801  2.37887  2.77519  2.98518  4.58477  3.61503
          0.02916  3.94545  4.66780  0.61958  0.77255  0.48576  0.95510
    215   2.35160  4.27288  3.27054  3.08984  4.14926  3.00143  4.19761  3.68181  3.16852  3.39647  4.31658  3.30285  3.74629  3.51218  3.45221  0.98614  2.83722  3.20094  5.51596  4.23321    247 - -
          2.68618  4.42225  2.77519  2.73123  3.46354  2.40513  3.72494  3.29354  2.67741  2.69355  4.24690  2.90347  2.73739  3.18146  2.89801  2.37887  2.77519  2.98518  4.58477  3.61503
          0.02916  3.94545  4.66780  0.61958  0.77255  0.48576  0.95510
    216   2.35160  4.27288  3.27054  3.08984  4.14926  3.00143  4.19761  3.68181  3.16852  3.39647  4.31658  3.30285  3.74629  3.51218  3.45221  0.98614  2.83722  3.20094  5.51596  4.23321    248 - -
          2.68618  4.42225  2.77519  2.73123  3.46354  2.40513  3.72494  3.29354  2.67741  2.69355  4.24690  2.90347  2.73739  3.18146  2.89801  2.37887  2.77519  2.98518  4.58477  3.61503
          0.02916  3.94545  4.66780  0.61958  0.77255  0.48576  0.95510
    217   3.08800  4.48676  4.43873  4.05746  3.42379  4.14476  4.77224  0.99191  3.88700  1.99519  3.34808  4.29259  4.56917  4.22792  4.07525  3.64729  3.38596  1.84982  5.32955  4.07398    249 - -
          2.68618  4.42225  2.77519  2.73123  3.46354  2.40513  3.72494  3.29354  2.67741  2.69355  4.24690  2.90347  2.73739  3.18146  2.89801  2.37887  2.77519  2.98518  4.58477  3.61503
          0.02916  3.94545  4.66780  0.61958  0.77255  0.48576  0.95510
    218   2.84983  4.59490  3.46491  3.31457  4.30327  3.27829  4.38594  3.86755  3.37813  3.48644  4.53951  3.61387  0.70248  3.76470  3.61530  3.01964  3.29717  3.50458  5.46972  4.42498    250 - -
          2.68618  4.42225  2.77519  2.73123  3.46354  2.40513  3.72494  3.29354  2.67741  2.69355  4.24690  2.90347  2.73739  3.18146  2.89801  2.37887  2.77519  2.98518  4.58477  3.61503
          0.02916  3.94545  4.66780  0.61958  0.77255  0.48576  0.95510
    219   2.75721  4.52528  3.44591  3.35465  4.49538  0.62488  4.47035  4.11285  3.54584  3.75780  4.73423  3.61020  3.91876  3.86423  3.77377  2.93123  3.24412  3.62708  5.57115  4.59978    251 - -
          2.68618  4.42225  2.77519  2.73123  3.46354  2.40513  3.72494  3.29354  2.67741  2.69355  4.24690  2.90347  2.73739  3.18146  2.89801  2.37887  2.77519  2.98518  4.58477  3.61503
          0.02916  3.94545  4.66780  0.61958  0.77255  0.48576  0.95510
    220   3.07645  4.88067  3.19851  2.96599  3.33698  3.51017  0.99744  3.79064  2.80711  3.27537  4.32416  3.37230  4.06682  3.33323  3.06835  3.14652  3.38237  3.52438  4.80105  3.28583    252 - -
          2.68618  4.42225  2.77519  2.73123  3.46354  2.40513  3.72494  3.29354  2.67741  2.69355  4.24690  2.90347  2.73739  3.18146  2.89801  2.37887  2.77519  2.98518  4.58477  3.61503
          0.02916  3.94545  4.66780  0.61958  0.77255  0.48576  0.95510
    221   3.01575  5.14108  2.51947  0.92596  4.49656  3.32160  3.91495  3.96496  2.80469  3.57045  4.54144  2.97539  3.92970  3.12919  3.22096  2.99085  3.32060  3.64134  5.65440  4.37687    253 - -
          2.68618  4.42225  2.77519  2.73123  3.46354  2.40513  3.72494  3.29354  2.67741  2.69355  4.24690  2.90347  2.73739  3.18146  2.89801  2.37887  2.77519  2.98518  4.58477  3.61503
          0.02916  3.94545  4.66780  0.61958  0.77255  0.48576  0.95510
    222   2.45269  4.29782  3.49356  3.24921  4.03398  3.13462  4.26088  3.17002  3.19363  3.03092  4.07694  3.44673  3.84420  3.58485  3.44867  2.65479  1.05399  2.85718  5.46537  4.25068    254 - -
          2.68618  4.42225  2.77519  2.73123  3.46354  2.40513  3.72494  3.29354  2.67741  2.69355  4.24690  2.90347  2.73739  3.18146  2.89801  2.37887  2.77519  2.98518  4.58477  3.61503
          0.02916  3.94545  4.66780  0.61958  0.77255  0.48576  0.95510
    223   3.35183  4.73227  4.33872  4.06726  0.89949  4.02415  3.91061  2.86673  3.97250  2.22007  3.58624  4.10171  4.48125  4.12042  4.07419  3.61789  3.65307  2.86275  4.13842  2.49644    255 - -
          2.68618  4.42225  2.77519  2.73123  3.46354  2.40513  3.72494  3.29354  2.67741  2.69355  4.24690  2.90347  2.73739  3.18146  2.89801  2.37887  2.77519  2.98518  4.58477  3.61503
          0.02916  3.94545  4.66780  0.61958  0.77255  0.48576  0.95510
    224   3.06866  5.20733  0.81879  2.38209  4.59430  3.26654  3.99634  4.19922  3.09443  3.79465  4.77454  2.94205  3.92452  3.23575  3.62040  3.02293  3.40886  3.83071  5.74868  4.45540    256 - -
          2.68618  4.42225  2.77519  2.73123  3.46354  2.40513  3.72494  3.29354  2.67741  2.69355  4.24690  2.90347  2.73739  3.18146  2.89801  2.37887  2.77519  2.98518  4.58477  3.61503
          0.02916  3.94545  4.66780  0.61958  0.77255  0.48576  0.95510
    225   2.84983  4.59490  3.46491  3.31457  4.30327  3.27829  4.38594  3.86755  3.37813  3.48644  4.53951  3.61387  0.70248  3.76470  3.61530  3.01964  3.29717  3.50458  5.46972  4.42498    257 - -
          2.68618  4.42225  2.77519  2.73123  3.46354  2.40513  3.72494  3.29354  2.67741  2.69355  4.24690  2.90347  2.73739  3.18146  2.89801  2.37887  2.77519  2.98518  4.58477  3.61503
          0.02916  3.94545  4.66780  0.61958  0.77255  0.48576  0.95510
    226   3.08839  4.92214  3.58654  3.08262  4.29523  3.56220  3.87819  3.84210  2.26830  3.34478  4.34319  3.43672  4.06135  3.09500  0.87253  3.16911  3.34945  3.56293  5.34877  4.20686    258 - -
          2.68618  4.42225  2.77519  2.73123  3.46354  2.40513  3.72494  3.29354  2.67741  2.69355  4.24690  2.90347  2.73739  3.18146  2.89801  2.37887  2.77519  2.98518  4.58477  3.61503
          0.02916  3.94545  4.66780  0.61958  0.77255  0.48576  0.95510
    227   3.08839  4.92214  3.58654  3.08262  4.29523  3.56220  3.87819  3.84210  2.26830  3.34478  4.34319  3.43672  4.06135  3.09500  0.87253  3.16911  3.34945  3.56293  5.34877  4.20686    259 - -
          2.68618  4.42225  2.77519  2.73123  3.46354  2.40513  3.72494  3.29354  2.67741  2.69355  4.24690  2.90347  2.73739  3.18146  2.89801  2.37887  2.77519  2.98518  4.58477  3.61503
          0.02916  3.94545  4.66780  0.61958  0.77255  0.48576  0.95510
    228   3.07645  4.88067  3.19851  2.96599  3.33698  3.51017  0.99744  3.79064  2.80711  3.27537  4.32416  3.37230  4.06682  3.33323  3.06835  3.14652  3.38237  3.52438  4.80105  3.28583    260 - -
          2.68618  4.42225  2.77519  2.73123  3.46354  2.40513  3.72494  3.29354  2.67741  2.69355  4.24690  2.90347  2.73739  3.18146  2.89801  2.37887  2.77519  2.98518  4.58477  3.61503
          0.02916  3.94545  4.66780  0.61958  0.77255  0.48576  0.95510
    229   3.08839  4.92214  3.58654  3.08262  4.29523  3.56220  3.87819  3.84210  2.26830  3.34478  4.34319  3.43672  4.06135  3.09500  0.87253  3.16911  3.34945  3.56293  5.34877  4.20686    261 - -
          2.68618  4.42225  2.77519  2.73123  3.46354  2.40513  3.72494  3.29354  2.67741  2.69355  4.24690  2.90347  2.73739  3.18146  2.89801  2.37887  2.77519  2.98518  4.58477  3.61503
          0.02916  3.94545  4.66780  0.61958  0.77255  0.48576  0.95510
    230   3.35183  4.73227  4.33872  4.06726  0.89949  4.02415  3.91061  2.86673  3.97250  2.22007  3.58624  4.10171  4.48125  4.12042  4.07419  3.61789  3.65307  2.86275  4.13842  2.49644    262 - -
          2.68618  4.42225  2.77519  2.73123  3.46354  2.40513  3.72494  3.29354  2.67741  2.69355  4.24690  2.90347  2.73739  3.18146  2.89801  2.37887  2.77519  2.98518  4.58477  3.61503
          0.02916  3.94545  4.66780  0.61958  0.77255  0.48576  0.95510
    231   2.35160  4.27288  3.27054  3.08984  4.14926  3.00143  4.19761  3.68181  3.16852  3.39647  4.31658  3.30285  3.74629  3.51218  3.45221  0.98614  2.83722  3.20094  5.51596  4.23321    263 - -
          2.68618  4.42225  2.77519  2.73123  3.46354  2.40513  3.72494  3.29354  2.67741  2.69355  4.24690  2.90347  2.73739  3.18146  2.89801  2.37887  2.77519  2.98518  4.58477  3.61503
          0.02916  3.94545  4.66780  0.61958  0.77255  0.48576  0.95510
    232   3.01575  5.14108  2.51947  0.92596  4.49656  3.32160  3.91495  3.96496  2.80469  3.57045  4.54144  2.97539  3.92970  3.12919  3.22096  2.99085  3.32060  3.64134  5.65440  4.37687    264 - -
          2.68618  4.42225  2.77519  2.73123  3.46354  2.40513  3.72494  3.29354  2.67741  2.69355  4.24690  2.90347  2.73739  3.18146  2.89801  2.37887  2.77519  2.98518  4.58477  3.61503
          0.02916  3.94545  4.66780  0.61958  0.77255  0.48576  0.95510
    233   3.01575  5.14108  2.51947  0.92596  4.49656  3.32160  3.91495  3.96496  2.80469  3.57045  4.54144  2.97539  3.92970  3.12919  3.22096  2.99085  3.32060  3.64134  5.65440  4.37687    265 - -
          2.68618  4.42225  2.77519  2.73123  3.46354  2.40513  3.72494  3.29354  2.67741  2.69355  4.24690  2.90347  2.73739  3.18146  2.89801  2.37887  2.77519  2.98518  4.58477  3.61503
          0.02916  3.94545  4.66780  0.61958  0.77255  0.48576  0.95510
    234   3.01575  5.14108  2.51947  0.92596  4.49656  3.32160  3.91495  3.96496  2.80469  3.57045  4.54144  2.97539  3.92970  3.12919  3.22096  2.99085  3.32060  3.64134  5.65440  4.37687    266 - -
          2.68618  4.42225  2.77519  2.73123  3.46354  2.40513  3.72494  3.29354  2.67741  2.69355  4.24690  2.90347  2.73739  3.18146  2.89801  2.37887  2.77519  2.98518  4.58477  3.61503
          0.02916  3.94545  4.66780  0.61958  0.77255  0.48576  0.95510
    235   3.23742  4.67816  4.30654  3.94690  3.16417  4.07462  4.57974  2.37242  3.71393  0.79034  3.16468  4.21529  4.49755  4.06480  3.87799  3.65425  3.52842  2.42867  5.06976  3.80986    267 - -
          2.68618  4.42225  2.77519  2.73123  3.46354  2.40513  3.72494  3.29354  2.67741  2.69355  4.24690  2.90347  2.73739  3.18146  2.89801  2.37887  2.77519  2.98518  4.58477  3.61503
          0.02916  3.94545  4.66780  0.61958  0.77255  0.48576  0.95510
    236   3.03920  5.00544  3.22002  2.82810  4.40855  3.52060  3.80044  3.84243  0.94270  3.39171  4.34944  3.24928  4.01596  2.98793  2.44669  3.07652  3.28715  3.54617  5.43339  4.25673    268 - -
          2.68618  4.42225  2.77519  2.73123  3.46354  2.40513  3.72494  3.29354  2.67741  2.69355  4.24690  2.90347  2.73739  3.18146  2.89801  2.37887  2.77519  2.98518  4.58477  3.61503
          0.02916  3.94545  4.66780  0.61958  0.77255  0.48576  0.95510
    237   2.84983  4.59490  3.46491  3.31457  4.30327  3.27829  4.38594  3.86755  3.37813  3.48644  4.53951  3.61387  0.70248  3.76470  3.61530  3.01964  3.29717  3.50458  5.46972  4.42498    269 - -
          2.68618  4.42225  2.77519  2.73123  3.46354  2.40513  3.72494  3.29354  2.67741  2.69355  4.24690  2.90347  2.73739  3.18146  2.89801  2.37887  2.77519  2.98518  4.58477  3.61503
          0.02916  3.94545  4.66780  0.61958  0.77255  0.48576  0.95510
    238   2.93948  4.92701  2.95197  2.70795  4.10519  3.41469  3.86686  3.74723  2.52374  3.24233  4.26826  3.16828  3.96927  1.10975  2.80644  2.98420  3.23645  3.47240  5.36435  4.06297    270 - -
          2.68618  4.42225  2.77519  2.73123  3.46354  2.40513  3.72494  3.29354  2.67741  2.69355  4.24690  2.90347  2.73739  3.18146  2.89801  2.37887  2.77519  2.98518  4.58477  3.61503
          0.02916  3.94545  4.66780  0.61958  0.77255  0.48576  0.95510
    239   2.84983  4.59490  3.46491  3.31457  4.30327  3.27829  4.38594  3.86755  3.37813  3.48644  4.53951  3.61387  0.70248  3.76470  3.61530  3.01964  3.29717  3.50458  5.46972  4.42498    271 - -
          2.68618  4.42225  2.77519  2.73123  3.46354  2.40513  3.72494  3.29354  2.67741  2.69355  4.24690  2.90347  2.73739  3.18146  2.89801  2.37887  2.77519  2.98518  4.58477  3.61503
          0.02916  3.94545  4.66780  0.61958  0.77255  0.48576  0.95510
    240   3.08800  4.48676  4.43873  4.05746  3.42379  4.14476  4.77224  0.99191  3.88700  1.99519  3.34808  4.29259  4.56917  4.22792  4.07525  3.64729  3.38596  1.84982  5.32955  4.07398    272 - -
          2.68618  4.42225  2.77519  2.73123  3.46354  2.40513  3.72494  3.29354  2.67741  2.69355  4.24690  2.90347  2.73739  3.18146  2.89801  2.37887  2.77519  2.98518  4.58477  3.61503
          0.02916  3.94545  4.66780  0.61958  0.77255  0.48576  0.95510
    241   3.02733  4.56480  4.12801  3.72724  3.24079  3.88863  4.44551  2.42372  3.49124  1.82475  1.24481  3.99565  4.34989  3.86848  3.68794  3.38393  3.33420  2.43823  5.09118  3.85923    273 - -
          2.68618  4.42225  2.77519  2.73123  3.46354  2.40513  3.72494  3.29354  2.67741  2.69355  4.24690  2.90347  2.73739  3.18146  2.89801  2.37887  2.77519  2.98518  4.58477  3.61503
          0.02916  3.94545  4.66780  0.61958  0.77255  0.48576  0.95510
    242   3.03920  5.00544  3.22002  2.82810  4.40855  3.52060  3.80044  3.84243  0.94270  3.39171  4.34944  3.24928  4.01596  2.98793  2.44669  3.07652  3.28715  3.54617  5.43339  4.25673    274 - -
          2.68618  4.42225  2.77519  2.73123  3.46354  2.40513  3.72494  3.29354  2.67741  2.69355  4.24690  2.90347  2.73739  3.18146  2.89801  2.37887  2.77519  2.98518  4.58477  3.61503
          0.02916  3.94545  4.66780  0.61958  0.77255  0.48576  0.95510
    243   3.03920  5.00544  3.22002  2.82810  4.40855  3.52060  3.80044  3.84243  0.94270  3.39171  4.34944  3.24928  4.01596  2.98793  2.44669  3.07652  3.28715  3.54617  5.43339  4.25673    275 - -
          2.68618  4.42225  2.77519  2.73123  3.46354  2.40513  3.72494  3.29354  2.67741  2.69355  4.24690  2.90347  2.73739  3.18146  2.89801  2.37887  2.77519  2.98518  4.58477  3.61503
          0.02916  3.94545  4.66780  0.61958  0.77255  0.48576  0.95510
    244   0.91352  4.22918  3.53724  3.33211  4.12556  3.05172  4.34546  3.26204  3.35025  3.14026  4.16426  3.46310  3.79786  3.68478  3.59563  2.57894  2.86136  2.90382  5.54543  4.35385    276 - -
          2.68618  4.42225  2.77519  2.73123  3.46354  2.40513  3.72494  3.29354  2.67741  2.69355  4.24690  2.90347  2.73739  3.18146  2.89801  2.37887  2.77519  2.98518  4.58477  3.61503
          0.02916  3.94545  4.66780  0.61958  0.77255  0.48576  0.95510
    245   3.08839  4.92214  3.58654  3.08262  4.29523  3.56220  3.87819  3.84210  2.26830  3.34478  4.34319  3.43672  4.06135  3.09500  0.87253  3.16911  3.34945  3.56293  5.34877  4.20686    277 - -
          2.68618  4.42225  2.77519  2.73123  3.46354  2.40513  3.72494  3.29354  2.67741  2.69355  4.24690  2.90347  2.73739  3.18146  2.89801  2.37887  2.77519  2.98518  4.58477  3.61503
          0.02916  3.94545  4.66780  0.61958  0.77255  0.48576  0.95510
    246   3.03920  5.00544  3.22002  2.82810  4.40855  3.52060  3.80044  3.84243  0.94270  3.39171  4.34944  3.24928  4.01596  2.98793  2.44669  3.07652  3.28715  3.54617  5.43339  4.25673    278 - -
          2.68618  4.42225  2.77519  2.73123  3.46354  2.40513  3.72494  3.29354  2.67741  2.69355  4.24690  2.90347  2.73739  3.18146  2.89801  2.37887  2.77519  2.98518  4.58477  3.61503
          0.02916  3.94545  4.66780  0.61958  0.77255  0.48576  0.95510
    247   3.05644  4.43528  4.58876  4.12915  3.43245  4.26849  4.84970  1.08958  3.97113  1.94293  3.28511  4.35907  4.63548  4.27261  4.17256  3.67660  3.33989  1.64956  5.39697  4.16704    279 - -
          2.68618  4.42225  2.77519  2.73123  3.46354  2.40513  3.72494  3.29354  2.67741  2.69355  4.24690  2.90347  2.73739  3.18146  2.89801  2.37887  2.77519  2.98518  4.58477  3.61503
          0.02916  3.94545  4.66780  0.61958  0.77255  0.48576  0.95510
    248   2.93948  4.92701  2.95197  2.70795  4.10519  3.41469  3.86686  3.74723  2.52374  3.24233  4.26826  3.16828  3.96927  1.10975  2.80644  2.98420  3.23645  3.47240  5.36435  4.06297    280 - -
          2.68618  4.42225  2.77519  2.73123  3.46354  2.40513  3.72494  3.29354  2.67741  2.69355  4.24690  2.90347  2.73739  3.18146  2.89801  2.37887  2.77519  2.98518  4.58477  3.61503
          0.02916  3.94545  4.66780  0.61958  0.77255  0.48576  0.95510
    249   2.86574  4.38835  4.22605  3.89161  3.60384  3.79906  4.68085  2.04819  3.76050  2.27833  3.55810  4.06967  4.35563  4.11512  3.96593  3.30731  3.22560  0.93773  5.40054  4.13660    281 - -
          2.68618  4.42225  2.77519  2.73123  3.46354  2.40513  3.72494  3.29354  2.67741  2.69355  4.24690  2.90347  2.73739  3.18146  2.89801  2.37887  2.77519  2.98518  4.58477  3.61503
          0.02916  3.94545  4.66780  0.61958  0.77255  0.48576  0.95510
    250   2.84983  4.59490  3.46491  3.31457  4.30327  3.27829  4.38594  3.86755  3.37813  3.48644  4.53951  3.61387  0.70248  3.76470  3.61530  3.01964  3.29717  3.50458  5.46972  4.42498    282 - -
          2.68618  4.42225  2.77519  2.73123  3.46354  2.40513  3.72494  3.29354  2.67741  2.69355  4.24690  2.90347  2.73739  3.18146  2.89801  2.37887  2.77519  2.98518  4.58477  3.61503
          0.02916  3.94545  4.66780  0.61958  0.77255  0.48576  0.95510
    251   3.01575  5.14108  2.51947  0.92596  4.49656  3.32160  3.91495  3.96496  2.80469  3.57045  4.54144  2.97539  3.92970  3.12919  3.22096  2.99085  3.32060  3.64134  5.65440  4.37687    283 - -
          2.68618  4.42225  2.77519  2.73123  3.46354  2.40513  3.72494  3.29354  2.67741  2.69355  4.24690  2.90347  2.73739  3.18146  2.89801  2.37887  2.77519  2.98518  4.58477  3.61503
          0.02916  3.94545  4.66780  0.61958  0.77255  0.48576  0.95510
    252   3.01575  5.14108  2.51947  0.92596  4.49656  3.32160  3.91495  3.96496  2.80469  3.57045  4.54144  2.97539  3.92970  3.12919  3.22096  2.99085  3.32060  3.64134  5.65440  4.37687    284 - -
          2.68618  4.42225  2.77519  2.73123  3.46354  2.40513  3.72494  3.29354  2.67741  2.69355  4.24690  2.90347  2.73739  3.18146  2.89801  2.37887  2.77519  2.98518  4.58477  3.61503
          0.02916  3.94545  4.66780  0.61958  0.77255  0.48576  0.95510
    253   2.93948  4.92701  2.95197  2.70795  4.10519  3.41469  3.86686  3.74723  2.52374  3.24233  4.26826  3.16828  3.96927  1.10975  2.80644  2.98420  3.23645  3.47240  5.36435  4.06297    285 - -
          2.68618  4.42225  2.77519  2.73123  3.46354  2.40513  3.72494  3.29354  2.67741  2.69355  4.24690  2.90347  2.73739  3.18146  2.89801  2.37887  2.77519  2.98518  4.58477  3.61503
          0.02916  3.94545  4.66780  0.61958  0.77255  0.48576  0.95510
    254   3.03920  5.00544  3.22002  2.82810  4.40855  3.52060  3.80044  3.84243  0.94270  3.39171  4.34944  3.24928  4.01596  2.98793  2.44669  3.07652  3.28715  3.54617  5.43339  4.25673    286 - -
          2.68618  4.42225  2.77519  2.73123  3.46354  2.40513  3.72494  3.29354  2.67741  2.69355  4.24690  2.90347  2.73739  3.18146  2.89801  2.37887  2.77519  2.98518  4.58477  3.61503
          0.02916  3.94545  4.66780  0.61958  0.77255  0.48576  0.95510
    255   3.06866  5.20733  0.81879  2.38209  4.59430  3.26654  3.99634  4.19922  3.09443  3.79465  4.77454  2.94205  3.92452  3.23575  3.62040  3.02293  3.40886  3.83071  5.74868  4.45540    287 - -
          2.68618  4.42225  2.77519  2.73123  3.46354  2.40513  3.72494  3.29354  2.67741  2.69355  4.24690  2.90347  2.73739  3.18146  2.89801  2.37887  2.77519  2.98518  4.58477  3.61503
          0.02916  3.94545  4.66780  0.61958  0.77255  0.48576  0.95510
    256   3.01575  5.14108  2.51947  0.92596  4.49656  3.32160  3.91495  3.96496  2.80469  3.57045  4.54144  2.97539  3.92970  3.12919  3.22096  2.99085  3.32060  3.64134  5.65440  4.37687    288 - -
          2.68618  4.42225  2.77519  2.73123  3.46354  2.40513  3.72494  3.29354  2.67741  2.69355  4.24690  2.90347  2.73739  3.18146  2.89801  2.37887  2.77519  2.98518  4.58477  3.61503
          0.02916  3.94545  4.66780  0.61958  0.77255  0.48576  0.95510
    257   3.03920  5.00544  3.22002  2.82810  4.40855  3.52060  3.80044  3.84243  0.94270  3.39171  4.34944  3.24928  4.01596  2.98793  2.44669  3.07652  3.28715  3.54617  5.43339  4.25673    289 - -
          2.68618  4.42225  2.77519  2.73123  3.46354  2.40513  3.72494  3.29354  2.67741  2.69355  4.24690  2.90347  2.73739  3.18146  2.89801  2.37887  2.77519  2.98518  4.58477  3.61503
          0.02916  3.94545  4.66780  0.61958  0.77255  0.48576  0.95510
    258   3.35329  4.81270  3.94625  3.68949  2.29764  3.91536  3.65391  3.35238  3.54491  2.78745  4.01989  3.81384  4.38759  3.83342  3.71360  3.48266  3.64037  3.22641  3.94413  0.85258    290 - -
          2.68618  4.42225  2.77519  2.73123  3.46354  2.40513  3.72494  3.29354  2.67741  2.69355  4.24690  2.90347  2.73739  3.18146  2.89801  2.37887  2.77519  2.98518  4.58477  3.61503
          0.02916  3.94545  4.66780  0.61958  0.77255  0.48576  0.95510
    259   3.45855  4.80701  4.20387  3.92808  2.74326  3.81281  3.99136  3.48537  3.64878  2.86760  4.11577  4.06243  4.33667  4.03262  3.76425  3.66155  3.76267  3.37773  0.75016  2.74157    291 - -
          2.68618  4.42225  2.77519  2.73123  3.46354  2.40513  3.72494  3.29354  2.67741  2.69355  4.24690  2.90347  2.73739  3.18146  2.89801  2.37887  2.77519  2.98518  4.58477  3.61503
          0.02916  3.94545  4.66780  0.61958  0.77255  0.48576  0.95510
    260   2.35160  4.27288  3.27054  3.08984  4.14926  3.00143  4.19761  3.68181  3.16852  3.39647  4.31658  3.30285  3.74629  3.51218  3.45221  0.98614  2.83722  3.20094  5.51596  4.23321    292 - -
          2.68618  4.42225  2.77519  2.73123  3.46354  2.40513  3.72494  3.29354  2.67741  2.69355  4.24690  2.90347  2.73739  3.18146  2.89801  2.37887  2.77519  2.98518  4.58477  3.61503
          0.02916  3.94545  4.66780  0.61958  0.77255  0.48576  0.95510
    261   3.08839  4.92214  3.58654  3.08262  4.29523  3.56220  3.87819  3.84210  2.26830  3.34478  4.34319  3.43672  4.06135  3.09500  0.87253  3.16911  3.34945  3.56293  5.34877  4.20686    293 - -
          2.68618  4.42225  2.77519  2.73123  3.46354  2.40513  3.72494  3.29354  2.67741  2.69355  4.24690  2.90347  2.73739  3.18146  2.89801  2.37887  2.77519  2.98518  4.58477  3.61503
          0.02916  3.94545  4.66780  0.61958  0.77255  0.48576  0.95510
    262   3.08839  4.92214  3.58654  3.08262  4.29523  3.56220  3.87819  3.84210  2.26830  3.34478  4.34319  3.43672  4.06135  3.09500  0.87253  3.16911  3.34945  3.56293  5.34877  4.20686    294 - -
          2.68618  4.42225  2.77519  2.73123  3.46354  2.40513  3.72494  3.29354  2.67741  2.69355  4.24690  2.90347  2.73739  3.18146  2.89801  2.37887  2.77519  2.98518  4.58477  3.61503
          0.02916  3.94545  4.66780  0.61958  0.77255  0.48576  0.95510
    263   3.35329  4.81270  3.94625  3.68949  2.29764  3.91536  3.65391  3.35238  3.54491  2.78745  4.01989  3.81384  4.38759  3.83342  3.71360  3.48266  3.64037  3.22641  3.94413  0.85258    295 - -
          2.68618  4.42225  2.77519  2.73123  3.46354  2.40513  3.72494  3.29354  2.67741  2.69355  4.24690  2.90347  2.73739  3.18146  2.89801  2.37887  2.77519  2.98518  4.58477  3.61503
          0.02916  3.94545  4.66780  0.61958  0.77255  0.48576  0.95510
    264   3.03920  5.00544  3.22002  2.82810  4.40855  3.52060  3.80044  3.84243  0.94270  3.39171  4.34944  3.24928  4.01596  2.98793  2.44669  3.07652  3.28715  3.54617  5.43339  4.25673    296 - -
          2.68618  4.42225  2.77519  2.73123  3.46354  2.40513  3.72494  3.29354  2.67741  2.69355  4.24690  2.90347  2.73739  3.18146  2.89801  2.37887  2.77519  2.98518  4.58477  3.61503
          0.02916  3.94545  4.66780  0.61958  0.77255  0.48576  0.95510
    265   2.78459  4.78323  2.74993  2.64285  4.15825  3.23342  3.98096  3.88452  2.89086  3.52317  4.47813  1.03510  3.88895  3.25400  3.24786  2.84909  3.16895  3.49935  5.45582  4.10145    297 - -
          2.68618  4.42225  2.77519  2.73123  3.46354  2.40513  3.72494  3.29354  2.67741  2.69355  4.24690  2.90347  2.73739  3.18146  2.89801  2.37887  2.77519  2.98518  4.58477  3.61503
          0.02916  3.94545  4.66780  0.61958  0.77255  0.48576  0.95510
    266   2.78459  4.78323  2.74993  2.64285  4.15825  3.23342  3.98096  3.88452  2.89086  3.52317  4.47813  1.03510  3.88895  3.25400  3.24786  2.84909  3.16895  3.49935  5.45582  4.10145    298 - -
          2.68618  4.42225  2.77519  2.73123  3.46354  2.40513  3.72494  3.29354  2.67741  2.69355  4.24690  2.90347  2.73739  3.18146  2.89801  2.37887  2.77519  2.98518  4.58477  3.61503
          0.02916  3.94545  4.66780  0.61958  0.77255  0.48576  0.95510
    267   3.01575  5.14108  2.51947  0.92596  4.49656  3.32160  3.91495  3.96496  2.80469  3.57045  4.54144  2.97539  3.92970  3.12919  3.22096  2.99085  3.32060  3.64134  5.65440  4.37687    299 - -
          2.68618  4.42225  2.77519  2.73123  3.46354  2.40513  3.72494  3.29354  2.67741  2.69355  4.24690  2.90347  2.73739  3.18146  2.89801  2.37887  2.77519  2.98518  4.58477  3.61503
          0.02916  3.94545  4.66780  0.61958  0.77255  0.48576  0.95510
    268   0.91352  4.22918  3.53724  3.33211  4.12556  3.05172  4.34546  3.26204  3.35025  3.14026  4.16426  3.46310  3.79786  3.68478  3.59563  2.57894  2.86136  2.90382  5.54543  4.35385    300 - -
          2.68618  4.42225  2.77519  2.73123  3.46354  2.40513  3.72494  3.29354  2.67741  2.69355  4.24690  2.90347  2.73739  3.18146  2.89801  2.37887  2.77519  2.98518  4.58477  3.61503
          0.02916  3.94545  4.66780  0.61958  0.77255  0.48576  0.95510
    269   0.91352  4.22918  3.53724  3.33211  4.12556  3.05172  4.34546  3.26204  3.35025  3.14026  4.16426  3.46310  3.79786  3.68478  3.59563  2.57894  2.86136  2.90382  5.54543  4.35385    301 - -
          2.68618  4.42225  2.77519  2.73123  3.46354  2.40513  3.72494  3.29354  2.67741  2.69355  4.24690  2.90347  2.73739  3.18146  2.89801  2.37887  2.77519  2.98518  4.58477  3.61503
          0.02916  3.94545  4.66780  0.61958  0.77255  0.48576  0.95510
    270   3.03920  5.00544  3.22002  2.82810  4.40855  3.52060  3.80044  3.84243  0.94270  3.39171  4.34944  3.24928  4.01596  2.98793  2.44669  3.07652  3.28715  3.54617  5.43339  4.25673    302 - -
          2.68618  4.42225  2.77519  2.73123  3.46354  2.40513  3.72494  3.29354  2.67741  2.69355  4.24690  2.90347  2.73739  3.18146  2.89801  2.37887  2.77519  2.98518  4.58477  3.61503
          0.02916  3.94545  4.66780  0.61958  0.77255  0.48576  0.95510
    271   3.08839  4.92214  3.58654  3.08262  4.29523  3.56220  3.87819  3.84210  2.26830  3.34478  4.34319  3.43672  4.06135  3.09500  0.87253  3.16911  3.34945  3.56293  5.34877  4.20686    303 - -
          2.68618  4.42225  2.77519  2.73123  3.46354  2.40513  3.72494  3.29354  2.67741  2.69355  4.24690  2.90347  2.73739  3.18146  2.89801  2.37887  2.77519  2.98518  4.58477  3.61503
          0.02916  3.94545  4.66780  0.61958  0.77255  0.48576  0.95510
    272   2.35160  4.27288  3.27054  3.08984  4.14926  3.00143  4.19761  3.68181  3.16852  3.39647  4.31658  3.30285  3.74629  3.51218  3.45221  0.98614  2.83722  3.20094  5.51596  4.23321    304 - -
          2.68618  4.42225  2.77519  2.73123  3.46354  2.40513  3.72494  3.29354  2.67741  2.69355  4.24690  2.90347  2.73739  3.18146  2.89801  2.37887  2.77519  2.98518  4.58477  3.61503
          0.02916  3.94545  4.66780  0.61958  0.77255  0.48576  0.95510
    273   3.08839  4.92214  3.58654  3.08262  4.29523  3.56220  3.87819  3.84210  2.26830  3.34478  4.34319  3.43672  4.06135  3.09500  0.87253  3.16911  3.34945  3.56293  5.34877  4.20686    305 - -
          2.68618  4.42225  2.77519  2.73123  3.46354  2.40513  3.72494  3.29354  2.67741  2.69355  4.24690  2.90347  2.73739  3.18146  2.89801  2.37887  2.77519  2.98518  4.58477  3.61503
          0.02916  3.94545  4.66780  0.61958  0.77255  0.48576  0.95510
    274   3.06866  5.20733  0.81879  2.38209  4.59430  3.26654  3.99634  4.19922  3.09443  3.79465  4.77454  2.94205  3.92452  3.23575  3.62040  3.02293  3.40886  3.83071  5.74868  4.45540    306 - -
          2.68618  4.42225  2.77519  2.73123  3.46354  2.40513  3.72494  3.29354  2.67741  2.69355  4.24690  2.90347  2.73739  3.18146  2.89801  2.37887  2.77519  2.98518  4.58477  3.61503
          0.02916  3.94545  4.66780  0.61958  0.77255  0.48576  0.95510
    275   0.91352  4.22918  3.53724  3.33211  4.12556  3.05172  4.34546  3.26204  3.35025  3.14026  4.16426  3.46310  3.79786  3.68478  3.59563  2.57894  2.86136  2.90382  5.54543  4.35385    307 - -
          2.68618  4.42225  2.77519  2.73123  3.46354  2.40513  3.72494  3.29354  2.67741  2.69355  4.24690  2.90347  2.73739  3.18146  2.89801  2.37887  2.77519  2.98518  4.58477  3.61503
          0.02916  3.94545  4.66780  0.61958  0.77255  0.48576  0.95510
    276   3.08839  4.92214  3.58654  3.08262  4.29523  3.56220  3.87819  3.84210  2.26830  3.34478  4.34319  3.43672  4.06135  3.09500  0.87253  3.16911  3.34945  3.56293  5.34877  4.20686    308 - -
          2.68618  4.42225  2.77519  2.73123  3.46354  2.40513  3.72494  3.29354  2.67741  2.69355  4.24690  2.90347  2.73739  3.18146  2.89801  2.37887  2.77519  2.98518  4.58477  3.61503
          0.02916  3.94545  4.66780  0.61958  0.77255  0.48576  0.95510
    277   3.08839  4.92214  3.58654  3.08262  4.29523  3.56220  3.87819  3.84210  2.26830  3.34478  4.34319  3.43672  4.06135  3.09500  0.87253  3.16911  3.34945  3.56293  5.34877  4.20686    309 - -
          2.68618  4.42225  2.77519  2.73123  3.46354  2.40513  3.72494  3.29354  2.67741  2.69355  4.24690  2.90347  2.73739  3.18146  2.89801  2.37887  2.77519  2.98518  4.58477  3.61503
          0.02916  3.94545  4.66780  0.61958  0.77255  0.48576  0.95510
    278   3.23742  4.67816  4.30654  3.94690  3.16417  4.07462  4.57974  2.37242  3.71393  0.79034  3.16468  4.21529  4.49755  4.06480  3.87799  3.65425  3.52842  2.42867  5.06976  3.80986    310 - -
          2.68618  4.42225  2.77519  2.73123  3.46354  2.40513  3.72494  3.29354  2.67741  2.69355  4.24690  2.90347  2.73739  3.18146  2.89801  2.37887  2.77519  2.98518  4.58477  3.61503
          0.02916  3.94545  4.66780  0.61958  0.77255  0.48576  0.95510
    279   3.03920  5.00544  3.22002  2.82810  4.40855  3.52060  3.80044  3.84243  0.94270  3.39171  4.34944  3.24928  4.01596  2.98793  2.44669  3.07652  3.28715  3.54617  5.43339  4.25673    311 - -
          2.68618  4.42225  2.77519  2.73123  3.46354  2.40513  3.72494  3.29354  2.67741  2.69355  4.24690  2.90347  2.73739  3.18146  2.89801  2.37887  2.77519  2.98518  4.58477  3.61503
          0.02916  3.94545  4.66780  0.61958  0.77255  0.48576  0.95510
    280   3.01575  5.14108  2.51947  0.92596  4.49656  3.32160  3.91495  3.96496  2.80469  3.57045  4.54144  2.97539  3.92970  3.12919  3.22096  2.99085  3.32060  3.64134  5.65440  4.37687    312 - -
          2.68618  4.42225  2.77519  2.73123  3.46354  2.40513  3.72494  3.29354  2.67741  2.69355  4.24690  2.90347  2.73739  3.18146  2.89801  2.37887  2.77519  2.98518  4.58477  3.61503
          0.02916  3.94545  4.66780  0.61958  0.77255  0.48576  0.95510
    281   2.78459  4.78323  2.74993  2.64285  4.15825  3.23342  3.98096  3.88452  2.89086  3.52317  4.47813  1.03510  3.88895  3.25400  3.24786  2.84909  3.16895  3.49935  5.45582  4.10145    313 - -
          2.68618  4.42225  2.77519  2.73123  3.46354  2.40513  3.72494  3.29354  2.67741  2.69355  4.24690  2.90347  2.73739  3.18146  2.89801  2.37887  2.77519  2.98518  4.58477  3.61503
          0.02916  3.94545  4.66780  0.61958  0.77255  0.48576  0.95510
    282   2.93948  4.92701  2.95197  2.70795  4.10519  3.41469  3.86686  3.74723  2.52374  3.24233  4.26826  3.16828  3.96927  1.10975  2.80644  2.98420  3.23645  3.47240  5.36435  4.06297    314 - -
          2.68618  4.42225  2.77519  2.73123  3.46354  2.40513  3.72494  3.29354  2.67741  2.69355  4.24690  2.90347  2.73739  3.18146  2.89801  2.37887  2.77519  2.98518  4.58477  3.61503
          0.02916  3.94545  4.66780  0.61958  0.77255  0.48576  0.95510
    283   3.08800  4.48676  4.43873  4.05746  3.42379  4.14476  4.77224  0.99191  3.88700  1.99519  3.34808  4.29259  4.56917  4.22792  4.07525  3.64729  3.38596  1.84982  5.32955  4.07398    315 - -
          2.68618  4.42225  2.77519  2.73123  3.46354  2.40513  3.72494  3.29354  2.67741  2.69355  4.24690  2.90347  2.73739  3.18146  2.89801  2.37887  2.77519  2.98518  4.58477  3.61503
          0.02916  3.94545  4.66780  0.61958  0.77255  0.48576  0.95510
    284   2.24624  4.18983  3.31690  3.03874  4.19698  2.96157  4.13099  3.55244  3.06586  3.29417  4.15934  3.24470  3.69106  3.39857  3.37697  1.27581  2.20875  3.07304  5.55711  4.31382    316 - -
          2.68618  4.42225  2.77519  2.73123  3.46354  2.40513  3.72494  3.29354  2.67741  2.69355  4.24690  2.90347  2.73739  3.18146  2.89801  2.37887  2.77519  2.98518  4.58477  3.61503
          0.02916  3.94545  4.66780  0.61958  0.77255  0.48576  0.95510
    285   2.86574  4.38835  4.22605  3.89161  3.60384  3.79906  4.68085  2.04819  3.76050  2.27833  3.55810  4.06967  4.35563  4.11512  3.96593  3.30731  3.22560  0.93773  5.40054  4.13660    317 - -
          2.68618  4.42225  2.77519  2.73123  3.46354  2.40513  3.72494  3.29354  2.67741  2.69355  4.24690  2.90347  2.73739  3.18146  2.89801  2.37887  2.77519  2.98518  4.58477  3.61503
          0.02916  3.94545  4.66780  0.61958  0.77255  0.48576  0.95510
    286   3.08839  4.92214  3.58654  3.08262  4.29523  3.56220  3.87819  3.84210  2.26830  3.34478  4.34319  3.43672  4.06135  3.09500  0.87253  3.16911  3.34945  3.56293  5.34877  4.20686    318 - -
          2.68618  4.42225  2.77519  2.73123  3.46354  2.40513  3.72494  3.29354  2.67741  2.69355  4.24690  2.90347  2.73739  3.18146  2.89801  2.37887  2.77519  2.98518  4.58477  3.61503
          0.02916  3.94545  4.66780  0.61958  0.77255  0.48576  0.95510
    287   0.91352  4.22918  3.53724  3.33211  4.12556  3.05172  4.34546  3.26204  3.35025  3.14026  4.16426  3.46310  3.79786  3.68478  3.59563  2.57894  2.86136  2.90382  5.54543  4.35385    319 - -
          2.68618  4.42225  2.77519  2.73123  3.46354  2.40513  3.72494  3.29354  2.67741  2.69355  4.24690  2.90347  2.73739  3.18146  2.89801  2.37887  2.77519  2.98518  4.58477  3.61503
          0.02916  3.94545  4.66780  0.61958  0.77255  0.48576  0.95510
    288   0.91352  4.22918  3.53724  3.33211  4.12556  3.05172  4.34546  3.26204  3.35025  3.14026  4.16426  3.46310  3.79786  3.68478  3.59563  2.57894  2.86136  2.90382  5.54543  4.35385    320 - -
          2.68618  4.42225  2.77519  2.73123  3.46354  2.40513  3.72494  3.29354  2.67741  2.69355  4.24690  2.90347  2.73739  3.18146  2.89801  2.37887  2.77519  2.98518  4.58477  3.61503
          0.02916  3.94545  4.66780  0.61958  0.77255  0.48576  0.95510
    289   3.35183  4.73227  4.33872  4.06726  0.89949  4.02415  3.91061  2.86673  3.97250  2.22007  3.58624  4.10171  4.48125  4.12042  4.07419  3.61789  3.65307  2.86275  4.13842  2.49644    321 - -
          2.68618  4.42225  2.77519  2.73123  3.46354  2.40513  3.72494  3.29354  2.67741  2.69355  4.24690  2.90347  2.73739  3.18146  2.89801  2.37887  2.77519  2.98518  4.58477  3.61503
          0.02916  3.94545  4.66780  0.61958  0.77255  0.48576  0.95510
    290   3.23742  4.67816  4.30654  3.94690  3.16417  4.07462  4.57974  2.37242  3.71393  0.79034  3.16468  4.21529  4.49755  4.06480  3.87799  3.65425  3.52842  2.42867  5.06976  3.80986    322 - -
          2.68618  4.42225  2.77519  2.73123  3.46354  2.40513  3.72494  3.29354  2.67741  2.69355  4.24690  2.90347  2.73739  3.18146  2.89801  2.37887  2.77519  2.98518  4.58477  3.61503
          0.02916  3.94545  4.66780  0.61958  0.77255  0.48576  0.95510
    291   3.01575  5.14108  2.51947  0.92596  4.49656  3.32160  3.91495  3.96496  2.80469  3.57045  4.54144  2.97539  3.92970  3.12919  3.22096  2.99085  3.32060  3.64134  5.65440  4.37687    323 - -
          2.68618  4.42225  2.77519  2.73123  3.46354  2.40513  3.72494  3.29354  2.67741  2.69355  4.24690  2.90347  2.73739  3.18146  2.89801  2.37887  2.77519  2.98518  4.58477  3.61503
          0.02916  3.94545  4.66780  0.61958  0.77255  0.48576  0.95510
    292   3.03920  5.00544  3.22002  2.82810  4.40855  3.52060  3.80044  3.84243  0.94270  3.39171  4.34944  3.24928  4.01596  2.98793  2.44669  3.07652  3.28715  3.54617  5.43339  4.25673    324 - -
          2.68618  4.42225  2.77519  2.73123  3.46354  2.40513  3.72494  3.29354  2.67741  2.69355  4.24690  2.90347  2.73739  3.18146  2.89801  2.37887  2.77519  2.98518  4.58477  3.61503
          0.02916  3.94545  4.66780  0.61958  0.77255  0.48576  0.95510
    293   3.01575  5.14108  2.51947  0.92596  4.49656  3.32160  3.91495  3.96496  2.80469  3.57045  4.54144  2.97539  3.92970  3.12919  3.22096  2.99085  3.32060  3.64134  5.65440  4.37687    325 - -
          2.68618  4.42225  2.77519  2.73123  3.46354  2.40513  3.72494  3.29354  2.67741  2.69355  4.24690  2.90347  2.73739  3.18146  2.89801  2.37887  2.77519  2.98518  4.58477  3.61503
          0.02916  3.94545  4.66780  0.61958  0.77255  0.48576  0.95510
    294   2.78459  4.78323  2.74993  2.64285  4.15825  3.23342  3.98096  3.88452  2.89086  3.52317  4.47813  1.03510  3.88895  3.25400  3.24786  2.84909  3.16895  3.49935  5.45582  4.10145    326 - -
          2.68618  4.42225  2.77519  2.73123  3.46354  2.40513  3.72494  3.29354  2.67741  2.69355  4.24690  2.90347  2.73739  3.18146  2.89801  2.37887  2.77519  2.98518  4.58477  3.61503
          0.02916  3.94545  4.66780  0.61958  0.77255  0.48576  0.95510
    295   0.91352  4.22918  3.53724  3.33211  4.12556  3.05172  4.34546  3.26204  3.35025  3.14026  4.16426  3.46310  3.79786  3.68478  3.59563  2.57894  2.86136  2.90382  5.54543  4.35385    327 - -
          2.68618  4.42225  2.77519  2.73123  3.46354  2.40513  3.72494  3.29354  2.67741  2.69355  4.24690  2.90347  2.73739  3.18146  2.89801  2.37887  2.77519  2.98518  4.58477  3.61503
          0.02916  3.94545  4.66780  0.61958  0.77255  0.48576  0.95510
    296   3.23742  4.67816  4.30654  3.94690  3.16417  4.07462  4.57974  2.37242  3.71393  0.79034  3.16468  4.21529  4.49755  4.06480  3.87799  3.65425  3.52842  2.42867  5.06976  3.80986    328 - -
          2.68618  4.42225  2.77519  2.73123  3.46354  2.40513  3.72494  3.29354  2.67741  2.69355  4.24690  2.90347  2.73739  3.18146  2.89801  2.37887  2.77519  2.98518  4.58477  3.61503
          0.02916  3.94545  4.66780  0.61958  0.77255  0.48576  0.95510
    297   3.23742  4.67816  4.30654  3.94690  3.16417  4.07462  4.57974  2.37242  3.71393  0.79034  3.16468  4.21529  4.49755  4.06480  3.87799  3.65425  3.52842  2.42867  5.06976  3.80986    329 - -
          2.68618  4.42225  2.77519  2.73123  3.46354  2.40513  3.72494  3.29354  2.67741  2.69355  4.24690  2.90347  2.73739  3.18146  2.89801  2.37887  2.77519  2.98518  4.58477  3.61503
          0.02916  3.94545  4.66780  0.61958  0.77255  0.48576  0.95510
    298   3.08839  4.92214  3.58654  3.08262  4.29523  3.56220  3.87819  3.84210  2.26830  3.34478  4.34319  3.43672  4.06135  3.09500  0.87253  3.16911  3.34945  3.56293  5.34877  4.20686    330 - -
          2.68618  4.42225  2.77519  2.73123  3.46354  2.40513  3.72494  3.29354  2.67741  2.69355  4.24690  2.90347  2.73739  3.18146  2.89801  2.37887  2.77519  2.98518  4.58477  3.61503
          0.02916  3.94545  4.66780  0.61958  0.77255  0.48576  0.95510
    299   2.93948  4.92701  2.95197  2.70795  4.10519  3.41469  3.86686  3.74723  2.52374  3.24233  4.26826  3.16828  3.96927  1.10975  2.80644  2.98420  3.23645  3.47240  5.36435  4.06297    331 - -
          2.68618  4.42225  2.77519  2.73123  3.46354  2.40513  3.72494  3.29354  2.67741  2.69355  4.24690  2.90347  2.73739  3.18146  2.89801  2.37887  2.77519  2.98518  4.58477  3.61503
          0.02916  3.94545  4.66780  0.61958  0.77255  0.48576  0.95510
    300   3.01575  5.14108  2.51947  0.92596  4.49656  3.32160  3.91495  3.96496  2.80469  3.57045  4.54144  2.97539  3.92970  3.12919  3.22096  2.99085  3.32060  3.64134  5.65440  4.37687    332 - -
          2.68618  4.42225  2.77519  2.73123  3.46354  2.40513  3.72494  3.29354  2.67741  2.69355  4.24690  2.90347  2.73739  3.18146  2.89801  2.37887  2.77519  2.98518  4.58477  3.61503
          0.02916  3.94545  4.66780  0.61958  0.77255  0.48576  0.95510
    301   2.86574  4.38835  4.22605  3.89161  3.60384  3.79906  4.68085  2.04819  3.76050  2.27833  3.55810  4.06967  4.35563  4.11512  3.96593  3.30731  3.22560  0.93773  5.40054  4.13660    333 - -
          2.68618  4.42225  2.77519  2.73123  3.46354  2.40513  3.72494  3.29354  2.67741  2.69355  4.24690  2.90347  2.73739  3.18146  2.89801  2.37887  2.77519  2.98518  4.58477  3.61503
          0.02916  3.94545  4.66780  0.61958  0.77255  0.48576  0.95510
    302   2.86574  4.38835  4.22605  3.89161  3.60384  3.79906  4.68085  2.04819  3.76050  2.27833  3.55810  4.06967  4.35563  4.11512  3.96593  3.30731  3.22560  0.93773  5.40054  4.13660    334 - -
          2.68618  4.42225  2.77519  2.73123  3.46354  2.40513  3.72494  3.29354  2.67741  2.69355  4.24690  2.90347  2.73739  3.18146  2.89801  2.37887  2.77519  2.98518  4.58477  3.61503
          0.02916  3.94545  4.66780  0.61958  0.77255  0.48576  0.95510
    303   1.55372  4.47753  3.25033  2.80901  4.04446  3.25530  3.84531  3.37474  2.53420  3.05896  3.95730  3.17534  3.82401  3.05958  2.17678  2.64829  2.86566  3.03897  5.33980  4.08940    335 - -
          2.68618  4.42225  2.77519  2.73123  3.46354  2.40513  3.72494  3.29354  2.67741  2.69355  4.24690  2.90347  2.73739  3.18146  2.89801  2.37887  2.77519  2.98518  4.58477  3.61503
          0.02916  3.94545  4.66780  0.61958  0.77255  0.48576  0.95510
    304   2.67490  4.41880  3.58039  3.05827  3.62720  3.54412  3.93825  2.66734  2.69271  2.54734  3.58958  3.40808  4.01135  3.22583  2.29747  2.90027  2.95839  1.60551  5.11232  3.86163    336 - -
          2.68618  4.42225  2.77519  2.73123  3.46354  2.40513  3.72494  3.29354  2.67741  2.69355  4.24690  2.90347  2.73739  3.18146  2.89801  2.37887  2.77519  2.98518  4.58477  3.61503
          0.02916  3.94545  4.66780  0.61958  0.77255  0.48576  0.95510
    305   3.02874  5.10831  3.44533  2.79417  4.54669  3.63986  3.60307  3.90005  1.57782  3.35921  4.23946  3.19010  4.01711  2.74414  1.37108  3.03398  3.20048  3.59029  5.41129  4.24441    337 - -
          2.68618  4.42225  2.77519  2.73123  3.46354  2.40513  3.72494  3.29354  2.67741  2.69355  4.24690  2.90347  2.73739  3.18146  2.89801  2.37887  2.77519  2.98518  4.58477  3.61503
          0.02916  3.94545  4.66780  0.61958  0.77255  0.48576  0.95510
    306   2.83821  5.15459  2.53336  1.89992  4.44657  3.33951  3.67400  3.90592  2.38130  3.42921  4.28927  2.84720  3.85696  1.71605  2.76444  2.79740  3.08782  3.55231  5.58688  4.22703    338 - -
          2.68618  4.42225  2.77519  2.73123  3.46354  2.40513  3.72494  3.29354  2.67741  2.69355  4.24690  2.90347  2.73739  3.18146  2.89801  2.37887  2.77519  2.98518  4.58477  3.61503
          0.02916  3.94545  4.66780  0.61958  0.77255  0.48576  0.95510
    307   2.76956  5.02666  2.49626  1.44605  4.41366  3.27036  3.74532  3.85528  2.59273  3.43369  4.29443  2.84984  2.54498  2.91638  3.04404  2.75360  3.05760  3.48769  5.61298  4.25363    339 - -
          2.68618  4.42225  2.77519  2.73123  3.46354  2.40513  3.72494  3.29354  2.67741  2.69355  4.24690  2.90347  2.73739  3.18146  2.89801  2.37887  2.77519  2.98518  4.58477  3.61503
          0.02916  3.94545  4.66780  0.61958  0.77255  0.48576  0.95510
    308   2.81592  4.59440  3.44879  2.94966  3.58836  3.63690  3.85509  2.84000  2.04944  1.59125  3.56221  3.35052  4.04981  3.11746  2.78330  2.99388  3.05416  2.69537  5.08508  3.82054    340 - -
          2.68618  4.42225  2.77519  2.73123  3.46354  2.40513  3.72494  3.29354  2.67741  2.69355  4.24690  2.90347  2.73739  3.18146  2.89801  2.37887  2.77519  2.98518  4.58477  3.61503
          0.02916  3.94545  4.66780  0.61958  0.77255  0.48576  0.95510
    309   2.35160  4.27288  3.27054  3.08984  4.14926  3.00143  4.19761  3.68181  3.16852  3.39647  4.31658  3.30285  3.74629  3.51218  3.45221  0.98614  2.83722  3.20094  5.51596  4.23321    341 - -
          2.68618  4.42225  2.77519  2.73123  3.46354  2.40513  3.72494  3.29354  2.67741  2.69355  4.24690  2.90347  2.73739  3.18146  2.89801  2.37887  2.77519  2.98518  4.58477  3.61503
          0.02916  3.94545  4.66780  0.61958  0.77255  0.48576  0.95510
    310   2.83776  4.97022  2.86518  2.51898  3.85195  3.44700  1.92329  3.70370  2.30218  3.22490  4.11902  3.00447  3.91368  2.23412  2.61620  2.84630  3.07482  3.39430  5.16785  3.73492    342 - -
          2.68635  4.42243  2.77509  2.73141  3.46371  2.40530  3.72512  3.29324  2.67733  2.69268  4.24707  2.90364  2.73757  3.18164  2.89786  2.37904  2.77537  2.98501  4.58494  3.61455
          0.16470  1.94871  4.66780  1.82405  0.17599  0.48576  0.95510
    311   3.35329  4.81270  3.94625  3.68949  2.29764  3.91536  3.65391  3.35238  3.54491  2.78745  4.01989  3.81384  4.38759  3.83342  3.71360  3.48266  3.64037  3.22641  3.94413  0.85258    353 - -
          2.68618  4.42225  2.77519  2.73123  3.46354  2.40513  3.72494  3.29354  2.67741  2.69355  4.24690  2.90347  2.73739  3.18146  2.89801  2.37887  2.77519  2.98518  4.58477  3.61503
          0.02916  3.94545  4.66780  0.61958  0.77255  0.48576  0.95510
    312   3.08839  4.92214  3.58654  3.08262  4.29523  3.56220  3.87819  3.84210  2.26830  3.34478  4.34319  3.43672  4.06135  3.09500  0.87253  3.16911  3.34945  3.56293  5.34877  4.20686    354 - -
          2.68618  4.42225  2.77519  2.73123  3.46354  2.40513  3.72494  3.29354  2.67741  2.69355  4.24690  2.90347  2.73739  3.18146  2.89801  2.37887  2.77519  2.98518  4.58477  3.61503
          0.02916  3.94545  4.66780  0.61958  0.77255  0.48576  0.95510
    313   1.57368  4.27276  3.69792  3.26565  2.38866  3.43235  4.04993  2.66352  3.21669  2.40358  3.50175  3.51758  3.98522  3.50560  3.50026  2.81834  2.90862  2.47924  4.88598  3.50916    355 - -
          2.68618  4.42225  2.77519  2.73123  3.46354  2.40513  3.72494  3.29354  2.67741  2.69355  4.24690  2.90347  2.73739  3.18146  2.89801  2.37887  2.77519  2.98518  4.58477  3.61503
          0.02916  3.94545  4.66780  0.61958  0.77255  0.48576  0.95510
    314   3.00821  4.42308  4.45816  3.96792  3.36472  4.17676  4.68032  1.91600  3.80723  1.60509  3.24114  4.21936  4.54263  4.10630  4.02068  3.55911  3.28379  1.23374  5.27475  4.04536    356 - -
          2.68618  4.42225  2.77519  2.73123  3.46354  2.40513  3.72494  3.29354  2.67741  2.69355  4.24690  2.90347  2.73739  3.18146  2.89801  2.37887  2.77519  2.98518  4.58477  3.61503
          0.02916  3.94545  4.66780  0.61958  0.77255  0.48576  0.95510
    315   2.12041  4.36765  3.85135  3.42059  3.40589  3.64601  4.26472  2.38155  3.27872  1.36873  3.33771  3.69949  4.15172  3.63254  3.53470  3.04146  3.05097  2.27473  5.13668  3.90394    357 - -
          2.68618  4.42225  2.77519  2.73123  3.46354  2.40513  3.72494  3.29354  2.67741  2.69355  4.24690  2.90347  2.73739  3.18146  2.89801  2.37887  2.77519  2.98518  4.58477  3.61503
          0.02916  3.94545  4.66780  0.61958  0.77255  0.48576  0.95510
    316   2.54387  4.57073  3.12504  2.70408  4.13425  3.25123  3.78614  3.58650  2.44633  3.19910  4.05803  3.10221  3.81146  2.98106  2.14931  1.61804  2.88162  3.20829  5.37687  4.09480    358 - -
          2.68618  4.42225  2.77519  2.73123  3.46354  2.40513  3.72494  3.29354  2.67741  2.69355  4.24690  2.90347  2.73739  3.18146  2.89801  2.37887  2.77519  2.98518  4.58477  3.61503
          0.02916  3.94545  4.66780  0.61958  0.77255  0.48576  0.95510
    317   3.08839  4.92214  3.58654  3.08262  4.29523  3.56220  3.87819  3.84210  2.26830  3.34478  4.34319  3.43672  4.06135  3.09500  0.87253  3.16911  3.34945  3.56293  5.34877  4.20686    359 - -
          2.68618  4.42225  2.77519  2.73123  3.46354  2.40513  3.72494  3.29354  2.67741  2.69355  4.24690  2.90347  2.73739  3.18146  2.89801  2.37887  2.77519  2.98518  4.58477  3.61503
          0.02916  3.94545  4.66780  0.61958  0.77255  0.48576  0.95510
    318   2.69110  4.41940  3.48056  3.06064  2.98735  3.52576  3.78761  2.92444  2.95219  2.60841  3.62467  3.38583  4.01034  3.31542  3.24479  2.88751  2.28020  2.71471  4.56168  1.76110    360 - -
          2.68618  4.42225  2.77519  2.73123  3.46354  2.40513  3.72494  3.29354  2.67741  2.69355  4.24690  2.90347  2.73739  3.18146  2.89801  2.37887  2.77519  2.98518  4.58477  3.61503
          0.02916  3.94545  4.66780  0.61958  0.77255  0.48576  0.95510
    319   2.78225  5.02424  2.61885  2.37382  4.31283  3.32439  3.68853  3.85772  2.39213  3.39614  4.25442  2.24051  3.85134  1.71755  2.75941  2.77031  3.05220  3.49433  5.50424  4.13308    361 - -
          2.68618  4.42225  2.77519  2.73123  3.46354  2.40513  3.72494  3.29354  2.67741  2.69355  4.24690  2.90347  2.73739  3.18146  2.89801  2.37887  2.77519  2.98518  4.58477  3.61503
          0.02916  3.94545  4.66780  0.61958  0.77255  0.48576  0.95510
    320   1.26720  4.12934  3.41358  3.14340  4.20234  2.92555  4.20024  3.52933  3.18683  3.29684  4.15902  3.28924  3.67450  3.48735  3.48316  1.81388  2.68968  3.03852  5.57640  4.35526    362 - -
          2.68618  4.42225  2.77519  2.73123  3.46354  2.40513  3.72494  3.29354  2.67741  2.69355  4.24690  2.90347  2.73739  3.18146  2.89801  2.37887  2.77519  2.98518  4.58477  3.61503
          0.02916  3.94545  4.66780  0.61958  0.77255  0.48576  0.95510
    321   2.64587  4.72222  2.92385  2.56691  4.12218  3.32139  3.74500  3.50587  2.43646  3.11938  4.02498  3.02715  3.84450  1.76492  2.77565  2.71116  2.28594  3.18693  5.39024  4.08531    363 - -
          2.68618  4.42225  2.77519  2.73123  3.46354  2.40513  3.72494  3.29354  2.67741  2.69355  4.24690  2.90347  2.73739  3.18146  2.89801  2.37887  2.77519  2.98518  4.58477  3.61503
          0.02916  3.94545  4.66780  0.61958  0.77255  0.48576  0.95510
    322   3.03555  4.68771  3.64786  3.22878  1.87579  3.81239  1.73471  3.21679  3.11655  2.69110  3.79365  3.50720  4.21745  3.43126  3.39679  3.15772  3.28232  3.04873  4.02560  2.35684    364 - -
          2.68618  4.42225  2.77519  2.73123  3.46354  2.40513  3.72494  3.29354  2.67741  2.69355  4.24690  2.90347  2.73739  3.18146  2.89801  2.37887  2.77519  2.98518  4.58477  3.61503
          0.02916  3.94545  4.66780  0.61958  0.77255  0.48576  0.95510
    323   2.51169  4.56405  2.72919  2.58416  4.35624  1.53612  3.95260  3.87974  2.87760  3.50295  4.35452  2.12216  3.76394  3.17647  3.27781  2.60124  2.92581  3.40014  5.62671  4.31187    365 - -
          2.68618  4.42225  2.77519  2.73123  3.46354  2.40513  3.72494  3.29354  2.67741  2.69355  4.24690  2.90347  2.73739  3.18146  2.89801  2.37887  2.77519  2.98518  4.58477  3.61503
          0.02916  3.94545  4.66780  0.61958  0.77255  0.48576  0.95510
    324   1.71636  4.51285  3.00231  2.62395  4.05864  3.22241  3.79849  3.42032  2.60359  3.08785  3.94647  3.05062  3.78213  2.33534  2.97830  2.52693  2.65728  3.06703  5.36387  4.07974    366 - -
          2.68618  4.42225  2.77519  2.73123  3.46354  2.40513  3.72494  3.29354  2.67741  2.69355  4.24690  2.90347  2.73739  3.18146  2.89801  2.37887  2.77519  2.98518  4.58477  3.61503
          0.02916  3.94545  4.66780  0.61958  0.77255  0.48576  0.95510
    325   3.07636  4.49692  4.48210  3.98200  3.21947  4.21918  4.66013  2.03588  3.80888  1.15886  3.08238  4.24518  4.55305  4.07780  4.00548  3.59693  3.34222  1.66417  5.18626  3.99253    367 - -
          2.68661  4.42181  2.77657  2.73265  3.46379  2.40509  3.72525  3.29414  2.67632  2.69266  4.24570  2.90501  2.73745  3.18312  2.89348  2.37947  2.77515  2.98350  4.58728  3.61557
          0.15526  1.93927        *  4.33781  0.01315  0.00000        *
//
