# Supplementary material for: Potential Conservation of Circadian Clock Proteins in the phylum Nematoda as Revealed by Bioinformatic Searches
Source: PLoS One. 2014 Nov 14;9(11):e112871. doi: 10.1371/journal.pone.0112871 (PMC4232591; doi:10.1371/journal.pone.0112871)
Supplement: File S1 — HMM profiles used in this work and HMMsearch results. (ZIP) [file pone.0112871.s007.zip › HMMs-CE/Mamiferos/Csnk1e-aln.fasta.hmm]

HMMER3/b [3.0 | March 2010]
NAME  Csnk1e-aln
LENG  416
ALPH  amino
RF    no
CS    no
MAP   yes
DATE  Wed Aug 22 12:28:38 2012
NSEQ  17
EFFN  0.419189
CKSUM 3393322972
STATS LOCAL MSV      -11.4397  0.69900
STATS LOCAL VITERBI  -12.5055  0.69900
STATS LOCAL FORWARD   -5.6999  0.69900
HMM          A        C        D        E        F        G        H        I        K        L        M        N        P        Q        R        S        T        V        W        Y   
            m->m     m->i     m->d     i->m     i->i     d->m     d->d
  COMPO   2.54104  4.23401  2.95225  2.74847  3.27490  2.73272  3.71555  2.86306  2.67632  2.43604  3.66309  3.10488  3.28065  3.19055  2.75256  2.60506  2.92801  2.70062  4.76794  3.38767
          2.68622  4.42283  2.77554  2.73136  3.46318  2.40538  3.72552  3.29214  2.67735  2.69348  4.24645  2.90404  2.73741  3.18151  2.89765  2.37897  2.77530  2.98460  4.58319  3.61561
          0.11793  2.51738  3.48763  3.28228  0.03827  0.00000        *
      1   2.90669  4.46960  3.96110  3.55020  3.17613  3.77194  4.30470  2.34364  3.32205  1.78527  1.54735  3.83737  4.23382  3.71053  3.53675  3.24622  3.21128  2.33957  5.00469  3.75797     80 - -
          2.68618  4.42225  2.77519  2.73123  3.46354  2.40513  3.72494  3.29354  2.67741  2.69355  4.24690  2.90347  2.73739  3.18146  2.89801  2.37887  2.77519  2.98518  4.58477  3.61503
          0.03417  3.78936  4.51170  0.61958  0.77255  0.50261  0.92875
      2   2.88494  4.97256  2.45987  1.15008  4.30906  3.22335  3.80606  3.74648  2.67636  3.37818  4.35835  2.89270  3.82473  3.02508  3.07464  2.87743  3.18939  3.43988  5.49660  4.22149     81 - -
          2.68618  4.42225  2.77519  2.73123  3.46354  2.40513  3.72494  3.29354  2.67741  2.69355  4.24690  2.90347  2.73739  3.18146  2.89801  2.37887  2.77519  2.98518  4.58477  3.61503
          0.03417  3.78936  4.51170  0.61958  0.77255  0.50261  0.92875
      3   3.06396  4.55220  4.05470  3.69657  3.10793  3.87423  4.37844  2.31042  3.46503  0.98503  3.16124  3.97979  4.32553  3.85339  3.65375  3.43878  3.36295  2.32569  4.95467  3.65805     82 - -
          2.68618  4.42225  2.77519  2.73123  3.46354  2.40513  3.72494  3.29354  2.67741  2.69355  4.24690  2.90347  2.73739  3.18146  2.89801  2.37887  2.77519  2.98518  4.58477  3.61503
          0.03417  3.78936  4.51170  0.61958  0.77255  0.50261  0.92875
      4   2.91546  4.75606  3.39802  2.92963  4.08959  3.41648  3.77090  3.62740  2.21405  3.15869  4.16324  3.29463  3.92509  2.99731  1.11369  3.00494  3.18841  3.35550  5.20771  4.03721     83 - -
          2.68618  4.42225  2.77519  2.73123  3.46354  2.40513  3.72494  3.29354  2.67741  2.69355  4.24690  2.90347  2.73739  3.18146  2.89801  2.37887  2.77519  2.98518  4.58477  3.61503
          0.03417  3.78936  4.51170  0.61958  0.77255  0.50261  0.92875
      5   2.74292  4.31092  4.00810  3.67096  3.49179  3.63526  4.48778  2.06280  3.53734  2.19507  3.47204  3.87343  4.20205  3.90419  3.75739  3.13540  3.10756  1.13719  5.26134  3.98671     84 - -
          2.68618  4.42225  2.77519  2.73123  3.46354  2.40513  3.72494  3.29354  2.67741  2.69355  4.24690  2.90347  2.73739  3.18146  2.89801  2.37887  2.77519  2.98518  4.58477  3.61503
          0.03417  3.78936  4.51170  0.61958  0.77255  0.50261  0.92875
      6   2.56795  4.34899  3.22440  3.11459  4.25348  0.86979  4.23786  3.83478  3.28424  3.49899  4.47587  3.38929  3.73745  3.61541  3.52736  2.73789  3.04282  3.37941  5.36851  4.35335     85 - -
          2.68618  4.42225  2.77519  2.73123  3.46354  2.40513  3.72494  3.29354  2.67741  2.69355  4.24690  2.90347  2.73739  3.18146  2.89801  2.37887  2.77519  2.98518  4.58477  3.61503
          0.03417  3.78936  4.51170  0.61958  0.77255  0.50261  0.92875
      7   2.65808  4.64811  2.66940  2.54765  3.99889  3.13091  3.86021  3.69350  2.75815  3.35062  4.30813  1.31442  3.77978  3.13473  3.10831  2.72969  3.03837  3.32416  5.31477  3.95467     86 - -
          2.68618  4.42225  2.77519  2.73123  3.46354  2.40513  3.72494  3.29354  2.67741  2.69355  4.24690  2.90347  2.73739  3.18146  2.89801  2.37887  2.77519  2.98518  4.58477  3.61503
          0.03417  3.78936  4.51170  0.61958  0.77255  0.50261  0.92875
      8   2.89914  4.85498  3.06939  2.70944  4.22232  3.39515  3.71898  3.64689  1.15849  3.23140  4.19954  3.13679  3.90322  2.91684  2.42427  2.94790  3.15980  3.36014  5.31301  4.11458     87 - -
          2.68618  4.42225  2.77519  2.73123  3.46354  2.40513  3.72494  3.29354  2.67741  2.69355  4.24690  2.90347  2.73739  3.18146  2.89801  2.37887  2.77519  2.98518  4.58477  3.61503
          0.03417  3.78936  4.51170  0.61958  0.77255  0.50261  0.92875
      9   3.13125  4.65391  3.71717  3.43300  2.30370  3.73455  3.58646  3.15242  3.29290  2.62733  3.83681  3.62404  4.21140  3.61897  3.49283  3.27552  3.41815  3.01936  3.94356  1.11622     88 - -
          2.68618  4.42225  2.77519  2.73123  3.46354  2.40513  3.72494  3.29354  2.67741  2.69355  4.24690  2.90347  2.73739  3.18146  2.89801  2.37887  2.77519  2.98518  4.58477  3.61503
          0.03417  3.78936  4.51170  0.61958  0.77255  0.50261  0.92875
     10   2.91546  4.75606  3.39802  2.92963  4.08959  3.41648  3.77090  3.62740  2.21405  3.15869  4.16324  3.29463  3.92509  2.99731  1.11369  3.00494  3.18841  3.35550  5.20771  4.03721     89 - -
          2.68618  4.42225  2.77519  2.73123  3.46354  2.40513  3.72494  3.29354  2.67741  2.69355  4.24690  2.90347  2.73739  3.18146  2.89801  2.37887  2.77519  2.98518  4.58477  3.61503
          0.03417  3.78936  4.51170  0.61958  0.77255  0.50261  0.92875
     11   3.06396  4.55220  4.05470  3.69657  3.10793  3.87423  4.37844  2.31042  3.46503  0.98503  3.16124  3.97979  4.32553  3.85339  3.65375  3.43878  3.36295  2.32569  4.95467  3.65805     90 - -
          2.68618  4.42225  2.77519  2.73123  3.46354  2.40513  3.72494  3.29354  2.67741  2.69355  4.24690  2.90347  2.73739  3.18146  2.89801  2.37887  2.77519  2.98518  4.58477  3.61503
          0.03417  3.78936  4.51170  0.61958  0.77255  0.50261  0.92875
     12   2.56795  4.34899  3.22440  3.11459  4.25348  0.86979  4.23786  3.83478  3.28424  3.49899  4.47587  3.38929  3.73745  3.61541  3.52736  2.73789  3.04282  3.37941  5.36851  4.35335     91 - -
          2.68618  4.42225  2.77519  2.73123  3.46354  2.40513  3.72494  3.29354  2.67741  2.69355  4.24690  2.90347  2.73739  3.18146  2.89801  2.37887  2.77519  2.98518  4.58477  3.61503
          0.03417  3.78936  4.51170  0.61958  0.77255  0.50261  0.92875
     13   2.91546  4.75606  3.39802  2.92963  4.08959  3.41648  3.77090  3.62740  2.21405  3.15869  4.16324  3.29463  3.92509  2.99731  1.11369  3.00494  3.18841  3.35550  5.20771  4.03721     92 - -
          2.68618  4.42225  2.77519  2.73123  3.46354  2.40513  3.72494  3.29354  2.67741  2.69355  4.24690  2.90347  2.73739  3.18146  2.89801  2.37887  2.77519  2.98518  4.58477  3.61503
          0.03417  3.78936  4.51170  0.61958  0.77255  0.50261  0.92875
     14   2.89914  4.85498  3.06939  2.70944  4.22232  3.39515  3.71898  3.64689  1.15849  3.23140  4.19954  3.13679  3.90322  2.91684  2.42427  2.94790  3.15980  3.36014  5.31301  4.11458     93 - -
          2.68618  4.42225  2.77519  2.73123  3.46354  2.40513  3.72494  3.29354  2.67741  2.69355  4.24690  2.90347  2.73739  3.18146  2.89801  2.37887  2.77519  2.98518  4.58477  3.61503
          0.03417  3.78936  4.51170  0.61958  0.77255  0.47537  0.97194
     15   3.00309  4.41439  4.39143  3.90015  3.26819  4.17088  4.62006  1.27255  3.70837  1.79065  2.97207  4.17389  4.51368  4.02926  3.92242  3.55265  3.27060  1.80296  5.20687  3.97699     94 - -
          2.68618  4.42225  2.77519  2.73123  3.46354  2.40513  3.72494  3.29354  2.67741  2.69355  4.24690  2.90347  2.73739  3.18146  2.89801  2.37887  2.77519  2.98518  4.58477  3.61503
          0.03348  3.80937  4.53171  0.61958  0.77255  0.48576  0.95510
     16   2.16145  4.20992  3.08886  2.94403  4.21012  1.27710  4.12696  3.61719  3.10832  3.35251  4.26327  3.19201  3.65880  3.42525  3.40408  2.45843  2.77614  3.13590  5.51373  4.31330     95 - -
          2.68618  4.42225  2.77519  2.73123  3.46354  2.40513  3.72494  3.29354  2.67741  2.69355  4.24690  2.90347  2.73739  3.18146  2.89801  2.37887  2.77519  2.98518  4.58477  3.61503
          0.03348  3.80937  4.53171  0.61958  0.77255  0.48576  0.95510
     17   2.11458  4.15024  3.15559  2.94696  4.09035  2.89762  4.07215  3.48318  3.01723  3.23617  4.13663  3.16725  3.63668  3.35726  3.31689  1.31333  2.68931  3.01770  5.47351  4.19564     96 - -
          2.68618  4.42225  2.77519  2.73123  3.46354  2.40513  3.72494  3.29354  2.67741  2.69355  4.24690  2.90347  2.73739  3.18146  2.89801  2.37887  2.77519  2.98518  4.58477  3.61503
          0.03348  3.80937  4.53171  0.61958  0.77255  0.48576  0.95510
     18   2.46577  4.42157  2.84923  2.69490  4.13955  1.37284  3.95241  3.67210  2.85048  3.31112  4.22390  3.07304  3.72229  2.93773  3.18069  2.58741  2.88948  3.24485  5.42663  4.16506     97 - -
          2.68618  4.42225  2.77519  2.73123  3.46354  2.40513  3.72494  3.29354  2.67741  2.69355  4.24690  2.90347  2.73739  3.18146  2.89801  2.37887  2.77519  2.98518  4.58477  3.61503
          0.03348  3.80937  4.53171  0.61958  0.77255  0.48576  0.95510
     19   2.11458  4.15024  3.15559  2.94696  4.09035  2.89762  4.07215  3.48318  3.01723  3.23617  4.13663  3.16725  3.63668  3.35726  3.31689  1.31333  2.68931  3.01770  5.47351  4.19564     98 - -
          2.68618  4.42225  2.77519  2.73123  3.46354  2.40513  3.72494  3.29354  2.67741  2.69355  4.24690  2.90347  2.73739  3.18146  2.89801  2.37887  2.77519  2.98518  4.58477  3.61503
          0.03348  3.80937  4.53171  0.61958  0.77255  0.48576  0.95510
     20   2.84858  3.78231  4.16030  3.71720  1.46398  3.75080  3.93643  2.49576  3.58346  2.06698  3.32125  3.83207  4.21640  3.79802  3.76036  3.16771  3.15576  2.41120  4.32874  2.77300     99 - -
          2.68618  4.42225  2.77519  2.73123  3.46354  2.40513  3.72494  3.29354  2.67741  2.69355  4.24690  2.90347  2.73739  3.18146  2.89801  2.37887  2.77519  2.98518  4.58477  3.61503
          0.03348  3.80937  4.53171  0.61958  0.77255  0.48576  0.95510
     21   2.54729  4.49496  2.78455  2.46749  4.24044  1.29370  3.96441  3.69491  2.88551  3.36982  4.28072  3.06537  3.74373  3.22503  3.23329  2.65692  2.95853  3.28247  5.46606  4.25872    100 - -
          2.68618  4.42225  2.77519  2.73123  3.46354  2.40513  3.72494  3.29354  2.67741  2.69355  4.24690  2.90347  2.73739  3.18146  2.89801  2.37887  2.77519  2.98518  4.58477  3.61503
          0.03348  3.80937  4.53171  0.61958  0.77255  0.48576  0.95510
     22   2.78369  5.02836  1.41034  2.22097  4.04898  3.21198  3.70790  3.72604  2.69702  3.33556  4.26298  2.77209  3.79635  2.92650  3.20061  2.75419  3.07652  3.40143  5.40632  3.54869    101 - -
          2.68618  4.42225  2.77519  2.73123  3.46354  2.40513  3.72494  3.29354  2.67741  2.69355  4.24690  2.90347  2.73739  3.18146  2.89801  2.37887  2.77519  2.98518  4.58477  3.61503
          0.03348  3.80937  4.53171  0.61958  0.77255  0.48576  0.95510
     23   2.85813  4.34986  4.13939  3.72010  3.40724  3.91177  4.52364  1.28062  3.55267  2.00661  3.30178  3.97978  4.36228  3.91502  3.78254  3.32697  2.98277  1.80936  5.25744  4.01052    102 - -
          2.68618  4.42225  2.77519  2.73123  3.46354  2.40513  3.72494  3.29354  2.67741  2.69355  4.24690  2.90347  2.73739  3.18146  2.89801  2.37887  2.77519  2.98518  4.58477  3.61503
          0.03348  3.80937  4.53171  0.61958  0.77255  0.48576  0.95510
     24   2.89629  4.58396  3.40063  3.05009  2.61006  3.62103  3.60602  3.09326  2.70703  2.66930  3.74357  3.37197  4.07665  3.29413  3.12317  3.03784  3.15933  2.90677  4.21427  1.47353    103 - -
          2.68618  4.42225  2.77519  2.73123  3.46354  2.40513  3.72494  3.29354  2.67741  2.69355  4.24690  2.90347  2.73739  3.18146  2.89801  2.37887  2.77519  2.98518  4.58477  3.61503
          0.03348  3.80937  4.53171  0.61958  0.77255  0.48576  0.95510
     25   2.75599  4.41830  3.57588  3.20322  3.21138  3.58398  4.01357  2.52736  2.99323  1.36218  3.41738  3.25360  4.07941  3.43774  3.24114  3.01586  3.06053  2.41185  4.86709  3.48261    104 - -
          2.68618  4.42225  2.77519  2.73123  3.46354  2.40513  3.72494  3.29354  2.67741  2.69355  4.24690  2.90347  2.73739  3.18146  2.89801  2.37887  2.77519  2.98518  4.58477  3.61503
          0.03348  3.80937  4.53171  0.61958  0.77255  0.48576  0.95510
     26   2.26968  4.20817  3.02723  2.88692  4.19414  1.33205  4.08896  3.68613  3.06526  3.39221  4.27378  3.14611  3.64412  3.38098  3.37102  2.28959  2.75276  3.17304  5.51224  4.26670    105 - -
          2.68618  4.42225  2.77519  2.73123  3.46354  2.40513  3.72494  3.29354  2.67741  2.69355  4.24690  2.90347  2.73739  3.18146  2.89801  2.37887  2.77519  2.98518  4.58477  3.61503
          0.03348  3.80937  4.53171  0.61958  0.77255  0.48576  0.95510
     27   1.10878  4.16308  3.40046  3.19046  3.99129  2.98896  4.21970  3.10756  3.20511  2.99187  4.03194  3.35541  3.72236  3.55245  3.45911  2.51457  2.78762  2.77301  5.42484  4.21837    106 - -
          2.68618  4.42225  2.77519  2.73123  3.46354  2.40513  3.72494  3.29354  2.67741  2.69355  4.24690  2.90347  2.73739  3.18146  2.89801  2.37887  2.77519  2.98518  4.58477  3.61503
          0.03348  3.80937  4.53171  0.61958  0.77255  0.48576  0.95510
     28   2.67341  4.66553  2.67780  2.55764  4.01936  3.14340  3.87404  3.71749  2.77320  3.37201  4.32873  1.27497  3.79284  3.14787  3.12469  2.74378  3.05392  3.34610  5.33276  3.97315    107 - -
          2.68618  4.42225  2.77519  2.73123  3.46354  2.40513  3.72494  3.29354  2.67741  2.69355  4.24690  2.90347  2.73739  3.18146  2.89801  2.37887  2.77519  2.98518  4.58477  3.61503
          0.03348  3.80937  4.53171  0.61958  0.77255  0.48576  0.95510
     29   2.98207  4.42024  4.24308  3.85767  3.33319  3.99593  4.59847  1.15979  3.68445  1.93388  3.28013  4.11192  4.43451  4.04014  3.88833  3.48632  3.28293  1.84853  5.20990  3.94174    108 - -
          2.68618  4.42225  2.77519  2.73123  3.46354  2.40513  3.72494  3.29354  2.67741  2.69355  4.24690  2.90347  2.73739  3.18146  2.89801  2.37887  2.77519  2.98518  4.58477  3.61503
          0.03348  3.80937  4.53171  0.61958  0.77255  0.48576  0.95510
     30   1.10878  4.16308  3.40046  3.19046  3.99129  2.98896  4.21970  3.10756  3.20511  2.99187  4.03194  3.35541  3.72236  3.55245  3.45911  2.51457  2.78762  2.77301  5.42484  4.21837    109 - -
          2.68618  4.42225  2.77519  2.73123  3.46354  2.40513  3.72494  3.29354  2.67741  2.69355  4.24690  2.90347  2.73739  3.18146  2.89801  2.37887  2.77519  2.98518  4.58477  3.61503
          0.03348  3.80937  4.53171  0.61958  0.77255  0.48576  0.95510
     31   2.28641  4.20518  3.15392  2.96819  4.01412  2.93634  4.07910  3.52884  3.03763  3.25451  4.18693  3.20219  3.67025  3.39224  3.32464  1.19039  2.76207  3.07784  5.39200  4.09764    110 - -
          2.68618  4.42225  2.77519  2.73123  3.46354  2.40513  3.72494  3.29354  2.67741  2.69355  4.24690  2.90347  2.73739  3.18146  2.89801  2.37887  2.77519  2.98518  4.58477  3.61503
          0.03348  3.80937  4.53171  0.61958  0.77255  0.48576  0.95510
     32   2.59039  4.37045  3.25107  3.14329  4.28368  0.83351  4.26612  3.86916  3.31580  3.53097  4.50732  3.41573  3.75955  3.64521  3.55749  2.76075  3.06678  3.40980  5.39419  4.38394    111 - -
          2.68618  4.42225  2.77519  2.73123  3.46354  2.40513  3.72494  3.29354  2.67741  2.69355  4.24690  2.90347  2.73739  3.18146  2.89801  2.37887  2.77519  2.98518  4.58477  3.61503
          0.03348  3.80937  4.53171  0.61958  0.77255  0.48576  0.95510
     33   2.90069  4.99484  2.46554  1.11877  4.33359  3.23525  3.81851  3.77499  2.69126  3.40300  4.38136  2.90145  3.83730  3.03650  3.09236  2.89051  3.20497  3.46595  5.51722  4.24113    112 - -
          2.68618  4.42225  2.77519  2.73123  3.46354  2.40513  3.72494  3.29354  2.67741  2.69355  4.24690  2.90347  2.73739  3.18146  2.89801  2.37887  2.77519  2.98518  4.58477  3.61503
          0.03348  3.80937  4.53171  0.61958  0.77255  0.48576  0.95510
     34   2.90069  4.99484  2.46554  1.11877  4.33359  3.23525  3.81851  3.77499  2.69126  3.40300  4.38136  2.90145  3.83730  3.03650  3.09236  2.89051  3.20497  3.46595  5.51722  4.24113    113 - -
          2.68618  4.42225  2.77519  2.73123  3.46354  2.40513  3.72494  3.29354  2.67741  2.69355  4.24690  2.90347  2.73739  3.18146  2.89801  2.37887  2.77519  2.98518  4.58477  3.61503
          0.03348  3.80937  4.53171  0.61958  0.77255  0.48576  0.95510
     35   2.75860  4.32017  4.03668  3.69928  3.50553  3.65703  4.51238  2.05857  3.56603  2.20461  3.48177  3.89881  4.22207  3.93103  3.78433  3.15772  3.12235  1.10867  5.27880  4.00583    114 - -
          2.68618  4.42225  2.77519  2.73123  3.46354  2.40513  3.72494  3.29354  2.67741  2.69355  4.24690  2.90347  2.73739  3.18146  2.89801  2.37887  2.77519  2.98518  4.58477  3.61503
          0.03348  3.80937  4.53171  0.61958  0.77255  0.48576  0.95510
     36   1.10878  4.16308  3.40046  3.19046  3.99129  2.98896  4.21970  3.10756  3.20511  2.99187  4.03194  3.35541  3.72236  3.55245  3.45911  2.51457  2.78762  2.77301  5.42484  4.21837    115 - -
          2.68618  4.42225  2.77519  2.73123  3.46354  2.40513  3.72494  3.29354  2.67741  2.69355  4.24690  2.90347  2.73739  3.18146  2.89801  2.37887  2.77519  2.98518  4.58477  3.61503
          0.03348  3.80937  4.53171  0.61958  0.77255  0.48576  0.95510
     37   2.98207  4.42024  4.24308  3.85767  3.33319  3.99593  4.59847  1.15979  3.68445  1.93388  3.28013  4.11192  4.43451  4.04014  3.88833  3.48632  3.28293  1.84853  5.20990  3.94174    116 - -
          2.68618  4.42225  2.77519  2.73123  3.46354  2.40513  3.72494  3.29354  2.67741  2.69355  4.24690  2.90347  2.73739  3.18146  2.89801  2.37887  2.77519  2.98518  4.58477  3.61503
          0.03348  3.80937  4.53171  0.61958  0.77255  0.48576  0.95510
     38   2.91641  4.87479  3.08805  2.72320  4.24675  3.41116  3.72791  3.67239  1.12825  3.25203  4.21824  3.14996  3.91711  2.92399  2.42488  2.96335  3.17511  3.38422  5.32849  4.13266    117 - -
          2.68618  4.42225  2.77519  2.73123  3.46354  2.40513  3.72494  3.29354  2.67741  2.69355  4.24690  2.90347  2.73739  3.18146  2.89801  2.37887  2.77519  2.98518  4.58477  3.61503
          0.03348  3.80937  4.53171  0.61958  0.77255  0.48576  0.95510
     39   3.08576  4.56756  4.08741  3.72846  3.11412  3.90063  4.40403  2.31654  3.49676  0.95711  3.15949  4.00987  4.34786  3.88027  3.68257  3.46624  3.38346  2.33719  4.96903  3.67730    118 - -
          2.68618  4.42225  2.77519  2.73123  3.46354  2.40513  3.72494  3.29354  2.67741  2.69355  4.24690  2.90347  2.73739  3.18146  2.89801  2.37887  2.77519  2.98518  4.58477  3.61503
          0.03348  3.80937  4.53171  0.61958  0.77255  0.48576  0.95510
     40   2.90069  4.99484  2.46554  1.11877  4.33359  3.23525  3.81851  3.77499  2.69126  3.40300  4.38136  2.90145  3.83730  3.03650  3.09236  2.89051  3.20497  3.46595  5.51722  4.24113    119 - -
          2.68618  4.42225  2.77519  2.73123  3.46354  2.40513  3.72494  3.29354  2.67741  2.69355  4.24690  2.90347  2.73739  3.18146  2.89801  2.37887  2.77519  2.98518  4.58477  3.61503
          0.03348  3.80937  4.53171  0.61958  0.77255  0.48576  0.95510
     41   2.51895  1.07808  4.02129  3.74762  3.75483  3.15398  4.40875  2.88944  3.57457  2.80717  3.92698  3.75147  3.85592  3.92343  3.70966  2.79024  2.98061  2.63799  5.18285  4.04258    120 - -
          2.68618  4.42225  2.77519  2.73123  3.46354  2.40513  3.72494  3.29354  2.67741  2.69355  4.24690  2.90347  2.73739  3.18146  2.89801  2.37887  2.77519  2.98518  4.58477  3.61503
          0.03348  3.80937  4.53171  0.61958  0.77255  0.48576  0.95510
     42   2.75860  4.32017  4.03668  3.69928  3.50553  3.65703  4.51238  2.05857  3.56603  2.20461  3.48177  3.89881  4.22207  3.93103  3.78433  3.15772  3.12235  1.10867  5.27880  4.00583    121 - -
          2.68618  4.42225  2.77519  2.73123  3.46354  2.40513  3.72494  3.29354  2.67741  2.69355  4.24690  2.90347  2.73739  3.18146  2.89801  2.37887  2.77519  2.98518  4.58477  3.61503
          0.03348  3.80937  4.53171  0.61958  0.77255  0.48576  0.95510
     43   2.91641  4.87479  3.08805  2.72320  4.24675  3.41116  3.72791  3.67239  1.12825  3.25203  4.21824  3.14996  3.91711  2.92399  2.42488  2.96335  3.17511  3.38422  5.32849  4.13266    122 - -
          2.68618  4.42225  2.77519  2.73123  3.46354  2.40513  3.72494  3.29354  2.67741  2.69355  4.24690  2.90347  2.73739  3.18146  2.89801  2.37887  2.77519  2.98518  4.58477  3.61503
          0.03348  3.80937  4.53171  0.61958  0.77255  0.48576  0.95510
     44   2.38134  4.22579  3.37454  3.12532  3.91549  3.06671  4.14713  3.03503  3.06702  2.90069  3.95650  3.34386  3.76602  3.46540  3.32788  2.58206  1.28366  2.73678  5.35896  4.13255    123 - -
          2.68618  4.42225  2.77519  2.73123  3.46354  2.40513  3.72494  3.29354  2.67741  2.69355  4.24690  2.90347  2.73739  3.18146  2.89801  2.37887  2.77519  2.98518  4.58477  3.61503
          0.03348  3.80937  4.53171  0.61958  0.77255  0.48576  0.95510
     45   2.91641  4.87479  3.08805  2.72320  4.24675  3.41116  3.72791  3.67239  1.12825  3.25203  4.21824  3.14996  3.91711  2.92399  2.42488  2.96335  3.17511  3.38422  5.32849  4.13266    124 - -
          2.68618  4.42225  2.77519  2.73123  3.46354  2.40513  3.72494  3.29354  2.67741  2.69355  4.24690  2.90347  2.73739  3.18146  2.89801  2.37887  2.77519  2.98518  4.58477  3.61503
          0.03348  3.80937  4.53171  0.61958  0.77255  0.48576  0.95510
     46   2.93018  4.75653  3.06821  2.82316  3.24362  3.39685  1.28293  3.62315  2.66810  3.12453  4.16365  3.23450  3.94663  3.18897  2.93691  3.00185  3.23198  3.35962  4.70930  3.19654    125 - -
          2.68618  4.42225  2.77519  2.73123  3.46354  2.40513  3.72494  3.29354  2.67741  2.69355  4.24690  2.90347  2.73739  3.18146  2.89801  2.37887  2.77519  2.98518  4.58477  3.61503
          0.03348  3.80937  4.53171  0.61958  0.77255  0.48576  0.95510
     47   2.67235  4.43863  3.27298  3.10406  4.10210  3.12978  4.18563  3.63254  3.15619  3.26577  4.31393  3.41642  0.95378  3.54696  3.40771  2.83820  3.10929  3.28499  5.30473  4.22238    126 - -
          2.68618  4.42225  2.77519  2.73123  3.46354  2.40513  3.72494  3.29354  2.67741  2.69355  4.24690  2.90347  2.73739  3.18146  2.89801  2.37887  2.77519  2.98518  4.58477  3.61503
          0.03348  3.80937  4.53171  0.61958  0.77255  0.48576  0.95510
     48   2.83358  4.81464  2.86432  2.61969  3.97435  3.32591  3.77688  3.59686  2.44529  3.10536  4.13660  3.07826  3.87948  1.35082  2.73005  2.88475  3.13136  3.33097  5.25841  3.94843    127 - -
          2.68618  4.42225  2.77519  2.73123  3.46354  2.40513  3.72494  3.29354  2.67741  2.69355  4.24690  2.90347  2.73739  3.18146  2.89801  2.37887  2.77519  2.98518  4.58477  3.61503
          0.03348  3.80937  4.53171  0.61958  0.77255  0.48576  0.95510
     49   3.08576  4.56756  4.08741  3.72846  3.11412  3.90063  4.40403  2.31654  3.49676  0.95711  3.15949  4.00987  4.34786  3.88027  3.68257  3.46624  3.38346  2.33719  4.96903  3.67730    128 - -
          2.68618  4.42225  2.77519  2.73123  3.46354  2.40513  3.72494  3.29354  2.67741  2.69355  4.24690  2.90347  2.73739  3.18146  2.89801  2.37887  2.77519  2.98518  4.58477  3.61503
          0.03348  3.80937  4.53171  0.61958  0.77255  0.48576  0.95510
     50   2.93018  4.75653  3.06821  2.82316  3.24362  3.39685  1.28293  3.62315  2.66810  3.12453  4.16365  3.23450  3.94663  3.18897  2.93691  3.00185  3.23198  3.35962  4.70930  3.19654    129 - -
          2.68618  4.42225  2.77519  2.73123  3.46354  2.40513  3.72494  3.29354  2.67741  2.69355  4.24690  2.90347  2.73739  3.18146  2.89801  2.37887  2.77519  2.98518  4.58477  3.61503
          0.03348  3.80937  4.53171  0.61958  0.77255  0.48576  0.95510
     51   2.98207  4.42024  4.24308  3.85767  3.33319  3.99593  4.59847  1.15979  3.68445  1.93388  3.28013  4.11192  4.43451  4.04014  3.88833  3.48632  3.28293  1.84853  5.20990  3.94174    130 - -
          2.68618  4.42225  2.77519  2.73123  3.46354  2.40513  3.72494  3.29354  2.67741  2.69355  4.24690  2.90347  2.73739  3.18146  2.89801  2.37887  2.77519  2.98518  4.58477  3.61503
          0.03348  3.80937  4.53171  0.61958  0.77255  0.48576  0.95510
     52   2.90069  4.99484  2.46554  1.11877  4.33359  3.23525  3.81851  3.77499  2.69126  3.40300  4.38136  2.90145  3.83730  3.03650  3.09236  2.89051  3.20497  3.46595  5.51722  4.24113    131 - -
          2.68618  4.42225  2.77519  2.73123  3.46354  2.40513  3.72494  3.29354  2.67741  2.69355  4.24690  2.90347  2.73739  3.18146  2.89801  2.37887  2.77519  2.98518  4.58477  3.61503
          0.03348  3.80937  4.53171  0.61958  0.77255  0.48576  0.95510
     53   2.28641  4.20518  3.15392  2.96819  4.01412  2.93634  4.07910  3.52884  3.03763  3.25451  4.18693  3.20219  3.67025  3.39224  3.32464  1.19039  2.76207  3.07784  5.39200  4.09764    132 - -
          2.68618  4.42225  2.77519  2.73123  3.46354  2.40513  3.72494  3.29354  2.67741  2.69355  4.24690  2.90347  2.73739  3.18146  2.89801  2.37887  2.77519  2.98518  4.58477  3.61503
          0.03348  3.80937  4.53171  0.61958  0.77255  0.48576  0.95510
     54   2.91641  4.87479  3.08805  2.72320  4.24675  3.41116  3.72791  3.67239  1.12825  3.25203  4.21824  3.14996  3.91711  2.92399  2.42488  2.96335  3.17511  3.38422  5.32849  4.13266    133 - -
          2.68618  4.42225  2.77519  2.73123  3.46354  2.40513  3.72494  3.29354  2.67741  2.69355  4.24690  2.90347  2.73739  3.18146  2.89801  2.37887  2.77519  2.98518  4.58477  3.61503
          0.03348  3.80937  4.53171  0.61958  0.77255  0.48576  0.95510
     55   3.18008  4.60097  4.15167  3.85538  1.12104  3.88221  3.85279  2.71292  3.76427  2.09828  3.45337  3.94887  4.34322  3.95007  3.89957  3.45248  3.48170  2.69872  4.12291  2.49878    134 - -
          2.68618  4.42225  2.77519  2.73123  3.46354  2.40513  3.72494  3.29354  2.67741  2.69355  4.24690  2.90347  2.73739  3.18146  2.89801  2.37887  2.77519  2.98518  4.58477  3.61503
          0.03348  3.80937  4.53171  0.61958  0.77255  0.48576  0.95510
     56   3.15859  4.67313  3.74616  3.46498  2.29958  3.75745  3.59324  3.17685  3.32431  2.64676  3.85886  3.64760  4.23343  3.64552  3.52043  3.30113  3.44535  3.04461  3.94048  1.07760    135 - -
          2.68618  4.42225  2.77519  2.73123  3.46354  2.40513  3.72494  3.29354  2.67741  2.69355  4.24690  2.90347  2.73739  3.18146  2.89801  2.37887  2.77519  2.98518  4.58477  3.61503
          0.03348  3.80937  4.53171  0.61958  0.77255  0.48576  0.95510
     57   2.91641  4.87479  3.08805  2.72320  4.24675  3.41116  3.72791  3.67239  1.12825  3.25203  4.21824  3.14996  3.91711  2.92399  2.42488  2.96335  3.17511  3.38422  5.32849  4.13266    136 - -
          2.68618  4.42225  2.77519  2.73123  3.46354  2.40513  3.72494  3.29354  2.67741  2.69355  4.24690  2.90347  2.73739  3.18146  2.89801  2.37887  2.77519  2.98518  4.58477  3.61503
          0.03348  3.80937  4.53171  0.61958  0.77255  0.48576  0.95510
     58   2.92141  4.48075  3.98232  3.57220  3.18310  3.78700  4.32202  2.35252  3.34326  1.78845  1.50457  3.85713  4.24832  3.72998  3.55576  3.26337  3.22604  2.35099  5.01478  3.77029    137 - -
          2.68618  4.42225  2.77519  2.73123  3.46354  2.40513  3.72494  3.29354  2.67741  2.69355  4.24690  2.90347  2.73739  3.18146  2.89801  2.37887  2.77519  2.98518  4.58477  3.61503
          0.03348  3.80937  4.53171  0.61958  0.77255  0.48576  0.95510
     59   2.92141  4.48075  3.98232  3.57220  3.18310  3.78700  4.32202  2.35252  3.34326  1.78845  1.50457  3.85713  4.24832  3.72998  3.55576  3.26337  3.22604  2.35099  5.01478  3.77029    138 - -
          2.68618  4.42225  2.77519  2.73123  3.46354  2.40513  3.72494  3.29354  2.67741  2.69355  4.24690  2.90347  2.73739  3.18146  2.89801  2.37887  2.77519  2.98518  4.58477  3.61503
          0.03348  3.80937  4.53171  0.61958  0.77255  0.48576  0.95510
     60   2.83358  4.81464  2.86432  2.61969  3.97435  3.32591  3.77688  3.59686  2.44529  3.10536  4.13660  3.07826  3.87948  1.35082  2.73005  2.88475  3.13136  3.33097  5.25841  3.94843    139 - -
          2.68618  4.42225  2.77519  2.73123  3.46354  2.40513  3.72494  3.29354  2.67741  2.69355  4.24690  2.90347  2.73739  3.18146  2.89801  2.37887  2.77519  2.98518  4.58477  3.61503
          0.03348  3.80937  4.53171  0.61958  0.77255  0.48576  0.95510
     61   2.54541  4.49001  2.79240  2.47925  4.24014  1.28460  3.96948  3.69579  2.89200  3.37144  4.28320  3.07084  3.74330  3.23170  3.23804  2.65656  2.95832  3.28227  5.46503  4.26035    140 - -
          2.68612  4.42226  2.77521  2.73124  3.46355  2.40514  3.72496  3.29355  2.67742  2.69356  4.24674  2.90348  2.73741  3.18147  2.89802  2.37888  2.77521  2.98519  4.58431  3.61504
          0.05339  3.18855  4.53171  0.82328  0.57801  0.48576  0.95510
     62   2.59039  4.37045  3.25107  3.14329  4.28368  0.83351  4.26612  3.86916  3.31580  3.53097  4.50732  3.41573  3.75955  3.64521  3.55749  2.76075  3.06678  3.40980  5.39419  4.38394    146 - -
          2.68618  4.42225  2.77519  2.73123  3.46354  2.40513  3.72494  3.29354  2.67741  2.69355  4.24690  2.90347  2.73739  3.18146  2.89801  2.37887  2.77519  2.98518  4.58477  3.61503
          0.03348  3.80937  4.53171  0.61958  0.77255  0.48576  0.95510
     63   2.75860  4.32017  4.03668  3.69928  3.50553  3.65703  4.51238  2.05857  3.56603  2.20461  3.48177  3.89881  4.22207  3.93103  3.78433  3.15772  3.12235  1.10867  5.27880  4.00583    147 - -
          2.68618  4.42225  2.77519  2.73123  3.46354  2.40513  3.72494  3.29354  2.67741  2.69355  4.24690  2.90347  2.73739  3.18146  2.89801  2.37887  2.77519  2.98518  4.58477  3.61503
          0.03348  3.80937  4.53171  0.61958  0.77255  0.48576  0.95510
     64   2.59039  4.37045  3.25107  3.14329  4.28368  0.83351  4.26612  3.86916  3.31580  3.53097  4.50732  3.41573  3.75955  3.64521  3.55749  2.76075  3.06678  3.40980  5.39419  4.38394    148 - -
          2.68618  4.42225  2.77519  2.73123  3.46354  2.40513  3.72494  3.29354  2.67741  2.69355  4.24690  2.90347  2.73739  3.18146  2.89801  2.37887  2.77519  2.98518  4.58477  3.61503
          0.03348  3.80937  4.53171  0.61958  0.77255  0.48576  0.95510
     65   2.98207  4.42024  4.24308  3.85767  3.33319  3.99593  4.59847  1.15979  3.68445  1.93388  3.28013  4.11192  4.43451  4.04014  3.88833  3.48632  3.28293  1.84853  5.20990  3.94174    149 - -
          2.68618  4.42225  2.77519  2.73123  3.46354  2.40513  3.72494  3.29354  2.67741  2.69355  4.24690  2.90347  2.73739  3.18146  2.89801  2.37887  2.77519  2.98518  4.58477  3.61503
          0.03348  3.80937  4.53171  0.61958  0.77255  0.48576  0.95510
     66   2.67235  4.43863  3.27298  3.10406  4.10210  3.12978  4.18563  3.63254  3.15619  3.26577  4.31393  3.41642  0.95378  3.54696  3.40771  2.83820  3.10929  3.28499  5.30473  4.22238    150 - -
          2.68618  4.42225  2.77519  2.73123  3.46354  2.40513  3.72494  3.29354  2.67741  2.69355  4.24690  2.90347  2.73739  3.18146  2.89801  2.37887  2.77519  2.98518  4.58477  3.61503
          0.03348  3.80937  4.53171  0.61958  0.77255  0.48576  0.95510
     67   2.28641  4.20518  3.15392  2.96819  4.01412  2.93634  4.07910  3.52884  3.03763  3.25451  4.18693  3.20219  3.67025  3.39224  3.32464  1.19039  2.76207  3.07784  5.39200  4.09764    151 - -
          2.68618  4.42225  2.77519  2.73123  3.46354  2.40513  3.72494  3.29354  2.67741  2.69355  4.24690  2.90347  2.73739  3.18146  2.89801  2.37887  2.77519  2.98518  4.58477  3.61503
          0.03348  3.80937  4.53171  0.61958  0.77255  0.48576  0.95510
     68   2.98207  4.42024  4.24308  3.85767  3.33319  3.99593  4.59847  1.15979  3.68445  1.93388  3.28013  4.11192  4.43451  4.04014  3.88833  3.48632  3.28293  1.84853  5.20990  3.94174    152 - -
          2.68618  4.42225  2.77519  2.73123  3.46354  2.40513  3.72494  3.29354  2.67741  2.69355  4.24690  2.90347  2.73739  3.18146  2.89801  2.37887  2.77519  2.98518  4.58477  3.61503
          0.03348  3.80937  4.53171  0.61958  0.77255  0.48576  0.95510
     69   2.91641  4.87479  3.08805  2.72320  4.24675  3.41116  3.72791  3.67239  1.12825  3.25203  4.21824  3.14996  3.91711  2.92399  2.42488  2.96335  3.17511  3.38422  5.32849  4.13266    153 - -
          2.68618  4.42225  2.77519  2.73123  3.46354  2.40513  3.72494  3.29354  2.67741  2.69355  4.24690  2.90347  2.73739  3.18146  2.89801  2.37887  2.77519  2.98518  4.58477  3.61503
          0.03348  3.80937  4.53171  0.61958  0.77255  0.48576  0.95510
     70   3.23507  4.63149  3.99741  3.68889  2.60774  3.66168  3.82699  3.25722  3.41293  2.66242  3.89382  3.85098  4.17452  3.80396  3.55197  3.43928  3.53260  3.14582  1.02287  2.61337    154 - -
          2.68618  4.42225  2.77519  2.73123  3.46354  2.40513  3.72494  3.29354  2.67741  2.69355  4.24690  2.90347  2.73739  3.18146  2.89801  2.37887  2.77519  2.98518  4.58477  3.61503
          0.03348  3.80937  4.53171  0.61958  0.77255  0.48576  0.95510
     71   2.51895  1.07808  4.02129  3.74762  3.75483  3.15398  4.40875  2.88944  3.57457  2.80717  3.92698  3.75147  3.85592  3.92343  3.70966  2.79024  2.98061  2.63799  5.18285  4.04258    155 - -
          2.68618  4.42225  2.77519  2.73123  3.46354  2.40513  3.72494  3.29354  2.67741  2.69355  4.24690  2.90347  2.73739  3.18146  2.89801  2.37887  2.77519  2.98518  4.58477  3.61503
          0.03348  3.80937  4.53171  0.61958  0.77255  0.48576  0.95510
     72   2.59039  4.37045  3.25107  3.14329  4.28368  0.83351  4.26612  3.86916  3.31580  3.53097  4.50732  3.41573  3.75955  3.64521  3.55749  2.76075  3.06678  3.40980  5.39419  4.38394    156 - -
          2.68618  4.42225  2.77519  2.73123  3.46354  2.40513  3.72494  3.29354  2.67741  2.69355  4.24690  2.90347  2.73739  3.18146  2.89801  2.37887  2.77519  2.98518  4.58477  3.61503
          0.03348  3.80937  4.53171  0.61958  0.77255  0.48576  0.95510
     73   1.10878  4.16308  3.40046  3.19046  3.99129  2.98896  4.21970  3.10756  3.20511  2.99187  4.03194  3.35541  3.72236  3.55245  3.45911  2.51457  2.78762  2.77301  5.42484  4.21837    157 - -
          2.68618  4.42225  2.77519  2.73123  3.46354  2.40513  3.72494  3.29354  2.67741  2.69355  4.24690  2.90347  2.73739  3.18146  2.89801  2.37887  2.77519  2.98518  4.58477  3.61503
          0.03348  3.80937  4.53171  0.61958  0.77255  0.48576  0.95510
     74   2.90069  4.99484  2.46554  1.11877  4.33359  3.23525  3.81851  3.77499  2.69126  3.40300  4.38136  2.90145  3.83730  3.03650  3.09236  2.89051  3.20497  3.46595  5.51722  4.24113    158 - -
          2.68618  4.42225  2.77519  2.73123  3.46354  2.40513  3.72494  3.29354  2.67741  2.69355  4.24690  2.90347  2.73739  3.18146  2.89801  2.37887  2.77519  2.98518  4.58477  3.61503
          0.03348  3.80937  4.53171  0.61958  0.77255  0.48576  0.95510
     75   2.59039  4.37045  3.25107  3.14329  4.28368  0.83351  4.26612  3.86916  3.31580  3.53097  4.50732  3.41573  3.75955  3.64521  3.55749  2.76075  3.06678  3.40980  5.39419  4.38394    159 - -
          2.68618  4.42225  2.77519  2.73123  3.46354  2.40513  3.72494  3.29354  2.67741  2.69355  4.24690  2.90347  2.73739  3.18146  2.89801  2.37887  2.77519  2.98518  4.58477  3.61503
          0.03348  3.80937  4.53171  0.61958  0.77255  0.48576  0.95510
     76   2.92409  5.03860  1.01300  2.30056  4.40776  3.16489  3.87913  3.98208  2.95192  3.60236  4.58048  2.85315  3.81341  3.11921  3.45837  2.89462  3.26184  3.62850  5.58854  4.29292    160 - -
          2.68618  4.42225  2.77519  2.73123  3.46354  2.40513  3.72494  3.29354  2.67741  2.69355  4.24690  2.90347  2.73739  3.18146  2.89801  2.37887  2.77519  2.98518  4.58477  3.61503
          0.03348  3.80937  4.53171  0.61958  0.77255  0.48576  0.95510
     77   3.15859  4.67313  3.74616  3.46498  2.29958  3.75745  3.59324  3.17685  3.32431  2.64676  3.85886  3.64760  4.23343  3.64552  3.52043  3.30113  3.44535  3.04461  3.94048  1.07760    161 - -
          2.68618  4.42225  2.77519  2.73123  3.46354  2.40513  3.72494  3.29354  2.67741  2.69355  4.24690  2.90347  2.73739  3.18146  2.89801  2.37887  2.77519  2.98518  4.58477  3.61503
          0.03348  3.80937  4.53171  0.61958  0.77255  0.48576  0.95510
     78   2.67341  4.66553  2.67780  2.55764  4.01936  3.14340  3.87404  3.71749  2.77320  3.37201  4.32873  1.27497  3.79284  3.14787  3.12469  2.74378  3.05392  3.34610  5.33276  3.97315    162 - -
          2.68618  4.42225  2.77519  2.73123  3.46354  2.40513  3.72494  3.29354  2.67741  2.69355  4.24690  2.90347  2.73739  3.18146  2.89801  2.37887  2.77519  2.98518  4.58477  3.61503
          0.03348  3.80937  4.53171  0.61958  0.77255  0.48576  0.95510
     79   2.75860  4.32017  4.03668  3.69928  3.50553  3.65703  4.51238  2.05857  3.56603  2.20461  3.48177  3.89881  4.22207  3.93103  3.78433  3.15772  3.12235  1.10867  5.27880  4.00583    163 - -
          2.68618  4.42225  2.77519  2.73123  3.46354  2.40513  3.72494  3.29354  2.67741  2.69355  4.24690  2.90347  2.73739  3.18146  2.89801  2.37887  2.77519  2.98518  4.58477  3.61503
          0.03348  3.80937  4.53171  0.61958  0.77255  0.48576  0.95510
     80   2.92141  4.48075  3.98232  3.57220  3.18310  3.78700  4.32202  2.35252  3.34326  1.78845  1.50457  3.85713  4.24832  3.72998  3.55576  3.26337  3.22604  2.35099  5.01478  3.77029    164 - -
          2.68618  4.42225  2.77519  2.73123  3.46354  2.40513  3.72494  3.29354  2.67741  2.69355  4.24690  2.90347  2.73739  3.18146  2.89801  2.37887  2.77519  2.98518  4.58477  3.61503
          0.03348  3.80937  4.53171  0.61958  0.77255  0.48576  0.95510
     81   2.75860  4.32017  4.03668  3.69928  3.50553  3.65703  4.51238  2.05857  3.56603  2.20461  3.48177  3.89881  4.22207  3.93103  3.78433  3.15772  3.12235  1.10867  5.27880  4.00583    165 - -
          2.68618  4.42225  2.77519  2.73123  3.46354  2.40513  3.72494  3.29354  2.67741  2.69355  4.24690  2.90347  2.73739  3.18146  2.89801  2.37887  2.77519  2.98518  4.58477  3.61503
          0.03348  3.80937  4.53171  0.61958  0.77255  0.48576  0.95510
     82   2.92141  4.48075  3.98232  3.57220  3.18310  3.78700  4.32202  2.35252  3.34326  1.78845  1.50457  3.85713  4.24832  3.72998  3.55576  3.26337  3.22604  2.35099  5.01478  3.77029    166 - -
          2.68618  4.42225  2.77519  2.73123  3.46354  2.40513  3.72494  3.29354  2.67741  2.69355  4.24690  2.90347  2.73739  3.18146  2.89801  2.37887  2.77519  2.98518  4.58477  3.61503
          0.03348  3.80937  4.53171  0.61958  0.77255  0.48576  0.95510
     83   2.90069  4.99484  2.46554  1.11877  4.33359  3.23525  3.81851  3.77499  2.69126  3.40300  4.38136  2.90145  3.83730  3.03650  3.09236  2.89051  3.20497  3.46595  5.51722  4.24113    167 - -
          2.68618  4.42225  2.77519  2.73123  3.46354  2.40513  3.72494  3.29354  2.67741  2.69355  4.24690  2.90347  2.73739  3.18146  2.89801  2.37887  2.77519  2.98518  4.58477  3.61503
          0.03348  3.80937  4.53171  0.61958  0.77255  0.48576  0.95510
     84   3.08576  4.56756  4.08741  3.72846  3.11412  3.90063  4.40403  2.31654  3.49676  0.95711  3.15949  4.00987  4.34786  3.88027  3.68257  3.46624  3.38346  2.33719  4.96903  3.67730    168 - -
          2.68618  4.42225  2.77519  2.73123  3.46354  2.40513  3.72494  3.29354  2.67741  2.69355  4.24690  2.90347  2.73739  3.18146  2.89801  2.37887  2.77519  2.98518  4.58477  3.61503
          0.03348  3.80937  4.53171  0.61958  0.77255  0.48576  0.95510
     85   3.08576  4.56756  4.08741  3.72846  3.11412  3.90063  4.40403  2.31654  3.49676  0.95711  3.15949  4.00987  4.34786  3.88027  3.68257  3.46624  3.38346  2.33719  4.96903  3.67730    169 - -
          2.68618  4.42225  2.77519  2.73123  3.46354  2.40513  3.72494  3.29354  2.67741  2.69355  4.24690  2.90347  2.73739  3.18146  2.89801  2.37887  2.77519  2.98518  4.58477  3.61503
          0.03348  3.80937  4.53171  0.61958  0.77255  0.48576  0.95510
     86   2.59039  4.37045  3.25107  3.14329  4.28368  0.83351  4.26612  3.86916  3.31580  3.53097  4.50732  3.41573  3.75955  3.64521  3.55749  2.76075  3.06678  3.40980  5.39419  4.38394    170 - -
          2.68618  4.42225  2.77519  2.73123  3.46354  2.40513  3.72494  3.29354  2.67741  2.69355  4.24690  2.90347  2.73739  3.18146  2.89801  2.37887  2.77519  2.98518  4.58477  3.61503
          0.03348  3.80937  4.53171  0.61958  0.77255  0.48576  0.95510
     87   2.67235  4.43863  3.27298  3.10406  4.10210  3.12978  4.18563  3.63254  3.15619  3.26577  4.31393  3.41642  0.95378  3.54696  3.40771  2.83820  3.10929  3.28499  5.30473  4.22238    171 - -
          2.68618  4.42225  2.77519  2.73123  3.46354  2.40513  3.72494  3.29354  2.67741  2.69355  4.24690  2.90347  2.73739  3.18146  2.89801  2.37887  2.77519  2.98518  4.58477  3.61503
          0.03348  3.80937  4.53171  0.61958  0.77255  0.48576  0.95510
     88   2.28641  4.20518  3.15392  2.96819  4.01412  2.93634  4.07910  3.52884  3.03763  3.25451  4.18693  3.20219  3.67025  3.39224  3.32464  1.19039  2.76207  3.07784  5.39200  4.09764    172 - -
          2.68618  4.42225  2.77519  2.73123  3.46354  2.40513  3.72494  3.29354  2.67741  2.69355  4.24690  2.90347  2.73739  3.18146  2.89801  2.37887  2.77519  2.98518  4.58477  3.61503
          0.03348  3.80937  4.53171  0.61958  0.77255  0.48576  0.95510
     89   3.08576  4.56756  4.08741  3.72846  3.11412  3.90063  4.40403  2.31654  3.49676  0.95711  3.15949  4.00987  4.34786  3.88027  3.68257  3.46624  3.38346  2.33719  4.96903  3.67730    173 - -
          2.68618  4.42225  2.77519  2.73123  3.46354  2.40513  3.72494  3.29354  2.67741  2.69355  4.24690  2.90347  2.73739  3.18146  2.89801  2.37887  2.77519  2.98518  4.58477  3.61503
          0.03348  3.80937  4.53171  0.61958  0.77255  0.48576  0.95510
     90   2.90069  4.99484  2.46554  1.11877  4.33359  3.23525  3.81851  3.77499  2.69126  3.40300  4.38136  2.90145  3.83730  3.03650  3.09236  2.89051  3.20497  3.46595  5.51722  4.24113    174 - -
          2.68618  4.42225  2.77519  2.73123  3.46354  2.40513  3.72494  3.29354  2.67741  2.69355  4.24690  2.90347  2.73739  3.18146  2.89801  2.37887  2.77519  2.98518  4.58477  3.61503
          0.03348  3.80937  4.53171  0.61958  0.77255  0.48576  0.95510
     91   2.92409  5.03860  1.01300  2.30056  4.40776  3.16489  3.87913  3.98208  2.95192  3.60236  4.58048  2.85315  3.81341  3.11921  3.45837  2.89462  3.26184  3.62850  5.58854  4.29292    175 - -
          2.68618  4.42225  2.77519  2.73123  3.46354  2.40513  3.72494  3.29354  2.67741  2.69355  4.24690  2.90347  2.73739  3.18146  2.89801  2.37887  2.77519  2.98518  4.58477  3.61503
          0.03348  3.80937  4.53171  0.61958  0.77255  0.48576  0.95510
     92   3.08576  4.56756  4.08741  3.72846  3.11412  3.90063  4.40403  2.31654  3.49676  0.95711  3.15949  4.00987  4.34786  3.88027  3.68257  3.46624  3.38346  2.33719  4.96903  3.67730    176 - -
          2.68618  4.42225  2.77519  2.73123  3.46354  2.40513  3.72494  3.29354  2.67741  2.69355  4.24690  2.90347  2.73739  3.18146  2.89801  2.37887  2.77519  2.98518  4.58477  3.61503
          0.03348  3.80937  4.53171  0.61958  0.77255  0.48576  0.95510
     93   3.18008  4.60097  4.15167  3.85538  1.12104  3.88221  3.85279  2.71292  3.76427  2.09828  3.45337  3.94887  4.34322  3.95007  3.89957  3.45248  3.48170  2.69872  4.12291  2.49878    177 - -
          2.68618  4.42225  2.77519  2.73123  3.46354  2.40513  3.72494  3.29354  2.67741  2.69355  4.24690  2.90347  2.73739  3.18146  2.89801  2.37887  2.77519  2.98518  4.58477  3.61503
          0.03348  3.80937  4.53171  0.61958  0.77255  0.48576  0.95510
     94   2.67341  4.66553  2.67780  2.55764  4.01936  3.14340  3.87404  3.71749  2.77320  3.37201  4.32873  1.27497  3.79284  3.14787  3.12469  2.74378  3.05392  3.34610  5.33276  3.97315    178 - -
          2.68618  4.42225  2.77519  2.73123  3.46354  2.40513  3.72494  3.29354  2.67741  2.69355  4.24690  2.90347  2.73739  3.18146  2.89801  2.37887  2.77519  2.98518  4.58477  3.61503
          0.03348  3.80937  4.53171  0.61958  0.77255  0.48576  0.95510
     95   3.18008  4.60097  4.15167  3.85538  1.12104  3.88221  3.85279  2.71292  3.76427  2.09828  3.45337  3.94887  4.34322  3.95007  3.89957  3.45248  3.48170  2.69872  4.12291  2.49878    179 - -
          2.68618  4.42225  2.77519  2.73123  3.46354  2.40513  3.72494  3.29354  2.67741  2.69355  4.24690  2.90347  2.73739  3.18146  2.89801  2.37887  2.77519  2.98518  4.58477  3.61503
          0.03348  3.80937  4.53171  0.61958  0.77255  0.48576  0.95510
     96   2.51895  1.07808  4.02129  3.74762  3.75483  3.15398  4.40875  2.88944  3.57457  2.80717  3.92698  3.75147  3.85592  3.92343  3.70966  2.79024  2.98061  2.63799  5.18285  4.04258    180 - -
          2.68618  4.42225  2.77519  2.73123  3.46354  2.40513  3.72494  3.29354  2.67741  2.69355  4.24690  2.90347  2.73739  3.18146  2.89801  2.37887  2.77519  2.98518  4.58477  3.61503
          0.03348  3.80937  4.53171  0.61958  0.77255  0.48576  0.95510
     97   2.28641  4.20518  3.15392  2.96819  4.01412  2.93634  4.07910  3.52884  3.03763  3.25451  4.18693  3.20219  3.67025  3.39224  3.32464  1.19039  2.76207  3.07784  5.39200  4.09764    181 - -
          2.68618  4.42225  2.77519  2.73123  3.46354  2.40513  3.72494  3.29354  2.67741  2.69355  4.24690  2.90347  2.73739  3.18146  2.89801  2.37887  2.77519  2.98518  4.58477  3.61503
          0.03348  3.80937  4.53171  0.61958  0.77255  0.48576  0.95510
     98   2.93671  4.77754  3.42118  2.94738  4.11615  3.43499  3.78286  3.65465  2.21827  3.18220  4.18539  3.31125  3.94187  3.00752  1.07949  3.02474  3.20779  3.38168  5.22562  4.05859    182 - -
          2.68618  4.42225  2.77519  2.73123  3.46354  2.40513  3.72494  3.29354  2.67741  2.69355  4.24690  2.90347  2.73739  3.18146  2.89801  2.37887  2.77519  2.98518  4.58477  3.61503
          0.03348  3.80937  4.53171  0.61958  0.77255  0.48576  0.95510
     99   2.91641  4.87479  3.08805  2.72320  4.24675  3.41116  3.72791  3.67239  1.12825  3.25203  4.21824  3.14996  3.91711  2.92399  2.42488  2.96335  3.17511  3.38422  5.32849  4.13266    183 - -
          2.68618  4.42225  2.77519  2.73123  3.46354  2.40513  3.72494  3.29354  2.67741  2.69355  4.24690  2.90347  2.73739  3.18146  2.89801  2.37887  2.77519  2.98518  4.58477  3.61503
          0.03348  3.80937  4.53171  0.61958  0.77255  0.48576  0.95510
    100   3.18008  4.60097  4.15167  3.85538  1.12104  3.88221  3.85279  2.71292  3.76427  2.09828  3.45337  3.94887  4.34322  3.95007  3.89957  3.45248  3.48170  2.69872  4.12291  2.49878    184 - -
          2.68618  4.42225  2.77519  2.73123  3.46354  2.40513  3.72494  3.29354  2.67741  2.69355  4.24690  2.90347  2.73739  3.18146  2.89801  2.37887  2.77519  2.98518  4.58477  3.61503
          0.03348  3.80937  4.53171  0.61958  0.77255  0.48576  0.95510
    101   2.28641  4.20518  3.15392  2.96819  4.01412  2.93634  4.07910  3.52884  3.03763  3.25451  4.18693  3.20219  3.67025  3.39224  3.32464  1.19039  2.76207  3.07784  5.39200  4.09764    185 - -
          2.68618  4.42225  2.77519  2.73123  3.46354  2.40513  3.72494  3.29354  2.67741  2.69355  4.24690  2.90347  2.73739  3.18146  2.89801  2.37887  2.77519  2.98518  4.58477  3.61503
          0.03348  3.80937  4.53171  0.61958  0.77255  0.48576  0.95510
    102   3.08576  4.56756  4.08741  3.72846  3.11412  3.90063  4.40403  2.31654  3.49676  0.95711  3.15949  4.00987  4.34786  3.88027  3.68257  3.46624  3.38346  2.33719  4.96903  3.67730    186 - -
          2.68618  4.42225  2.77519  2.73123  3.46354  2.40513  3.72494  3.29354  2.67741  2.69355  4.24690  2.90347  2.73739  3.18146  2.89801  2.37887  2.77519  2.98518  4.58477  3.61503
          0.03348  3.80937  4.53171  0.61958  0.77255  0.48576  0.95510
    103   2.91641  4.87479  3.08805  2.72320  4.24675  3.41116  3.72791  3.67239  1.12825  3.25203  4.21824  3.14996  3.91711  2.92399  2.42488  2.96335  3.17511  3.38422  5.32849  4.13266    187 - -
          2.68618  4.42225  2.77519  2.73123  3.46354  2.40513  3.72494  3.29354  2.67741  2.69355  4.24690  2.90347  2.73739  3.18146  2.89801  2.37887  2.77519  2.98518  4.58477  3.61503
          0.03348  3.80937  4.53171  0.61958  0.77255  0.48576  0.95510
    104   2.38134  4.22579  3.37454  3.12532  3.91549  3.06671  4.14713  3.03503  3.06702  2.90069  3.95650  3.34386  3.76602  3.46540  3.32788  2.58206  1.28366  2.73678  5.35896  4.13255    188 - -
          2.68618  4.42225  2.77519  2.73123  3.46354  2.40513  3.72494  3.29354  2.67741  2.69355  4.24690  2.90347  2.73739  3.18146  2.89801  2.37887  2.77519  2.98518  4.58477  3.61503
          0.03348  3.80937  4.53171  0.61958  0.77255  0.48576  0.95510
    105   2.75860  4.32017  4.03668  3.69928  3.50553  3.65703  4.51238  2.05857  3.56603  2.20461  3.48177  3.89881  4.22207  3.93103  3.78433  3.15772  3.12235  1.10867  5.27880  4.00583    189 - -
          2.68618  4.42225  2.77519  2.73123  3.46354  2.40513  3.72494  3.29354  2.67741  2.69355  4.24690  2.90347  2.73739  3.18146  2.89801  2.37887  2.77519  2.98518  4.58477  3.61503
          0.03348  3.80937  4.53171  0.61958  0.77255  0.48576  0.95510
    106   3.08576  4.56756  4.08741  3.72846  3.11412  3.90063  4.40403  2.31654  3.49676  0.95711  3.15949  4.00987  4.34786  3.88027  3.68257  3.46624  3.38346  2.33719  4.96903  3.67730    190 - -
          2.68618  4.42225  2.77519  2.73123  3.46354  2.40513  3.72494  3.29354  2.67741  2.69355  4.24690  2.90347  2.73739  3.18146  2.89801  2.37887  2.77519  2.98518  4.58477  3.61503
          0.03348  3.80937  4.53171  0.61958  0.77255  0.48576  0.95510
    107   3.08576  4.56756  4.08741  3.72846  3.11412  3.90063  4.40403  2.31654  3.49676  0.95711  3.15949  4.00987  4.34786  3.88027  3.68257  3.46624  3.38346  2.33719  4.96903  3.67730    191 - -
          2.68618  4.42225  2.77519  2.73123  3.46354  2.40513  3.72494  3.29354  2.67741  2.69355  4.24690  2.90347  2.73739  3.18146  2.89801  2.37887  2.77519  2.98518  4.58477  3.61503
          0.03348  3.80937  4.53171  0.61958  0.77255  0.48576  0.95510
    108   3.08576  4.56756  4.08741  3.72846  3.11412  3.90063  4.40403  2.31654  3.49676  0.95711  3.15949  4.00987  4.34786  3.88027  3.68257  3.46624  3.38346  2.33719  4.96903  3.67730    192 - -
          2.68618  4.42225  2.77519  2.73123  3.46354  2.40513  3.72494  3.29354  2.67741  2.69355  4.24690  2.90347  2.73739  3.18146  2.89801  2.37887  2.77519  2.98518  4.58477  3.61503
          0.03348  3.80937  4.53171  0.61958  0.77255  0.48576  0.95510
    109   1.10878  4.16308  3.40046  3.19046  3.99129  2.98896  4.21970  3.10756  3.20511  2.99187  4.03194  3.35541  3.72236  3.55245  3.45911  2.51457  2.78762  2.77301  5.42484  4.21837    193 - -
          2.68618  4.42225  2.77519  2.73123  3.46354  2.40513  3.72494  3.29354  2.67741  2.69355  4.24690  2.90347  2.73739  3.18146  2.89801  2.37887  2.77519  2.98518  4.58477  3.61503
          0.03348  3.80937  4.53171  0.61958  0.77255  0.48576  0.95510
    110   2.92409  5.03860  1.01300  2.30056  4.40776  3.16489  3.87913  3.98208  2.95192  3.60236  4.58048  2.85315  3.81341  3.11921  3.45837  2.89462  3.26184  3.62850  5.58854  4.29292    194 - -
          2.68618  4.42225  2.77519  2.73123  3.46354  2.40513  3.72494  3.29354  2.67741  2.69355  4.24690  2.90347  2.73739  3.18146  2.89801  2.37887  2.77519  2.98518  4.58477  3.61503
          0.03348  3.80937  4.53171  0.61958  0.77255  0.48576  0.95510
    111   2.83358  4.81464  2.86432  2.61969  3.97435  3.32591  3.77688  3.59686  2.44529  3.10536  4.13660  3.07826  3.87948  1.35082  2.73005  2.88475  3.13136  3.33097  5.25841  3.94843    195 - -
          2.68618  4.42225  2.77519  2.73123  3.46354  2.40513  3.72494  3.29354  2.67741  2.69355  4.24690  2.90347  2.73739  3.18146  2.89801  2.37887  2.77519  2.98518  4.58477  3.61503
          0.03348  3.80937  4.53171  0.61958  0.77255  0.48576  0.95510
    112   2.92141  4.48075  3.98232  3.57220  3.18310  3.78700  4.32202  2.35252  3.34326  1.78845  1.50457  3.85713  4.24832  3.72998  3.55576  3.26337  3.22604  2.35099  5.01478  3.77029    196 - -
          2.68618  4.42225  2.77519  2.73123  3.46354  2.40513  3.72494  3.29354  2.67741  2.69355  4.24690  2.90347  2.73739  3.18146  2.89801  2.37887  2.77519  2.98518  4.58477  3.61503
          0.03348  3.80937  4.53171  0.61958  0.77255  0.48576  0.95510
    113   2.95797  4.39096  4.34328  3.90162  3.33400  4.08183  4.64583  1.23565  3.72924  1.88807  3.22916  4.15124  4.48409  4.06161  3.94457  3.49486  3.25016  1.72322  5.25772  4.00015    197 - -
          2.68618  4.42225  2.77519  2.73123  3.46354  2.40513  3.72494  3.29354  2.67741  2.69355  4.24690  2.90347  2.73739  3.18146  2.89801  2.37887  2.77519  2.98518  4.58477  3.61503
          0.03348  3.80937  4.53171  0.61958  0.77255  0.48576  0.95510
    114   2.28641  4.20518  3.15392  2.96819  4.01412  2.93634  4.07910  3.52884  3.03763  3.25451  4.18693  3.20219  3.67025  3.39224  3.32464  1.19039  2.76207  3.07784  5.39200  4.09764    198 - -
          2.68618  4.42225  2.77519  2.73123  3.46354  2.40513  3.72494  3.29354  2.67741  2.69355  4.24690  2.90347  2.73739  3.18146  2.89801  2.37887  2.77519  2.98518  4.58477  3.61503
          0.03348  3.80937  4.53171  0.61958  0.77255  0.48576  0.95510
    115   2.75658  4.72003  3.29339  2.73201  3.98093  3.45265  3.60907  3.46316  2.06150  3.03714  3.94946  3.12491  3.88710  2.80336  1.51239  2.82763  2.99653  3.18206  5.14148  3.90078    199 - -
          2.68618  4.42225  2.77519  2.73123  3.46354  2.40513  3.72494  3.29354  2.67741  2.69355  4.24690  2.90347  2.73739  3.18146  2.89801  2.37887  2.77519  2.98518  4.58477  3.61503
          0.03348  3.80937  4.53171  0.61958  0.77255  0.48576  0.95510
    116   2.76847  4.28778  3.93306  3.46179  3.27876  3.78988  4.20578  1.42682  3.26413  2.07542  3.28141  3.74750  4.20591  3.63789  3.50458  3.15776  3.04544  1.97081  4.96442  3.70047    200 - -
          2.68618  4.42225  2.77519  2.73123  3.46354  2.40513  3.72494  3.29354  2.67741  2.69355  4.24690  2.90347  2.73739  3.18146  2.89801  2.37887  2.77519  2.98518  4.58477  3.61503
          0.03348  3.80937  4.53171  0.61958  0.77255  0.48576  0.95510
    117   2.70183  4.86648  2.53835  1.53964  4.12430  3.26375  3.64957  3.56064  2.44206  3.19178  4.07636  2.83173  3.78672  2.83700  2.84280  2.70654  2.97247  3.24750  5.35420  4.02391    201 - -
          2.68618  4.42225  2.77519  2.73123  3.46354  2.40513  3.72494  3.29354  2.67741  2.69355  4.24690  2.90347  2.73739  3.18146  2.89801  2.37887  2.77519  2.98518  4.58477  3.61503
          0.03348  3.80937  4.53171  0.61958  0.77255  0.48576  0.95510
    118   3.15859  4.67313  3.74616  3.46498  2.29958  3.75745  3.59324  3.17685  3.32431  2.64676  3.85886  3.64760  4.23343  3.64552  3.52043  3.30113  3.44535  3.04461  3.94048  1.07760    202 - -
          2.68618  4.42225  2.77519  2.73123  3.46354  2.40513  3.72494  3.29354  2.67741  2.69355  4.24690  2.90347  2.73739  3.18146  2.89801  2.37887  2.77519  2.98518  4.58477  3.61503
          0.03348  3.80937  4.53171  0.61958  0.77255  0.48576  0.95510
    119   2.98207  4.42024  4.24308  3.85767  3.33319  3.99593  4.59847  1.15979  3.68445  1.93388  3.28013  4.11192  4.43451  4.04014  3.88833  3.48632  3.28293  1.84853  5.20990  3.94174    203 - -
          2.68618  4.42225  2.77519  2.73123  3.46354  2.40513  3.72494  3.29354  2.67741  2.69355  4.24690  2.90347  2.73739  3.18146  2.89801  2.37887  2.77519  2.98518  4.58477  3.61503
          0.03348  3.80937  4.53171  0.61958  0.77255  0.48576  0.95510
    120   2.93018  4.75653  3.06821  2.82316  3.24362  3.39685  1.28293  3.62315  2.66810  3.12453  4.16365  3.23450  3.94663  3.18897  2.93691  3.00185  3.23198  3.35962  4.70930  3.19654    204 - -
          2.68618  4.42225  2.77519  2.73123  3.46354  2.40513  3.72494  3.29354  2.67741  2.69355  4.24690  2.90347  2.73739  3.18146  2.89801  2.37887  2.77519  2.98518  4.58477  3.61503
          0.03348  3.80937  4.53171  0.61958  0.77255  0.48576  0.95510
    121   2.28641  4.20518  3.15392  2.96819  4.01412  2.93634  4.07910  3.52884  3.03763  3.25451  4.18693  3.20219  3.67025  3.39224  3.32464  1.19039  2.76207  3.07784  5.39200  4.09764    205 - -
          2.68618  4.42225  2.77519  2.73123  3.46354  2.40513  3.72494  3.29354  2.67741  2.69355  4.24690  2.90347  2.73739  3.18146  2.89801  2.37887  2.77519  2.98518  4.58477  3.61503
          0.03348  3.80937  4.53171  0.61958  0.77255  0.48576  0.95510
    122   2.91641  4.87479  3.08805  2.72320  4.24675  3.41116  3.72791  3.67239  1.12825  3.25203  4.21824  3.14996  3.91711  2.92399  2.42488  2.96335  3.17511  3.38422  5.32849  4.13266    206 - -
          2.68618  4.42225  2.77519  2.73123  3.46354  2.40513  3.72494  3.29354  2.67741  2.69355  4.24690  2.90347  2.73739  3.18146  2.89801  2.37887  2.77519  2.98518  4.58477  3.61503
          0.03348  3.80937  4.53171  0.61958  0.77255  0.48576  0.95510
    123   2.67341  4.66553  2.67780  2.55764  4.01936  3.14340  3.87404  3.71749  2.77320  3.37201  4.32873  1.27497  3.79284  3.14787  3.12469  2.74378  3.05392  3.34610  5.33276  3.97315    207 - -
          2.68618  4.42225  2.77519  2.73123  3.46354  2.40513  3.72494  3.29354  2.67741  2.69355  4.24690  2.90347  2.73739  3.18146  2.89801  2.37887  2.77519  2.98518  4.58477  3.61503
          0.03348  3.80937  4.53171  0.61958  0.77255  0.48576  0.95510
    124   3.18008  4.60097  4.15167  3.85538  1.12104  3.88221  3.85279  2.71292  3.76427  2.09828  3.45337  3.94887  4.34322  3.95007  3.89957  3.45248  3.48170  2.69872  4.12291  2.49878    208 - -
          2.68618  4.42225  2.77519  2.73123  3.46354  2.40513  3.72494  3.29354  2.67741  2.69355  4.24690  2.90347  2.73739  3.18146  2.89801  2.37887  2.77519  2.98518  4.58477  3.61503
          0.03348  3.80937  4.53171  0.61958  0.77255  0.48576  0.95510
    125   2.98207  4.42024  4.24308  3.85767  3.33319  3.99593  4.59847  1.15979  3.68445  1.93388  3.28013  4.11192  4.43451  4.04014  3.88833  3.48632  3.28293  1.84853  5.20990  3.94174    209 - -
          2.68618  4.42225  2.77519  2.73123  3.46354  2.40513  3.72494  3.29354  2.67741  2.69355  4.24690  2.90347  2.73739  3.18146  2.89801  2.37887  2.77519  2.98518  4.58477  3.61503
          0.03348  3.80937  4.53171  0.61958  0.77255  0.48576  0.95510
    126   2.93018  4.75653  3.06821  2.82316  3.24362  3.39685  1.28293  3.62315  2.66810  3.12453  4.16365  3.23450  3.94663  3.18897  2.93691  3.00185  3.23198  3.35962  4.70930  3.19654    210 - -
          2.68618  4.42225  2.77519  2.73123  3.46354  2.40513  3.72494  3.29354  2.67741  2.69355  4.24690  2.90347  2.73739  3.18146  2.89801  2.37887  2.77519  2.98518  4.58477  3.61503
          0.03348  3.80937  4.53171  0.61958  0.77255  0.48576  0.95510
    127   2.93671  4.77754  3.42118  2.94738  4.11615  3.43499  3.78286  3.65465  2.21827  3.18220  4.18539  3.31125  3.94187  3.00752  1.07949  3.02474  3.20779  3.38168  5.22562  4.05859    211 - -
          2.68618  4.42225  2.77519  2.73123  3.46354  2.40513  3.72494  3.29354  2.67741  2.69355  4.24690  2.90347  2.73739  3.18146  2.89801  2.37887  2.77519  2.98518  4.58477  3.61503
          0.03348  3.80937  4.53171  0.61958  0.77255  0.48576  0.95510
    128   2.92409  5.03860  1.01300  2.30056  4.40776  3.16489  3.87913  3.98208  2.95192  3.60236  4.58048  2.85315  3.81341  3.11921  3.45837  2.89462  3.26184  3.62850  5.58854  4.29292    212 - -
          2.68618  4.42225  2.77519  2.73123  3.46354  2.40513  3.72494  3.29354  2.67741  2.69355  4.24690  2.90347  2.73739  3.18146  2.89801  2.37887  2.77519  2.98518  4.58477  3.61503
          0.03348  3.80937  4.53171  0.61958  0.77255  0.48576  0.95510
    129   2.75860  4.32017  4.03668  3.69928  3.50553  3.65703  4.51238  2.05857  3.56603  2.20461  3.48177  3.89881  4.22207  3.93103  3.78433  3.15772  3.12235  1.10867  5.27880  4.00583    213 - -
          2.68618  4.42225  2.77519  2.73123  3.46354  2.40513  3.72494  3.29354  2.67741  2.69355  4.24690  2.90347  2.73739  3.18146  2.89801  2.37887  2.77519  2.98518  4.58477  3.61503
          0.03348  3.80937  4.53171  0.61958  0.77255  0.48576  0.95510
    130   2.91641  4.87479  3.08805  2.72320  4.24675  3.41116  3.72791  3.67239  1.12825  3.25203  4.21824  3.14996  3.91711  2.92399  2.42488  2.96335  3.17511  3.38422  5.32849  4.13266    214 - -
          2.68618  4.42225  2.77519  2.73123  3.46354  2.40513  3.72494  3.29354  2.67741  2.69355  4.24690  2.90347  2.73739  3.18146  2.89801  2.37887  2.77519  2.98518  4.58477  3.61503
          0.03348  3.80937  4.53171  0.61958  0.77255  0.48576  0.95510
    131   2.67235  4.43863  3.27298  3.10406  4.10210  3.12978  4.18563  3.63254  3.15619  3.26577  4.31393  3.41642  0.95378  3.54696  3.40771  2.83820  3.10929  3.28499  5.30473  4.22238    215 - -
          2.68618  4.42225  2.77519  2.73123  3.46354  2.40513  3.72494  3.29354  2.67741  2.69355  4.24690  2.90347  2.73739  3.18146  2.89801  2.37887  2.77519  2.98518  4.58477  3.61503
          0.03348  3.80937  4.53171  0.61958  0.77255  0.48576  0.95510
    132   2.92409  5.03860  1.01300  2.30056  4.40776  3.16489  3.87913  3.98208  2.95192  3.60236  4.58048  2.85315  3.81341  3.11921  3.45837  2.89462  3.26184  3.62850  5.58854  4.29292    216 - -
          2.68618  4.42225  2.77519  2.73123  3.46354  2.40513  3.72494  3.29354  2.67741  2.69355  4.24690  2.90347  2.73739  3.18146  2.89801  2.37887  2.77519  2.98518  4.58477  3.61503
          0.03348  3.80937  4.53171  0.61958  0.77255  0.48576  0.95510
    133   2.67341  4.66553  2.67780  2.55764  4.01936  3.14340  3.87404  3.71749  2.77320  3.37201  4.32873  1.27497  3.79284  3.14787  3.12469  2.74378  3.05392  3.34610  5.33276  3.97315    217 - -
          2.68618  4.42225  2.77519  2.73123  3.46354  2.40513  3.72494  3.29354  2.67741  2.69355  4.24690  2.90347  2.73739  3.18146  2.89801  2.37887  2.77519  2.98518  4.58477  3.61503
          0.03348  3.80937  4.53171  0.61958  0.77255  0.48576  0.95510
    134   3.18008  4.60097  4.15167  3.85538  1.12104  3.88221  3.85279  2.71292  3.76427  2.09828  3.45337  3.94887  4.34322  3.95007  3.89957  3.45248  3.48170  2.69872  4.12291  2.49878    218 - -
          2.68618  4.42225  2.77519  2.73123  3.46354  2.40513  3.72494  3.29354  2.67741  2.69355  4.24690  2.90347  2.73739  3.18146  2.89801  2.37887  2.77519  2.98518  4.58477  3.61503
          0.03348  3.80937  4.53171  0.61958  0.77255  0.48576  0.95510
    135   3.08576  4.56756  4.08741  3.72846  3.11412  3.90063  4.40403  2.31654  3.49676  0.95711  3.15949  4.00987  4.34786  3.88027  3.68257  3.46624  3.38346  2.33719  4.96903  3.67730    219 - -
          2.68618  4.42225  2.77519  2.73123  3.46354  2.40513  3.72494  3.29354  2.67741  2.69355  4.24690  2.90347  2.73739  3.18146  2.89801  2.37887  2.77519  2.98518  4.58477  3.61503
          0.03348  3.80937  4.53171  0.61958  0.77255  0.48576  0.95510
    136   2.92141  4.48075  3.98232  3.57220  3.18310  3.78700  4.32202  2.35252  3.34326  1.78845  1.50457  3.85713  4.24832  3.72998  3.55576  3.26337  3.22604  2.35099  5.01478  3.77029    220 - -
          2.68618  4.42225  2.77519  2.73123  3.46354  2.40513  3.72494  3.29354  2.67741  2.69355  4.24690  2.90347  2.73739  3.18146  2.89801  2.37887  2.77519  2.98518  4.58477  3.61503
          0.03348  3.80937  4.53171  0.61958  0.77255  0.48576  0.95510
    137   2.59039  4.37045  3.25107  3.14329  4.28368  0.83351  4.26612  3.86916  3.31580  3.53097  4.50732  3.41573  3.75955  3.64521  3.55749  2.76075  3.06678  3.40980  5.39419  4.38394    221 - -
          2.68618  4.42225  2.77519  2.73123  3.46354  2.40513  3.72494  3.29354  2.67741  2.69355  4.24690  2.90347  2.73739  3.18146  2.89801  2.37887  2.77519  2.98518  4.58477  3.61503
          0.03348  3.80937  4.53171  0.61958  0.77255  0.48576  0.95510
    138   3.08576  4.56756  4.08741  3.72846  3.11412  3.90063  4.40403  2.31654  3.49676  0.95711  3.15949  4.00987  4.34786  3.88027  3.68257  3.46624  3.38346  2.33719  4.96903  3.67730    222 - -
          2.68618  4.42225  2.77519  2.73123  3.46354  2.40513  3.72494  3.29354  2.67741  2.69355  4.24690  2.90347  2.73739  3.18146  2.89801  2.37887  2.77519  2.98518  4.58477  3.61503
          0.03348  3.80937  4.53171  0.61958  0.77255  0.48576  0.95510
    139   2.59039  4.37045  3.25107  3.14329  4.28368  0.83351  4.26612  3.86916  3.31580  3.53097  4.50732  3.41573  3.75955  3.64521  3.55749  2.76075  3.06678  3.40980  5.39419  4.38394    223 - -
          2.68618  4.42225  2.77519  2.73123  3.46354  2.40513  3.72494  3.29354  2.67741  2.69355  4.24690  2.90347  2.73739  3.18146  2.89801  2.37887  2.77519  2.98518  4.58477  3.61503
          0.03348  3.80937  4.53171  0.61958  0.77255  0.48576  0.95510
    140   2.91641  4.87479  3.08805  2.72320  4.24675  3.41116  3.72791  3.67239  1.12825  3.25203  4.21824  3.14996  3.91711  2.92399  2.42488  2.96335  3.17511  3.38422  5.32849  4.13266    224 - -
          2.68618  4.42225  2.77519  2.73123  3.46354  2.40513  3.72494  3.29354  2.67741  2.69355  4.24690  2.90347  2.73739  3.18146  2.89801  2.37887  2.77519  2.98518  4.58477  3.61503
          0.03348  3.80937  4.53171  0.61958  0.77255  0.48576  0.95510
    141   2.91641  4.87479  3.08805  2.72320  4.24675  3.41116  3.72791  3.67239  1.12825  3.25203  4.21824  3.14996  3.91711  2.92399  2.42488  2.96335  3.17511  3.38422  5.32849  4.13266    225 - -
          2.68618  4.42225  2.77519  2.73123  3.46354  2.40513  3.72494  3.29354  2.67741  2.69355  4.24690  2.90347  2.73739  3.18146  2.89801  2.37887  2.77519  2.98518  4.58477  3.61503
          0.03348  3.80937  4.53171  0.61958  0.77255  0.48576  0.95510
    142   2.59039  4.37045  3.25107  3.14329  4.28368  0.83351  4.26612  3.86916  3.31580  3.53097  4.50732  3.41573  3.75955  3.64521  3.55749  2.76075  3.06678  3.40980  5.39419  4.38394    226 - -
          2.68618  4.42225  2.77519  2.73123  3.46354  2.40513  3.72494  3.29354  2.67741  2.69355  4.24690  2.90347  2.73739  3.18146  2.89801  2.37887  2.77519  2.98518  4.58477  3.61503
          0.03348  3.80937  4.53171  0.61958  0.77255  0.48576  0.95510
    143   2.67341  4.66553  2.67780  2.55764  4.01936  3.14340  3.87404  3.71749  2.77320  3.37201  4.32873  1.27497  3.79284  3.14787  3.12469  2.74378  3.05392  3.34610  5.33276  3.97315    227 - -
          2.68618  4.42225  2.77519  2.73123  3.46354  2.40513  3.72494  3.29354  2.67741  2.69355  4.24690  2.90347  2.73739  3.18146  2.89801  2.37887  2.77519  2.98518  4.58477  3.61503
          0.03348  3.80937  4.53171  0.61958  0.77255  0.48576  0.95510
    144   3.08576  4.56756  4.08741  3.72846  3.11412  3.90063  4.40403  2.31654  3.49676  0.95711  3.15949  4.00987  4.34786  3.88027  3.68257  3.46624  3.38346  2.33719  4.96903  3.67730    228 - -
          2.68618  4.42225  2.77519  2.73123  3.46354  2.40513  3.72494  3.29354  2.67741  2.69355  4.24690  2.90347  2.73739  3.18146  2.89801  2.37887  2.77519  2.98518  4.58477  3.61503
          0.03348  3.80937  4.53171  0.61958  0.77255  0.48576  0.95510
    145   2.75860  4.32017  4.03668  3.69928  3.50553  3.65703  4.51238  2.05857  3.56603  2.20461  3.48177  3.89881  4.22207  3.93103  3.78433  3.15772  3.12235  1.10867  5.27880  4.00583    229 - -
          2.68618  4.42225  2.77519  2.73123  3.46354  2.40513  3.72494  3.29354  2.67741  2.69355  4.24690  2.90347  2.73739  3.18146  2.89801  2.37887  2.77519  2.98518  4.58477  3.61503
          0.03348  3.80937  4.53171  0.61958  0.77255  0.48576  0.95510
    146   3.15859  4.67313  3.74616  3.46498  2.29958  3.75745  3.59324  3.17685  3.32431  2.64676  3.85886  3.64760  4.23343  3.64552  3.52043  3.30113  3.44535  3.04461  3.94048  1.07760    230 - -
          2.68618  4.42225  2.77519  2.73123  3.46354  2.40513  3.72494  3.29354  2.67741  2.69355  4.24690  2.90347  2.73739  3.18146  2.89801  2.37887  2.77519  2.98518  4.58477  3.61503
          0.03348  3.80937  4.53171  0.61958  0.77255  0.48576  0.95510
    147   2.98207  4.42024  4.24308  3.85767  3.33319  3.99593  4.59847  1.15979  3.68445  1.93388  3.28013  4.11192  4.43451  4.04014  3.88833  3.48632  3.28293  1.84853  5.20990  3.94174    231 - -
          2.68618  4.42225  2.77519  2.73123  3.46354  2.40513  3.72494  3.29354  2.67741  2.69355  4.24690  2.90347  2.73739  3.18146  2.89801  2.37887  2.77519  2.98518  4.58477  3.61503
          0.03348  3.80937  4.53171  0.61958  0.77255  0.48576  0.95510
    148   2.98207  4.42024  4.24308  3.85767  3.33319  3.99593  4.59847  1.15979  3.68445  1.93388  3.28013  4.11192  4.43451  4.04014  3.88833  3.48632  3.28293  1.84853  5.20990  3.94174    232 - -
          2.68618  4.42225  2.77519  2.73123  3.46354  2.40513  3.72494  3.29354  2.67741  2.69355  4.24690  2.90347  2.73739  3.18146  2.89801  2.37887  2.77519  2.98518  4.58477  3.61503
          0.03348  3.80937  4.53171  0.61958  0.77255  0.48576  0.95510
    149   2.92409  5.03860  1.01300  2.30056  4.40776  3.16489  3.87913  3.98208  2.95192  3.60236  4.58048  2.85315  3.81341  3.11921  3.45837  2.89462  3.26184  3.62850  5.58854  4.29292    233 - -
          2.68618  4.42225  2.77519  2.73123  3.46354  2.40513  3.72494  3.29354  2.67741  2.69355  4.24690  2.90347  2.73739  3.18146  2.89801  2.37887  2.77519  2.98518  4.58477  3.61503
          0.03348  3.80937  4.53171  0.61958  0.77255  0.48576  0.95510
    150   3.18008  4.60097  4.15167  3.85538  1.12104  3.88221  3.85279  2.71292  3.76427  2.09828  3.45337  3.94887  4.34322  3.95007  3.89957  3.45248  3.48170  2.69872  4.12291  2.49878    234 - -
          2.68618  4.42225  2.77519  2.73123  3.46354  2.40513  3.72494  3.29354  2.67741  2.69355  4.24690  2.90347  2.73739  3.18146  2.89801  2.37887  2.77519  2.98518  4.58477  3.61503
          0.03348  3.80937  4.53171  0.61958  0.77255  0.48576  0.95510
    151   2.47165  4.38678  3.02988  2.82134  4.15395  1.29830  3.98584  3.66640  2.84027  3.31292  4.21845  3.16383  3.73041  3.25802  2.80671  2.60876  2.89566  3.23788  5.39236  4.19437    235 - -
          2.68618  4.42225  2.77519  2.73123  3.46354  2.40513  3.72494  3.29354  2.67741  2.69355  4.24690  2.90347  2.73739  3.18146  2.89801  2.37887  2.77519  2.98518  4.58477  3.61503
          0.03348  3.80937  4.53171  0.61958  0.77255  0.48576  0.95510
    152   3.08576  4.56756  4.08741  3.72846  3.11412  3.90063  4.40403  2.31654  3.49676  0.95711  3.15949  4.00987  4.34786  3.88027  3.68257  3.46624  3.38346  2.33719  4.96903  3.67730    236 - -
          2.68618  4.42225  2.77519  2.73123  3.46354  2.40513  3.72494  3.29354  2.67741  2.69355  4.24690  2.90347  2.73739  3.18146  2.89801  2.37887  2.77519  2.98518  4.58477  3.61503
          0.03348  3.80937  4.53171  0.61958  0.77255  0.48576  0.95510
    153   1.10878  4.16308  3.40046  3.19046  3.99129  2.98896  4.21970  3.10756  3.20511  2.99187  4.03194  3.35541  3.72236  3.55245  3.45911  2.51457  2.78762  2.77301  5.42484  4.21837    237 - -
          2.68618  4.42225  2.77519  2.73123  3.46354  2.40513  3.72494  3.29354  2.67741  2.69355  4.24690  2.90347  2.73739  3.18146  2.89801  2.37887  2.77519  2.98518  4.58477  3.61503
          0.03348  3.80937  4.53171  0.61958  0.77255  0.48576  0.95510
    154   2.91641  4.87479  3.08805  2.72320  4.24675  3.41116  3.72791  3.67239  1.12825  3.25203  4.21824  3.14996  3.91711  2.92399  2.42488  2.96335  3.17511  3.38422  5.32849  4.13266    238 - -
          2.68618  4.42225  2.77519  2.73123  3.46354  2.40513  3.72494  3.29354  2.67741  2.69355  4.24690  2.90347  2.73739  3.18146  2.89801  2.37887  2.77519  2.98518  4.58477  3.61503
          0.03348  3.80937  4.53171  0.61958  0.77255  0.48576  0.95510
    155   2.76120  4.83024  2.95491  2.58718  4.24250  3.35763  3.65395  3.64423  1.38737  3.23935  4.13842  3.02588  3.86234  2.82947  2.40393  2.64942  3.03058  3.31841  5.36690  4.09842    239 - -
          2.68618  4.42225  2.77519  2.73123  3.46354  2.40513  3.72494  3.29354  2.67741  2.69355  4.24690  2.90347  2.73739  3.18146  2.89801  2.37887  2.77519  2.98518  4.58477  3.61503
          0.03348  3.80937  4.53171  0.61958  0.77255  0.48576  0.95510
    156   2.83056  4.50252  3.50957  3.15830  2.59257  3.59792  3.66051  2.95205  3.02353  2.55121  3.66728  3.43748  4.08074  3.39432  3.28002  3.00629  2.89574  2.78033  4.21860  1.49831    240 - -
          2.68618  4.42225  2.77519  2.73123  3.46354  2.40513  3.72494  3.29354  2.67741  2.69355  4.24690  2.90347  2.73739  3.18146  2.89801  2.37887  2.77519  2.98518  4.58477  3.61503
          0.03348  3.80937  4.53171  0.61958  0.77255  0.48576  0.95510
    157   2.77060  4.71384  3.24681  2.79321  4.18823  3.02385  3.72902  3.65899  2.20387  3.22700  4.14017  3.17911  3.87456  2.92872  1.30659  2.85189  3.05824  3.33010  5.28912  4.09748    241 - -
          2.68618  4.42225  2.77519  2.73123  3.46354  2.40513  3.72494  3.29354  2.67741  2.69355  4.24690  2.90347  2.73739  3.18146  2.89801  2.37887  2.77519  2.98518  4.58477  3.61503
          0.03348  3.80937  4.53171  0.61958  0.77255  0.48576  0.95510
    158   2.79141  5.05888  1.33978  2.20371  4.36937  3.17564  3.73472  3.90333  2.68600  3.48591  4.38259  2.75709  3.77969  2.92855  2.92219  2.75356  3.09623  3.53486  5.60095  4.20702    242 - -
          2.68618  4.42225  2.77519  2.73123  3.46354  2.40513  3.72494  3.29354  2.67741  2.69355  4.24690  2.90347  2.73739  3.18146  2.89801  2.37887  2.77519  2.98518  4.58477  3.61503
          0.03348  3.80937  4.53171  0.61958  0.77255  0.48576  0.95510
    159   1.24807  4.13444  3.29284  3.04458  4.04494  2.94054  4.11547  3.26723  3.07352  3.07780  4.02266  3.24222  3.23980  3.40989  3.36193  2.42246  2.70356  2.87215  5.44298  4.22480    243 - -
          2.68618  4.42225  2.77519  2.73123  3.46354  2.40513  3.72494  3.29354  2.67741  2.69355  4.24690  2.90347  2.73739  3.18146  2.89801  2.37887  2.77519  2.98518  4.58477  3.61503
          0.03348  3.80937  4.53171  0.61958  0.77255  0.48576  0.95510
    160   2.73815  4.67582  3.35970  2.82435  3.94566  3.42804  3.69978  3.33678  2.16925  2.93820  3.93200  3.19620  3.90739  2.90312  1.47745  2.83850  3.01156  2.87830  5.20412  3.93896    244 - -
          2.68618  4.42225  2.77519  2.73123  3.46354  2.40513  3.72494  3.29354  2.67741  2.69355  4.24690  2.90347  2.73739  3.18146  2.89801  2.37887  2.77519  2.98518  4.58477  3.61503
          0.03348  3.80937  4.53171  0.61958  0.77255  0.48576  0.95510
    161   2.30000  4.19658  3.26199  2.97609  3.97686  3.01362  4.04231  3.19813  2.94497  2.99622  3.95264  3.22497  3.28825  3.32378  3.23959  2.48145  1.45814  2.84203  5.37657  4.14400    245 - -
          2.68618  4.42225  2.77519  2.73123  3.46354  2.40513  3.72494  3.29354  2.67741  2.69355  4.24690  2.90347  2.73739  3.18146  2.89801  2.37887  2.77519  2.98518  4.58477  3.61503
          0.03348  3.80937  4.53171  0.61958  0.77255  0.48576  0.95510
    162   2.69931  4.66380  2.93831  2.64249  3.48430  3.32786  1.78563  3.43616  2.49193  3.01998  3.98441  3.07093  3.86542  3.00395  2.79347  2.77822  2.80566  3.14906  4.92769  3.45097    246 - -
          2.68618  4.42225  2.77519  2.73123  3.46354  2.40513  3.72494  3.29354  2.67741  2.69355  4.24690  2.90347  2.73739  3.18146  2.89801  2.37887  2.77519  2.98518  4.58477  3.61503
          0.03348  3.80937  4.53171  0.61958  0.77255  0.48576  0.95510
    163   2.68451  4.76680  2.75280  2.49275  4.05326  3.26568  3.69926  3.60481  2.37141  3.17946  4.10644  2.95789  3.81876  1.66712  2.68470  2.58572  2.98843  3.27847  5.32953  3.97622    247 - -
          2.68618  4.42225  2.77519  2.73123  3.46354  2.40513  3.72494  3.29354  2.67741  2.69355  4.24690  2.90347  2.73739  3.18146  2.89801  2.37887  2.77519  2.98518  4.58477  3.61503
          0.03348  3.80937  4.53171  0.61958  0.77255  0.48576  0.95510
    164   2.87860  4.75067  3.13138  2.77863  2.81211  3.53713  1.77020  3.39828  2.59312  2.90402  3.92305  3.18192  3.99527  3.07577  2.88923  2.94007  3.13046  3.16574  4.37681  2.60240    248 - -
          2.68618  4.42225  2.77519  2.73123  3.46354  2.40513  3.72494  3.29354  2.67741  2.69355  4.24690  2.90347  2.73739  3.18146  2.89801  2.37887  2.77519  2.98518  4.58477  3.61503
          0.03348  3.80937  4.53171  0.61958  0.77255  0.48576  0.95510
    165   2.98207  4.42024  4.24308  3.85767  3.33319  3.99593  4.59847  1.15979  3.68445  1.93388  3.28013  4.11192  4.43451  4.04014  3.88833  3.48632  3.28293  1.84853  5.20990  3.94174    249 - -
          2.68618  4.42225  2.77519  2.73123  3.46354  2.40513  3.72494  3.29354  2.67741  2.69355  4.24690  2.90347  2.73739  3.18146  2.89801  2.37887  2.77519  2.98518  4.58477  3.61503
          0.03348  3.80937  4.53171  0.61958  0.77255  0.48576  0.95510
    166   2.67235  4.43863  3.27298  3.10406  4.10210  3.12978  4.18563  3.63254  3.15619  3.26577  4.31393  3.41642  0.95378  3.54696  3.40771  2.83820  3.10929  3.28499  5.30473  4.22238    250 - -
          2.68618  4.42225  2.77519  2.73123  3.46354  2.40513  3.72494  3.29354  2.67741  2.69355  4.24690  2.90347  2.73739  3.18146  2.89801  2.37887  2.77519  2.98518  4.58477  3.61503
          0.03348  3.80937  4.53171  0.61958  0.77255  0.48576  0.95510
    167   3.15859  4.67313  3.74616  3.46498  2.29958  3.75745  3.59324  3.17685  3.32431  2.64676  3.85886  3.64760  4.23343  3.64552  3.52043  3.30113  3.44535  3.04461  3.94048  1.07760    251 - -
          2.68618  4.42225  2.77519  2.73123  3.46354  2.40513  3.72494  3.29354  2.67741  2.69355  4.24690  2.90347  2.73739  3.18146  2.89801  2.37887  2.77519  2.98518  4.58477  3.61503
          0.03348  3.80937  4.53171  0.61958  0.77255  0.48576  0.95510
    168   2.93671  4.77754  3.42118  2.94738  4.11615  3.43499  3.78286  3.65465  2.21827  3.18220  4.18539  3.31125  3.94187  3.00752  1.07949  3.02474  3.20779  3.38168  5.22562  4.05859    252 - -
          2.68618  4.42225  2.77519  2.73123  3.46354  2.40513  3.72494  3.29354  2.67741  2.69355  4.24690  2.90347  2.73739  3.18146  2.89801  2.37887  2.77519  2.98518  4.58477  3.61503
          0.03348  3.80937  4.53171  0.61958  0.77255  0.48576  0.95510
    169   2.90069  4.99484  2.46554  1.11877  4.33359  3.23525  3.81851  3.77499  2.69126  3.40300  4.38136  2.90145  3.83730  3.03650  3.09236  2.89051  3.20497  3.46595  5.51722  4.24113    253 - -
          2.68618  4.42225  2.77519  2.73123  3.46354  2.40513  3.72494  3.29354  2.67741  2.69355  4.24690  2.90347  2.73739  3.18146  2.89801  2.37887  2.77519  2.98518  4.58477  3.61503
          0.03348  3.80937  4.53171  0.61958  0.77255  0.48576  0.95510
    170   2.67341  4.66553  2.67780  2.55764  4.01936  3.14340  3.87404  3.71749  2.77320  3.37201  4.32873  1.27497  3.79284  3.14787  3.12469  2.74378  3.05392  3.34610  5.33276  3.97315    254 - -
          2.68618  4.42225  2.77519  2.73123  3.46354  2.40513  3.72494  3.29354  2.67741  2.69355  4.24690  2.90347  2.73739  3.18146  2.89801  2.37887  2.77519  2.98518  4.58477  3.61503
          0.03348  3.80937  4.53171  0.61958  0.77255  0.48576  0.95510
    171   2.88593  4.94321  3.12884  2.65833  4.31871  3.47200  3.61020  3.71887  1.29701  3.24518  4.14976  3.08441  3.91672  2.77314  2.13529  2.91001  3.10513  3.41417  5.34237  4.12571    255 - -
          2.68618  4.42225  2.77519  2.73123  3.46354  2.40513  3.72494  3.29354  2.67741  2.69355  4.24690  2.90347  2.73739  3.18146  2.89801  2.37887  2.77519  2.98518  4.58477  3.61503
          0.03348  3.80937  4.53171  0.61958  0.77255  0.48576  0.95510
    172   2.40554  3.71211  3.09950  2.76873  3.87943  3.10582  3.87535  3.32979  2.74195  3.07817  3.98503  1.62282  3.73414  3.13626  3.07964  2.54495  2.79622  2.96970  5.25200  3.92524    256 - -
          2.68618  4.42225  2.77519  2.73123  3.46354  2.40513  3.72494  3.29354  2.67741  2.69355  4.24690  2.90347  2.73739  3.18146  2.89801  2.37887  2.77519  2.98518  4.58477  3.61503
          0.03348  3.80937  4.53171  0.61958  0.77255  0.48576  0.95510
    173   3.08576  4.56756  4.08741  3.72846  3.11412  3.90063  4.40403  2.31654  3.49676  0.95711  3.15949  4.00987  4.34786  3.88027  3.68257  3.46624  3.38346  2.33719  4.96903  3.67730    257 - -
          2.68618  4.42225  2.77519  2.73123  3.46354  2.40513  3.72494  3.29354  2.67741  2.69355  4.24690  2.90347  2.73739  3.18146  2.89801  2.37887  2.77519  2.98518  4.58477  3.61503
          0.03348  3.80937  4.53171  0.61958  0.77255  0.48576  0.95510
    174   2.38134  4.22579  3.37454  3.12532  3.91549  3.06671  4.14713  3.03503  3.06702  2.90069  3.95650  3.34386  3.76602  3.46540  3.32788  2.58206  1.28366  2.73678  5.35896  4.13255    258 - -
          2.68618  4.42225  2.77519  2.73123  3.46354  2.40513  3.72494  3.29354  2.67741  2.69355  4.24690  2.90347  2.73739  3.18146  2.89801  2.37887  2.77519  2.98518  4.58477  3.61503
          0.03348  3.80937  4.53171  0.61958  0.77255  0.48576  0.95510
    175   2.42813  4.30822  3.15546  2.94041  3.95435  1.31568  4.04536  3.40600  2.98494  2.81158  4.10775  3.23600  3.73930  3.35925  3.27829  2.59190  2.86581  3.03706  5.30804  4.05396    259 - -
          2.68618  4.42225  2.77519  2.73123  3.46354  2.40513  3.72494  3.29354  2.67741  2.69355  4.24690  2.90347  2.73739  3.18146  2.89801  2.37887  2.77519  2.98518  4.58477  3.61503
          0.03348  3.80937  4.53171  0.61958  0.77255  0.48576  0.95510
    176   2.25698  4.15675  3.27973  3.01107  3.97676  2.97797  4.06553  3.18136  2.97718  3.03447  3.97892  3.22824  3.68783  3.35575  3.26186  2.31127  1.47368  2.81095  5.39461  4.13689    260 - -
          2.68618  4.42225  2.77519  2.73123  3.46354  2.40513  3.72494  3.29354  2.67741  2.69355  4.24690  2.90347  2.73739  3.18146  2.89801  2.37887  2.77519  2.98518  4.58477  3.61503
          0.03348  3.80937  4.53171  0.61958  0.77255  0.48576  0.95510
    177   1.24807  4.13444  3.29284  3.04458  4.04494  2.94054  4.11547  3.26723  3.07352  3.07780  4.02266  3.24222  3.23980  3.40989  3.36193  2.42246  2.70356  2.87215  5.44298  4.22480    261 - -
          2.68618  4.42225  2.77519  2.73123  3.46354  2.40513  3.72494  3.29354  2.67741  2.69355  4.24690  2.90347  2.73739  3.18146  2.89801  2.37887  2.77519  2.98518  4.58477  3.61503
          0.03348  3.80937  4.53171  0.61958  0.77255  0.48576  0.95510
    178   2.72573  4.70944  3.23961  2.75964  4.10915  3.37172  3.67471  3.57920  2.12252  3.15709  4.07410  3.13819  3.87490  2.86673  1.44147  2.64268  3.00918  3.25969  5.26921  4.01341    262 - -
          2.68618  4.42225  2.77519  2.73123  3.46354  2.40513  3.72494  3.29354  2.67741  2.69355  4.24690  2.90347  2.73739  3.18146  2.89801  2.37887  2.77519  2.98518  4.58477  3.61503
          0.03348  3.80937  4.53171  0.61958  0.77255  0.48576  0.95510
    179   3.08753  4.62466  3.81737  3.44532  2.25616  3.84935  3.55749  2.97415  3.24985  2.32641  3.67135  3.62687  4.26512  3.57351  3.46233  3.25321  3.34873  2.85969  3.91535  1.30151    263 - -
          2.68618  4.42225  2.77519  2.73123  3.46354  2.40513  3.72494  3.29354  2.67741  2.69355  4.24690  2.90347  2.73739  3.18146  2.89801  2.37887  2.77519  2.98518  4.58477  3.61503
          0.03348  3.80937  4.53171  0.61958  0.77255  0.48576  0.95510
    180   1.25237  4.09416  3.31329  3.08305  4.04817  2.90433  4.14175  3.25326  3.11254  3.11746  4.04951  3.24475  3.64817  3.44498  3.39014  2.24956  2.67246  2.84255  5.46647  4.22273    264 - -
          2.68618  4.42225  2.77519  2.73123  3.46354  2.40513  3.72494  3.29354  2.67741  2.69355  4.24690  2.90347  2.73739  3.18146  2.89801  2.37887  2.77519  2.98518  4.58477  3.61503
          0.03348  3.80937  4.53171  0.61958  0.77255  0.48576  0.95510
    181   2.33278  4.24823  3.19302  2.90888  3.80932  3.04133  3.96679  3.25840  2.87729  2.78956  3.96539  3.18694  3.71889  3.26695  3.18087  1.42541  2.76264  2.90155  5.24888  3.90569    265 - -
          2.68618  4.42225  2.77519  2.73123  3.46354  2.40513  3.72494  3.29354  2.67741  2.69355  4.24690  2.90347  2.73739  3.18146  2.89801  2.37887  2.77519  2.98518  4.58477  3.61503
          0.03348  3.80937  4.53171  0.61958  0.77255  0.48576  0.95510
    182   2.98207  4.42024  4.24308  3.85767  3.33319  3.99593  4.59847  1.15979  3.68445  1.93388  3.28013  4.11192  4.43451  4.04014  3.88833  3.48632  3.28293  1.84853  5.20990  3.94174    266 - -
          2.68618  4.42225  2.77519  2.73123  3.46354  2.40513  3.72494  3.29354  2.67741  2.69355  4.24690  2.90347  2.73739  3.18146  2.89801  2.37887  2.77519  2.98518  4.58477  3.61503
          0.03348  3.80937  4.53171  0.61958  0.77255  0.48576  0.95510
    183   2.53421  4.60622  2.59904  2.45824  4.09841  3.08614  3.80853  3.70404  2.68495  3.35832  4.24866  1.57385  3.73805  3.04263  3.06331  2.45824  2.91838  3.29172  5.43146  4.03365    267 - -
          2.68618  4.42225  2.77519  2.73123  3.46354  2.40513  3.72494  3.29354  2.67741  2.69355  4.24690  2.90347  2.73739  3.18146  2.89801  2.37887  2.77519  2.98518  4.58477  3.61503
          0.03348  3.80937  4.53171  0.61958  0.77255  0.48576  0.95510
    184   2.38134  4.22579  3.37454  3.12532  3.91549  3.06671  4.14713  3.03503  3.06702  2.90069  3.95650  3.34386  3.76602  3.46540  3.32788  2.58206  1.28366  2.73678  5.35896  4.13255    268 - -
          2.68618  4.42225  2.77519  2.73123  3.46354  2.40513  3.72494  3.29354  2.67741  2.69355  4.24690  2.90347  2.73739  3.18146  2.89801  2.37887  2.77519  2.98518  4.58477  3.61503
          0.05806  3.80937  3.37417  0.61958  0.77255  0.48576  0.95510
    185   2.90731  4.73624  3.04792  2.80148  3.22909  3.37856  1.33995  3.59640  2.64720  3.10043  4.13850  3.21338  3.92759  3.16728  2.91695  2.97949  3.20872  3.33343  4.69495  3.18291    269 - -
          2.68618  4.42225  2.77519  2.73123  3.46354  2.40513  3.72494  3.29354  2.67741  2.69355  4.24690  2.90347  2.73739  3.18146  2.89801  2.37887  2.77519  2.98518  4.58477  3.61503
          0.03430  3.78560  4.50795  0.61958  0.77255  0.50570  0.92403
    186   3.05988  4.54934  4.04853  3.69059  3.10680  3.86923  4.37364  2.30934  3.45907  0.99039  3.16164  3.97414  4.32133  3.84835  3.64833  3.43362  3.35912  2.32359  4.95198  3.65444    270 - -
          2.68618  4.42225  2.77519  2.73123  3.46354  2.40513  3.72494  3.29354  2.67741  2.69355  4.24690  2.90347  2.73739  3.18146  2.89801  2.37887  2.77519  2.98518  4.58477  3.61503
          0.03430  3.78560  4.50795  0.61958  0.77255  0.50570  0.92403
    187   2.56380  4.34501  3.21946  3.10928  4.24783  0.87678  4.23261  3.82836  3.27839  3.49303  4.47002  3.38439  3.73334  3.60989  3.52176  2.73367  3.03839  3.37374  5.36369  4.34764    271 - -
          2.68618  4.42225  2.77519  2.73123  3.46354  2.40513  3.72494  3.29354  2.67741  2.69355  4.24690  2.90347  2.73739  3.18146  2.89801  2.37887  2.77519  2.98518  4.58477  3.61503
          0.03430  3.78560  4.50795  0.61958  0.77255  0.50570  0.92403
    188   2.96351  4.40972  4.20699  3.82156  3.31825  3.96823  4.56745  1.19280  3.64776  1.92518  3.27027  4.07916  4.41009  4.00658  3.85441  3.45722  3.26524  1.85132  5.18921  3.91821    272 - -
          2.68618  4.42225  2.77519  2.73123  3.46354  2.40513  3.72494  3.29354  2.67741  2.69355  4.24690  2.90347  2.73739  3.18146  2.89801  2.37887  2.77519  2.98518  4.58477  3.61503
          0.03430  3.78560  4.50795  0.61958  0.77255  0.47350  0.97503
    189   2.90069  4.99484  2.46554  1.11877  4.33359  3.23525  3.81851  3.77499  2.69126  3.40300  4.38136  2.90145  3.83730  3.03650  3.09236  2.89051  3.20497  3.46595  5.51722  4.24113    273 - -
          2.68618  4.42225  2.77519  2.73123  3.46354  2.40513  3.72494  3.29354  2.67741  2.69355  4.24690  2.90347  2.73739  3.18146  2.89801  2.37887  2.77519  2.98518  4.58477  3.61503
          0.03348  3.80937  4.53171  0.61958  0.77255  0.48576  0.95510
    190   2.83358  4.81464  2.86432  2.61969  3.97435  3.32591  3.77688  3.59686  2.44529  3.10536  4.13660  3.07826  3.87948  1.35082  2.73005  2.88475  3.13136  3.33097  5.25841  3.94843    274 - -
          2.68618  4.42225  2.77519  2.73123  3.46354  2.40513  3.72494  3.29354  2.67741  2.69355  4.24690  2.90347  2.73739  3.18146  2.89801  2.37887  2.77519  2.98518  4.58477  3.61503
          0.03348  3.80937  4.53171  0.61958  0.77255  0.48576  0.95510
    191   2.28641  4.20518  3.15392  2.96819  4.01412  2.93634  4.07910  3.52884  3.03763  3.25451  4.18693  3.20219  3.67025  3.39224  3.32464  1.19039  2.76207  3.07784  5.39200  4.09764    275 - -
          2.68618  4.42225  2.77519  2.73123  3.46354  2.40513  3.72494  3.29354  2.67741  2.69355  4.24690  2.90347  2.73739  3.18146  2.89801  2.37887  2.77519  2.98518  4.58477  3.61503
          0.03348  3.80937  4.53171  0.61958  0.77255  0.48576  0.95510
    192   2.93671  4.77754  3.42118  2.94738  4.11615  3.43499  3.78286  3.65465  2.21827  3.18220  4.18539  3.31125  3.94187  3.00752  1.07949  3.02474  3.20779  3.38168  5.22562  4.05859    276 - -
          2.68618  4.42225  2.77519  2.73123  3.46354  2.40513  3.72494  3.29354  2.67741  2.69355  4.24690  2.90347  2.73739  3.18146  2.89801  2.37887  2.77519  2.98518  4.58477  3.61503
          0.03348  3.80937  4.53171  0.61958  0.77255  0.48576  0.95510
    193   2.93671  4.77754  3.42118  2.94738  4.11615  3.43499  3.78286  3.65465  2.21827  3.18220  4.18539  3.31125  3.94187  3.00752  1.07949  3.02474  3.20779  3.38168  5.22562  4.05859    277 - -
          2.68618  4.42225  2.77519  2.73123  3.46354  2.40513  3.72494  3.29354  2.67741  2.69355  4.24690  2.90347  2.73739  3.18146  2.89801  2.37887  2.77519  2.98518  4.58477  3.61503
          0.03348  3.80937  4.53171  0.61958  0.77255  0.48576  0.95510
    194   2.92409  5.03860  1.01300  2.30056  4.40776  3.16489  3.87913  3.98208  2.95192  3.60236  4.58048  2.85315  3.81341  3.11921  3.45837  2.89462  3.26184  3.62850  5.58854  4.29292    278 - -
          2.68618  4.42225  2.77519  2.73123  3.46354  2.40513  3.72494  3.29354  2.67741  2.69355  4.24690  2.90347  2.73739  3.18146  2.89801  2.37887  2.77519  2.98518  4.58477  3.61503
          0.03348  3.80937  4.53171  0.61958  0.77255  0.48576  0.95510
    195   2.92409  5.03860  1.01300  2.30056  4.40776  3.16489  3.87913  3.98208  2.95192  3.60236  4.58048  2.85315  3.81341  3.11921  3.45837  2.89462  3.26184  3.62850  5.58854  4.29292    279 - -
          2.68618  4.42225  2.77519  2.73123  3.46354  2.40513  3.72494  3.29354  2.67741  2.69355  4.24690  2.90347  2.73739  3.18146  2.89801  2.37887  2.77519  2.98518  4.58477  3.61503
          0.03348  3.80937  4.53171  0.61958  0.77255  0.48576  0.95510
    196   3.08576  4.56756  4.08741  3.72846  3.11412  3.90063  4.40403  2.31654  3.49676  0.95711  3.15949  4.00987  4.34786  3.88027  3.68257  3.46624  3.38346  2.33719  4.96903  3.67730    280 - -
          2.68618  4.42225  2.77519  2.73123  3.46354  2.40513  3.72494  3.29354  2.67741  2.69355  4.24690  2.90347  2.73739  3.18146  2.89801  2.37887  2.77519  2.98518  4.58477  3.61503
          0.03348  3.80937  4.53171  0.61958  0.77255  0.48576  0.95510
    197   2.90069  4.99484  2.46554  1.11877  4.33359  3.23525  3.81851  3.77499  2.69126  3.40300  4.38136  2.90145  3.83730  3.03650  3.09236  2.89051  3.20497  3.46595  5.51722  4.24113    281 - -
          2.68618  4.42225  2.77519  2.73123  3.46354  2.40513  3.72494  3.29354  2.67741  2.69355  4.24690  2.90347  2.73739  3.18146  2.89801  2.37887  2.77519  2.98518  4.58477  3.61503
          0.03348  3.80937  4.53171  0.61958  0.77255  0.48576  0.95510
    198   2.28641  4.20518  3.15392  2.96819  4.01412  2.93634  4.07910  3.52884  3.03763  3.25451  4.18693  3.20219  3.67025  3.39224  3.32464  1.19039  2.76207  3.07784  5.39200  4.09764    282 - -
          2.68618  4.42225  2.77519  2.73123  3.46354  2.40513  3.72494  3.29354  2.67741  2.69355  4.24690  2.90347  2.73739  3.18146  2.89801  2.37887  2.77519  2.98518  4.58477  3.61503
          0.03348  3.80937  4.53171  0.61958  0.77255  0.48576  0.95510
    199   3.08576  4.56756  4.08741  3.72846  3.11412  3.90063  4.40403  2.31654  3.49676  0.95711  3.15949  4.00987  4.34786  3.88027  3.68257  3.46624  3.38346  2.33719  4.96903  3.67730    283 - -
          2.68618  4.42225  2.77519  2.73123  3.46354  2.40513  3.72494  3.29354  2.67741  2.69355  4.24690  2.90347  2.73739  3.18146  2.89801  2.37887  2.77519  2.98518  4.58477  3.61503
          0.03348  3.80937  4.53171  0.61958  0.77255  0.48576  0.95510
    200   2.59039  4.37045  3.25107  3.14329  4.28368  0.83351  4.26612  3.86916  3.31580  3.53097  4.50732  3.41573  3.75955  3.64521  3.55749  2.76075  3.06678  3.40980  5.39419  4.38394    284 - -
          2.68618  4.42225  2.77519  2.73123  3.46354  2.40513  3.72494  3.29354  2.67741  2.69355  4.24690  2.90347  2.73739  3.18146  2.89801  2.37887  2.77519  2.98518  4.58477  3.61503
          0.03348  3.80937  4.53171  0.61958  0.77255  0.48576  0.95510
    201   3.15859  4.67313  3.74616  3.46498  2.29958  3.75745  3.59324  3.17685  3.32431  2.64676  3.85886  3.64760  4.23343  3.64552  3.52043  3.30113  3.44535  3.04461  3.94048  1.07760    285 - -
          2.68618  4.42225  2.77519  2.73123  3.46354  2.40513  3.72494  3.29354  2.67741  2.69355  4.24690  2.90347  2.73739  3.18146  2.89801  2.37887  2.77519  2.98518  4.58477  3.61503
          0.03348  3.80937  4.53171  0.61958  0.77255  0.48576  0.95510
    202   2.75860  4.32017  4.03668  3.69928  3.50553  3.65703  4.51238  2.05857  3.56603  2.20461  3.48177  3.89881  4.22207  3.93103  3.78433  3.15772  3.12235  1.10867  5.27880  4.00583    286 - -
          2.68618  4.42225  2.77519  2.73123  3.46354  2.40513  3.72494  3.29354  2.67741  2.69355  4.24690  2.90347  2.73739  3.18146  2.89801  2.37887  2.77519  2.98518  4.58477  3.61503
          0.03348  3.80937  4.53171  0.61958  0.77255  0.48576  0.95510
    203   3.08576  4.56756  4.08741  3.72846  3.11412  3.90063  4.40403  2.31654  3.49676  0.95711  3.15949  4.00987  4.34786  3.88027  3.68257  3.46624  3.38346  2.33719  4.96903  3.67730    287 - -
          2.68618  4.42225  2.77519  2.73123  3.46354  2.40513  3.72494  3.29354  2.67741  2.69355  4.24690  2.90347  2.73739  3.18146  2.89801  2.37887  2.77519  2.98518  4.58477  3.61503
          0.03348  3.80937  4.53171  0.61958  0.77255  0.48576  0.95510
    204   2.92141  4.48075  3.98232  3.57220  3.18310  3.78700  4.32202  2.35252  3.34326  1.78845  1.50457  3.85713  4.24832  3.72998  3.55576  3.26337  3.22604  2.35099  5.01478  3.77029    288 - -
          2.68618  4.42225  2.77519  2.73123  3.46354  2.40513  3.72494  3.29354  2.67741  2.69355  4.24690  2.90347  2.73739  3.18146  2.89801  2.37887  2.77519  2.98518  4.58477  3.61503
          0.03348  3.80937  4.53171  0.61958  0.77255  0.48576  0.95510
    205   3.15859  4.67313  3.74616  3.46498  2.29958  3.75745  3.59324  3.17685  3.32431  2.64676  3.85886  3.64760  4.23343  3.64552  3.52043  3.30113  3.44535  3.04461  3.94048  1.07760    289 - -
          2.68618  4.42225  2.77519  2.73123  3.46354  2.40513  3.72494  3.29354  2.67741  2.69355  4.24690  2.90347  2.73739  3.18146  2.89801  2.37887  2.77519  2.98518  4.58477  3.61503
          0.03348  3.80937  4.53171  0.61958  0.77255  0.48576  0.95510
    206   3.18008  4.60097  4.15167  3.85538  1.12104  3.88221  3.85279  2.71292  3.76427  2.09828  3.45337  3.94887  4.34322  3.95007  3.89957  3.45248  3.48170  2.69872  4.12291  2.49878    290 - -
          2.68618  4.42225  2.77519  2.73123  3.46354  2.40513  3.72494  3.29354  2.67741  2.69355  4.24690  2.90347  2.73739  3.18146  2.89801  2.37887  2.77519  2.98518  4.58477  3.61503
          0.03348  3.80937  4.53171  0.61958  0.77255  0.48576  0.95510
    207   2.67341  4.66553  2.67780  2.55764  4.01936  3.14340  3.87404  3.71749  2.77320  3.37201  4.32873  1.27497  3.79284  3.14787  3.12469  2.74378  3.05392  3.34610  5.33276  3.97315    291 - -
          2.68618  4.42225  2.77519  2.73123  3.46354  2.40513  3.72494  3.29354  2.67741  2.69355  4.24690  2.90347  2.73739  3.18146  2.89801  2.37887  2.77519  2.98518  4.58477  3.61503
          0.03348  3.80937  4.53171  0.61958  0.77255  0.48576  0.95510
    208   3.08576  4.56756  4.08741  3.72846  3.11412  3.90063  4.40403  2.31654  3.49676  0.95711  3.15949  4.00987  4.34786  3.88027  3.68257  3.46624  3.38346  2.33719  4.96903  3.67730    292 - -
          2.68618  4.42225  2.77519  2.73123  3.46354  2.40513  3.72494  3.29354  2.67741  2.69355  4.24690  2.90347  2.73739  3.18146  2.89801  2.37887  2.77519  2.98518  4.58477  3.61503
          0.03348  3.80937  4.53171  0.61958  0.77255  0.48576  0.95510
    209   2.59039  4.37045  3.25107  3.14329  4.28368  0.83351  4.26612  3.86916  3.31580  3.53097  4.50732  3.41573  3.75955  3.64521  3.55749  2.76075  3.06678  3.40980  5.39419  4.38394    293 - -
          2.68618  4.42225  2.77519  2.73123  3.46354  2.40513  3.72494  3.29354  2.67741  2.69355  4.24690  2.90347  2.73739  3.18146  2.89801  2.37887  2.77519  2.98518  4.58477  3.61503
          0.03348  3.80937  4.53171  0.61958  0.77255  0.48576  0.95510
    210   2.28641  4.20518  3.15392  2.96819  4.01412  2.93634  4.07910  3.52884  3.03763  3.25451  4.18693  3.20219  3.67025  3.39224  3.32464  1.19039  2.76207  3.07784  5.39200  4.09764    294 - -
          2.68618  4.42225  2.77519  2.73123  3.46354  2.40513  3.72494  3.29354  2.67741  2.69355  4.24690  2.90347  2.73739  3.18146  2.89801  2.37887  2.77519  2.98518  4.58477  3.61503
          0.03348  3.80937  4.53171  0.61958  0.77255  0.48576  0.95510
    211   3.08576  4.56756  4.08741  3.72846  3.11412  3.90063  4.40403  2.31654  3.49676  0.95711  3.15949  4.00987  4.34786  3.88027  3.68257  3.46624  3.38346  2.33719  4.96903  3.67730    295 - -
          2.68618  4.42225  2.77519  2.73123  3.46354  2.40513  3.72494  3.29354  2.67741  2.69355  4.24690  2.90347  2.73739  3.18146  2.89801  2.37887  2.77519  2.98518  4.58477  3.61503
          0.03348  3.80937  4.53171  0.61958  0.77255  0.48576  0.95510
    212   2.67235  4.43863  3.27298  3.10406  4.10210  3.12978  4.18563  3.63254  3.15619  3.26577  4.31393  3.41642  0.95378  3.54696  3.40771  2.83820  3.10929  3.28499  5.30473  4.22238    296 - -
          2.68618  4.42225  2.77519  2.73123  3.46354  2.40513  3.72494  3.29354  2.67741  2.69355  4.24690  2.90347  2.73739  3.18146  2.89801  2.37887  2.77519  2.98518  4.58477  3.61503
          0.03348  3.80937  4.53171  0.61958  0.77255  0.48576  0.95510
    213   3.23507  4.63149  3.99741  3.68889  2.60774  3.66168  3.82699  3.25722  3.41293  2.66242  3.89382  3.85098  4.17452  3.80396  3.55197  3.43928  3.53260  3.14582  1.02287  2.61337    297 - -
          2.68618  4.42225  2.77519  2.73123  3.46354  2.40513  3.72494  3.29354  2.67741  2.69355  4.24690  2.90347  2.73739  3.18146  2.89801  2.37887  2.77519  2.98518  4.58477  3.61503
          0.03348  3.80937  4.53171  0.61958  0.77255  0.48576  0.95510
    214   2.83358  4.81464  2.86432  2.61969  3.97435  3.32591  3.77688  3.59686  2.44529  3.10536  4.13660  3.07826  3.87948  1.35082  2.73005  2.88475  3.13136  3.33097  5.25841  3.94843    298 - -
          2.68618  4.42225  2.77519  2.73123  3.46354  2.40513  3.72494  3.29354  2.67741  2.69355  4.24690  2.90347  2.73739  3.18146  2.89801  2.37887  2.77519  2.98518  4.58477  3.61503
          0.03348  3.80937  4.53171  0.61958  0.77255  0.48576  0.95510
    215   2.59039  4.37045  3.25107  3.14329  4.28368  0.83351  4.26612  3.86916  3.31580  3.53097  4.50732  3.41573  3.75955  3.64521  3.55749  2.76075  3.06678  3.40980  5.39419  4.38394    299 - -
          2.68618  4.42225  2.77519  2.73123  3.46354  2.40513  3.72494  3.29354  2.67741  2.69355  4.24690  2.90347  2.73739  3.18146  2.89801  2.37887  2.77519  2.98518  4.58477  3.61503
          0.03348  3.80937  4.53171  0.61958  0.77255  0.48576  0.95510
    216   3.08576  4.56756  4.08741  3.72846  3.11412  3.90063  4.40403  2.31654  3.49676  0.95711  3.15949  4.00987  4.34786  3.88027  3.68257  3.46624  3.38346  2.33719  4.96903  3.67730    300 - -
          2.68618  4.42225  2.77519  2.73123  3.46354  2.40513  3.72494  3.29354  2.67741  2.69355  4.24690  2.90347  2.73739  3.18146  2.89801  2.37887  2.77519  2.98518  4.58477  3.61503
          0.03348  3.80937  4.53171  0.61958  0.77255  0.48576  0.95510
    217   2.91641  4.87479  3.08805  2.72320  4.24675  3.41116  3.72791  3.67239  1.12825  3.25203  4.21824  3.14996  3.91711  2.92399  2.42488  2.96335  3.17511  3.38422  5.32849  4.13266    301 - -
          2.68618  4.42225  2.77519  2.73123  3.46354  2.40513  3.72494  3.29354  2.67741  2.69355  4.24690  2.90347  2.73739  3.18146  2.89801  2.37887  2.77519  2.98518  4.58477  3.61503
          0.03348  3.80937  4.53171  0.61958  0.77255  0.48576  0.95510
    218   1.10878  4.16308  3.40046  3.19046  3.99129  2.98896  4.21970  3.10756  3.20511  2.99187  4.03194  3.35541  3.72236  3.55245  3.45911  2.51457  2.78762  2.77301  5.42484  4.21837    302 - -
          2.68618  4.42225  2.77519  2.73123  3.46354  2.40513  3.72494  3.29354  2.67741  2.69355  4.24690  2.90347  2.73739  3.18146  2.89801  2.37887  2.77519  2.98518  4.58477  3.61503
          0.03348  3.80937  4.53171  0.61958  0.77255  0.48576  0.95510
    219   1.10878  4.16308  3.40046  3.19046  3.99129  2.98896  4.21970  3.10756  3.20511  2.99187  4.03194  3.35541  3.72236  3.55245  3.45911  2.51457  2.78762  2.77301  5.42484  4.21837    303 - -
          2.68618  4.42225  2.77519  2.73123  3.46354  2.40513  3.72494  3.29354  2.67741  2.69355  4.24690  2.90347  2.73739  3.18146  2.89801  2.37887  2.77519  2.98518  4.58477  3.61503
          0.03348  3.80937  4.53171  0.61958  0.77255  0.48576  0.95510
    220   2.38134  4.22579  3.37454  3.12532  3.91549  3.06671  4.14713  3.03503  3.06702  2.90069  3.95650  3.34386  3.76602  3.46540  3.32788  2.58206  1.28366  2.73678  5.35896  4.13255    304 - -
          2.68618  4.42225  2.77519  2.73123  3.46354  2.40513  3.72494  3.29354  2.67741  2.69355  4.24690  2.90347  2.73739  3.18146  2.89801  2.37887  2.77519  2.98518  4.58477  3.61503
          0.03348  3.80937  4.53171  0.61958  0.77255  0.48576  0.95510
    221   2.91641  4.87479  3.08805  2.72320  4.24675  3.41116  3.72791  3.67239  1.12825  3.25203  4.21824  3.14996  3.91711  2.92399  2.42488  2.96335  3.17511  3.38422  5.32849  4.13266    305 - -
          2.68618  4.42225  2.77519  2.73123  3.46354  2.40513  3.72494  3.29354  2.67741  2.69355  4.24690  2.90347  2.73739  3.18146  2.89801  2.37887  2.77519  2.98518  4.58477  3.61503
          0.03348  3.80937  4.53171  0.61958  0.77255  0.48576  0.95510
    222   2.93671  4.77754  3.42118  2.94738  4.11615  3.43499  3.78286  3.65465  2.21827  3.18220  4.18539  3.31125  3.94187  3.00752  1.07949  3.02474  3.20779  3.38168  5.22562  4.05859    306 - -
          2.68618  4.42225  2.77519  2.73123  3.46354  2.40513  3.72494  3.29354  2.67741  2.69355  4.24690  2.90347  2.73739  3.18146  2.89801  2.37887  2.77519  2.98518  4.58477  3.61503
          0.03348  3.80937  4.53171  0.61958  0.77255  0.48576  0.95510
    223   2.83358  4.81464  2.86432  2.61969  3.97435  3.32591  3.77688  3.59686  2.44529  3.10536  4.13660  3.07826  3.87948  1.35082  2.73005  2.88475  3.13136  3.33097  5.25841  3.94843    307 - -
          2.68618  4.42225  2.77519  2.73123  3.46354  2.40513  3.72494  3.29354  2.67741  2.69355  4.24690  2.90347  2.73739  3.18146  2.89801  2.37887  2.77519  2.98518  4.58477  3.61503
          0.03348  3.80937  4.53171  0.61958  0.77255  0.48576  0.95510
    224   2.91641  4.87479  3.08805  2.72320  4.24675  3.41116  3.72791  3.67239  1.12825  3.25203  4.21824  3.14996  3.91711  2.92399  2.42488  2.96335  3.17511  3.38422  5.32849  4.13266    308 - -
          2.68618  4.42225  2.77519  2.73123  3.46354  2.40513  3.72494  3.29354  2.67741  2.69355  4.24690  2.90347  2.73739  3.18146  2.89801  2.37887  2.77519  2.98518  4.58477  3.61503
          0.03348  3.80937  4.53171  0.61958  0.77255  0.48576  0.95510
    225   3.15859  4.67313  3.74616  3.46498  2.29958  3.75745  3.59324  3.17685  3.32431  2.64676  3.85886  3.64760  4.23343  3.64552  3.52043  3.30113  3.44535  3.04461  3.94048  1.07760    309 - -
          2.68618  4.42225  2.77519  2.73123  3.46354  2.40513  3.72494  3.29354  2.67741  2.69355  4.24690  2.90347  2.73739  3.18146  2.89801  2.37887  2.77519  2.98518  4.58477  3.61503
          0.03348  3.80937  4.53171  0.61958  0.77255  0.48576  0.95510
    226   2.90069  4.99484  2.46554  1.11877  4.33359  3.23525  3.81851  3.77499  2.69126  3.40300  4.38136  2.90145  3.83730  3.03650  3.09236  2.89051  3.20497  3.46595  5.51722  4.24113    310 - -
          2.68618  4.42225  2.77519  2.73123  3.46354  2.40513  3.72494  3.29354  2.67741  2.69355  4.24690  2.90347  2.73739  3.18146  2.89801  2.37887  2.77519  2.98518  4.58477  3.61503
          0.03348  3.80937  4.53171  0.61958  0.77255  0.48576  0.95510
    227   2.93671  4.77754  3.42118  2.94738  4.11615  3.43499  3.78286  3.65465  2.21827  3.18220  4.18539  3.31125  3.94187  3.00752  1.07949  3.02474  3.20779  3.38168  5.22562  4.05859    311 - -
          2.68618  4.42225  2.77519  2.73123  3.46354  2.40513  3.72494  3.29354  2.67741  2.69355  4.24690  2.90347  2.73739  3.18146  2.89801  2.37887  2.77519  2.98518  4.58477  3.61503
          0.03348  3.80937  4.53171  0.61958  0.77255  0.48576  0.95510
    228   2.98207  4.42024  4.24308  3.85767  3.33319  3.99593  4.59847  1.15979  3.68445  1.93388  3.28013  4.11192  4.43451  4.04014  3.88833  3.48632  3.28293  1.84853  5.20990  3.94174    312 - -
          2.68618  4.42225  2.77519  2.73123  3.46354  2.40513  3.72494  3.29354  2.67741  2.69355  4.24690  2.90347  2.73739  3.18146  2.89801  2.37887  2.77519  2.98518  4.58477  3.61503
          0.03348  3.80937  4.53171  0.61958  0.77255  0.48576  0.95510
    229   2.28641  4.20518  3.15392  2.96819  4.01412  2.93634  4.07910  3.52884  3.03763  3.25451  4.18693  3.20219  3.67025  3.39224  3.32464  1.19039  2.76207  3.07784  5.39200  4.09764    313 - -
          2.68618  4.42225  2.77519  2.73123  3.46354  2.40513  3.72494  3.29354  2.67741  2.69355  4.24690  2.90347  2.73739  3.18146  2.89801  2.37887  2.77519  2.98518  4.58477  3.61503
          0.03348  3.80937  4.53171  0.61958  0.77255  0.48576  0.95510
    230   2.90069  4.99484  2.46554  1.11877  4.33359  3.23525  3.81851  3.77499  2.69126  3.40300  4.38136  2.90145  3.83730  3.03650  3.09236  2.89051  3.20497  3.46595  5.51722  4.24113    314 - -
          2.68618  4.42225  2.77519  2.73123  3.46354  2.40513  3.72494  3.29354  2.67741  2.69355  4.24690  2.90347  2.73739  3.18146  2.89801  2.37887  2.77519  2.98518  4.58477  3.61503
          0.03348  3.80937  4.53171  0.61958  0.77255  0.48576  0.95510
    231   2.91641  4.87479  3.08805  2.72320  4.24675  3.41116  3.72791  3.67239  1.12825  3.25203  4.21824  3.14996  3.91711  2.92399  2.42488  2.96335  3.17511  3.38422  5.32849  4.13266    315 - -
          2.68618  4.42225  2.77519  2.73123  3.46354  2.40513  3.72494  3.29354  2.67741  2.69355  4.24690  2.90347  2.73739  3.18146  2.89801  2.37887  2.77519  2.98518  4.58477  3.61503
          0.03348  3.80937  4.53171  0.61958  0.77255  0.48576  0.95510
    232   2.91641  4.87479  3.08805  2.72320  4.24675  3.41116  3.72791  3.67239  1.12825  3.25203  4.21824  3.14996  3.91711  2.92399  2.42488  2.96335  3.17511  3.38422  5.32849  4.13266    316 - -
          2.68618  4.42225  2.77519  2.73123  3.46354  2.40513  3.72494  3.29354  2.67741  2.69355  4.24690  2.90347  2.73739  3.18146  2.89801  2.37887  2.77519  2.98518  4.58477  3.61503
          0.03348  3.80937  4.53171  0.61958  0.77255  0.48576  0.95510
    233   2.92141  4.48075  3.98232  3.57220  3.18310  3.78700  4.32202  2.35252  3.34326  1.78845  1.50457  3.85713  4.24832  3.72998  3.55576  3.26337  3.22604  2.35099  5.01478  3.77029    317 - -
          2.68618  4.42225  2.77519  2.73123  3.46354  2.40513  3.72494  3.29354  2.67741  2.69355  4.24690  2.90347  2.73739  3.18146  2.89801  2.37887  2.77519  2.98518  4.58477  3.61503
          0.03348  3.80937  4.53171  0.61958  0.77255  0.48576  0.95510
    234   2.28641  4.20518  3.15392  2.96819  4.01412  2.93634  4.07910  3.52884  3.03763  3.25451  4.18693  3.20219  3.67025  3.39224  3.32464  1.19039  2.76207  3.07784  5.39200  4.09764    318 - -
          2.68618  4.42225  2.77519  2.73123  3.46354  2.40513  3.72494  3.29354  2.67741  2.69355  4.24690  2.90347  2.73739  3.18146  2.89801  2.37887  2.77519  2.98518  4.58477  3.61503
          0.03348  3.80937  4.53171  0.61958  0.77255  0.48576  0.95510
    235   2.38134  4.22579  3.37454  3.12532  3.91549  3.06671  4.14713  3.03503  3.06702  2.90069  3.95650  3.34386  3.76602  3.46540  3.32788  2.58206  1.28366  2.73678  5.35896  4.13255    319 - -
          2.68618  4.42225  2.77519  2.73123  3.46354  2.40513  3.72494  3.29354  2.67741  2.69355  4.24690  2.90347  2.73739  3.18146  2.89801  2.37887  2.77519  2.98518  4.58477  3.61503
          0.03348  3.80937  4.53171  0.61958  0.77255  0.48576  0.95510
    236   2.67235  4.43863  3.27298  3.10406  4.10210  3.12978  4.18563  3.63254  3.15619  3.26577  4.31393  3.41642  0.95378  3.54696  3.40771  2.83820  3.10929  3.28499  5.30473  4.22238    320 - -
          2.68618  4.42225  2.77519  2.73123  3.46354  2.40513  3.72494  3.29354  2.67741  2.69355  4.24690  2.90347  2.73739  3.18146  2.89801  2.37887  2.77519  2.98518  4.58477  3.61503
          0.03348  3.80937  4.53171  0.61958  0.77255  0.48576  0.95510
    237   2.98207  4.42024  4.24308  3.85767  3.33319  3.99593  4.59847  1.15979  3.68445  1.93388  3.28013  4.11192  4.43451  4.04014  3.88833  3.48632  3.28293  1.84853  5.20990  3.94174    321 - -
          2.68618  4.42225  2.77519  2.73123  3.46354  2.40513  3.72494  3.29354  2.67741  2.69355  4.24690  2.90347  2.73739  3.18146  2.89801  2.37887  2.77519  2.98518  4.58477  3.61503
          0.03348  3.80937  4.53171  0.61958  0.77255  0.48576  0.95510
    238   2.90069  4.99484  2.46554  1.11877  4.33359  3.23525  3.81851  3.77499  2.69126  3.40300  4.38136  2.90145  3.83730  3.03650  3.09236  2.89051  3.20497  3.46595  5.51722  4.24113    322 - -
          2.68618  4.42225  2.77519  2.73123  3.46354  2.40513  3.72494  3.29354  2.67741  2.69355  4.24690  2.90347  2.73739  3.18146  2.89801  2.37887  2.77519  2.98518  4.58477  3.61503
          0.03348  3.80937  4.53171  0.61958  0.77255  0.48576  0.95510
    239   2.75860  4.32017  4.03668  3.69928  3.50553  3.65703  4.51238  2.05857  3.56603  2.20461  3.48177  3.89881  4.22207  3.93103  3.78433  3.15772  3.12235  1.10867  5.27880  4.00583    323 - -
          2.68618  4.42225  2.77519  2.73123  3.46354  2.40513  3.72494  3.29354  2.67741  2.69355  4.24690  2.90347  2.73739  3.18146  2.89801  2.37887  2.77519  2.98518  4.58477  3.61503
          0.03348  3.80937  4.53171  0.61958  0.77255  0.48576  0.95510
    240   3.08576  4.56756  4.08741  3.72846  3.11412  3.90063  4.40403  2.31654  3.49676  0.95711  3.15949  4.00987  4.34786  3.88027  3.68257  3.46624  3.38346  2.33719  4.96903  3.67730    324 - -
          2.68618  4.42225  2.77519  2.73123  3.46354  2.40513  3.72494  3.29354  2.67741  2.69355  4.24690  2.90347  2.73739  3.18146  2.89801  2.37887  2.77519  2.98518  4.58477  3.61503
          0.03348  3.80937  4.53171  0.61958  0.77255  0.48576  0.95510
    241   2.51895  1.07808  4.02129  3.74762  3.75483  3.15398  4.40875  2.88944  3.57457  2.80717  3.92698  3.75147  3.85592  3.92343  3.70966  2.79024  2.98061  2.63799  5.18285  4.04258    325 - -
          2.68618  4.42225  2.77519  2.73123  3.46354  2.40513  3.72494  3.29354  2.67741  2.69355  4.24690  2.90347  2.73739  3.18146  2.89801  2.37887  2.77519  2.98518  4.58477  3.61503
          0.03348  3.80937  4.53171  0.61958  0.77255  0.48576  0.95510
    242   2.91641  4.87479  3.08805  2.72320  4.24675  3.41116  3.72791  3.67239  1.12825  3.25203  4.21824  3.14996  3.91711  2.92399  2.42488  2.96335  3.17511  3.38422  5.32849  4.13266    326 - -
          2.68618  4.42225  2.77519  2.73123  3.46354  2.40513  3.72494  3.29354  2.67741  2.69355  4.24690  2.90347  2.73739  3.18146  2.89801  2.37887  2.77519  2.98518  4.58477  3.61503
          0.03348  3.80937  4.53171  0.61958  0.77255  0.48576  0.95510
    243   2.59039  4.37045  3.25107  3.14329  4.28368  0.83351  4.26612  3.86916  3.31580  3.53097  4.50732  3.41573  3.75955  3.64521  3.55749  2.76075  3.06678  3.40980  5.39419  4.38394    327 - -
          2.68618  4.42225  2.77519  2.73123  3.46354  2.40513  3.72494  3.29354  2.67741  2.69355  4.24690  2.90347  2.73739  3.18146  2.89801  2.37887  2.77519  2.98518  4.58477  3.61503
          0.03348  3.80937  4.53171  0.61958  0.77255  0.48576  0.95510
    244   3.15859  4.67313  3.74616  3.46498  2.29958  3.75745  3.59324  3.17685  3.32431  2.64676  3.85886  3.64760  4.23343  3.64552  3.52043  3.30113  3.44535  3.04461  3.94048  1.07760    328 - -
          2.68618  4.42225  2.77519  2.73123  3.46354  2.40513  3.72494  3.29354  2.67741  2.69355  4.24690  2.90347  2.73739  3.18146  2.89801  2.37887  2.77519  2.98518  4.58477  3.61503
          0.03348  3.80937  4.53171  0.61958  0.77255  0.48576  0.95510
    245   2.67235  4.43863  3.27298  3.10406  4.10210  3.12978  4.18563  3.63254  3.15619  3.26577  4.31393  3.41642  0.95378  3.54696  3.40771  2.83820  3.10929  3.28499  5.30473  4.22238    329 - -
          2.68618  4.42225  2.77519  2.73123  3.46354  2.40513  3.72494  3.29354  2.67741  2.69355  4.24690  2.90347  2.73739  3.18146  2.89801  2.37887  2.77519  2.98518  4.58477  3.61503
          0.03348  3.80937  4.53171  0.61958  0.77255  0.48576  0.95510
    246   2.14797  3.50315  3.54145  3.19128  3.95396  2.89253  4.12452  3.31029  3.10768  3.09685  3.99338  3.29135  3.62745  3.44305  3.37802  1.31776  2.62661  2.87251  5.36457  4.11668    330 - -
          2.68618  4.42225  2.77519  2.73123  3.46354  2.40513  3.72494  3.29354  2.67741  2.69355  4.24690  2.90347  2.73739  3.18146  2.89801  2.37887  2.77519  2.98518  4.58477  3.61503
          0.03348  3.80937  4.53171  0.61958  0.77255  0.48576  0.95510
    247   2.79941  5.00612  2.48911  1.40798  4.31266  3.26510  3.68787  3.75503  2.44214  3.33586  4.23763  2.83806  3.81537  2.86871  2.65807  2.78219  3.07192  3.42487  5.50076  4.16544    331 - -
          2.68618  4.42225  2.77519  2.73123  3.46354  2.40513  3.72494  3.29354  2.67741  2.69355  4.24690  2.90347  2.73739  3.18146  2.89801  2.37887  2.77519  2.98518  4.58477  3.61503
          0.03348  3.80937  4.53171  0.61958  0.77255  0.48576  0.95510
    248   3.15089  4.57909  4.24176  3.85506  1.35970  4.03797  3.85448  2.52900  3.71779  1.82887  3.26888  3.96103  4.41898  3.90125  3.87394  3.45836  3.42131  2.53628  4.12835  2.50548    332 - -
          2.68618  4.42225  2.77519  2.73123  3.46354  2.40513  3.72494  3.29354  2.67741  2.69355  4.24690  2.90347  2.73739  3.18146  2.89801  2.37887  2.77519  2.98518  4.58477  3.61503
          0.03348  3.80937  4.53171  0.61958  0.77255  0.48576  0.95510
    249   2.28641  4.20518  3.15392  2.96819  4.01412  2.93634  4.07910  3.52884  3.03763  3.25451  4.18693  3.20219  3.67025  3.39224  3.32464  1.19039  2.76207  3.07784  5.39200  4.09764    333 - -
          2.68618  4.42225  2.77519  2.73123  3.46354  2.40513  3.72494  3.29354  2.67741  2.69355  4.24690  2.90347  2.73739  3.18146  2.89801  2.37887  2.77519  2.98518  4.58477  3.61503
          0.03348  3.80937  4.53171  0.61958  0.77255  0.48576  0.95510
    250   2.27567  4.17120  3.26436  3.00748  4.03167  2.74458  4.07712  3.26446  2.99998  3.09378  4.02399  3.23305  3.68550  3.36828  3.28640  2.45920  1.40164  2.87771  5.40830  4.18579    334 - -
          2.68618  4.42225  2.77519  2.73123  3.46354  2.40513  3.72494  3.29354  2.67741  2.69355  4.24690  2.90347  2.73739  3.18146  2.89801  2.37887  2.77519  2.98518  4.58477  3.61503
          0.03348  3.80937  4.53171  0.61958  0.77255  0.48576  0.95510
    251   2.92104  4.58491  3.51868  3.13150  2.53381  3.65448  3.58729  3.11886  2.89031  2.65108  3.73979  3.42275  4.10033  3.32611  2.90120  3.06465  3.18310  2.93977  4.14499  1.43258    335 - -
          2.68618  4.42225  2.77519  2.73123  3.46354  2.40513  3.72494  3.29354  2.67741  2.69355  4.24690  2.90347  2.73739  3.18146  2.89801  2.37887  2.77519  2.98518  4.58477  3.61503
          0.03348  3.80937  4.53171  0.61958  0.77255  0.48576  0.95510
    252   3.08576  4.56756  4.08741  3.72846  3.11412  3.90063  4.40403  2.31654  3.49676  0.95711  3.15949  4.00987  4.34786  3.88027  3.68257  3.46624  3.38346  2.33719  4.96903  3.67730    336 - -
          2.68618  4.42225  2.77519  2.73123  3.46354  2.40513  3.72494  3.29354  2.67741  2.69355  4.24690  2.90347  2.73739  3.18146  2.89801  2.37887  2.77519  2.98518  4.58477  3.61503
          0.03348  3.80937  4.53171  0.61958  0.77255  0.48576  0.95510
    253   2.57934  4.58369  2.83401  2.57579  3.79392  3.22494  3.77469  3.06177  2.61413  3.03489  3.99194  1.69145  3.80493  3.02669  2.96888  2.67192  2.91741  2.99921  5.20407  3.79716    337 - -
          2.68618  4.42225  2.77519  2.73123  3.46354  2.40513  3.72494  3.29354  2.67741  2.69355  4.24690  2.90347  2.73739  3.18146  2.89801  2.37887  2.77519  2.98518  4.58477  3.61503
          0.03348  3.80937  4.53171  0.61958  0.77255  0.48576  0.95510
    254   2.81994  4.40245  3.77635  3.43992  1.34724  3.17600  3.82585  2.80729  3.38453  2.39182  3.56617  3.63406  4.09820  3.64648  3.59926  3.06289  3.14320  2.66596  4.29261  2.71605    338 - -
          2.68618  4.42225  2.77519  2.73123  3.46354  2.40513  3.72494  3.29354  2.67741  2.69355  4.24690  2.90347  2.73739  3.18146  2.89801  2.37887  2.77519  2.98518  4.58477  3.61503
          0.03348  3.80937  4.53171  0.61958  0.77255  0.48576  0.95510
    255   2.22389  1.59212  3.85339  3.51803  3.70875  2.99337  4.24630  2.88860  3.34230  2.81977  3.81265  3.49379  3.72212  3.67888  3.53037  2.32243  2.69540  2.56995  5.20700  3.95763    339 - -
          2.68618  4.42225  2.77519  2.73123  3.46354  2.40513  3.72494  3.29354  2.67741  2.69355  4.24690  2.90347  2.73739  3.18146  2.89801  2.37887  2.77519  2.98518  4.58477  3.61503
          0.03348  3.80937  4.53171  0.61958  0.77255  0.48576  0.95510
    256   2.72806  4.71087  3.24175  2.76141  4.10867  3.37309  3.67486  3.57946  2.12141  3.15697  4.07499  3.13959  3.87601  2.86707  1.43746  2.64888  3.01118  3.26059  5.26850  4.01286    340 - -
          2.68618  4.42225  2.77519  2.73123  3.46354  2.40513  3.72494  3.29354  2.67741  2.69355  4.24690  2.90347  2.73739  3.18146  2.89801  2.37887  2.77519  2.98518  4.58477  3.61503
          0.03348  3.80937  4.53171  0.61958  0.77255  0.48576  0.95510
    257   2.35555  4.31576  3.05838  2.78102  4.00875  3.03465  3.90174  3.50218  2.72217  3.17143  4.06181  3.10486  3.70084  3.15549  2.81741  1.43059  2.77345  3.08619  5.34925  4.04955    341 - -
          2.68618  4.42225  2.77519  2.73123  3.46354  2.40513  3.72494  3.29354  2.67741  2.69355  4.24690  2.90347  2.73739  3.18146  2.89801  2.37887  2.77519  2.98518  4.58477  3.61503
          0.03348  3.80937  4.53171  0.61958  0.77255  0.48576  0.95510
    258   2.70223  4.45182  3.92388  3.53043  3.21190  3.78747  4.32119  2.25914  3.32501  1.18373  3.18107  3.81892  4.25450  3.71466  3.55065  3.22435  3.18449  2.22209  5.05488  3.78257    342 - -
          2.68618  4.42225  2.77519  2.73123  3.46354  2.40513  3.72494  3.29354  2.67741  2.69355  4.24690  2.90347  2.73739  3.18146  2.89801  2.37887  2.77519  2.98518  4.58477  3.61503
          0.03348  3.80937  4.53171  0.61958  0.77255  0.48576  0.95510
    259   2.93671  4.77754  3.42118  2.94738  4.11615  3.43499  3.78286  3.65465  2.21827  3.18220  4.18539  3.31125  3.94187  3.00752  1.07949  3.02474  3.20779  3.38168  5.22562  4.05859    343 - -
          2.68618  4.42225  2.77519  2.73123  3.46354  2.40513  3.72494  3.29354  2.67741  2.69355  4.24690  2.90347  2.73739  3.18146  2.89801  2.37887  2.77519  2.98518  4.58477  3.61503
          0.03348  3.80937  4.53171  0.61958  0.77255  0.48576  0.95510
    260   2.83736  4.41912  3.84136  3.49151  1.43168  3.66255  3.76057  2.73297  3.41220  2.29458  3.50287  3.65156  4.15946  3.65989  3.62233  2.85763  3.15595  2.61220  4.17125  2.55267    344 - -
          2.68618  4.42225  2.77519  2.73123  3.46354  2.40513  3.72494  3.29354  2.67741  2.69355  4.24690  2.90347  2.73739  3.18146  2.89801  2.37887  2.77519  2.98518  4.58477  3.61503
          0.03348  3.80937  4.53171  0.61958  0.77255  0.48576  0.95510
    261   2.81083  5.03760  1.20140  2.20697  4.49552  2.84402  3.80552  4.02934  2.84736  3.62798  4.53060  2.76062  3.77215  3.01450  3.37850  2.77585  3.14839  3.62677  5.68792  4.32798    345 - -
          2.68618  4.42225  2.77519  2.73123  3.46354  2.40513  3.72494  3.29354  2.67741  2.69355  4.24690  2.90347  2.73739  3.18146  2.89801  2.37887  2.77519  2.98518  4.58477  3.61503
          0.03348  3.80937  4.53171  0.61958  0.77255  0.48576  0.95510
    262   2.82549  5.17720  1.31986  2.12132  4.43496  3.14998  3.72670  3.99444  2.73089  3.55612  4.46304  2.68844  3.77574  2.73136  3.26654  2.75963  3.13357  3.61900  5.69403  4.24292    346 - -
          2.68618  4.42225  2.77519  2.73123  3.46354  2.40513  3.72494  3.29354  2.67741  2.69355  4.24690  2.90347  2.73739  3.18146  2.89801  2.37887  2.77519  2.98518  4.58477  3.61503
          0.03348  3.80937  4.53171  0.61958  0.77255  0.48576  0.95510
    263   2.91641  4.87479  3.08805  2.72320  4.24675  3.41116  3.72791  3.67239  1.12825  3.25203  4.21824  3.14996  3.91711  2.92399  2.42488  2.96335  3.17511  3.38422  5.32849  4.13266    347 - -
          2.68618  4.42225  2.77519  2.73123  3.46354  2.40513  3.72494  3.29354  2.67741  2.69355  4.24690  2.90347  2.73739  3.18146  2.89801  2.37887  2.77519  2.98518  4.58477  3.61503
          0.05728  3.80937  3.39596  0.61958  0.77255  0.48576  0.95510
    264   2.64506  4.41405  3.24339  3.07198  4.07014  3.10655  4.15470  3.59549  3.12227  3.23094  4.27885  3.38616  1.00459  3.51381  3.37560  2.81043  3.08043  3.25051  5.27828  4.19045    348 - -
          2.68618  4.42225  2.77519  2.73123  3.46354  2.40513  3.72494  3.29354  2.67741  2.69355  4.24690  2.90347  2.73739  3.18146  2.89801  2.37887  2.77519  2.98518  4.58477  3.61503
          0.03427  3.78636  4.50871  0.61958  0.77255  0.50508  0.92498
    265   2.90084  5.00883  1.05004  2.28986  4.37532  3.14875  3.86141  3.94473  2.93028  3.56967  4.54829  2.84083  3.79580  3.10223  3.43271  2.87475  3.23848  3.59399  5.56054  4.26561    349 - -
          2.68618  4.42225  2.77519  2.73123  3.46354  2.40513  3.72494  3.29354  2.67741  2.69355  4.24690  2.90347  2.73739  3.18146  2.89801  2.37887  2.77519  2.98518  4.58477  3.61503
          0.03427  3.78636  4.50871  0.61958  0.77255  0.50508  0.92498
    266   3.12718  4.65106  3.71283  3.42823  2.30442  3.73112  3.58549  3.14879  3.28822  2.62444  3.83354  3.62053  4.20811  3.61502  3.48870  3.27171  3.41410  3.01561  3.94411  1.12215    350 - -
          2.68618  4.42225  2.77519  2.73123  3.46354  2.40513  3.72494  3.29354  2.67741  2.69355  4.24690  2.90347  2.73739  3.18146  2.89801  2.37887  2.77519  2.98518  4.58477  3.61503
          0.03427  3.78636  4.50871  0.61958  0.77255  0.50508  0.92498
    267   2.27682  4.19473  3.13547  2.94967  3.99150  2.92638  4.06074  3.50354  3.01746  3.23142  4.16654  3.18678  3.65859  3.37417  3.30451  1.22889  2.75093  3.05770  5.37150  4.07512    351 - -
          2.68618  4.42225  2.77519  2.73123  3.46354  2.40513  3.72494  3.29354  2.67741  2.69355  4.24690  2.90347  2.73739  3.18146  2.89801  2.37887  2.77519  2.98518  4.58477  3.61503
          0.03427  3.78636  4.50871  0.61958  0.77255  0.50508  0.92498
    268   3.12718  4.65106  3.71283  3.42823  2.30442  3.73112  3.58549  3.14879  3.28822  2.62444  3.83354  3.62053  4.20811  3.61502  3.48870  3.27171  3.41410  3.01561  3.94411  1.12215    352 - -
          2.68618  4.42225  2.77519  2.73123  3.46354  2.40513  3.72494  3.29354  2.67741  2.69355  4.24690  2.90347  2.73739  3.18146  2.89801  2.37887  2.77519  2.98518  4.58477  3.61503
          0.03427  3.78636  4.50871  0.61958  0.77255  0.50508  0.92498
    269   3.06070  4.54991  4.04977  3.69179  3.10703  3.87024  4.37460  2.30956  3.46027  0.98931  3.16156  3.97528  4.32217  3.84937  3.64942  3.43466  3.35989  2.32401  4.95252  3.65516    353 - -
          2.68618  4.42225  2.77519  2.73123  3.46354  2.40513  3.72494  3.29354  2.67741  2.69355  4.24690  2.90347  2.73739  3.18146  2.89801  2.37887  2.77519  2.98518  4.58477  3.61503
          0.03427  3.78636  4.50871  0.61958  0.77255  0.50508  0.92498
    270   2.91229  4.75283  3.39457  2.92701  4.08559  3.41370  3.76916  3.62331  2.21349  3.15516  4.15994  3.29218  3.92259  2.99584  1.11892  3.00200  3.18554  3.35158  5.20503  4.03401    354 - -
          2.68618  4.42225  2.77519  2.73123  3.46354  2.40513  3.72494  3.29354  2.67741  2.69355  4.24690  2.90347  2.73739  3.18146  2.89801  2.37887  2.77519  2.98518  4.58477  3.61503
          0.03427  3.78636  4.50871  0.61958  0.77255  0.50508  0.92498
    271   2.81719  4.79562  2.85118  2.60731  3.95190  3.31163  3.76391  3.57184  2.43485  3.08256  4.11557  3.06524  3.86559  1.39592  2.71962  2.86987  3.11552  3.30774  5.24069  3.92946    355 - -
          2.68618  4.42225  2.77519  2.73123  3.46354  2.40513  3.72494  3.29354  2.67741  2.69355  4.24690  2.90347  2.73739  3.18146  2.89801  2.37887  2.77519  2.98518  4.58477  3.61503
          0.03427  3.78636  4.50871  0.61958  0.77255  0.50508  0.92498
    272   3.06070  4.54991  4.04977  3.69179  3.10703  3.87024  4.37460  2.30956  3.46027  0.98931  3.16156  3.97528  4.32217  3.84937  3.64942  3.43466  3.35989  2.32401  4.95252  3.65516    356 - -
          2.68618  4.42225  2.77519  2.73123  3.46354  2.40513  3.72494  3.29354  2.67741  2.69355  4.24690  2.90347  2.73739  3.18146  2.89801  2.37887  2.77519  2.98518  4.58477  3.61503
          0.03427  3.78636  4.50871  0.61958  0.77255  0.50508  0.92498
    273   3.15209  4.58021  4.11957  3.81977  1.16421  3.85791  3.84508  2.68877  3.72942  2.08005  3.43338  3.92339  4.32017  3.92191  3.87040  3.42513  3.45408  2.67268  4.12373  2.50319    357 - -
          2.68618  4.42225  2.77519  2.73123  3.46354  2.40513  3.72494  3.29354  2.67741  2.69355  4.24690  2.90347  2.73739  3.18146  2.89801  2.37887  2.77519  2.98518  4.58477  3.61503
          0.03427  3.78636  4.50871  0.61958  0.77255  0.50508  0.92498
    274   2.91229  4.75283  3.39457  2.92701  4.08559  3.41370  3.76916  3.62331  2.21349  3.15516  4.15994  3.29218  3.92259  2.99584  1.11892  3.00200  3.18554  3.35158  5.20503  4.03401    358 - -
          2.68618  4.42225  2.77519  2.73123  3.46354  2.40513  3.72494  3.29354  2.67741  2.69355  4.24690  2.90347  2.73739  3.18146  2.89801  2.37887  2.77519  2.98518  4.58477  3.61503
          0.03427  3.78636  4.50871  0.61958  0.77255  0.50508  0.92498
    275   2.65580  4.64548  2.66820  2.54621  3.99581  3.12905  3.85818  3.68990  2.75594  3.34742  4.30506  1.32044  3.77784  3.13282  3.10589  2.72760  3.03607  3.32087  5.31206  3.95190    359 - -
          2.68618  4.42225  2.77519  2.73123  3.46354  2.40513  3.72494  3.29354  2.67741  2.69355  4.24690  2.90347  2.73739  3.18146  2.89801  2.37887  2.77519  2.98518  4.58477  3.61503
          0.03427  3.78636  4.50871  0.61958  0.77255  0.50508  0.92498
    276   3.06070  4.54991  4.04977  3.69179  3.10703  3.87024  4.37460  2.30956  3.46027  0.98931  3.16156  3.97528  4.32217  3.84937  3.64942  3.43466  3.35989  2.32401  4.95252  3.65516    360 - -
          2.68618  4.42225  2.77519  2.73123  3.46354  2.40513  3.72494  3.29354  2.67741  2.69355  4.24690  2.90347  2.73739  3.18146  2.89801  2.37887  2.77519  2.98518  4.58477  3.61503
          0.03427  3.78636  4.50871  0.61958  0.77255  0.50508  0.92498
    277   3.15209  4.58021  4.11957  3.81977  1.16421  3.85791  3.84508  2.68877  3.72942  2.08005  3.43338  3.92339  4.32017  3.92191  3.87040  3.42513  3.45408  2.67268  4.12373  2.50319    361 - -
          2.68618  4.42225  2.77519  2.73123  3.46354  2.40513  3.72494  3.29354  2.67741  2.69355  4.24690  2.90347  2.73739  3.18146  2.89801  2.37887  2.77519  2.98518  4.58477  3.61503
          0.03427  3.78636  4.50871  0.61958  0.77255  0.50508  0.92498
    278   2.90802  4.73688  3.04855  2.80215  3.22954  3.37914  1.33810  3.59724  2.64785  3.10119  4.13929  3.21404  3.92819  3.16795  2.91757  2.98019  3.20944  3.33425  4.69540  3.18333    362 - -
          2.68618  4.42225  2.77519  2.73123  3.46354  2.40513  3.72494  3.29354  2.67741  2.69355  4.24690  2.90347  2.73739  3.18146  2.89801  2.37887  2.77519  2.98518  4.58477  3.61503
          0.03427  3.78636  4.50871  0.61958  0.77255  0.50508  0.92498
    279   2.91229  4.75283  3.39457  2.92701  4.08559  3.41370  3.76916  3.62331  2.21349  3.15516  4.15994  3.29218  3.92259  2.99584  1.11892  3.00200  3.18554  3.35158  5.20503  4.03401    363 - -
          2.68618  4.42225  2.77519  2.73123  3.46354  2.40513  3.72494  3.29354  2.67741  2.69355  4.24690  2.90347  2.73739  3.18146  2.89801  2.37887  2.77519  2.98518  4.58477  3.61503
          0.03427  3.78636  4.50871  0.61958  0.77255  0.50508  0.92498
    280   2.81719  4.79562  2.85118  2.60731  3.95190  3.31163  3.76391  3.57184  2.43485  3.08256  4.11557  3.06524  3.86559  1.39592  2.71962  2.86987  3.11552  3.30774  5.24069  3.92946    364 - -
          2.68618  4.42225  2.77519  2.73123  3.46354  2.40513  3.72494  3.29354  2.67741  2.69355  4.24690  2.90347  2.73739  3.18146  2.89801  2.37887  2.77519  2.98518  4.58477  3.61503
          0.03427  3.78636  4.50871  0.61958  0.77255  0.50508  0.92498
    281   2.56463  4.34581  3.22045  3.11034  4.24897  0.87537  4.23367  3.82965  3.27956  3.49423  4.47119  3.38537  3.73417  3.61100  3.52288  2.73452  3.03928  3.37488  5.36466  4.34879    365 - -
          2.68618  4.42225  2.77519  2.73123  3.46354  2.40513  3.72494  3.29354  2.67741  2.69355  4.24690  2.90347  2.73739  3.18146  2.89801  2.37887  2.77519  2.98518  4.58477  3.61503
          0.03427  3.78636  4.50871  0.61958  0.77255  0.50508  0.92498
    282   3.15209  4.58021  4.11957  3.81977  1.16421  3.85791  3.84508  2.68877  3.72942  2.08005  3.43338  3.92339  4.32017  3.92191  3.87040  3.42513  3.45408  2.67268  4.12373  2.50319    366 - -
          2.68618  4.42225  2.77519  2.73123  3.46354  2.40513  3.72494  3.29354  2.67741  2.69355  4.24690  2.90347  2.73739  3.18146  2.89801  2.37887  2.77519  2.98518  4.58477  3.61503
          0.03427  3.78636  4.50871  0.61958  0.77255  0.50508  0.92498
    283   2.27682  4.19473  3.13547  2.94967  3.99150  2.92638  4.06074  3.50354  3.01746  3.23142  4.16654  3.18678  3.65859  3.37417  3.30451  1.22889  2.75093  3.05770  5.37150  4.07512    367 - -
          2.68618  4.42225  2.77519  2.73123  3.46354  2.40513  3.72494  3.29354  2.67741  2.69355  4.24690  2.90347  2.73739  3.18146  2.89801  2.37887  2.77519  2.98518  4.58477  3.61503
          0.03427  3.78636  4.50871  0.61958  0.77255  0.50508  0.92498
    284   3.12718  4.65106  3.71283  3.42823  2.30442  3.73112  3.58549  3.14879  3.28822  2.62444  3.83354  3.62053  4.20811  3.61502  3.48870  3.27171  3.41410  3.01561  3.94411  1.12215    368 - -
          2.68618  4.42225  2.77519  2.73123  3.46354  2.40513  3.72494  3.29354  2.67741  2.69355  4.24690  2.90347  2.73739  3.18146  2.89801  2.37887  2.77519  2.98518  4.58477  3.61503
          0.03427  3.78636  4.50871  0.61958  0.77255  0.50508  0.92498
    285   2.90084  5.00883  1.05004  2.28986  4.37532  3.14875  3.86141  3.94473  2.93028  3.56967  4.54829  2.84083  3.79580  3.10223  3.43271  2.87475  3.23848  3.59399  5.56054  4.26561    369 - -
          2.68618  4.42225  2.77519  2.73123  3.46354  2.40513  3.72494  3.29354  2.67741  2.69355  4.24690  2.90347  2.73739  3.18146  2.89801  2.37887  2.77519  2.98518  4.58477  3.61503
          0.03427  3.78636  4.50871  0.61958  0.77255  0.50508  0.92498
    286   3.12718  4.65106  3.71283  3.42823  2.30442  3.73112  3.58549  3.14879  3.28822  2.62444  3.83354  3.62053  4.20811  3.61502  3.48870  3.27171  3.41410  3.01561  3.94411  1.12215    370 - -
          2.68618  4.42225  2.77519  2.73123  3.46354  2.40513  3.72494  3.29354  2.67741  2.69355  4.24690  2.90347  2.73739  3.18146  2.89801  2.37887  2.77519  2.98518  4.58477  3.61503
          0.03427  3.78636  4.50871  0.61958  0.77255  0.50508  0.92498
    287   2.74057  4.30955  4.00379  3.66671  3.48974  3.63197  4.48409  2.06350  3.53303  2.19367  3.47062  3.86961  4.19903  3.90018  3.75334  3.13204  3.10535  1.14155  5.25873  3.98384    371 - -
          2.68618  4.42225  2.77519  2.73123  3.46354  2.40513  3.72494  3.29354  2.67741  2.69355  4.24690  2.90347  2.73739  3.18146  2.89801  2.37887  2.77519  2.98518  4.58477  3.61503
          0.03427  3.78636  4.50871  0.61958  0.77255  0.50508  0.92498
    288   3.15209  4.58021  4.11957  3.81977  1.16421  3.85791  3.84508  2.68877  3.72942  2.08005  3.43338  3.92339  4.32017  3.92191  3.87040  3.42513  3.45408  2.67268  4.12373  2.50319    372 - -
          2.68618  4.42225  2.77519  2.73123  3.46354  2.40513  3.72494  3.29354  2.67741  2.69355  4.24690  2.90347  2.73739  3.18146  2.89801  2.37887  2.77519  2.98518  4.58477  3.61503
          0.03427  3.78636  4.50871  0.61958  0.77255  0.50508  0.92498
    289   2.90084  5.00883  1.05004  2.28986  4.37532  3.14875  3.86141  3.94473  2.93028  3.56967  4.54829  2.84083  3.79580  3.10223  3.43271  2.87475  3.23848  3.59399  5.56054  4.26561    373 - -
          2.68618  4.42225  2.77519  2.73123  3.46354  2.40513  3.72494  3.29354  2.67741  2.69355  4.24690  2.90347  2.73739  3.18146  2.89801  2.37887  2.77519  2.98518  4.58477  3.61503
          0.03427  3.78636  4.50871  0.61958  0.77255  0.47387  0.97441
    290   3.06264  4.56021  3.99156  3.56688  2.40785  3.80736  3.67954  2.91929  3.24612  2.20427  3.56882  3.72383  4.23656  3.62585  3.42548  3.27790  3.32939  2.83338  1.56483  2.43069    374 - -
          2.68618  4.42225  2.77519  2.73123  3.46354  2.40513  3.72494  3.29354  2.67741  2.69355  4.24690  2.90347  2.73739  3.18146  2.89801  2.37887  2.77519  2.98518  4.58477  3.61503
          0.03348  3.80937  4.53171  0.61958  0.77255  0.48576  0.95510
    291   2.72110  4.88394  2.43389  2.20512  4.24027  3.18116  3.73752  3.76206  2.58206  3.38723  4.28377  1.56188  3.78662  2.94321  2.98311  2.72827  3.04222  3.39944  5.50228  4.12148    375 - -
          2.68618  4.42225  2.77519  2.73123  3.46354  2.40513  3.72494  3.29354  2.67741  2.69355  4.24690  2.90347  2.73739  3.18146  2.89801  2.37887  2.77519  2.98518  4.58477  3.61503
          0.03348  3.80937  4.53171  0.61958  0.77255  0.48576  0.95510
    292   2.88112  4.43561  4.07269  3.59624  3.16404  3.86808  4.34968  2.22519  3.38513  1.71481  1.73370  3.88098  4.28763  3.73246  3.61228  3.25320  3.17246  2.13045  5.04374  3.81970    376 - -
          2.68618  4.42225  2.77519  2.73123  3.46354  2.40513  3.72494  3.29354  2.67741  2.69355  4.24690  2.90347  2.73739  3.18146  2.89801  2.37887  2.77519  2.98518  4.58477  3.61503
          0.03348  3.80937  4.53171  0.61958  0.77255  0.48576  0.95510
    293   3.08576  4.56756  4.08741  3.72846  3.11412  3.90063  4.40403  2.31654  3.49676  0.95711  3.15949  4.00987  4.34786  3.88027  3.68257  3.46624  3.38346  2.33719  4.96903  3.67730    377 - -
          2.68618  4.42225  2.77519  2.73123  3.46354  2.40513  3.72494  3.29354  2.67741  2.69355  4.24690  2.90347  2.73739  3.18146  2.89801  2.37887  2.77519  2.98518  4.58477  3.61503
          0.03348  3.80937  4.53171  0.61958  0.77255  0.48576  0.95510
    294   2.87017  4.98219  2.87962  2.41111  4.35346  3.41411  3.62638  3.71933  1.34714  3.28148  4.18004  2.99676  3.88889  2.79025  2.35658  2.87658  3.09998  3.40923  5.40437  4.16112    378 - -
          2.68618  4.42225  2.77519  2.73123  3.46354  2.40513  3.72494  3.29354  2.67741  2.69355  4.24690  2.90347  2.73739  3.18146  2.89801  2.37887  2.77519  2.98518  4.58477  3.61503
          0.03348  3.80937  4.53171  0.61958  0.77255  0.48576  0.95510
    295   2.92289  4.47473  3.85286  3.45323  1.42483  3.74590  3.77353  2.74303  3.29069  2.19718  3.42877  3.66530  4.18898  3.60016  3.17192  3.16714  3.20323  2.66154  4.21770  2.62614    379 - -
          2.68618  4.42225  2.77519  2.73123  3.46354  2.40513  3.72494  3.29354  2.67741  2.69355  4.24690  2.90347  2.73739  3.18146  2.89801  2.37887  2.77519  2.98518  4.58477  3.61503
          0.03348  3.80937  4.53171  0.61958  0.77255  0.48576  0.95510
    296   2.59039  4.37045  3.25107  3.14329  4.28368  0.83351  4.26612  3.86916  3.31580  3.53097  4.50732  3.41573  3.75955  3.64521  3.55749  2.76075  3.06678  3.40980  5.39419  4.38394    380 - -
          2.68618  4.42225  2.77519  2.73123  3.46354  2.40513  3.72494  3.29354  2.67741  2.69355  4.24690  2.90347  2.73739  3.18146  2.89801  2.37887  2.77519  2.98518  4.58477  3.61503
          0.03348  3.80937  4.53171  0.61958  0.77255  0.48576  0.95510
    297   1.10878  4.16308  3.40046  3.19046  3.99129  2.98896  4.21970  3.10756  3.20511  2.99187  4.03194  3.35541  3.72236  3.55245  3.45911  2.51457  2.78762  2.77301  5.42484  4.21837    381 - -
          2.68618  4.42225  2.77519  2.73123  3.46354  2.40513  3.72494  3.29354  2.67741  2.69355  4.24690  2.90347  2.73739  3.18146  2.89801  2.37887  2.77519  2.98518  4.58477  3.61503
          0.03348  3.80937  4.53171  0.61958  0.77255  0.48576  0.95510
    298   1.23546  4.10092  3.32085  3.09480  4.03389  2.91479  4.15024  3.21635  3.12043  3.09469  4.04316  3.25612  3.65805  3.45691  3.39461  2.30021  2.68404  2.81943  5.46158  4.21511    382 - -
          2.68618  4.42225  2.77519  2.73123  3.46354  2.40513  3.72494  3.29354  2.67741  2.69355  4.24690  2.90347  2.73739  3.18146  2.89801  2.37887  2.77519  2.98518  4.58477  3.61503
          0.03348  3.80937  4.53171  0.61958  0.77255  0.48576  0.95510
    299   2.93671  4.77754  3.42118  2.94738  4.11615  3.43499  3.78286  3.65465  2.21827  3.18220  4.18539  3.31125  3.94187  3.00752  1.07949  3.02474  3.20779  3.38168  5.22562  4.05859    383 - -
          2.68618  4.42225  2.77519  2.73123  3.46354  2.40513  3.72494  3.29354  2.67741  2.69355  4.24690  2.90347  2.73739  3.18146  2.89801  2.37887  2.77519  2.98518  4.58477  3.61503
          0.03348  3.80937  4.53171  0.61958  0.77255  0.48576  0.95510
    300   2.67341  4.66553  2.67780  2.55764  4.01936  3.14340  3.87404  3.71749  2.77320  3.37201  4.32873  1.27497  3.79284  3.14787  3.12469  2.74378  3.05392  3.34610  5.33276  3.97315    384 - -
          2.68618  4.42225  2.77519  2.73123  3.46354  2.40513  3.72494  3.29354  2.67741  2.69355  4.24690  2.90347  2.73739  3.18146  2.89801  2.37887  2.77519  2.98518  4.58477  3.61503
          0.03348  3.80937  4.53171  0.61958  0.77255  0.48576  0.95510
    301   2.67235  4.43863  3.27298  3.10406  4.10210  3.12978  4.18563  3.63254  3.15619  3.26577  4.31393  3.41642  0.95378  3.54696  3.40771  2.83820  3.10929  3.28499  5.30473  4.22238    385 - -
          2.68618  4.42225  2.77519  2.73123  3.46354  2.40513  3.72494  3.29354  2.67741  2.69355  4.24690  2.90347  2.73739  3.18146  2.89801  2.37887  2.77519  2.98518  4.58477  3.61503
          0.03348  3.80937  4.53171  0.61958  0.77255  0.48576  0.95510
    302   2.90069  4.99484  2.46554  1.11877  4.33359  3.23525  3.81851  3.77499  2.69126  3.40300  4.38136  2.90145  3.83730  3.03650  3.09236  2.89051  3.20497  3.46595  5.51722  4.24113    386 - -
          2.68618  4.42225  2.77519  2.73123  3.46354  2.40513  3.72494  3.29354  2.67741  2.69355  4.24690  2.90347  2.73739  3.18146  2.89801  2.37887  2.77519  2.98518  4.58477  3.61503
          0.03348  3.80937  4.53171  0.61958  0.77255  0.48576  0.95510
    303   2.92409  5.03860  1.01300  2.30056  4.40776  3.16489  3.87913  3.98208  2.95192  3.60236  4.58048  2.85315  3.81341  3.11921  3.45837  2.89462  3.26184  3.62850  5.58854  4.29292    387 - -
          2.68618  4.42225  2.77519  2.73123  3.46354  2.40513  3.72494  3.29354  2.67741  2.69355  4.24690  2.90347  2.73739  3.18146  2.89801  2.37887  2.77519  2.98518  4.58477  3.61503
          0.03348  3.80937  4.53171  0.61958  0.77255  0.48576  0.95510
    304   2.85987  4.34459  4.20755  3.70611  3.33022  3.95907  4.47612  1.95730  3.54873  1.90732  2.73926  3.97980  4.36061  3.86683  3.78854  3.32646  3.14352  1.33814  5.18352  3.96615    388 - -
          2.68618  4.42225  2.77519  2.73123  3.46354  2.40513  3.72494  3.29354  2.67741  2.69355  4.24690  2.90347  2.73739  3.18146  2.89801  2.37887  2.77519  2.98518  4.58477  3.61503
          0.03348  3.80937  4.53171  0.61958  0.77255  0.48576  0.95510
    305   2.92409  5.03860  1.01300  2.30056  4.40776  3.16489  3.87913  3.98208  2.95192  3.60236  4.58048  2.85315  3.81341  3.11921  3.45837  2.89462  3.26184  3.62850  5.58854  4.29292    389 - -
          2.68618  4.42225  2.77519  2.73123  3.46354  2.40513  3.72494  3.29354  2.67741  2.69355  4.24690  2.90347  2.73739  3.18146  2.89801  2.37887  2.77519  2.98518  4.58477  3.61503
          0.03348  3.80937  4.53171  0.61958  0.77255  0.48576  0.95510
    306   2.93671  4.77754  3.42118  2.94738  4.11615  3.43499  3.78286  3.65465  2.21827  3.18220  4.18539  3.31125  3.94187  3.00752  1.07949  3.02474  3.20779  3.38168  5.22562  4.05859    390 - -
          2.68618  4.42225  2.77519  2.73123  3.46354  2.40513  3.72494  3.29354  2.67741  2.69355  4.24690  2.90347  2.73739  3.18146  2.89801  2.37887  2.77519  2.98518  4.58477  3.61503
          0.03348  3.80937  4.53171  0.61958  0.77255  0.48576  0.95510
    307   2.90069  4.99484  2.46554  1.11877  4.33359  3.23525  3.81851  3.77499  2.69126  3.40300  4.38136  2.90145  3.83730  3.03650  3.09236  2.89051  3.20497  3.46595  5.51722  4.24113    391 - -
          2.68618  4.42225  2.77519  2.73123  3.46354  2.40513  3.72494  3.29354  2.67741  2.69355  4.24690  2.90347  2.73739  3.18146  2.89801  2.37887  2.77519  2.98518  4.58477  3.61503
          0.03348  3.80937  4.53171  0.61958  0.77255  0.48576  0.95510
    308   2.93671  4.77754  3.42118  2.94738  4.11615  3.43499  3.78286  3.65465  2.21827  3.18220  4.18539  3.31125  3.94187  3.00752  1.07949  3.02474  3.20779  3.38168  5.22562  4.05859    392 - -
          2.68618  4.42225  2.77519  2.73123  3.46354  2.40513  3.72494  3.29354  2.67741  2.69355  4.24690  2.90347  2.73739  3.18146  2.89801  2.37887  2.77519  2.98518  4.58477  3.61503
          0.03348  3.80937  4.53171  0.61958  0.77255  0.48576  0.95510
    309   2.93671  4.77754  3.42118  2.94738  4.11615  3.43499  3.78286  3.65465  2.21827  3.18220  4.18539  3.31125  3.94187  3.00752  1.07949  3.02474  3.20779  3.38168  5.22562  4.05859    393 - -
          2.68618  4.42225  2.77519  2.73123  3.46354  2.40513  3.72494  3.29354  2.67741  2.69355  4.24690  2.90347  2.73739  3.18146  2.89801  2.37887  2.77519  2.98518  4.58477  3.61503
          0.03348  3.80937  4.53171  0.61958  0.77255  0.48576  0.95510
    310   2.90069  4.99484  2.46554  1.11877  4.33359  3.23525  3.81851  3.77499  2.69126  3.40300  4.38136  2.90145  3.83730  3.03650  3.09236  2.89051  3.20497  3.46595  5.51722  4.24113    394 - -
          2.68618  4.42225  2.77519  2.73123  3.46354  2.40513  3.72494  3.29354  2.67741  2.69355  4.24690  2.90347  2.73739  3.18146  2.89801  2.37887  2.77519  2.98518  4.58477  3.61503
          0.03348  3.80937  4.53171  0.61958  0.77255  0.48576  0.95510
    311   2.93018  4.75653  3.06821  2.82316  3.24362  3.39685  1.28293  3.62315  2.66810  3.12453  4.16365  3.23450  3.94663  3.18897  2.93691  3.00185  3.23198  3.35962  4.70930  3.19654    395 - -
          2.68618  4.42225  2.77519  2.73123  3.46354  2.40513  3.72494  3.29354  2.67741  2.69355  4.24690  2.90347  2.73739  3.18146  2.89801  2.37887  2.77519  2.98518  4.58477  3.61503
          0.03348  3.80937  4.53171  0.61958  0.77255  0.48576  0.95510
    312   2.90069  4.99484  2.46554  1.11877  4.33359  3.23525  3.81851  3.77499  2.69126  3.40300  4.38136  2.90145  3.83730  3.03650  3.09236  2.89051  3.20497  3.46595  5.51722  4.24113    396 - -
          2.68618  4.42225  2.77519  2.73123  3.46354  2.40513  3.72494  3.29354  2.67741  2.69355  4.24690  2.90347  2.73739  3.18146  2.89801  2.37887  2.77519  2.98518  4.58477  3.61503
          0.03348  3.80937  4.53171  0.61958  0.77255  0.48576  0.95510
    313   2.93671  4.77754  3.42118  2.94738  4.11615  3.43499  3.78286  3.65465  2.21827  3.18220  4.18539  3.31125  3.94187  3.00752  1.07949  3.02474  3.20779  3.38168  5.22562  4.05859    397 - -
          2.68618  4.42225  2.77519  2.73123  3.46354  2.40513  3.72494  3.29354  2.67741  2.69355  4.24690  2.90347  2.73739  3.18146  2.89801  2.37887  2.77519  2.98518  4.58477  3.61503
          0.03348  3.80937  4.53171  0.61958  0.77255  0.48576  0.95510
    314   2.90069  4.99484  2.46554  1.11877  4.33359  3.23525  3.81851  3.77499  2.69126  3.40300  4.38136  2.90145  3.83730  3.03650  3.09236  2.89051  3.20497  3.46595  5.51722  4.24113    398 - -
          2.68618  4.42225  2.77519  2.73123  3.46354  2.40513  3.72494  3.29354  2.67741  2.69355  4.24690  2.90347  2.73739  3.18146  2.89801  2.37887  2.77519  2.98518  4.58477  3.61503
          0.03348  3.80937  4.53171  0.61958  0.77255  0.48576  0.95510
    315   2.90069  4.99484  2.46554  1.11877  4.33359  3.23525  3.81851  3.77499  2.69126  3.40300  4.38136  2.90145  3.83730  3.03650  3.09236  2.89051  3.20497  3.46595  5.51722  4.24113    399 - -
          2.68618  4.42225  2.77519  2.73123  3.46354  2.40513  3.72494  3.29354  2.67741  2.69355  4.24690  2.90347  2.73739  3.18146  2.89801  2.37887  2.77519  2.98518  4.58477  3.61503
          0.03348  3.80937  4.53171  0.61958  0.77255  0.48576  0.95510
    316   2.93671  4.77754  3.42118  2.94738  4.11615  3.43499  3.78286  3.65465  2.21827  3.18220  4.18539  3.31125  3.94187  3.00752  1.07949  3.02474  3.20779  3.38168  5.22562  4.05859    400 - -
          2.68618  4.42225  2.77519  2.73123  3.46354  2.40513  3.72494  3.29354  2.67741  2.69355  4.24690  2.90347  2.73739  3.18146  2.89801  2.37887  2.77519  2.98518  4.58477  3.61503
          0.03348  3.80937  4.53171  0.61958  0.77255  0.48576  0.95510
    317   2.92141  4.48075  3.98232  3.57220  3.18310  3.78700  4.32202  2.35252  3.34326  1.78845  1.50457  3.85713  4.24832  3.72998  3.55576  3.26337  3.22604  2.35099  5.01478  3.77029    401 - -
          2.68618  4.42225  2.77519  2.73123  3.46354  2.40513  3.72494  3.29354  2.67741  2.69355  4.24690  2.90347  2.73739  3.18146  2.89801  2.37887  2.77519  2.98518  4.58477  3.61503
          0.03348  3.80937  4.53171  0.61958  0.77255  0.48576  0.95510
    318   2.59039  4.37045  3.25107  3.14329  4.28368  0.83351  4.26612  3.86916  3.31580  3.53097  4.50732  3.41573  3.75955  3.64521  3.55749  2.76075  3.06678  3.40980  5.39419  4.38394    402 - -
          2.68618  4.42225  2.77519  2.73123  3.46354  2.40513  3.72494  3.29354  2.67741  2.69355  4.24690  2.90347  2.73739  3.18146  2.89801  2.37887  2.77519  2.98518  4.58477  3.61503
          0.03348  3.80937  4.53171  0.61958  0.77255  0.48576  0.95510
    319   2.83358  4.81464  2.86432  2.61969  3.97435  3.32591  3.77688  3.59686  2.44529  3.10536  4.13660  3.07826  3.87948  1.35082  2.73005  2.88475  3.13136  3.33097  5.25841  3.94843    403 - -
          2.68618  4.42225  2.77519  2.73123  3.46354  2.40513  3.72494  3.29354  2.67741  2.69355  4.24690  2.90347  2.73739  3.18146  2.89801  2.37887  2.77519  2.98518  4.58477  3.61503
          0.03348  3.80937  4.53171  0.61958  0.77255  0.48576  0.95510
    320   3.08576  4.56756  4.08741  3.72846  3.11412  3.90063  4.40403  2.31654  3.49676  0.95711  3.15949  4.00987  4.34786  3.88027  3.68257  3.46624  3.38346  2.33719  4.96903  3.67730    404 - -
          2.68618  4.42225  2.77519  2.73123  3.46354  2.40513  3.72494  3.29354  2.67741  2.69355  4.24690  2.90347  2.73739  3.18146  2.89801  2.37887  2.77519  2.98518  4.58477  3.61503
          0.03348  3.80937  4.53171  0.61958  0.77255  0.48576  0.95510
    321   2.93671  4.77754  3.42118  2.94738  4.11615  3.43499  3.78286  3.65465  2.21827  3.18220  4.18539  3.31125  3.94187  3.00752  1.07949  3.02474  3.20779  3.38168  5.22562  4.05859    405 - -
          2.68618  4.42225  2.77519  2.73123  3.46354  2.40513  3.72494  3.29354  2.67741  2.69355  4.24690  2.90347  2.73739  3.18146  2.89801  2.37887  2.77519  2.98518  4.58477  3.61503
          0.03348  3.80937  4.53171  0.61958  0.77255  0.48576  0.95510
    322   2.59039  4.37045  3.25107  3.14329  4.28368  0.83351  4.26612  3.86916  3.31580  3.53097  4.50732  3.41573  3.75955  3.64521  3.55749  2.76075  3.06678  3.40980  5.39419  4.38394    406 - -
          2.68618  4.42225  2.77519  2.73123  3.46354  2.40513  3.72494  3.29354  2.67741  2.69355  4.24690  2.90347  2.73739  3.18146  2.89801  2.37887  2.77519  2.98518  4.58477  3.61503
          0.03348  3.80937  4.53171  0.61958  0.77255  0.48576  0.95510
    323   2.28641  4.20518  3.15392  2.96819  4.01412  2.93634  4.07910  3.52884  3.03763  3.25451  4.18693  3.20219  3.67025  3.39224  3.32464  1.19039  2.76207  3.07784  5.39200  4.09764    407 - -
          2.68618  4.42225  2.77519  2.73123  3.46354  2.40513  3.72494  3.29354  2.67741  2.69355  4.24690  2.90347  2.73739  3.18146  2.89801  2.37887  2.77519  2.98518  4.58477  3.61503
          0.03348  3.80937  4.53171  0.61958  0.77255  0.48576  0.95510
    324   1.25006  4.11014  3.38142  3.13941  4.01176  2.95166  4.17968  3.06321  3.14010  2.97999  3.97910  3.29643  3.68763  3.48335  3.41029  2.43111  2.57647  2.71343  5.47117  4.24393    408 - -
          2.68618  4.42225  2.77519  2.73123  3.46354  2.40513  3.72494  3.29354  2.67741  2.69355  4.24690  2.90347  2.73739  3.18146  2.89801  2.37887  2.77519  2.98518  4.58477  3.61503
          0.03348  3.80937  4.53171  0.61958  0.77255  0.48576  0.95510
    325   2.30724  4.19637  3.27881  3.00138  3.97069  3.01699  4.06068  3.17275  2.96465  2.98439  3.95578  3.24237  3.39825  3.34782  3.25237  2.49204  1.42319  2.82466  5.37816  4.14657    409 - -
          2.68618  4.42225  2.77519  2.73123  3.46354  2.40513  3.72494  3.29354  2.67741  2.69355  4.24690  2.90347  2.73739  3.18146  2.89801  2.37887  2.77519  2.98518  4.58477  3.61503
          0.03348  3.80937  4.53171  0.61958  0.77255  0.48576  0.95510
    326   2.93671  4.77754  3.42118  2.94738  4.11615  3.43499  3.78286  3.65465  2.21827  3.18220  4.18539  3.31125  3.94187  3.00752  1.07949  3.02474  3.20779  3.38168  5.22562  4.05859    410 - -
          2.68618  4.42225  2.77519  2.73123  3.46354  2.40513  3.72494  3.29354  2.67741  2.69355  4.24690  2.90347  2.73739  3.18146  2.89801  2.37887  2.77519  2.98518  4.58477  3.61503
          0.03348  3.80937  4.53171  0.61958  0.77255  0.48576  0.95510
    327   1.10878  4.16308  3.40046  3.19046  3.99129  2.98896  4.21970  3.10756  3.20511  2.99187  4.03194  3.35541  3.72236  3.55245  3.45911  2.51457  2.78762  2.77301  5.42484  4.21837    411 - -
          2.68618  4.42225  2.77519  2.73123  3.46354  2.40513  3.72494  3.29354  2.67741  2.69355  4.24690  2.90347  2.73739  3.18146  2.89801  2.37887  2.77519  2.98518  4.58477  3.61503
          0.03348  3.80937  4.53171  0.61958  0.77255  0.48576  0.95510
    328   3.08576  4.56756  4.08741  3.72846  3.11412  3.90063  4.40403  2.31654  3.49676  0.95711  3.15949  4.00987  4.34786  3.88027  3.68257  3.46624  3.38346  2.33719  4.96903  3.67730    412 - -
          2.68618  4.42225  2.77519  2.73123  3.46354  2.40513  3.72494  3.29354  2.67741  2.69355  4.24690  2.90347  2.73739  3.18146  2.89801  2.37887  2.77519  2.98518  4.58477  3.61503
          0.03348  3.80937  4.53171  0.61958  0.77255  0.48576  0.95510
    329   2.67235  4.43863  3.27298  3.10406  4.10210  3.12978  4.18563  3.63254  3.15619  3.26577  4.31393  3.41642  0.95378  3.54696  3.40771  2.83820  3.10929  3.28499  5.30473  4.22238    413 - -
          2.68618  4.42225  2.77519  2.73123  3.46354  2.40513  3.72494  3.29354  2.67741  2.69355  4.24690  2.90347  2.73739  3.18146  2.89801  2.37887  2.77519  2.98518  4.58477  3.61503
          0.03348  3.80937  4.53171  0.61958  0.77255  0.48576  0.95510
    330   2.67235  4.43863  3.27298  3.10406  4.10210  3.12978  4.18563  3.63254  3.15619  3.26577  4.31393  3.41642  0.95378  3.54696  3.40771  2.83820  3.10929  3.28499  5.30473  4.22238    414 - -
          2.68618  4.42225  2.77519  2.73123  3.46354  2.40513  3.72494  3.29354  2.67741  2.69355  4.24690  2.90347  2.73739  3.18146  2.89801  2.37887  2.77519  2.98518  4.58477  3.61503
          0.03348  3.80937  4.53171  0.61958  0.77255  0.48576  0.95510
    331   2.59039  4.37045  3.25107  3.14329  4.28368  0.83351  4.26612  3.86916  3.31580  3.53097  4.50732  3.41573  3.75955  3.64521  3.55749  2.76075  3.06678  3.40980  5.39419  4.38394    415 - -
          2.68618  4.42225  2.77519  2.73123  3.46354  2.40513  3.72494  3.29354  2.67741  2.69355  4.24690  2.90347  2.73739  3.18146  2.89801  2.37887  2.77519  2.98518  4.58477  3.61503
          0.03348  3.80937  4.53171  0.61958  0.77255  0.48576  0.95510
    332   2.67235  4.43863  3.27298  3.10406  4.10210  3.12978  4.18563  3.63254  3.15619  3.26577  4.31393  3.41642  0.95378  3.54696  3.40771  2.83820  3.10929  3.28499  5.30473  4.22238    416 - -
          2.68618  4.42225  2.77519  2.73123  3.46354  2.40513  3.72494  3.29354  2.67741  2.69355  4.24690  2.90347  2.73739  3.18146  2.89801  2.37887  2.77519  2.98518  4.58477  3.61503
          0.03348  3.80937  4.53171  0.61958  0.77255  0.48576  0.95510
    333   2.67235  4.43863  3.27298  3.10406  4.10210  3.12978  4.18563  3.63254  3.15619  3.26577  4.31393  3.41642  0.95378  3.54696  3.40771  2.83820  3.10929  3.28499  5.30473  4.22238    417 - -
          2.68618  4.42225  2.77519  2.73123  3.46354  2.40513  3.72494  3.29354  2.67741  2.69355  4.24690  2.90347  2.73739  3.18146  2.89801  2.37887  2.77519  2.98518  4.58477  3.61503
          0.03348  3.80937  4.53171  0.61958  0.77255  0.48576  0.95510
    334   2.05120  4.13902  3.36444  3.07453  3.97612  2.99696  4.11329  3.02283  3.03933  2.93837  3.91970  3.27364  3.70503  3.40144  3.32443  2.45636  1.53580  2.68805  5.42352  4.19513    418 - -
          2.68618  4.42225  2.77519  2.73123  3.46354  2.40513  3.72494  3.29354  2.67741  2.69355  4.24690  2.90347  2.73739  3.18146  2.89801  2.37887  2.77519  2.98518  4.58477  3.61503
          0.03348  3.80937  4.53171  0.61958  0.77255  0.48576  0.95510
    335   2.59039  4.37045  3.25107  3.14329  4.28368  0.83351  4.26612  3.86916  3.31580  3.53097  4.50732  3.41573  3.75955  3.64521  3.55749  2.76075  3.06678  3.40980  5.39419  4.38394    419 - -
          2.68618  4.42225  2.77519  2.73123  3.46354  2.40513  3.72494  3.29354  2.67741  2.69355  4.24690  2.90347  2.73739  3.18146  2.89801  2.37887  2.77519  2.98518  4.58477  3.61503
          0.03348  3.80937  4.53171  0.61958  0.77255  0.48576  0.95510
    336   1.10878  4.16308  3.40046  3.19046  3.99129  2.98896  4.21970  3.10756  3.20511  2.99187  4.03194  3.35541  3.72236  3.55245  3.45911  2.51457  2.78762  2.77301  5.42484  4.21837    420 - -
          2.68618  4.42225  2.77519  2.73123  3.46354  2.40513  3.72494  3.29354  2.67741  2.69355  4.24690  2.90347  2.73739  3.18146  2.89801  2.37887  2.77519  2.98518  4.58477  3.61503
          0.03348  3.80937  4.53171  0.61958  0.77255  0.48576  0.95510
    337   2.21221  4.16967  3.34848  3.07872  3.94776  3.02250  4.11932  3.00226  3.03147  2.90455  3.92028  3.28749  3.72827  3.41334  3.30786  2.49482  1.44549  2.68539  5.40962  4.17012    421 - -
          2.68618  4.42225  2.77519  2.73123  3.46354  2.40513  3.72494  3.29354  2.67741  2.69355  4.24690  2.90347  2.73739  3.18146  2.89801  2.37887  2.77519  2.98518  4.58477  3.61503
          0.03348  3.80937  4.53171  0.61958  0.77255  0.48576  0.95510
    338   1.10878  4.16308  3.40046  3.19046  3.99129  2.98896  4.21970  3.10756  3.20511  2.99187  4.03194  3.35541  3.72236  3.55245  3.45911  2.51457  2.78762  2.77301  5.42484  4.21837    422 - -
          2.68618  4.42225  2.77519  2.73123  3.46354  2.40513  3.72494  3.29354  2.67741  2.69355  4.24690  2.90347  2.73739  3.18146  2.89801  2.37887  2.77519  2.98518  4.58477  3.61503
          0.03348  3.80937  4.53171  0.61958  0.77255  0.48576  0.95510
    339   2.67341  4.66553  2.67780  2.55764  4.01936  3.14340  3.87404  3.71749  2.77320  3.37201  4.32873  1.27497  3.79284  3.14787  3.12469  2.74378  3.05392  3.34610  5.33276  3.97315    423 - -
          2.68618  4.42225  2.77519  2.73123  3.46354  2.40513  3.72494  3.29354  2.67741  2.69355  4.24690  2.90347  2.73739  3.18146  2.89801  2.37887  2.77519  2.98518  4.58477  3.61503
          0.03348  3.80937  4.53171  0.61958  0.77255  0.48576  0.95510
    340   2.93671  4.77754  3.42118  2.94738  4.11615  3.43499  3.78286  3.65465  2.21827  3.18220  4.18539  3.31125  3.94187  3.00752  1.07949  3.02474  3.20779  3.38168  5.22562  4.05859    424 - -
          2.68618  4.42225  2.77519  2.73123  3.46354  2.40513  3.72494  3.29354  2.67741  2.69355  4.24690  2.90347  2.73739  3.18146  2.89801  2.37887  2.77519  2.98518  4.58477  3.61503
          0.03348  3.80937  4.53171  0.61958  0.77255  0.48576  0.95510
    341   3.08576  4.56756  4.08741  3.72846  3.11412  3.90063  4.40403  2.31654  3.49676  0.95711  3.15949  4.00987  4.34786  3.88027  3.68257  3.46624  3.38346  2.33719  4.96903  3.67730    425 - -
          2.68618  4.42225  2.77519  2.73123  3.46354  2.40513  3.72494  3.29354  2.67741  2.69355  4.24690  2.90347  2.73739  3.18146  2.89801  2.37887  2.77519  2.98518  4.58477  3.61503
          0.03348  3.80937  4.53171  0.61958  0.77255  0.48576  0.95510
    342   2.93671  4.77754  3.42118  2.94738  4.11615  3.43499  3.78286  3.65465  2.21827  3.18220  4.18539  3.31125  3.94187  3.00752  1.07949  3.02474  3.20779  3.38168  5.22562  4.05859    426 - -
          2.68618  4.42225  2.77519  2.73123  3.46354  2.40513  3.72494  3.29354  2.67741  2.69355  4.24690  2.90347  2.73739  3.18146  2.89801  2.37887  2.77519  2.98518  4.58477  3.61503
          0.03348  3.80937  4.53171  0.61958  0.77255  0.48576  0.95510
    343   2.32951  4.32604  2.87796  2.67605  4.09501  2.98062  3.91163  3.62138  2.81346  3.29235  4.15265  2.63871  3.67043  3.16032  3.16448  1.47290  2.76171  3.15786  5.43681  4.10955    427 - -
          2.68618  4.42225  2.77519  2.73123  3.46354  2.40513  3.72494  3.29354  2.67741  2.69355  4.24690  2.90347  2.73739  3.18146  2.89801  2.37887  2.77519  2.98518  4.58477  3.61503
          0.03348  3.80937  4.53171  0.61958  0.77255  0.48576  0.95510
    344   1.41076  4.12866  3.56708  3.23099  3.82238  3.08297  4.19308  2.72069  3.16988  2.71110  3.77382  3.39398  3.77568  3.50971  3.44466  2.53050  2.74424  2.21590  5.36469  4.12591    428 - -
          2.68618  4.42225  2.77519  2.73123  3.46354  2.40513  3.72494  3.29354  2.67741  2.69355  4.24690  2.90347  2.73739  3.18146  2.89801  2.37887  2.77519  2.98518  4.58477  3.61503
          0.03348  3.80937  4.53171  0.61958  0.77255  0.48576  0.95510
    345   1.10878  4.16308  3.40046  3.19046  3.99129  2.98896  4.21970  3.10756  3.20511  2.99187  4.03194  3.35541  3.72236  3.55245  3.45911  2.51457  2.78762  2.77301  5.42484  4.21837    429 - -
          2.68618  4.42225  2.77519  2.73123  3.46354  2.40513  3.72494  3.29354  2.67741  2.69355  4.24690  2.90347  2.73739  3.18146  2.89801  2.37887  2.77519  2.98518  4.58477  3.61503
          0.03348  3.80937  4.53171  0.61958  0.77255  0.48576  0.95510
    346   2.90069  4.99484  2.46554  1.11877  4.33359  3.23525  3.81851  3.77499  2.69126  3.40300  4.38136  2.90145  3.83730  3.03650  3.09236  2.89051  3.20497  3.46595  5.51722  4.24113    430 - -
          2.68618  4.42225  2.77519  2.73123  3.46354  2.40513  3.72494  3.29354  2.67741  2.69355  4.24690  2.90347  2.73739  3.18146  2.89801  2.37887  2.77519  2.98518  4.58477  3.61503
          0.03348  3.80937  4.53171  0.61958  0.77255  0.48576  0.95510
    347   2.67235  4.43863  3.27298  3.10406  4.10210  3.12978  4.18563  3.63254  3.15619  3.26577  4.31393  3.41642  0.95378  3.54696  3.40771  2.83820  3.10929  3.28499  5.30473  4.22238    431 - -
          2.68618  4.42225  2.77519  2.73123  3.46354  2.40513  3.72494  3.29354  2.67741  2.69355  4.24690  2.90347  2.73739  3.18146  2.89801  2.37887  2.77519  2.98518  4.58477  3.61503
          0.03348  3.80937  4.53171  0.61958  0.77255  0.48576  0.95510
    348   2.76467  4.29782  4.10044  3.62019  3.45092  3.81647  4.43670  1.96541  3.46191  2.08059  3.09960  3.88032  4.27723  3.80804  3.71390  3.19577  2.94845  1.28953  5.24591  4.01806    432 - -
          2.68618  4.42225  2.77519  2.73123  3.46354  2.40513  3.72494  3.29354  2.67741  2.69355  4.24690  2.90347  2.73739  3.18146  2.89801  2.37887  2.77519  2.98518  4.58477  3.61503
          0.03348  3.80937  4.53171  0.61958  0.77255  0.48576  0.95510
    349   1.25080  4.10991  3.38158  3.13926  4.01202  2.95152  4.17948  3.06326  3.13983  2.98019  3.97895  3.29625  3.68746  3.48302  3.41011  2.43080  2.57460  2.71334  5.47128  4.24415    433 - -
          2.68618  4.42225  2.77519  2.73123  3.46354  2.40513  3.72494  3.29354  2.67741  2.69355  4.24690  2.90347  2.73739  3.18146  2.89801  2.37887  2.77519  2.98518  4.58477  3.61503
          0.03348  3.80937  4.53171  0.61958  0.77255  0.48576  0.95510
    350   2.28641  4.20518  3.15392  2.96819  4.01412  2.93634  4.07910  3.52884  3.03763  3.25451  4.18693  3.20219  3.67025  3.39224  3.32464  1.19039  2.76207  3.07784  5.39200  4.09764    434 - -
          2.68618  4.42225  2.77519  2.73123  3.46354  2.40513  3.72494  3.29354  2.67741  2.69355  4.24690  2.90347  2.73739  3.18146  2.89801  2.37887  2.77519  2.98518  4.58477  3.61503
          0.03348  3.80937  4.53171  0.61958  0.77255  0.48576  0.95510
    351   2.33110  4.24796  3.13430  2.87181  3.96367  3.03331  3.97814  3.23838  2.85636  3.05862  3.98587  2.92347  3.71261  3.25239  3.16022  2.49804  1.51111  2.87518  5.35485  4.07525    435 - -
          2.68618  4.42225  2.77519  2.73123  3.46354  2.40513  3.72494  3.29354  2.67741  2.69355  4.24690  2.90347  2.73739  3.18146  2.89801  2.37887  2.77519  2.98518  4.58477  3.61503
          0.03348  3.80937  4.53171  0.61958  0.77255  0.48576  0.95510
    352   2.67235  4.43863  3.27298  3.10406  4.10210  3.12978  4.18563  3.63254  3.15619  3.26577  4.31393  3.41642  0.95378  3.54696  3.40771  2.83820  3.10929  3.28499  5.30473  4.22238    436 - -
          2.68618  4.42225  2.77519  2.73123  3.46354  2.40513  3.72494  3.29354  2.67741  2.69355  4.24690  2.90347  2.73739  3.18146  2.89801  2.37887  2.77519  2.98518  4.58477  3.61503
          0.03348  3.80937  4.53171  0.61958  0.77255  0.48576  0.95510
    353   1.27196  4.10416  3.38670  3.13541  4.01778  2.94838  4.17359  3.06520  3.13263  2.98556  3.97453  3.29187  3.68307  3.47416  3.40537  2.42309  2.51965  2.71175  5.47269  4.24875    437 - -
          2.68618  4.42225  2.77519  2.73123  3.46354  2.40513  3.72494  3.29354  2.67741  2.69355  4.24690  2.90347  2.73739  3.18146  2.89801  2.37887  2.77519  2.98518  4.58477  3.61503
          0.03348  3.80937  4.53171  0.61958  0.77255  0.48576  0.95510
    354   2.28641  4.20518  3.15392  2.96819  4.01412  2.93634  4.07910  3.52884  3.03763  3.25451  4.18693  3.20219  3.67025  3.39224  3.32464  1.19039  2.76207  3.07784  5.39200  4.09764    438 - -
          2.68618  4.42225  2.77519  2.73123  3.46354  2.40513  3.72494  3.29354  2.67741  2.69355  4.24690  2.90347  2.73739  3.18146  2.89801  2.37887  2.77519  2.98518  4.58477  3.61503
          0.03348  3.80937  4.53171  0.61958  0.77255  0.48576  0.95510
    355   2.93671  4.77754  3.42118  2.94738  4.11615  3.43499  3.78286  3.65465  2.21827  3.18220  4.18539  3.31125  3.94187  3.00752  1.07949  3.02474  3.20779  3.38168  5.22562  4.05859    439 - -
          2.68618  4.42225  2.77519  2.73123  3.46354  2.40513  3.72494  3.29354  2.67741  2.69355  4.24690  2.90347  2.73739  3.18146  2.89801  2.37887  2.77519  2.98518  4.58477  3.61503
          0.03348  3.80937  4.53171  0.61958  0.77255  0.48576  0.95510
    356   3.00376  4.42238  4.33882  3.89401  3.27766  4.12518  4.61125  1.23832  3.69879  1.80477  3.20059  4.15859  4.50245  4.04255  3.90931  3.54307  3.28370  1.80024  5.19793  3.92369    440 - -
          2.68618  4.42225  2.77519  2.73123  3.46354  2.40513  3.72494  3.29354  2.67741  2.69355  4.24690  2.90347  2.73739  3.18146  2.89801  2.37887  2.77519  2.98518  4.58477  3.61503
          0.03348  3.80937  4.53171  0.61958  0.77255  0.48576  0.95510
    357   2.83358  4.81464  2.86432  2.61969  3.97435  3.32591  3.77688  3.59686  2.44529  3.10536  4.13660  3.07826  3.87948  1.35082  2.73005  2.88475  3.13136  3.33097  5.25841  3.94843    441 - -
          2.68618  4.42225  2.77519  2.73123  3.46354  2.40513  3.72494  3.29354  2.67741  2.69355  4.24690  2.90347  2.73739  3.18146  2.89801  2.37887  2.77519  2.98518  4.58477  3.61503
          0.03348  3.80937  4.53171  0.61958  0.77255  0.48576  0.95510
    358   2.67088  4.76688  2.76710  2.47397  4.11386  3.27158  3.69492  3.60315  2.38919  3.16192  4.07137  2.95122  3.11498  1.72858  2.72570  2.71344  2.96376  3.27519  5.35596  4.04130    442 - -
          2.68618  4.42225  2.77519  2.73123  3.46354  2.40513  3.72494  3.29354  2.67741  2.69355  4.24690  2.90347  2.73739  3.18146  2.89801  2.37887  2.77519  2.98518  4.58477  3.61503
          0.03348  3.80937  4.53171  0.61958  0.77255  0.48576  0.95510
    359   1.31466  4.09725  3.39611  3.12822  4.02150  2.94599  4.16181  3.07011  3.11987  2.99226  3.96564  3.28564  3.67735  3.45843  3.39716  2.41363  2.41146  2.71163  5.46844  4.24890    443 - -
          2.68618  4.42225  2.77519  2.73123  3.46354  2.40513  3.72494  3.29354  2.67741  2.69355  4.24690  2.90347  2.73739  3.18146  2.89801  2.37887  2.77519  2.98518  4.58477  3.61503
          0.03348  3.80937  4.53171  0.61958  0.77255  0.48576  0.95510
    360   2.59039  4.37045  3.25107  3.14329  4.28368  0.83351  4.26612  3.86916  3.31580  3.53097  4.50732  3.41573  3.75955  3.64521  3.55749  2.76075  3.06678  3.40980  5.39419  4.38394    444 - -
          2.68618  4.42225  2.77519  2.73123  3.46354  2.40513  3.72494  3.29354  2.67741  2.69355  4.24690  2.90347  2.73739  3.18146  2.89801  2.37887  2.77519  2.98518  4.58477  3.61503
          0.03348  3.80937  4.53171  0.61958  0.77255  0.48576  0.95510
    361   2.54920  4.61720  2.59789  2.46214  4.07671  3.09290  3.81047  3.69897  2.68750  3.35765  4.25695  1.54174  3.74506  3.04935  3.06223  2.50964  2.93280  3.29306  5.41601  4.01220    445 - -
          2.68618  4.42225  2.77519  2.73123  3.46354  2.40513  3.72494  3.29354  2.67741  2.69355  4.24690  2.90347  2.73739  3.18146  2.89801  2.37887  2.77519  2.98518  4.58477  3.61503
          0.03348  3.80937  4.53171  0.61958  0.77255  0.48576  0.95510
    362   2.38134  4.22579  3.37454  3.12532  3.91549  3.06671  4.14713  3.03503  3.06702  2.90069  3.95650  3.34386  3.76602  3.46540  3.32788  2.58206  1.28366  2.73678  5.35896  4.13255    446 - -
          2.68618  4.42225  2.77519  2.73123  3.46354  2.40513  3.72494  3.29354  2.67741  2.69355  4.24690  2.90347  2.73739  3.18146  2.89801  2.37887  2.77519  2.98518  4.58477  3.61503
          0.03348  3.80937  4.53171  0.61958  0.77255  0.48576  0.95510
    363   2.28641  4.20518  3.15392  2.96819  4.01412  2.93634  4.07910  3.52884  3.03763  3.25451  4.18693  3.20219  3.67025  3.39224  3.32464  1.19039  2.76207  3.07784  5.39200  4.09764    447 - -
          2.68618  4.42225  2.77519  2.73123  3.46354  2.40513  3.72494  3.29354  2.67741  2.69355  4.24690  2.90347  2.73739  3.18146  2.89801  2.37887  2.77519  2.98518  4.58477  3.61503
          0.03348  3.80937  4.53171  0.61958  0.77255  0.48576  0.95510
    364   2.67235  4.43863  3.27298  3.10406  4.10210  3.12978  4.18563  3.63254  3.15619  3.26577  4.31393  3.41642  0.95378  3.54696  3.40771  2.83820  3.10929  3.28499  5.30473  4.22238    448 - -
          2.68618  4.42225  2.77519  2.73123  3.46354  2.40513  3.72494  3.29354  2.67741  2.69355  4.24690  2.90347  2.73739  3.18146  2.89801  2.37887  2.77519  2.98518  4.58477  3.61503
          0.03348  3.80937  4.53171  0.61958  0.77255  0.48576  0.95510
    365   2.93671  4.77754  3.42118  2.94738  4.11615  3.43499  3.78286  3.65465  2.21827  3.18220  4.18539  3.31125  3.94187  3.00752  1.07949  3.02474  3.20779  3.38168  5.22562  4.05859    449 - -
          2.68618  4.42225  2.77519  2.73123  3.46354  2.40513  3.72494  3.29354  2.67741  2.69355  4.24690  2.90347  2.73739  3.18146  2.89801  2.37887  2.77519  2.98518  4.58477  3.61503
          0.03348  3.80937  4.53171  0.61958  0.77255  0.48576  0.95510
    366   1.10878  4.16308  3.40046  3.19046  3.99129  2.98896  4.21970  3.10756  3.20511  2.99187  4.03194  3.35541  3.72236  3.55245  3.45911  2.51457  2.78762  2.77301  5.42484  4.21837    450 - -
          2.68618  4.42225  2.77519  2.73123  3.46354  2.40513  3.72494  3.29354  2.67741  2.69355  4.24690  2.90347  2.73739  3.18146  2.89801  2.37887  2.77519  2.98518  4.58477  3.61503
          0.03348  3.80937  4.53171  0.61958  0.77255  0.48576  0.95510
    367   2.98207  4.42024  4.24308  3.85767  3.33319  3.99593  4.59847  1.15979  3.68445  1.93388  3.28013  4.11192  4.43451  4.04014  3.88833  3.48632  3.28293  1.84853  5.20990  3.94174    451 - -
          2.68618  4.42225  2.77519  2.73123  3.46354  2.40513  3.72494  3.29354  2.67741  2.69355  4.24690  2.90347  2.73739  3.18146  2.89801  2.37887  2.77519  2.98518  4.58477  3.61503
          0.03348  3.80937  4.53171  0.61958  0.77255  0.48576  0.95510
    368   2.28641  4.20518  3.15392  2.96819  4.01412  2.93634  4.07910  3.52884  3.03763  3.25451  4.18693  3.20219  3.67025  3.39224  3.32464  1.19039  2.76207  3.07784  5.39200  4.09764    452 - -
          2.68618  4.42225  2.77519  2.73123  3.46354  2.40513  3.72494  3.29354  2.67741  2.69355  4.24690  2.90347  2.73739  3.18146  2.89801  2.37887  2.77519  2.98518  4.58477  3.61503
          0.03348  3.80937  4.53171  0.61958  0.77255  0.48576  0.95510
    369   2.93671  4.77754  3.42118  2.94738  4.11615  3.43499  3.78286  3.65465  2.21827  3.18220  4.18539  3.31125  3.94187  3.00752  1.07949  3.02474  3.20779  3.38168  5.22562  4.05859    453 - -
          2.68618  4.42225  2.77519  2.73123  3.46354  2.40513  3.72494  3.29354  2.67741  2.69355  4.24690  2.90347  2.73739  3.18146  2.89801  2.37887  2.77519  2.98518  4.58477  3.61503
          0.03348  3.80937  4.53171  0.61958  0.77255  0.48576  0.95510
    370   2.22812  4.20691  3.86948  3.48886  3.63323  3.45484  4.37480  2.14771  3.39320  2.36620  3.53650  3.68248  4.05548  3.73301  3.64893  2.88489  2.92864  1.35196  5.32866  4.09160    454 - -
          2.68618  4.42225  2.77519  2.73123  3.46354  2.40513  3.72494  3.29354  2.67741  2.69355  4.24690  2.90347  2.73739  3.18146  2.89801  2.37887  2.77519  2.98518  4.58477  3.61503
          0.03348  3.80937  4.53171  0.61958  0.77255  0.48576  0.95510
    371   2.92409  5.03860  1.01300  2.30056  4.40776  3.16489  3.87913  3.98208  2.95192  3.60236  4.58048  2.85315  3.81341  3.11921  3.45837  2.89462  3.26184  3.62850  5.58854  4.29292    455 - -
          2.68618  4.42225  2.77519  2.73123  3.46354  2.40513  3.72494  3.29354  2.67741  2.69355  4.24690  2.90347  2.73739  3.18146  2.89801  2.37887  2.77519  2.98518  4.58477  3.61503
          0.03348  3.80937  4.53171  0.61958  0.77255  0.48576  0.95510
    372   2.93671  4.77754  3.42118  2.94738  4.11615  3.43499  3.78286  3.65465  2.21827  3.18220  4.18539  3.31125  3.94187  3.00752  1.07949  3.02474  3.20779  3.38168  5.22562  4.05859    456 - -
          2.68618  4.42225  2.77519  2.73123  3.46354  2.40513  3.72494  3.29354  2.67741  2.69355  4.24690  2.90347  2.73739  3.18146  2.89801  2.37887  2.77519  2.98518  4.58477  3.61503
          0.03348  3.80937  4.53171  0.61958  0.77255  0.48576  0.95510
    373   2.90069  4.99484  2.46554  1.11877  4.33359  3.23525  3.81851  3.77499  2.69126  3.40300  4.38136  2.90145  3.83730  3.03650  3.09236  2.89051  3.20497  3.46595  5.51722  4.24113    457 - -
          2.68618  4.42225  2.77519  2.73123  3.46354  2.40513  3.72494  3.29354  2.67741  2.69355  4.24690  2.90347  2.73739  3.18146  2.89801  2.37887  2.77519  2.98518  4.58477  3.61503
          0.03348  3.80937  4.53171  0.61958  0.77255  0.48576  0.95510
    374   2.93671  4.77754  3.42118  2.94738  4.11615  3.43499  3.78286  3.65465  2.21827  3.18220  4.18539  3.31125  3.94187  3.00752  1.07949  3.02474  3.20779  3.38168  5.22562  4.05859    458 - -
          2.68618  4.42225  2.77519  2.73123  3.46354  2.40513  3.72494  3.29354  2.67741  2.69355  4.24690  2.90347  2.73739  3.18146  2.89801  2.37887  2.77519  2.98518  4.58477  3.61503
          0.07113  3.80937  3.06830  0.61958  0.77255  0.48576  0.95510
    375   2.88509  4.83855  3.05421  2.69849  4.20208  3.38198  3.71202  3.62581  1.18394  3.21441  4.18429  3.12626  3.89193  2.91147  2.42436  2.93544  3.14746  3.34028  5.30027  4.09974    459 - -
          2.68618  4.42225  2.77519  2.73123  3.46354  2.40513  3.72494  3.29354  2.67741  2.69355  4.24690  2.90347  2.73739  3.18146  2.89801  2.37887  2.77519  2.98518  4.58477  3.61503
          0.03474  3.77298  4.49532  0.61958  0.77255  0.51594  0.90866
    376   2.73006  4.30348  3.98449  3.64774  3.48066  3.61720  4.46763  2.06686  3.51380  2.18754  3.46440  3.85255  4.18553  3.88225  3.73523  3.11701  3.09551  1.16133  5.24709  3.97101    460 - -
          2.68618  4.42225  2.77519  2.73123  3.46354  2.40513  3.72494  3.29354  2.67741  2.69355  4.24690  2.90347  2.73739  3.18146  2.89801  2.37887  2.77519  2.98518  4.58477  3.61503
          0.03474  3.77298  4.49532  0.61958  0.77255  0.51594  0.90866
    377   2.27145  4.18878  3.12490  2.93916  3.97831  2.92073  4.05027  3.48884  3.00596  3.21805  4.15488  3.17804  3.65197  3.36395  3.29297  1.25190  2.74468  3.04604  5.35958  4.06201    461 - -
          2.68618  4.42225  2.77519  2.73123  3.46354  2.40513  3.72494  3.29354  2.67741  2.69355  4.24690  2.90347  2.73739  3.18146  2.89801  2.37887  2.77519  2.98518  4.58477  3.61503
          0.03474  3.77298  4.49532  0.61958  0.77255  0.51594  0.90866
    378   2.98229  4.48524  4.14728  3.63412  3.06599  4.02436  4.35318  2.18732  3.40685  1.47782  1.89350  3.94945  4.36307  3.74345  3.63031  3.38429  3.23738  2.21709  4.98218  3.75901    462 - -
          2.68618  4.42225  2.77519  2.73123  3.46354  2.40513  3.72494  3.29354  2.67741  2.69355  4.24690  2.90347  2.73739  3.18146  2.89801  2.37887  2.77519  2.98518  4.58477  3.61503
          0.03474  3.77298  4.49532  0.61958  0.77255  0.51594  0.90866
    379   2.89821  4.73835  3.37923  2.91551  4.06770  3.40127  3.76153  3.60506  2.21128  3.13943  4.14527  3.28136  3.91145  2.98950  1.14257  2.98897  3.17280  3.33409  5.19302  4.01971    463 - -
          2.68618  4.42225  2.77519  2.73123  3.46354  2.40513  3.72494  3.29354  2.67741  2.69355  4.24690  2.90347  2.73739  3.18146  2.89801  2.37887  2.77519  2.98518  4.58477  3.61503
          0.03474  3.77298  4.49532  0.61958  0.77255  0.51594  0.90866
    380   3.04617  4.53976  4.02773  3.67047  3.10309  3.85235  4.35749  2.30588  3.43904  1.00867  3.16321  3.95513  4.30712  3.83141  3.63009  3.41627  3.34628  2.31670  4.94296  3.64228    464 - -
          2.68618  4.42225  2.77519  2.73123  3.46354  2.40513  3.72494  3.29354  2.67741  2.69355  4.24690  2.90347  2.73739  3.18146  2.89801  2.37887  2.77519  2.98518  4.58477  3.61503
          0.03474  3.77298  4.49532  0.61958  0.77255  0.51594  0.90866
    381   2.89545  4.72558  3.03740  2.79035  3.22154  3.36898  1.37127  3.58246  2.63650  3.08786  4.12547  3.20251  3.91768  3.15618  2.90669  2.96794  3.19671  3.31980  4.68750  3.17587    465 - -
          2.68618  4.42225  2.77519  2.73123  3.46354  2.40513  3.72494  3.29354  2.67741  2.69355  4.24690  2.90347  2.73739  3.18146  2.89801  2.37887  2.77519  2.98518  4.58477  3.61503
          0.03474  3.77298  4.49532  0.61958  0.77255  0.51594  0.90866
    382   2.89821  4.73835  3.37923  2.91551  4.06770  3.40127  3.76153  3.60506  2.21128  3.13943  4.14527  3.28136  3.91145  2.98950  1.14257  2.98897  3.17280  3.33409  5.19302  4.01971    466 - -
          2.68618  4.42225  2.77519  2.73123  3.46354  2.40513  3.72494  3.29354  2.67741  2.69355  4.24690  2.90347  2.73739  3.18146  2.89801  2.37887  2.77519  2.98518  4.58477  3.61503
          0.03474  3.77298  4.49532  0.61958  0.77255  0.51594  0.90866
    383   2.55000  4.33167  3.20296  3.09157  4.22888  0.90075  4.21507  3.80687  3.25885  3.47305  4.45049  3.36807  3.71960  3.59150  3.50301  2.71964  3.02364  3.35480  5.34749  4.32848    467 - -
          2.68618  4.42225  2.77519  2.73123  3.46354  2.40513  3.72494  3.29354  2.67741  2.69355  4.24690  2.90347  2.73739  3.18146  2.89801  2.37887  2.77519  2.98518  4.58477  3.61503
          0.03474  3.77298  4.49532  0.61958  0.77255  0.51594  0.90866
    384   1.16766  4.14790  3.36551  3.15574  3.95673  2.97432  4.18900  3.06788  3.16945  2.95354  3.99928  3.32928  3.70444  3.52068  3.42494  2.50053  2.77113  2.73988  5.39409  4.18384    468 - -
          2.68618  4.42225  2.77519  2.73123  3.46354  2.40513  3.72494  3.29354  2.67741  2.69355  4.24690  2.90347  2.73739  3.18146  2.89801  2.37887  2.77519  2.98518  4.58477  3.61503
          0.03474  3.77298  4.49532  0.61958  0.77255  0.51594  0.90866
    385   2.62955  4.39998  3.22657  3.05381  4.05179  3.09327  4.13712  3.57428  3.10304  3.21100  4.25886  3.36900  1.03545  3.49506  3.35734  2.79468  3.06405  3.23080  5.26306  4.17218    469 - -
          2.68618  4.42225  2.77519  2.73123  3.46354  2.40513  3.72494  3.29354  2.67741  2.69355  4.24690  2.90347  2.73739  3.18146  2.89801  2.37887  2.77519  2.98518  4.58477  3.61503
          0.03474  3.77298  4.49532  0.61958  0.77255  0.51594  0.90866
    386   1.16766  4.14790  3.36551  3.15574  3.95673  2.97432  4.18900  3.06788  3.16945  2.95354  3.99928  3.32928  3.70444  3.52068  3.42494  2.50053  2.77113  2.73988  5.39409  4.18384    470 - -
          2.68618  4.42225  2.77519  2.73123  3.46354  2.40513  3.72494  3.29354  2.67741  2.69355  4.24690  2.90347  2.73739  3.18146  2.89801  2.37887  2.77519  2.98518  4.58477  3.61503
          0.03474  3.77298  4.49532  0.61958  0.77255  0.51594  0.90866
    387   2.64567  4.63373  2.66299  2.54000  3.98202  3.12078  3.84926  3.67386  2.74625  3.33318  4.29147  1.34766  3.76926  3.12448  3.09521  2.71839  3.02587  3.30622  5.29996  3.93953    471 - -
          2.68618  4.42225  2.77519  2.73123  3.46354  2.40513  3.72494  3.29354  2.67741  2.69355  4.24690  2.90347  2.73739  3.18146  2.89801  2.37887  2.77519  2.98518  4.58477  3.61503
          0.03474  3.77298  4.49532  0.61958  0.77255  0.51594  0.90866
    388   2.73006  4.30348  3.98449  3.64774  3.48066  3.61720  4.46763  2.06686  3.51380  2.18754  3.46440  3.85255  4.18553  3.88225  3.73523  3.11701  3.09551  1.16133  5.24709  3.97101    472 - -
          2.68618  4.42225  2.77519  2.73123  3.46354  2.40513  3.72494  3.29354  2.67741  2.69355  4.24690  2.90347  2.73739  3.18146  2.89801  2.37887  2.77519  2.98518  4.58477  3.61503
          0.03474  3.77298  4.49532  0.61958  0.77255  0.51594  0.90866
    389   2.27145  4.18878  3.12490  2.93916  3.97831  2.92073  4.05027  3.48884  3.00596  3.21805  4.15488  3.17804  3.65197  3.36395  3.29297  1.25190  2.74468  3.04604  5.35958  4.06201    473 - -
          2.68618  4.42225  2.77519  2.73123  3.46354  2.40513  3.72494  3.29354  2.67741  2.69355  4.24690  2.90347  2.73739  3.18146  2.89801  2.37887  2.77519  2.98518  4.58477  3.61503
          0.03474  3.77298  4.49532  0.61958  0.77255  0.51594  0.90866
    390   2.27145  4.18878  3.12490  2.93916  3.97831  2.92073  4.05027  3.48884  3.00596  3.21805  4.15488  3.17804  3.65197  3.36395  3.29297  1.25190  2.74468  3.04604  5.35958  4.06201    474 - -
          2.68618  4.42225  2.77519  2.73123  3.46354  2.40513  3.72494  3.29354  2.67741  2.69355  4.24690  2.90347  2.73739  3.18146  2.89801  2.37887  2.77519  2.98518  4.58477  3.61503
          0.03474  3.77298  4.49532  0.61958  0.77255  0.51594  0.90866
    391   2.27145  4.18878  3.12490  2.93916  3.97831  2.92073  4.05027  3.48884  3.00596  3.21805  4.15488  3.17804  3.65197  3.36395  3.29297  1.25190  2.74468  3.04604  5.35958  4.06201    475 - -
          2.68618  4.42225  2.77519  2.73123  3.46354  2.40513  3.72494  3.29354  2.67741  2.69355  4.24690  2.90347  2.73739  3.18146  2.89801  2.37887  2.77519  2.98518  4.58477  3.61503
          0.03474  3.77298  4.49532  0.61958  0.77255  0.51594  0.90866
    392   2.88744  4.99122  1.07225  2.28411  4.35622  3.13947  3.85139  3.92280  2.91804  3.55054  4.52958  2.83406  3.78568  3.09275  3.41799  2.86342  3.22507  3.57377  5.54402  4.24967    476 - -
          2.68618  4.42225  2.77519  2.73123  3.46354  2.40513  3.72494  3.29354  2.67741  2.69355  4.24690  2.90347  2.73739  3.18146  2.89801  2.37887  2.77519  2.98518  4.58477  3.61503
          0.03474  3.77298  4.49532  0.61958  0.77255  0.51594  0.90866
    393   3.04617  4.53976  4.02773  3.67047  3.10309  3.85235  4.35749  2.30588  3.43904  1.00867  3.16321  3.95513  4.30712  3.83141  3.63009  3.41627  3.34628  2.31670  4.94296  3.64228    477 - -
          2.68618  4.42225  2.77519  2.73123  3.46354  2.40513  3.72494  3.29354  2.67741  2.69355  4.24690  2.90347  2.73739  3.18146  2.89801  2.37887  2.77519  2.98518  4.58477  3.61503
          0.03474  3.77298  4.49532  0.61958  0.77255  0.51594  0.90866
    394   2.19750  4.15612  3.32284  3.05372  3.92426  3.00950  4.09708  2.97293  3.00621  2.87747  3.89666  3.26717  3.71319  3.39018  3.28329  2.48166  1.51668  2.65976  5.38853  4.14726    478 - -
          2.68618  4.42225  2.77519  2.73123  3.46354  2.40513  3.72494  3.29354  2.67741  2.69355  4.24690  2.90347  2.73739  3.18146  2.89801  2.37887  2.77519  2.98518  4.58477  3.61503
          0.03474  3.77298  4.49532  0.61958  0.77255  0.51594  0.90866
    395   2.55000  4.33167  3.20296  3.09157  4.22888  0.90075  4.21507  3.80687  3.25885  3.47305  4.45049  3.36807  3.71960  3.59150  3.50301  2.71964  3.02364  3.35480  5.34749  4.32848    479 - -
          2.68618  4.42225  2.77519  2.73123  3.46354  2.40513  3.72494  3.29354  2.67741  2.69355  4.24690  2.90347  2.73739  3.18146  2.89801  2.37887  2.77519  2.98518  4.58477  3.61503
          0.03474  3.77298  4.49532  0.61958  0.77255  0.51594  0.90866
    396   2.89821  4.73835  3.37923  2.91551  4.06770  3.40127  3.76153  3.60506  2.21128  3.13943  4.14527  3.28136  3.91145  2.98950  1.14257  2.98897  3.17280  3.33409  5.19302  4.01971    480 - -
          2.68618  4.42225  2.77519  2.73123  3.46354  2.40513  3.72494  3.29354  2.67741  2.69355  4.24690  2.90347  2.73739  3.18146  2.89801  2.37887  2.77519  2.98518  4.58477  3.61503
          0.03474  3.77298  4.49532  0.61958  0.77255  0.51594  0.90866
    397   2.80781  4.78448  2.84375  2.60046  3.93870  3.30337  3.75666  3.55726  2.42918  3.06927  4.10345  3.05796  3.85764  1.42285  2.71390  2.86144  3.10654  3.29425  5.23035  3.91840    481 - -
          2.68618  4.42225  2.77519  2.73123  3.46354  2.40513  3.72494  3.29354  2.67741  2.69355  4.24690  2.90347  2.73739  3.18146  2.89801  2.37887  2.77519  2.98518  4.58477  3.61503
          0.03474  3.77298  4.49532  0.61958  0.77255  0.51594  0.90866
    398   2.87222  4.95404  2.45573  1.17640  4.28874  3.21372  3.79619  3.72289  2.66449  3.35769  4.33953  2.88599  3.81460  3.01618  3.06031  2.86703  3.17687  3.41835  5.47951  4.20539    482 - -
          2.68618  4.42225  2.77519  2.73123  3.46354  2.40513  3.72494  3.29354  2.67741  2.69355  4.24690  2.90347  2.73739  3.18146  2.89801  2.37887  2.77519  2.98518  4.58477  3.61503
          0.03474  3.77298  4.49532  0.61958  0.77255  0.51594  0.90866
    399   2.73006  4.30348  3.98449  3.64774  3.48066  3.61720  4.46763  2.06686  3.51380  2.18754  3.46440  3.85255  4.18553  3.88225  3.73523  3.11701  3.09551  1.16133  5.24709  3.97101    483 - -
          2.68618  4.42225  2.77519  2.73123  3.46354  2.40513  3.72494  3.29354  2.67741  2.69355  4.24690  2.90347  2.73739  3.18146  2.89801  2.37887  2.77519  2.98518  4.58477  3.61503
          0.03474  3.77298  4.49532  0.61958  0.77255  0.51594  0.90866
    400   2.27145  4.18878  3.12490  2.93916  3.97831  2.92073  4.05027  3.48884  3.00596  3.21805  4.15488  3.17804  3.65197  3.36395  3.29297  1.25190  2.74468  3.04604  5.35958  4.06201    484 - -
          2.68618  4.42225  2.77519  2.73123  3.46354  2.40513  3.72494  3.29354  2.67741  2.69355  4.24690  2.90347  2.73739  3.18146  2.89801  2.37887  2.77519  2.98518  4.58477  3.61503
          0.03474  3.77298  4.49532  0.61958  0.77255  0.51594  0.90866
    401   2.89821  4.73835  3.37923  2.91551  4.06770  3.40127  3.76153  3.60506  2.21128  3.13943  4.14527  3.28136  3.91145  2.98950  1.14257  2.98897  3.17280  3.33409  5.19302  4.01971    485 - -
          2.68618  4.42225  2.77519  2.73123  3.46354  2.40513  3.72494  3.29354  2.67741  2.69355  4.24690  2.90347  2.73739  3.18146  2.89801  2.37887  2.77519  2.98518  4.58477  3.61503
          0.03474  3.77298  4.49532  0.61958  0.77255  0.51594  0.90866
    402   2.97887  4.40986  4.28482  3.83956  3.25595  4.08530  4.56471  1.28999  3.64296  1.79109  3.18632  4.10990  4.46759  3.99204  3.85800  3.50095  3.25962  1.80672  5.16764  3.88880    486 - -
          2.68618  4.42225  2.77519  2.73123  3.46354  2.40513  3.72494  3.29354  2.67741  2.69355  4.24690  2.90347  2.73739  3.18146  2.89801  2.37887  2.77519  2.98518  4.58477  3.61503
          0.03474  3.77298  4.49532  0.61958  0.77255  0.51594  0.90866
    403   2.05297  4.14693  3.10795  2.84599  4.11121  2.89449  3.98929  3.49993  2.91859  3.20538  4.06117  3.10404  3.13455  3.24547  3.24938  1.53204  2.64779  3.02288  5.45772  4.20688    487 - -
          2.68618  4.42225  2.77519  2.73123  3.46354  2.40513  3.72494  3.29354  2.67741  2.69355  4.24690  2.90347  2.73739  3.18146  2.89801  2.37887  2.77519  2.98518  4.58477  3.61503
          0.03474  3.77298  4.49532  0.61958  0.77255  0.51594  0.90866
    404   1.16766  4.14790  3.36551  3.15574  3.95673  2.97432  4.18900  3.06788  3.16945  2.95354  3.99928  3.32928  3.70444  3.52068  3.42494  2.50053  2.77113  2.73988  5.39409  4.18384    488 - -
          2.68618  4.42225  2.77519  2.73123  3.46354  2.40513  3.72494  3.29354  2.67741  2.69355  4.24690  2.90347  2.73739  3.18146  2.89801  2.37887  2.77519  2.98518  4.58477  3.61503
          0.03474  3.77298  4.49532  0.61958  0.77255  0.51594  0.90866
    405   2.27145  4.18878  3.12490  2.93916  3.97831  2.92073  4.05027  3.48884  3.00596  3.21805  4.15488  3.17804  3.65197  3.36395  3.29297  1.25190  2.74468  3.04604  5.35958  4.06201    489 - -
          2.68618  4.42225  2.77519  2.73123  3.46354  2.40513  3.72494  3.29354  2.67741  2.69355  4.24690  2.90347  2.73739  3.18146  2.89801  2.37887  2.77519  2.98518  4.58477  3.61503
          0.03474  3.77298  4.49532  0.61958  0.77255  0.46734  0.98528
    406   2.80848  4.93809  2.78486  2.47230  4.21060  3.37013  3.63328  3.67964  2.06688  3.21580  4.12497  2.95342  3.86158  1.70093  2.47702  2.81878  3.05429  3.37110  5.36862  4.06838    490 - -
          2.68618  4.42225  2.77519  2.73123  3.46354  2.40513  3.72494  3.29354  2.67741  2.69355  4.24690  2.90347  2.73739  3.18146  2.89801  2.37887  2.77519  2.98518  4.58477  3.61503
          0.03348  3.80937  4.53171  0.61958  0.77255  0.48576  0.95510
    407   2.38134  4.22579  3.37454  3.12532  3.91549  3.06671  4.14713  3.03503  3.06702  2.90069  3.95650  3.34386  3.76602  3.46540  3.32788  2.58206  1.28366  2.73678  5.35896  4.13255    491 - -
          2.68618  4.42225  2.77519  2.73123  3.46354  2.40513  3.72494  3.29354  2.67741  2.69355  4.24690  2.90347  2.73739  3.18146  2.89801  2.37887  2.77519  2.98518  4.58477  3.61503
          0.03348  3.80937  4.53171  0.61958  0.77255  0.48576  0.95510
    408   2.28641  4.20518  3.15392  2.96819  4.01412  2.93634  4.07910  3.52884  3.03763  3.25451  4.18693  3.20219  3.67025  3.39224  3.32464  1.19039  2.76207  3.07784  5.39200  4.09764    492 - -
          2.68618  4.42225  2.77519  2.73123  3.46354  2.40513  3.72494  3.29354  2.67741  2.69355  4.24690  2.90347  2.73739  3.18146  2.89801  2.37887  2.77519  2.98518  4.58477  3.61503
          0.03348  3.80937  4.53171  0.61958  0.77255  0.48576  0.95510
    409   2.75860  4.32017  4.03668  3.69928  3.50553  3.65703  4.51238  2.05857  3.56603  2.20461  3.48177  3.89881  4.22207  3.93103  3.78433  3.15772  3.12235  1.10867  5.27880  4.00583    493 - -
          2.68618  4.42225  2.77519  2.73123  3.46354  2.40513  3.72494  3.29354  2.67741  2.69355  4.24690  2.90347  2.73739  3.18146  2.89801  2.37887  2.77519  2.98518  4.58477  3.61503
          0.03348  3.80937  4.53171  0.61958  0.77255  0.48576  0.95510
    410   2.67235  4.43863  3.27298  3.10406  4.10210  3.12978  4.18563  3.63254  3.15619  3.26577  4.31393  3.41642  0.95378  3.54696  3.40771  2.83820  3.10929  3.28499  5.30473  4.22238    494 - -
          2.68618  4.42225  2.77519  2.73123  3.46354  2.40513  3.72494  3.29354  2.67741  2.69355  4.24690  2.90347  2.73739  3.18146  2.89801  2.37887  2.77519  2.98518  4.58477  3.61503
          0.03348  3.80937  4.53171  0.61958  0.77255  0.48576  0.95510
    411   3.18008  4.60097  4.15167  3.85538  1.12104  3.88221  3.85279  2.71292  3.76427  2.09828  3.45337  3.94887  4.34322  3.95007  3.89957  3.45248  3.48170  2.69872  4.12291  2.49878    495 - -
          2.68618  4.42225  2.77519  2.73123  3.46354  2.40513  3.72494  3.29354  2.67741  2.69355  4.24690  2.90347  2.73739  3.18146  2.89801  2.37887  2.77519  2.98518  4.58477  3.61503
          0.03348  3.80937  4.53171  0.61958  0.77255  0.48576  0.95510
    412   2.92409  5.03860  1.01300  2.30056  4.40776  3.16489  3.87913  3.98208  2.95192  3.60236  4.58048  2.85315  3.81341  3.11921  3.45837  2.89462  3.26184  3.62850  5.58854  4.29292    496 - -
          2.68618  4.42225  2.77519  2.73123  3.46354  2.40513  3.72494  3.29354  2.67741  2.69355  4.24690  2.90347  2.73739  3.18146  2.89801  2.37887  2.77519  2.98518  4.58477  3.61503
          0.03348  3.80937  4.53171  0.61958  0.77255  0.48576  0.95510
    413   2.93018  4.75653  3.06821  2.82316  3.24362  3.39685  1.28293  3.62315  2.66810  3.12453  4.16365  3.23450  3.94663  3.18897  2.93691  3.00185  3.23198  3.35962  4.70930  3.19654    497 - -
          2.68618  4.42225  2.77519  2.73123  3.46354  2.40513  3.72494  3.29354  2.67741  2.69355  4.24690  2.90347  2.73739  3.18146  2.89801  2.37887  2.77519  2.98518  4.58477  3.61503
          0.03348  3.80937  4.53171  0.61958  0.77255  0.48576  0.95510
    414   3.08576  4.56756  4.08741  3.72846  3.11412  3.90063  4.40403  2.31654  3.49676  0.95711  3.15949  4.00987  4.34786  3.88027  3.68257  3.46624  3.38346  2.33719  4.96903  3.67730    498 - -
          2.68618  4.42225  2.77519  2.73123  3.46354  2.40513  3.72494  3.29354  2.67741  2.69355  4.24690  2.90347  2.73739  3.18146  2.89801  2.37887  2.77519  2.98518  4.58477  3.61503
          0.03348  3.80937  4.53171  0.61958  0.77255  0.48576  0.95510
    415   2.59039  4.37045  3.25107  3.14329  4.28368  0.83351  4.26612  3.86916  3.31580  3.53097  4.50732  3.41573  3.75955  3.64521  3.55749  2.76075  3.06678  3.40980  5.39419  4.38394    499 - -
          2.68618  4.42225  2.77519  2.73123  3.46354  2.40513  3.72494  3.29354  2.67741  2.69355  4.24690  2.90347  2.73739  3.18146  2.89801  2.37887  2.77519  2.98518  4.58477  3.61503
          0.03348  3.80937  4.53171  0.61958  0.77255  0.48576  0.95510
    416   2.91641  4.87479  3.08805  2.72320  4.24675  3.41116  3.72791  3.67239  1.12825  3.25203  4.21824  3.14996  3.91711  2.92399  2.42488  2.96335  3.17511  3.38422  5.32849  4.13266    500 - -
          2.68618  4.42225  2.77519  2.73123  3.46354  2.40513  3.72494  3.29354  2.67741  2.69355  4.24690  2.90347  2.73739  3.18146  2.89801  2.37887  2.77519  2.98518  4.58477  3.61503
          0.02266  3.79855        *  0.61958  0.77255  0.00000        *
//
