# Supplementary material for: Potential Conservation of Circadian Clock Proteins in the phylum Nematoda as Revealed by Bioinformatic Searches
Source: PLoS One. 2014 Nov 14;9(11):e112871. doi: 10.1371/journal.pone.0112871 (PMC4232591; doi:10.1371/journal.pone.0112871)
Supplement: File S1 — HMM profiles used in this work and HMMsearch results. (ZIP) [file pone.0112871.s007.zip › HMMs-CE/Mamiferos/Csnk1d-aln.fasta.hmm]

HMMER3/b [3.0 | March 2010]
NAME  Csnk1d-aln
LENG  415
ALPH  amino
RF    no
CS    no
MAP   yes
DATE  Wed Aug 22 12:28:38 2012
NSEQ  17
EFFN  0.419189
CKSUM 536958846
STATS LOCAL MSV      -11.7045  0.69902
STATS LOCAL VITERBI  -12.4824  0.69902
STATS LOCAL FORWARD   -5.8817  0.69902
HMM          A        C        D        E        F        G        H        I        K        L        M        N        P        Q        R        S        T        V        W        Y   
            m->m     m->i     m->d     i->m     i->i     d->m     d->d
  COMPO   2.56604  4.22141  2.92315  2.77468  3.28449  2.75700  3.68414  2.86920  2.68983  2.43853  3.65109  3.10814  3.28473  3.18984  2.74577  2.60232  2.86088  2.70445  4.72405  3.38783
          2.68354  4.42079  2.77636  2.73123  3.46440  2.40368  3.72593  3.29481  2.67878  2.69275  4.24733  2.90508  2.73617  3.18138  2.89662  2.37950  2.77621  2.98505  4.58657  3.61683
          0.22933  2.30152  2.25542  4.28059  0.01393  0.00000        *
      1   2.85009  4.42836  3.87663  3.46464  3.15259  3.71076  4.23776  2.31286  3.23870  1.77934  1.73083  3.76005  4.17684  3.63556  3.46173  3.17903  3.15557  2.29801  4.96741  3.71032    185 - -
          2.68618  4.42225  2.77519  2.73123  3.46354  2.40513  3.72494  3.29354  2.67741  2.69355  4.24690  2.90347  2.73739  3.18146  2.89801  2.37887  2.77519  2.98518  4.58477  3.61503
          0.03702  3.71058  4.43292  0.61958  0.77255  0.54348  0.86922
      2   2.64721  4.69289  2.82731  1.84047  3.85132  3.35949  3.67832  2.96836  2.44283  2.79637  3.59582  2.96530  3.82969  2.87278  2.81841  2.71759  2.90565  2.84255  5.23620  3.90273    186 - -
          2.68618  4.42225  2.77519  2.73123  3.46354  2.40513  3.72494  3.29354  2.67741  2.69355  4.24690  2.90347  2.73739  3.18146  2.89801  2.37887  2.77519  2.98518  4.58477  3.61503
          0.03643  3.72632  4.44867  0.61958  0.77255  0.55185  0.85775
      3   2.67635  4.35098  3.60230  3.10663  3.25193  3.59206  3.92939  2.40590  2.83041  1.63723  3.30885  3.44888  4.02826  3.28819  2.97551  2.84337  2.94898  2.34528  4.88296  3.56885    187 - -
          2.68618  4.42225  2.77519  2.73123  3.46354  2.40513  3.72494  3.29354  2.67741  2.69355  4.24690  2.90347  2.73739  3.18146  2.89801  2.37887  2.77519  2.98518  4.58477  3.61503
          0.03643  3.72632  4.44867  0.61958  0.77255  0.55185  0.85775
      4   2.71689  4.69042  3.24298  2.68444  3.79853  3.45192  3.41828  3.33960  2.10280  2.81952  3.84132  3.09540  3.87346  2.79584  1.77158  2.79586  2.94885  2.96171  5.07405  3.75979    188 - -
          2.68618  4.42225  2.77519  2.73123  3.46354  2.40513  3.72494  3.29354  2.67741  2.69355  4.24690  2.90347  2.73739  3.18146  2.89801  2.37887  2.77519  2.98518  4.58477  3.61503
          0.03643  3.72632  4.44867  0.61958  0.77255  0.55185  0.85775
      5   2.67675  4.26880  3.93441  3.51470  3.45163  3.64764  4.36482  2.01334  3.35444  2.06973  3.37220  3.76088  4.17022  3.72905  3.60638  3.05887  2.89268  1.37919  5.22803  3.96125    189 - -
          2.68618  4.42225  2.77519  2.73123  3.46354  2.40513  3.72494  3.29354  2.67741  2.69355  4.24690  2.90347  2.73739  3.18146  2.89801  2.37887  2.77519  2.98518  4.58477  3.61503
          0.03643  3.72632  4.44867  0.61958  0.77255  0.55185  0.85775
      6   2.32762  4.30820  2.84360  2.52984  4.03629  1.89300  3.85282  3.40951  2.74280  3.12822  4.00436  2.99283  3.65867  3.09359  3.09781  2.37446  2.73603  2.87402  5.37833  4.08819    190 - -
          2.68618  4.42225  2.77519  2.73123  3.46354  2.40513  3.72494  3.29354  2.67741  2.69355  4.24690  2.90347  2.73739  3.18146  2.89801  2.37887  2.77519  2.98518  4.58477  3.61503
          0.03643  3.72632  4.44867  0.61958  0.77255  0.55185  0.85775
      7   2.36706  4.51375  2.60171  2.42441  4.17210  2.89353  3.77069  3.62846  2.64030  3.27585  4.13568  1.86243  3.43474  2.98201  3.03287  2.52030  2.82224  3.20856  5.46064  4.12714    191 - -
          2.68618  4.42225  2.77519  2.73123  3.46354  2.40513  3.72494  3.29354  2.67741  2.69355  4.24690  2.90347  2.73739  3.18146  2.89801  2.37887  2.77519  2.98518  4.58477  3.61503
          0.03643  3.72632  4.44867  0.61958  0.77255  0.55185  0.85775
      8   2.79215  4.84707  2.98698  2.33448  4.18390  3.39748  3.59486  3.58275  2.06862  3.14422  4.04559  3.01315  3.85467  2.76699  1.65255  2.82540  3.02324  3.28400  5.28666  4.04861    192 - -
          2.68618  4.42225  2.77519  2.73123  3.46354  2.40513  3.72494  3.29354  2.67741  2.69355  4.24690  2.90347  2.73739  3.18146  2.89801  2.37887  2.77519  2.98518  4.58477  3.61503
          0.03643  3.72632  4.44867  0.61958  0.77255  0.55185  0.85775
      9   2.55928  3.99964  3.20343  2.86881  3.00288  3.42302  3.67599  2.86694  2.79889  2.57679  3.52523  3.22996  3.88300  3.13871  3.12520  2.66607  2.83632  2.63409  4.54304  2.13600    193 - -
          2.68618  4.42225  2.77519  2.73123  3.46354  2.40513  3.72494  3.29354  2.67741  2.69355  4.24690  2.90347  2.73739  3.18146  2.89801  2.37887  2.77519  2.98518  4.58477  3.61503
          0.03643  3.72632  4.44867  0.61958  0.77255  0.55185  0.85775
     10   2.72567  4.70708  3.20321  2.69792  3.94437  3.40070  3.61008  3.43943  2.07970  2.91307  3.95873  2.96998  3.86377  2.80857  1.64161  2.80016  2.97950  3.15178  5.15884  3.86874    194 - -
          2.68618  4.42225  2.77519  2.73123  3.46354  2.40513  3.72494  3.29354  2.67741  2.69355  4.24690  2.90347  2.73739  3.18146  2.89801  2.37887  2.77519  2.98518  4.58477  3.61503
          0.03643  3.72632  4.44867  0.61958  0.77255  0.55185  0.85775
     11   2.67836  4.38871  3.49237  3.05380  3.31124  3.51489  3.92135  2.60557  2.78138  1.55470  3.36205  3.40237  3.69810  3.26180  2.90782  2.91051  2.96704  2.49138  4.92563  3.62702    195 - -
          2.68618  4.42225  2.77519  2.73123  3.46354  2.40513  3.72494  3.29354  2.67741  2.69355  4.24690  2.90347  2.73739  3.18146  2.89801  2.37887  2.77519  2.98518  4.58477  3.61503
          0.03643  3.72632  4.44867  0.61958  0.77255  0.55185  0.85775
     12   2.36382  4.34784  2.81411  2.60669  4.12368  1.77931  3.85661  3.55551  2.61365  3.21597  4.08541  2.98970  3.14669  3.09373  3.08128  2.48467  2.77337  3.12703  5.40623  4.15067    196 - -
          2.68618  4.42225  2.77519  2.73123  3.46354  2.40513  3.72494  3.29354  2.67741  2.69355  4.24690  2.90347  2.73739  3.18146  2.89801  2.37887  2.77519  2.98518  4.58477  3.61503
          0.03643  3.72632  4.44867  0.61958  0.77255  0.55185  0.85775
     13   2.62816  4.13640  3.28897  2.72579  3.89672  3.37007  3.64090  3.30826  2.17018  2.91511  3.83798  3.11565  3.83437  2.74978  1.73431  2.73036  2.89652  3.02616  5.14749  3.88873    197 - -
          2.68618  4.42225  2.77519  2.73123  3.46354  2.40513  3.72494  3.29354  2.67741  2.69355  4.24690  2.90347  2.73739  3.18146  2.89801  2.37887  2.77519  2.98518  4.58477  3.61503
          0.03643  3.72632  4.44867  0.61958  0.77255  0.55185  0.85775
     14   2.61973  4.67347  2.95023  2.54206  4.08041  3.30100  3.63203  3.43475  1.67692  3.07319  3.95736  2.98529  3.58367  2.81184  2.50674  2.60803  2.89701  2.99487  5.28714  4.00996    198 - -
          2.68618  4.42225  2.77519  2.73123  3.46354  2.40513  3.72494  3.29354  2.67741  2.69355  4.24690  2.90347  2.73739  3.18146  2.89801  2.37887  2.77519  2.98518  4.58477  3.61503
          0.03643  3.72632  4.44867  0.61958  0.77255  0.55185  0.85775
     15   2.82565  4.37525  3.86930  3.40555  3.21215  3.83068  4.20028  1.57090  3.18763  1.86054  3.18523  3.73092  4.23120  3.39490  3.43511  3.19761  3.09421  2.04570  4.99249  3.70820    199 - -
          2.68618  4.42225  2.77519  2.73123  3.46354  2.40513  3.72494  3.29354  2.67741  2.69355  4.24690  2.90347  2.73739  3.18146  2.89801  2.37887  2.77519  2.98518  4.58477  3.61503
          0.03643  3.72632  4.44867  0.61958  0.77255  0.53270  0.88435
     16   2.44463  4.35208  3.08734  2.73050  3.60564  1.95632  3.79086  3.10808  2.68643  2.80878  3.53741  3.10703  3.76407  3.08061  3.02223  2.59212  2.79294  2.81911  5.05029  3.45669    200 - -
          2.68618  4.42225  2.77519  2.73123  3.46354  2.40513  3.72494  3.29354  2.67741  2.69355  4.24690  2.90347  2.73739  3.18146  2.89801  2.37887  2.77519  2.98518  4.58477  3.61503
          0.03588  3.74129  4.46363  0.61958  0.77255  0.54065  0.87315
     17   2.24896  4.29854  2.92482  2.64816  4.05786  3.00294  3.84115  3.45403  2.60333  3.13156  3.98958  3.01019  3.23142  3.07032  3.04956  1.70180  2.71494  3.03682  5.37869  4.10351    201 - -
          2.68618  4.42225  2.77519  2.73123  3.46354  2.40513  3.72494  3.29354  2.67741  2.69355  4.24690  2.90347  2.73739  3.18146  2.89801  2.37887  2.77519  2.98518  4.58477  3.61503
          0.03588  3.74129  4.46363  0.61958  0.77255  0.54065  0.87315
     18   2.36400  4.31578  2.98981  2.68794  3.93519  1.93214  3.83556  3.08719  2.58643  2.99621  3.89585  3.05331  3.70108  3.07724  3.01168  2.50527  2.65692  2.90017  5.29445  4.01473    202 - -
          2.68618  4.42225  2.77519  2.73123  3.46354  2.40513  3.72494  3.29354  2.67741  2.69355  4.24690  2.90347  2.73739  3.18146  2.89801  2.37887  2.77519  2.98518  4.58477  3.61503
          0.08479  3.74129  2.85480  0.61958  0.77255  0.54065  0.87315
     19   2.20829  4.14954  3.02039  2.81108  3.99704  2.87785  3.95675  3.45696  2.88216  3.16688  4.06494  3.07851  3.29959  3.23781  3.19022  1.50997  2.66878  3.00366  5.36111  4.07829    203 - -
          2.68618  4.42225  2.77519  2.73123  3.46354  2.40513  3.72494  3.29354  2.67741  2.69355  4.24690  2.90347  2.73739  3.18146  2.89801  2.37887  2.77519  2.98518  4.58477  3.61503
          0.05601  3.69414  3.51978  0.61958  0.77255  0.57497  0.82719
     20   3.02041  4.48596  3.96001  3.64749  1.40164  3.73622  3.81756  2.58085  3.56134  2.00443  3.34979  3.80060  4.20838  3.78830  3.72971  3.29438  3.32622  2.55434  4.14556  2.54572    204 - -
          2.68618  4.42225  2.77519  2.73123  3.46354  2.40513  3.72494  3.29354  2.67741  2.69355  4.24690  2.90347  2.73739  3.18146  2.89801  2.37887  2.77519  2.98518  4.58477  3.61503
          0.03833  3.67646  4.39881  0.61958  0.77255  0.58714  0.81174
     21   2.45268  4.23351  3.08398  2.96535  4.08483  1.10997  4.08698  3.64552  3.11737  3.32352  4.30751  3.25150  3.61838  3.46003  3.36479  2.62118  2.91922  3.21416  5.22191  4.18390    205 - -
          2.68618  4.42225  2.77519  2.73123  3.46354  2.40513  3.72494  3.29354  2.67741  2.69355  4.24690  2.90347  2.73739  3.18146  2.89801  2.37887  2.77519  2.98518  4.58477  3.61503
          0.03833  3.67646  4.39881  0.61958  0.77255  0.58714  0.81174
     22   2.79236  4.85476  1.24990  2.25486  4.21001  3.07382  3.78583  3.75691  2.83763  3.40727  4.39301  2.79539  3.71471  3.03425  3.31569  2.78666  3.13148  3.42175  5.41691  4.13110    206 - -
          2.68618  4.42225  2.77519  2.73123  3.46354  2.40513  3.72494  3.29354  2.67741  2.69355  4.24690  2.90347  2.73739  3.18146  2.89801  2.37887  2.77519  2.98518  4.58477  3.61503
          0.03833  3.67646  4.39881  0.61958  0.77255  0.56561  0.83937
     23   2.92146  4.38518  4.15537  3.71394  3.21201  3.98648  4.45844  1.41177  3.51331  1.77357  3.16466  3.99588  4.38540  3.87739  3.73814  3.40110  3.20626  1.83089  5.10136  3.80842    207 - -
          2.68618  4.42225  2.77519  2.73123  3.46354  2.40513  3.72494  3.29354  2.67741  2.69355  4.24690  2.90347  2.73739  3.18146  2.89801  2.37887  2.77519  2.98518  4.58477  3.61503
          0.03764  3.69414  4.41649  0.61958  0.77255  0.57497  0.82719
     24   2.77938  4.46458  3.42014  3.07443  2.58992  3.53517  3.62561  2.89012  2.93943  2.48532  3.61410  3.36993  4.02077  3.32294  3.20061  2.95150  2.91293  2.72422  4.21463  1.70428    208 - -
          2.68618  4.42225  2.77519  2.73123  3.46354  2.40513  3.72494  3.29354  2.67741  2.69355  4.24690  2.90347  2.73739  3.18146  2.89801  2.37887  2.77519  2.98518  4.58477  3.61503
          0.03764  3.69414  4.41649  0.61958  0.77255  0.57497  0.82719
     25   2.96055  4.48127  3.89469  3.54439  3.08255  3.74223  4.25623  2.29103  3.31351  1.13398  3.18061  3.83537  4.21578  3.72567  3.51474  3.30671  3.26733  2.27976  4.88670  3.56601    209 - -
          2.68618  4.42225  2.77519  2.73123  3.46354  2.40513  3.72494  3.29354  2.67741  2.69355  4.24690  2.90347  2.73739  3.18146  2.89801  2.37887  2.77519  2.98518  4.58477  3.61503
          0.03764  3.69414  4.41649  0.61958  0.77255  0.48420  0.95761
     26   2.54449  4.32632  3.19635  3.08449  4.22124  0.91063  4.20804  3.79821  3.25102  3.46501  4.44265  3.36155  3.71409  3.58414  3.49549  2.71404  3.01775  3.34718  5.34094  4.32077    210 - -
          2.68618  4.42225  2.77519  2.73123  3.46354  2.40513  3.72494  3.29354  2.67741  2.69355  4.24690  2.90347  2.73739  3.18146  2.89801  2.37887  2.77519  2.98518  4.58477  3.61503
          0.03492  3.76787  4.49022  0.61958  0.77255  0.50018  0.93248
     27   2.36912  4.21308  3.35276  3.10375  3.89370  3.05449  4.12734  3.01010  3.04489  2.87662  3.93521  3.32581  3.75214  3.44496  3.30633  2.56967  1.33395  2.71475  5.33965  4.11112    211 - -
          2.68618  4.42225  2.77519  2.73123  3.46354  2.40513  3.72494  3.29354  2.67741  2.69355  4.24690  2.90347  2.73739  3.18146  2.89801  2.37887  2.77519  2.98518  4.58477  3.61503
          0.03440  3.78275  4.50510  0.61958  0.77255  0.50803  0.92049
     28   2.89722  5.00410  1.05598  2.28827  4.37019  3.14624  3.85869  3.93883  2.92696  3.56452  4.54324  2.83897  3.79306  3.09964  3.42872  2.87168  3.23485  3.58854  5.55610  4.26131    212 - -
          2.68618  4.42225  2.77519  2.73123  3.46354  2.40513  3.72494  3.29354  2.67741  2.69355  4.24690  2.90347  2.73739  3.18146  2.89801  2.37887  2.77519  2.98518  4.58477  3.61503
          0.03440  3.78275  4.50510  0.61958  0.77255  0.50803  0.92049
     29   2.96127  4.40847  4.20260  3.81719  3.31647  3.96485  4.56370  1.19686  3.64332  1.92419  3.26913  4.07519  4.40713  4.00252  3.85030  3.45369  3.26312  1.85172  5.18672  3.91536    213 - -
          2.68618  4.42225  2.77519  2.73123  3.46354  2.40513  3.72494  3.29354  2.67741  2.69355  4.24690  2.90347  2.73739  3.18146  2.89801  2.37887  2.77519  2.98518  4.58477  3.61503
          0.03440  3.78275  4.50510  0.61958  0.77255  0.50803  0.92049
     30   1.15153  4.15187  3.37485  3.16494  3.96598  2.97816  4.19713  3.07849  3.17891  2.96380  4.00795  3.33619  3.70916  3.52906  3.43403  2.50415  2.77542  2.74871  5.40231  4.19307    214 - -
          2.68618  4.42225  2.77519  2.73123  3.46354  2.40513  3.72494  3.29354  2.67741  2.69355  4.24690  2.90347  2.73739  3.18146  2.89801  2.37887  2.77519  2.98518  4.58477  3.61503
          0.03440  3.78275  4.50510  0.61958  0.77255  0.50803  0.92049
     31   1.15153  4.15187  3.37485  3.16494  3.96598  2.97816  4.19713  3.07849  3.17891  2.96380  4.00795  3.33619  3.70916  3.52906  3.43403  2.50415  2.77542  2.74871  5.40231  4.19307    215 - -
          2.68618  4.42225  2.77519  2.73123  3.46354  2.40513  3.72494  3.29354  2.67741  2.69355  4.24690  2.90347  2.73739  3.18146  2.89801  2.37887  2.77519  2.98518  4.58477  3.61503
          0.03440  3.78275  4.50510  0.61958  0.77255  0.50803  0.92049
     32   2.56066  4.34198  3.21571  3.10525  4.24354  0.88214  4.22863  3.82349  3.27395  3.48850  4.46559  3.38068  3.73022  3.60571  3.51750  2.73048  3.03504  3.36945  5.36003  4.34330    216 - -
          2.68618  4.42225  2.77519  2.73123  3.46354  2.40513  3.72494  3.29354  2.67741  2.69355  4.24690  2.90347  2.73739  3.18146  2.89801  2.37887  2.77519  2.98518  4.58477  3.61503
          0.03440  3.78275  4.50510  0.61958  0.77255  0.50803  0.92049
     33   2.87979  4.96512  2.45815  1.16062  4.30089  3.21946  3.80204  3.73699  2.67153  3.36993  4.35076  2.88995  3.82063  3.02144  3.06884  2.87320  3.18431  3.43121  5.48973  4.21500    217 - -
          2.68618  4.42225  2.77519  2.73123  3.46354  2.40513  3.72494  3.29354  2.67741  2.69355  4.24690  2.90347  2.73739  3.18146  2.89801  2.37887  2.77519  2.98518  4.58477  3.61503
          0.03440  3.78275  4.50510  0.61958  0.77255  0.50803  0.92049
     34   2.87979  4.96512  2.45815  1.16062  4.30089  3.21946  3.80204  3.73699  2.67153  3.36993  4.35076  2.88995  3.82063  3.02144  3.06884  2.87320  3.18431  3.43121  5.48973  4.21500    218 - -
          2.68618  4.42225  2.77519  2.73123  3.46354  2.40513  3.72494  3.29354  2.67741  2.69355  4.24690  2.90347  2.73739  3.18146  2.89801  2.37887  2.77519  2.98518  4.58477  3.61503
          0.03440  3.78275  4.50510  0.61958  0.77255  0.50803  0.92049
     35   2.73773  4.30790  3.99860  3.66160  3.48728  3.62800  4.47965  2.06437  3.52785  2.19200  3.46892  3.86502  4.19540  3.89534  3.74846  3.12799  3.10269  1.14684  5.25559  3.98038    219 - -
          2.68618  4.42225  2.77519  2.73123  3.46354  2.40513  3.72494  3.29354  2.67741  2.69355  4.24690  2.90347  2.73739  3.18146  2.89801  2.37887  2.77519  2.98518  4.58477  3.61503
          0.03440  3.78275  4.50510  0.61958  0.77255  0.50803  0.92049
     36   1.15153  4.15187  3.37485  3.16494  3.96598  2.97816  4.19713  3.07849  3.17891  2.96380  4.00795  3.33619  3.70916  3.52906  3.43403  2.50415  2.77542  2.74871  5.40231  4.19307    220 - -
          2.68618  4.42225  2.77519  2.73123  3.46354  2.40513  3.72494  3.29354  2.67741  2.69355  4.24690  2.90347  2.73739  3.18146  2.89801  2.37887  2.77519  2.98518  4.58477  3.61503
          0.03440  3.78275  4.50510  0.61958  0.77255  0.50803  0.92049
     37   2.96127  4.40847  4.20260  3.81719  3.31647  3.96485  4.56370  1.19686  3.64332  1.92419  3.26913  4.07519  4.40713  4.00252  3.85030  3.45369  3.26312  1.85172  5.18672  3.91536    221 - -
          2.68618  4.42225  2.77519  2.73123  3.46354  2.40513  3.72494  3.29354  2.67741  2.69355  4.24690  2.90347  2.73739  3.18146  2.89801  2.37887  2.77519  2.98518  4.58477  3.61503
          0.03440  3.78275  4.50510  0.61958  0.77255  0.50803  0.92049
     38   2.89346  4.84838  3.06325  2.70499  4.21418  3.38984  3.71613  3.63841  1.16868  3.22456  4.19338  3.13251  3.89866  2.91462  2.42424  2.94286  3.15480  3.35215  5.30788  4.10860    222 - -
          2.68618  4.42225  2.77519  2.73123  3.46354  2.40513  3.72494  3.29354  2.67741  2.69355  4.24690  2.90347  2.73739  3.18146  2.89801  2.37887  2.77519  2.98518  4.58477  3.61503
          0.03440  3.78275  4.50510  0.61958  0.77255  0.50803  0.92049
     39   3.05678  4.54717  4.04384  3.68604  3.10595  3.86543  4.36998  2.30854  3.45454  0.99448  3.16197  3.96985  4.31812  3.84452  3.64421  3.42970  3.35621  2.32201  4.94994  3.65169    223 - -
          2.68618  4.42225  2.77519  2.73123  3.46354  2.40513  3.72494  3.29354  2.67741  2.69355  4.24690  2.90347  2.73739  3.18146  2.89801  2.37887  2.77519  2.98518  4.58477  3.61503
          0.03440  3.78275  4.50510  0.61958  0.77255  0.50803  0.92049
     40   2.87979  4.96512  2.45815  1.16062  4.30089  3.21946  3.80204  3.73699  2.67153  3.36993  4.35076  2.88995  3.82063  3.02144  3.06884  2.87320  3.18431  3.43121  5.48973  4.21500    224 - -
          2.68618  4.42225  2.77519  2.73123  3.46354  2.40513  3.72494  3.29354  2.67741  2.69355  4.24690  2.90347  2.73739  3.18146  2.89801  2.37887  2.77519  2.98518  4.58477  3.61503
          0.03440  3.78275  4.50510  0.61958  0.77255  0.50803  0.92049
     41   2.49231  1.14254  3.98692  3.70807  3.72248  3.13191  4.37520  2.85356  3.53512  2.77203  3.89149  3.71904  3.83175  3.88525  3.67457  2.76335  2.95191  2.60370  5.15503  4.01011    225 - -
          2.68618  4.42225  2.77519  2.73123  3.46354  2.40513  3.72494  3.29354  2.67741  2.69355  4.24690  2.90347  2.73739  3.18146  2.89801  2.37887  2.77519  2.98518  4.58477  3.61503
          0.03440  3.78275  4.50510  0.61958  0.77255  0.50803  0.92049
     42   2.73773  4.30790  3.99860  3.66160  3.48728  3.62800  4.47965  2.06437  3.52785  2.19200  3.46892  3.86502  4.19540  3.89534  3.74846  3.12799  3.10269  1.14684  5.25559  3.98038    226 - -
          2.68618  4.42225  2.77519  2.73123  3.46354  2.40513  3.72494  3.29354  2.67741  2.69355  4.24690  2.90347  2.73739  3.18146  2.89801  2.37887  2.77519  2.98518  4.58477  3.61503
          0.03440  3.78275  4.50510  0.61958  0.77255  0.50803  0.92049
     43   2.89346  4.84838  3.06325  2.70499  4.21418  3.38984  3.71613  3.63841  1.16868  3.22456  4.19338  3.13251  3.89866  2.91462  2.42424  2.94286  3.15480  3.35215  5.30788  4.10860    227 - -
          2.68618  4.42225  2.77519  2.73123  3.46354  2.40513  3.72494  3.29354  2.67741  2.69355  4.24690  2.90347  2.73739  3.18146  2.89801  2.37887  2.77519  2.98518  4.58477  3.61503
          0.03440  3.78275  4.50510  0.61958  0.77255  0.50803  0.92049
     44   2.36912  4.21308  3.35276  3.10375  3.89370  3.05449  4.12734  3.01010  3.04489  2.87662  3.93521  3.32581  3.75214  3.44496  3.30633  2.56967  1.33395  2.71475  5.33965  4.11112    228 - -
          2.68618  4.42225  2.77519  2.73123  3.46354  2.40513  3.72494  3.29354  2.67741  2.69355  4.24690  2.90347  2.73739  3.18146  2.89801  2.37887  2.77519  2.98518  4.58477  3.61503
          0.03440  3.78275  4.50510  0.61958  0.77255  0.50803  0.92049
     45   2.89346  4.84838  3.06325  2.70499  4.21418  3.38984  3.71613  3.63841  1.16868  3.22456  4.19338  3.13251  3.89866  2.91462  2.42424  2.94286  3.15480  3.35215  5.30788  4.10860    229 - -
          2.68618  4.42225  2.77519  2.73123  3.46354  2.40513  3.72494  3.29354  2.67741  2.69355  4.24690  2.90347  2.73739  3.18146  2.89801  2.37887  2.77519  2.98518  4.58477  3.61503
          0.03440  3.78275  4.50510  0.61958  0.77255  0.50803  0.92049
     46   2.75563  4.69440  2.92111  2.64786  3.45906  3.32143  1.63292  3.53606  2.52910  3.08670  4.05141  3.08380  3.54893  3.03103  2.83013  2.82504  3.05538  3.24198  4.88525  3.41385    230 - -
          2.68618  4.42225  2.77519  2.73123  3.46354  2.40513  3.72494  3.29354  2.67741  2.69355  4.24690  2.90347  2.73739  3.18146  2.89801  2.37887  2.77519  2.98518  4.58477  3.61503
          0.03440  3.78275  4.50510  0.61958  0.77255  0.50803  0.92049
     47   2.64085  4.41024  3.23882  3.06704  4.06517  3.10295  4.14993  3.58975  3.11704  3.22554  4.27343  3.38150  1.01281  3.50871  3.37065  2.80615  3.07599  3.24517  5.27416  4.18550    231 - -
          2.68618  4.42225  2.77519  2.73123  3.46354  2.40513  3.72494  3.29354  2.67741  2.69355  4.24690  2.90347  2.73739  3.18146  2.89801  2.37887  2.77519  2.98518  4.58477  3.61503
          0.03440  3.78275  4.50510  0.61958  0.77255  0.50803  0.92049
     48   2.81465  4.79262  2.84916  2.60544  3.94835  3.30940  3.76193  3.56791  2.43329  3.07898  4.11229  3.06326  3.86343  1.40313  2.71805  2.86758  3.11308  3.30410  5.23791  3.92647    232 - -
          2.68618  4.42225  2.77519  2.73123  3.46354  2.40513  3.72494  3.29354  2.67741  2.69355  4.24690  2.90347  2.73739  3.18146  2.89801  2.37887  2.77519  2.98518  4.58477  3.61503
          0.03440  3.78275  4.50510  0.61958  0.77255  0.50803  0.92049
     49   3.05678  4.54717  4.04384  3.68604  3.10595  3.86543  4.36998  2.30854  3.45454  0.99448  3.16197  3.96985  4.31812  3.84452  3.64421  3.42970  3.35621  2.32201  4.94994  3.65169    233 - -
          2.68618  4.42225  2.77519  2.73123  3.46354  2.40513  3.72494  3.29354  2.67741  2.69355  4.24690  2.90347  2.73739  3.18146  2.89801  2.37887  2.77519  2.98518  4.58477  3.61503
          0.03440  3.78275  4.50510  0.61958  0.77255  0.50803  0.92049
     50   2.90461  4.73382  3.04552  2.79894  3.22737  3.37639  1.34697  3.59324  2.64475  3.09758  4.13554  3.21090  3.92534  3.16474  2.91461  2.97686  3.20598  3.33033  4.69326  3.18130    234 - -
          2.68618  4.42225  2.77519  2.73123  3.46354  2.40513  3.72494  3.29354  2.67741  2.69355  4.24690  2.90347  2.73739  3.18146  2.89801  2.37887  2.77519  2.98518  4.58477  3.61503
          0.03440  3.78275  4.50510  0.61958  0.77255  0.50803  0.92049
     51   2.96127  4.40847  4.20260  3.81719  3.31647  3.96485  4.56370  1.19686  3.64332  1.92419  3.26913  4.07519  4.40713  4.00252  3.85030  3.45369  3.26312  1.85172  5.18672  3.91536    235 - -
          2.68618  4.42225  2.77519  2.73123  3.46354  2.40513  3.72494  3.29354  2.67741  2.69355  4.24690  2.90347  2.73739  3.18146  2.89801  2.37887  2.77519  2.98518  4.58477  3.61503
          0.03440  3.78275  4.50510  0.61958  0.77255  0.50803  0.92049
     52   2.87979  4.96512  2.45815  1.16062  4.30089  3.21946  3.80204  3.73699  2.67153  3.36993  4.35076  2.88995  3.82063  3.02144  3.06884  2.87320  3.18431  3.43121  5.48973  4.21500    236 - -
          2.68618  4.42225  2.77519  2.73123  3.46354  2.40513  3.72494  3.29354  2.67741  2.69355  4.24690  2.90347  2.73739  3.18146  2.89801  2.37887  2.77519  2.98518  4.58477  3.61503
          0.03440  3.78275  4.50510  0.61958  0.77255  0.50803  0.92049
     53   2.27535  4.19311  3.13261  2.94682  3.98794  2.92485  4.05790  3.49957  3.01434  3.22781  4.16338  3.18441  3.65679  3.37139  3.30139  1.23505  2.74923  3.05455  5.36829  4.07159    237 - -
          2.68618  4.42225  2.77519  2.73123  3.46354  2.40513  3.72494  3.29354  2.67741  2.69355  4.24690  2.90347  2.73739  3.18146  2.89801  2.37887  2.77519  2.98518  4.58477  3.61503
          0.03440  3.78275  4.50510  0.61958  0.77255  0.50803  0.92049
     54   2.89346  4.84838  3.06325  2.70499  4.21418  3.38984  3.71613  3.63841  1.16868  3.22456  4.19338  3.13251  3.89866  2.91462  2.42424  2.94286  3.15480  3.35215  5.30788  4.10860    238 - -
          2.68618  4.42225  2.77519  2.73123  3.46354  2.40513  3.72494  3.29354  2.67741  2.69355  4.24690  2.90347  2.73739  3.18146  2.89801  2.37887  2.77519  2.98518  4.58477  3.61503
          0.03440  3.78275  4.50510  0.61958  0.77255  0.50803  0.92049
     55   2.96127  4.40847  4.20260  3.81719  3.31647  3.96485  4.56370  1.19686  3.64332  1.92419  3.26913  4.07519  4.40713  4.00252  3.85030  3.45369  3.26312  1.85172  5.18672  3.91536    239 - -
          2.68618  4.42225  2.77519  2.73123  3.46354  2.40513  3.72494  3.29354  2.67741  2.69355  4.24690  2.90347  2.73739  3.18146  2.89801  2.37887  2.77519  2.98518  4.58477  3.61503
          0.03440  3.78275  4.50510  0.61958  0.77255  0.50803  0.92049
     56   3.12229  4.64763  3.70761  3.42250  2.30531  3.72699  3.58435  3.14443  3.28258  2.62098  3.82962  3.61630  4.20416  3.61026  3.48375  3.26712  3.40925  3.01110  3.94481  1.12934    240 - -
          2.68618  4.42225  2.77519  2.73123  3.46354  2.40513  3.72494  3.29354  2.67741  2.69355  4.24690  2.90347  2.73739  3.18146  2.89801  2.37887  2.77519  2.98518  4.58477  3.61503
          0.03440  3.78275  4.50510  0.61958  0.77255  0.50803  0.92049
     57   2.89346  4.84838  3.06325  2.70499  4.21418  3.38984  3.71613  3.63841  1.16868  3.22456  4.19338  3.13251  3.89866  2.91462  2.42424  2.94286  3.15480  3.35215  5.30788  4.10860    241 - -
          2.68618  4.42225  2.77519  2.73123  3.46354  2.40513  3.72494  3.29354  2.67741  2.69355  4.24690  2.90347  2.73739  3.18146  2.89801  2.37887  2.77519  2.98518  4.58477  3.61503
          0.03440  3.78275  4.50510  0.61958  0.77255  0.47208  0.97737
     58   2.92141  4.48075  3.98232  3.57220  3.18310  3.78700  4.32202  2.35252  3.34326  1.78845  1.50457  3.85713  4.24832  3.72998  3.55576  3.26337  3.22604  2.35099  5.01478  3.77029    242 - -
          2.68618  4.42225  2.77519  2.73123  3.46354  2.40513  3.72494  3.29354  2.67741  2.69355  4.24690  2.90347  2.73739  3.18146  2.89801  2.37887  2.77519  2.98518  4.58477  3.61503
          0.03348  3.80937  4.53171  0.61958  0.77255  0.48576  0.95510
     59   2.92141  4.48075  3.98232  3.57220  3.18310  3.78700  4.32202  2.35252  3.34326  1.78845  1.50457  3.85713  4.24832  3.72998  3.55576  3.26337  3.22604  2.35099  5.01478  3.77029    243 - -
          2.68618  4.42225  2.77519  2.73123  3.46354  2.40513  3.72494  3.29354  2.67741  2.69355  4.24690  2.90347  2.73739  3.18146  2.89801  2.37887  2.77519  2.98518  4.58477  3.61503
          0.03348  3.80937  4.53171  0.61958  0.77255  0.48576  0.95510
     60   2.83358  4.81464  2.86432  2.61969  3.97435  3.32591  3.77688  3.59686  2.44529  3.10536  4.13660  3.07826  3.87948  1.35082  2.73005  2.88475  3.13136  3.33097  5.25841  3.94843    244 - -
          2.68618  4.42225  2.77519  2.73123  3.46354  2.40513  3.72494  3.29354  2.67741  2.69355  4.24690  2.90347  2.73739  3.18146  2.89801  2.37887  2.77519  2.98518  4.58477  3.61503
          0.03348  3.80937  4.53171  0.61958  0.77255  0.48576  0.95510
     61   2.59039  4.37045  3.25107  3.14329  4.28368  0.83351  4.26612  3.86916  3.31580  3.53097  4.50732  3.41573  3.75955  3.64521  3.55749  2.76075  3.06678  3.40980  5.39419  4.38394    245 - -
          2.68618  4.42225  2.77519  2.73123  3.46354  2.40513  3.72494  3.29354  2.67741  2.69355  4.24690  2.90347  2.73739  3.18146  2.89801  2.37887  2.77519  2.98518  4.58477  3.61503
          0.03348  3.80937  4.53171  0.61958  0.77255  0.48576  0.95510
     62   2.59039  4.37045  3.25107  3.14329  4.28368  0.83351  4.26612  3.86916  3.31580  3.53097  4.50732  3.41573  3.75955  3.64521  3.55749  2.76075  3.06678  3.40980  5.39419  4.38394    246 - -
          2.68618  4.42225  2.77519  2.73123  3.46354  2.40513  3.72494  3.29354  2.67741  2.69355  4.24690  2.90347  2.73739  3.18146  2.89801  2.37887  2.77519  2.98518  4.58477  3.61503
          0.03348  3.80937  4.53171  0.61958  0.77255  0.48576  0.95510
     63   2.75860  4.32017  4.03668  3.69928  3.50553  3.65703  4.51238  2.05857  3.56603  2.20461  3.48177  3.89881  4.22207  3.93103  3.78433  3.15772  3.12235  1.10867  5.27880  4.00583    247 - -
          2.68618  4.42225  2.77519  2.73123  3.46354  2.40513  3.72494  3.29354  2.67741  2.69355  4.24690  2.90347  2.73739  3.18146  2.89801  2.37887  2.77519  2.98518  4.58477  3.61503
          0.03348  3.80937  4.53171  0.61958  0.77255  0.48576  0.95510
     64   2.59039  4.37045  3.25107  3.14329  4.28368  0.83351  4.26612  3.86916  3.31580  3.53097  4.50732  3.41573  3.75955  3.64521  3.55749  2.76075  3.06678  3.40980  5.39419  4.38394    248 - -
          2.68618  4.42225  2.77519  2.73123  3.46354  2.40513  3.72494  3.29354  2.67741  2.69355  4.24690  2.90347  2.73739  3.18146  2.89801  2.37887  2.77519  2.98518  4.58477  3.61503
          0.03348  3.80937  4.53171  0.61958  0.77255  0.48576  0.95510
     65   2.98207  4.42024  4.24308  3.85767  3.33319  3.99593  4.59847  1.15979  3.68445  1.93388  3.28013  4.11192  4.43451  4.04014  3.88833  3.48632  3.28293  1.84853  5.20990  3.94174    249 - -
          2.68618  4.42225  2.77519  2.73123  3.46354  2.40513  3.72494  3.29354  2.67741  2.69355  4.24690  2.90347  2.73739  3.18146  2.89801  2.37887  2.77519  2.98518  4.58477  3.61503
          0.03348  3.80937  4.53171  0.61958  0.77255  0.48576  0.95510
     66   2.67235  4.43863  3.27298  3.10406  4.10210  3.12978  4.18563  3.63254  3.15619  3.26577  4.31393  3.41642  0.95378  3.54696  3.40771  2.83820  3.10929  3.28499  5.30473  4.22238    250 - -
          2.68618  4.42225  2.77519  2.73123  3.46354  2.40513  3.72494  3.29354  2.67741  2.69355  4.24690  2.90347  2.73739  3.18146  2.89801  2.37887  2.77519  2.98518  4.58477  3.61503
          0.03348  3.80937  4.53171  0.61958  0.77255  0.48576  0.95510
     67   2.38134  4.22579  3.37454  3.12532  3.91549  3.06671  4.14713  3.03503  3.06702  2.90069  3.95650  3.34386  3.76602  3.46540  3.32788  2.58206  1.28366  2.73678  5.35896  4.13255    251 - -
          2.68618  4.42225  2.77519  2.73123  3.46354  2.40513  3.72494  3.29354  2.67741  2.69355  4.24690  2.90347  2.73739  3.18146  2.89801  2.37887  2.77519  2.98518  4.58477  3.61503
          0.03348  3.80937  4.53171  0.61958  0.77255  0.48576  0.95510
     68   2.98207  4.42024  4.24308  3.85767  3.33319  3.99593  4.59847  1.15979  3.68445  1.93388  3.28013  4.11192  4.43451  4.04014  3.88833  3.48632  3.28293  1.84853  5.20990  3.94174    252 - -
          2.68618  4.42225  2.77519  2.73123  3.46354  2.40513  3.72494  3.29354  2.67741  2.69355  4.24690  2.90347  2.73739  3.18146  2.89801  2.37887  2.77519  2.98518  4.58477  3.61503
          0.03348  3.80937  4.53171  0.61958  0.77255  0.48576  0.95510
     69   2.91957  4.99622  3.29540  2.69721  4.39725  3.54507  3.56069  3.76499  1.56061  3.25594  4.13710  3.10793  3.93824  2.70815  1.62610  2.93415  3.10664  3.45820  5.33784  4.14805    253 - -
          2.68618  4.42225  2.77519  2.73123  3.46354  2.40513  3.72494  3.29354  2.67741  2.69355  4.24690  2.90347  2.73739  3.18146  2.89801  2.37887  2.77519  2.98518  4.58477  3.61503
          0.03348  3.80937  4.53171  0.61958  0.77255  0.48576  0.95510
     70   3.23507  4.63149  3.99741  3.68889  2.60774  3.66168  3.82699  3.25722  3.41293  2.66242  3.89382  3.85098  4.17452  3.80396  3.55197  3.43928  3.53260  3.14582  1.02287  2.61337    254 - -
          2.68618  4.42225  2.77519  2.73123  3.46354  2.40513  3.72494  3.29354  2.67741  2.69355  4.24690  2.90347  2.73739  3.18146  2.89801  2.37887  2.77519  2.98518  4.58477  3.61503
          0.03348  3.80937  4.53171  0.61958  0.77255  0.48576  0.95510
     71   2.51895  1.07808  4.02129  3.74762  3.75483  3.15398  4.40875  2.88944  3.57457  2.80717  3.92698  3.75147  3.85592  3.92343  3.70966  2.79024  2.98061  2.63799  5.18285  4.04258    255 - -
          2.68618  4.42225  2.77519  2.73123  3.46354  2.40513  3.72494  3.29354  2.67741  2.69355  4.24690  2.90347  2.73739  3.18146  2.89801  2.37887  2.77519  2.98518  4.58477  3.61503
          0.03348  3.80937  4.53171  0.61958  0.77255  0.48576  0.95510
     72   2.59039  4.37045  3.25107  3.14329  4.28368  0.83351  4.26612  3.86916  3.31580  3.53097  4.50732  3.41573  3.75955  3.64521  3.55749  2.76075  3.06678  3.40980  5.39419  4.38394    256 - -
          2.68618  4.42225  2.77519  2.73123  3.46354  2.40513  3.72494  3.29354  2.67741  2.69355  4.24690  2.90347  2.73739  3.18146  2.89801  2.37887  2.77519  2.98518  4.58477  3.61503
          0.03348  3.80937  4.53171  0.61958  0.77255  0.48576  0.95510
     73   1.10878  4.16308  3.40046  3.19046  3.99129  2.98896  4.21970  3.10756  3.20511  2.99187  4.03194  3.35541  3.72236  3.55245  3.45911  2.51457  2.78762  2.77301  5.42484  4.21837    257 - -
          2.68618  4.42225  2.77519  2.73123  3.46354  2.40513  3.72494  3.29354  2.67741  2.69355  4.24690  2.90347  2.73739  3.18146  2.89801  2.37887  2.77519  2.98518  4.58477  3.61503
          0.03348  3.80937  4.53171  0.61958  0.77255  0.48576  0.95510
     74   2.90069  4.99484  2.46554  1.11877  4.33359  3.23525  3.81851  3.77499  2.69126  3.40300  4.38136  2.90145  3.83730  3.03650  3.09236  2.89051  3.20497  3.46595  5.51722  4.24113    258 - -
          2.68618  4.42225  2.77519  2.73123  3.46354  2.40513  3.72494  3.29354  2.67741  2.69355  4.24690  2.90347  2.73739  3.18146  2.89801  2.37887  2.77519  2.98518  4.58477  3.61503
          0.03348  3.80937  4.53171  0.61958  0.77255  0.48576  0.95510
     75   2.59039  4.37045  3.25107  3.14329  4.28368  0.83351  4.26612  3.86916  3.31580  3.53097  4.50732  3.41573  3.75955  3.64521  3.55749  2.76075  3.06678  3.40980  5.39419  4.38394    259 - -
          2.68618  4.42225  2.77519  2.73123  3.46354  2.40513  3.72494  3.29354  2.67741  2.69355  4.24690  2.90347  2.73739  3.18146  2.89801  2.37887  2.77519  2.98518  4.58477  3.61503
          0.03348  3.80937  4.53171  0.61958  0.77255  0.48576  0.95510
     76   2.92409  5.03860  1.01300  2.30056  4.40776  3.16489  3.87913  3.98208  2.95192  3.60236  4.58048  2.85315  3.81341  3.11921  3.45837  2.89462  3.26184  3.62850  5.58854  4.29292    260 - -
          2.68618  4.42225  2.77519  2.73123  3.46354  2.40513  3.72494  3.29354  2.67741  2.69355  4.24690  2.90347  2.73739  3.18146  2.89801  2.37887  2.77519  2.98518  4.58477  3.61503
          0.03348  3.80937  4.53171  0.61958  0.77255  0.48576  0.95510
     77   3.15859  4.67313  3.74616  3.46498  2.29958  3.75745  3.59324  3.17685  3.32431  2.64676  3.85886  3.64760  4.23343  3.64552  3.52043  3.30113  3.44535  3.04461  3.94048  1.07760    261 - -
          2.68618  4.42225  2.77519  2.73123  3.46354  2.40513  3.72494  3.29354  2.67741  2.69355  4.24690  2.90347  2.73739  3.18146  2.89801  2.37887  2.77519  2.98518  4.58477  3.61503
          0.03348  3.80937  4.53171  0.61958  0.77255  0.48576  0.95510
     78   2.67341  4.66553  2.67780  2.55764  4.01936  3.14340  3.87404  3.71749  2.77320  3.37201  4.32873  1.27497  3.79284  3.14787  3.12469  2.74378  3.05392  3.34610  5.33276  3.97315    262 - -
          2.68618  4.42225  2.77519  2.73123  3.46354  2.40513  3.72494  3.29354  2.67741  2.69355  4.24690  2.90347  2.73739  3.18146  2.89801  2.37887  2.77519  2.98518  4.58477  3.61503
          0.03348  3.80937  4.53171  0.61958  0.77255  0.48576  0.95510
     79   2.75860  4.32017  4.03668  3.69928  3.50553  3.65703  4.51238  2.05857  3.56603  2.20461  3.48177  3.89881  4.22207  3.93103  3.78433  3.15772  3.12235  1.10867  5.27880  4.00583    263 - -
          2.68618  4.42225  2.77519  2.73123  3.46354  2.40513  3.72494  3.29354  2.67741  2.69355  4.24690  2.90347  2.73739  3.18146  2.89801  2.37887  2.77519  2.98518  4.58477  3.61503
          0.03348  3.80937  4.53171  0.61958  0.77255  0.48576  0.95510
     80   2.92141  4.48075  3.98232  3.57220  3.18310  3.78700  4.32202  2.35252  3.34326  1.78845  1.50457  3.85713  4.24832  3.72998  3.55576  3.26337  3.22604  2.35099  5.01478  3.77029    264 - -
          2.68618  4.42225  2.77519  2.73123  3.46354  2.40513  3.72494  3.29354  2.67741  2.69355  4.24690  2.90347  2.73739  3.18146  2.89801  2.37887  2.77519  2.98518  4.58477  3.61503
          0.03348  3.80937  4.53171  0.61958  0.77255  0.48576  0.95510
     81   2.75860  4.32017  4.03668  3.69928  3.50553  3.65703  4.51238  2.05857  3.56603  2.20461  3.48177  3.89881  4.22207  3.93103  3.78433  3.15772  3.12235  1.10867  5.27880  4.00583    265 - -
          2.68618  4.42225  2.77519  2.73123  3.46354  2.40513  3.72494  3.29354  2.67741  2.69355  4.24690  2.90347  2.73739  3.18146  2.89801  2.37887  2.77519  2.98518  4.58477  3.61503
          0.03348  3.80937  4.53171  0.61958  0.77255  0.48576  0.95510
     82   2.92141  4.48075  3.98232  3.57220  3.18310  3.78700  4.32202  2.35252  3.34326  1.78845  1.50457  3.85713  4.24832  3.72998  3.55576  3.26337  3.22604  2.35099  5.01478  3.77029    266 - -
          2.68618  4.42225  2.77519  2.73123  3.46354  2.40513  3.72494  3.29354  2.67741  2.69355  4.24690  2.90347  2.73739  3.18146  2.89801  2.37887  2.77519  2.98518  4.58477  3.61503
          0.03348  3.80937  4.53171  0.61958  0.77255  0.48576  0.95510
     83   2.90069  4.99484  2.46554  1.11877  4.33359  3.23525  3.81851  3.77499  2.69126  3.40300  4.38136  2.90145  3.83730  3.03650  3.09236  2.89051  3.20497  3.46595  5.51722  4.24113    267 - -
          2.68618  4.42225  2.77519  2.73123  3.46354  2.40513  3.72494  3.29354  2.67741  2.69355  4.24690  2.90347  2.73739  3.18146  2.89801  2.37887  2.77519  2.98518  4.58477  3.61503
          0.03348  3.80937  4.53171  0.61958  0.77255  0.48576  0.95510
     84   3.08576  4.56756  4.08741  3.72846  3.11412  3.90063  4.40403  2.31654  3.49676  0.95711  3.15949  4.00987  4.34786  3.88027  3.68257  3.46624  3.38346  2.33719  4.96903  3.67730    268 - -
          2.68618  4.42225  2.77519  2.73123  3.46354  2.40513  3.72494  3.29354  2.67741  2.69355  4.24690  2.90347  2.73739  3.18146  2.89801  2.37887  2.77519  2.98518  4.58477  3.61503
          0.03348  3.80937  4.53171  0.61958  0.77255  0.48576  0.95510
     85   3.08576  4.56756  4.08741  3.72846  3.11412  3.90063  4.40403  2.31654  3.49676  0.95711  3.15949  4.00987  4.34786  3.88027  3.68257  3.46624  3.38346  2.33719  4.96903  3.67730    269 - -
          2.68618  4.42225  2.77519  2.73123  3.46354  2.40513  3.72494  3.29354  2.67741  2.69355  4.24690  2.90347  2.73739  3.18146  2.89801  2.37887  2.77519  2.98518  4.58477  3.61503
          0.03348  3.80937  4.53171  0.61958  0.77255  0.48576  0.95510
     86   2.59039  4.37045  3.25107  3.14329  4.28368  0.83351  4.26612  3.86916  3.31580  3.53097  4.50732  3.41573  3.75955  3.64521  3.55749  2.76075  3.06678  3.40980  5.39419  4.38394    270 - -
          2.68618  4.42225  2.77519  2.73123  3.46354  2.40513  3.72494  3.29354  2.67741  2.69355  4.24690  2.90347  2.73739  3.18146  2.89801  2.37887  2.77519  2.98518  4.58477  3.61503
          0.03348  3.80937  4.53171  0.61958  0.77255  0.48576  0.95510
     87   2.67235  4.43863  3.27298  3.10406  4.10210  3.12978  4.18563  3.63254  3.15619  3.26577  4.31393  3.41642  0.95378  3.54696  3.40771  2.83820  3.10929  3.28499  5.30473  4.22238    271 - -
          2.68618  4.42225  2.77519  2.73123  3.46354  2.40513  3.72494  3.29354  2.67741  2.69355  4.24690  2.90347  2.73739  3.18146  2.89801  2.37887  2.77519  2.98518  4.58477  3.61503
          0.03348  3.80937  4.53171  0.61958  0.77255  0.48576  0.95510
     88   2.28641  4.20518  3.15392  2.96819  4.01412  2.93634  4.07910  3.52884  3.03763  3.25451  4.18693  3.20219  3.67025  3.39224  3.32464  1.19039  2.76207  3.07784  5.39200  4.09764    272 - -
          2.68618  4.42225  2.77519  2.73123  3.46354  2.40513  3.72494  3.29354  2.67741  2.69355  4.24690  2.90347  2.73739  3.18146  2.89801  2.37887  2.77519  2.98518  4.58477  3.61503
          0.03348  3.80937  4.53171  0.61958  0.77255  0.48576  0.95510
     89   3.08576  4.56756  4.08741  3.72846  3.11412  3.90063  4.40403  2.31654  3.49676  0.95711  3.15949  4.00987  4.34786  3.88027  3.68257  3.46624  3.38346  2.33719  4.96903  3.67730    273 - -
          2.68618  4.42225  2.77519  2.73123  3.46354  2.40513  3.72494  3.29354  2.67741  2.69355  4.24690  2.90347  2.73739  3.18146  2.89801  2.37887  2.77519  2.98518  4.58477  3.61503
          0.03348  3.80937  4.53171  0.61958  0.77255  0.48576  0.95510
     90   2.90069  4.99484  2.46554  1.11877  4.33359  3.23525  3.81851  3.77499  2.69126  3.40300  4.38136  2.90145  3.83730  3.03650  3.09236  2.89051  3.20497  3.46595  5.51722  4.24113    274 - -
          2.68618  4.42225  2.77519  2.73123  3.46354  2.40513  3.72494  3.29354  2.67741  2.69355  4.24690  2.90347  2.73739  3.18146  2.89801  2.37887  2.77519  2.98518  4.58477  3.61503
          0.03348  3.80937  4.53171  0.61958  0.77255  0.48576  0.95510
     91   2.92409  5.03860  1.01300  2.30056  4.40776  3.16489  3.87913  3.98208  2.95192  3.60236  4.58048  2.85315  3.81341  3.11921  3.45837  2.89462  3.26184  3.62850  5.58854  4.29292    275 - -
          2.68618  4.42225  2.77519  2.73123  3.46354  2.40513  3.72494  3.29354  2.67741  2.69355  4.24690  2.90347  2.73739  3.18146  2.89801  2.37887  2.77519  2.98518  4.58477  3.61503
          0.03348  3.80937  4.53171  0.61958  0.77255  0.48576  0.95510
     92   3.08576  4.56756  4.08741  3.72846  3.11412  3.90063  4.40403  2.31654  3.49676  0.95711  3.15949  4.00987  4.34786  3.88027  3.68257  3.46624  3.38346  2.33719  4.96903  3.67730    276 - -
          2.68618  4.42225  2.77519  2.73123  3.46354  2.40513  3.72494  3.29354  2.67741  2.69355  4.24690  2.90347  2.73739  3.18146  2.89801  2.37887  2.77519  2.98518  4.58477  3.61503
          0.03348  3.80937  4.53171  0.61958  0.77255  0.48576  0.95510
     93   3.18008  4.60097  4.15167  3.85538  1.12104  3.88221  3.85279  2.71292  3.76427  2.09828  3.45337  3.94887  4.34322  3.95007  3.89957  3.45248  3.48170  2.69872  4.12291  2.49878    277 - -
          2.68618  4.42225  2.77519  2.73123  3.46354  2.40513  3.72494  3.29354  2.67741  2.69355  4.24690  2.90347  2.73739  3.18146  2.89801  2.37887  2.77519  2.98518  4.58477  3.61503
          0.03348  3.80937  4.53171  0.61958  0.77255  0.48576  0.95510
     94   2.67341  4.66553  2.67780  2.55764  4.01936  3.14340  3.87404  3.71749  2.77320  3.37201  4.32873  1.27497  3.79284  3.14787  3.12469  2.74378  3.05392  3.34610  5.33276  3.97315    278 - -
          2.68618  4.42225  2.77519  2.73123  3.46354  2.40513  3.72494  3.29354  2.67741  2.69355  4.24690  2.90347  2.73739  3.18146  2.89801  2.37887  2.77519  2.98518  4.58477  3.61503
          0.03348  3.80937  4.53171  0.61958  0.77255  0.48576  0.95510
     95   3.18008  4.60097  4.15167  3.85538  1.12104  3.88221  3.85279  2.71292  3.76427  2.09828  3.45337  3.94887  4.34322  3.95007  3.89957  3.45248  3.48170  2.69872  4.12291  2.49878    279 - -
          2.68618  4.42225  2.77519  2.73123  3.46354  2.40513  3.72494  3.29354  2.67741  2.69355  4.24690  2.90347  2.73739  3.18146  2.89801  2.37887  2.77519  2.98518  4.58477  3.61503
          0.03348  3.80937  4.53171  0.61958  0.77255  0.48576  0.95510
     96   2.51895  1.07808  4.02129  3.74762  3.75483  3.15398  4.40875  2.88944  3.57457  2.80717  3.92698  3.75147  3.85592  3.92343  3.70966  2.79024  2.98061  2.63799  5.18285  4.04258    280 - -
          2.68618  4.42225  2.77519  2.73123  3.46354  2.40513  3.72494  3.29354  2.67741  2.69355  4.24690  2.90347  2.73739  3.18146  2.89801  2.37887  2.77519  2.98518  4.58477  3.61503
          0.03348  3.80937  4.53171  0.61958  0.77255  0.48576  0.95510
     97   2.28641  4.20518  3.15392  2.96819  4.01412  2.93634  4.07910  3.52884  3.03763  3.25451  4.18693  3.20219  3.67025  3.39224  3.32464  1.19039  2.76207  3.07784  5.39200  4.09764    281 - -
          2.68618  4.42225  2.77519  2.73123  3.46354  2.40513  3.72494  3.29354  2.67741  2.69355  4.24690  2.90347  2.73739  3.18146  2.89801  2.37887  2.77519  2.98518  4.58477  3.61503
          0.03348  3.80937  4.53171  0.61958  0.77255  0.48576  0.95510
     98   2.93671  4.77754  3.42118  2.94738  4.11615  3.43499  3.78286  3.65465  2.21827  3.18220  4.18539  3.31125  3.94187  3.00752  1.07949  3.02474  3.20779  3.38168  5.22562  4.05859    282 - -
          2.68618  4.42225  2.77519  2.73123  3.46354  2.40513  3.72494  3.29354  2.67741  2.69355  4.24690  2.90347  2.73739  3.18146  2.89801  2.37887  2.77519  2.98518  4.58477  3.61503
          0.03348  3.80937  4.53171  0.61958  0.77255  0.48576  0.95510
     99   2.91641  4.87479  3.08805  2.72320  4.24675  3.41116  3.72791  3.67239  1.12825  3.25203  4.21824  3.14996  3.91711  2.92399  2.42488  2.96335  3.17511  3.38422  5.32849  4.13266    283 - -
          2.68618  4.42225  2.77519  2.73123  3.46354  2.40513  3.72494  3.29354  2.67741  2.69355  4.24690  2.90347  2.73739  3.18146  2.89801  2.37887  2.77519  2.98518  4.58477  3.61503
          0.03348  3.80937  4.53171  0.61958  0.77255  0.48576  0.95510
    100   3.18008  4.60097  4.15167  3.85538  1.12104  3.88221  3.85279  2.71292  3.76427  2.09828  3.45337  3.94887  4.34322  3.95007  3.89957  3.45248  3.48170  2.69872  4.12291  2.49878    284 - -
          2.68618  4.42225  2.77519  2.73123  3.46354  2.40513  3.72494  3.29354  2.67741  2.69355  4.24690  2.90347  2.73739  3.18146  2.89801  2.37887  2.77519  2.98518  4.58477  3.61503
          0.03348  3.80937  4.53171  0.61958  0.77255  0.48576  0.95510
    101   2.28641  4.20518  3.15392  2.96819  4.01412  2.93634  4.07910  3.52884  3.03763  3.25451  4.18693  3.20219  3.67025  3.39224  3.32464  1.19039  2.76207  3.07784  5.39200  4.09764    285 - -
          2.68618  4.42225  2.77519  2.73123  3.46354  2.40513  3.72494  3.29354  2.67741  2.69355  4.24690  2.90347  2.73739  3.18146  2.89801  2.37887  2.77519  2.98518  4.58477  3.61503
          0.03348  3.80937  4.53171  0.61958  0.77255  0.48576  0.95510
    102   3.08576  4.56756  4.08741  3.72846  3.11412  3.90063  4.40403  2.31654  3.49676  0.95711  3.15949  4.00987  4.34786  3.88027  3.68257  3.46624  3.38346  2.33719  4.96903  3.67730    286 - -
          2.68618  4.42225  2.77519  2.73123  3.46354  2.40513  3.72494  3.29354  2.67741  2.69355  4.24690  2.90347  2.73739  3.18146  2.89801  2.37887  2.77519  2.98518  4.58477  3.61503
          0.03348  3.80937  4.53171  0.61958  0.77255  0.48576  0.95510
    103   2.91641  4.87479  3.08805  2.72320  4.24675  3.41116  3.72791  3.67239  1.12825  3.25203  4.21824  3.14996  3.91711  2.92399  2.42488  2.96335  3.17511  3.38422  5.32849  4.13266    287 - -
          2.68618  4.42225  2.77519  2.73123  3.46354  2.40513  3.72494  3.29354  2.67741  2.69355  4.24690  2.90347  2.73739  3.18146  2.89801  2.37887  2.77519  2.98518  4.58477  3.61503
          0.03348  3.80937  4.53171  0.61958  0.77255  0.48576  0.95510
    104   2.38134  4.22579  3.37454  3.12532  3.91549  3.06671  4.14713  3.03503  3.06702  2.90069  3.95650  3.34386  3.76602  3.46540  3.32788  2.58206  1.28366  2.73678  5.35896  4.13255    288 - -
          2.68618  4.42225  2.77519  2.73123  3.46354  2.40513  3.72494  3.29354  2.67741  2.69355  4.24690  2.90347  2.73739  3.18146  2.89801  2.37887  2.77519  2.98518  4.58477  3.61503
          0.03348  3.80937  4.53171  0.61958  0.77255  0.48576  0.95510
    105   2.80952  4.32438  4.18147  3.76044  3.44445  3.84534  4.55346  1.87701  3.60254  2.08063  3.36692  3.98397  4.33680  3.95476  3.83581  3.26790  3.13786  1.17963  5.28853  4.00891    289 - -
          2.68618  4.42225  2.77519  2.73123  3.46354  2.40513  3.72494  3.29354  2.67741  2.69355  4.24690  2.90347  2.73739  3.18146  2.89801  2.37887  2.77519  2.98518  4.58477  3.61503
          0.03348  3.80937  4.53171  0.61958  0.77255  0.48576  0.95510
    106   3.08576  4.56756  4.08741  3.72846  3.11412  3.90063  4.40403  2.31654  3.49676  0.95711  3.15949  4.00987  4.34786  3.88027  3.68257  3.46624  3.38346  2.33719  4.96903  3.67730    290 - -
          2.68618  4.42225  2.77519  2.73123  3.46354  2.40513  3.72494  3.29354  2.67741  2.69355  4.24690  2.90347  2.73739  3.18146  2.89801  2.37887  2.77519  2.98518  4.58477  3.61503
          0.03348  3.80937  4.53171  0.61958  0.77255  0.48576  0.95510
    107   3.08576  4.56756  4.08741  3.72846  3.11412  3.90063  4.40403  2.31654  3.49676  0.95711  3.15949  4.00987  4.34786  3.88027  3.68257  3.46624  3.38346  2.33719  4.96903  3.67730    291 - -
          2.68618  4.42225  2.77519  2.73123  3.46354  2.40513  3.72494  3.29354  2.67741  2.69355  4.24690  2.90347  2.73739  3.18146  2.89801  2.37887  2.77519  2.98518  4.58477  3.61503
          0.03348  3.80937  4.53171  0.61958  0.77255  0.48576  0.95510
    108   3.08576  4.56756  4.08741  3.72846  3.11412  3.90063  4.40403  2.31654  3.49676  0.95711  3.15949  4.00987  4.34786  3.88027  3.68257  3.46624  3.38346  2.33719  4.96903  3.67730    292 - -
          2.68618  4.42225  2.77519  2.73123  3.46354  2.40513  3.72494  3.29354  2.67741  2.69355  4.24690  2.90347  2.73739  3.18146  2.89801  2.37887  2.77519  2.98518  4.58477  3.61503
          0.03348  3.80937  4.53171  0.61958  0.77255  0.48576  0.95510
    109   1.10878  4.16308  3.40046  3.19046  3.99129  2.98896  4.21970  3.10756  3.20511  2.99187  4.03194  3.35541  3.72236  3.55245  3.45911  2.51457  2.78762  2.77301  5.42484  4.21837    293 - -
          2.68618  4.42225  2.77519  2.73123  3.46354  2.40513  3.72494  3.29354  2.67741  2.69355  4.24690  2.90347  2.73739  3.18146  2.89801  2.37887  2.77519  2.98518  4.58477  3.61503
          0.03348  3.80937  4.53171  0.61958  0.77255  0.48576  0.95510
    110   2.92409  5.03860  1.01300  2.30056  4.40776  3.16489  3.87913  3.98208  2.95192  3.60236  4.58048  2.85315  3.81341  3.11921  3.45837  2.89462  3.26184  3.62850  5.58854  4.29292    294 - -
          2.68618  4.42225  2.77519  2.73123  3.46354  2.40513  3.72494  3.29354  2.67741  2.69355  4.24690  2.90347  2.73739  3.18146  2.89801  2.37887  2.77519  2.98518  4.58477  3.61503
          0.03348  3.80937  4.53171  0.61958  0.77255  0.48576  0.95510
    111   2.83358  4.81464  2.86432  2.61969  3.97435  3.32591  3.77688  3.59686  2.44529  3.10536  4.13660  3.07826  3.87948  1.35082  2.73005  2.88475  3.13136  3.33097  5.25841  3.94843    295 - -
          2.68618  4.42225  2.77519  2.73123  3.46354  2.40513  3.72494  3.29354  2.67741  2.69355  4.24690  2.90347  2.73739  3.18146  2.89801  2.37887  2.77519  2.98518  4.58477  3.61503
          0.03348  3.80937  4.53171  0.61958  0.77255  0.48576  0.95510
    112   2.92141  4.48075  3.98232  3.57220  3.18310  3.78700  4.32202  2.35252  3.34326  1.78845  1.50457  3.85713  4.24832  3.72998  3.55576  3.26337  3.22604  2.35099  5.01478  3.77029    296 - -
          2.68618  4.42225  2.77519  2.73123  3.46354  2.40513  3.72494  3.29354  2.67741  2.69355  4.24690  2.90347  2.73739  3.18146  2.89801  2.37887  2.77519  2.98518  4.58477  3.61503
          0.03348  3.80937  4.53171  0.61958  0.77255  0.48576  0.95510
    113   2.98207  4.42024  4.24308  3.85767  3.33319  3.99593  4.59847  1.15979  3.68445  1.93388  3.28013  4.11192  4.43451  4.04014  3.88833  3.48632  3.28293  1.84853  5.20990  3.94174    297 - -
          2.68618  4.42225  2.77519  2.73123  3.46354  2.40513  3.72494  3.29354  2.67741  2.69355  4.24690  2.90347  2.73739  3.18146  2.89801  2.37887  2.77519  2.98518  4.58477  3.61503
          0.03348  3.80937  4.53171  0.61958  0.77255  0.48576  0.95510
    114   2.28641  4.20518  3.15392  2.96819  4.01412  2.93634  4.07910  3.52884  3.03763  3.25451  4.18693  3.20219  3.67025  3.39224  3.32464  1.19039  2.76207  3.07784  5.39200  4.09764    298 - -
          2.68618  4.42225  2.77519  2.73123  3.46354  2.40513  3.72494  3.29354  2.67741  2.69355  4.24690  2.90347  2.73739  3.18146  2.89801  2.37887  2.77519  2.98518  4.58477  3.61503
          0.03348  3.80937  4.53171  0.61958  0.77255  0.48576  0.95510
    115   2.93671  4.77754  3.42118  2.94738  4.11615  3.43499  3.78286  3.65465  2.21827  3.18220  4.18539  3.31125  3.94187  3.00752  1.07949  3.02474  3.20779  3.38168  5.22562  4.05859    299 - -
          2.68618  4.42225  2.77519  2.73123  3.46354  2.40513  3.72494  3.29354  2.67741  2.69355  4.24690  2.90347  2.73739  3.18146  2.89801  2.37887  2.77519  2.98518  4.58477  3.61503
          0.03348  3.80937  4.53171  0.61958  0.77255  0.48576  0.95510
    116   2.98207  4.42024  4.24308  3.85767  3.33319  3.99593  4.59847  1.15979  3.68445  1.93388  3.28013  4.11192  4.43451  4.04014  3.88833  3.48632  3.28293  1.84853  5.20990  3.94174    300 - -
          2.68618  4.42225  2.77519  2.73123  3.46354  2.40513  3.72494  3.29354  2.67741  2.69355  4.24690  2.90347  2.73739  3.18146  2.89801  2.37887  2.77519  2.98518  4.58477  3.61503
          0.03348  3.80937  4.53171  0.61958  0.77255  0.48576  0.95510
    117   2.90069  4.99484  2.46554  1.11877  4.33359  3.23525  3.81851  3.77499  2.69126  3.40300  4.38136  2.90145  3.83730  3.03650  3.09236  2.89051  3.20497  3.46595  5.51722  4.24113    301 - -
          2.68618  4.42225  2.77519  2.73123  3.46354  2.40513  3.72494  3.29354  2.67741  2.69355  4.24690  2.90347  2.73739  3.18146  2.89801  2.37887  2.77519  2.98518  4.58477  3.61503
          0.03348  3.80937  4.53171  0.61958  0.77255  0.48576  0.95510
    118   3.15859  4.67313  3.74616  3.46498  2.29958  3.75745  3.59324  3.17685  3.32431  2.64676  3.85886  3.64760  4.23343  3.64552  3.52043  3.30113  3.44535  3.04461  3.94048  1.07760    302 - -
          2.68618  4.42225  2.77519  2.73123  3.46354  2.40513  3.72494  3.29354  2.67741  2.69355  4.24690  2.90347  2.73739  3.18146  2.89801  2.37887  2.77519  2.98518  4.58477  3.61503
          0.03348  3.80937  4.53171  0.61958  0.77255  0.48576  0.95510
    119   2.98207  4.42024  4.24308  3.85767  3.33319  3.99593  4.59847  1.15979  3.68445  1.93388  3.28013  4.11192  4.43451  4.04014  3.88833  3.48632  3.28293  1.84853  5.20990  3.94174    303 - -
          2.68618  4.42225  2.77519  2.73123  3.46354  2.40513  3.72494  3.29354  2.67741  2.69355  4.24690  2.90347  2.73739  3.18146  2.89801  2.37887  2.77519  2.98518  4.58477  3.61503
          0.03348  3.80937  4.53171  0.61958  0.77255  0.48576  0.95510
    120   2.93018  4.75653  3.06821  2.82316  3.24362  3.39685  1.28293  3.62315  2.66810  3.12453  4.16365  3.23450  3.94663  3.18897  2.93691  3.00185  3.23198  3.35962  4.70930  3.19654    304 - -
          2.68618  4.42225  2.77519  2.73123  3.46354  2.40513  3.72494  3.29354  2.67741  2.69355  4.24690  2.90347  2.73739  3.18146  2.89801  2.37887  2.77519  2.98518  4.58477  3.61503
          0.03348  3.80937  4.53171  0.61958  0.77255  0.48576  0.95510
    121   2.28641  4.20518  3.15392  2.96819  4.01412  2.93634  4.07910  3.52884  3.03763  3.25451  4.18693  3.20219  3.67025  3.39224  3.32464  1.19039  2.76207  3.07784  5.39200  4.09764    305 - -
          2.68618  4.42225  2.77519  2.73123  3.46354  2.40513  3.72494  3.29354  2.67741  2.69355  4.24690  2.90347  2.73739  3.18146  2.89801  2.37887  2.77519  2.98518  4.58477  3.61503
          0.03348  3.80937  4.53171  0.61958  0.77255  0.48576  0.95510
    122   2.91641  4.87479  3.08805  2.72320  4.24675  3.41116  3.72791  3.67239  1.12825  3.25203  4.21824  3.14996  3.91711  2.92399  2.42488  2.96335  3.17511  3.38422  5.32849  4.13266    306 - -
          2.68618  4.42225  2.77519  2.73123  3.46354  2.40513  3.72494  3.29354  2.67741  2.69355  4.24690  2.90347  2.73739  3.18146  2.89801  2.37887  2.77519  2.98518  4.58477  3.61503
          0.03348  3.80937  4.53171  0.61958  0.77255  0.48576  0.95510
    123   2.67341  4.66553  2.67780  2.55764  4.01936  3.14340  3.87404  3.71749  2.77320  3.37201  4.32873  1.27497  3.79284  3.14787  3.12469  2.74378  3.05392  3.34610  5.33276  3.97315    307 - -
          2.68618  4.42225  2.77519  2.73123  3.46354  2.40513  3.72494  3.29354  2.67741  2.69355  4.24690  2.90347  2.73739  3.18146  2.89801  2.37887  2.77519  2.98518  4.58477  3.61503
          0.03348  3.80937  4.53171  0.61958  0.77255  0.48576  0.95510
    124   3.18008  4.60097  4.15167  3.85538  1.12104  3.88221  3.85279  2.71292  3.76427  2.09828  3.45337  3.94887  4.34322  3.95007  3.89957  3.45248  3.48170  2.69872  4.12291  2.49878    308 - -
          2.68618  4.42225  2.77519  2.73123  3.46354  2.40513  3.72494  3.29354  2.67741  2.69355  4.24690  2.90347  2.73739  3.18146  2.89801  2.37887  2.77519  2.98518  4.58477  3.61503
          0.03348  3.80937  4.53171  0.61958  0.77255  0.48576  0.95510
    125   2.98207  4.42024  4.24308  3.85767  3.33319  3.99593  4.59847  1.15979  3.68445  1.93388  3.28013  4.11192  4.43451  4.04014  3.88833  3.48632  3.28293  1.84853  5.20990  3.94174    309 - -
          2.68618  4.42225  2.77519  2.73123  3.46354  2.40513  3.72494  3.29354  2.67741  2.69355  4.24690  2.90347  2.73739  3.18146  2.89801  2.37887  2.77519  2.98518  4.58477  3.61503
          0.03348  3.80937  4.53171  0.61958  0.77255  0.48576  0.95510
    126   2.93018  4.75653  3.06821  2.82316  3.24362  3.39685  1.28293  3.62315  2.66810  3.12453  4.16365  3.23450  3.94663  3.18897  2.93691  3.00185  3.23198  3.35962  4.70930  3.19654    310 - -
          2.68618  4.42225  2.77519  2.73123  3.46354  2.40513  3.72494  3.29354  2.67741  2.69355  4.24690  2.90347  2.73739  3.18146  2.89801  2.37887  2.77519  2.98518  4.58477  3.61503
          0.03348  3.80937  4.53171  0.61958  0.77255  0.48576  0.95510
    127   2.93671  4.77754  3.42118  2.94738  4.11615  3.43499  3.78286  3.65465  2.21827  3.18220  4.18539  3.31125  3.94187  3.00752  1.07949  3.02474  3.20779  3.38168  5.22562  4.05859    311 - -
          2.68618  4.42225  2.77519  2.73123  3.46354  2.40513  3.72494  3.29354  2.67741  2.69355  4.24690  2.90347  2.73739  3.18146  2.89801  2.37887  2.77519  2.98518  4.58477  3.61503
          0.03348  3.80937  4.53171  0.61958  0.77255  0.48576  0.95510
    128   2.92409  5.03860  1.01300  2.30056  4.40776  3.16489  3.87913  3.98208  2.95192  3.60236  4.58048  2.85315  3.81341  3.11921  3.45837  2.89462  3.26184  3.62850  5.58854  4.29292    312 - -
          2.68618  4.42225  2.77519  2.73123  3.46354  2.40513  3.72494  3.29354  2.67741  2.69355  4.24690  2.90347  2.73739  3.18146  2.89801  2.37887  2.77519  2.98518  4.58477  3.61503
          0.03348  3.80937  4.53171  0.61958  0.77255  0.48576  0.95510
    129   2.75860  4.32017  4.03668  3.69928  3.50553  3.65703  4.51238  2.05857  3.56603  2.20461  3.48177  3.89881  4.22207  3.93103  3.78433  3.15772  3.12235  1.10867  5.27880  4.00583    313 - -
          2.68618  4.42225  2.77519  2.73123  3.46354  2.40513  3.72494  3.29354  2.67741  2.69355  4.24690  2.90347  2.73739  3.18146  2.89801  2.37887  2.77519  2.98518  4.58477  3.61503
          0.03348  3.80937  4.53171  0.61958  0.77255  0.48576  0.95510
    130   2.91641  4.87479  3.08805  2.72320  4.24675  3.41116  3.72791  3.67239  1.12825  3.25203  4.21824  3.14996  3.91711  2.92399  2.42488  2.96335  3.17511  3.38422  5.32849  4.13266    314 - -
          2.68618  4.42225  2.77519  2.73123  3.46354  2.40513  3.72494  3.29354  2.67741  2.69355  4.24690  2.90347  2.73739  3.18146  2.89801  2.37887  2.77519  2.98518  4.58477  3.61503
          0.03348  3.80937  4.53171  0.61958  0.77255  0.48576  0.95510
    131   2.67235  4.43863  3.27298  3.10406  4.10210  3.12978  4.18563  3.63254  3.15619  3.26577  4.31393  3.41642  0.95378  3.54696  3.40771  2.83820  3.10929  3.28499  5.30473  4.22238    315 - -
          2.68618  4.42225  2.77519  2.73123  3.46354  2.40513  3.72494  3.29354  2.67741  2.69355  4.24690  2.90347  2.73739  3.18146  2.89801  2.37887  2.77519  2.98518  4.58477  3.61503
          0.03348  3.80937  4.53171  0.61958  0.77255  0.48576  0.95510
    132   2.92409  5.03860  1.01300  2.30056  4.40776  3.16489  3.87913  3.98208  2.95192  3.60236  4.58048  2.85315  3.81341  3.11921  3.45837  2.89462  3.26184  3.62850  5.58854  4.29292    316 - -
          2.68618  4.42225  2.77519  2.73123  3.46354  2.40513  3.72494  3.29354  2.67741  2.69355  4.24690  2.90347  2.73739  3.18146  2.89801  2.37887  2.77519  2.98518  4.58477  3.61503
          0.03348  3.80937  4.53171  0.61958  0.77255  0.48576  0.95510
    133   2.67341  4.66553  2.67780  2.55764  4.01936  3.14340  3.87404  3.71749  2.77320  3.37201  4.32873  1.27497  3.79284  3.14787  3.12469  2.74378  3.05392  3.34610  5.33276  3.97315    317 - -
          2.68618  4.42225  2.77519  2.73123  3.46354  2.40513  3.72494  3.29354  2.67741  2.69355  4.24690  2.90347  2.73739  3.18146  2.89801  2.37887  2.77519  2.98518  4.58477  3.61503
          0.03348  3.80937  4.53171  0.61958  0.77255  0.48576  0.95510
    134   3.18008  4.60097  4.15167  3.85538  1.12104  3.88221  3.85279  2.71292  3.76427  2.09828  3.45337  3.94887  4.34322  3.95007  3.89957  3.45248  3.48170  2.69872  4.12291  2.49878    318 - -
          2.68618  4.42225  2.77519  2.73123  3.46354  2.40513  3.72494  3.29354  2.67741  2.69355  4.24690  2.90347  2.73739  3.18146  2.89801  2.37887  2.77519  2.98518  4.58477  3.61503
          0.03348  3.80937  4.53171  0.61958  0.77255  0.48576  0.95510
    135   3.08576  4.56756  4.08741  3.72846  3.11412  3.90063  4.40403  2.31654  3.49676  0.95711  3.15949  4.00987  4.34786  3.88027  3.68257  3.46624  3.38346  2.33719  4.96903  3.67730    319 - -
          2.68618  4.42225  2.77519  2.73123  3.46354  2.40513  3.72494  3.29354  2.67741  2.69355  4.24690  2.90347  2.73739  3.18146  2.89801  2.37887  2.77519  2.98518  4.58477  3.61503
          0.03348  3.80937  4.53171  0.61958  0.77255  0.48576  0.95510
    136   2.92141  4.48075  3.98232  3.57220  3.18310  3.78700  4.32202  2.35252  3.34326  1.78845  1.50457  3.85713  4.24832  3.72998  3.55576  3.26337  3.22604  2.35099  5.01478  3.77029    320 - -
          2.68618  4.42225  2.77519  2.73123  3.46354  2.40513  3.72494  3.29354  2.67741  2.69355  4.24690  2.90347  2.73739  3.18146  2.89801  2.37887  2.77519  2.98518  4.58477  3.61503
          0.03348  3.80937  4.53171  0.61958  0.77255  0.48576  0.95510
    137   2.59039  4.37045  3.25107  3.14329  4.28368  0.83351  4.26612  3.86916  3.31580  3.53097  4.50732  3.41573  3.75955  3.64521  3.55749  2.76075  3.06678  3.40980  5.39419  4.38394    321 - -
          2.68618  4.42225  2.77519  2.73123  3.46354  2.40513  3.72494  3.29354  2.67741  2.69355  4.24690  2.90347  2.73739  3.18146  2.89801  2.37887  2.77519  2.98518  4.58477  3.61503
          0.03348  3.80937  4.53171  0.61958  0.77255  0.48576  0.95510
    138   3.08576  4.56756  4.08741  3.72846  3.11412  3.90063  4.40403  2.31654  3.49676  0.95711  3.15949  4.00987  4.34786  3.88027  3.68257  3.46624  3.38346  2.33719  4.96903  3.67730    322 - -
          2.68618  4.42225  2.77519  2.73123  3.46354  2.40513  3.72494  3.29354  2.67741  2.69355  4.24690  2.90347  2.73739  3.18146  2.89801  2.37887  2.77519  2.98518  4.58477  3.61503
          0.03348  3.80937  4.53171  0.61958  0.77255  0.48576  0.95510
    139   2.59039  4.37045  3.25107  3.14329  4.28368  0.83351  4.26612  3.86916  3.31580  3.53097  4.50732  3.41573  3.75955  3.64521  3.55749  2.76075  3.06678  3.40980  5.39419  4.38394    323 - -
          2.68618  4.42225  2.77519  2.73123  3.46354  2.40513  3.72494  3.29354  2.67741  2.69355  4.24690  2.90347  2.73739  3.18146  2.89801  2.37887  2.77519  2.98518  4.58477  3.61503
          0.03348  3.80937  4.53171  0.61958  0.77255  0.48576  0.95510
    140   2.91641  4.87479  3.08805  2.72320  4.24675  3.41116  3.72791  3.67239  1.12825  3.25203  4.21824  3.14996  3.91711  2.92399  2.42488  2.96335  3.17511  3.38422  5.32849  4.13266    324 - -
          2.68618  4.42225  2.77519  2.73123  3.46354  2.40513  3.72494  3.29354  2.67741  2.69355  4.24690  2.90347  2.73739  3.18146  2.89801  2.37887  2.77519  2.98518  4.58477  3.61503
          0.03348  3.80937  4.53171  0.61958  0.77255  0.48576  0.95510
    141   2.91641  4.87479  3.08805  2.72320  4.24675  3.41116  3.72791  3.67239  1.12825  3.25203  4.21824  3.14996  3.91711  2.92399  2.42488  2.96335  3.17511  3.38422  5.32849  4.13266    325 - -
          2.68618  4.42225  2.77519  2.73123  3.46354  2.40513  3.72494  3.29354  2.67741  2.69355  4.24690  2.90347  2.73739  3.18146  2.89801  2.37887  2.77519  2.98518  4.58477  3.61503
          0.03348  3.80937  4.53171  0.61958  0.77255  0.48576  0.95510
    142   2.59039  4.37045  3.25107  3.14329  4.28368  0.83351  4.26612  3.86916  3.31580  3.53097  4.50732  3.41573  3.75955  3.64521  3.55749  2.76075  3.06678  3.40980  5.39419  4.38394    326 - -
          2.68618  4.42225  2.77519  2.73123  3.46354  2.40513  3.72494  3.29354  2.67741  2.69355  4.24690  2.90347  2.73739  3.18146  2.89801  2.37887  2.77519  2.98518  4.58477  3.61503
          0.03348  3.80937  4.53171  0.61958  0.77255  0.48576  0.95510
    143   2.67341  4.66553  2.67780  2.55764  4.01936  3.14340  3.87404  3.71749  2.77320  3.37201  4.32873  1.27497  3.79284  3.14787  3.12469  2.74378  3.05392  3.34610  5.33276  3.97315    327 - -
          2.68618  4.42225  2.77519  2.73123  3.46354  2.40513  3.72494  3.29354  2.67741  2.69355  4.24690  2.90347  2.73739  3.18146  2.89801  2.37887  2.77519  2.98518  4.58477  3.61503
          0.03348  3.80937  4.53171  0.61958  0.77255  0.48576  0.95510
    144   3.08576  4.56756  4.08741  3.72846  3.11412  3.90063  4.40403  2.31654  3.49676  0.95711  3.15949  4.00987  4.34786  3.88027  3.68257  3.46624  3.38346  2.33719  4.96903  3.67730    328 - -
          2.68618  4.42225  2.77519  2.73123  3.46354  2.40513  3.72494  3.29354  2.67741  2.69355  4.24690  2.90347  2.73739  3.18146  2.89801  2.37887  2.77519  2.98518  4.58477  3.61503
          0.03348  3.80937  4.53171  0.61958  0.77255  0.48576  0.95510
    145   2.75860  4.32017  4.03668  3.69928  3.50553  3.65703  4.51238  2.05857  3.56603  2.20461  3.48177  3.89881  4.22207  3.93103  3.78433  3.15772  3.12235  1.10867  5.27880  4.00583    329 - -
          2.68618  4.42225  2.77519  2.73123  3.46354  2.40513  3.72494  3.29354  2.67741  2.69355  4.24690  2.90347  2.73739  3.18146  2.89801  2.37887  2.77519  2.98518  4.58477  3.61503
          0.03348  3.80937  4.53171  0.61958  0.77255  0.48576  0.95510
    146   3.15859  4.67313  3.74616  3.46498  2.29958  3.75745  3.59324  3.17685  3.32431  2.64676  3.85886  3.64760  4.23343  3.64552  3.52043  3.30113  3.44535  3.04461  3.94048  1.07760    330 - -
          2.68618  4.42225  2.77519  2.73123  3.46354  2.40513  3.72494  3.29354  2.67741  2.69355  4.24690  2.90347  2.73739  3.18146  2.89801  2.37887  2.77519  2.98518  4.58477  3.61503
          0.03348  3.80937  4.53171  0.61958  0.77255  0.48576  0.95510
    147   2.98207  4.42024  4.24308  3.85767  3.33319  3.99593  4.59847  1.15979  3.68445  1.93388  3.28013  4.11192  4.43451  4.04014  3.88833  3.48632  3.28293  1.84853  5.20990  3.94174    331 - -
          2.68618  4.42225  2.77519  2.73123  3.46354  2.40513  3.72494  3.29354  2.67741  2.69355  4.24690  2.90347  2.73739  3.18146  2.89801  2.37887  2.77519  2.98518  4.58477  3.61503
          0.03348  3.80937  4.53171  0.61958  0.77255  0.48576  0.95510
    148   2.98207  4.42024  4.24308  3.85767  3.33319  3.99593  4.59847  1.15979  3.68445  1.93388  3.28013  4.11192  4.43451  4.04014  3.88833  3.48632  3.28293  1.84853  5.20990  3.94174    332 - -
          2.68618  4.42225  2.77519  2.73123  3.46354  2.40513  3.72494  3.29354  2.67741  2.69355  4.24690  2.90347  2.73739  3.18146  2.89801  2.37887  2.77519  2.98518  4.58477  3.61503
          0.03348  3.80937  4.53171  0.61958  0.77255  0.48576  0.95510
    149   2.92409  5.03860  1.01300  2.30056  4.40776  3.16489  3.87913  3.98208  2.95192  3.60236  4.58048  2.85315  3.81341  3.11921  3.45837  2.89462  3.26184  3.62850  5.58854  4.29292    333 - -
          2.68618  4.42225  2.77519  2.73123  3.46354  2.40513  3.72494  3.29354  2.67741  2.69355  4.24690  2.90347  2.73739  3.18146  2.89801  2.37887  2.77519  2.98518  4.58477  3.61503
          0.03348  3.80937  4.53171  0.61958  0.77255  0.48576  0.95510
    150   3.18008  4.60097  4.15167  3.85538  1.12104  3.88221  3.85279  2.71292  3.76427  2.09828  3.45337  3.94887  4.34322  3.95007  3.89957  3.45248  3.48170  2.69872  4.12291  2.49878    334 - -
          2.68618  4.42225  2.77519  2.73123  3.46354  2.40513  3.72494  3.29354  2.67741  2.69355  4.24690  2.90347  2.73739  3.18146  2.89801  2.37887  2.77519  2.98518  4.58477  3.61503
          0.03348  3.80937  4.53171  0.61958  0.77255  0.48576  0.95510
    151   2.59039  4.37045  3.25107  3.14329  4.28368  0.83351  4.26612  3.86916  3.31580  3.53097  4.50732  3.41573  3.75955  3.64521  3.55749  2.76075  3.06678  3.40980  5.39419  4.38394    335 - -
          2.68618  4.42225  2.77519  2.73123  3.46354  2.40513  3.72494  3.29354  2.67741  2.69355  4.24690  2.90347  2.73739  3.18146  2.89801  2.37887  2.77519  2.98518  4.58477  3.61503
          0.03348  3.80937  4.53171  0.61958  0.77255  0.48576  0.95510
    152   3.08576  4.56756  4.08741  3.72846  3.11412  3.90063  4.40403  2.31654  3.49676  0.95711  3.15949  4.00987  4.34786  3.88027  3.68257  3.46624  3.38346  2.33719  4.96903  3.67730    336 - -
          2.68618  4.42225  2.77519  2.73123  3.46354  2.40513  3.72494  3.29354  2.67741  2.69355  4.24690  2.90347  2.73739  3.18146  2.89801  2.37887  2.77519  2.98518  4.58477  3.61503
          0.03348  3.80937  4.53171  0.61958  0.77255  0.48576  0.95510
    153   1.10878  4.16308  3.40046  3.19046  3.99129  2.98896  4.21970  3.10756  3.20511  2.99187  4.03194  3.35541  3.72236  3.55245  3.45911  2.51457  2.78762  2.77301  5.42484  4.21837    337 - -
          2.68618  4.42225  2.77519  2.73123  3.46354  2.40513  3.72494  3.29354  2.67741  2.69355  4.24690  2.90347  2.73739  3.18146  2.89801  2.37887  2.77519  2.98518  4.58477  3.61503
          0.03348  3.80937  4.53171  0.61958  0.77255  0.48576  0.95510
    154   2.91641  4.87479  3.08805  2.72320  4.24675  3.41116  3.72791  3.67239  1.12825  3.25203  4.21824  3.14996  3.91711  2.92399  2.42488  2.96335  3.17511  3.38422  5.32849  4.13266    338 - -
          2.68618  4.42225  2.77519  2.73123  3.46354  2.40513  3.72494  3.29354  2.67741  2.69355  4.24690  2.90347  2.73739  3.18146  2.89801  2.37887  2.77519  2.98518  4.58477  3.61503
          0.03348  3.80937  4.53171  0.61958  0.77255  0.48576  0.95510
    155   2.91641  4.87479  3.08805  2.72320  4.24675  3.41116  3.72791  3.67239  1.12825  3.25203  4.21824  3.14996  3.91711  2.92399  2.42488  2.96335  3.17511  3.38422  5.32849  4.13266    339 - -
          2.68618  4.42225  2.77519  2.73123  3.46354  2.40513  3.72494  3.29354  2.67741  2.69355  4.24690  2.90347  2.73739  3.18146  2.89801  2.37887  2.77519  2.98518  4.58477  3.61503
          0.03348  3.80937  4.53171  0.61958  0.77255  0.48576  0.95510
    156   3.15859  4.67313  3.74616  3.46498  2.29958  3.75745  3.59324  3.17685  3.32431  2.64676  3.85886  3.64760  4.23343  3.64552  3.52043  3.30113  3.44535  3.04461  3.94048  1.07760    340 - -
          2.68618  4.42225  2.77519  2.73123  3.46354  2.40513  3.72494  3.29354  2.67741  2.69355  4.24690  2.90347  2.73739  3.18146  2.89801  2.37887  2.77519  2.98518  4.58477  3.61503
          0.03348  3.80937  4.53171  0.61958  0.77255  0.48576  0.95510
    157   2.93671  4.77754  3.42118  2.94738  4.11615  3.43499  3.78286  3.65465  2.21827  3.18220  4.18539  3.31125  3.94187  3.00752  1.07949  3.02474  3.20779  3.38168  5.22562  4.05859    341 - -
          2.68618  4.42225  2.77519  2.73123  3.46354  2.40513  3.72494  3.29354  2.67741  2.69355  4.24690  2.90347  2.73739  3.18146  2.89801  2.37887  2.77519  2.98518  4.58477  3.61503
          0.03348  3.80937  4.53171  0.61958  0.77255  0.48576  0.95510
    158   2.92409  5.03860  1.01300  2.30056  4.40776  3.16489  3.87913  3.98208  2.95192  3.60236  4.58048  2.85315  3.81341  3.11921  3.45837  2.89462  3.26184  3.62850  5.58854  4.29292    342 - -
          2.68618  4.42225  2.77519  2.73123  3.46354  2.40513  3.72494  3.29354  2.67741  2.69355  4.24690  2.90347  2.73739  3.18146  2.89801  2.37887  2.77519  2.98518  4.58477  3.61503
          0.03348  3.80937  4.53171  0.61958  0.77255  0.48576  0.95510
    159   1.10878  4.16308  3.40046  3.19046  3.99129  2.98896  4.21970  3.10756  3.20511  2.99187  4.03194  3.35541  3.72236  3.55245  3.45911  2.51457  2.78762  2.77301  5.42484  4.21837    343 - -
          2.68618  4.42225  2.77519  2.73123  3.46354  2.40513  3.72494  3.29354  2.67741  2.69355  4.24690  2.90347  2.73739  3.18146  2.89801  2.37887  2.77519  2.98518  4.58477  3.61503
          0.03348  3.80937  4.53171  0.61958  0.77255  0.48576  0.95510
    160   2.93671  4.77754  3.42118  2.94738  4.11615  3.43499  3.78286  3.65465  2.21827  3.18220  4.18539  3.31125  3.94187  3.00752  1.07949  3.02474  3.20779  3.38168  5.22562  4.05859    344 - -
          2.68618  4.42225  2.77519  2.73123  3.46354  2.40513  3.72494  3.29354  2.67741  2.69355  4.24690  2.90347  2.73739  3.18146  2.89801  2.37887  2.77519  2.98518  4.58477  3.61503
          0.03348  3.80937  4.53171  0.61958  0.77255  0.48576  0.95510
    161   2.38134  4.22579  3.37454  3.12532  3.91549  3.06671  4.14713  3.03503  3.06702  2.90069  3.95650  3.34386  3.76602  3.46540  3.32788  2.58206  1.28366  2.73678  5.35896  4.13255    345 - -
          2.68618  4.42225  2.77519  2.73123  3.46354  2.40513  3.72494  3.29354  2.67741  2.69355  4.24690  2.90347  2.73739  3.18146  2.89801  2.37887  2.77519  2.98518  4.58477  3.61503
          0.03348  3.80937  4.53171  0.61958  0.77255  0.48576  0.95510
    162   2.93018  4.75653  3.06821  2.82316  3.24362  3.39685  1.28293  3.62315  2.66810  3.12453  4.16365  3.23450  3.94663  3.18897  2.93691  3.00185  3.23198  3.35962  4.70930  3.19654    346 - -
          2.68618  4.42225  2.77519  2.73123  3.46354  2.40513  3.72494  3.29354  2.67741  2.69355  4.24690  2.90347  2.73739  3.18146  2.89801  2.37887  2.77519  2.98518  4.58477  3.61503
          0.03348  3.80937  4.53171  0.61958  0.77255  0.48576  0.95510
    163   2.83358  4.81464  2.86432  2.61969  3.97435  3.32591  3.77688  3.59686  2.44529  3.10536  4.13660  3.07826  3.87948  1.35082  2.73005  2.88475  3.13136  3.33097  5.25841  3.94843    347 - -
          2.68618  4.42225  2.77519  2.73123  3.46354  2.40513  3.72494  3.29354  2.67741  2.69355  4.24690  2.90347  2.73739  3.18146  2.89801  2.37887  2.77519  2.98518  4.58477  3.61503
          0.03348  3.80937  4.53171  0.61958  0.77255  0.48576  0.95510
    164   2.93018  4.75653  3.06821  2.82316  3.24362  3.39685  1.28293  3.62315  2.66810  3.12453  4.16365  3.23450  3.94663  3.18897  2.93691  3.00185  3.23198  3.35962  4.70930  3.19654    348 - -
          2.68618  4.42225  2.77519  2.73123  3.46354  2.40513  3.72494  3.29354  2.67741  2.69355  4.24690  2.90347  2.73739  3.18146  2.89801  2.37887  2.77519  2.98518  4.58477  3.61503
          0.03348  3.80937  4.53171  0.61958  0.77255  0.48576  0.95510
    165   2.98207  4.42024  4.24308  3.85767  3.33319  3.99593  4.59847  1.15979  3.68445  1.93388  3.28013  4.11192  4.43451  4.04014  3.88833  3.48632  3.28293  1.84853  5.20990  3.94174    349 - -
          2.68618  4.42225  2.77519  2.73123  3.46354  2.40513  3.72494  3.29354  2.67741  2.69355  4.24690  2.90347  2.73739  3.18146  2.89801  2.37887  2.77519  2.98518  4.58477  3.61503
          0.03348  3.80937  4.53171  0.61958  0.77255  0.48576  0.95510
    166   2.67235  4.43863  3.27298  3.10406  4.10210  3.12978  4.18563  3.63254  3.15619  3.26577  4.31393  3.41642  0.95378  3.54696  3.40771  2.83820  3.10929  3.28499  5.30473  4.22238    350 - -
          2.68618  4.42225  2.77519  2.73123  3.46354  2.40513  3.72494  3.29354  2.67741  2.69355  4.24690  2.90347  2.73739  3.18146  2.89801  2.37887  2.77519  2.98518  4.58477  3.61503
          0.03348  3.80937  4.53171  0.61958  0.77255  0.48576  0.95510
    167   3.15859  4.67313  3.74616  3.46498  2.29958  3.75745  3.59324  3.17685  3.32431  2.64676  3.85886  3.64760  4.23343  3.64552  3.52043  3.30113  3.44535  3.04461  3.94048  1.07760    351 - -
          2.68618  4.42225  2.77519  2.73123  3.46354  2.40513  3.72494  3.29354  2.67741  2.69355  4.24690  2.90347  2.73739  3.18146  2.89801  2.37887  2.77519  2.98518  4.58477  3.61503
          0.03348  3.80937  4.53171  0.61958  0.77255  0.48576  0.95510
    168   2.93671  4.77754  3.42118  2.94738  4.11615  3.43499  3.78286  3.65465  2.21827  3.18220  4.18539  3.31125  3.94187  3.00752  1.07949  3.02474  3.20779  3.38168  5.22562  4.05859    352 - -
          2.68618  4.42225  2.77519  2.73123  3.46354  2.40513  3.72494  3.29354  2.67741  2.69355  4.24690  2.90347  2.73739  3.18146  2.89801  2.37887  2.77519  2.98518  4.58477  3.61503
          0.03348  3.80937  4.53171  0.61958  0.77255  0.48576  0.95510
    169   2.90069  4.99484  2.46554  1.11877  4.33359  3.23525  3.81851  3.77499  2.69126  3.40300  4.38136  2.90145  3.83730  3.03650  3.09236  2.89051  3.20497  3.46595  5.51722  4.24113    353 - -
          2.68618  4.42225  2.77519  2.73123  3.46354  2.40513  3.72494  3.29354  2.67741  2.69355  4.24690  2.90347  2.73739  3.18146  2.89801  2.37887  2.77519  2.98518  4.58477  3.61503
          0.03348  3.80937  4.53171  0.61958  0.77255  0.48576  0.95510
    170   2.67341  4.66553  2.67780  2.55764  4.01936  3.14340  3.87404  3.71749  2.77320  3.37201  4.32873  1.27497  3.79284  3.14787  3.12469  2.74378  3.05392  3.34610  5.33276  3.97315    354 - -
          2.68618  4.42225  2.77519  2.73123  3.46354  2.40513  3.72494  3.29354  2.67741  2.69355  4.24690  2.90347  2.73739  3.18146  2.89801  2.37887  2.77519  2.98518  4.58477  3.61503
          0.03348  3.80937  4.53171  0.61958  0.77255  0.48576  0.95510
    171   2.91641  4.87479  3.08805  2.72320  4.24675  3.41116  3.72791  3.67239  1.12825  3.25203  4.21824  3.14996  3.91711  2.92399  2.42488  2.96335  3.17511  3.38422  5.32849  4.13266    355 - -
          2.68618  4.42225  2.77519  2.73123  3.46354  2.40513  3.72494  3.29354  2.67741  2.69355  4.24690  2.90347  2.73739  3.18146  2.89801  2.37887  2.77519  2.98518  4.58477  3.61503
          0.03348  3.80937  4.53171  0.61958  0.77255  0.48576  0.95510
    172   2.67341  4.66553  2.67780  2.55764  4.01936  3.14340  3.87404  3.71749  2.77320  3.37201  4.32873  1.27497  3.79284  3.14787  3.12469  2.74378  3.05392  3.34610  5.33276  3.97315    356 - -
          2.68618  4.42225  2.77519  2.73123  3.46354  2.40513  3.72494  3.29354  2.67741  2.69355  4.24690  2.90347  2.73739  3.18146  2.89801  2.37887  2.77519  2.98518  4.58477  3.61503
          0.03348  3.80937  4.53171  0.61958  0.77255  0.48576  0.95510
    173   3.08576  4.56756  4.08741  3.72846  3.11412  3.90063  4.40403  2.31654  3.49676  0.95711  3.15949  4.00987  4.34786  3.88027  3.68257  3.46624  3.38346  2.33719  4.96903  3.67730    357 - -
          2.68618  4.42225  2.77519  2.73123  3.46354  2.40513  3.72494  3.29354  2.67741  2.69355  4.24690  2.90347  2.73739  3.18146  2.89801  2.37887  2.77519  2.98518  4.58477  3.61503
          0.03348  3.80937  4.53171  0.61958  0.77255  0.48576  0.95510
    174   2.38134  4.22579  3.37454  3.12532  3.91549  3.06671  4.14713  3.03503  3.06702  2.90069  3.95650  3.34386  3.76602  3.46540  3.32788  2.58206  1.28366  2.73678  5.35896  4.13255    358 - -
          2.68618  4.42225  2.77519  2.73123  3.46354  2.40513  3.72494  3.29354  2.67741  2.69355  4.24690  2.90347  2.73739  3.18146  2.89801  2.37887  2.77519  2.98518  4.58477  3.61503
          0.03348  3.80937  4.53171  0.61958  0.77255  0.48576  0.95510
    175   2.59039  4.37045  3.25107  3.14329  4.28368  0.83351  4.26612  3.86916  3.31580  3.53097  4.50732  3.41573  3.75955  3.64521  3.55749  2.76075  3.06678  3.40980  5.39419  4.38394    359 - -
          2.68618  4.42225  2.77519  2.73123  3.46354  2.40513  3.72494  3.29354  2.67741  2.69355  4.24690  2.90347  2.73739  3.18146  2.89801  2.37887  2.77519  2.98518  4.58477  3.61503
          0.03348  3.80937  4.53171  0.61958  0.77255  0.48576  0.95510
    176   2.38134  4.22579  3.37454  3.12532  3.91549  3.06671  4.14713  3.03503  3.06702  2.90069  3.95650  3.34386  3.76602  3.46540  3.32788  2.58206  1.28366  2.73678  5.35896  4.13255    360 - -
          2.68618  4.42225  2.77519  2.73123  3.46354  2.40513  3.72494  3.29354  2.67741  2.69355  4.24690  2.90347  2.73739  3.18146  2.89801  2.37887  2.77519  2.98518  4.58477  3.61503
          0.03348  3.80937  4.53171  0.61958  0.77255  0.48576  0.95510
    177   1.10878  4.16308  3.40046  3.19046  3.99129  2.98896  4.21970  3.10756  3.20511  2.99187  4.03194  3.35541  3.72236  3.55245  3.45911  2.51457  2.78762  2.77301  5.42484  4.21837    361 - -
          2.68618  4.42225  2.77519  2.73123  3.46354  2.40513  3.72494  3.29354  2.67741  2.69355  4.24690  2.90347  2.73739  3.18146  2.89801  2.37887  2.77519  2.98518  4.58477  3.61503
          0.03348  3.80937  4.53171  0.61958  0.77255  0.48576  0.95510
    178   2.93671  4.77754  3.42118  2.94738  4.11615  3.43499  3.78286  3.65465  2.21827  3.18220  4.18539  3.31125  3.94187  3.00752  1.07949  3.02474  3.20779  3.38168  5.22562  4.05859    362 - -
          2.68618  4.42225  2.77519  2.73123  3.46354  2.40513  3.72494  3.29354  2.67741  2.69355  4.24690  2.90347  2.73739  3.18146  2.89801  2.37887  2.77519  2.98518  4.58477  3.61503
          0.03348  3.80937  4.53171  0.61958  0.77255  0.48576  0.95510
    179   3.15859  4.67313  3.74616  3.46498  2.29958  3.75745  3.59324  3.17685  3.32431  2.64676  3.85886  3.64760  4.23343  3.64552  3.52043  3.30113  3.44535  3.04461  3.94048  1.07760    363 - -
          2.68618  4.42225  2.77519  2.73123  3.46354  2.40513  3.72494  3.29354  2.67741  2.69355  4.24690  2.90347  2.73739  3.18146  2.89801  2.37887  2.77519  2.98518  4.58477  3.61503
          0.03348  3.80937  4.53171  0.61958  0.77255  0.48576  0.95510
    180   1.10878  4.16308  3.40046  3.19046  3.99129  2.98896  4.21970  3.10756  3.20511  2.99187  4.03194  3.35541  3.72236  3.55245  3.45911  2.51457  2.78762  2.77301  5.42484  4.21837    364 - -
          2.68618  4.42225  2.77519  2.73123  3.46354  2.40513  3.72494  3.29354  2.67741  2.69355  4.24690  2.90347  2.73739  3.18146  2.89801  2.37887  2.77519  2.98518  4.58477  3.61503
          0.03348  3.80937  4.53171  0.61958  0.77255  0.48576  0.95510
    181   2.28641  4.20518  3.15392  2.96819  4.01412  2.93634  4.07910  3.52884  3.03763  3.25451  4.18693  3.20219  3.67025  3.39224  3.32464  1.19039  2.76207  3.07784  5.39200  4.09764    365 - -
          2.68618  4.42225  2.77519  2.73123  3.46354  2.40513  3.72494  3.29354  2.67741  2.69355  4.24690  2.90347  2.73739  3.18146  2.89801  2.37887  2.77519  2.98518  4.58477  3.61503
          0.03348  3.80937  4.53171  0.61958  0.77255  0.48576  0.95510
    182   2.98207  4.42024  4.24308  3.85767  3.33319  3.99593  4.59847  1.15979  3.68445  1.93388  3.28013  4.11192  4.43451  4.04014  3.88833  3.48632  3.28293  1.84853  5.20990  3.94174    366 - -
          2.68618  4.42225  2.77519  2.73123  3.46354  2.40513  3.72494  3.29354  2.67741  2.69355  4.24690  2.90347  2.73739  3.18146  2.89801  2.37887  2.77519  2.98518  4.58477  3.61503
          0.03348  3.80937  4.53171  0.61958  0.77255  0.48576  0.95510
    183   2.67341  4.66553  2.67780  2.55764  4.01936  3.14340  3.87404  3.71749  2.77320  3.37201  4.32873  1.27497  3.79284  3.14787  3.12469  2.74378  3.05392  3.34610  5.33276  3.97315    367 - -
          2.68618  4.42225  2.77519  2.73123  3.46354  2.40513  3.72494  3.29354  2.67741  2.69355  4.24690  2.90347  2.73739  3.18146  2.89801  2.37887  2.77519  2.98518  4.58477  3.61503
          0.03348  3.80937  4.53171  0.61958  0.77255  0.48576  0.95510
    184   2.38134  4.22579  3.37454  3.12532  3.91549  3.06671  4.14713  3.03503  3.06702  2.90069  3.95650  3.34386  3.76602  3.46540  3.32788  2.58206  1.28366  2.73678  5.35896  4.13255    368 - -
          2.68618  4.42225  2.77519  2.73123  3.46354  2.40513  3.72494  3.29354  2.67741  2.69355  4.24690  2.90347  2.73739  3.18146  2.89801  2.37887  2.77519  2.98518  4.58477  3.61503
          0.03348  3.80937  4.53171  0.61958  0.77255  0.48576  0.95510
    185   2.93018  4.75653  3.06821  2.82316  3.24362  3.39685  1.28293  3.62315  2.66810  3.12453  4.16365  3.23450  3.94663  3.18897  2.93691  3.00185  3.23198  3.35962  4.70930  3.19654    369 - -
          2.68618  4.42225  2.77519  2.73123  3.46354  2.40513  3.72494  3.29354  2.67741  2.69355  4.24690  2.90347  2.73739  3.18146  2.89801  2.37887  2.77519  2.98518  4.58477  3.61503
          0.03348  3.80937  4.53171  0.61958  0.77255  0.48576  0.95510
    186   3.08576  4.56756  4.08741  3.72846  3.11412  3.90063  4.40403  2.31654  3.49676  0.95711  3.15949  4.00987  4.34786  3.88027  3.68257  3.46624  3.38346  2.33719  4.96903  3.67730    370 - -
          2.68618  4.42225  2.77519  2.73123  3.46354  2.40513  3.72494  3.29354  2.67741  2.69355  4.24690  2.90347  2.73739  3.18146  2.89801  2.37887  2.77519  2.98518  4.58477  3.61503
          0.03348  3.80937  4.53171  0.61958  0.77255  0.48576  0.95510
    187   2.59039  4.37045  3.25107  3.14329  4.28368  0.83351  4.26612  3.86916  3.31580  3.53097  4.50732  3.41573  3.75955  3.64521  3.55749  2.76075  3.06678  3.40980  5.39419  4.38394    371 - -
          2.68618  4.42225  2.77519  2.73123  3.46354  2.40513  3.72494  3.29354  2.67741  2.69355  4.24690  2.90347  2.73739  3.18146  2.89801  2.37887  2.77519  2.98518  4.58477  3.61503
          0.03348  3.80937  4.53171  0.61958  0.77255  0.48576  0.95510
    188   2.98207  4.42024  4.24308  3.85767  3.33319  3.99593  4.59847  1.15979  3.68445  1.93388  3.28013  4.11192  4.43451  4.04014  3.88833  3.48632  3.28293  1.84853  5.20990  3.94174    372 - -
          2.68618  4.42225  2.77519  2.73123  3.46354  2.40513  3.72494  3.29354  2.67741  2.69355  4.24690  2.90347  2.73739  3.18146  2.89801  2.37887  2.77519  2.98518  4.58477  3.61503
          0.03348  3.80937  4.53171  0.61958  0.77255  0.48576  0.95510
    189   2.90069  4.99484  2.46554  1.11877  4.33359  3.23525  3.81851  3.77499  2.69126  3.40300  4.38136  2.90145  3.83730  3.03650  3.09236  2.89051  3.20497  3.46595  5.51722  4.24113    373 - -
          2.68618  4.42225  2.77519  2.73123  3.46354  2.40513  3.72494  3.29354  2.67741  2.69355  4.24690  2.90347  2.73739  3.18146  2.89801  2.37887  2.77519  2.98518  4.58477  3.61503
          0.03348  3.80937  4.53171  0.61958  0.77255  0.48576  0.95510
    190   2.83358  4.81464  2.86432  2.61969  3.97435  3.32591  3.77688  3.59686  2.44529  3.10536  4.13660  3.07826  3.87948  1.35082  2.73005  2.88475  3.13136  3.33097  5.25841  3.94843    374 - -
          2.68618  4.42225  2.77519  2.73123  3.46354  2.40513  3.72494  3.29354  2.67741  2.69355  4.24690  2.90347  2.73739  3.18146  2.89801  2.37887  2.77519  2.98518  4.58477  3.61503
          0.03348  3.80937  4.53171  0.61958  0.77255  0.48576  0.95510
    191   2.28641  4.20518  3.15392  2.96819  4.01412  2.93634  4.07910  3.52884  3.03763  3.25451  4.18693  3.20219  3.67025  3.39224  3.32464  1.19039  2.76207  3.07784  5.39200  4.09764    375 - -
          2.68618  4.42225  2.77519  2.73123  3.46354  2.40513  3.72494  3.29354  2.67741  2.69355  4.24690  2.90347  2.73739  3.18146  2.89801  2.37887  2.77519  2.98518  4.58477  3.61503
          0.03348  3.80937  4.53171  0.61958  0.77255  0.48576  0.95510
    192   2.93671  4.77754  3.42118  2.94738  4.11615  3.43499  3.78286  3.65465  2.21827  3.18220  4.18539  3.31125  3.94187  3.00752  1.07949  3.02474  3.20779  3.38168  5.22562  4.05859    376 - -
          2.68618  4.42225  2.77519  2.73123  3.46354  2.40513  3.72494  3.29354  2.67741  2.69355  4.24690  2.90347  2.73739  3.18146  2.89801  2.37887  2.77519  2.98518  4.58477  3.61503
          0.03348  3.80937  4.53171  0.61958  0.77255  0.48576  0.95510
    193   2.93671  4.77754  3.42118  2.94738  4.11615  3.43499  3.78286  3.65465  2.21827  3.18220  4.18539  3.31125  3.94187  3.00752  1.07949  3.02474  3.20779  3.38168  5.22562  4.05859    377 - -
          2.68618  4.42225  2.77519  2.73123  3.46354  2.40513  3.72494  3.29354  2.67741  2.69355  4.24690  2.90347  2.73739  3.18146  2.89801  2.37887  2.77519  2.98518  4.58477  3.61503
          0.03348  3.80937  4.53171  0.61958  0.77255  0.48576  0.95510
    194   2.92409  5.03860  1.01300  2.30056  4.40776  3.16489  3.87913  3.98208  2.95192  3.60236  4.58048  2.85315  3.81341  3.11921  3.45837  2.89462  3.26184  3.62850  5.58854  4.29292    378 - -
          2.68618  4.42225  2.77519  2.73123  3.46354  2.40513  3.72494  3.29354  2.67741  2.69355  4.24690  2.90347  2.73739  3.18146  2.89801  2.37887  2.77519  2.98518  4.58477  3.61503
          0.03348  3.80937  4.53171  0.61958  0.77255  0.48576  0.95510
    195   2.92409  5.03860  1.01300  2.30056  4.40776  3.16489  3.87913  3.98208  2.95192  3.60236  4.58048  2.85315  3.81341  3.11921  3.45837  2.89462  3.26184  3.62850  5.58854  4.29292    379 - -
          2.68618  4.42225  2.77519  2.73123  3.46354  2.40513  3.72494  3.29354  2.67741  2.69355  4.24690  2.90347  2.73739  3.18146  2.89801  2.37887  2.77519  2.98518  4.58477  3.61503
          0.03348  3.80937  4.53171  0.61958  0.77255  0.48576  0.95510
    196   3.08576  4.56756  4.08741  3.72846  3.11412  3.90063  4.40403  2.31654  3.49676  0.95711  3.15949  4.00987  4.34786  3.88027  3.68257  3.46624  3.38346  2.33719  4.96903  3.67730    380 - -
          2.68618  4.42225  2.77519  2.73123  3.46354  2.40513  3.72494  3.29354  2.67741  2.69355  4.24690  2.90347  2.73739  3.18146  2.89801  2.37887  2.77519  2.98518  4.58477  3.61503
          0.03348  3.80937  4.53171  0.61958  0.77255  0.48576  0.95510
    197   2.90069  4.99484  2.46554  1.11877  4.33359  3.23525  3.81851  3.77499  2.69126  3.40300  4.38136  2.90145  3.83730  3.03650  3.09236  2.89051  3.20497  3.46595  5.51722  4.24113    381 - -
          2.68618  4.42225  2.77519  2.73123  3.46354  2.40513  3.72494  3.29354  2.67741  2.69355  4.24690  2.90347  2.73739  3.18146  2.89801  2.37887  2.77519  2.98518  4.58477  3.61503
          0.03348  3.80937  4.53171  0.61958  0.77255  0.48576  0.95510
    198   2.28641  4.20518  3.15392  2.96819  4.01412  2.93634  4.07910  3.52884  3.03763  3.25451  4.18693  3.20219  3.67025  3.39224  3.32464  1.19039  2.76207  3.07784  5.39200  4.09764    382 - -
          2.68618  4.42225  2.77519  2.73123  3.46354  2.40513  3.72494  3.29354  2.67741  2.69355  4.24690  2.90347  2.73739  3.18146  2.89801  2.37887  2.77519  2.98518  4.58477  3.61503
          0.03348  3.80937  4.53171  0.61958  0.77255  0.48576  0.95510
    199   3.08576  4.56756  4.08741  3.72846  3.11412  3.90063  4.40403  2.31654  3.49676  0.95711  3.15949  4.00987  4.34786  3.88027  3.68257  3.46624  3.38346  2.33719  4.96903  3.67730    383 - -
          2.68618  4.42225  2.77519  2.73123  3.46354  2.40513  3.72494  3.29354  2.67741  2.69355  4.24690  2.90347  2.73739  3.18146  2.89801  2.37887  2.77519  2.98518  4.58477  3.61503
          0.03348  3.80937  4.53171  0.61958  0.77255  0.48576  0.95510
    200   2.59039  4.37045  3.25107  3.14329  4.28368  0.83351  4.26612  3.86916  3.31580  3.53097  4.50732  3.41573  3.75955  3.64521  3.55749  2.76075  3.06678  3.40980  5.39419  4.38394    384 - -
          2.68618  4.42225  2.77519  2.73123  3.46354  2.40513  3.72494  3.29354  2.67741  2.69355  4.24690  2.90347  2.73739  3.18146  2.89801  2.37887  2.77519  2.98518  4.58477  3.61503
          0.03348  3.80937  4.53171  0.61958  0.77255  0.48576  0.95510
    201   3.15859  4.67313  3.74616  3.46498  2.29958  3.75745  3.59324  3.17685  3.32431  2.64676  3.85886  3.64760  4.23343  3.64552  3.52043  3.30113  3.44535  3.04461  3.94048  1.07760    385 - -
          2.68618  4.42225  2.77519  2.73123  3.46354  2.40513  3.72494  3.29354  2.67741  2.69355  4.24690  2.90347  2.73739  3.18146  2.89801  2.37887  2.77519  2.98518  4.58477  3.61503
          0.03348  3.80937  4.53171  0.61958  0.77255  0.48576  0.95510
    202   2.75860  4.32017  4.03668  3.69928  3.50553  3.65703  4.51238  2.05857  3.56603  2.20461  3.48177  3.89881  4.22207  3.93103  3.78433  3.15772  3.12235  1.10867  5.27880  4.00583    386 - -
          2.68618  4.42225  2.77519  2.73123  3.46354  2.40513  3.72494  3.29354  2.67741  2.69355  4.24690  2.90347  2.73739  3.18146  2.89801  2.37887  2.77519  2.98518  4.58477  3.61503
          0.03348  3.80937  4.53171  0.61958  0.77255  0.48576  0.95510
    203   3.08576  4.56756  4.08741  3.72846  3.11412  3.90063  4.40403  2.31654  3.49676  0.95711  3.15949  4.00987  4.34786  3.88027  3.68257  3.46624  3.38346  2.33719  4.96903  3.67730    387 - -
          2.68618  4.42225  2.77519  2.73123  3.46354  2.40513  3.72494  3.29354  2.67741  2.69355  4.24690  2.90347  2.73739  3.18146  2.89801  2.37887  2.77519  2.98518  4.58477  3.61503
          0.03348  3.80937  4.53171  0.61958  0.77255  0.48576  0.95510
    204   2.92141  4.48075  3.98232  3.57220  3.18310  3.78700  4.32202  2.35252  3.34326  1.78845  1.50457  3.85713  4.24832  3.72998  3.55576  3.26337  3.22604  2.35099  5.01478  3.77029    388 - -
          2.68618  4.42225  2.77519  2.73123  3.46354  2.40513  3.72494  3.29354  2.67741  2.69355  4.24690  2.90347  2.73739  3.18146  2.89801  2.37887  2.77519  2.98518  4.58477  3.61503
          0.03348  3.80937  4.53171  0.61958  0.77255  0.48576  0.95510
    205   3.15859  4.67313  3.74616  3.46498  2.29958  3.75745  3.59324  3.17685  3.32431  2.64676  3.85886  3.64760  4.23343  3.64552  3.52043  3.30113  3.44535  3.04461  3.94048  1.07760    389 - -
          2.68618  4.42225  2.77519  2.73123  3.46354  2.40513  3.72494  3.29354  2.67741  2.69355  4.24690  2.90347  2.73739  3.18146  2.89801  2.37887  2.77519  2.98518  4.58477  3.61503
          0.03348  3.80937  4.53171  0.61958  0.77255  0.48576  0.95510
    206   3.18008  4.60097  4.15167  3.85538  1.12104  3.88221  3.85279  2.71292  3.76427  2.09828  3.45337  3.94887  4.34322  3.95007  3.89957  3.45248  3.48170  2.69872  4.12291  2.49878    390 - -
          2.68618  4.42225  2.77519  2.73123  3.46354  2.40513  3.72494  3.29354  2.67741  2.69355  4.24690  2.90347  2.73739  3.18146  2.89801  2.37887  2.77519  2.98518  4.58477  3.61503
          0.03348  3.80937  4.53171  0.61958  0.77255  0.48576  0.95510
    207   2.67341  4.66553  2.67780  2.55764  4.01936  3.14340  3.87404  3.71749  2.77320  3.37201  4.32873  1.27497  3.79284  3.14787  3.12469  2.74378  3.05392  3.34610  5.33276  3.97315    391 - -
          2.68618  4.42225  2.77519  2.73123  3.46354  2.40513  3.72494  3.29354  2.67741  2.69355  4.24690  2.90347  2.73739  3.18146  2.89801  2.37887  2.77519  2.98518  4.58477  3.61503
          0.03348  3.80937  4.53171  0.61958  0.77255  0.48576  0.95510
    208   3.08576  4.56756  4.08741  3.72846  3.11412  3.90063  4.40403  2.31654  3.49676  0.95711  3.15949  4.00987  4.34786  3.88027  3.68257  3.46624  3.38346  2.33719  4.96903  3.67730    392 - -
          2.68618  4.42225  2.77519  2.73123  3.46354  2.40513  3.72494  3.29354  2.67741  2.69355  4.24690  2.90347  2.73739  3.18146  2.89801  2.37887  2.77519  2.98518  4.58477  3.61503
          0.03348  3.80937  4.53171  0.61958  0.77255  0.48576  0.95510
    209   2.59039  4.37045  3.25107  3.14329  4.28368  0.83351  4.26612  3.86916  3.31580  3.53097  4.50732  3.41573  3.75955  3.64521  3.55749  2.76075  3.06678  3.40980  5.39419  4.38394    393 - -
          2.68618  4.42225  2.77519  2.73123  3.46354  2.40513  3.72494  3.29354  2.67741  2.69355  4.24690  2.90347  2.73739  3.18146  2.89801  2.37887  2.77519  2.98518  4.58477  3.61503
          0.03348  3.80937  4.53171  0.61958  0.77255  0.48576  0.95510
    210   2.28641  4.20518  3.15392  2.96819  4.01412  2.93634  4.07910  3.52884  3.03763  3.25451  4.18693  3.20219  3.67025  3.39224  3.32464  1.19039  2.76207  3.07784  5.39200  4.09764    394 - -
          2.68618  4.42225  2.77519  2.73123  3.46354  2.40513  3.72494  3.29354  2.67741  2.69355  4.24690  2.90347  2.73739  3.18146  2.89801  2.37887  2.77519  2.98518  4.58477  3.61503
          0.03348  3.80937  4.53171  0.61958  0.77255  0.48576  0.95510
    211   3.08576  4.56756  4.08741  3.72846  3.11412  3.90063  4.40403  2.31654  3.49676  0.95711  3.15949  4.00987  4.34786  3.88027  3.68257  3.46624  3.38346  2.33719  4.96903  3.67730    395 - -
          2.68618  4.42225  2.77519  2.73123  3.46354  2.40513  3.72494  3.29354  2.67741  2.69355  4.24690  2.90347  2.73739  3.18146  2.89801  2.37887  2.77519  2.98518  4.58477  3.61503
          0.03348  3.80937  4.53171  0.61958  0.77255  0.48576  0.95510
    212   2.67235  4.43863  3.27298  3.10406  4.10210  3.12978  4.18563  3.63254  3.15619  3.26577  4.31393  3.41642  0.95378  3.54696  3.40771  2.83820  3.10929  3.28499  5.30473  4.22238    396 - -
          2.68618  4.42225  2.77519  2.73123  3.46354  2.40513  3.72494  3.29354  2.67741  2.69355  4.24690  2.90347  2.73739  3.18146  2.89801  2.37887  2.77519  2.98518  4.58477  3.61503
          0.03348  3.80937  4.53171  0.61958  0.77255  0.48576  0.95510
    213   3.23507  4.63149  3.99741  3.68889  2.60774  3.66168  3.82699  3.25722  3.41293  2.66242  3.89382  3.85098  4.17452  3.80396  3.55197  3.43928  3.53260  3.14582  1.02287  2.61337    397 - -
          2.68618  4.42225  2.77519  2.73123  3.46354  2.40513  3.72494  3.29354  2.67741  2.69355  4.24690  2.90347  2.73739  3.18146  2.89801  2.37887  2.77519  2.98518  4.58477  3.61503
          0.03348  3.80937  4.53171  0.61958  0.77255  0.48576  0.95510
    214   2.83358  4.81464  2.86432  2.61969  3.97435  3.32591  3.77688  3.59686  2.44529  3.10536  4.13660  3.07826  3.87948  1.35082  2.73005  2.88475  3.13136  3.33097  5.25841  3.94843    398 - -
          2.68618  4.42225  2.77519  2.73123  3.46354  2.40513  3.72494  3.29354  2.67741  2.69355  4.24690  2.90347  2.73739  3.18146  2.89801  2.37887  2.77519  2.98518  4.58477  3.61503
          0.03348  3.80937  4.53171  0.61958  0.77255  0.48576  0.95510
    215   2.59039  4.37045  3.25107  3.14329  4.28368  0.83351  4.26612  3.86916  3.31580  3.53097  4.50732  3.41573  3.75955  3.64521  3.55749  2.76075  3.06678  3.40980  5.39419  4.38394    399 - -
          2.68618  4.42225  2.77519  2.73123  3.46354  2.40513  3.72494  3.29354  2.67741  2.69355  4.24690  2.90347  2.73739  3.18146  2.89801  2.37887  2.77519  2.98518  4.58477  3.61503
          0.03348  3.80937  4.53171  0.61958  0.77255  0.48576  0.95510
    216   3.08576  4.56756  4.08741  3.72846  3.11412  3.90063  4.40403  2.31654  3.49676  0.95711  3.15949  4.00987  4.34786  3.88027  3.68257  3.46624  3.38346  2.33719  4.96903  3.67730    400 - -
          2.68618  4.42225  2.77519  2.73123  3.46354  2.40513  3.72494  3.29354  2.67741  2.69355  4.24690  2.90347  2.73739  3.18146  2.89801  2.37887  2.77519  2.98518  4.58477  3.61503
          0.03348  3.80937  4.53171  0.61958  0.77255  0.48576  0.95510
    217   2.91641  4.87479  3.08805  2.72320  4.24675  3.41116  3.72791  3.67239  1.12825  3.25203  4.21824  3.14996  3.91711  2.92399  2.42488  2.96335  3.17511  3.38422  5.32849  4.13266    401 - -
          2.68618  4.42225  2.77519  2.73123  3.46354  2.40513  3.72494  3.29354  2.67741  2.69355  4.24690  2.90347  2.73739  3.18146  2.89801  2.37887  2.77519  2.98518  4.58477  3.61503
          0.03348  3.80937  4.53171  0.61958  0.77255  0.48576  0.95510
    218   1.10878  4.16308  3.40046  3.19046  3.99129  2.98896  4.21970  3.10756  3.20511  2.99187  4.03194  3.35541  3.72236  3.55245  3.45911  2.51457  2.78762  2.77301  5.42484  4.21837    402 - -
          2.68618  4.42225  2.77519  2.73123  3.46354  2.40513  3.72494  3.29354  2.67741  2.69355  4.24690  2.90347  2.73739  3.18146  2.89801  2.37887  2.77519  2.98518  4.58477  3.61503
          0.03348  3.80937  4.53171  0.61958  0.77255  0.48576  0.95510
    219   1.10878  4.16308  3.40046  3.19046  3.99129  2.98896  4.21970  3.10756  3.20511  2.99187  4.03194  3.35541  3.72236  3.55245  3.45911  2.51457  2.78762  2.77301  5.42484  4.21837    403 - -
          2.68618  4.42225  2.77519  2.73123  3.46354  2.40513  3.72494  3.29354  2.67741  2.69355  4.24690  2.90347  2.73739  3.18146  2.89801  2.37887  2.77519  2.98518  4.58477  3.61503
          0.03348  3.80937  4.53171  0.61958  0.77255  0.48576  0.95510
    220   2.38134  4.22579  3.37454  3.12532  3.91549  3.06671  4.14713  3.03503  3.06702  2.90069  3.95650  3.34386  3.76602  3.46540  3.32788  2.58206  1.28366  2.73678  5.35896  4.13255    404 - -
          2.68618  4.42225  2.77519  2.73123  3.46354  2.40513  3.72494  3.29354  2.67741  2.69355  4.24690  2.90347  2.73739  3.18146  2.89801  2.37887  2.77519  2.98518  4.58477  3.61503
          0.03348  3.80937  4.53171  0.61958  0.77255  0.48576  0.95510
    221   2.91641  4.87479  3.08805  2.72320  4.24675  3.41116  3.72791  3.67239  1.12825  3.25203  4.21824  3.14996  3.91711  2.92399  2.42488  2.96335  3.17511  3.38422  5.32849  4.13266    405 - -
          2.68618  4.42225  2.77519  2.73123  3.46354  2.40513  3.72494  3.29354  2.67741  2.69355  4.24690  2.90347  2.73739  3.18146  2.89801  2.37887  2.77519  2.98518  4.58477  3.61503
          0.03348  3.80937  4.53171  0.61958  0.77255  0.48576  0.95510
    222   2.93671  4.77754  3.42118  2.94738  4.11615  3.43499  3.78286  3.65465  2.21827  3.18220  4.18539  3.31125  3.94187  3.00752  1.07949  3.02474  3.20779  3.38168  5.22562  4.05859    406 - -
          2.68618  4.42225  2.77519  2.73123  3.46354  2.40513  3.72494  3.29354  2.67741  2.69355  4.24690  2.90347  2.73739  3.18146  2.89801  2.37887  2.77519  2.98518  4.58477  3.61503
          0.03348  3.80937  4.53171  0.61958  0.77255  0.48576  0.95510
    223   2.83358  4.81464  2.86432  2.61969  3.97435  3.32591  3.77688  3.59686  2.44529  3.10536  4.13660  3.07826  3.87948  1.35082  2.73005  2.88475  3.13136  3.33097  5.25841  3.94843    407 - -
          2.68618  4.42225  2.77519  2.73123  3.46354  2.40513  3.72494  3.29354  2.67741  2.69355  4.24690  2.90347  2.73739  3.18146  2.89801  2.37887  2.77519  2.98518  4.58477  3.61503
          0.03348  3.80937  4.53171  0.61958  0.77255  0.48576  0.95510
    224   2.91641  4.87479  3.08805  2.72320  4.24675  3.41116  3.72791  3.67239  1.12825  3.25203  4.21824  3.14996  3.91711  2.92399  2.42488  2.96335  3.17511  3.38422  5.32849  4.13266    408 - -
          2.68618  4.42225  2.77519  2.73123  3.46354  2.40513  3.72494  3.29354  2.67741  2.69355  4.24690  2.90347  2.73739  3.18146  2.89801  2.37887  2.77519  2.98518  4.58477  3.61503
          0.03348  3.80937  4.53171  0.61958  0.77255  0.48576  0.95510
    225   3.15859  4.67313  3.74616  3.46498  2.29958  3.75745  3.59324  3.17685  3.32431  2.64676  3.85886  3.64760  4.23343  3.64552  3.52043  3.30113  3.44535  3.04461  3.94048  1.07760    409 - -
          2.68618  4.42225  2.77519  2.73123  3.46354  2.40513  3.72494  3.29354  2.67741  2.69355  4.24690  2.90347  2.73739  3.18146  2.89801  2.37887  2.77519  2.98518  4.58477  3.61503
          0.03348  3.80937  4.53171  0.61958  0.77255  0.48576  0.95510
    226   2.90069  4.99484  2.46554  1.11877  4.33359  3.23525  3.81851  3.77499  2.69126  3.40300  4.38136  2.90145  3.83730  3.03650  3.09236  2.89051  3.20497  3.46595  5.51722  4.24113    410 - -
          2.68618  4.42225  2.77519  2.73123  3.46354  2.40513  3.72494  3.29354  2.67741  2.69355  4.24690  2.90347  2.73739  3.18146  2.89801  2.37887  2.77519  2.98518  4.58477  3.61503
          0.03348  3.80937  4.53171  0.61958  0.77255  0.48576  0.95510
    227   2.93671  4.77754  3.42118  2.94738  4.11615  3.43499  3.78286  3.65465  2.21827  3.18220  4.18539  3.31125  3.94187  3.00752  1.07949  3.02474  3.20779  3.38168  5.22562  4.05859    411 - -
          2.68618  4.42225  2.77519  2.73123  3.46354  2.40513  3.72494  3.29354  2.67741  2.69355  4.24690  2.90347  2.73739  3.18146  2.89801  2.37887  2.77519  2.98518  4.58477  3.61503
          0.03348  3.80937  4.53171  0.61958  0.77255  0.48576  0.95510
    228   2.98207  4.42024  4.24308  3.85767  3.33319  3.99593  4.59847  1.15979  3.68445  1.93388  3.28013  4.11192  4.43451  4.04014  3.88833  3.48632  3.28293  1.84853  5.20990  3.94174    412 - -
          2.68618  4.42225  2.77519  2.73123  3.46354  2.40513  3.72494  3.29354  2.67741  2.69355  4.24690  2.90347  2.73739  3.18146  2.89801  2.37887  2.77519  2.98518  4.58477  3.61503
          0.03348  3.80937  4.53171  0.61958  0.77255  0.48576  0.95510
    229   2.28641  4.20518  3.15392  2.96819  4.01412  2.93634  4.07910  3.52884  3.03763  3.25451  4.18693  3.20219  3.67025  3.39224  3.32464  1.19039  2.76207  3.07784  5.39200  4.09764    413 - -
          2.68618  4.42225  2.77519  2.73123  3.46354  2.40513  3.72494  3.29354  2.67741  2.69355  4.24690  2.90347  2.73739  3.18146  2.89801  2.37887  2.77519  2.98518  4.58477  3.61503
          0.03348  3.80937  4.53171  0.61958  0.77255  0.48576  0.95510
    230   2.90069  4.99484  2.46554  1.11877  4.33359  3.23525  3.81851  3.77499  2.69126  3.40300  4.38136  2.90145  3.83730  3.03650  3.09236  2.89051  3.20497  3.46595  5.51722  4.24113    414 - -
          2.68618  4.42225  2.77519  2.73123  3.46354  2.40513  3.72494  3.29354  2.67741  2.69355  4.24690  2.90347  2.73739  3.18146  2.89801  2.37887  2.77519  2.98518  4.58477  3.61503
          0.03348  3.80937  4.53171  0.61958  0.77255  0.48576  0.95510
    231   2.91641  4.87479  3.08805  2.72320  4.24675  3.41116  3.72791  3.67239  1.12825  3.25203  4.21824  3.14996  3.91711  2.92399  2.42488  2.96335  3.17511  3.38422  5.32849  4.13266    415 - -
          2.68618  4.42225  2.77519  2.73123  3.46354  2.40513  3.72494  3.29354  2.67741  2.69355  4.24690  2.90347  2.73739  3.18146  2.89801  2.37887  2.77519  2.98518  4.58477  3.61503
          0.03348  3.80937  4.53171  0.61958  0.77255  0.48576  0.95510
    232   2.91641  4.87479  3.08805  2.72320  4.24675  3.41116  3.72791  3.67239  1.12825  3.25203  4.21824  3.14996  3.91711  2.92399  2.42488  2.96335  3.17511  3.38422  5.32849  4.13266    416 - -
          2.68618  4.42225  2.77519  2.73123  3.46354  2.40513  3.72494  3.29354  2.67741  2.69355  4.24690  2.90347  2.73739  3.18146  2.89801  2.37887  2.77519  2.98518  4.58477  3.61503
          0.03348  3.80937  4.53171  0.61958  0.77255  0.48576  0.95510
    233   2.92141  4.48075  3.98232  3.57220  3.18310  3.78700  4.32202  2.35252  3.34326  1.78845  1.50457  3.85713  4.24832  3.72998  3.55576  3.26337  3.22604  2.35099  5.01478  3.77029    417 - -
          2.68618  4.42225  2.77519  2.73123  3.46354  2.40513  3.72494  3.29354  2.67741  2.69355  4.24690  2.90347  2.73739  3.18146  2.89801  2.37887  2.77519  2.98518  4.58477  3.61503
          0.03348  3.80937  4.53171  0.61958  0.77255  0.48576  0.95510
    234   2.28641  4.20518  3.15392  2.96819  4.01412  2.93634  4.07910  3.52884  3.03763  3.25451  4.18693  3.20219  3.67025  3.39224  3.32464  1.19039  2.76207  3.07784  5.39200  4.09764    418 - -
          2.68618  4.42225  2.77519  2.73123  3.46354  2.40513  3.72494  3.29354  2.67741  2.69355  4.24690  2.90347  2.73739  3.18146  2.89801  2.37887  2.77519  2.98518  4.58477  3.61503
          0.03348  3.80937  4.53171  0.61958  0.77255  0.48576  0.95510
    235   2.38134  4.22579  3.37454  3.12532  3.91549  3.06671  4.14713  3.03503  3.06702  2.90069  3.95650  3.34386  3.76602  3.46540  3.32788  2.58206  1.28366  2.73678  5.35896  4.13255    419 - -
          2.68618  4.42225  2.77519  2.73123  3.46354  2.40513  3.72494  3.29354  2.67741  2.69355  4.24690  2.90347  2.73739  3.18146  2.89801  2.37887  2.77519  2.98518  4.58477  3.61503
          0.03348  3.80937  4.53171  0.61958  0.77255  0.48576  0.95510
    236   2.67235  4.43863  3.27298  3.10406  4.10210  3.12978  4.18563  3.63254  3.15619  3.26577  4.31393  3.41642  0.95378  3.54696  3.40771  2.83820  3.10929  3.28499  5.30473  4.22238    420 - -
          2.68618  4.42225  2.77519  2.73123  3.46354  2.40513  3.72494  3.29354  2.67741  2.69355  4.24690  2.90347  2.73739  3.18146  2.89801  2.37887  2.77519  2.98518  4.58477  3.61503
          0.03348  3.80937  4.53171  0.61958  0.77255  0.48576  0.95510
    237   2.98207  4.42024  4.24308  3.85767  3.33319  3.99593  4.59847  1.15979  3.68445  1.93388  3.28013  4.11192  4.43451  4.04014  3.88833  3.48632  3.28293  1.84853  5.20990  3.94174    421 - -
          2.68618  4.42225  2.77519  2.73123  3.46354  2.40513  3.72494  3.29354  2.67741  2.69355  4.24690  2.90347  2.73739  3.18146  2.89801  2.37887  2.77519  2.98518  4.58477  3.61503
          0.03348  3.80937  4.53171  0.61958  0.77255  0.48576  0.95510
    238   2.90069  4.99484  2.46554  1.11877  4.33359  3.23525  3.81851  3.77499  2.69126  3.40300  4.38136  2.90145  3.83730  3.03650  3.09236  2.89051  3.20497  3.46595  5.51722  4.24113    422 - -
          2.68618  4.42225  2.77519  2.73123  3.46354  2.40513  3.72494  3.29354  2.67741  2.69355  4.24690  2.90347  2.73739  3.18146  2.89801  2.37887  2.77519  2.98518  4.58477  3.61503
          0.03348  3.80937  4.53171  0.61958  0.77255  0.48576  0.95510
    239   2.75860  4.32017  4.03668  3.69928  3.50553  3.65703  4.51238  2.05857  3.56603  2.20461  3.48177  3.89881  4.22207  3.93103  3.78433  3.15772  3.12235  1.10867  5.27880  4.00583    423 - -
          2.68618  4.42225  2.77519  2.73123  3.46354  2.40513  3.72494  3.29354  2.67741  2.69355  4.24690  2.90347  2.73739  3.18146  2.89801  2.37887  2.77519  2.98518  4.58477  3.61503
          0.03348  3.80937  4.53171  0.61958  0.77255  0.48576  0.95510
    240   3.08576  4.56756  4.08741  3.72846  3.11412  3.90063  4.40403  2.31654  3.49676  0.95711  3.15949  4.00987  4.34786  3.88027  3.68257  3.46624  3.38346  2.33719  4.96903  3.67730    424 - -
          2.68618  4.42225  2.77519  2.73123  3.46354  2.40513  3.72494  3.29354  2.67741  2.69355  4.24690  2.90347  2.73739  3.18146  2.89801  2.37887  2.77519  2.98518  4.58477  3.61503
          0.03348  3.80937  4.53171  0.61958  0.77255  0.48576  0.95510
    241   2.51895  1.07808  4.02129  3.74762  3.75483  3.15398  4.40875  2.88944  3.57457  2.80717  3.92698  3.75147  3.85592  3.92343  3.70966  2.79024  2.98061  2.63799  5.18285  4.04258    425 - -
          2.68618  4.42225  2.77519  2.73123  3.46354  2.40513  3.72494  3.29354  2.67741  2.69355  4.24690  2.90347  2.73739  3.18146  2.89801  2.37887  2.77519  2.98518  4.58477  3.61503
          0.03348  3.80937  4.53171  0.61958  0.77255  0.48576  0.95510
    242   2.91641  4.87479  3.08805  2.72320  4.24675  3.41116  3.72791  3.67239  1.12825  3.25203  4.21824  3.14996  3.91711  2.92399  2.42488  2.96335  3.17511  3.38422  5.32849  4.13266    426 - -
          2.68618  4.42225  2.77519  2.73123  3.46354  2.40513  3.72494  3.29354  2.67741  2.69355  4.24690  2.90347  2.73739  3.18146  2.89801  2.37887  2.77519  2.98518  4.58477  3.61503
          0.03348  3.80937  4.53171  0.61958  0.77255  0.48576  0.95510
    243   2.23415  4.18557  3.02356  2.86907  4.20903  1.43797  4.07411  3.68891  3.04729  3.38539  4.24796  3.12479  3.62737  3.35471  3.36260  2.15326  2.71695  3.16140  5.53428  4.28242    427 - -
          2.68618  4.42225  2.77519  2.73123  3.46354  2.40513  3.72494  3.29354  2.67741  2.69355  4.24690  2.90347  2.73739  3.18146  2.89801  2.37887  2.77519  2.98518  4.58477  3.61503
          0.03348  3.80937  4.53171  0.61958  0.77255  0.48576  0.95510
    244   3.15859  4.67313  3.74616  3.46498  2.29958  3.75745  3.59324  3.17685  3.32431  2.64676  3.85886  3.64760  4.23343  3.64552  3.52043  3.30113  3.44535  3.04461  3.94048  1.07760    428 - -
          2.68618  4.42225  2.77519  2.73123  3.46354  2.40513  3.72494  3.29354  2.67741  2.69355  4.24690  2.90347  2.73739  3.18146  2.89801  2.37887  2.77519  2.98518  4.58477  3.61503
          0.03348  3.80937  4.53171  0.61958  0.77255  0.48576  0.95510
    245   2.67235  4.43863  3.27298  3.10406  4.10210  3.12978  4.18563  3.63254  3.15619  3.26577  4.31393  3.41642  0.95378  3.54696  3.40771  2.83820  3.10929  3.28499  5.30473  4.22238    429 - -
          2.68618  4.42225  2.77519  2.73123  3.46354  2.40513  3.72494  3.29354  2.67741  2.69355  4.24690  2.90347  2.73739  3.18146  2.89801  2.37887  2.77519  2.98518  4.58477  3.61503
          0.03348  3.80937  4.53171  0.61958  0.77255  0.48576  0.95510
    246   2.28641  4.20518  3.15392  2.96819  4.01412  2.93634  4.07910  3.52884  3.03763  3.25451  4.18693  3.20219  3.67025  3.39224  3.32464  1.19039  2.76207  3.07784  5.39200  4.09764    430 - -
          2.68618  4.42225  2.77519  2.73123  3.46354  2.40513  3.72494  3.29354  2.67741  2.69355  4.24690  2.90347  2.73739  3.18146  2.89801  2.37887  2.77519  2.98518  4.58477  3.61503
          0.03348  3.80937  4.53171  0.61958  0.77255  0.48576  0.95510
    247   2.90069  4.99484  2.46554  1.11877  4.33359  3.23525  3.81851  3.77499  2.69126  3.40300  4.38136  2.90145  3.83730  3.03650  3.09236  2.89051  3.20497  3.46595  5.51722  4.24113    431 - -
          2.68618  4.42225  2.77519  2.73123  3.46354  2.40513  3.72494  3.29354  2.67741  2.69355  4.24690  2.90347  2.73739  3.18146  2.89801  2.37887  2.77519  2.98518  4.58477  3.61503
          0.03348  3.80937  4.53171  0.61958  0.77255  0.48576  0.95510
    248   3.18008  4.60097  4.15167  3.85538  1.12104  3.88221  3.85279  2.71292  3.76427  2.09828  3.45337  3.94887  4.34322  3.95007  3.89957  3.45248  3.48170  2.69872  4.12291  2.49878    432 - -
          2.68618  4.42225  2.77519  2.73123  3.46354  2.40513  3.72494  3.29354  2.67741  2.69355  4.24690  2.90347  2.73739  3.18146  2.89801  2.37887  2.77519  2.98518  4.58477  3.61503
          0.03348  3.80937  4.53171  0.61958  0.77255  0.48576  0.95510
    249   1.10878  4.16308  3.40046  3.19046  3.99129  2.98896  4.21970  3.10756  3.20511  2.99187  4.03194  3.35541  3.72236  3.55245  3.45911  2.51457  2.78762  2.77301  5.42484  4.21837    433 - -
          2.68618  4.42225  2.77519  2.73123  3.46354  2.40513  3.72494  3.29354  2.67741  2.69355  4.24690  2.90347  2.73739  3.18146  2.89801  2.37887  2.77519  2.98518  4.58477  3.61503
          0.03348  3.80937  4.53171  0.61958  0.77255  0.48576  0.95510
    250   2.38134  4.22579  3.37454  3.12532  3.91549  3.06671  4.14713  3.03503  3.06702  2.90069  3.95650  3.34386  3.76602  3.46540  3.32788  2.58206  1.28366  2.73678  5.35896  4.13255    434 - -
          2.68618  4.42225  2.77519  2.73123  3.46354  2.40513  3.72494  3.29354  2.67741  2.69355  4.24690  2.90347  2.73739  3.18146  2.89801  2.37887  2.77519  2.98518  4.58477  3.61503
          0.03348  3.80937  4.53171  0.61958  0.77255  0.48576  0.95510
    251   3.15859  4.67313  3.74616  3.46498  2.29958  3.75745  3.59324  3.17685  3.32431  2.64676  3.85886  3.64760  4.23343  3.64552  3.52043  3.30113  3.44535  3.04461  3.94048  1.07760    435 - -
          2.68618  4.42225  2.77519  2.73123  3.46354  2.40513  3.72494  3.29354  2.67741  2.69355  4.24690  2.90347  2.73739  3.18146  2.89801  2.37887  2.77519  2.98518  4.58477  3.61503
          0.03348  3.80937  4.53171  0.61958  0.77255  0.48576  0.95510
    252   3.08576  4.56756  4.08741  3.72846  3.11412  3.90063  4.40403  2.31654  3.49676  0.95711  3.15949  4.00987  4.34786  3.88027  3.68257  3.46624  3.38346  2.33719  4.96903  3.67730    436 - -
          2.68618  4.42225  2.77519  2.73123  3.46354  2.40513  3.72494  3.29354  2.67741  2.69355  4.24690  2.90347  2.73739  3.18146  2.89801  2.37887  2.77519  2.98518  4.58477  3.61503
          0.03348  3.80937  4.53171  0.61958  0.77255  0.48576  0.95510
    253   2.67341  4.66553  2.67780  2.55764  4.01936  3.14340  3.87404  3.71749  2.77320  3.37201  4.32873  1.27497  3.79284  3.14787  3.12469  2.74378  3.05392  3.34610  5.33276  3.97315    437 - -
          2.68618  4.42225  2.77519  2.73123  3.46354  2.40513  3.72494  3.29354  2.67741  2.69355  4.24690  2.90347  2.73739  3.18146  2.89801  2.37887  2.77519  2.98518  4.58477  3.61503
          0.03348  3.80937  4.53171  0.61958  0.77255  0.48576  0.95510
    254   3.18008  4.60097  4.15167  3.85538  1.12104  3.88221  3.85279  2.71292  3.76427  2.09828  3.45337  3.94887  4.34322  3.95007  3.89957  3.45248  3.48170  2.69872  4.12291  2.49878    438 - -
          2.68618  4.42225  2.77519  2.73123  3.46354  2.40513  3.72494  3.29354  2.67741  2.69355  4.24690  2.90347  2.73739  3.18146  2.89801  2.37887  2.77519  2.98518  4.58477  3.61503
          0.03348  3.80937  4.53171  0.61958  0.77255  0.48576  0.95510
    255   2.51895  1.07808  4.02129  3.74762  3.75483  3.15398  4.40875  2.88944  3.57457  2.80717  3.92698  3.75147  3.85592  3.92343  3.70966  2.79024  2.98061  2.63799  5.18285  4.04258    439 - -
          2.68618  4.42225  2.77519  2.73123  3.46354  2.40513  3.72494  3.29354  2.67741  2.69355  4.24690  2.90347  2.73739  3.18146  2.89801  2.37887  2.77519  2.98518  4.58477  3.61503
          0.03348  3.80937  4.53171  0.61958  0.77255  0.48576  0.95510
    256   2.93671  4.77754  3.42118  2.94738  4.11615  3.43499  3.78286  3.65465  2.21827  3.18220  4.18539  3.31125  3.94187  3.00752  1.07949  3.02474  3.20779  3.38168  5.22562  4.05859    440 - -
          2.68618  4.42225  2.77519  2.73123  3.46354  2.40513  3.72494  3.29354  2.67741  2.69355  4.24690  2.90347  2.73739  3.18146  2.89801  2.37887  2.77519  2.98518  4.58477  3.61503
          0.03348  3.80937  4.53171  0.61958  0.77255  0.48576  0.95510
    257   2.28641  4.20518  3.15392  2.96819  4.01412  2.93634  4.07910  3.52884  3.03763  3.25451  4.18693  3.20219  3.67025  3.39224  3.32464  1.19039  2.76207  3.07784  5.39200  4.09764    441 - -
          2.68618  4.42225  2.77519  2.73123  3.46354  2.40513  3.72494  3.29354  2.67741  2.69355  4.24690  2.90347  2.73739  3.18146  2.89801  2.37887  2.77519  2.98518  4.58477  3.61503
          0.03348  3.80937  4.53171  0.61958  0.77255  0.48576  0.95510
    258   3.08576  4.56756  4.08741  3.72846  3.11412  3.90063  4.40403  2.31654  3.49676  0.95711  3.15949  4.00987  4.34786  3.88027  3.68257  3.46624  3.38346  2.33719  4.96903  3.67730    442 - -
          2.68618  4.42225  2.77519  2.73123  3.46354  2.40513  3.72494  3.29354  2.67741  2.69355  4.24690  2.90347  2.73739  3.18146  2.89801  2.37887  2.77519  2.98518  4.58477  3.61503
          0.03348  3.80937  4.53171  0.61958  0.77255  0.48576  0.95510
    259   2.93671  4.77754  3.42118  2.94738  4.11615  3.43499  3.78286  3.65465  2.21827  3.18220  4.18539  3.31125  3.94187  3.00752  1.07949  3.02474  3.20779  3.38168  5.22562  4.05859    443 - -
          2.68618  4.42225  2.77519  2.73123  3.46354  2.40513  3.72494  3.29354  2.67741  2.69355  4.24690  2.90347  2.73739  3.18146  2.89801  2.37887  2.77519  2.98518  4.58477  3.61503
          0.03348  3.80937  4.53171  0.61958  0.77255  0.48576  0.95510
    260   3.18008  4.60097  4.15167  3.85538  1.12104  3.88221  3.85279  2.71292  3.76427  2.09828  3.45337  3.94887  4.34322  3.95007  3.89957  3.45248  3.48170  2.69872  4.12291  2.49878    444 - -
          2.68618  4.42225  2.77519  2.73123  3.46354  2.40513  3.72494  3.29354  2.67741  2.69355  4.24690  2.90347  2.73739  3.18146  2.89801  2.37887  2.77519  2.98518  4.58477  3.61503
          0.03348  3.80937  4.53171  0.61958  0.77255  0.48576  0.95510
    261   2.92409  5.03860  1.01300  2.30056  4.40776  3.16489  3.87913  3.98208  2.95192  3.60236  4.58048  2.85315  3.81341  3.11921  3.45837  2.89462  3.26184  3.62850  5.58854  4.29292    445 - -
          2.68618  4.42225  2.77519  2.73123  3.46354  2.40513  3.72494  3.29354  2.67741  2.69355  4.24690  2.90347  2.73739  3.18146  2.89801  2.37887  2.77519  2.98518  4.58477  3.61503
          0.03348  3.80937  4.53171  0.61958  0.77255  0.48576  0.95510
    262   2.92409  5.03860  1.01300  2.30056  4.40776  3.16489  3.87913  3.98208  2.95192  3.60236  4.58048  2.85315  3.81341  3.11921  3.45837  2.89462  3.26184  3.62850  5.58854  4.29292    446 - -
          2.68618  4.42225  2.77519  2.73123  3.46354  2.40513  3.72494  3.29354  2.67741  2.69355  4.24690  2.90347  2.73739  3.18146  2.89801  2.37887  2.77519  2.98518  4.58477  3.61503
          0.03348  3.80937  4.53171  0.61958  0.77255  0.48576  0.95510
    263   2.91641  4.87479  3.08805  2.72320  4.24675  3.41116  3.72791  3.67239  1.12825  3.25203  4.21824  3.14996  3.91711  2.92399  2.42488  2.96335  3.17511  3.38422  5.32849  4.13266    447 - -
          2.68618  4.42225  2.77519  2.73123  3.46354  2.40513  3.72494  3.29354  2.67741  2.69355  4.24690  2.90347  2.73739  3.18146  2.89801  2.37887  2.77519  2.98518  4.58477  3.61503
          0.03348  3.80937  4.53171  0.61958  0.77255  0.48576  0.95510
    264   2.67235  4.43863  3.27298  3.10406  4.10210  3.12978  4.18563  3.63254  3.15619  3.26577  4.31393  3.41642  0.95378  3.54696  3.40771  2.83820  3.10929  3.28499  5.30473  4.22238    448 - -
          2.68618  4.42225  2.77519  2.73123  3.46354  2.40513  3.72494  3.29354  2.67741  2.69355  4.24690  2.90347  2.73739  3.18146  2.89801  2.37887  2.77519  2.98518  4.58477  3.61503
          0.03348  3.80937  4.53171  0.61958  0.77255  0.48576  0.95510
    265   2.92409  5.03860  1.01300  2.30056  4.40776  3.16489  3.87913  3.98208  2.95192  3.60236  4.58048  2.85315  3.81341  3.11921  3.45837  2.89462  3.26184  3.62850  5.58854  4.29292    449 - -
          2.68618  4.42225  2.77519  2.73123  3.46354  2.40513  3.72494  3.29354  2.67741  2.69355  4.24690  2.90347  2.73739  3.18146  2.89801  2.37887  2.77519  2.98518  4.58477  3.61503
          0.03348  3.80937  4.53171  0.61958  0.77255  0.48576  0.95510
    266   3.15859  4.67313  3.74616  3.46498  2.29958  3.75745  3.59324  3.17685  3.32431  2.64676  3.85886  3.64760  4.23343  3.64552  3.52043  3.30113  3.44535  3.04461  3.94048  1.07760    450 - -
          2.68618  4.42225  2.77519  2.73123  3.46354  2.40513  3.72494  3.29354  2.67741  2.69355  4.24690  2.90347  2.73739  3.18146  2.89801  2.37887  2.77519  2.98518  4.58477  3.61503
          0.03348  3.80937  4.53171  0.61958  0.77255  0.48576  0.95510
    267   2.28641  4.20518  3.15392  2.96819  4.01412  2.93634  4.07910  3.52884  3.03763  3.25451  4.18693  3.20219  3.67025  3.39224  3.32464  1.19039  2.76207  3.07784  5.39200  4.09764    451 - -
          2.68618  4.42225  2.77519  2.73123  3.46354  2.40513  3.72494  3.29354  2.67741  2.69355  4.24690  2.90347  2.73739  3.18146  2.89801  2.37887  2.77519  2.98518  4.58477  3.61503
          0.03348  3.80937  4.53171  0.61958  0.77255  0.48576  0.95510
    268   3.15859  4.67313  3.74616  3.46498  2.29958  3.75745  3.59324  3.17685  3.32431  2.64676  3.85886  3.64760  4.23343  3.64552  3.52043  3.30113  3.44535  3.04461  3.94048  1.07760    452 - -
          2.68618  4.42225  2.77519  2.73123  3.46354  2.40513  3.72494  3.29354  2.67741  2.69355  4.24690  2.90347  2.73739  3.18146  2.89801  2.37887  2.77519  2.98518  4.58477  3.61503
          0.03348  3.80937  4.53171  0.61958  0.77255  0.48576  0.95510
    269   3.08576  4.56756  4.08741  3.72846  3.11412  3.90063  4.40403  2.31654  3.49676  0.95711  3.15949  4.00987  4.34786  3.88027  3.68257  3.46624  3.38346  2.33719  4.96903  3.67730    453 - -
          2.68618  4.42225  2.77519  2.73123  3.46354  2.40513  3.72494  3.29354  2.67741  2.69355  4.24690  2.90347  2.73739  3.18146  2.89801  2.37887  2.77519  2.98518  4.58477  3.61503
          0.03348  3.80937  4.53171  0.61958  0.77255  0.48576  0.95510
    270   2.93671  4.77754  3.42118  2.94738  4.11615  3.43499  3.78286  3.65465  2.21827  3.18220  4.18539  3.31125  3.94187  3.00752  1.07949  3.02474  3.20779  3.38168  5.22562  4.05859    454 - -
          2.68618  4.42225  2.77519  2.73123  3.46354  2.40513  3.72494  3.29354  2.67741  2.69355  4.24690  2.90347  2.73739  3.18146  2.89801  2.37887  2.77519  2.98518  4.58477  3.61503
          0.03348  3.80937  4.53171  0.61958  0.77255  0.48576  0.95510
    271   2.83358  4.81464  2.86432  2.61969  3.97435  3.32591  3.77688  3.59686  2.44529  3.10536  4.13660  3.07826  3.87948  1.35082  2.73005  2.88475  3.13136  3.33097  5.25841  3.94843    455 - -
          2.68618  4.42225  2.77519  2.73123  3.46354  2.40513  3.72494  3.29354  2.67741  2.69355  4.24690  2.90347  2.73739  3.18146  2.89801  2.37887  2.77519  2.98518  4.58477  3.61503
          0.03348  3.80937  4.53171  0.61958  0.77255  0.48576  0.95510
    272   3.08576  4.56756  4.08741  3.72846  3.11412  3.90063  4.40403  2.31654  3.49676  0.95711  3.15949  4.00987  4.34786  3.88027  3.68257  3.46624  3.38346  2.33719  4.96903  3.67730    456 - -
          2.68618  4.42225  2.77519  2.73123  3.46354  2.40513  3.72494  3.29354  2.67741  2.69355  4.24690  2.90347  2.73739  3.18146  2.89801  2.37887  2.77519  2.98518  4.58477  3.61503
          0.03348  3.80937  4.53171  0.61958  0.77255  0.48576  0.95510
    273   3.18008  4.60097  4.15167  3.85538  1.12104  3.88221  3.85279  2.71292  3.76427  2.09828  3.45337  3.94887  4.34322  3.95007  3.89957  3.45248  3.48170  2.69872  4.12291  2.49878    457 - -
          2.68618  4.42225  2.77519  2.73123  3.46354  2.40513  3.72494  3.29354  2.67741  2.69355  4.24690  2.90347  2.73739  3.18146  2.89801  2.37887  2.77519  2.98518  4.58477  3.61503
          0.03348  3.80937  4.53171  0.61958  0.77255  0.48576  0.95510
    274   2.93671  4.77754  3.42118  2.94738  4.11615  3.43499  3.78286  3.65465  2.21827  3.18220  4.18539  3.31125  3.94187  3.00752  1.07949  3.02474  3.20779  3.38168  5.22562  4.05859    458 - -
          2.68618  4.42225  2.77519  2.73123  3.46354  2.40513  3.72494  3.29354  2.67741  2.69355  4.24690  2.90347  2.73739  3.18146  2.89801  2.37887  2.77519  2.98518  4.58477  3.61503
          0.03348  3.80937  4.53171  0.61958  0.77255  0.48576  0.95510
    275   2.67341  4.66553  2.67780  2.55764  4.01936  3.14340  3.87404  3.71749  2.77320  3.37201  4.32873  1.27497  3.79284  3.14787  3.12469  2.74378  3.05392  3.34610  5.33276  3.97315    459 - -
          2.68618  4.42225  2.77519  2.73123  3.46354  2.40513  3.72494  3.29354  2.67741  2.69355  4.24690  2.90347  2.73739  3.18146  2.89801  2.37887  2.77519  2.98518  4.58477  3.61503
          0.03348  3.80937  4.53171  0.61958  0.77255  0.48576  0.95510
    276   3.08576  4.56756  4.08741  3.72846  3.11412  3.90063  4.40403  2.31654  3.49676  0.95711  3.15949  4.00987  4.34786  3.88027  3.68257  3.46624  3.38346  2.33719  4.96903  3.67730    460 - -
          2.68618  4.42225  2.77519  2.73123  3.46354  2.40513  3.72494  3.29354  2.67741  2.69355  4.24690  2.90347  2.73739  3.18146  2.89801  2.37887  2.77519  2.98518  4.58477  3.61503
          0.03348  3.80937  4.53171  0.61958  0.77255  0.48576  0.95510
    277   3.18008  4.60097  4.15167  3.85538  1.12104  3.88221  3.85279  2.71292  3.76427  2.09828  3.45337  3.94887  4.34322  3.95007  3.89957  3.45248  3.48170  2.69872  4.12291  2.49878    461 - -
          2.68618  4.42225  2.77519  2.73123  3.46354  2.40513  3.72494  3.29354  2.67741  2.69355  4.24690  2.90347  2.73739  3.18146  2.89801  2.37887  2.77519  2.98518  4.58477  3.61503
          0.03348  3.80937  4.53171  0.61958  0.77255  0.48576  0.95510
    278   2.93018  4.75653  3.06821  2.82316  3.24362  3.39685  1.28293  3.62315  2.66810  3.12453  4.16365  3.23450  3.94663  3.18897  2.93691  3.00185  3.23198  3.35962  4.70930  3.19654    462 - -
          2.68618  4.42225  2.77519  2.73123  3.46354  2.40513  3.72494  3.29354  2.67741  2.69355  4.24690  2.90347  2.73739  3.18146  2.89801  2.37887  2.77519  2.98518  4.58477  3.61503
          0.03348  3.80937  4.53171  0.61958  0.77255  0.48576  0.95510
    279   2.93671  4.77754  3.42118  2.94738  4.11615  3.43499  3.78286  3.65465  2.21827  3.18220  4.18539  3.31125  3.94187  3.00752  1.07949  3.02474  3.20779  3.38168  5.22562  4.05859    463 - -
          2.68618  4.42225  2.77519  2.73123  3.46354  2.40513  3.72494  3.29354  2.67741  2.69355  4.24690  2.90347  2.73739  3.18146  2.89801  2.37887  2.77519  2.98518  4.58477  3.61503
          0.03348  3.80937  4.53171  0.61958  0.77255  0.48576  0.95510
    280   2.83358  4.81464  2.86432  2.61969  3.97435  3.32591  3.77688  3.59686  2.44529  3.10536  4.13660  3.07826  3.87948  1.35082  2.73005  2.88475  3.13136  3.33097  5.25841  3.94843    464 - -
          2.68618  4.42225  2.77519  2.73123  3.46354  2.40513  3.72494  3.29354  2.67741  2.69355  4.24690  2.90347  2.73739  3.18146  2.89801  2.37887  2.77519  2.98518  4.58477  3.61503
          0.03348  3.80937  4.53171  0.61958  0.77255  0.48576  0.95510
    281   2.59039  4.37045  3.25107  3.14329  4.28368  0.83351  4.26612  3.86916  3.31580  3.53097  4.50732  3.41573  3.75955  3.64521  3.55749  2.76075  3.06678  3.40980  5.39419  4.38394    465 - -
          2.68618  4.42225  2.77519  2.73123  3.46354  2.40513  3.72494  3.29354  2.67741  2.69355  4.24690  2.90347  2.73739  3.18146  2.89801  2.37887  2.77519  2.98518  4.58477  3.61503
          0.03348  3.80937  4.53171  0.61958  0.77255  0.48576  0.95510
    282   3.18008  4.60097  4.15167  3.85538  1.12104  3.88221  3.85279  2.71292  3.76427  2.09828  3.45337  3.94887  4.34322  3.95007  3.89957  3.45248  3.48170  2.69872  4.12291  2.49878    466 - -
          2.68618  4.42225  2.77519  2.73123  3.46354  2.40513  3.72494  3.29354  2.67741  2.69355  4.24690  2.90347  2.73739  3.18146  2.89801  2.37887  2.77519  2.98518  4.58477  3.61503
          0.03348  3.80937  4.53171  0.61958  0.77255  0.48576  0.95510
    283   2.28641  4.20518  3.15392  2.96819  4.01412  2.93634  4.07910  3.52884  3.03763  3.25451  4.18693  3.20219  3.67025  3.39224  3.32464  1.19039  2.76207  3.07784  5.39200  4.09764    467 - -
          2.68618  4.42225  2.77519  2.73123  3.46354  2.40513  3.72494  3.29354  2.67741  2.69355  4.24690  2.90347  2.73739  3.18146  2.89801  2.37887  2.77519  2.98518  4.58477  3.61503
          0.03348  3.80937  4.53171  0.61958  0.77255  0.48576  0.95510
    284   3.15859  4.67313  3.74616  3.46498  2.29958  3.75745  3.59324  3.17685  3.32431  2.64676  3.85886  3.64760  4.23343  3.64552  3.52043  3.30113  3.44535  3.04461  3.94048  1.07760    468 - -
          2.68618  4.42225  2.77519  2.73123  3.46354  2.40513  3.72494  3.29354  2.67741  2.69355  4.24690  2.90347  2.73739  3.18146  2.89801  2.37887  2.77519  2.98518  4.58477  3.61503
          0.03348  3.80937  4.53171  0.61958  0.77255  0.48576  0.95510
    285   2.92409  5.03860  1.01300  2.30056  4.40776  3.16489  3.87913  3.98208  2.95192  3.60236  4.58048  2.85315  3.81341  3.11921  3.45837  2.89462  3.26184  3.62850  5.58854  4.29292    469 - -
          2.68618  4.42225  2.77519  2.73123  3.46354  2.40513  3.72494  3.29354  2.67741  2.69355  4.24690  2.90347  2.73739  3.18146  2.89801  2.37887  2.77519  2.98518  4.58477  3.61503
          0.03348  3.80937  4.53171  0.61958  0.77255  0.48576  0.95510
    286   3.15859  4.67313  3.74616  3.46498  2.29958  3.75745  3.59324  3.17685  3.32431  2.64676  3.85886  3.64760  4.23343  3.64552  3.52043  3.30113  3.44535  3.04461  3.94048  1.07760    470 - -
          2.68618  4.42225  2.77519  2.73123  3.46354  2.40513  3.72494  3.29354  2.67741  2.69355  4.24690  2.90347  2.73739  3.18146  2.89801  2.37887  2.77519  2.98518  4.58477  3.61503
          0.03348  3.80937  4.53171  0.61958  0.77255  0.48576  0.95510
    287   2.75860  4.32017  4.03668  3.69928  3.50553  3.65703  4.51238  2.05857  3.56603  2.20461  3.48177  3.89881  4.22207  3.93103  3.78433  3.15772  3.12235  1.10867  5.27880  4.00583    471 - -
          2.68618  4.42225  2.77519  2.73123  3.46354  2.40513  3.72494  3.29354  2.67741  2.69355  4.24690  2.90347  2.73739  3.18146  2.89801  2.37887  2.77519  2.98518  4.58477  3.61503
          0.03348  3.80937  4.53171  0.61958  0.77255  0.48576  0.95510
    288   3.18008  4.60097  4.15167  3.85538  1.12104  3.88221  3.85279  2.71292  3.76427  2.09828  3.45337  3.94887  4.34322  3.95007  3.89957  3.45248  3.48170  2.69872  4.12291  2.49878    472 - -
          2.68618  4.42225  2.77519  2.73123  3.46354  2.40513  3.72494  3.29354  2.67741  2.69355  4.24690  2.90347  2.73739  3.18146  2.89801  2.37887  2.77519  2.98518  4.58477  3.61503
          0.03348  3.80937  4.53171  0.61958  0.77255  0.48576  0.95510
    289   2.92409  5.03860  1.01300  2.30056  4.40776  3.16489  3.87913  3.98208  2.95192  3.60236  4.58048  2.85315  3.81341  3.11921  3.45837  2.89462  3.26184  3.62850  5.58854  4.29292    473 - -
          2.68618  4.42225  2.77519  2.73123  3.46354  2.40513  3.72494  3.29354  2.67741  2.69355  4.24690  2.90347  2.73739  3.18146  2.89801  2.37887  2.77519  2.98518  4.58477  3.61503
          0.03348  3.80937  4.53171  0.61958  0.77255  0.48576  0.95510
    290   3.23507  4.63149  3.99741  3.68889  2.60774  3.66168  3.82699  3.25722  3.41293  2.66242  3.89382  3.85098  4.17452  3.80396  3.55197  3.43928  3.53260  3.14582  1.02287  2.61337    474 - -
          2.68618  4.42225  2.77519  2.73123  3.46354  2.40513  3.72494  3.29354  2.67741  2.69355  4.24690  2.90347  2.73739  3.18146  2.89801  2.37887  2.77519  2.98518  4.58477  3.61503
          0.03348  3.80937  4.53171  0.61958  0.77255  0.48576  0.95510
    291   2.67341  4.66553  2.67780  2.55764  4.01936  3.14340  3.87404  3.71749  2.77320  3.37201  4.32873  1.27497  3.79284  3.14787  3.12469  2.74378  3.05392  3.34610  5.33276  3.97315    475 - -
          2.68618  4.42225  2.77519  2.73123  3.46354  2.40513  3.72494  3.29354  2.67741  2.69355  4.24690  2.90347  2.73739  3.18146  2.89801  2.37887  2.77519  2.98518  4.58477  3.61503
          0.03348  3.80937  4.53171  0.61958  0.77255  0.48576  0.95510
    292   2.92141  4.48075  3.98232  3.57220  3.18310  3.78700  4.32202  2.35252  3.34326  1.78845  1.50457  3.85713  4.24832  3.72998  3.55576  3.26337  3.22604  2.35099  5.01478  3.77029    476 - -
          2.68618  4.42225  2.77519  2.73123  3.46354  2.40513  3.72494  3.29354  2.67741  2.69355  4.24690  2.90347  2.73739  3.18146  2.89801  2.37887  2.77519  2.98518  4.58477  3.61503
          0.03348  3.80937  4.53171  0.61958  0.77255  0.48576  0.95510
    293   3.08576  4.56756  4.08741  3.72846  3.11412  3.90063  4.40403  2.31654  3.49676  0.95711  3.15949  4.00987  4.34786  3.88027  3.68257  3.46624  3.38346  2.33719  4.96903  3.67730    477 - -
          2.68618  4.42225  2.77519  2.73123  3.46354  2.40513  3.72494  3.29354  2.67741  2.69355  4.24690  2.90347  2.73739  3.18146  2.89801  2.37887  2.77519  2.98518  4.58477  3.61503
          0.03348  3.80937  4.53171  0.61958  0.77255  0.48576  0.95510
    294   2.91641  4.87479  3.08805  2.72320  4.24675  3.41116  3.72791  3.67239  1.12825  3.25203  4.21824  3.14996  3.91711  2.92399  2.42488  2.96335  3.17511  3.38422  5.32849  4.13266    478 - -
          2.68618  4.42225  2.77519  2.73123  3.46354  2.40513  3.72494  3.29354  2.67741  2.69355  4.24690  2.90347  2.73739  3.18146  2.89801  2.37887  2.77519  2.98518  4.58477  3.61503
          0.03348  3.80937  4.53171  0.61958  0.77255  0.48576  0.95510
    295   3.18008  4.60097  4.15167  3.85538  1.12104  3.88221  3.85279  2.71292  3.76427  2.09828  3.45337  3.94887  4.34322  3.95007  3.89957  3.45248  3.48170  2.69872  4.12291  2.49878    479 - -
          2.68618  4.42225  2.77519  2.73123  3.46354  2.40513  3.72494  3.29354  2.67741  2.69355  4.24690  2.90347  2.73739  3.18146  2.89801  2.37887  2.77519  2.98518  4.58477  3.61503
          0.03348  3.80937  4.53171  0.61958  0.77255  0.48576  0.95510
    296   2.59039  4.37045  3.25107  3.14329  4.28368  0.83351  4.26612  3.86916  3.31580  3.53097  4.50732  3.41573  3.75955  3.64521  3.55749  2.76075  3.06678  3.40980  5.39419  4.38394    480 - -
          2.68618  4.42225  2.77519  2.73123  3.46354  2.40513  3.72494  3.29354  2.67741  2.69355  4.24690  2.90347  2.73739  3.18146  2.89801  2.37887  2.77519  2.98518  4.58477  3.61503
          0.03348  3.80937  4.53171  0.61958  0.77255  0.48576  0.95510
    297   1.10878  4.16308  3.40046  3.19046  3.99129  2.98896  4.21970  3.10756  3.20511  2.99187  4.03194  3.35541  3.72236  3.55245  3.45911  2.51457  2.78762  2.77301  5.42484  4.21837    481 - -
          2.68618  4.42225  2.77519  2.73123  3.46354  2.40513  3.72494  3.29354  2.67741  2.69355  4.24690  2.90347  2.73739  3.18146  2.89801  2.37887  2.77519  2.98518  4.58477  3.61503
          0.03348  3.80937  4.53171  0.61958  0.77255  0.48576  0.95510
    298   2.28641  4.20518  3.15392  2.96819  4.01412  2.93634  4.07910  3.52884  3.03763  3.25451  4.18693  3.20219  3.67025  3.39224  3.32464  1.19039  2.76207  3.07784  5.39200  4.09764    482 - -
          2.68618  4.42225  2.77519  2.73123  3.46354  2.40513  3.72494  3.29354  2.67741  2.69355  4.24690  2.90347  2.73739  3.18146  2.89801  2.37887  2.77519  2.98518  4.58477  3.61503
          0.03348  3.80937  4.53171  0.61958  0.77255  0.48576  0.95510
    299   2.93671  4.77754  3.42118  2.94738  4.11615  3.43499  3.78286  3.65465  2.21827  3.18220  4.18539  3.31125  3.94187  3.00752  1.07949  3.02474  3.20779  3.38168  5.22562  4.05859    483 - -
          2.68618  4.42225  2.77519  2.73123  3.46354  2.40513  3.72494  3.29354  2.67741  2.69355  4.24690  2.90347  2.73739  3.18146  2.89801  2.37887  2.77519  2.98518  4.58477  3.61503
          0.03348  3.80937  4.53171  0.61958  0.77255  0.48576  0.95510
    300   1.10878  4.16308  3.40046  3.19046  3.99129  2.98896  4.21970  3.10756  3.20511  2.99187  4.03194  3.35541  3.72236  3.55245  3.45911  2.51457  2.78762  2.77301  5.42484  4.21837    484 - -
          2.68618  4.42225  2.77519  2.73123  3.46354  2.40513  3.72494  3.29354  2.67741  2.69355  4.24690  2.90347  2.73739  3.18146  2.89801  2.37887  2.77519  2.98518  4.58477  3.61503
          0.03348  3.80937  4.53171  0.61958  0.77255  0.48576  0.95510
    301   1.24188  4.11283  3.37972  3.14109  4.00875  2.95331  4.18190  3.06288  3.14312  2.97778  3.98087  3.29851  3.68962  3.48698  3.41233  2.43476  2.59690  2.71460  5.46964  4.24113    485 - -
          2.68618  4.42225  2.77519  2.73123  3.46354  2.40513  3.72494  3.29354  2.67741  2.69355  4.24690  2.90347  2.73739  3.18146  2.89801  2.37887  2.77519  2.98518  4.58477  3.61503
          0.03348  3.80937  4.53171  0.61958  0.77255  0.48576  0.95510
    302   2.92409  5.03860  1.01300  2.30056  4.40776  3.16489  3.87913  3.98208  2.95192  3.60236  4.58048  2.85315  3.81341  3.11921  3.45837  2.89462  3.26184  3.62850  5.58854  4.29292    486 - -
          2.68618  4.42225  2.77519  2.73123  3.46354  2.40513  3.72494  3.29354  2.67741  2.69355  4.24690  2.90347  2.73739  3.18146  2.89801  2.37887  2.77519  2.98518  4.58477  3.61503
          0.03348  3.80937  4.53171  0.61958  0.77255  0.48576  0.95510
    303   2.92409  5.03860  1.01300  2.30056  4.40776  3.16489  3.87913  3.98208  2.95192  3.60236  4.58048  2.85315  3.81341  3.11921  3.45837  2.89462  3.26184  3.62850  5.58854  4.29292    487 - -
          2.68618  4.42225  2.77519  2.73123  3.46354  2.40513  3.72494  3.29354  2.67741  2.69355  4.24690  2.90347  2.73739  3.18146  2.89801  2.37887  2.77519  2.98518  4.58477  3.61503
          0.03348  3.80937  4.53171  0.61958  0.77255  0.48576  0.95510
    304   1.10878  4.16308  3.40046  3.19046  3.99129  2.98896  4.21970  3.10756  3.20511  2.99187  4.03194  3.35541  3.72236  3.55245  3.45911  2.51457  2.78762  2.77301  5.42484  4.21837    488 - -
          2.68618  4.42225  2.77519  2.73123  3.46354  2.40513  3.72494  3.29354  2.67741  2.69355  4.24690  2.90347  2.73739  3.18146  2.89801  2.37887  2.77519  2.98518  4.58477  3.61503
          0.03348  3.80937  4.53171  0.61958  0.77255  0.48576  0.95510
    305   2.90069  4.99484  2.46554  1.11877  4.33359  3.23525  3.81851  3.77499  2.69126  3.40300  4.38136  2.90145  3.83730  3.03650  3.09236  2.89051  3.20497  3.46595  5.51722  4.24113    489 - -
          2.68618  4.42225  2.77519  2.73123  3.46354  2.40513  3.72494  3.29354  2.67741  2.69355  4.24690  2.90347  2.73739  3.18146  2.89801  2.37887  2.77519  2.98518  4.58477  3.61503
          0.03348  3.80937  4.53171  0.61958  0.77255  0.48576  0.95510
    306   2.93671  4.77754  3.42118  2.94738  4.11615  3.43499  3.78286  3.65465  2.21827  3.18220  4.18539  3.31125  3.94187  3.00752  1.07949  3.02474  3.20779  3.38168  5.22562  4.05859    490 - -
          2.68618  4.42225  2.77519  2.73123  3.46354  2.40513  3.72494  3.29354  2.67741  2.69355  4.24690  2.90347  2.73739  3.18146  2.89801  2.37887  2.77519  2.98518  4.58477  3.61503
          0.03348  3.80937  4.53171  0.61958  0.77255  0.48576  0.95510
    307   2.90069  4.99484  2.46554  1.11877  4.33359  3.23525  3.81851  3.77499  2.69126  3.40300  4.38136  2.90145  3.83730  3.03650  3.09236  2.89051  3.20497  3.46595  5.51722  4.24113    491 - -
          2.68618  4.42225  2.77519  2.73123  3.46354  2.40513  3.72494  3.29354  2.67741  2.69355  4.24690  2.90347  2.73739  3.18146  2.89801  2.37887  2.77519  2.98518  4.58477  3.61503
          0.03348  3.80937  4.53171  0.61958  0.77255  0.48576  0.95510
    308   2.93671  4.77754  3.42118  2.94738  4.11615  3.43499  3.78286  3.65465  2.21827  3.18220  4.18539  3.31125  3.94187  3.00752  1.07949  3.02474  3.20779  3.38168  5.22562  4.05859    492 - -
          2.68618  4.42225  2.77519  2.73123  3.46354  2.40513  3.72494  3.29354  2.67741  2.69355  4.24690  2.90347  2.73739  3.18146  2.89801  2.37887  2.77519  2.98518  4.58477  3.61503
          0.03348  3.80937  4.53171  0.61958  0.77255  0.48576  0.95510
    309   2.93671  4.77754  3.42118  2.94738  4.11615  3.43499  3.78286  3.65465  2.21827  3.18220  4.18539  3.31125  3.94187  3.00752  1.07949  3.02474  3.20779  3.38168  5.22562  4.05859    493 - -
          2.68618  4.42225  2.77519  2.73123  3.46354  2.40513  3.72494  3.29354  2.67741  2.69355  4.24690  2.90347  2.73739  3.18146  2.89801  2.37887  2.77519  2.98518  4.58477  3.61503
          0.03348  3.80937  4.53171  0.61958  0.77255  0.48576  0.95510
    310   2.86202  5.30565  1.35908  1.88008  4.60034  3.14473  3.71250  4.08828  2.73207  3.65130  4.53410  2.64306  3.77180  2.89371  3.30035  2.76851  3.15936  3.69826  5.80819  4.34694    494 - -
          2.68618  4.42225  2.77519  2.73123  3.46354  2.40513  3.72494  3.29354  2.67741  2.69355  4.24690  2.90347  2.73739  3.18146  2.89801  2.37887  2.77519  2.98518  4.58477  3.61503
          0.03348  3.80937  4.53171  0.61958  0.77255  0.48576  0.95510
    311   2.93671  4.77754  3.42118  2.94738  4.11615  3.43499  3.78286  3.65465  2.21827  3.18220  4.18539  3.31125  3.94187  3.00752  1.07949  3.02474  3.20779  3.38168  5.22562  4.05859    495 - -
          2.68618  4.42225  2.77519  2.73123  3.46354  2.40513  3.72494  3.29354  2.67741  2.69355  4.24690  2.90347  2.73739  3.18146  2.89801  2.37887  2.77519  2.98518  4.58477  3.61503
          0.03348  3.80937  4.53171  0.61958  0.77255  0.48576  0.95510
    312   2.90069  4.99484  2.46554  1.11877  4.33359  3.23525  3.81851  3.77499  2.69126  3.40300  4.38136  2.90145  3.83730  3.03650  3.09236  2.89051  3.20497  3.46595  5.51722  4.24113    496 - -
          2.68618  4.42225  2.77519  2.73123  3.46354  2.40513  3.72494  3.29354  2.67741  2.69355  4.24690  2.90347  2.73739  3.18146  2.89801  2.37887  2.77519  2.98518  4.58477  3.61503
          0.03348  3.80937  4.53171  0.61958  0.77255  0.48576  0.95510
    313   2.90069  4.99484  2.46554  1.11877  4.33359  3.23525  3.81851  3.77499  2.69126  3.40300  4.38136  2.90145  3.83730  3.03650  3.09236  2.89051  3.20497  3.46595  5.51722  4.24113    497 - -
          2.68618  4.42225  2.77519  2.73123  3.46354  2.40513  3.72494  3.29354  2.67741  2.69355  4.24690  2.90347  2.73739  3.18146  2.89801  2.37887  2.77519  2.98518  4.58477  3.61503
          0.03348  3.80937  4.53171  0.61958  0.77255  0.48576  0.95510
    314   2.93671  4.77754  3.42118  2.94738  4.11615  3.43499  3.78286  3.65465  2.21827  3.18220  4.18539  3.31125  3.94187  3.00752  1.07949  3.02474  3.20779  3.38168  5.22562  4.05859    498 - -
          2.68618  4.42225  2.77519  2.73123  3.46354  2.40513  3.72494  3.29354  2.67741  2.69355  4.24690  2.90347  2.73739  3.18146  2.89801  2.37887  2.77519  2.98518  4.58477  3.61503
          0.03348  3.80937  4.53171  0.61958  0.77255  0.48576  0.95510
    315   3.08576  4.56756  4.08741  3.72846  3.11412  3.90063  4.40403  2.31654  3.49676  0.95711  3.15949  4.00987  4.34786  3.88027  3.68257  3.46624  3.38346  2.33719  4.96903  3.67730    499 - -
          2.68618  4.42225  2.77519  2.73123  3.46354  2.40513  3.72494  3.29354  2.67741  2.69355  4.24690  2.90347  2.73739  3.18146  2.89801  2.37887  2.77519  2.98518  4.58477  3.61503
          0.03348  3.80937  4.53171  0.61958  0.77255  0.48576  0.95510
    316   2.93671  4.77754  3.42118  2.94738  4.11615  3.43499  3.78286  3.65465  2.21827  3.18220  4.18539  3.31125  3.94187  3.00752  1.07949  3.02474  3.20779  3.38168  5.22562  4.05859    500 - -
          2.68618  4.42225  2.77519  2.73123  3.46354  2.40513  3.72494  3.29354  2.67741  2.69355  4.24690  2.90347  2.73739  3.18146  2.89801  2.37887  2.77519  2.98518  4.58477  3.61503
          0.03348  3.80937  4.53171  0.61958  0.77255  0.48576  0.95510
    317   2.93018  4.75653  3.06821  2.82316  3.24362  3.39685  1.28293  3.62315  2.66810  3.12453  4.16365  3.23450  3.94663  3.18897  2.93691  3.00185  3.23198  3.35962  4.70930  3.19654    501 - -
          2.68618  4.42225  2.77519  2.73123  3.46354  2.40513  3.72494  3.29354  2.67741  2.69355  4.24690  2.90347  2.73739  3.18146  2.89801  2.37887  2.77519  2.98518  4.58477  3.61503
          0.03348  3.80937  4.53171  0.61958  0.77255  0.48576  0.95510
    318   2.28641  4.20518  3.15392  2.96819  4.01412  2.93634  4.07910  3.52884  3.03763  3.25451  4.18693  3.20219  3.67025  3.39224  3.32464  1.19039  2.76207  3.07784  5.39200  4.09764    502 - -
          2.68618  4.42225  2.77519  2.73123  3.46354  2.40513  3.72494  3.29354  2.67741  2.69355  4.24690  2.90347  2.73739  3.18146  2.89801  2.37887  2.77519  2.98518  4.58477  3.61503
          0.03348  3.80937  4.53171  0.61958  0.77255  0.48576  0.95510
    319   2.93671  4.77754  3.42118  2.94738  4.11615  3.43499  3.78286  3.65465  2.21827  3.18220  4.18539  3.31125  3.94187  3.00752  1.07949  3.02474  3.20779  3.38168  5.22562  4.05859    503 - -
          2.68618  4.42225  2.77519  2.73123  3.46354  2.40513  3.72494  3.29354  2.67741  2.69355  4.24690  2.90347  2.73739  3.18146  2.89801  2.37887  2.77519  2.98518  4.58477  3.61503
          0.03348  3.80937  4.53171  0.61958  0.77255  0.48576  0.95510
    320   2.67341  4.66553  2.67780  2.55764  4.01936  3.14340  3.87404  3.71749  2.77320  3.37201  4.32873  1.27497  3.79284  3.14787  3.12469  2.74378  3.05392  3.34610  5.33276  3.97315    504 - -
          2.68618  4.42225  2.77519  2.73123  3.46354  2.40513  3.72494  3.29354  2.67741  2.69355  4.24690  2.90347  2.73739  3.18146  2.89801  2.37887  2.77519  2.98518  4.58477  3.61503
          0.03348  3.80937  4.53171  0.61958  0.77255  0.48576  0.95510
    321   2.67235  4.43863  3.27298  3.10406  4.10210  3.12978  4.18563  3.63254  3.15619  3.26577  4.31393  3.41642  0.95378  3.54696  3.40771  2.83820  3.10929  3.28499  5.30473  4.22238    505 - -
          2.68618  4.42225  2.77519  2.73123  3.46354  2.40513  3.72494  3.29354  2.67741  2.69355  4.24690  2.90347  2.73739  3.18146  2.89801  2.37887  2.77519  2.98518  4.58477  3.61503
          0.03348  3.80937  4.53171  0.61958  0.77255  0.48576  0.95510
    322   1.44876  4.09492  3.40664  3.10657  4.01043  2.95205  4.13283  3.07662  3.08909  2.99135  3.94204  3.27424  3.67322  3.42367  3.37634  2.40738  2.13986  2.71400  5.44488  4.22832    506 - -
          2.68618  4.42225  2.77519  2.73123  3.46354  2.40513  3.72494  3.29354  2.67741  2.69355  4.24690  2.90347  2.73739  3.18146  2.89801  2.37887  2.77519  2.98518  4.58477  3.61503
          0.03348  3.80937  4.53171  0.61958  0.77255  0.48576  0.95510
    323   2.07971  4.14334  3.36110  3.07455  3.97303  3.00053  4.11421  3.01865  3.03766  2.93339  3.91977  3.27519  3.70836  3.40288  3.32148  2.46163  1.51945  2.68660  5.42277  4.19286    507 - -
          2.68618  4.42225  2.77519  2.73123  3.46354  2.40513  3.72494  3.29354  2.67741  2.69355  4.24690  2.90347  2.73739  3.18146  2.89801  2.37887  2.77519  2.98518  4.58477  3.61503
          0.03348  3.80937  4.53171  0.61958  0.77255  0.48576  0.95510
    324   2.93671  4.77754  3.42118  2.94738  4.11615  3.43499  3.78286  3.65465  2.21827  3.18220  4.18539  3.31125  3.94187  3.00752  1.07949  3.02474  3.20779  3.38168  5.22562  4.05859    508 - -
          2.68618  4.42225  2.77519  2.73123  3.46354  2.40513  3.72494  3.29354  2.67741  2.69355  4.24690  2.90347  2.73739  3.18146  2.89801  2.37887  2.77519  2.98518  4.58477  3.61503
          0.03348  3.80937  4.53171  0.61958  0.77255  0.48576  0.95510
    325   2.59039  4.37045  3.25107  3.14329  4.28368  0.83351  4.26612  3.86916  3.31580  3.53097  4.50732  3.41573  3.75955  3.64521  3.55749  2.76075  3.06678  3.40980  5.39419  4.38394    509 - -
          2.68618  4.42225  2.77519  2.73123  3.46354  2.40513  3.72494  3.29354  2.67741  2.69355  4.24690  2.90347  2.73739  3.18146  2.89801  2.37887  2.77519  2.98518  4.58477  3.61503
          0.03348  3.80937  4.53171  0.61958  0.77255  0.48576  0.95510
    326   3.08576  4.56756  4.08741  3.72846  3.11412  3.90063  4.40403  2.31654  3.49676  0.95711  3.15949  4.00987  4.34786  3.88027  3.68257  3.46624  3.38346  2.33719  4.96903  3.67730    510 - -
          2.68618  4.42225  2.77519  2.73123  3.46354  2.40513  3.72494  3.29354  2.67741  2.69355  4.24690  2.90347  2.73739  3.18146  2.89801  2.37887  2.77519  2.98518  4.58477  3.61503
          0.03348  3.80937  4.53171  0.61958  0.77255  0.48576  0.95510
    327   2.67235  4.43863  3.27298  3.10406  4.10210  3.12978  4.18563  3.63254  3.15619  3.26577  4.31393  3.41642  0.95378  3.54696  3.40771  2.83820  3.10929  3.28499  5.30473  4.22238    511 - -
          2.68618  4.42225  2.77519  2.73123  3.46354  2.40513  3.72494  3.29354  2.67741  2.69355  4.24690  2.90347  2.73739  3.18146  2.89801  2.37887  2.77519  2.98518  4.58477  3.61503
          0.03348  3.80937  4.53171  0.61958  0.77255  0.48576  0.95510
    328   2.28641  4.20518  3.15392  2.96819  4.01412  2.93634  4.07910  3.52884  3.03763  3.25451  4.18693  3.20219  3.67025  3.39224  3.32464  1.19039  2.76207  3.07784  5.39200  4.09764    512 - -
          2.68618  4.42225  2.77519  2.73123  3.46354  2.40513  3.72494  3.29354  2.67741  2.69355  4.24690  2.90347  2.73739  3.18146  2.89801  2.37887  2.77519  2.98518  4.58477  3.61503
          0.03348  3.80937  4.53171  0.61958  0.77255  0.48576  0.95510
    329   2.38134  4.22579  3.37454  3.12532  3.91549  3.06671  4.14713  3.03503  3.06702  2.90069  3.95650  3.34386  3.76602  3.46540  3.32788  2.58206  1.28366  2.73678  5.35896  4.13255    513 - -
          2.68618  4.42225  2.77519  2.73123  3.46354  2.40513  3.72494  3.29354  2.67741  2.69355  4.24690  2.90347  2.73739  3.18146  2.89801  2.37887  2.77519  2.98518  4.58477  3.61503
          0.03348  3.80937  4.53171  0.61958  0.77255  0.48576  0.95510
    330   1.10878  4.16308  3.40046  3.19046  3.99129  2.98896  4.21970  3.10756  3.20511  2.99187  4.03194  3.35541  3.72236  3.55245  3.45911  2.51457  2.78762  2.77301  5.42484  4.21837    514 - -
          2.68618  4.42225  2.77519  2.73123  3.46354  2.40513  3.72494  3.29354  2.67741  2.69355  4.24690  2.90347  2.73739  3.18146  2.89801  2.37887  2.77519  2.98518  4.58477  3.61503
          0.03348  3.80937  4.53171  0.61958  0.77255  0.48576  0.95510
    331   2.28641  4.20518  3.15392  2.96819  4.01412  2.93634  4.07910  3.52884  3.03763  3.25451  4.18693  3.20219  3.67025  3.39224  3.32464  1.19039  2.76207  3.07784  5.39200  4.09764    515 - -
          2.68618  4.42225  2.77519  2.73123  3.46354  2.40513  3.72494  3.29354  2.67741  2.69355  4.24690  2.90347  2.73739  3.18146  2.89801  2.37887  2.77519  2.98518  4.58477  3.61503
          0.03348  3.80937  4.53171  0.61958  0.77255  0.48576  0.95510
    332   2.59039  4.37045  3.25107  3.14329  4.28368  0.83351  4.26612  3.86916  3.31580  3.53097  4.50732  3.41573  3.75955  3.64521  3.55749  2.76075  3.06678  3.40980  5.39419  4.38394    516 - -
          2.68618  4.42225  2.77519  2.73123  3.46354  2.40513  3.72494  3.29354  2.67741  2.69355  4.24690  2.90347  2.73739  3.18146  2.89801  2.37887  2.77519  2.98518  4.58477  3.61503
          0.03348  3.80937  4.53171  0.61958  0.77255  0.48576  0.95510
    333   2.93671  4.77754  3.42118  2.94738  4.11615  3.43499  3.78286  3.65465  2.21827  3.18220  4.18539  3.31125  3.94187  3.00752  1.07949  3.02474  3.20779  3.38168  5.22562  4.05859    517 - -
          2.68618  4.42225  2.77519  2.73123  3.46354  2.40513  3.72494  3.29354  2.67741  2.69355  4.24690  2.90347  2.73739  3.18146  2.89801  2.37887  2.77519  2.98518  4.58477  3.61503
          0.03348  3.80937  4.53171  0.61958  0.77255  0.48576  0.95510
    334   3.08576  4.56756  4.08741  3.72846  3.11412  3.90063  4.40403  2.31654  3.49676  0.95711  3.15949  4.00987  4.34786  3.88027  3.68257  3.46624  3.38346  2.33719  4.96903  3.67730    518 - -
          2.68618  4.42225  2.77519  2.73123  3.46354  2.40513  3.72494  3.29354  2.67741  2.69355  4.24690  2.90347  2.73739  3.18146  2.89801  2.37887  2.77519  2.98518  4.58477  3.61503
          0.03348  3.80937  4.53171  0.61958  0.77255  0.48576  0.95510
    335   2.93671  4.77754  3.42118  2.94738  4.11615  3.43499  3.78286  3.65465  2.21827  3.18220  4.18539  3.31125  3.94187  3.00752  1.07949  3.02474  3.20779  3.38168  5.22562  4.05859    519 - -
          2.68618  4.42225  2.77519  2.73123  3.46354  2.40513  3.72494  3.29354  2.67741  2.69355  4.24690  2.90347  2.73739  3.18146  2.89801  2.37887  2.77519  2.98518  4.58477  3.61503
          0.03348  3.80937  4.53171  0.61958  0.77255  0.48576  0.95510
    336   2.22313  4.17826  3.02730  2.86513  4.21386  1.48872  4.06914  3.68950  3.04161  3.38143  4.23761  3.11960  3.62206  3.34573  3.36072  2.08442  2.70534  3.15763  5.53990  4.28804    520 - -
          2.68618  4.42225  2.77519  2.73123  3.46354  2.40513  3.72494  3.29354  2.67741  2.69355  4.24690  2.90347  2.73739  3.18146  2.89801  2.37887  2.77519  2.98518  4.58477  3.61503
          0.03348  3.80937  4.53171  0.61958  0.77255  0.48576  0.95510
    337   2.38134  4.22579  3.37454  3.12532  3.91549  3.06671  4.14713  3.03503  3.06702  2.90069  3.95650  3.34386  3.76602  3.46540  3.32788  2.58206  1.28366  2.73678  5.35896  4.13255    521 - -
          2.68618  4.42225  2.77519  2.73123  3.46354  2.40513  3.72494  3.29354  2.67741  2.69355  4.24690  2.90347  2.73739  3.18146  2.89801  2.37887  2.77519  2.98518  4.58477  3.61503
          0.03348  3.80937  4.53171  0.61958  0.77255  0.48576  0.95510
    338   2.83358  4.81464  2.86432  2.61969  3.97435  3.32591  3.77688  3.59686  2.44529  3.10536  4.13660  3.07826  3.87948  1.35082  2.73005  2.88475  3.13136  3.33097  5.25841  3.94843    522 - -
          2.68618  4.42225  2.77519  2.73123  3.46354  2.40513  3.72494  3.29354  2.67741  2.69355  4.24690  2.90347  2.73739  3.18146  2.89801  2.37887  2.77519  2.98518  4.58477  3.61503
          0.03348  3.80937  4.53171  0.61958  0.77255  0.48576  0.95510
    339   2.84268  5.32621  1.68536  1.55447  4.61295  3.15450  3.68576  4.10221  2.67763  3.64252  4.50447  2.63541  3.76545  2.85657  3.24241  2.74607  3.12951  3.70362  5.80553  4.33708    523 - -
          2.68618  4.42225  2.77519  2.73123  3.46354  2.40513  3.72494  3.29354  2.67741  2.69355  4.24690  2.90347  2.73739  3.18146  2.89801  2.37887  2.77519  2.98518  4.58477  3.61503
          0.03348  3.80937  4.53171  0.61958  0.77255  0.48576  0.95510
    340   2.75860  4.32017  4.03668  3.69928  3.50553  3.65703  4.51238  2.05857  3.56603  2.20461  3.48177  3.89881  4.22207  3.93103  3.78433  3.15772  3.12235  1.10867  5.27880  4.00583    524 - -
          2.68618  4.42225  2.77519  2.73123  3.46354  2.40513  3.72494  3.29354  2.67741  2.69355  4.24690  2.90347  2.73739  3.18146  2.89801  2.37887  2.77519  2.98518  4.58477  3.61503
          0.03348  3.80937  4.53171  0.61958  0.77255  0.48576  0.95510
    341   1.10878  4.16308  3.40046  3.19046  3.99129  2.98896  4.21970  3.10756  3.20511  2.99187  4.03194  3.35541  3.72236  3.55245  3.45911  2.51457  2.78762  2.77301  5.42484  4.21837    525 - -
          2.68618  4.42225  2.77519  2.73123  3.46354  2.40513  3.72494  3.29354  2.67741  2.69355  4.24690  2.90347  2.73739  3.18146  2.89801  2.37887  2.77519  2.98518  4.58477  3.61503
          0.03348  3.80937  4.53171  0.61958  0.77255  0.48576  0.95510
    342   2.67235  4.43863  3.27298  3.10406  4.10210  3.12978  4.18563  3.63254  3.15619  3.26577  4.31393  3.41642  0.95378  3.54696  3.40771  2.83820  3.10929  3.28499  5.30473  4.22238    526 - -
          2.68618  4.42225  2.77519  2.73123  3.46354  2.40513  3.72494  3.29354  2.67741  2.69355  4.24690  2.90347  2.73739  3.18146  2.89801  2.37887  2.77519  2.98518  4.58477  3.61503
          0.03348  3.80937  4.53171  0.61958  0.77255  0.48576  0.95510
    343   2.67235  4.43863  3.27298  3.10406  4.10210  3.12978  4.18563  3.63254  3.15619  3.26577  4.31393  3.41642  0.95378  3.54696  3.40771  2.83820  3.10929  3.28499  5.30473  4.22238    527 - -
          2.68618  4.42225  2.77519  2.73123  3.46354  2.40513  3.72494  3.29354  2.67741  2.69355  4.24690  2.90347  2.73739  3.18146  2.89801  2.37887  2.77519  2.98518  4.58477  3.61503
          0.03348  3.80937  4.53171  0.61958  0.77255  0.48576  0.95510
    344   2.38134  4.22579  3.37454  3.12532  3.91549  3.06671  4.14713  3.03503  3.06702  2.90069  3.95650  3.34386  3.76602  3.46540  3.32788  2.58206  1.28366  2.73678  5.35896  4.13255    528 - -
          2.68618  4.42225  2.77519  2.73123  3.46354  2.40513  3.72494  3.29354  2.67741  2.69355  4.24690  2.90347  2.73739  3.18146  2.89801  2.37887  2.77519  2.98518  4.58477  3.61503
          0.03348  3.80937  4.53171  0.61958  0.77255  0.48576  0.95510
    345   2.67235  4.43863  3.27298  3.10406  4.10210  3.12978  4.18563  3.63254  3.15619  3.26577  4.31393  3.41642  0.95378  3.54696  3.40771  2.83820  3.10929  3.28499  5.30473  4.22238    529 - -
          2.68618  4.42225  2.77519  2.73123  3.46354  2.40513  3.72494  3.29354  2.67741  2.69355  4.24690  2.90347  2.73739  3.18146  2.89801  2.37887  2.77519  2.98518  4.58477  3.61503
          0.03348  3.80937  4.53171  0.61958  0.77255  0.48576  0.95510
    346   3.08576  4.56756  4.08741  3.72846  3.11412  3.90063  4.40403  2.31654  3.49676  0.95711  3.15949  4.00987  4.34786  3.88027  3.68257  3.46624  3.38346  2.33719  4.96903  3.67730    530 - -
          2.68618  4.42225  2.77519  2.73123  3.46354  2.40513  3.72494  3.29354  2.67741  2.69355  4.24690  2.90347  2.73739  3.18146  2.89801  2.37887  2.77519  2.98518  4.58477  3.61503
          0.03348  3.80937  4.53171  0.61958  0.77255  0.48576  0.95510
    347   2.38134  4.22579  3.37454  3.12532  3.91549  3.06671  4.14713  3.03503  3.06702  2.90069  3.95650  3.34386  3.76602  3.46540  3.32788  2.58206  1.28366  2.73678  5.35896  4.13255    531 - -
          2.68618  4.42225  2.77519  2.73123  3.46354  2.40513  3.72494  3.29354  2.67741  2.69355  4.24690  2.90347  2.73739  3.18146  2.89801  2.37887  2.77519  2.98518  4.58477  3.61503
          0.03348  3.80937  4.53171  0.61958  0.77255  0.48576  0.95510
    348   2.67235  4.43863  3.27298  3.10406  4.10210  3.12978  4.18563  3.63254  3.15619  3.26577  4.31393  3.41642  0.95378  3.54696  3.40771  2.83820  3.10929  3.28499  5.30473  4.22238    532 - -
          2.68618  4.42225  2.77519  2.73123  3.46354  2.40513  3.72494  3.29354  2.67741  2.69355  4.24690  2.90347  2.73739  3.18146  2.89801  2.37887  2.77519  2.98518  4.58477  3.61503
          0.03348  3.80937  4.53171  0.61958  0.77255  0.48576  0.95510
    349   2.38134  4.22579  3.37454  3.12532  3.91549  3.06671  4.14713  3.03503  3.06702  2.90069  3.95650  3.34386  3.76602  3.46540  3.32788  2.58206  1.28366  2.73678  5.35896  4.13255    533 - -
          2.68618  4.42225  2.77519  2.73123  3.46354  2.40513  3.72494  3.29354  2.67741  2.69355  4.24690  2.90347  2.73739  3.18146  2.89801  2.37887  2.77519  2.98518  4.58477  3.61503
          0.03348  3.80937  4.53171  0.61958  0.77255  0.48576  0.95510
    350   2.24715  4.19148  3.10656  2.89618  4.09218  2.91851  4.03863  3.56421  2.97372  3.26623  4.15421  3.14793  3.38564  3.31932  3.28190  1.28893  2.71568  3.08771  5.44935  4.17303    534 - -
          2.68618  4.42225  2.77519  2.73123  3.46354  2.40513  3.72494  3.29354  2.67741  2.69355  4.24690  2.90347  2.73739  3.18146  2.89801  2.37887  2.77519  2.98518  4.58477  3.61503
          0.03348  3.80937  4.53171  0.61958  0.77255  0.48576  0.95510
    351   2.93018  4.75653  3.06821  2.82316  3.24362  3.39685  1.28293  3.62315  2.66810  3.12453  4.16365  3.23450  3.94663  3.18897  2.93691  3.00185  3.23198  3.35962  4.70930  3.19654    535 - -
          2.68618  4.42225  2.77519  2.73123  3.46354  2.40513  3.72494  3.29354  2.67741  2.69355  4.24690  2.90347  2.73739  3.18146  2.89801  2.37887  2.77519  2.98518  4.58477  3.61503
          0.03348  3.80937  4.53171  0.61958  0.77255  0.48576  0.95510
    352   2.38134  4.22579  3.37454  3.12532  3.91549  3.06671  4.14713  3.03503  3.06702  2.90069  3.95650  3.34386  3.76602  3.46540  3.32788  2.58206  1.28366  2.73678  5.35896  4.13255    536 - -
          2.68618  4.42225  2.77519  2.73123  3.46354  2.40513  3.72494  3.29354  2.67741  2.69355  4.24690  2.90347  2.73739  3.18146  2.89801  2.37887  2.77519  2.98518  4.58477  3.61503
          0.03348  3.80937  4.53171  0.61958  0.77255  0.48576  0.95510
    353   1.10878  4.16308  3.40046  3.19046  3.99129  2.98896  4.21970  3.10756  3.20511  2.99187  4.03194  3.35541  3.72236  3.55245  3.45911  2.51457  2.78762  2.77301  5.42484  4.21837    537 - -
          2.68618  4.42225  2.77519  2.73123  3.46354  2.40513  3.72494  3.29354  2.67741  2.69355  4.24690  2.90347  2.73739  3.18146  2.89801  2.37887  2.77519  2.98518  4.58477  3.61503
          0.03348  3.80937  4.53171  0.61958  0.77255  0.48576  0.95510
    354   2.67341  4.66553  2.67780  2.55764  4.01936  3.14340  3.87404  3.71749  2.77320  3.37201  4.32873  1.27497  3.79284  3.14787  3.12469  2.74378  3.05392  3.34610  5.33276  3.97315    538 - -
          2.68618  4.42225  2.77519  2.73123  3.46354  2.40513  3.72494  3.29354  2.67741  2.69355  4.24690  2.90347  2.73739  3.18146  2.89801  2.37887  2.77519  2.98518  4.58477  3.61503
          0.03348  3.80937  4.53171  0.61958  0.77255  0.48576  0.95510
    355   2.02083  4.13484  3.36799  3.07465  3.97879  2.99350  4.11236  3.02727  3.04106  2.94318  3.91958  3.27223  3.70177  3.40008  3.32742  2.45127  1.55387  2.68980  5.42390  4.19693    539 - -
          2.68618  4.42225  2.77519  2.73123  3.46354  2.40513  3.72494  3.29354  2.67741  2.69355  4.24690  2.90347  2.73739  3.18146  2.89801  2.37887  2.77519  2.98518  4.58477  3.61503
          0.03348  3.80937  4.53171  0.61958  0.77255  0.48576  0.95510
    356   2.28641  4.20518  3.15392  2.96819  4.01412  2.93634  4.07910  3.52884  3.03763  3.25451  4.18693  3.20219  3.67025  3.39224  3.32464  1.19039  2.76207  3.07784  5.39200  4.09764    540 - -
          2.68618  4.42225  2.77519  2.73123  3.46354  2.40513  3.72494  3.29354  2.67741  2.69355  4.24690  2.90347  2.73739  3.18146  2.89801  2.37887  2.77519  2.98518  4.58477  3.61503
          0.03348  3.80937  4.53171  0.61958  0.77255  0.48576  0.95510
    357   2.67235  4.43863  3.27298  3.10406  4.10210  3.12978  4.18563  3.63254  3.15619  3.26577  4.31393  3.41642  0.95378  3.54696  3.40771  2.83820  3.10929  3.28499  5.30473  4.22238    541 - -
          2.68618  4.42225  2.77519  2.73123  3.46354  2.40513  3.72494  3.29354  2.67741  2.69355  4.24690  2.90347  2.73739  3.18146  2.89801  2.37887  2.77519  2.98518  4.58477  3.61503
          0.03348  3.80937  4.53171  0.61958  0.77255  0.48576  0.95510
    358   2.86987  4.91519  3.21101  2.68565  4.22488  3.49542  3.59423  3.67879  1.97727  3.17705  4.08750  3.10107  3.92160  2.46405  1.48741  2.90191  3.08308  3.38400  5.29039  4.05780    542 - -
          2.68618  4.42225  2.77519  2.73123  3.46354  2.40513  3.72494  3.29354  2.67741  2.69355  4.24690  2.90347  2.73739  3.18146  2.89801  2.37887  2.77519  2.98518  4.58477  3.61503
          0.03348  3.80937  4.53171  0.61958  0.77255  0.48576  0.95510
    359   2.32842  4.25889  3.12680  2.86252  4.03645  3.01570  3.99213  3.34182  2.87562  3.07455  4.01640  3.15951  1.73010  3.25370  3.19063  2.48865  2.38611  2.96289  5.40451  4.15714    543 - -
          2.68618  4.42225  2.77519  2.73123  3.46354  2.40513  3.72494  3.29354  2.67741  2.69355  4.24690  2.90347  2.73739  3.18146  2.89801  2.37887  2.77519  2.98518  4.58477  3.61503
          0.03348  3.80937  4.53171  0.61958  0.77255  0.48576  0.95510
    360   2.75860  4.32017  4.03668  3.69928  3.50553  3.65703  4.51238  2.05857  3.56603  2.20461  3.48177  3.89881  4.22207  3.93103  3.78433  3.15772  3.12235  1.10867  5.27880  4.00583    544 - -
          2.68618  4.42225  2.77519  2.73123  3.46354  2.40513  3.72494  3.29354  2.67741  2.69355  4.24690  2.90347  2.73739  3.18146  2.89801  2.37887  2.77519  2.98518  4.58477  3.61503
          0.03348  3.80937  4.53171  0.61958  0.77255  0.48576  0.95510
    361   2.28641  4.20518  3.15392  2.96819  4.01412  2.93634  4.07910  3.52884  3.03763  3.25451  4.18693  3.20219  3.67025  3.39224  3.32464  1.19039  2.76207  3.07784  5.39200  4.09764    545 - -
          2.68618  4.42225  2.77519  2.73123  3.46354  2.40513  3.72494  3.29354  2.67741  2.69355  4.24690  2.90347  2.73739  3.18146  2.89801  2.37887  2.77519  2.98518  4.58477  3.61503
          0.03348  3.80937  4.53171  0.61958  0.77255  0.48576  0.95510
    362   2.59039  4.37045  3.25107  3.14329  4.28368  0.83351  4.26612  3.86916  3.31580  3.53097  4.50732  3.41573  3.75955  3.64521  3.55749  2.76075  3.06678  3.40980  5.39419  4.38394    546 - -
          2.68618  4.42225  2.77519  2.73123  3.46354  2.40513  3.72494  3.29354  2.67741  2.69355  4.24690  2.90347  2.73739  3.18146  2.89801  2.37887  2.77519  2.98518  4.58477  3.61503
          0.03348  3.80937  4.53171  0.61958  0.77255  0.48576  0.95510
    363   2.88016  4.42075  4.10433  3.61171  3.17413  3.89416  4.36634  2.18740  3.41684  1.71355  1.79594  3.89884  4.30000  3.74699  3.64716  3.26701  3.16527  2.03468  5.05622  3.84760    547 - -
          2.68618  4.42225  2.77519  2.73123  3.46354  2.40513  3.72494  3.29354  2.67741  2.69355  4.24690  2.90347  2.73739  3.18146  2.89801  2.37887  2.77519  2.98518  4.58477  3.61503
          0.03348  3.80937  4.53171  0.61958  0.77255  0.48576  0.95510
    364   2.69392  4.72997  2.77814  1.66612  3.10408  3.36426  3.70240  3.19633  2.58912  2.84452  3.83388  2.97632  3.85079  2.94090  3.00055  2.75516  2.95655  2.96061  5.12056  3.71555    548 - -
          2.68618  4.42225  2.77519  2.73123  3.46354  2.40513  3.72494  3.29354  2.67741  2.69355  4.24690  2.90347  2.73739  3.18146  2.89801  2.37887  2.77519  2.98518  4.58477  3.61503
          0.03348  3.80937  4.53171  0.61958  0.77255  0.48576  0.95510
    365   2.93671  4.77754  3.42118  2.94738  4.11615  3.43499  3.78286  3.65465  2.21827  3.18220  4.18539  3.31125  3.94187  3.00752  1.07949  3.02474  3.20779  3.38168  5.22562  4.05859    549 - -
          2.68618  4.42225  2.77519  2.73123  3.46354  2.40513  3.72494  3.29354  2.67741  2.69355  4.24690  2.90347  2.73739  3.18146  2.89801  2.37887  2.77519  2.98518  4.58477  3.61503
          0.03348  3.80937  4.53171  0.61958  0.77255  0.48576  0.95510
    366   2.40744  4.88090  2.45000  1.50568  4.28044  3.20437  3.72911  3.58508  2.57922  3.27542  4.18872  2.82106  3.78677  2.91538  3.00659  2.71099  3.00743  3.25924  5.54624  4.18837    550 - -
          2.68618  4.42225  2.77519  2.73123  3.46354  2.40513  3.72494  3.29354  2.67741  2.69355  4.24690  2.90347  2.73739  3.18146  2.89801  2.37887  2.77519  2.98518  4.58477  3.61503
          0.03348  3.80937  4.53171  0.61958  0.77255  0.48576  0.95510
    367   2.93671  4.77754  3.42118  2.94738  4.11615  3.43499  3.78286  3.65465  2.21827  3.18220  4.18539  3.31125  3.94187  3.00752  1.07949  3.02474  3.20779  3.38168  5.22562  4.05859    551 - -
          2.68618  4.42225  2.77519  2.73123  3.46354  2.40513  3.72494  3.29354  2.67741  2.69355  4.24690  2.90347  2.73739  3.18146  2.89801  2.37887  2.77519  2.98518  4.58477  3.61503
          0.03348  3.80937  4.53171  0.61958  0.77255  0.48576  0.95510
    368   2.91641  4.87479  3.08805  2.72320  4.24675  3.41116  3.72791  3.67239  1.12825  3.25203  4.21824  3.14996  3.91711  2.92399  2.42488  2.96335  3.17511  3.38422  5.32849  4.13266    552 - -
          2.68618  4.42225  2.77519  2.73123  3.46354  2.40513  3.72494  3.29354  2.67741  2.69355  4.24690  2.90347  2.73739  3.18146  2.89801  2.37887  2.77519  2.98518  4.58477  3.61503
          0.03348  3.80937  4.53171  0.61958  0.77255  0.48576  0.95510
    369   2.75860  4.32017  4.03668  3.69928  3.50553  3.65703  4.51238  2.05857  3.56603  2.20461  3.48177  3.89881  4.22207  3.93103  3.78433  3.15772  3.12235  1.10867  5.27880  4.00583    553 - -
          2.68618  4.42225  2.77519  2.73123  3.46354  2.40513  3.72494  3.29354  2.67741  2.69355  4.24690  2.90347  2.73739  3.18146  2.89801  2.37887  2.77519  2.98518  4.58477  3.61503
          0.03348  3.80937  4.53171  0.61958  0.77255  0.48576  0.95510
    370   2.28641  4.20518  3.15392  2.96819  4.01412  2.93634  4.07910  3.52884  3.03763  3.25451  4.18693  3.20219  3.67025  3.39224  3.32464  1.19039  2.76207  3.07784  5.39200  4.09764    554 - -
          2.68618  4.42225  2.77519  2.73123  3.46354  2.40513  3.72494  3.29354  2.67741  2.69355  4.24690  2.90347  2.73739  3.18146  2.89801  2.37887  2.77519  2.98518  4.58477  3.61503
          0.03348  3.80937  4.53171  0.61958  0.77255  0.48576  0.95510
    371   2.92141  4.48075  3.98232  3.57220  3.18310  3.78700  4.32202  2.35252  3.34326  1.78845  1.50457  3.85713  4.24832  3.72998  3.55576  3.26337  3.22604  2.35099  5.01478  3.77029    555 - -
          2.68618  4.42225  2.77519  2.73123  3.46354  2.40513  3.72494  3.29354  2.67741  2.69355  4.24690  2.90347  2.73739  3.18146  2.89801  2.37887  2.77519  2.98518  4.58477  3.61503
          0.03348  3.80937  4.53171  0.61958  0.77255  0.48576  0.95510
    372   2.93671  4.77754  3.42118  2.94738  4.11615  3.43499  3.78286  3.65465  2.21827  3.18220  4.18539  3.31125  3.94187  3.00752  1.07949  3.02474  3.20779  3.38168  5.22562  4.05859    556 - -
          2.68618  4.42225  2.77519  2.73123  3.46354  2.40513  3.72494  3.29354  2.67741  2.69355  4.24690  2.90347  2.73739  3.18146  2.89801  2.37887  2.77519  2.98518  4.58477  3.61503
          0.03348  3.80937  4.53171  0.61958  0.77255  0.48576  0.95510
    373   3.08576  4.56756  4.08741  3.72846  3.11412  3.90063  4.40403  2.31654  3.49676  0.95711  3.15949  4.00987  4.34786  3.88027  3.68257  3.46624  3.38346  2.33719  4.96903  3.67730    557 - -
          2.68618  4.42225  2.77519  2.73123  3.46354  2.40513  3.72494  3.29354  2.67741  2.69355  4.24690  2.90347  2.73739  3.18146  2.89801  2.37887  2.77519  2.98518  4.58477  3.61503
          0.03348  3.80937  4.53171  0.61958  0.77255  0.48576  0.95510
    374   2.93018  4.75653  3.06821  2.82316  3.24362  3.39685  1.28293  3.62315  2.66810  3.12453  4.16365  3.23450  3.94663  3.18897  2.93691  3.00185  3.23198  3.35962  4.70930  3.19654    558 - -
          2.68618  4.42225  2.77519  2.73123  3.46354  2.40513  3.72494  3.29354  2.67741  2.69355  4.24690  2.90347  2.73739  3.18146  2.89801  2.37887  2.77519  2.98518  4.58477  3.61503
          0.03348  3.80937  4.53171  0.61958  0.77255  0.48576  0.95510
    375   2.93671  4.77754  3.42118  2.94738  4.11615  3.43499  3.78286  3.65465  2.21827  3.18220  4.18539  3.31125  3.94187  3.00752  1.07949  3.02474  3.20779  3.38168  5.22562  4.05859    559 - -
          2.68618  4.42225  2.77519  2.73123  3.46354  2.40513  3.72494  3.29354  2.67741  2.69355  4.24690  2.90347  2.73739  3.18146  2.89801  2.37887  2.77519  2.98518  4.58477  3.61503
          0.03348  3.80937  4.53171  0.61958  0.77255  0.48576  0.95510
    376   2.59039  4.37045  3.25107  3.14329  4.28368  0.83351  4.26612  3.86916  3.31580  3.53097  4.50732  3.41573  3.75955  3.64521  3.55749  2.76075  3.06678  3.40980  5.39419  4.38394    560 - -
          2.68618  4.42225  2.77519  2.73123  3.46354  2.40513  3.72494  3.29354  2.67741  2.69355  4.24690  2.90347  2.73739  3.18146  2.89801  2.37887  2.77519  2.98518  4.58477  3.61503
          0.03348  3.80937  4.53171  0.61958  0.77255  0.48576  0.95510
    377   1.52270  4.45466  2.41951  2.54944  4.09496  3.08381  3.87172  3.36373  2.82195  3.14755  4.05117  2.98011  3.72477  3.10031  3.23748  2.55587  2.83174  3.00648  5.44614  4.13970    561 - -
          2.68618  4.42225  2.77519  2.73123  3.46354  2.40513  3.72494  3.29354  2.67741  2.69355  4.24690  2.90347  2.73739  3.18146  2.89801  2.37887  2.77519  2.98518  4.58477  3.61503
          0.03348  3.80937  4.53171  0.61958  0.77255  0.48576  0.95510
    378   2.67235  4.43863  3.27298  3.10406  4.10210  3.12978  4.18563  3.63254  3.15619  3.26577  4.31393  3.41642  0.95378  3.54696  3.40771  2.83820  3.10929  3.28499  5.30473  4.22238    562 - -
          2.68618  4.42225  2.77519  2.73123  3.46354  2.40513  3.72494  3.29354  2.67741  2.69355  4.24690  2.90347  2.73739  3.18146  2.89801  2.37887  2.77519  2.98518  4.58477  3.61503
          0.03348  3.80937  4.53171  0.61958  0.77255  0.48576  0.95510
    379   2.75860  4.32017  4.03668  3.69928  3.50553  3.65703  4.51238  2.05857  3.56603  2.20461  3.48177  3.89881  4.22207  3.93103  3.78433  3.15772  3.12235  1.10867  5.27880  4.00583    563 - -
          2.68618  4.42225  2.77519  2.73123  3.46354  2.40513  3.72494  3.29354  2.67741  2.69355  4.24690  2.90347  2.73739  3.18146  2.89801  2.37887  2.77519  2.98518  4.58477  3.61503
          0.03348  3.80937  4.53171  0.61958  0.77255  0.48576  0.95510
    380   2.67341  4.66553  2.67780  2.55764  4.01936  3.14340  3.87404  3.71749  2.77320  3.37201  4.32873  1.27497  3.79284  3.14787  3.12469  2.74378  3.05392  3.34610  5.33276  3.97315    564 - -
          2.68618  4.42225  2.77519  2.73123  3.46354  2.40513  3.72494  3.29354  2.67741  2.69355  4.24690  2.90347  2.73739  3.18146  2.89801  2.37887  2.77519  2.98518  4.58477  3.61503
          0.03348  3.80937  4.53171  0.61958  0.77255  0.48576  0.95510
    381   2.96373  4.36295  4.44736  3.96256  3.38491  4.16714  4.71511  1.31283  3.82227  1.90768  3.23086  4.21707  4.53130  4.12042  4.04496  3.55262  3.24201  1.51770  5.31951  4.09895    565 - -
          2.68618  4.42225  2.77519  2.73123  3.46354  2.40513  3.72494  3.29354  2.67741  2.69355  4.24690  2.90347  2.73739  3.18146  2.89801  2.37887  2.77519  2.98518  4.58477  3.61503
          0.03348  3.80937  4.53171  0.61958  0.77255  0.48576  0.95510
    382   2.28641  4.20518  3.15392  2.96819  4.01412  2.93634  4.07910  3.52884  3.03763  3.25451  4.18693  3.20219  3.67025  3.39224  3.32464  1.19039  2.76207  3.07784  5.39200  4.09764    566 - -
          2.68618  4.42225  2.77519  2.73123  3.46354  2.40513  3.72494  3.29354  2.67741  2.69355  4.24690  2.90347  2.73739  3.18146  2.89801  2.37887  2.77519  2.98518  4.58477  3.61503
          0.03348  3.80937  4.53171  0.61958  0.77255  0.48576  0.95510
    383   2.28641  4.20518  3.15392  2.96819  4.01412  2.93634  4.07910  3.52884  3.03763  3.25451  4.18693  3.20219  3.67025  3.39224  3.32464  1.19039  2.76207  3.07784  5.39200  4.09764    567 - -
          2.68618  4.42225  2.77519  2.73123  3.46354  2.40513  3.72494  3.29354  2.67741  2.69355  4.24690  2.90347  2.73739  3.18146  2.89801  2.37887  2.77519  2.98518  4.58477  3.61503
          0.03348  3.80937  4.53171  0.61958  0.77255  0.48576  0.95510
    384   2.28641  4.20518  3.15392  2.96819  4.01412  2.93634  4.07910  3.52884  3.03763  3.25451  4.18693  3.20219  3.67025  3.39224  3.32464  1.19039  2.76207  3.07784  5.39200  4.09764    568 - -
          2.68618  4.42225  2.77519  2.73123  3.46354  2.40513  3.72494  3.29354  2.67741  2.69355  4.24690  2.90347  2.73739  3.18146  2.89801  2.37887  2.77519  2.98518  4.58477  3.61503
          0.03348  3.80937  4.53171  0.61958  0.77255  0.48576  0.95510
    385   2.92409  5.03860  1.01300  2.30056  4.40776  3.16489  3.87913  3.98208  2.95192  3.60236  4.58048  2.85315  3.81341  3.11921  3.45837  2.89462  3.26184  3.62850  5.58854  4.29292    569 - -
          2.68618  4.42225  2.77519  2.73123  3.46354  2.40513  3.72494  3.29354  2.67741  2.69355  4.24690  2.90347  2.73739  3.18146  2.89801  2.37887  2.77519  2.98518  4.58477  3.61503
          0.03348  3.80937  4.53171  0.61958  0.77255  0.48576  0.95510
    386   3.08576  4.56756  4.08741  3.72846  3.11412  3.90063  4.40403  2.31654  3.49676  0.95711  3.15949  4.00987  4.34786  3.88027  3.68257  3.46624  3.38346  2.33719  4.96903  3.67730    570 - -
          2.68618  4.42225  2.77519  2.73123  3.46354  2.40513  3.72494  3.29354  2.67741  2.69355  4.24690  2.90347  2.73739  3.18146  2.89801  2.37887  2.77519  2.98518  4.58477  3.61503
          0.03348  3.80937  4.53171  0.61958  0.77255  0.48576  0.95510
    387   2.38134  4.22579  3.37454  3.12532  3.91549  3.06671  4.14713  3.03503  3.06702  2.90069  3.95650  3.34386  3.76602  3.46540  3.32788  2.58206  1.28366  2.73678  5.35896  4.13255    571 - -
          2.68618  4.42225  2.77519  2.73123  3.46354  2.40513  3.72494  3.29354  2.67741  2.69355  4.24690  2.90347  2.73739  3.18146  2.89801  2.37887  2.77519  2.98518  4.58477  3.61503
          0.03348  3.80937  4.53171  0.61958  0.77255  0.48576  0.95510
    388   2.59039  4.37045  3.25107  3.14329  4.28368  0.83351  4.26612  3.86916  3.31580  3.53097  4.50732  3.41573  3.75955  3.64521  3.55749  2.76075  3.06678  3.40980  5.39419  4.38394    572 - -
          2.68618  4.42225  2.77519  2.73123  3.46354  2.40513  3.72494  3.29354  2.67741  2.69355  4.24690  2.90347  2.73739  3.18146  2.89801  2.37887  2.77519  2.98518  4.58477  3.61503
          0.03348  3.80937  4.53171  0.61958  0.77255  0.48576  0.95510
    389   2.93671  4.77754  3.42118  2.94738  4.11615  3.43499  3.78286  3.65465  2.21827  3.18220  4.18539  3.31125  3.94187  3.00752  1.07949  3.02474  3.20779  3.38168  5.22562  4.05859    573 - -
          2.68618  4.42225  2.77519  2.73123  3.46354  2.40513  3.72494  3.29354  2.67741  2.69355  4.24690  2.90347  2.73739  3.18146  2.89801  2.37887  2.77519  2.98518  4.58477  3.61503
          0.03348  3.80937  4.53171  0.61958  0.77255  0.48576  0.95510
    390   2.83358  4.81464  2.86432  2.61969  3.97435  3.32591  3.77688  3.59686  2.44529  3.10536  4.13660  3.07826  3.87948  1.35082  2.73005  2.88475  3.13136  3.33097  5.25841  3.94843    574 - -
          2.68618  4.42225  2.77519  2.73123  3.46354  2.40513  3.72494  3.29354  2.67741  2.69355  4.24690  2.90347  2.73739  3.18146  2.89801  2.37887  2.77519  2.98518  4.58477  3.61503
          0.03348  3.80937  4.53171  0.61958  0.77255  0.48576  0.95510
    391   2.92409  5.03860  1.01300  2.30056  4.40776  3.16489  3.87913  3.98208  2.95192  3.60236  4.58048  2.85315  3.81341  3.11921  3.45837  2.89462  3.26184  3.62850  5.58854  4.29292    575 - -
          2.68618  4.42225  2.77519  2.73123  3.46354  2.40513  3.72494  3.29354  2.67741  2.69355  4.24690  2.90347  2.73739  3.18146  2.89801  2.37887  2.77519  2.98518  4.58477  3.61503
          0.03348  3.80937  4.53171  0.61958  0.77255  0.48576  0.95510
    392   2.23004  4.14287  3.26482  2.98336  4.00888  2.95443  4.04735  3.26643  2.96668  3.08059  3.99029  3.20312  3.66476  3.32947  3.26230  2.14750  1.55213  2.86659  5.40478  4.15531    576 - -
          2.68618  4.42225  2.77519  2.73123  3.46354  2.40513  3.72494  3.29354  2.67741  2.69355  4.24690  2.90347  2.73739  3.18146  2.89801  2.37887  2.77519  2.98518  4.58477  3.61503
          0.03348  3.80937  4.53171  0.61958  0.77255  0.48576  0.95510
    393   2.28641  4.20518  3.15392  2.96819  4.01412  2.93634  4.07910  3.52884  3.03763  3.25451  4.18693  3.20219  3.67025  3.39224  3.32464  1.19039  2.76207  3.07784  5.39200  4.09764    577 - -
          2.68618  4.42225  2.77519  2.73123  3.46354  2.40513  3.72494  3.29354  2.67741  2.69355  4.24690  2.90347  2.73739  3.18146  2.89801  2.37887  2.77519  2.98518  4.58477  3.61503
          0.03348  3.80937  4.53171  0.61958  0.77255  0.48576  0.95510
    394   2.93671  4.77754  3.42118  2.94738  4.11615  3.43499  3.78286  3.65465  2.21827  3.18220  4.18539  3.31125  3.94187  3.00752  1.07949  3.02474  3.20779  3.38168  5.22562  4.05859    578 - -
          2.68618  4.42225  2.77519  2.73123  3.46354  2.40513  3.72494  3.29354  2.67741  2.69355  4.24690  2.90347  2.73739  3.18146  2.89801  2.37887  2.77519  2.98518  4.58477  3.61503
          0.03348  3.80937  4.53171  0.61958  0.77255  0.48576  0.95510
    395   2.92141  4.48075  3.98232  3.57220  3.18310  3.78700  4.32202  2.35252  3.34326  1.78845  1.50457  3.85713  4.24832  3.72998  3.55576  3.26337  3.22604  2.35099  5.01478  3.77029    579 - -
          2.68618  4.42225  2.77519  2.73123  3.46354  2.40513  3.72494  3.29354  2.67741  2.69355  4.24690  2.90347  2.73739  3.18146  2.89801  2.37887  2.77519  2.98518  4.58477  3.61503
          0.03348  3.80937  4.53171  0.61958  0.77255  0.48576  0.95510
    396   2.28641  4.20518  3.15392  2.96819  4.01412  2.93634  4.07910  3.52884  3.03763  3.25451  4.18693  3.20219  3.67025  3.39224  3.32464  1.19039  2.76207  3.07784  5.39200  4.09764    580 - -
          2.68618  4.42225  2.77519  2.73123  3.46354  2.40513  3.72494  3.29354  2.67741  2.69355  4.24690  2.90347  2.73739  3.18146  2.89801  2.37887  2.77519  2.98518  4.58477  3.61503
          0.03348  3.80937  4.53171  0.61958  0.77255  0.48576  0.95510
    397   2.38134  4.22579  3.37454  3.12532  3.91549  3.06671  4.14713  3.03503  3.06702  2.90069  3.95650  3.34386  3.76602  3.46540  3.32788  2.58206  1.28366  2.73678  5.35896  4.13255    581 - -
          2.68618  4.42225  2.77519  2.73123  3.46354  2.40513  3.72494  3.29354  2.67741  2.69355  4.24690  2.90347  2.73739  3.18146  2.89801  2.37887  2.77519  2.98518  4.58477  3.61503
          0.03348  3.80937  4.53171  0.61958  0.77255  0.48576  0.95510
    398   2.28641  4.20518  3.15392  2.96819  4.01412  2.93634  4.07910  3.52884  3.03763  3.25451  4.18693  3.20219  3.67025  3.39224  3.32464  1.19039  2.76207  3.07784  5.39200  4.09764    582 - -
          2.68618  4.42225  2.77519  2.73123  3.46354  2.40513  3.72494  3.29354  2.67741  2.69355  4.24690  2.90347  2.73739  3.18146  2.89801  2.37887  2.77519  2.98518  4.58477  3.61503
          0.04728  3.80937  3.72901  0.61958  0.77255  0.48576  0.95510
    399   2.82403  4.80363  2.85664  2.61242  3.96137  3.31761  3.76928  3.58236  2.43913  3.09214  4.12437  3.07063  3.87139  1.37679  2.72391  2.87606  3.12211  3.31749  5.24814  3.93743    583 - -
          2.68611  4.42238  2.77532  2.73115  3.46366  2.40510  3.72507  3.29366  2.67744  2.69328  4.24702  2.90359  2.73742  3.18111  2.89813  2.37885  2.77511  2.98531  4.58489  3.61516
          0.09122  2.57340  4.51837  1.94709  0.15395  0.49706  0.93730
    400   2.66992  4.28333  3.68184  3.16707  3.34511  3.67383  4.01688  1.78920  3.02520  2.09842  3.34108  3.05784  4.08066  3.38826  3.31842  2.98689  2.92883  2.06321  4.95150  3.67215    603 - -
          2.68618  4.42225  2.77519  2.73123  3.46354  2.40513  3.72494  3.29354  2.67741  2.69355  4.24690  2.90347  2.73739  3.18146  2.89801  2.37887  2.77519  2.98518  4.58477  3.61503
          0.04805  3.79603  3.71085  0.61958  0.77255  0.49706  0.93730
    401   2.19415  4.22125  3.02848  2.78048  4.08328  2.94722  3.95030  3.48194  2.85285  3.18344  4.05797  3.08213  1.91879  3.20197  3.18717  2.13821  2.69912  3.03669  5.43148  4.15983    604 - -
          2.68618  4.42225  2.77519  2.73123  3.46354  2.40513  3.72494  3.29354  2.67741  2.69355  4.24690  2.90347  2.73739  3.18146  2.89801  2.37887  2.77519  2.98518  4.58477  3.61503
          0.03441  3.78238  4.50473  0.61958  0.77255  0.50833  0.92004
    402   2.39534  4.25600  3.25033  2.92221  3.74974  1.76197  3.96598  2.54156  2.89700  2.80852  3.79908  3.22915  3.76612  3.26613  3.21011  2.58035  2.78987  2.69610  5.19923  3.91692    605 - -
          2.68618  4.42225  2.77519  2.73123  3.46354  2.40513  3.72494  3.29354  2.67741  2.69355  4.24690  2.90347  2.73739  3.18146  2.89801  2.37887  2.77519  2.98518  4.58477  3.61503
          0.03441  3.78238  4.50473  0.61958  0.77255  0.50833  0.92004
    403   2.64172  4.65246  3.10714  2.65070  4.08724  3.31254  3.68162  3.52216  2.25365  3.10341  3.99582  3.07118  2.64124  2.87046  1.77138  2.71949  2.92876  3.19552  5.27192  4.02844    606 - -
          2.68618  4.42225  2.77519  2.73123  3.46354  2.40513  3.72494  3.29354  2.67741  2.69355  4.24690  2.90347  2.73739  3.18146  2.89801  2.37887  2.77519  2.98518  4.58477  3.61503
          0.03441  3.78238  4.50473  0.61958  0.77255  0.50833  0.92004
    404   2.84776  4.33545  4.16887  3.69418  2.70235  3.91040  4.33080  2.02790  3.58977  1.91789  3.20732  3.93765  4.32412  3.85525  3.82230  3.28522  3.13516  1.39019  4.91641  3.55108    607 - -
          2.68618  4.42225  2.77519  2.73123  3.46354  2.40513  3.72494  3.29354  2.67741  2.69355  4.24690  2.90347  2.73739  3.18146  2.89801  2.37887  2.77519  2.98518  4.58477  3.61503
          0.03441  3.78238  4.50473  0.61958  0.77255  0.50833  0.92004
    405   2.10922  4.48068  2.87380  2.30918  3.96757  3.18638  3.72698  3.30574  2.58013  2.99613  3.85346  2.96441  3.17788  2.92937  2.98557  2.55079  2.36848  2.96974  5.28834  3.99695    608 - -
          2.68618  4.42225  2.77519  2.73123  3.46354  2.40513  3.72494  3.29354  2.67741  2.69355  4.24690  2.90347  2.73739  3.18146  2.89801  2.37887  2.77519  2.98518  4.58477  3.61503
          0.03441  3.78238  4.50473  0.61958  0.77255  0.50833  0.92004
    406   2.49600  4.49932  2.86134  2.57778  3.75048  3.16328  3.05367  3.47451  2.58734  3.09492  3.98034  2.99812  3.75131  2.99962  2.93655  1.70576  2.84435  3.11471  5.13858  3.73319    609 - -
          2.68618  4.42225  2.77519  2.73123  3.46354  2.40513  3.72494  3.29354  2.67741  2.69355  4.24690  2.90347  2.73739  3.18146  2.89801  2.37887  2.77519  2.98518  4.58477  3.61503
          0.03441  3.78238  4.50473  0.61958  0.77255  0.50833  0.92004
    407   2.47352  4.51557  2.84969  2.51167  3.92132  3.17794  3.11725  3.44162  2.54146  3.06673  3.92021  2.95784  3.14650  2.92539  2.92521  1.90569  2.80002  3.08352  5.24823  3.91071    610 - -
          2.68602  4.42238  2.77511  2.73136  3.46367  2.40496  3.72508  3.29367  2.67754  2.69358  4.24703  2.90360  2.73732  3.18159  2.89766  2.37886  2.77522  2.98518  4.58490  3.61516
          0.09253  2.55975  4.50473  1.98907  0.14713  0.50833  0.92004
    408   2.20888  4.21474  3.07018  2.93020  4.18052  1.27094  4.11102  3.60782  3.09340  3.33734  4.25936  3.18721  3.65336  3.41626  3.38518  2.47289  2.78872  3.13625  5.47125  4.28013    631 - -
          2.68618  4.42225  2.77519  2.73123  3.46354  2.40513  3.72494  3.29354  2.67741  2.69355  4.24690  2.90347  2.73739  3.18146  2.89801  2.37887  2.77519  2.98518  4.58477  3.61503
          0.03441  3.78238  4.50473  0.61958  0.77255  0.50833  0.92004
    409   2.61184  4.45641  3.20718  2.74049  3.60566  3.43613  3.74305  2.90414  2.31767  1.97028  3.56809  3.16168  3.28111  2.99932  2.82260  2.76875  2.87003  2.69244  5.03413  3.76606    632 - -
          2.68618  4.42225  2.77519  2.73123  3.46354  2.40513  3.72494  3.29354  2.67741  2.69355  4.24690  2.90347  2.73739  3.18146  2.89801  2.37887  2.77519  2.98518  4.58477  3.61503
          0.09491  3.78238  2.69153  0.61958  0.77255  0.50833  0.92004
    410   2.32208  4.62664  2.78592  2.50717  3.99034  3.21884  3.70679  3.38602  2.41392  3.00240  3.96027  2.95952  3.77638  1.95918  2.73683  2.66488  2.90651  3.08759  5.30340  3.98837    633 - -
          2.68618  4.42225  2.77519  2.73123  3.46354  2.40513  3.72494  3.29354  2.67741  2.69355  4.24690  2.90347  2.73739  3.18146  2.89801  2.37887  2.77519  2.98518  4.58477  3.61503
          0.03652  3.72399  4.44634  0.61958  0.77255  0.55357  0.85542
    411   2.22156  4.18001  3.01863  2.77653  4.04574  2.90518  3.93676  3.49183  2.85224  3.18004  4.05259  3.06620  2.87690  3.19725  3.18176  1.59601  2.67003  3.03223  5.39199  4.11891    634 - -
          2.68618  4.42225  2.77519  2.73123  3.46354  2.40513  3.72494  3.29354  2.67741  2.69355  4.24690  2.90347  2.73739  3.18146  2.89801  2.37887  2.77519  2.98518  4.58477  3.61503
          0.03652  3.72399  4.44634  0.61958  0.77255  0.55357  0.85542
    412   2.69134  4.28185  3.91250  3.57797  3.44792  3.56158  4.40720  2.08260  3.44295  2.16674  3.44350  3.78946  4.13523  3.81665  3.66825  3.06124  3.05970  1.23831  5.20453  3.92358    635 - -
          2.68618  4.42225  2.77519  2.73123  3.46354  2.40513  3.72494  3.29354  2.67741  2.69355  4.24690  2.90347  2.73739  3.18146  2.89801  2.37887  2.77519  2.98518  4.58477  3.61503
          0.03652  3.72399  4.44634  0.61958  0.77255  0.55357  0.85542
    413   2.23636  4.18445  3.76678  3.39692  3.59369  3.38602  4.30209  2.17105  3.29737  2.33081  3.50993  3.60256  3.99364  3.64986  3.55740  2.82009  2.88750  1.46934  5.28432  4.03826    636 - -
          2.68618  4.42225  2.77519  2.73123  3.46354  2.40513  3.72494  3.29354  2.67741  2.69355  4.24690  2.90347  2.73739  3.18146  2.89801  2.37887  2.77519  2.98518  4.58477  3.61503
          0.03652  3.72399  4.44634  0.61958  0.77255  0.55357  0.85542
    414   2.31728  4.56264  2.88541  2.58416  3.56778  3.25014  2.17155  3.34282  2.49397  2.96297  3.90402  3.01499  3.79605  2.96555  2.81501  2.68309  2.90451  3.04573  4.98879  3.55589    637 - -
          2.68618  4.42225  2.77519  2.73123  3.46354  2.40513  3.72494  3.29354  2.67741  2.69355  4.24690  2.90347  2.73739  3.18146  2.89801  2.37887  2.77519  2.98518  4.58477  3.61503
          0.03652  3.72399  4.44634  0.61958  0.77255  0.55357  0.85542
    415   2.84725  4.68432  3.32368  2.87556  4.00104  3.35522  3.73579  3.53777  2.20706  3.08154  4.09227  3.24351  3.87099  2.96941  1.23413  2.94238  3.12738  3.26983  5.14858  3.96709    638 - -
          2.68631  4.42257  2.77541  2.73145  3.46344  2.40501  3.72527  3.29315  2.67754  2.69368  4.24722  2.90355  2.73690  3.18147  2.89797  2.37883  2.77520  2.98524  4.58379  3.61486
          0.08659  2.48957        *  2.77394  0.06445  0.00000        *
//
