# Supplementary material for: Potential Conservation of Circadian Clock Proteins in the phylum Nematoda as Revealed by Bioinformatic Searches
Source: PLoS One. 2014 Nov 14;9(11):e112871. doi: 10.1371/journal.pone.0112871 (PMC4232591; doi:10.1371/journal.pone.0112871)
Supplement: File S1 — HMM profiles used in this work and HMMsearch results. (ZIP) [file pone.0112871.s007.zip › HMMs-CE/Mamiferos/Csnk1a1-aln.fasta.hmm]

HMMER3/b [3.0 | March 2010]
NAME  Csnk1a1-aln
LENG  336
ALPH  amino
RF    no
CS    no
MAP   yes
DATE  Wed Aug 22 12:28:37 2012
NSEQ  19
EFFN  0.394287
CKSUM 3968352428
STATS LOCAL MSV      -11.0538  0.70038
STATS LOCAL VITERBI  -12.1166  0.70038
STATS LOCAL FORWARD   -5.7981  0.70038
HMM          A        C        D        E        F        G        H        I        K        L        M        N        P        Q        R        S        T        V        W        Y   
            m->m     m->i     m->d     i->m     i->i     d->m     d->d
  COMPO   2.56710  4.23979  2.95130  2.78636  3.17933  2.75622  3.71539  2.82526  2.63818  2.40136  3.59513  3.12191  3.45898  3.09205  2.85543  2.68669  2.90296  2.71099  4.63801  3.24423
          2.68621  4.42234  2.77528  2.73132  3.46363  2.40509  3.72503  3.29363  2.67750  2.69347  4.24699  2.90356  2.73714  3.18146  2.89782  2.37879  2.77528  2.98520  4.58449  3.61512
          0.06638  2.93292  4.51166  1.82197  0.17639  0.00000        *
      1   2.90666  4.46958  3.96105  3.55015  3.17612  3.77191  4.30466  2.34362  3.32200  1.78527  1.54744  3.83733  4.23379  3.71049  3.53671  3.24618  3.21125  2.33955  5.00467  3.75794     25 - -
          2.68618  4.42225  2.77519  2.73123  3.46354  2.40513  3.72494  3.29354  2.67741  2.69355  4.24690  2.90347  2.73739  3.18146  2.89801  2.37887  2.77519  2.98518  4.58477  3.61503
          0.03417  3.78932  4.51166  0.61958  0.77255  0.48576  0.95510
      2   1.14082  4.15458  3.38114  3.17118  3.97221  2.98078  4.20264  3.08564  3.18531  2.97071  4.01382  3.34088  3.71237  3.53476  3.44018  2.50665  2.77835  2.75467  5.40785  4.19929     26 - -
          2.68618  4.42225  2.77519  2.73123  3.46354  2.40513  3.72494  3.29354  2.67741  2.69355  4.24690  2.90347  2.73739  3.18146  2.89801  2.37887  2.77519  2.98518  4.58477  3.61503
          0.03417  3.78932  4.51166  0.61958  0.77255  0.48576  0.95510
      3   2.27802  4.19605  3.13783  2.95202  3.99441  2.92765  4.06308  3.50679  3.02002  3.23437  4.16914  3.18874  3.66007  3.37646  3.30708  1.22386  2.75234  3.06028  5.37413  4.07802     27 - -
          2.68618  4.42225  2.77519  2.73123  3.46354  2.40513  3.72494  3.29354  2.67741  2.69355  4.24690  2.90347  2.73739  3.18146  2.89801  2.37887  2.77519  2.98518  4.58477  3.61503
          0.03417  3.78932  4.51166  0.61958  0.77255  0.48576  0.95510
      4   2.27802  4.19605  3.13783  2.95202  3.99441  2.92765  4.06308  3.50679  3.02002  3.23437  4.16914  3.18874  3.66007  3.37646  3.30708  1.22386  2.75234  3.06028  5.37413  4.07802     28 - -
          2.68618  4.42225  2.77519  2.73123  3.46354  2.40513  3.72494  3.29354  2.67741  2.69355  4.24690  2.90347  2.73739  3.18146  2.89801  2.37887  2.77519  2.98518  4.58477  3.61503
          0.03417  3.78932  4.51166  0.61958  0.77255  0.48576  0.95510
      5   2.27802  4.19605  3.13783  2.95202  3.99441  2.92765  4.06308  3.50679  3.02002  3.23437  4.16914  3.18874  3.66007  3.37646  3.30708  1.22386  2.75234  3.06028  5.37413  4.07802     29 - -
          2.68618  4.42225  2.77519  2.73123  3.46354  2.40513  3.72494  3.29354  2.67741  2.69355  4.24690  2.90347  2.73739  3.18146  2.89801  2.37887  2.77519  2.98518  4.58477  3.61503
          0.03417  3.78932  4.51166  0.61958  0.77255  0.48576  0.95510
      6   2.56790  4.34895  3.22435  3.11453  4.25342  0.86987  4.23780  3.83471  3.28418  3.49892  4.47580  3.38923  3.73741  3.61535  3.52730  2.73785  3.04277  3.37934  5.36845  4.35328     30 - -
          2.68618  4.42225  2.77519  2.73123  3.46354  2.40513  3.72494  3.29354  2.67741  2.69355  4.24690  2.90347  2.73739  3.18146  2.89801  2.37887  2.77519  2.98518  4.58477  3.61503
          0.03417  3.78932  4.51166  0.61958  0.77255  0.48576  0.95510
      7   2.21500  4.15336  3.13969  2.92529  4.05732  2.90154  4.04594  3.45402  2.97658  3.20539  4.11186  3.15433  3.63457  3.33010  3.27484  1.34662  2.57132  3.00014  5.44346  4.15887     31 - -
          2.68618  4.42225  2.77519  2.73123  3.46354  2.40513  3.72494  3.29354  2.67741  2.69355  4.24690  2.90347  2.73739  3.18146  2.89801  2.37887  2.77519  2.98518  4.58477  3.61503
          0.03417  3.78932  4.51166  0.61958  0.77255  0.48576  0.95510
      8   2.89910  4.85494  3.06935  2.70941  4.22227  3.39512  3.71896  3.64684  1.15855  3.23136  4.19950  3.13676  3.90319  2.91683  2.42427  2.94787  3.15977  3.36009  5.31298  4.11455     32 - -
          2.68618  4.42225  2.77519  2.73123  3.46354  2.40513  3.72494  3.29354  2.67741  2.69355  4.24690  2.90347  2.73739  3.18146  2.89801  2.37887  2.77519  2.98518  4.58477  3.61503
          0.03417  3.78932  4.51166  0.61958  0.77255  0.48576  0.95510
      9   1.29456  4.15886  3.18618  2.96434  4.00400  2.94748  4.06558  3.24621  3.00716  3.10157  4.03651  3.00743  3.66852  3.36020  3.29975  2.43161  2.71354  2.85615  5.40961  4.14390     33 - -
          2.68618  4.42225  2.77519  2.73123  3.46354  2.40513  3.72494  3.29354  2.67741  2.69355  4.24690  2.90347  2.73739  3.18146  2.89801  2.37887  2.77519  2.98518  4.58477  3.61503
          0.03417  3.78932  4.51166  0.61958  0.77255  0.48576  0.95510
     10   2.88491  4.97251  2.45986  1.15015  4.30901  3.22333  3.80603  3.74642  2.67632  3.37812  4.35830  2.89269  3.82470  3.02506  3.07460  2.87741  3.18936  3.43982  5.49655  4.22145     34 - -
          2.68618  4.42225  2.77519  2.73123  3.46354  2.40513  3.72494  3.29354  2.67741  2.69355  4.24690  2.90347  2.73739  3.18146  2.89801  2.37887  2.77519  2.98518  4.58477  3.61503
          0.03417  3.78932  4.51166  0.61958  0.77255  0.48576  0.95510
     11   3.15567  4.58285  4.12371  3.82435  1.15855  3.86104  3.84603  2.69185  3.73390  2.08235  3.43591  3.92666  4.32313  3.92552  3.87415  3.42864  3.45761  2.67601  4.12356  2.50254     35 - -
          2.68618  4.42225  2.77519  2.73123  3.46354  2.40513  3.72494  3.29354  2.67741  2.69355  4.24690  2.90347  2.73739  3.18146  2.89801  2.37887  2.77519  2.98518  4.58477  3.61503
          0.03417  3.78932  4.51166  0.61958  0.77255  0.48576  0.95510
     12   2.96641  4.41134  4.21268  3.82723  3.32056  3.97260  4.57232  1.18755  3.65353  1.92649  3.27176  4.08431  4.41393  4.01184  3.85975  3.46179  3.26800  1.85081  5.19244  3.92190     36 - -
          2.68618  4.42225  2.77519  2.73123  3.46354  2.40513  3.72494  3.29354  2.67741  2.69355  4.24690  2.90347  2.73739  3.18146  2.89801  2.37887  2.77519  2.98518  4.58477  3.61503
          0.03417  3.78932  4.51166  0.61958  0.77255  0.48576  0.95510
     13   2.74289  4.31090  4.00804  3.67090  3.49176  3.63522  4.48773  2.06281  3.53728  2.19505  3.47202  3.87337  4.20200  3.90414  3.75733  3.13535  3.10753  1.13725  5.26130  3.98667     37 - -
          2.68618  4.42225  2.77519  2.73123  3.46354  2.40513  3.72494  3.29354  2.67741  2.69355  4.24690  2.90347  2.73739  3.18146  2.89801  2.37887  2.77519  2.98518  4.58477  3.61503
          0.03417  3.78932  4.51166  0.61958  0.77255  0.48576  0.95510
     14   2.56790  4.34895  3.22435  3.11453  4.25342  0.86987  4.23780  3.83471  3.28418  3.49892  4.47580  3.38923  3.73741  3.61535  3.52730  2.73785  3.04277  3.37934  5.36845  4.35328     38 - -
          2.68618  4.42225  2.77519  2.73123  3.46354  2.40513  3.72494  3.29354  2.67741  2.69355  4.24690  2.90347  2.73739  3.18146  2.89801  2.37887  2.77519  2.98518  4.58477  3.61503
          0.03417  3.78932  4.51166  0.61958  0.77255  0.48576  0.95510
     15   2.56790  4.34895  3.22435  3.11453  4.25342  0.86987  4.23780  3.83471  3.28418  3.49892  4.47580  3.38923  3.73741  3.61535  3.52730  2.73785  3.04277  3.37934  5.36845  4.35328     39 - -
          2.68618  4.42225  2.77519  2.73123  3.46354  2.40513  3.72494  3.29354  2.67741  2.69355  4.24690  2.90347  2.73739  3.18146  2.89801  2.37887  2.77519  2.98518  4.58477  3.61503
          0.03417  3.78932  4.51166  0.61958  0.77255  0.48576  0.95510
     16   2.89910  4.85494  3.06935  2.70941  4.22227  3.39512  3.71896  3.64684  1.15855  3.23136  4.19950  3.13676  3.90319  2.91683  2.42427  2.94787  3.15977  3.36009  5.31298  4.11455     40 - -
          2.68618  4.42225  2.77519  2.73123  3.46354  2.40513  3.72494  3.29354  2.67741  2.69355  4.24690  2.90347  2.73739  3.18146  2.89801  2.37887  2.77519  2.98518  4.58477  3.61503
          0.03417  3.78932  4.51166  0.61958  0.77255  0.48576  0.95510
     17   3.13119  4.65387  3.71711  3.43294  2.30371  3.73450  3.58644  3.15237  3.29284  2.62729  3.83676  3.62399  4.21136  3.61891  3.49277  3.27547  3.41809  3.01931  3.94357  1.11630     41 - -
          2.68618  4.42225  2.77519  2.73123  3.46354  2.40513  3.72494  3.29354  2.67741  2.69355  4.24690  2.90347  2.73739  3.18146  2.89801  2.37887  2.77519  2.98518  4.58477  3.61503
          0.03417  3.78932  4.51166  0.61958  0.77255  0.48576  0.95510
     18   2.89910  4.85494  3.06935  2.70941  4.22227  3.39512  3.71896  3.64684  1.15855  3.23136  4.19950  3.13676  3.90319  2.91683  2.42427  2.94787  3.15977  3.36009  5.31298  4.11455     42 - -
          2.68618  4.42225  2.77519  2.73123  3.46354  2.40513  3.72494  3.29354  2.67741  2.69355  4.24690  2.90347  2.73739  3.18146  2.89801  2.37887  2.77519  2.98518  4.58477  3.61503
          0.03417  3.78932  4.51166  0.61958  0.77255  0.48576  0.95510
     19   3.06391  4.55217  4.05463  3.69650  3.10792  3.87417  4.37838  2.31041  3.46496  0.98509  3.16124  3.97973  4.32549  3.85333  3.65369  3.43872  3.36291  2.32566  4.95464  3.65801     43 - -
          2.68618  4.42225  2.77519  2.73123  3.46354  2.40513  3.72494  3.29354  2.67741  2.69355  4.24690  2.90347  2.73739  3.18146  2.89801  2.37887  2.77519  2.98518  4.58477  3.61503
          0.03417  3.78932  4.51166  0.61958  0.77255  0.48576  0.95510
     20   2.74289  4.31090  4.00804  3.67090  3.49176  3.63522  4.48773  2.06281  3.53728  2.19505  3.47202  3.87337  4.20200  3.90414  3.75733  3.13535  3.10753  1.13725  5.26130  3.98667     44 - -
          2.68618  4.42225  2.77519  2.73123  3.46354  2.40513  3.72494  3.29354  2.67741  2.69355  4.24690  2.90347  2.73739  3.18146  2.89801  2.37887  2.77519  2.98518  4.58477  3.61503
          0.03417  3.78932  4.51166  0.61958  0.77255  0.48576  0.95510
     21   2.91542  4.75602  3.39797  2.92959  4.08953  3.41644  3.77088  3.62734  2.21404  3.15864  4.16320  3.29459  3.92506  2.99729  1.11377  3.00489  3.18837  3.35545  5.20768  4.03717     45 - -
          2.68618  4.42225  2.77519  2.73123  3.46354  2.40513  3.72494  3.29354  2.67741  2.69355  4.24690  2.90347  2.73739  3.18146  2.89801  2.37887  2.77519  2.98518  4.58477  3.61503
          0.03417  3.78932  4.51166  0.61958  0.77255  0.48576  0.95510
     22   2.89910  4.85494  3.06935  2.70941  4.22227  3.39512  3.71896  3.64684  1.15855  3.23136  4.19950  3.13676  3.90319  2.91683  2.42427  2.94787  3.15977  3.36009  5.31298  4.11455     46 - -
          2.68618  4.42225  2.77519  2.73123  3.46354  2.40513  3.72494  3.29354  2.67741  2.69355  4.24690  2.90347  2.73739  3.18146  2.89801  2.37887  2.77519  2.98518  4.58477  3.61503
          0.03417  3.78932  4.51166  0.61958  0.77255  0.48576  0.95510
     23   2.96641  4.41134  4.21268  3.82723  3.32056  3.97260  4.57232  1.18755  3.65353  1.92649  3.27176  4.08431  4.41393  4.01184  3.85975  3.46179  3.26800  1.85081  5.19244  3.92190     47 - -
          2.68618  4.42225  2.77519  2.73123  3.46354  2.40513  3.72494  3.29354  2.67741  2.69355  4.24690  2.90347  2.73739  3.18146  2.89801  2.37887  2.77519  2.98518  4.58477  3.61503
          0.03417  3.78932  4.51166  0.61958  0.77255  0.48576  0.95510
     24   2.56790  4.34895  3.22435  3.11453  4.25342  0.86987  4.23780  3.83471  3.28418  3.49892  4.47580  3.38923  3.73741  3.61535  3.52730  2.73785  3.04277  3.37934  5.36845  4.35328     48 - -
          2.68618  4.42225  2.77519  2.73123  3.46354  2.40513  3.72494  3.29354  2.67741  2.69355  4.24690  2.90347  2.73739  3.18146  2.89801  2.37887  2.77519  2.98518  4.58477  3.61503
          0.03417  3.78932  4.51166  0.61958  0.77255  0.48576  0.95510
     25   2.27802  4.19605  3.13783  2.95202  3.99441  2.92765  4.06308  3.50679  3.02002  3.23437  4.16914  3.18874  3.66007  3.37646  3.30708  1.22386  2.75234  3.06028  5.37413  4.07802     49 - -
          2.68618  4.42225  2.77519  2.73123  3.46354  2.40513  3.72494  3.29354  2.67741  2.69355  4.24690  2.90347  2.73739  3.18146  2.89801  2.37887  2.77519  2.98518  4.58477  3.61503
          0.03417  3.78932  4.51166  0.61958  0.77255  0.48576  0.95510
     26   2.56790  4.34895  3.22435  3.11453  4.25342  0.86987  4.23780  3.83471  3.28418  3.49892  4.47580  3.38923  3.73741  3.61535  3.52730  2.73785  3.04277  3.37934  5.36845  4.35328     50 - -
          2.68618  4.42225  2.77519  2.73123  3.46354  2.40513  3.72494  3.29354  2.67741  2.69355  4.24690  2.90347  2.73739  3.18146  2.89801  2.37887  2.77519  2.98518  4.58477  3.61503
          0.03417  3.78932  4.51166  0.61958  0.77255  0.48576  0.95510
     27   2.27802  4.19605  3.13783  2.95202  3.99441  2.92765  4.06308  3.50679  3.02002  3.23437  4.16914  3.18874  3.66007  3.37646  3.30708  1.22386  2.75234  3.06028  5.37413  4.07802     51 - -
          2.68618  4.42225  2.77519  2.73123  3.46354  2.40513  3.72494  3.29354  2.67741  2.69355  4.24690  2.90347  2.73739  3.18146  2.89801  2.37887  2.77519  2.98518  4.58477  3.61503
          0.03417  3.78932  4.51166  0.61958  0.77255  0.48576  0.95510
     28   3.15567  4.58285  4.12371  3.82435  1.15855  3.86104  3.84603  2.69185  3.73390  2.08235  3.43591  3.92666  4.32313  3.92552  3.87415  3.42864  3.45761  2.67601  4.12356  2.50254     52 - -
          2.68618  4.42225  2.77519  2.73123  3.46354  2.40513  3.72494  3.29354  2.67741  2.69355  4.24690  2.90347  2.73739  3.18146  2.89801  2.37887  2.77519  2.98518  4.58477  3.61503
          0.03417  3.78932  4.51166  0.61958  0.77255  0.48576  0.95510
     29   2.56790  4.34895  3.22435  3.11453  4.25342  0.86987  4.23780  3.83471  3.28418  3.49892  4.47580  3.38923  3.73741  3.61535  3.52730  2.73785  3.04277  3.37934  5.36845  4.35328     53 - -
          2.68618  4.42225  2.77519  2.73123  3.46354  2.40513  3.72494  3.29354  2.67741  2.69355  4.24690  2.90347  2.73739  3.18146  2.89801  2.37887  2.77519  2.98518  4.58477  3.61503
          0.03417  3.78932  4.51166  0.61958  0.77255  0.48576  0.95510
     30   2.90381  5.01269  1.04520  2.29118  4.37952  3.15081  3.86365  3.94955  2.93302  3.57389  4.55243  2.84236  3.79804  3.10436  3.43598  2.87727  3.24146  3.59844  5.56416  4.26913     54 - -
          2.68618  4.42225  2.77519  2.73123  3.46354  2.40513  3.72494  3.29354  2.67741  2.69355  4.24690  2.90347  2.73739  3.18146  2.89801  2.37887  2.77519  2.98518  4.58477  3.61503
          0.03417  3.78932  4.51166  0.61958  0.77255  0.48576  0.95510
     31   2.96641  4.41134  4.21268  3.82723  3.32056  3.97260  4.57232  1.18755  3.65353  1.92649  3.27176  4.08431  4.41393  4.01184  3.85975  3.46179  3.26800  1.85081  5.19244  3.92190     55 - -
          2.68618  4.42225  2.77519  2.73123  3.46354  2.40513  3.72494  3.29354  2.67741  2.69355  4.24690  2.90347  2.73739  3.18146  2.89801  2.37887  2.77519  2.98518  4.58477  3.61503
          0.03417  3.78932  4.51166  0.61958  0.77255  0.48576  0.95510
     32   3.13119  4.65387  3.71711  3.43294  2.30371  3.73450  3.58644  3.15237  3.29284  2.62729  3.83676  3.62399  4.21136  3.61891  3.49277  3.27547  3.41809  3.01931  3.94357  1.11630     56 - -
          2.68618  4.42225  2.77519  2.73123  3.46354  2.40513  3.72494  3.29354  2.67741  2.69355  4.24690  2.90347  2.73739  3.18146  2.89801  2.37887  2.77519  2.98518  4.58477  3.61503
          0.03417  3.78932  4.51166  0.61958  0.77255  0.48576  0.95510
     33   3.06391  4.55217  4.05463  3.69650  3.10792  3.87417  4.37838  2.31041  3.46496  0.98509  3.16124  3.97973  4.32549  3.85333  3.65369  3.43872  3.36291  2.32566  4.95464  3.65801     57 - -
          2.68618  4.42225  2.77519  2.73123  3.46354  2.40513  3.72494  3.29354  2.67741  2.69355  4.24690  2.90347  2.73739  3.18146  2.89801  2.37887  2.77519  2.98518  4.58477  3.61503
          0.03417  3.78932  4.51166  0.61958  0.77255  0.48576  0.95510
     34   1.14082  4.15458  3.38114  3.17118  3.97221  2.98078  4.20264  3.08564  3.18531  2.97071  4.01382  3.34088  3.71237  3.53476  3.44018  2.50665  2.77835  2.75467  5.40785  4.19929     58 - -
          2.68618  4.42225  2.77519  2.73123  3.46354  2.40513  3.72494  3.29354  2.67741  2.69355  4.24690  2.90347  2.73739  3.18146  2.89801  2.37887  2.77519  2.98518  4.58477  3.61503
          0.03417  3.78932  4.51166  0.61958  0.77255  0.48576  0.95510
     35   2.96641  4.41134  4.21268  3.82723  3.32056  3.97260  4.57232  1.18755  3.65353  1.92649  3.27176  4.08431  4.41393  4.01184  3.85975  3.46179  3.26800  1.85081  5.19244  3.92190     59 - -
          2.68618  4.42225  2.77519  2.73123  3.46354  2.40513  3.72494  3.29354  2.67741  2.69355  4.24690  2.90347  2.73739  3.18146  2.89801  2.37887  2.77519  2.98518  4.58477  3.61503
          0.03417  3.78932  4.51166  0.61958  0.77255  0.48576  0.95510
     36   2.65805  4.64807  2.66939  2.54763  3.99885  3.13088  3.86019  3.69345  2.75811  3.35057  4.30808  1.31450  3.77975  3.13471  3.10827  2.72966  3.03834  3.32411  5.31473  3.95463     60 - -
          2.68618  4.42225  2.77519  2.73123  3.46354  2.40513  3.72494  3.29354  2.67741  2.69355  4.24690  2.90347  2.73739  3.18146  2.89801  2.37887  2.77519  2.98518  4.58477  3.61503
          0.03417  3.78932  4.51166  0.61958  0.77255  0.48576  0.95510
     37   2.94341  4.38431  4.30930  3.86937  3.32163  4.05606  4.61787  1.26161  3.69582  1.88191  3.22234  4.12200  4.46274  4.03203  3.91339  3.46934  3.23673  1.73072  5.23952  3.97844     61 - -
          2.68618  4.42225  2.77519  2.73123  3.46354  2.40513  3.72494  3.29354  2.67741  2.69355  4.24690  2.90347  2.73739  3.18146  2.89801  2.37887  2.77519  2.98518  4.58477  3.61503
          0.03417  3.78932  4.51166  0.61958  0.77255  0.48576  0.95510
     38   2.37208  4.21618  3.35810  3.10899  3.89905  3.05748  4.13215  3.01621  3.05028  2.88253  3.94040  3.33020  3.75552  3.44991  3.31159  2.57267  1.32135  2.72014  5.34438  4.11636     62 - -
          2.68618  4.42225  2.77519  2.73123  3.46354  2.40513  3.72494  3.29354  2.67741  2.69355  4.24690  2.90347  2.73739  3.18146  2.89801  2.37887  2.77519  2.98518  4.58477  3.61503
          0.03417  3.78932  4.51166  0.61958  0.77255  0.48576  0.95510
     39   2.65805  4.64807  2.66939  2.54763  3.99885  3.13088  3.86019  3.69345  2.75811  3.35057  4.30808  1.31450  3.77975  3.13471  3.10827  2.72966  3.03834  3.32411  5.31473  3.95463     63 - -
          2.68618  4.42225  2.77519  2.73123  3.46354  2.40513  3.72494  3.29354  2.67741  2.69355  4.24690  2.90347  2.73739  3.18146  2.89801  2.37887  2.77519  2.98518  4.58477  3.61503
          0.03417  3.78932  4.51166  0.61958  0.77255  0.48576  0.95510
     40   2.56790  4.34895  3.22435  3.11453  4.25342  0.86987  4.23780  3.83471  3.28418  3.49892  4.47580  3.38923  3.73741  3.61535  3.52730  2.73785  3.04277  3.37934  5.36845  4.35328     64 - -
          2.68618  4.42225  2.77519  2.73123  3.46354  2.40513  3.72494  3.29354  2.67741  2.69355  4.24690  2.90347  2.73739  3.18146  2.89801  2.37887  2.77519  2.98518  4.58477  3.61503
          0.03417  3.78932  4.51166  0.61958  0.77255  0.48576  0.95510
     41   2.88491  4.97251  2.45986  1.15015  4.30901  3.22333  3.80603  3.74642  2.67632  3.37812  4.35830  2.89269  3.82470  3.02506  3.07460  2.87741  3.18936  3.43982  5.49655  4.22145     65 - -
          2.68618  4.42225  2.77519  2.73123  3.46354  2.40513  3.72494  3.29354  2.67741  2.69355  4.24690  2.90347  2.73739  3.18146  2.89801  2.37887  2.77519  2.98518  4.58477  3.61503
          0.03417  3.78932  4.51166  0.61958  0.77255  0.48576  0.95510
     42   2.88491  4.97251  2.45986  1.15015  4.30901  3.22333  3.80603  3.74642  2.67632  3.37812  4.35830  2.89269  3.82470  3.02506  3.07460  2.87741  3.18936  3.43982  5.49655  4.22145     66 - -
          2.68618  4.42225  2.77519  2.73123  3.46354  2.40513  3.72494  3.29354  2.67741  2.69355  4.24690  2.90347  2.73739  3.18146  2.89801  2.37887  2.77519  2.98518  4.58477  3.61503
          0.03417  3.78932  4.51166  0.61958  0.77255  0.48576  0.95510
     43   2.74289  4.31090  4.00804  3.67090  3.49176  3.63522  4.48773  2.06281  3.53728  2.19505  3.47202  3.87337  4.20200  3.90414  3.75733  3.13535  3.10753  1.13725  5.26130  3.98667     67 - -
          2.68618  4.42225  2.77519  2.73123  3.46354  2.40513  3.72494  3.29354  2.67741  2.69355  4.24690  2.90347  2.73739  3.18146  2.89801  2.37887  2.77519  2.98518  4.58477  3.61503
          0.03417  3.78932  4.51166  0.61958  0.77255  0.48576  0.95510
     44   1.14082  4.15458  3.38114  3.17118  3.97221  2.98078  4.20264  3.08564  3.18531  2.97071  4.01382  3.34088  3.71237  3.53476  3.44018  2.50665  2.77835  2.75467  5.40785  4.19929     68 - -
          2.68618  4.42225  2.77519  2.73123  3.46354  2.40513  3.72494  3.29354  2.67741  2.69355  4.24690  2.90347  2.73739  3.18146  2.89801  2.37887  2.77519  2.98518  4.58477  3.61503
          0.03417  3.78932  4.51166  0.61958  0.77255  0.48576  0.95510
     45   2.74289  4.31090  4.00804  3.67090  3.49176  3.63522  4.48773  2.06281  3.53728  2.19505  3.47202  3.87337  4.20200  3.90414  3.75733  3.13535  3.10753  1.13725  5.26130  3.98667     69 - -
          2.68618  4.42225  2.77519  2.73123  3.46354  2.40513  3.72494  3.29354  2.67741  2.69355  4.24690  2.90347  2.73739  3.18146  2.89801  2.37887  2.77519  2.98518  4.58477  3.61503
          0.03417  3.78932  4.51166  0.61958  0.77255  0.48576  0.95510
     46   2.89910  4.85494  3.06935  2.70941  4.22227  3.39512  3.71896  3.64684  1.15855  3.23136  4.19950  3.13676  3.90319  2.91683  2.42427  2.94787  3.15977  3.36009  5.31298  4.11455     70 - -
          2.68618  4.42225  2.77519  2.73123  3.46354  2.40513  3.72494  3.29354  2.67741  2.69355  4.24690  2.90347  2.73739  3.18146  2.89801  2.37887  2.77519  2.98518  4.58477  3.61503
          0.03417  3.78932  4.51166  0.61958  0.77255  0.48576  0.95510
     47   3.06391  4.55217  4.05463  3.69650  3.10792  3.87417  4.37838  2.31041  3.46496  0.98509  3.16124  3.97973  4.32549  3.85333  3.65369  3.43872  3.36291  2.32566  4.95464  3.65801     71 - -
          2.68618  4.42225  2.77519  2.73123  3.46354  2.40513  3.72494  3.29354  2.67741  2.69355  4.24690  2.90347  2.73739  3.18146  2.89801  2.37887  2.77519  2.98518  4.58477  3.61503
          0.03417  3.78932  4.51166  0.61958  0.77255  0.48576  0.95510
     48   2.88491  4.97251  2.45986  1.15015  4.30901  3.22333  3.80603  3.74642  2.67632  3.37812  4.35830  2.89269  3.82470  3.02506  3.07460  2.87741  3.18936  3.43982  5.49655  4.22145     72 - -
          2.68618  4.42225  2.77519  2.73123  3.46354  2.40513  3.72494  3.29354  2.67741  2.69355  4.24690  2.90347  2.73739  3.18146  2.89801  2.37887  2.77519  2.98518  4.58477  3.61503
          0.03417  3.78932  4.51166  0.61958  0.77255  0.48576  0.95510
     49   2.27802  4.19605  3.13783  2.95202  3.99441  2.92765  4.06308  3.50679  3.02002  3.23437  4.16914  3.18874  3.66007  3.37646  3.30708  1.22386  2.75234  3.06028  5.37413  4.07802     73 - -
          2.68618  4.42225  2.77519  2.73123  3.46354  2.40513  3.72494  3.29354  2.67741  2.69355  4.24690  2.90347  2.73739  3.18146  2.89801  2.37887  2.77519  2.98518  4.58477  3.61503
          0.03417  3.78932  4.51166  0.61958  0.77255  0.48576  0.95510
     50   2.81928  4.79807  2.85284  2.60886  3.95480  3.31346  3.76554  3.57506  2.43614  3.08549  4.11826  3.06688  3.86736  1.39004  2.72092  2.87175  3.11753  3.31072  5.24297  3.93190     74 - -
          2.68618  4.42225  2.77519  2.73123  3.46354  2.40513  3.72494  3.29354  2.67741  2.69355  4.24690  2.90347  2.73739  3.18146  2.89801  2.37887  2.77519  2.98518  4.58477  3.61503
          0.03417  3.78932  4.51166  0.61958  0.77255  0.48576  0.95510
     51   2.89910  4.85494  3.06935  2.70941  4.22227  3.39512  3.71896  3.64684  1.15855  3.23136  4.19950  3.13676  3.90319  2.91683  2.42427  2.94787  3.15977  3.36009  5.31298  4.11455     75 - -
          2.68618  4.42225  2.77519  2.73123  3.46354  2.40513  3.72494  3.29354  2.67741  2.69355  4.24690  2.90347  2.73739  3.18146  2.89801  2.37887  2.77519  2.98518  4.58477  3.61503
          0.03417  3.78932  4.51166  0.61958  0.77255  0.48576  0.95510
     52   1.14082  4.15458  3.38114  3.17118  3.97221  2.98078  4.20264  3.08564  3.18531  2.97071  4.01382  3.34088  3.71237  3.53476  3.44018  2.50665  2.77835  2.75467  5.40785  4.19929     76 - -
          2.68618  4.42225  2.77519  2.73123  3.46354  2.40513  3.72494  3.29354  2.67741  2.69355  4.24690  2.90347  2.73739  3.18146  2.89801  2.37887  2.77519  2.98518  4.58477  3.61503
          0.03417  3.78932  4.51166  0.61958  0.77255  0.48576  0.95510
     53   2.91542  4.75602  3.39797  2.92959  4.08953  3.41644  3.77088  3.62734  2.21404  3.15864  4.16320  3.29459  3.92506  2.99729  1.11377  3.00489  3.18837  3.35545  5.20768  4.03717     77 - -
          2.68618  4.42225  2.77519  2.73123  3.46354  2.40513  3.72494  3.29354  2.67741  2.69355  4.24690  2.90347  2.73739  3.18146  2.89801  2.37887  2.77519  2.98518  4.58477  3.61503
          0.03417  3.78932  4.51166  0.61958  0.77255  0.48576  0.95510
     54   2.91083  4.73939  3.05104  2.80480  3.23133  3.38140  1.33088  3.60054  2.65040  3.10416  4.14238  3.21663  3.93053  3.17060  2.92001  2.98293  3.21229  3.33748  4.69717  3.18500     78 - -
          2.68618  4.42225  2.77519  2.73123  3.46354  2.40513  3.72494  3.29354  2.67741  2.69355  4.24690  2.90347  2.73739  3.18146  2.89801  2.37887  2.77519  2.98518  4.58477  3.61503
          0.03417  3.78932  4.51166  0.61958  0.77255  0.48576  0.95510
     55   2.64852  4.41718  3.24715  3.07604  4.07421  3.10951  4.15863  3.60021  3.12656  3.23538  4.28331  3.39000  0.99790  3.51801  3.37968  2.81395  3.08409  3.25490  5.28166  4.19452     79 - -
          2.68618  4.42225  2.77519  2.73123  3.46354  2.40513  3.72494  3.29354  2.67741  2.69355  4.24690  2.90347  2.73739  3.18146  2.89801  2.37887  2.77519  2.98518  4.58477  3.61503
          0.03417  3.78932  4.51166  0.61958  0.77255  0.48576  0.95510
     56   2.81928  4.79807  2.85284  2.60886  3.95480  3.31346  3.76554  3.57506  2.43614  3.08549  4.11826  3.06688  3.86736  1.39004  2.72092  2.87175  3.11753  3.31072  5.24297  3.93190     80 - -
          2.68618  4.42225  2.77519  2.73123  3.46354  2.40513  3.72494  3.29354  2.67741  2.69355  4.24690  2.90347  2.73739  3.18146  2.89801  2.37887  2.77519  2.98518  4.58477  3.61503
          0.03417  3.78932  4.51166  0.61958  0.77255  0.48576  0.95510
     57   3.06391  4.55217  4.05463  3.69650  3.10792  3.87417  4.37838  2.31041  3.46496  0.98509  3.16124  3.97973  4.32549  3.85333  3.65369  3.43872  3.36291  2.32566  4.95464  3.65801     81 - -
          2.68618  4.42225  2.77519  2.73123  3.46354  2.40513  3.72494  3.29354  2.67741  2.69355  4.24690  2.90347  2.73739  3.18146  2.89801  2.37887  2.77519  2.98518  4.58477  3.61503
          0.03417  3.78932  4.51166  0.61958  0.77255  0.48576  0.95510
     58   3.06391  4.55217  4.05463  3.69650  3.10792  3.87417  4.37838  2.31041  3.46496  0.98509  3.16124  3.97973  4.32549  3.85333  3.65369  3.43872  3.36291  2.32566  4.95464  3.65801     82 - -
          2.68618  4.42225  2.77519  2.73123  3.46354  2.40513  3.72494  3.29354  2.67741  2.69355  4.24690  2.90347  2.73739  3.18146  2.89801  2.37887  2.77519  2.98518  4.58477  3.61503
          0.03417  3.78932  4.51166  0.61958  0.77255  0.48576  0.95510
     59   3.13119  4.65387  3.71711  3.43294  2.30371  3.73450  3.58644  3.15237  3.29284  2.62729  3.83676  3.62399  4.21136  3.61891  3.49277  3.27547  3.41809  3.01931  3.94357  1.11630     83 - -
          2.68618  4.42225  2.77519  2.73123  3.46354  2.40513  3.72494  3.29354  2.67741  2.69355  4.24690  2.90347  2.73739  3.18146  2.89801  2.37887  2.77519  2.98518  4.58477  3.61503
          0.03417  3.78932  4.51166  0.61958  0.77255  0.48576  0.95510
     60   2.88491  4.97251  2.45986  1.15015  4.30901  3.22333  3.80603  3.74642  2.67632  3.37812  4.35830  2.89269  3.82470  3.02506  3.07460  2.87741  3.18936  3.43982  5.49655  4.22145     84 - -
          2.68618  4.42225  2.77519  2.73123  3.46354  2.40513  3.72494  3.29354  2.67741  2.69355  4.24690  2.90347  2.73739  3.18146  2.89801  2.37887  2.77519  2.98518  4.58477  3.61503
          0.03417  3.78932  4.51166  0.61958  0.77255  0.48576  0.95510
     61   2.27802  4.19605  3.13783  2.95202  3.99441  2.92765  4.06308  3.50679  3.02002  3.23437  4.16914  3.18874  3.66007  3.37646  3.30708  1.22386  2.75234  3.06028  5.37413  4.07802     85 - -
          2.68618  4.42225  2.77519  2.73123  3.46354  2.40513  3.72494  3.29354  2.67741  2.69355  4.24690  2.90347  2.73739  3.18146  2.89801  2.37887  2.77519  2.98518  4.58477  3.61503
          0.03417  3.78932  4.51166  0.61958  0.77255  0.48576  0.95510
     62   2.86921  4.91425  3.09195  2.64797  4.28138  3.44606  3.61758  3.68802  1.30756  3.22678  4.14036  3.07582  3.90372  2.78615  2.18358  2.89800  3.09718  3.38606  5.32948  4.10749     86 - -
          2.68618  4.42225  2.77519  2.73123  3.46354  2.40513  3.72494  3.29354  2.67741  2.69355  4.24690  2.90347  2.73739  3.18146  2.89801  2.37887  2.77519  2.98518  4.58477  3.61503
          0.03417  3.78932  4.51166  0.61958  0.77255  0.48576  0.95510
     63   3.06391  4.55217  4.05463  3.69650  3.10792  3.87417  4.37838  2.31041  3.46496  0.98509  3.16124  3.97973  4.32549  3.85333  3.65369  3.43872  3.36291  2.32566  4.95464  3.65801     87 - -
          2.68618  4.42225  2.77519  2.73123  3.46354  2.40513  3.72494  3.29354  2.67741  2.69355  4.24690  2.90347  2.73739  3.18146  2.89801  2.37887  2.77519  2.98518  4.58477  3.61503
          0.03417  3.78932  4.51166  0.61958  0.77255  0.48576  0.95510
     64   3.13119  4.65387  3.71711  3.43294  2.30371  3.73450  3.58644  3.15237  3.29284  2.62729  3.83676  3.62399  4.21136  3.61891  3.49277  3.27547  3.41809  3.01931  3.94357  1.11630     88 - -
          2.68618  4.42225  2.77519  2.73123  3.46354  2.40513  3.72494  3.29354  2.67741  2.69355  4.24690  2.90347  2.73739  3.18146  2.89801  2.37887  2.77519  2.98518  4.58477  3.61503
          0.03417  3.78932  4.51166  0.61958  0.77255  0.48576  0.95510
     65   2.89910  4.85494  3.06935  2.70941  4.22227  3.39512  3.71896  3.64684  1.15855  3.23136  4.19950  3.13676  3.90319  2.91683  2.42427  2.94787  3.15977  3.36009  5.31298  4.11455     89 - -
          2.68618  4.42225  2.77519  2.73123  3.46354  2.40513  3.72494  3.29354  2.67741  2.69355  4.24690  2.90347  2.73739  3.18146  2.89801  2.37887  2.77519  2.98518  4.58477  3.61503
          0.03417  3.78932  4.51166  0.61958  0.77255  0.48576  0.95510
     66   2.96641  4.41134  4.21268  3.82723  3.32056  3.97260  4.57232  1.18755  3.65353  1.92649  3.27176  4.08431  4.41393  4.01184  3.85975  3.46179  3.26800  1.85081  5.19244  3.92190     90 - -
          2.68618  4.42225  2.77519  2.73123  3.46354  2.40513  3.72494  3.29354  2.67741  2.69355  4.24690  2.90347  2.73739  3.18146  2.89801  2.37887  2.77519  2.98518  4.58477  3.61503
          0.03417  3.78932  4.51166  0.61958  0.77255  0.48576  0.95510
     67   3.06391  4.55217  4.05463  3.69650  3.10792  3.87417  4.37838  2.31041  3.46496  0.98509  3.16124  3.97973  4.32549  3.85333  3.65369  3.43872  3.36291  2.32566  4.95464  3.65801     91 - -
          2.68618  4.42225  2.77519  2.73123  3.46354  2.40513  3.72494  3.29354  2.67741  2.69355  4.24690  2.90347  2.73739  3.18146  2.89801  2.37887  2.77519  2.98518  4.58477  3.61503
          0.03417  3.78932  4.51166  0.61958  0.77255  0.48576  0.95510
     68   2.81928  4.79807  2.85284  2.60886  3.95480  3.31346  3.76554  3.57506  2.43614  3.08549  4.11826  3.06688  3.86736  1.39004  2.72092  2.87175  3.11753  3.31072  5.24297  3.93190     92 - -
          2.68618  4.42225  2.77519  2.73123  3.46354  2.40513  3.72494  3.29354  2.67741  2.69355  4.24690  2.90347  2.73739  3.18146  2.89801  2.37887  2.77519  2.98518  4.58477  3.61503
          0.03417  3.78932  4.51166  0.61958  0.77255  0.48576  0.95510
     69   2.56790  4.34895  3.22435  3.11453  4.25342  0.86987  4.23780  3.83471  3.28418  3.49892  4.47580  3.38923  3.73741  3.61535  3.52730  2.73785  3.04277  3.37934  5.36845  4.35328     93 - -
          2.68618  4.42225  2.77519  2.73123  3.46354  2.40513  3.72494  3.29354  2.67741  2.69355  4.24690  2.90347  2.73739  3.18146  2.89801  2.37887  2.77519  2.98518  4.58477  3.61503
          0.03417  3.78932  4.51166  0.61958  0.77255  0.48576  0.95510
     70   2.56790  4.34895  3.22435  3.11453  4.25342  0.86987  4.23780  3.83471  3.28418  3.49892  4.47580  3.38923  3.73741  3.61535  3.52730  2.73785  3.04277  3.37934  5.36845  4.35328     94 - -
          2.68618  4.42225  2.77519  2.73123  3.46354  2.40513  3.72494  3.29354  2.67741  2.69355  4.24690  2.90347  2.73739  3.18146  2.89801  2.37887  2.77519  2.98518  4.58477  3.61503
          0.03417  3.78932  4.51166  0.61958  0.77255  0.48576  0.95510
     71   2.74289  4.31090  4.00804  3.67090  3.49176  3.63522  4.48773  2.06281  3.53728  2.19505  3.47202  3.87337  4.20200  3.90414  3.75733  3.13535  3.10753  1.13725  5.26130  3.98667     95 - -
          2.68618  4.42225  2.77519  2.73123  3.46354  2.40513  3.72494  3.29354  2.67741  2.69355  4.24690  2.90347  2.73739  3.18146  2.89801  2.37887  2.77519  2.98518  4.58477  3.61503
          0.03417  3.78932  4.51166  0.61958  0.77255  0.48576  0.95510
     72   2.56790  4.34895  3.22435  3.11453  4.25342  0.86987  4.23780  3.83471  3.28418  3.49892  4.47580  3.38923  3.73741  3.61535  3.52730  2.73785  3.04277  3.37934  5.36845  4.35328     96 - -
          2.68618  4.42225  2.77519  2.73123  3.46354  2.40513  3.72494  3.29354  2.67741  2.69355  4.24690  2.90347  2.73739  3.18146  2.89801  2.37887  2.77519  2.98518  4.58477  3.61503
          0.03417  3.78932  4.51166  0.61958  0.77255  0.48576  0.95510
     73   2.96641  4.41134  4.21268  3.82723  3.32056  3.97260  4.57232  1.18755  3.65353  1.92649  3.27176  4.08431  4.41393  4.01184  3.85975  3.46179  3.26800  1.85081  5.19244  3.92190     97 - -
          2.68618  4.42225  2.77519  2.73123  3.46354  2.40513  3.72494  3.29354  2.67741  2.69355  4.24690  2.90347  2.73739  3.18146  2.89801  2.37887  2.77519  2.98518  4.58477  3.61503
          0.03417  3.78932  4.51166  0.61958  0.77255  0.48576  0.95510
     74   2.64852  4.41718  3.24715  3.07604  4.07421  3.10951  4.15863  3.60021  3.12656  3.23538  4.28331  3.39000  0.99790  3.51801  3.37968  2.81395  3.08409  3.25490  5.28166  4.19452     98 - -
          2.68618  4.42225  2.77519  2.73123  3.46354  2.40513  3.72494  3.29354  2.67741  2.69355  4.24690  2.90347  2.73739  3.18146  2.89801  2.37887  2.77519  2.98518  4.58477  3.61503
          0.03417  3.78932  4.51166  0.61958  0.77255  0.48576  0.95510
     75   2.91083  4.73939  3.05104  2.80480  3.23133  3.38140  1.33088  3.60054  2.65040  3.10416  4.14238  3.21663  3.93053  3.17060  2.92001  2.98293  3.21229  3.33748  4.69717  3.18500     99 - -
          2.68618  4.42225  2.77519  2.73123  3.46354  2.40513  3.72494  3.29354  2.67741  2.69355  4.24690  2.90347  2.73739  3.18146  2.89801  2.37887  2.77519  2.98518  4.58477  3.61503
          0.03417  3.78932  4.51166  0.61958  0.77255  0.48576  0.95510
     76   2.96641  4.41134  4.21268  3.82723  3.32056  3.97260  4.57232  1.18755  3.65353  1.92649  3.27176  4.08431  4.41393  4.01184  3.85975  3.46179  3.26800  1.85081  5.19244  3.92190    100 - -
          2.68618  4.42225  2.77519  2.73123  3.46354  2.40513  3.72494  3.29354  2.67741  2.69355  4.24690  2.90347  2.73739  3.18146  2.89801  2.37887  2.77519  2.98518  4.58477  3.61503
          0.03417  3.78932  4.51166  0.61958  0.77255  0.48576  0.95510
     77   2.91542  4.75602  3.39797  2.92959  4.08953  3.41644  3.77088  3.62734  2.21404  3.15864  4.16320  3.29459  3.92506  2.99729  1.11377  3.00489  3.18837  3.35545  5.20768  4.03717    101 - -
          2.68618  4.42225  2.77519  2.73123  3.46354  2.40513  3.72494  3.29354  2.67741  2.69355  4.24690  2.90347  2.73739  3.18146  2.89801  2.37887  2.77519  2.98518  4.58477  3.61503
          0.03417  3.78932  4.51166  0.61958  0.77255  0.48576  0.95510
     78   3.20439  4.60753  3.96839  3.65549  2.59097  3.64053  3.80525  3.22639  3.38020  2.63471  3.86386  3.82181  4.15193  3.77239  3.52255  3.40873  3.50110  3.11444  1.07134  2.59780    102 - -
          2.68618  4.42225  2.77519  2.73123  3.46354  2.40513  3.72494  3.29354  2.67741  2.69355  4.24690  2.90347  2.73739  3.18146  2.89801  2.37887  2.77519  2.98518  4.58477  3.61503
          0.03417  3.78932  4.51166  0.61958  0.77255  0.48576  0.95510
     79   3.13119  4.65387  3.71711  3.43294  2.30371  3.73450  3.58644  3.15237  3.29284  2.62729  3.83676  3.62399  4.21136  3.61891  3.49277  3.27547  3.41809  3.01931  3.94357  1.11630    103 - -
          2.68618  4.42225  2.77519  2.73123  3.46354  2.40513  3.72494  3.29354  2.67741  2.69355  4.24690  2.90347  2.73739  3.18146  2.89801  2.37887  2.77519  2.98518  4.58477  3.61503
          0.03417  3.78932  4.51166  0.61958  0.77255  0.48576  0.95510
     80   2.56790  4.34895  3.22435  3.11453  4.25342  0.86987  4.23780  3.83471  3.28418  3.49892  4.47580  3.38923  3.73741  3.61535  3.52730  2.73785  3.04277  3.37934  5.36845  4.35328    104 - -
          2.68618  4.42225  2.77519  2.73123  3.46354  2.40513  3.72494  3.29354  2.67741  2.69355  4.24690  2.90347  2.73739  3.18146  2.89801  2.37887  2.77519  2.98518  4.58477  3.61503
          0.03417  3.78932  4.51166  0.61958  0.77255  0.48576  0.95510
     81   2.81928  4.79807  2.85284  2.60886  3.95480  3.31346  3.76554  3.57506  2.43614  3.08549  4.11826  3.06688  3.86736  1.39004  2.72092  2.87175  3.11753  3.31072  5.24297  3.93190    105 - -
          2.68618  4.42225  2.77519  2.73123  3.46354  2.40513  3.72494  3.29354  2.67741  2.69355  4.24690  2.90347  2.73739  3.18146  2.89801  2.37887  2.77519  2.98518  4.58477  3.61503
          0.03417  3.78932  4.51166  0.61958  0.77255  0.48576  0.95510
     82   2.88491  4.97251  2.45986  1.15015  4.30901  3.22333  3.80603  3.74642  2.67632  3.37812  4.35830  2.89269  3.82470  3.02506  3.07460  2.87741  3.18936  3.43982  5.49655  4.22145    106 - -
          2.68618  4.42225  2.77519  2.73123  3.46354  2.40513  3.72494  3.29354  2.67741  2.69355  4.24690  2.90347  2.73739  3.18146  2.89801  2.37887  2.77519  2.98518  4.58477  3.61503
          0.03417  3.78932  4.51166  0.61958  0.77255  0.48576  0.95510
     83   2.89910  4.85494  3.06935  2.70941  4.22227  3.39512  3.71896  3.64684  1.15855  3.23136  4.19950  3.13676  3.90319  2.91683  2.42427  2.94787  3.15977  3.36009  5.31298  4.11455    107 - -
          2.68618  4.42225  2.77519  2.73123  3.46354  2.40513  3.72494  3.29354  2.67741  2.69355  4.24690  2.90347  2.73739  3.18146  2.89801  2.37887  2.77519  2.98518  4.58477  3.61503
          0.03417  3.78932  4.51166  0.61958  0.77255  0.48576  0.95510
     84   2.90381  5.01269  1.04520  2.29118  4.37952  3.15081  3.86365  3.94955  2.93302  3.57389  4.55243  2.84236  3.79804  3.10436  3.43598  2.87727  3.24146  3.59844  5.56416  4.26913    108 - -
          2.68618  4.42225  2.77519  2.73123  3.46354  2.40513  3.72494  3.29354  2.67741  2.69355  4.24690  2.90347  2.73739  3.18146  2.89801  2.37887  2.77519  2.98518  4.58477  3.61503
          0.03417  3.78932  4.51166  0.61958  0.77255  0.48576  0.95510
     85   3.13119  4.65387  3.71711  3.43294  2.30371  3.73450  3.58644  3.15237  3.29284  2.62729  3.83676  3.62399  4.21136  3.61891  3.49277  3.27547  3.41809  3.01931  3.94357  1.11630    109 - -
          2.68618  4.42225  2.77519  2.73123  3.46354  2.40513  3.72494  3.29354  2.67741  2.69355  4.24690  2.90347  2.73739  3.18146  2.89801  2.37887  2.77519  2.98518  4.58477  3.61503
          0.03417  3.78932  4.51166  0.61958  0.77255  0.48576  0.95510
     86   2.65805  4.64807  2.66939  2.54763  3.99885  3.13088  3.86019  3.69345  2.75811  3.35057  4.30808  1.31450  3.77975  3.13471  3.10827  2.72966  3.03834  3.32411  5.31473  3.95463    110 - -
          2.68618  4.42225  2.77519  2.73123  3.46354  2.40513  3.72494  3.29354  2.67741  2.69355  4.24690  2.90347  2.73739  3.18146  2.89801  2.37887  2.77519  2.98518  4.58477  3.61503
          0.03417  3.78932  4.51166  0.61958  0.77255  0.48576  0.95510
     87   2.74289  4.31090  4.00804  3.67090  3.49176  3.63522  4.48773  2.06281  3.53728  2.19505  3.47202  3.87337  4.20200  3.90414  3.75733  3.13535  3.10753  1.13725  5.26130  3.98667    111 - -
          2.68618  4.42225  2.77519  2.73123  3.46354  2.40513  3.72494  3.29354  2.67741  2.69355  4.24690  2.90347  2.73739  3.18146  2.89801  2.37887  2.77519  2.98518  4.58477  3.61503
          0.03417  3.78932  4.51166  0.61958  0.77255  0.48576  0.95510
     88   3.06391  4.55217  4.05463  3.69650  3.10792  3.87417  4.37838  2.31041  3.46496  0.98509  3.16124  3.97973  4.32549  3.85333  3.65369  3.43872  3.36291  2.32566  4.95464  3.65801    112 - -
          2.68618  4.42225  2.77519  2.73123  3.46354  2.40513  3.72494  3.29354  2.67741  2.69355  4.24690  2.90347  2.73739  3.18146  2.89801  2.37887  2.77519  2.98518  4.58477  3.61503
          0.03417  3.78932  4.51166  0.61958  0.77255  0.48576  0.95510
     89   2.74289  4.31090  4.00804  3.67090  3.49176  3.63522  4.48773  2.06281  3.53728  2.19505  3.47202  3.87337  4.20200  3.90414  3.75733  3.13535  3.10753  1.13725  5.26130  3.98667    113 - -
          2.68618  4.42225  2.77519  2.73123  3.46354  2.40513  3.72494  3.29354  2.67741  2.69355  4.24690  2.90347  2.73739  3.18146  2.89801  2.37887  2.77519  2.98518  4.58477  3.61503
          0.03417  3.78932  4.51166  0.61958  0.77255  0.48576  0.95510
     90   2.90666  4.46958  3.96105  3.55015  3.17612  3.77191  4.30466  2.34362  3.32200  1.78527  1.54744  3.83733  4.23379  3.71049  3.53671  3.24618  3.21125  2.33955  5.00467  3.75794    114 - -
          2.68618  4.42225  2.77519  2.73123  3.46354  2.40513  3.72494  3.29354  2.67741  2.69355  4.24690  2.90347  2.73739  3.18146  2.89801  2.37887  2.77519  2.98518  4.58477  3.61503
          0.03417  3.78932  4.51166  0.61958  0.77255  0.48576  0.95510
     91   2.90381  5.01269  1.04520  2.29118  4.37952  3.15081  3.86365  3.94955  2.93302  3.57389  4.55243  2.84236  3.79804  3.10436  3.43598  2.87727  3.24146  3.59844  5.56416  4.26913    115 - -
          2.68618  4.42225  2.77519  2.73123  3.46354  2.40513  3.72494  3.29354  2.67741  2.69355  4.24690  2.90347  2.73739  3.18146  2.89801  2.37887  2.77519  2.98518  4.58477  3.61503
          0.03417  3.78932  4.51166  0.61958  0.77255  0.48576  0.95510
     92   3.06391  4.55217  4.05463  3.69650  3.10792  3.87417  4.37838  2.31041  3.46496  0.98509  3.16124  3.97973  4.32549  3.85333  3.65369  3.43872  3.36291  2.32566  4.95464  3.65801    116 - -
          2.68618  4.42225  2.77519  2.73123  3.46354  2.40513  3.72494  3.29354  2.67741  2.69355  4.24690  2.90347  2.73739  3.18146  2.89801  2.37887  2.77519  2.98518  4.58477  3.61503
          0.03417  3.78932  4.51166  0.61958  0.77255  0.48576  0.95510
     93   3.06391  4.55217  4.05463  3.69650  3.10792  3.87417  4.37838  2.31041  3.46496  0.98509  3.16124  3.97973  4.32549  3.85333  3.65369  3.43872  3.36291  2.32566  4.95464  3.65801    117 - -
          2.68618  4.42225  2.77519  2.73123  3.46354  2.40513  3.72494  3.29354  2.67741  2.69355  4.24690  2.90347  2.73739  3.18146  2.89801  2.37887  2.77519  2.98518  4.58477  3.61503
          0.03417  3.78932  4.51166  0.61958  0.77255  0.48576  0.95510
     94   2.56790  4.34895  3.22435  3.11453  4.25342  0.86987  4.23780  3.83471  3.28418  3.49892  4.47580  3.38923  3.73741  3.61535  3.52730  2.73785  3.04277  3.37934  5.36845  4.35328    118 - -
          2.68618  4.42225  2.77519  2.73123  3.46354  2.40513  3.72494  3.29354  2.67741  2.69355  4.24690  2.90347  2.73739  3.18146  2.89801  2.37887  2.77519  2.98518  4.58477  3.61503
          0.03417  3.78932  4.51166  0.61958  0.77255  0.48576  0.95510
     95   2.64852  4.41718  3.24715  3.07604  4.07421  3.10951  4.15863  3.60021  3.12656  3.23538  4.28331  3.39000  0.99790  3.51801  3.37968  2.81395  3.08409  3.25490  5.28166  4.19452    119 - -
          2.68618  4.42225  2.77519  2.73123  3.46354  2.40513  3.72494  3.29354  2.67741  2.69355  4.24690  2.90347  2.73739  3.18146  2.89801  2.37887  2.77519  2.98518  4.58477  3.61503
          0.03417  3.78932  4.51166  0.61958  0.77255  0.48576  0.95510
     96   2.27802  4.19605  3.13783  2.95202  3.99441  2.92765  4.06308  3.50679  3.02002  3.23437  4.16914  3.18874  3.66007  3.37646  3.30708  1.22386  2.75234  3.06028  5.37413  4.07802    120 - -
          2.68618  4.42225  2.77519  2.73123  3.46354  2.40513  3.72494  3.29354  2.67741  2.69355  4.24690  2.90347  2.73739  3.18146  2.89801  2.37887  2.77519  2.98518  4.58477  3.61503
          0.03417  3.78932  4.51166  0.61958  0.77255  0.48576  0.95510
     97   3.06391  4.55217  4.05463  3.69650  3.10792  3.87417  4.37838  2.31041  3.46496  0.98509  3.16124  3.97973  4.32549  3.85333  3.65369  3.43872  3.36291  2.32566  4.95464  3.65801    121 - -
          2.68618  4.42225  2.77519  2.73123  3.46354  2.40513  3.72494  3.29354  2.67741  2.69355  4.24690  2.90347  2.73739  3.18146  2.89801  2.37887  2.77519  2.98518  4.58477  3.61503
          0.03417  3.78932  4.51166  0.61958  0.77255  0.48576  0.95510
     98   2.88491  4.97251  2.45986  1.15015  4.30901  3.22333  3.80603  3.74642  2.67632  3.37812  4.35830  2.89269  3.82470  3.02506  3.07460  2.87741  3.18936  3.43982  5.49655  4.22145    122 - -
          2.68618  4.42225  2.77519  2.73123  3.46354  2.40513  3.72494  3.29354  2.67741  2.69355  4.24690  2.90347  2.73739  3.18146  2.89801  2.37887  2.77519  2.98518  4.58477  3.61503
          0.03417  3.78932  4.51166  0.61958  0.77255  0.48576  0.95510
     99   2.90381  5.01269  1.04520  2.29118  4.37952  3.15081  3.86365  3.94955  2.93302  3.57389  4.55243  2.84236  3.79804  3.10436  3.43598  2.87727  3.24146  3.59844  5.56416  4.26913    123 - -
          2.68618  4.42225  2.77519  2.73123  3.46354  2.40513  3.72494  3.29354  2.67741  2.69355  4.24690  2.90347  2.73739  3.18146  2.89801  2.37887  2.77519  2.98518  4.58477  3.61503
          0.03417  3.78932  4.51166  0.61958  0.77255  0.48576  0.95510
    100   3.06391  4.55217  4.05463  3.69650  3.10792  3.87417  4.37838  2.31041  3.46496  0.98509  3.16124  3.97973  4.32549  3.85333  3.65369  3.43872  3.36291  2.32566  4.95464  3.65801    124 - -
          2.68618  4.42225  2.77519  2.73123  3.46354  2.40513  3.72494  3.29354  2.67741  2.69355  4.24690  2.90347  2.73739  3.18146  2.89801  2.37887  2.77519  2.98518  4.58477  3.61503
          0.03417  3.78932  4.51166  0.61958  0.77255  0.48576  0.95510
    101   3.15567  4.58285  4.12371  3.82435  1.15855  3.86104  3.84603  2.69185  3.73390  2.08235  3.43591  3.92666  4.32313  3.92552  3.87415  3.42864  3.45761  2.67601  4.12356  2.50254    125 - -
          2.68618  4.42225  2.77519  2.73123  3.46354  2.40513  3.72494  3.29354  2.67741  2.69355  4.24690  2.90347  2.73739  3.18146  2.89801  2.37887  2.77519  2.98518  4.58477  3.61503
          0.03417  3.78932  4.51166  0.61958  0.77255  0.48576  0.95510
    102   2.65805  4.64807  2.66939  2.54763  3.99885  3.13088  3.86019  3.69345  2.75811  3.35057  4.30808  1.31450  3.77975  3.13471  3.10827  2.72966  3.03834  3.32411  5.31473  3.95463    126 - -
          2.68618  4.42225  2.77519  2.73123  3.46354  2.40513  3.72494  3.29354  2.67741  2.69355  4.24690  2.90347  2.73739  3.18146  2.89801  2.37887  2.77519  2.98518  4.58477  3.61503
          0.03417  3.78932  4.51166  0.61958  0.77255  0.48576  0.95510
    103   3.15567  4.58285  4.12371  3.82435  1.15855  3.86104  3.84603  2.69185  3.73390  2.08235  3.43591  3.92666  4.32313  3.92552  3.87415  3.42864  3.45761  2.67601  4.12356  2.50254    127 - -
          2.68618  4.42225  2.77519  2.73123  3.46354  2.40513  3.72494  3.29354  2.67741  2.69355  4.24690  2.90347  2.73739  3.18146  2.89801  2.37887  2.77519  2.98518  4.58477  3.61503
          0.03417  3.78932  4.51166  0.61958  0.77255  0.48576  0.95510
    104   2.49879  1.12625  3.99535  3.71775  3.73035  3.13729  4.38339  2.86229  3.54477  2.78058  3.90012  3.72696  3.83765  3.89458  3.68316  2.76990  2.95889  2.61203  5.16182  4.01802    128 - -
          2.68618  4.42225  2.77519  2.73123  3.46354  2.40513  3.72494  3.29354  2.67741  2.69355  4.24690  2.90347  2.73739  3.18146  2.89801  2.37887  2.77519  2.98518  4.58477  3.61503
          0.03417  3.78932  4.51166  0.61958  0.77255  0.48576  0.95510
    105   2.27802  4.19605  3.13783  2.95202  3.99441  2.92765  4.06308  3.50679  3.02002  3.23437  4.16914  3.18874  3.66007  3.37646  3.30708  1.22386  2.75234  3.06028  5.37413  4.07802    129 - -
          2.68618  4.42225  2.77519  2.73123  3.46354  2.40513  3.72494  3.29354  2.67741  2.69355  4.24690  2.90347  2.73739  3.18146  2.89801  2.37887  2.77519  2.98518  4.58477  3.61503
          0.03417  3.78932  4.51166  0.61958  0.77255  0.48576  0.95510
    106   2.91542  4.75602  3.39797  2.92959  4.08953  3.41644  3.77088  3.62734  2.21404  3.15864  4.16320  3.29459  3.92506  2.99729  1.11377  3.00489  3.18837  3.35545  5.20768  4.03717    130 - -
          2.68618  4.42225  2.77519  2.73123  3.46354  2.40513  3.72494  3.29354  2.67741  2.69355  4.24690  2.90347  2.73739  3.18146  2.89801  2.37887  2.77519  2.98518  4.58477  3.61503
          0.03417  3.78932  4.51166  0.61958  0.77255  0.48576  0.95510
    107   2.91542  4.75602  3.39797  2.92959  4.08953  3.41644  3.77088  3.62734  2.21404  3.15864  4.16320  3.29459  3.92506  2.99729  1.11377  3.00489  3.18837  3.35545  5.20768  4.03717    131 - -
          2.68618  4.42225  2.77519  2.73123  3.46354  2.40513  3.72494  3.29354  2.67741  2.69355  4.24690  2.90347  2.73739  3.18146  2.89801  2.37887  2.77519  2.98518  4.58477  3.61503
          0.03417  3.78932  4.51166  0.61958  0.77255  0.48576  0.95510
    108   3.15567  4.58285  4.12371  3.82435  1.15855  3.86104  3.84603  2.69185  3.73390  2.08235  3.43591  3.92666  4.32313  3.92552  3.87415  3.42864  3.45761  2.67601  4.12356  2.50254    132 - -
          2.68618  4.42225  2.77519  2.73123  3.46354  2.40513  3.72494  3.29354  2.67741  2.69355  4.24690  2.90347  2.73739  3.18146  2.89801  2.37887  2.77519  2.98518  4.58477  3.61503
          0.03417  3.78932  4.51166  0.61958  0.77255  0.48576  0.95510
    109   2.37208  4.21618  3.35810  3.10899  3.89905  3.05748  4.13215  3.01621  3.05028  2.88253  3.94040  3.33020  3.75552  3.44991  3.31159  2.57267  1.32135  2.72014  5.34438  4.11636    133 - -
          2.68618  4.42225  2.77519  2.73123  3.46354  2.40513  3.72494  3.29354  2.67741  2.69355  4.24690  2.90347  2.73739  3.18146  2.89801  2.37887  2.77519  2.98518  4.58477  3.61503
          0.03417  3.78932  4.51166  0.61958  0.77255  0.48576  0.95510
    110   2.90666  4.46958  3.96105  3.55015  3.17612  3.77191  4.30466  2.34362  3.32200  1.78527  1.54744  3.83733  4.23379  3.71049  3.53671  3.24618  3.21125  2.33955  5.00467  3.75794    134 - -
          2.68618  4.42225  2.77519  2.73123  3.46354  2.40513  3.72494  3.29354  2.67741  2.69355  4.24690  2.90347  2.73739  3.18146  2.89801  2.37887  2.77519  2.98518  4.58477  3.61503
          0.03417  3.78932  4.51166  0.61958  0.77255  0.48576  0.95510
    111   2.89910  4.85494  3.06935  2.70941  4.22227  3.39512  3.71896  3.64684  1.15855  3.23136  4.19950  3.13676  3.90319  2.91683  2.42427  2.94787  3.15977  3.36009  5.31298  4.11455    135 - -
          2.68618  4.42225  2.77519  2.73123  3.46354  2.40513  3.72494  3.29354  2.67741  2.69355  4.24690  2.90347  2.73739  3.18146  2.89801  2.37887  2.77519  2.98518  4.58477  3.61503
          0.03417  3.78932  4.51166  0.61958  0.77255  0.48576  0.95510
    112   2.37208  4.21618  3.35810  3.10899  3.89905  3.05748  4.13215  3.01621  3.05028  2.88253  3.94040  3.33020  3.75552  3.44991  3.31159  2.57267  1.32135  2.72014  5.34438  4.11636    136 - -
          2.68618  4.42225  2.77519  2.73123  3.46354  2.40513  3.72494  3.29354  2.67741  2.69355  4.24690  2.90347  2.73739  3.18146  2.89801  2.37887  2.77519  2.98518  4.58477  3.61503
          0.03417  3.78932  4.51166  0.61958  0.77255  0.48576  0.95510
    113   2.74289  4.31090  4.00804  3.67090  3.49176  3.63522  4.48773  2.06281  3.53728  2.19505  3.47202  3.87337  4.20200  3.90414  3.75733  3.13535  3.10753  1.13725  5.26130  3.98667    137 - -
          2.68618  4.42225  2.77519  2.73123  3.46354  2.40513  3.72494  3.29354  2.67741  2.69355  4.24690  2.90347  2.73739  3.18146  2.89801  2.37887  2.77519  2.98518  4.58477  3.61503
          0.03417  3.78932  4.51166  0.61958  0.77255  0.48576  0.95510
    114   3.06391  4.55217  4.05463  3.69650  3.10792  3.87417  4.37838  2.31041  3.46496  0.98509  3.16124  3.97973  4.32549  3.85333  3.65369  3.43872  3.36291  2.32566  4.95464  3.65801    138 - -
          2.68618  4.42225  2.77519  2.73123  3.46354  2.40513  3.72494  3.29354  2.67741  2.69355  4.24690  2.90347  2.73739  3.18146  2.89801  2.37887  2.77519  2.98518  4.58477  3.61503
          0.03417  3.78932  4.51166  0.61958  0.77255  0.48576  0.95510
    115   2.90666  4.46958  3.96105  3.55015  3.17612  3.77191  4.30466  2.34362  3.32200  1.78527  1.54744  3.83733  4.23379  3.71049  3.53671  3.24618  3.21125  2.33955  5.00467  3.75794    139 - -
          2.68618  4.42225  2.77519  2.73123  3.46354  2.40513  3.72494  3.29354  2.67741  2.69355  4.24690  2.90347  2.73739  3.18146  2.89801  2.37887  2.77519  2.98518  4.58477  3.61503
          0.03417  3.78932  4.51166  0.61958  0.77255  0.48576  0.95510
    116   3.06391  4.55217  4.05463  3.69650  3.10792  3.87417  4.37838  2.31041  3.46496  0.98509  3.16124  3.97973  4.32549  3.85333  3.65369  3.43872  3.36291  2.32566  4.95464  3.65801    140 - -
          2.68618  4.42225  2.77519  2.73123  3.46354  2.40513  3.72494  3.29354  2.67741  2.69355  4.24690  2.90347  2.73739  3.18146  2.89801  2.37887  2.77519  2.98518  4.58477  3.61503
          0.03417  3.78932  4.51166  0.61958  0.77255  0.48576  0.95510
    117   1.14082  4.15458  3.38114  3.17118  3.97221  2.98078  4.20264  3.08564  3.18531  2.97071  4.01382  3.34088  3.71237  3.53476  3.44018  2.50665  2.77835  2.75467  5.40785  4.19929    141 - -
          2.68618  4.42225  2.77519  2.73123  3.46354  2.40513  3.72494  3.29354  2.67741  2.69355  4.24690  2.90347  2.73739  3.18146  2.89801  2.37887  2.77519  2.98518  4.58477  3.61503
          0.03417  3.78932  4.51166  0.61958  0.77255  0.48576  0.95510
    118   2.90381  5.01269  1.04520  2.29118  4.37952  3.15081  3.86365  3.94955  2.93302  3.57389  4.55243  2.84236  3.79804  3.10436  3.43598  2.87727  3.24146  3.59844  5.56416  4.26913    142 - -
          2.68618  4.42225  2.77519  2.73123  3.46354  2.40513  3.72494  3.29354  2.67741  2.69355  4.24690  2.90347  2.73739  3.18146  2.89801  2.37887  2.77519  2.98518  4.58477  3.61503
          0.03417  3.78932  4.51166  0.61958  0.77255  0.48576  0.95510
    119   2.81928  4.79807  2.85284  2.60886  3.95480  3.31346  3.76554  3.57506  2.43614  3.08549  4.11826  3.06688  3.86736  1.39004  2.72092  2.87175  3.11753  3.31072  5.24297  3.93190    143 - -
          2.68618  4.42225  2.77519  2.73123  3.46354  2.40513  3.72494  3.29354  2.67741  2.69355  4.24690  2.90347  2.73739  3.18146  2.89801  2.37887  2.77519  2.98518  4.58477  3.61503
          0.03417  3.78932  4.51166  0.61958  0.77255  0.48576  0.95510
    120   2.90666  4.46958  3.96105  3.55015  3.17612  3.77191  4.30466  2.34362  3.32200  1.78527  1.54744  3.83733  4.23379  3.71049  3.53671  3.24618  3.21125  2.33955  5.00467  3.75794    144 - -
          2.68618  4.42225  2.77519  2.73123  3.46354  2.40513  3.72494  3.29354  2.67741  2.69355  4.24690  2.90347  2.73739  3.18146  2.89801  2.37887  2.77519  2.98518  4.58477  3.61503
          0.03417  3.78932  4.51166  0.61958  0.77255  0.48576  0.95510
    121   2.96641  4.41134  4.21268  3.82723  3.32056  3.97260  4.57232  1.18755  3.65353  1.92649  3.27176  4.08431  4.41393  4.01184  3.85975  3.46179  3.26800  1.85081  5.19244  3.92190    145 - -
          2.68618  4.42225  2.77519  2.73123  3.46354  2.40513  3.72494  3.29354  2.67741  2.69355  4.24690  2.90347  2.73739  3.18146  2.89801  2.37887  2.77519  2.98518  4.58477  3.61503
          0.03417  3.78932  4.51166  0.61958  0.77255  0.48576  0.95510
    122   2.27802  4.19605  3.13783  2.95202  3.99441  2.92765  4.06308  3.50679  3.02002  3.23437  4.16914  3.18874  3.66007  3.37646  3.30708  1.22386  2.75234  3.06028  5.37413  4.07802    146 - -
          2.68618  4.42225  2.77519  2.73123  3.46354  2.40513  3.72494  3.29354  2.67741  2.69355  4.24690  2.90347  2.73739  3.18146  2.89801  2.37887  2.77519  2.98518  4.58477  3.61503
          0.03417  3.78932  4.51166  0.61958  0.77255  0.48576  0.95510
    123   2.91542  4.75602  3.39797  2.92959  4.08953  3.41644  3.77088  3.62734  2.21404  3.15864  4.16320  3.29459  3.92506  2.99729  1.11377  3.00489  3.18837  3.35545  5.20768  4.03717    147 - -
          2.68618  4.42225  2.77519  2.73123  3.46354  2.40513  3.72494  3.29354  2.67741  2.69355  4.24690  2.90347  2.73739  3.18146  2.89801  2.37887  2.77519  2.98518  4.58477  3.61503
          0.03417  3.78932  4.51166  0.61958  0.77255  0.48576  0.95510
    124   2.96641  4.41134  4.21268  3.82723  3.32056  3.97260  4.57232  1.18755  3.65353  1.92649  3.27176  4.08431  4.41393  4.01184  3.85975  3.46179  3.26800  1.85081  5.19244  3.92190    148 - -
          2.68618  4.42225  2.77519  2.73123  3.46354  2.40513  3.72494  3.29354  2.67741  2.69355  4.24690  2.90347  2.73739  3.18146  2.89801  2.37887  2.77519  2.98518  4.58477  3.61503
          0.03417  3.78932  4.51166  0.61958  0.77255  0.48576  0.95510
    125   2.88491  4.97251  2.45986  1.15015  4.30901  3.22333  3.80603  3.74642  2.67632  3.37812  4.35830  2.89269  3.82470  3.02506  3.07460  2.87741  3.18936  3.43982  5.49655  4.22145    149 - -
          2.68618  4.42225  2.77519  2.73123  3.46354  2.40513  3.72494  3.29354  2.67741  2.69355  4.24690  2.90347  2.73739  3.18146  2.89801  2.37887  2.77519  2.98518  4.58477  3.61503
          0.03417  3.78932  4.51166  0.61958  0.77255  0.48576  0.95510
    126   3.15796  4.64434  3.92112  3.55607  2.03925  3.91535  3.48366  3.03078  3.42179  2.48306  3.70140  3.67552  4.31400  3.65369  3.62080  3.30906  3.41481  2.92101  3.77070  1.23128    150 - -
          2.68618  4.42225  2.77519  2.73123  3.46354  2.40513  3.72494  3.29354  2.67741  2.69355  4.24690  2.90347  2.73739  3.18146  2.89801  2.37887  2.77519  2.98518  4.58477  3.61503
          0.03417  3.78932  4.51166  0.61958  0.77255  0.48576  0.95510
    127   2.74289  4.31090  4.00804  3.67090  3.49176  3.63522  4.48773  2.06281  3.53728  2.19505  3.47202  3.87337  4.20200  3.90414  3.75733  3.13535  3.10753  1.13725  5.26130  3.98667    151 - -
          2.68618  4.42225  2.77519  2.73123  3.46354  2.40513  3.72494  3.29354  2.67741  2.69355  4.24690  2.90347  2.73739  3.18146  2.89801  2.37887  2.77519  2.98518  4.58477  3.61503
          0.03417  3.78932  4.51166  0.61958  0.77255  0.48576  0.95510
    128   2.91083  4.73939  3.05104  2.80480  3.23133  3.38140  1.33088  3.60054  2.65040  3.10416  4.14238  3.21663  3.93053  3.17060  2.92001  2.98293  3.21229  3.33748  4.69717  3.18500    152 - -
          2.68618  4.42225  2.77519  2.73123  3.46354  2.40513  3.72494  3.29354  2.67741  2.69355  4.24690  2.90347  2.73739  3.18146  2.89801  2.37887  2.77519  2.98518  4.58477  3.61503
          0.03417  3.78932  4.51166  0.61958  0.77255  0.48576  0.95510
    129   2.37208  4.21618  3.35810  3.10899  3.89905  3.05748  4.13215  3.01621  3.05028  2.88253  3.94040  3.33020  3.75552  3.44991  3.31159  2.57267  1.32135  2.72014  5.34438  4.11636    153 - -
          2.68618  4.42225  2.77519  2.73123  3.46354  2.40513  3.72494  3.29354  2.67741  2.69355  4.24690  2.90347  2.73739  3.18146  2.89801  2.37887  2.77519  2.98518  4.58477  3.61503
          0.03417  3.78932  4.51166  0.61958  0.77255  0.48576  0.95510
    130   2.89910  4.85494  3.06935  2.70941  4.22227  3.39512  3.71896  3.64684  1.15855  3.23136  4.19950  3.13676  3.90319  2.91683  2.42427  2.94787  3.15977  3.36009  5.31298  4.11455    154 - -
          2.68618  4.42225  2.77519  2.73123  3.46354  2.40513  3.72494  3.29354  2.67741  2.69355  4.24690  2.90347  2.73739  3.18146  2.89801  2.37887  2.77519  2.98518  4.58477  3.61503
          0.03417  3.78932  4.51166  0.61958  0.77255  0.48576  0.95510
    131   2.65805  4.64807  2.66939  2.54763  3.99885  3.13088  3.86019  3.69345  2.75811  3.35057  4.30808  1.31450  3.77975  3.13471  3.10827  2.72966  3.03834  3.32411  5.31473  3.95463    155 - -
          2.68618  4.42225  2.77519  2.73123  3.46354  2.40513  3.72494  3.29354  2.67741  2.69355  4.24690  2.90347  2.73739  3.18146  2.89801  2.37887  2.77519  2.98518  4.58477  3.61503
          0.03417  3.78932  4.51166  0.61958  0.77255  0.48576  0.95510
    132   3.15567  4.58285  4.12371  3.82435  1.15855  3.86104  3.84603  2.69185  3.73390  2.08235  3.43591  3.92666  4.32313  3.92552  3.87415  3.42864  3.45761  2.67601  4.12356  2.50254    156 - -
          2.68618  4.42225  2.77519  2.73123  3.46354  2.40513  3.72494  3.29354  2.67741  2.69355  4.24690  2.90347  2.73739  3.18146  2.89801  2.37887  2.77519  2.98518  4.58477  3.61503
          0.03417  3.78932  4.51166  0.61958  0.77255  0.48576  0.95510
    133   2.96641  4.41134  4.21268  3.82723  3.32056  3.97260  4.57232  1.18755  3.65353  1.92649  3.27176  4.08431  4.41393  4.01184  3.85975  3.46179  3.26800  1.85081  5.19244  3.92190    157 - -
          2.68618  4.42225  2.77519  2.73123  3.46354  2.40513  3.72494  3.29354  2.67741  2.69355  4.24690  2.90347  2.73739  3.18146  2.89801  2.37887  2.77519  2.98518  4.58477  3.61503
          0.03417  3.78932  4.51166  0.61958  0.77255  0.48576  0.95510
    134   2.91083  4.73939  3.05104  2.80480  3.23133  3.38140  1.33088  3.60054  2.65040  3.10416  4.14238  3.21663  3.93053  3.17060  2.92001  2.98293  3.21229  3.33748  4.69717  3.18500    158 - -
          2.68618  4.42225  2.77519  2.73123  3.46354  2.40513  3.72494  3.29354  2.67741  2.69355  4.24690  2.90347  2.73739  3.18146  2.89801  2.37887  2.77519  2.98518  4.58477  3.61503
          0.03417  3.78932  4.51166  0.61958  0.77255  0.48576  0.95510
    135   2.91542  4.75602  3.39797  2.92959  4.08953  3.41644  3.77088  3.62734  2.21404  3.15864  4.16320  3.29459  3.92506  2.99729  1.11377  3.00489  3.18837  3.35545  5.20768  4.03717    159 - -
          2.68618  4.42225  2.77519  2.73123  3.46354  2.40513  3.72494  3.29354  2.67741  2.69355  4.24690  2.90347  2.73739  3.18146  2.89801  2.37887  2.77519  2.98518  4.58477  3.61503
          0.03417  3.78932  4.51166  0.61958  0.77255  0.48576  0.95510
    136   2.90381  5.01269  1.04520  2.29118  4.37952  3.15081  3.86365  3.94955  2.93302  3.57389  4.55243  2.84236  3.79804  3.10436  3.43598  2.87727  3.24146  3.59844  5.56416  4.26913    160 - -
          2.68618  4.42225  2.77519  2.73123  3.46354  2.40513  3.72494  3.29354  2.67741  2.69355  4.24690  2.90347  2.73739  3.18146  2.89801  2.37887  2.77519  2.98518  4.58477  3.61503
          0.03417  3.78932  4.51166  0.61958  0.77255  0.48576  0.95510
    137   2.96641  4.41134  4.21268  3.82723  3.32056  3.97260  4.57232  1.18755  3.65353  1.92649  3.27176  4.08431  4.41393  4.01184  3.85975  3.46179  3.26800  1.85081  5.19244  3.92190    161 - -
          2.68618  4.42225  2.77519  2.73123  3.46354  2.40513  3.72494  3.29354  2.67741  2.69355  4.24690  2.90347  2.73739  3.18146  2.89801  2.37887  2.77519  2.98518  4.58477  3.61503
          0.03417  3.78932  4.51166  0.61958  0.77255  0.48576  0.95510
    138   2.89910  4.85494  3.06935  2.70941  4.22227  3.39512  3.71896  3.64684  1.15855  3.23136  4.19950  3.13676  3.90319  2.91683  2.42427  2.94787  3.15977  3.36009  5.31298  4.11455    162 - -
          2.68618  4.42225  2.77519  2.73123  3.46354  2.40513  3.72494  3.29354  2.67741  2.69355  4.24690  2.90347  2.73739  3.18146  2.89801  2.37887  2.77519  2.98518  4.58477  3.61503
          0.03417  3.78932  4.51166  0.61958  0.77255  0.48576  0.95510
    139   2.64852  4.41718  3.24715  3.07604  4.07421  3.10951  4.15863  3.60021  3.12656  3.23538  4.28331  3.39000  0.99790  3.51801  3.37968  2.81395  3.08409  3.25490  5.28166  4.19452    163 - -
          2.68618  4.42225  2.77519  2.73123  3.46354  2.40513  3.72494  3.29354  2.67741  2.69355  4.24690  2.90347  2.73739  3.18146  2.89801  2.37887  2.77519  2.98518  4.58477  3.61503
          0.03417  3.78932  4.51166  0.61958  0.77255  0.48576  0.95510
    140   2.90381  5.01269  1.04520  2.29118  4.37952  3.15081  3.86365  3.94955  2.93302  3.57389  4.55243  2.84236  3.79804  3.10436  3.43598  2.87727  3.24146  3.59844  5.56416  4.26913    164 - -
          2.68618  4.42225  2.77519  2.73123  3.46354  2.40513  3.72494  3.29354  2.67741  2.69355  4.24690  2.90347  2.73739  3.18146  2.89801  2.37887  2.77519  2.98518  4.58477  3.61503
          0.03417  3.78932  4.51166  0.61958  0.77255  0.48576  0.95510
    141   2.65805  4.64807  2.66939  2.54763  3.99885  3.13088  3.86019  3.69345  2.75811  3.35057  4.30808  1.31450  3.77975  3.13471  3.10827  2.72966  3.03834  3.32411  5.31473  3.95463    165 - -
          2.68618  4.42225  2.77519  2.73123  3.46354  2.40513  3.72494  3.29354  2.67741  2.69355  4.24690  2.90347  2.73739  3.18146  2.89801  2.37887  2.77519  2.98518  4.58477  3.61503
          0.03417  3.78932  4.51166  0.61958  0.77255  0.48576  0.95510
    142   3.15567  4.58285  4.12371  3.82435  1.15855  3.86104  3.84603  2.69185  3.73390  2.08235  3.43591  3.92666  4.32313  3.92552  3.87415  3.42864  3.45761  2.67601  4.12356  2.50254    166 - -
          2.68618  4.42225  2.77519  2.73123  3.46354  2.40513  3.72494  3.29354  2.67741  2.69355  4.24690  2.90347  2.73739  3.18146  2.89801  2.37887  2.77519  2.98518  4.58477  3.61503
          0.03417  3.78932  4.51166  0.61958  0.77255  0.48576  0.95510
    143   3.06391  4.55217  4.05463  3.69650  3.10792  3.87417  4.37838  2.31041  3.46496  0.98509  3.16124  3.97973  4.32549  3.85333  3.65369  3.43872  3.36291  2.32566  4.95464  3.65801    167 - -
          2.68618  4.42225  2.77519  2.73123  3.46354  2.40513  3.72494  3.29354  2.67741  2.69355  4.24690  2.90347  2.73739  3.18146  2.89801  2.37887  2.77519  2.98518  4.58477  3.61503
          0.03417  3.78932  4.51166  0.61958  0.77255  0.48576  0.95510
    144   2.90666  4.46958  3.96105  3.55015  3.17612  3.77191  4.30466  2.34362  3.32200  1.78527  1.54744  3.83733  4.23379  3.71049  3.53671  3.24618  3.21125  2.33955  5.00467  3.75794    168 - -
          2.68618  4.42225  2.77519  2.73123  3.46354  2.40513  3.72494  3.29354  2.67741  2.69355  4.24690  2.90347  2.73739  3.18146  2.89801  2.37887  2.77519  2.98518  4.58477  3.61503
          0.03417  3.78932  4.51166  0.61958  0.77255  0.48576  0.95510
    145   2.56790  4.34895  3.22435  3.11453  4.25342  0.86987  4.23780  3.83471  3.28418  3.49892  4.47580  3.38923  3.73741  3.61535  3.52730  2.73785  3.04277  3.37934  5.36845  4.35328    169 - -
          2.68618  4.42225  2.77519  2.73123  3.46354  2.40513  3.72494  3.29354  2.67741  2.69355  4.24690  2.90347  2.73739  3.18146  2.89801  2.37887  2.77519  2.98518  4.58477  3.61503
          0.03417  3.78932  4.51166  0.61958  0.77255  0.48576  0.95510
    146   2.96641  4.41134  4.21268  3.82723  3.32056  3.97260  4.57232  1.18755  3.65353  1.92649  3.27176  4.08431  4.41393  4.01184  3.85975  3.46179  3.26800  1.85081  5.19244  3.92190    170 - -
          2.68618  4.42225  2.77519  2.73123  3.46354  2.40513  3.72494  3.29354  2.67741  2.69355  4.24690  2.90347  2.73739  3.18146  2.89801  2.37887  2.77519  2.98518  4.58477  3.61503
          0.03417  3.78932  4.51166  0.61958  0.77255  0.48576  0.95510
    147   2.56790  4.34895  3.22435  3.11453  4.25342  0.86987  4.23780  3.83471  3.28418  3.49892  4.47580  3.38923  3.73741  3.61535  3.52730  2.73785  3.04277  3.37934  5.36845  4.35328    171 - -
          2.68618  4.42225  2.77519  2.73123  3.46354  2.40513  3.72494  3.29354  2.67741  2.69355  4.24690  2.90347  2.73739  3.18146  2.89801  2.37887  2.77519  2.98518  4.58477  3.61503
          0.03417  3.78932  4.51166  0.61958  0.77255  0.48576  0.95510
    148   2.91542  4.75602  3.39797  2.92959  4.08953  3.41644  3.77088  3.62734  2.21404  3.15864  4.16320  3.29459  3.92506  2.99729  1.11377  3.00489  3.18837  3.35545  5.20768  4.03717    172 - -
          2.68618  4.42225  2.77519  2.73123  3.46354  2.40513  3.72494  3.29354  2.67741  2.69355  4.24690  2.90347  2.73739  3.18146  2.89801  2.37887  2.77519  2.98518  4.58477  3.61503
          0.03417  3.78932  4.51166  0.61958  0.77255  0.48576  0.95510
    149   2.91083  4.73939  3.05104  2.80480  3.23133  3.38140  1.33088  3.60054  2.65040  3.10416  4.14238  3.21663  3.93053  3.17060  2.92001  2.98293  3.21229  3.33748  4.69717  3.18500    173 - -
          2.68618  4.42225  2.77519  2.73123  3.46354  2.40513  3.72494  3.29354  2.67741  2.69355  4.24690  2.90347  2.73739  3.18146  2.89801  2.37887  2.77519  2.98518  4.58477  3.61503
          0.03417  3.78932  4.51166  0.61958  0.77255  0.48576  0.95510
    150   2.49879  1.12625  3.99535  3.71775  3.73035  3.13729  4.38339  2.86229  3.54477  2.78058  3.90012  3.72696  3.83765  3.89458  3.68316  2.76990  2.95889  2.61203  5.16182  4.01802    174 - -
          2.68618  4.42225  2.77519  2.73123  3.46354  2.40513  3.72494  3.29354  2.67741  2.69355  4.24690  2.90347  2.73739  3.18146  2.89801  2.37887  2.77519  2.98518  4.58477  3.61503
          0.03417  3.78932  4.51166  0.61958  0.77255  0.48576  0.95510
    151   2.65805  4.64807  2.66939  2.54763  3.99885  3.13088  3.86019  3.69345  2.75811  3.35057  4.30808  1.31450  3.77975  3.13471  3.10827  2.72966  3.03834  3.32411  5.31473  3.95463    175 - -
          2.68647  4.42168  2.77532  2.73136  3.46350  2.40519  3.72523  3.29383  2.67724  2.69353  4.24646  2.90357  2.73736  3.18150  2.89792  2.37849  2.77515  2.98506  4.58506  3.61532
          0.12505  2.23902  4.51166  2.50991  0.08477  0.48576  0.95510
    152   2.84939  4.99425  2.92708  2.51970  4.32797  3.43475  3.57940  3.74355  1.50582  3.25275  4.13692  2.98374  3.88062  2.33437  2.28448  2.84981  3.06464  3.42849  5.37250  4.11675    204 - -
          2.68618  4.42225  2.77519  2.73123  3.46354  2.40513  3.72494  3.29354  2.67741  2.69355  4.24690  2.90347  2.73739  3.18146  2.89801  2.37887  2.77519  2.98518  4.58477  3.61503
          0.03417  3.78932  4.51166  0.61958  0.77255  0.48576  0.95510
    153   3.06391  4.55217  4.05463  3.69650  3.10792  3.87417  4.37838  2.31041  3.46496  0.98509  3.16124  3.97973  4.32549  3.85333  3.65369  3.43872  3.36291  2.32566  4.95464  3.65801    205 - -
          2.68618  4.42225  2.77519  2.73123  3.46354  2.40513  3.72494  3.29354  2.67741  2.69355  4.24690  2.90347  2.73739  3.18146  2.89801  2.37887  2.77519  2.98518  4.58477  3.61503
          0.03417  3.78932  4.51166  0.61958  0.77255  0.48576  0.95510
    154   3.15567  4.58285  4.12371  3.82435  1.15855  3.86104  3.84603  2.69185  3.73390  2.08235  3.43591  3.92666  4.32313  3.92552  3.87415  3.42864  3.45761  2.67601  4.12356  2.50254    206 - -
          2.68618  4.42225  2.77519  2.73123  3.46354  2.40513  3.72494  3.29354  2.67741  2.69355  4.24690  2.90347  2.73739  3.18146  2.89801  2.37887  2.77519  2.98518  4.58477  3.61503
          0.03417  3.78932  4.51166  0.61958  0.77255  0.48576  0.95510
    155   3.06391  4.55217  4.05463  3.69650  3.10792  3.87417  4.37838  2.31041  3.46496  0.98509  3.16124  3.97973  4.32549  3.85333  3.65369  3.43872  3.36291  2.32566  4.95464  3.65801    207 - -
          2.68618  4.42225  2.77519  2.73123  3.46354  2.40513  3.72494  3.29354  2.67741  2.69355  4.24690  2.90347  2.73739  3.18146  2.89801  2.37887  2.77519  2.98518  4.58477  3.61503
          0.03417  3.78932  4.51166  0.61958  0.77255  0.48576  0.95510
    156   2.96641  4.41134  4.21268  3.82723  3.32056  3.97260  4.57232  1.18755  3.65353  1.92649  3.27176  4.08431  4.41393  4.01184  3.85975  3.46179  3.26800  1.85081  5.19244  3.92190    208 - -
          2.68618  4.42225  2.77519  2.73123  3.46354  2.40513  3.72494  3.29354  2.67741  2.69355  4.24690  2.90347  2.73739  3.18146  2.89801  2.37887  2.77519  2.98518  4.58477  3.61503
          0.03417  3.78932  4.51166  0.61958  0.77255  0.48576  0.95510
    157   2.90381  5.01269  1.04520  2.29118  4.37952  3.15081  3.86365  3.94955  2.93302  3.57389  4.55243  2.84236  3.79804  3.10436  3.43598  2.87727  3.24146  3.59844  5.56416  4.26913    209 - -
          2.68618  4.42225  2.77519  2.73123  3.46354  2.40513  3.72494  3.29354  2.67741  2.69355  4.24690  2.90347  2.73739  3.18146  2.89801  2.37887  2.77519  2.98518  4.58477  3.61503
          0.03417  3.78932  4.51166  0.61958  0.77255  0.48576  0.95510
    158   3.15567  4.58285  4.12371  3.82435  1.15855  3.86104  3.84603  2.69185  3.73390  2.08235  3.43591  3.92666  4.32313  3.92552  3.87415  3.42864  3.45761  2.67601  4.12356  2.50254    210 - -
          2.68618  4.42225  2.77519  2.73123  3.46354  2.40513  3.72494  3.29354  2.67741  2.69355  4.24690  2.90347  2.73739  3.18146  2.89801  2.37887  2.77519  2.98518  4.58477  3.61503
          0.03417  3.78932  4.51166  0.61958  0.77255  0.48576  0.95510
    159   2.56790  4.34895  3.22435  3.11453  4.25342  0.86987  4.23780  3.83471  3.28418  3.49892  4.47580  3.38923  3.73741  3.61535  3.52730  2.73785  3.04277  3.37934  5.36845  4.35328    211 - -
          2.68618  4.42225  2.77519  2.73123  3.46354  2.40513  3.72494  3.29354  2.67741  2.69355  4.24690  2.90347  2.73739  3.18146  2.89801  2.37887  2.77519  2.98518  4.58477  3.61503
          0.03417  3.78932  4.51166  0.61958  0.77255  0.48576  0.95510
    160   3.06391  4.55217  4.05463  3.69650  3.10792  3.87417  4.37838  2.31041  3.46496  0.98509  3.16124  3.97973  4.32549  3.85333  3.65369  3.43872  3.36291  2.32566  4.95464  3.65801    212 - -
          2.68618  4.42225  2.77519  2.73123  3.46354  2.40513  3.72494  3.29354  2.67741  2.69355  4.24690  2.90347  2.73739  3.18146  2.89801  2.37887  2.77519  2.98518  4.58477  3.61503
          0.03417  3.78932  4.51166  0.61958  0.77255  0.48576  0.95510
    161   1.14082  4.15458  3.38114  3.17118  3.97221  2.98078  4.20264  3.08564  3.18531  2.97071  4.01382  3.34088  3.71237  3.53476  3.44018  2.50665  2.77835  2.75467  5.40785  4.19929    213 - -
          2.68618  4.42225  2.77519  2.73123  3.46354  2.40513  3.72494  3.29354  2.67741  2.69355  4.24690  2.90347  2.73739  3.18146  2.89801  2.37887  2.77519  2.98518  4.58477  3.61503
          0.03417  3.78932  4.51166  0.61958  0.77255  0.48576  0.95510
    162   2.89910  4.85494  3.06935  2.70941  4.22227  3.39512  3.71896  3.64684  1.15855  3.23136  4.19950  3.13676  3.90319  2.91683  2.42427  2.94787  3.15977  3.36009  5.31298  4.11455    214 - -
          2.68618  4.42225  2.77519  2.73123  3.46354  2.40513  3.72494  3.29354  2.67741  2.69355  4.24690  2.90347  2.73739  3.18146  2.89801  2.37887  2.77519  2.98518  4.58477  3.61503
          0.03417  3.78932  4.51166  0.61958  0.77255  0.48576  0.95510
    163   2.89910  4.85494  3.06935  2.70941  4.22227  3.39512  3.71896  3.64684  1.15855  3.23136  4.19950  3.13676  3.90319  2.91683  2.42427  2.94787  3.15977  3.36009  5.31298  4.11455    215 - -
          2.68618  4.42225  2.77519  2.73123  3.46354  2.40513  3.72494  3.29354  2.67741  2.69355  4.24690  2.90347  2.73739  3.18146  2.89801  2.37887  2.77519  2.98518  4.58477  3.61503
          0.03417  3.78932  4.51166  0.61958  0.77255  0.48576  0.95510
    164   3.13119  4.65387  3.71711  3.43294  2.30371  3.73450  3.58644  3.15237  3.29284  2.62729  3.83676  3.62399  4.21136  3.61891  3.49277  3.27547  3.41809  3.01931  3.94357  1.11630    216 - -
          2.68618  4.42225  2.77519  2.73123  3.46354  2.40513  3.72494  3.29354  2.67741  2.69355  4.24690  2.90347  2.73739  3.18146  2.89801  2.37887  2.77519  2.98518  4.58477  3.61503
          0.03417  3.78932  4.51166  0.61958  0.77255  0.48576  0.95510
    165   2.91542  4.75602  3.39797  2.92959  4.08953  3.41644  3.77088  3.62734  2.21404  3.15864  4.16320  3.29459  3.92506  2.99729  1.11377  3.00489  3.18837  3.35545  5.20768  4.03717    217 - -
          2.68618  4.42225  2.77519  2.73123  3.46354  2.40513  3.72494  3.29354  2.67741  2.69355  4.24690  2.90347  2.73739  3.18146  2.89801  2.37887  2.77519  2.98518  4.58477  3.61503
          0.03417  3.78932  4.51166  0.61958  0.77255  0.48576  0.95510
    166   2.90381  5.01269  1.04520  2.29118  4.37952  3.15081  3.86365  3.94955  2.93302  3.57389  4.55243  2.84236  3.79804  3.10436  3.43598  2.87727  3.24146  3.59844  5.56416  4.26913    218 - -
          2.68618  4.42225  2.77519  2.73123  3.46354  2.40513  3.72494  3.29354  2.67741  2.69355  4.24690  2.90347  2.73739  3.18146  2.89801  2.37887  2.77519  2.98518  4.58477  3.61503
          0.03417  3.78932  4.51166  0.61958  0.77255  0.48576  0.95510
    167   2.53700  4.60221  2.59397  2.45641  4.06123  3.08356  3.80091  3.67999  2.67687  3.34079  4.24034  1.58327  3.73527  3.04038  3.05024  2.49683  2.92055  3.27568  5.40188  3.99912    219 - -
          2.68618  4.42225  2.77519  2.73123  3.46354  2.40513  3.72494  3.29354  2.67741  2.69355  4.24690  2.90347  2.73739  3.18146  2.89801  2.37887  2.77519  2.98518  4.58477  3.61503
          0.03417  3.78932  4.51166  0.61958  0.77255  0.48576  0.95510
    168   2.91542  4.75602  3.39797  2.92959  4.08953  3.41644  3.77088  3.62734  2.21404  3.15864  4.16320  3.29459  3.92506  2.99729  1.11377  3.00489  3.18837  3.35545  5.20768  4.03717    220 - -
          2.68618  4.42225  2.77519  2.73123  3.46354  2.40513  3.72494  3.29354  2.67741  2.69355  4.24690  2.90347  2.73739  3.18146  2.89801  2.37887  2.77519  2.98518  4.58477  3.61503
          0.03417  3.78932  4.51166  0.61958  0.77255  0.48576  0.95510
    169   2.37208  4.21618  3.35810  3.10899  3.89905  3.05748  4.13215  3.01621  3.05028  2.88253  3.94040  3.33020  3.75552  3.44991  3.31159  2.57267  1.32135  2.72014  5.34438  4.11636    221 - -
          2.68618  4.42225  2.77519  2.73123  3.46354  2.40513  3.72494  3.29354  2.67741  2.69355  4.24690  2.90347  2.73739  3.18146  2.89801  2.37887  2.77519  2.98518  4.58477  3.61503
          0.03417  3.78932  4.51166  0.61958  0.77255  0.48576  0.95510
    170   2.91542  4.75602  3.39797  2.92959  4.08953  3.41644  3.77088  3.62734  2.21404  3.15864  4.16320  3.29459  3.92506  2.99729  1.11377  3.00489  3.18837  3.35545  5.20768  4.03717    222 - -
          2.68618  4.42225  2.77519  2.73123  3.46354  2.40513  3.72494  3.29354  2.67741  2.69355  4.24690  2.90347  2.73739  3.18146  2.89801  2.37887  2.77519  2.98518  4.58477  3.61503
          0.03417  3.78932  4.51166  0.61958  0.77255  0.48576  0.95510
    171   2.81928  4.79807  2.85284  2.60886  3.95480  3.31346  3.76554  3.57506  2.43614  3.08549  4.11826  3.06688  3.86736  1.39004  2.72092  2.87175  3.11753  3.31072  5.24297  3.93190    223 - -
          2.68618  4.42225  2.77519  2.73123  3.46354  2.40513  3.72494  3.29354  2.67741  2.69355  4.24690  2.90347  2.73739  3.18146  2.89801  2.37887  2.77519  2.98518  4.58477  3.61503
          0.03417  3.78932  4.51166  0.61958  0.77255  0.48576  0.95510
    172   2.91083  4.73939  3.05104  2.80480  3.23133  3.38140  1.33088  3.60054  2.65040  3.10416  4.14238  3.21663  3.93053  3.17060  2.92001  2.98293  3.21229  3.33748  4.69717  3.18500    224 - -
          2.68618  4.42225  2.77519  2.73123  3.46354  2.40513  3.72494  3.29354  2.67741  2.69355  4.24690  2.90347  2.73739  3.18146  2.89801  2.37887  2.77519  2.98518  4.58477  3.61503
          0.03417  3.78932  4.51166  0.61958  0.77255  0.48576  0.95510
    173   2.80967  4.35952  3.90078  3.45412  3.31808  3.77841  4.23821  1.40954  3.20333  2.04617  3.29746  3.75259  4.21960  3.63145  3.23381  3.18398  3.09556  2.03540  5.05425  3.78016    225 - -
          2.68618  4.42225  2.77519  2.73123  3.46354  2.40513  3.72494  3.29354  2.67741  2.69355  4.24690  2.90347  2.73739  3.18146  2.89801  2.37887  2.77519  2.98518  4.58477  3.61503
          0.03417  3.78932  4.51166  0.61958  0.77255  0.48576  0.95510
    174   2.64852  4.41718  3.24715  3.07604  4.07421  3.10951  4.15863  3.60021  3.12656  3.23538  4.28331  3.39000  0.99790  3.51801  3.37968  2.81395  3.08409  3.25490  5.28166  4.19452    226 - -
          2.68618  4.42225  2.77519  2.73123  3.46354  2.40513  3.72494  3.29354  2.67741  2.69355  4.24690  2.90347  2.73739  3.18146  2.89801  2.37887  2.77519  2.98518  4.58477  3.61503
          0.03417  3.78932  4.51166  0.61958  0.77255  0.48576  0.95510
    175   3.13119  4.65387  3.71711  3.43294  2.30371  3.73450  3.58644  3.15237  3.29284  2.62729  3.83676  3.62399  4.21136  3.61891  3.49277  3.27547  3.41809  3.01931  3.94357  1.11630    227 - -
          2.68618  4.42225  2.77519  2.73123  3.46354  2.40513  3.72494  3.29354  2.67741  2.69355  4.24690  2.90347  2.73739  3.18146  2.89801  2.37887  2.77519  2.98518  4.58477  3.61503
          0.03417  3.78932  4.51166  0.61958  0.77255  0.48576  0.95510
    176   2.91542  4.75602  3.39797  2.92959  4.08953  3.41644  3.77088  3.62734  2.21404  3.15864  4.16320  3.29459  3.92506  2.99729  1.11377  3.00489  3.18837  3.35545  5.20768  4.03717    228 - -
          2.68618  4.42225  2.77519  2.73123  3.46354  2.40513  3.72494  3.29354  2.67741  2.69355  4.24690  2.90347  2.73739  3.18146  2.89801  2.37887  2.77519  2.98518  4.58477  3.61503
          0.03417  3.78932  4.51166  0.61958  0.77255  0.48576  0.95510
    177   2.88491  4.97251  2.45986  1.15015  4.30901  3.22333  3.80603  3.74642  2.67632  3.37812  4.35830  2.89269  3.82470  3.02506  3.07460  2.87741  3.18936  3.43982  5.49655  4.22145    229 - -
          2.68618  4.42225  2.77519  2.73123  3.46354  2.40513  3.72494  3.29354  2.67741  2.69355  4.24690  2.90347  2.73739  3.18146  2.89801  2.37887  2.77519  2.98518  4.58477  3.61503
          0.03417  3.78932  4.51166  0.61958  0.77255  0.48576  0.95510
    178   2.90381  5.01269  1.04520  2.29118  4.37952  3.15081  3.86365  3.94955  2.93302  3.57389  4.55243  2.84236  3.79804  3.10436  3.43598  2.87727  3.24146  3.59844  5.56416  4.26913    230 - -
          2.68618  4.42225  2.77519  2.73123  3.46354  2.40513  3.72494  3.29354  2.67741  2.69355  4.24690  2.90347  2.73739  3.18146  2.89801  2.37887  2.77519  2.98518  4.58477  3.61503
          0.03417  3.78932  4.51166  0.61958  0.77255  0.48576  0.95510
    179   2.89910  4.85494  3.06935  2.70941  4.22227  3.39512  3.71896  3.64684  1.15855  3.23136  4.19950  3.13676  3.90319  2.91683  2.42427  2.94787  3.15977  3.36009  5.31298  4.11455    231 - -
          2.68618  4.42225  2.77519  2.73123  3.46354  2.40513  3.72494  3.29354  2.67741  2.69355  4.24690  2.90347  2.73739  3.18146  2.89801  2.37887  2.77519  2.98518  4.58477  3.61503
          0.03417  3.78932  4.51166  0.61958  0.77255  0.48576  0.95510
    180   2.65805  4.64807  2.66939  2.54763  3.99885  3.13088  3.86019  3.69345  2.75811  3.35057  4.30808  1.31450  3.77975  3.13471  3.10827  2.72966  3.03834  3.32411  5.31473  3.95463    232 - -
          2.68618  4.42225  2.77519  2.73123  3.46354  2.40513  3.72494  3.29354  2.67741  2.69355  4.24690  2.90347  2.73739  3.18146  2.89801  2.37887  2.77519  2.98518  4.58477  3.61503
          0.03417  3.78932  4.51166  0.61958  0.77255  0.48576  0.95510
    181   2.87565  4.48397  3.77117  3.33909  3.17625  3.72575  4.10149  2.46175  3.01470  1.23342  3.24239  3.66037  4.16953  3.49643  3.04775  3.16458  3.15661  2.42676  4.91282  3.60039    233 - -
          2.68618  4.42225  2.77519  2.73123  3.46354  2.40513  3.72494  3.29354  2.67741  2.69355  4.24690  2.90347  2.73739  3.18146  2.89801  2.37887  2.77519  2.98518  4.58477  3.61503
          0.03417  3.78932  4.51166  0.61958  0.77255  0.48576  0.95510
    182   2.37208  4.21618  3.35810  3.10899  3.89905  3.05748  4.13215  3.01621  3.05028  2.88253  3.94040  3.33020  3.75552  3.44991  3.31159  2.57267  1.32135  2.72014  5.34438  4.11636    234 - -
          2.68618  4.42225  2.77519  2.73123  3.46354  2.40513  3.72494  3.29354  2.67741  2.69355  4.24690  2.90347  2.73739  3.18146  2.89801  2.37887  2.77519  2.98518  4.58477  3.61503
          0.03417  3.78932  4.51166  0.61958  0.77255  0.48576  0.95510
    183   2.56790  4.34895  3.22435  3.11453  4.25342  0.86987  4.23780  3.83471  3.28418  3.49892  4.47580  3.38923  3.73741  3.61535  3.52730  2.73785  3.04277  3.37934  5.36845  4.35328    235 - -
          2.68618  4.42225  2.77519  2.73123  3.46354  2.40513  3.72494  3.29354  2.67741  2.69355  4.24690  2.90347  2.73739  3.18146  2.89801  2.37887  2.77519  2.98518  4.58477  3.61503
          0.03417  3.78932  4.51166  0.61958  0.77255  0.48576  0.95510
    184   2.37208  4.21618  3.35810  3.10899  3.89905  3.05748  4.13215  3.01621  3.05028  2.88253  3.94040  3.33020  3.75552  3.44991  3.31159  2.57267  1.32135  2.72014  5.34438  4.11636    236 - -
          2.68618  4.42225  2.77519  2.73123  3.46354  2.40513  3.72494  3.29354  2.67741  2.69355  4.24690  2.90347  2.73739  3.18146  2.89801  2.37887  2.77519  2.98518  4.58477  3.61503
          0.03417  3.78932  4.51166  0.61958  0.77255  0.48576  0.95510
    185   1.14082  4.15458  3.38114  3.17118  3.97221  2.98078  4.20264  3.08564  3.18531  2.97071  4.01382  3.34088  3.71237  3.53476  3.44018  2.50665  2.77835  2.75467  5.40785  4.19929    237 - -
          2.68618  4.42225  2.77519  2.73123  3.46354  2.40513  3.72494  3.29354  2.67741  2.69355  4.24690  2.90347  2.73739  3.18146  2.89801  2.37887  2.77519  2.98518  4.58477  3.61503
          0.03417  3.78932  4.51166  0.61958  0.77255  0.48576  0.95510
    186   2.91542  4.75602  3.39797  2.92959  4.08953  3.41644  3.77088  3.62734  2.21404  3.15864  4.16320  3.29459  3.92506  2.99729  1.11377  3.00489  3.18837  3.35545  5.20768  4.03717    238 - -
          2.68618  4.42225  2.77519  2.73123  3.46354  2.40513  3.72494  3.29354  2.67741  2.69355  4.24690  2.90347  2.73739  3.18146  2.89801  2.37887  2.77519  2.98518  4.58477  3.61503
          0.03417  3.78932  4.51166  0.61958  0.77255  0.48576  0.95510
    187   3.13119  4.65387  3.71711  3.43294  2.30371  3.73450  3.58644  3.15237  3.29284  2.62729  3.83676  3.62399  4.21136  3.61891  3.49277  3.27547  3.41809  3.01931  3.94357  1.11630    239 - -
          2.68618  4.42225  2.77519  2.73123  3.46354  2.40513  3.72494  3.29354  2.67741  2.69355  4.24690  2.90347  2.73739  3.18146  2.89801  2.37887  2.77519  2.98518  4.58477  3.61503
          0.03417  3.78932  4.51166  0.61958  0.77255  0.48576  0.95510
    188   1.14082  4.15458  3.38114  3.17118  3.97221  2.98078  4.20264  3.08564  3.18531  2.97071  4.01382  3.34088  3.71237  3.53476  3.44018  2.50665  2.77835  2.75467  5.40785  4.19929    240 - -
          2.68618  4.42225  2.77519  2.73123  3.46354  2.40513  3.72494  3.29354  2.67741  2.69355  4.24690  2.90347  2.73739  3.18146  2.89801  2.37887  2.77519  2.98518  4.58477  3.61503
          0.03417  3.78932  4.51166  0.61958  0.77255  0.48576  0.95510
    189   2.27802  4.19605  3.13783  2.95202  3.99441  2.92765  4.06308  3.50679  3.02002  3.23437  4.16914  3.18874  3.66007  3.37646  3.30708  1.22386  2.75234  3.06028  5.37413  4.07802    241 - -
          2.68618  4.42225  2.77519  2.73123  3.46354  2.40513  3.72494  3.29354  2.67741  2.69355  4.24690  2.90347  2.73739  3.18146  2.89801  2.37887  2.77519  2.98518  4.58477  3.61503
          0.03417  3.78932  4.51166  0.61958  0.77255  0.48576  0.95510
    190   2.96641  4.41134  4.21268  3.82723  3.32056  3.97260  4.57232  1.18755  3.65353  1.92649  3.27176  4.08431  4.41393  4.01184  3.85975  3.46179  3.26800  1.85081  5.19244  3.92190    242 - -
          2.68618  4.42225  2.77519  2.73123  3.46354  2.40513  3.72494  3.29354  2.67741  2.69355  4.24690  2.90347  2.73739  3.18146  2.89801  2.37887  2.77519  2.98518  4.58477  3.61503
          0.03417  3.78932  4.51166  0.61958  0.77255  0.48576  0.95510
    191   2.65805  4.64807  2.66939  2.54763  3.99885  3.13088  3.86019  3.69345  2.75811  3.35057  4.30808  1.31450  3.77975  3.13471  3.10827  2.72966  3.03834  3.32411  5.31473  3.95463    243 - -
          2.68618  4.42225  2.77519  2.73123  3.46354  2.40513  3.72494  3.29354  2.67741  2.69355  4.24690  2.90347  2.73739  3.18146  2.89801  2.37887  2.77519  2.98518  4.58477  3.61503
          0.03417  3.78932  4.51166  0.61958  0.77255  0.48576  0.95510
    192   1.14082  4.15458  3.38114  3.17118  3.97221  2.98078  4.20264  3.08564  3.18531  2.97071  4.01382  3.34088  3.71237  3.53476  3.44018  2.50665  2.77835  2.75467  5.40785  4.19929    244 - -
          2.68618  4.42225  2.77519  2.73123  3.46354  2.40513  3.72494  3.29354  2.67741  2.69355  4.24690  2.90347  2.73739  3.18146  2.89801  2.37887  2.77519  2.98518  4.58477  3.61503
          0.03417  3.78932  4.51166  0.61958  0.77255  0.48576  0.95510
    193   2.91083  4.73939  3.05104  2.80480  3.23133  3.38140  1.33088  3.60054  2.65040  3.10416  4.14238  3.21663  3.93053  3.17060  2.92001  2.98293  3.21229  3.33748  4.69717  3.18500    245 - -
          2.68618  4.42225  2.77519  2.73123  3.46354  2.40513  3.72494  3.29354  2.67741  2.69355  4.24690  2.90347  2.73739  3.18146  2.89801  2.37887  2.77519  2.98518  4.58477  3.61503
          0.03417  3.78932  4.51166  0.61958  0.77255  0.48576  0.95510
    194   3.06391  4.55217  4.05463  3.69650  3.10792  3.87417  4.37838  2.31041  3.46496  0.98509  3.16124  3.97973  4.32549  3.85333  3.65369  3.43872  3.36291  2.32566  4.95464  3.65801    246 - -
          2.68618  4.42225  2.77519  2.73123  3.46354  2.40513  3.72494  3.29354  2.67741  2.69355  4.24690  2.90347  2.73739  3.18146  2.89801  2.37887  2.77519  2.98518  4.58477  3.61503
          0.03417  3.78932  4.51166  0.61958  0.77255  0.48576  0.95510
    195   2.56790  4.34895  3.22435  3.11453  4.25342  0.86987  4.23780  3.83471  3.28418  3.49892  4.47580  3.38923  3.73741  3.61535  3.52730  2.73785  3.04277  3.37934  5.36845  4.35328    247 - -
          2.68618  4.42225  2.77519  2.73123  3.46354  2.40513  3.72494  3.29354  2.67741  2.69355  4.24690  2.90347  2.73739  3.18146  2.89801  2.37887  2.77519  2.98518  4.58477  3.61503
          0.03417  3.78932  4.51166  0.61958  0.77255  0.48576  0.95510
    196   2.96641  4.41134  4.21268  3.82723  3.32056  3.97260  4.57232  1.18755  3.65353  1.92649  3.27176  4.08431  4.41393  4.01184  3.85975  3.46179  3.26800  1.85081  5.19244  3.92190    248 - -
          2.68618  4.42225  2.77519  2.73123  3.46354  2.40513  3.72494  3.29354  2.67741  2.69355  4.24690  2.90347  2.73739  3.18146  2.89801  2.37887  2.77519  2.98518  4.58477  3.61503
          0.03417  3.78932  4.51166  0.61958  0.77255  0.48576  0.95510
    197   2.88491  4.97251  2.45986  1.15015  4.30901  3.22333  3.80603  3.74642  2.67632  3.37812  4.35830  2.89269  3.82470  3.02506  3.07460  2.87741  3.18936  3.43982  5.49655  4.22145    249 - -
          2.68618  4.42225  2.77519  2.73123  3.46354  2.40513  3.72494  3.29354  2.67741  2.69355  4.24690  2.90347  2.73739  3.18146  2.89801  2.37887  2.77519  2.98518  4.58477  3.61503
          0.03417  3.78932  4.51166  0.61958  0.77255  0.48576  0.95510
    198   2.81928  4.79807  2.85284  2.60886  3.95480  3.31346  3.76554  3.57506  2.43614  3.08549  4.11826  3.06688  3.86736  1.39004  2.72092  2.87175  3.11753  3.31072  5.24297  3.93190    250 - -
          2.68618  4.42225  2.77519  2.73123  3.46354  2.40513  3.72494  3.29354  2.67741  2.69355  4.24690  2.90347  2.73739  3.18146  2.89801  2.37887  2.77519  2.98518  4.58477  3.61503
          0.03417  3.78932  4.51166  0.61958  0.77255  0.48576  0.95510
    199   2.27802  4.19605  3.13783  2.95202  3.99441  2.92765  4.06308  3.50679  3.02002  3.23437  4.16914  3.18874  3.66007  3.37646  3.30708  1.22386  2.75234  3.06028  5.37413  4.07802    251 - -
          2.68618  4.42225  2.77519  2.73123  3.46354  2.40513  3.72494  3.29354  2.67741  2.69355  4.24690  2.90347  2.73739  3.18146  2.89801  2.37887  2.77519  2.98518  4.58477  3.61503
          0.03417  3.78932  4.51166  0.61958  0.77255  0.48576  0.95510
    200   2.91542  4.75602  3.39797  2.92959  4.08953  3.41644  3.77088  3.62734  2.21404  3.15864  4.16320  3.29459  3.92506  2.99729  1.11377  3.00489  3.18837  3.35545  5.20768  4.03717    252 - -
          2.68618  4.42225  2.77519  2.73123  3.46354  2.40513  3.72494  3.29354  2.67741  2.69355  4.24690  2.90347  2.73739  3.18146  2.89801  2.37887  2.77519  2.98518  4.58477  3.61503
          0.03417  3.78932  4.51166  0.61958  0.77255  0.48576  0.95510
    201   2.91542  4.75602  3.39797  2.92959  4.08953  3.41644  3.77088  3.62734  2.21404  3.15864  4.16320  3.29459  3.92506  2.99729  1.11377  3.00489  3.18837  3.35545  5.20768  4.03717    253 - -
          2.68618  4.42225  2.77519  2.73123  3.46354  2.40513  3.72494  3.29354  2.67741  2.69355  4.24690  2.90347  2.73739  3.18146  2.89801  2.37887  2.77519  2.98518  4.58477  3.61503
          0.03417  3.78932  4.51166  0.61958  0.77255  0.48576  0.95510
    202   2.90381  5.01269  1.04520  2.29118  4.37952  3.15081  3.86365  3.94955  2.93302  3.57389  4.55243  2.84236  3.79804  3.10436  3.43598  2.87727  3.24146  3.59844  5.56416  4.26913    254 - -
          2.68618  4.42225  2.77519  2.73123  3.46354  2.40513  3.72494  3.29354  2.67741  2.69355  4.24690  2.90347  2.73739  3.18146  2.89801  2.37887  2.77519  2.98518  4.58477  3.61503
          0.03417  3.78932  4.51166  0.61958  0.77255  0.48576  0.95510
    203   2.90381  5.01269  1.04520  2.29118  4.37952  3.15081  3.86365  3.94955  2.93302  3.57389  4.55243  2.84236  3.79804  3.10436  3.43598  2.87727  3.24146  3.59844  5.56416  4.26913    255 - -
          2.68618  4.42225  2.77519  2.73123  3.46354  2.40513  3.72494  3.29354  2.67741  2.69355  4.24690  2.90347  2.73739  3.18146  2.89801  2.37887  2.77519  2.98518  4.58477  3.61503
          0.03417  3.78932  4.51166  0.61958  0.77255  0.48576  0.95510
    204   2.90666  4.46958  3.96105  3.55015  3.17612  3.77191  4.30466  2.34362  3.32200  1.78527  1.54744  3.83733  4.23379  3.71049  3.53671  3.24618  3.21125  2.33955  5.00467  3.75794    256 - -
          2.68618  4.42225  2.77519  2.73123  3.46354  2.40513  3.72494  3.29354  2.67741  2.69355  4.24690  2.90347  2.73739  3.18146  2.89801  2.37887  2.77519  2.98518  4.58477  3.61503
          0.03417  3.78932  4.51166  0.61958  0.77255  0.48576  0.95510
    205   2.88491  4.97251  2.45986  1.15015  4.30901  3.22333  3.80603  3.74642  2.67632  3.37812  4.35830  2.89269  3.82470  3.02506  3.07460  2.87741  3.18936  3.43982  5.49655  4.22145    257 - -
          2.68618  4.42225  2.77519  2.73123  3.46354  2.40513  3.72494  3.29354  2.67741  2.69355  4.24690  2.90347  2.73739  3.18146  2.89801  2.37887  2.77519  2.98518  4.58477  3.61503
          0.03417  3.78932  4.51166  0.61958  0.77255  0.48576  0.95510
    206   2.27802  4.19605  3.13783  2.95202  3.99441  2.92765  4.06308  3.50679  3.02002  3.23437  4.16914  3.18874  3.66007  3.37646  3.30708  1.22386  2.75234  3.06028  5.37413  4.07802    258 - -
          2.68618  4.42225  2.77519  2.73123  3.46354  2.40513  3.72494  3.29354  2.67741  2.69355  4.24690  2.90347  2.73739  3.18146  2.89801  2.37887  2.77519  2.98518  4.58477  3.61503
          0.03417  3.78932  4.51166  0.61958  0.77255  0.48576  0.95510
    207   3.06391  4.55217  4.05463  3.69650  3.10792  3.87417  4.37838  2.31041  3.46496  0.98509  3.16124  3.97973  4.32549  3.85333  3.65369  3.43872  3.36291  2.32566  4.95464  3.65801    259 - -
          2.68618  4.42225  2.77519  2.73123  3.46354  2.40513  3.72494  3.29354  2.67741  2.69355  4.24690  2.90347  2.73739  3.18146  2.89801  2.37887  2.77519  2.98518  4.58477  3.61503
          0.03417  3.78932  4.51166  0.61958  0.77255  0.48576  0.95510
    208   2.56790  4.34895  3.22435  3.11453  4.25342  0.86987  4.23780  3.83471  3.28418  3.49892  4.47580  3.38923  3.73741  3.61535  3.52730  2.73785  3.04277  3.37934  5.36845  4.35328    260 - -
          2.68618  4.42225  2.77519  2.73123  3.46354  2.40513  3.72494  3.29354  2.67741  2.69355  4.24690  2.90347  2.73739  3.18146  2.89801  2.37887  2.77519  2.98518  4.58477  3.61503
          0.03417  3.78932  4.51166  0.61958  0.77255  0.48576  0.95510
    209   3.13119  4.65387  3.71711  3.43294  2.30371  3.73450  3.58644  3.15237  3.29284  2.62729  3.83676  3.62399  4.21136  3.61891  3.49277  3.27547  3.41809  3.01931  3.94357  1.11630    261 - -
          2.68618  4.42225  2.77519  2.73123  3.46354  2.40513  3.72494  3.29354  2.67741  2.69355  4.24690  2.90347  2.73739  3.18146  2.89801  2.37887  2.77519  2.98518  4.58477  3.61503
          0.03417  3.78932  4.51166  0.61958  0.77255  0.48576  0.95510
    210   2.74289  4.31090  4.00804  3.67090  3.49176  3.63522  4.48773  2.06281  3.53728  2.19505  3.47202  3.87337  4.20200  3.90414  3.75733  3.13535  3.10753  1.13725  5.26130  3.98667    262 - -
          2.68618  4.42225  2.77519  2.73123  3.46354  2.40513  3.72494  3.29354  2.67741  2.69355  4.24690  2.90347  2.73739  3.18146  2.89801  2.37887  2.77519  2.98518  4.58477  3.61503
          0.03417  3.78932  4.51166  0.61958  0.77255  0.48576  0.95510
    211   3.06391  4.55217  4.05463  3.69650  3.10792  3.87417  4.37838  2.31041  3.46496  0.98509  3.16124  3.97973  4.32549  3.85333  3.65369  3.43872  3.36291  2.32566  4.95464  3.65801    263 - -
          2.68618  4.42225  2.77519  2.73123  3.46354  2.40513  3.72494  3.29354  2.67741  2.69355  4.24690  2.90347  2.73739  3.18146  2.89801  2.37887  2.77519  2.98518  4.58477  3.61503
          0.03417  3.78932  4.51166  0.61958  0.77255  0.48576  0.95510
    212   2.90666  4.46958  3.96105  3.55015  3.17612  3.77191  4.30466  2.34362  3.32200  1.78527  1.54744  3.83733  4.23379  3.71049  3.53671  3.24618  3.21125  2.33955  5.00467  3.75794    264 - -
          2.68618  4.42225  2.77519  2.73123  3.46354  2.40513  3.72494  3.29354  2.67741  2.69355  4.24690  2.90347  2.73739  3.18146  2.89801  2.37887  2.77519  2.98518  4.58477  3.61503
          0.03417  3.78932  4.51166  0.61958  0.77255  0.48576  0.95510
    213   3.13119  4.65387  3.71711  3.43294  2.30371  3.73450  3.58644  3.15237  3.29284  2.62729  3.83676  3.62399  4.21136  3.61891  3.49277  3.27547  3.41809  3.01931  3.94357  1.11630    265 - -
          2.68618  4.42225  2.77519  2.73123  3.46354  2.40513  3.72494  3.29354  2.67741  2.69355  4.24690  2.90347  2.73739  3.18146  2.89801  2.37887  2.77519  2.98518  4.58477  3.61503
          0.03417  3.78932  4.51166  0.61958  0.77255  0.48576  0.95510
    214   3.15567  4.58285  4.12371  3.82435  1.15855  3.86104  3.84603  2.69185  3.73390  2.08235  3.43591  3.92666  4.32313  3.92552  3.87415  3.42864  3.45761  2.67601  4.12356  2.50254    266 - -
          2.68618  4.42225  2.77519  2.73123  3.46354  2.40513  3.72494  3.29354  2.67741  2.69355  4.24690  2.90347  2.73739  3.18146  2.89801  2.37887  2.77519  2.98518  4.58477  3.61503
          0.03417  3.78932  4.51166  0.61958  0.77255  0.48576  0.95510
    215   2.65805  4.64807  2.66939  2.54763  3.99885  3.13088  3.86019  3.69345  2.75811  3.35057  4.30808  1.31450  3.77975  3.13471  3.10827  2.72966  3.03834  3.32411  5.31473  3.95463    267 - -
          2.68618  4.42225  2.77519  2.73123  3.46354  2.40513  3.72494  3.29354  2.67741  2.69355  4.24690  2.90347  2.73739  3.18146  2.89801  2.37887  2.77519  2.98518  4.58477  3.61503
          0.03417  3.78932  4.51166  0.61958  0.77255  0.48576  0.95510
    216   2.91542  4.75602  3.39797  2.92959  4.08953  3.41644  3.77088  3.62734  2.21404  3.15864  4.16320  3.29459  3.92506  2.99729  1.11377  3.00489  3.18837  3.35545  5.20768  4.03717    268 - -
          2.68618  4.42225  2.77519  2.73123  3.46354  2.40513  3.72494  3.29354  2.67741  2.69355  4.24690  2.90347  2.73739  3.18146  2.89801  2.37887  2.77519  2.98518  4.58477  3.61503
          0.03417  3.78932  4.51166  0.61958  0.77255  0.48576  0.95510
    217   2.37208  4.21618  3.35810  3.10899  3.89905  3.05748  4.13215  3.01621  3.05028  2.88253  3.94040  3.33020  3.75552  3.44991  3.31159  2.57267  1.32135  2.72014  5.34438  4.11636    269 - -
          2.68618  4.42225  2.77519  2.73123  3.46354  2.40513  3.72494  3.29354  2.67741  2.69355  4.24690  2.90347  2.73739  3.18146  2.89801  2.37887  2.77519  2.98518  4.58477  3.61503
          0.03417  3.78932  4.51166  0.61958  0.77255  0.48576  0.95510
    218   2.27802  4.19605  3.13783  2.95202  3.99441  2.92765  4.06308  3.50679  3.02002  3.23437  4.16914  3.18874  3.66007  3.37646  3.30708  1.22386  2.75234  3.06028  5.37413  4.07802    270 - -
          2.68618  4.42225  2.77519  2.73123  3.46354  2.40513  3.72494  3.29354  2.67741  2.69355  4.24690  2.90347  2.73739  3.18146  2.89801  2.37887  2.77519  2.98518  4.58477  3.61503
          0.03417  3.78932  4.51166  0.61958  0.77255  0.48576  0.95510
    219   3.06391  4.55217  4.05463  3.69650  3.10792  3.87417  4.37838  2.31041  3.46496  0.98509  3.16124  3.97973  4.32549  3.85333  3.65369  3.43872  3.36291  2.32566  4.95464  3.65801    271 - -
          2.68618  4.42225  2.77519  2.73123  3.46354  2.40513  3.72494  3.29354  2.67741  2.69355  4.24690  2.90347  2.73739  3.18146  2.89801  2.37887  2.77519  2.98518  4.58477  3.61503
          0.03417  3.78932  4.51166  0.61958  0.77255  0.48576  0.95510
    220   2.64852  4.41718  3.24715  3.07604  4.07421  3.10951  4.15863  3.60021  3.12656  3.23538  4.28331  3.39000  0.99790  3.51801  3.37968  2.81395  3.08409  3.25490  5.28166  4.19452    272 - -
          2.68618  4.42225  2.77519  2.73123  3.46354  2.40513  3.72494  3.29354  2.67741  2.69355  4.24690  2.90347  2.73739  3.18146  2.89801  2.37887  2.77519  2.98518  4.58477  3.61503
          0.03417  3.78932  4.51166  0.61958  0.77255  0.48576  0.95510
    221   3.20439  4.60753  3.96839  3.65549  2.59097  3.64053  3.80525  3.22639  3.38020  2.63471  3.86386  3.82181  4.15193  3.77239  3.52255  3.40873  3.50110  3.11444  1.07134  2.59780    273 - -
          2.68618  4.42225  2.77519  2.73123  3.46354  2.40513  3.72494  3.29354  2.67741  2.69355  4.24690  2.90347  2.73739  3.18146  2.89801  2.37887  2.77519  2.98518  4.58477  3.61503
          0.03417  3.78932  4.51166  0.61958  0.77255  0.48576  0.95510
    222   2.81928  4.79807  2.85284  2.60886  3.95480  3.31346  3.76554  3.57506  2.43614  3.08549  4.11826  3.06688  3.86736  1.39004  2.72092  2.87175  3.11753  3.31072  5.24297  3.93190    274 - -
          2.68618  4.42225  2.77519  2.73123  3.46354  2.40513  3.72494  3.29354  2.67741  2.69355  4.24690  2.90347  2.73739  3.18146  2.89801  2.37887  2.77519  2.98518  4.58477  3.61503
          0.03417  3.78932  4.51166  0.61958  0.77255  0.48576  0.95510
    223   2.56790  4.34895  3.22435  3.11453  4.25342  0.86987  4.23780  3.83471  3.28418  3.49892  4.47580  3.38923  3.73741  3.61535  3.52730  2.73785  3.04277  3.37934  5.36845  4.35328    275 - -
          2.68618  4.42225  2.77519  2.73123  3.46354  2.40513  3.72494  3.29354  2.67741  2.69355  4.24690  2.90347  2.73739  3.18146  2.89801  2.37887  2.77519  2.98518  4.58477  3.61503
          0.03417  3.78932  4.51166  0.61958  0.77255  0.48576  0.95510
    224   3.06391  4.55217  4.05463  3.69650  3.10792  3.87417  4.37838  2.31041  3.46496  0.98509  3.16124  3.97973  4.32549  3.85333  3.65369  3.43872  3.36291  2.32566  4.95464  3.65801    276 - -
          2.68618  4.42225  2.77519  2.73123  3.46354  2.40513  3.72494  3.29354  2.67741  2.69355  4.24690  2.90347  2.73739  3.18146  2.89801  2.37887  2.77519  2.98518  4.58477  3.61503
          0.03417  3.78932  4.51166  0.61958  0.77255  0.48576  0.95510
    225   2.89910  4.85494  3.06935  2.70941  4.22227  3.39512  3.71896  3.64684  1.15855  3.23136  4.19950  3.13676  3.90319  2.91683  2.42427  2.94787  3.15977  3.36009  5.31298  4.11455    277 - -
          2.68618  4.42225  2.77519  2.73123  3.46354  2.40513  3.72494  3.29354  2.67741  2.69355  4.24690  2.90347  2.73739  3.18146  2.89801  2.37887  2.77519  2.98518  4.58477  3.61503
          0.03417  3.78932  4.51166  0.61958  0.77255  0.48576  0.95510
    226   1.14082  4.15458  3.38114  3.17118  3.97221  2.98078  4.20264  3.08564  3.18531  2.97071  4.01382  3.34088  3.71237  3.53476  3.44018  2.50665  2.77835  2.75467  5.40785  4.19929    278 - -
          2.68618  4.42225  2.77519  2.73123  3.46354  2.40513  3.72494  3.29354  2.67741  2.69355  4.24690  2.90347  2.73739  3.18146  2.89801  2.37887  2.77519  2.98518  4.58477  3.61503
          0.03417  3.78932  4.51166  0.61958  0.77255  0.48576  0.95510
    227   1.14082  4.15458  3.38114  3.17118  3.97221  2.98078  4.20264  3.08564  3.18531  2.97071  4.01382  3.34088  3.71237  3.53476  3.44018  2.50665  2.77835  2.75467  5.40785  4.19929    279 - -
          2.68618  4.42225  2.77519  2.73123  3.46354  2.40513  3.72494  3.29354  2.67741  2.69355  4.24690  2.90347  2.73739  3.18146  2.89801  2.37887  2.77519  2.98518  4.58477  3.61503
          0.03417  3.78932  4.51166  0.61958  0.77255  0.48576  0.95510
    228   2.37208  4.21618  3.35810  3.10899  3.89905  3.05748  4.13215  3.01621  3.05028  2.88253  3.94040  3.33020  3.75552  3.44991  3.31159  2.57267  1.32135  2.72014  5.34438  4.11636    280 - -
          2.68618  4.42225  2.77519  2.73123  3.46354  2.40513  3.72494  3.29354  2.67741  2.69355  4.24690  2.90347  2.73739  3.18146  2.89801  2.37887  2.77519  2.98518  4.58477  3.61503
          0.03417  3.78932  4.51166  0.61958  0.77255  0.48576  0.95510
    229   2.89910  4.85494  3.06935  2.70941  4.22227  3.39512  3.71896  3.64684  1.15855  3.23136  4.19950  3.13676  3.90319  2.91683  2.42427  2.94787  3.15977  3.36009  5.31298  4.11455    281 - -
          2.68618  4.42225  2.77519  2.73123  3.46354  2.40513  3.72494  3.29354  2.67741  2.69355  4.24690  2.90347  2.73739  3.18146  2.89801  2.37887  2.77519  2.98518  4.58477  3.61503
          0.03417  3.78932  4.51166  0.61958  0.77255  0.48576  0.95510
    230   2.89910  4.85494  3.06935  2.70941  4.22227  3.39512  3.71896  3.64684  1.15855  3.23136  4.19950  3.13676  3.90319  2.91683  2.42427  2.94787  3.15977  3.36009  5.31298  4.11455    282 - -
          2.68618  4.42225  2.77519  2.73123  3.46354  2.40513  3.72494  3.29354  2.67741  2.69355  4.24690  2.90347  2.73739  3.18146  2.89801  2.37887  2.77519  2.98518  4.58477  3.61503
          0.03417  3.78932  4.51166  0.61958  0.77255  0.48576  0.95510
    231   2.81928  4.79807  2.85284  2.60886  3.95480  3.31346  3.76554  3.57506  2.43614  3.08549  4.11826  3.06688  3.86736  1.39004  2.72092  2.87175  3.11753  3.31072  5.24297  3.93190    283 - -
          2.68618  4.42225  2.77519  2.73123  3.46354  2.40513  3.72494  3.29354  2.67741  2.69355  4.24690  2.90347  2.73739  3.18146  2.89801  2.37887  2.77519  2.98518  4.58477  3.61503
          0.03417  3.78932  4.51166  0.61958  0.77255  0.48576  0.95510
    232   2.89910  4.85494  3.06935  2.70941  4.22227  3.39512  3.71896  3.64684  1.15855  3.23136  4.19950  3.13676  3.90319  2.91683  2.42427  2.94787  3.15977  3.36009  5.31298  4.11455    284 - -
          2.68618  4.42225  2.77519  2.73123  3.46354  2.40513  3.72494  3.29354  2.67741  2.69355  4.24690  2.90347  2.73739  3.18146  2.89801  2.37887  2.77519  2.98518  4.58477  3.61503
          0.03417  3.78932  4.51166  0.61958  0.77255  0.48576  0.95510
    233   3.13119  4.65387  3.71711  3.43294  2.30371  3.73450  3.58644  3.15237  3.29284  2.62729  3.83676  3.62399  4.21136  3.61891  3.49277  3.27547  3.41809  3.01931  3.94357  1.11630    285 - -
          2.68618  4.42225  2.77519  2.73123  3.46354  2.40513  3.72494  3.29354  2.67741  2.69355  4.24690  2.90347  2.73739  3.18146  2.89801  2.37887  2.77519  2.98518  4.58477  3.61503
          0.03417  3.78932  4.51166  0.61958  0.77255  0.48576  0.95510
    234   2.88491  4.97251  2.45986  1.15015  4.30901  3.22333  3.80603  3.74642  2.67632  3.37812  4.35830  2.89269  3.82470  3.02506  3.07460  2.87741  3.18936  3.43982  5.49655  4.22145    286 - -
          2.68618  4.42225  2.77519  2.73123  3.46354  2.40513  3.72494  3.29354  2.67741  2.69355  4.24690  2.90347  2.73739  3.18146  2.89801  2.37887  2.77519  2.98518  4.58477  3.61503
          0.03417  3.78932  4.51166  0.61958  0.77255  0.48576  0.95510
    235   2.89910  4.85494  3.06935  2.70941  4.22227  3.39512  3.71896  3.64684  1.15855  3.23136  4.19950  3.13676  3.90319  2.91683  2.42427  2.94787  3.15977  3.36009  5.31298  4.11455    287 - -
          2.68618  4.42225  2.77519  2.73123  3.46354  2.40513  3.72494  3.29354  2.67741  2.69355  4.24690  2.90347  2.73739  3.18146  2.89801  2.37887  2.77519  2.98518  4.58477  3.61503
          0.03417  3.78932  4.51166  0.61958  0.77255  0.48576  0.95510
    236   2.96641  4.41134  4.21268  3.82723  3.32056  3.97260  4.57232  1.18755  3.65353  1.92649  3.27176  4.08431  4.41393  4.01184  3.85975  3.46179  3.26800  1.85081  5.19244  3.92190    288 - -
          2.68618  4.42225  2.77519  2.73123  3.46354  2.40513  3.72494  3.29354  2.67741  2.69355  4.24690  2.90347  2.73739  3.18146  2.89801  2.37887  2.77519  2.98518  4.58477  3.61503
          0.03417  3.78932  4.51166  0.61958  0.77255  0.48576  0.95510
    237   2.27802  4.19605  3.13783  2.95202  3.99441  2.92765  4.06308  3.50679  3.02002  3.23437  4.16914  3.18874  3.66007  3.37646  3.30708  1.22386  2.75234  3.06028  5.37413  4.07802    289 - -
          2.68618  4.42225  2.77519  2.73123  3.46354  2.40513  3.72494  3.29354  2.67741  2.69355  4.24690  2.90347  2.73739  3.18146  2.89801  2.37887  2.77519  2.98518  4.58477  3.61503
          0.03417  3.78932  4.51166  0.61958  0.77255  0.48576  0.95510
    238   2.88491  4.97251  2.45986  1.15015  4.30901  3.22333  3.80603  3.74642  2.67632  3.37812  4.35830  2.89269  3.82470  3.02506  3.07460  2.87741  3.18936  3.43982  5.49655  4.22145    290 - -
          2.68618  4.42225  2.77519  2.73123  3.46354  2.40513  3.72494  3.29354  2.67741  2.69355  4.24690  2.90347  2.73739  3.18146  2.89801  2.37887  2.77519  2.98518  4.58477  3.61503
          0.03417  3.78932  4.51166  0.61958  0.77255  0.48576  0.95510
    239   2.89910  4.85494  3.06935  2.70941  4.22227  3.39512  3.71896  3.64684  1.15855  3.23136  4.19950  3.13676  3.90319  2.91683  2.42427  2.94787  3.15977  3.36009  5.31298  4.11455    291 - -
          2.68618  4.42225  2.77519  2.73123  3.46354  2.40513  3.72494  3.29354  2.67741  2.69355  4.24690  2.90347  2.73739  3.18146  2.89801  2.37887  2.77519  2.98518  4.58477  3.61503
          0.03417  3.78932  4.51166  0.61958  0.77255  0.48576  0.95510
    240   2.89910  4.85494  3.06935  2.70941  4.22227  3.39512  3.71896  3.64684  1.15855  3.23136  4.19950  3.13676  3.90319  2.91683  2.42427  2.94787  3.15977  3.36009  5.31298  4.11455    292 - -
          2.68618  4.42225  2.77519  2.73123  3.46354  2.40513  3.72494  3.29354  2.67741  2.69355  4.24690  2.90347  2.73739  3.18146  2.89801  2.37887  2.77519  2.98518  4.58477  3.61503
          0.03417  3.78932  4.51166  0.61958  0.77255  0.48576  0.95510
    241   2.90666  4.46958  3.96105  3.55015  3.17612  3.77191  4.30466  2.34362  3.32200  1.78527  1.54744  3.83733  4.23379  3.71049  3.53671  3.24618  3.21125  2.33955  5.00467  3.75794    293 - -
          2.68618  4.42225  2.77519  2.73123  3.46354  2.40513  3.72494  3.29354  2.67741  2.69355  4.24690  2.90347  2.73739  3.18146  2.89801  2.37887  2.77519  2.98518  4.58477  3.61503
          0.03417  3.78932  4.51166  0.61958  0.77255  0.48576  0.95510
    242   2.27802  4.19605  3.13783  2.95202  3.99441  2.92765  4.06308  3.50679  3.02002  3.23437  4.16914  3.18874  3.66007  3.37646  3.30708  1.22386  2.75234  3.06028  5.37413  4.07802    294 - -
          2.68618  4.42225  2.77519  2.73123  3.46354  2.40513  3.72494  3.29354  2.67741  2.69355  4.24690  2.90347  2.73739  3.18146  2.89801  2.37887  2.77519  2.98518  4.58477  3.61503
          0.03417  3.78932  4.51166  0.61958  0.77255  0.48576  0.95510
    243   2.37208  4.21618  3.35810  3.10899  3.89905  3.05748  4.13215  3.01621  3.05028  2.88253  3.94040  3.33020  3.75552  3.44991  3.31159  2.57267  1.32135  2.72014  5.34438  4.11636    295 - -
          2.68618  4.42225  2.77519  2.73123  3.46354  2.40513  3.72494  3.29354  2.67741  2.69355  4.24690  2.90347  2.73739  3.18146  2.89801  2.37887  2.77519  2.98518  4.58477  3.61503
          0.03417  3.78932  4.51166  0.61958  0.77255  0.48576  0.95510
    244   2.64852  4.41718  3.24715  3.07604  4.07421  3.10951  4.15863  3.60021  3.12656  3.23538  4.28331  3.39000  0.99790  3.51801  3.37968  2.81395  3.08409  3.25490  5.28166  4.19452    296 - -
          2.68618  4.42225  2.77519  2.73123  3.46354  2.40513  3.72494  3.29354  2.67741  2.69355  4.24690  2.90347  2.73739  3.18146  2.89801  2.37887  2.77519  2.98518  4.58477  3.61503
          0.03417  3.78932  4.51166  0.61958  0.77255  0.48576  0.95510
    245   2.74289  4.31090  4.00804  3.67090  3.49176  3.63522  4.48773  2.06281  3.53728  2.19505  3.47202  3.87337  4.20200  3.90414  3.75733  3.13535  3.10753  1.13725  5.26130  3.98667    297 - -
          2.68618  4.42225  2.77519  2.73123  3.46354  2.40513  3.72494  3.29354  2.67741  2.69355  4.24690  2.90347  2.73739  3.18146  2.89801  2.37887  2.77519  2.98518  4.58477  3.61503
          0.03417  3.78932  4.51166  0.61958  0.77255  0.48576  0.95510
    246   2.88491  4.97251  2.45986  1.15015  4.30901  3.22333  3.80603  3.74642  2.67632  3.37812  4.35830  2.89269  3.82470  3.02506  3.07460  2.87741  3.18936  3.43982  5.49655  4.22145    298 - -
          2.68618  4.42225  2.77519  2.73123  3.46354  2.40513  3.72494  3.29354  2.67741  2.69355  4.24690  2.90347  2.73739  3.18146  2.89801  2.37887  2.77519  2.98518  4.58477  3.61503
          0.03417  3.78932  4.51166  0.61958  0.77255  0.48576  0.95510
    247   2.74289  4.31090  4.00804  3.67090  3.49176  3.63522  4.48773  2.06281  3.53728  2.19505  3.47202  3.87337  4.20200  3.90414  3.75733  3.13535  3.10753  1.13725  5.26130  3.98667    299 - -
          2.68618  4.42225  2.77519  2.73123  3.46354  2.40513  3.72494  3.29354  2.67741  2.69355  4.24690  2.90347  2.73739  3.18146  2.89801  2.37887  2.77519  2.98518  4.58477  3.61503
          0.03417  3.78932  4.51166  0.61958  0.77255  0.48576  0.95510
    248   3.06391  4.55217  4.05463  3.69650  3.10792  3.87417  4.37838  2.31041  3.46496  0.98509  3.16124  3.97973  4.32549  3.85333  3.65369  3.43872  3.36291  2.32566  4.95464  3.65801    300 - -
          2.68618  4.42225  2.77519  2.73123  3.46354  2.40513  3.72494  3.29354  2.67741  2.69355  4.24690  2.90347  2.73739  3.18146  2.89801  2.37887  2.77519  2.98518  4.58477  3.61503
          0.03417  3.78932  4.51166  0.61958  0.77255  0.48576  0.95510
    249   2.49879  1.12625  3.99535  3.71775  3.73035  3.13729  4.38339  2.86229  3.54477  2.78058  3.90012  3.72696  3.83765  3.89458  3.68316  2.76990  2.95889  2.61203  5.16182  4.01802    301 - -
          2.68618  4.42225  2.77519  2.73123  3.46354  2.40513  3.72494  3.29354  2.67741  2.69355  4.24690  2.90347  2.73739  3.18146  2.89801  2.37887  2.77519  2.98518  4.58477  3.61503
          0.03417  3.78932  4.51166  0.61958  0.77255  0.48576  0.95510
    250   2.89910  4.85494  3.06935  2.70941  4.22227  3.39512  3.71896  3.64684  1.15855  3.23136  4.19950  3.13676  3.90319  2.91683  2.42427  2.94787  3.15977  3.36009  5.31298  4.11455    302 - -
          2.68618  4.42225  2.77519  2.73123  3.46354  2.40513  3.72494  3.29354  2.67741  2.69355  4.24690  2.90347  2.73739  3.18146  2.89801  2.37887  2.77519  2.98518  4.58477  3.61503
          0.03417  3.78932  4.51166  0.61958  0.77255  0.48576  0.95510
    251   2.56790  4.34895  3.22435  3.11453  4.25342  0.86987  4.23780  3.83471  3.28418  3.49892  4.47580  3.38923  3.73741  3.61535  3.52730  2.73785  3.04277  3.37934  5.36845  4.35328    303 - -
          2.68618  4.42225  2.77519  2.73123  3.46354  2.40513  3.72494  3.29354  2.67741  2.69355  4.24690  2.90347  2.73739  3.18146  2.89801  2.37887  2.77519  2.98518  4.58477  3.61503
          0.03417  3.78932  4.51166  0.61958  0.77255  0.48576  0.95510
    252   3.15567  4.58285  4.12371  3.82435  1.15855  3.86104  3.84603  2.69185  3.73390  2.08235  3.43591  3.92666  4.32313  3.92552  3.87415  3.42864  3.45761  2.67601  4.12356  2.50254    304 - -
          2.68618  4.42225  2.77519  2.73123  3.46354  2.40513  3.72494  3.29354  2.67741  2.69355  4.24690  2.90347  2.73739  3.18146  2.89801  2.37887  2.77519  2.98518  4.58477  3.61503
          0.03417  3.78932  4.51166  0.61958  0.77255  0.48576  0.95510
    253   2.64852  4.41718  3.24715  3.07604  4.07421  3.10951  4.15863  3.60021  3.12656  3.23538  4.28331  3.39000  0.99790  3.51801  3.37968  2.81395  3.08409  3.25490  5.28166  4.19452    305 - -
          2.68618  4.42225  2.77519  2.73123  3.46354  2.40513  3.72494  3.29354  2.67741  2.69355  4.24690  2.90347  2.73739  3.18146  2.89801  2.37887  2.77519  2.98518  4.58477  3.61503
          0.03417  3.78932  4.51166  0.61958  0.77255  0.48576  0.95510
    254   1.14082  4.15458  3.38114  3.17118  3.97221  2.98078  4.20264  3.08564  3.18531  2.97071  4.01382  3.34088  3.71237  3.53476  3.44018  2.50665  2.77835  2.75467  5.40785  4.19929    306 - -
          2.68618  4.42225  2.77519  2.73123  3.46354  2.40513  3.72494  3.29354  2.67741  2.69355  4.24690  2.90347  2.73739  3.18146  2.89801  2.37887  2.77519  2.98518  4.58477  3.61503
          0.03417  3.78932  4.51166  0.61958  0.77255  0.48576  0.95510
    255   2.88491  4.97251  2.45986  1.15015  4.30901  3.22333  3.80603  3.74642  2.67632  3.37812  4.35830  2.89269  3.82470  3.02506  3.07460  2.87741  3.18936  3.43982  5.49655  4.22145    307 - -
          2.68618  4.42225  2.77519  2.73123  3.46354  2.40513  3.72494  3.29354  2.67741  2.69355  4.24690  2.90347  2.73739  3.18146  2.89801  2.37887  2.77519  2.98518  4.58477  3.61503
          0.03417  3.78932  4.51166  0.61958  0.77255  0.48576  0.95510
    256   3.15567  4.58285  4.12371  3.82435  1.15855  3.86104  3.84603  2.69185  3.73390  2.08235  3.43591  3.92666  4.32313  3.92552  3.87415  3.42864  3.45761  2.67601  4.12356  2.50254    308 - -
          2.68618  4.42225  2.77519  2.73123  3.46354  2.40513  3.72494  3.29354  2.67741  2.69355  4.24690  2.90347  2.73739  3.18146  2.89801  2.37887  2.77519  2.98518  4.58477  3.61503
          0.03417  3.78932  4.51166  0.61958  0.77255  0.48576  0.95510
    257   1.14082  4.15458  3.38114  3.17118  3.97221  2.98078  4.20264  3.08564  3.18531  2.97071  4.01382  3.34088  3.71237  3.53476  3.44018  2.50665  2.77835  2.75467  5.40785  4.19929    309 - -
          2.68618  4.42225  2.77519  2.73123  3.46354  2.40513  3.72494  3.29354  2.67741  2.69355  4.24690  2.90347  2.73739  3.18146  2.89801  2.37887  2.77519  2.98518  4.58477  3.61503
          0.03417  3.78932  4.51166  0.61958  0.77255  0.48576  0.95510
    258   2.90666  4.46958  3.96105  3.55015  3.17612  3.77191  4.30466  2.34362  3.32200  1.78527  1.54744  3.83733  4.23379  3.71049  3.53671  3.24618  3.21125  2.33955  5.00467  3.75794    310 - -
          2.68618  4.42225  2.77519  2.73123  3.46354  2.40513  3.72494  3.29354  2.67741  2.69355  4.24690  2.90347  2.73739  3.18146  2.89801  2.37887  2.77519  2.98518  4.58477  3.61503
          0.03417  3.78932  4.51166  0.61958  0.77255  0.48576  0.95510
    259   3.13119  4.65387  3.71711  3.43294  2.30371  3.73450  3.58644  3.15237  3.29284  2.62729  3.83676  3.62399  4.21136  3.61891  3.49277  3.27547  3.41809  3.01931  3.94357  1.11630    311 - -
          2.68618  4.42225  2.77519  2.73123  3.46354  2.40513  3.72494  3.29354  2.67741  2.69355  4.24690  2.90347  2.73739  3.18146  2.89801  2.37887  2.77519  2.98518  4.58477  3.61503
          0.03417  3.78932  4.51166  0.61958  0.77255  0.48576  0.95510
    260   3.06391  4.55217  4.05463  3.69650  3.10792  3.87417  4.37838  2.31041  3.46496  0.98509  3.16124  3.97973  4.32549  3.85333  3.65369  3.43872  3.36291  2.32566  4.95464  3.65801    312 - -
          2.68618  4.42225  2.77519  2.73123  3.46354  2.40513  3.72494  3.29354  2.67741  2.69355  4.24690  2.90347  2.73739  3.18146  2.89801  2.37887  2.77519  2.98518  4.58477  3.61503
          0.03417  3.78932  4.51166  0.61958  0.77255  0.48576  0.95510
    261   2.65805  4.64807  2.66939  2.54763  3.99885  3.13088  3.86019  3.69345  2.75811  3.35057  4.30808  1.31450  3.77975  3.13471  3.10827  2.72966  3.03834  3.32411  5.31473  3.95463    313 - -
          2.68618  4.42225  2.77519  2.73123  3.46354  2.40513  3.72494  3.29354  2.67741  2.69355  4.24690  2.90347  2.73739  3.18146  2.89801  2.37887  2.77519  2.98518  4.58477  3.61503
          0.03417  3.78932  4.51166  0.61958  0.77255  0.48576  0.95510
    262   3.13119  4.65387  3.71711  3.43294  2.30371  3.73450  3.58644  3.15237  3.29284  2.62729  3.83676  3.62399  4.21136  3.61891  3.49277  3.27547  3.41809  3.01931  3.94357  1.11630    314 - -
          2.68618  4.42225  2.77519  2.73123  3.46354  2.40513  3.72494  3.29354  2.67741  2.69355  4.24690  2.90347  2.73739  3.18146  2.89801  2.37887  2.77519  2.98518  4.58477  3.61503
          0.03417  3.78932  4.51166  0.61958  0.77255  0.48576  0.95510
    263   2.49879  1.12625  3.99535  3.71775  3.73035  3.13729  4.38339  2.86229  3.54477  2.78058  3.90012  3.72696  3.83765  3.89458  3.68316  2.76990  2.95889  2.61203  5.16182  4.01802    315 - -
          2.68618  4.42225  2.77519  2.73123  3.46354  2.40513  3.72494  3.29354  2.67741  2.69355  4.24690  2.90347  2.73739  3.18146  2.89801  2.37887  2.77519  2.98518  4.58477  3.61503
          0.03417  3.78932  4.51166  0.61958  0.77255  0.48576  0.95510
    264   2.91542  4.75602  3.39797  2.92959  4.08953  3.41644  3.77088  3.62734  2.21404  3.15864  4.16320  3.29459  3.92506  2.99729  1.11377  3.00489  3.18837  3.35545  5.20768  4.03717    316 - -
          2.68618  4.42225  2.77519  2.73123  3.46354  2.40513  3.72494  3.29354  2.67741  2.69355  4.24690  2.90347  2.73739  3.18146  2.89801  2.37887  2.77519  2.98518  4.58477  3.61503
          0.03417  3.78932  4.51166  0.61958  0.77255  0.48576  0.95510
    265   2.56790  4.34895  3.22435  3.11453  4.25342  0.86987  4.23780  3.83471  3.28418  3.49892  4.47580  3.38923  3.73741  3.61535  3.52730  2.73785  3.04277  3.37934  5.36845  4.35328    317 - -
          2.68618  4.42225  2.77519  2.73123  3.46354  2.40513  3.72494  3.29354  2.67741  2.69355  4.24690  2.90347  2.73739  3.18146  2.89801  2.37887  2.77519  2.98518  4.58477  3.61503
          0.03417  3.78932  4.51166  0.61958  0.77255  0.48576  0.95510
    266   3.06391  4.55217  4.05463  3.69650  3.10792  3.87417  4.37838  2.31041  3.46496  0.98509  3.16124  3.97973  4.32549  3.85333  3.65369  3.43872  3.36291  2.32566  4.95464  3.65801    318 - -
          2.68618  4.42225  2.77519  2.73123  3.46354  2.40513  3.72494  3.29354  2.67741  2.69355  4.24690  2.90347  2.73739  3.18146  2.89801  2.37887  2.77519  2.98518  4.58477  3.61503
          0.03417  3.78932  4.51166  0.61958  0.77255  0.48576  0.95510
    267   2.91542  4.75602  3.39797  2.92959  4.08953  3.41644  3.77088  3.62734  2.21404  3.15864  4.16320  3.29459  3.92506  2.99729  1.11377  3.00489  3.18837  3.35545  5.20768  4.03717    319 - -
          2.68618  4.42225  2.77519  2.73123  3.46354  2.40513  3.72494  3.29354  2.67741  2.69355  4.24690  2.90347  2.73739  3.18146  2.89801  2.37887  2.77519  2.98518  4.58477  3.61503
          0.03417  3.78932  4.51166  0.61958  0.77255  0.48576  0.95510
    268   3.15567  4.58285  4.12371  3.82435  1.15855  3.86104  3.84603  2.69185  3.73390  2.08235  3.43591  3.92666  4.32313  3.92552  3.87415  3.42864  3.45761  2.67601  4.12356  2.50254    320 - -
          2.68618  4.42225  2.77519  2.73123  3.46354  2.40513  3.72494  3.29354  2.67741  2.69355  4.24690  2.90347  2.73739  3.18146  2.89801  2.37887  2.77519  2.98518  4.58477  3.61503
          0.03417  3.78932  4.51166  0.61958  0.77255  0.48576  0.95510
    269   2.88491  4.97251  2.45986  1.15015  4.30901  3.22333  3.80603  3.74642  2.67632  3.37812  4.35830  2.89269  3.82470  3.02506  3.07460  2.87741  3.18936  3.43982  5.49655  4.22145    321 - -
          2.68618  4.42225  2.77519  2.73123  3.46354  2.40513  3.72494  3.29354  2.67741  2.69355  4.24690  2.90347  2.73739  3.18146  2.89801  2.37887  2.77519  2.98518  4.58477  3.61503
          0.03417  3.78932  4.51166  0.61958  0.77255  0.48576  0.95510
    270   2.88491  4.97251  2.45986  1.15015  4.30901  3.22333  3.80603  3.74642  2.67632  3.37812  4.35830  2.89269  3.82470  3.02506  3.07460  2.87741  3.18936  3.43982  5.49655  4.22145    322 - -
          2.68618  4.42225  2.77519  2.73123  3.46354  2.40513  3.72494  3.29354  2.67741  2.69355  4.24690  2.90347  2.73739  3.18146  2.89801  2.37887  2.77519  2.98518  4.58477  3.61503
          0.03417  3.78932  4.51166  0.61958  0.77255  0.48576  0.95510
    271   1.14082  4.15458  3.38114  3.17118  3.97221  2.98078  4.20264  3.08564  3.18531  2.97071  4.01382  3.34088  3.71237  3.53476  3.44018  2.50665  2.77835  2.75467  5.40785  4.19929    323 - -
          2.68618  4.42225  2.77519  2.73123  3.46354  2.40513  3.72494  3.29354  2.67741  2.69355  4.24690  2.90347  2.73739  3.18146  2.89801  2.37887  2.77519  2.98518  4.58477  3.61503
          0.03417  3.78932  4.51166  0.61958  0.77255  0.48576  0.95510
    272   2.64852  4.41718  3.24715  3.07604  4.07421  3.10951  4.15863  3.60021  3.12656  3.23538  4.28331  3.39000  0.99790  3.51801  3.37968  2.81395  3.08409  3.25490  5.28166  4.19452    324 - -
          2.68618  4.42225  2.77519  2.73123  3.46354  2.40513  3.72494  3.29354  2.67741  2.69355  4.24690  2.90347  2.73739  3.18146  2.89801  2.37887  2.77519  2.98518  4.58477  3.61503
          0.03417  3.78932  4.51166  0.61958  0.77255  0.48576  0.95510
    273   2.90381  5.01269  1.04520  2.29118  4.37952  3.15081  3.86365  3.94955  2.93302  3.57389  4.55243  2.84236  3.79804  3.10436  3.43598  2.87727  3.24146  3.59844  5.56416  4.26913    325 - -
          2.68618  4.42225  2.77519  2.73123  3.46354  2.40513  3.72494  3.29354  2.67741  2.69355  4.24690  2.90347  2.73739  3.18146  2.89801  2.37887  2.77519  2.98518  4.58477  3.61503
          0.03417  3.78932  4.51166  0.61958  0.77255  0.48576  0.95510
    274   3.13119  4.65387  3.71711  3.43294  2.30371  3.73450  3.58644  3.15237  3.29284  2.62729  3.83676  3.62399  4.21136  3.61891  3.49277  3.27547  3.41809  3.01931  3.94357  1.11630    326 - -
          2.68618  4.42225  2.77519  2.73123  3.46354  2.40513  3.72494  3.29354  2.67741  2.69355  4.24690  2.90347  2.73739  3.18146  2.89801  2.37887  2.77519  2.98518  4.58477  3.61503
          0.03417  3.78932  4.51166  0.61958  0.77255  0.48576  0.95510
    275   2.90666  4.46958  3.96105  3.55015  3.17612  3.77191  4.30466  2.34362  3.32200  1.78527  1.54744  3.83733  4.23379  3.71049  3.53671  3.24618  3.21125  2.33955  5.00467  3.75794    327 - -
          2.68618  4.42225  2.77519  2.73123  3.46354  2.40513  3.72494  3.29354  2.67741  2.69355  4.24690  2.90347  2.73739  3.18146  2.89801  2.37887  2.77519  2.98518  4.58477  3.61503
          0.03417  3.78932  4.51166  0.61958  0.77255  0.48576  0.95510
    276   3.13119  4.65387  3.71711  3.43294  2.30371  3.73450  3.58644  3.15237  3.29284  2.62729  3.83676  3.62399  4.21136  3.61891  3.49277  3.27547  3.41809  3.01931  3.94357  1.11630    328 - -
          2.68618  4.42225  2.77519  2.73123  3.46354  2.40513  3.72494  3.29354  2.67741  2.69355  4.24690  2.90347  2.73739  3.18146  2.89801  2.37887  2.77519  2.98518  4.58477  3.61503
          0.03417  3.78932  4.51166  0.61958  0.77255  0.48576  0.95510
    277   3.06391  4.55217  4.05463  3.69650  3.10792  3.87417  4.37838  2.31041  3.46496  0.98509  3.16124  3.97973  4.32549  3.85333  3.65369  3.43872  3.36291  2.32566  4.95464  3.65801    329 - -
          2.68618  4.42225  2.77519  2.73123  3.46354  2.40513  3.72494  3.29354  2.67741  2.69355  4.24690  2.90347  2.73739  3.18146  2.89801  2.37887  2.77519  2.98518  4.58477  3.61503
          0.03417  3.78932  4.51166  0.61958  0.77255  0.48576  0.95510
    278   2.91542  4.75602  3.39797  2.92959  4.08953  3.41644  3.77088  3.62734  2.21404  3.15864  4.16320  3.29459  3.92506  2.99729  1.11377  3.00489  3.18837  3.35545  5.20768  4.03717    330 - -
          2.68618  4.42225  2.77519  2.73123  3.46354  2.40513  3.72494  3.29354  2.67741  2.69355  4.24690  2.90347  2.73739  3.18146  2.89801  2.37887  2.77519  2.98518  4.58477  3.61503
          0.03417  3.78932  4.51166  0.61958  0.77255  0.48576  0.95510
    279   2.81928  4.79807  2.85284  2.60886  3.95480  3.31346  3.76554  3.57506  2.43614  3.08549  4.11826  3.06688  3.86736  1.39004  2.72092  2.87175  3.11753  3.31072  5.24297  3.93190    331 - -
          2.68618  4.42225  2.77519  2.73123  3.46354  2.40513  3.72494  3.29354  2.67741  2.69355  4.24690  2.90347  2.73739  3.18146  2.89801  2.37887  2.77519  2.98518  4.58477  3.61503
          0.03417  3.78932  4.51166  0.61958  0.77255  0.48576  0.95510
    280   3.06391  4.55217  4.05463  3.69650  3.10792  3.87417  4.37838  2.31041  3.46496  0.98509  3.16124  3.97973  4.32549  3.85333  3.65369  3.43872  3.36291  2.32566  4.95464  3.65801    332 - -
          2.68618  4.42225  2.77519  2.73123  3.46354  2.40513  3.72494  3.29354  2.67741  2.69355  4.24690  2.90347  2.73739  3.18146  2.89801  2.37887  2.77519  2.98518  4.58477  3.61503
          0.03417  3.78932  4.51166  0.61958  0.77255  0.48576  0.95510
    281   3.15567  4.58285  4.12371  3.82435  1.15855  3.86104  3.84603  2.69185  3.73390  2.08235  3.43591  3.92666  4.32313  3.92552  3.87415  3.42864  3.45761  2.67601  4.12356  2.50254    333 - -
          2.68618  4.42225  2.77519  2.73123  3.46354  2.40513  3.72494  3.29354  2.67741  2.69355  4.24690  2.90347  2.73739  3.18146  2.89801  2.37887  2.77519  2.98518  4.58477  3.61503
          0.03417  3.78932  4.51166  0.61958  0.77255  0.48576  0.95510
    282   2.91542  4.75602  3.39797  2.92959  4.08953  3.41644  3.77088  3.62734  2.21404  3.15864  4.16320  3.29459  3.92506  2.99729  1.11377  3.00489  3.18837  3.35545  5.20768  4.03717    334 - -
          2.68618  4.42225  2.77519  2.73123  3.46354  2.40513  3.72494  3.29354  2.67741  2.69355  4.24690  2.90347  2.73739  3.18146  2.89801  2.37887  2.77519  2.98518  4.58477  3.61503
          0.03417  3.78932  4.51166  0.61958  0.77255  0.48576  0.95510
    283   2.96641  4.41134  4.21268  3.82723  3.32056  3.97260  4.57232  1.18755  3.65353  1.92649  3.27176  4.08431  4.41393  4.01184  3.85975  3.46179  3.26800  1.85081  5.19244  3.92190    335 - -
          2.68618  4.42225  2.77519  2.73123  3.46354  2.40513  3.72494  3.29354  2.67741  2.69355  4.24690  2.90347  2.73739  3.18146  2.89801  2.37887  2.77519  2.98518  4.58477  3.61503
          0.03417  3.78932  4.51166  0.61958  0.77255  0.48576  0.95510
    284   3.06391  4.55217  4.05463  3.69650  3.10792  3.87417  4.37838  2.31041  3.46496  0.98509  3.16124  3.97973  4.32549  3.85333  3.65369  3.43872  3.36291  2.32566  4.95464  3.65801    336 - -
          2.68618  4.42225  2.77519  2.73123  3.46354  2.40513  3.72494  3.29354  2.67741  2.69355  4.24690  2.90347  2.73739  3.18146  2.89801  2.37887  2.77519  2.98518  4.58477  3.61503
          0.03417  3.78932  4.51166  0.61958  0.77255  0.48576  0.95510
    285   3.15567  4.58285  4.12371  3.82435  1.15855  3.86104  3.84603  2.69185  3.73390  2.08235  3.43591  3.92666  4.32313  3.92552  3.87415  3.42864  3.45761  2.67601  4.12356  2.50254    337 - -
          2.68618  4.42225  2.77519  2.73123  3.46354  2.40513  3.72494  3.29354  2.67741  2.69355  4.24690  2.90347  2.73739  3.18146  2.89801  2.37887  2.77519  2.98518  4.58477  3.61503
          0.03417  3.78932  4.51166  0.61958  0.77255  0.48576  0.95510
    286   2.91542  4.75602  3.39797  2.92959  4.08953  3.41644  3.77088  3.62734  2.21404  3.15864  4.16320  3.29459  3.92506  2.99729  1.11377  3.00489  3.18837  3.35545  5.20768  4.03717    338 - -
          2.68618  4.42225  2.77519  2.73123  3.46354  2.40513  3.72494  3.29354  2.67741  2.69355  4.24690  2.90347  2.73739  3.18146  2.89801  2.37887  2.77519  2.98518  4.58477  3.61503
          0.03417  3.78932  4.51166  0.61958  0.77255  0.48576  0.95510
    287   2.37208  4.21618  3.35810  3.10899  3.89905  3.05748  4.13215  3.01621  3.05028  2.88253  3.94040  3.33020  3.75552  3.44991  3.31159  2.57267  1.32135  2.72014  5.34438  4.11636    339 - -
          2.68618  4.42225  2.77519  2.73123  3.46354  2.40513  3.72494  3.29354  2.67741  2.69355  4.24690  2.90347  2.73739  3.18146  2.89801  2.37887  2.77519  2.98518  4.58477  3.61503
          0.03417  3.78932  4.51166  0.61958  0.77255  0.48576  0.95510
    288   3.06391  4.55217  4.05463  3.69650  3.10792  3.87417  4.37838  2.31041  3.46496  0.98509  3.16124  3.97973  4.32549  3.85333  3.65369  3.43872  3.36291  2.32566  4.95464  3.65801    340 - -
          2.68618  4.42225  2.77519  2.73123  3.46354  2.40513  3.72494  3.29354  2.67741  2.69355  4.24690  2.90347  2.73739  3.18146  2.89801  2.37887  2.77519  2.98518  4.58477  3.61503
          0.03417  3.78932  4.51166  0.61958  0.77255  0.48576  0.95510
    289   2.65805  4.64807  2.66939  2.54763  3.99885  3.13088  3.86019  3.69345  2.75811  3.35057  4.30808  1.31450  3.77975  3.13471  3.10827  2.72966  3.03834  3.32411  5.31473  3.95463    341 - -
          2.68618  4.42225  2.77519  2.73123  3.46354  2.40513  3.72494  3.29354  2.67741  2.69355  4.24690  2.90347  2.73739  3.18146  2.89801  2.37887  2.77519  2.98518  4.58477  3.61503
          0.03417  3.78932  4.51166  0.61958  0.77255  0.48576  0.95510
    290   2.91083  4.73939  3.05104  2.80480  3.23133  3.38140  1.33088  3.60054  2.65040  3.10416  4.14238  3.21663  3.93053  3.17060  2.92001  2.98293  3.21229  3.33748  4.69717  3.18500    342 - -
          2.68618  4.42225  2.77519  2.73123  3.46354  2.40513  3.72494  3.29354  2.67741  2.69355  4.24690  2.90347  2.73739  3.18146  2.89801  2.37887  2.77519  2.98518  4.58477  3.61503
          0.03417  3.78932  4.51166  0.61958  0.77255  0.48576  0.95510
    291   2.81928  4.79807  2.85284  2.60886  3.95480  3.31346  3.76554  3.57506  2.43614  3.08549  4.11826  3.06688  3.86736  1.39004  2.72092  2.87175  3.11753  3.31072  5.24297  3.93190    343 - -
          2.68618  4.42225  2.77519  2.73123  3.46354  2.40513  3.72494  3.29354  2.67741  2.69355  4.24690  2.90347  2.73739  3.18146  2.89801  2.37887  2.77519  2.98518  4.58477  3.61503
          0.03417  3.78932  4.51166  0.61958  0.77255  0.48576  0.95510
    292   3.13119  4.65387  3.71711  3.43294  2.30371  3.73450  3.58644  3.15237  3.29284  2.62729  3.83676  3.62399  4.21136  3.61891  3.49277  3.27547  3.41809  3.01931  3.94357  1.11630    344 - -
          2.68618  4.42225  2.77519  2.73123  3.46354  2.40513  3.72494  3.29354  2.67741  2.69355  4.24690  2.90347  2.73739  3.18146  2.89801  2.37887  2.77519  2.98518  4.58477  3.61503
          0.03417  3.78932  4.51166  0.61958  0.77255  0.48576  0.95510
    293   2.90381  5.01269  1.04520  2.29118  4.37952  3.15081  3.86365  3.94955  2.93302  3.57389  4.55243  2.84236  3.79804  3.10436  3.43598  2.87727  3.24146  3.59844  5.56416  4.26913    345 - -
          2.68618  4.42225  2.77519  2.73123  3.46354  2.40513  3.72494  3.29354  2.67741  2.69355  4.24690  2.90347  2.73739  3.18146  2.89801  2.37887  2.77519  2.98518  4.58477  3.61503
          0.03417  3.78932  4.51166  0.61958  0.77255  0.48576  0.95510
    294   3.13119  4.65387  3.71711  3.43294  2.30371  3.73450  3.58644  3.15237  3.29284  2.62729  3.83676  3.62399  4.21136  3.61891  3.49277  3.27547  3.41809  3.01931  3.94357  1.11630    346 - -
          2.68618  4.42225  2.77519  2.73123  3.46354  2.40513  3.72494  3.29354  2.67741  2.69355  4.24690  2.90347  2.73739  3.18146  2.89801  2.37887  2.77519  2.98518  4.58477  3.61503
          0.03417  3.78932  4.51166  0.61958  0.77255  0.48576  0.95510
    295   2.37208  4.21618  3.35810  3.10899  3.89905  3.05748  4.13215  3.01621  3.05028  2.88253  3.94040  3.33020  3.75552  3.44991  3.31159  2.57267  1.32135  2.72014  5.34438  4.11636    347 - -
          2.68618  4.42225  2.77519  2.73123  3.46354  2.40513  3.72494  3.29354  2.67741  2.69355  4.24690  2.90347  2.73739  3.18146  2.89801  2.37887  2.77519  2.98518  4.58477  3.61503
          0.03417  3.78932  4.51166  0.61958  0.77255  0.48576  0.95510
    296   3.15567  4.58285  4.12371  3.82435  1.15855  3.86104  3.84603  2.69185  3.73390  2.08235  3.43591  3.92666  4.32313  3.92552  3.87415  3.42864  3.45761  2.67601  4.12356  2.50254    348 - -
          2.68618  4.42225  2.77519  2.73123  3.46354  2.40513  3.72494  3.29354  2.67741  2.69355  4.24690  2.90347  2.73739  3.18146  2.89801  2.37887  2.77519  2.98518  4.58477  3.61503
          0.03417  3.78932  4.51166  0.61958  0.77255  0.48576  0.95510
    297   2.90381  5.01269  1.04520  2.29118  4.37952  3.15081  3.86365  3.94955  2.93302  3.57389  4.55243  2.84236  3.79804  3.10436  3.43598  2.87727  3.24146  3.59844  5.56416  4.26913    349 - -
          2.68618  4.42225  2.77519  2.73123  3.46354  2.40513  3.72494  3.29354  2.67741  2.69355  4.24690  2.90347  2.73739  3.18146  2.89801  2.37887  2.77519  2.98518  4.58477  3.61503
          0.03417  3.78932  4.51166  0.61958  0.77255  0.48576  0.95510
    298   3.20439  4.60753  3.96839  3.65549  2.59097  3.64053  3.80525  3.22639  3.38020  2.63471  3.86386  3.82181  4.15193  3.77239  3.52255  3.40873  3.50110  3.11444  1.07134  2.59780    350 - -
          2.68618  4.42225  2.77519  2.73123  3.46354  2.40513  3.72494  3.29354  2.67741  2.69355  4.24690  2.90347  2.73739  3.18146  2.89801  2.37887  2.77519  2.98518  4.58477  3.61503
          0.03417  3.78932  4.51166  0.61958  0.77255  0.48576  0.95510
    299   2.37208  4.21618  3.35810  3.10899  3.89905  3.05748  4.13215  3.01621  3.05028  2.88253  3.94040  3.33020  3.75552  3.44991  3.31159  2.57267  1.32135  2.72014  5.34438  4.11636    351 - -
          2.68618  4.42225  2.77519  2.73123  3.46354  2.40513  3.72494  3.29354  2.67741  2.69355  4.24690  2.90347  2.73739  3.18146  2.89801  2.37887  2.77519  2.98518  4.58477  3.61503
          0.03417  3.78932  4.51166  0.61958  0.77255  0.48576  0.95510
    300   2.90666  4.46958  3.96105  3.55015  3.17612  3.77191  4.30466  2.34362  3.32200  1.78527  1.54744  3.83733  4.23379  3.71049  3.53671  3.24618  3.21125  2.33955  5.00467  3.75794    352 - -
          2.68618  4.42225  2.77519  2.73123  3.46354  2.40513  3.72494  3.29354  2.67741  2.69355  4.24690  2.90347  2.73739  3.18146  2.89801  2.37887  2.77519  2.98518  4.58477  3.61503
          0.03417  3.78932  4.51166  0.61958  0.77255  0.48576  0.95510
    301   3.06391  4.55217  4.05463  3.69650  3.10792  3.87417  4.37838  2.31041  3.46496  0.98509  3.16124  3.97973  4.32549  3.85333  3.65369  3.43872  3.36291  2.32566  4.95464  3.65801    353 - -
          2.68618  4.42225  2.77519  2.73123  3.46354  2.40513  3.72494  3.29354  2.67741  2.69355  4.24690  2.90347  2.73739  3.18146  2.89801  2.37887  2.77519  2.98518  4.58477  3.61503
          0.03417  3.78932  4.51166  0.61958  0.77255  0.48576  0.95510
    302   2.89910  4.85494  3.06935  2.70941  4.22227  3.39512  3.71896  3.64684  1.15855  3.23136  4.19950  3.13676  3.90319  2.91683  2.42427  2.94787  3.15977  3.36009  5.31298  4.11455    354 - -
          2.68618  4.42225  2.77519  2.73123  3.46354  2.40513  3.72494  3.29354  2.67741  2.69355  4.24690  2.90347  2.73739  3.18146  2.89801  2.37887  2.77519  2.98518  4.58477  3.61503
          0.03417  3.78932  4.51166  0.61958  0.77255  0.48576  0.95510
    303   2.81928  4.79807  2.85284  2.60886  3.95480  3.31346  3.76554  3.57506  2.43614  3.08549  4.11826  3.06688  3.86736  1.39004  2.72092  2.87175  3.11753  3.31072  5.24297  3.93190    355 - -
          2.68618  4.42225  2.77519  2.73123  3.46354  2.40513  3.72494  3.29354  2.67741  2.69355  4.24690  2.90347  2.73739  3.18146  2.89801  2.37887  2.77519  2.98518  4.58477  3.61503
          0.03417  3.78932  4.51166  0.61958  0.77255  0.48576  0.95510
    304   2.89910  4.85494  3.06935  2.70941  4.22227  3.39512  3.71896  3.64684  1.15855  3.23136  4.19950  3.13676  3.90319  2.91683  2.42427  2.94787  3.15977  3.36009  5.31298  4.11455    356 - -
          2.68618  4.42225  2.77519  2.73123  3.46354  2.40513  3.72494  3.29354  2.67741  2.69355  4.24690  2.90347  2.73739  3.18146  2.89801  2.37887  2.77519  2.98518  4.58477  3.61503
          0.03417  3.78932  4.51166  0.61958  0.77255  0.48576  0.95510
    305   1.14082  4.15458  3.38114  3.17118  3.97221  2.98078  4.20264  3.08564  3.18531  2.97071  4.01382  3.34088  3.71237  3.53476  3.44018  2.50665  2.77835  2.75467  5.40785  4.19929    357 - -
          2.68618  4.42225  2.77519  2.73123  3.46354  2.40513  3.72494  3.29354  2.67741  2.69355  4.24690  2.90347  2.73739  3.18146  2.89801  2.37887  2.77519  2.98518  4.58477  3.61503
          0.03417  3.78932  4.51166  0.61958  0.77255  0.48576  0.95510
    306   1.14082  4.15458  3.38114  3.17118  3.97221  2.98078  4.20264  3.08564  3.18531  2.97071  4.01382  3.34088  3.71237  3.53476  3.44018  2.50665  2.77835  2.75467  5.40785  4.19929    358 - -
          2.68618  4.42225  2.77519  2.73123  3.46354  2.40513  3.72494  3.29354  2.67741  2.69355  4.24690  2.90347  2.73739  3.18146  2.89801  2.37887  2.77519  2.98518  4.58477  3.61503
          0.03417  3.78932  4.51166  0.61958  0.77255  0.48576  0.95510
    307   2.81928  4.79807  2.85284  2.60886  3.95480  3.31346  3.76554  3.57506  2.43614  3.08549  4.11826  3.06688  3.86736  1.39004  2.72092  2.87175  3.11753  3.31072  5.24297  3.93190    359 - -
          2.68618  4.42225  2.77519  2.73123  3.46354  2.40513  3.72494  3.29354  2.67741  2.69355  4.24690  2.90347  2.73739  3.18146  2.89801  2.37887  2.77519  2.98518  4.58477  3.61503
          0.03417  3.78932  4.51166  0.61958  0.77255  0.48576  0.95510
    308   2.81928  4.79807  2.85284  2.60886  3.95480  3.31346  3.76554  3.57506  2.43614  3.08549  4.11826  3.06688  3.86736  1.39004  2.72092  2.87175  3.11753  3.31072  5.24297  3.93190    360 - -
          2.68618  4.42225  2.77519  2.73123  3.46354  2.40513  3.72494  3.29354  2.67741  2.69355  4.24690  2.90347  2.73739  3.18146  2.89801  2.37887  2.77519  2.98518  4.58477  3.61503
          0.03417  3.78932  4.51166  0.61958  0.77255  0.48576  0.95510
    309   1.14082  4.15458  3.38114  3.17118  3.97221  2.98078  4.20264  3.08564  3.18531  2.97071  4.01382  3.34088  3.71237  3.53476  3.44018  2.50665  2.77835  2.75467  5.40785  4.19929    361 - -
          2.68618  4.42225  2.77519  2.73123  3.46354  2.40513  3.72494  3.29354  2.67741  2.69355  4.24690  2.90347  2.73739  3.18146  2.89801  2.37887  2.77519  2.98518  4.58477  3.61503
          0.03417  3.78932  4.51166  0.61958  0.77255  0.48576  0.95510
    310   1.14082  4.15458  3.38114  3.17118  3.97221  2.98078  4.20264  3.08564  3.18531  2.97071  4.01382  3.34088  3.71237  3.53476  3.44018  2.50665  2.77835  2.75467  5.40785  4.19929    362 - -
          2.68618  4.42225  2.77519  2.73123  3.46354  2.40513  3.72494  3.29354  2.67741  2.69355  4.24690  2.90347  2.73739  3.18146  2.89801  2.37887  2.77519  2.98518  4.58477  3.61503
          0.03417  3.78932  4.51166  0.61958  0.77255  0.48576  0.95510
    311   2.27802  4.19605  3.13783  2.95202  3.99441  2.92765  4.06308  3.50679  3.02002  3.23437  4.16914  3.18874  3.66007  3.37646  3.30708  1.22386  2.75234  3.06028  5.37413  4.07802    363 - -
          2.68618  4.42225  2.77519  2.73123  3.46354  2.40513  3.72494  3.29354  2.67741  2.69355  4.24690  2.90347  2.73739  3.18146  2.89801  2.37887  2.77519  2.98518  4.58477  3.61503
          0.03417  3.78932  4.51166  0.61958  0.77255  0.48576  0.95510
    312   2.27802  4.19605  3.13783  2.95202  3.99441  2.92765  4.06308  3.50679  3.02002  3.23437  4.16914  3.18874  3.66007  3.37646  3.30708  1.22386  2.75234  3.06028  5.37413  4.07802    364 - -
          2.68618  4.42225  2.77519  2.73123  3.46354  2.40513  3.72494  3.29354  2.67741  2.69355  4.24690  2.90347  2.73739  3.18146  2.89801  2.37887  2.77519  2.98518  4.58477  3.61503
          0.03417  3.78932  4.51166  0.61958  0.77255  0.48576  0.95510
    313   2.27802  4.19605  3.13783  2.95202  3.99441  2.92765  4.06308  3.50679  3.02002  3.23437  4.16914  3.18874  3.66007  3.37646  3.30708  1.22386  2.75234  3.06028  5.37413  4.07802    365 - -
          2.68618  4.42225  2.77519  2.73123  3.46354  2.40513  3.72494  3.29354  2.67741  2.69355  4.24690  2.90347  2.73739  3.18146  2.89801  2.37887  2.77519  2.98518  4.58477  3.61503
          0.03417  3.78932  4.51166  0.61958  0.77255  0.48576  0.95510
    314   2.56790  4.34895  3.22435  3.11453  4.25342  0.86987  4.23780  3.83471  3.28418  3.49892  4.47580  3.38923  3.73741  3.61535  3.52730  2.73785  3.04277  3.37934  5.36845  4.35328    366 - -
          2.68618  4.42225  2.77519  2.73123  3.46354  2.40513  3.72494  3.29354  2.67741  2.69355  4.24690  2.90347  2.73739  3.18146  2.89801  2.37887  2.77519  2.98518  4.58477  3.61503
          0.03417  3.78932  4.51166  0.61958  0.77255  0.48576  0.95510
    315   2.81928  4.79807  2.85284  2.60886  3.95480  3.31346  3.76554  3.57506  2.43614  3.08549  4.11826  3.06688  3.86736  1.39004  2.72092  2.87175  3.11753  3.31072  5.24297  3.93190    367 - -
          2.68618  4.42225  2.77519  2.73123  3.46354  2.40513  3.72494  3.29354  2.67741  2.69355  4.24690  2.90347  2.73739  3.18146  2.89801  2.37887  2.77519  2.98518  4.58477  3.61503
          0.03417  3.78932  4.51166  0.61958  0.77255  0.48576  0.95510
    316   2.56790  4.34895  3.22435  3.11453  4.25342  0.86987  4.23780  3.83471  3.28418  3.49892  4.47580  3.38923  3.73741  3.61535  3.52730  2.73785  3.04277  3.37934  5.36845  4.35328    368 - -
          2.68618  4.42225  2.77519  2.73123  3.46354  2.40513  3.72494  3.29354  2.67741  2.69355  4.24690  2.90347  2.73739  3.18146  2.89801  2.37887  2.77519  2.98518  4.58477  3.61503
          0.03417  3.78932  4.51166  0.61958  0.77255  0.48576  0.95510
    317   2.81928  4.79807  2.85284  2.60886  3.95480  3.31346  3.76554  3.57506  2.43614  3.08549  4.11826  3.06688  3.86736  1.39004  2.72092  2.87175  3.11753  3.31072  5.24297  3.93190    369 - -
          2.68618  4.42225  2.77519  2.73123  3.46354  2.40513  3.72494  3.29354  2.67741  2.69355  4.24690  2.90347  2.73739  3.18146  2.89801  2.37887  2.77519  2.98518  4.58477  3.61503
          0.03417  3.78932  4.51166  0.61958  0.77255  0.48576  0.95510
    318   2.81928  4.79807  2.85284  2.60886  3.95480  3.31346  3.76554  3.57506  2.43614  3.08549  4.11826  3.06688  3.86736  1.39004  2.72092  2.87175  3.11753  3.31072  5.24297  3.93190    370 - -
          2.68618  4.42225  2.77519  2.73123  3.46354  2.40513  3.72494  3.29354  2.67741  2.69355  4.24690  2.90347  2.73739  3.18146  2.89801  2.37887  2.77519  2.98518  4.58477  3.61503
          0.03417  3.78932  4.51166  0.61958  0.77255  0.48576  0.95510
    319   1.14082  4.15458  3.38114  3.17118  3.97221  2.98078  4.20264  3.08564  3.18531  2.97071  4.01382  3.34088  3.71237  3.53476  3.44018  2.50665  2.77835  2.75467  5.40785  4.19929    371 - -
          2.68618  4.42225  2.77519  2.73123  3.46354  2.40513  3.72494  3.29354  2.67741  2.69355  4.24690  2.90347  2.73739  3.18146  2.89801  2.37887  2.77519  2.98518  4.58477  3.61503
          0.03417  3.78932  4.51166  0.61958  0.77255  0.48576  0.95510
    320   2.81928  4.79807  2.85284  2.60886  3.95480  3.31346  3.76554  3.57506  2.43614  3.08549  4.11826  3.06688  3.86736  1.39004  2.72092  2.87175  3.11753  3.31072  5.24297  3.93190    372 - -
          2.68618  4.42225  2.77519  2.73123  3.46354  2.40513  3.72494  3.29354  2.67741  2.69355  4.24690  2.90347  2.73739  3.18146  2.89801  2.37887  2.77519  2.98518  4.58477  3.61503
          0.03417  3.78932  4.51166  0.61958  0.77255  0.48576  0.95510
    321   2.37208  4.21618  3.35810  3.10899  3.89905  3.05748  4.13215  3.01621  3.05028  2.88253  3.94040  3.33020  3.75552  3.44991  3.31159  2.57267  1.32135  2.72014  5.34438  4.11636    373 - -
          2.68618  4.42225  2.77519  2.73123  3.46354  2.40513  3.72494  3.29354  2.67741  2.69355  4.24690  2.90347  2.73739  3.18146  2.89801  2.37887  2.77519  2.98518  4.58477  3.61503
          0.03417  3.78932  4.51166  0.61958  0.77255  0.48576  0.95510
    322   2.64852  4.41718  3.24715  3.07604  4.07421  3.10951  4.15863  3.60021  3.12656  3.23538  4.28331  3.39000  0.99790  3.51801  3.37968  2.81395  3.08409  3.25490  5.28166  4.19452    374 - -
          2.68618  4.42225  2.77519  2.73123  3.46354  2.40513  3.72494  3.29354  2.67741  2.69355  4.24690  2.90347  2.73739  3.18146  2.89801  2.37887  2.77519  2.98518  4.58477  3.61503
          0.03417  3.78932  4.51166  0.61958  0.77255  0.48576  0.95510
    323   2.37208  4.21618  3.35810  3.10899  3.89905  3.05748  4.13215  3.01621  3.05028  2.88253  3.94040  3.33020  3.75552  3.44991  3.31159  2.57267  1.32135  2.72014  5.34438  4.11636    375 - -
          2.68618  4.42225  2.77519  2.73123  3.46354  2.40513  3.72494  3.29354  2.67741  2.69355  4.24690  2.90347  2.73739  3.18146  2.89801  2.37887  2.77519  2.98518  4.58477  3.61503
          0.06638  3.78932  3.17940  0.61958  0.77255  0.48576  0.95510
    324   2.53416  4.31623  3.18394  3.07121  4.20679  0.92968  4.19480  3.78187  3.23630  3.44983  4.42789  3.34929  3.70369  3.57033  3.48130  2.70354  3.00670  3.33281  5.32852  4.30619    376 - -
          2.68618  4.42225  2.77519  2.73123  3.46354  2.40513  3.72494  3.29354  2.67741  2.69355  4.24690  2.90347  2.73739  3.18146  2.89801  2.37887  2.77519  2.98518  4.58477  3.61503
          0.03527  3.75821  4.48055  0.61958  0.77255  0.51118  0.91576
    325   2.66780  4.53625  3.23712  2.73123  2.81682  3.49748  3.67917  2.93017  1.94257  2.50031  3.58350  3.16125  3.90940  2.97223  2.80433  2.80168  2.90858  2.73400  4.85757  3.45967    377 - -
          2.68618  4.42225  2.77519  2.73123  3.46354  2.40513  3.72494  3.29354  2.67741  2.69355  4.24690  2.90347  2.73739  3.18146  2.89801  2.37887  2.77519  2.98518  4.58477  3.61503
          0.12614  3.75821  2.35195  0.61958  0.77255  0.51118  0.91576
    326   2.73176  4.79579  2.71944  2.44980  4.01428  3.28277  3.62298  3.51864  2.16305  3.07483  4.02876  2.92216  3.80432  1.89628  2.52046  2.76497  3.00128  3.23133  5.25761  3.93916    378 - -
          2.68618  4.42225  2.77519  2.73123  3.46354  2.40513  3.72494  3.29354  2.67741  2.69355  4.24690  2.90347  2.73739  3.18146  2.89801  2.37887  2.77519  2.98518  4.58477  3.61503
          0.03856  3.67062  4.39297  0.61958  0.77255  0.57564  0.82632
    327   2.36394  4.28436  2.77175  2.69062  3.89063  3.03961  3.88302  3.07890  2.79251  2.93275  3.89451  3.05563  3.68926  3.14631  3.13405  2.51647  1.79377  2.76312  5.28925  4.00799    379 - -
          2.68618  4.42225  2.77519  2.73123  3.46354  2.40513  3.72494  3.29354  2.67741  2.69355  4.24690  2.90347  2.73739  3.18146  2.89801  2.37887  2.77519  2.98518  4.58477  3.61503
          0.03856  3.67062  4.39297  0.61958  0.77255  0.57564  0.82632
    328   2.76261  5.03413  1.48100  2.02345  4.34994  3.08813  3.68715  3.81461  2.69357  3.44800  4.36542  2.65910  3.71389  2.88877  3.21430  2.71393  3.07371  3.46043  5.59073  4.19203    380 - -
          2.68618  4.42225  2.77519  2.73123  3.46354  2.40513  3.72494  3.29354  2.67741  2.69355  4.24690  2.90347  2.73739  3.18146  2.89801  2.37887  2.77519  2.98518  4.58477  3.61503
          0.03856  3.67062  4.39297  0.61958  0.77255  0.57564  0.82632
    329   2.79780  4.72881  2.96070  2.63705  4.06795  3.29635  3.67636  3.48725  1.36105  3.10403  4.08923  3.06603  3.82166  2.88927  2.43928  2.86066  3.07355  3.21061  5.21695  4.00404    381 - -
          2.68618  4.42225  2.77519  2.73123  3.46354  2.40513  3.72494  3.29354  2.67741  2.69355  4.24690  2.90347  2.73739  3.18146  2.89801  2.37887  2.77519  2.98518  4.58477  3.61503
          0.03856  3.67062  4.39297  0.61958  0.77255  0.57564  0.82632
    330   2.37935  4.20820  3.32698  3.00903  3.66401  3.12938  4.00589  2.71198  2.88293  2.47963  3.69085  3.27621  3.77361  3.31082  3.15789  2.58869  1.80628  2.47787  5.19696  3.91132    382 - -
          2.68618  4.42225  2.77519  2.73123  3.46354  2.40513  3.72494  3.29354  2.67741  2.69355  4.24690  2.90347  2.73739  3.18146  2.89801  2.37887  2.77519  2.98518  4.58477  3.61503
          0.03856  3.67062  4.39297  0.61958  0.77255  0.57564  0.82632
    331   2.72155  4.81071  2.56365  2.40855  4.14474  3.25904  3.62546  3.55757  1.60721  3.18075  4.08601  2.89517  3.78229  2.81368  2.56696  2.74598  2.99045  3.24391  5.32049  4.03258    383 - -
          2.68618  4.42225  2.77519  2.73123  3.46354  2.40513  3.72494  3.29354  2.67741  2.69355  4.24690  2.90347  2.73739  3.18146  2.89801  2.37887  2.77519  2.98518  4.58477  3.61503
          0.03856  3.67062  4.39297  0.61958  0.77255  0.57564  0.82632
    332   2.20188  4.14184  3.00352  2.79576  3.97688  2.87033  3.94168  3.43476  2.86519  3.14707  4.04840  3.06589  3.28461  3.22356  3.17238  1.55980  2.66098  2.98667  5.34293  4.05838    384 - -
          2.68618  4.42225  2.77519  2.73123  3.46354  2.40513  3.72494  3.29354  2.67741  2.69355  4.24690  2.90347  2.73739  3.18146  2.89801  2.37887  2.77519  2.98518  4.58477  3.61503
          0.03856  3.67062  4.39297  0.61958  0.77255  0.57564  0.82632
    333   2.62603  4.58053  2.90008  2.55829  3.27408  3.33718  3.60566  3.18404  2.51860  2.73293  3.78159  2.24004  3.82554  2.93715  2.86895  2.71278  2.90012  2.92421  4.76353  2.93900    385 - -
          2.68618  4.42225  2.77519  2.73123  3.46354  2.40513  3.72494  3.29354  2.67741  2.69355  4.24690  2.90347  2.73739  3.18146  2.89801  2.37887  2.77519  2.98518  4.58477  3.61503
          0.03856  3.67062  4.39297  0.61958  0.77255  0.57564  0.82632
    334   2.48819  4.24767  3.42750  2.99674  3.39294  3.33359  3.90697  2.61559  2.83738  2.32942  2.37098  3.31536  3.86726  3.24362  3.12329  2.42746  2.81799  2.43532  4.96148  3.66616    386 - -
          2.68618  4.42225  2.77519  2.73123  3.46354  2.40513  3.72494  3.29354  2.67741  2.69355  4.24690  2.90347  2.73739  3.18146  2.89801  2.37887  2.77519  2.98518  4.58477  3.61503
          0.05777  3.67062  3.48435  0.61958  0.77255  0.57564  0.82632
    335   2.76873  4.88245  2.68192  2.22079  4.21514  3.30487  3.58388  3.57884  1.68035  3.17706  4.07900  2.88499  3.80319  2.75842  2.42904  2.77879  3.01232  3.27491  5.34234  4.07049    387 - -
          2.68618  4.42225  2.77519  2.73123  3.46354  2.40513  3.72494  3.29354  2.67741  2.69355  4.24690  2.90347  2.73739  3.18146  2.89801  2.37887  2.77519  2.98518  4.58477  3.61503
          0.03929  3.65214  4.37449  0.61958  0.77255  0.58805  0.81060
    336   2.48432  4.50225  2.21157  2.38785  4.15295  1.83917  3.79680  3.63394  2.78241  3.29578  4.18802  2.85444  3.64167  3.03784  3.20526  2.55951  2.87184  3.22603  5.39813  4.12960    388 - -
          2.68622  4.42123  2.77522  2.73127  3.46366  2.40526  3.72493  3.29359  2.67731  2.69330  4.24674  2.90347  2.73750  3.18153  2.89784  2.37900  2.77530  2.98518  4.58401  3.61503
          0.09391  2.41204        *  2.26524  0.10960  0.00000        *
//
