# Supplementary material for: Potential Conservation of Circadian Clock Proteins in the phylum Nematoda as Revealed by Bioinformatic Searches
Source: PLoS One. 2014 Nov 14;9(11):e112871. doi: 10.1371/journal.pone.0112871 (PMC4232591; doi:10.1371/journal.pone.0112871)
Supplement: File S1 — HMM profiles used in this work and HMMsearch results. (ZIP) [file pone.0112871.s007.zip › HMMs-CE/Mamiferos/Cry2-aln.fasta.hmm]

HMMER3/b [3.0 | March 2010]
NAME  Cry2-aln
LENG  593
ALPH  amino
RF    no
CS    no
MAP   yes
DATE  Wed Aug 22 12:28:36 2012
NSEQ  23
EFFN  0.423950
CKSUM 928291259
STATS LOCAL MSV      -11.9533  0.69728
STATS LOCAL VITERBI  -12.9759  0.69728
STATS LOCAL FORWARD   -6.3349  0.69728
HMM          A        C        D        E        F        G        H        I        K        L        M        N        P        Q        R        S        T        V        W        Y   
            m->m     m->i     m->d     i->m     i->i     d->m     d->d
  COMPO   2.46598  4.03858  2.99290  2.73046  3.25385  2.81968  3.78831  2.89350  2.76376  2.43072  3.72638  3.16333  3.12996  3.18592  2.82187  2.62450  2.91108  2.67198  4.17136  3.42742
          2.68570  4.42243  2.77534  2.73141  3.46372  2.40485  3.72491  3.29372  2.67759  2.69370  4.24618  2.90365  2.73754  3.18164  2.89795  2.37898  2.77529  2.98470  4.58424  3.61502
          0.34701  2.08981  1.77494  2.00297  0.14495  0.00000        *
      1   2.43639  4.32467  3.34526  2.79992  3.44554  3.44749  3.88618  2.51043  2.75797  2.25873  2.49960  3.29119  3.92012  3.17908  3.06007  2.80506  2.86500  2.35354  5.01957  3.77024     22 - -
          2.68618  4.42225  2.77519  2.73123  3.46354  2.40513  3.72494  3.29354  2.67741  2.69355  4.24690  2.90347  2.73739  3.18146  2.89801  2.37887  2.77519  2.98518  4.58477  3.61503
          0.03977  3.64026  4.36261  0.61958  0.77255  0.55536  0.85300
      2   1.86385  4.22696  3.49880  3.07066  3.52504  3.30343  4.01942  2.50977  2.94527  2.33274  2.87191  3.36563  3.87185  3.32626  3.24057  2.69740  2.81446  2.32743  5.12313  3.87332     23 - -
          2.68618  4.42225  2.77519  2.73123  3.46354  2.40513  3.72494  3.29354  2.67741  2.69355  4.24690  2.90347  2.73739  3.18146  2.89801  2.37887  2.77519  2.98518  4.58477  3.61503
          0.03780  3.69017  4.41252  0.61958  0.77255  0.58070  0.81986
      3   1.67103  3.73618  3.61482  3.16356  3.64580  3.12243  4.06268  2.59959  3.03146  2.54974  3.34152  3.35867  3.76101  3.38336  3.31526  2.52939  2.69626  2.35289  5.18170  3.94554     24 - -
          2.68618  4.42225  2.77519  2.73123  3.46354  2.40513  3.72494  3.29354  2.67741  2.69355  4.24690  2.90347  2.73739  3.18146  2.89801  2.37887  2.77519  2.98518  4.58477  3.61503
          0.03780  3.69017  4.41252  0.61958  0.77255  0.52563  0.89448
      4   1.99845  4.27215  3.29776  2.82068  3.66155  3.27745  3.83199  2.78350  2.63430  2.62708  3.18057  3.18778  3.80051  3.09750  3.04531  2.62003  2.45650  2.53441  5.10012  3.85661     25 - -
          2.68618  4.42225  2.77519  2.73123  3.46354  2.40513  3.72494  3.29354  2.67741  2.69355  4.24690  2.90347  2.73739  3.18146  2.89801  2.37887  2.77519  2.98518  4.58477  3.61503
          0.03611  3.73492  4.45727  0.61958  0.77255  0.51531  0.90961
      5   2.24609  4.21010  3.60648  3.07551  3.47359  3.48430  3.98155  2.31552  2.98687  2.35574  3.18562  3.41317  3.66940  3.31270  3.30667  2.80215  2.73915  1.86716  5.02139  3.79825     26 - -
          2.68618  4.42225  2.77519  2.73123  3.46354  2.40513  3.72494  3.29354  2.67741  2.69355  4.24690  2.90347  2.73739  3.18146  2.89801  2.37887  2.77519  2.98518  4.58477  3.61503
          0.03518  3.76069  4.48304  0.61958  0.77255  0.52881  0.88991
      6   1.84109  4.25895  3.18169  2.74889  3.87660  2.89912  3.81451  3.22663  2.66298  2.93125  3.79270  3.09465  3.69312  3.05302  2.71377  2.34011  2.69045  2.70990  5.22507  3.97447     27 - -
          2.68618  4.42225  2.77519  2.73123  3.46354  2.40513  3.72494  3.29354  2.67741  2.69355  4.24690  2.90347  2.73739  3.18146  2.89801  2.37887  2.77519  2.98518  4.58477  3.61503
          0.03518  3.76069  4.48304  0.61958  0.77255  0.52881  0.88991
      7   2.01976  4.15200  3.32526  2.90490  3.80775  3.07185  3.92459  2.99117  2.86219  2.84354  3.73758  3.00821  3.69896  3.20113  3.19470  2.39391  2.14197  2.35866  5.21562  3.98035     28 - -
          2.68618  4.42225  2.77519  2.73123  3.46354  2.40513  3.72494  3.29354  2.67741  2.69355  4.24690  2.90347  2.73739  3.18146  2.89801  2.37887  2.77519  2.98518  4.58477  3.61503
          0.03518  3.76069  4.48304  0.61958  0.77255  0.52881  0.88991
      8   1.77315  4.21329  3.23369  2.83817  3.80856  2.90421  3.88854  2.99555  2.66701  2.83287  3.73934  3.15962  3.72352  3.15505  3.12125  2.50839  2.70617  2.38556  5.21172  3.96745     29 - -
          2.68618  4.42225  2.77519  2.73123  3.46354  2.40513  3.72494  3.29354  2.67741  2.69355  4.24690  2.90347  2.73739  3.18146  2.89801  2.37887  2.77519  2.98518  4.58477  3.61503
          0.03518  3.76069  4.48304  0.61958  0.77255  0.52881  0.88991
      9   1.61873  4.08354  3.34336  2.97715  3.94799  2.82874  4.00522  3.17801  2.95738  2.98925  3.87075  3.19144  3.38679  3.28227  3.27404  2.36729  2.27460  2.66794  5.33899  4.11900     30 - -
          2.68618  4.42225  2.77519  2.73123  3.46354  2.40513  3.72494  3.29354  2.67741  2.69355  4.24690  2.90347  2.73739  3.18146  2.89801  2.37887  2.77519  2.98518  4.58477  3.61503
          0.03518  3.76069  4.48304  0.61958  0.77255  0.52881  0.88991
     10   1.53298  4.05460  3.34188  3.00805  3.99503  2.66202  4.03927  3.25515  3.00733  3.05741  3.92639  3.19289  3.60861  3.32257  3.31488  2.21558  2.49355  2.67310  5.37955  4.16266     31 - -
          2.68618  4.42225  2.77519  2.73123  3.46354  2.40513  3.72494  3.29354  2.67741  2.69355  4.24690  2.90347  2.73739  3.18146  2.89801  2.37887  2.77519  2.98518  4.58477  3.61503
          0.03518  3.76069  4.48304  0.61958  0.77255  0.52881  0.88991
     11   2.05974  4.24691  3.17800  2.82063  3.66165  3.26988  3.84696  2.63797  2.78956  2.66458  3.58452  3.18980  3.79432  3.11888  3.15364  2.54622  2.45749  2.30680  5.09798  3.84950     32 - -
          2.68618  4.42225  2.77519  2.73123  3.46354  2.40513  3.72494  3.29354  2.67741  2.69355  4.24690  2.90347  2.73739  3.18146  2.89801  2.37887  2.77519  2.98518  4.58477  3.61503
          0.03518  3.76069  4.48304  0.61958  0.77255  0.52881  0.88991
     12   1.84858  4.18515  3.25476  2.82120  3.84790  2.87220  3.86496  3.17737  2.77019  2.90595  3.76922  3.13092  3.67539  3.12154  2.95102  2.25474  2.54760  2.58295  5.21867  3.97958     33 - -
          2.68618  4.42225  2.77519  2.73123  3.46354  2.40513  3.72494  3.29354  2.67741  2.69355  4.24690  2.90347  2.73739  3.18146  2.89801  2.37887  2.77519  2.98518  4.58477  3.61503
          0.03518  3.76069  4.48304  0.61958  0.77255  0.49463  0.94109
     13   2.49529  4.65601  2.79041  2.35144  4.00506  3.10201  3.64392  3.40179  2.43563  2.95023  3.87300  2.90751  2.61549  2.59236  2.83986  2.61208  2.75311  3.07755  5.28294  3.97380     34 - -
          2.68618  4.42225  2.77519  2.73123  3.46354  2.40513  3.72494  3.29354  2.67741  2.69355  4.24690  2.90347  2.73739  3.18146  2.89801  2.37887  2.77519  2.98518  4.58477  3.61503
          0.03426  3.78655  4.50890  0.61958  0.77255  0.50811  0.92038
     14   1.90874  3.89316  3.30430  2.78327  3.65473  3.10891  3.59432  3.00671  2.69575  2.71731  3.59154  3.14880  3.75386  3.05140  2.90481  2.55441  2.58800  2.60016  5.04911  3.80438     35 - -
          2.68618  4.42225  2.77519  2.73123  3.46354  2.40513  3.72494  3.29354  2.67741  2.69355  4.24690  2.90347  2.73739  3.18146  2.89801  2.37887  2.77519  2.98518  4.58477  3.61503
          0.03426  3.78655  4.50890  0.61958  0.77255  0.50811  0.92038
     15   2.53625  4.54739  2.99496  2.55299  3.87567  3.29958  3.66886  3.13145  2.41527  2.91956  3.79262  3.00429  2.39310  2.73206  2.65565  2.56612  2.81626  2.97853  5.18647  3.89521     36 - -
          2.68618  4.42225  2.77519  2.73123  3.46354  2.40513  3.72494  3.29354  2.67741  2.69355  4.24690  2.90347  2.73739  3.18146  2.89801  2.37887  2.77519  2.98518  4.58477  3.61503
          0.03426  3.78655  4.50890  0.61958  0.77255  0.50811  0.92038
     16   1.77907  4.23020  3.20872  2.78261  3.83774  2.91547  3.84851  3.05675  2.75511  2.89455  3.76173  3.11976  3.69935  2.97966  3.11090  2.28160  2.61751  2.74444  5.21110  3.96302     37 - -
          2.68618  4.42225  2.77519  2.73123  3.46354  2.40513  3.72494  3.29354  2.67741  2.69355  4.24690  2.90347  2.73739  3.18146  2.89801  2.37887  2.77519  2.98518  4.58477  3.61503
          0.03426  3.78655  4.50890  0.61958  0.77255  0.49009  0.94823
     17   2.31925  4.47860  3.06284  2.48507  3.73389  3.35655  3.66576  3.08929  2.51462  2.76690  3.21562  3.02335  3.01769  2.79883  2.91375  2.62612  2.61432  2.81432  5.09022  3.81263     38 - -
          2.68618  4.42225  2.77519  2.73123  3.46354  2.40513  3.72494  3.29354  2.67741  2.69355  4.24690  2.90347  2.73739  3.18146  2.89801  2.37887  2.77519  2.98518  4.58477  3.61503
          0.03381  3.79981  4.52216  0.61958  0.77255  0.49711  0.93723
     18   2.25799  4.32472  2.97669  2.67789  4.11312  1.90660  3.85526  3.53258  2.68650  3.18457  4.02879  3.03591  3.67417  3.07701  2.74957  2.24525  2.73232  3.09798  5.41258  4.14396     39 - -
          2.68618  4.42225  2.77519  2.73123  3.46354  2.40513  3.72494  3.29354  2.67741  2.69355  4.24690  2.90347  2.73739  3.18146  2.89801  2.37887  2.77519  2.98518  4.58477  3.61503
          0.03381  3.79981  4.52216  0.61958  0.77255  0.49711  0.93723
     19   2.17323  4.23687  3.34861  2.80413  3.49739  3.14405  3.76626  2.66734  2.74323  2.54583  3.34274  3.19548  3.82117  3.06862  3.10105  2.66467  2.50754  2.36267  4.90637  3.68966     40 - -
          2.68618  4.42225  2.77519  2.73123  3.46354  2.40513  3.72494  3.29354  2.67741  2.69355  4.24690  2.90347  2.73739  3.18146  2.89801  2.37887  2.77519  2.98518  4.58477  3.61503
          0.03381  3.79981  4.52216  0.61958  0.77255  0.49711  0.93723
     20   2.68624  5.02321  1.80976  2.01951  4.31531  3.22674  3.59635  3.78955  2.46615  3.34596  4.15563  2.71694  3.73728  2.64044  2.96276  2.64356  2.94077  3.42279  5.46803  4.11658     41 - -
          2.68618  4.42225  2.77519  2.73123  3.46354  2.40513  3.72494  3.29354  2.67741  2.69355  4.24690  2.90347  2.73739  3.18146  2.89801  2.37887  2.77519  2.98518  4.58477  3.61503
          0.03381  3.79981  4.52216  0.61958  0.77255  0.49711  0.93723
     21   2.44546  4.42900  2.92135  2.56574  3.94497  2.02736  3.72728  3.37006  2.44424  3.02544  3.86955  2.98983  3.72009  2.94766  2.91356  2.42678  2.77770  3.01983  5.20952  3.96652     42 - -
          2.68618  4.42225  2.77519  2.73123  3.46354  2.40513  3.72494  3.29354  2.67741  2.69355  4.24690  2.90347  2.73739  3.18146  2.89801  2.37887  2.77519  2.98518  4.58477  3.61503
          0.03381  3.79981  4.52216  0.61958  0.77255  0.49711  0.93723
     22   1.72406  4.22373  3.29303  2.82704  3.33009  3.10569  3.81283  2.92272  2.77503  2.68506  3.58942  3.17766  3.76571  3.11482  3.12014  2.58066  2.72570  2.64743  4.98372  3.73921     43 - -
          2.68618  4.42225  2.77519  2.73123  3.46354  2.40513  3.72494  3.29354  2.67741  2.69355  4.24690  2.90347  2.73739  3.18146  2.89801  2.37887  2.77519  2.98518  4.58477  3.61503
          0.05487  3.79981  3.47313  0.61958  0.77255  0.49711  0.93723
     23   2.13531  3.43096  3.53512  3.17934  3.92091  2.88361  4.10599  3.26671  3.09206  3.05918  3.95805  3.27970  3.61556  3.42705  3.36167  1.37990  2.61140  2.83779  5.33551  4.08858     44 - -
          2.68618  4.42225  2.77519  2.73123  3.46354  2.40513  3.72494  3.29354  2.67741  2.69355  4.24690  2.90347  2.73739  3.18146  2.89801  2.37887  2.77519  2.98518  4.58477  3.61503
          0.05116  3.77945  3.61052  0.61958  0.77255  0.51389  0.91172
     24   2.42712  4.42844  2.76587  2.42298  4.06124  3.05429  3.83492  3.47932  2.69948  3.17785  4.07114  2.97613  3.70318  3.07091  3.05559  1.56175  2.81939  3.09246  5.39097  4.07796     45 - -
          2.68618  4.42225  2.77519  2.73123  3.46354  2.40513  3.72494  3.29354  2.67741  2.69355  4.24690  2.90347  2.73739  3.18146  2.89801  2.37887  2.77519  2.98518  4.58477  3.61503
          0.03508  3.76338  4.48572  0.61958  0.77255  0.52670  0.89294
     25   2.49515  4.19228  3.70074  3.34675  3.55427  3.35698  4.22587  2.28172  3.23320  2.43151  3.56762  3.55555  3.96875  3.60282  3.48676  2.62559  2.88087  1.39776  5.19320  3.89797     46 - -
          2.68618  4.42225  2.77519  2.73123  3.46354  2.40513  3.72494  3.29354  2.67741  2.69355  4.24690  2.90347  2.73739  3.18146  2.89801  2.37887  2.77519  2.98518  4.58477  3.61503
          0.06171  3.76338  3.30663  0.61958  0.77255  0.52670  0.89294
     26   2.86335  4.69612  3.00896  2.76069  3.20106  3.34262  1.46287  3.54436  2.60814  3.05349  4.09020  3.17337  3.89069  3.12677  2.87933  2.93687  3.16441  3.28264  4.66724  3.15692     47 - -
          2.68618  4.42225  2.77519  2.73123  3.46354  2.40513  3.72494  3.29354  2.67741  2.69355  4.24690  2.90347  2.73739  3.18146  2.89801  2.37887  2.77519  2.98518  4.58477  3.61503
          0.03601  3.73768  4.46002  0.61958  0.77255  0.54645  0.86513
     27   3.12804  4.54813  3.89517  3.57160  2.55203  3.58716  3.75242  3.15031  3.29816  2.56635  3.79004  3.74901  4.09520  3.69357  3.44881  3.33265  3.42287  3.03703  1.20863  2.56215     48 - -
          2.68618  4.42225  2.77519  2.73123  3.46354  2.40513  3.72494  3.29354  2.67741  2.69355  4.24690  2.90347  2.73739  3.18146  2.89801  2.37887  2.77519  2.98518  4.58477  3.61503
          0.03601  3.73768  4.46002  0.61958  0.77255  0.54645  0.86513
     28   3.09354  4.53755  4.05051  3.74414  1.26236  3.80551  3.83091  2.63945  3.65554  2.04403  3.39375  3.86942  4.27125  3.86269  3.80860  3.36747  3.39674  2.61909  4.12942  2.51721     49 - -
          2.68618  4.42225  2.77519  2.73123  3.46354  2.40513  3.72494  3.29354  2.67741  2.69355  4.24690  2.90347  2.73739  3.18146  2.89801  2.37887  2.77519  2.98518  4.58477  3.61503
          0.03601  3.73768  4.46002  0.61958  0.77255  0.54645  0.86513
     29   2.86142  4.69962  3.33912  2.88638  4.01989  3.36822  3.74263  3.55668  2.20759  3.09779  4.10698  3.25381  3.88227  2.97451  1.20769  2.95523  3.13989  3.28785  5.16110  3.98187     50 - -
          2.68618  4.42225  2.77519  2.73123  3.46354  2.40513  3.72494  3.29354  2.67741  2.69355  4.24690  2.90347  2.73739  3.18146  2.89801  2.37887  2.77519  2.98518  4.58477  3.61503
          0.03601  3.73768  4.46002  0.61958  0.77255  0.54645  0.86513
     30   2.85501  4.80230  3.02174  2.67591  4.15756  3.35327  3.69814  3.57959  1.24116  3.17734  4.15155  3.10440  3.86775  2.90147  2.42648  2.90913  3.12140  3.29685  5.27241  4.06747     51 - -
          2.68618  4.42225  2.77519  2.73123  3.46354  2.40513  3.72494  3.29354  2.67741  2.69355  4.24690  2.90347  2.73739  3.18146  2.89801  2.37887  2.77519  2.98518  4.58477  3.61503
          0.03601  3.73768  4.46002  0.61958  0.77255  0.54645  0.86513
     31   2.51269  4.29504  3.15798  3.04351  4.17617  0.97161  4.16702  3.74737  3.20550  3.41780  4.39692  3.32373  3.68185  3.54152  3.45148  2.68176  2.98370  3.30257  5.30208  4.27535     52 - -
          2.68618  4.42225  2.77519  2.73123  3.46354  2.40513  3.72494  3.29354  2.67741  2.69355  4.24690  2.90347  2.73739  3.18146  2.89801  2.37887  2.77519  2.98518  4.58477  3.61503
          0.03601  3.73768  4.46002  0.61958  0.77255  0.54645  0.86513
     32   3.00790  4.51335  3.96896  3.61417  3.09332  3.80419  4.31229  2.29770  3.38298  1.06224  3.16929  3.90181  4.26690  3.78409  3.57881  3.36756  3.31072  2.29878  4.91780  3.60827     53 - -
          2.68618  4.42225  2.77519  2.73123  3.46354  2.40513  3.72494  3.29354  2.67741  2.69355  4.24690  2.90347  2.73739  3.18146  2.89801  2.37887  2.77519  2.98518  4.58477  3.61503
          0.03601  3.73768  4.46002  0.61958  0.77255  0.51901  0.90414
     33   2.88348  4.72301  3.36317  2.90368  4.04875  3.38815  3.75377  3.58581  2.20942  3.12286  4.12993  3.27020  3.89979  2.98322  1.16804  2.97540  3.15956  3.31567  5.18034  4.00465     54 - -
          2.68618  4.42225  2.77519  2.73123  3.46354  2.40513  3.72494  3.29354  2.67741  2.69355  4.24690  2.90347  2.73739  3.18146  2.89801  2.37887  2.77519  2.98518  4.58477  3.61503
          0.03524  3.75890  4.48124  0.61958  0.77255  0.47635  0.97033
     34   3.07534  4.56020  4.07182  3.71323  3.11113  3.88806  4.39181  2.31354  3.48161  0.97032  3.16024  3.99551  4.33722  3.86743  3.66881  3.45313  3.37365  2.33163  4.96216  3.66811     55 - -
          2.68618  4.42225  2.77519  2.73123  3.46354  2.40513  3.72494  3.29354  2.67741  2.69355  4.24690  2.90347  2.73739  3.18146  2.89801  2.37887  2.77519  2.98518  4.58477  3.61503
          0.03381  3.79981  4.52216  0.61958  0.77255  0.49711  0.93723
     35   2.69985  4.71775  2.88143  2.55483  3.71497  3.07397  1.90773  3.52663  2.38304  3.10534  4.00255  3.01019  3.83930  2.90900  2.60023  2.75813  2.97748  3.21322  5.06553  3.65430     56 - -
          2.68618  4.42225  2.77519  2.73123  3.46354  2.40513  3.72494  3.29354  2.67741  2.69355  4.24690  2.90347  2.73739  3.18146  2.89801  2.37887  2.77519  2.98518  4.58477  3.61503
          0.03381  3.79981  4.52216  0.61958  0.77255  0.49711  0.93723
     36   2.82467  5.26211  1.41982  1.98917  4.48726  3.15705  3.44296  4.03935  2.66526  3.57925  4.44536  2.64524  3.76487  2.85808  3.21317  2.73966  3.11196  3.65181  5.72252  4.25165     57 - -
          2.68618  4.42225  2.77519  2.73123  3.46354  2.40513  3.72494  3.29354  2.67741  2.69355  4.24690  2.90347  2.73739  3.18146  2.89801  2.37887  2.77519  2.98518  4.58477  3.61503
          0.03381  3.79981  4.52216  0.61958  0.77255  0.49711  0.93723
     37   2.53566  4.59337  2.70015  2.48641  3.96249  3.14654  3.75904  3.53126  2.59835  3.05341  4.09966  1.73752  3.75440  2.99049  2.96751  2.47782  2.88985  3.16600  5.31658  3.91964     58 - -
          2.68618  4.42225  2.77519  2.73123  3.46354  2.40513  3.72494  3.29354  2.67741  2.69355  4.24690  2.90347  2.73739  3.18146  2.89801  2.37887  2.77519  2.98518  4.58477  3.61503
          0.03381  3.79981  4.52216  0.61958  0.77255  0.49711  0.93723
     38   2.31500  4.26555  3.02435  2.80388  4.05827  2.97632  3.97196  3.51278  2.87405  3.20621  4.10702  3.11107  1.68469  3.23926  3.19481  2.23128  2.75766  3.07917  5.40686  4.12614     59 - -
          2.68618  4.42225  2.77519  2.73123  3.46354  2.40513  3.72494  3.29354  2.67741  2.69355  4.24690  2.90347  2.73739  3.18146  2.89801  2.37887  2.77519  2.98518  4.58477  3.61503
          0.03381  3.79981  4.52216  0.61958  0.77255  0.49711  0.93723
     39   1.27917  4.07913  3.26725  3.03664  4.09888  2.73127  4.11638  3.36874  3.09049  3.18872  4.07435  3.20666  3.61891  3.41009  3.37811  2.25849  2.64524  2.91479  5.48306  4.25394     60 - -
          2.68618  4.42225  2.77519  2.73123  3.46354  2.40513  3.72494  3.29354  2.67741  2.69355  4.24690  2.90347  2.73739  3.18146  2.89801  2.37887  2.77519  2.98518  4.58477  3.61503
          0.03381  3.79981  4.52216  0.61958  0.77255  0.49711  0.93723
     40   3.07534  4.56020  4.07182  3.71323  3.11113  3.88806  4.39181  2.31354  3.48161  0.97032  3.16024  3.99551  4.33722  3.86743  3.66881  3.45313  3.37365  2.33163  4.96216  3.66811     61 - -
          2.68618  4.42225  2.77519  2.73123  3.46354  2.40513  3.72494  3.29354  2.67741  2.69355  4.24690  2.90347  2.73739  3.18146  2.89801  2.37887  2.77519  2.98518  4.58477  3.61503
          0.03381  3.79981  4.52216  0.61958  0.77255  0.49711  0.93723
     41   2.58779  4.35904  3.30882  2.88472  3.43757  3.42880  3.83246  2.78742  2.71199  1.72437  3.47566  3.26127  3.67594  3.00333  3.00458  2.66253  2.87314  2.60113  4.95145  3.65909     62 - -
          2.68618  4.42225  2.77519  2.73123  3.46354  2.40513  3.72494  3.29354  2.67741  2.69355  4.24690  2.90347  2.73739  3.18146  2.89801  2.37887  2.77519  2.98518  4.58477  3.61503
          0.03381  3.79981  4.52216  0.61958  0.77255  0.49711  0.93723
     42   1.38864  4.31791  2.71672  2.72161  4.03487  3.03981  3.96038  3.25659  2.91854  3.09059  4.01860  3.08317  3.71197  3.21862  3.28501  2.52084  2.79082  2.90097  5.41454  4.13855     63 - -
          2.68618  4.42225  2.77519  2.73123  3.46354  2.40513  3.72494  3.29354  2.67741  2.69355  4.24690  2.90347  2.73739  3.18146  2.89801  2.37887  2.77519  2.98518  4.58477  3.61503
          0.03381  3.79981  4.52216  0.61958  0.77255  0.49711  0.93723
     43   1.45048  4.18773  3.33736  3.00160  3.83404  3.07409  4.02898  2.97240  2.95048  2.63796  3.80848  3.25472  3.46851  3.31858  3.25159  2.51144  2.73718  2.67129  5.29706  4.04286     64 - -
          2.68618  4.42225  2.77519  2.73123  3.46354  2.40513  3.72494  3.29354  2.67741  2.69355  4.24690  2.90347  2.73739  3.18146  2.89801  2.37887  2.77519  2.98518  4.58477  3.61503
          0.03381  3.79981  4.52216  0.61958  0.77255  0.49711  0.93723
     44   2.57920  4.24929  3.70722  3.26243  3.48065  3.49737  4.14324  2.29728  3.13671  2.22376  3.43541  3.54614  3.39928  3.49764  3.41541  2.88132  2.91023  1.50164  5.11526  3.85908     65 - -
          2.68618  4.42225  2.77519  2.73123  3.46354  2.40513  3.72494  3.29354  2.67741  2.69355  4.24690  2.90347  2.73739  3.18146  2.89801  2.37887  2.77519  2.98518  4.58477  3.61503
          0.03381  3.79981  4.52216  0.61958  0.77255  0.49711  0.93723
     45   2.92654  4.76730  3.41009  2.93883  4.10349  3.42615  3.77708  3.64164  2.21614  3.17097  4.17479  3.30326  3.93384  3.00255  1.09568  3.01524  3.19850  3.36917  5.21707  4.04838     66 - -
          2.68618  4.42225  2.77519  2.73123  3.46354  2.40513  3.72494  3.29354  2.67741  2.69355  4.24690  2.90347  2.73739  3.18146  2.89801  2.37887  2.77519  2.98518  4.58477  3.61503
          0.05010  3.79981  3.63088  0.61958  0.77255  0.49711  0.93723
     46   2.42333  4.28468  3.20536  2.93420  3.18854  1.45762  3.97409  3.25196  2.99577  2.96539  3.94585  3.23628  3.74710  3.32523  3.31071  2.59323  2.83729  2.92372  5.10757  3.77262     67 - -
          2.68618  4.42225  2.77519  2.73123  3.46354  2.40513  3.72494  3.29354  2.67741  2.69355  4.24690  2.90347  2.73739  3.18146  2.89801  2.37887  2.77519  2.98518  4.58477  3.61503
          0.03435  3.78406  4.50641  0.61958  0.77255  0.51014  0.91732
     47   1.14938  4.15241  3.37610  3.16619  3.96723  2.97868  4.19823  3.07992  3.18019  2.96519  4.00912  3.33713  3.70980  3.53020  3.43526  2.50465  2.77600  2.74990  5.40342  4.19431     68 - -
          2.68618  4.42225  2.77519  2.73123  3.46354  2.40513  3.72494  3.29354  2.67741  2.69355  4.24690  2.90347  2.73739  3.18146  2.89801  2.37887  2.77519  2.98518  4.58477  3.61503
          0.03435  3.78406  4.50641  0.61958  0.77255  0.51014  0.91732
     48   2.74606  4.81920  3.10265  2.58755  4.05613  3.43720  3.09844  3.56804  2.07804  3.11481  3.98350  3.03190  3.52181  2.75337  1.72162  2.78611  2.97104  3.25888  5.21912  3.93149     69 - -
          2.68618  4.42225  2.77519  2.73123  3.46354  2.40513  3.72494  3.29354  2.67741  2.69355  4.24690  2.90347  2.73739  3.18146  2.89801  2.37887  2.77519  2.98518  4.58477  3.61503
          0.03435  3.78406  4.50641  0.61958  0.77255  0.51014  0.91732
     49   2.35208  2.04295  3.82981  3.36130  3.46855  3.22453  4.09887  2.55702  3.17685  2.47717  3.20678  3.49422  3.84029  3.51715  3.40817  2.51831  2.73947  2.32425  5.01705  3.76330     70 - -
          2.68618  4.42225  2.77519  2.73123  3.46354  2.40513  3.72494  3.29354  2.67741  2.69355  4.24690  2.90347  2.73739  3.18146  2.89801  2.37887  2.77519  2.98518  4.58477  3.61503
          0.03435  3.78406  4.50641  0.61958  0.77255  0.51014  0.91732
     50   2.82859  4.32355  4.20650  3.76073  3.42043  3.89938  4.55369  1.81452  3.60574  2.03437  3.32459  4.00122  4.36073  3.94926  3.84425  3.30630  3.14282  1.22291  5.27760  4.00921     71 - -
          2.68618  4.42225  2.77519  2.73123  3.46354  2.40513  3.72494  3.29354  2.67741  2.69355  4.24690  2.90347  2.73739  3.18146  2.89801  2.37887  2.77519  2.98518  4.58477  3.61503
          0.03435  3.78406  4.50641  0.61958  0.77255  0.51014  0.91732
     51   2.81612  4.73412  3.37894  2.83063  3.88758  3.47845  3.67307  3.35397  2.12184  2.72171  3.92879  3.20834  3.93138  2.88329  1.45596  2.90633  3.06367  3.11969  5.14533  3.87172     72 - -
          2.68618  4.42225  2.77519  2.73123  3.46354  2.40513  3.72494  3.29354  2.67741  2.69355  4.24690  2.90347  2.73739  3.18146  2.89801  2.37887  2.77519  2.98518  4.58477  3.61503
          0.03435  3.78406  4.50641  0.61958  0.77255  0.51014  0.91732
     52   2.46689  1.69231  3.97191  3.56791  3.44819  3.28267  4.24346  2.48329  3.35190  2.26747  3.55683  3.65266  3.92012  3.71081  3.54655  2.76249  2.87394  2.28657  5.04970  3.77007     73 - -
          2.68618  4.42225  2.77519  2.73123  3.46354  2.40513  3.72494  3.29354  2.67741  2.69355  4.24690  2.90347  2.73739  3.18146  2.89801  2.37887  2.77519  2.98518  4.58477  3.61503
          0.03435  3.78406  4.50641  0.61958  0.77255  0.51014  0.91732
     53   2.82309  4.33027  4.14217  3.69383  3.00413  3.86284  4.40419  1.98739  3.58307  1.98684  3.27483  3.93551  4.31443  3.87831  3.82234  3.26095  3.12964  1.28884  5.05033  3.70974     74 - -
          2.68618  4.42225  2.77519  2.73123  3.46354  2.40513  3.72494  3.29354  2.67741  2.69355  4.24690  2.90347  2.73739  3.18146  2.89801  2.37887  2.77519  2.98518  4.58477  3.61503
          0.03435  3.78406  4.50641  0.61958  0.77255  0.51014  0.91732
     54   3.12406  4.64888  3.70951  3.42458  2.30498  3.72849  3.58476  3.14601  3.28463  2.62224  3.83104  3.61784  4.20560  3.61199  3.48555  3.26879  3.41101  3.01274  3.94455  1.12672     75 - -
          2.68619  4.42226  2.77520  2.73124  3.46355  2.40513  3.72495  3.29355  2.67737  2.69356  4.24690  2.90347  2.73740  3.18147  2.89796  2.37888  2.77520  2.98519  4.58448  3.61504
          0.06041  3.04531  4.50641  0.71552  0.67126  0.51014  0.91732
     55   2.78140  4.35235  3.76240  3.32936  3.39905  3.74714  4.17790  1.46433  2.90120  2.15729  3.36029  3.65932  4.18492  3.54092  3.34623  3.13930  3.05905  2.01183  5.08812  3.82036     79 - -
          2.68618  4.42225  2.77519  2.73123  3.46354  2.40513  3.72494  3.29354  2.67741  2.69355  4.24690  2.90347  2.73739  3.18146  2.89801  2.37887  2.77519  2.98518  4.58477  3.61503
          0.03435  3.78406  4.50641  0.61958  0.77255  0.51014  0.91732
     56   2.84004  4.47378  3.70990  3.25961  3.20927  3.68938  4.03921  2.50889  2.91133  1.30822  3.27483  3.59106  4.13019  3.41466  2.90800  3.11051  3.11540  2.45722  4.91024  3.60030     80 - -
          2.68618  4.42225  2.77519  2.73123  3.46354  2.40513  3.72494  3.29354  2.67741  2.69355  4.24690  2.90347  2.73739  3.18146  2.89801  2.37887  2.77519  2.98518  4.58477  3.61503
          0.03435  3.78406  4.50641  0.61958  0.77255  0.51014  0.91732
     57   2.78533  5.00541  1.25238  2.19806  4.46520  2.81544  3.78871  3.99364  2.82525  3.59606  4.49701  2.74969  3.75553  2.99759  3.35220  2.75437  3.12296  3.59290  5.66190  4.30340     81 - -
          2.68618  4.42225  2.77519  2.73123  3.46354  2.40513  3.72494  3.29354  2.67741  2.69355  4.24690  2.90347  2.73739  3.18146  2.89801  2.37887  2.77519  2.98518  4.58477  3.61503
          0.03435  3.78406  4.50641  0.61958  0.77255  0.51014  0.91732
     58   2.35344  4.27340  3.09194  2.85858  4.01328  3.01374  3.99625  3.34584  2.88169  3.06430  4.03486  3.16058  1.62653  3.26856  3.18714  2.51239  2.57620  2.97727  5.38222  4.13383     82 - -
          2.68618  4.42225  2.77519  2.73123  3.46354  2.40513  3.72494  3.29354  2.67741  2.69355  4.24690  2.90347  2.73739  3.18146  2.89801  2.37887  2.77519  2.98518  4.58477  3.61503
          0.03435  3.78406  4.50641  0.61958  0.77255  0.51014  0.91732
     59   2.78115  4.40897  3.71450  3.29036  2.72401  3.56020  3.75059  2.88392  3.00872  2.42544  3.55742  3.52472  4.04899  3.43391  3.22726  2.99933  2.82679  2.73024  1.77614  2.77831     83 - -
          2.68618  4.42225  2.77519  2.73123  3.46354  2.40513  3.72494  3.29354  2.67741  2.69355  4.24690  2.90347  2.73739  3.18146  2.89801  2.37887  2.77519  2.98518  4.58477  3.61503
          0.03435  3.78406  4.50641  0.61958  0.77255  0.51014  0.91732
     60   2.99348  4.48015  4.15558  3.75129  1.50934  3.91256  3.93297  2.43415  3.63408  1.89269  3.23196  3.89306  4.33127  3.83906  3.81543  3.31565  3.28410  2.28589  4.27332  2.68746     84 - -
          2.68618  4.42225  2.77519  2.73123  3.46354  2.40513  3.72494  3.29354  2.67741  2.69355  4.24690  2.90347  2.73739  3.18146  2.89801  2.37887  2.77519  2.98518  4.58477  3.61503
          0.03435  3.78406  4.50641  0.61958  0.77255  0.51014  0.91732
     61   1.24122  4.10049  3.27233  3.05338  4.08497  2.65143  4.13111  3.32194  3.10964  3.15908  4.07777  3.23131  3.63489  3.43436  3.39006  2.38940  2.68196  2.89534  5.45916  4.25162     85 - -
          2.68618  4.42225  2.77519  2.73123  3.46354  2.40513  3.72494  3.29354  2.67741  2.69355  4.24690  2.90347  2.73739  3.18146  2.89801  2.37887  2.77519  2.98518  4.58477  3.61503
          0.03435  3.78406  4.50641  0.61958  0.77255  0.51014  0.91732
     62   1.46354  4.18493  3.49513  3.14704  3.72865  3.15697  4.12322  2.50673  3.06832  2.61683  3.70424  3.37170  3.81369  3.43502  3.35289  2.59625  2.78558  2.42226  5.28440  4.02091     86 - -
          2.68618  4.42225  2.77519  2.73123  3.46354  2.40513  3.72494  3.29354  2.67741  2.69355  4.24690  2.90347  2.73739  3.18146  2.89801  2.37887  2.77519  2.98518  4.58477  3.61503
          0.03435  3.78406  4.50641  0.61958  0.77255  0.51014  0.91732
     63   2.32808  4.24098  3.18048  2.89459  3.78381  3.03793  3.95017  3.22803  2.85898  2.76014  3.94203  3.17585  3.71193  3.25132  3.16211  1.47593  2.75503  2.87789  5.22673  3.88176     87 - -
          2.68618  4.42225  2.77519  2.73123  3.46354  2.40513  3.72494  3.29354  2.67741  2.69355  4.24690  2.90347  2.73739  3.18146  2.89801  2.37887  2.77519  2.98518  4.58477  3.61503
          0.03435  3.78406  4.50641  0.61958  0.77255  0.51014  0.91732
     64   2.20432  4.14322  3.15035  2.92361  4.06726  2.89785  4.04058  3.43870  2.96762  3.19480  4.09399  3.15108  3.62855  3.31970  3.26831  1.38568  2.49829  2.98516  5.44842  4.17439     88 - -
          2.68618  4.42225  2.77519  2.73123  3.46354  2.40513  3.72494  3.29354  2.67741  2.69355  4.24690  2.90347  2.73739  3.18146  2.89801  2.37887  2.77519  2.98518  4.58477  3.61503
          0.03435  3.78406  4.50641  0.61958  0.77255  0.51014  0.91732
     65   2.08106  4.13537  3.14346  2.93134  4.07651  2.88590  4.05609  3.45493  2.99989  3.21308  4.11282  3.15278  3.62337  3.33970  3.30051  1.36904  2.67360  2.99348  5.45976  4.18499     89 - -
          2.68618  4.42225  2.77519  2.73123  3.46354  2.40513  3.72494  3.29354  2.67741  2.69355  4.24690  2.90347  2.73739  3.18146  2.89801  2.37887  2.77519  2.98518  4.58477  3.61503
          0.03435  3.78406  4.50641  0.61958  0.77255  0.51014  0.91732
     66   2.47208  4.23994  3.91480  3.55208  3.57239  3.53476  4.42478  2.07162  3.43753  2.26832  3.48948  3.75147  4.12009  3.79385  3.68163  2.97769  2.98856  1.27125  5.32033  4.06548     90 - -
          2.68618  4.42225  2.77519  2.73123  3.46354  2.40513  3.72494  3.29354  2.67741  2.69355  4.24690  2.90347  2.73739  3.18146  2.89801  2.37887  2.77519  2.98518  4.58477  3.61503
          0.03435  3.78406  4.50641  0.61958  0.77255  0.48880  0.95026
     67   2.31472  4.27539  3.00560  2.77253  4.12683  1.59713  3.94699  3.53141  2.80773  3.22073  4.09888  3.08980  3.67143  3.19616  2.95430  2.45985  2.56616  3.09032  5.44336  4.18866     91 - -
          2.68618  4.42225  2.77519  2.73123  3.46354  2.40513  3.72494  3.29354  2.67741  2.69355  4.24690  2.90347  2.73739  3.18146  2.89801  2.37887  2.77519  2.98518  4.58477  3.61503
          0.03381  3.79981  4.52216  0.61958  0.77255  0.49711  0.93723
     68   2.92218  4.37067  4.24990  3.77449  3.33690  4.05237  4.54132  1.32920  3.58985  1.84255  3.21856  4.05328  4.43436  3.93694  3.81975  3.43261  3.05882  1.78361  5.22000  3.98092     92 - -
          2.68618  4.42225  2.77519  2.73123  3.46354  2.40513  3.72494  3.29354  2.67741  2.69355  4.24690  2.90347  2.73739  3.18146  2.89801  2.37887  2.77519  2.98518  4.58477  3.61503
          0.03381  3.79981  4.52216  0.61958  0.77255  0.49711  0.93723
     69   2.72783  4.91757  2.50071  2.31185  4.05080  3.24500  3.44013  3.74262  2.43966  3.29990  4.17687  1.75565  3.79845  2.70325  2.81949  2.72580  3.01165  3.39292  5.34619  3.92406     93 - -
          2.68618  4.42225  2.77519  2.73123  3.46354  2.40513  3.72494  3.29354  2.67741  2.69355  4.24690  2.90347  2.73739  3.18146  2.89801  2.37887  2.77519  2.98518  4.58477  3.61503
          0.03381  3.79981  4.52216  0.61958  0.77255  0.49711  0.93723
     70   2.75808  4.71399  3.29867  2.80077  4.10033  3.39863  3.68918  3.49802  2.11940  3.07880  4.03998  3.17292  3.89399  2.88126  1.40318  2.84402  2.89080  3.21111  5.26749  4.03663     94 - -
          2.68618  4.42225  2.77519  2.73123  3.46354  2.40513  3.72494  3.29354  2.67741  2.69355  4.24690  2.90347  2.73739  3.18146  2.89801  2.37887  2.77519  2.98518  4.58477  3.61503
          0.03381  3.79981  4.52216  0.61958  0.77255  0.49711  0.93723
     71   2.91150  4.51015  3.72455  3.26934  2.70862  3.62131  3.69459  3.07308  2.87373  2.58139  3.67769  3.52780  4.07583  3.37650  2.79651  3.10107  3.17622  2.90726  1.59941  2.72446     95 - -
          2.68618  4.42225  2.77519  2.73123  3.46354  2.40513  3.72494  3.29354  2.67741  2.69355  4.24690  2.90347  2.73739  3.18146  2.89801  2.37887  2.77519  2.98518  4.58477  3.61503
          0.05010  3.79981  3.63088  0.61958  0.77255  0.49711  0.93723
     72   2.81612  4.73412  3.37894  2.83063  3.88758  3.47845  3.67307  3.35397  2.12184  2.72171  3.92879  3.20834  3.93138  2.88329  1.45596  2.90633  3.06367  3.11969  5.14533  3.87172     96 - -
          2.68618  4.42225  2.77519  2.73123  3.46354  2.40513  3.72494  3.29354  2.67741  2.69355  4.24690  2.90347  2.73739  3.18146  2.89801  2.37887  2.77519  2.98518  4.58477  3.61503
          0.03435  3.78406  4.50641  0.61958  0.77255  0.47082  0.97948
     73   3.07747  4.52708  4.24554  3.80282  1.46775  4.03720  3.95002  2.43815  3.65811  1.80755  2.95670  3.95619  4.39853  3.85767  3.83335  3.41492  3.34024  2.45276  4.27246  2.69582     97 - -
          2.68618  4.42225  2.77519  2.73123  3.46354  2.40513  3.72494  3.29354  2.67741  2.69355  4.24690  2.90347  2.73739  3.18146  2.89801  2.37887  2.77519  2.98518  4.58477  3.61503
          0.03335  3.81316  4.53550  0.61958  0.77255  0.48576  0.95510
     74   3.08755  4.55488  4.28320  3.79068  3.04185  4.13911  4.46180  2.15919  3.53520  1.05056  2.80512  4.09076  4.46535  3.87294  3.73818  3.52465  3.34565  2.20763  5.00675  3.76024     98 - -
          2.68618  4.42225  2.77519  2.73123  3.46354  2.40513  3.72494  3.29354  2.67741  2.69355  4.24690  2.90347  2.73739  3.18146  2.89801  2.37887  2.77519  2.98518  4.58477  3.61503
          0.03335  3.81316  4.53550  0.61958  0.77255  0.48576  0.95510
     75   2.85299  4.47969  3.66209  3.24927  3.26600  3.70864  4.07478  2.45748  2.78670  1.29166  3.30587  3.59394  4.15229  3.44160  3.18874  3.13374  3.12774  2.38824  4.96833  3.66844     99 - -
          2.68618  4.42225  2.77519  2.73123  3.46354  2.40513  3.72494  3.29354  2.67741  2.69355  4.24690  2.90347  2.73739  3.18146  2.89801  2.37887  2.77519  2.98518  4.58477  3.61503
          0.03335  3.81316  4.53550  0.61958  0.77255  0.48576  0.95510
     76   2.74564  4.85947  2.69771  2.45202  4.08753  3.29043  3.67783  3.68749  2.33912  3.24798  4.16042  2.77608  3.83246  1.63156  2.65335  2.76886  3.03178  3.35709  5.33717  3.97513    100 - -
          2.68618  4.42225  2.77519  2.73123  3.46354  2.40513  3.72494  3.29354  2.67741  2.69355  4.24690  2.90347  2.73739  3.18146  2.89801  2.37887  2.77519  2.98518  4.58477  3.61503
          0.03335  3.81316  4.53550  0.61958  0.77255  0.48576  0.95510
     77   2.42443  4.41896  2.82112  2.49050  4.08920  3.05722  3.87820  3.51492  2.74980  3.21372  4.10545  3.01541  3.71659  3.11805  3.10210  1.44675  2.82732  3.11619  5.42102  4.11148    101 - -
          2.68618  4.42225  2.77519  2.73123  3.46354  2.40513  3.72494  3.29354  2.67741  2.69355  4.24690  2.90347  2.73739  3.18146  2.89801  2.37887  2.77519  2.98518  4.58477  3.61503
          0.03335  3.81316  4.53550  0.61958  0.77255  0.48576  0.95510
     78   2.72814  4.46067  3.93923  3.54687  3.20357  3.80208  4.33096  2.25860  3.33869  1.16553  3.17440  3.83465  4.26608  3.72782  3.56189  3.24185  3.19778  2.22638  5.05249  3.77915    102 - -
          2.68618  4.42225  2.77519  2.73123  3.46354  2.40513  3.72494  3.29354  2.67741  2.69355  4.24690  2.90347  2.73739  3.18146  2.89801  2.37887  2.77519  2.98518  4.58477  3.61503
          0.03335  3.81316  4.53550  0.61958  0.77255  0.48576  0.95510
     79   2.75259  4.94702  2.42302  1.40265  4.30399  3.21728  3.73080  3.63208  2.56705  3.30316  4.23423  2.81694  3.80226  2.91861  2.98434  2.74936  2.87226  3.31312  5.56073  4.19814    103 - -
          2.68618  4.42225  2.77519  2.73123  3.46354  2.40513  3.72494  3.29354  2.67741  2.69355  4.24690  2.90347  2.73739  3.18146  2.89801  2.37887  2.77519  2.98518  4.58477  3.61503
          0.03335  3.81316  4.53550  0.61958  0.77255  0.48576  0.95510
     80   2.82932  5.17721  1.30373  2.12474  4.43631  3.15034  3.73232  3.99775  2.74059  3.56107  4.47062  2.69170  3.77812  2.75147  3.27727  2.76383  3.13900  3.62245  5.69644  4.24589    104 - -
          2.68618  4.42225  2.77519  2.73123  3.46354  2.40513  3.72494  3.29354  2.67741  2.69355  4.24690  2.90347  2.73739  3.18146  2.89801  2.37887  2.77519  2.98518  4.58477  3.61503
          0.03335  3.81316  4.53550  0.61958  0.77255  0.48576  0.95510
     81   2.76157  4.39972  3.72823  3.34442  3.20713  3.62713  4.12831  2.41696  3.13364  1.29965  3.32193  3.63283  4.12798  3.55252  3.37054  2.87325  3.07934  2.32941  4.93058  3.57866    105 - -
          2.68618  4.42225  2.77519  2.73123  3.46354  2.40513  3.72494  3.29354  2.67741  2.69355  4.24690  2.90347  2.73739  3.18146  2.89801  2.37887  2.77519  2.98518  4.58477  3.61503
          0.03335  3.81316  4.53550  0.61958  0.77255  0.48576  0.95510
     82   2.78072  4.97140  1.34605  2.26689  4.16617  3.19919  3.76818  3.64088  2.75267  3.05533  4.28129  2.81069  3.80254  2.98239  3.24600  2.76976  3.09283  3.33078  5.49729  4.08276    106 - -
          2.68618  4.42225  2.77519  2.73123  3.46354  2.40513  3.72494  3.29354  2.67741  2.69355  4.24690  2.90347  2.73739  3.18146  2.89801  2.37887  2.77519  2.98518  4.58477  3.61503
          0.03335  3.81316  4.53550  0.61958  0.77255  0.48576  0.95510
     83   2.45208  4.31751  3.30762  2.90685  3.75025  3.22608  3.90794  2.94633  2.71720  2.60867  3.73561  3.23267  3.81386  3.17781  2.89027  2.63218  1.68324  2.68558  5.19705  3.92444    107 - -
          2.68618  4.42225  2.77519  2.73123  3.46354  2.40513  3.72494  3.29354  2.67741  2.69355  4.24690  2.90347  2.73739  3.18146  2.89801  2.37887  2.77519  2.98518  4.58477  3.61503
          0.03335  3.81316  4.53550  0.61958  0.77255  0.48576  0.95510
     84   2.35043  4.30880  3.06279  2.79156  4.01174  3.02814  3.91344  3.50770  2.74188  3.17919  4.07081  3.11044  3.69945  3.17002  2.84900  1.40981  2.77249  3.08818  5.35530  4.05501    108 - -
          2.68618  4.42225  2.77519  2.73123  3.46354  2.40513  3.72494  3.29354  2.67741  2.69355  4.24690  2.90347  2.73739  3.18146  2.89801  2.37887  2.77519  2.98518  4.58477  3.61503
          0.03335  3.81316  4.53550  0.61958  0.77255  0.48576  0.95510
     85   3.01294  4.51305  4.19483  3.75387  3.09355  4.01128  4.44636  2.15848  3.52344  1.09119  3.05182  4.03034  4.40703  3.87184  3.72915  3.42874  3.30019  2.08843  5.02524  3.74740    109 - -
          2.68618  4.42225  2.77519  2.73123  3.46354  2.40513  3.72494  3.29354  2.67741  2.69355  4.24690  2.90347  2.73739  3.18146  2.89801  2.37887  2.77519  2.98518  4.58477  3.61503
          0.03335  3.81316  4.53550  0.61958  0.77255  0.48576  0.95510
     86   2.84260  4.76359  3.40100  2.84954  3.93684  3.49196  3.68382  3.40998  2.11611  2.78736  3.97275  3.22437  3.94634  2.89077  1.38021  2.92871  3.08935  3.17001  5.17212  3.90612    110 - -
          2.68618  4.42225  2.77519  2.73123  3.46354  2.40513  3.72494  3.29354  2.67741  2.69355  4.24690  2.90347  2.73739  3.18146  2.89801  2.37887  2.77519  2.98518  4.58477  3.61503
          0.03335  3.81316  4.53550  0.61958  0.77255  0.48576  0.95510
     87   2.77731  4.82404  3.01912  2.62595  4.23967  3.38518  3.66542  3.55520  1.36705  3.17759  4.10471  3.05820  3.87988  2.83884  2.39118  2.82656  2.87006  3.25440  5.36828  4.12063    111 - -
          2.68618  4.42225  2.77519  2.73123  3.46354  2.40513  3.72494  3.29354  2.67741  2.69355  4.24690  2.90347  2.73739  3.18146  2.89801  2.37887  2.77519  2.98518  4.58477  3.61503
          0.03335  3.81316  4.53550  0.61958  0.77255  0.48576  0.95510
     88   3.08989  4.57049  4.09358  3.73450  3.11533  3.90559  4.40888  2.31776  3.50277  0.95194  3.15924  4.01557  4.35207  3.88536  3.68802  3.47144  3.38737  2.33943  4.97175  3.68095    112 - -
          2.68618  4.42225  2.77519  2.73123  3.46354  2.40513  3.72494  3.29354  2.67741  2.69355  4.24690  2.90347  2.73739  3.18146  2.89801  2.37887  2.77519  2.98518  4.58477  3.61503
          0.03335  3.81316  4.53550  0.61958  0.77255  0.48576  0.95510
     89   2.68540  4.81505  2.51855  2.37088  4.09915  3.18487  3.73439  3.74417  2.55418  3.33567  4.24240  1.57962  3.78884  2.78260  2.92912  2.70998  3.01496  3.37885  5.40517  3.99925    113 - -
          2.68618  4.42225  2.77519  2.73123  3.46354  2.40513  3.72494  3.29354  2.67741  2.69355  4.24690  2.90347  2.73739  3.18146  2.89801  2.37887  2.77519  2.98518  4.58477  3.61503
          0.03335  3.81316  4.53550  0.61958  0.77255  0.48576  0.95510
     90   2.46271  4.33679  3.28249  2.86396  3.42026  3.22887  3.79688  3.18183  2.74426  2.83000  3.76913  3.19892  3.79876  3.14705  3.06052  1.56924  2.81377  2.88203  4.11595  3.47555    114 - -
          2.68618  4.42225  2.77519  2.73123  3.46354  2.40513  3.72494  3.29354  2.67741  2.69355  4.24690  2.90347  2.73739  3.18146  2.89801  2.37887  2.77519  2.98518  4.58477  3.61503
          0.03335  3.81316  4.53550  0.61958  0.77255  0.48576  0.95510
     91   2.94076  4.78158  3.42559  2.95080  4.12116  3.43849  3.78519  3.65981  2.21917  3.18665  4.18961  3.31445  3.94507  3.00954  1.07313  3.02852  3.21150  3.38664  5.22901  4.06264    115 - -
          2.68618  4.42225  2.77519  2.73123  3.46354  2.40513  3.72494  3.29354  2.67741  2.69355  4.24690  2.90347  2.73739  3.18146  2.89801  2.37887  2.77519  2.98518  4.58477  3.61503
          0.03335  3.81316  4.53550  0.61958  0.77255  0.48576  0.95510
     92   2.85299  4.47969  3.66209  3.24927  3.26600  3.70864  4.07478  2.45748  2.78670  1.29166  3.30587  3.59394  4.15229  3.44160  3.18874  3.13374  3.12774  2.38824  4.96833  3.66844    116 - -
          2.68618  4.42225  2.77519  2.73123  3.46354  2.40513  3.72494  3.29354  2.67741  2.69355  4.24690  2.90347  2.73739  3.18146  2.89801  2.37887  2.77519  2.98518  4.58477  3.61503
          0.03335  3.81316  4.53550  0.61958  0.77255  0.48576  0.95510
     93   3.15495  4.58309  4.24117  3.85950  1.34095  4.03473  3.85045  2.54076  3.72339  1.84613  3.28037  3.96162  4.41942  3.90583  3.87795  3.45951  3.42700  2.54703  4.12207  2.49684    117 - -
          2.68618  4.42225  2.77519  2.73123  3.46354  2.40513  3.72494  3.29354  2.67741  2.69355  4.24690  2.90347  2.73739  3.18146  2.89801  2.37887  2.77519  2.98518  4.58477  3.61503
          0.03335  3.81316  4.53550  0.61958  0.77255  0.48576  0.95510
     94   2.52171  4.25728  3.96480  3.60333  3.57862  3.57786  4.46609  2.05416  3.48635  2.26621  3.49465  3.79854  4.15811  3.84162  3.72598  3.02329  3.01855  1.21626  5.33897  4.08309    118 - -
          2.68618  4.42225  2.77519  2.73123  3.46354  2.40513  3.72494  3.29354  2.67741  2.69355  4.24690  2.90347  2.73739  3.18146  2.89801  2.37887  2.77519  2.98518  4.58477  3.61503
          0.03335  3.81316  4.53550  0.61958  0.77255  0.48576  0.95510
     95   2.54612  4.21713  3.78800  3.43349  3.56690  3.42606  4.29540  2.22962  3.31631  2.41846  3.56994  3.63340  4.03080  3.68259  3.56296  2.71298  2.92786  1.29450  5.22788  3.93490    119 - -
          2.68618  4.42225  2.77519  2.73123  3.46354  2.40513  3.72494  3.29354  2.67741  2.69355  4.24690  2.90347  2.73739  3.18146  2.89801  2.37887  2.77519  2.98518  4.58477  3.61503
          0.03335  3.81316  4.53550  0.61958  0.77255  0.48576  0.95510
     96   2.78522  4.72277  3.26258  2.80589  4.19155  3.06151  3.73267  3.66578  2.20060  3.23167  4.14871  3.18979  3.88204  2.93319  1.28082  2.86639  3.07113  3.33938  5.28844  4.09966    120 - -
          2.68618  4.42225  2.77519  2.73123  3.46354  2.40513  3.72494  3.29354  2.67741  2.69355  4.24690  2.90347  2.73739  3.18146  2.89801  2.37887  2.77519  2.98518  4.58477  3.61503
          0.03335  3.81316  4.53550  0.61958  0.77255  0.48576  0.95510
     97   2.59470  4.37454  3.25618  3.14880  4.28942  0.82682  4.27152  3.87571  3.32184  3.53706  4.51333  3.42080  3.76377  3.65092  3.56324  2.76515  3.07138  3.41560  5.39905  4.38976    121 - -
          2.68618  4.42225  2.77519  2.73123  3.46354  2.40513  3.72494  3.29354  2.67741  2.69355  4.24690  2.90347  2.73739  3.18146  2.89801  2.37887  2.77519  2.98518  4.58477  3.61503
          0.03335  3.81316  4.53550  0.61958  0.77255  0.48576  0.95510
     98   2.83632  4.81776  2.86653  2.62180  3.97803  3.32827  3.77908  3.60098  2.44709  3.10911  4.14009  3.08046  3.88180  1.34353  2.73184  2.88725  3.13402  3.33480  5.26132  3.95155    122 - -
          2.68618  4.42225  2.77519  2.73123  3.46354  2.40513  3.72494  3.29354  2.67741  2.69355  4.24690  2.90347  2.73739  3.18146  2.89801  2.37887  2.77519  2.98518  4.58477  3.61503
          0.05486  3.81316  3.46396  0.61958  0.77255  0.48576  0.95510
     99   2.65210  4.42041  3.25102  3.08024  4.07841  3.11256  4.16268  3.60508  3.13100  3.23996  4.28791  3.39396  0.99107  3.52235  3.38389  2.81759  3.08787  3.25943  5.28514  4.19872    123 - -
          2.68618  4.42225  2.77519  2.73123  3.46354  2.40513  3.72494  3.29354  2.67741  2.69355  4.24690  2.90347  2.73739  3.18146  2.89801  2.37887  2.77519  2.98518  4.58477  3.61503
          0.03406  3.79236  4.51470  0.61958  0.77255  0.50332  0.92765
    100   1.35710  4.09124  3.38411  3.11218  4.00894  2.94149  4.14668  3.05525  3.10212  2.97870  3.95080  3.27428  3.67024  3.44179  3.38127  2.40734  2.37384  2.69873  5.45519  4.23527    124 - -
          2.68618  4.42225  2.77519  2.73123  3.46354  2.40513  3.72494  3.29354  2.67741  2.69355  4.24690  2.90347  2.73739  3.18146  2.89801  2.37887  2.77519  2.98518  4.58477  3.61503
          0.03406  3.79236  4.51470  0.61958  0.77255  0.50332  0.92765
    101   2.90688  5.01665  1.04025  2.29255  4.38383  3.15294  3.86597  3.95451  2.93585  3.57822  4.55668  2.84395  3.80036  3.10657  3.43935  2.87988  3.24454  3.60301  5.56788  4.27274    125 - -
          2.68618  4.42225  2.77519  2.73123  3.46354  2.40513  3.72494  3.29354  2.67741  2.69355  4.24690  2.90347  2.73739  3.18146  2.89801  2.37887  2.77519  2.98518  4.58477  3.61503
          0.03406  3.79236  4.51470  0.61958  0.77255  0.50332  0.92765
    102   2.74527  4.31230  4.01240  3.67521  3.49384  3.63854  4.49147  2.06212  3.54164  2.19647  3.47347  3.87724  4.20506  3.90822  3.76144  3.13875  3.10977  1.13285  5.26395  3.98958    126 - -
          2.68618  4.42225  2.77519  2.73123  3.46354  2.40513  3.72494  3.29354  2.67741  2.69355  4.24690  2.90347  2.73739  3.18146  2.89801  2.37887  2.77519  2.98518  4.58477  3.61503
          0.03406  3.79236  4.51470  0.61958  0.77255  0.47494  0.97266
    103   3.15495  4.58309  4.24117  3.85950  1.34095  4.03473  3.85045  2.54076  3.72339  1.84613  3.28037  3.96162  4.41942  3.90583  3.87795  3.45951  3.42700  2.54703  4.12207  2.49684    127 - -
          2.68618  4.42225  2.77519  2.73123  3.46354  2.40513  3.72494  3.29354  2.67741  2.69355  4.24690  2.90347  2.73739  3.18146  2.89801  2.37887  2.77519  2.98518  4.58477  3.61503
          0.03335  3.81316  4.53550  0.61958  0.77255  0.48576  0.95510
    104   2.67692  4.44272  3.27793  3.10945  4.10741  3.13365  4.19081  3.63871  3.16187  3.27157  4.31979  3.42149  0.94568  3.55252  3.41309  2.84286  3.11412  3.29074  5.30913  4.22770    128 - -
          2.68618  4.42225  2.77519  2.73123  3.46354  2.40513  3.72494  3.29354  2.67741  2.69355  4.24690  2.90347  2.73739  3.18146  2.89801  2.37887  2.77519  2.98518  4.58477  3.61503
          0.05486  3.81316  3.46396  0.61958  0.77255  0.48576  0.95510
    105   2.66100  4.70791  3.29105  2.80895  4.08529  3.38880  3.70126  3.50332  2.14188  3.08155  4.05031  3.18088  3.89137  2.89934  1.37775  2.85221  3.04584  3.21764  5.25682  4.02785    129 - -
          2.68618  4.42225  2.77519  2.73123  3.46354  2.40513  3.72494  3.29354  2.67741  2.69355  4.24690  2.90347  2.73739  3.18146  2.89801  2.37887  2.77519  2.98518  4.58477  3.61503
          0.03406  3.79236  4.51470  0.61958  0.77255  0.47494  0.97266
    106   2.83517  3.80927  4.16078  3.67722  3.18394  3.80354  4.34885  2.20501  3.45901  1.18763  3.16443  3.90921  4.25751  3.79508  3.66906  3.22055  3.14124  2.14743  5.00082  3.73643    130 - -
          2.68618  4.42225  2.77519  2.73123  3.46354  2.40513  3.72494  3.29354  2.67741  2.69355  4.24690  2.90347  2.73739  3.18146  2.89801  2.37887  2.77519  2.98518  4.58477  3.61503
          0.03335  3.81316  4.53550  0.61958  0.77255  0.48576  0.95510
    107   3.08532  4.57883  3.90755  3.55401  1.26855  3.86682  3.22922  2.97943  3.43851  2.39507  3.60717  3.68578  4.28220  3.66827  3.63030  3.27245  3.35020  2.88027  3.86814  2.19455    131 - -
          2.68618  4.42225  2.77519  2.73123  3.46354  2.40513  3.72494  3.29354  2.67741  2.69355  4.24690  2.90347  2.73739  3.18146  2.89801  2.37887  2.77519  2.98518  4.58477  3.61503
          0.03335  3.81316  4.53550  0.61958  0.77255  0.48576  0.95510
    108   2.78317  4.84573  3.13340  2.61761  4.10251  3.47533  3.60336  3.47235  1.46964  3.04047  3.64426  3.06036  3.89389  2.70009  2.33660  2.82696  3.00331  3.19927  5.26962  4.00724    132 - -
          2.68618  4.42225  2.77519  2.73123  3.46354  2.40513  3.72494  3.29354  2.67741  2.69355  4.24690  2.90347  2.73739  3.18146  2.89801  2.37887  2.77519  2.98518  4.58477  3.61503
          0.03335  3.81316  4.53550  0.61958  0.77255  0.48576  0.95510
    109   2.90370  4.99902  2.46669  1.11294  4.33821  3.23752  3.82092  3.78036  2.69413  3.40768  4.38572  2.90317  3.83971  3.03873  3.09574  2.89303  3.20796  3.47087  5.52110  4.24485    133 - -
          2.68618  4.42225  2.77519  2.73123  3.46354  2.40513  3.72494  3.29354  2.67741  2.69355  4.24690  2.90347  2.73739  3.18146  2.89801  2.37887  2.77519  2.98518  4.58477  3.61503
          0.03335  3.81316  4.53550  0.61958  0.77255  0.48576  0.95510
    110   3.24094  4.63608  4.00293  3.69525  2.61101  3.66571  3.83117  3.26313  3.41916  2.66773  3.89956  3.85655  4.17882  3.80998  3.55758  3.44511  3.53862  3.15183  1.01399  2.61642    134 - -
          2.68618  4.42225  2.77519  2.73123  3.46354  2.40513  3.72494  3.29354  2.67741  2.69355  4.24690  2.90347  2.73739  3.18146  2.89801  2.37887  2.77519  2.98518  4.58477  3.61503
          0.03335  3.81316  4.53550  0.61958  0.77255  0.48576  0.95510
    111   2.59470  4.37454  3.25618  3.14880  4.28942  0.82682  4.27152  3.87571  3.32184  3.53706  4.51333  3.42080  3.76377  3.65092  3.56324  2.76515  3.07138  3.41560  5.39905  4.38976    135 - -
          2.68618  4.42225  2.77519  2.73123  3.46354  2.40513  3.72494  3.29354  2.67741  2.69355  4.24690  2.90347  2.73739  3.18146  2.89801  2.37887  2.77519  2.98518  4.58477  3.61503
          0.03335  3.81316  4.53550  0.61958  0.77255  0.48576  0.95510
    112   2.76157  4.32194  4.04206  3.70464  3.50815  3.66111  4.51704  2.05786  3.57145  2.20645  3.48366  3.90360  4.22584  3.93612  3.78942  3.16193  3.12515  1.10339  5.28211  4.00945    136 - -
          2.68618  4.42225  2.77519  2.73123  3.46354  2.40513  3.72494  3.29354  2.67741  2.69355  4.24690  2.90347  2.73739  3.18146  2.89801  2.37887  2.77519  2.98518  4.58477  3.61503
          0.03335  3.81316  4.53550  0.61958  0.77255  0.48576  0.95510
    113   2.38313  4.22764  3.37767  3.12846  3.91862  3.06847  4.15001  3.03861  3.07024  2.90415  3.95958  3.34648  3.76803  3.46838  3.33100  2.58388  1.27666  2.73995  5.36174  4.13563    137 - -
          2.68618  4.42225  2.77519  2.73123  3.46354  2.40513  3.72494  3.29354  2.67741  2.69355  4.24690  2.90347  2.73739  3.18146  2.89801  2.37887  2.77519  2.98518  4.58477  3.61503
          0.03335  3.81316  4.53550  0.61958  0.77255  0.48576  0.95510
    114   2.94076  4.78158  3.42559  2.95080  4.12116  3.43849  3.78519  3.65981  2.21917  3.18665  4.18961  3.31445  3.94507  3.00954  1.07313  3.02852  3.21150  3.38664  5.22901  4.06264    138 - -
          2.68618  4.42225  2.77519  2.73123  3.46354  2.40513  3.72494  3.29354  2.67741  2.69355  4.24690  2.90347  2.73739  3.18146  2.89801  2.37887  2.77519  2.98518  4.58477  3.61503
          0.03335  3.81316  4.53550  0.61958  0.77255  0.48576  0.95510
    115   3.08989  4.57049  4.09358  3.73450  3.11533  3.90559  4.40888  2.31776  3.50277  0.95194  3.15924  4.01557  4.35207  3.88536  3.68802  3.47144  3.38737  2.33943  4.97175  3.68095    139 - -
          2.68618  4.42225  2.77519  2.73123  3.46354  2.40513  3.72494  3.29354  2.67741  2.69355  4.24690  2.90347  2.73739  3.18146  2.89801  2.37887  2.77519  2.98518  4.58477  3.61503
          0.03335  3.81316  4.53550  0.61958  0.77255  0.48576  0.95510
    116   2.38313  4.22764  3.37767  3.12846  3.91862  3.06847  4.15001  3.03861  3.07024  2.90415  3.95958  3.34648  3.76803  3.46838  3.33100  2.58388  1.27666  2.73995  5.36174  4.13563    140 - -
          2.68618  4.42225  2.77519  2.73123  3.46354  2.40513  3.72494  3.29354  2.67741  2.69355  4.24690  2.90347  2.73739  3.18146  2.89801  2.37887  2.77519  2.98518  4.58477  3.61503
          0.03335  3.81316  4.53550  0.61958  0.77255  0.48576  0.95510
    117   3.18471  4.60442  4.15693  3.86124  1.11411  3.88620  3.85412  2.71694  3.77001  2.10136  3.45674  3.95307  4.34702  3.95472  3.90437  3.45699  3.48628  2.70305  4.12288  2.49818    141 - -
          2.68618  4.42225  2.77519  2.73123  3.46354  2.40513  3.72494  3.29354  2.67741  2.69355  4.24690  2.90347  2.73739  3.18146  2.89801  2.37887  2.77519  2.98518  4.58477  3.61503
          0.03335  3.81316  4.53550  0.61958  0.77255  0.48576  0.95510
    118   2.90370  4.99902  2.46669  1.11294  4.33821  3.23752  3.82092  3.78036  2.69413  3.40768  4.38572  2.90317  3.83971  3.03873  3.09574  2.89303  3.20796  3.47087  5.52110  4.24485    142 - -
          2.68618  4.42225  2.77519  2.73123  3.46354  2.40513  3.72494  3.29354  2.67741  2.69355  4.24690  2.90347  2.73739  3.18146  2.89801  2.37887  2.77519  2.98518  4.58477  3.61503
          0.03335  3.81316  4.53550  0.61958  0.77255  0.48576  0.95510
    119   3.16381  4.67681  3.75166  3.47106  2.29893  3.76179  3.59459  3.18151  3.33028  2.65047  3.86309  3.65209  4.23761  3.65057  3.52568  3.30600  3.45054  3.04944  3.94002  1.07048    143 - -
          2.68618  4.42225  2.77519  2.73123  3.46354  2.40513  3.72494  3.29354  2.67741  2.69355  4.24690  2.90347  2.73739  3.18146  2.89801  2.37887  2.77519  2.98518  4.58477  3.61503
          0.03335  3.81316  4.53550  0.61958  0.77255  0.48576  0.95510
    120   2.92795  5.04345  1.00703  2.30242  4.41306  3.16757  3.88211  3.98819  2.95555  3.60773  4.58579  2.85526  3.81634  3.12209  3.46264  2.89794  3.26573  3.63415  5.59311  4.29741    144 - -
          2.68618  4.42225  2.77519  2.73123  3.46354  2.40513  3.72494  3.29354  2.67741  2.69355  4.24690  2.90347  2.73739  3.18146  2.89801  2.37887  2.77519  2.98518  4.58477  3.61503
          0.03335  3.81316  4.53550  0.61958  0.77255  0.48576  0.95510
    121   2.28803  4.20693  3.15699  2.97130  4.01784  2.93801  4.08217  3.53301  3.04100  3.25833  4.19032  3.20477  3.67220  3.39528  3.32799  1.18417  2.76395  3.08117  5.39539  4.10135    145 - -
          2.68618  4.42225  2.77519  2.73123  3.46354  2.40513  3.72494  3.29354  2.67741  2.69355  4.24690  2.90347  2.73739  3.18146  2.89801  2.37887  2.77519  2.98518  4.58477  3.61503
          0.03335  3.81316  4.53550  0.61958  0.77255  0.48576  0.95510
    122   2.90370  4.99902  2.46669  1.11294  4.33821  3.23752  3.82092  3.78036  2.69413  3.40768  4.38572  2.90317  3.83971  3.03873  3.09574  2.89303  3.20796  3.47087  5.52110  4.24485    146 - -
          2.68618  4.42225  2.77519  2.73123  3.46354  2.40513  3.72494  3.29354  2.67741  2.69355  4.24690  2.90347  2.73739  3.18146  2.89801  2.37887  2.77519  2.98518  4.58477  3.61503
          0.03335  3.81316  4.53550  0.61958  0.77255  0.48576  0.95510
    123   2.67692  4.44272  3.27793  3.10945  4.10741  3.13365  4.19081  3.63871  3.16187  3.27157  4.31979  3.42149  0.94568  3.55252  3.41309  2.84286  3.11412  3.29074  5.30913  4.22770    147 - -
          2.68618  4.42225  2.77519  2.73123  3.46354  2.40513  3.72494  3.29354  2.67741  2.69355  4.24690  2.90347  2.73739  3.18146  2.89801  2.37887  2.77519  2.98518  4.58477  3.61503
          0.03335  3.81316  4.53550  0.61958  0.77255  0.48576  0.95510
    124   3.18471  4.60442  4.15693  3.86124  1.11411  3.88620  3.85412  2.71694  3.77001  2.10136  3.45674  3.95307  4.34702  3.95472  3.90437  3.45699  3.48628  2.70305  4.12288  2.49818    148 - -
          2.68618  4.42225  2.77519  2.73123  3.46354  2.40513  3.72494  3.29354  2.67741  2.69355  4.24690  2.90347  2.73739  3.18146  2.89801  2.37887  2.77519  2.98518  4.58477  3.61503
          0.03335  3.81316  4.53550  0.61958  0.77255  0.48576  0.95510
    125   2.59470  4.37454  3.25618  3.14880  4.28942  0.82682  4.27152  3.87571  3.32184  3.53706  4.51333  3.42080  3.76377  3.65092  3.56324  2.76515  3.07138  3.41560  5.39905  4.38976    149 - -
          2.68618  4.42225  2.77519  2.73123  3.46354  2.40513  3.72494  3.29354  2.67741  2.69355  4.24690  2.90347  2.73739  3.18146  2.89801  2.37887  2.77519  2.98518  4.58477  3.61503
          0.03335  3.81316  4.53550  0.61958  0.77255  0.48576  0.95510
    126   2.91970  4.87851  3.09160  2.72586  4.25135  3.41419  3.72965  3.67719  1.12263  3.25592  4.22179  3.15250  3.91975  2.92541  2.42508  2.96631  3.17804  3.38876  5.33141  4.13608    150 - -
          2.68618  4.42225  2.77519  2.73123  3.46354  2.40513  3.72494  3.29354  2.67741  2.69355  4.24690  2.90347  2.73739  3.18146  2.89801  2.37887  2.77519  2.98518  4.58477  3.61503
          0.03335  3.81316  4.53550  0.61958  0.77255  0.48576  0.95510
    127   2.90370  4.99902  2.46669  1.11294  4.33821  3.23752  3.82092  3.78036  2.69413  3.40768  4.38572  2.90317  3.83971  3.03873  3.09574  2.89303  3.20796  3.47087  5.52110  4.24485    151 - -
          2.68618  4.42225  2.77519  2.73123  3.46354  2.40513  3.72494  3.29354  2.67741  2.69355  4.24690  2.90347  2.73739  3.18146  2.89801  2.37887  2.77519  2.98518  4.58477  3.61503
          0.03335  3.81316  4.53550  0.61958  0.77255  0.48576  0.95510
    128   2.94076  4.78158  3.42559  2.95080  4.12116  3.43849  3.78519  3.65981  2.21917  3.18665  4.18961  3.31445  3.94507  3.00954  1.07313  3.02852  3.21150  3.38664  5.22901  4.06264    152 - -
          2.68618  4.42225  2.77519  2.73123  3.46354  2.40513  3.72494  3.29354  2.67741  2.69355  4.24690  2.90347  2.73739  3.18146  2.89801  2.37887  2.77519  2.98518  4.58477  3.61503
          0.03335  3.81316  4.53550  0.61958  0.77255  0.48576  0.95510
    129   2.92795  5.04345  1.00703  2.30242  4.41306  3.16757  3.88211  3.98819  2.95555  3.60773  4.58579  2.85526  3.81634  3.12209  3.46264  2.89794  3.26573  3.63415  5.59311  4.29741    153 - -
          2.68618  4.42225  2.77519  2.73123  3.46354  2.40513  3.72494  3.29354  2.67741  2.69355  4.24690  2.90347  2.73739  3.18146  2.89801  2.37887  2.77519  2.98518  4.58477  3.61503
          0.03335  3.81316  4.53550  0.61958  0.77255  0.48576  0.95510
    130   1.25771  4.10732  3.38791  3.14004  4.01884  2.95048  4.17862  3.06800  3.13860  2.98700  3.97909  3.29571  3.68605  3.48037  3.41025  2.42687  2.54235  2.71517  5.47516  4.25034    154 - -
          2.68618  4.42225  2.77519  2.73123  3.46354  2.40513  3.72494  3.29354  2.67741  2.69355  4.24690  2.90347  2.73739  3.18146  2.89801  2.37887  2.77519  2.98518  4.58477  3.61503
          0.03335  3.81316  4.53550  0.61958  0.77255  0.48576  0.95510
    131   1.10283  4.16472  3.40413  3.19414  3.99491  2.99054  4.22296  3.11172  3.20890  2.99588  4.03540  3.35820  3.72429  3.55584  3.46272  2.51611  2.78942  2.77650  5.42807  4.22199    155 - -
          2.68618  4.42225  2.77519  2.73123  3.46354  2.40513  3.72494  3.29354  2.67741  2.69355  4.24690  2.90347  2.73739  3.18146  2.89801  2.37887  2.77519  2.98518  4.58477  3.61503
          0.03335  3.81316  4.53550  0.61958  0.77255  0.48576  0.95510
    132   2.98502  4.42195  4.24877  3.86338  3.33559  4.00028  4.60338  1.15464  3.69025  1.93533  3.28176  4.11710  4.43836  4.04546  3.89369  3.49092  3.28576  1.84818  5.21320  3.94547    156 - -
          2.68618  4.42225  2.77519  2.73123  3.46354  2.40513  3.72494  3.29354  2.67741  2.69355  4.24690  2.90347  2.73739  3.18146  2.89801  2.37887  2.77519  2.98518  4.58477  3.61503
          0.03335  3.81316  4.53550  0.61958  0.77255  0.48576  0.95510
    133   2.88372  4.44012  4.06940  3.59680  3.16311  3.86527  4.34897  2.23401  3.38243  1.71636  1.71450  3.88060  4.28749  3.73296  3.60843  3.25346  3.17630  2.14977  5.04239  3.81531    157 - -
          2.68618  4.42225  2.77519  2.73123  3.46354  2.40513  3.72494  3.29354  2.67741  2.69355  4.24690  2.90347  2.73739  3.18146  2.89801  2.37887  2.77519  2.98518  4.58477  3.61503
          0.03335  3.81316  4.53550  0.61958  0.77255  0.48576  0.95510
    134   2.91970  4.87851  3.09160  2.72586  4.25135  3.41419  3.72965  3.67719  1.12263  3.25592  4.22179  3.15250  3.91975  2.92541  2.42508  2.96631  3.17804  3.38876  5.33141  4.13608    158 - -
          2.68618  4.42225  2.77519  2.73123  3.46354  2.40513  3.72494  3.29354  2.67741  2.69355  4.24690  2.90347  2.73739  3.18146  2.89801  2.37887  2.77519  2.98518  4.58477  3.61503
          0.03335  3.81316  4.53550  0.61958  0.77255  0.48576  0.95510
    135   2.92421  4.48289  3.98634  3.57639  3.18446  3.78984  4.32532  2.35424  3.34729  1.78911  1.49662  3.86088  4.25107  3.73368  3.55936  3.26663  3.22886  2.35319  5.01672  3.77264    159 - -
          2.68618  4.42225  2.77519  2.73123  3.46354  2.40513  3.72494  3.29354  2.67741  2.69355  4.24690  2.90347  2.73739  3.18146  2.89801  2.37887  2.77519  2.98518  4.58477  3.61503
          0.03335  3.81316  4.53550  0.61958  0.77255  0.48576  0.95510
    136   1.10283  4.16472  3.40413  3.19414  3.99491  2.99054  4.22296  3.11172  3.20890  2.99588  4.03540  3.35820  3.72429  3.55584  3.46272  2.51611  2.78942  2.77650  5.42807  4.22199    160 - -
          2.68618  4.42225  2.77519  2.73123  3.46354  2.40513  3.72494  3.29354  2.67741  2.69355  4.24690  2.90347  2.73739  3.18146  2.89801  2.37887  2.77519  2.98518  4.58477  3.61503
          0.03335  3.81316  4.53550  0.61958  0.77255  0.48576  0.95510
    137   2.91970  4.87851  3.09160  2.72586  4.25135  3.41419  3.72965  3.67719  1.12263  3.25592  4.22179  3.15250  3.91975  2.92541  2.42508  2.96631  3.17804  3.38876  5.33141  4.13608    161 - -
          2.68618  4.42225  2.77519  2.73123  3.46354  2.40513  3.72494  3.29354  2.67741  2.69355  4.24690  2.90347  2.73739  3.18146  2.89801  2.37887  2.77519  2.98518  4.58477  3.61503
          0.03335  3.81316  4.53550  0.61958  0.77255  0.48576  0.95510
    138   2.90370  4.99902  2.46669  1.11294  4.33821  3.23752  3.82092  3.78036  2.69413  3.40768  4.38572  2.90317  3.83971  3.03873  3.09574  2.89303  3.20796  3.47087  5.52110  4.24485    162 - -
          2.68618  4.42225  2.77519  2.73123  3.46354  2.40513  3.72494  3.29354  2.67741  2.69355  4.24690  2.90347  2.73739  3.18146  2.89801  2.37887  2.77519  2.98518  4.58477  3.61503
          0.03335  3.81316  4.53550  0.61958  0.77255  0.48576  0.95510
    139   1.10283  4.16472  3.40413  3.19414  3.99491  2.99054  4.22296  3.11172  3.20890  2.99588  4.03540  3.35820  3.72429  3.55584  3.46272  2.51611  2.78942  2.77650  5.42807  4.22199    163 - -
          2.68618  4.42225  2.77519  2.73123  3.46354  2.40513  3.72494  3.29354  2.67741  2.69355  4.24690  2.90347  2.73739  3.18146  2.89801  2.37887  2.77519  2.98518  4.58477  3.61503
          0.03335  3.81316  4.53550  0.61958  0.77255  0.48576  0.95510
    140   2.59470  4.37454  3.25618  3.14880  4.28942  0.82682  4.27152  3.87571  3.32184  3.53706  4.51333  3.42080  3.76377  3.65092  3.56324  2.76515  3.07138  3.41560  5.39905  4.38976    164 - -
          2.68618  4.42225  2.77519  2.73123  3.46354  2.40513  3.72494  3.29354  2.67741  2.69355  4.24690  2.90347  2.73739  3.18146  2.89801  2.37887  2.77519  2.98518  4.58477  3.61503
          0.03335  3.81316  4.53550  0.61958  0.77255  0.48576  0.95510
    141   2.76157  4.32194  4.04206  3.70464  3.50815  3.66111  4.51704  2.05786  3.57145  2.20645  3.48366  3.90360  4.22584  3.93612  3.78942  3.16193  3.12515  1.10339  5.28211  4.00945    165 - -
          2.68618  4.42225  2.77519  2.73123  3.46354  2.40513  3.72494  3.29354  2.67741  2.69355  4.24690  2.90347  2.73739  3.18146  2.89801  2.37887  2.77519  2.98518  4.58477  3.61503
          0.03335  3.81316  4.53550  0.61958  0.77255  0.48576  0.95510
    142   2.90370  4.99902  2.46669  1.11294  4.33821  3.23752  3.82092  3.78036  2.69413  3.40768  4.38572  2.90317  3.83971  3.03873  3.09574  2.89303  3.20796  3.47087  5.52110  4.24485    166 - -
          2.68618  4.42225  2.77519  2.73123  3.46354  2.40513  3.72494  3.29354  2.67741  2.69355  4.24690  2.90347  2.73739  3.18146  2.89801  2.37887  2.77519  2.98518  4.58477  3.61503
          0.03335  3.81316  4.53550  0.61958  0.77255  0.48576  0.95510
    143   2.76157  4.32194  4.04206  3.70464  3.50815  3.66111  4.51704  2.05786  3.57145  2.20645  3.48366  3.90360  4.22584  3.93612  3.78942  3.16193  3.12515  1.10339  5.28211  4.00945    167 - -
          2.68618  4.42225  2.77519  2.73123  3.46354  2.40513  3.72494  3.29354  2.67741  2.69355  4.24690  2.90347  2.73739  3.18146  2.89801  2.37887  2.77519  2.98518  4.58477  3.61503
          0.03335  3.81316  4.53550  0.61958  0.77255  0.48576  0.95510
    144   2.76157  4.32194  4.04206  3.70464  3.50815  3.66111  4.51704  2.05786  3.57145  2.20645  3.48366  3.90360  4.22584  3.93612  3.78942  3.16193  3.12515  1.10339  5.28211  4.00945    168 - -
          2.68618  4.42225  2.77519  2.73123  3.46354  2.40513  3.72494  3.29354  2.67741  2.69355  4.24690  2.90347  2.73739  3.18146  2.89801  2.37887  2.77519  2.98518  4.58477  3.61503
          0.03335  3.81316  4.53550  0.61958  0.77255  0.48576  0.95510
    145   2.38313  4.22764  3.37767  3.12846  3.91862  3.06847  4.15001  3.03861  3.07024  2.90415  3.95958  3.34648  3.76803  3.46838  3.33100  2.58388  1.27666  2.73995  5.36174  4.13563    169 - -
          2.68618  4.42225  2.77519  2.73123  3.46354  2.40513  3.72494  3.29354  2.67741  2.69355  4.24690  2.90347  2.73739  3.18146  2.89801  2.37887  2.77519  2.98518  4.58477  3.61503
          0.03335  3.81316  4.53550  0.61958  0.77255  0.48576  0.95510
    146   2.90370  4.99902  2.46669  1.11294  4.33821  3.23752  3.82092  3.78036  2.69413  3.40768  4.38572  2.90317  3.83971  3.03873  3.09574  2.89303  3.20796  3.47087  5.52110  4.24485    170 - -
          2.68618  4.42225  2.77519  2.73123  3.46354  2.40513  3.72494  3.29354  2.67741  2.69355  4.24690  2.90347  2.73739  3.18146  2.89801  2.37887  2.77519  2.98518  4.58477  3.61503
          0.03335  3.81316  4.53550  0.61958  0.77255  0.48576  0.95510
    147   2.67634  4.66882  2.67946  2.55961  4.02322  3.14578  3.87671  3.72204  2.77612  3.37608  4.33267  1.26764  3.79534  3.15043  3.12783  2.74648  3.05690  3.35026  5.33616  3.97665    171 - -
          2.68618  4.42225  2.77519  2.73123  3.46354  2.40513  3.72494  3.29354  2.67741  2.69355  4.24690  2.90347  2.73739  3.18146  2.89801  2.37887  2.77519  2.98518  4.58477  3.61503
          0.03335  3.81316  4.53550  0.61958  0.77255  0.48576  0.95510
    148   2.28803  4.20693  3.15699  2.97130  4.01784  2.93801  4.08217  3.53301  3.04100  3.25833  4.19032  3.20477  3.67220  3.39528  3.32799  1.18417  2.76395  3.08117  5.39539  4.10135    172 - -
          2.68618  4.42225  2.77519  2.73123  3.46354  2.40513  3.72494  3.29354  2.67741  2.69355  4.24690  2.90347  2.73739  3.18146  2.89801  2.37887  2.77519  2.98518  4.58477  3.61503
          0.03335  3.81316  4.53550  0.61958  0.77255  0.48576  0.95510
    149   2.93390  4.75980  3.07151  2.82670  3.24598  3.39980  1.27407  3.62747  2.67152  3.12843  4.16773  3.23795  3.94971  3.19252  2.94018  3.00549  3.23576  3.36385  4.71163  3.19877    173 - -
          2.68618  4.42225  2.77519  2.73123  3.46354  2.40513  3.72494  3.29354  2.67741  2.69355  4.24690  2.90347  2.73739  3.18146  2.89801  2.37887  2.77519  2.98518  4.58477  3.61503
          0.03335  3.81316  4.53550  0.61958  0.77255  0.48576  0.95510
    150   2.38313  4.22764  3.37767  3.12846  3.91862  3.06847  4.15001  3.03861  3.07024  2.90415  3.95958  3.34648  3.76803  3.46838  3.33100  2.58388  1.27666  2.73995  5.36174  4.13563    174 - -
          2.68618  4.42225  2.77519  2.73123  3.46354  2.40513  3.72494  3.29354  2.67741  2.69355  4.24690  2.90347  2.73739  3.18146  2.89801  2.37887  2.77519  2.98518  4.58477  3.61503
          0.03335  3.81316  4.53550  0.61958  0.77255  0.48576  0.95510
    151   3.08989  4.57049  4.09358  3.73450  3.11533  3.90559  4.40888  2.31776  3.50277  0.95194  3.15924  4.01557  4.35207  3.88536  3.68802  3.47144  3.38737  2.33943  4.97175  3.68095    175 - -
          2.68618  4.42225  2.77519  2.73123  3.46354  2.40513  3.72494  3.29354  2.67741  2.69355  4.24690  2.90347  2.73739  3.18146  2.89801  2.37887  2.77519  2.98518  4.58477  3.61503
          0.03335  3.81316  4.53550  0.61958  0.77255  0.48576  0.95510
    152   3.16381  4.67681  3.75166  3.47106  2.29893  3.76179  3.59459  3.18151  3.33028  2.65047  3.86309  3.65209  4.23761  3.65057  3.52568  3.30600  3.45054  3.04944  3.94002  1.07048    176 - -
          2.68618  4.42225  2.77519  2.73123  3.46354  2.40513  3.72494  3.29354  2.67741  2.69355  4.24690  2.90347  2.73739  3.18146  2.89801  2.37887  2.77519  2.98518  4.58477  3.61503
          0.03335  3.81316  4.53550  0.61958  0.77255  0.48576  0.95510
    153   2.92795  5.04345  1.00703  2.30242  4.41306  3.16757  3.88211  3.98819  2.95555  3.60773  4.58579  2.85526  3.81634  3.12209  3.46264  2.89794  3.26573  3.63415  5.59311  4.29741    177 - -
          2.68618  4.42225  2.77519  2.73123  3.46354  2.40513  3.72494  3.29354  2.67741  2.69355  4.24690  2.90347  2.73739  3.18146  2.89801  2.37887  2.77519  2.98518  4.58477  3.61503
          0.03335  3.81316  4.53550  0.61958  0.77255  0.48576  0.95510
    154   3.08989  4.57049  4.09358  3.73450  3.11533  3.90559  4.40888  2.31776  3.50277  0.95194  3.15924  4.01557  4.35207  3.88536  3.68802  3.47144  3.38737  2.33943  4.97175  3.68095    178 - -
          2.68618  4.42225  2.77519  2.73123  3.46354  2.40513  3.72494  3.29354  2.67741  2.69355  4.24690  2.90347  2.73739  3.18146  2.89801  2.37887  2.77519  2.98518  4.58477  3.61503
          0.03335  3.81316  4.53550  0.61958  0.77255  0.48576  0.95510
    155   2.86966  5.18936  1.20861  2.07771  4.51521  3.14716  3.76778  4.01227  2.80517  3.61892  4.53735  2.70594  3.78615  2.96790  3.35315  2.80139  3.18485  3.63965  5.73506  4.32146    179 - -
          2.68618  4.42225  2.77519  2.73123  3.46354  2.40513  3.72494  3.29354  2.67741  2.69355  4.24690  2.90347  2.73739  3.18146  2.89801  2.37887  2.77519  2.98518  4.58477  3.61503
          0.03335  3.81316  4.53550  0.61958  0.77255  0.48576  0.95510
    156   2.92188  4.98335  3.30521  2.71118  4.38053  3.54485  3.56841  3.75144  1.65550  3.24777  4.13380  3.11792  3.94216  2.71883  1.52445  2.94104  3.11159  3.44775  5.33208  4.14325    180 - -
          2.68618  4.42225  2.77519  2.73123  3.46354  2.40513  3.72494  3.29354  2.67741  2.69355  4.24690  2.90347  2.73739  3.18146  2.89801  2.37887  2.77519  2.98518  4.58477  3.61503
          0.03335  3.81316  4.53550  0.61958  0.77255  0.48576  0.95510
    157   2.98502  4.42195  4.24877  3.86338  3.33559  4.00028  4.60338  1.15464  3.69025  1.93533  3.28176  4.11710  4.43836  4.04546  3.89369  3.49092  3.28576  1.84818  5.21320  3.94547    181 - -
          2.68618  4.42225  2.77519  2.73123  3.46354  2.40513  3.72494  3.29354  2.67741  2.69355  4.24690  2.90347  2.73739  3.18146  2.89801  2.37887  2.77519  2.98518  4.58477  3.61503
          0.03335  3.81316  4.53550  0.61958  0.77255  0.48576  0.95510
    158   2.98502  4.42195  4.24877  3.86338  3.33559  4.00028  4.60338  1.15464  3.69025  1.93533  3.28176  4.11710  4.43836  4.04546  3.89369  3.49092  3.28576  1.84818  5.21320  3.94547    182 - -
          2.68618  4.42225  2.77519  2.73123  3.46354  2.40513  3.72494  3.29354  2.67741  2.69355  4.24690  2.90347  2.73739  3.18146  2.89801  2.37887  2.77519  2.98518  4.58477  3.61503
          0.03335  3.81316  4.53550  0.61958  0.77255  0.48576  0.95510
    159   2.83575  5.13272  2.19024  1.28964  4.44629  3.19252  3.72442  3.89572  2.64708  3.50091  4.39836  2.73924  3.79316  2.91176  3.12699  2.78314  3.12778  3.54100  5.65124  4.26406    183 - -
          2.68618  4.42225  2.77519  2.73123  3.46354  2.40513  3.72494  3.29354  2.67741  2.69355  4.24690  2.90347  2.73739  3.18146  2.89801  2.37887  2.77519  2.98518  4.58477  3.61503
          0.03335  3.81316  4.53550  0.61958  0.77255  0.48576  0.95510
    160   3.08989  4.57049  4.09358  3.73450  3.11533  3.90559  4.40888  2.31776  3.50277  0.95194  3.15924  4.01557  4.35207  3.88536  3.68802  3.47144  3.38737  2.33943  4.97175  3.68095    184 - -
          2.68618  4.42225  2.77519  2.73123  3.46354  2.40513  3.72494  3.29354  2.67741  2.69355  4.24690  2.90347  2.73739  3.18146  2.89801  2.37887  2.77519  2.98518  4.58477  3.61503
          0.03335  3.81316  4.53550  0.61958  0.77255  0.48576  0.95510
    161   2.67634  4.66882  2.67946  2.55961  4.02322  3.14578  3.87671  3.72204  2.77612  3.37608  4.33267  1.26764  3.79534  3.15043  3.12783  2.74648  3.05690  3.35026  5.33616  3.97665    185 - -
          2.68618  4.42225  2.77519  2.73123  3.46354  2.40513  3.72494  3.29354  2.67741  2.69355  4.24690  2.90347  2.73739  3.18146  2.89801  2.37887  2.77519  2.98518  4.58477  3.61503
          0.03335  3.81316  4.53550  0.61958  0.77255  0.48576  0.95510
    162   2.59470  4.37454  3.25618  3.14880  4.28942  0.82682  4.27152  3.87571  3.32184  3.53706  4.51333  3.42080  3.76377  3.65092  3.56324  2.76515  3.07138  3.41560  5.39905  4.38976    186 - -
          2.68618  4.42225  2.77519  2.73123  3.46354  2.40513  3.72494  3.29354  2.67741  2.69355  4.24690  2.90347  2.73739  3.18146  2.89801  2.37887  2.77519  2.98518  4.58477  3.61503
          0.03335  3.81316  4.53550  0.61958  0.77255  0.48576  0.95510
    163   2.83632  4.81776  2.86653  2.62180  3.97803  3.32827  3.77908  3.60098  2.44709  3.10911  4.14009  3.08046  3.88180  1.34353  2.73184  2.88725  3.13402  3.33480  5.26132  3.95155    187 - -
          2.68618  4.42225  2.77519  2.73123  3.46354  2.40513  3.72494  3.29354  2.67741  2.69355  4.24690  2.90347  2.73739  3.18146  2.89801  2.37887  2.77519  2.98518  4.58477  3.61503
          0.03335  3.81316  4.53550  0.61958  0.77255  0.48576  0.95510
    164   2.91970  4.87851  3.09160  2.72586  4.25135  3.41419  3.72965  3.67719  1.12263  3.25592  4.22179  3.15250  3.91975  2.92541  2.42508  2.96631  3.17804  3.38876  5.33141  4.13608    188 - -
          2.68618  4.42225  2.77519  2.73123  3.46354  2.40513  3.72494  3.29354  2.67741  2.69355  4.24690  2.90347  2.73739  3.18146  2.89801  2.37887  2.77519  2.98518  4.58477  3.61503
          0.03335  3.81316  4.53550  0.61958  0.77255  0.48576  0.95510
    165   2.67692  4.44272  3.27793  3.10945  4.10741  3.13365  4.19081  3.63871  3.16187  3.27157  4.31979  3.42149  0.94568  3.55252  3.41309  2.84286  3.11412  3.29074  5.30913  4.22770    189 - -
          2.68618  4.42225  2.77519  2.73123  3.46354  2.40513  3.72494  3.29354  2.67741  2.69355  4.24690  2.90347  2.73739  3.18146  2.89801  2.37887  2.77519  2.98518  4.58477  3.61503
          0.03335  3.81316  4.53550  0.61958  0.77255  0.48576  0.95510
    166   2.67692  4.44272  3.27793  3.10945  4.10741  3.13365  4.19081  3.63871  3.16187  3.27157  4.31979  3.42149  0.94568  3.55252  3.41309  2.84286  3.11412  3.29074  5.30913  4.22770    190 - -
          2.68618  4.42225  2.77519  2.73123  3.46354  2.40513  3.72494  3.29354  2.67741  2.69355  4.24690  2.90347  2.73739  3.18146  2.89801  2.37887  2.77519  2.98518  4.58477  3.61503
          0.03335  3.81316  4.53550  0.61958  0.77255  0.48576  0.95510
    167   3.08989  4.57049  4.09358  3.73450  3.11533  3.90559  4.40888  2.31776  3.50277  0.95194  3.15924  4.01557  4.35207  3.88536  3.68802  3.47144  3.38737  2.33943  4.97175  3.68095    191 - -
          2.68618  4.42225  2.77519  2.73123  3.46354  2.40513  3.72494  3.29354  2.67741  2.69355  4.24690  2.90347  2.73739  3.18146  2.89801  2.37887  2.77519  2.98518  4.58477  3.61503
          0.03335  3.81316  4.53550  0.61958  0.77255  0.48576  0.95510
    168   2.38313  4.22764  3.37767  3.12846  3.91862  3.06847  4.15001  3.03861  3.07024  2.90415  3.95958  3.34648  3.76803  3.46838  3.33100  2.58388  1.27666  2.73995  5.36174  4.13563    192 - -
          2.68618  4.42225  2.77519  2.73123  3.46354  2.40513  3.72494  3.29354  2.67741  2.69355  4.24690  2.90347  2.73739  3.18146  2.89801  2.37887  2.77519  2.98518  4.58477  3.61503
          0.03335  3.81316  4.53550  0.61958  0.77255  0.48576  0.95510
    169   3.16381  4.67681  3.75166  3.47106  2.29893  3.76179  3.59459  3.18151  3.33028  2.65047  3.86309  3.65209  4.23761  3.65057  3.52568  3.30600  3.45054  3.04944  3.94002  1.07048    193 - -
          2.68618  4.42225  2.77519  2.73123  3.46354  2.40513  3.72494  3.29354  2.67741  2.69355  4.24690  2.90347  2.73739  3.18146  2.89801  2.37887  2.77519  2.98518  4.58477  3.61503
          0.03335  3.81316  4.53550  0.61958  0.77255  0.48576  0.95510
    170   2.91970  4.87851  3.09160  2.72586  4.25135  3.41419  3.72965  3.67719  1.12263  3.25592  4.22179  3.15250  3.91975  2.92541  2.42508  2.96631  3.17804  3.38876  5.33141  4.13608    194 - -
          2.68618  4.42225  2.77519  2.73123  3.46354  2.40513  3.72494  3.29354  2.67741  2.69355  4.24690  2.90347  2.73739  3.18146  2.89801  2.37887  2.77519  2.98518  4.58477  3.61503
          0.03335  3.81316  4.53550  0.61958  0.77255  0.48576  0.95510
    171   2.94076  4.78158  3.42559  2.95080  4.12116  3.43849  3.78519  3.65981  2.21917  3.18665  4.18961  3.31445  3.94507  3.00954  1.07313  3.02852  3.21150  3.38664  5.22901  4.06264    195 - -
          2.68618  4.42225  2.77519  2.73123  3.46354  2.40513  3.72494  3.29354  2.67741  2.69355  4.24690  2.90347  2.73739  3.18146  2.89801  2.37887  2.77519  2.98518  4.58477  3.61503
          0.03335  3.81316  4.53550  0.61958  0.77255  0.48576  0.95510
    172   3.18471  4.60442  4.15693  3.86124  1.11411  3.88620  3.85412  2.71694  3.77001  2.10136  3.45674  3.95307  4.34702  3.95472  3.90437  3.45699  3.48628  2.70305  4.12288  2.49818    196 - -
          2.68618  4.42225  2.77519  2.73123  3.46354  2.40513  3.72494  3.29354  2.67741  2.69355  4.24690  2.90347  2.73739  3.18146  2.89801  2.37887  2.77519  2.98518  4.58477  3.61503
          0.03335  3.81316  4.53550  0.61958  0.77255  0.48576  0.95510
    173   2.83632  4.81776  2.86653  2.62180  3.97803  3.32827  3.77908  3.60098  2.44709  3.10911  4.14009  3.08046  3.88180  1.34353  2.73184  2.88725  3.13402  3.33480  5.26132  3.95155    197 - -
          2.68618  4.42225  2.77519  2.73123  3.46354  2.40513  3.72494  3.29354  2.67741  2.69355  4.24690  2.90347  2.73739  3.18146  2.89801  2.37887  2.77519  2.98518  4.58477  3.61503
          0.03335  3.81316  4.53550  0.61958  0.77255  0.48576  0.95510
    174   1.10283  4.16472  3.40413  3.19414  3.99491  2.99054  4.22296  3.11172  3.20890  2.99588  4.03540  3.35820  3.72429  3.55584  3.46272  2.51611  2.78942  2.77650  5.42807  4.22199    198 - -
          2.68618  4.42225  2.77519  2.73123  3.46354  2.40513  3.72494  3.29354  2.67741  2.69355  4.24690  2.90347  2.73739  3.18146  2.89801  2.37887  2.77519  2.98518  4.58477  3.61503
          0.03335  3.81316  4.53550  0.61958  0.77255  0.48576  0.95510
    175   3.03401  4.43185  4.41003  3.93183  3.24937  4.20468  4.63311  1.28419  3.73805  1.69211  3.14997  4.20483  4.54107  4.06080  3.94761  3.59737  3.29979  1.79808  5.19154  3.93592    199 - -
          2.68618  4.42225  2.77519  2.73123  3.46354  2.40513  3.72494  3.29354  2.67741  2.69355  4.24690  2.90347  2.73739  3.18146  2.89801  2.37887  2.77519  2.98518  4.58477  3.61503
          0.03335  3.81316  4.53550  0.61958  0.77255  0.48576  0.95510
    176   2.98502  4.42195  4.24877  3.86338  3.33559  4.00028  4.60338  1.15464  3.69025  1.93533  3.28176  4.11710  4.43836  4.04546  3.89369  3.49092  3.28576  1.84818  5.21320  3.94547    200 - -
          2.68618  4.42225  2.77519  2.73123  3.46354  2.40513  3.72494  3.29354  2.67741  2.69355  4.24690  2.90347  2.73739  3.18146  2.89801  2.37887  2.77519  2.98518  4.58477  3.61503
          0.03335  3.81316  4.53550  0.61958  0.77255  0.48576  0.95510
    177   2.28803  4.20693  3.15699  2.97130  4.01784  2.93801  4.08217  3.53301  3.04100  3.25833  4.19032  3.20477  3.67220  3.39528  3.32799  1.18417  2.76395  3.08117  5.39539  4.10135    201 - -
          2.68618  4.42225  2.77519  2.73123  3.46354  2.40513  3.72494  3.29354  2.67741  2.69355  4.24690  2.90347  2.73739  3.18146  2.89801  2.37887  2.77519  2.98518  4.58477  3.61503
          0.03335  3.81316  4.53550  0.61958  0.77255  0.48576  0.95510
    178   2.94076  4.78158  3.42559  2.95080  4.12116  3.43849  3.78519  3.65981  2.21917  3.18665  4.18961  3.31445  3.94507  3.00954  1.07313  3.02852  3.21150  3.38664  5.22901  4.06264    202 - -
          2.68618  4.42225  2.77519  2.73123  3.46354  2.40513  3.72494  3.29354  2.67741  2.69355  4.24690  2.90347  2.73739  3.18146  2.89801  2.37887  2.77519  2.98518  4.58477  3.61503
          0.03335  3.81316  4.53550  0.61958  0.77255  0.48576  0.95510
    179   2.92421  4.48289  3.98634  3.57639  3.18446  3.78984  4.32532  2.35424  3.34729  1.78911  1.49662  3.86088  4.25107  3.73368  3.55936  3.26663  3.22886  2.35319  5.01672  3.77264    203 - -
          2.68618  4.42225  2.77519  2.73123  3.46354  2.40513  3.72494  3.29354  2.67741  2.69355  4.24690  2.90347  2.73739  3.18146  2.89801  2.37887  2.77519  2.98518  4.58477  3.61503
          0.03335  3.81316  4.53550  0.61958  0.77255  0.48576  0.95510
    180   2.90370  4.99902  2.46669  1.11294  4.33821  3.23752  3.82092  3.78036  2.69413  3.40768  4.38572  2.90317  3.83971  3.03873  3.09574  2.89303  3.20796  3.47087  5.52110  4.24485    204 - -
          2.68618  4.42225  2.77519  2.73123  3.46354  2.40513  3.72494  3.29354  2.67741  2.69355  4.24690  2.90347  2.73739  3.18146  2.89801  2.37887  2.77519  2.98518  4.58477  3.61503
          0.03335  3.81316  4.53550  0.61958  0.77255  0.48576  0.95510
    181   3.08989  4.57049  4.09358  3.73450  3.11533  3.90559  4.40888  2.31776  3.50277  0.95194  3.15924  4.01557  4.35207  3.88536  3.68802  3.47144  3.38737  2.33943  4.97175  3.68095    205 - -
          2.68618  4.42225  2.77519  2.73123  3.46354  2.40513  3.72494  3.29354  2.67741  2.69355  4.24690  2.90347  2.73739  3.18146  2.89801  2.37887  2.77519  2.98518  4.58477  3.61503
          0.03335  3.81316  4.53550  0.61958  0.77255  0.48576  0.95510
    182   2.67692  4.44272  3.27793  3.10945  4.10741  3.13365  4.19081  3.63871  3.16187  3.27157  4.31979  3.42149  0.94568  3.55252  3.41309  2.84286  3.11412  3.29074  5.30913  4.22770    206 - -
          2.68618  4.42225  2.77519  2.73123  3.46354  2.40513  3.72494  3.29354  2.67741  2.69355  4.24690  2.90347  2.73739  3.18146  2.89801  2.37887  2.77519  2.98518  4.58477  3.61503
          0.03335  3.81316  4.53550  0.61958  0.77255  0.48576  0.95510
    183   2.90218  4.98115  3.21070  2.66988  4.37132  3.51423  3.57820  3.75240  1.35433  3.25593  4.14252  3.09075  3.92748  2.73025  1.96370  2.91827  3.10172  3.44427  5.34508  4.14143    207 - -
          2.68618  4.42225  2.77519  2.73123  3.46354  2.40513  3.72494  3.29354  2.67741  2.69355  4.24690  2.90347  2.73739  3.18146  2.89801  2.37887  2.77519  2.98518  4.58477  3.61503
          0.03335  3.81316  4.53550  0.61958  0.77255  0.48576  0.95510
    184   2.91970  4.87851  3.09160  2.72586  4.25135  3.41419  3.72965  3.67719  1.12263  3.25592  4.22179  3.15250  3.91975  2.92541  2.42508  2.96631  3.17804  3.38876  5.33141  4.13608    208 - -
          2.68618  4.42225  2.77519  2.73123  3.46354  2.40513  3.72494  3.29354  2.67741  2.69355  4.24690  2.90347  2.73739  3.18146  2.89801  2.37887  2.77519  2.98518  4.58477  3.61503
          0.03335  3.81316  4.53550  0.61958  0.77255  0.48576  0.95510
    185   2.67692  4.44272  3.27793  3.10945  4.10741  3.13365  4.19081  3.63871  3.16187  3.27157  4.31979  3.42149  0.94568  3.55252  3.41309  2.84286  3.11412  3.29074  5.30913  4.22770    209 - -
          2.68618  4.42225  2.77519  2.73123  3.46354  2.40513  3.72494  3.29354  2.67741  2.69355  4.24690  2.90347  2.73739  3.18146  2.89801  2.37887  2.77519  2.98518  4.58477  3.61503
          0.03335  3.81316  4.53550  0.61958  0.77255  0.48576  0.95510
    186   2.58554  4.27155  3.98493  3.62848  3.55859  3.60461  4.48219  2.04300  3.50582  2.24200  3.48457  3.82450  4.17997  3.86469  3.74118  3.05631  3.04171  1.19273  5.33131  4.06821    210 - -
          2.68618  4.42225  2.77519  2.73123  3.46354  2.40513  3.72494  3.29354  2.67741  2.69355  4.24690  2.90347  2.73739  3.18146  2.89801  2.37887  2.77519  2.98518  4.58477  3.61503
          0.03335  3.81316  4.53550  0.61958  0.77255  0.48576  0.95510
    187   2.21097  4.14452  3.18647  2.93990  4.05599  1.57969  4.04836  3.42347  2.99967  3.18404  4.06707  3.16805  3.64103  3.32962  3.31007  2.27567  2.67659  2.70796  5.43749  4.17146    211 - -
          2.68618  4.42225  2.77519  2.73123  3.46354  2.40513  3.72494  3.29354  2.67741  2.69355  4.24690  2.90347  2.73739  3.18146  2.89801  2.37887  2.77519  2.98518  4.58477  3.61503
          0.03335  3.81316  4.53550  0.61958  0.77255  0.48576  0.95510
    188   1.89068  3.64060  3.51111  3.08290  3.89727  2.96531  4.03935  3.16731  3.01050  2.85159  3.84814  3.25781  3.65400  3.33310  3.31686  1.63783  2.62466  2.77859  5.30411  4.07886    212 - -
          2.68618  4.42225  2.77519  2.73123  3.46354  2.40513  3.72494  3.29354  2.67741  2.69355  4.24690  2.90347  2.73739  3.18146  2.89801  2.37887  2.77519  2.98518  4.58477  3.61503
          0.03335  3.81316  4.53550  0.61958  0.77255  0.48576  0.95510
    189   2.76157  4.32194  4.04206  3.70464  3.50815  3.66111  4.51704  2.05786  3.57145  2.20645  3.48366  3.90360  4.22584  3.93612  3.78942  3.16193  3.12515  1.10339  5.28211  4.00945    213 - -
          2.68618  4.42225  2.77519  2.73123  3.46354  2.40513  3.72494  3.29354  2.67741  2.69355  4.24690  2.90347  2.73739  3.18146  2.89801  2.37887  2.77519  2.98518  4.58477  3.61503
          0.03335  3.81316  4.53550  0.61958  0.77255  0.48576  0.95510
    190   2.23097  4.14402  3.26742  2.98553  4.01164  2.95551  4.04936  3.27042  2.96914  3.08363  3.99256  3.20487  3.66600  3.33140  3.26492  2.14543  1.54653  2.86974  5.40709  4.15796    214 - -
          2.68618  4.42225  2.77519  2.73123  3.46354  2.40513  3.72494  3.29354  2.67741  2.69355  4.24690  2.90347  2.73739  3.18146  2.89801  2.37887  2.77519  2.98518  4.58477  3.61503
          0.03335  3.81316  4.53550  0.61958  0.77255  0.48576  0.95510
    191   2.28803  4.20693  3.15699  2.97130  4.01784  2.93801  4.08217  3.53301  3.04100  3.25833  4.19032  3.20477  3.67220  3.39528  3.32799  1.18417  2.76395  3.08117  5.39539  4.10135    215 - -
          2.68618  4.42225  2.77519  2.73123  3.46354  2.40513  3.72494  3.29354  2.67741  2.69355  4.24690  2.90347  2.73739  3.18146  2.89801  2.37887  2.77519  2.98518  4.58477  3.61503
          0.03335  3.81316  4.53550  0.61958  0.77255  0.48576  0.95510
    192   2.83632  4.81776  2.86653  2.62180  3.97803  3.32827  3.77908  3.60098  2.44709  3.10911  4.14009  3.08046  3.88180  1.34353  2.73184  2.88725  3.13402  3.33480  5.26132  3.95155    216 - -
          2.68618  4.42225  2.77519  2.73123  3.46354  2.40513  3.72494  3.29354  2.67741  2.69355  4.24690  2.90347  2.73739  3.18146  2.89801  2.37887  2.77519  2.98518  4.58477  3.61503
          0.03335  3.81316  4.53550  0.61958  0.77255  0.48576  0.95510
    193   2.80279  4.89800  2.77260  2.48965  3.92590  3.35627  3.43380  3.66521  2.28984  3.17471  4.11125  2.96814  3.86523  1.61462  2.58882  2.82088  3.06330  3.36439  5.21536  3.82597    217 - -
          2.68618  4.42225  2.77519  2.73123  3.46354  2.40513  3.72494  3.29354  2.67741  2.69355  4.24690  2.90347  2.73739  3.18146  2.89801  2.37887  2.77519  2.98518  4.58477  3.61503
          0.03335  3.81316  4.53550  0.61958  0.77255  0.48576  0.95510
    194   2.92421  4.48289  3.98634  3.57639  3.18446  3.78984  4.32532  2.35424  3.34729  1.78911  1.49662  3.86088  4.25107  3.73368  3.55936  3.26663  3.22886  2.35319  5.01672  3.77264    218 - -
          2.68618  4.42225  2.77519  2.73123  3.46354  2.40513  3.72494  3.29354  2.67741  2.69355  4.24690  2.90347  2.73739  3.18146  2.89801  2.37887  2.77519  2.98518  4.58477  3.61503
          0.03335  3.81316  4.53550  0.61958  0.77255  0.48576  0.95510
    195   2.83273  5.06920  2.37683  1.33277  4.38074  3.23501  3.71226  3.79484  2.44671  3.40505  4.31893  2.79669  3.81436  2.89807  2.93276  2.79977  3.11565  3.46330  5.57797  4.22230    219 - -
          2.68618  4.42225  2.77519  2.73123  3.46354  2.40513  3.72494  3.29354  2.67741  2.69355  4.24690  2.90347  2.73739  3.18146  2.89801  2.37887  2.77519  2.98518  4.58477  3.61503
          0.03335  3.81316  4.53550  0.61958  0.77255  0.48576  0.95510
    196   2.26758  4.26578  2.91881  2.70320  4.19565  2.51894  3.94458  3.66488  2.87062  3.31807  4.15206  2.78736  3.63868  3.18214  3.23502  1.53142  2.71199  3.16372  5.51247  4.23000    220 - -
          2.68618  4.42225  2.77519  2.73123  3.46354  2.40513  3.72494  3.29354  2.67741  2.69355  4.24690  2.90347  2.73739  3.18146  2.89801  2.37887  2.77519  2.98518  4.58477  3.61503
          0.03335  3.81316  4.53550  0.61958  0.77255  0.48576  0.95510
    197   2.52282  1.06924  4.02623  3.75332  3.75953  3.15717  4.41359  2.89466  3.58026  2.81227  3.93215  3.75616  3.85942  3.92894  3.71472  2.79414  2.98478  2.64298  5.18688  4.04729    221 - -
          2.68618  4.42225  2.77519  2.73123  3.46354  2.40513  3.72494  3.29354  2.67741  2.69355  4.24690  2.90347  2.73739  3.18146  2.89801  2.37887  2.77519  2.98518  4.58477  3.61503
          0.03335  3.81316  4.53550  0.61958  0.77255  0.48576  0.95510
    198   2.89380  4.93728  3.25198  2.70232  4.29242  3.52062  3.58111  3.69716  1.87674  3.20365  4.10066  3.10986  3.93480  2.65219  1.43969  2.92340  3.09638  3.39950  5.30908  4.09812    222 - -
          2.68618  4.42225  2.77519  2.73123  3.46354  2.40513  3.72494  3.29354  2.67741  2.69355  4.24690  2.90347  2.73739  3.18146  2.89801  2.37887  2.77519  2.98518  4.58477  3.61503
          0.03335  3.81316  4.53550  0.61958  0.77255  0.48576  0.95510
    199   1.10283  4.16472  3.40413  3.19414  3.99491  2.99054  4.22296  3.11172  3.20890  2.99588  4.03540  3.35820  3.72429  3.55584  3.46272  2.51611  2.78942  2.77650  5.42807  4.22199    223 - -
          2.68618  4.42225  2.77519  2.73123  3.46354  2.40513  3.72494  3.29354  2.67741  2.69355  4.24690  2.90347  2.73739  3.18146  2.89801  2.37887  2.77519  2.98518  4.58477  3.61503
          0.03335  3.81316  4.53550  0.61958  0.77255  0.48576  0.95510
    200   2.83473  5.27756  1.90034  1.41905  4.56881  3.16604  3.68951  4.04723  2.66234  3.60163  4.46707  2.65745  3.77090  2.86208  3.20759  2.74861  3.12065  3.65916  5.76524  4.31521    224 - -
          2.68618  4.42225  2.77519  2.73123  3.46354  2.40513  3.72494  3.29354  2.67741  2.69355  4.24690  2.90347  2.73739  3.18146  2.89801  2.37887  2.77519  2.98518  4.58477  3.61503
          0.03335  3.81316  4.53550  0.61958  0.77255  0.48576  0.95510
    201   2.98502  4.42195  4.24877  3.86338  3.33559  4.00028  4.60338  1.15464  3.69025  1.93533  3.28176  4.11710  4.43836  4.04546  3.89369  3.49092  3.28576  1.84818  5.21320  3.94547    225 - -
          2.68618  4.42225  2.77519  2.73123  3.46354  2.40513  3.72494  3.29354  2.67741  2.69355  4.24690  2.90347  2.73739  3.18146  2.89801  2.37887  2.77519  2.98518  4.58477  3.61503
          0.03335  3.81316  4.53550  0.61958  0.77255  0.48576  0.95510
    202   2.83632  4.81776  2.86653  2.62180  3.97803  3.32827  3.77908  3.60098  2.44709  3.10911  4.14009  3.08046  3.88180  1.34353  2.73184  2.88725  3.13402  3.33480  5.26132  3.95155    226 - -
          2.68618  4.42225  2.77519  2.73123  3.46354  2.40513  3.72494  3.29354  2.67741  2.69355  4.24690  2.90347  2.73739  3.18146  2.89801  2.37887  2.77519  2.98518  4.58477  3.61503
          0.03335  3.81316  4.53550  0.61958  0.77255  0.48576  0.95510
    203   2.83187  5.23658  2.00153  1.37162  4.53261  3.17297  3.69600  4.00214  2.65598  3.57056  4.44262  2.67625  3.77572  2.87181  3.18465  2.75456  3.11868  3.62350  5.73323  4.29914    227 - -
          2.68618  4.42225  2.77519  2.73123  3.46354  2.40513  3.72494  3.29354  2.67741  2.69355  4.24690  2.90347  2.73739  3.18146  2.89801  2.37887  2.77519  2.98518  4.58477  3.61503
          0.03335  3.81316  4.53550  0.61958  0.77255  0.48576  0.95510
    204   2.49110  4.56788  2.62582  2.46268  4.15033  3.07087  3.80877  3.70875  2.68647  3.35002  4.21779  1.69423  3.72021  3.03089  3.07559  2.25219  2.87687  3.28064  5.46542  4.09019    228 - -
          2.68618  4.42225  2.77519  2.73123  3.46354  2.40513  3.72494  3.29354  2.67741  2.69355  4.24690  2.90347  2.73739  3.18146  2.89801  2.37887  2.77519  2.98518  4.58477  3.61503
          0.03335  3.81316  4.53550  0.61958  0.77255  0.48576  0.95510
    205   2.93390  4.75980  3.07151  2.82670  3.24598  3.39980  1.27407  3.62747  2.67152  3.12843  4.16773  3.23795  3.94971  3.19252  2.94018  3.00549  3.23576  3.36385  4.71163  3.19877    229 - -
          2.68618  4.42225  2.77519  2.73123  3.46354  2.40513  3.72494  3.29354  2.67741  2.69355  4.24690  2.90347  2.73739  3.18146  2.89801  2.37887  2.77519  2.98518  4.58477  3.61503
          0.03335  3.81316  4.53550  0.61958  0.77255  0.48576  0.95510
    206   2.92795  5.04345  1.00703  2.30242  4.41306  3.16757  3.88211  3.98819  2.95555  3.60773  4.58579  2.85526  3.81634  3.12209  3.46264  2.89794  3.26573  3.63415  5.59311  4.29741    230 - -
          2.68618  4.42225  2.77519  2.73123  3.46354  2.40513  3.72494  3.29354  2.67741  2.69355  4.24690  2.90347  2.73739  3.18146  2.89801  2.37887  2.77519  2.98518  4.58477  3.61503
          0.03335  3.81316  4.53550  0.61958  0.77255  0.48576  0.95510
    207   2.84562  5.33261  1.66778  1.56181  4.61919  3.15526  3.68753  4.10958  2.68107  3.64860  4.51044  2.63544  3.76691  2.85826  3.24743  2.74805  3.13263  3.70999  5.81122  4.34124    231 - -
          2.68618  4.42225  2.77519  2.73123  3.46354  2.40513  3.72494  3.29354  2.67741  2.69355  4.24690  2.90347  2.73739  3.18146  2.89801  2.37887  2.77519  2.98518  4.58477  3.61503
          0.03335  3.81316  4.53550  0.61958  0.77255  0.48576  0.95510
    208   2.38313  4.22764  3.37767  3.12846  3.91862  3.06847  4.15001  3.03861  3.07024  2.90415  3.95958  3.34648  3.76803  3.46838  3.33100  2.58388  1.27666  2.73995  5.36174  4.13563    232 - -
          2.68618  4.42225  2.77519  2.73123  3.46354  2.40513  3.72494  3.29354  2.67741  2.69355  4.24690  2.90347  2.73739  3.18146  2.89801  2.37887  2.77519  2.98518  4.58477  3.61503
          0.03335  3.81316  4.53550  0.61958  0.77255  0.48576  0.95510
    209   3.16381  4.67681  3.75166  3.47106  2.29893  3.76179  3.59459  3.18151  3.33028  2.65047  3.86309  3.65209  4.23761  3.65057  3.52568  3.30600  3.45054  3.04944  3.94002  1.07048    233 - -
          2.68618  4.42225  2.77519  2.73123  3.46354  2.40513  3.72494  3.29354  2.67741  2.69355  4.24690  2.90347  2.73739  3.18146  2.89801  2.37887  2.77519  2.98518  4.58477  3.61503
          0.03335  3.81316  4.53550  0.61958  0.77255  0.48576  0.95510
    210   2.59470  4.37454  3.25618  3.14880  4.28942  0.82682  4.27152  3.87571  3.32184  3.53706  4.51333  3.42080  3.76377  3.65092  3.56324  2.76515  3.07138  3.41560  5.39905  4.38976    234 - -
          2.68618  4.42225  2.77519  2.73123  3.46354  2.40513  3.72494  3.29354  2.67741  2.69355  4.24690  2.90347  2.73739  3.18146  2.89801  2.37887  2.77519  2.98518  4.58477  3.61503
          0.03335  3.81316  4.53550  0.61958  0.77255  0.48576  0.95510
    211   2.76157  4.32194  4.04206  3.70464  3.50815  3.66111  4.51704  2.05786  3.57145  2.20645  3.48366  3.90360  4.22584  3.93612  3.78942  3.16193  3.12515  1.10339  5.28211  4.00945    235 - -
          2.68618  4.42225  2.77519  2.73123  3.46354  2.40513  3.72494  3.29354  2.67741  2.69355  4.24690  2.90347  2.73739  3.18146  2.89801  2.37887  2.77519  2.98518  4.58477  3.61503
          0.03335  3.81316  4.53550  0.61958  0.77255  0.48576  0.95510
    212   2.67692  4.44272  3.27793  3.10945  4.10741  3.13365  4.19081  3.63871  3.16187  3.27157  4.31979  3.42149  0.94568  3.55252  3.41309  2.84286  3.11412  3.29074  5.30913  4.22770    236 - -
          2.68618  4.42225  2.77519  2.73123  3.46354  2.40513  3.72494  3.29354  2.67741  2.69355  4.24690  2.90347  2.73739  3.18146  2.89801  2.37887  2.77519  2.98518  4.58477  3.61503
          0.03335  3.81316  4.53550  0.61958  0.77255  0.48576  0.95510
    213   2.28803  4.20693  3.15699  2.97130  4.01784  2.93801  4.08217  3.53301  3.04100  3.25833  4.19032  3.20477  3.67220  3.39528  3.32799  1.18417  2.76395  3.08117  5.39539  4.10135    237 - -
          2.68618  4.42225  2.77519  2.73123  3.46354  2.40513  3.72494  3.29354  2.67741  2.69355  4.24690  2.90347  2.73739  3.18146  2.89801  2.37887  2.77519  2.98518  4.58477  3.61503
          0.03335  3.81316  4.53550  0.61958  0.77255  0.48576  0.95510
    214   3.08989  4.57049  4.09358  3.73450  3.11533  3.90559  4.40888  2.31776  3.50277  0.95194  3.15924  4.01557  4.35207  3.88536  3.68802  3.47144  3.38737  2.33943  4.97175  3.68095    238 - -
          2.68618  4.42225  2.77519  2.73123  3.46354  2.40513  3.72494  3.29354  2.67741  2.69355  4.24690  2.90347  2.73739  3.18146  2.89801  2.37887  2.77519  2.98518  4.58477  3.61503
          0.03335  3.81316  4.53550  0.61958  0.77255  0.48576  0.95510
    215   2.90370  4.99902  2.46669  1.11294  4.33821  3.23752  3.82092  3.78036  2.69413  3.40768  4.38572  2.90317  3.83971  3.03873  3.09574  2.89303  3.20796  3.47087  5.52110  4.24485    239 - -
          2.68618  4.42225  2.77519  2.73123  3.46354  2.40513  3.72494  3.29354  2.67741  2.69355  4.24690  2.90347  2.73739  3.18146  2.89801  2.37887  2.77519  2.98518  4.58477  3.61503
          0.03335  3.81316  4.53550  0.61958  0.77255  0.48576  0.95510
    216   2.90370  4.99902  2.46669  1.11294  4.33821  3.23752  3.82092  3.78036  2.69413  3.40768  4.38572  2.90317  3.83971  3.03873  3.09574  2.89303  3.20796  3.47087  5.52110  4.24485    240 - -
          2.68618  4.42225  2.77519  2.73123  3.46354  2.40513  3.72494  3.29354  2.67741  2.69355  4.24690  2.90347  2.73739  3.18146  2.89801  2.37887  2.77519  2.98518  4.58477  3.61503
          0.03335  3.81316  4.53550  0.61958  0.77255  0.48576  0.95510
    217   3.08989  4.57049  4.09358  3.73450  3.11533  3.90559  4.40888  2.31776  3.50277  0.95194  3.15924  4.01557  4.35207  3.88536  3.68802  3.47144  3.38737  2.33943  4.97175  3.68095    241 - -
          2.68618  4.42225  2.77519  2.73123  3.46354  2.40513  3.72494  3.29354  2.67741  2.69355  4.24690  2.90347  2.73739  3.18146  2.89801  2.37887  2.77519  2.98518  4.58477  3.61503
          0.03335  3.81316  4.53550  0.61958  0.77255  0.48576  0.95510
    218   2.59470  4.37454  3.25618  3.14880  4.28942  0.82682  4.27152  3.87571  3.32184  3.53706  4.51333  3.42080  3.76377  3.65092  3.56324  2.76515  3.07138  3.41560  5.39905  4.38976    242 - -
          2.68618  4.42225  2.77519  2.73123  3.46354  2.40513  3.72494  3.29354  2.67741  2.69355  4.24690  2.90347  2.73739  3.18146  2.89801  2.37887  2.77519  2.98518  4.58477  3.61503
          0.03335  3.81316  4.53550  0.61958  0.77255  0.48576  0.95510
    219   3.18471  4.60442  4.15693  3.86124  1.11411  3.88620  3.85412  2.71694  3.77001  2.10136  3.45674  3.95307  4.34702  3.95472  3.90437  3.45699  3.48628  2.70305  4.12288  2.49818    243 - -
          2.68618  4.42225  2.77519  2.73123  3.46354  2.40513  3.72494  3.29354  2.67741  2.69355  4.24690  2.90347  2.73739  3.18146  2.89801  2.37887  2.77519  2.98518  4.58477  3.61503
          0.03335  3.81316  4.53550  0.61958  0.77255  0.48576  0.95510
    220   2.67692  4.44272  3.27793  3.10945  4.10741  3.13365  4.19081  3.63871  3.16187  3.27157  4.31979  3.42149  0.94568  3.55252  3.41309  2.84286  3.11412  3.29074  5.30913  4.22770    244 - -
          2.68618  4.42225  2.77519  2.73123  3.46354  2.40513  3.72494  3.29354  2.67741  2.69355  4.24690  2.90347  2.73739  3.18146  2.89801  2.37887  2.77519  2.98518  4.58477  3.61503
          0.03335  3.81316  4.53550  0.61958  0.77255  0.48576  0.95510
    221   2.38313  4.22764  3.37767  3.12846  3.91862  3.06847  4.15001  3.03861  3.07024  2.90415  3.95958  3.34648  3.76803  3.46838  3.33100  2.58388  1.27666  2.73995  5.36174  4.13563    245 - -
          2.68618  4.42225  2.77519  2.73123  3.46354  2.40513  3.72494  3.29354  2.67741  2.69355  4.24690  2.90347  2.73739  3.18146  2.89801  2.37887  2.77519  2.98518  4.58477  3.61503
          0.03335  3.81316  4.53550  0.61958  0.77255  0.48576  0.95510
    222   2.83365  5.15115  2.15922  1.30390  4.46113  3.18864  3.71788  3.91374  2.64778  3.51247  4.40431  2.72590  3.78941  2.90279  3.13707  2.77635  3.12447  3.55469  5.66621  4.26969    246 - -
          2.68618  4.42225  2.77519  2.73123  3.46354  2.40513  3.72494  3.29354  2.67741  2.69355  4.24690  2.90347  2.73739  3.18146  2.89801  2.37887  2.77519  2.98518  4.58477  3.61503
          0.03335  3.81316  4.53550  0.61958  0.77255  0.48576  0.95510
    223   2.59470  4.37454  3.25618  3.14880  4.28942  0.82682  4.27152  3.87571  3.32184  3.53706  4.51333  3.42080  3.76377  3.65092  3.56324  2.76515  3.07138  3.41560  5.39905  4.38976    247 - -
          2.68618  4.42225  2.77519  2.73123  3.46354  2.40513  3.72494  3.29354  2.67741  2.69355  4.24690  2.90347  2.73739  3.18146  2.89801  2.37887  2.77519  2.98518  4.58477  3.61503
          0.03335  3.81316  4.53550  0.61958  0.77255  0.48576  0.95510
    224   3.08989  4.57049  4.09358  3.73450  3.11533  3.90559  4.40888  2.31776  3.50277  0.95194  3.15924  4.01557  4.35207  3.88536  3.68802  3.47144  3.38737  2.33943  4.97175  3.68095    248 - -
          2.68618  4.42225  2.77519  2.73123  3.46354  2.40513  3.72494  3.29354  2.67741  2.69355  4.24690  2.90347  2.73739  3.18146  2.89801  2.37887  2.77519  2.98518  4.58477  3.61503
          0.03335  3.81316  4.53550  0.61958  0.77255  0.48576  0.95510
    225   2.59470  4.37454  3.25618  3.14880  4.28942  0.82682  4.27152  3.87571  3.32184  3.53706  4.51333  3.42080  3.76377  3.65092  3.56324  2.76515  3.07138  3.41560  5.39905  4.38976    249 - -
          2.68618  4.42225  2.77519  2.73123  3.46354  2.40513  3.72494  3.29354  2.67741  2.69355  4.24690  2.90347  2.73739  3.18146  2.89801  2.37887  2.77519  2.98518  4.58477  3.61503
          0.03335  3.81316  4.53550  0.61958  0.77255  0.48576  0.95510
    226   2.67692  4.44272  3.27793  3.10945  4.10741  3.13365  4.19081  3.63871  3.16187  3.27157  4.31979  3.42149  0.94568  3.55252  3.41309  2.84286  3.11412  3.29074  5.30913  4.22770    250 - -
          2.68618  4.42225  2.77519  2.73123  3.46354  2.40513  3.72494  3.29354  2.67741  2.69355  4.24690  2.90347  2.73739  3.18146  2.89801  2.37887  2.77519  2.98518  4.58477  3.61503
          0.03335  3.81316  4.53550  0.61958  0.77255  0.48576  0.95510
    227   1.10283  4.16472  3.40413  3.19414  3.99491  2.99054  4.22296  3.11172  3.20890  2.99588  4.03540  3.35820  3.72429  3.55584  3.46272  2.51611  2.78942  2.77650  5.42807  4.22199    251 - -
          2.68618  4.42225  2.77519  2.73123  3.46354  2.40513  3.72494  3.29354  2.67741  2.69355  4.24690  2.90347  2.73739  3.18146  2.89801  2.37887  2.77519  2.98518  4.58477  3.61503
          0.03335  3.81316  4.53550  0.61958  0.77255  0.48576  0.95510
    228   2.76157  4.32194  4.04206  3.70464  3.50815  3.66111  4.51704  2.05786  3.57145  2.20645  3.48366  3.90360  4.22584  3.93612  3.78942  3.16193  3.12515  1.10339  5.28211  4.00945    252 - -
          2.68618  4.42225  2.77519  2.73123  3.46354  2.40513  3.72494  3.29354  2.67741  2.69355  4.24690  2.90347  2.73739  3.18146  2.89801  2.37887  2.77519  2.98518  4.58477  3.61503
          0.03335  3.81316  4.53550  0.61958  0.77255  0.48576  0.95510
    229   3.24094  4.63608  4.00293  3.69525  2.61101  3.66571  3.83117  3.26313  3.41916  2.66773  3.89956  3.85655  4.17882  3.80998  3.55758  3.44511  3.53862  3.15183  1.01399  2.61642    253 - -
          2.68618  4.42225  2.77519  2.73123  3.46354  2.40513  3.72494  3.29354  2.67741  2.69355  4.24690  2.90347  2.73739  3.18146  2.89801  2.37887  2.77519  2.98518  4.58477  3.61503
          0.03335  3.81316  4.53550  0.61958  0.77255  0.48576  0.95510
    230   2.79225  4.85733  2.86741  2.54963  4.06700  3.36053  3.67489  3.62380  2.25572  3.14006  4.09339  3.01231  3.86847  1.58214  2.45232  2.82599  3.05805  3.33144  5.29543  3.98097    254 - -
          2.68618  4.42225  2.77519  2.73123  3.46354  2.40513  3.72494  3.29354  2.67741  2.69355  4.24690  2.90347  2.73739  3.18146  2.89801  2.37887  2.77519  2.98518  4.58477  3.61503
          0.03335  3.81316  4.53550  0.61958  0.77255  0.48576  0.95510
    231   2.59470  4.37454  3.25618  3.14880  4.28942  0.82682  4.27152  3.87571  3.32184  3.53706  4.51333  3.42080  3.76377  3.65092  3.56324  2.76515  3.07138  3.41560  5.39905  4.38976    255 - -
          2.68618  4.42225  2.77519  2.73123  3.46354  2.40513  3.72494  3.29354  2.67741  2.69355  4.24690  2.90347  2.73739  3.18146  2.89801  2.37887  2.77519  2.98518  4.58477  3.61503
          0.03335  3.81316  4.53550  0.61958  0.77255  0.48576  0.95510
    232   2.59470  4.37454  3.25618  3.14880  4.28942  0.82682  4.27152  3.87571  3.32184  3.53706  4.51333  3.42080  3.76377  3.65092  3.56324  2.76515  3.07138  3.41560  5.39905  4.38976    256 - -
          2.68618  4.42225  2.77519  2.73123  3.46354  2.40513  3.72494  3.29354  2.67741  2.69355  4.24690  2.90347  2.73739  3.18146  2.89801  2.37887  2.77519  2.98518  4.58477  3.61503
          0.03335  3.81316  4.53550  0.61958  0.77255  0.48576  0.95510
    233   2.90370  4.99902  2.46669  1.11294  4.33821  3.23752  3.82092  3.78036  2.69413  3.40768  4.38572  2.90317  3.83971  3.03873  3.09574  2.89303  3.20796  3.47087  5.52110  4.24485    257 - -
          2.68618  4.42225  2.77519  2.73123  3.46354  2.40513  3.72494  3.29354  2.67741  2.69355  4.24690  2.90347  2.73739  3.18146  2.89801  2.37887  2.77519  2.98518  4.58477  3.61503
          0.03335  3.81316  4.53550  0.61958  0.77255  0.48576  0.95510
    234   2.38313  4.22764  3.37767  3.12846  3.91862  3.06847  4.15001  3.03861  3.07024  2.90415  3.95958  3.34648  3.76803  3.46838  3.33100  2.58388  1.27666  2.73995  5.36174  4.13563    258 - -
          2.68618  4.42225  2.77519  2.73123  3.46354  2.40513  3.72494  3.29354  2.67741  2.69355  4.24690  2.90347  2.73739  3.18146  2.89801  2.37887  2.77519  2.98518  4.58477  3.61503
          0.03335  3.81316  4.53550  0.61958  0.77255  0.48576  0.95510
    235   2.90370  4.99902  2.46669  1.11294  4.33821  3.23752  3.82092  3.78036  2.69413  3.40768  4.38572  2.90317  3.83971  3.03873  3.09574  2.89303  3.20796  3.47087  5.52110  4.24485    259 - -
          2.68618  4.42225  2.77519  2.73123  3.46354  2.40513  3.72494  3.29354  2.67741  2.69355  4.24690  2.90347  2.73739  3.18146  2.89801  2.37887  2.77519  2.98518  4.58477  3.61503
          0.03335  3.81316  4.53550  0.61958  0.77255  0.48576  0.95510
    236   1.10283  4.16472  3.40413  3.19414  3.99491  2.99054  4.22296  3.11172  3.20890  2.99588  4.03540  3.35820  3.72429  3.55584  3.46272  2.51611  2.78942  2.77650  5.42807  4.22199    260 - -
          2.68618  4.42225  2.77519  2.73123  3.46354  2.40513  3.72494  3.29354  2.67741  2.69355  4.24690  2.90347  2.73739  3.18146  2.89801  2.37887  2.77519  2.98518  4.58477  3.61503
          0.03335  3.81316  4.53550  0.61958  0.77255  0.48576  0.95510
    237   3.08989  4.57049  4.09358  3.73450  3.11533  3.90559  4.40888  2.31776  3.50277  0.95194  3.15924  4.01557  4.35207  3.88536  3.68802  3.47144  3.38737  2.33943  4.97175  3.68095    261 - -
          2.68618  4.42225  2.77519  2.73123  3.46354  2.40513  3.72494  3.29354  2.67741  2.69355  4.24690  2.90347  2.73739  3.18146  2.89801  2.37887  2.77519  2.98518  4.58477  3.61503
          0.03335  3.81316  4.53550  0.61958  0.77255  0.48576  0.95510
    238   1.10283  4.16472  3.40413  3.19414  3.99491  2.99054  4.22296  3.11172  3.20890  2.99588  4.03540  3.35820  3.72429  3.55584  3.46272  2.51611  2.78942  2.77650  5.42807  4.22199    262 - -
          2.68618  4.42225  2.77519  2.73123  3.46354  2.40513  3.72494  3.29354  2.67741  2.69355  4.24690  2.90347  2.73739  3.18146  2.89801  2.37887  2.77519  2.98518  4.58477  3.61503
          0.03335  3.81316  4.53550  0.61958  0.77255  0.48576  0.95510
    239   2.94076  4.78158  3.42559  2.95080  4.12116  3.43849  3.78519  3.65981  2.21917  3.18665  4.18961  3.31445  3.94507  3.00954  1.07313  3.02852  3.21150  3.38664  5.22901  4.06264    263 - -
          2.68618  4.42225  2.77519  2.73123  3.46354  2.40513  3.72494  3.29354  2.67741  2.69355  4.24690  2.90347  2.73739  3.18146  2.89801  2.37887  2.77519  2.98518  4.58477  3.61503
          0.03335  3.81316  4.53550  0.61958  0.77255  0.48576  0.95510
    240   3.08989  4.57049  4.09358  3.73450  3.11533  3.90559  4.40888  2.31776  3.50277  0.95194  3.15924  4.01557  4.35207  3.88536  3.68802  3.47144  3.38737  2.33943  4.97175  3.68095    264 - -
          2.68618  4.42225  2.77519  2.73123  3.46354  2.40513  3.72494  3.29354  2.67741  2.69355  4.24690  2.90347  2.73739  3.18146  2.89801  2.37887  2.77519  2.98518  4.58477  3.61503
          0.03335  3.81316  4.53550  0.61958  0.77255  0.48576  0.95510
    241   2.92795  5.04345  1.00703  2.30242  4.41306  3.16757  3.88211  3.98819  2.95555  3.60773  4.58579  2.85526  3.81634  3.12209  3.46264  2.89794  3.26573  3.63415  5.59311  4.29741    265 - -
          2.68618  4.42225  2.77519  2.73123  3.46354  2.40513  3.72494  3.29354  2.67741  2.69355  4.24690  2.90347  2.73739  3.18146  2.89801  2.37887  2.77519  2.98518  4.58477  3.61503
          0.03335  3.81316  4.53550  0.61958  0.77255  0.48576  0.95510
    242   2.91970  4.87851  3.09160  2.72586  4.25135  3.41419  3.72965  3.67719  1.12263  3.25592  4.22179  3.15250  3.91975  2.92541  2.42508  2.96631  3.17804  3.38876  5.33141  4.13608    266 - -
          2.68618  4.42225  2.77519  2.73123  3.46354  2.40513  3.72494  3.29354  2.67741  2.69355  4.24690  2.90347  2.73739  3.18146  2.89801  2.37887  2.77519  2.98518  4.58477  3.61503
          0.03335  3.81316  4.53550  0.61958  0.77255  0.48576  0.95510
    243   2.93390  4.75980  3.07151  2.82670  3.24598  3.39980  1.27407  3.62747  2.67152  3.12843  4.16773  3.23795  3.94971  3.19252  2.94018  3.00549  3.23576  3.36385  4.71163  3.19877    267 - -
          2.68618  4.42225  2.77519  2.73123  3.46354  2.40513  3.72494  3.29354  2.67741  2.69355  4.24690  2.90347  2.73739  3.18146  2.89801  2.37887  2.77519  2.98518  4.58477  3.61503
          0.03335  3.81316  4.53550  0.61958  0.77255  0.48576  0.95510
    244   3.08989  4.57049  4.09358  3.73450  3.11533  3.90559  4.40888  2.31776  3.50277  0.95194  3.15924  4.01557  4.35207  3.88536  3.68802  3.47144  3.38737  2.33943  4.97175  3.68095    268 - -
          2.68618  4.42225  2.77519  2.73123  3.46354  2.40513  3.72494  3.29354  2.67741  2.69355  4.24690  2.90347  2.73739  3.18146  2.89801  2.37887  2.77519  2.98518  4.58477  3.61503
          0.03335  3.81316  4.53550  0.61958  0.77255  0.48576  0.95510
    245   2.90370  4.99902  2.46669  1.11294  4.33821  3.23752  3.82092  3.78036  2.69413  3.40768  4.38572  2.90317  3.83971  3.03873  3.09574  2.89303  3.20796  3.47087  5.52110  4.24485    269 - -
          2.68618  4.42225  2.77519  2.73123  3.46354  2.40513  3.72494  3.29354  2.67741  2.69355  4.24690  2.90347  2.73739  3.18146  2.89801  2.37887  2.77519  2.98518  4.58477  3.61503
          0.03335  3.81316  4.53550  0.61958  0.77255  0.48576  0.95510
    246   2.94076  4.78158  3.42559  2.95080  4.12116  3.43849  3.78519  3.65981  2.21917  3.18665  4.18961  3.31445  3.94507  3.00954  1.07313  3.02852  3.21150  3.38664  5.22901  4.06264    270 - -
          2.68618  4.42225  2.77519  2.73123  3.46354  2.40513  3.72494  3.29354  2.67741  2.69355  4.24690  2.90347  2.73739  3.18146  2.89801  2.37887  2.77519  2.98518  4.58477  3.61503
          0.03335  3.81316  4.53550  0.61958  0.77255  0.48576  0.95510
    247   2.91970  4.87851  3.09160  2.72586  4.25135  3.41419  3.72965  3.67719  1.12263  3.25592  4.22179  3.15250  3.91975  2.92541  2.42508  2.96631  3.17804  3.38876  5.33141  4.13608    271 - -
          2.68618  4.42225  2.77519  2.73123  3.46354  2.40513  3.72494  3.29354  2.67741  2.69355  4.24690  2.90347  2.73739  3.18146  2.89801  2.37887  2.77519  2.98518  4.58477  3.61503
          0.03335  3.81316  4.53550  0.61958  0.77255  0.48576  0.95510
    248   1.10283  4.16472  3.40413  3.19414  3.99491  2.99054  4.22296  3.11172  3.20890  2.99588  4.03540  3.35820  3.72429  3.55584  3.46272  2.51611  2.78942  2.77650  5.42807  4.22199    272 - -
          2.68618  4.42225  2.77519  2.73123  3.46354  2.40513  3.72494  3.29354  2.67741  2.69355  4.24690  2.90347  2.73739  3.18146  2.89801  2.37887  2.77519  2.98518  4.58477  3.61503
          0.03335  3.81316  4.53550  0.61958  0.77255  0.48576  0.95510
    249   3.24094  4.63608  4.00293  3.69525  2.61101  3.66571  3.83117  3.26313  3.41916  2.66773  3.89956  3.85655  4.17882  3.80998  3.55758  3.44511  3.53862  3.15183  1.01399  2.61642    273 - -
          2.68618  4.42225  2.77519  2.73123  3.46354  2.40513  3.72494  3.29354  2.67741  2.69355  4.24690  2.90347  2.73739  3.18146  2.89801  2.37887  2.77519  2.98518  4.58477  3.61503
          0.03335  3.81316  4.53550  0.61958  0.77255  0.48576  0.95510
    250   2.76157  4.32194  4.04206  3.70464  3.50815  3.66111  4.51704  2.05786  3.57145  2.20645  3.48366  3.90360  4.22584  3.93612  3.78942  3.16193  3.12515  1.10339  5.28211  4.00945    274 - -
          2.68618  4.42225  2.77519  2.73123  3.46354  2.40513  3.72494  3.29354  2.67741  2.69355  4.24690  2.90347  2.73739  3.18146  2.89801  2.37887  2.77519  2.98518  4.58477  3.61503
          0.03335  3.81316  4.53550  0.61958  0.77255  0.48576  0.95510
    251   1.10283  4.16472  3.40413  3.19414  3.99491  2.99054  4.22296  3.11172  3.20890  2.99588  4.03540  3.35820  3.72429  3.55584  3.46272  2.51611  2.78942  2.77650  5.42807  4.22199    275 - -
          2.68618  4.42225  2.77519  2.73123  3.46354  2.40513  3.72494  3.29354  2.67741  2.69355  4.24690  2.90347  2.73739  3.18146  2.89801  2.37887  2.77519  2.98518  4.58477  3.61503
          0.03335  3.81316  4.53550  0.61958  0.77255  0.48576  0.95510
    252   2.55492  4.62229  2.59897  2.46455  4.07468  3.09625  3.81294  3.70128  2.69043  3.36047  4.26183  1.52706  3.74854  3.05285  3.06460  2.52263  2.93841  3.29655  5.41503  4.00992    276 - -
          2.68618  4.42225  2.77519  2.73123  3.46354  2.40513  3.72494  3.29354  2.67741  2.69355  4.24690  2.90347  2.73739  3.18146  2.89801  2.37887  2.77519  2.98518  4.58477  3.61503
          0.03335  3.81316  4.53550  0.61958  0.77255  0.48576  0.95510
    253   3.16381  4.67681  3.75166  3.47106  2.29893  3.76179  3.59459  3.18151  3.33028  2.65047  3.86309  3.65209  4.23761  3.65057  3.52568  3.30600  3.45054  3.04944  3.94002  1.07048    277 - -
          2.68618  4.42225  2.77519  2.73123  3.46354  2.40513  3.72494  3.29354  2.67741  2.69355  4.24690  2.90347  2.73739  3.18146  2.89801  2.37887  2.77519  2.98518  4.58477  3.61503
          0.03335  3.81316  4.53550  0.61958  0.77255  0.48576  0.95510
    254   2.90370  4.99902  2.46669  1.11294  4.33821  3.23752  3.82092  3.78036  2.69413  3.40768  4.38572  2.90317  3.83971  3.03873  3.09574  2.89303  3.20796  3.47087  5.52110  4.24485    278 - -
          2.68618  4.42225  2.77519  2.73123  3.46354  2.40513  3.72494  3.29354  2.67741  2.69355  4.24690  2.90347  2.73739  3.18146  2.89801  2.37887  2.77519  2.98518  4.58477  3.61503
          0.03335  3.81316  4.53550  0.61958  0.77255  0.48576  0.95510
    255   2.94076  4.78158  3.42559  2.95080  4.12116  3.43849  3.78519  3.65981  2.21917  3.18665  4.18961  3.31445  3.94507  3.00954  1.07313  3.02852  3.21150  3.38664  5.22901  4.06264    279 - -
          2.68618  4.42225  2.77519  2.73123  3.46354  2.40513  3.72494  3.29354  2.67741  2.69355  4.24690  2.90347  2.73739  3.18146  2.89801  2.37887  2.77519  2.98518  4.58477  3.61503
          0.03335  3.81316  4.53550  0.61958  0.77255  0.48576  0.95510
    256   2.67692  4.44272  3.27793  3.10945  4.10741  3.13365  4.19081  3.63871  3.16187  3.27157  4.31979  3.42149  0.94568  3.55252  3.41309  2.84286  3.11412  3.29074  5.30913  4.22770    280 - -
          2.68618  4.42225  2.77519  2.73123  3.46354  2.40513  3.72494  3.29354  2.67741  2.69355  4.24690  2.90347  2.73739  3.18146  2.89801  2.37887  2.77519  2.98518  4.58477  3.61503
          0.03335  3.81316  4.53550  0.61958  0.77255  0.48576  0.95510
    257   2.94076  4.78158  3.42559  2.95080  4.12116  3.43849  3.78519  3.65981  2.21917  3.18665  4.18961  3.31445  3.94507  3.00954  1.07313  3.02852  3.21150  3.38664  5.22901  4.06264    281 - -
          2.68618  4.42225  2.77519  2.73123  3.46354  2.40513  3.72494  3.29354  2.67741  2.69355  4.24690  2.90347  2.73739  3.18146  2.89801  2.37887  2.77519  2.98518  4.58477  3.61503
          0.03335  3.81316  4.53550  0.61958  0.77255  0.48576  0.95510
    258   2.92421  4.48289  3.98634  3.57639  3.18446  3.78984  4.32532  2.35424  3.34729  1.78911  1.49662  3.86088  4.25107  3.73368  3.55936  3.26663  3.22886  2.35319  5.01672  3.77264    282 - -
          2.68618  4.42225  2.77519  2.73123  3.46354  2.40513  3.72494  3.29354  2.67741  2.69355  4.24690  2.90347  2.73739  3.18146  2.89801  2.37887  2.77519  2.98518  4.58477  3.61503
          0.03335  3.81316  4.53550  0.61958  0.77255  0.48576  0.95510
    259   2.67634  4.66882  2.67946  2.55961  4.02322  3.14578  3.87671  3.72204  2.77612  3.37608  4.33267  1.26764  3.79534  3.15043  3.12783  2.74648  3.05690  3.35026  5.33616  3.97665    283 - -
          2.68618  4.42225  2.77519  2.73123  3.46354  2.40513  3.72494  3.29354  2.67741  2.69355  4.24690  2.90347  2.73739  3.18146  2.89801  2.37887  2.77519  2.98518  4.58477  3.61503
          0.03335  3.81316  4.53550  0.61958  0.77255  0.48576  0.95510
    260   1.10283  4.16472  3.40413  3.19414  3.99491  2.99054  4.22296  3.11172  3.20890  2.99588  4.03540  3.35820  3.72429  3.55584  3.46272  2.51611  2.78942  2.77650  5.42807  4.22199    284 - -
          2.68618  4.42225  2.77519  2.73123  3.46354  2.40513  3.72494  3.29354  2.67741  2.69355  4.24690  2.90347  2.73739  3.18146  2.89801  2.37887  2.77519  2.98518  4.58477  3.61503
          0.03335  3.81316  4.53550  0.61958  0.77255  0.48576  0.95510
    261   2.35946  4.55338  2.63616  2.47378  4.16961  3.07114  3.81894  3.64439  2.68906  3.32372  4.20083  1.65227  3.72235  3.03876  3.07338  2.47849  2.87272  3.23091  5.48572  4.12259    285 - -
          2.68618  4.42225  2.77519  2.73123  3.46354  2.40513  3.72494  3.29354  2.67741  2.69355  4.24690  2.90347  2.73739  3.18146  2.89801  2.37887  2.77519  2.98518  4.58477  3.61503
          0.03335  3.81316  4.53550  0.61958  0.77255  0.48576  0.95510
    262   2.28803  4.20693  3.15699  2.97130  4.01784  2.93801  4.08217  3.53301  3.04100  3.25833  4.19032  3.20477  3.67220  3.39528  3.32799  1.18417  2.76395  3.08117  5.39539  4.10135    286 - -
          2.68618  4.42225  2.77519  2.73123  3.46354  2.40513  3.72494  3.29354  2.67741  2.69355  4.24690  2.90347  2.73739  3.18146  2.89801  2.37887  2.77519  2.98518  4.58477  3.61503
          0.03335  3.81316  4.53550  0.61958  0.77255  0.48576  0.95510
    263   3.08989  4.57049  4.09358  3.73450  3.11533  3.90559  4.40888  2.31776  3.50277  0.95194  3.15924  4.01557  4.35207  3.88536  3.68802  3.47144  3.38737  2.33943  4.97175  3.68095    287 - -
          2.68618  4.42225  2.77519  2.73123  3.46354  2.40513  3.72494  3.29354  2.67741  2.69355  4.24690  2.90347  2.73739  3.18146  2.89801  2.37887  2.77519  2.98518  4.58477  3.61503
          0.03335  3.81316  4.53550  0.61958  0.77255  0.48576  0.95510
    264   3.08989  4.57049  4.09358  3.73450  3.11533  3.90559  4.40888  2.31776  3.50277  0.95194  3.15924  4.01557  4.35207  3.88536  3.68802  3.47144  3.38737  2.33943  4.97175  3.68095    288 - -
          2.68618  4.42225  2.77519  2.73123  3.46354  2.40513  3.72494  3.29354  2.67741  2.69355  4.24690  2.90347  2.73739  3.18146  2.89801  2.37887  2.77519  2.98518  4.58477  3.61503
          0.03335  3.81316  4.53550  0.61958  0.77255  0.48576  0.95510
    265   1.10283  4.16472  3.40413  3.19414  3.99491  2.99054  4.22296  3.11172  3.20890  2.99588  4.03540  3.35820  3.72429  3.55584  3.46272  2.51611  2.78942  2.77650  5.42807  4.22199    289 - -
          2.68618  4.42225  2.77519  2.73123  3.46354  2.40513  3.72494  3.29354  2.67741  2.69355  4.24690  2.90347  2.73739  3.18146  2.89801  2.37887  2.77519  2.98518  4.58477  3.61503
          0.03335  3.81316  4.53550  0.61958  0.77255  0.48576  0.95510
    266   2.28803  4.20693  3.15699  2.97130  4.01784  2.93801  4.08217  3.53301  3.04100  3.25833  4.19032  3.20477  3.67220  3.39528  3.32799  1.18417  2.76395  3.08117  5.39539  4.10135    290 - -
          2.68618  4.42225  2.77519  2.73123  3.46354  2.40513  3.72494  3.29354  2.67741  2.69355  4.24690  2.90347  2.73739  3.18146  2.89801  2.37887  2.77519  2.98518  4.58477  3.61503
          0.03335  3.81316  4.53550  0.61958  0.77255  0.48576  0.95510
    267   2.67692  4.44272  3.27793  3.10945  4.10741  3.13365  4.19081  3.63871  3.16187  3.27157  4.31979  3.42149  0.94568  3.55252  3.41309  2.84286  3.11412  3.29074  5.30913  4.22770    291 - -
          2.68618  4.42225  2.77519  2.73123  3.46354  2.40513  3.72494  3.29354  2.67741  2.69355  4.24690  2.90347  2.73739  3.18146  2.89801  2.37887  2.77519  2.98518  4.58477  3.61503
          0.03335  3.81316  4.53550  0.61958  0.77255  0.48576  0.95510
    268   2.38313  4.22764  3.37767  3.12846  3.91862  3.06847  4.15001  3.03861  3.07024  2.90415  3.95958  3.34648  3.76803  3.46838  3.33100  2.58388  1.27666  2.73995  5.36174  4.13563    292 - -
          2.68618  4.42225  2.77519  2.73123  3.46354  2.40513  3.72494  3.29354  2.67741  2.69355  4.24690  2.90347  2.73739  3.18146  2.89801  2.37887  2.77519  2.98518  4.58477  3.61503
          0.03335  3.81316  4.53550  0.61958  0.77255  0.48576  0.95510
    269   2.59470  4.37454  3.25618  3.14880  4.28942  0.82682  4.27152  3.87571  3.32184  3.53706  4.51333  3.42080  3.76377  3.65092  3.56324  2.76515  3.07138  3.41560  5.39905  4.38976    293 - -
          2.68618  4.42225  2.77519  2.73123  3.46354  2.40513  3.72494  3.29354  2.67741  2.69355  4.24690  2.90347  2.73739  3.18146  2.89801  2.37887  2.77519  2.98518  4.58477  3.61503
          0.03335  3.81316  4.53550  0.61958  0.77255  0.48576  0.95510
    270   3.08989  4.57049  4.09358  3.73450  3.11533  3.90559  4.40888  2.31776  3.50277  0.95194  3.15924  4.01557  4.35207  3.88536  3.68802  3.47144  3.38737  2.33943  4.97175  3.68095    294 - -
          2.68618  4.42225  2.77519  2.73123  3.46354  2.40513  3.72494  3.29354  2.67741  2.69355  4.24690  2.90347  2.73739  3.18146  2.89801  2.37887  2.77519  2.98518  4.58477  3.61503
          0.03335  3.81316  4.53550  0.61958  0.77255  0.48576  0.95510
    271   2.28803  4.20693  3.15699  2.97130  4.01784  2.93801  4.08217  3.53301  3.04100  3.25833  4.19032  3.20477  3.67220  3.39528  3.32799  1.18417  2.76395  3.08117  5.39539  4.10135    295 - -
          2.68618  4.42225  2.77519  2.73123  3.46354  2.40513  3.72494  3.29354  2.67741  2.69355  4.24690  2.90347  2.73739  3.18146  2.89801  2.37887  2.77519  2.98518  4.58477  3.61503
          0.03335  3.81316  4.53550  0.61958  0.77255  0.48576  0.95510
    272   2.67692  4.44272  3.27793  3.10945  4.10741  3.13365  4.19081  3.63871  3.16187  3.27157  4.31979  3.42149  0.94568  3.55252  3.41309  2.84286  3.11412  3.29074  5.30913  4.22770    296 - -
          2.68618  4.42225  2.77519  2.73123  3.46354  2.40513  3.72494  3.29354  2.67741  2.69355  4.24690  2.90347  2.73739  3.18146  2.89801  2.37887  2.77519  2.98518  4.58477  3.61503
          0.03335  3.81316  4.53550  0.61958  0.77255  0.48576  0.95510
    273   3.16381  4.67681  3.75166  3.47106  2.29893  3.76179  3.59459  3.18151  3.33028  2.65047  3.86309  3.65209  4.23761  3.65057  3.52568  3.30600  3.45054  3.04944  3.94002  1.07048    297 - -
          2.68618  4.42225  2.77519  2.73123  3.46354  2.40513  3.72494  3.29354  2.67741  2.69355  4.24690  2.90347  2.73739  3.18146  2.89801  2.37887  2.77519  2.98518  4.58477  3.61503
          0.03335  3.81316  4.53550  0.61958  0.77255  0.48576  0.95510
    274   3.08989  4.57049  4.09358  3.73450  3.11533  3.90559  4.40888  2.31776  3.50277  0.95194  3.15924  4.01557  4.35207  3.88536  3.68802  3.47144  3.38737  2.33943  4.97175  3.68095    298 - -
          2.68618  4.42225  2.77519  2.73123  3.46354  2.40513  3.72494  3.29354  2.67741  2.69355  4.24690  2.90347  2.73739  3.18146  2.89801  2.37887  2.77519  2.98518  4.58477  3.61503
          0.03335  3.81316  4.53550  0.61958  0.77255  0.48576  0.95510
    275   2.94076  4.78158  3.42559  2.95080  4.12116  3.43849  3.78519  3.65981  2.21917  3.18665  4.18961  3.31445  3.94507  3.00954  1.07313  3.02852  3.21150  3.38664  5.22901  4.06264    299 - -
          2.68618  4.42225  2.77519  2.73123  3.46354  2.40513  3.72494  3.29354  2.67741  2.69355  4.24690  2.90347  2.73739  3.18146  2.89801  2.37887  2.77519  2.98518  4.58477  3.61503
          0.03335  3.81316  4.53550  0.61958  0.77255  0.48576  0.95510
    276   3.18471  4.60442  4.15693  3.86124  1.11411  3.88620  3.85412  2.71694  3.77001  2.10136  3.45674  3.95307  4.34702  3.95472  3.90437  3.45699  3.48628  2.70305  4.12288  2.49818    300 - -
          2.68618  4.42225  2.77519  2.73123  3.46354  2.40513  3.72494  3.29354  2.67741  2.69355  4.24690  2.90347  2.73739  3.18146  2.89801  2.37887  2.77519  2.98518  4.58477  3.61503
          0.03335  3.81316  4.53550  0.61958  0.77255  0.48576  0.95510
    277   2.59470  4.37454  3.25618  3.14880  4.28942  0.82682  4.27152  3.87571  3.32184  3.53706  4.51333  3.42080  3.76377  3.65092  3.56324  2.76515  3.07138  3.41560  5.39905  4.38976    301 - -
          2.68618  4.42225  2.77519  2.73123  3.46354  2.40513  3.72494  3.29354  2.67741  2.69355  4.24690  2.90347  2.73739  3.18146  2.89801  2.37887  2.77519  2.98518  4.58477  3.61503
          0.03335  3.81316  4.53550  0.61958  0.77255  0.48576  0.95510
    278   2.52282  1.06924  4.02623  3.75332  3.75953  3.15717  4.41359  2.89466  3.58026  2.81227  3.93215  3.75616  3.85942  3.92894  3.71472  2.79414  2.98478  2.64298  5.18688  4.04729    302 - -
          2.68618  4.42225  2.77519  2.73123  3.46354  2.40513  3.72494  3.29354  2.67741  2.69355  4.24690  2.90347  2.73739  3.18146  2.89801  2.37887  2.77519  2.98518  4.58477  3.61503
          0.03335  3.81316  4.53550  0.61958  0.77255  0.48576  0.95510
    279   3.08989  4.57049  4.09358  3.73450  3.11533  3.90559  4.40888  2.31776  3.50277  0.95194  3.15924  4.01557  4.35207  3.88536  3.68802  3.47144  3.38737  2.33943  4.97175  3.68095    303 - -
          2.68618  4.42225  2.77519  2.73123  3.46354  2.40513  3.72494  3.29354  2.67741  2.69355  4.24690  2.90347  2.73739  3.18146  2.89801  2.37887  2.77519  2.98518  4.58477  3.61503
          0.03335  3.81316  4.53550  0.61958  0.77255  0.48576  0.95510
    280   2.28803  4.20693  3.15699  2.97130  4.01784  2.93801  4.08217  3.53301  3.04100  3.25833  4.19032  3.20477  3.67220  3.39528  3.32799  1.18417  2.76395  3.08117  5.39539  4.10135    304 - -
          2.68618  4.42225  2.77519  2.73123  3.46354  2.40513  3.72494  3.29354  2.67741  2.69355  4.24690  2.90347  2.73739  3.18146  2.89801  2.37887  2.77519  2.98518  4.58477  3.61503
          0.03335  3.81316  4.53550  0.61958  0.77255  0.48576  0.95510
    281   2.52282  1.06924  4.02623  3.75332  3.75953  3.15717  4.41359  2.89466  3.58026  2.81227  3.93215  3.75616  3.85942  3.92894  3.71472  2.79414  2.98478  2.64298  5.18688  4.04729    305 - -
          2.68618  4.42225  2.77519  2.73123  3.46354  2.40513  3.72494  3.29354  2.67741  2.69355  4.24690  2.90347  2.73739  3.18146  2.89801  2.37887  2.77519  2.98518  4.58477  3.61503
          0.03335  3.81316  4.53550  0.61958  0.77255  0.48576  0.95510
    282   2.94076  4.78158  3.42559  2.95080  4.12116  3.43849  3.78519  3.65981  2.21917  3.18665  4.18961  3.31445  3.94507  3.00954  1.07313  3.02852  3.21150  3.38664  5.22901  4.06264    306 - -
          2.68618  4.42225  2.77519  2.73123  3.46354  2.40513  3.72494  3.29354  2.67741  2.69355  4.24690  2.90347  2.73739  3.18146  2.89801  2.37887  2.77519  2.98518  4.58477  3.61503
          0.03335  3.81316  4.53550  0.61958  0.77255  0.48576  0.95510
    283   3.08989  4.57049  4.09358  3.73450  3.11533  3.90559  4.40888  2.31776  3.50277  0.95194  3.15924  4.01557  4.35207  3.88536  3.68802  3.47144  3.38737  2.33943  4.97175  3.68095    307 - -
          2.68618  4.42225  2.77519  2.73123  3.46354  2.40513  3.72494  3.29354  2.67741  2.69355  4.24690  2.90347  2.73739  3.18146  2.89801  2.37887  2.77519  2.98518  4.58477  3.61503
          0.03335  3.81316  4.53550  0.61958  0.77255  0.48576  0.95510
    284   3.18471  4.60442  4.15693  3.86124  1.11411  3.88620  3.85412  2.71694  3.77001  2.10136  3.45674  3.95307  4.34702  3.95472  3.90437  3.45699  3.48628  2.70305  4.12288  2.49818    308 - -
          2.68618  4.42225  2.77519  2.73123  3.46354  2.40513  3.72494  3.29354  2.67741  2.69355  4.24690  2.90347  2.73739  3.18146  2.89801  2.37887  2.77519  2.98518  4.58477  3.61503
          0.03335  3.81316  4.53550  0.61958  0.77255  0.48576  0.95510
    285   3.16381  4.67681  3.75166  3.47106  2.29893  3.76179  3.59459  3.18151  3.33028  2.65047  3.86309  3.65209  4.23761  3.65057  3.52568  3.30600  3.45054  3.04944  3.94002  1.07048    309 - -
          2.68618  4.42225  2.77519  2.73123  3.46354  2.40513  3.72494  3.29354  2.67741  2.69355  4.24690  2.90347  2.73739  3.18146  2.89801  2.37887  2.77519  2.98518  4.58477  3.61503
          0.03335  3.81316  4.53550  0.61958  0.77255  0.48576  0.95510
    286   3.16381  4.67681  3.75166  3.47106  2.29893  3.76179  3.59459  3.18151  3.33028  2.65047  3.86309  3.65209  4.23761  3.65057  3.52568  3.30600  3.45054  3.04944  3.94002  1.07048    310 - -
          2.68618  4.42225  2.77519  2.73123  3.46354  2.40513  3.72494  3.29354  2.67741  2.69355  4.24690  2.90347  2.73739  3.18146  2.89801  2.37887  2.77519  2.98518  4.58477  3.61503
          0.03335  3.81316  4.53550  0.61958  0.77255  0.48576  0.95510
    287   2.94076  4.78158  3.42559  2.95080  4.12116  3.43849  3.78519  3.65981  2.21917  3.18665  4.18961  3.31445  3.94507  3.00954  1.07313  3.02852  3.21150  3.38664  5.22901  4.06264    311 - -
          2.68618  4.42225  2.77519  2.73123  3.46354  2.40513  3.72494  3.29354  2.67741  2.69355  4.24690  2.90347  2.73739  3.18146  2.89801  2.37887  2.77519  2.98518  4.58477  3.61503
          0.03335  3.81316  4.53550  0.61958  0.77255  0.48576  0.95510
    288   3.08989  4.57049  4.09358  3.73450  3.11533  3.90559  4.40888  2.31776  3.50277  0.95194  3.15924  4.01557  4.35207  3.88536  3.68802  3.47144  3.38737  2.33943  4.97175  3.68095    312 - -
          2.68618  4.42225  2.77519  2.73123  3.46354  2.40513  3.72494  3.29354  2.67741  2.69355  4.24690  2.90347  2.73739  3.18146  2.89801  2.37887  2.77519  2.98518  4.58477  3.61503
          0.03335  3.81316  4.53550  0.61958  0.77255  0.48576  0.95510
    289   3.24094  4.63608  4.00293  3.69525  2.61101  3.66571  3.83117  3.26313  3.41916  2.66773  3.89956  3.85655  4.17882  3.80998  3.55758  3.44511  3.53862  3.15183  1.01399  2.61642    313 - -
          2.68618  4.42225  2.77519  2.73123  3.46354  2.40513  3.72494  3.29354  2.67741  2.69355  4.24690  2.90347  2.73739  3.18146  2.89801  2.37887  2.77519  2.98518  4.58477  3.61503
          0.03335  3.81316  4.53550  0.61958  0.77255  0.48576  0.95510
    290   2.86924  5.19439  1.21366  2.07132  4.51895  3.14697  3.76521  4.01489  2.80183  3.62015  4.53702  2.70272  3.78555  2.96445  3.35078  2.79982  3.18368  3.64166  5.73879  4.32275    314 - -
          2.68618  4.42225  2.77519  2.73123  3.46354  2.40513  3.72494  3.29354  2.67741  2.69355  4.24690  2.90347  2.73739  3.18146  2.89801  2.37887  2.77519  2.98518  4.58477  3.61503
          0.03335  3.81316  4.53550  0.61958  0.77255  0.48576  0.95510
    291   3.08989  4.57049  4.09358  3.73450  3.11533  3.90559  4.40888  2.31776  3.50277  0.95194  3.15924  4.01557  4.35207  3.88536  3.68802  3.47144  3.38737  2.33943  4.97175  3.68095    315 - -
          2.68618  4.42225  2.77519  2.73123  3.46354  2.40513  3.72494  3.29354  2.67741  2.69355  4.24690  2.90347  2.73739  3.18146  2.89801  2.37887  2.77519  2.98518  4.58477  3.61503
          0.03335  3.81316  4.53550  0.61958  0.77255  0.48576  0.95510
    292   3.16381  4.67681  3.75166  3.47106  2.29893  3.76179  3.59459  3.18151  3.33028  2.65047  3.86309  3.65209  4.23761  3.65057  3.52568  3.30600  3.45054  3.04944  3.94002  1.07048    316 - -
          2.68618  4.42225  2.77519  2.73123  3.46354  2.40513  3.72494  3.29354  2.67741  2.69355  4.24690  2.90347  2.73739  3.18146  2.89801  2.37887  2.77519  2.98518  4.58477  3.61503
          0.03335  3.81316  4.53550  0.61958  0.77255  0.48576  0.95510
    293   2.90016  4.97706  3.20042  2.66802  4.36540  3.50955  3.58160  3.74868  1.34489  3.25471  4.14302  3.08965  3.92629  2.73478  1.98788  2.91709  3.10185  3.44086  5.34501  4.13971    317 - -
          2.68618  4.42225  2.77519  2.73123  3.46354  2.40513  3.72494  3.29354  2.67741  2.69355  4.24690  2.90347  2.73739  3.18146  2.89801  2.37887  2.77519  2.98518  4.58477  3.61503
          0.03335  3.81316  4.53550  0.61958  0.77255  0.48576  0.95510
    294   2.91970  4.87851  3.09160  2.72586  4.25135  3.41419  3.72965  3.67719  1.12263  3.25592  4.22179  3.15250  3.91975  2.92541  2.42508  2.96631  3.17804  3.38876  5.33141  4.13608    318 - -
          2.68618  4.42225  2.77519  2.73123  3.46354  2.40513  3.72494  3.29354  2.67741  2.69355  4.24690  2.90347  2.73739  3.18146  2.89801  2.37887  2.77519  2.98518  4.58477  3.61503
          0.03335  3.81316  4.53550  0.61958  0.77255  0.48576  0.95510
    295   2.76157  4.32194  4.04206  3.70464  3.50815  3.66111  4.51704  2.05786  3.57145  2.20645  3.48366  3.90360  4.22584  3.93612  3.78942  3.16193  3.12515  1.10339  5.28211  4.00945    319 - -
          2.68618  4.42225  2.77519  2.73123  3.46354  2.40513  3.72494  3.29354  2.67741  2.69355  4.24690  2.90347  2.73739  3.18146  2.89801  2.37887  2.77519  2.98518  4.58477  3.61503
          0.03335  3.81316  4.53550  0.61958  0.77255  0.48576  0.95510
    296   2.91970  4.87851  3.09160  2.72586  4.25135  3.41419  3.72965  3.67719  1.12263  3.25592  4.22179  3.15250  3.91975  2.92541  2.42508  2.96631  3.17804  3.38876  5.33141  4.13608    320 - -
          2.68618  4.42225  2.77519  2.73123  3.46354  2.40513  3.72494  3.29354  2.67741  2.69355  4.24690  2.90347  2.73739  3.18146  2.89801  2.37887  2.77519  2.98518  4.58477  3.61503
          0.03335  3.81316  4.53550  0.61958  0.77255  0.48576  0.95510
    297   2.94076  4.78158  3.42559  2.95080  4.12116  3.43849  3.78519  3.65981  2.21917  3.18665  4.18961  3.31445  3.94507  3.00954  1.07313  3.02852  3.21150  3.38664  5.22901  4.06264    321 - -
          2.68618  4.42225  2.77519  2.73123  3.46354  2.40513  3.72494  3.29354  2.67741  2.69355  4.24690  2.90347  2.73739  3.18146  2.89801  2.37887  2.77519  2.98518  4.58477  3.61503
          0.03335  3.81316  4.53550  0.61958  0.77255  0.48576  0.95510
    298   2.67634  4.66882  2.67946  2.55961  4.02322  3.14578  3.87671  3.72204  2.77612  3.37608  4.33267  1.26764  3.79534  3.15043  3.12783  2.74648  3.05690  3.35026  5.33616  3.97665    322 - -
          2.68618  4.42225  2.77519  2.73123  3.46354  2.40513  3.72494  3.29354  2.67741  2.69355  4.24690  2.90347  2.73739  3.18146  2.89801  2.37887  2.77519  2.98518  4.58477  3.61503
          0.03335  3.81316  4.53550  0.61958  0.77255  0.48576  0.95510
    299   2.28803  4.20693  3.15699  2.97130  4.01784  2.93801  4.08217  3.53301  3.04100  3.25833  4.19032  3.20477  3.67220  3.39528  3.32799  1.18417  2.76395  3.08117  5.39539  4.10135    323 - -
          2.68618  4.42225  2.77519  2.73123  3.46354  2.40513  3.72494  3.29354  2.67741  2.69355  4.24690  2.90347  2.73739  3.18146  2.89801  2.37887  2.77519  2.98518  4.58477  3.61503
          0.03335  3.81316  4.53550  0.61958  0.77255  0.48576  0.95510
    300   2.38313  4.22764  3.37767  3.12846  3.91862  3.06847  4.15001  3.03861  3.07024  2.90415  3.95958  3.34648  3.76803  3.46838  3.33100  2.58388  1.27666  2.73995  5.36174  4.13563    324 - -
          2.68618  4.42225  2.77519  2.73123  3.46354  2.40513  3.72494  3.29354  2.67741  2.69355  4.24690  2.90347  2.73739  3.18146  2.89801  2.37887  2.77519  2.98518  4.58477  3.61503
          0.03335  3.81316  4.53550  0.61958  0.77255  0.48576  0.95510
    301   2.67692  4.44272  3.27793  3.10945  4.10741  3.13365  4.19081  3.63871  3.16187  3.27157  4.31979  3.42149  0.94568  3.55252  3.41309  2.84286  3.11412  3.29074  5.30913  4.22770    325 - -
          2.68618  4.42225  2.77519  2.73123  3.46354  2.40513  3.72494  3.29354  2.67741  2.69355  4.24690  2.90347  2.73739  3.18146  2.89801  2.37887  2.77519  2.98518  4.58477  3.61503
          0.03335  3.81316  4.53550  0.61958  0.77255  0.48576  0.95510
    302   2.67692  4.44272  3.27793  3.10945  4.10741  3.13365  4.19081  3.63871  3.16187  3.27157  4.31979  3.42149  0.94568  3.55252  3.41309  2.84286  3.11412  3.29074  5.30913  4.22770    326 - -
          2.68618  4.42225  2.77519  2.73123  3.46354  2.40513  3.72494  3.29354  2.67741  2.69355  4.24690  2.90347  2.73739  3.18146  2.89801  2.37887  2.77519  2.98518  4.58477  3.61503
          0.03335  3.81316  4.53550  0.61958  0.77255  0.48576  0.95510
    303   3.08989  4.57049  4.09358  3.73450  3.11533  3.90559  4.40888  2.31776  3.50277  0.95194  3.15924  4.01557  4.35207  3.88536  3.68802  3.47144  3.38737  2.33943  4.97175  3.68095    327 - -
          2.68618  4.42225  2.77519  2.73123  3.46354  2.40513  3.72494  3.29354  2.67741  2.69355  4.24690  2.90347  2.73739  3.18146  2.89801  2.37887  2.77519  2.98518  4.58477  3.61503
          0.03335  3.81316  4.53550  0.61958  0.77255  0.48576  0.95510
    304   2.28803  4.20693  3.15699  2.97130  4.01784  2.93801  4.08217  3.53301  3.04100  3.25833  4.19032  3.20477  3.67220  3.39528  3.32799  1.18417  2.76395  3.08117  5.39539  4.10135    328 - -
          2.68618  4.42225  2.77519  2.73123  3.46354  2.40513  3.72494  3.29354  2.67741  2.69355  4.24690  2.90347  2.73739  3.18146  2.89801  2.37887  2.77519  2.98518  4.58477  3.61503
          0.03335  3.81316  4.53550  0.61958  0.77255  0.48576  0.95510
    305   3.08989  4.57049  4.09358  3.73450  3.11533  3.90559  4.40888  2.31776  3.50277  0.95194  3.15924  4.01557  4.35207  3.88536  3.68802  3.47144  3.38737  2.33943  4.97175  3.68095    329 - -
          2.68618  4.42225  2.77519  2.73123  3.46354  2.40513  3.72494  3.29354  2.67741  2.69355  4.24690  2.90347  2.73739  3.18146  2.89801  2.37887  2.77519  2.98518  4.58477  3.61503
          0.03335  3.81316  4.53550  0.61958  0.77255  0.48576  0.95510
    306   3.21052  4.61715  4.18475  3.81268  1.25287  4.04986  3.61294  2.78774  3.68800  2.15322  3.45795  3.86474  4.41481  3.83899  3.83772  3.44138  3.46254  2.75818  3.85228  2.08692    330 - -
          2.68618  4.42225  2.77519  2.73123  3.46354  2.40513  3.72494  3.29354  2.67741  2.69355  4.24690  2.90347  2.73739  3.18146  2.89801  2.37887  2.77519  2.98518  4.58477  3.61503
          0.03335  3.81316  4.53550  0.61958  0.77255  0.48576  0.95510
    307   2.59470  4.37454  3.25618  3.14880  4.28942  0.82682  4.27152  3.87571  3.32184  3.53706  4.51333  3.42080  3.76377  3.65092  3.56324  2.76515  3.07138  3.41560  5.39905  4.38976    331 - -
          2.68618  4.42225  2.77519  2.73123  3.46354  2.40513  3.72494  3.29354  2.67741  2.69355  4.24690  2.90347  2.73739  3.18146  2.89801  2.37887  2.77519  2.98518  4.58477  3.61503
          0.03335  3.81316  4.53550  0.61958  0.77255  0.48576  0.95510
    308   2.83632  4.81776  2.86653  2.62180  3.97803  3.32827  3.77908  3.60098  2.44709  3.10911  4.14009  3.08046  3.88180  1.34353  2.73184  2.88725  3.13402  3.33480  5.26132  3.95155    332 - -
          2.68618  4.42225  2.77519  2.73123  3.46354  2.40513  3.72494  3.29354  2.67741  2.69355  4.24690  2.90347  2.73739  3.18146  2.89801  2.37887  2.77519  2.98518  4.58477  3.61503
          0.03335  3.81316  4.53550  0.61958  0.77255  0.48576  0.95510
    309   3.08989  4.57049  4.09358  3.73450  3.11533  3.90559  4.40888  2.31776  3.50277  0.95194  3.15924  4.01557  4.35207  3.88536  3.68802  3.47144  3.38737  2.33943  4.97175  3.68095    333 - -
          2.68618  4.42225  2.77519  2.73123  3.46354  2.40513  3.72494  3.29354  2.67741  2.69355  4.24690  2.90347  2.73739  3.18146  2.89801  2.37887  2.77519  2.98518  4.58477  3.61503
          0.03335  3.81316  4.53550  0.61958  0.77255  0.48576  0.95510
    310   3.08989  4.57049  4.09358  3.73450  3.11533  3.90559  4.40888  2.31776  3.50277  0.95194  3.15924  4.01557  4.35207  3.88536  3.68802  3.47144  3.38737  2.33943  4.97175  3.68095    334 - -
          2.68618  4.42225  2.77519  2.73123  3.46354  2.40513  3.72494  3.29354  2.67741  2.69355  4.24690  2.90347  2.73739  3.18146  2.89801  2.37887  2.77519  2.98518  4.58477  3.61503
          0.03335  3.81316  4.53550  0.61958  0.77255  0.48576  0.95510
    311   3.24094  4.63608  4.00293  3.69525  2.61101  3.66571  3.83117  3.26313  3.41916  2.66773  3.89956  3.85655  4.17882  3.80998  3.55758  3.44511  3.53862  3.15183  1.01399  2.61642    335 - -
          2.68618  4.42225  2.77519  2.73123  3.46354  2.40513  3.72494  3.29354  2.67741  2.69355  4.24690  2.90347  2.73739  3.18146  2.89801  2.37887  2.77519  2.98518  4.58477  3.61503
          0.03335  3.81316  4.53550  0.61958  0.77255  0.48576  0.95510
    312   2.94076  4.78158  3.42559  2.95080  4.12116  3.43849  3.78519  3.65981  2.21917  3.18665  4.18961  3.31445  3.94507  3.00954  1.07313  3.02852  3.21150  3.38664  5.22901  4.06264    336 - -
          2.68618  4.42225  2.77519  2.73123  3.46354  2.40513  3.72494  3.29354  2.67741  2.69355  4.24690  2.90347  2.73739  3.18146  2.89801  2.37887  2.77519  2.98518  4.58477  3.61503
          0.03335  3.81316  4.53550  0.61958  0.77255  0.48576  0.95510
    313   2.90370  4.99902  2.46669  1.11294  4.33821  3.23752  3.82092  3.78036  2.69413  3.40768  4.38572  2.90317  3.83971  3.03873  3.09574  2.89303  3.20796  3.47087  5.52110  4.24485    337 - -
          2.68618  4.42225  2.77519  2.73123  3.46354  2.40513  3.72494  3.29354  2.67741  2.69355  4.24690  2.90347  2.73739  3.18146  2.89801  2.37887  2.77519  2.98518  4.58477  3.61503
          0.03335  3.81316  4.53550  0.61958  0.77255  0.48576  0.95510
    314   3.18471  4.60442  4.15693  3.86124  1.11411  3.88620  3.85412  2.71694  3.77001  2.10136  3.45674  3.95307  4.34702  3.95472  3.90437  3.45699  3.48628  2.70305  4.12288  2.49818    338 - -
          2.68618  4.42225  2.77519  2.73123  3.46354  2.40513  3.72494  3.29354  2.67741  2.69355  4.24690  2.90347  2.73739  3.18146  2.89801  2.37887  2.77519  2.98518  4.58477  3.61503
          0.03335  3.81316  4.53550  0.61958  0.77255  0.48576  0.95510
    315   3.18471  4.60442  4.15693  3.86124  1.11411  3.88620  3.85412  2.71694  3.77001  2.10136  3.45674  3.95307  4.34702  3.95472  3.90437  3.45699  3.48628  2.70305  4.12288  2.49818    339 - -
          2.68618  4.42225  2.77519  2.73123  3.46354  2.40513  3.72494  3.29354  2.67741  2.69355  4.24690  2.90347  2.73739  3.18146  2.89801  2.37887  2.77519  2.98518  4.58477  3.61503
          0.03335  3.81316  4.53550  0.61958  0.77255  0.48576  0.95510
    316   3.16381  4.67681  3.75166  3.47106  2.29893  3.76179  3.59459  3.18151  3.33028  2.65047  3.86309  3.65209  4.23761  3.65057  3.52568  3.30600  3.45054  3.04944  3.94002  1.07048    340 - -
          2.68618  4.42225  2.77519  2.73123  3.46354  2.40513  3.72494  3.29354  2.67741  2.69355  4.24690  2.90347  2.73739  3.18146  2.89801  2.37887  2.77519  2.98518  4.58477  3.61503
          0.03335  3.81316  4.53550  0.61958  0.77255  0.48576  0.95510
    317   2.38313  4.22764  3.37767  3.12846  3.91862  3.06847  4.15001  3.03861  3.07024  2.90415  3.95958  3.34648  3.76803  3.46838  3.33100  2.58388  1.27666  2.73995  5.36174  4.13563    341 - -
          2.68618  4.42225  2.77519  2.73123  3.46354  2.40513  3.72494  3.29354  2.67741  2.69355  4.24690  2.90347  2.73739  3.18146  2.89801  2.37887  2.77519  2.98518  4.58477  3.61503
          0.03335  3.81316  4.53550  0.61958  0.77255  0.48576  0.95510
    318   1.10283  4.16472  3.40413  3.19414  3.99491  2.99054  4.22296  3.11172  3.20890  2.99588  4.03540  3.35820  3.72429  3.55584  3.46272  2.51611  2.78942  2.77650  5.42807  4.22199    342 - -
          2.68618  4.42225  2.77519  2.73123  3.46354  2.40513  3.72494  3.29354  2.67741  2.69355  4.24690  2.90347  2.73739  3.18146  2.89801  2.37887  2.77519  2.98518  4.58477  3.61503
          0.03335  3.81316  4.53550  0.61958  0.77255  0.48576  0.95510
    319   1.10283  4.16472  3.40413  3.19414  3.99491  2.99054  4.22296  3.11172  3.20890  2.99588  4.03540  3.35820  3.72429  3.55584  3.46272  2.51611  2.78942  2.77650  5.42807  4.22199    343 - -
          2.68618  4.42225  2.77519  2.73123  3.46354  2.40513  3.72494  3.29354  2.67741  2.69355  4.24690  2.90347  2.73739  3.18146  2.89801  2.37887  2.77519  2.98518  4.58477  3.61503
          0.03335  3.81316  4.53550  0.61958  0.77255  0.48576  0.95510
    320   2.38313  4.22764  3.37767  3.12846  3.91862  3.06847  4.15001  3.03861  3.07024  2.90415  3.95958  3.34648  3.76803  3.46838  3.33100  2.58388  1.27666  2.73995  5.36174  4.13563    344 - -
          2.68618  4.42225  2.77519  2.73123  3.46354  2.40513  3.72494  3.29354  2.67741  2.69355  4.24690  2.90347  2.73739  3.18146  2.89801  2.37887  2.77519  2.98518  4.58477  3.61503
          0.03335  3.81316  4.53550  0.61958  0.77255  0.48576  0.95510
    321   2.67634  4.66882  2.67946  2.55961  4.02322  3.14578  3.87671  3.72204  2.77612  3.37608  4.33267  1.26764  3.79534  3.15043  3.12783  2.74648  3.05690  3.35026  5.33616  3.97665    345 - -
          2.68618  4.42225  2.77519  2.73123  3.46354  2.40513  3.72494  3.29354  2.67741  2.69355  4.24690  2.90347  2.73739  3.18146  2.89801  2.37887  2.77519  2.98518  4.58477  3.61503
          0.03335  3.81316  4.53550  0.61958  0.77255  0.48576  0.95510
    322   2.67634  4.66882  2.67946  2.55961  4.02322  3.14578  3.87671  3.72204  2.77612  3.37608  4.33267  1.26764  3.79534  3.15043  3.12783  2.74648  3.05690  3.35026  5.33616  3.97665    346 - -
          2.68618  4.42225  2.77519  2.73123  3.46354  2.40513  3.72494  3.29354  2.67741  2.69355  4.24690  2.90347  2.73739  3.18146  2.89801  2.37887  2.77519  2.98518  4.58477  3.61503
          0.03335  3.81316  4.53550  0.61958  0.77255  0.48576  0.95510
    323   2.67692  4.44272  3.27793  3.10945  4.10741  3.13365  4.19081  3.63871  3.16187  3.27157  4.31979  3.42149  0.94568  3.55252  3.41309  2.84286  3.11412  3.29074  5.30913  4.22770    347 - -
          2.68618  4.42225  2.77519  2.73123  3.46354  2.40513  3.72494  3.29354  2.67741  2.69355  4.24690  2.90347  2.73739  3.18146  2.89801  2.37887  2.77519  2.98518  4.58477  3.61503
          0.03335  3.81316  4.53550  0.61958  0.77255  0.48576  0.95510
    324   2.94076  4.78158  3.42559  2.95080  4.12116  3.43849  3.78519  3.65981  2.21917  3.18665  4.18961  3.31445  3.94507  3.00954  1.07313  3.02852  3.21150  3.38664  5.22901  4.06264    348 - -
          2.68618  4.42225  2.77519  2.73123  3.46354  2.40513  3.72494  3.29354  2.67741  2.69355  4.24690  2.90347  2.73739  3.18146  2.89801  2.37887  2.77519  2.98518  4.58477  3.61503
          0.03335  3.81316  4.53550  0.61958  0.77255  0.48576  0.95510
    325   3.18471  4.60442  4.15693  3.86124  1.11411  3.88620  3.85412  2.71694  3.77001  2.10136  3.45674  3.95307  4.34702  3.95472  3.90437  3.45699  3.48628  2.70305  4.12288  2.49818    349 - -
          2.68618  4.42225  2.77519  2.73123  3.46354  2.40513  3.72494  3.29354  2.67741  2.69355  4.24690  2.90347  2.73739  3.18146  2.89801  2.37887  2.77519  2.98518  4.58477  3.61503
          0.03335  3.81316  4.53550  0.61958  0.77255  0.48576  0.95510
    326   2.92795  5.04345  1.00703  2.30242  4.41306  3.16757  3.88211  3.98819  2.95555  3.60773  4.58579  2.85526  3.81634  3.12209  3.46264  2.89794  3.26573  3.63415  5.59311  4.29741    350 - -
          2.68618  4.42225  2.77519  2.73123  3.46354  2.40513  3.72494  3.29354  2.67741  2.69355  4.24690  2.90347  2.73739  3.18146  2.89801  2.37887  2.77519  2.98518  4.58477  3.61503
          0.03335  3.81316  4.53550  0.61958  0.77255  0.48576  0.95510
    327   2.94076  4.78158  3.42559  2.95080  4.12116  3.43849  3.78519  3.65981  2.21917  3.18665  4.18961  3.31445  3.94507  3.00954  1.07313  3.02852  3.21150  3.38664  5.22901  4.06264    351 - -
          2.68618  4.42225  2.77519  2.73123  3.46354  2.40513  3.72494  3.29354  2.67741  2.69355  4.24690  2.90347  2.73739  3.18146  2.89801  2.37887  2.77519  2.98518  4.58477  3.61503
          0.03335  3.81316  4.53550  0.61958  0.77255  0.48576  0.95510
    328   2.92421  4.48289  3.98634  3.57639  3.18446  3.78984  4.32532  2.35424  3.34729  1.78911  1.49662  3.86088  4.25107  3.73368  3.55936  3.26663  3.22886  2.35319  5.01672  3.77264    352 - -
          2.68618  4.42225  2.77519  2.73123  3.46354  2.40513  3.72494  3.29354  2.67741  2.69355  4.24690  2.90347  2.73739  3.18146  2.89801  2.37887  2.77519  2.98518  4.58477  3.61503
          0.03335  3.81316  4.53550  0.61958  0.77255  0.48576  0.95510
    329   2.90370  4.99902  2.46669  1.11294  4.33821  3.23752  3.82092  3.78036  2.69413  3.40768  4.38572  2.90317  3.83971  3.03873  3.09574  2.89303  3.20796  3.47087  5.52110  4.24485    353 - -
          2.68618  4.42225  2.77519  2.73123  3.46354  2.40513  3.72494  3.29354  2.67741  2.69355  4.24690  2.90347  2.73739  3.18146  2.89801  2.37887  2.77519  2.98518  4.58477  3.61503
          0.03335  3.81316  4.53550  0.61958  0.77255  0.48576  0.95510
    330   2.59470  4.37454  3.25618  3.14880  4.28942  0.82682  4.27152  3.87571  3.32184  3.53706  4.51333  3.42080  3.76377  3.65092  3.56324  2.76515  3.07138  3.41560  5.39905  4.38976    354 - -
          2.68618  4.42225  2.77519  2.73123  3.46354  2.40513  3.72494  3.29354  2.67741  2.69355  4.24690  2.90347  2.73739  3.18146  2.89801  2.37887  2.77519  2.98518  4.58477  3.61503
          0.03335  3.81316  4.53550  0.61958  0.77255  0.48576  0.95510
    331   2.67634  4.66882  2.67946  2.55961  4.02322  3.14578  3.87671  3.72204  2.77612  3.37608  4.33267  1.26764  3.79534  3.15043  3.12783  2.74648  3.05690  3.35026  5.33616  3.97665    355 - -
          2.68618  4.42225  2.77519  2.73123  3.46354  2.40513  3.72494  3.29354  2.67741  2.69355  4.24690  2.90347  2.73739  3.18146  2.89801  2.37887  2.77519  2.98518  4.58477  3.61503
          0.03335  3.81316  4.53550  0.61958  0.77255  0.48576  0.95510
    332   2.67692  4.44272  3.27793  3.10945  4.10741  3.13365  4.19081  3.63871  3.16187  3.27157  4.31979  3.42149  0.94568  3.55252  3.41309  2.84286  3.11412  3.29074  5.30913  4.22770    356 - -
          2.68618  4.42225  2.77519  2.73123  3.46354  2.40513  3.72494  3.29354  2.67741  2.69355  4.24690  2.90347  2.73739  3.18146  2.89801  2.37887  2.77519  2.98518  4.58477  3.61503
          0.03335  3.81316  4.53550  0.61958  0.77255  0.48576  0.95510
    333   2.98502  4.42195  4.24877  3.86338  3.33559  4.00028  4.60338  1.15464  3.69025  1.93533  3.28176  4.11710  4.43836  4.04546  3.89369  3.49092  3.28576  1.84818  5.21320  3.94547    357 - -
          2.68618  4.42225  2.77519  2.73123  3.46354  2.40513  3.72494  3.29354  2.67741  2.69355  4.24690  2.90347  2.73739  3.18146  2.89801  2.37887  2.77519  2.98518  4.58477  3.61503
          0.03335  3.81316  4.53550  0.61958  0.77255  0.48576  0.95510
    334   2.52282  1.06924  4.02623  3.75332  3.75953  3.15717  4.41359  2.89466  3.58026  2.81227  3.93215  3.75616  3.85942  3.92894  3.71472  2.79414  2.98478  2.64298  5.18688  4.04729    358 - -
          2.68618  4.42225  2.77519  2.73123  3.46354  2.40513  3.72494  3.29354  2.67741  2.69355  4.24690  2.90347  2.73739  3.18146  2.89801  2.37887  2.77519  2.98518  4.58477  3.61503
          0.03335  3.81316  4.53550  0.61958  0.77255  0.48576  0.95510
    335   2.98502  4.42195  4.24877  3.86338  3.33559  4.00028  4.60338  1.15464  3.69025  1.93533  3.28176  4.11710  4.43836  4.04546  3.89369  3.49092  3.28576  1.84818  5.21320  3.94547    359 - -
          2.68618  4.42225  2.77519  2.73123  3.46354  2.40513  3.72494  3.29354  2.67741  2.69355  4.24690  2.90347  2.73739  3.18146  2.89801  2.37887  2.77519  2.98518  4.58477  3.61503
          0.03335  3.81316  4.53550  0.61958  0.77255  0.48576  0.95510
    336   2.83632  4.81776  2.86653  2.62180  3.97803  3.32827  3.77908  3.60098  2.44709  3.10911  4.14009  3.08046  3.88180  1.34353  2.73184  2.88725  3.13402  3.33480  5.26132  3.95155    360 - -
          2.68618  4.42225  2.77519  2.73123  3.46354  2.40513  3.72494  3.29354  2.67741  2.69355  4.24690  2.90347  2.73739  3.18146  2.89801  2.37887  2.77519  2.98518  4.58477  3.61503
          0.03335  3.81316  4.53550  0.61958  0.77255  0.48576  0.95510
    337   2.98502  4.42195  4.24877  3.86338  3.33559  4.00028  4.60338  1.15464  3.69025  1.93533  3.28176  4.11710  4.43836  4.04546  3.89369  3.49092  3.28576  1.84818  5.21320  3.94547    361 - -
          2.68618  4.42225  2.77519  2.73123  3.46354  2.40513  3.72494  3.29354  2.67741  2.69355  4.24690  2.90347  2.73739  3.18146  2.89801  2.37887  2.77519  2.98518  4.58477  3.61503
          0.03335  3.81316  4.53550  0.61958  0.77255  0.48576  0.95510
    338   2.67692  4.44272  3.27793  3.10945  4.10741  3.13365  4.19081  3.63871  3.16187  3.27157  4.31979  3.42149  0.94568  3.55252  3.41309  2.84286  3.11412  3.29074  5.30913  4.22770    362 - -
          2.68618  4.42225  2.77519  2.73123  3.46354  2.40513  3.72494  3.29354  2.67741  2.69355  4.24690  2.90347  2.73739  3.18146  2.89801  2.37887  2.77519  2.98518  4.58477  3.61503
          0.03335  3.81316  4.53550  0.61958  0.77255  0.48576  0.95510
    339   3.24094  4.63608  4.00293  3.69525  2.61101  3.66571  3.83117  3.26313  3.41916  2.66773  3.89956  3.85655  4.17882  3.80998  3.55758  3.44511  3.53862  3.15183  1.01399  2.61642    363 - -
          2.68618  4.42225  2.77519  2.73123  3.46354  2.40513  3.72494  3.29354  2.67741  2.69355  4.24690  2.90347  2.73739  3.18146  2.89801  2.37887  2.77519  2.98518  4.58477  3.61503
          0.03335  3.81316  4.53550  0.61958  0.77255  0.48576  0.95510
    340   2.92795  5.04345  1.00703  2.30242  4.41306  3.16757  3.88211  3.98819  2.95555  3.60773  4.58579  2.85526  3.81634  3.12209  3.46264  2.89794  3.26573  3.63415  5.59311  4.29741    364 - -
          2.68618  4.42225  2.77519  2.73123  3.46354  2.40513  3.72494  3.29354  2.67741  2.69355  4.24690  2.90347  2.73739  3.18146  2.89801  2.37887  2.77519  2.98518  4.58477  3.61503
          0.03335  3.81316  4.53550  0.61958  0.77255  0.48576  0.95510
    341   2.94076  4.78158  3.42559  2.95080  4.12116  3.43849  3.78519  3.65981  2.21917  3.18665  4.18961  3.31445  3.94507  3.00954  1.07313  3.02852  3.21150  3.38664  5.22901  4.06264    365 - -
          2.68618  4.42225  2.77519  2.73123  3.46354  2.40513  3.72494  3.29354  2.67741  2.69355  4.24690  2.90347  2.73739  3.18146  2.89801  2.37887  2.77519  2.98518  4.58477  3.61503
          0.03335  3.81316  4.53550  0.61958  0.77255  0.48576  0.95510
    342   2.67634  4.66882  2.67946  2.55961  4.02322  3.14578  3.87671  3.72204  2.77612  3.37608  4.33267  1.26764  3.79534  3.15043  3.12783  2.74648  3.05690  3.35026  5.33616  3.97665    366 - -
          2.68618  4.42225  2.77519  2.73123  3.46354  2.40513  3.72494  3.29354  2.67741  2.69355  4.24690  2.90347  2.73739  3.18146  2.89801  2.37887  2.77519  2.98518  4.58477  3.61503
          0.03335  3.81316  4.53550  0.61958  0.77255  0.48576  0.95510
    343   2.67692  4.44272  3.27793  3.10945  4.10741  3.13365  4.19081  3.63871  3.16187  3.27157  4.31979  3.42149  0.94568  3.55252  3.41309  2.84286  3.11412  3.29074  5.30913  4.22770    367 - -
          2.68618  4.42225  2.77519  2.73123  3.46354  2.40513  3.72494  3.29354  2.67741  2.69355  4.24690  2.90347  2.73739  3.18146  2.89801  2.37887  2.77519  2.98518  4.58477  3.61503
          0.03335  3.81316  4.53550  0.61958  0.77255  0.48576  0.95510
    344   2.90370  4.99902  2.46669  1.11294  4.33821  3.23752  3.82092  3.78036  2.69413  3.40768  4.38572  2.90317  3.83971  3.03873  3.09574  2.89303  3.20796  3.47087  5.52110  4.24485    368 - -
          2.68618  4.42225  2.77519  2.73123  3.46354  2.40513  3.72494  3.29354  2.67741  2.69355  4.24690  2.90347  2.73739  3.18146  2.89801  2.37887  2.77519  2.98518  4.58477  3.61503
          0.03335  3.81316  4.53550  0.61958  0.77255  0.48576  0.95510
    345   1.10283  4.16472  3.40413  3.19414  3.99491  2.99054  4.22296  3.11172  3.20890  2.99588  4.03540  3.35820  3.72429  3.55584  3.46272  2.51611  2.78942  2.77650  5.42807  4.22199    369 - -
          2.68618  4.42225  2.77519  2.73123  3.46354  2.40513  3.72494  3.29354  2.67741  2.69355  4.24690  2.90347  2.73739  3.18146  2.89801  2.37887  2.77519  2.98518  4.58477  3.61503
          0.03335  3.81316  4.53550  0.61958  0.77255  0.48576  0.95510
    346   3.08989  4.57049  4.09358  3.73450  3.11533  3.90559  4.40888  2.31776  3.50277  0.95194  3.15924  4.01557  4.35207  3.88536  3.68802  3.47144  3.38737  2.33943  4.97175  3.68095    370 - -
          2.68618  4.42225  2.77519  2.73123  3.46354  2.40513  3.72494  3.29354  2.67741  2.69355  4.24690  2.90347  2.73739  3.18146  2.89801  2.37887  2.77519  2.98518  4.58477  3.61503
          0.03335  3.81316  4.53550  0.61958  0.77255  0.48576  0.95510
    347   1.10283  4.16472  3.40413  3.19414  3.99491  2.99054  4.22296  3.11172  3.20890  2.99588  4.03540  3.35820  3.72429  3.55584  3.46272  2.51611  2.78942  2.77650  5.42807  4.22199    371 - -
          2.68618  4.42225  2.77519  2.73123  3.46354  2.40513  3.72494  3.29354  2.67741  2.69355  4.24690  2.90347  2.73739  3.18146  2.89801  2.37887  2.77519  2.98518  4.58477  3.61503
          0.03335  3.81316  4.53550  0.61958  0.77255  0.48576  0.95510
    348   2.91970  4.87851  3.09160  2.72586  4.25135  3.41419  3.72965  3.67719  1.12263  3.25592  4.22179  3.15250  3.91975  2.92541  2.42508  2.96631  3.17804  3.38876  5.33141  4.13608    372 - -
          2.68618  4.42225  2.77519  2.73123  3.46354  2.40513  3.72494  3.29354  2.67741  2.69355  4.24690  2.90347  2.73739  3.18146  2.89801  2.37887  2.77519  2.98518  4.58477  3.61503
          0.03335  3.81316  4.53550  0.61958  0.77255  0.48576  0.95510
    349   3.24094  4.63608  4.00293  3.69525  2.61101  3.66571  3.83117  3.26313  3.41916  2.66773  3.89956  3.85655  4.17882  3.80998  3.55758  3.44511  3.53862  3.15183  1.01399  2.61642    373 - -
          2.68618  4.42225  2.77519  2.73123  3.46354  2.40513  3.72494  3.29354  2.67741  2.69355  4.24690  2.90347  2.73739  3.18146  2.89801  2.37887  2.77519  2.98518  4.58477  3.61503
          0.03335  3.81316  4.53550  0.61958  0.77255  0.48576  0.95510
    350   1.10283  4.16472  3.40413  3.19414  3.99491  2.99054  4.22296  3.11172  3.20890  2.99588  4.03540  3.35820  3.72429  3.55584  3.46272  2.51611  2.78942  2.77650  5.42807  4.22199    374 - -
          2.68618  4.42225  2.77519  2.73123  3.46354  2.40513  3.72494  3.29354  2.67741  2.69355  4.24690  2.90347  2.73739  3.18146  2.89801  2.37887  2.77519  2.98518  4.58477  3.61503
          0.03335  3.81316  4.53550  0.61958  0.77255  0.48576  0.95510
    351   2.90370  4.99902  2.46669  1.11294  4.33821  3.23752  3.82092  3.78036  2.69413  3.40768  4.38572  2.90317  3.83971  3.03873  3.09574  2.89303  3.20796  3.47087  5.52110  4.24485    375 - -
          2.68618  4.42225  2.77519  2.73123  3.46354  2.40513  3.72494  3.29354  2.67741  2.69355  4.24690  2.90347  2.73739  3.18146  2.89801  2.37887  2.77519  2.98518  4.58477  3.61503
          0.03335  3.81316  4.53550  0.61958  0.77255  0.48576  0.95510
    352   2.12737  4.20105  3.09293  2.94382  4.21460  1.30247  4.12628  3.61026  3.10658  3.34910  4.25452  3.18790  3.65501  3.42109  3.40452  2.44563  2.76342  3.12608  5.52475  4.31997    376 - -
          2.68618  4.42225  2.77519  2.73123  3.46354  2.40513  3.72494  3.29354  2.67741  2.69355  4.24690  2.90347  2.73739  3.18146  2.89801  2.37887  2.77519  2.98518  4.58477  3.61503
          0.03335  3.81316  4.53550  0.61958  0.77255  0.48576  0.95510
    353   2.91970  4.87851  3.09160  2.72586  4.25135  3.41419  3.72965  3.67719  1.12263  3.25592  4.22179  3.15250  3.91975  2.92541  2.42508  2.96631  3.17804  3.38876  5.33141  4.13608    377 - -
          2.68618  4.42225  2.77519  2.73123  3.46354  2.40513  3.72494  3.29354  2.67741  2.69355  4.24690  2.90347  2.73739  3.18146  2.89801  2.37887  2.77519  2.98518  4.58477  3.61503
          0.03335  3.81316  4.53550  0.61958  0.77255  0.48576  0.95510
    354   2.38313  4.22764  3.37767  3.12846  3.91862  3.06847  4.15001  3.03861  3.07024  2.90415  3.95958  3.34648  3.76803  3.46838  3.33100  2.58388  1.27666  2.73995  5.36174  4.13563    378 - -
          2.68618  4.42225  2.77519  2.73123  3.46354  2.40513  3.72494  3.29354  2.67741  2.69355  4.24690  2.90347  2.73739  3.18146  2.89801  2.37887  2.77519  2.98518  4.58477  3.61503
          0.03335  3.81316  4.53550  0.61958  0.77255  0.48576  0.95510
    355   2.59470  4.37454  3.25618  3.14880  4.28942  0.82682  4.27152  3.87571  3.32184  3.53706  4.51333  3.42080  3.76377  3.65092  3.56324  2.76515  3.07138  3.41560  5.39905  4.38976    379 - -
          2.68618  4.42225  2.77519  2.73123  3.46354  2.40513  3.72494  3.29354  2.67741  2.69355  4.24690  2.90347  2.73739  3.18146  2.89801  2.37887  2.77519  2.98518  4.58477  3.61503
          0.03335  3.81316  4.53550  0.61958  0.77255  0.48576  0.95510
    356   3.18471  4.60442  4.15693  3.86124  1.11411  3.88620  3.85412  2.71694  3.77001  2.10136  3.45674  3.95307  4.34702  3.95472  3.90437  3.45699  3.48628  2.70305  4.12288  2.49818    380 - -
          2.68618  4.42225  2.77519  2.73123  3.46354  2.40513  3.72494  3.29354  2.67741  2.69355  4.24690  2.90347  2.73739  3.18146  2.89801  2.37887  2.77519  2.98518  4.58477  3.61503
          0.03335  3.81316  4.53550  0.61958  0.77255  0.48576  0.95510
    357   2.67692  4.44272  3.27793  3.10945  4.10741  3.13365  4.19081  3.63871  3.16187  3.27157  4.31979  3.42149  0.94568  3.55252  3.41309  2.84286  3.11412  3.29074  5.30913  4.22770    381 - -
          2.68618  4.42225  2.77519  2.73123  3.46354  2.40513  3.72494  3.29354  2.67741  2.69355  4.24690  2.90347  2.73739  3.18146  2.89801  2.37887  2.77519  2.98518  4.58477  3.61503
          0.03335  3.81316  4.53550  0.61958  0.77255  0.48576  0.95510
    358   3.24094  4.63608  4.00293  3.69525  2.61101  3.66571  3.83117  3.26313  3.41916  2.66773  3.89956  3.85655  4.17882  3.80998  3.55758  3.44511  3.53862  3.15183  1.01399  2.61642    382 - -
          2.68618  4.42225  2.77519  2.73123  3.46354  2.40513  3.72494  3.29354  2.67741  2.69355  4.24690  2.90347  2.73739  3.18146  2.89801  2.37887  2.77519  2.98518  4.58477  3.61503
          0.03335  3.81316  4.53550  0.61958  0.77255  0.48576  0.95510
    359   2.98502  4.42195  4.24877  3.86338  3.33559  4.00028  4.60338  1.15464  3.69025  1.93533  3.28176  4.11710  4.43836  4.04546  3.89369  3.49092  3.28576  1.84818  5.21320  3.94547    383 - -
          2.68618  4.42225  2.77519  2.73123  3.46354  2.40513  3.72494  3.29354  2.67741  2.69355  4.24690  2.90347  2.73739  3.18146  2.89801  2.37887  2.77519  2.98518  4.58477  3.61503
          0.03335  3.81316  4.53550  0.61958  0.77255  0.48576  0.95510
    360   2.92795  5.04345  1.00703  2.30242  4.41306  3.16757  3.88211  3.98819  2.95555  3.60773  4.58579  2.85526  3.81634  3.12209  3.46264  2.89794  3.26573  3.63415  5.59311  4.29741    384 - -
          2.68618  4.42225  2.77519  2.73123  3.46354  2.40513  3.72494  3.29354  2.67741  2.69355  4.24690  2.90347  2.73739  3.18146  2.89801  2.37887  2.77519  2.98518  4.58477  3.61503
          0.03335  3.81316  4.53550  0.61958  0.77255  0.48576  0.95510
    361   1.10283  4.16472  3.40413  3.19414  3.99491  2.99054  4.22296  3.11172  3.20890  2.99588  4.03540  3.35820  3.72429  3.55584  3.46272  2.51611  2.78942  2.77650  5.42807  4.22199    385 - -
          2.68618  4.42225  2.77519  2.73123  3.46354  2.40513  3.72494  3.29354  2.67741  2.69355  4.24690  2.90347  2.73739  3.18146  2.89801  2.37887  2.77519  2.98518  4.58477  3.61503
          0.03335  3.81316  4.53550  0.61958  0.77255  0.48576  0.95510
    362   2.98502  4.42195  4.24877  3.86338  3.33559  4.00028  4.60338  1.15464  3.69025  1.93533  3.28176  4.11710  4.43836  4.04546  3.89369  3.49092  3.28576  1.84818  5.21320  3.94547    386 - -
          2.68618  4.42225  2.77519  2.73123  3.46354  2.40513  3.72494  3.29354  2.67741  2.69355  4.24690  2.90347  2.73739  3.18146  2.89801  2.37887  2.77519  2.98518  4.58477  3.61503
          0.03335  3.81316  4.53550  0.61958  0.77255  0.48576  0.95510
    363   2.92421  4.48289  3.98634  3.57639  3.18446  3.78984  4.32532  2.35424  3.34729  1.78911  1.49662  3.86088  4.25107  3.73368  3.55936  3.26663  3.22886  2.35319  5.01672  3.77264    387 - -
          2.68618  4.42225  2.77519  2.73123  3.46354  2.40513  3.72494  3.29354  2.67741  2.69355  4.24690  2.90347  2.73739  3.18146  2.89801  2.37887  2.77519  2.98518  4.58477  3.61503
          0.03335  3.81316  4.53550  0.61958  0.77255  0.48576  0.95510
    364   2.22079  4.17288  3.35087  3.08201  3.94832  3.02535  4.12210  3.00487  3.03415  2.90576  3.92298  3.29073  3.73118  3.41674  3.30997  2.49856  1.43408  2.68851  5.41052  4.17064    388 - -
          2.68618  4.42225  2.77519  2.73123  3.46354  2.40513  3.72494  3.29354  2.67741  2.69355  4.24690  2.90347  2.73739  3.18146  2.89801  2.37887  2.77519  2.98518  4.58477  3.61503
          0.03335  3.81316  4.53550  0.61958  0.77255  0.48576  0.95510
    365   2.83632  4.81776  2.86653  2.62180  3.97803  3.32827  3.77908  3.60098  2.44709  3.10911  4.14009  3.08046  3.88180  1.34353  2.73184  2.88725  3.13402  3.33480  5.26132  3.95155    389 - -
          2.68618  4.42225  2.77519  2.73123  3.46354  2.40513  3.72494  3.29354  2.67741  2.69355  4.24690  2.90347  2.73739  3.18146  2.89801  2.37887  2.77519  2.98518  4.58477  3.61503
          0.03335  3.81316  4.53550  0.61958  0.77255  0.48576  0.95510
    366   3.08989  4.57049  4.09358  3.73450  3.11533  3.90559  4.40888  2.31776  3.50277  0.95194  3.15924  4.01557  4.35207  3.88536  3.68802  3.47144  3.38737  2.33943  4.97175  3.68095    390 - -
          2.68618  4.42225  2.77519  2.73123  3.46354  2.40513  3.72494  3.29354  2.67741  2.69355  4.24690  2.90347  2.73739  3.18146  2.89801  2.37887  2.77519  2.98518  4.58477  3.61503
          0.03335  3.81316  4.53550  0.61958  0.77255  0.48576  0.95510
    367   2.94076  4.78158  3.42559  2.95080  4.12116  3.43849  3.78519  3.65981  2.21917  3.18665  4.18961  3.31445  3.94507  3.00954  1.07313  3.02852  3.21150  3.38664  5.22901  4.06264    391 - -
          2.68618  4.42225  2.77519  2.73123  3.46354  2.40513  3.72494  3.29354  2.67741  2.69355  4.24690  2.90347  2.73739  3.18146  2.89801  2.37887  2.77519  2.98518  4.58477  3.61503
          0.03335  3.81316  4.53550  0.61958  0.77255  0.48576  0.95510
    368   2.83632  4.81776  2.86653  2.62180  3.97803  3.32827  3.77908  3.60098  2.44709  3.10911  4.14009  3.08046  3.88180  1.34353  2.73184  2.88725  3.13402  3.33480  5.26132  3.95155    392 - -
          2.68618  4.42225  2.77519  2.73123  3.46354  2.40513  3.72494  3.29354  2.67741  2.69355  4.24690  2.90347  2.73739  3.18146  2.89801  2.37887  2.77519  2.98518  4.58477  3.61503
          0.03335  3.81316  4.53550  0.61958  0.77255  0.48576  0.95510
    369   2.90370  4.99902  2.46669  1.11294  4.33821  3.23752  3.82092  3.78036  2.69413  3.40768  4.38572  2.90317  3.83971  3.03873  3.09574  2.89303  3.20796  3.47087  5.52110  4.24485    393 - -
          2.68618  4.42225  2.77519  2.73123  3.46354  2.40513  3.72494  3.29354  2.67741  2.69355  4.24690  2.90347  2.73739  3.18146  2.89801  2.37887  2.77519  2.98518  4.58477  3.61503
          0.03335  3.81316  4.53550  0.61958  0.77255  0.48576  0.95510
    370   2.59470  4.37454  3.25618  3.14880  4.28942  0.82682  4.27152  3.87571  3.32184  3.53706  4.51333  3.42080  3.76377  3.65092  3.56324  2.76515  3.07138  3.41560  5.39905  4.38976    394 - -
          2.68618  4.42225  2.77519  2.73123  3.46354  2.40513  3.72494  3.29354  2.67741  2.69355  4.24690  2.90347  2.73739  3.18146  2.89801  2.37887  2.77519  2.98518  4.58477  3.61503
          0.03335  3.81316  4.53550  0.61958  0.77255  0.48576  0.95510
    371   3.24094  4.63608  4.00293  3.69525  2.61101  3.66571  3.83117  3.26313  3.41916  2.66773  3.89956  3.85655  4.17882  3.80998  3.55758  3.44511  3.53862  3.15183  1.01399  2.61642    395 - -
          2.68618  4.42225  2.77519  2.73123  3.46354  2.40513  3.72494  3.29354  2.67741  2.69355  4.24690  2.90347  2.73739  3.18146  2.89801  2.37887  2.77519  2.98518  4.58477  3.61503
          0.03335  3.81316  4.53550  0.61958  0.77255  0.48576  0.95510
    372   2.98502  4.42195  4.24877  3.86338  3.33559  4.00028  4.60338  1.15464  3.69025  1.93533  3.28176  4.11710  4.43836  4.04546  3.89369  3.49092  3.28576  1.84818  5.21320  3.94547    396 - -
          2.68618  4.42225  2.77519  2.73123  3.46354  2.40513  3.72494  3.29354  2.67741  2.69355  4.24690  2.90347  2.73739  3.18146  2.89801  2.37887  2.77519  2.98518  4.58477  3.61503
          0.03335  3.81316  4.53550  0.61958  0.77255  0.48576  0.95510
    373   2.93390  4.75980  3.07151  2.82670  3.24598  3.39980  1.27407  3.62747  2.67152  3.12843  4.16773  3.23795  3.94971  3.19252  2.94018  3.00549  3.23576  3.36385  4.71163  3.19877    397 - -
          2.68618  4.42225  2.77519  2.73123  3.46354  2.40513  3.72494  3.29354  2.67741  2.69355  4.24690  2.90347  2.73739  3.18146  2.89801  2.37887  2.77519  2.98518  4.58477  3.61503
          0.03335  3.81316  4.53550  0.61958  0.77255  0.48576  0.95510
    374   2.93390  4.75980  3.07151  2.82670  3.24598  3.39980  1.27407  3.62747  2.67152  3.12843  4.16773  3.23795  3.94971  3.19252  2.94018  3.00549  3.23576  3.36385  4.71163  3.19877    398 - -
          2.68618  4.42225  2.77519  2.73123  3.46354  2.40513  3.72494  3.29354  2.67741  2.69355  4.24690  2.90347  2.73739  3.18146  2.89801  2.37887  2.77519  2.98518  4.58477  3.61503
          0.03335  3.81316  4.53550  0.61958  0.77255  0.48576  0.95510
    375   3.08989  4.57049  4.09358  3.73450  3.11533  3.90559  4.40888  2.31776  3.50277  0.95194  3.15924  4.01557  4.35207  3.88536  3.68802  3.47144  3.38737  2.33943  4.97175  3.68095    399 - -
          2.68618  4.42225  2.77519  2.73123  3.46354  2.40513  3.72494  3.29354  2.67741  2.69355  4.24690  2.90347  2.73739  3.18146  2.89801  2.37887  2.77519  2.98518  4.58477  3.61503
          0.03335  3.81316  4.53550  0.61958  0.77255  0.48576  0.95510
    376   1.10283  4.16472  3.40413  3.19414  3.99491  2.99054  4.22296  3.11172  3.20890  2.99588  4.03540  3.35820  3.72429  3.55584  3.46272  2.51611  2.78942  2.77650  5.42807  4.22199    400 - -
          2.68618  4.42225  2.77519  2.73123  3.46354  2.40513  3.72494  3.29354  2.67741  2.69355  4.24690  2.90347  2.73739  3.18146  2.89801  2.37887  2.77519  2.98518  4.58477  3.61503
          0.03335  3.81316  4.53550  0.61958  0.77255  0.48576  0.95510
    377   2.94076  4.78158  3.42559  2.95080  4.12116  3.43849  3.78519  3.65981  2.21917  3.18665  4.18961  3.31445  3.94507  3.00954  1.07313  3.02852  3.21150  3.38664  5.22901  4.06264    401 - -
          2.68618  4.42225  2.77519  2.73123  3.46354  2.40513  3.72494  3.29354  2.67741  2.69355  4.24690  2.90347  2.73739  3.18146  2.89801  2.37887  2.77519  2.98518  4.58477  3.61503
          0.03335  3.81316  4.53550  0.61958  0.77255  0.48576  0.95510
    378   2.93390  4.75980  3.07151  2.82670  3.24598  3.39980  1.27407  3.62747  2.67152  3.12843  4.16773  3.23795  3.94971  3.19252  2.94018  3.00549  3.23576  3.36385  4.71163  3.19877    402 - -
          2.68618  4.42225  2.77519  2.73123  3.46354  2.40513  3.72494  3.29354  2.67741  2.69355  4.24690  2.90347  2.73739  3.18146  2.89801  2.37887  2.77519  2.98518  4.58477  3.61503
          0.03335  3.81316  4.53550  0.61958  0.77255  0.48576  0.95510
    379   1.10283  4.16472  3.40413  3.19414  3.99491  2.99054  4.22296  3.11172  3.20890  2.99588  4.03540  3.35820  3.72429  3.55584  3.46272  2.51611  2.78942  2.77650  5.42807  4.22199    403 - -
          2.68618  4.42225  2.77519  2.73123  3.46354  2.40513  3.72494  3.29354  2.67741  2.69355  4.24690  2.90347  2.73739  3.18146  2.89801  2.37887  2.77519  2.98518  4.58477  3.61503
          0.03335  3.81316  4.53550  0.61958  0.77255  0.48576  0.95510
    380   2.76157  4.32194  4.04206  3.70464  3.50815  3.66111  4.51704  2.05786  3.57145  2.20645  3.48366  3.90360  4.22584  3.93612  3.78942  3.16193  3.12515  1.10339  5.28211  4.00945    404 - -
          2.68618  4.42225  2.77519  2.73123  3.46354  2.40513  3.72494  3.29354  2.67741  2.69355  4.24690  2.90347  2.73739  3.18146  2.89801  2.37887  2.77519  2.98518  4.58477  3.61503
          0.03335  3.81316  4.53550  0.61958  0.77255  0.48576  0.95510
    381   1.10283  4.16472  3.40413  3.19414  3.99491  2.99054  4.22296  3.11172  3.20890  2.99588  4.03540  3.35820  3.72429  3.55584  3.46272  2.51611  2.78942  2.77650  5.42807  4.22199    405 - -
          2.68618  4.42225  2.77519  2.73123  3.46354  2.40513  3.72494  3.29354  2.67741  2.69355  4.24690  2.90347  2.73739  3.18146  2.89801  2.37887  2.77519  2.98518  4.58477  3.61503
          0.03335  3.81316  4.53550  0.61958  0.77255  0.48576  0.95510
    382   2.52282  1.06924  4.02623  3.75332  3.75953  3.15717  4.41359  2.89466  3.58026  2.81227  3.93215  3.75616  3.85942  3.92894  3.71472  2.79414  2.98478  2.64298  5.18688  4.04729    406 - -
          2.68618  4.42225  2.77519  2.73123  3.46354  2.40513  3.72494  3.29354  2.67741  2.69355  4.24690  2.90347  2.73739  3.18146  2.89801  2.37887  2.77519  2.98518  4.58477  3.61503
          0.03335  3.81316  4.53550  0.61958  0.77255  0.48576  0.95510
    383   3.18471  4.60442  4.15693  3.86124  1.11411  3.88620  3.85412  2.71694  3.77001  2.10136  3.45674  3.95307  4.34702  3.95472  3.90437  3.45699  3.48628  2.70305  4.12288  2.49818    407 - -
          2.68618  4.42225  2.77519  2.73123  3.46354  2.40513  3.72494  3.29354  2.67741  2.69355  4.24690  2.90347  2.73739  3.18146  2.89801  2.37887  2.77519  2.98518  4.58477  3.61503
          0.03335  3.81316  4.53550  0.61958  0.77255  0.48576  0.95510
    384   2.84757  4.45302  3.79068  3.40382  3.22765  3.68520  4.20272  2.43508  3.20100  1.16569  3.25662  3.70898  3.73342  3.60715  3.43236  3.15090  3.15462  2.39208  4.98318  3.70114    408 - -
          2.68618  4.42225  2.77519  2.73123  3.46354  2.40513  3.72494  3.29354  2.67741  2.69355  4.24690  2.90347  2.73739  3.18146  2.89801  2.37887  2.77519  2.98518  4.58477  3.61503
          0.03335  3.81316  4.53550  0.61958  0.77255  0.48576  0.95510
    385   2.38313  4.22764  3.37767  3.12846  3.91862  3.06847  4.15001  3.03861  3.07024  2.90415  3.95958  3.34648  3.76803  3.46838  3.33100  2.58388  1.27666  2.73995  5.36174  4.13563    409 - -
          2.68618  4.42225  2.77519  2.73123  3.46354  2.40513  3.72494  3.29354  2.67741  2.69355  4.24690  2.90347  2.73739  3.18146  2.89801  2.37887  2.77519  2.98518  4.58477  3.61503
          0.03335  3.81316  4.53550  0.61958  0.77255  0.48576  0.95510
    386   2.94076  4.78158  3.42559  2.95080  4.12116  3.43849  3.78519  3.65981  2.21917  3.18665  4.18961  3.31445  3.94507  3.00954  1.07313  3.02852  3.21150  3.38664  5.22901  4.06264    410 - -
          2.68618  4.42225  2.77519  2.73123  3.46354  2.40513  3.72494  3.29354  2.67741  2.69355  4.24690  2.90347  2.73739  3.18146  2.89801  2.37887  2.77519  2.98518  4.58477  3.61503
          0.03335  3.81316  4.53550  0.61958  0.77255  0.48576  0.95510
    387   2.59470  4.37454  3.25618  3.14880  4.28942  0.82682  4.27152  3.87571  3.32184  3.53706  4.51333  3.42080  3.76377  3.65092  3.56324  2.76515  3.07138  3.41560  5.39905  4.38976    411 - -
          2.68618  4.42225  2.77519  2.73123  3.46354  2.40513  3.72494  3.29354  2.67741  2.69355  4.24690  2.90347  2.73739  3.18146  2.89801  2.37887  2.77519  2.98518  4.58477  3.61503
          0.03335  3.81316  4.53550  0.61958  0.77255  0.48576  0.95510
    388   2.92795  5.04345  1.00703  2.30242  4.41306  3.16757  3.88211  3.98819  2.95555  3.60773  4.58579  2.85526  3.81634  3.12209  3.46264  2.89794  3.26573  3.63415  5.59311  4.29741    412 - -
          2.68618  4.42225  2.77519  2.73123  3.46354  2.40513  3.72494  3.29354  2.67741  2.69355  4.24690  2.90347  2.73739  3.18146  2.89801  2.37887  2.77519  2.98518  4.58477  3.61503
          0.03335  3.81316  4.53550  0.61958  0.77255  0.48576  0.95510
    389   3.08989  4.57049  4.09358  3.73450  3.11533  3.90559  4.40888  2.31776  3.50277  0.95194  3.15924  4.01557  4.35207  3.88536  3.68802  3.47144  3.38737  2.33943  4.97175  3.68095    413 - -
          2.68618  4.42225  2.77519  2.73123  3.46354  2.40513  3.72494  3.29354  2.67741  2.69355  4.24690  2.90347  2.73739  3.18146  2.89801  2.37887  2.77519  2.98518  4.58477  3.61503
          0.03335  3.81316  4.53550  0.61958  0.77255  0.48576  0.95510
    390   3.24094  4.63608  4.00293  3.69525  2.61101  3.66571  3.83117  3.26313  3.41916  2.66773  3.89956  3.85655  4.17882  3.80998  3.55758  3.44511  3.53862  3.15183  1.01399  2.61642    414 - -
          2.68618  4.42225  2.77519  2.73123  3.46354  2.40513  3.72494  3.29354  2.67741  2.69355  4.24690  2.90347  2.73739  3.18146  2.89801  2.37887  2.77519  2.98518  4.58477  3.61503
          0.03335  3.81316  4.53550  0.61958  0.77255  0.48576  0.95510
    391   2.76157  4.32194  4.04206  3.70464  3.50815  3.66111  4.51704  2.05786  3.57145  2.20645  3.48366  3.90360  4.22584  3.93612  3.78942  3.16193  3.12515  1.10339  5.28211  4.00945    415 - -
          2.68618  4.42225  2.77519  2.73123  3.46354  2.40513  3.72494  3.29354  2.67741  2.69355  4.24690  2.90347  2.73739  3.18146  2.89801  2.37887  2.77519  2.98518  4.58477  3.61503
          0.03335  3.81316  4.53550  0.61958  0.77255  0.48576  0.95510
    392   2.28803  4.20693  3.15699  2.97130  4.01784  2.93801  4.08217  3.53301  3.04100  3.25833  4.19032  3.20477  3.67220  3.39528  3.32799  1.18417  2.76395  3.08117  5.39539  4.10135    416 - -
          2.68618  4.42225  2.77519  2.73123  3.46354  2.40513  3.72494  3.29354  2.67741  2.69355  4.24690  2.90347  2.73739  3.18146  2.89801  2.37887  2.77519  2.98518  4.58477  3.61503
          0.03335  3.81316  4.53550  0.61958  0.77255  0.48576  0.95510
    393   3.24094  4.63608  4.00293  3.69525  2.61101  3.66571  3.83117  3.26313  3.41916  2.66773  3.89956  3.85655  4.17882  3.80998  3.55758  3.44511  3.53862  3.15183  1.01399  2.61642    417 - -
          2.68618  4.42225  2.77519  2.73123  3.46354  2.40513  3.72494  3.29354  2.67741  2.69355  4.24690  2.90347  2.73739  3.18146  2.89801  2.37887  2.77519  2.98518  4.58477  3.61503
          0.03335  3.81316  4.53550  0.61958  0.77255  0.48576  0.95510
    394   2.90370  4.99902  2.46669  1.11294  4.33821  3.23752  3.82092  3.78036  2.69413  3.40768  4.38572  2.90317  3.83971  3.03873  3.09574  2.89303  3.20796  3.47087  5.52110  4.24485    418 - -
          2.68618  4.42225  2.77519  2.73123  3.46354  2.40513  3.72494  3.29354  2.67741  2.69355  4.24690  2.90347  2.73739  3.18146  2.89801  2.37887  2.77519  2.98518  4.58477  3.61503
          0.03335  3.81316  4.53550  0.61958  0.77255  0.48576  0.95510
    395   2.28803  4.20693  3.15699  2.97130  4.01784  2.93801  4.08217  3.53301  3.04100  3.25833  4.19032  3.20477  3.67220  3.39528  3.32799  1.18417  2.76395  3.08117  5.39539  4.10135    419 - -
          2.68618  4.42225  2.77519  2.73123  3.46354  2.40513  3.72494  3.29354  2.67741  2.69355  4.24690  2.90347  2.73739  3.18146  2.89801  2.37887  2.77519  2.98518  4.58477  3.61503
          0.03335  3.81316  4.53550  0.61958  0.77255  0.48576  0.95510
    396   2.59470  4.37454  3.25618  3.14880  4.28942  0.82682  4.27152  3.87571  3.32184  3.53706  4.51333  3.42080  3.76377  3.65092  3.56324  2.76515  3.07138  3.41560  5.39905  4.38976    420 - -
          2.68618  4.42225  2.77519  2.73123  3.46354  2.40513  3.72494  3.29354  2.67741  2.69355  4.24690  2.90347  2.73739  3.18146  2.89801  2.37887  2.77519  2.98518  4.58477  3.61503
          0.03335  3.81316  4.53550  0.61958  0.77255  0.48576  0.95510
    397   2.76157  4.32194  4.04206  3.70464  3.50815  3.66111  4.51704  2.05786  3.57145  2.20645  3.48366  3.90360  4.22584  3.93612  3.78942  3.16193  3.12515  1.10339  5.28211  4.00945    421 - -
          2.68618  4.42225  2.77519  2.73123  3.46354  2.40513  3.72494  3.29354  2.67741  2.69355  4.24690  2.90347  2.73739  3.18146  2.89801  2.37887  2.77519  2.98518  4.58477  3.61503
          0.03335  3.81316  4.53550  0.61958  0.77255  0.48576  0.95510
    398   2.94076  4.78158  3.42559  2.95080  4.12116  3.43849  3.78519  3.65981  2.21917  3.18665  4.18961  3.31445  3.94507  3.00954  1.07313  3.02852  3.21150  3.38664  5.22901  4.06264    422 - -
          2.68618  4.42225  2.77519  2.73123  3.46354  2.40513  3.72494  3.29354  2.67741  2.69355  4.24690  2.90347  2.73739  3.18146  2.89801  2.37887  2.77519  2.98518  4.58477  3.61503
          0.03335  3.81316  4.53550  0.61958  0.77255  0.48576  0.95510
    399   2.76157  4.32194  4.04206  3.70464  3.50815  3.66111  4.51704  2.05786  3.57145  2.20645  3.48366  3.90360  4.22584  3.93612  3.78942  3.16193  3.12515  1.10339  5.28211  4.00945    423 - -
          2.68618  4.42225  2.77519  2.73123  3.46354  2.40513  3.72494  3.29354  2.67741  2.69355  4.24690  2.90347  2.73739  3.18146  2.89801  2.37887  2.77519  2.98518  4.58477  3.61503
          0.03335  3.81316  4.53550  0.61958  0.77255  0.48576  0.95510
    400   3.18471  4.60442  4.15693  3.86124  1.11411  3.88620  3.85412  2.71694  3.77001  2.10136  3.45674  3.95307  4.34702  3.95472  3.90437  3.45699  3.48628  2.70305  4.12288  2.49818    424 - -
          2.68618  4.42225  2.77519  2.73123  3.46354  2.40513  3.72494  3.29354  2.67741  2.69355  4.24690  2.90347  2.73739  3.18146  2.89801  2.37887  2.77519  2.98518  4.58477  3.61503
          0.03335  3.81316  4.53550  0.61958  0.77255  0.48576  0.95510
    401   2.92795  5.04345  1.00703  2.30242  4.41306  3.16757  3.88211  3.98819  2.95555  3.60773  4.58579  2.85526  3.81634  3.12209  3.46264  2.89794  3.26573  3.63415  5.59311  4.29741    425 - -
          2.68618  4.42225  2.77519  2.73123  3.46354  2.40513  3.72494  3.29354  2.67741  2.69355  4.24690  2.90347  2.73739  3.18146  2.89801  2.37887  2.77519  2.98518  4.58477  3.61503
          0.03335  3.81316  4.53550  0.61958  0.77255  0.48576  0.95510
    402   2.90370  4.99902  2.46669  1.11294  4.33821  3.23752  3.82092  3.78036  2.69413  3.40768  4.38572  2.90317  3.83971  3.03873  3.09574  2.89303  3.20796  3.47087  5.52110  4.24485    426 - -
          2.68618  4.42225  2.77519  2.73123  3.46354  2.40513  3.72494  3.29354  2.67741  2.69355  4.24690  2.90347  2.73739  3.18146  2.89801  2.37887  2.77519  2.98518  4.58477  3.61503
          0.03335  3.81316  4.53550  0.61958  0.77255  0.48576  0.95510
    403   3.08989  4.57049  4.09358  3.73450  3.11533  3.90559  4.40888  2.31776  3.50277  0.95194  3.15924  4.01557  4.35207  3.88536  3.68802  3.47144  3.38737  2.33943  4.97175  3.68095    427 - -
          2.68618  4.42225  2.77519  2.73123  3.46354  2.40513  3.72494  3.29354  2.67741  2.69355  4.24690  2.90347  2.73739  3.18146  2.89801  2.37887  2.77519  2.98518  4.58477  3.61503
          0.03335  3.81316  4.53550  0.61958  0.77255  0.48576  0.95510
    404   3.08989  4.57049  4.09358  3.73450  3.11533  3.90559  4.40888  2.31776  3.50277  0.95194  3.15924  4.01557  4.35207  3.88536  3.68802  3.47144  3.38737  2.33943  4.97175  3.68095    428 - -
          2.68618  4.42225  2.77519  2.73123  3.46354  2.40513  3.72494  3.29354  2.67741  2.69355  4.24690  2.90347  2.73739  3.18146  2.89801  2.37887  2.77519  2.98518  4.58477  3.61503
          0.03335  3.81316  4.53550  0.61958  0.77255  0.48576  0.95510
    405   3.08989  4.57049  4.09358  3.73450  3.11533  3.90559  4.40888  2.31776  3.50277  0.95194  3.15924  4.01557  4.35207  3.88536  3.68802  3.47144  3.38737  2.33943  4.97175  3.68095    429 - -
          2.68618  4.42225  2.77519  2.73123  3.46354  2.40513  3.72494  3.29354  2.67741  2.69355  4.24690  2.90347  2.73739  3.18146  2.89801  2.37887  2.77519  2.98518  4.58477  3.61503
          0.03335  3.81316  4.53550  0.61958  0.77255  0.48576  0.95510
    406   2.92795  5.04345  1.00703  2.30242  4.41306  3.16757  3.88211  3.98819  2.95555  3.60773  4.58579  2.85526  3.81634  3.12209  3.46264  2.89794  3.26573  3.63415  5.59311  4.29741    430 - -
          2.68618  4.42225  2.77519  2.73123  3.46354  2.40513  3.72494  3.29354  2.67741  2.69355  4.24690  2.90347  2.73739  3.18146  2.89801  2.37887  2.77519  2.98518  4.58477  3.61503
          0.03335  3.81316  4.53550  0.61958  0.77255  0.48576  0.95510
    407   1.10283  4.16472  3.40413  3.19414  3.99491  2.99054  4.22296  3.11172  3.20890  2.99588  4.03540  3.35820  3.72429  3.55584  3.46272  2.51611  2.78942  2.77650  5.42807  4.22199    431 - -
          2.68618  4.42225  2.77519  2.73123  3.46354  2.40513  3.72494  3.29354  2.67741  2.69355  4.24690  2.90347  2.73739  3.18146  2.89801  2.37887  2.77519  2.98518  4.58477  3.61503
          0.03335  3.81316  4.53550  0.61958  0.77255  0.48576  0.95510
    408   2.92795  5.04345  1.00703  2.30242  4.41306  3.16757  3.88211  3.98819  2.95555  3.60773  4.58579  2.85526  3.81634  3.12209  3.46264  2.89794  3.26573  3.63415  5.59311  4.29741    432 - -
          2.68618  4.42225  2.77519  2.73123  3.46354  2.40513  3.72494  3.29354  2.67741  2.69355  4.24690  2.90347  2.73739  3.18146  2.89801  2.37887  2.77519  2.98518  4.58477  3.61503
          0.03335  3.81316  4.53550  0.61958  0.77255  0.48576  0.95510
    409   3.18471  4.60442  4.15693  3.86124  1.11411  3.88620  3.85412  2.71694  3.77001  2.10136  3.45674  3.95307  4.34702  3.95472  3.90437  3.45699  3.48628  2.70305  4.12288  2.49818    433 - -
          2.68618  4.42225  2.77519  2.73123  3.46354  2.40513  3.72494  3.29354  2.67741  2.69355  4.24690  2.90347  2.73739  3.18146  2.89801  2.37887  2.77519  2.98518  4.58477  3.61503
          0.03335  3.81316  4.53550  0.61958  0.77255  0.48576  0.95510
    410   2.28803  4.20693  3.15699  2.97130  4.01784  2.93801  4.08217  3.53301  3.04100  3.25833  4.19032  3.20477  3.67220  3.39528  3.32799  1.18417  2.76395  3.08117  5.39539  4.10135    434 - -
          2.68618  4.42225  2.77519  2.73123  3.46354  2.40513  3.72494  3.29354  2.67741  2.69355  4.24690  2.90347  2.73739  3.18146  2.89801  2.37887  2.77519  2.98518  4.58477  3.61503
          0.03335  3.81316  4.53550  0.61958  0.77255  0.48576  0.95510
    411   2.76157  4.32194  4.04206  3.70464  3.50815  3.66111  4.51704  2.05786  3.57145  2.20645  3.48366  3.90360  4.22584  3.93612  3.78942  3.16193  3.12515  1.10339  5.28211  4.00945    435 - -
          2.68618  4.42225  2.77519  2.73123  3.46354  2.40513  3.72494  3.29354  2.67741  2.69355  4.24690  2.90347  2.73739  3.18146  2.89801  2.37887  2.77519  2.98518  4.58477  3.61503
          0.03335  3.81316  4.53550  0.61958  0.77255  0.48576  0.95510
    412   2.67634  4.66882  2.67946  2.55961  4.02322  3.14578  3.87671  3.72204  2.77612  3.37608  4.33267  1.26764  3.79534  3.15043  3.12783  2.74648  3.05690  3.35026  5.33616  3.97665    436 - -
          2.68618  4.42225  2.77519  2.73123  3.46354  2.40513  3.72494  3.29354  2.67741  2.69355  4.24690  2.90347  2.73739  3.18146  2.89801  2.37887  2.77519  2.98518  4.58477  3.61503
          0.03335  3.81316  4.53550  0.61958  0.77255  0.48576  0.95510
    413   1.23173  4.10108  3.32309  3.09647  4.03894  2.91445  4.15191  3.22504  3.12266  3.10129  4.04690  3.25689  3.65813  3.45822  3.39714  2.29471  2.68374  2.82548  5.46509  4.21930    437 - -
          2.68618  4.42225  2.77519  2.73123  3.46354  2.40513  3.72494  3.29354  2.67741  2.69355  4.24690  2.90347  2.73739  3.18146  2.89801  2.37887  2.77519  2.98518  4.58477  3.61503
          0.03335  3.81316  4.53550  0.61958  0.77255  0.48576  0.95510
    414   2.59470  4.37454  3.25618  3.14880  4.28942  0.82682  4.27152  3.87571  3.32184  3.53706  4.51333  3.42080  3.76377  3.65092  3.56324  2.76515  3.07138  3.41560  5.39905  4.38976    438 - -
          2.68618  4.42225  2.77519  2.73123  3.46354  2.40513  3.72494  3.29354  2.67741  2.69355  4.24690  2.90347  2.73739  3.18146  2.89801  2.37887  2.77519  2.98518  4.58477  3.61503
          0.03335  3.81316  4.53550  0.61958  0.77255  0.48576  0.95510
    415   2.28803  4.20693  3.15699  2.97130  4.01784  2.93801  4.08217  3.53301  3.04100  3.25833  4.19032  3.20477  3.67220  3.39528  3.32799  1.18417  2.76395  3.08117  5.39539  4.10135    439 - -
          2.68618  4.42225  2.77519  2.73123  3.46354  2.40513  3.72494  3.29354  2.67741  2.69355  4.24690  2.90347  2.73739  3.18146  2.89801  2.37887  2.77519  2.98518  4.58477  3.61503
          0.03335  3.81316  4.53550  0.61958  0.77255  0.48576  0.95510
    416   3.24094  4.63608  4.00293  3.69525  2.61101  3.66571  3.83117  3.26313  3.41916  2.66773  3.89956  3.85655  4.17882  3.80998  3.55758  3.44511  3.53862  3.15183  1.01399  2.61642    440 - -
          2.68618  4.42225  2.77519  2.73123  3.46354  2.40513  3.72494  3.29354  2.67741  2.69355  4.24690  2.90347  2.73739  3.18146  2.89801  2.37887  2.77519  2.98518  4.58477  3.61503
          0.03335  3.81316  4.53550  0.61958  0.77255  0.48576  0.95510
    417   2.92421  4.48289  3.98634  3.57639  3.18446  3.78984  4.32532  2.35424  3.34729  1.78911  1.49662  3.86088  4.25107  3.73368  3.55936  3.26663  3.22886  2.35319  5.01672  3.77264    441 - -
          2.68618  4.42225  2.77519  2.73123  3.46354  2.40513  3.72494  3.29354  2.67741  2.69355  4.24690  2.90347  2.73739  3.18146  2.89801  2.37887  2.77519  2.98518  4.58477  3.61503
          0.03335  3.81316  4.53550  0.61958  0.77255  0.48576  0.95510
    418   3.24094  4.63608  4.00293  3.69525  2.61101  3.66571  3.83117  3.26313  3.41916  2.66773  3.89956  3.85655  4.17882  3.80998  3.55758  3.44511  3.53862  3.15183  1.01399  2.61642    442 - -
          2.68618  4.42225  2.77519  2.73123  3.46354  2.40513  3.72494  3.29354  2.67741  2.69355  4.24690  2.90347  2.73739  3.18146  2.89801  2.37887  2.77519  2.98518  4.58477  3.61503
          0.03335  3.81316  4.53550  0.61958  0.77255  0.48576  0.95510
    419   3.08989  4.57049  4.09358  3.73450  3.11533  3.90559  4.40888  2.31776  3.50277  0.95194  3.15924  4.01557  4.35207  3.88536  3.68802  3.47144  3.38737  2.33943  4.97175  3.68095    443 - -
          2.68618  4.42225  2.77519  2.73123  3.46354  2.40513  3.72494  3.29354  2.67741  2.69355  4.24690  2.90347  2.73739  3.18146  2.89801  2.37887  2.77519  2.98518  4.58477  3.61503
          0.03335  3.81316  4.53550  0.61958  0.77255  0.48576  0.95510
    420   2.28803  4.20693  3.15699  2.97130  4.01784  2.93801  4.08217  3.53301  3.04100  3.25833  4.19032  3.20477  3.67220  3.39528  3.32799  1.18417  2.76395  3.08117  5.39539  4.10135    444 - -
          2.68618  4.42225  2.77519  2.73123  3.46354  2.40513  3.72494  3.29354  2.67741  2.69355  4.24690  2.90347  2.73739  3.18146  2.89801  2.37887  2.77519  2.98518  4.58477  3.61503
          0.03335  3.81316  4.53550  0.61958  0.77255  0.48576  0.95510
    421   2.52282  1.06924  4.02623  3.75332  3.75953  3.15717  4.41359  2.89466  3.58026  2.81227  3.93215  3.75616  3.85942  3.92894  3.71472  2.79414  2.98478  2.64298  5.18688  4.04729    445 - -
          2.68618  4.42225  2.77519  2.73123  3.46354  2.40513  3.72494  3.29354  2.67741  2.69355  4.24690  2.90347  2.73739  3.18146  2.89801  2.37887  2.77519  2.98518  4.58477  3.61503
          0.03335  3.81316  4.53550  0.61958  0.77255  0.48576  0.95510
    422   2.28803  4.20693  3.15699  2.97130  4.01784  2.93801  4.08217  3.53301  3.04100  3.25833  4.19032  3.20477  3.67220  3.39528  3.32799  1.18417  2.76395  3.08117  5.39539  4.10135    446 - -
          2.68618  4.42225  2.77519  2.73123  3.46354  2.40513  3.72494  3.29354  2.67741  2.69355  4.24690  2.90347  2.73739  3.18146  2.89801  2.37887  2.77519  2.98518  4.58477  3.61503
          0.03335  3.81316  4.53550  0.61958  0.77255  0.48576  0.95510
    423   1.10283  4.16472  3.40413  3.19414  3.99491  2.99054  4.22296  3.11172  3.20890  2.99588  4.03540  3.35820  3.72429  3.55584  3.46272  2.51611  2.78942  2.77650  5.42807  4.22199    447 - -
          2.68618  4.42225  2.77519  2.73123  3.46354  2.40513  3.72494  3.29354  2.67741  2.69355  4.24690  2.90347  2.73739  3.18146  2.89801  2.37887  2.77519  2.98518  4.58477  3.61503
          0.03335  3.81316  4.53550  0.61958  0.77255  0.48576  0.95510
    424   3.18471  4.60442  4.15693  3.86124  1.11411  3.88620  3.85412  2.71694  3.77001  2.10136  3.45674  3.95307  4.34702  3.95472  3.90437  3.45699  3.48628  2.70305  4.12288  2.49818    448 - -
          2.68618  4.42225  2.77519  2.73123  3.46354  2.40513  3.72494  3.29354  2.67741  2.69355  4.24690  2.90347  2.73739  3.18146  2.89801  2.37887  2.77519  2.98518  4.58477  3.61503
          0.03335  3.81316  4.53550  0.61958  0.77255  0.48576  0.95510
    425   3.18471  4.60442  4.15693  3.86124  1.11411  3.88620  3.85412  2.71694  3.77001  2.10136  3.45674  3.95307  4.34702  3.95472  3.90437  3.45699  3.48628  2.70305  4.12288  2.49818    449 - -
          2.68618  4.42225  2.77519  2.73123  3.46354  2.40513  3.72494  3.29354  2.67741  2.69355  4.24690  2.90347  2.73739  3.18146  2.89801  2.37887  2.77519  2.98518  4.58477  3.61503
          0.03335  3.81316  4.53550  0.61958  0.77255  0.48576  0.95510
    426   2.83632  4.81776  2.86653  2.62180  3.97803  3.32827  3.77908  3.60098  2.44709  3.10911  4.14009  3.08046  3.88180  1.34353  2.73184  2.88725  3.13402  3.33480  5.26132  3.95155    450 - -
          2.68618  4.42225  2.77519  2.73123  3.46354  2.40513  3.72494  3.29354  2.67741  2.69355  4.24690  2.90347  2.73739  3.18146  2.89801  2.37887  2.77519  2.98518  4.58477  3.61503
          0.03335  3.81316  4.53550  0.61958  0.77255  0.48576  0.95510
    427   2.83632  4.81776  2.86653  2.62180  3.97803  3.32827  3.77908  3.60098  2.44709  3.10911  4.14009  3.08046  3.88180  1.34353  2.73184  2.88725  3.13402  3.33480  5.26132  3.95155    451 - -
          2.68618  4.42225  2.77519  2.73123  3.46354  2.40513  3.72494  3.29354  2.67741  2.69355  4.24690  2.90347  2.73739  3.18146  2.89801  2.37887  2.77519  2.98518  4.58477  3.61503
          0.03335  3.81316  4.53550  0.61958  0.77255  0.48576  0.95510
    428   3.18471  4.60442  4.15693  3.86124  1.11411  3.88620  3.85412  2.71694  3.77001  2.10136  3.45674  3.95307  4.34702  3.95472  3.90437  3.45699  3.48628  2.70305  4.12288  2.49818    452 - -
          2.68618  4.42225  2.77519  2.73123  3.46354  2.40513  3.72494  3.29354  2.67741  2.69355  4.24690  2.90347  2.73739  3.18146  2.89801  2.37887  2.77519  2.98518  4.58477  3.61503
          0.03335  3.81316  4.53550  0.61958  0.77255  0.48576  0.95510
    429   3.18471  4.60442  4.15693  3.86124  1.11411  3.88620  3.85412  2.71694  3.77001  2.10136  3.45674  3.95307  4.34702  3.95472  3.90437  3.45699  3.48628  2.70305  4.12288  2.49818    453 - -
          2.68618  4.42225  2.77519  2.73123  3.46354  2.40513  3.72494  3.29354  2.67741  2.69355  4.24690  2.90347  2.73739  3.18146  2.89801  2.37887  2.77519  2.98518  4.58477  3.61503
          0.03335  3.81316  4.53550  0.61958  0.77255  0.48576  0.95510
    430   2.93390  4.75980  3.07151  2.82670  3.24598  3.39980  1.27407  3.62747  2.67152  3.12843  4.16773  3.23795  3.94971  3.19252  2.94018  3.00549  3.23576  3.36385  4.71163  3.19877    454 - -
          2.68618  4.42225  2.77519  2.73123  3.46354  2.40513  3.72494  3.29354  2.67741  2.69355  4.24690  2.90347  2.73739  3.18146  2.89801  2.37887  2.77519  2.98518  4.58477  3.61503
          0.03335  3.81316  4.53550  0.61958  0.77255  0.48576  0.95510
    431   2.52282  1.06924  4.02623  3.75332  3.75953  3.15717  4.41359  2.89466  3.58026  2.81227  3.93215  3.75616  3.85942  3.92894  3.71472  2.79414  2.98478  2.64298  5.18688  4.04729    455 - -
          2.68618  4.42225  2.77519  2.73123  3.46354  2.40513  3.72494  3.29354  2.67741  2.69355  4.24690  2.90347  2.73739  3.18146  2.89801  2.37887  2.77519  2.98518  4.58477  3.61503
          0.03335  3.81316  4.53550  0.61958  0.77255  0.48576  0.95510
    432   3.16381  4.67681  3.75166  3.47106  2.29893  3.76179  3.59459  3.18151  3.33028  2.65047  3.86309  3.65209  4.23761  3.65057  3.52568  3.30600  3.45054  3.04944  3.94002  1.07048    456 - -
          2.68618  4.42225  2.77519  2.73123  3.46354  2.40513  3.72494  3.29354  2.67741  2.69355  4.24690  2.90347  2.73739  3.18146  2.89801  2.37887  2.77519  2.98518  4.58477  3.61503
          0.03335  3.81316  4.53550  0.61958  0.77255  0.48576  0.95510
    433   2.52282  1.06924  4.02623  3.75332  3.75953  3.15717  4.41359  2.89466  3.58026  2.81227  3.93215  3.75616  3.85942  3.92894  3.71472  2.79414  2.98478  2.64298  5.18688  4.04729    457 - -
          2.68618  4.42225  2.77519  2.73123  3.46354  2.40513  3.72494  3.29354  2.67741  2.69355  4.24690  2.90347  2.73739  3.18146  2.89801  2.37887  2.77519  2.98518  4.58477  3.61503
          0.03335  3.81316  4.53550  0.61958  0.77255  0.48576  0.95510
    434   2.67692  4.44272  3.27793  3.10945  4.10741  3.13365  4.19081  3.63871  3.16187  3.27157  4.31979  3.42149  0.94568  3.55252  3.41309  2.84286  3.11412  3.29074  5.30913  4.22770    458 - -
          2.68618  4.42225  2.77519  2.73123  3.46354  2.40513  3.72494  3.29354  2.67741  2.69355  4.24690  2.90347  2.73739  3.18146  2.89801  2.37887  2.77519  2.98518  4.58477  3.61503
          0.03335  3.81316  4.53550  0.61958  0.77255  0.48576  0.95510
    435   2.76157  4.32194  4.04206  3.70464  3.50815  3.66111  4.51704  2.05786  3.57145  2.20645  3.48366  3.90360  4.22584  3.93612  3.78942  3.16193  3.12515  1.10339  5.28211  4.00945    459 - -
          2.68618  4.42225  2.77519  2.73123  3.46354  2.40513  3.72494  3.29354  2.67741  2.69355  4.24690  2.90347  2.73739  3.18146  2.89801  2.37887  2.77519  2.98518  4.58477  3.61503
          0.03335  3.81316  4.53550  0.61958  0.77255  0.48576  0.95510
    436   2.59470  4.37454  3.25618  3.14880  4.28942  0.82682  4.27152  3.87571  3.32184  3.53706  4.51333  3.42080  3.76377  3.65092  3.56324  2.76515  3.07138  3.41560  5.39905  4.38976    460 - -
          2.68618  4.42225  2.77519  2.73123  3.46354  2.40513  3.72494  3.29354  2.67741  2.69355  4.24690  2.90347  2.73739  3.18146  2.89801  2.37887  2.77519  2.98518  4.58477  3.61503
          0.03335  3.81316  4.53550  0.61958  0.77255  0.48576  0.95510
    437   3.18471  4.60442  4.15693  3.86124  1.11411  3.88620  3.85412  2.71694  3.77001  2.10136  3.45674  3.95307  4.34702  3.95472  3.90437  3.45699  3.48628  2.70305  4.12288  2.49818    461 - -
          2.68618  4.42225  2.77519  2.73123  3.46354  2.40513  3.72494  3.29354  2.67741  2.69355  4.24690  2.90347  2.73739  3.18146  2.89801  2.37887  2.77519  2.98518  4.58477  3.61503
          0.03335  3.81316  4.53550  0.61958  0.77255  0.48576  0.95510
    438   2.59470  4.37454  3.25618  3.14880  4.28942  0.82682  4.27152  3.87571  3.32184  3.53706  4.51333  3.42080  3.76377  3.65092  3.56324  2.76515  3.07138  3.41560  5.39905  4.38976    462 - -
          2.68618  4.42225  2.77519  2.73123  3.46354  2.40513  3.72494  3.29354  2.67741  2.69355  4.24690  2.90347  2.73739  3.18146  2.89801  2.37887  2.77519  2.98518  4.58477  3.61503
          0.03335  3.81316  4.53550  0.61958  0.77255  0.48576  0.95510
    439   2.94076  4.78158  3.42559  2.95080  4.12116  3.43849  3.78519  3.65981  2.21917  3.18665  4.18961  3.31445  3.94507  3.00954  1.07313  3.02852  3.21150  3.38664  5.22901  4.06264    463 - -
          2.68618  4.42225  2.77519  2.73123  3.46354  2.40513  3.72494  3.29354  2.67741  2.69355  4.24690  2.90347  2.73739  3.18146  2.89801  2.37887  2.77519  2.98518  4.58477  3.61503
          0.03335  3.81316  4.53550  0.61958  0.77255  0.48576  0.95510
    440   2.94076  4.78158  3.42559  2.95080  4.12116  3.43849  3.78519  3.65981  2.21917  3.18665  4.18961  3.31445  3.94507  3.00954  1.07313  3.02852  3.21150  3.38664  5.22901  4.06264    464 - -
          2.68618  4.42225  2.77519  2.73123  3.46354  2.40513  3.72494  3.29354  2.67741  2.69355  4.24690  2.90347  2.73739  3.18146  2.89801  2.37887  2.77519  2.98518  4.58477  3.61503
          0.03335  3.81316  4.53550  0.61958  0.77255  0.48576  0.95510
    441   2.38313  4.22764  3.37767  3.12846  3.91862  3.06847  4.15001  3.03861  3.07024  2.90415  3.95958  3.34648  3.76803  3.46838  3.33100  2.58388  1.27666  2.73995  5.36174  4.13563    465 - -
          2.68618  4.42225  2.77519  2.73123  3.46354  2.40513  3.72494  3.29354  2.67741  2.69355  4.24690  2.90347  2.73739  3.18146  2.89801  2.37887  2.77519  2.98518  4.58477  3.61503
          0.03335  3.81316  4.53550  0.61958  0.77255  0.48576  0.95510
    442   2.92795  5.04345  1.00703  2.30242  4.41306  3.16757  3.88211  3.98819  2.95555  3.60773  4.58579  2.85526  3.81634  3.12209  3.46264  2.89794  3.26573  3.63415  5.59311  4.29741    466 - -
          2.68618  4.42225  2.77519  2.73123  3.46354  2.40513  3.72494  3.29354  2.67741  2.69355  4.24690  2.90347  2.73739  3.18146  2.89801  2.37887  2.77519  2.98518  4.58477  3.61503
          0.03335  3.81316  4.53550  0.61958  0.77255  0.48576  0.95510
    443   2.67692  4.44272  3.27793  3.10945  4.10741  3.13365  4.19081  3.63871  3.16187  3.27157  4.31979  3.42149  0.94568  3.55252  3.41309  2.84286  3.11412  3.29074  5.30913  4.22770    467 - -
          2.68618  4.42225  2.77519  2.73123  3.46354  2.40513  3.72494  3.29354  2.67741  2.69355  4.24690  2.90347  2.73739  3.18146  2.89801  2.37887  2.77519  2.98518  4.58477  3.61503
          0.03335  3.81316  4.53550  0.61958  0.77255  0.48576  0.95510
    444   2.28803  4.20693  3.15699  2.97130  4.01784  2.93801  4.08217  3.53301  3.04100  3.25833  4.19032  3.20477  3.67220  3.39528  3.32799  1.18417  2.76395  3.08117  5.39539  4.10135    468 - -
          2.68618  4.42225  2.77519  2.73123  3.46354  2.40513  3.72494  3.29354  2.67741  2.69355  4.24690  2.90347  2.73739  3.18146  2.89801  2.37887  2.77519  2.98518  4.58477  3.61503
          0.03335  3.81316  4.53550  0.61958  0.77255  0.48576  0.95510
    445   2.59470  4.37454  3.25618  3.14880  4.28942  0.82682  4.27152  3.87571  3.32184  3.53706  4.51333  3.42080  3.76377  3.65092  3.56324  2.76515  3.07138  3.41560  5.39905  4.38976    469 - -
          2.68618  4.42225  2.77519  2.73123  3.46354  2.40513  3.72494  3.29354  2.67741  2.69355  4.24690  2.90347  2.73739  3.18146  2.89801  2.37887  2.77519  2.98518  4.58477  3.61503
          0.03335  3.81316  4.53550  0.61958  0.77255  0.48576  0.95510
    446   2.92795  5.04345  1.00703  2.30242  4.41306  3.16757  3.88211  3.98819  2.95555  3.60773  4.58579  2.85526  3.81634  3.12209  3.46264  2.89794  3.26573  3.63415  5.59311  4.29741    470 - -
          2.68618  4.42225  2.77519  2.73123  3.46354  2.40513  3.72494  3.29354  2.67741  2.69355  4.24690  2.90347  2.73739  3.18146  2.89801  2.37887  2.77519  2.98518  4.58477  3.61503
          0.03335  3.81316  4.53550  0.61958  0.77255  0.48576  0.95510
    447   3.20233  4.66536  3.99120  3.62245  1.99285  3.96672  3.47729  3.05224  3.48960  2.49232  3.71527  3.71480  4.35332  3.69734  3.67888  3.35175  3.45443  2.94665  3.74390  1.19176    471 - -
          2.68618  4.42225  2.77519  2.73123  3.46354  2.40513  3.72494  3.29354  2.67741  2.69355  4.24690  2.90347  2.73739  3.18146  2.89801  2.37887  2.77519  2.98518  4.58477  3.61503
          0.03335  3.81316  4.53550  0.61958  0.77255  0.48576  0.95510
    448   2.98502  4.42195  4.24877  3.86338  3.33559  4.00028  4.60338  1.15464  3.69025  1.93533  3.28176  4.11710  4.43836  4.04546  3.89369  3.49092  3.28576  1.84818  5.21320  3.94547    472 - -
          2.68618  4.42225  2.77519  2.73123  3.46354  2.40513  3.72494  3.29354  2.67741  2.69355  4.24690  2.90347  2.73739  3.18146  2.89801  2.37887  2.77519  2.98518  4.58477  3.61503
          0.03335  3.81316  4.53550  0.61958  0.77255  0.48576  0.95510
    449   2.94076  4.78158  3.42559  2.95080  4.12116  3.43849  3.78519  3.65981  2.21917  3.18665  4.18961  3.31445  3.94507  3.00954  1.07313  3.02852  3.21150  3.38664  5.22901  4.06264    473 - -
          2.68618  4.42225  2.77519  2.73123  3.46354  2.40513  3.72494  3.29354  2.67741  2.69355  4.24690  2.90347  2.73739  3.18146  2.89801  2.37887  2.77519  2.98518  4.58477  3.61503
          0.03335  3.81316  4.53550  0.61958  0.77255  0.48576  0.95510
    450   2.94076  4.78158  3.42559  2.95080  4.12116  3.43849  3.78519  3.65981  2.21917  3.18665  4.18961  3.31445  3.94507  3.00954  1.07313  3.02852  3.21150  3.38664  5.22901  4.06264    474 - -
          2.68618  4.42225  2.77519  2.73123  3.46354  2.40513  3.72494  3.29354  2.67741  2.69355  4.24690  2.90347  2.73739  3.18146  2.89801  2.37887  2.77519  2.98518  4.58477  3.61503
          0.03335  3.81316  4.53550  0.61958  0.77255  0.48576  0.95510
    451   3.16381  4.67681  3.75166  3.47106  2.29893  3.76179  3.59459  3.18151  3.33028  2.65047  3.86309  3.65209  4.23761  3.65057  3.52568  3.30600  3.45054  3.04944  3.94002  1.07048    475 - -
          2.68618  4.42225  2.77519  2.73123  3.46354  2.40513  3.72494  3.29354  2.67741  2.69355  4.24690  2.90347  2.73739  3.18146  2.89801  2.37887  2.77519  2.98518  4.58477  3.61503
          0.03335  3.81316  4.53550  0.61958  0.77255  0.48576  0.95510
    452   3.08989  4.57049  4.09358  3.73450  3.11533  3.90559  4.40888  2.31776  3.50277  0.95194  3.15924  4.01557  4.35207  3.88536  3.68802  3.47144  3.38737  2.33943  4.97175  3.68095    476 - -
          2.68618  4.42225  2.77519  2.73123  3.46354  2.40513  3.72494  3.29354  2.67741  2.69355  4.24690  2.90347  2.73739  3.18146  2.89801  2.37887  2.77519  2.98518  4.58477  3.61503
          0.03335  3.81316  4.53550  0.61958  0.77255  0.48576  0.95510
    453   2.67692  4.44272  3.27793  3.10945  4.10741  3.13365  4.19081  3.63871  3.16187  3.27157  4.31979  3.42149  0.94568  3.55252  3.41309  2.84286  3.11412  3.29074  5.30913  4.22770    477 - -
          2.68618  4.42225  2.77519  2.73123  3.46354  2.40513  3.72494  3.29354  2.67741  2.69355  4.24690  2.90347  2.73739  3.18146  2.89801  2.37887  2.77519  2.98518  4.58477  3.61503
          0.03335  3.81316  4.53550  0.61958  0.77255  0.48576  0.95510
    454   2.74618  4.71604  3.19497  2.69148  3.91713  3.48166  3.67957  2.79150  1.55908  2.85293  3.83724  3.12528  3.91394  2.87101  2.49693  2.83572  2.98553  2.91189  5.21443  3.93789    478 - -
          2.68618  4.42225  2.77519  2.73123  3.46354  2.40513  3.72494  3.29354  2.67741  2.69355  4.24690  2.90347  2.73739  3.18146  2.89801  2.37887  2.77519  2.98518  4.58477  3.61503
          0.03335  3.81316  4.53550  0.61958  0.77255  0.48576  0.95510
    455   3.08989  4.57049  4.09358  3.73450  3.11533  3.90559  4.40888  2.31776  3.50277  0.95194  3.15924  4.01557  4.35207  3.88536  3.68802  3.47144  3.38737  2.33943  4.97175  3.68095    479 - -
          2.68618  4.42225  2.77519  2.73123  3.46354  2.40513  3.72494  3.29354  2.67741  2.69355  4.24690  2.90347  2.73739  3.18146  2.89801  2.37887  2.77519  2.98518  4.58477  3.61503
          0.03335  3.81316  4.53550  0.61958  0.77255  0.48576  0.95510
    456   2.91970  4.87851  3.09160  2.72586  4.25135  3.41419  3.72965  3.67719  1.12263  3.25592  4.22179  3.15250  3.91975  2.92541  2.42508  2.96631  3.17804  3.38876  5.33141  4.13608    480 - -
          2.68618  4.42225  2.77519  2.73123  3.46354  2.40513  3.72494  3.29354  2.67741  2.69355  4.24690  2.90347  2.73739  3.18146  2.89801  2.37887  2.77519  2.98518  4.58477  3.61503
          0.03335  3.81316  4.53550  0.61958  0.77255  0.48576  0.95510
    457   1.82261  4.13894  3.15039  2.95761  4.20351  1.56185  4.11238  3.55058  3.09293  3.30271  4.17907  3.17463  3.62523  3.39365  3.40104  2.37603  2.68848  3.05727  5.54001  4.32571    481 - -
          2.68618  4.42225  2.77519  2.73123  3.46354  2.40513  3.72494  3.29354  2.67741  2.69355  4.24690  2.90347  2.73739  3.18146  2.89801  2.37887  2.77519  2.98518  4.58477  3.61503
          0.03335  3.81316  4.53550  0.61958  0.77255  0.48576  0.95510
    458   3.18471  4.60442  4.15693  3.86124  1.11411  3.88620  3.85412  2.71694  3.77001  2.10136  3.45674  3.95307  4.34702  3.95472  3.90437  3.45699  3.48628  2.70305  4.12288  2.49818    482 - -
          2.68618  4.42225  2.77519  2.73123  3.46354  2.40513  3.72494  3.29354  2.67741  2.69355  4.24690  2.90347  2.73739  3.18146  2.89801  2.37887  2.77519  2.98518  4.58477  3.61503
          0.03335  3.81316  4.53550  0.61958  0.77255  0.48576  0.95510
    459   2.67692  4.44272  3.27793  3.10945  4.10741  3.13365  4.19081  3.63871  3.16187  3.27157  4.31979  3.42149  0.94568  3.55252  3.41309  2.84286  3.11412  3.29074  5.30913  4.22770    483 - -
          2.68618  4.42225  2.77519  2.73123  3.46354  2.40513  3.72494  3.29354  2.67741  2.69355  4.24690  2.90347  2.73739  3.18146  2.89801  2.37887  2.77519  2.98518  4.58477  3.61503
          0.03335  3.81316  4.53550  0.61958  0.77255  0.48576  0.95510
    460   2.28803  4.20693  3.15699  2.97130  4.01784  2.93801  4.08217  3.53301  3.04100  3.25833  4.19032  3.20477  3.67220  3.39528  3.32799  1.18417  2.76395  3.08117  5.39539  4.10135    484 - -
          2.68618  4.42225  2.77519  2.73123  3.46354  2.40513  3.72494  3.29354  2.67741  2.69355  4.24690  2.90347  2.73739  3.18146  2.89801  2.37887  2.77519  2.98518  4.58477  3.61503
          0.03335  3.81316  4.53550  0.61958  0.77255  0.48576  0.95510
    461   2.94076  4.78158  3.42559  2.95080  4.12116  3.43849  3.78519  3.65981  2.21917  3.18665  4.18961  3.31445  3.94507  3.00954  1.07313  3.02852  3.21150  3.38664  5.22901  4.06264    485 - -
          2.68618  4.42225  2.77519  2.73123  3.46354  2.40513  3.72494  3.29354  2.67741  2.69355  4.24690  2.90347  2.73739  3.18146  2.89801  2.37887  2.77519  2.98518  4.58477  3.61503
          0.03335  3.81316  4.53550  0.61958  0.77255  0.48576  0.95510
    462   3.16381  4.67681  3.75166  3.47106  2.29893  3.76179  3.59459  3.18151  3.33028  2.65047  3.86309  3.65209  4.23761  3.65057  3.52568  3.30600  3.45054  3.04944  3.94002  1.07048    486 - -
          2.68618  4.42225  2.77519  2.73123  3.46354  2.40513  3.72494  3.29354  2.67741  2.69355  4.24690  2.90347  2.73739  3.18146  2.89801  2.37887  2.77519  2.98518  4.58477  3.61503
          0.03335  3.81316  4.53550  0.61958  0.77255  0.48576  0.95510
    463   2.98502  4.42195  4.24877  3.86338  3.33559  4.00028  4.60338  1.15464  3.69025  1.93533  3.28176  4.11710  4.43836  4.04546  3.89369  3.49092  3.28576  1.84818  5.21320  3.94547    487 - -
          2.68618  4.42225  2.77519  2.73123  3.46354  2.40513  3.72494  3.29354  2.67741  2.69355  4.24690  2.90347  2.73739  3.18146  2.89801  2.37887  2.77519  2.98518  4.58477  3.61503
          0.03335  3.81316  4.53550  0.61958  0.77255  0.48576  0.95510
    464   3.16381  4.67681  3.75166  3.47106  2.29893  3.76179  3.59459  3.18151  3.33028  2.65047  3.86309  3.65209  4.23761  3.65057  3.52568  3.30600  3.45054  3.04944  3.94002  1.07048    488 - -
          2.68618  4.42225  2.77519  2.73123  3.46354  2.40513  3.72494  3.29354  2.67741  2.69355  4.24690  2.90347  2.73739  3.18146  2.89801  2.37887  2.77519  2.98518  4.58477  3.61503
          0.03335  3.81316  4.53550  0.61958  0.77255  0.48576  0.95510
    465   2.90370  4.99902  2.46669  1.11294  4.33821  3.23752  3.82092  3.78036  2.69413  3.40768  4.38572  2.90317  3.83971  3.03873  3.09574  2.89303  3.20796  3.47087  5.52110  4.24485    489 - -
          2.68618  4.42225  2.77519  2.73123  3.46354  2.40513  3.72494  3.29354  2.67741  2.69355  4.24690  2.90347  2.73739  3.18146  2.89801  2.37887  2.77519  2.98518  4.58477  3.61503
          0.03335  3.81316  4.53550  0.61958  0.77255  0.48576  0.95510
    466   2.67692  4.44272  3.27793  3.10945  4.10741  3.13365  4.19081  3.63871  3.16187  3.27157  4.31979  3.42149  0.94568  3.55252  3.41309  2.84286  3.11412  3.29074  5.30913  4.22770    490 - -
          2.68618  4.42225  2.77519  2.73123  3.46354  2.40513  3.72494  3.29354  2.67741  2.69355  4.24690  2.90347  2.73739  3.18146  2.89801  2.37887  2.77519  2.98518  4.58477  3.61503
          0.03335  3.81316  4.53550  0.61958  0.77255  0.48576  0.95510
    467   3.24094  4.63608  4.00293  3.69525  2.61101  3.66571  3.83117  3.26313  3.41916  2.66773  3.89956  3.85655  4.17882  3.80998  3.55758  3.44511  3.53862  3.15183  1.01399  2.61642    491 - -
          2.68618  4.42225  2.77519  2.73123  3.46354  2.40513  3.72494  3.29354  2.67741  2.69355  4.24690  2.90347  2.73739  3.18146  2.89801  2.37887  2.77519  2.98518  4.58477  3.61503
          0.03335  3.81316  4.53550  0.61958  0.77255  0.48576  0.95510
    468   2.67634  4.66882  2.67946  2.55961  4.02322  3.14578  3.87671  3.72204  2.77612  3.37608  4.33267  1.26764  3.79534  3.15043  3.12783  2.74648  3.05690  3.35026  5.33616  3.97665    492 - -
          2.68618  4.42225  2.77519  2.73123  3.46354  2.40513  3.72494  3.29354  2.67741  2.69355  4.24690  2.90347  2.73739  3.18146  2.89801  2.37887  2.77519  2.98518  4.58477  3.61503
          0.03335  3.81316  4.53550  0.61958  0.77255  0.48576  0.95510
    469   1.10283  4.16472  3.40413  3.19414  3.99491  2.99054  4.22296  3.11172  3.20890  2.99588  4.03540  3.35820  3.72429  3.55584  3.46272  2.51611  2.78942  2.77650  5.42807  4.22199    493 - -
          2.68618  4.42225  2.77519  2.73123  3.46354  2.40513  3.72494  3.29354  2.67741  2.69355  4.24690  2.90347  2.73739  3.18146  2.89801  2.37887  2.77519  2.98518  4.58477  3.61503
          0.03335  3.81316  4.53550  0.61958  0.77255  0.48576  0.95510
    470   2.67692  4.44272  3.27793  3.10945  4.10741  3.13365  4.19081  3.63871  3.16187  3.27157  4.31979  3.42149  0.94568  3.55252  3.41309  2.84286  3.11412  3.29074  5.30913  4.22770    494 - -
          2.68618  4.42225  2.77519  2.73123  3.46354  2.40513  3.72494  3.29354  2.67741  2.69355  4.24690  2.90347  2.73739  3.18146  2.89801  2.37887  2.77519  2.98518  4.58477  3.61503
          0.03335  3.81316  4.53550  0.61958  0.77255  0.48576  0.95510
    471   2.90370  4.99902  2.46669  1.11294  4.33821  3.23752  3.82092  3.78036  2.69413  3.40768  4.38572  2.90317  3.83971  3.03873  3.09574  2.89303  3.20796  3.47087  5.52110  4.24485    495 - -
          2.68618  4.42225  2.77519  2.73123  3.46354  2.40513  3.72494  3.29354  2.67741  2.69355  4.24690  2.90347  2.73739  3.18146  2.89801  2.37887  2.77519  2.98518  4.58477  3.61503
          0.03335  3.81316  4.53550  0.61958  0.77255  0.48576  0.95510
    472   2.09110  4.14620  3.16450  2.95206  4.10154  2.89590  4.07616  3.48457  3.02219  3.23926  4.13564  3.16947  3.63543  3.35945  3.32286  1.31883  2.68517  3.01655  5.48251  4.20964    496 - -
          2.68618  4.42225  2.77519  2.73123  3.46354  2.40513  3.72494  3.29354  2.67741  2.69355  4.24690  2.90347  2.73739  3.18146  2.89801  2.37887  2.77519  2.98518  4.58477  3.61503
          0.03335  3.81316  4.53550  0.61958  0.77255  0.48576  0.95510
    473   2.96475  4.35676  4.46582  3.97557  3.40075  4.18311  4.72899  1.34932  3.84211  1.92378  3.24055  4.23012  4.54127  4.13525  4.06588  3.56498  3.24069  1.44850  5.33305  4.11639    497 - -
          2.68618  4.42225  2.77519  2.73123  3.46354  2.40513  3.72494  3.29354  2.67741  2.69355  4.24690  2.90347  2.73739  3.18146  2.89801  2.37887  2.77519  2.98518  4.58477  3.61503
          0.03335  3.81316  4.53550  0.61958  0.77255  0.48576  0.95510
    474   2.83632  4.81776  2.86653  2.62180  3.97803  3.32827  3.77908  3.60098  2.44709  3.10911  4.14009  3.08046  3.88180  1.34353  2.73184  2.88725  3.13402  3.33480  5.26132  3.95155    498 - -
          2.68618  4.42225  2.77519  2.73123  3.46354  2.40513  3.72494  3.29354  2.67741  2.69355  4.24690  2.90347  2.73739  3.18146  2.89801  2.37887  2.77519  2.98518  4.58477  3.61503
          0.03335  3.81316  4.53550  0.61958  0.77255  0.48576  0.95510
    475   2.91970  4.87851  3.09160  2.72586  4.25135  3.41419  3.72965  3.67719  1.12263  3.25592  4.22179  3.15250  3.91975  2.92541  2.42508  2.96631  3.17804  3.38876  5.33141  4.13608    499 - -
          2.68618  4.42225  2.77519  2.73123  3.46354  2.40513  3.72494  3.29354  2.67741  2.69355  4.24690  2.90347  2.73739  3.18146  2.89801  2.37887  2.77519  2.98518  4.58477  3.61503
          0.03335  3.81316  4.53550  0.61958  0.77255  0.48576  0.95510
    476   1.10283  4.16472  3.40413  3.19414  3.99491  2.99054  4.22296  3.11172  3.20890  2.99588  4.03540  3.35820  3.72429  3.55584  3.46272  2.51611  2.78942  2.77650  5.42807  4.22199    500 - -
          2.68618  4.42225  2.77519  2.73123  3.46354  2.40513  3.72494  3.29354  2.67741  2.69355  4.24690  2.90347  2.73739  3.18146  2.89801  2.37887  2.77519  2.98518  4.58477  3.61503
          0.03335  3.81316  4.53550  0.61958  0.77255  0.48576  0.95510
    477   1.10283  4.16472  3.40413  3.19414  3.99491  2.99054  4.22296  3.11172  3.20890  2.99588  4.03540  3.35820  3.72429  3.55584  3.46272  2.51611  2.78942  2.77650  5.42807  4.22199    501 - -
          2.68618  4.42225  2.77519  2.73123  3.46354  2.40513  3.72494  3.29354  2.67741  2.69355  4.24690  2.90347  2.73739  3.18146  2.89801  2.37887  2.77519  2.98518  4.58477  3.61503
          0.03335  3.81316  4.53550  0.61958  0.77255  0.48576  0.95510
    478   2.88601  4.93339  3.10928  2.66142  4.30557  3.46011  3.62657  3.71235  1.27128  3.24665  4.15965  3.08845  3.91640  2.79387  2.18837  2.91303  3.11253  3.40915  5.34412  4.12469    502 - -
          2.68618  4.42225  2.77519  2.73123  3.46354  2.40513  3.72494  3.29354  2.67741  2.69355  4.24690  2.90347  2.73739  3.18146  2.89801  2.37887  2.77519  2.98518  4.58477  3.61503
          0.03335  3.81316  4.53550  0.61958  0.77255  0.48576  0.95510
    479   2.52282  1.06924  4.02623  3.75332  3.75953  3.15717  4.41359  2.89466  3.58026  2.81227  3.93215  3.75616  3.85942  3.92894  3.71472  2.79414  2.98478  2.64298  5.18688  4.04729    503 - -
          2.68618  4.42225  2.77519  2.73123  3.46354  2.40513  3.72494  3.29354  2.67741  2.69355  4.24690  2.90347  2.73739  3.18146  2.89801  2.37887  2.77519  2.98518  4.58477  3.61503
          0.03335  3.81316  4.53550  0.61958  0.77255  0.48576  0.95510
    480   2.96465  4.37803  4.41282  3.94411  3.36159  4.13586  4.69205  1.26003  3.78821  1.89160  3.22522  4.19563  4.51542  4.09985  4.00719  3.53187  3.24891  1.62634  5.29665  4.06262    504 - -
          2.68618  4.42225  2.77519  2.73123  3.46354  2.40513  3.72494  3.29354  2.67741  2.69355  4.24690  2.90347  2.73739  3.18146  2.89801  2.37887  2.77519  2.98518  4.58477  3.61503
          0.03335  3.81316  4.53550  0.61958  0.77255  0.48576  0.95510
    481   2.98502  4.42195  4.24877  3.86338  3.33559  4.00028  4.60338  1.15464  3.69025  1.93533  3.28176  4.11710  4.43836  4.04546  3.89369  3.49092  3.28576  1.84818  5.21320  3.94547    505 - -
          2.68618  4.42225  2.77519  2.73123  3.46354  2.40513  3.72494  3.29354  2.67741  2.69355  4.24690  2.90347  2.73739  3.18146  2.89801  2.37887  2.77519  2.98518  4.58477  3.61503
          0.03335  3.81316  4.53550  0.61958  0.77255  0.48576  0.95510
    482   2.59470  4.37454  3.25618  3.14880  4.28942  0.82682  4.27152  3.87571  3.32184  3.53706  4.51333  3.42080  3.76377  3.65092  3.56324  2.76515  3.07138  3.41560  5.39905  4.38976    506 - -
          2.68618  4.42225  2.77519  2.73123  3.46354  2.40513  3.72494  3.29354  2.67741  2.69355  4.24690  2.90347  2.73739  3.18146  2.89801  2.37887  2.77519  2.98518  4.58477  3.61503
          0.03335  3.81316  4.53550  0.61958  0.77255  0.48576  0.95510
    483   2.76157  4.32194  4.04206  3.70464  3.50815  3.66111  4.51704  2.05786  3.57145  2.20645  3.48366  3.90360  4.22584  3.93612  3.78942  3.16193  3.12515  1.10339  5.28211  4.00945    507 - -
          2.68618  4.42225  2.77519  2.73123  3.46354  2.40513  3.72494  3.29354  2.67741  2.69355  4.24690  2.90347  2.73739  3.18146  2.89801  2.37887  2.77519  2.98518  4.58477  3.61503
          0.03335  3.81316  4.53550  0.61958  0.77255  0.48576  0.95510
    484   2.92795  5.04345  1.00703  2.30242  4.41306  3.16757  3.88211  3.98819  2.95555  3.60773  4.58579  2.85526  3.81634  3.12209  3.46264  2.89794  3.26573  3.63415  5.59311  4.29741    508 - -
          2.68618  4.42225  2.77519  2.73123  3.46354  2.40513  3.72494  3.29354  2.67741  2.69355  4.24690  2.90347  2.73739  3.18146  2.89801  2.37887  2.77519  2.98518  4.58477  3.61503
          0.03335  3.81316  4.53550  0.61958  0.77255  0.48576  0.95510
    485   3.16381  4.67681  3.75166  3.47106  2.29893  3.76179  3.59459  3.18151  3.33028  2.65047  3.86309  3.65209  4.23761  3.65057  3.52568  3.30600  3.45054  3.04944  3.94002  1.07048    509 - -
          2.68618  4.42225  2.77519  2.73123  3.46354  2.40513  3.72494  3.29354  2.67741  2.69355  4.24690  2.90347  2.73739  3.18146  2.89801  2.37887  2.77519  2.98518  4.58477  3.61503
          0.03335  3.81316  4.53550  0.61958  0.77255  0.48576  0.95510
    486   2.67692  4.44272  3.27793  3.10945  4.10741  3.13365  4.19081  3.63871  3.16187  3.27157  4.31979  3.42149  0.94568  3.55252  3.41309  2.84286  3.11412  3.29074  5.30913  4.22770    510 - -
          2.68618  4.42225  2.77519  2.73123  3.46354  2.40513  3.72494  3.29354  2.67741  2.69355  4.24690  2.90347  2.73739  3.18146  2.89801  2.37887  2.77519  2.98518  4.58477  3.61503
          0.03335  3.81316  4.53550  0.61958  0.77255  0.48576  0.95510
    487   2.94076  4.78158  3.42559  2.95080  4.12116  3.43849  3.78519  3.65981  2.21917  3.18665  4.18961  3.31445  3.94507  3.00954  1.07313  3.02852  3.21150  3.38664  5.22901  4.06264    511 - -
          2.68618  4.42225  2.77519  2.73123  3.46354  2.40513  3.72494  3.29354  2.67741  2.69355  4.24690  2.90347  2.73739  3.18146  2.89801  2.37887  2.77519  2.98518  4.58477  3.61503
          0.03335  3.81316  4.53550  0.61958  0.77255  0.48576  0.95510
    488   2.67692  4.44272  3.27793  3.10945  4.10741  3.13365  4.19081  3.63871  3.16187  3.27157  4.31979  3.42149  0.94568  3.55252  3.41309  2.84286  3.11412  3.29074  5.30913  4.22770    512 - -
          2.68618  4.42225  2.77519  2.73123  3.46354  2.40513  3.72494  3.29354  2.67741  2.69355  4.24690  2.90347  2.73739  3.18146  2.89801  2.37887  2.77519  2.98518  4.58477  3.61503
          0.03335  3.81316  4.53550  0.61958  0.77255  0.48576  0.95510
    489   3.00234  4.41536  4.38820  3.90404  3.27571  4.16413  4.62420  1.25801  3.70954  1.80448  3.01229  4.17460  4.51413  4.03567  3.92292  3.55120  3.27280  1.79899  5.21252  3.97554    513 - -
          2.68618  4.42225  2.77519  2.73123  3.46354  2.40513  3.72494  3.29354  2.67741  2.69355  4.24690  2.90347  2.73739  3.18146  2.89801  2.37887  2.77519  2.98518  4.58477  3.61503
          0.03335  3.81316  4.53550  0.61958  0.77255  0.48576  0.95510
    490   2.76157  4.32194  4.04206  3.70464  3.50815  3.66111  4.51704  2.05786  3.57145  2.20645  3.48366  3.90360  4.22584  3.93612  3.78942  3.16193  3.12515  1.10339  5.28211  4.00945    514 - -
          2.68618  4.42225  2.77519  2.73123  3.46354  2.40513  3.72494  3.29354  2.67741  2.69355  4.24690  2.90347  2.73739  3.18146  2.89801  2.37887  2.77519  2.98518  4.58477  3.61503
          0.03335  3.81316  4.53550  0.61958  0.77255  0.48576  0.95510
    491   2.67634  4.66882  2.67946  2.55961  4.02322  3.14578  3.87671  3.72204  2.77612  3.37608  4.33267  1.26764  3.79534  3.15043  3.12783  2.74648  3.05690  3.35026  5.33616  3.97665    515 - -
          2.68618  4.42225  2.77519  2.73123  3.46354  2.40513  3.72494  3.29354  2.67741  2.69355  4.24690  2.90347  2.73739  3.18146  2.89801  2.37887  2.77519  2.98518  4.58477  3.61503
          0.03335  3.81316  4.53550  0.61958  0.77255  0.48576  0.95510
    492   2.93390  4.75980  3.07151  2.82670  3.24598  3.39980  1.27407  3.62747  2.67152  3.12843  4.16773  3.23795  3.94971  3.19252  2.94018  3.00549  3.23576  3.36385  4.71163  3.19877    516 - -
          2.68618  4.42225  2.77519  2.73123  3.46354  2.40513  3.72494  3.29354  2.67741  2.69355  4.24690  2.90347  2.73739  3.18146  2.89801  2.37887  2.77519  2.98518  4.58477  3.61503
          0.03335  3.81316  4.53550  0.61958  0.77255  0.48576  0.95510
    493   1.10283  4.16472  3.40413  3.19414  3.99491  2.99054  4.22296  3.11172  3.20890  2.99588  4.03540  3.35820  3.72429  3.55584  3.46272  2.51611  2.78942  2.77650  5.42807  4.22199    517 - -
          2.68618  4.42225  2.77519  2.73123  3.46354  2.40513  3.72494  3.29354  2.67741  2.69355  4.24690  2.90347  2.73739  3.18146  2.89801  2.37887  2.77519  2.98518  4.58477  3.61503
          0.03335  3.81316  4.53550  0.61958  0.77255  0.48576  0.95510
    494   2.90370  4.99902  2.46669  1.11294  4.33821  3.23752  3.82092  3.78036  2.69413  3.40768  4.38572  2.90317  3.83971  3.03873  3.09574  2.89303  3.20796  3.47087  5.52110  4.24485    518 - -
          2.68618  4.42225  2.77519  2.73123  3.46354  2.40513  3.72494  3.29354  2.67741  2.69355  4.24690  2.90347  2.73739  3.18146  2.89801  2.37887  2.77519  2.98518  4.58477  3.61503
          0.03335  3.81316  4.53550  0.61958  0.77255  0.48576  0.95510
    495   2.10235  4.14818  3.36129  3.07725  3.97269  3.00473  4.11719  3.01858  3.03900  2.93212  3.92218  3.27858  3.71256  3.40643  3.32172  2.46722  1.50020  2.68828  5.42404  4.19305    519 - -
          2.68618  4.42225  2.77519  2.73123  3.46354  2.40513  3.72494  3.29354  2.67741  2.69355  4.24690  2.90347  2.73739  3.18146  2.89801  2.37887  2.77519  2.98518  4.58477  3.61503
          0.03335  3.81316  4.53550  0.61958  0.77255  0.48576  0.95510
    496   2.28803  4.20693  3.15699  2.97130  4.01784  2.93801  4.08217  3.53301  3.04100  3.25833  4.19032  3.20477  3.67220  3.39528  3.32799  1.18417  2.76395  3.08117  5.39539  4.10135    520 - -
          2.68618  4.42225  2.77519  2.73123  3.46354  2.40513  3.72494  3.29354  2.67741  2.69355  4.24690  2.90347  2.73739  3.18146  2.89801  2.37887  2.77519  2.98518  4.58477  3.61503
          0.03335  3.81316  4.53550  0.61958  0.77255  0.48576  0.95510
    497   2.94076  4.78158  3.42559  2.95080  4.12116  3.43849  3.78519  3.65981  2.21917  3.18665  4.18961  3.31445  3.94507  3.00954  1.07313  3.02852  3.21150  3.38664  5.22901  4.06264    521 - -
          2.68618  4.42225  2.77519  2.73123  3.46354  2.40513  3.72494  3.29354  2.67741  2.69355  4.24690  2.90347  2.73739  3.18146  2.89801  2.37887  2.77519  2.98518  4.58477  3.61503
          0.03335  3.81316  4.53550  0.61958  0.77255  0.48576  0.95510
    498   3.08989  4.57049  4.09358  3.73450  3.11533  3.90559  4.40888  2.31776  3.50277  0.95194  3.15924  4.01557  4.35207  3.88536  3.68802  3.47144  3.38737  2.33943  4.97175  3.68095    522 - -
          2.68618  4.42225  2.77519  2.73123  3.46354  2.40513  3.72494  3.29354  2.67741  2.69355  4.24690  2.90347  2.73739  3.18146  2.89801  2.37887  2.77519  2.98518  4.58477  3.61503
          0.03335  3.81316  4.53550  0.61958  0.77255  0.48576  0.95510
    499   2.67634  4.66882  2.67946  2.55961  4.02322  3.14578  3.87671  3.72204  2.77612  3.37608  4.33267  1.26764  3.79534  3.15043  3.12783  2.74648  3.05690  3.35026  5.33616  3.97665    523 - -
          2.68618  4.42225  2.77519  2.73123  3.46354  2.40513  3.72494  3.29354  2.67741  2.69355  4.24690  2.90347  2.73739  3.18146  2.89801  2.37887  2.77519  2.98518  4.58477  3.61503
          0.03335  3.81316  4.53550  0.61958  0.77255  0.48576  0.95510
    500   2.98502  4.42195  4.24877  3.86338  3.33559  4.00028  4.60338  1.15464  3.69025  1.93533  3.28176  4.11710  4.43836  4.04546  3.89369  3.49092  3.28576  1.84818  5.21320  3.94547    524 - -
          2.68618  4.42225  2.77519  2.73123  3.46354  2.40513  3.72494  3.29354  2.67741  2.69355  4.24690  2.90347  2.73739  3.18146  2.89801  2.37887  2.77519  2.98518  4.58477  3.61503
          0.03335  3.81316  4.53550  0.61958  0.77255  0.48576  0.95510
    501   2.90370  4.99902  2.46669  1.11294  4.33821  3.23752  3.82092  3.78036  2.69413  3.40768  4.38572  2.90317  3.83971  3.03873  3.09574  2.89303  3.20796  3.47087  5.52110  4.24485    525 - -
          2.68618  4.42225  2.77519  2.73123  3.46354  2.40513  3.72494  3.29354  2.67741  2.69355  4.24690  2.90347  2.73739  3.18146  2.89801  2.37887  2.77519  2.98518  4.58477  3.61503
          0.03335  3.81316  4.53550  0.61958  0.77255  0.48576  0.95510
    502   2.94076  4.78158  3.42559  2.95080  4.12116  3.43849  3.78519  3.65981  2.21917  3.18665  4.18961  3.31445  3.94507  3.00954  1.07313  3.02852  3.21150  3.38664  5.22901  4.06264    526 - -
          2.68618  4.42225  2.77519  2.73123  3.46354  2.40513  3.72494  3.29354  2.67741  2.69355  4.24690  2.90347  2.73739  3.18146  2.89801  2.37887  2.77519  2.98518  4.58477  3.61503
          0.03335  3.81316  4.53550  0.61958  0.77255  0.48576  0.95510
    503   2.92421  4.48289  3.98634  3.57639  3.18446  3.78984  4.32532  2.35424  3.34729  1.78911  1.49662  3.86088  4.25107  3.73368  3.55936  3.26663  3.22886  2.35319  5.01672  3.77264    527 - -
          2.68618  4.42225  2.77519  2.73123  3.46354  2.40513  3.72494  3.29354  2.67741  2.69355  4.24690  2.90347  2.73739  3.18146  2.89801  2.37887  2.77519  2.98518  4.58477  3.61503
          0.03335  3.81316  4.53550  0.61958  0.77255  0.48576  0.95510
    504   2.91970  4.87851  3.09160  2.72586  4.25135  3.41419  3.72965  3.67719  1.12263  3.25592  4.22179  3.15250  3.91975  2.92541  2.42508  2.96631  3.17804  3.38876  5.33141  4.13608    528 - -
          2.68618  4.42225  2.77519  2.73123  3.46354  2.40513  3.72494  3.29354  2.67741  2.69355  4.24690  2.90347  2.73739  3.18146  2.89801  2.37887  2.77519  2.98518  4.58477  3.61503
          0.03335  3.81316  4.53550  0.61958  0.77255  0.48576  0.95510
    505   2.83632  4.81776  2.86653  2.62180  3.97803  3.32827  3.77908  3.60098  2.44709  3.10911  4.14009  3.08046  3.88180  1.34353  2.73184  2.88725  3.13402  3.33480  5.26132  3.95155    529 - -
          2.68618  4.42225  2.77519  2.73123  3.46354  2.40513  3.72494  3.29354  2.67741  2.69355  4.24690  2.90347  2.73739  3.18146  2.89801  2.37887  2.77519  2.98518  4.58477  3.61503
          0.03335  3.81316  4.53550  0.61958  0.77255  0.48576  0.95510
    506   2.96398  4.38029  4.40409  3.93893  3.35737  4.12854  4.68613  1.25445  3.78020  1.89006  3.22512  4.18997  4.51137  4.09479  3.99857  3.52677  3.24945  1.64280  5.29148  4.05425    530 - -
          2.68618  4.42225  2.77519  2.73123  3.46354  2.40513  3.72494  3.29354  2.67741  2.69355  4.24690  2.90347  2.73739  3.18146  2.89801  2.37887  2.77519  2.98518  4.58477  3.61503
          0.03335  3.81316  4.53550  0.61958  0.77255  0.48576  0.95510
    507   3.16381  4.67681  3.75166  3.47106  2.29893  3.76179  3.59459  3.18151  3.33028  2.65047  3.86309  3.65209  4.23761  3.65057  3.52568  3.30600  3.45054  3.04944  3.94002  1.07048    531 - -
          2.68618  4.42225  2.77519  2.73123  3.46354  2.40513  3.72494  3.29354  2.67741  2.69355  4.24690  2.90347  2.73739  3.18146  2.89801  2.37887  2.77519  2.98518  4.58477  3.61503
          0.03335  3.81316  4.53550  0.61958  0.77255  0.48576  0.95510
    508   2.83632  4.81776  2.86653  2.62180  3.97803  3.32827  3.77908  3.60098  2.44709  3.10911  4.14009  3.08046  3.88180  1.34353  2.73184  2.88725  3.13402  3.33480  5.26132  3.95155    532 - -
          2.68618  4.42225  2.77519  2.73123  3.46354  2.40513  3.72494  3.29354  2.67741  2.69355  4.24690  2.90347  2.73739  3.18146  2.89801  2.37887  2.77519  2.98518  4.58477  3.61503
          0.03335  3.81316  4.53550  0.61958  0.77255  0.48576  0.95510
    509   2.83632  4.81776  2.86653  2.62180  3.97803  3.32827  3.77908  3.60098  2.44709  3.10911  4.14009  3.08046  3.88180  1.34353  2.73184  2.88725  3.13402  3.33480  5.26132  3.95155    533 - -
          2.68618  4.42225  2.77519  2.73123  3.46354  2.40513  3.72494  3.29354  2.67741  2.69355  4.24690  2.90347  2.73739  3.18146  2.89801  2.37887  2.77519  2.98518  4.58477  3.61503
          0.03335  3.81316  4.53550  0.61958  0.77255  0.48576  0.95510
    510   3.08989  4.57049  4.09358  3.73450  3.11533  3.90559  4.40888  2.31776  3.50277  0.95194  3.15924  4.01557  4.35207  3.88536  3.68802  3.47144  3.38737  2.33943  4.97175  3.68095    534 - -
          2.68618  4.42225  2.77519  2.73123  3.46354  2.40513  3.72494  3.29354  2.67741  2.69355  4.24690  2.90347  2.73739  3.18146  2.89801  2.37887  2.77519  2.98518  4.58477  3.61503
          0.03335  3.81316  4.53550  0.61958  0.77255  0.48576  0.95510
    511   2.28803  4.20693  3.15699  2.97130  4.01784  2.93801  4.08217  3.53301  3.04100  3.25833  4.19032  3.20477  3.67220  3.39528  3.32799  1.18417  2.76395  3.08117  5.39539  4.10135    535 - -
          2.68618  4.42225  2.77519  2.73123  3.46354  2.40513  3.72494  3.29354  2.67741  2.69355  4.24690  2.90347  2.73739  3.18146  2.89801  2.37887  2.77519  2.98518  4.58477  3.61503
          0.03335  3.81316  4.53550  0.61958  0.77255  0.48576  0.95510
    512   2.94076  4.78158  3.42559  2.95080  4.12116  3.43849  3.78519  3.65981  2.21917  3.18665  4.18961  3.31445  3.94507  3.00954  1.07313  3.02852  3.21150  3.38664  5.22901  4.06264    536 - -
          2.68618  4.42225  2.77519  2.73123  3.46354  2.40513  3.72494  3.29354  2.67741  2.69355  4.24690  2.90347  2.73739  3.18146  2.89801  2.37887  2.77519  2.98518  4.58477  3.61503
          0.03335  3.81316  4.53550  0.61958  0.77255  0.48576  0.95510
    513   3.16381  4.67681  3.75166  3.47106  2.29893  3.76179  3.59459  3.18151  3.33028  2.65047  3.86309  3.65209  4.23761  3.65057  3.52568  3.30600  3.45054  3.04944  3.94002  1.07048    537 - -
          2.68618  4.42225  2.77519  2.73123  3.46354  2.40513  3.72494  3.29354  2.67741  2.69355  4.24690  2.90347  2.73739  3.18146  2.89801  2.37887  2.77519  2.98518  4.58477  3.61503
          0.03335  3.81316  4.53550  0.61958  0.77255  0.48576  0.95510
    514   2.94076  4.78158  3.42559  2.95080  4.12116  3.43849  3.78519  3.65981  2.21917  3.18665  4.18961  3.31445  3.94507  3.00954  1.07313  3.02852  3.21150  3.38664  5.22901  4.06264    538 - -
          2.68618  4.42225  2.77519  2.73123  3.46354  2.40513  3.72494  3.29354  2.67741  2.69355  4.24690  2.90347  2.73739  3.18146  2.89801  2.37887  2.77519  2.98518  4.58477  3.61503
          0.03335  3.81316  4.53550  0.61958  0.77255  0.48576  0.95510
    515   2.59470  4.37454  3.25618  3.14880  4.28942  0.82682  4.27152  3.87571  3.32184  3.53706  4.51333  3.42080  3.76377  3.65092  3.56324  2.76515  3.07138  3.41560  5.39905  4.38976    539 - -
          2.68618  4.42225  2.77519  2.73123  3.46354  2.40513  3.72494  3.29354  2.67741  2.69355  4.24690  2.90347  2.73739  3.18146  2.89801  2.37887  2.77519  2.98518  4.58477  3.61503
          0.03335  3.81316  4.53550  0.61958  0.77255  0.48576  0.95510
    516   3.08989  4.57049  4.09358  3.73450  3.11533  3.90559  4.40888  2.31776  3.50277  0.95194  3.15924  4.01557  4.35207  3.88536  3.68802  3.47144  3.38737  2.33943  4.97175  3.68095    540 - -
          2.68618  4.42225  2.77519  2.73123  3.46354  2.40513  3.72494  3.29354  2.67741  2.69355  4.24690  2.90347  2.73739  3.18146  2.89801  2.37887  2.77519  2.98518  4.58477  3.61503
          0.03335  3.81316  4.53550  0.61958  0.77255  0.48576  0.95510
    517   2.52282  1.06924  4.02623  3.75332  3.75953  3.15717  4.41359  2.89466  3.58026  2.81227  3.93215  3.75616  3.85942  3.92894  3.71472  2.79414  2.98478  2.64298  5.18688  4.04729    541 - -
          2.68618  4.42225  2.77519  2.73123  3.46354  2.40513  3.72494  3.29354  2.67741  2.69355  4.24690  2.90347  2.73739  3.18146  2.89801  2.37887  2.77519  2.98518  4.58477  3.61503
          0.03335  3.81316  4.53550  0.61958  0.77255  0.48576  0.95510
    518   3.08989  4.57049  4.09358  3.73450  3.11533  3.90559  4.40888  2.31776  3.50277  0.95194  3.15924  4.01557  4.35207  3.88536  3.68802  3.47144  3.38737  2.33943  4.97175  3.68095    542 - -
          2.68618  4.42225  2.77519  2.73123  3.46354  2.40513  3.72494  3.29354  2.67741  2.69355  4.24690  2.90347  2.73739  3.18146  2.89801  2.37887  2.77519  2.98518  4.58477  3.61503
          0.03335  3.81316  4.53550  0.61958  0.77255  0.48576  0.95510
    519   3.08989  4.57049  4.09358  3.73450  3.11533  3.90559  4.40888  2.31776  3.50277  0.95194  3.15924  4.01557  4.35207  3.88536  3.68802  3.47144  3.38737  2.33943  4.97175  3.68095    543 - -
          2.68618  4.42225  2.77519  2.73123  3.46354  2.40513  3.72494  3.29354  2.67741  2.69355  4.24690  2.90347  2.73739  3.18146  2.89801  2.37887  2.77519  2.98518  4.58477  3.61503
          0.03335  3.81316  4.53550  0.61958  0.77255  0.48576  0.95510
    520   1.10283  4.16472  3.40413  3.19414  3.99491  2.99054  4.22296  3.11172  3.20890  2.99588  4.03540  3.35820  3.72429  3.55584  3.46272  2.51611  2.78942  2.77650  5.42807  4.22199    544 - -
          2.68618  4.42225  2.77519  2.73123  3.46354  2.40513  3.72494  3.29354  2.67741  2.69355  4.24690  2.90347  2.73739  3.18146  2.89801  2.37887  2.77519  2.98518  4.58477  3.61503
          0.03335  3.81316  4.53550  0.61958  0.77255  0.48576  0.95510
    521   2.28803  4.20693  3.15699  2.97130  4.01784  2.93801  4.08217  3.53301  3.04100  3.25833  4.19032  3.20477  3.67220  3.39528  3.32799  1.18417  2.76395  3.08117  5.39539  4.10135    545 - -
          2.68618  4.42225  2.77519  2.73123  3.46354  2.40513  3.72494  3.29354  2.67741  2.69355  4.24690  2.90347  2.73739  3.18146  2.89801  2.37887  2.77519  2.98518  4.58477  3.61503
          0.03335  3.81316  4.53550  0.61958  0.77255  0.48576  0.95510
    522   2.76157  4.32194  4.04206  3.70464  3.50815  3.66111  4.51704  2.05786  3.57145  2.20645  3.48366  3.90360  4.22584  3.93612  3.78942  3.16193  3.12515  1.10339  5.28211  4.00945    546 - -
          2.68618  4.42225  2.77519  2.73123  3.46354  2.40513  3.72494  3.29354  2.67741  2.69355  4.24690  2.90347  2.73739  3.18146  2.89801  2.37887  2.77519  2.98518  4.58477  3.61503
          0.03335  3.81316  4.53550  0.61958  0.77255  0.48576  0.95510
    523   2.67692  4.44272  3.27793  3.10945  4.10741  3.13365  4.19081  3.63871  3.16187  3.27157  4.31979  3.42149  0.94568  3.55252  3.41309  2.84286  3.11412  3.29074  5.30913  4.22770    547 - -
          2.68618  4.42225  2.77519  2.73123  3.46354  2.40513  3.72494  3.29354  2.67741  2.69355  4.24690  2.90347  2.73739  3.18146  2.89801  2.37887  2.77519  2.98518  4.58477  3.61503
          0.03335  3.81316  4.53550  0.61958  0.77255  0.48576  0.95510
    524   2.28803  4.20693  3.15699  2.97130  4.01784  2.93801  4.08217  3.53301  3.04100  3.25833  4.19032  3.20477  3.67220  3.39528  3.32799  1.18417  2.76395  3.08117  5.39539  4.10135    548 - -
          2.68618  4.42225  2.77519  2.73123  3.46354  2.40513  3.72494  3.29354  2.67741  2.69355  4.24690  2.90347  2.73739  3.18146  2.89801  2.37887  2.77519  2.98518  4.58477  3.61503
          0.03335  3.81316  4.53550  0.61958  0.77255  0.48576  0.95510
    525   2.52282  1.06924  4.02623  3.75332  3.75953  3.15717  4.41359  2.89466  3.58026  2.81227  3.93215  3.75616  3.85942  3.92894  3.71472  2.79414  2.98478  2.64298  5.18688  4.04729    549 - -
          2.68618  4.42225  2.77519  2.73123  3.46354  2.40513  3.72494  3.29354  2.67741  2.69355  4.24690  2.90347  2.73739  3.18146  2.89801  2.37887  2.77519  2.98518  4.58477  3.61503
          0.03335  3.81316  4.53550  0.61958  0.77255  0.48576  0.95510
    526   2.82237  4.33413  4.18042  3.72601  3.40820  3.87363  4.51203  1.94082  3.55296  2.02625  3.13559  3.96878  4.33744  3.90443  3.78950  3.27627  3.13625  1.21744  5.25057  3.99108    550 - -
          2.68618  4.42225  2.77519  2.73123  3.46354  2.40513  3.72494  3.29354  2.67741  2.69355  4.24690  2.90347  2.73739  3.18146  2.89801  2.37887  2.77519  2.98518  4.58477  3.61503
          0.03335  3.81316  4.53550  0.61958  0.77255  0.48576  0.95510
    527   2.90370  4.99902  2.46669  1.11294  4.33821  3.23752  3.82092  3.78036  2.69413  3.40768  4.38572  2.90317  3.83971  3.03873  3.09574  2.89303  3.20796  3.47087  5.52110  4.24485    551 - -
          2.68618  4.42225  2.77519  2.73123  3.46354  2.40513  3.72494  3.29354  2.67741  2.69355  4.24690  2.90347  2.73739  3.18146  2.89801  2.37887  2.77519  2.98518  4.58477  3.61503
          0.03335  3.81316  4.53550  0.61958  0.77255  0.48576  0.95510
    528   2.92795  5.04345  1.00703  2.30242  4.41306  3.16757  3.88211  3.98819  2.95555  3.60773  4.58579  2.85526  3.81634  3.12209  3.46264  2.89794  3.26573  3.63415  5.59311  4.29741    552 - -
          2.68618  4.42225  2.77519  2.73123  3.46354  2.40513  3.72494  3.29354  2.67741  2.69355  4.24690  2.90347  2.73739  3.18146  2.89801  2.37887  2.77519  2.98518  4.58477  3.61503
          0.03335  3.81316  4.53550  0.61958  0.77255  0.48576  0.95510
    529   3.08989  4.57049  4.09358  3.73450  3.11533  3.90559  4.40888  2.31776  3.50277  0.95194  3.15924  4.01557  4.35207  3.88536  3.68802  3.47144  3.38737  2.33943  4.97175  3.68095    553 - -
          2.68618  4.42225  2.77519  2.73123  3.46354  2.40513  3.72494  3.29354  2.67741  2.69355  4.24690  2.90347  2.73739  3.18146  2.89801  2.37887  2.77519  2.98518  4.58477  3.61503
          0.03335  3.81316  4.53550  0.61958  0.77255  0.48576  0.95510
    530   2.27606  4.23563  3.01702  2.82294  4.05222  2.93809  3.99407  3.58830  2.91999  3.29385  4.17179  2.95648  3.65788  3.27335  3.23697  1.32309  2.73615  3.11286  5.42132  4.09856    554 - -
          2.68618  4.42225  2.77519  2.73123  3.46354  2.40513  3.72494  3.29354  2.67741  2.69355  4.24690  2.90347  2.73739  3.18146  2.89801  2.37887  2.77519  2.98518  4.58477  3.61503
          0.03335  3.81316  4.53550  0.61958  0.77255  0.48576  0.95510
    531   2.62446  4.76825  2.69586  2.38661  3.98495  3.27368  2.45609  3.56527  2.42176  3.15616  4.00608  2.38890  3.78199  2.83471  2.81211  2.51193  2.81411  3.22417  5.27927  3.89974    555 - -
          2.68618  4.42225  2.77519  2.73123  3.46354  2.40513  3.72494  3.29354  2.67741  2.69355  4.24690  2.90347  2.73739  3.18146  2.89801  2.37887  2.77519  2.98518  4.58477  3.61503
          0.03335  3.81316  4.53550  0.61958  0.77255  0.48576  0.95510
    532   2.19854  4.24764  3.05125  2.82570  4.07218  2.97600  3.98998  3.43905  2.88734  3.16560  4.07841  3.12176  1.68538  3.25225  3.20645  2.37470  2.74333  3.02089  5.43952  4.16354    556 - -
          2.68618  4.42225  2.77519  2.73123  3.46354  2.40513  3.72494  3.29354  2.67741  2.69355  4.24690  2.90347  2.73739  3.18146  2.89801  2.37887  2.77519  2.98518  4.58477  3.61503
          0.03335  3.81316  4.53550  0.61958  0.77255  0.48576  0.95510
    533   2.52752  4.25851  3.96661  3.60559  3.57694  3.58030  4.46763  2.05295  3.48810  2.26400  3.49371  3.80087  4.16011  3.84371  3.72736  3.02622  3.02058  1.21410  5.33849  4.08200    557 - -
          2.68618  4.42225  2.77519  2.73123  3.46354  2.40513  3.72494  3.29354  2.67741  2.69355  4.24690  2.90347  2.73739  3.18146  2.89801  2.37887  2.77519  2.98518  4.58477  3.61503
          0.03335  3.81316  4.53550  0.61958  0.77255  0.48576  0.95510
    534   1.10283  4.16472  3.40413  3.19414  3.99491  2.99054  4.22296  3.11172  3.20890  2.99588  4.03540  3.35820  3.72429  3.55584  3.46272  2.51611  2.78942  2.77650  5.42807  4.22199    558 - -
          2.68618  4.42225  2.77519  2.73123  3.46354  2.40513  3.72494  3.29354  2.67741  2.69355  4.24690  2.90347  2.73739  3.18146  2.89801  2.37887  2.77519  2.98518  4.58477  3.61503
          0.03335  3.81316  4.53550  0.61958  0.77255  0.48576  0.95510
    535   2.90370  4.99902  2.46669  1.11294  4.33821  3.23752  3.82092  3.78036  2.69413  3.40768  4.38572  2.90317  3.83971  3.03873  3.09574  2.89303  3.20796  3.47087  5.52110  4.24485    559 - -
          2.68618  4.42225  2.77519  2.73123  3.46354  2.40513  3.72494  3.29354  2.67741  2.69355  4.24690  2.90347  2.73739  3.18146  2.89801  2.37887  2.77519  2.98518  4.58477  3.61503
          0.03335  3.81316  4.53550  0.61958  0.77255  0.48576  0.95510
    536   2.35979  4.29407  3.04506  2.83988  4.04114  3.00231  3.99942  3.50486  2.90251  3.20235  4.13208  3.14638  1.52607  3.27926  3.21159  2.37189  2.80338  3.08966  5.39283  4.11435    560 - -
          2.68618  4.42225  2.77519  2.73123  3.46354  2.40513  3.72494  3.29354  2.67741  2.69355  4.24690  2.90347  2.73739  3.18146  2.89801  2.37887  2.77519  2.98518  4.58477  3.61503
          0.03335  3.81316  4.53550  0.61958  0.77255  0.48576  0.95510
    537   2.11632  3.63679  3.45907  3.08959  4.06675  2.51070  4.08333  3.44866  3.05303  3.16854  4.00786  3.22707  3.59626  3.36516  3.35536  1.45958  2.50327  2.95741  5.43116  4.21732    561 - -
          2.68618  4.42225  2.77519  2.73123  3.46354  2.40513  3.72494  3.29354  2.67741  2.69355  4.24690  2.90347  2.73739  3.18146  2.89801  2.37887  2.77519  2.98518  4.58477  3.61503
          0.03335  3.81316  4.53550  0.61958  0.77255  0.48576  0.95510
    538   2.37703  4.27608  3.22828  2.89942  3.72306  3.11178  3.93225  3.13468  2.83648  2.56111  3.86385  3.19976  3.75494  3.23262  3.14570  1.53930  2.78083  2.82027  5.18131  3.83642    562 - -
          2.68618  4.42225  2.77519  2.73123  3.46354  2.40513  3.72494  3.29354  2.67741  2.69355  4.24690  2.90347  2.73739  3.18146  2.89801  2.37887  2.77519  2.98518  4.58477  3.61503
          0.03335  3.81316  4.53550  0.61958  0.77255  0.48576  0.95510
    539   2.27022  4.20237  3.19568  2.87524  3.93795  2.82913  3.95692  3.08435  2.87000  3.06990  3.95622  3.15310  3.67744  3.22774  3.19508  1.48460  2.69920  2.92290  5.32548  4.03986    563 - -
          2.68618  4.42225  2.77519  2.73123  3.46354  2.40513  3.72494  3.29354  2.67741  2.69355  4.24690  2.90347  2.73739  3.18146  2.89801  2.37887  2.77519  2.98518  4.58477  3.61503
          0.03335  3.81316  4.53550  0.61958  0.77255  0.48576  0.95510
    540   2.83632  4.81776  2.86653  2.62180  3.97803  3.32827  3.77908  3.60098  2.44709  3.10911  4.14009  3.08046  3.88180  1.34353  2.73184  2.88725  3.13402  3.33480  5.26132  3.95155    564 - -
          2.68618  4.42225  2.77519  2.73123  3.46354  2.40513  3.72494  3.29354  2.67741  2.69355  4.24690  2.90347  2.73739  3.18146  2.89801  2.37887  2.77519  2.98518  4.58477  3.61503
          0.03335  3.81316  4.53550  0.61958  0.77255  0.48576  0.95510
    541   1.39108  4.10103  3.34318  3.04021  4.03791  2.93395  4.08890  3.22084  3.04074  3.05605  3.96621  3.22945  3.37760  3.37035  3.34064  2.38429  2.34353  2.82147  5.43933  4.22220    565 - -
          2.68618  4.42225  2.77520  2.73123  3.46354  2.40513  3.72495  3.29354  2.67741  2.69355  4.24690  2.90347  2.73740  3.18146  2.89801  2.37884  2.77520  2.98518  4.58477  3.61503
          0.05413  3.17091  4.53550  0.55323  0.85587  0.48576  0.95510
    542   2.59470  4.37454  3.25618  3.14880  4.28942  0.82682  4.27152  3.87571  3.32184  3.53706  4.51333  3.42080  3.76377  3.65092  3.56324  2.76515  3.07138  3.41560  5.39905  4.38976    567 - -
          2.68618  4.42225  2.77519  2.73123  3.46354  2.40513  3.72494  3.29354  2.67741  2.69355  4.24690  2.90347  2.73739  3.18146  2.89801  2.37887  2.77519  2.98518  4.58477  3.61503
          0.03335  3.81316  4.53550  0.61958  0.77255  0.48576  0.95510
    543   2.28803  4.20693  3.15699  2.97130  4.01784  2.93801  4.08217  3.53301  3.04100  3.25833  4.19032  3.20477  3.67220  3.39528  3.32799  1.18417  2.76395  3.08117  5.39539  4.10135    568 - -
          2.68618  4.42225  2.77520  2.73123  3.46354  2.40513  3.72495  3.29354  2.67741  2.69355  4.24690  2.90342  2.73740  3.18146  2.89801  2.37887  2.77520  2.98518  4.58477  3.61503
          0.05413  3.17091  4.53550  0.55323  0.85587  0.48576  0.95510
    544   2.62707  4.20581  3.79021  3.23569  3.30633  3.67180  4.03598  2.03470  3.13391  2.15525  2.66508  3.56135  4.06529  3.43310  3.41826  2.61582  2.88128  1.97045  4.90918  3.69545    570 - -
          2.68618  4.42225  2.77519  2.73123  3.46354  2.40513  3.72494  3.29354  2.67741  2.69355  4.24690  2.90347  2.73739  3.18146  2.89801  2.37887  2.77519  2.98518  4.58477  3.61503
          0.03335  3.81316  4.53550  0.61958  0.77255  0.48576  0.95510
    545   2.29582  4.28770  2.95352  2.70560  4.13101  2.97833  3.91447  3.56221  2.80525  3.24357  4.09162  2.69235  3.66015  3.15017  3.16001  1.54790  2.53682  3.10448  5.45715  4.16997    571 - -
          2.68618  4.42225  2.77519  2.73123  3.46354  2.40513  3.72494  3.29354  2.67741  2.69355  4.24690  2.90347  2.73739  3.18146  2.89801  2.37887  2.77519  2.98518  4.58477  3.61503
          0.03335  3.81316  4.53550  0.61958  0.77255  0.48576  0.95510
    546   2.26412  4.33556  2.89649  2.64106  4.15445  3.00229  3.87802  3.57306  2.76384  3.24136  4.08308  2.49682  3.66688  3.09984  3.13819  1.66229  2.60755  3.12314  5.46565  4.17675    572 - -
          2.68618  4.42225  2.77519  2.73123  3.46354  2.40513  3.72494  3.29354  2.67741  2.69355  4.24690  2.90347  2.73739  3.18146  2.89801  2.37887  2.77519  2.98518  4.58477  3.61503
          0.03335  3.81316  4.53550  0.61958  0.77255  0.48576  0.95510
    547   1.58856  4.08745  3.43090  3.05797  3.95924  2.79731  4.06202  3.12862  3.02811  2.98937  3.88328  3.24745  3.66144  3.34790  3.33654  2.39205  2.13344  2.60765  5.36571  4.14993    573 - -
          2.68618  4.42225  2.77519  2.73123  3.46354  2.40513  3.72494  3.29354  2.67741  2.69355  4.24690  2.90347  2.73739  3.18146  2.89801  2.37887  2.77519  2.98518  4.58477  3.61503
          0.03335  3.81316  4.53550  0.61958  0.77255  0.48576  0.95510
    548   2.59470  4.37454  3.25618  3.14880  4.28942  0.82682  4.27152  3.87571  3.32184  3.53706  4.51333  3.42080  3.76377  3.65092  3.56324  2.76515  3.07138  3.41560  5.39905  4.38976    574 - -
          2.68618  4.42225  2.77519  2.73123  3.46354  2.40513  3.72494  3.29354  2.67741  2.69355  4.24690  2.90347  2.73739  3.18146  2.89801  2.37887  2.77519  2.98518  4.58477  3.61503
          0.03335  3.81316  4.53550  0.61958  0.77255  0.48576  0.95510
    549   2.38881  4.31007  3.06116  2.86220  4.02758  3.01763  4.01419  3.49670  2.92016  3.19271  4.14188  3.16916  1.45366  3.30236  3.22272  2.43961  2.83189  3.09454  5.37711  4.10588    575 - -
          2.68618  4.42225  2.77519  2.73123  3.46354  2.40513  3.72494  3.29354  2.67741  2.69355  4.24690  2.90347  2.73739  3.18146  2.89801  2.37887  2.77519  2.98518  4.58477  3.61503
          0.03335  3.81316  4.53550  0.61958  0.77255  0.48576  0.95510
    550   2.77947  4.73665  3.26425  2.78315  4.15893  3.38944  3.70597  3.61432  2.16497  3.16580  4.09587  3.17214  3.46441  2.89935  1.33567  2.85666  3.05447  3.30473  5.28047  4.07458    576 - -
          2.68618  4.42225  2.77519  2.73123  3.46354  2.40513  3.72494  3.29354  2.67741  2.69355  4.24690  2.90347  2.73739  3.18146  2.89801  2.37887  2.77519  2.98518  4.58477  3.61503
          0.03335  3.81316  4.53550  0.61958  0.77255  0.48576  0.95510
    551   2.24055  4.25879  3.04334  2.82474  4.06181  2.98206  3.99010  3.44528  2.88588  3.16679  4.08691  3.12388  1.65034  3.25555  3.20229  2.38349  2.75587  3.03042  5.43084  4.14975    577 - -
          2.68618  4.42225  2.77519  2.73123  3.46354  2.40513  3.72494  3.29354  2.67741  2.69355  4.24690  2.90347  2.73739  3.18146  2.89801  2.37887  2.77519  2.98518  4.58477  3.61503
          0.03335  3.81316  4.53550  0.61958  0.77255  0.48576  0.95510
    552   2.72960  4.40057  3.62357  3.21865  3.31163  3.56642  4.08365  2.54085  3.04932  1.33959  3.33429  3.54525  3.26940  3.45244  3.30984  2.99330  3.03782  2.45239  4.98916  3.71304    578 - -
          2.68618  4.42225  2.77519  2.73123  3.46354  2.40513  3.72494  3.29354  2.67741  2.69355  4.24690  2.90347  2.73739  3.18146  2.89801  2.37887  2.77519  2.98518  4.58477  3.61503
          0.03335  3.81316  4.53550  0.61958  0.77255  0.48576  0.95510
    553   2.34617  4.29959  3.07640  2.76750  3.93750  3.05899  3.89316  3.35494  2.76541  2.90301  3.95562  3.10387  1.93866  3.14677  3.10120  2.22143  2.75038  2.97702  5.31245  4.01302    579 - -
          2.68618  4.42225  2.77519  2.73123  3.46354  2.40513  3.72494  3.29354  2.67741  2.69355  4.24690  2.90347  2.73739  3.18146  2.89801  2.37887  2.77519  2.98518  4.58477  3.61503
          0.03335  3.81316  4.53550  0.61958  0.77255  0.48576  0.95510
    554   2.43459  4.45616  2.79107  2.53327  3.94355  2.82711  3.75261  3.37182  2.64362  3.03010  3.87998  2.97379  3.72475  2.96798  3.05544  1.82069  2.68564  3.01676  5.28075  3.66062    580 - -
          2.68618  4.42225  2.77519  2.73123  3.46354  2.40513  3.72494  3.29354  2.67741  2.69355  4.24690  2.90347  2.73739  3.18146  2.89801  2.37887  2.77519  2.98518  4.58477  3.61503
          0.03335  3.81316  4.53550  0.61958  0.77255  0.48576  0.95510
    555   2.59470  4.37454  3.25618  3.14880  4.28942  0.82682  4.27152  3.87571  3.32184  3.53706  4.51333  3.42080  3.76377  3.65092  3.56324  2.76515  3.07138  3.41560  5.39905  4.38976    581 - -
          2.68618  4.42225  2.77519  2.73123  3.46354  2.40513  3.72494  3.29354  2.67741  2.69355  4.24690  2.90347  2.73739  3.18146  2.89801  2.37887  2.77519  2.98518  4.58477  3.61503
          0.03335  3.81316  4.53550  0.61958  0.77255  0.48576  0.95510
    556   2.36972  4.29964  3.05011  2.84733  4.03575  3.00761  4.00432  3.50134  2.90818  3.19872  4.13538  3.15399  1.50027  3.28707  3.21490  2.39711  2.81317  3.09084  5.38717  4.11063    582 - -
          2.68618  4.42225  2.77519  2.73123  3.46354  2.40513  3.72494  3.29354  2.67741  2.69355  4.24690  2.90347  2.73739  3.18146  2.89801  2.37887  2.77519  2.98518  4.58477  3.61503
          0.03335  3.81316  4.53550  0.61958  0.77255  0.48576  0.95510
    557   1.23366  4.11477  3.38258  3.14482  4.01091  2.95490  4.18529  3.06655  3.14729  2.98067  3.98430  3.30144  3.69163  3.49091  3.41607  2.43691  2.60364  2.71801  5.47184  4.24331    583 - -
          2.68618  4.42225  2.77519  2.73123  3.46354  2.40513  3.72494  3.29354  2.67741  2.69355  4.24690  2.90347  2.73739  3.18146  2.89801  2.37887  2.77519  2.98518  4.58477  3.61503
          0.03335  3.81316  4.53550  0.61958  0.77255  0.48576  0.95510
    558   2.28803  4.20693  3.15699  2.97130  4.01784  2.93801  4.08217  3.53301  3.04100  3.25833  4.19032  3.20477  3.67220  3.39528  3.32799  1.18417  2.76395  3.08117  5.39539  4.10135    584 - -
          2.68618  4.42225  2.77519  2.73123  3.46354  2.40513  3.72494  3.29354  2.67741  2.69355  4.24690  2.90347  2.73739  3.18146  2.89801  2.37887  2.77519  2.98518  4.58477  3.61503
          0.03335  3.81316  4.53550  0.61958  0.77255  0.48576  0.95510
    559   2.67692  4.44272  3.27793  3.10945  4.10741  3.13365  4.19081  3.63871  3.16187  3.27157  4.31979  3.42149  0.94568  3.55252  3.41309  2.84286  3.11412  3.29074  5.30913  4.22770    585 - -
          2.68618  4.42225  2.77519  2.73123  3.46354  2.40513  3.72494  3.29354  2.67741  2.69355  4.24690  2.90347  2.73739  3.18146  2.89801  2.37887  2.77519  2.98518  4.58477  3.61503
          0.03335  3.81316  4.53550  0.61958  0.77255  0.48576  0.95510
    560   2.91970  4.87851  3.09160  2.72586  4.25135  3.41419  3.72965  3.67719  1.12263  3.25592  4.22179  3.15250  3.91975  2.92541  2.42508  2.96631  3.17804  3.38876  5.33141  4.13608    586 - -
          2.68618  4.42225  2.77519  2.73123  3.46354  2.40513  3.72494  3.29354  2.67741  2.69355  4.24690  2.90347  2.73739  3.18146  2.89801  2.37887  2.77519  2.98518  4.58477  3.61503
          0.03335  3.81316  4.53550  0.61958  0.77255  0.48576  0.95510
    561   2.94076  4.78158  3.42559  2.95080  4.12116  3.43849  3.78519  3.65981  2.21917  3.18665  4.18961  3.31445  3.94507  3.00954  1.07313  3.02852  3.21150  3.38664  5.22901  4.06264    587 - -
          2.68618  4.42225  2.77519  2.73123  3.46354  2.40513  3.72494  3.29354  2.67741  2.69355  4.24690  2.90347  2.73739  3.18146  2.89801  2.37887  2.77519  2.98518  4.58477  3.61503
          0.03335  3.81316  4.53550  0.61958  0.77255  0.48576  0.95510
    562   2.91970  4.87851  3.09160  2.72586  4.25135  3.41419  3.72965  3.67719  1.12263  3.25592  4.22179  3.15250  3.91975  2.92541  2.42508  2.96631  3.17804  3.38876  5.33141  4.13608    588 - -
          2.68618  4.42225  2.77519  2.73123  3.46354  2.40513  3.72494  3.29354  2.67741  2.69355  4.24690  2.90347  2.73739  3.18146  2.89801  2.37887  2.77519  2.98518  4.58477  3.61503
          0.03335  3.81316  4.53550  0.61958  0.77255  0.48576  0.95510
    563   3.08989  4.57049  4.09358  3.73450  3.11533  3.90559  4.40888  2.31776  3.50277  0.95194  3.15924  4.01557  4.35207  3.88536  3.68802  3.47144  3.38737  2.33943  4.97175  3.68095    589 - -
          2.68618  4.42225  2.77519  2.73123  3.46354  2.40513  3.72494  3.29354  2.67741  2.69355  4.24690  2.90347  2.73739  3.18146  2.89801  2.37887  2.77519  2.98518  4.58477  3.61503
          0.03335  3.81316  4.53550  0.61958  0.77255  0.48576  0.95510
    564   2.90370  4.99902  2.46669  1.11294  4.33821  3.23752  3.82092  3.78036  2.69413  3.40768  4.38572  2.90317  3.83971  3.03873  3.09574  2.89303  3.20796  3.47087  5.52110  4.24485    590 - -
          2.68618  4.42225  2.77519  2.73123  3.46354  2.40513  3.72494  3.29354  2.67741  2.69355  4.24690  2.90347  2.73739  3.18146  2.89801  2.37887  2.77519  2.98518  4.58477  3.61503
          0.03335  3.81316  4.53550  0.61958  0.77255  0.48576  0.95510
    565   1.10283  4.16472  3.40413  3.19414  3.99491  2.99054  4.22296  3.11172  3.20890  2.99588  4.03540  3.35820  3.72429  3.55584  3.46272  2.51611  2.78942  2.77650  5.42807  4.22199    591 - -
          2.68618  4.42225  2.77519  2.73123  3.46354  2.40513  3.72494  3.29354  2.67741  2.69355  4.24690  2.90347  2.73739  3.18146  2.89801  2.37887  2.77519  2.98518  4.58477  3.61503
          0.03335  3.81316  4.53550  0.61958  0.77255  0.48576  0.95510
    566   1.10283  4.16472  3.40413  3.19414  3.99491  2.99054  4.22296  3.11172  3.20890  2.99588  4.03540  3.35820  3.72429  3.55584  3.46272  2.51611  2.78942  2.77650  5.42807  4.22199    592 - -
          2.68618  4.42225  2.77519  2.73123  3.46354  2.40513  3.72494  3.29354  2.67741  2.69355  4.24690  2.90347  2.73739  3.18146  2.89801  2.37887  2.77519  2.98518  4.58477  3.61503
          0.03335  3.81316  4.53550  0.61958  0.77255  0.48576  0.95510
    567   2.90370  4.99902  2.46669  1.11294  4.33821  3.23752  3.82092  3.78036  2.69413  3.40768  4.38572  2.90317  3.83971  3.03873  3.09574  2.89303  3.20796  3.47087  5.52110  4.24485    593 - -
          2.68618  4.42225  2.77519  2.73123  3.46354  2.40513  3.72494  3.29354  2.67741  2.69355  4.24690  2.90347  2.73739  3.18146  2.89801  2.37887  2.77519  2.98518  4.58477  3.61503
          0.03335  3.81316  4.53550  0.61958  0.77255  0.48576  0.95510
    568   2.80611  4.99213  2.39028  1.26724  4.40071  2.95418  3.76068  3.84595  2.63771  3.46026  4.36346  2.82005  3.79892  2.95764  3.06821  2.78870  3.11266  3.48950  5.58304  4.25817    594 - -
          2.68618  4.42225  2.77519  2.73123  3.46354  2.40513  3.72494  3.29354  2.67741  2.69355  4.24690  2.90347  2.73739  3.18146  2.89801  2.37887  2.77519  2.98518  4.58477  3.61503
          0.03335  3.81316  4.53550  0.61958  0.77255  0.48576  0.95510
    569   2.53115  4.39356  3.20325  2.93056  3.80468  3.17114  3.99447  3.22441  2.88030  2.68001  3.94850  3.26271  1.46074  3.30059  3.17295  2.69244  2.92912  2.94519  5.21979  3.94016    595 - -
          2.68618  4.42225  2.77519  2.73123  3.46354  2.40513  3.72494  3.29354  2.67741  2.69355  4.24690  2.90347  2.73739  3.18146  2.89801  2.37887  2.77519  2.98518  4.58477  3.61503
          0.03335  3.81316  4.53550  0.61958  0.77255  0.48576  0.95510
    570   2.67692  4.44272  3.27793  3.10945  4.10741  3.13365  4.19081  3.63871  3.16187  3.27157  4.31979  3.42149  0.94568  3.55252  3.41309  2.84286  3.11412  3.29074  5.30913  4.22770    596 - -
          2.68618  4.42225  2.77519  2.73123  3.46354  2.40513  3.72494  3.29354  2.67741  2.69355  4.24690  2.90347  2.73739  3.18146  2.89801  2.37887  2.77519  2.98518  4.58477  3.61503
          0.03335  3.81316  4.53550  0.61958  0.77255  0.48576  0.95510
    571   2.59470  4.37454  3.25618  3.14880  4.28942  0.82682  4.27152  3.87571  3.32184  3.53706  4.51333  3.42080  3.76377  3.65092  3.56324  2.76515  3.07138  3.41560  5.39905  4.38976    597 - -
          2.68618  4.42225  2.77519  2.73123  3.46354  2.40513  3.72494  3.29354  2.67741  2.69355  4.24690  2.90347  2.73739  3.18146  2.89801  2.37887  2.77519  2.98518  4.58477  3.61503
          0.03335  3.81316  4.53550  0.61958  0.77255  0.48576  0.95510
    572   2.77619  4.98057  2.38049  1.33192  4.40370  2.81045  3.74694  3.85013  2.62829  3.45580  4.34404  2.80373  3.78779  2.93895  3.06839  2.75962  3.08352  3.48406  5.59235  4.25547    598 - -
          2.68618  4.42225  2.77519  2.73123  3.46354  2.40513  3.72494  3.29354  2.67741  2.69355  4.24690  2.90347  2.73739  3.18146  2.89801  2.37887  2.77519  2.98518  4.58477  3.61503
          0.03335  3.81316  4.53550  0.61958  0.77255  0.48576  0.95510
    573   2.90370  4.99902  2.46669  1.11294  4.33821  3.23752  3.82092  3.78036  2.69413  3.40768  4.38572  2.90317  3.83971  3.03873  3.09574  2.89303  3.20796  3.47087  5.52110  4.24485    599 - -
          2.68618  4.42225  2.77519  2.73123  3.46354  2.40513  3.72494  3.29354  2.67741  2.69355  4.24690  2.90347  2.73739  3.18146  2.89801  2.37887  2.77519  2.98518  4.58477  3.61503
          0.03335  3.81316  4.53550  0.61958  0.77255  0.48576  0.95510
    574   3.08989  4.57049  4.09358  3.73450  3.11533  3.90559  4.40888  2.31776  3.50277  0.95194  3.15924  4.01557  4.35207  3.88536  3.68802  3.47144  3.38737  2.33943  4.97175  3.68095    600 - -
          2.68618  4.42225  2.77519  2.73123  3.46354  2.40513  3.72494  3.29354  2.67741  2.69355  4.24690  2.90347  2.73739  3.18146  2.89801  2.37887  2.77519  2.98518  4.58477  3.61503
          0.03335  3.81316  4.53550  0.61958  0.77255  0.48576  0.95510
    575   2.13570  3.57409  3.52784  3.16431  3.99325  2.88879  4.11421  3.30780  3.08399  3.09703  3.98037  3.27393  3.62093  3.41691  3.36309  1.36250  2.52032  2.86596  5.39562  4.16354    601 - -
          2.68618  4.42225  2.77519  2.73123  3.46354  2.40513  3.72494  3.29354  2.67741  2.69355  4.24690  2.90347  2.73739  3.18146  2.89801  2.37887  2.77519  2.98518  4.58477  3.61503
          0.03335  3.81316  4.53550  0.61958  0.77255  0.48576  0.95510
    576   2.91970  4.87851  3.09160  2.72586  4.25135  3.41419  3.72965  3.67719  1.12263  3.25592  4.22179  3.15250  3.91975  2.92541  2.42508  2.96631  3.17804  3.38876  5.33141  4.13608    602 - -
          2.68618  4.42225  2.77519  2.73123  3.46354  2.40513  3.72494  3.29354  2.67741  2.69355  4.24690  2.90347  2.73739  3.18146  2.89801  2.37887  2.77519  2.98518  4.58477  3.61503
          0.03335  3.81316  4.53550  0.61958  0.77255  0.48576  0.95510
    577   2.94076  4.78158  3.42559  2.95080  4.12116  3.43849  3.78519  3.65981  2.21917  3.18665  4.18961  3.31445  3.94507  3.00954  1.07313  3.02852  3.21150  3.38664  5.22901  4.06264    603 - -
          2.68618  4.42225  2.77519  2.73123  3.46354  2.40513  3.72494  3.29354  2.67741  2.69355  4.24690  2.90347  2.73739  3.18146  2.89801  2.37887  2.77519  2.98518  4.58477  3.61503
          0.03335  3.81316  4.53550  0.61958  0.77255  0.48576  0.95510
    578   1.22843  4.13506  3.30352  3.05929  4.04623  2.94249  4.12690  3.26044  3.08715  3.07722  4.02763  3.25194  3.29298  3.42410  3.37228  2.42725  2.70868  2.86800  5.44702  4.22997    604 - -
          2.68618  4.42225  2.77519  2.73123  3.46354  2.40513  3.72494  3.29354  2.67741  2.69355  4.24690  2.90347  2.73739  3.18146  2.89801  2.37887  2.77519  2.98518  4.58477  3.61503
          0.03335  3.81316  4.53550  0.61958  0.77255  0.48576  0.95510
    579   2.90259  4.91210  3.29981  2.74722  4.28743  3.51273  3.60642  3.68786  1.85558  3.20964  4.11895  3.14379  3.93962  2.77185  1.38359  2.94169  3.11412  3.39258  5.30426  4.10689    605 - -
          2.68618  4.42225  2.77520  2.73123  3.46354  2.40513  3.72495  3.29354  2.67741  2.69355  4.24690  2.90347  2.73740  3.18147  2.89801  2.37887  2.77517  2.98515  4.58477  3.61503
          0.07383  3.31565  3.35641  0.62746  0.76345  0.48576  0.95510
    580   2.74242  4.31063  4.00718  3.67006  3.49135  3.63456  4.48700  2.06295  3.53642  2.19477  3.47174  3.87262  4.20141  3.90334  3.75653  3.13468  3.10709  1.13811  5.26079  3.98610    608 - -
          2.68618  4.42225  2.77519  2.73123  3.46354  2.40513  3.72494  3.29354  2.67741  2.69355  4.24690  2.90347  2.73739  3.18146  2.89801  2.37887  2.77519  2.98518  4.58477  3.61503
          0.03419  3.78872  4.51107  0.61958  0.77255  0.50632  0.92308
    581   1.43810  4.08845  3.38817  3.09778  4.00116  2.94365  4.12822  3.05623  3.08225  2.97635  3.93540  3.26600  3.66642  3.41987  3.36712  2.40236  2.21999  2.69758  5.44019  4.22210    609 - -
          2.68618  4.42225  2.77519  2.73123  3.46354  2.40513  3.72494  3.29354  2.67741  2.69355  4.24690  2.90347  2.73739  3.18146  2.89801  2.37887  2.77519  2.98518  4.58477  3.61503
          0.03419  3.78872  4.51107  0.61958  0.77255  0.50632  0.92308
    582   2.76764  5.07518  2.34251  1.52935  4.39388  3.04114  3.64770  3.83560  2.39672  3.39875  4.25809  2.73934  3.77985  2.72740  2.88230  2.72692  3.03823  3.47716  5.58132  4.20055    610 - -
          2.68618  4.42225  2.77519  2.73123  3.46354  2.40513  3.72494  3.29354  2.67741  2.69355  4.24690  2.90347  2.73739  3.18146  2.89801  2.37887  2.77519  2.98518  4.58477  3.61503
          0.03419  3.78872  4.51107  0.61958  0.77255  0.50632  0.92308
    583   2.62296  4.30466  3.56800  3.02356  3.31303  3.57380  3.87222  2.56539  2.80324  1.74903  3.01508  3.38647  3.98011  3.21547  2.96594  2.70209  2.87515  2.41658  4.87518  3.61859    611 - -
          2.68618  4.42225  2.77519  2.73123  3.46354  2.40513  3.72494  3.29354  2.67741  2.69355  4.24690  2.90347  2.73739  3.18146  2.89801  2.37887  2.77519  2.98518  4.58477  3.61503
          0.03419  3.78872  4.51107  0.61958  0.77255  0.50632  0.92308
    584   2.52630  4.38654  3.21237  2.89720  3.70300  3.20870  3.94134  3.08455  2.81712  2.47032  3.82268  3.24253  1.68742  3.24119  3.11744  2.69071  2.90212  2.83585  5.15752  3.85774    612 - -
          2.68618  4.42225  2.77519  2.73123  3.46354  2.40513  3.72494  3.29354  2.67741  2.69355  4.24690  2.90347  2.73739  3.18146  2.89801  2.37887  2.77519  2.98518  4.58477  3.61503
          0.03419  3.78872  4.51107  0.61958  0.77255  0.47312  0.97566
    585   1.96046  4.16319  3.29694  2.87145  3.93094  2.76651  3.92485  3.27917  2.86157  2.99587  3.84624  3.15275  3.08142  3.17971  3.21593  2.34509  2.06250  2.71758  5.29670  4.06092    613 - -
          2.68618  4.42225  2.77519  2.73123  3.46354  2.40513  3.72494  3.29354  2.67741  2.69355  4.24690  2.90347  2.73739  3.18146  2.89801  2.37887  2.77519  2.98518  4.58477  3.61503
          0.03335  3.81316  4.53550  0.61958  0.77255  0.48576  0.95510
    586   2.33981  4.47041  2.87679  2.55104  4.05428  3.14073  3.76395  3.45332  2.58645  3.09754  3.95080  2.97982  2.23316  2.71011  2.96523  2.38305  2.70951  3.07988  5.35435  4.06413    614 - -
          2.68618  4.42225  2.77519  2.73123  3.46354  2.40513  3.72494  3.29354  2.67741  2.69355  4.24690  2.90347  2.73739  3.18146  2.89801  2.37887  2.77519  2.98518  4.58477  3.61503
          0.03335  3.81316  4.53550  0.61958  0.77255  0.48576  0.95510
    587   2.90370  4.99902  2.46669  1.11294  4.33821  3.23752  3.82092  3.78036  2.69413  3.40768  4.38572  2.90317  3.83971  3.03873  3.09574  2.89303  3.20796  3.47087  5.52110  4.24485    615 - -
          2.68618  4.42225  2.77519  2.73123  3.46354  2.40513  3.72494  3.29354  2.67741  2.69355  4.24690  2.90347  2.73739  3.18146  2.89801  2.37887  2.77519  2.98518  4.58477  3.61503
          0.03335  3.81316  4.53550  0.61958  0.77255  0.48576  0.95510
    588   2.62200  4.38921  3.41510  3.00234  3.45536  3.42775  3.95698  2.72882  2.87489  1.72627  3.49027  3.36089  2.44631  3.27836  3.17396  2.83192  2.93756  2.57579  5.02939  3.74231    616 - -
          2.68618  4.42225  2.77519  2.73123  3.46354  2.40513  3.72494  3.29354  2.67741  2.69355  4.24690  2.90347  2.73739  3.18146  2.89801  2.37887  2.77519  2.98518  4.58477  3.61503
          0.03335  3.81316  4.53550  0.61958  0.77255  0.48576  0.95510
    589   2.24663  4.35489  2.96271  2.68862  4.03944  3.06960  3.87507  3.39066  2.72017  3.07058  3.97780  3.05713  1.90571  2.98608  3.06353  2.51115  2.68423  3.01719  5.38898  4.11197    617 - -
          2.68618  4.42225  2.77519  2.73123  3.46354  2.40513  3.72494  3.29354  2.67741  2.69355  4.24690  2.90347  2.73739  3.18146  2.89801  2.37887  2.77519  2.98518  4.58477  3.61503
          0.03335  3.81316  4.53550  0.61958  0.77255  0.48576  0.95510
    590   2.12040  3.73044  3.43746  3.08354  4.08032  2.60204  4.08608  3.46078  3.04790  3.18616  4.02801  3.22362  3.59751  3.36707  3.34751  1.41175  2.51010  2.96671  5.44349  4.22537    618 - -
          2.68618  4.42225  2.77519  2.73123  3.46354  2.40513  3.72494  3.29354  2.67741  2.69355  4.24690  2.90347  2.73739  3.18146  2.89801  2.37887  2.77519  2.98518  4.58477  3.61503
          0.03335  3.81316  4.53550  0.61958  0.77255  0.48576  0.95510
    591   2.88856  5.02760  3.16753  2.51736  4.42262  3.52386  3.54824  3.78089  1.52484  3.27168  4.13214  3.04944  3.91515  2.68900  1.82305  2.88904  3.07476  3.46310  5.36595  4.15683    619 - -
          2.68618  4.42225  2.77519  2.73123  3.46354  2.40513  3.72494  3.29354  2.67741  2.69355  4.24690  2.90347  2.73739  3.18146  2.89801  2.37887  2.77519  2.98518  4.58477  3.61503
          0.03335  3.81316  4.53550  0.61958  0.77255  0.48576  0.95510
    592   2.53494  4.96309  1.46097  2.17399  4.46756  2.79611  3.74655  3.91409  2.74455  3.52844  4.39202  2.71945  3.74079  2.93257  3.27805  2.66530  3.02199  3.50254  5.71498  4.29656    620 - -
          2.68618  4.42225  2.77519  2.73123  3.46354  2.40513  3.72494  3.29354  2.67741  2.69355  4.24690  2.90347  2.73739  3.18146  2.89801  2.37887  2.77519  2.98518  4.58477  3.61503
          0.04629  3.81316  3.76563  0.61958  0.77255  0.48576  0.95510
    593   1.82068  4.11454  3.57526  3.17893  3.74210  3.14390  4.11545  2.63360  3.11721  2.68888  3.68219  3.37965  3.79285  3.44257  3.40578  2.41427  2.72779  1.83235  5.25107  4.02179    621 - -
          2.68618  4.42225  2.77519  2.73123  3.46354  2.40513  3.72494  3.29354  2.67741  2.69355  4.24690  2.90347  2.73739  3.18146  2.89801  2.37887  2.77519  2.98518  4.58477  3.61503
          0.02286  3.78973        *  0.61958  0.77255  0.00000        *
//
