# Supplementary material for: Potential Conservation of Circadian Clock Proteins in the phylum Nematoda as Revealed by Bioinformatic Searches
Source: PLoS One. 2014 Nov 14;9(11):e112871. doi: 10.1371/journal.pone.0112871 (PMC4232591; doi:10.1371/journal.pone.0112871)
Supplement: File S1 — HMM profiles used in this work and HMMsearch results. (ZIP) [file pone.0112871.s007.zip › HMMs-CE/Mamiferos/Cry1-aln.fasta.hmm]

HMMER3/b [3.0 | March 2010]
NAME  Cry1-aln
LENG  587
ALPH  amino
RF    no
CS    no
MAP   yes
DATE  Wed Aug 22 12:28:35 2012
NSEQ  23
EFFN  0.423950
CKSUM 577285892
STATS LOCAL MSV      -11.8609  0.69732
STATS LOCAL VITERBI  -12.9487  0.69732
STATS LOCAL FORWARD   -6.2778  0.69732
HMM          A        C        D        E        F        G        H        I        K        L        M        N        P        Q        R        S        T        V        W        Y   
            m->m     m->i     m->d     i->m     i->i     d->m     d->d
  COMPO   2.53248  4.05596  2.95321  2.72665  3.24868  2.75192  3.77814  2.85374  2.74681  2.41574  3.72292  3.09562  3.19577  3.17130  2.88887  2.63750  2.91457  2.69447  4.19350  3.42095
          2.68638  4.42065  2.77539  2.73118  3.46346  2.40516  3.72454  3.29352  2.67753  2.69342  4.24640  2.90375  2.73750  3.18161  2.89809  2.37903  2.77503  2.98514  4.58396  3.61449
          0.12933  2.20185  4.53550  2.46744  0.08861  0.00000        *
      1   2.71003  4.39347  3.52311  2.76665  3.34359  3.65484  3.93218  2.50430  2.84249  2.01049  2.16288  3.41480  4.04370  3.24660  3.14156  2.96193  2.95238  2.39225  4.96241  3.72426     33 - -
          2.68618  4.42225  2.77519  2.73123  3.46354  2.40513  3.72494  3.29354  2.67741  2.69355  4.24690  2.90347  2.73739  3.18146  2.89801  2.37887  2.77519  2.98518  4.58477  3.61503
          0.03335  3.81316  4.53550  0.61958  0.77255  0.48576  0.95510
      2   2.49291  4.57304  2.59900  2.22393  4.22586  1.86510  3.79776  3.65200  2.69101  3.29144  4.14551  2.88929  3.71711  3.00482  3.10361  2.34350  2.86304  3.24169  5.50939  4.18742     34 - -
          2.68618  4.42225  2.77519  2.73123  3.46354  2.40513  3.72494  3.29354  2.67741  2.69355  4.24690  2.90347  2.73739  3.18146  2.89801  2.37887  2.77519  2.98518  4.58477  3.61503
          0.03335  3.81316  4.53550  0.61958  0.77255  0.48576  0.95510
      3   2.54130  4.21023  3.83086  3.42185  3.62263  3.45144  4.30828  2.19076  3.30628  2.37899  3.52721  3.63783  4.03689  3.65786  3.56993  2.86700  2.38488  1.42543  5.28886  4.05481     35 - -
          2.68618  4.42225  2.77519  2.73123  3.46354  2.40513  3.72494  3.29354  2.67741  2.69355  4.24690  2.90347  2.73739  3.18146  2.89801  2.37887  2.77519  2.98518  4.58477  3.61503
          0.03335  3.81316  4.53550  0.61958  0.77255  0.48576  0.95510
      4   2.44518  4.86910  2.44382  2.11561  4.28621  3.18955  3.69696  3.69986  2.54378  3.32432  4.18450  1.84637  3.76550  2.87849  2.97673  2.66958  2.96719  3.33619  5.53243  4.16371     36 - -
          2.68618  4.42225  2.77519  2.73123  3.46354  2.40513  3.72494  3.29354  2.67741  2.69355  4.24690  2.90347  2.73739  3.18146  2.89801  2.37887  2.77519  2.98518  4.58477  3.61503
          0.03335  3.81316  4.53550  0.61958  0.77255  0.48576  0.95510
      5   1.46332  4.30133  3.21358  2.86283  3.94288  3.11016  3.91329  3.22960  2.70456  2.97160  3.90769  3.17583  3.74421  3.16620  2.65099  2.54823  2.78297  2.89268  5.30653  4.05699     37 - -
          2.68621  4.42228  2.77514  2.73118  3.46339  2.40510  3.72498  3.29357  2.67744  2.69358  4.24693  2.90350  2.73734  3.18136  2.89804  2.37890  2.77523  2.98522  4.58480  3.61506
          0.08104  2.70118  4.53550  1.08764  0.41100  0.48576  0.95510
      6   2.60239  4.26939  3.57106  3.05664  3.48302  3.43547  3.95593  2.23289  2.68175  2.40768  3.42360  3.41678  4.00080  3.28634  3.19556  2.88379  2.87025  1.68935  5.01107  3.77083     44 - -
          2.68618  4.42225  2.77519  2.73123  3.46354  2.40513  3.72494  3.29354  2.67741  2.69355  4.24690  2.90347  2.73739  3.18146  2.89801  2.37887  2.77519  2.98518  4.58477  3.61503
          0.03335  3.81316  4.53550  0.61958  0.77255  0.48576  0.95510
      7   2.80450  4.84978  2.87804  2.54480  3.75821  3.40198  1.89503  3.58308  2.10568  3.13708  4.04871  3.00957  3.88272  2.86369  2.55656  2.83680  3.05027  3.28782  5.08207  3.66871     45 - -
          2.68618  4.42225  2.77519  2.73123  3.46354  2.40513  3.72494  3.29354  2.67741  2.69355  4.24690  2.90347  2.73739  3.18146  2.89801  2.37887  2.77519  2.98518  4.58477  3.61503
          0.03335  3.81316  4.53550  0.61958  0.77255  0.48576  0.95510
      8   2.62602  3.51814  3.89778  3.33823  2.91755  3.64212  3.86943  2.50911  3.16603  2.14718  2.91521  3.57822  4.03942  3.45714  3.38946  2.95131  2.87839  2.35864  2.41798  3.13230     46 - -
          2.68618  4.42225  2.77519  2.73123  3.46354  2.40513  3.72494  3.29354  2.67741  2.69355  4.24690  2.90347  2.73739  3.18146  2.89801  2.37887  2.77519  2.98518  4.58477  3.61503
          0.03335  3.81316  4.53550  0.61958  0.77255  0.48576  0.95510
      9   3.01402  4.45396  4.29348  3.79534  1.76751  4.07108  4.11143  2.26387  3.66710  1.63387  3.07503  3.99624  4.40152  3.86394  3.85664  3.41440  3.26494  2.09279  4.49454  3.00164     47 - -
          2.68618  4.42225  2.77519  2.73123  3.46354  2.40513  3.72494  3.29354  2.67741  2.69355  4.24690  2.90347  2.73739  3.18146  2.89801  2.37887  2.77519  2.98518  4.58477  3.61503
          0.03335  3.81316  4.53550  0.61958  0.77255  0.48576  0.95510
     10   2.63187  4.77806  2.63665  2.44537  4.14105  3.32215  3.62503  3.53492  2.28815  3.13816  3.98840  2.93180  3.79512  2.78862  1.89311  2.66774  2.66214  3.20218  5.34283  4.03651     48 - -
          2.68618  4.42225  2.77519  2.73123  3.46354  2.40513  3.72494  3.29354  2.67741  2.69355  4.24690  2.90347  2.73739  3.18146  2.89801  2.37887  2.77519  2.98518  4.58477  3.61503
          0.03335  3.81316  4.53550  0.61958  0.77255  0.48576  0.95510
     11   2.68978  4.73719  3.05640  2.58689  4.03501  3.40078  3.63219  3.40358  1.63591  2.77427  3.93210  3.03464  3.85288  2.81184  2.48249  2.53886  2.93856  3.11054  5.25371  3.97015     49 - -
          2.68618  4.42225  2.77519  2.73123  3.46354  2.40513  3.72494  3.29354  2.67741  2.69355  4.24690  2.90347  2.73739  3.18146  2.89801  2.37887  2.77519  2.98518  4.58477  3.61503
          0.03335  3.81316  4.53550  0.61958  0.77255  0.48576  0.95510
     12   2.37915  4.32938  2.99139  2.71595  3.97328  1.64413  3.85670  3.45527  2.69913  3.12682  4.00251  3.06850  3.70205  3.11120  2.90337  2.51264  2.77804  3.06149  5.27934  4.01415     50 - -
          2.68618  4.42225  2.77519  2.73123  3.46354  2.40513  3.72494  3.29354  2.67741  2.69355  4.24690  2.90347  2.73739  3.18146  2.89801  2.37887  2.77519  2.98518  4.58477  3.61503
          0.04483  3.81316  3.82760  0.61958  0.77255  0.48576  0.95510
     13   3.08476  4.52145  4.34241  3.84720  3.07123  4.18648  4.51919  1.92654  3.62858  1.11546  2.98309  4.14345  4.49939  3.93793  3.83287  3.56627  3.34031  2.07666  5.04332  3.80019     51 - -
          2.68618  4.42225  2.77519  2.73123  3.46354  2.40513  3.72494  3.29354  2.67741  2.69355  4.24690  2.90347  2.73739  3.18146  2.89801  2.37887  2.77519  2.98518  4.58477  3.61503
          0.03373  3.80205  4.52440  0.61958  0.77255  0.49522  0.94017
     14   2.70778  4.73091  3.14455  2.43845  3.97350  3.46408  3.61201  2.98269  2.16690  2.93599  3.83842  3.05639  3.87015  2.79007  1.83700  2.77587  2.93025  3.03716  5.20307  3.94053     52 - -
          2.68618  4.42225  2.77519  2.73123  3.46354  2.40513  3.72494  3.29354  2.67741  2.69355  4.24690  2.90347  2.73739  3.18146  2.89801  2.37887  2.77519  2.98518  4.58477  3.61503
          0.03373  3.80205  4.52440  0.61958  0.77255  0.49522  0.94017
     15   2.78467  4.40026  3.77693  3.22320  3.22948  3.76750  4.01885  2.24662  2.92383  1.50655  3.18879  3.57718  4.13625  3.36822  2.86742  3.08191  3.02646  2.32422  4.92246  3.66976     53 - -
          2.68603  4.42242  2.77528  2.73115  3.46301  2.40511  3.72489  3.29341  2.67758  2.69347  4.24707  2.90354  2.73748  3.18150  2.89818  2.37886  2.77528  2.98513  4.58494  3.61500
          0.13088  2.19075  4.52440  2.00981  0.14389  0.49522  0.94017
     16   2.67915  4.79290  2.82684  2.44808  3.97989  3.35250  2.29473  3.51763  2.15240  3.09986  3.96029  2.93636  3.20253  2.79943  2.62881  2.71364  2.92616  3.20253  5.23551  3.89402     83 - -
          2.68618  4.42225  2.77519  2.73123  3.46354  2.40513  3.72494  3.29354  2.67741  2.69355  4.24690  2.90347  2.73739  3.18146  2.89801  2.37887  2.77519  2.98518  4.58477  3.61503
          0.03373  3.80205  4.52440  0.61958  0.77255  0.47990  0.96456
     17   2.83608  5.30733  1.43343  1.91788  4.54793  3.15987  3.47829  4.08157  2.66751  3.61216  4.47222  2.63762  3.76774  2.85366  3.22474  2.74322  3.12101  3.68707  5.76671  4.29069     84 - -
          2.68618  4.42225  2.77519  2.73123  3.46354  2.40513  3.72494  3.29354  2.67741  2.69355  4.24690  2.90347  2.73739  3.18146  2.89801  2.37887  2.77519  2.98518  4.58477  3.61503
          0.03335  3.81316  4.53550  0.61958  0.77255  0.48576  0.95510
     18   2.54085  4.61046  2.59439  2.45609  4.23140  2.65058  3.83444  3.78460  2.73050  3.41281  4.28500  1.54824  3.73021  3.05850  3.12545  2.60812  2.92681  3.35059  5.50295  4.16395     85 - -
          2.68618  4.42225  2.77519  2.73123  3.46354  2.40513  3.72494  3.29354  2.67741  2.69355  4.24690  2.90347  2.73739  3.18146  2.89801  2.37887  2.77519  2.98518  4.58477  3.61503
          0.03335  3.81316  4.53550  0.61958  0.77255  0.48576  0.95510
     19   2.37994  4.40483  2.82767  2.58738  4.12453  3.04015  3.84270  3.59077  2.71448  3.23883  4.08786  2.66107  1.99945  3.06440  3.08939  2.27383  2.77775  3.15759  5.43562  4.12606     86 - -
          2.68618  4.42225  2.77519  2.73123  3.46354  2.40513  3.72494  3.29354  2.67741  2.69355  4.24690  2.90347  2.73739  3.18146  2.89801  2.37887  2.77519  2.98518  4.58477  3.61503
          0.03335  3.81316  4.53550  0.61958  0.77255  0.48576  0.95510
     20   1.44080  4.12143  3.23455  2.94051  4.08311  2.91159  4.03511  3.42524  2.98630  3.16128  4.02041  3.16503  3.01265  3.30285  3.30881  2.15181  2.64469  2.96726  5.44557  4.21373     87 - -
          2.68618  4.42225  2.77519  2.73123  3.46354  2.40513  3.72494  3.29354  2.67741  2.69355  4.24690  2.90347  2.73739  3.18146  2.89801  2.37887  2.77519  2.98518  4.58477  3.61503
          0.03335  3.81316  4.53550  0.61958  0.77255  0.48576  0.95510
     21   2.79411  4.49840  3.35761  2.67163  3.40466  3.61342  3.96597  2.56700  2.83079  1.46324  3.40760  3.39576  4.06150  3.28174  3.11461  3.02163  3.05712  2.45763  5.02775  3.74445     88 - -
          2.68618  4.42225  2.77519  2.73123  3.46354  2.40513  3.72494  3.29354  2.67741  2.69355  4.24690  2.90347  2.73739  3.18146  2.89801  2.37887  2.77519  2.98518  4.58477  3.61503
          0.03335  3.81316  4.53550  0.61958  0.77255  0.48576  0.95510
     22   2.75709  4.96727  2.69825  2.22502  4.34032  2.95969  3.61165  3.73962  1.61377  3.29192  4.14063  2.88673  3.82374  2.76761  2.54153  2.75212  3.00072  3.39606  5.44653  4.14882     89 - -
          2.68618  4.42225  2.77519  2.73123  3.46354  2.40513  3.72494  3.29354  2.67741  2.69355  4.24690  2.90347  2.73739  3.18146  2.89801  2.37887  2.77519  2.98518  4.58477  3.61503
          0.03335  3.81316  4.53550  0.61958  0.77255  0.48576  0.95510
     23   2.67281  4.92950  2.59321  1.73163  4.26914  3.17335  3.61678  3.69745  2.36166  3.26284  4.09454  2.82343  3.29597  2.77251  2.55996  2.66690  2.92958  3.34233  5.45279  4.10786     90 - -
          2.68618  4.42225  2.77519  2.73123  3.46354  2.40513  3.72494  3.29354  2.67741  2.69355  4.24690  2.90347  2.73739  3.18146  2.89801  2.37887  2.77519  2.98518  4.58477  3.61503
          0.03335  3.81316  4.53550  0.61958  0.77255  0.48576  0.95510
     24   2.21580  1.96908  3.52147  3.14701  3.77802  2.62597  4.05117  3.13468  3.06618  2.90493  3.79015  2.84267  3.67874  3.39707  3.33448  2.42845  2.65253  2.76331  5.19667  3.97269     91 - -
          2.68618  4.42225  2.77519  2.73123  3.46354  2.40513  3.72494  3.29354  2.67741  2.69355  4.24690  2.90347  2.73739  3.18146  2.89801  2.37887  2.77519  2.98518  4.58477  3.61503
          0.03335  3.81316  4.53550  0.61958  0.77255  0.48576  0.95510
     25   2.56301  4.23693  3.64366  3.22362  3.45827  3.46827  4.09576  1.65785  3.10887  2.37410  3.46850  3.50731  3.99963  3.47128  3.38326  2.39010  2.89322  2.17015  5.05831  3.77662     92 - -
          2.68618  4.42225  2.77519  2.73123  3.46354  2.40513  3.72494  3.29354  2.67741  2.69355  4.24690  2.90347  2.73739  3.18146  2.89801  2.37887  2.77519  2.98518  4.58477  3.61503
          0.03335  3.81316  4.53550  0.61958  0.77255  0.48576  0.95510
     26   2.62764  4.79836  2.81851  2.41572  4.16647  2.99256  3.61240  3.58957  2.28468  3.16171  3.99645  2.90943  3.32249  2.06058  2.49539  2.65561  2.88526  3.24473  5.35482  4.04603     93 - -
          2.68618  4.42225  2.77519  2.73123  3.46354  2.40513  3.72494  3.29354  2.67741  2.69355  4.24690  2.90347  2.73739  3.18146  2.89801  2.37887  2.77519  2.98518  4.58477  3.61503
          0.03335  3.81316  4.53550  0.61958  0.77255  0.48576  0.95510
     27   2.59470  4.37454  3.25618  3.14880  4.28942  0.82682  4.27152  3.87571  3.32184  3.53706  4.51333  3.42080  3.76377  3.65092  3.56324  2.76515  3.07138  3.41560  5.39905  4.38976     94 - -
          2.68618  4.42225  2.77519  2.73123  3.46354  2.40513  3.72494  3.29354  2.67741  2.69355  4.24690  2.90347  2.73739  3.18146  2.89801  2.37887  2.77519  2.98518  4.58477  3.61503
          0.03335  3.81316  4.53550  0.61958  0.77255  0.48576  0.95510
     28   1.55126  4.14471  3.63561  3.26594  3.76084  3.16730  4.20738  2.56335  3.19673  2.61439  3.69262  3.44497  3.83264  3.53040  3.47494  2.60104  2.77581  1.96933  5.33087  4.09741     95 - -
          2.68632  4.42192  2.77524  2.73120  3.46368  2.40514  3.72485  3.29368  2.67731  2.69360  4.24703  2.90360  2.73753  3.18133  2.89774  2.37876  2.77533  2.98510  4.58383  3.61517
          0.12933  2.20185  4.53550  1.84004  0.17294  0.48576  0.95510
     29   2.77859  5.20583  1.54545  1.95660  4.52561  3.16540  3.67432  4.00100  2.63880  3.54999  4.39647  2.66300  3.17708  2.84136  3.18742  2.70694  3.06452  3.60632  5.73251  4.28498    110 - -
          2.68618  4.42225  2.77519  2.73123  3.46354  2.40513  3.72494  3.29354  2.67741  2.69355  4.24690  2.90347  2.73739  3.18146  2.89801  2.37887  2.77519  2.98518  4.58477  3.61503
          0.03335  3.81316  4.53550  0.61958  0.77255  0.48576  0.95510
     30   2.43188  4.39963  3.02558  2.67113  3.97909  3.15904  3.80035  3.30085  2.38401  3.01726  3.89297  3.06087  3.74501  3.02305  2.91884  2.35694  1.84698  2.95610  5.30081  4.03443    111 - -
          2.68618  4.42225  2.77519  2.73123  3.46354  2.40513  3.72494  3.29354  2.67741  2.69355  4.24690  2.90347  2.73739  3.18146  2.89801  2.37887  2.77519  2.98518  4.58477  3.61503
          0.03335  3.81316  4.53550  0.61958  0.77255  0.48576  0.95510
     31   2.75516  4.32053  3.82126  3.28172  3.36291  3.80039  4.10655  1.66194  2.78871  2.01258  3.28322  3.63099  4.17178  3.46262  3.32724  3.11189  3.00040  2.00163  5.02263  3.78882    112 - -
          2.68618  4.42225  2.77519  2.73123  3.46354  2.40513  3.72494  3.29354  2.67741  2.69355  4.24690  2.90347  2.73739  3.18146  2.89801  2.37887  2.77519  2.98518  4.58477  3.61503
          0.03335  3.81316  4.53550  0.61958  0.77255  0.48576  0.95510
     32   2.67697  4.37369  3.06913  2.24247  4.09363  3.41117  3.60222  3.46714  2.17138  3.06641  3.92777  3.00933  3.83560  2.76557  1.84627  2.72445  2.91157  3.16016  5.27016  4.00037    113 - -
          2.68618  4.42225  2.77519  2.73123  3.46354  2.40513  3.72494  3.29354  2.67741  2.69355  4.24690  2.90347  2.73739  3.18146  2.89801  2.37887  2.77519  2.98518  4.58477  3.61503
          0.03335  3.81316  4.53550  0.61958  0.77255  0.48576  0.95510
     33   2.55668  2.17122  4.06820  3.56995  3.37238  3.52532  4.26007  2.20359  3.39945  2.05422  3.35159  3.72942  4.06379  3.70884  3.62050  2.91360  2.90020  1.91419  5.04122  3.79167    114 - -
          2.68618  4.42225  2.77519  2.73123  3.46354  2.40513  3.72494  3.29354  2.67741  2.69355  4.24690  2.90347  2.73739  3.18146  2.89801  2.37887  2.77519  2.98518  4.58477  3.61503
          0.03335  3.81316  4.53550  0.61958  0.77255  0.48576  0.95510
     34   2.59602  4.23146  3.90789  3.51662  3.60455  3.52351  4.38934  2.10497  3.39226  2.31948  3.50706  3.72255  4.10301  3.74959  3.64331  2.95008  2.64150  1.30043  5.31935  4.07855    115 - -
          2.68618  4.42225  2.77519  2.73123  3.46354  2.40513  3.72494  3.29354  2.67741  2.69355  4.24690  2.90347  2.73739  3.18146  2.89801  2.37887  2.77519  2.98518  4.58477  3.61503
          0.03335  3.81316  4.53550  0.61958  0.77255  0.48576  0.95510
     35   2.67336  4.44349  3.31131  2.94690  2.80101  3.44762  3.65735  3.08469  2.88228  2.71764  3.71377  3.27884  3.95250  3.24018  3.18370  2.34247  2.97611  2.84734  4.38290  1.80375    116 - -
          2.68618  4.42225  2.77519  2.73123  3.46354  2.40513  3.72494  3.29354  2.67741  2.69355  4.24690  2.90347  2.73739  3.18146  2.89801  2.37887  2.77519  2.98518  4.58477  3.61503
          0.03335  3.81316  4.53550  0.61958  0.77255  0.48576  0.95510
     36   2.86716  4.33628  4.17642  3.67067  3.36162  3.99367  4.45336  1.43493  3.50652  1.84801  3.23173  3.96338  4.37189  3.84131  3.75133  3.34793  2.81954  1.81087  5.18877  3.97076    117 - -
          2.68618  4.42225  2.77519  2.73123  3.46354  2.40513  3.72494  3.29354  2.67741  2.69355  4.24690  2.90347  2.73739  3.18146  2.89801  2.37887  2.77519  2.98518  4.58477  3.61503
          0.03335  3.81316  4.53550  0.61958  0.77255  0.48576  0.95510
     37   2.82007  4.42074  3.74213  3.23762  2.92370  3.76335  3.88502  2.55394  2.98928  1.45058  3.23964  3.56233  4.13885  3.39221  3.12339  3.09079  3.06060  2.48392  4.59448  2.84029    118 - -
          2.68618  4.42225  2.77519  2.73123  3.46354  2.40513  3.72494  3.29354  2.67741  2.69355  4.24690  2.90347  2.73739  3.18146  2.89801  2.37887  2.77519  2.98518  4.58477  3.61503
          0.03335  3.81316  4.53550  0.61958  0.77255  0.48576  0.95510
     38   2.63776  4.89566  1.60263  2.20655  4.40505  2.76486  3.72721  3.83439  2.68767  3.44988  4.29908  2.74327  3.73374  2.90654  3.20351  2.63230  2.66387  3.42857  5.65470  4.25187    119 - -
          2.68618  4.42225  2.77519  2.73123  3.46354  2.40513  3.72494  3.29354  2.67741  2.69355  4.24690  2.90347  2.73739  3.18146  2.89801  2.37887  2.77519  2.98518  4.58477  3.61503
          0.03335  3.81316  4.53550  0.61958  0.77255  0.48576  0.95510
     39   2.60430  4.45219  3.22701  2.77164  3.32419  3.42904  3.73406  2.94910  2.67073  2.40059  3.58546  3.18333  2.27333  3.06545  3.01175  2.75656  2.87821  2.73622  4.83303  3.05576    120 - -
          2.68618  4.42225  2.77519  2.73123  3.46354  2.40513  3.72494  3.29354  2.67741  2.69355  4.24690  2.90347  2.73739  3.18146  2.89801  2.37887  2.77519  2.98518  4.58477  3.61503
          0.03335  3.81316  4.53550  0.61958  0.77255  0.48576  0.95510
     40   2.69976  4.38343  3.52348  3.12500  3.06817  2.39662  3.81944  3.12008  2.96932  2.74477  3.73443  3.42334  3.93225  3.36282  3.22596  2.89622  3.01341  2.88062  1.75847  3.11387    121 - -
          2.68618  4.42225  2.77519  2.73123  3.46354  2.40513  3.72494  3.29354  2.67741  2.69355  4.24690  2.90347  2.73739  3.18146  2.89801  2.37887  2.77519  2.98518  4.58477  3.61503
          0.03335  3.81316  4.53550  0.61958  0.77255  0.48576  0.95510
     41   3.25482  4.60028  4.35721  3.94870  1.23892  4.10459  3.51903  2.91097  3.77932  2.24474  3.50874  3.89942  4.43818  3.87796  3.88453  3.47704  3.48797  2.86569  3.03972  2.03469    122 - -
          2.68618  4.42225  2.77519  2.73123  3.46354  2.40513  3.72494  3.29354  2.67741  2.69355  4.24690  2.90347  2.73739  3.18146  2.89801  2.37887  2.77519  2.98518  4.58477  3.61503
          0.03335  3.81316  4.53550  0.61958  0.77255  0.48576  0.95510
     42   1.62915  3.36769  3.64306  3.16918  3.65156  3.02681  4.04162  2.75017  3.06700  2.43112  3.61198  3.36561  3.76943  3.38575  3.35404  2.53582  2.69141  2.47175  5.12951  3.90796    123 - -
          2.68619  4.42227  2.77521  2.73125  3.46355  2.40508  3.72496  3.29356  2.67742  2.69348  4.24691  2.90348  2.73732  3.18148  2.89802  2.37888  2.77521  2.98520  4.58478  3.61505
          0.08104  2.70118  4.53550  0.77192  0.62013  0.48576  0.95510
     43   2.16532  4.34617  3.01229  2.70572  4.10036  1.83010  3.86231  3.49727  2.67104  3.16335  4.02407  3.06303  3.69797  3.08702  2.66695  2.49356  2.76103  3.08398  5.39783  4.13796    127 - -
          2.68618  4.42225  2.77519  2.73123  3.46354  2.40513  3.72494  3.29354  2.67741  2.69355  4.24690  2.90347  2.73739  3.18146  2.89801  2.37887  2.77519  2.98518  4.58477  3.61503
          0.03335  3.81316  4.53550  0.61958  0.77255  0.48576  0.95510
     44   2.32698  4.32130  2.88775  2.68613  4.09550  2.97903  3.91828  3.62271  2.82144  3.29508  4.15575  2.66015  3.67088  3.16848  3.17063  1.45655  2.76110  3.15758  5.43859  4.11197    128 - -
          2.68618  4.42225  2.77519  2.73123  3.46354  2.40513  3.72494  3.29354  2.67741  2.69355  4.24690  2.90347  2.73739  3.18146  2.89801  2.37887  2.77519  2.98518  4.58477  3.61503
          0.03335  3.81316  4.53550  0.61958  0.77255  0.48576  0.95510
     45   2.14230  4.22447  3.24662  2.88539  3.84766  3.07582  3.94012  3.12804  2.84420  2.60736  3.84228  3.18061  3.72003  3.21230  3.16951  1.65893  2.72233  2.79212  5.26637  3.98687    129 - -
          2.68618  4.42225  2.77519  2.73123  3.46354  2.40513  3.72494  3.29354  2.67741  2.69355  4.24690  2.90347  2.73739  3.18146  2.89801  2.37887  2.77519  2.98518  4.58477  3.61503
          0.03335  3.81316  4.53550  0.61958  0.77255  0.48576  0.95510
     46   2.67540  4.90700  2.40736  2.09881  4.31356  3.18186  3.69067  3.77942  2.54307  3.37080  4.22342  1.83346  3.76257  2.87137  2.98158  2.44345  2.97969  3.40146  5.55146  4.16966    130 - -
          2.68618  4.42225  2.77519  2.73123  3.46354  2.40513  3.72494  3.29354  2.67741  2.69355  4.24690  2.90347  2.73739  3.18146  2.89801  2.37887  2.77519  2.98518  4.58477  3.61503
          0.03335  3.81316  4.53550  0.61958  0.77255  0.48576  0.95510
     47   2.43860  4.25085  3.98666  3.53781  3.31468  3.66483  4.36687  2.04229  3.44466  2.19952  3.39800  3.77846  4.17711  3.75701  3.70842  3.05460  2.99919  1.33798  5.20560  3.94569    131 - -
          2.68618  4.42225  2.77519  2.73123  3.46354  2.40513  3.72494  3.29354  2.67741  2.69355  4.24690  2.90347  2.73739  3.18146  2.89801  2.37887  2.77519  2.98518  4.58477  3.61503
          0.03335  3.81316  4.53550  0.61958  0.77255  0.48576  0.95510
     48   2.17565  4.35142  3.01076  2.70238  4.10009  1.83360  3.85840  3.49765  2.66328  3.16241  4.02319  3.06171  3.69980  3.08220  2.65185  2.49677  2.76347  3.08574  5.39599  4.13574    132 - -
          2.68618  4.42225  2.77519  2.73123  3.46354  2.40513  3.72494  3.29354  2.67741  2.69355  4.24690  2.90347  2.73739  3.18146  2.89801  2.37887  2.77519  2.98518  4.58477  3.61503
          0.03335  3.81316  4.53550  0.61958  0.77255  0.48576  0.95510
     49   2.48482  4.28468  4.16761  3.67959  3.46641  3.89479  4.49139  1.43011  3.56144  2.08752  3.32119  3.94342  4.32795  3.87506  3.81532  3.26416  3.08650  1.66161  5.26754  4.05409    133 - -
          2.68618  4.42225  2.77519  2.73123  3.46354  2.40513  3.72494  3.29354  2.67741  2.69355  4.24690  2.90347  2.73739  3.18146  2.89801  2.37887  2.77519  2.98518  4.58477  3.61503
          0.03335  3.81316  4.53550  0.61958  0.77255  0.48576  0.95510
     50   2.78197  5.18920  2.05803  1.96558  4.48940  3.17485  3.66981  3.97603  2.60858  3.52692  4.37510  1.78068  3.76394  2.83958  3.13122  2.71424  3.06539  3.58827  5.70218  4.25945    134 - -
          2.68618  4.42225  2.77519  2.73123  3.46354  2.40513  3.72494  3.29354  2.67741  2.69355  4.24690  2.90347  2.73739  3.18146  2.89801  2.37887  2.77519  2.98518  4.58477  3.61503
          0.03335  3.81316  4.53550  0.61958  0.77255  0.48576  0.95510
     51   2.84234  4.92668  3.03029  2.31516  4.27924  3.44723  3.61174  3.67493  2.06335  3.21676  4.10675  3.03984  3.89281  2.77483  1.53323  2.86413  3.06427  3.36839  5.34323  4.10933    135 - -
          2.68614  4.42231  2.77555  2.73116  3.46407  2.40504  3.72547  3.29362  2.67738  2.69342  4.24743  2.90359  2.73723  3.18078  2.89772  2.37897  2.77536  2.98495  4.58421  3.61535
          0.12933  2.20185  4.53550  3.04340  0.04885  0.48576  0.95510
     52   3.07929  4.55785  3.99136  3.52718  1.94113  3.93029  2.92845  3.07719  3.35320  2.55762  3.66339  3.64443  4.28221  3.58266  3.55685  3.24885  3.30758  2.92296  1.95201  2.06089    188 - -
          2.68618  4.42225  2.77519  2.73123  3.46354  2.40513  3.72494  3.29354  2.67741  2.69355  4.24690  2.90347  2.73739  3.18146  2.89801  2.37887  2.77519  2.98518  4.58477  3.61503
          0.03335  3.81316  4.53550  0.61958  0.77255  0.48576  0.95510
     53   2.88832  4.85536  3.31450  2.79100  4.21273  3.48149  3.64891  3.65085  1.97043  3.18625  4.12115  3.17704  3.93630  2.82938  1.30729  2.94414  3.12179  3.36113  5.27992  4.07569    189 - -
          2.68618  4.42225  2.77519  2.73123  3.46354  2.40513  3.72494  3.29354  2.67741  2.69355  4.24690  2.90347  2.73739  3.18146  2.89801  2.37887  2.77519  2.98518  4.58477  3.61503
          0.03335  3.81316  4.53550  0.61958  0.77255  0.48576  0.95510
     54   3.18471  4.60442  4.15693  3.86124  1.11411  3.88620  3.85412  2.71694  3.77001  2.10136  3.45674  3.95307  4.34702  3.95472  3.90437  3.45699  3.48628  2.70305  4.12288  2.49818    190 - -
          2.68618  4.42225  2.77519  2.73123  3.46354  2.40513  3.72494  3.29354  2.67741  2.69355  4.24690  2.90347  2.73739  3.18146  2.89801  2.37887  2.77519  2.98518  4.58477  3.61503
          0.03335  3.81316  4.53550  0.61958  0.77255  0.48576  0.95510
     55   3.08989  4.57049  4.09358  3.73450  3.11533  3.90559  4.40888  2.31776  3.50277  0.95194  3.15924  4.01557  4.35207  3.88536  3.68802  3.47144  3.38737  2.33943  4.97175  3.68095    191 - -
          2.68618  4.42225  2.77519  2.73123  3.46354  2.40513  3.72494  3.29354  2.67741  2.69355  4.24690  2.90347  2.73739  3.18146  2.89801  2.37887  2.77519  2.98518  4.58477  3.61503
          0.03335  3.81316  4.53550  0.61958  0.77255  0.48576  0.95510
     56   3.08989  4.57049  4.09358  3.73450  3.11533  3.90559  4.40888  2.31776  3.50277  0.95194  3.15924  4.01557  4.35207  3.88536  3.68802  3.47144  3.38737  2.33943  4.97175  3.68095    192 - -
          2.68618  4.42225  2.77519  2.73123  3.46354  2.40513  3.72494  3.29354  2.67741  2.69355  4.24690  2.90347  2.73739  3.18146  2.89801  2.37887  2.77519  2.98518  4.58477  3.61503
          0.03335  3.81316  4.53550  0.61958  0.77255  0.48576  0.95510
     57   2.83632  4.81776  2.86653  2.62180  3.97803  3.32827  3.77908  3.60098  2.44709  3.10911  4.14009  3.08046  3.88180  1.34353  2.73184  2.88725  3.13402  3.33480  5.26132  3.95155    193 - -
          2.68618  4.42225  2.77519  2.73123  3.46354  2.40513  3.72494  3.29354  2.67741  2.69355  4.24690  2.90347  2.73739  3.18146  2.89801  2.37887  2.77519  2.98518  4.58477  3.61503
          0.03335  3.81316  4.53550  0.61958  0.77255  0.48576  0.95510
     58   2.52282  1.06924  4.02623  3.75332  3.75953  3.15717  4.41359  2.89466  3.58026  2.81227  3.93215  3.75616  3.85942  3.92894  3.71472  2.79414  2.98478  2.64298  5.18688  4.04729    194 - -
          2.68618  4.42225  2.77519  2.73123  3.46354  2.40513  3.72494  3.29354  2.67741  2.69355  4.24690  2.90347  2.73739  3.18146  2.89801  2.37887  2.77519  2.98518  4.58477  3.61503
          0.03335  3.81316  4.53550  0.61958  0.77255  0.48576  0.95510
     59   3.08989  4.57049  4.09358  3.73450  3.11533  3.90559  4.40888  2.31776  3.50277  0.95194  3.15924  4.01557  4.35207  3.88536  3.68802  3.47144  3.38737  2.33943  4.97175  3.68095    195 - -
          2.68618  4.42225  2.77519  2.73123  3.46354  2.40513  3.72494  3.29354  2.67741  2.69355  4.24690  2.90347  2.73739  3.18146  2.89801  2.37887  2.77519  2.98518  4.58477  3.61503
          0.03335  3.81316  4.53550  0.61958  0.77255  0.48576  0.95510
     60   2.90370  4.99902  2.46669  1.11294  4.33821  3.23752  3.82092  3.78036  2.69413  3.40768  4.38572  2.90317  3.83971  3.03873  3.09574  2.89303  3.20796  3.47087  5.52110  4.24485    196 - -
          2.68618  4.42225  2.77519  2.73123  3.46354  2.40513  3.72494  3.29354  2.67741  2.69355  4.24690  2.90347  2.73739  3.18146  2.89801  2.37887  2.77519  2.98518  4.58477  3.61503
          0.03335  3.81316  4.53550  0.61958  0.77255  0.48576  0.95510
     61   2.92795  5.04345  1.00703  2.30242  4.41306  3.16757  3.88211  3.98819  2.95555  3.60773  4.58579  2.85526  3.81634  3.12209  3.46264  2.89794  3.26573  3.63415  5.59311  4.29741    197 - -
          2.68618  4.42225  2.77519  2.73123  3.46354  2.40513  3.72494  3.29354  2.67741  2.69355  4.24690  2.90347  2.73739  3.18146  2.89801  2.37887  2.77519  2.98518  4.58477  3.61503
          0.03335  3.81316  4.53550  0.61958  0.77255  0.48576  0.95510
     62   3.08989  4.57049  4.09358  3.73450  3.11533  3.90559  4.40888  2.31776  3.50277  0.95194  3.15924  4.01557  4.35207  3.88536  3.68802  3.47144  3.38737  2.33943  4.97175  3.68095    198 - -
          2.68618  4.42225  2.77519  2.73123  3.46354  2.40513  3.72494  3.29354  2.67741  2.69355  4.24690  2.90347  2.73739  3.18146  2.89801  2.37887  2.77519  2.98518  4.58477  3.61503
          0.03335  3.81316  4.53550  0.61958  0.77255  0.48576  0.95510
     63   2.92795  5.04345  1.00703  2.30242  4.41306  3.16757  3.88211  3.98819  2.95555  3.60773  4.58579  2.85526  3.81634  3.12209  3.46264  2.89794  3.26573  3.63415  5.59311  4.29741    199 - -
          2.68618  4.42225  2.77519  2.73123  3.46354  2.40513  3.72494  3.29354  2.67741  2.69355  4.24690  2.90347  2.73739  3.18146  2.89801  2.37887  2.77519  2.98518  4.58477  3.61503
          0.03335  3.81316  4.53550  0.61958  0.77255  0.48576  0.95510
     64   1.21513  4.10961  3.33318  3.11042  4.02300  2.92714  4.16195  3.18599  3.13271  3.07428  4.03903  3.27079  3.66977  3.47214  3.40369  2.34392  2.69787  2.80159  5.45906  4.21160    200 - -
          2.68618  4.42225  2.77519  2.73123  3.46354  2.40513  3.72494  3.29354  2.67741  2.69355  4.24690  2.90347  2.73739  3.18146  2.89801  2.37887  2.77519  2.98518  4.58477  3.61503
          0.03335  3.81316  4.53550  0.61958  0.77255  0.48576  0.95510
     65   2.57077  4.63194  2.60255  2.47199  4.05304  3.10375  3.81679  3.69557  2.69590  3.35812  4.26929  1.49501  3.75595  3.06193  3.06648  2.56683  2.95366  3.29771  5.39821  3.98977    201 - -
          2.68618  4.42225  2.77519  2.73123  3.46354  2.40513  3.72494  3.29354  2.67741  2.69355  4.24690  2.90347  2.73739  3.18146  2.89801  2.37887  2.77519  2.98518  4.58477  3.61503
          0.03335  3.81316  4.53550  0.61958  0.77255  0.48576  0.95510
     66   3.08989  4.57049  4.09358  3.73450  3.11533  3.90559  4.40888  2.31776  3.50277  0.95194  3.15924  4.01557  4.35207  3.88536  3.68802  3.47144  3.38737  2.33943  4.97175  3.68095    202 - -
          2.68618  4.42225  2.77519  2.73123  3.46354  2.40513  3.72494  3.29354  2.67741  2.69355  4.24690  2.90347  2.73739  3.18146  2.89801  2.37887  2.77519  2.98518  4.58477  3.61503
          0.03335  3.81316  4.53550  0.61958  0.77255  0.48576  0.95510
     67   2.94076  4.78158  3.42559  2.95080  4.12116  3.43849  3.78519  3.65981  2.21917  3.18665  4.18961  3.31445  3.94507  3.00954  1.07313  3.02852  3.21150  3.38664  5.22901  4.06264    203 - -
          2.68618  4.42225  2.77519  2.73123  3.46354  2.40513  3.72494  3.29354  2.67741  2.69355  4.24690  2.90347  2.73739  3.18146  2.89801  2.37887  2.77519  2.98518  4.58477  3.61503
          0.03335  3.81316  4.53550  0.61958  0.77255  0.48576  0.95510
     68   2.91970  4.87851  3.09160  2.72586  4.25135  3.41419  3.72965  3.67719  1.12263  3.25592  4.22179  3.15250  3.91975  2.92541  2.42508  2.96631  3.17804  3.38876  5.33141  4.13608    204 - -
          2.68618  4.42225  2.77519  2.73123  3.46354  2.40513  3.72494  3.29354  2.67741  2.69355  4.24690  2.90347  2.73739  3.18146  2.89801  2.37887  2.77519  2.98518  4.58477  3.61503
          0.03335  3.81316  4.53550  0.61958  0.77255  0.48576  0.95510
     69   3.08989  4.57049  4.09358  3.73450  3.11533  3.90559  4.40888  2.31776  3.50277  0.95194  3.15924  4.01557  4.35207  3.88536  3.68802  3.47144  3.38737  2.33943  4.97175  3.68095    205 - -
          2.68618  4.42225  2.77519  2.73123  3.46354  2.40513  3.72494  3.29354  2.67741  2.69355  4.24690  2.90347  2.73739  3.18146  2.89801  2.37887  2.77519  2.98518  4.58477  3.61503
          0.03335  3.81316  4.53550  0.61958  0.77255  0.48576  0.95510
     70   2.67634  4.66882  2.67946  2.55961  4.02322  3.14578  3.87671  3.72204  2.77612  3.37608  4.33267  1.26764  3.79534  3.15043  3.12783  2.74648  3.05690  3.35026  5.33616  3.97665    206 - -
          2.68618  4.42225  2.77519  2.73123  3.46354  2.40513  3.72494  3.29354  2.67741  2.69355  4.24690  2.90347  2.73739  3.18146  2.89801  2.37887  2.77519  2.98518  4.58477  3.61503
          0.03335  3.81316  4.53550  0.61958  0.77255  0.48576  0.95510
     71   2.28803  4.20693  3.15699  2.97130  4.01784  2.93801  4.08217  3.53301  3.04100  3.25833  4.19032  3.20477  3.67220  3.39528  3.32799  1.18417  2.76395  3.08117  5.39539  4.10135    207 - -
          2.68618  4.42225  2.77519  2.73123  3.46354  2.40513  3.72494  3.29354  2.67741  2.69355  4.24690  2.90347  2.73739  3.18146  2.89801  2.37887  2.77519  2.98518  4.58477  3.61503
          0.03335  3.81316  4.53550  0.61958  0.77255  0.48576  0.95510
     72   2.94076  4.78158  3.42559  2.95080  4.12116  3.43849  3.78519  3.65981  2.21917  3.18665  4.18961  3.31445  3.94507  3.00954  1.07313  3.02852  3.21150  3.38664  5.22901  4.06264    208 - -
          2.68618  4.42225  2.77519  2.73123  3.46354  2.40513  3.72494  3.29354  2.67741  2.69355  4.24690  2.90347  2.73739  3.18146  2.89801  2.37887  2.77519  2.98518  4.58477  3.61503
          0.03335  3.81316  4.53550  0.61958  0.77255  0.48576  0.95510
     73   3.08989  4.57049  4.09358  3.73450  3.11533  3.90559  4.40888  2.31776  3.50277  0.95194  3.15924  4.01557  4.35207  3.88536  3.68802  3.47144  3.38737  2.33943  4.97175  3.68095    209 - -
          2.68618  4.42225  2.77519  2.73123  3.46354  2.40513  3.72494  3.29354  2.67741  2.69355  4.24690  2.90347  2.73739  3.18146  2.89801  2.37887  2.77519  2.98518  4.58477  3.61503
          0.03335  3.81316  4.53550  0.61958  0.77255  0.48576  0.95510
     74   3.15583  4.58917  4.20965  3.85448  1.27860  3.99277  3.83284  2.59024  3.72877  1.92818  3.33127  3.94756  4.40095  3.91173  3.87925  3.44599  3.43791  2.58928  4.10152  2.46952    210 - -
          2.68618  4.42225  2.77519  2.73123  3.46354  2.40513  3.72494  3.29354  2.67741  2.69355  4.24690  2.90347  2.73739  3.18146  2.89801  2.37887  2.77519  2.98518  4.58477  3.61503
          0.03335  3.81316  4.53550  0.61958  0.77255  0.48576  0.95510
     75   2.76157  4.32194  4.04206  3.70464  3.50815  3.66111  4.51704  2.05786  3.57145  2.20645  3.48366  3.90360  4.22584  3.93612  3.78942  3.16193  3.12515  1.10339  5.28211  4.00945    211 - -
          2.68618  4.42225  2.77519  2.73123  3.46354  2.40513  3.72494  3.29354  2.67741  2.69355  4.24690  2.90347  2.73739  3.18146  2.89801  2.37887  2.77519  2.98518  4.58477  3.61503
          0.03335  3.81316  4.53550  0.61958  0.77255  0.48576  0.95510
     76   2.98502  4.42195  4.24877  3.86338  3.33559  4.00028  4.60338  1.15464  3.69025  1.93533  3.28176  4.11710  4.43836  4.04546  3.89369  3.49092  3.28576  1.84818  5.21320  3.94547    212 - -
          2.68618  4.42225  2.77519  2.73123  3.46354  2.40513  3.72494  3.29354  2.67741  2.69355  4.24690  2.90347  2.73739  3.18146  2.89801  2.37887  2.77519  2.98518  4.58477  3.61503
          0.03335  3.81316  4.53550  0.61958  0.77255  0.48576  0.95510
     77   2.94076  4.78158  3.42559  2.95080  4.12116  3.43849  3.78519  3.65981  2.21917  3.18665  4.18961  3.31445  3.94507  3.00954  1.07313  3.02852  3.21150  3.38664  5.22901  4.06264    213 - -
          2.68618  4.42225  2.77519  2.73123  3.46354  2.40513  3.72494  3.29354  2.67741  2.69355  4.24690  2.90347  2.73739  3.18146  2.89801  2.37887  2.77519  2.98518  4.58477  3.61503
          0.03335  3.81316  4.53550  0.61958  0.77255  0.48576  0.95510
     78   2.59470  4.37454  3.25618  3.14880  4.28942  0.82682  4.27152  3.87571  3.32184  3.53706  4.51333  3.42080  3.76377  3.65092  3.56324  2.76515  3.07138  3.41560  5.39905  4.38976    214 - -
          2.68618  4.42225  2.77519  2.73123  3.46354  2.40513  3.72494  3.29354  2.67741  2.69355  4.24690  2.90347  2.73739  3.18146  2.89801  2.37887  2.77519  2.98518  4.58477  3.61503
          0.03335  3.81316  4.53550  0.61958  0.77255  0.48576  0.95510
     79   2.83632  4.81776  2.86653  2.62180  3.97803  3.32827  3.77908  3.60098  2.44709  3.10911  4.14009  3.08046  3.88180  1.34353  2.73184  2.88725  3.13402  3.33480  5.26132  3.95155    215 - -
          2.68618  4.42225  2.77519  2.73123  3.46354  2.40513  3.72494  3.29354  2.67741  2.69355  4.24690  2.90347  2.73739  3.18146  2.89801  2.37887  2.77519  2.98518  4.58477  3.61503
          0.03335  3.81316  4.53550  0.61958  0.77255  0.48576  0.95510
     80   2.67692  4.44272  3.27793  3.10945  4.10741  3.13365  4.19081  3.63871  3.16187  3.27157  4.31979  3.42149  0.94568  3.55252  3.41309  2.84286  3.11412  3.29074  5.30913  4.22770    216 - -
          2.68618  4.42225  2.77519  2.73123  3.46354  2.40513  3.72494  3.29354  2.67741  2.69355  4.24690  2.90347  2.73739  3.18146  2.89801  2.37887  2.77519  2.98518  4.58477  3.61503
          0.03335  3.81316  4.53550  0.61958  0.77255  0.48576  0.95510
     81   1.10283  4.16472  3.40413  3.19414  3.99491  2.99054  4.22296  3.11172  3.20890  2.99588  4.03540  3.35820  3.72429  3.55584  3.46272  2.51611  2.78942  2.77650  5.42807  4.22199    217 - -
          2.68618  4.42225  2.77519  2.73123  3.46354  2.40513  3.72494  3.29354  2.67741  2.69355  4.24690  2.90347  2.73739  3.18146  2.89801  2.37887  2.77519  2.98518  4.58477  3.61503
          0.03335  3.81316  4.53550  0.61958  0.77255  0.48576  0.95510
     82   2.92795  5.04345  1.00703  2.30242  4.41306  3.16757  3.88211  3.98819  2.95555  3.60773  4.58579  2.85526  3.81634  3.12209  3.46264  2.89794  3.26573  3.63415  5.59311  4.29741    218 - -
          2.68618  4.42225  2.77519  2.73123  3.46354  2.40513  3.72494  3.29354  2.67741  2.69355  4.24690  2.90347  2.73739  3.18146  2.89801  2.37887  2.77519  2.98518  4.58477  3.61503
          0.03335  3.81316  4.53550  0.61958  0.77255  0.48576  0.95510
     83   2.76157  4.32194  4.04206  3.70464  3.50815  3.66111  4.51704  2.05786  3.57145  2.20645  3.48366  3.90360  4.22584  3.93612  3.78942  3.16193  3.12515  1.10339  5.28211  4.00945    219 - -
          2.68618  4.42225  2.77519  2.73123  3.46354  2.40513  3.72494  3.29354  2.67741  2.69355  4.24690  2.90347  2.73739  3.18146  2.89801  2.37887  2.77519  2.98518  4.58477  3.61503
          0.03335  3.81316  4.53550  0.61958  0.77255  0.48576  0.95510
     84   3.18471  4.60442  4.15693  3.86124  1.11411  3.88620  3.85412  2.71694  3.77001  2.10136  3.45674  3.95307  4.34702  3.95472  3.90437  3.45699  3.48628  2.70305  4.12288  2.49818    220 - -
          2.68618  4.42225  2.77519  2.73123  3.46354  2.40513  3.72494  3.29354  2.67741  2.69355  4.24690  2.90347  2.73739  3.18146  2.89801  2.37887  2.77519  2.98518  4.58477  3.61503
          0.03335  3.81316  4.53550  0.61958  0.77255  0.48576  0.95510
     85   2.67692  4.44272  3.27793  3.10945  4.10741  3.13365  4.19081  3.63871  3.16187  3.27157  4.31979  3.42149  0.94568  3.55252  3.41309  2.84286  3.11412  3.29074  5.30913  4.22770    221 - -
          2.68618  4.42225  2.77519  2.73123  3.46354  2.40513  3.72494  3.29354  2.67741  2.69355  4.24690  2.90347  2.73739  3.18146  2.89801  2.37887  2.77519  2.98518  4.58477  3.61503
          0.03335  3.81316  4.53550  0.61958  0.77255  0.48576  0.95510
     86   2.94076  4.78158  3.42559  2.95080  4.12116  3.43849  3.78519  3.65981  2.21917  3.18665  4.18961  3.31445  3.94507  3.00954  1.07313  3.02852  3.21150  3.38664  5.22901  4.06264    222 - -
          2.68618  4.42225  2.77519  2.73123  3.46354  2.40513  3.72494  3.29354  2.67741  2.69355  4.24690  2.90347  2.73739  3.18146  2.89801  2.37887  2.77519  2.98518  4.58477  3.61503
          0.03335  3.81316  4.53550  0.61958  0.77255  0.48576  0.95510
     87   3.08989  4.57049  4.09358  3.73450  3.11533  3.90559  4.40888  2.31776  3.50277  0.95194  3.15924  4.01557  4.35207  3.88536  3.68802  3.47144  3.38737  2.33943  4.97175  3.68095    223 - -
          2.68618  4.42225  2.77519  2.73123  3.46354  2.40513  3.72494  3.29354  2.67741  2.69355  4.24690  2.90347  2.73739  3.18146  2.89801  2.37887  2.77519  2.98518  4.58477  3.61503
          0.03335  3.81316  4.53550  0.61958  0.77255  0.48576  0.95510
     88   3.18471  4.60442  4.15693  3.86124  1.11411  3.88620  3.85412  2.71694  3.77001  2.10136  3.45674  3.95307  4.34702  3.95472  3.90437  3.45699  3.48628  2.70305  4.12288  2.49818    224 - -
          2.68618  4.42225  2.77519  2.73123  3.46354  2.40513  3.72494  3.29354  2.67741  2.69355  4.24690  2.90347  2.73739  3.18146  2.89801  2.37887  2.77519  2.98518  4.58477  3.61503
          0.03335  3.81316  4.53550  0.61958  0.77255  0.48576  0.95510
     89   2.91970  4.87851  3.09160  2.72586  4.25135  3.41419  3.72965  3.67719  1.12263  3.25592  4.22179  3.15250  3.91975  2.92541  2.42508  2.96631  3.17804  3.38876  5.33141  4.13608    225 - -
          2.68618  4.42225  2.77519  2.73123  3.46354  2.40513  3.72494  3.29354  2.67741  2.69355  4.24690  2.90347  2.73739  3.18146  2.89801  2.37887  2.77519  2.98518  4.58477  3.61503
          0.03335  3.81316  4.53550  0.61958  0.77255  0.48576  0.95510
     90   2.90370  4.99902  2.46669  1.11294  4.33821  3.23752  3.82092  3.78036  2.69413  3.40768  4.38572  2.90317  3.83971  3.03873  3.09574  2.89303  3.20796  3.47087  5.52110  4.24485    226 - -
          2.68618  4.42225  2.77519  2.73123  3.46354  2.40513  3.72494  3.29354  2.67741  2.69355  4.24690  2.90347  2.73739  3.18146  2.89801  2.37887  2.77519  2.98518  4.58477  3.61503
          0.03335  3.81316  4.53550  0.61958  0.77255  0.48576  0.95510
     91   3.24094  4.63608  4.00293  3.69525  2.61101  3.66571  3.83117  3.26313  3.41916  2.66773  3.89956  3.85655  4.17882  3.80998  3.55758  3.44511  3.53862  3.15183  1.01399  2.61642    227 - -
          2.68618  4.42225  2.77519  2.73123  3.46354  2.40513  3.72494  3.29354  2.67741  2.69355  4.24690  2.90347  2.73739  3.18146  2.89801  2.37887  2.77519  2.98518  4.58477  3.61503
          0.03335  3.81316  4.53550  0.61958  0.77255  0.48576  0.95510
     92   2.67475  4.79001  2.40494  2.36114  4.16094  3.14078  3.78932  3.77484  2.70585  3.41464  4.31750  1.45113  3.77284  3.01782  3.12285  2.70327  3.02636  3.39129  5.46054  4.06724    228 - -
          2.68618  4.42225  2.77519  2.73123  3.46354  2.40513  3.72494  3.29354  2.67741  2.69355  4.24690  2.90347  2.73739  3.18146  2.89801  2.37887  2.77519  2.98518  4.58477  3.61503
          0.03335  3.81316  4.53550  0.61958  0.77255  0.48576  0.95510
     93   2.98502  4.42195  4.24877  3.86338  3.33559  4.00028  4.60338  1.15464  3.69025  1.93533  3.28176  4.11710  4.43836  4.04546  3.89369  3.49092  3.28576  1.84818  5.21320  3.94547    229 - -
          2.68618  4.42225  2.77519  2.73123  3.46354  2.40513  3.72494  3.29354  2.67741  2.69355  4.24690  2.90347  2.73739  3.18146  2.89801  2.37887  2.77519  2.98518  4.58477  3.61503
          0.03335  3.81316  4.53550  0.61958  0.77255  0.48576  0.95510
     94   1.83834  4.11760  3.38956  3.07979  3.98979  2.97912  4.11060  3.05455  3.05274  2.96670  3.92136  3.26913  3.68860  3.39735  3.34450  2.43010  1.67430  2.70397  5.42471  4.20342    230 - -
          2.68618  4.42225  2.77519  2.73123  3.46354  2.40513  3.72494  3.29354  2.67741  2.69355  4.24690  2.90347  2.73739  3.18146  2.89801  2.37887  2.77519  2.98518  4.58477  3.61503
          0.03335  3.81316  4.53550  0.61958  0.77255  0.48576  0.95510
     95   2.88795  4.94390  3.12717  2.66036  4.31942  3.47159  3.61415  3.72080  1.28782  3.24792  4.15387  3.08653  3.91823  2.77769  2.14575  2.91231  3.10828  3.41617  5.34459  4.12765    231 - -
          2.68618  4.42225  2.77519  2.73123  3.46354  2.40513  3.72494  3.29354  2.67741  2.69355  4.24690  2.90347  2.73739  3.18146  2.89801  2.37887  2.77519  2.98518  4.58477  3.61503
          0.03335  3.81316  4.53550  0.61958  0.77255  0.48576  0.95510
     96   3.08989  4.57049  4.09358  3.73450  3.11533  3.90559  4.40888  2.31776  3.50277  0.95194  3.15924  4.01557  4.35207  3.88536  3.68802  3.47144  3.38737  2.33943  4.97175  3.68095    232 - -
          2.68618  4.42225  2.77519  2.73123  3.46354  2.40513  3.72494  3.29354  2.67741  2.69355  4.24690  2.90347  2.73739  3.18146  2.89801  2.37887  2.77519  2.98518  4.58477  3.61503
          0.03335  3.81316  4.53550  0.61958  0.77255  0.48576  0.95510
     97   2.28803  4.20693  3.15699  2.97130  4.01784  2.93801  4.08217  3.53301  3.04100  3.25833  4.19032  3.20477  3.67220  3.39528  3.32799  1.18417  2.76395  3.08117  5.39539  4.10135    233 - -
          2.68618  4.42225  2.77519  2.73123  3.46354  2.40513  3.72494  3.29354  2.67741  2.69355  4.24690  2.90347  2.73739  3.18146  2.89801  2.37887  2.77519  2.98518  4.58477  3.61503
          0.03335  3.81316  4.53550  0.61958  0.77255  0.48576  0.95510
     98   2.98502  4.42195  4.24877  3.86338  3.33559  4.00028  4.60338  1.15464  3.69025  1.93533  3.28176  4.11710  4.43836  4.04546  3.89369  3.49092  3.28576  1.84818  5.21320  3.94547    234 - -
          2.68618  4.42225  2.77519  2.73123  3.46354  2.40513  3.72494  3.29354  2.67741  2.69355  4.24690  2.90347  2.73739  3.18146  2.89801  2.37887  2.77519  2.98518  4.58477  3.61503
          0.03335  3.81316  4.53550  0.61958  0.77255  0.48576  0.95510
     99   2.90370  4.99902  2.46669  1.11294  4.33821  3.23752  3.82092  3.78036  2.69413  3.40768  4.38572  2.90317  3.83971  3.03873  3.09574  2.89303  3.20796  3.47087  5.52110  4.24485    235 - -
          2.68618  4.42225  2.77519  2.73123  3.46354  2.40513  3.72494  3.29354  2.67741  2.69355  4.24690  2.90347  2.73739  3.18146  2.89801  2.37887  2.77519  2.98518  4.58477  3.61503
          0.03335  3.81316  4.53550  0.61958  0.77255  0.48576  0.95510
    100   3.16381  4.67681  3.75166  3.47106  2.29893  3.76179  3.59459  3.18151  3.33028  2.65047  3.86309  3.65209  4.23761  3.65057  3.52568  3.30600  3.45054  3.04944  3.94002  1.07048    236 - -
          2.68618  4.42225  2.77519  2.73123  3.46354  2.40513  3.72494  3.29354  2.67741  2.69355  4.24690  2.90347  2.73739  3.18146  2.89801  2.37887  2.77519  2.98518  4.58477  3.61503
          0.03335  3.81316  4.53550  0.61958  0.77255  0.48576  0.95510
    101   2.92795  5.04345  1.00703  2.30242  4.41306  3.16757  3.88211  3.98819  2.95555  3.60773  4.58579  2.85526  3.81634  3.12209  3.46264  2.89794  3.26573  3.63415  5.59311  4.29741    237 - -
          2.68618  4.42225  2.77519  2.73123  3.46354  2.40513  3.72494  3.29354  2.67741  2.69355  4.24690  2.90347  2.73739  3.18146  2.89801  2.37887  2.77519  2.98518  4.58477  3.61503
          0.03335  3.81316  4.53550  0.61958  0.77255  0.48576  0.95510
    102   2.28803  4.20693  3.15699  2.97130  4.01784  2.93801  4.08217  3.53301  3.04100  3.25833  4.19032  3.20477  3.67220  3.39528  3.32799  1.18417  2.76395  3.08117  5.39539  4.10135    238 - -
          2.68618  4.42225  2.77519  2.73123  3.46354  2.40513  3.72494  3.29354  2.67741  2.69355  4.24690  2.90347  2.73739  3.18146  2.89801  2.37887  2.77519  2.98518  4.58477  3.61503
          0.03335  3.81316  4.53550  0.61958  0.77255  0.48576  0.95510
    103   2.90370  4.99902  2.46669  1.11294  4.33821  3.23752  3.82092  3.78036  2.69413  3.40768  4.38572  2.90317  3.83971  3.03873  3.09574  2.89303  3.20796  3.47087  5.52110  4.24485    239 - -
          2.68618  4.42225  2.77519  2.73123  3.46354  2.40513  3.72494  3.29354  2.67741  2.69355  4.24690  2.90347  2.73739  3.18146  2.89801  2.37887  2.77519  2.98518  4.58477  3.61503
          0.03335  3.81316  4.53550  0.61958  0.77255  0.48576  0.95510
    104   2.67692  4.44272  3.27793  3.10945  4.10741  3.13365  4.19081  3.63871  3.16187  3.27157  4.31979  3.42149  0.94568  3.55252  3.41309  2.84286  3.11412  3.29074  5.30913  4.22770    240 - -
          2.68618  4.42225  2.77519  2.73123  3.46354  2.40513  3.72494  3.29354  2.67741  2.69355  4.24690  2.90347  2.73739  3.18146  2.89801  2.37887  2.77519  2.98518  4.58477  3.61503
          0.03335  3.81316  4.53550  0.61958  0.77255  0.48576  0.95510
    105   3.18471  4.60442  4.15693  3.86124  1.11411  3.88620  3.85412  2.71694  3.77001  2.10136  3.45674  3.95307  4.34702  3.95472  3.90437  3.45699  3.48628  2.70305  4.12288  2.49818    241 - -
          2.68618  4.42225  2.77519  2.73123  3.46354  2.40513  3.72494  3.29354  2.67741  2.69355  4.24690  2.90347  2.73739  3.18146  2.89801  2.37887  2.77519  2.98518  4.58477  3.61503
          0.03335  3.81316  4.53550  0.61958  0.77255  0.48576  0.95510
    106   2.59470  4.37454  3.25618  3.14880  4.28942  0.82682  4.27152  3.87571  3.32184  3.53706  4.51333  3.42080  3.76377  3.65092  3.56324  2.76515  3.07138  3.41560  5.39905  4.38976    242 - -
          2.68618  4.42225  2.77519  2.73123  3.46354  2.40513  3.72494  3.29354  2.67741  2.69355  4.24690  2.90347  2.73739  3.18146  2.89801  2.37887  2.77519  2.98518  4.58477  3.61503
          0.03335  3.81316  4.53550  0.61958  0.77255  0.48576  0.95510
    107   2.91970  4.87851  3.09160  2.72586  4.25135  3.41419  3.72965  3.67719  1.12263  3.25592  4.22179  3.15250  3.91975  2.92541  2.42508  2.96631  3.17804  3.38876  5.33141  4.13608    243 - -
          2.68618  4.42225  2.77519  2.73123  3.46354  2.40513  3.72494  3.29354  2.67741  2.69355  4.24690  2.90347  2.73739  3.18146  2.89801  2.37887  2.77519  2.98518  4.58477  3.61503
          0.03335  3.81316  4.53550  0.61958  0.77255  0.48576  0.95510
    108   2.90370  4.99902  2.46669  1.11294  4.33821  3.23752  3.82092  3.78036  2.69413  3.40768  4.38572  2.90317  3.83971  3.03873  3.09574  2.89303  3.20796  3.47087  5.52110  4.24485    244 - -
          2.68618  4.42225  2.77519  2.73123  3.46354  2.40513  3.72494  3.29354  2.67741  2.69355  4.24690  2.90347  2.73739  3.18146  2.89801  2.37887  2.77519  2.98518  4.58477  3.61503
          0.03335  3.81316  4.53550  0.61958  0.77255  0.48576  0.95510
    109   2.94076  4.78158  3.42559  2.95080  4.12116  3.43849  3.78519  3.65981  2.21917  3.18665  4.18961  3.31445  3.94507  3.00954  1.07313  3.02852  3.21150  3.38664  5.22901  4.06264    245 - -
          2.68618  4.42225  2.77519  2.73123  3.46354  2.40513  3.72494  3.29354  2.67741  2.69355  4.24690  2.90347  2.73739  3.18146  2.89801  2.37887  2.77519  2.98518  4.58477  3.61503
          0.03335  3.81316  4.53550  0.61958  0.77255  0.48576  0.95510
    110   2.92795  5.04345  1.00703  2.30242  4.41306  3.16757  3.88211  3.98819  2.95555  3.60773  4.58579  2.85526  3.81634  3.12209  3.46264  2.89794  3.26573  3.63415  5.59311  4.29741    246 - -
          2.68618  4.42225  2.77519  2.73123  3.46354  2.40513  3.72494  3.29354  2.67741  2.69355  4.24690  2.90347  2.73739  3.18146  2.89801  2.37887  2.77519  2.98518  4.58477  3.61503
          0.03335  3.81316  4.53550  0.61958  0.77255  0.48576  0.95510
    111   1.10283  4.16472  3.40413  3.19414  3.99491  2.99054  4.22296  3.11172  3.20890  2.99588  4.03540  3.35820  3.72429  3.55584  3.46272  2.51611  2.78942  2.77650  5.42807  4.22199    247 - -
          2.68618  4.42225  2.77519  2.73123  3.46354  2.40513  3.72494  3.29354  2.67741  2.69355  4.24690  2.90347  2.73739  3.18146  2.89801  2.37887  2.77519  2.98518  4.58477  3.61503
          0.03335  3.81316  4.53550  0.61958  0.77255  0.48576  0.95510
    112   1.10283  4.16472  3.40413  3.19414  3.99491  2.99054  4.22296  3.11172  3.20890  2.99588  4.03540  3.35820  3.72429  3.55584  3.46272  2.51611  2.78942  2.77650  5.42807  4.22199    248 - -
          2.68618  4.42225  2.77519  2.73123  3.46354  2.40513  3.72494  3.29354  2.67741  2.69355  4.24690  2.90347  2.73739  3.18146  2.89801  2.37887  2.77519  2.98518  4.58477  3.61503
          0.03335  3.81316  4.53550  0.61958  0.77255  0.48576  0.95510
    113   2.98502  4.42195  4.24877  3.86338  3.33559  4.00028  4.60338  1.15464  3.69025  1.93533  3.28176  4.11710  4.43836  4.04546  3.89369  3.49092  3.28576  1.84818  5.21320  3.94547    249 - -
          2.68618  4.42225  2.77519  2.73123  3.46354  2.40513  3.72494  3.29354  2.67741  2.69355  4.24690  2.90347  2.73739  3.18146  2.89801  2.37887  2.77519  2.98518  4.58477  3.61503
          0.03335  3.81316  4.53550  0.61958  0.77255  0.48576  0.95510
    114   2.91970  4.87851  3.09160  2.72586  4.25135  3.41419  3.72965  3.67719  1.12263  3.25592  4.22179  3.15250  3.91975  2.92541  2.42508  2.96631  3.17804  3.38876  5.33141  4.13608    250 - -
          2.68618  4.42225  2.77519  2.73123  3.46354  2.40513  3.72494  3.29354  2.67741  2.69355  4.24690  2.90347  2.73739  3.18146  2.89801  2.37887  2.77519  2.98518  4.58477  3.61503
          0.03335  3.81316  4.53550  0.61958  0.77255  0.48576  0.95510
    115   2.91970  4.87851  3.09160  2.72586  4.25135  3.41419  3.72965  3.67719  1.12263  3.25592  4.22179  3.15250  3.91975  2.92541  2.42508  2.96631  3.17804  3.38876  5.33141  4.13608    251 - -
          2.68618  4.42225  2.77519  2.73123  3.46354  2.40513  3.72494  3.29354  2.67741  2.69355  4.24690  2.90347  2.73739  3.18146  2.89801  2.37887  2.77519  2.98518  4.58477  3.61503
          0.03335  3.81316  4.53550  0.61958  0.77255  0.48576  0.95510
    116   3.08989  4.57049  4.09358  3.73450  3.11533  3.90559  4.40888  2.31776  3.50277  0.95194  3.15924  4.01557  4.35207  3.88536  3.68802  3.47144  3.38737  2.33943  4.97175  3.68095    252 - -
          2.68618  4.42225  2.77519  2.73123  3.46354  2.40513  3.72494  3.29354  2.67741  2.69355  4.24690  2.90347  2.73739  3.18146  2.89801  2.37887  2.77519  2.98518  4.58477  3.61503
          0.03335  3.81316  4.53550  0.61958  0.77255  0.48576  0.95510
    117   1.10283  4.16472  3.40413  3.19414  3.99491  2.99054  4.22296  3.11172  3.20890  2.99588  4.03540  3.35820  3.72429  3.55584  3.46272  2.51611  2.78942  2.77650  5.42807  4.22199    253 - -
          2.68618  4.42225  2.77519  2.73123  3.46354  2.40513  3.72494  3.29354  2.67741  2.69355  4.24690  2.90347  2.73739  3.18146  2.89801  2.37887  2.77519  2.98518  4.58477  3.61503
          0.03335  3.81316  4.53550  0.61958  0.77255  0.48576  0.95510
    118   2.20838  4.13842  3.25046  2.95282  4.05105  2.93453  4.03144  3.36473  2.95743  3.13218  4.01208  3.17898  3.64474  3.30202  3.26873  1.78752  1.80972  2.93205  5.42518  4.18065    254 - -
          2.68618  4.42225  2.77519  2.73123  3.46354  2.40513  3.72494  3.29354  2.67741  2.69355  4.24690  2.90347  2.73739  3.18146  2.89801  2.37887  2.77519  2.98518  4.58477  3.61503
          0.03335  3.81316  4.53550  0.61958  0.77255  0.48576  0.95510
    119   2.90370  4.99902  2.46669  1.11294  4.33821  3.23752  3.82092  3.78036  2.69413  3.40768  4.38572  2.90317  3.83971  3.03873  3.09574  2.89303  3.20796  3.47087  5.52110  4.24485    255 - -
          2.68618  4.42225  2.77519  2.73123  3.46354  2.40513  3.72494  3.29354  2.67741  2.69355  4.24690  2.90347  2.73739  3.18146  2.89801  2.37887  2.77519  2.98518  4.58477  3.61503
          0.03335  3.81316  4.53550  0.61958  0.77255  0.48576  0.95510
    120   1.10283  4.16472  3.40413  3.19414  3.99491  2.99054  4.22296  3.11172  3.20890  2.99588  4.03540  3.35820  3.72429  3.55584  3.46272  2.51611  2.78942  2.77650  5.42807  4.22199    256 - -
          2.68618  4.42225  2.77519  2.73123  3.46354  2.40513  3.72494  3.29354  2.67741  2.69355  4.24690  2.90347  2.73739  3.18146  2.89801  2.37887  2.77519  2.98518  4.58477  3.61503
          0.03335  3.81316  4.53550  0.61958  0.77255  0.48576  0.95510
    121   2.59470  4.37454  3.25618  3.14880  4.28942  0.82682  4.27152  3.87571  3.32184  3.53706  4.51333  3.42080  3.76377  3.65092  3.56324  2.76515  3.07138  3.41560  5.39905  4.38976    257 - -
          2.68618  4.42225  2.77519  2.73123  3.46354  2.40513  3.72494  3.29354  2.67741  2.69355  4.24690  2.90347  2.73739  3.18146  2.89801  2.37887  2.77519  2.98518  4.58477  3.61503
          0.03335  3.81316  4.53550  0.61958  0.77255  0.48576  0.95510
    122   2.76157  4.32194  4.04206  3.70464  3.50815  3.66111  4.51704  2.05786  3.57145  2.20645  3.48366  3.90360  4.22584  3.93612  3.78942  3.16193  3.12515  1.10339  5.28211  4.00945    258 - -
          2.68618  4.42225  2.77519  2.73123  3.46354  2.40513  3.72494  3.29354  2.67741  2.69355  4.24690  2.90347  2.73739  3.18146  2.89801  2.37887  2.77519  2.98518  4.58477  3.61503
          0.03335  3.81316  4.53550  0.61958  0.77255  0.48576  0.95510
    123   2.90370  4.99902  2.46669  1.11294  4.33821  3.23752  3.82092  3.78036  2.69413  3.40768  4.38572  2.90317  3.83971  3.03873  3.09574  2.89303  3.20796  3.47087  5.52110  4.24485    259 - -
          2.68618  4.42225  2.77519  2.73123  3.46354  2.40513  3.72494  3.29354  2.67741  2.69355  4.24690  2.90347  2.73739  3.18146  2.89801  2.37887  2.77519  2.98518  4.58477  3.61503
          0.03335  3.81316  4.53550  0.61958  0.77255  0.48576  0.95510
    124   2.76157  4.32194  4.04206  3.70464  3.50815  3.66111  4.51704  2.05786  3.57145  2.20645  3.48366  3.90360  4.22584  3.93612  3.78942  3.16193  3.12515  1.10339  5.28211  4.00945    260 - -
          2.68618  4.42225  2.77519  2.73123  3.46354  2.40513  3.72494  3.29354  2.67741  2.69355  4.24690  2.90347  2.73739  3.18146  2.89801  2.37887  2.77519  2.98518  4.58477  3.61503
          0.03335  3.81316  4.53550  0.61958  0.77255  0.48576  0.95510
    125   2.98502  4.42195  4.24877  3.86338  3.33559  4.00028  4.60338  1.15464  3.69025  1.93533  3.28176  4.11710  4.43836  4.04546  3.89369  3.49092  3.28576  1.84818  5.21320  3.94547    261 - -
          2.68618  4.42225  2.77519  2.73123  3.46354  2.40513  3.72494  3.29354  2.67741  2.69355  4.24690  2.90347  2.73739  3.18146  2.89801  2.37887  2.77519  2.98518  4.58477  3.61503
          0.03335  3.81316  4.53550  0.61958  0.77255  0.48576  0.95510
    126   2.79813  4.32269  4.16226  3.75247  3.45124  3.81736  4.54727  1.90213  3.59487  2.09719  3.38196  3.97014  4.32138  3.95038  3.82639  3.24674  3.13246  1.17110  5.28869  4.00507    262 - -
          2.68618  4.42225  2.77519  2.73123  3.46354  2.40513  3.72494  3.29354  2.67741  2.69355  4.24690  2.90347  2.73739  3.18146  2.89801  2.37887  2.77519  2.98518  4.58477  3.61503
          0.03335  3.81316  4.53550  0.61958  0.77255  0.48576  0.95510
    127   2.94076  4.78158  3.42559  2.95080  4.12116  3.43849  3.78519  3.65981  2.21917  3.18665  4.18961  3.31445  3.94507  3.00954  1.07313  3.02852  3.21150  3.38664  5.22901  4.06264    263 - -
          2.68618  4.42225  2.77519  2.73123  3.46354  2.40513  3.72494  3.29354  2.67741  2.69355  4.24690  2.90347  2.73739  3.18146  2.89801  2.37887  2.77519  2.98518  4.58477  3.61503
          0.03335  3.81316  4.53550  0.61958  0.77255  0.48576  0.95510
    128   2.98502  4.42195  4.24877  3.86338  3.33559  4.00028  4.60338  1.15464  3.69025  1.93533  3.28176  4.11710  4.43836  4.04546  3.89369  3.49092  3.28576  1.84818  5.21320  3.94547    264 - -
          2.68618  4.42225  2.77519  2.73123  3.46354  2.40513  3.72494  3.29354  2.67741  2.69355  4.24690  2.90347  2.73739  3.18146  2.89801  2.37887  2.77519  2.98518  4.58477  3.61503
          0.03335  3.81316  4.53550  0.61958  0.77255  0.48576  0.95510
    129   2.28803  4.20693  3.15699  2.97130  4.01784  2.93801  4.08217  3.53301  3.04100  3.25833  4.19032  3.20477  3.67220  3.39528  3.32799  1.18417  2.76395  3.08117  5.39539  4.10135    265 - -
          2.68618  4.42225  2.77519  2.73123  3.46354  2.40513  3.72494  3.29354  2.67741  2.69355  4.24690  2.90347  2.73739  3.18146  2.89801  2.37887  2.77519  2.98518  4.58477  3.61503
          0.03335  3.81316  4.53550  0.61958  0.77255  0.48576  0.95510
    130   2.93390  4.75980  3.07151  2.82670  3.24598  3.39980  1.27407  3.62747  2.67152  3.12843  4.16773  3.23795  3.94971  3.19252  2.94018  3.00549  3.23576  3.36385  4.71163  3.19877    266 - -
          2.68618  4.42225  2.77519  2.73123  3.46354  2.40513  3.72494  3.29354  2.67741  2.69355  4.24690  2.90347  2.73739  3.18146  2.89801  2.37887  2.77519  2.98518  4.58477  3.61503
          0.03335  3.81316  4.53550  0.61958  0.77255  0.48576  0.95510
    131   2.38313  4.22764  3.37767  3.12846  3.91862  3.06847  4.15001  3.03861  3.07024  2.90415  3.95958  3.34648  3.76803  3.46838  3.33100  2.58388  1.27666  2.73995  5.36174  4.13563    267 - -
          2.68618  4.42225  2.77519  2.73123  3.46354  2.40513  3.72494  3.29354  2.67741  2.69355  4.24690  2.90347  2.73739  3.18146  2.89801  2.37887  2.77519  2.98518  4.58477  3.61503
          0.03335  3.81316  4.53550  0.61958  0.77255  0.48576  0.95510
    132   3.08989  4.57049  4.09358  3.73450  3.11533  3.90559  4.40888  2.31776  3.50277  0.95194  3.15924  4.01557  4.35207  3.88536  3.68802  3.47144  3.38737  2.33943  4.97175  3.68095    268 - -
          2.68618  4.42225  2.77519  2.73123  3.46354  2.40513  3.72494  3.29354  2.67741  2.69355  4.24690  2.90347  2.73739  3.18146  2.89801  2.37887  2.77519  2.98518  4.58477  3.61503
          0.03335  3.81316  4.53550  0.61958  0.77255  0.48576  0.95510
    133   3.16381  4.67681  3.75166  3.47106  2.29893  3.76179  3.59459  3.18151  3.33028  2.65047  3.86309  3.65209  4.23761  3.65057  3.52568  3.30600  3.45054  3.04944  3.94002  1.07048    269 - -
          2.68618  4.42225  2.77519  2.73123  3.46354  2.40513  3.72494  3.29354  2.67741  2.69355  4.24690  2.90347  2.73739  3.18146  2.89801  2.37887  2.77519  2.98518  4.58477  3.61503
          0.03335  3.81316  4.53550  0.61958  0.77255  0.48576  0.95510
    134   2.86548  5.29610  1.32821  1.91456  4.59427  3.14582  3.72022  4.08208  2.74293  3.65076  4.53788  2.64987  3.77505  2.90360  3.30971  2.77420  3.16502  3.69419  5.80450  4.34740    270 - -
          2.68618  4.42225  2.77519  2.73123  3.46354  2.40513  3.72494  3.29354  2.67741  2.69355  4.24690  2.90347  2.73739  3.18146  2.89801  2.37887  2.77519  2.98518  4.58477  3.61503
          0.03335  3.81316  4.53550  0.61958  0.77255  0.48576  0.95510
    135   3.08989  4.57049  4.09358  3.73450  3.11533  3.90559  4.40888  2.31776  3.50277  0.95194  3.15924  4.01557  4.35207  3.88536  3.68802  3.47144  3.38737  2.33943  4.97175  3.68095    271 - -
          2.68618  4.42225  2.77519  2.73123  3.46354  2.40513  3.72494  3.29354  2.67741  2.69355  4.24690  2.90347  2.73739  3.18146  2.89801  2.37887  2.77519  2.98518  4.58477  3.61503
          0.03335  3.81316  4.53550  0.61958  0.77255  0.48576  0.95510
    136   2.92795  5.04345  1.00703  2.30242  4.41306  3.16757  3.88211  3.98819  2.95555  3.60773  4.58579  2.85526  3.81634  3.12209  3.46264  2.89794  3.26573  3.63415  5.59311  4.29741    272 - -
          2.68618  4.42225  2.77519  2.73123  3.46354  2.40513  3.72494  3.29354  2.67741  2.69355  4.24690  2.90347  2.73739  3.18146  2.89801  2.37887  2.77519  2.98518  4.58477  3.61503
          0.03335  3.81316  4.53550  0.61958  0.77255  0.48576  0.95510
    137   2.91970  4.87851  3.09160  2.72586  4.25135  3.41419  3.72965  3.67719  1.12263  3.25592  4.22179  3.15250  3.91975  2.92541  2.42508  2.96631  3.17804  3.38876  5.33141  4.13608    273 - -
          2.68618  4.42225  2.77519  2.73123  3.46354  2.40513  3.72494  3.29354  2.67741  2.69355  4.24690  2.90347  2.73739  3.18146  2.89801  2.37887  2.77519  2.98518  4.58477  3.61503
          0.08104  3.81316  2.88653  0.61958  0.77255  0.48576  0.95510
    138   2.94894  4.40172  4.17828  3.79304  3.30676  3.94611  4.54301  1.21950  3.61874  1.91891  3.26308  4.05323  4.39075  3.98015  3.82755  3.43419  3.25145  1.85424  5.17304  3.89965    274 - -
          2.68618  4.42225  2.77519  2.73123  3.46354  2.40513  3.72494  3.29354  2.67741  2.69355  4.24690  2.90347  2.73739  3.18146  2.89801  2.37887  2.77519  2.98518  4.58477  3.61503
          0.03495  3.76706  4.48941  0.61958  0.77255  0.52380  0.89714
    139   2.94894  4.40172  4.17828  3.79304  3.30676  3.94611  4.54301  1.21950  3.61874  1.91891  3.26308  4.05323  4.39075  3.98015  3.82755  3.43419  3.25145  1.85424  5.17304  3.89965    275 - -
          2.68618  4.42225  2.77519  2.73123  3.46354  2.40513  3.72494  3.29354  2.67741  2.69355  4.24690  2.90347  2.73739  3.18146  2.89801  2.37887  2.77519  2.98518  4.58477  3.61503
          0.03495  3.76706  4.48941  0.61958  0.77255  0.52380  0.89714
    140   2.86767  4.94728  2.45435  1.18607  4.28134  3.21027  3.79270  3.71430  2.66028  3.35026  4.33273  2.88367  3.81097  3.01307  3.05518  2.86334  3.17240  3.41052  5.47329  4.19956    276 - -
          2.68618  4.42225  2.77519  2.73123  3.46354  2.40513  3.72494  3.29354  2.67741  2.69355  4.24690  2.90347  2.73739  3.18146  2.89801  2.37887  2.77519  2.98518  4.58477  3.61503
          0.03495  3.76706  4.48941  0.61958  0.77255  0.46269  0.99313
    141   2.72720  4.39970  3.61980  3.21446  3.31374  3.56388  4.08100  2.54359  3.04598  1.34442  3.33632  3.54165  3.25697  3.44896  3.30723  2.98999  3.03543  2.45403  4.98940  3.71332    277 - -
          2.68618  4.42225  2.77519  2.73123  3.46354  2.40513  3.72494  3.29354  2.67741  2.69355  4.24690  2.90347  2.73739  3.18146  2.89801  2.37887  2.77519  2.98518  4.58477  3.61503
          0.03335  3.81316  4.53550  0.61958  0.77255  0.48576  0.95510
    142   2.74919  4.97429  2.37467  2.07479  4.31406  3.19406  3.70910  3.81058  2.55552  3.41367  4.29564  1.64409  3.78695  2.90078  2.97659  2.73372  3.05260  3.44723  5.55267  4.16453    278 - -
          2.68618  4.42225  2.77519  2.73123  3.46354  2.40513  3.72494  3.29354  2.67741  2.69355  4.24690  2.90347  2.73739  3.18146  2.89801  2.37887  2.77519  2.98518  4.58477  3.61503
          0.03335  3.81316  4.53550  0.61958  0.77255  0.48576  0.95510
    143   1.99661  4.16821  3.11140  2.94377  4.21389  1.41319  4.11753  3.57919  3.09637  3.32704  4.21686  3.17529  3.63810  3.40373  3.40029  2.40575  2.72182  3.08909  5.54001  4.32719    279 - -
          2.68618  4.42225  2.77519  2.73123  3.46354  2.40513  3.72494  3.29354  2.67741  2.69355  4.24690  2.90347  2.73739  3.18146  2.89801  2.37887  2.77519  2.98518  4.58477  3.61503
          0.03335  3.81316  4.53550  0.61958  0.77255  0.48576  0.95510
    144   2.59470  4.37454  3.25618  3.14880  4.28942  0.82682  4.27152  3.87571  3.32184  3.53706  4.51333  3.42080  3.76377  3.65092  3.56324  2.76515  3.07138  3.41560  5.39905  4.38976    280 - -
          2.68618  4.42225  2.77519  2.73123  3.46354  2.40513  3.72494  3.29354  2.67741  2.69355  4.24690  2.90347  2.73739  3.18146  2.89801  2.37887  2.77519  2.98518  4.58477  3.61503
          0.03335  3.81316  4.53550  0.61958  0.77255  0.48576  0.95510
    145   2.75869  4.74649  3.02666  2.64189  3.72218  3.43366  3.70442  3.24213  2.36132  2.50999  3.82247  3.09277  3.90657  1.76932  2.65548  2.83380  3.01841  3.03936  5.13101  3.77172    281 - -
          2.68618  4.42225  2.77519  2.73123  3.46354  2.40513  3.72494  3.29354  2.67741  2.69355  4.24690  2.90347  2.73739  3.18146  2.89801  2.37887  2.77519  2.98518  4.58477  3.61503
          0.03335  3.81316  4.53550  0.61958  0.77255  0.48576  0.95510
    146   2.57857  4.58052  2.83034  2.58257  4.01918  3.18825  3.80022  3.51449  2.58758  3.10863  4.04418  3.01954  1.77436  2.64396  2.92407  2.66810  2.92487  3.17877  5.32885  4.02765    282 - -
          2.68618  4.42225  2.77519  2.73123  3.46354  2.40513  3.72494  3.29354  2.67741  2.69355  4.24690  2.90347  2.73739  3.18146  2.89801  2.37887  2.77519  2.98518  4.58477  3.61503
          0.03335  3.81316  4.53550  0.61958  0.77255  0.48576  0.95510
    147   2.59730  4.58647  2.87990  2.60951  4.08999  3.20577  3.80044  3.50818  2.28034  3.15089  4.06466  3.04222  1.73917  3.02057  2.86383  2.68892  2.93686  3.16877  5.34861  4.08636    283 - -
          2.68618  4.42225  2.77519  2.73123  3.46354  2.40513  3.72494  3.29354  2.67741  2.69355  4.24690  2.90347  2.73739  3.18146  2.89801  2.37887  2.77519  2.98518  4.58477  3.61503
          0.03335  3.81316  4.53550  0.61958  0.77255  0.48576  0.95510
    148   3.08989  4.57049  4.09358  3.73450  3.11533  3.90559  4.40888  2.31776  3.50277  0.95194  3.15924  4.01557  4.35207  3.88536  3.68802  3.47144  3.38737  2.33943  4.97175  3.68095    284 - -
          2.68618  4.42225  2.77519  2.73123  3.46354  2.40513  3.72494  3.29354  2.67741  2.69355  4.24690  2.90347  2.73739  3.18146  2.89801  2.37887  2.77519  2.98518  4.58477  3.61503
          0.03335  3.81316  4.53550  0.61958  0.77255  0.48576  0.95510
    149   2.36563  4.18373  3.53887  3.16842  3.76391  3.16284  4.13179  2.67838  3.06321  2.64429  3.71564  3.38490  3.81832  3.43766  3.34547  2.59500  1.61734  2.21763  5.30688  4.05886    285 - -
          2.68618  4.42225  2.77519  2.73123  3.46354  2.40513  3.72494  3.29354  2.67741  2.69355  4.24690  2.90347  2.73739  3.18146  2.89801  2.37887  2.77519  2.98518  4.58477  3.61503
          0.03335  3.81316  4.53550  0.61958  0.77255  0.48576  0.95510
    150   3.27862  4.67179  4.16139  3.75187  1.95991  4.05186  3.39199  3.19457  3.54096  2.60249  3.77950  3.75747  4.39788  3.73110  3.69440  3.41178  3.50635  3.06742  2.96240  1.17309    286 - -
          2.68618  4.42225  2.77519  2.73123  3.46354  2.40513  3.72494  3.29354  2.67741  2.69355  4.24690  2.90347  2.73739  3.18146  2.89801  2.37887  2.77519  2.98518  4.58477  3.61503
          0.03335  3.81316  4.53550  0.61958  0.77255  0.48576  0.95510
    151   2.76421  4.99139  2.38037  2.34067  4.32566  3.30144  3.64188  3.75744  1.52823  3.33063  4.19318  2.85966  3.81332  2.80592  2.68033  2.75107  3.02083  3.41249  5.47002  4.14374    287 - -
          2.68618  4.42225  2.77519  2.73123  3.46354  2.40513  3.72494  3.29354  2.67741  2.69355  4.24690  2.90347  2.73739  3.18146  2.89801  2.37887  2.77519  2.98518  4.58477  3.61503
          0.08104  3.81316  2.88653  0.61958  0.77255  0.48576  0.95510
    152   2.89202  4.73192  3.37247  2.91051  4.05975  3.39577  3.75824  3.59698  2.21044  3.13247  4.13882  3.27664  3.90655  2.98681  1.15319  2.98325  3.16722  3.32635  5.18770  4.01339    288 - -
          2.68618  4.42225  2.77519  2.73123  3.46354  2.40513  3.72494  3.29354  2.67741  2.69355  4.24690  2.90347  2.73739  3.18146  2.89801  2.37887  2.77519  2.98518  4.58477  3.61503
          0.03495  3.76706  4.48941  0.61958  0.77255  0.52380  0.89714
    153   3.12879  4.56310  4.09241  3.78986  1.20195  3.83733  3.83910  2.66894  3.70018  2.06534  3.41722  3.90203  4.30083  3.89839  3.84594  3.40227  3.43119  2.65120  4.12531  2.50794    289 - -
          2.68618  4.42225  2.77519  2.73123  3.46354  2.40513  3.72494  3.29354  2.67741  2.69355  4.24690  2.90347  2.73739  3.18146  2.89801  2.37887  2.77519  2.98518  4.58477  3.61503
          0.03495  3.76706  4.48941  0.61958  0.77255  0.52380  0.89714
    154   2.80370  4.77953  2.84051  2.59751  3.93283  3.29973  3.75353  3.55080  2.42678  3.06338  4.09812  3.05482  3.85416  1.43492  2.71147  2.85777  3.10262  3.28829  5.22576  3.91350    290 - -
          2.68618  4.42225  2.77519  2.73123  3.46354  2.40513  3.72494  3.29354  2.67741  2.69355  4.24690  2.90347  2.73739  3.18146  2.89801  2.37887  2.77519  2.98518  4.58477  3.61503
          0.03495  3.76706  4.48941  0.61958  0.77255  0.52380  0.89714
    155   2.36219  4.20579  3.34011  3.09142  3.88100  3.04743  4.11603  2.99557  3.03224  2.86257  3.92299  3.31548  3.74416  3.43336  3.29392  2.56266  1.36457  2.70196  5.32845  4.09868    291 - -
          2.68618  4.42225  2.77519  2.73123  3.46354  2.40513  3.72494  3.29354  2.67741  2.69355  4.24690  2.90347  2.73739  3.18146  2.89801  2.37887  2.77519  2.98518  4.58477  3.61503
          0.03495  3.76706  4.48941  0.61958  0.77255  0.52380  0.89714
    156   3.03975  4.53531  4.01796  3.66104  3.10139  3.84438  4.34992  2.30436  3.42966  1.01739  3.16405  3.94622  4.30044  3.82348  3.62153  3.40813  3.34029  2.31356  4.93874  3.63659    292 - -
          2.68618  4.42225  2.77519  2.73123  3.46354  2.40513  3.72494  3.29354  2.67741  2.69355  4.24690  2.90347  2.73739  3.18146  2.89801  2.37887  2.77519  2.98518  4.58477  3.61503
          0.03495  3.76706  4.48941  0.61958  0.77255  0.52380  0.89714
    157   2.93038  4.36477  4.32933  3.86565  3.33063  4.07106  4.62354  1.31749  3.70449  1.87453  3.20794  4.12387  4.46337  4.02689  3.92888  3.46798  3.21812  1.65521  5.25252  4.00904    293 - -
          2.68618  4.42225  2.77519  2.73123  3.46354  2.40513  3.72494  3.29354  2.67741  2.69355  4.24690  2.90347  2.73739  3.18146  2.89801  2.37887  2.77519  2.98518  4.58477  3.61503
          0.03495  3.76706  4.48941  0.61958  0.77255  0.52380  0.89714
    158   2.26912  4.18618  3.12026  2.93458  3.97247  2.91826  4.04569  3.48234  3.00094  3.21216  4.14977  3.17422  3.64908  3.35950  3.28791  1.26222  2.74197  3.04090  5.35431  4.05620    294 - -
          2.68618  4.42225  2.77519  2.73123  3.46354  2.40513  3.72494  3.29354  2.67741  2.69355  4.24690  2.90347  2.73739  3.18146  2.89801  2.37887  2.77519  2.98518  4.58477  3.61503
          0.03495  3.76706  4.48941  0.61958  0.77255  0.52380  0.89714
    159   2.86531  4.92982  3.14457  2.64154  4.30363  3.47219  3.57629  3.69357  1.39613  3.21530  4.10988  3.06631  3.90108  2.73511  2.03052  2.88837  3.07572  3.38923  5.31770  4.10408    295 - -
          2.68618  4.42225  2.77519  2.73123  3.46354  2.40513  3.72494  3.29354  2.67741  2.69355  4.24690  2.90347  2.73739  3.18146  2.89801  2.37887  2.77519  2.98518  4.58477  3.61503
          0.03495  3.76706  4.48941  0.61958  0.77255  0.52380  0.89714
    160   2.89049  4.45752  3.93739  3.52584  3.16884  3.75500  4.28558  2.33423  3.29848  1.78248  1.59670  3.81545  4.21772  3.68908  3.51560  3.22719  3.19515  2.32726  4.99377  3.74438    296 - -
          2.68618  4.42225  2.77519  2.73123  3.46354  2.40513  3.72494  3.29354  2.67741  2.69355  4.24690  2.90347  2.73739  3.18146  2.89801  2.37887  2.77519  2.98518  4.58477  3.61503
          0.03495  3.76706  4.48941  0.61958  0.77255  0.52380  0.89714
    161   2.80675  5.18274  2.01318  1.42968  4.47873  3.15716  3.67941  3.93937  2.63243  3.52029  4.39719  2.66860  3.75809  2.85798  3.15070  2.73672  3.09406  3.56903  5.68670  4.26290    297 - -
          2.68618  4.42225  2.77519  2.73123  3.46354  2.40513  3.72494  3.29354  2.67741  2.69355  4.24690  2.90347  2.73739  3.18146  2.89801  2.37887  2.77519  2.98518  4.58477  3.61503
          0.03495  3.76706  4.48941  0.61958  0.77255  0.52380  0.89714
    162   2.62279  4.39382  3.21923  3.04591  4.04374  3.08746  4.12944  3.56498  3.09467  3.20225  4.25012  3.36152  1.04940  3.48689  3.34936  2.78781  3.05691  3.22217  5.25637  4.16417    298 - -
          2.68618  4.42225  2.77519  2.73123  3.46354  2.40513  3.72494  3.29354  2.67741  2.69355  4.24690  2.90347  2.73739  3.18146  2.89801  2.37887  2.77519  2.98518  4.58477  3.61503
          0.03495  3.76706  4.48941  0.61958  0.77255  0.52380  0.89714
    163   3.03975  4.53531  4.01796  3.66104  3.10139  3.84438  4.34992  2.30436  3.42966  1.01739  3.16405  3.94622  4.30044  3.82348  3.62153  3.40813  3.34029  2.31356  4.93874  3.63659    299 - -
          2.68618  4.42225  2.77519  2.73123  3.46354  2.40513  3.72494  3.29354  2.67741  2.69355  4.24690  2.90347  2.73739  3.18146  2.89801  2.37887  2.77519  2.98518  4.58477  3.61503
          0.03495  3.76706  4.48941  0.61958  0.77255  0.52380  0.89714
    164   2.36430  4.82952  2.45911  1.59135  4.23245  3.18921  3.71746  3.52470  2.56387  3.22701  4.14397  2.81880  3.77079  2.90683  2.98415  2.69113  2.98051  3.20413  5.50795  4.15716    300 - -
          2.68618  4.42225  2.77519  2.73123  3.46354  2.40513  3.72494  3.29354  2.67741  2.69355  4.24690  2.90347  2.73739  3.18146  2.89801  2.37887  2.77519  2.98518  4.58477  3.61503
          0.03495  3.76706  4.48941  0.61958  0.77255  0.52380  0.89714
    165   2.90495  4.35511  4.23377  3.70151  3.23737  4.05353  4.45067  1.52864  3.54358  1.76888  2.59008  4.00140  4.38767  3.84101  3.77745  3.39203  3.04833  1.88411  5.11543  3.93587    301 - -
          2.68618  4.42225  2.77519  2.73123  3.46354  2.40513  3.72494  3.29354  2.67741  2.69355  4.24690  2.90347  2.73739  3.18146  2.89801  2.37887  2.77519  2.98518  4.58477  3.61503
          0.03495  3.76706  4.48941  0.61958  0.77255  0.52380  0.89714
    166   2.62279  4.39382  3.21923  3.04591  4.04374  3.08746  4.12944  3.56498  3.09467  3.20225  4.25012  3.36152  1.04940  3.48689  3.34936  2.78781  3.05691  3.22217  5.25637  4.16417    302 - -
          2.68618  4.42225  2.77519  2.73123  3.46354  2.40513  3.72494  3.29354  2.67741  2.69355  4.24690  2.90347  2.73739  3.18146  2.89801  2.37887  2.77519  2.98518  4.58477  3.61503
          0.03495  3.76706  4.48941  0.61958  0.77255  0.52380  0.89714
    167   2.38678  4.21968  3.86769  3.50076  3.58350  3.48536  4.38480  2.10035  3.39232  2.29230  3.49715  3.70187  4.07807  3.74609  3.64227  2.92372  2.95311  1.32972  5.31127  4.06147    303 - -
          2.68618  4.42225  2.77519  2.73123  3.46354  2.40513  3.72494  3.29354  2.67741  2.69355  4.24690  2.90347  2.73739  3.18146  2.89801  2.37887  2.77519  2.98518  4.58477  3.61503
          0.03495  3.76706  4.48941  0.61958  0.77255  0.52380  0.89714
    168   2.80629  5.12023  2.12661  1.38168  4.42569  3.16749  3.69383  3.87374  2.62472  3.47649  4.36751  2.70360  3.76685  2.87901  3.11450  2.75095  3.09646  3.51727  5.63728  4.23981    304 - -
          2.68618  4.42225  2.77519  2.73123  3.46354  2.40513  3.72494  3.29354  2.67741  2.69355  4.24690  2.90347  2.73739  3.18146  2.89801  2.37887  2.77519  2.98518  4.58477  3.61503
          0.03495  3.76706  4.48941  0.61958  0.77255  0.52380  0.89714
    169   2.36219  4.20579  3.34011  3.09142  3.88100  3.04743  4.11603  2.99557  3.03224  2.86257  3.92299  3.31548  3.74416  3.43336  3.29392  2.56266  1.36457  2.70196  5.32845  4.09868    305 - -
          2.68618  4.42225  2.77519  2.73123  3.46354  2.40513  3.72494  3.29354  2.67741  2.69355  4.24690  2.90347  2.73739  3.18146  2.89801  2.37887  2.77519  2.98518  4.58477  3.61503
          0.03495  3.76706  4.48941  0.61958  0.77255  0.52380  0.89714
    170   2.94894  4.40172  4.17828  3.79304  3.30676  3.94611  4.54301  1.21950  3.61874  1.91891  3.26308  4.05323  4.39075  3.98015  3.82755  3.43419  3.25145  1.85424  5.17304  3.89965    306 - -
          2.68618  4.42225  2.77519  2.73123  3.46354  2.40513  3.72494  3.29354  2.67741  2.69355  4.24690  2.90347  2.73739  3.18146  2.89801  2.37887  2.77519  2.98518  4.58477  3.61503
          0.03495  3.76706  4.48941  0.61958  0.77255  0.52380  0.89714
    171   2.36219  4.20579  3.34011  3.09142  3.88100  3.04743  4.11603  2.99557  3.03224  2.86257  3.92299  3.31548  3.74416  3.43336  3.29392  2.56266  1.36457  2.70196  5.32845  4.09868    307 - -
          2.68618  4.42225  2.77519  2.73123  3.46354  2.40513  3.72494  3.29354  2.67741  2.69355  4.24690  2.90347  2.73739  3.18146  2.89801  2.37887  2.77519  2.98518  4.58477  3.61503
          0.03495  3.76706  4.48941  0.61958  0.77255  0.52380  0.89714
    172   1.98684  4.12116  3.13339  2.88499  4.10806  2.87630  4.01641  3.47931  2.95477  3.20569  4.06955  3.12056  3.37252  3.28164  3.27371  1.50535  2.63977  3.00157  5.46419  4.21617    308 - -
          2.68618  4.42225  2.77519  2.73123  3.46354  2.40513  3.72494  3.29354  2.67741  2.69355  4.24690  2.90347  2.73739  3.18146  2.89801  2.37887  2.77519  2.98518  4.58477  3.61503
          0.03495  3.76706  4.48941  0.61958  0.77255  0.52380  0.89714
    173   2.80687  5.18519  2.00818  1.43188  4.48086  3.15677  3.67896  3.94203  2.63279  3.52210  4.39853  2.66738  3.75779  2.85729  3.15212  2.73629  3.09409  3.57113  5.68862  4.26385    309 - -
          2.68618  4.42225  2.77519  2.73123  3.46354  2.40513  3.72494  3.29354  2.67741  2.69355  4.24690  2.90347  2.73739  3.18146  2.89801  2.37887  2.77519  2.98518  4.58477  3.61503
          0.03495  3.76706  4.48941  0.61958  0.77255  0.52380  0.89714
    174   2.77187  4.30824  4.10758  3.69396  3.42049  3.78110  4.49628  1.90303  3.53461  2.07066  3.35617  3.92055  4.28522  3.89342  3.77081  3.20673  3.10580  1.23679  5.25229  3.96656    310 - -
          2.68618  4.42225  2.77519  2.73123  3.46354  2.40513  3.72494  3.29354  2.67741  2.69355  4.24690  2.90347  2.73739  3.18146  2.89801  2.37887  2.77519  2.98518  4.58477  3.61503
          0.03495  3.76706  4.48941  0.61958  0.77255  0.52380  0.89714
    175   2.96349  4.36855  4.38115  3.83882  3.23386  4.17358  4.56889  1.51535  3.70804  1.72295  2.62490  4.13223  4.47410  3.96594  3.93289  3.51091  3.21148  1.70905  5.16252  3.99908    311 - -
          2.68618  4.42225  2.77519  2.73123  3.46354  2.40513  3.72494  3.29354  2.67741  2.69355  4.24690  2.90347  2.73739  3.18146  2.89801  2.37887  2.77519  2.98518  4.58477  3.61503
          0.03495  3.76706  4.48941  0.61958  0.77255  0.52380  0.89714
    176   2.70187  4.95313  2.37906  1.68083  4.28263  2.56892  3.46902  3.76080  2.50858  3.33613  4.19113  2.75421  3.75735  2.83550  2.95278  2.68461  2.98574  3.39942  5.51150  4.13480    312 - -
          2.68618  4.42225  2.77519  2.73123  3.46354  2.40513  3.72494  3.29354  2.67741  2.69355  4.24690  2.90347  2.73739  3.18146  2.89801  2.37887  2.77519  2.98518  4.58477  3.61503
          0.03495  3.76706  4.48941  0.61958  0.77255  0.52380  0.89714
    177   2.88004  4.83256  3.04875  2.69461  4.19471  3.37720  3.70958  3.61815  1.19329  3.20824  4.17879  3.12252  3.88787  2.90964  2.42452  2.93099  3.14305  3.33307  5.29564  4.09436    313 - -
          2.68618  4.42225  2.77519  2.73123  3.46354  2.40513  3.72494  3.29354  2.67741  2.69355  4.24690  2.90347  2.73739  3.18146  2.89801  2.37887  2.77519  2.98518  4.58477  3.61503
          0.03495  3.76706  4.48941  0.61958  0.77255  0.52380  0.89714
    178   2.47709  1.18253  3.96694  3.68515  3.70394  3.11923  4.35584  2.83306  3.51228  2.75190  3.87124  3.70032  3.81783  3.86319  3.65425  2.74795  2.93550  2.58411  5.13905  3.99146    314 - -
          2.68618  4.42225  2.77519  2.73123  3.46354  2.40513  3.72494  3.29354  2.67741  2.69355  4.24690  2.90347  2.73739  3.18146  2.89801  2.37887  2.77519  2.98518  4.58477  3.61503
          0.03495  3.76706  4.48941  0.61958  0.77255  0.52380  0.89714
    179   2.56394  4.25798  3.65136  3.13746  3.45766  3.50569  4.04412  2.35946  3.01362  2.23596  2.84833  3.46506  3.98743  3.36418  3.32004  2.84344  2.14514  2.05081  5.07309  3.84908    315 - -
          2.68618  4.42225  2.77519  2.73123  3.46354  2.40513  3.72494  3.29354  2.67741  2.69355  4.24690  2.90347  2.73739  3.18146  2.89801  2.37887  2.77519  2.98518  4.58477  3.61503
          0.03495  3.76706  4.48941  0.61958  0.77255  0.52380  0.89714
    180   2.36219  4.20579  3.34011  3.09142  3.88100  3.04743  4.11603  2.99557  3.03224  2.86257  3.92299  3.31548  3.74416  3.43336  3.29392  2.56266  1.36457  2.70196  5.32845  4.09868    316 - -
          2.68618  4.42225  2.77519  2.73123  3.46354  2.40513  3.72494  3.29354  2.67741  2.69355  4.24690  2.90347  2.73739  3.18146  2.89801  2.37887  2.77519  2.98518  4.58477  3.61503
          0.03495  3.76706  4.48941  0.61958  0.77255  0.52380  0.89714
    181   2.62279  4.39382  3.21923  3.04591  4.04374  3.08746  4.12944  3.56498  3.09467  3.20225  4.25012  3.36152  1.04940  3.48689  3.34936  2.78781  3.05691  3.22217  5.25637  4.16417    317 - -
          2.68618  4.42225  2.77519  2.73123  3.46354  2.40513  3.72494  3.29354  2.67741  2.69355  4.24690  2.90347  2.73739  3.18146  2.89801  2.37887  2.77519  2.98518  4.58477  3.61503
          0.03495  3.76706  4.48941  0.61958  0.77255  0.52380  0.89714
    182   2.97848  4.50043  4.08313  3.66797  3.07266  3.92786  4.36790  2.18803  3.42863  1.12805  3.07691  3.94796  4.34809  3.80402  3.63718  3.36630  3.27303  2.14693  4.97279  3.66357    318 - -
          2.68618  4.42225  2.77519  2.73123  3.46354  2.40513  3.72494  3.29354  2.67741  2.69355  4.24690  2.90347  2.73739  3.18146  2.89801  2.37887  2.77519  2.98518  4.58477  3.61503
          0.03495  3.76706  4.48941  0.61958  0.77255  0.52380  0.89714
    183   2.30535  4.21321  3.19127  2.90548  3.47143  3.01904  3.94455  3.23093  2.92162  2.96645  3.92733  3.17684  3.69721  3.27163  3.23579  1.46077  2.73654  2.87486  5.15144  3.77412    319 - -
          2.68618  4.42225  2.77519  2.73123  3.46354  2.40513  3.72494  3.29354  2.67741  2.69355  4.24690  2.90347  2.73739  3.18146  2.89801  2.37887  2.77519  2.98518  4.58477  3.61503
          0.03495  3.76706  4.48941  0.61958  0.77255  0.52380  0.89714
    184   2.88154  4.98337  1.08222  2.28168  4.34771  3.13539  3.84704  3.91306  2.91271  3.54205  4.52131  2.83117  3.78124  3.08866  3.41153  2.85847  3.21919  3.56479  5.53666  4.24260    320 - -
          2.68618  4.42225  2.77519  2.73123  3.46354  2.40513  3.72494  3.29354  2.67741  2.69355  4.24690  2.90347  2.73739  3.18146  2.89801  2.37887  2.77519  2.98518  4.58477  3.61503
          0.03495  3.76706  4.48941  0.61958  0.77255  0.52380  0.89714
    185   2.83392  5.14036  1.28830  2.05922  4.46298  3.12637  3.73996  3.95030  2.76781  3.56480  4.48239  2.68828  3.76115  2.94017  3.30798  2.77133  3.14771  3.58309  5.68907  4.27948    321 - -
          2.68618  4.42225  2.77519  2.73123  3.46354  2.40513  3.72494  3.29354  2.67741  2.69355  4.24690  2.90347  2.73739  3.18146  2.89801  2.37887  2.77519  2.98518  4.58477  3.61503
          0.03495  3.76706  4.48941  0.61958  0.77255  0.52380  0.89714
    186   2.88997  4.72061  3.03254  2.78523  3.21805  3.36453  1.38619  3.57598  2.63159  3.08202  4.11944  3.19750  3.91309  3.15109  2.90197  2.96261  3.19117  3.31348  4.68405  3.17262    322 - -
          2.68618  4.42225  2.77519  2.73123  3.46354  2.40513  3.72494  3.29354  2.67741  2.69355  4.24690  2.90347  2.73739  3.18146  2.89801  2.37887  2.77519  2.98518  4.58477  3.61503
          0.03495  3.76706  4.48941  0.61958  0.77255  0.52380  0.89714
    187   2.88154  4.98337  1.08222  2.28168  4.34771  3.13539  3.84704  3.91306  2.91271  3.54205  4.52131  2.83117  3.78124  3.08866  3.41153  2.85847  3.21919  3.56479  5.53666  4.24260    323 - -
          2.68618  4.42225  2.77519  2.73123  3.46354  2.40513  3.72494  3.29354  2.67741  2.69355  4.24690  2.90347  2.73739  3.18146  2.89801  2.37887  2.77519  2.98518  4.58477  3.61503
          0.03495  3.76706  4.48941  0.61958  0.77255  0.52380  0.89714
    188   2.86767  4.94728  2.45435  1.18607  4.28134  3.21027  3.79270  3.71430  2.66028  3.35026  4.33273  2.88367  3.81097  3.01307  3.05518  2.86334  3.17240  3.41052  5.47329  4.19956    324 - -
          2.68618  4.42225  2.77519  2.73123  3.46354  2.40513  3.72494  3.29354  2.67741  2.69355  4.24690  2.90347  2.73739  3.18146  2.89801  2.37887  2.77519  2.98518  4.58477  3.61503
          0.03495  3.76706  4.48941  0.61958  0.77255  0.52380  0.89714
    189   2.88004  4.83256  3.04875  2.69461  4.19471  3.37720  3.70958  3.61815  1.19329  3.20824  4.17879  3.12252  3.88787  2.90964  2.42452  2.93099  3.14305  3.33307  5.29564  4.09436    325 - -
          2.68618  4.42225  2.77519  2.73123  3.46354  2.40513  3.72494  3.29354  2.67741  2.69355  4.24690  2.90347  2.73739  3.18146  2.89801  2.37887  2.77519  2.98518  4.58477  3.61503
          0.03495  3.76706  4.48941  0.61958  0.77255  0.52380  0.89714
    190   3.10115  4.63288  3.68492  3.39767  2.30966  3.70905  3.57963  3.12559  3.25819  2.60604  3.81274  3.59803  4.18703  3.58972  3.46227  3.24731  3.38829  2.99165  3.94827  1.16127    326 - -
          2.68618  4.42225  2.77519  2.73123  3.46354  2.40513  3.72494  3.29354  2.67741  2.69355  4.24690  2.90347  2.73739  3.18146  2.89801  2.37887  2.77519  2.98518  4.58477  3.61503
          0.03495  3.76706  4.48941  0.61958  0.77255  0.52380  0.89714
    191   2.54362  4.32547  3.19531  3.08337  4.22003  0.91221  4.20692  3.79684  3.24978  3.46373  4.44140  3.36051  3.71321  3.58298  3.49429  2.71315  3.01682  3.34597  5.33990  4.31954    327 - -
          2.68618  4.42225  2.77519  2.73123  3.46354  2.40513  3.72494  3.29354  2.67741  2.69355  4.24690  2.90347  2.73739  3.18146  2.89801  2.37887  2.77519  2.98518  4.58477  3.61503
          0.03495  3.76706  4.48941  0.61958  0.77255  0.52380  0.89714
    192   2.72541  4.30082  3.97592  3.63935  3.47666  3.61062  4.46036  2.06847  3.50528  2.18489  3.46172  3.84499  4.17953  3.87433  3.72721  3.11034  3.09117  1.17022  5.24195  3.96533    328 - -
          2.68618  4.42225  2.77519  2.73123  3.46354  2.40513  3.72494  3.29354  2.67741  2.69355  4.24690  2.90347  2.73739  3.18146  2.89801  2.37887  2.77519  2.98518  4.58477  3.61503
          0.03495  3.76706  4.48941  0.61958  0.77255  0.52380  0.89714
    193   2.62279  4.39382  3.21923  3.04591  4.04374  3.08746  4.12944  3.56498  3.09467  3.20225  4.25012  3.36152  1.04940  3.48689  3.34936  2.78781  3.05691  3.22217  5.25637  4.16417    329 - -
          2.68618  4.42225  2.77519  2.73123  3.46354  2.40513  3.72494  3.29354  2.67741  2.69355  4.24690  2.90347  2.73739  3.18146  2.89801  2.37887  2.77519  2.98518  4.58477  3.61503
          0.03495  3.76706  4.48941  0.61958  0.77255  0.52380  0.89714
    194   2.26912  4.18618  3.12026  2.93458  3.97247  2.91826  4.04569  3.48234  3.00094  3.21216  4.14977  3.17422  3.64908  3.35950  3.28791  1.26222  2.74197  3.04090  5.35431  4.05620    330 - -
          2.68618  4.42225  2.77519  2.73123  3.46354  2.40513  3.72494  3.29354  2.67741  2.69355  4.24690  2.90347  2.73739  3.18146  2.89801  2.37887  2.77519  2.98518  4.58477  3.61503
          0.03495  3.76706  4.48941  0.61958  0.77255  0.52380  0.89714
    195   3.03975  4.53531  4.01796  3.66104  3.10139  3.84438  4.34992  2.30436  3.42966  1.01739  3.16405  3.94622  4.30044  3.82348  3.62153  3.40813  3.34029  2.31356  4.93874  3.63659    331 - -
          2.68618  4.42225  2.77519  2.73123  3.46354  2.40513  3.72494  3.29354  2.67741  2.69355  4.24690  2.90347  2.73739  3.18146  2.89801  2.37887  2.77519  2.98518  4.58477  3.61503
          0.03495  3.76706  4.48941  0.61958  0.77255  0.52380  0.89714
    196   2.86767  4.94728  2.45435  1.18607  4.28134  3.21027  3.79270  3.71430  2.66028  3.35026  4.33273  2.88367  3.81097  3.01307  3.05518  2.86334  3.17240  3.41052  5.47329  4.19956    332 - -
          2.68618  4.42225  2.77519  2.73123  3.46354  2.40513  3.72494  3.29354  2.67741  2.69355  4.24690  2.90347  2.73739  3.18146  2.89801  2.37887  2.77519  2.98518  4.58477  3.61503
          0.03495  3.76706  4.48941  0.61958  0.77255  0.46269  0.99313
    197   2.90370  4.99902  2.46669  1.11294  4.33821  3.23752  3.82092  3.78036  2.69413  3.40768  4.38572  2.90317  3.83971  3.03873  3.09574  2.89303  3.20796  3.47087  5.52110  4.24485    333 - -
          2.68618  4.42225  2.77519  2.73123  3.46354  2.40513  3.72494  3.29354  2.67741  2.69355  4.24690  2.90347  2.73739  3.18146  2.89801  2.37887  2.77519  2.98518  4.58477  3.61503
          0.03335  3.81316  4.53550  0.61958  0.77255  0.48576  0.95510
    198   2.79411  4.49840  3.35761  2.67163  3.40466  3.61342  3.96597  2.56700  2.83079  1.46324  3.40760  3.39576  4.06150  3.28174  3.11461  3.02163  3.05712  2.45763  5.02775  3.74445    334 - -
          2.68618  4.42225  2.77519  2.73123  3.46354  2.40513  3.72494  3.29354  2.67741  2.69355  4.24690  2.90347  2.73739  3.18146  2.89801  2.37887  2.77519  2.98518  4.58477  3.61503
          0.03335  3.81316  4.53550  0.61958  0.77255  0.48576  0.95510
    199   2.59470  4.37454  3.25618  3.14880  4.28942  0.82682  4.27152  3.87571  3.32184  3.53706  4.51333  3.42080  3.76377  3.65092  3.56324  2.76515  3.07138  3.41560  5.39905  4.38976    335 - -
          2.68618  4.42225  2.77519  2.73123  3.46354  2.40513  3.72494  3.29354  2.67741  2.69355  4.24690  2.90347  2.73739  3.18146  2.89801  2.37887  2.77519  2.98518  4.58477  3.61503
          0.03335  3.81316  4.53550  0.61958  0.77255  0.48576  0.95510
    200   3.18471  4.60442  4.15693  3.86124  1.11411  3.88620  3.85412  2.71694  3.77001  2.10136  3.45674  3.95307  4.34702  3.95472  3.90437  3.45699  3.48628  2.70305  4.12288  2.49818    336 - -
          2.68618  4.42225  2.77519  2.73123  3.46354  2.40513  3.72494  3.29354  2.67741  2.69355  4.24690  2.90347  2.73739  3.18146  2.89801  2.37887  2.77519  2.98518  4.58477  3.61503
          0.03335  3.81316  4.53550  0.61958  0.77255  0.48576  0.95510
    201   2.92795  5.04345  1.00703  2.30242  4.41306  3.16757  3.88211  3.98819  2.95555  3.60773  4.58579  2.85526  3.81634  3.12209  3.46264  2.89794  3.26573  3.63415  5.59311  4.29741    337 - -
          2.68618  4.42225  2.77519  2.73123  3.46354  2.40513  3.72494  3.29354  2.67741  2.69355  4.24690  2.90347  2.73739  3.18146  2.89801  2.37887  2.77519  2.98518  4.58477  3.61503
          0.03335  3.81316  4.53550  0.61958  0.77255  0.48576  0.95510
    202   2.38313  4.22764  3.37767  3.12846  3.91862  3.06847  4.15001  3.03861  3.07024  2.90415  3.95958  3.34648  3.76803  3.46838  3.33100  2.58388  1.27666  2.73995  5.36174  4.13563    338 - -
          2.68618  4.42225  2.77519  2.73123  3.46354  2.40513  3.72494  3.29354  2.67741  2.69355  4.24690  2.90347  2.73739  3.18146  2.89801  2.37887  2.77519  2.98518  4.58477  3.61503
          0.03335  3.81316  4.53550  0.61958  0.77255  0.48576  0.95510
    203   2.92795  5.04345  1.00703  2.30242  4.41306  3.16757  3.88211  3.98819  2.95555  3.60773  4.58579  2.85526  3.81634  3.12209  3.46264  2.89794  3.26573  3.63415  5.59311  4.29741    339 - -
          2.68618  4.42225  2.77519  2.73123  3.46354  2.40513  3.72494  3.29354  2.67741  2.69355  4.24690  2.90347  2.73739  3.18146  2.89801  2.37887  2.77519  2.98518  4.58477  3.61503
          0.03335  3.81316  4.53550  0.61958  0.77255  0.48576  0.95510
    204   2.59470  4.37454  3.25618  3.14880  4.28942  0.82682  4.27152  3.87571  3.32184  3.53706  4.51333  3.42080  3.76377  3.65092  3.56324  2.76515  3.07138  3.41560  5.39905  4.38976    340 - -
          2.68618  4.42225  2.77519  2.73123  3.46354  2.40513  3.72494  3.29354  2.67741  2.69355  4.24690  2.90347  2.73739  3.18146  2.89801  2.37887  2.77519  2.98518  4.58477  3.61503
          0.03335  3.81316  4.53550  0.61958  0.77255  0.48576  0.95510
    205   3.08989  4.57049  4.09358  3.73450  3.11533  3.90559  4.40888  2.31776  3.50277  0.95194  3.15924  4.01557  4.35207  3.88536  3.68802  3.47144  3.38737  2.33943  4.97175  3.68095    341 - -
          2.68618  4.42225  2.77519  2.73123  3.46354  2.40513  3.72494  3.29354  2.67741  2.69355  4.24690  2.90347  2.73739  3.18146  2.89801  2.37887  2.77519  2.98518  4.58477  3.61503
          0.03335  3.81316  4.53550  0.61958  0.77255  0.48576  0.95510
    206   2.28023  4.24814  3.04256  2.78923  4.10057  2.96424  3.96009  3.54741  2.86698  3.22579  4.09312  3.09605  1.96359  3.21167  3.20632  1.91477  2.72093  3.09013  5.43761  4.16370    342 - -
          2.68618  4.42225  2.77519  2.73123  3.46354  2.40513  3.72494  3.29354  2.67741  2.69355  4.24690  2.90347  2.73739  3.18146  2.89801  2.37887  2.77519  2.98518  4.58477  3.61503
          0.03335  3.81316  4.53550  0.61958  0.77255  0.48576  0.95510
    207   2.28803  4.20693  3.15699  2.97130  4.01784  2.93801  4.08217  3.53301  3.04100  3.25833  4.19032  3.20477  3.67220  3.39528  3.32799  1.18417  2.76395  3.08117  5.39539  4.10135    343 - -
          2.68618  4.42225  2.77519  2.73123  3.46354  2.40513  3.72494  3.29354  2.67741  2.69355  4.24690  2.90347  2.73739  3.18146  2.89801  2.37887  2.77519  2.98518  4.58477  3.61503
          0.03335  3.81316  4.53550  0.61958  0.77255  0.48576  0.95510
    208   1.10283  4.16472  3.40413  3.19414  3.99491  2.99054  4.22296  3.11172  3.20890  2.99588  4.03540  3.35820  3.72429  3.55584  3.46272  2.51611  2.78942  2.77650  5.42807  4.22199    344 - -
          2.68618  4.42225  2.77519  2.73123  3.46354  2.40513  3.72494  3.29354  2.67741  2.69355  4.24690  2.90347  2.73739  3.18146  2.89801  2.37887  2.77519  2.98518  4.58477  3.61503
          0.03335  3.81316  4.53550  0.61958  0.77255  0.48576  0.95510
    209   2.76157  4.32194  4.04206  3.70464  3.50815  3.66111  4.51704  2.05786  3.57145  2.20645  3.48366  3.90360  4.22584  3.93612  3.78942  3.16193  3.12515  1.10339  5.28211  4.00945    345 - -
          2.68618  4.42225  2.77519  2.73123  3.46354  2.40513  3.72494  3.29354  2.67741  2.69355  4.24690  2.90347  2.73739  3.18146  2.89801  2.37887  2.77519  2.98518  4.58477  3.61503
          0.03335  3.81316  4.53550  0.61958  0.77255  0.48576  0.95510
    210   3.24094  4.63608  4.00293  3.69525  2.61101  3.66571  3.83117  3.26313  3.41916  2.66773  3.89956  3.85655  4.17882  3.80998  3.55758  3.44511  3.53862  3.15183  1.01399  2.61642    346 - -
          2.68618  4.42225  2.77519  2.73123  3.46354  2.40513  3.72494  3.29354  2.67741  2.69355  4.24690  2.90347  2.73739  3.18146  2.89801  2.37887  2.77519  2.98518  4.58477  3.61503
          0.03335  3.81316  4.53550  0.61958  0.77255  0.48576  0.95510
    211   2.67692  4.44272  3.27793  3.10945  4.10741  3.13365  4.19081  3.63871  3.16187  3.27157  4.31979  3.42149  0.94568  3.55252  3.41309  2.84286  3.11412  3.29074  5.30913  4.22770    347 - -
          2.68618  4.42225  2.77519  2.73123  3.46354  2.40513  3.72494  3.29354  2.67741  2.69355  4.24690  2.90347  2.73739  3.18146  2.89801  2.37887  2.77519  2.98518  4.58477  3.61503
          0.03335  3.81316  4.53550  0.61958  0.77255  0.48576  0.95510
    212   2.59470  4.37454  3.25618  3.14880  4.28942  0.82682  4.27152  3.87571  3.32184  3.53706  4.51333  3.42080  3.76377  3.65092  3.56324  2.76515  3.07138  3.41560  5.39905  4.38976    348 - -
          2.68618  4.42225  2.77519  2.73123  3.46354  2.40513  3.72494  3.29354  2.67741  2.69355  4.24690  2.90347  2.73739  3.18146  2.89801  2.37887  2.77519  2.98518  4.58477  3.61503
          0.03335  3.81316  4.53550  0.61958  0.77255  0.48576  0.95510
    213   2.59470  4.37454  3.25618  3.14880  4.28942  0.82682  4.27152  3.87571  3.32184  3.53706  4.51333  3.42080  3.76377  3.65092  3.56324  2.76515  3.07138  3.41560  5.39905  4.38976    349 - -
          2.68618  4.42225  2.77519  2.73123  3.46354  2.40513  3.72494  3.29354  2.67741  2.69355  4.24690  2.90347  2.73739  3.18146  2.89801  2.37887  2.77519  2.98518  4.58477  3.61503
          0.03335  3.81316  4.53550  0.61958  0.77255  0.48576  0.95510
    214   2.90370  4.99902  2.46669  1.11294  4.33821  3.23752  3.82092  3.78036  2.69413  3.40768  4.38572  2.90317  3.83971  3.03873  3.09574  2.89303  3.20796  3.47087  5.52110  4.24485    350 - -
          2.68618  4.42225  2.77519  2.73123  3.46354  2.40513  3.72494  3.29354  2.67741  2.69355  4.24690  2.90347  2.73739  3.18146  2.89801  2.37887  2.77519  2.98518  4.58477  3.61503
          0.03335  3.81316  4.53550  0.61958  0.77255  0.48576  0.95510
    215   2.38313  4.22764  3.37767  3.12846  3.91862  3.06847  4.15001  3.03861  3.07024  2.90415  3.95958  3.34648  3.76803  3.46838  3.33100  2.58388  1.27666  2.73995  5.36174  4.13563    351 - -
          2.68618  4.42225  2.77519  2.73123  3.46354  2.40513  3.72494  3.29354  2.67741  2.69355  4.24690  2.90347  2.73739  3.18146  2.89801  2.37887  2.77519  2.98518  4.58477  3.61503
          0.03335  3.81316  4.53550  0.61958  0.77255  0.48576  0.95510
    216   2.90370  4.99902  2.46669  1.11294  4.33821  3.23752  3.82092  3.78036  2.69413  3.40768  4.38572  2.90317  3.83971  3.03873  3.09574  2.89303  3.20796  3.47087  5.52110  4.24485    352 - -
          2.68618  4.42225  2.77519  2.73123  3.46354  2.40513  3.72494  3.29354  2.67741  2.69355  4.24690  2.90347  2.73739  3.18146  2.89801  2.37887  2.77519  2.98518  4.58477  3.61503
          0.03335  3.81316  4.53550  0.61958  0.77255  0.48576  0.95510
    217   1.10283  4.16472  3.40413  3.19414  3.99491  2.99054  4.22296  3.11172  3.20890  2.99588  4.03540  3.35820  3.72429  3.55584  3.46272  2.51611  2.78942  2.77650  5.42807  4.22199    353 - -
          2.68618  4.42225  2.77519  2.73123  3.46354  2.40513  3.72494  3.29354  2.67741  2.69355  4.24690  2.90347  2.73739  3.18146  2.89801  2.37887  2.77519  2.98518  4.58477  3.61503
          0.03335  3.81316  4.53550  0.61958  0.77255  0.48576  0.95510
    218   3.08989  4.57049  4.09358  3.73450  3.11533  3.90559  4.40888  2.31776  3.50277  0.95194  3.15924  4.01557  4.35207  3.88536  3.68802  3.47144  3.38737  2.33943  4.97175  3.68095    354 - -
          2.68618  4.42225  2.77519  2.73123  3.46354  2.40513  3.72494  3.29354  2.67741  2.69355  4.24690  2.90347  2.73739  3.18146  2.89801  2.37887  2.77519  2.98518  4.58477  3.61503
          0.03335  3.81316  4.53550  0.61958  0.77255  0.48576  0.95510
    219   2.38313  4.22764  3.37767  3.12846  3.91862  3.06847  4.15001  3.03861  3.07024  2.90415  3.95958  3.34648  3.76803  3.46838  3.33100  2.58388  1.27666  2.73995  5.36174  4.13563    355 - -
          2.68618  4.42225  2.77519  2.73123  3.46354  2.40513  3.72494  3.29354  2.67741  2.69355  4.24690  2.90347  2.73739  3.18146  2.89801  2.37887  2.77519  2.98518  4.58477  3.61503
          0.03335  3.81316  4.53550  0.61958  0.77255  0.48576  0.95510
    220   2.94076  4.78158  3.42559  2.95080  4.12116  3.43849  3.78519  3.65981  2.21917  3.18665  4.18961  3.31445  3.94507  3.00954  1.07313  3.02852  3.21150  3.38664  5.22901  4.06264    356 - -
          2.68618  4.42225  2.77519  2.73123  3.46354  2.40513  3.72494  3.29354  2.67741  2.69355  4.24690  2.90347  2.73739  3.18146  2.89801  2.37887  2.77519  2.98518  4.58477  3.61503
          0.03335  3.81316  4.53550  0.61958  0.77255  0.48576  0.95510
    221   3.08989  4.57049  4.09358  3.73450  3.11533  3.90559  4.40888  2.31776  3.50277  0.95194  3.15924  4.01557  4.35207  3.88536  3.68802  3.47144  3.38737  2.33943  4.97175  3.68095    357 - -
          2.68618  4.42225  2.77519  2.73123  3.46354  2.40513  3.72494  3.29354  2.67741  2.69355  4.24690  2.90347  2.73739  3.18146  2.89801  2.37887  2.77519  2.98518  4.58477  3.61503
          0.03335  3.81316  4.53550  0.61958  0.77255  0.48576  0.95510
    222   2.90370  4.99902  2.46669  1.11294  4.33821  3.23752  3.82092  3.78036  2.69413  3.40768  4.38572  2.90317  3.83971  3.03873  3.09574  2.89303  3.20796  3.47087  5.52110  4.24485    358 - -
          2.68618  4.42225  2.77519  2.73123  3.46354  2.40513  3.72494  3.29354  2.67741  2.69355  4.24690  2.90347  2.73739  3.18146  2.89801  2.37887  2.77519  2.98518  4.58477  3.61503
          0.03335  3.81316  4.53550  0.61958  0.77255  0.48576  0.95510
    223   2.94076  4.78158  3.42559  2.95080  4.12116  3.43849  3.78519  3.65981  2.21917  3.18665  4.18961  3.31445  3.94507  3.00954  1.07313  3.02852  3.21150  3.38664  5.22901  4.06264    359 - -
          2.68618  4.42225  2.77519  2.73123  3.46354  2.40513  3.72494  3.29354  2.67741  2.69355  4.24690  2.90347  2.73739  3.18146  2.89801  2.37887  2.77519  2.98518  4.58477  3.61503
          0.03335  3.81316  4.53550  0.61958  0.77255  0.48576  0.95510
    224   2.93390  4.75980  3.07151  2.82670  3.24598  3.39980  1.27407  3.62747  2.67152  3.12843  4.16773  3.23795  3.94971  3.19252  2.94018  3.00549  3.23576  3.36385  4.71163  3.19877    360 - -
          2.68618  4.42225  2.77519  2.73123  3.46354  2.40513  3.72494  3.29354  2.67741  2.69355  4.24690  2.90347  2.73739  3.18146  2.89801  2.37887  2.77519  2.98518  4.58477  3.61503
          0.03335  3.81316  4.53550  0.61958  0.77255  0.48576  0.95510
    225   3.08989  4.57049  4.09358  3.73450  3.11533  3.90559  4.40888  2.31776  3.50277  0.95194  3.15924  4.01557  4.35207  3.88536  3.68802  3.47144  3.38737  2.33943  4.97175  3.68095    361 - -
          2.68618  4.42225  2.77519  2.73123  3.46354  2.40513  3.72494  3.29354  2.67741  2.69355  4.24690  2.90347  2.73739  3.18146  2.89801  2.37887  2.77519  2.98518  4.58477  3.61503
          0.03335  3.81316  4.53550  0.61958  0.77255  0.48576  0.95510
    226   2.90370  4.99902  2.46669  1.11294  4.33821  3.23752  3.82092  3.78036  2.69413  3.40768  4.38572  2.90317  3.83971  3.03873  3.09574  2.89303  3.20796  3.47087  5.52110  4.24485    362 - -
          2.68618  4.42225  2.77519  2.73123  3.46354  2.40513  3.72494  3.29354  2.67741  2.69355  4.24690  2.90347  2.73739  3.18146  2.89801  2.37887  2.77519  2.98518  4.58477  3.61503
          0.03335  3.81316  4.53550  0.61958  0.77255  0.48576  0.95510
    227   2.94076  4.78158  3.42559  2.95080  4.12116  3.43849  3.78519  3.65981  2.21917  3.18665  4.18961  3.31445  3.94507  3.00954  1.07313  3.02852  3.21150  3.38664  5.22901  4.06264    363 - -
          2.68618  4.42225  2.77519  2.73123  3.46354  2.40513  3.72494  3.29354  2.67741  2.69355  4.24690  2.90347  2.73739  3.18146  2.89801  2.37887  2.77519  2.98518  4.58477  3.61503
          0.03335  3.81316  4.53550  0.61958  0.77255  0.48576  0.95510
    228   2.88555  4.92138  3.09317  2.66549  4.29033  3.44778  3.64236  3.70268  1.25068  3.24560  4.16761  3.09314  3.91496  2.81433  2.23545  2.91588  3.11917  3.40152  5.34306  4.12215    364 - -
          2.68618  4.42225  2.77519  2.73123  3.46354  2.40513  3.72494  3.29354  2.67741  2.69355  4.24690  2.90347  2.73739  3.18146  2.89801  2.37887  2.77519  2.98518  4.58477  3.61503
          0.03335  3.81316  4.53550  0.61958  0.77255  0.48576  0.95510
    229   1.10283  4.16472  3.40413  3.19414  3.99491  2.99054  4.22296  3.11172  3.20890  2.99588  4.03540  3.35820  3.72429  3.55584  3.46272  2.51611  2.78942  2.77650  5.42807  4.22199    365 - -
          2.68618  4.42225  2.77519  2.73123  3.46354  2.40513  3.72494  3.29354  2.67741  2.69355  4.24690  2.90347  2.73739  3.18146  2.89801  2.37887  2.77519  2.98518  4.58477  3.61503
          0.03335  3.81316  4.53550  0.61958  0.77255  0.48576  0.95510
    230   3.24094  4.63608  4.00293  3.69525  2.61101  3.66571  3.83117  3.26313  3.41916  2.66773  3.89956  3.85655  4.17882  3.80998  3.55758  3.44511  3.53862  3.15183  1.01399  2.61642    366 - -
          2.68618  4.42225  2.77519  2.73123  3.46354  2.40513  3.72494  3.29354  2.67741  2.69355  4.24690  2.90347  2.73739  3.18146  2.89801  2.37887  2.77519  2.98518  4.58477  3.61503
          0.03335  3.81316  4.53550  0.61958  0.77255  0.48576  0.95510
    231   2.76157  4.32194  4.04206  3.70464  3.50815  3.66111  4.51704  2.05786  3.57145  2.20645  3.48366  3.90360  4.22584  3.93612  3.78942  3.16193  3.12515  1.10339  5.28211  4.00945    367 - -
          2.68618  4.42225  2.77519  2.73123  3.46354  2.40513  3.72494  3.29354  2.67741  2.69355  4.24690  2.90347  2.73739  3.18146  2.89801  2.37887  2.77519  2.98518  4.58477  3.61503
          0.03335  3.81316  4.53550  0.61958  0.77255  0.48576  0.95510
    232   1.10283  4.16472  3.40413  3.19414  3.99491  2.99054  4.22296  3.11172  3.20890  2.99588  4.03540  3.35820  3.72429  3.55584  3.46272  2.51611  2.78942  2.77650  5.42807  4.22199    368 - -
          2.68618  4.42225  2.77519  2.73123  3.46354  2.40513  3.72494  3.29354  2.67741  2.69355  4.24690  2.90347  2.73739  3.18146  2.89801  2.37887  2.77519  2.98518  4.58477  3.61503
          0.03335  3.81316  4.53550  0.61958  0.77255  0.48576  0.95510
    233   2.67634  4.66882  2.67946  2.55961  4.02322  3.14578  3.87671  3.72204  2.77612  3.37608  4.33267  1.26764  3.79534  3.15043  3.12783  2.74648  3.05690  3.35026  5.33616  3.97665    369 - -
          2.68618  4.42225  2.77519  2.73123  3.46354  2.40513  3.72494  3.29354  2.67741  2.69355  4.24690  2.90347  2.73739  3.18146  2.89801  2.37887  2.77519  2.98518  4.58477  3.61503
          0.03335  3.81316  4.53550  0.61958  0.77255  0.48576  0.95510
    234   3.18471  4.60442  4.15693  3.86124  1.11411  3.88620  3.85412  2.71694  3.77001  2.10136  3.45674  3.95307  4.34702  3.95472  3.90437  3.45699  3.48628  2.70305  4.12288  2.49818    370 - -
          2.68618  4.42225  2.77519  2.73123  3.46354  2.40513  3.72494  3.29354  2.67741  2.69355  4.24690  2.90347  2.73739  3.18146  2.89801  2.37887  2.77519  2.98518  4.58477  3.61503
          0.03335  3.81316  4.53550  0.61958  0.77255  0.48576  0.95510
    235   2.90370  4.99902  2.46669  1.11294  4.33821  3.23752  3.82092  3.78036  2.69413  3.40768  4.38572  2.90317  3.83971  3.03873  3.09574  2.89303  3.20796  3.47087  5.52110  4.24485    371 - -
          2.68618  4.42225  2.77519  2.73123  3.46354  2.40513  3.72494  3.29354  2.67741  2.69355  4.24690  2.90347  2.73739  3.18146  2.89801  2.37887  2.77519  2.98518  4.58477  3.61503
          0.03335  3.81316  4.53550  0.61958  0.77255  0.48576  0.95510
    236   2.94076  4.78158  3.42559  2.95080  4.12116  3.43849  3.78519  3.65981  2.21917  3.18665  4.18961  3.31445  3.94507  3.00954  1.07313  3.02852  3.21150  3.38664  5.22901  4.06264    372 - -
          2.68618  4.42225  2.77519  2.73123  3.46354  2.40513  3.72494  3.29354  2.67741  2.69355  4.24690  2.90347  2.73739  3.18146  2.89801  2.37887  2.77519  2.98518  4.58477  3.61503
          0.03335  3.81316  4.53550  0.61958  0.77255  0.48576  0.95510
    237   2.67692  4.44272  3.27793  3.10945  4.10741  3.13365  4.19081  3.63871  3.16187  3.27157  4.31979  3.42149  0.94568  3.55252  3.41309  2.84286  3.11412  3.29074  5.30913  4.22770    373 - -
          2.68618  4.42225  2.77519  2.73123  3.46354  2.40513  3.72494  3.29354  2.67741  2.69355  4.24690  2.90347  2.73739  3.18146  2.89801  2.37887  2.77519  2.98518  4.58477  3.61503
          0.03335  3.81316  4.53550  0.61958  0.77255  0.48576  0.95510
    238   2.94076  4.78158  3.42559  2.95080  4.12116  3.43849  3.78519  3.65981  2.21917  3.18665  4.18961  3.31445  3.94507  3.00954  1.07313  3.02852  3.21150  3.38664  5.22901  4.06264    374 - -
          2.68618  4.42225  2.77519  2.73123  3.46354  2.40513  3.72494  3.29354  2.67741  2.69355  4.24690  2.90347  2.73739  3.18146  2.89801  2.37887  2.77519  2.98518  4.58477  3.61503
          0.03335  3.81316  4.53550  0.61958  0.77255  0.48576  0.95510
    239   2.92421  4.48289  3.98634  3.57639  3.18446  3.78984  4.32532  2.35424  3.34729  1.78911  1.49662  3.86088  4.25107  3.73368  3.55936  3.26663  3.22886  2.35319  5.01672  3.77264    375 - -
          2.68618  4.42225  2.77519  2.73123  3.46354  2.40513  3.72494  3.29354  2.67741  2.69355  4.24690  2.90347  2.73739  3.18146  2.89801  2.37887  2.77519  2.98518  4.58477  3.61503
          0.03335  3.81316  4.53550  0.61958  0.77255  0.48576  0.95510
    240   2.67634  4.66882  2.67946  2.55961  4.02322  3.14578  3.87671  3.72204  2.77612  3.37608  4.33267  1.26764  3.79534  3.15043  3.12783  2.74648  3.05690  3.35026  5.33616  3.97665    376 - -
          2.68618  4.42225  2.77519  2.73123  3.46354  2.40513  3.72494  3.29354  2.67741  2.69355  4.24690  2.90347  2.73739  3.18146  2.89801  2.37887  2.77519  2.98518  4.58477  3.61503
          0.03335  3.81316  4.53550  0.61958  0.77255  0.48576  0.95510
    241   1.10283  4.16472  3.40413  3.19414  3.99491  2.99054  4.22296  3.11172  3.20890  2.99588  4.03540  3.35820  3.72429  3.55584  3.46272  2.51611  2.78942  2.77650  5.42807  4.22199    377 - -
          2.68618  4.42225  2.77519  2.73123  3.46354  2.40513  3.72494  3.29354  2.67741  2.69355  4.24690  2.90347  2.73739  3.18146  2.89801  2.37887  2.77519  2.98518  4.58477  3.61503
          0.03335  3.81316  4.53550  0.61958  0.77255  0.48576  0.95510
    242   2.67634  4.66882  2.67946  2.55961  4.02322  3.14578  3.87671  3.72204  2.77612  3.37608  4.33267  1.26764  3.79534  3.15043  3.12783  2.74648  3.05690  3.35026  5.33616  3.97665    378 - -
          2.68618  4.42225  2.77519  2.73123  3.46354  2.40513  3.72494  3.29354  2.67741  2.69355  4.24690  2.90347  2.73739  3.18146  2.89801  2.37887  2.77519  2.98518  4.58477  3.61503
          0.03335  3.81316  4.53550  0.61958  0.77255  0.48576  0.95510
    243   2.28803  4.20693  3.15699  2.97130  4.01784  2.93801  4.08217  3.53301  3.04100  3.25833  4.19032  3.20477  3.67220  3.39528  3.32799  1.18417  2.76395  3.08117  5.39539  4.10135    379 - -
          2.68618  4.42225  2.77519  2.73123  3.46354  2.40513  3.72494  3.29354  2.67741  2.69355  4.24690  2.90347  2.73739  3.18146  2.89801  2.37887  2.77519  2.98518  4.58477  3.61503
          0.03335  3.81316  4.53550  0.61958  0.77255  0.48576  0.95510
    244   3.08989  4.57049  4.09358  3.73450  3.11533  3.90559  4.40888  2.31776  3.50277  0.95194  3.15924  4.01557  4.35207  3.88536  3.68802  3.47144  3.38737  2.33943  4.97175  3.68095    380 - -
          2.68618  4.42225  2.77519  2.73123  3.46354  2.40513  3.72494  3.29354  2.67741  2.69355  4.24690  2.90347  2.73739  3.18146  2.89801  2.37887  2.77519  2.98518  4.58477  3.61503
          0.03335  3.81316  4.53550  0.61958  0.77255  0.48576  0.95510
    245   3.08989  4.57049  4.09358  3.73450  3.11533  3.90559  4.40888  2.31776  3.50277  0.95194  3.15924  4.01557  4.35207  3.88536  3.68802  3.47144  3.38737  2.33943  4.97175  3.68095    381 - -
          2.68618  4.42225  2.77519  2.73123  3.46354  2.40513  3.72494  3.29354  2.67741  2.69355  4.24690  2.90347  2.73739  3.18146  2.89801  2.37887  2.77519  2.98518  4.58477  3.61503
          0.03335  3.81316  4.53550  0.61958  0.77255  0.48576  0.95510
    246   1.10283  4.16472  3.40413  3.19414  3.99491  2.99054  4.22296  3.11172  3.20890  2.99588  4.03540  3.35820  3.72429  3.55584  3.46272  2.51611  2.78942  2.77650  5.42807  4.22199    382 - -
          2.68618  4.42225  2.77519  2.73123  3.46354  2.40513  3.72494  3.29354  2.67741  2.69355  4.24690  2.90347  2.73739  3.18146  2.89801  2.37887  2.77519  2.98518  4.58477  3.61503
          0.03335  3.81316  4.53550  0.61958  0.77255  0.48576  0.95510
    247   2.28803  4.20693  3.15699  2.97130  4.01784  2.93801  4.08217  3.53301  3.04100  3.25833  4.19032  3.20477  3.67220  3.39528  3.32799  1.18417  2.76395  3.08117  5.39539  4.10135    383 - -
          2.68618  4.42225  2.77519  2.73123  3.46354  2.40513  3.72494  3.29354  2.67741  2.69355  4.24690  2.90347  2.73739  3.18146  2.89801  2.37887  2.77519  2.98518  4.58477  3.61503
          0.03335  3.81316  4.53550  0.61958  0.77255  0.48576  0.95510
    248   2.67692  4.44272  3.27793  3.10945  4.10741  3.13365  4.19081  3.63871  3.16187  3.27157  4.31979  3.42149  0.94568  3.55252  3.41309  2.84286  3.11412  3.29074  5.30913  4.22770    384 - -
          2.68618  4.42225  2.77519  2.73123  3.46354  2.40513  3.72494  3.29354  2.67741  2.69355  4.24690  2.90347  2.73739  3.18146  2.89801  2.37887  2.77519  2.98518  4.58477  3.61503
          0.03335  3.81316  4.53550  0.61958  0.77255  0.48576  0.95510
    249   2.25198  4.18124  3.35045  3.08559  3.93918  3.03233  4.12416  3.00386  3.03486  2.89891  3.92433  3.29633  3.73730  3.42152  3.30844  2.50988  1.41394  2.69157  5.40335  4.16124    385 - -
          2.68618  4.42225  2.77519  2.73123  3.46354  2.40513  3.72494  3.29354  2.67741  2.69355  4.24690  2.90347  2.73739  3.18146  2.89801  2.37887  2.77519  2.98518  4.58477  3.61503
          0.03335  3.81316  4.53550  0.61958  0.77255  0.48576  0.95510
    250   2.59470  4.37454  3.25618  3.14880  4.28942  0.82682  4.27152  3.87571  3.32184  3.53706  4.51333  3.42080  3.76377  3.65092  3.56324  2.76515  3.07138  3.41560  5.39905  4.38976    386 - -
          2.68618  4.42225  2.77519  2.73123  3.46354  2.40513  3.72494  3.29354  2.67741  2.69355  4.24690  2.90347  2.73739  3.18146  2.89801  2.37887  2.77519  2.98518  4.58477  3.61503
          0.03335  3.81316  4.53550  0.61958  0.77255  0.48576  0.95510
    251   3.08989  4.57049  4.09358  3.73450  3.11533  3.90559  4.40888  2.31776  3.50277  0.95194  3.15924  4.01557  4.35207  3.88536  3.68802  3.47144  3.38737  2.33943  4.97175  3.68095    387 - -
          2.68618  4.42225  2.77519  2.73123  3.46354  2.40513  3.72494  3.29354  2.67741  2.69355  4.24690  2.90347  2.73739  3.18146  2.89801  2.37887  2.77519  2.98518  4.58477  3.61503
          0.03335  3.81316  4.53550  0.61958  0.77255  0.48576  0.95510
    252   2.28803  4.20693  3.15699  2.97130  4.01784  2.93801  4.08217  3.53301  3.04100  3.25833  4.19032  3.20477  3.67220  3.39528  3.32799  1.18417  2.76395  3.08117  5.39539  4.10135    388 - -
          2.68618  4.42225  2.77519  2.73123  3.46354  2.40513  3.72494  3.29354  2.67741  2.69355  4.24690  2.90347  2.73739  3.18146  2.89801  2.37887  2.77519  2.98518  4.58477  3.61503
          0.03335  3.81316  4.53550  0.61958  0.77255  0.48576  0.95510
    253   2.67692  4.44272  3.27793  3.10945  4.10741  3.13365  4.19081  3.63871  3.16187  3.27157  4.31979  3.42149  0.94568  3.55252  3.41309  2.84286  3.11412  3.29074  5.30913  4.22770    389 - -
          2.68618  4.42225  2.77519  2.73123  3.46354  2.40513  3.72494  3.29354  2.67741  2.69355  4.24690  2.90347  2.73739  3.18146  2.89801  2.37887  2.77519  2.98518  4.58477  3.61503
          0.03335  3.81316  4.53550  0.61958  0.77255  0.48576  0.95510
    254   3.16381  4.67681  3.75166  3.47106  2.29893  3.76179  3.59459  3.18151  3.33028  2.65047  3.86309  3.65209  4.23761  3.65057  3.52568  3.30600  3.45054  3.04944  3.94002  1.07048    390 - -
          2.68618  4.42225  2.77519  2.73123  3.46354  2.40513  3.72494  3.29354  2.67741  2.69355  4.24690  2.90347  2.73739  3.18146  2.89801  2.37887  2.77519  2.98518  4.58477  3.61503
          0.03335  3.81316  4.53550  0.61958  0.77255  0.48576  0.95510
    255   3.08989  4.57049  4.09358  3.73450  3.11533  3.90559  4.40888  2.31776  3.50277  0.95194  3.15924  4.01557  4.35207  3.88536  3.68802  3.47144  3.38737  2.33943  4.97175  3.68095    391 - -
          2.68618  4.42225  2.77519  2.73123  3.46354  2.40513  3.72494  3.29354  2.67741  2.69355  4.24690  2.90347  2.73739  3.18146  2.89801  2.37887  2.77519  2.98518  4.58477  3.61503
          0.03335  3.81316  4.53550  0.61958  0.77255  0.48576  0.95510
    256   2.94076  4.78158  3.42559  2.95080  4.12116  3.43849  3.78519  3.65981  2.21917  3.18665  4.18961  3.31445  3.94507  3.00954  1.07313  3.02852  3.21150  3.38664  5.22901  4.06264    392 - -
          2.68618  4.42225  2.77519  2.73123  3.46354  2.40513  3.72494  3.29354  2.67741  2.69355  4.24690  2.90347  2.73739  3.18146  2.89801  2.37887  2.77519  2.98518  4.58477  3.61503
          0.03335  3.81316  4.53550  0.61958  0.77255  0.48576  0.95510
    257   3.18471  4.60442  4.15693  3.86124  1.11411  3.88620  3.85412  2.71694  3.77001  2.10136  3.45674  3.95307  4.34702  3.95472  3.90437  3.45699  3.48628  2.70305  4.12288  2.49818    393 - -
          2.68618  4.42225  2.77519  2.73123  3.46354  2.40513  3.72494  3.29354  2.67741  2.69355  4.24690  2.90347  2.73739  3.18146  2.89801  2.37887  2.77519  2.98518  4.58477  3.61503
          0.03335  3.81316  4.53550  0.61958  0.77255  0.48576  0.95510
    258   2.59470  4.37454  3.25618  3.14880  4.28942  0.82682  4.27152  3.87571  3.32184  3.53706  4.51333  3.42080  3.76377  3.65092  3.56324  2.76515  3.07138  3.41560  5.39905  4.38976    394 - -
          2.68618  4.42225  2.77519  2.73123  3.46354  2.40513  3.72494  3.29354  2.67741  2.69355  4.24690  2.90347  2.73739  3.18146  2.89801  2.37887  2.77519  2.98518  4.58477  3.61503
          0.03335  3.81316  4.53550  0.61958  0.77255  0.48576  0.95510
    259   2.52282  1.06924  4.02623  3.75332  3.75953  3.15717  4.41359  2.89466  3.58026  2.81227  3.93215  3.75616  3.85942  3.92894  3.71472  2.79414  2.98478  2.64298  5.18688  4.04729    395 - -
          2.68618  4.42225  2.77519  2.73123  3.46354  2.40513  3.72494  3.29354  2.67741  2.69355  4.24690  2.90347  2.73739  3.18146  2.89801  2.37887  2.77519  2.98518  4.58477  3.61503
          0.03335  3.81316  4.53550  0.61958  0.77255  0.48576  0.95510
    260   3.08989  4.57049  4.09358  3.73450  3.11533  3.90559  4.40888  2.31776  3.50277  0.95194  3.15924  4.01557  4.35207  3.88536  3.68802  3.47144  3.38737  2.33943  4.97175  3.68095    396 - -
          2.68618  4.42225  2.77519  2.73123  3.46354  2.40513  3.72494  3.29354  2.67741  2.69355  4.24690  2.90347  2.73739  3.18146  2.89801  2.37887  2.77519  2.98518  4.58477  3.61503
          0.03335  3.81316  4.53550  0.61958  0.77255  0.48576  0.95510
    261   2.28803  4.20693  3.15699  2.97130  4.01784  2.93801  4.08217  3.53301  3.04100  3.25833  4.19032  3.20477  3.67220  3.39528  3.32799  1.18417  2.76395  3.08117  5.39539  4.10135    397 - -
          2.68618  4.42225  2.77519  2.73123  3.46354  2.40513  3.72494  3.29354  2.67741  2.69355  4.24690  2.90347  2.73739  3.18146  2.89801  2.37887  2.77519  2.98518  4.58477  3.61503
          0.03335  3.81316  4.53550  0.61958  0.77255  0.48576  0.95510
    262   2.52282  1.06924  4.02623  3.75332  3.75953  3.15717  4.41359  2.89466  3.58026  2.81227  3.93215  3.75616  3.85942  3.92894  3.71472  2.79414  2.98478  2.64298  5.18688  4.04729    398 - -
          2.68618  4.42225  2.77519  2.73123  3.46354  2.40513  3.72494  3.29354  2.67741  2.69355  4.24690  2.90347  2.73739  3.18146  2.89801  2.37887  2.77519  2.98518  4.58477  3.61503
          0.03335  3.81316  4.53550  0.61958  0.77255  0.48576  0.95510
    263   2.94076  4.78158  3.42559  2.95080  4.12116  3.43849  3.78519  3.65981  2.21917  3.18665  4.18961  3.31445  3.94507  3.00954  1.07313  3.02852  3.21150  3.38664  5.22901  4.06264    399 - -
          2.68618  4.42225  2.77519  2.73123  3.46354  2.40513  3.72494  3.29354  2.67741  2.69355  4.24690  2.90347  2.73739  3.18146  2.89801  2.37887  2.77519  2.98518  4.58477  3.61503
          0.03335  3.81316  4.53550  0.61958  0.77255  0.48576  0.95510
    264   3.08989  4.57049  4.09358  3.73450  3.11533  3.90559  4.40888  2.31776  3.50277  0.95194  3.15924  4.01557  4.35207  3.88536  3.68802  3.47144  3.38737  2.33943  4.97175  3.68095    400 - -
          2.68618  4.42225  2.77519  2.73123  3.46354  2.40513  3.72494  3.29354  2.67741  2.69355  4.24690  2.90347  2.73739  3.18146  2.89801  2.37887  2.77519  2.98518  4.58477  3.61503
          0.03335  3.81316  4.53550  0.61958  0.77255  0.48576  0.95510
    265   3.18471  4.60442  4.15693  3.86124  1.11411  3.88620  3.85412  2.71694  3.77001  2.10136  3.45674  3.95307  4.34702  3.95472  3.90437  3.45699  3.48628  2.70305  4.12288  2.49818    401 - -
          2.68618  4.42225  2.77519  2.73123  3.46354  2.40513  3.72494  3.29354  2.67741  2.69355  4.24690  2.90347  2.73739  3.18146  2.89801  2.37887  2.77519  2.98518  4.58477  3.61503
          0.03335  3.81316  4.53550  0.61958  0.77255  0.48576  0.95510
    266   3.16381  4.67681  3.75166  3.47106  2.29893  3.76179  3.59459  3.18151  3.33028  2.65047  3.86309  3.65209  4.23761  3.65057  3.52568  3.30600  3.45054  3.04944  3.94002  1.07048    402 - -
          2.68618  4.42225  2.77519  2.73123  3.46354  2.40513  3.72494  3.29354  2.67741  2.69355  4.24690  2.90347  2.73739  3.18146  2.89801  2.37887  2.77519  2.98518  4.58477  3.61503
          0.03335  3.81316  4.53550  0.61958  0.77255  0.48576  0.95510
    267   3.18471  4.60442  4.15693  3.86124  1.11411  3.88620  3.85412  2.71694  3.77001  2.10136  3.45674  3.95307  4.34702  3.95472  3.90437  3.45699  3.48628  2.70305  4.12288  2.49818    403 - -
          2.68618  4.42225  2.77519  2.73123  3.46354  2.40513  3.72494  3.29354  2.67741  2.69355  4.24690  2.90347  2.73739  3.18146  2.89801  2.37887  2.77519  2.98518  4.58477  3.61503
          0.03335  3.81316  4.53550  0.61958  0.77255  0.48576  0.95510
    268   2.88559  4.92080  3.09252  2.66578  4.28961  3.44722  3.64318  3.70221  1.24961  3.24556  4.16804  3.09344  3.91491  2.81538  2.23771  2.91608  3.11955  3.40116  5.34299  4.12206    404 - -
          2.68618  4.42225  2.77519  2.73123  3.46354  2.40513  3.72494  3.29354  2.67741  2.69355  4.24690  2.90347  2.73739  3.18146  2.89801  2.37887  2.77519  2.98518  4.58477  3.61503
          0.03335  3.81316  4.53550  0.61958  0.77255  0.48576  0.95510
    269   3.08989  4.57049  4.09358  3.73450  3.11533  3.90559  4.40888  2.31776  3.50277  0.95194  3.15924  4.01557  4.35207  3.88536  3.68802  3.47144  3.38737  2.33943  4.97175  3.68095    405 - -
          2.68618  4.42225  2.77519  2.73123  3.46354  2.40513  3.72494  3.29354  2.67741  2.69355  4.24690  2.90347  2.73739  3.18146  2.89801  2.37887  2.77519  2.98518  4.58477  3.61503
          0.03335  3.81316  4.53550  0.61958  0.77255  0.48576  0.95510
    270   2.38313  4.22764  3.37767  3.12846  3.91862  3.06847  4.15001  3.03861  3.07024  2.90415  3.95958  3.34648  3.76803  3.46838  3.33100  2.58388  1.27666  2.73995  5.36174  4.13563    406 - -
          2.68618  4.42225  2.77519  2.73123  3.46354  2.40513  3.72494  3.29354  2.67741  2.69355  4.24690  2.90347  2.73739  3.18146  2.89801  2.37887  2.77519  2.98518  4.58477  3.61503
          0.03335  3.81316  4.53550  0.61958  0.77255  0.48576  0.95510
    271   2.92795  5.04345  1.00703  2.30242  4.41306  3.16757  3.88211  3.98819  2.95555  3.60773  4.58579  2.85526  3.81634  3.12209  3.46264  2.89794  3.26573  3.63415  5.59311  4.29741    407 - -
          2.68618  4.42225  2.77519  2.73123  3.46354  2.40513  3.72494  3.29354  2.67741  2.69355  4.24690  2.90347  2.73739  3.18146  2.89801  2.37887  2.77519  2.98518  4.58477  3.61503
          0.03335  3.81316  4.53550  0.61958  0.77255  0.48576  0.95510
    272   3.08989  4.57049  4.09358  3.73450  3.11533  3.90559  4.40888  2.31776  3.50277  0.95194  3.15924  4.01557  4.35207  3.88536  3.68802  3.47144  3.38737  2.33943  4.97175  3.68095    408 - -
          2.68618  4.42225  2.77519  2.73123  3.46354  2.40513  3.72494  3.29354  2.67741  2.69355  4.24690  2.90347  2.73739  3.18146  2.89801  2.37887  2.77519  2.98518  4.58477  3.61503
          0.03335  3.81316  4.53550  0.61958  0.77255  0.48576  0.95510
    273   3.16381  4.67681  3.75166  3.47106  2.29893  3.76179  3.59459  3.18151  3.33028  2.65047  3.86309  3.65209  4.23761  3.65057  3.52568  3.30600  3.45054  3.04944  3.94002  1.07048    409 - -
          2.68618  4.42225  2.77519  2.73123  3.46354  2.40513  3.72494  3.29354  2.67741  2.69355  4.24690  2.90347  2.73739  3.18146  2.89801  2.37887  2.77519  2.98518  4.58477  3.61503
          0.03335  3.81316  4.53550  0.61958  0.77255  0.48576  0.95510
    274   2.88559  4.92080  3.09252  2.66578  4.28961  3.44722  3.64318  3.70221  1.24961  3.24556  4.16804  3.09344  3.91491  2.81538  2.23771  2.91608  3.11955  3.40116  5.34299  4.12206    410 - -
          2.68618  4.42225  2.77519  2.73123  3.46354  2.40513  3.72494  3.29354  2.67741  2.69355  4.24690  2.90347  2.73739  3.18146  2.89801  2.37887  2.77519  2.98518  4.58477  3.61503
          0.03335  3.81316  4.53550  0.61958  0.77255  0.48576  0.95510
    275   2.91970  4.87851  3.09160  2.72586  4.25135  3.41419  3.72965  3.67719  1.12263  3.25592  4.22179  3.15250  3.91975  2.92541  2.42508  2.96631  3.17804  3.38876  5.33141  4.13608    411 - -
          2.68618  4.42225  2.77519  2.73123  3.46354  2.40513  3.72494  3.29354  2.67741  2.69355  4.24690  2.90347  2.73739  3.18146  2.89801  2.37887  2.77519  2.98518  4.58477  3.61503
          0.03335  3.81316  4.53550  0.61958  0.77255  0.48576  0.95510
    276   2.76157  4.32194  4.04206  3.70464  3.50815  3.66111  4.51704  2.05786  3.57145  2.20645  3.48366  3.90360  4.22584  3.93612  3.78942  3.16193  3.12515  1.10339  5.28211  4.00945    412 - -
          2.68618  4.42225  2.77519  2.73123  3.46354  2.40513  3.72494  3.29354  2.67741  2.69355  4.24690  2.90347  2.73739  3.18146  2.89801  2.37887  2.77519  2.98518  4.58477  3.61503
          0.03335  3.81316  4.53550  0.61958  0.77255  0.48576  0.95510
    277   2.91970  4.87851  3.09160  2.72586  4.25135  3.41419  3.72965  3.67719  1.12263  3.25592  4.22179  3.15250  3.91975  2.92541  2.42508  2.96631  3.17804  3.38876  5.33141  4.13608    413 - -
          2.68618  4.42225  2.77519  2.73123  3.46354  2.40513  3.72494  3.29354  2.67741  2.69355  4.24690  2.90347  2.73739  3.18146  2.89801  2.37887  2.77519  2.98518  4.58477  3.61503
          0.03335  3.81316  4.53550  0.61958  0.77255  0.48576  0.95510
    278   2.88580  4.91852  3.09010  2.66699  4.28682  3.44500  3.64643  3.70038  1.24532  3.24544  4.16975  3.09473  3.91474  2.81957  2.24657  2.91696  3.12109  3.39978  5.34270  4.12173    414 - -
          2.68618  4.42225  2.77519  2.73123  3.46354  2.40513  3.72494  3.29354  2.67741  2.69355  4.24690  2.90347  2.73739  3.18146  2.89801  2.37887  2.77519  2.98518  4.58477  3.61503
          0.03335  3.81316  4.53550  0.61958  0.77255  0.48576  0.95510
    279   2.67634  4.66882  2.67946  2.55961  4.02322  3.14578  3.87671  3.72204  2.77612  3.37608  4.33267  1.26764  3.79534  3.15043  3.12783  2.74648  3.05690  3.35026  5.33616  3.97665    415 - -
          2.68618  4.42225  2.77519  2.73123  3.46354  2.40513  3.72494  3.29354  2.67741  2.69355  4.24690  2.90347  2.73739  3.18146  2.89801  2.37887  2.77519  2.98518  4.58477  3.61503
          0.03335  3.81316  4.53550  0.61958  0.77255  0.48576  0.95510
    280   2.28803  4.20693  3.15699  2.97130  4.01784  2.93801  4.08217  3.53301  3.04100  3.25833  4.19032  3.20477  3.67220  3.39528  3.32799  1.18417  2.76395  3.08117  5.39539  4.10135    416 - -
          2.68618  4.42225  2.77519  2.73123  3.46354  2.40513  3.72494  3.29354  2.67741  2.69355  4.24690  2.90347  2.73739  3.18146  2.89801  2.37887  2.77519  2.98518  4.58477  3.61503
          0.03335  3.81316  4.53550  0.61958  0.77255  0.48576  0.95510
    281   2.28803  4.20693  3.15699  2.97130  4.01784  2.93801  4.08217  3.53301  3.04100  3.25833  4.19032  3.20477  3.67220  3.39528  3.32799  1.18417  2.76395  3.08117  5.39539  4.10135    417 - -
          2.68618  4.42225  2.77519  2.73123  3.46354  2.40513  3.72494  3.29354  2.67741  2.69355  4.24690  2.90347  2.73739  3.18146  2.89801  2.37887  2.77519  2.98518  4.58477  3.61503
          0.03335  3.81316  4.53550  0.61958  0.77255  0.48576  0.95510
    282   2.67692  4.44272  3.27793  3.10945  4.10741  3.13365  4.19081  3.63871  3.16187  3.27157  4.31979  3.42149  0.94568  3.55252  3.41309  2.84286  3.11412  3.29074  5.30913  4.22770    418 - -
          2.68618  4.42225  2.77519  2.73123  3.46354  2.40513  3.72494  3.29354  2.67741  2.69355  4.24690  2.90347  2.73739  3.18146  2.89801  2.37887  2.77519  2.98518  4.58477  3.61503
          0.03335  3.81316  4.53550  0.61958  0.77255  0.48576  0.95510
    283   2.67692  4.44272  3.27793  3.10945  4.10741  3.13365  4.19081  3.63871  3.16187  3.27157  4.31979  3.42149  0.94568  3.55252  3.41309  2.84286  3.11412  3.29074  5.30913  4.22770    419 - -
          2.68618  4.42225  2.77519  2.73123  3.46354  2.40513  3.72494  3.29354  2.67741  2.69355  4.24690  2.90347  2.73739  3.18146  2.89801  2.37887  2.77519  2.98518  4.58477  3.61503
          0.03335  3.81316  4.53550  0.61958  0.77255  0.48576  0.95510
    284   3.08989  4.57049  4.09358  3.73450  3.11533  3.90559  4.40888  2.31776  3.50277  0.95194  3.15924  4.01557  4.35207  3.88536  3.68802  3.47144  3.38737  2.33943  4.97175  3.68095    420 - -
          2.68618  4.42225  2.77519  2.73123  3.46354  2.40513  3.72494  3.29354  2.67741  2.69355  4.24690  2.90347  2.73739  3.18146  2.89801  2.37887  2.77519  2.98518  4.58477  3.61503
          0.03335  3.81316  4.53550  0.61958  0.77255  0.48576  0.95510
    285   2.28803  4.20693  3.15699  2.97130  4.01784  2.93801  4.08217  3.53301  3.04100  3.25833  4.19032  3.20477  3.67220  3.39528  3.32799  1.18417  2.76395  3.08117  5.39539  4.10135    421 - -
          2.68618  4.42225  2.77519  2.73123  3.46354  2.40513  3.72494  3.29354  2.67741  2.69355  4.24690  2.90347  2.73739  3.18146  2.89801  2.37887  2.77519  2.98518  4.58477  3.61503
          0.03335  3.81316  4.53550  0.61958  0.77255  0.48576  0.95510
    286   3.08989  4.57049  4.09358  3.73450  3.11533  3.90559  4.40888  2.31776  3.50277  0.95194  3.15924  4.01557  4.35207  3.88536  3.68802  3.47144  3.38737  2.33943  4.97175  3.68095    422 - -
          2.68618  4.42225  2.77519  2.73123  3.46354  2.40513  3.72494  3.29354  2.67741  2.69355  4.24690  2.90347  2.73739  3.18146  2.89801  2.37887  2.77519  2.98518  4.58477  3.61503
          0.03335  3.81316  4.53550  0.61958  0.77255  0.48576  0.95510
    287   3.16381  4.67681  3.75166  3.47106  2.29893  3.76179  3.59459  3.18151  3.33028  2.65047  3.86309  3.65209  4.23761  3.65057  3.52568  3.30600  3.45054  3.04944  3.94002  1.07048    423 - -
          2.68618  4.42225  2.77519  2.73123  3.46354  2.40513  3.72494  3.29354  2.67741  2.69355  4.24690  2.90347  2.73739  3.18146  2.89801  2.37887  2.77519  2.98518  4.58477  3.61503
          0.03335  3.81316  4.53550  0.61958  0.77255  0.48576  0.95510
    288   2.59470  4.37454  3.25618  3.14880  4.28942  0.82682  4.27152  3.87571  3.32184  3.53706  4.51333  3.42080  3.76377  3.65092  3.56324  2.76515  3.07138  3.41560  5.39905  4.38976    424 - -
          2.68618  4.42225  2.77519  2.73123  3.46354  2.40513  3.72494  3.29354  2.67741  2.69355  4.24690  2.90347  2.73739  3.18146  2.89801  2.37887  2.77519  2.98518  4.58477  3.61503
          0.03335  3.81316  4.53550  0.61958  0.77255  0.48576  0.95510
    289   2.83632  4.81776  2.86653  2.62180  3.97803  3.32827  3.77908  3.60098  2.44709  3.10911  4.14009  3.08046  3.88180  1.34353  2.73184  2.88725  3.13402  3.33480  5.26132  3.95155    425 - -
          2.68618  4.42225  2.77519  2.73123  3.46354  2.40513  3.72494  3.29354  2.67741  2.69355  4.24690  2.90347  2.73739  3.18146  2.89801  2.37887  2.77519  2.98518  4.58477  3.61503
          0.03335  3.81316  4.53550  0.61958  0.77255  0.48576  0.95510
    290   3.08989  4.57049  4.09358  3.73450  3.11533  3.90559  4.40888  2.31776  3.50277  0.95194  3.15924  4.01557  4.35207  3.88536  3.68802  3.47144  3.38737  2.33943  4.97175  3.68095    426 - -
          2.68618  4.42225  2.77519  2.73123  3.46354  2.40513  3.72494  3.29354  2.67741  2.69355  4.24690  2.90347  2.73739  3.18146  2.89801  2.37887  2.77519  2.98518  4.58477  3.61503
          0.03335  3.81316  4.53550  0.61958  0.77255  0.48576  0.95510
    291   3.08989  4.57049  4.09358  3.73450  3.11533  3.90559  4.40888  2.31776  3.50277  0.95194  3.15924  4.01557  4.35207  3.88536  3.68802  3.47144  3.38737  2.33943  4.97175  3.68095    427 - -
          2.68618  4.42225  2.77519  2.73123  3.46354  2.40513  3.72494  3.29354  2.67741  2.69355  4.24690  2.90347  2.73739  3.18146  2.89801  2.37887  2.77519  2.98518  4.58477  3.61503
          0.03335  3.81316  4.53550  0.61958  0.77255  0.48576  0.95510
    292   3.24094  4.63608  4.00293  3.69525  2.61101  3.66571  3.83117  3.26313  3.41916  2.66773  3.89956  3.85655  4.17882  3.80998  3.55758  3.44511  3.53862  3.15183  1.01399  2.61642    428 - -
          2.68618  4.42225  2.77519  2.73123  3.46354  2.40513  3.72494  3.29354  2.67741  2.69355  4.24690  2.90347  2.73739  3.18146  2.89801  2.37887  2.77519  2.98518  4.58477  3.61503
          0.03335  3.81316  4.53550  0.61958  0.77255  0.48576  0.95510
    293   2.94076  4.78158  3.42559  2.95080  4.12116  3.43849  3.78519  3.65981  2.21917  3.18665  4.18961  3.31445  3.94507  3.00954  1.07313  3.02852  3.21150  3.38664  5.22901  4.06264    429 - -
          2.68618  4.42225  2.77519  2.73123  3.46354  2.40513  3.72494  3.29354  2.67741  2.69355  4.24690  2.90347  2.73739  3.18146  2.89801  2.37887  2.77519  2.98518  4.58477  3.61503
          0.03335  3.81316  4.53550  0.61958  0.77255  0.48576  0.95510
    294   2.90370  4.99902  2.46669  1.11294  4.33821  3.23752  3.82092  3.78036  2.69413  3.40768  4.38572  2.90317  3.83971  3.03873  3.09574  2.89303  3.20796  3.47087  5.52110  4.24485    430 - -
          2.68618  4.42225  2.77519  2.73123  3.46354  2.40513  3.72494  3.29354  2.67741  2.69355  4.24690  2.90347  2.73739  3.18146  2.89801  2.37887  2.77519  2.98518  4.58477  3.61503
          0.03335  3.81316  4.53550  0.61958  0.77255  0.48576  0.95510
    295   3.18471  4.60442  4.15693  3.86124  1.11411  3.88620  3.85412  2.71694  3.77001  2.10136  3.45674  3.95307  4.34702  3.95472  3.90437  3.45699  3.48628  2.70305  4.12288  2.49818    431 - -
          2.68618  4.42225  2.77519  2.73123  3.46354  2.40513  3.72494  3.29354  2.67741  2.69355  4.24690  2.90347  2.73739  3.18146  2.89801  2.37887  2.77519  2.98518  4.58477  3.61503
          0.03335  3.81316  4.53550  0.61958  0.77255  0.48576  0.95510
    296   3.18471  4.60442  4.15693  3.86124  1.11411  3.88620  3.85412  2.71694  3.77001  2.10136  3.45674  3.95307  4.34702  3.95472  3.90437  3.45699  3.48628  2.70305  4.12288  2.49818    432 - -
          2.68618  4.42225  2.77519  2.73123  3.46354  2.40513  3.72494  3.29354  2.67741  2.69355  4.24690  2.90347  2.73739  3.18146  2.89801  2.37887  2.77519  2.98518  4.58477  3.61503
          0.03335  3.81316  4.53550  0.61958  0.77255  0.48576  0.95510
    297   3.16381  4.67681  3.75166  3.47106  2.29893  3.76179  3.59459  3.18151  3.33028  2.65047  3.86309  3.65209  4.23761  3.65057  3.52568  3.30600  3.45054  3.04944  3.94002  1.07048    433 - -
          2.68618  4.42225  2.77519  2.73123  3.46354  2.40513  3.72494  3.29354  2.67741  2.69355  4.24690  2.90347  2.73739  3.18146  2.89801  2.37887  2.77519  2.98518  4.58477  3.61503
          0.03335  3.81316  4.53550  0.61958  0.77255  0.48576  0.95510
    298   2.38313  4.22764  3.37767  3.12846  3.91862  3.06847  4.15001  3.03861  3.07024  2.90415  3.95958  3.34648  3.76803  3.46838  3.33100  2.58388  1.27666  2.73995  5.36174  4.13563    434 - -
          2.68618  4.42225  2.77519  2.73123  3.46354  2.40513  3.72494  3.29354  2.67741  2.69355  4.24690  2.90347  2.73739  3.18146  2.89801  2.37887  2.77519  2.98518  4.58477  3.61503
          0.03335  3.81316  4.53550  0.61958  0.77255  0.48576  0.95510
    299   1.10283  4.16472  3.40413  3.19414  3.99491  2.99054  4.22296  3.11172  3.20890  2.99588  4.03540  3.35820  3.72429  3.55584  3.46272  2.51611  2.78942  2.77650  5.42807  4.22199    435 - -
          2.68618  4.42225  2.77519  2.73123  3.46354  2.40513  3.72494  3.29354  2.67741  2.69355  4.24690  2.90347  2.73739  3.18146  2.89801  2.37887  2.77519  2.98518  4.58477  3.61503
          0.03335  3.81316  4.53550  0.61958  0.77255  0.48576  0.95510
    300   1.10283  4.16472  3.40413  3.19414  3.99491  2.99054  4.22296  3.11172  3.20890  2.99588  4.03540  3.35820  3.72429  3.55584  3.46272  2.51611  2.78942  2.77650  5.42807  4.22199    436 - -
          2.68618  4.42225  2.77519  2.73123  3.46354  2.40513  3.72494  3.29354  2.67741  2.69355  4.24690  2.90347  2.73739  3.18146  2.89801  2.37887  2.77519  2.98518  4.58477  3.61503
          0.03335  3.81316  4.53550  0.61958  0.77255  0.48576  0.95510
    301   2.38313  4.22764  3.37767  3.12846  3.91862  3.06847  4.15001  3.03861  3.07024  2.90415  3.95958  3.34648  3.76803  3.46838  3.33100  2.58388  1.27666  2.73995  5.36174  4.13563    437 - -
          2.68618  4.42225  2.77519  2.73123  3.46354  2.40513  3.72494  3.29354  2.67741  2.69355  4.24690  2.90347  2.73739  3.18146  2.89801  2.37887  2.77519  2.98518  4.58477  3.61503
          0.03335  3.81316  4.53550  0.61958  0.77255  0.48576  0.95510
    302   2.50768  4.58423  2.61231  2.45873  4.13660  3.07644  3.80874  3.71129  2.68575  3.35659  4.23166  1.63931  3.72702  3.03463  3.07132  2.33831  2.89287  3.28801  5.45735  4.07362    438 - -
          2.68618  4.42225  2.77519  2.73123  3.46354  2.40513  3.72494  3.29354  2.67741  2.69355  4.24690  2.90347  2.73739  3.18146  2.89801  2.37887  2.77519  2.98518  4.58477  3.61503
          0.03335  3.81316  4.53550  0.61958  0.77255  0.48576  0.95510
    303   2.67634  4.66882  2.67946  2.55961  4.02322  3.14578  3.87671  3.72204  2.77612  3.37608  4.33267  1.26764  3.79534  3.15043  3.12783  2.74648  3.05690  3.35026  5.33616  3.97665    439 - -
          2.68618  4.42225  2.77519  2.73123  3.46354  2.40513  3.72494  3.29354  2.67741  2.69355  4.24690  2.90347  2.73739  3.18146  2.89801  2.37887  2.77519  2.98518  4.58477  3.61503
          0.03335  3.81316  4.53550  0.61958  0.77255  0.48576  0.95510
    304   2.67692  4.44272  3.27793  3.10945  4.10741  3.13365  4.19081  3.63871  3.16187  3.27157  4.31979  3.42149  0.94568  3.55252  3.41309  2.84286  3.11412  3.29074  5.30913  4.22770    440 - -
          2.68618  4.42225  2.77519  2.73123  3.46354  2.40513  3.72494  3.29354  2.67741  2.69355  4.24690  2.90347  2.73739  3.18146  2.89801  2.37887  2.77519  2.98518  4.58477  3.61503
          0.03335  3.81316  4.53550  0.61958  0.77255  0.48576  0.95510
    305   2.94076  4.78158  3.42559  2.95080  4.12116  3.43849  3.78519  3.65981  2.21917  3.18665  4.18961  3.31445  3.94507  3.00954  1.07313  3.02852  3.21150  3.38664  5.22901  4.06264    441 - -
          2.68618  4.42225  2.77519  2.73123  3.46354  2.40513  3.72494  3.29354  2.67741  2.69355  4.24690  2.90347  2.73739  3.18146  2.89801  2.37887  2.77519  2.98518  4.58477  3.61503
          0.03335  3.81316  4.53550  0.61958  0.77255  0.48576  0.95510
    306   3.18471  4.60442  4.15693  3.86124  1.11411  3.88620  3.85412  2.71694  3.77001  2.10136  3.45674  3.95307  4.34702  3.95472  3.90437  3.45699  3.48628  2.70305  4.12288  2.49818    442 - -
          2.68618  4.42225  2.77519  2.73123  3.46354  2.40513  3.72494  3.29354  2.67741  2.69355  4.24690  2.90347  2.73739  3.18146  2.89801  2.37887  2.77519  2.98518  4.58477  3.61503
          0.03335  3.81316  4.53550  0.61958  0.77255  0.48576  0.95510
    307   2.92795  5.04345  1.00703  2.30242  4.41306  3.16757  3.88211  3.98819  2.95555  3.60773  4.58579  2.85526  3.81634  3.12209  3.46264  2.89794  3.26573  3.63415  5.59311  4.29741    443 - -
          2.68618  4.42225  2.77519  2.73123  3.46354  2.40513  3.72494  3.29354  2.67741  2.69355  4.24690  2.90347  2.73739  3.18146  2.89801  2.37887  2.77519  2.98518  4.58477  3.61503
          0.03335  3.81316  4.53550  0.61958  0.77255  0.48576  0.95510
    308   2.91970  4.87851  3.09160  2.72586  4.25135  3.41419  3.72965  3.67719  1.12263  3.25592  4.22179  3.15250  3.91975  2.92541  2.42508  2.96631  3.17804  3.38876  5.33141  4.13608    444 - -
          2.68618  4.42225  2.77519  2.73123  3.46354  2.40513  3.72494  3.29354  2.67741  2.69355  4.24690  2.90347  2.73739  3.18146  2.89801  2.37887  2.77519  2.98518  4.58477  3.61503
          0.03335  3.81316  4.53550  0.61958  0.77255  0.48576  0.95510
    309   2.92421  4.48289  3.98634  3.57639  3.18446  3.78984  4.32532  2.35424  3.34729  1.78911  1.49662  3.86088  4.25107  3.73368  3.55936  3.26663  3.22886  2.35319  5.01672  3.77264    445 - -
          2.68618  4.42225  2.77519  2.73123  3.46354  2.40513  3.72494  3.29354  2.67741  2.69355  4.24690  2.90347  2.73739  3.18146  2.89801  2.37887  2.77519  2.98518  4.58477  3.61503
          0.03335  3.81316  4.53550  0.61958  0.77255  0.48576  0.95510
    310   2.90370  4.99902  2.46669  1.11294  4.33821  3.23752  3.82092  3.78036  2.69413  3.40768  4.38572  2.90317  3.83971  3.03873  3.09574  2.89303  3.20796  3.47087  5.52110  4.24485    446 - -
          2.68618  4.42225  2.77519  2.73123  3.46354  2.40513  3.72494  3.29354  2.67741  2.69355  4.24690  2.90347  2.73739  3.18146  2.89801  2.37887  2.77519  2.98518  4.58477  3.61503
          0.03335  3.81316  4.53550  0.61958  0.77255  0.48576  0.95510
    311   2.59470  4.37454  3.25618  3.14880  4.28942  0.82682  4.27152  3.87571  3.32184  3.53706  4.51333  3.42080  3.76377  3.65092  3.56324  2.76515  3.07138  3.41560  5.39905  4.38976    447 - -
          2.68618  4.42225  2.77519  2.73123  3.46354  2.40513  3.72494  3.29354  2.67741  2.69355  4.24690  2.90347  2.73739  3.18146  2.89801  2.37887  2.77519  2.98518  4.58477  3.61503
          0.03335  3.81316  4.53550  0.61958  0.77255  0.48576  0.95510
    312   2.67634  4.66882  2.67946  2.55961  4.02322  3.14578  3.87671  3.72204  2.77612  3.37608  4.33267  1.26764  3.79534  3.15043  3.12783  2.74648  3.05690  3.35026  5.33616  3.97665    448 - -
          2.68618  4.42225  2.77519  2.73123  3.46354  2.40513  3.72494  3.29354  2.67741  2.69355  4.24690  2.90347  2.73739  3.18146  2.89801  2.37887  2.77519  2.98518  4.58477  3.61503
          0.03335  3.81316  4.53550  0.61958  0.77255  0.48576  0.95510
    313   2.67692  4.44272  3.27793  3.10945  4.10741  3.13365  4.19081  3.63871  3.16187  3.27157  4.31979  3.42149  0.94568  3.55252  3.41309  2.84286  3.11412  3.29074  5.30913  4.22770    449 - -
          2.68618  4.42225  2.77519  2.73123  3.46354  2.40513  3.72494  3.29354  2.67741  2.69355  4.24690  2.90347  2.73739  3.18146  2.89801  2.37887  2.77519  2.98518  4.58477  3.61503
          0.03335  3.81316  4.53550  0.61958  0.77255  0.48576  0.95510
    314   2.98502  4.42195  4.24877  3.86338  3.33559  4.00028  4.60338  1.15464  3.69025  1.93533  3.28176  4.11710  4.43836  4.04546  3.89369  3.49092  3.28576  1.84818  5.21320  3.94547    450 - -
          2.68618  4.42225  2.77519  2.73123  3.46354  2.40513  3.72494  3.29354  2.67741  2.69355  4.24690  2.90347  2.73739  3.18146  2.89801  2.37887  2.77519  2.98518  4.58477  3.61503
          0.03335  3.81316  4.53550  0.61958  0.77255  0.48576  0.95510
    315   2.52282  1.06924  4.02623  3.75332  3.75953  3.15717  4.41359  2.89466  3.58026  2.81227  3.93215  3.75616  3.85942  3.92894  3.71472  2.79414  2.98478  2.64298  5.18688  4.04729    451 - -
          2.68618  4.42225  2.77519  2.73123  3.46354  2.40513  3.72494  3.29354  2.67741  2.69355  4.24690  2.90347  2.73739  3.18146  2.89801  2.37887  2.77519  2.98518  4.58477  3.61503
          0.03335  3.81316  4.53550  0.61958  0.77255  0.48576  0.95510
    316   2.76157  4.32194  4.04206  3.70464  3.50815  3.66111  4.51704  2.05786  3.57145  2.20645  3.48366  3.90360  4.22584  3.93612  3.78942  3.16193  3.12515  1.10339  5.28211  4.00945    452 - -
          2.68618  4.42225  2.77519  2.73123  3.46354  2.40513  3.72494  3.29354  2.67741  2.69355  4.24690  2.90347  2.73739  3.18146  2.89801  2.37887  2.77519  2.98518  4.58477  3.61503
          0.03335  3.81316  4.53550  0.61958  0.77255  0.48576  0.95510
    317   2.83632  4.81776  2.86653  2.62180  3.97803  3.32827  3.77908  3.60098  2.44709  3.10911  4.14009  3.08046  3.88180  1.34353  2.73184  2.88725  3.13402  3.33480  5.26132  3.95155    453 - -
          2.68618  4.42225  2.77519  2.73123  3.46354  2.40513  3.72494  3.29354  2.67741  2.69355  4.24690  2.90347  2.73739  3.18146  2.89801  2.37887  2.77519  2.98518  4.58477  3.61503
          0.03335  3.81316  4.53550  0.61958  0.77255  0.48576  0.95510
    318   2.98502  4.42195  4.24877  3.86338  3.33559  4.00028  4.60338  1.15464  3.69025  1.93533  3.28176  4.11710  4.43836  4.04546  3.89369  3.49092  3.28576  1.84818  5.21320  3.94547    454 - -
          2.68618  4.42225  2.77519  2.73123  3.46354  2.40513  3.72494  3.29354  2.67741  2.69355  4.24690  2.90347  2.73739  3.18146  2.89801  2.37887  2.77519  2.98518  4.58477  3.61503
          0.03335  3.81316  4.53550  0.61958  0.77255  0.48576  0.95510
    319   2.67692  4.44272  3.27793  3.10945  4.10741  3.13365  4.19081  3.63871  3.16187  3.27157  4.31979  3.42149  0.94568  3.55252  3.41309  2.84286  3.11412  3.29074  5.30913  4.22770    455 - -
          2.68618  4.42225  2.77519  2.73123  3.46354  2.40513  3.72494  3.29354  2.67741  2.69355  4.24690  2.90347  2.73739  3.18146  2.89801  2.37887  2.77519  2.98518  4.58477  3.61503
          0.03335  3.81316  4.53550  0.61958  0.77255  0.48576  0.95510
    320   3.24094  4.63608  4.00293  3.69525  2.61101  3.66571  3.83117  3.26313  3.41916  2.66773  3.89956  3.85655  4.17882  3.80998  3.55758  3.44511  3.53862  3.15183  1.01399  2.61642    456 - -
          2.68618  4.42225  2.77519  2.73123  3.46354  2.40513  3.72494  3.29354  2.67741  2.69355  4.24690  2.90347  2.73739  3.18146  2.89801  2.37887  2.77519  2.98518  4.58477  3.61503
          0.03335  3.81316  4.53550  0.61958  0.77255  0.48576  0.95510
    321   2.92795  5.04345  1.00703  2.30242  4.41306  3.16757  3.88211  3.98819  2.95555  3.60773  4.58579  2.85526  3.81634  3.12209  3.46264  2.89794  3.26573  3.63415  5.59311  4.29741    457 - -
          2.68618  4.42225  2.77519  2.73123  3.46354  2.40513  3.72494  3.29354  2.67741  2.69355  4.24690  2.90347  2.73739  3.18146  2.89801  2.37887  2.77519  2.98518  4.58477  3.61503
          0.03335  3.81316  4.53550  0.61958  0.77255  0.48576  0.95510
    322   2.91826  5.00343  3.28173  2.68883  4.40554  3.54309  3.56105  3.77386  1.47239  3.26314  4.14248  3.10280  3.93687  2.70753  1.73370  2.93060  3.10571  3.46502  5.34417  4.15207    458 - -
          2.68618  4.42225  2.77519  2.73123  3.46354  2.40513  3.72494  3.29354  2.67741  2.69355  4.24690  2.90347  2.73739  3.18146  2.89801  2.37887  2.77519  2.98518  4.58477  3.61503
          0.03335  3.81316  4.53550  0.61958  0.77255  0.48576  0.95510
    323   2.67634  4.66882  2.67946  2.55961  4.02322  3.14578  3.87671  3.72204  2.77612  3.37608  4.33267  1.26764  3.79534  3.15043  3.12783  2.74648  3.05690  3.35026  5.33616  3.97665    459 - -
          2.68618  4.42225  2.77519  2.73123  3.46354  2.40513  3.72494  3.29354  2.67741  2.69355  4.24690  2.90347  2.73739  3.18146  2.89801  2.37887  2.77519  2.98518  4.58477  3.61503
          0.03335  3.81316  4.53550  0.61958  0.77255  0.48576  0.95510
    324   2.67692  4.44272  3.27793  3.10945  4.10741  3.13365  4.19081  3.63871  3.16187  3.27157  4.31979  3.42149  0.94568  3.55252  3.41309  2.84286  3.11412  3.29074  5.30913  4.22770    460 - -
          2.68618  4.42225  2.77519  2.73123  3.46354  2.40513  3.72494  3.29354  2.67741  2.69355  4.24690  2.90347  2.73739  3.18146  2.89801  2.37887  2.77519  2.98518  4.58477  3.61503
          0.03335  3.81316  4.53550  0.61958  0.77255  0.48576  0.95510
    325   2.90370  4.99902  2.46669  1.11294  4.33821  3.23752  3.82092  3.78036  2.69413  3.40768  4.38572  2.90317  3.83971  3.03873  3.09574  2.89303  3.20796  3.47087  5.52110  4.24485    461 - -
          2.68618  4.42225  2.77519  2.73123  3.46354  2.40513  3.72494  3.29354  2.67741  2.69355  4.24690  2.90347  2.73739  3.18146  2.89801  2.37887  2.77519  2.98518  4.58477  3.61503
          0.03335  3.81316  4.53550  0.61958  0.77255  0.48576  0.95510
    326   1.10283  4.16472  3.40413  3.19414  3.99491  2.99054  4.22296  3.11172  3.20890  2.99588  4.03540  3.35820  3.72429  3.55584  3.46272  2.51611  2.78942  2.77650  5.42807  4.22199    462 - -
          2.68618  4.42225  2.77519  2.73123  3.46354  2.40513  3.72494  3.29354  2.67741  2.69355  4.24690  2.90347  2.73739  3.18146  2.89801  2.37887  2.77519  2.98518  4.58477  3.61503
          0.03335  3.81316  4.53550  0.61958  0.77255  0.48576  0.95510
    327   3.08989  4.57049  4.09358  3.73450  3.11533  3.90559  4.40888  2.31776  3.50277  0.95194  3.15924  4.01557  4.35207  3.88536  3.68802  3.47144  3.38737  2.33943  4.97175  3.68095    463 - -
          2.68618  4.42225  2.77519  2.73123  3.46354  2.40513  3.72494  3.29354  2.67741  2.69355  4.24690  2.90347  2.73739  3.18146  2.89801  2.37887  2.77519  2.98518  4.58477  3.61503
          0.03335  3.81316  4.53550  0.61958  0.77255  0.48576  0.95510
    328   1.10283  4.16472  3.40413  3.19414  3.99491  2.99054  4.22296  3.11172  3.20890  2.99588  4.03540  3.35820  3.72429  3.55584  3.46272  2.51611  2.78942  2.77650  5.42807  4.22199    464 - -
          2.68618  4.42225  2.77519  2.73123  3.46354  2.40513  3.72494  3.29354  2.67741  2.69355  4.24690  2.90347  2.73739  3.18146  2.89801  2.37887  2.77519  2.98518  4.58477  3.61503
          0.03335  3.81316  4.53550  0.61958  0.77255  0.48576  0.95510
    329   2.91970  4.87851  3.09160  2.72586  4.25135  3.41419  3.72965  3.67719  1.12263  3.25592  4.22179  3.15250  3.91975  2.92541  2.42508  2.96631  3.17804  3.38876  5.33141  4.13608    465 - -
          2.68618  4.42225  2.77519  2.73123  3.46354  2.40513  3.72494  3.29354  2.67741  2.69355  4.24690  2.90347  2.73739  3.18146  2.89801  2.37887  2.77519  2.98518  4.58477  3.61503
          0.03335  3.81316  4.53550  0.61958  0.77255  0.48576  0.95510
    330   3.24094  4.63608  4.00293  3.69525  2.61101  3.66571  3.83117  3.26313  3.41916  2.66773  3.89956  3.85655  4.17882  3.80998  3.55758  3.44511  3.53862  3.15183  1.01399  2.61642    466 - -
          2.68618  4.42225  2.77519  2.73123  3.46354  2.40513  3.72494  3.29354  2.67741  2.69355  4.24690  2.90347  2.73739  3.18146  2.89801  2.37887  2.77519  2.98518  4.58477  3.61503
          0.03335  3.81316  4.53550  0.61958  0.77255  0.48576  0.95510
    331   1.10283  4.16472  3.40413  3.19414  3.99491  2.99054  4.22296  3.11172  3.20890  2.99588  4.03540  3.35820  3.72429  3.55584  3.46272  2.51611  2.78942  2.77650  5.42807  4.22199    467 - -
          2.68618  4.42225  2.77519  2.73123  3.46354  2.40513  3.72494  3.29354  2.67741  2.69355  4.24690  2.90347  2.73739  3.18146  2.89801  2.37887  2.77519  2.98518  4.58477  3.61503
          0.03335  3.81316  4.53550  0.61958  0.77255  0.48576  0.95510
    332   2.90370  4.99902  2.46669  1.11294  4.33821  3.23752  3.82092  3.78036  2.69413  3.40768  4.38572  2.90317  3.83971  3.03873  3.09574  2.89303  3.20796  3.47087  5.52110  4.24485    468 - -
          2.68618  4.42225  2.77519  2.73123  3.46354  2.40513  3.72494  3.29354  2.67741  2.69355  4.24690  2.90347  2.73739  3.18146  2.89801  2.37887  2.77519  2.98518  4.58477  3.61503
          0.03335  3.81316  4.53550  0.61958  0.77255  0.48576  0.95510
    333   2.59470  4.37454  3.25618  3.14880  4.28942  0.82682  4.27152  3.87571  3.32184  3.53706  4.51333  3.42080  3.76377  3.65092  3.56324  2.76515  3.07138  3.41560  5.39905  4.38976    469 - -
          2.68618  4.42225  2.77519  2.73123  3.46354  2.40513  3.72494  3.29354  2.67741  2.69355  4.24690  2.90347  2.73739  3.18146  2.89801  2.37887  2.77519  2.98518  4.58477  3.61503
          0.03335  3.81316  4.53550  0.61958  0.77255  0.48576  0.95510
    334   2.87167  4.83803  3.29740  2.78979  4.13001  3.46967  3.65531  3.63403  2.04566  3.14234  4.09827  3.17537  3.93275  2.75792  1.31799  2.93087  3.11348  3.35196  5.25157  4.01782    470 - -
          2.68618  4.42225  2.77519  2.73123  3.46354  2.40513  3.72494  3.29354  2.67741  2.69355  4.24690  2.90347  2.73739  3.18146  2.89801  2.37887  2.77519  2.98518  4.58477  3.61503
          0.03335  3.81316  4.53550  0.61958  0.77255  0.48576  0.95510
    335   2.38313  4.22764  3.37767  3.12846  3.91862  3.06847  4.15001  3.03861  3.07024  2.90415  3.95958  3.34648  3.76803  3.46838  3.33100  2.58388  1.27666  2.73995  5.36174  4.13563    471 - -
          2.68618  4.42225  2.77519  2.73123  3.46354  2.40513  3.72494  3.29354  2.67741  2.69355  4.24690  2.90347  2.73739  3.18146  2.89801  2.37887  2.77519  2.98518  4.58477  3.61503
          0.03335  3.81316  4.53550  0.61958  0.77255  0.48576  0.95510
    336   2.59470  4.37454  3.25618  3.14880  4.28942  0.82682  4.27152  3.87571  3.32184  3.53706  4.51333  3.42080  3.76377  3.65092  3.56324  2.76515  3.07138  3.41560  5.39905  4.38976    472 - -
          2.68618  4.42225  2.77519  2.73123  3.46354  2.40513  3.72494  3.29354  2.67741  2.69355  4.24690  2.90347  2.73739  3.18146  2.89801  2.37887  2.77519  2.98518  4.58477  3.61503
          0.03335  3.81316  4.53550  0.61958  0.77255  0.48576  0.95510
    337   3.18471  4.60442  4.15693  3.86124  1.11411  3.88620  3.85412  2.71694  3.77001  2.10136  3.45674  3.95307  4.34702  3.95472  3.90437  3.45699  3.48628  2.70305  4.12288  2.49818    473 - -
          2.68618  4.42225  2.77519  2.73123  3.46354  2.40513  3.72494  3.29354  2.67741  2.69355  4.24690  2.90347  2.73739  3.18146  2.89801  2.37887  2.77519  2.98518  4.58477  3.61503
          0.03335  3.81316  4.53550  0.61958  0.77255  0.48576  0.95510
    338   2.67692  4.44272  3.27793  3.10945  4.10741  3.13365  4.19081  3.63871  3.16187  3.27157  4.31979  3.42149  0.94568  3.55252  3.41309  2.84286  3.11412  3.29074  5.30913  4.22770    474 - -
          2.68618  4.42225  2.77519  2.73123  3.46354  2.40513  3.72494  3.29354  2.67741  2.69355  4.24690  2.90347  2.73739  3.18146  2.89801  2.37887  2.77519  2.98518  4.58477  3.61503
          0.03335  3.81316  4.53550  0.61958  0.77255  0.48576  0.95510
    339   3.24094  4.63608  4.00293  3.69525  2.61101  3.66571  3.83117  3.26313  3.41916  2.66773  3.89956  3.85655  4.17882  3.80998  3.55758  3.44511  3.53862  3.15183  1.01399  2.61642    475 - -
          2.68618  4.42225  2.77519  2.73123  3.46354  2.40513  3.72494  3.29354  2.67741  2.69355  4.24690  2.90347  2.73739  3.18146  2.89801  2.37887  2.77519  2.98518  4.58477  3.61503
          0.03335  3.81316  4.53550  0.61958  0.77255  0.48576  0.95510
    340   2.98502  4.42195  4.24877  3.86338  3.33559  4.00028  4.60338  1.15464  3.69025  1.93533  3.28176  4.11710  4.43836  4.04546  3.89369  3.49092  3.28576  1.84818  5.21320  3.94547    476 - -
          2.68618  4.42225  2.77519  2.73123  3.46354  2.40513  3.72494  3.29354  2.67741  2.69355  4.24690  2.90347  2.73739  3.18146  2.89801  2.37887  2.77519  2.98518  4.58477  3.61503
          0.03335  3.81316  4.53550  0.61958  0.77255  0.48576  0.95510
    341   2.92795  5.04345  1.00703  2.30242  4.41306  3.16757  3.88211  3.98819  2.95555  3.60773  4.58579  2.85526  3.81634  3.12209  3.46264  2.89794  3.26573  3.63415  5.59311  4.29741    477 - -
          2.68618  4.42225  2.77519  2.73123  3.46354  2.40513  3.72494  3.29354  2.67741  2.69355  4.24690  2.90347  2.73739  3.18146  2.89801  2.37887  2.77519  2.98518  4.58477  3.61503
          0.03335  3.81316  4.53550  0.61958  0.77255  0.48576  0.95510
    342   1.10283  4.16472  3.40413  3.19414  3.99491  2.99054  4.22296  3.11172  3.20890  2.99588  4.03540  3.35820  3.72429  3.55584  3.46272  2.51611  2.78942  2.77650  5.42807  4.22199    478 - -
          2.68618  4.42225  2.77519  2.73123  3.46354  2.40513  3.72494  3.29354  2.67741  2.69355  4.24690  2.90347  2.73739  3.18146  2.89801  2.37887  2.77519  2.98518  4.58477  3.61503
          0.03335  3.81316  4.53550  0.61958  0.77255  0.48576  0.95510
    343   2.98502  4.42195  4.24877  3.86338  3.33559  4.00028  4.60338  1.15464  3.69025  1.93533  3.28176  4.11710  4.43836  4.04546  3.89369  3.49092  3.28576  1.84818  5.21320  3.94547    479 - -
          2.68618  4.42225  2.77519  2.73123  3.46354  2.40513  3.72494  3.29354  2.67741  2.69355  4.24690  2.90347  2.73739  3.18146  2.89801  2.37887  2.77519  2.98518  4.58477  3.61503
          0.03335  3.81316  4.53550  0.61958  0.77255  0.48576  0.95510
    344   2.92421  4.48289  3.98634  3.57639  3.18446  3.78984  4.32532  2.35424  3.34729  1.78911  1.49662  3.86088  4.25107  3.73368  3.55936  3.26663  3.22886  2.35319  5.01672  3.77264    480 - -
          2.68618  4.42225  2.77519  2.73123  3.46354  2.40513  3.72494  3.29354  2.67741  2.69355  4.24690  2.90347  2.73739  3.18146  2.89801  2.37887  2.77519  2.98518  4.58477  3.61503
          0.03335  3.81316  4.53550  0.61958  0.77255  0.48576  0.95510
    345   2.38313  4.22764  3.37767  3.12846  3.91862  3.06847  4.15001  3.03861  3.07024  2.90415  3.95958  3.34648  3.76803  3.46838  3.33100  2.58388  1.27666  2.73995  5.36174  4.13563    481 - -
          2.68618  4.42225  2.77519  2.73123  3.46354  2.40513  3.72494  3.29354  2.67741  2.69355  4.24690  2.90347  2.73739  3.18146  2.89801  2.37887  2.77519  2.98518  4.58477  3.61503
          0.03335  3.81316  4.53550  0.61958  0.77255  0.48576  0.95510
    346   2.83632  4.81776  2.86653  2.62180  3.97803  3.32827  3.77908  3.60098  2.44709  3.10911  4.14009  3.08046  3.88180  1.34353  2.73184  2.88725  3.13402  3.33480  5.26132  3.95155    482 - -
          2.68618  4.42225  2.77519  2.73123  3.46354  2.40513  3.72494  3.29354  2.67741  2.69355  4.24690  2.90347  2.73739  3.18146  2.89801  2.37887  2.77519  2.98518  4.58477  3.61503
          0.03335  3.81316  4.53550  0.61958  0.77255  0.48576  0.95510
    347   3.08989  4.57049  4.09358  3.73450  3.11533  3.90559  4.40888  2.31776  3.50277  0.95194  3.15924  4.01557  4.35207  3.88536  3.68802  3.47144  3.38737  2.33943  4.97175  3.68095    483 - -
          2.68618  4.42225  2.77519  2.73123  3.46354  2.40513  3.72494  3.29354  2.67741  2.69355  4.24690  2.90347  2.73739  3.18146  2.89801  2.37887  2.77519  2.98518  4.58477  3.61503
          0.03335  3.81316  4.53550  0.61958  0.77255  0.48576  0.95510
    348   2.94076  4.78158  3.42559  2.95080  4.12116  3.43849  3.78519  3.65981  2.21917  3.18665  4.18961  3.31445  3.94507  3.00954  1.07313  3.02852  3.21150  3.38664  5.22901  4.06264    484 - -
          2.68618  4.42225  2.77519  2.73123  3.46354  2.40513  3.72494  3.29354  2.67741  2.69355  4.24690  2.90347  2.73739  3.18146  2.89801  2.37887  2.77519  2.98518  4.58477  3.61503
          0.03335  3.81316  4.53550  0.61958  0.77255  0.48576  0.95510
    349   2.83632  4.81776  2.86653  2.62180  3.97803  3.32827  3.77908  3.60098  2.44709  3.10911  4.14009  3.08046  3.88180  1.34353  2.73184  2.88725  3.13402  3.33480  5.26132  3.95155    485 - -
          2.68618  4.42225  2.77519  2.73123  3.46354  2.40513  3.72494  3.29354  2.67741  2.69355  4.24690  2.90347  2.73739  3.18146  2.89801  2.37887  2.77519  2.98518  4.58477  3.61503
          0.03335  3.81316  4.53550  0.61958  0.77255  0.48576  0.95510
    350   2.90370  4.99902  2.46669  1.11294  4.33821  3.23752  3.82092  3.78036  2.69413  3.40768  4.38572  2.90317  3.83971  3.03873  3.09574  2.89303  3.20796  3.47087  5.52110  4.24485    486 - -
          2.68618  4.42225  2.77519  2.73123  3.46354  2.40513  3.72494  3.29354  2.67741  2.69355  4.24690  2.90347  2.73739  3.18146  2.89801  2.37887  2.77519  2.98518  4.58477  3.61503
          0.03335  3.81316  4.53550  0.61958  0.77255  0.48576  0.95510
    351   2.59470  4.37454  3.25618  3.14880  4.28942  0.82682  4.27152  3.87571  3.32184  3.53706  4.51333  3.42080  3.76377  3.65092  3.56324  2.76515  3.07138  3.41560  5.39905  4.38976    487 - -
          2.68618  4.42225  2.77519  2.73123  3.46354  2.40513  3.72494  3.29354  2.67741  2.69355  4.24690  2.90347  2.73739  3.18146  2.89801  2.37887  2.77519  2.98518  4.58477  3.61503
          0.03335  3.81316  4.53550  0.61958  0.77255  0.48576  0.95510
    352   3.24094  4.63608  4.00293  3.69525  2.61101  3.66571  3.83117  3.26313  3.41916  2.66773  3.89956  3.85655  4.17882  3.80998  3.55758  3.44511  3.53862  3.15183  1.01399  2.61642    488 - -
          2.68618  4.42225  2.77519  2.73123  3.46354  2.40513  3.72494  3.29354  2.67741  2.69355  4.24690  2.90347  2.73739  3.18146  2.89801  2.37887  2.77519  2.98518  4.58477  3.61503
          0.03335  3.81316  4.53550  0.61958  0.77255  0.48576  0.95510
    353   2.98502  4.42195  4.24877  3.86338  3.33559  4.00028  4.60338  1.15464  3.69025  1.93533  3.28176  4.11710  4.43836  4.04546  3.89369  3.49092  3.28576  1.84818  5.21320  3.94547    489 - -
          2.68618  4.42225  2.77519  2.73123  3.46354  2.40513  3.72494  3.29354  2.67741  2.69355  4.24690  2.90347  2.73739  3.18146  2.89801  2.37887  2.77519  2.98518  4.58477  3.61503
          0.03335  3.81316  4.53550  0.61958  0.77255  0.48576  0.95510
    354   2.93390  4.75980  3.07151  2.82670  3.24598  3.39980  1.27407  3.62747  2.67152  3.12843  4.16773  3.23795  3.94971  3.19252  2.94018  3.00549  3.23576  3.36385  4.71163  3.19877    490 - -
          2.68618  4.42225  2.77519  2.73123  3.46354  2.40513  3.72494  3.29354  2.67741  2.69355  4.24690  2.90347  2.73739  3.18146  2.89801  2.37887  2.77519  2.98518  4.58477  3.61503
          0.03335  3.81316  4.53550  0.61958  0.77255  0.48576  0.95510
    355   2.93390  4.75980  3.07151  2.82670  3.24598  3.39980  1.27407  3.62747  2.67152  3.12843  4.16773  3.23795  3.94971  3.19252  2.94018  3.00549  3.23576  3.36385  4.71163  3.19877    491 - -
          2.68618  4.42225  2.77519  2.73123  3.46354  2.40513  3.72494  3.29354  2.67741  2.69355  4.24690  2.90347  2.73739  3.18146  2.89801  2.37887  2.77519  2.98518  4.58477  3.61503
          0.03335  3.81316  4.53550  0.61958  0.77255  0.48576  0.95510
    356   3.08989  4.57049  4.09358  3.73450  3.11533  3.90559  4.40888  2.31776  3.50277  0.95194  3.15924  4.01557  4.35207  3.88536  3.68802  3.47144  3.38737  2.33943  4.97175  3.68095    492 - -
          2.68618  4.42225  2.77519  2.73123  3.46354  2.40513  3.72494  3.29354  2.67741  2.69355  4.24690  2.90347  2.73739  3.18146  2.89801  2.37887  2.77519  2.98518  4.58477  3.61503
          0.03335  3.81316  4.53550  0.61958  0.77255  0.48576  0.95510
    357   1.10283  4.16472  3.40413  3.19414  3.99491  2.99054  4.22296  3.11172  3.20890  2.99588  4.03540  3.35820  3.72429  3.55584  3.46272  2.51611  2.78942  2.77650  5.42807  4.22199    493 - -
          2.68618  4.42225  2.77519  2.73123  3.46354  2.40513  3.72494  3.29354  2.67741  2.69355  4.24690  2.90347  2.73739  3.18146  2.89801  2.37887  2.77519  2.98518  4.58477  3.61503
          0.03335  3.81316  4.53550  0.61958  0.77255  0.48576  0.95510
    358   2.94076  4.78158  3.42559  2.95080  4.12116  3.43849  3.78519  3.65981  2.21917  3.18665  4.18961  3.31445  3.94507  3.00954  1.07313  3.02852  3.21150  3.38664  5.22901  4.06264    494 - -
          2.68618  4.42225  2.77519  2.73123  3.46354  2.40513  3.72494  3.29354  2.67741  2.69355  4.24690  2.90347  2.73739  3.18146  2.89801  2.37887  2.77519  2.98518  4.58477  3.61503
          0.03335  3.81316  4.53550  0.61958  0.77255  0.48576  0.95510
    359   2.93390  4.75980  3.07151  2.82670  3.24598  3.39980  1.27407  3.62747  2.67152  3.12843  4.16773  3.23795  3.94971  3.19252  2.94018  3.00549  3.23576  3.36385  4.71163  3.19877    495 - -
          2.68618  4.42225  2.77519  2.73123  3.46354  2.40513  3.72494  3.29354  2.67741  2.69355  4.24690  2.90347  2.73739  3.18146  2.89801  2.37887  2.77519  2.98518  4.58477  3.61503
          0.03335  3.81316  4.53550  0.61958  0.77255  0.48576  0.95510
    360   1.10283  4.16472  3.40413  3.19414  3.99491  2.99054  4.22296  3.11172  3.20890  2.99588  4.03540  3.35820  3.72429  3.55584  3.46272  2.51611  2.78942  2.77650  5.42807  4.22199    496 - -
          2.68618  4.42225  2.77519  2.73123  3.46354  2.40513  3.72494  3.29354  2.67741  2.69355  4.24690  2.90347  2.73739  3.18146  2.89801  2.37887  2.77519  2.98518  4.58477  3.61503
          0.03335  3.81316  4.53550  0.61958  0.77255  0.48576  0.95510
    361   2.76157  4.32194  4.04206  3.70464  3.50815  3.66111  4.51704  2.05786  3.57145  2.20645  3.48366  3.90360  4.22584  3.93612  3.78942  3.16193  3.12515  1.10339  5.28211  4.00945    497 - -
          2.68618  4.42225  2.77519  2.73123  3.46354  2.40513  3.72494  3.29354  2.67741  2.69355  4.24690  2.90347  2.73739  3.18146  2.89801  2.37887  2.77519  2.98518  4.58477  3.61503
          0.03335  3.81316  4.53550  0.61958  0.77255  0.48576  0.95510
    362   1.10283  4.16472  3.40413  3.19414  3.99491  2.99054  4.22296  3.11172  3.20890  2.99588  4.03540  3.35820  3.72429  3.55584  3.46272  2.51611  2.78942  2.77650  5.42807  4.22199    498 - -
          2.68618  4.42225  2.77519  2.73123  3.46354  2.40513  3.72494  3.29354  2.67741  2.69355  4.24690  2.90347  2.73739  3.18146  2.89801  2.37887  2.77519  2.98518  4.58477  3.61503
          0.03335  3.81316  4.53550  0.61958  0.77255  0.48576  0.95510
    363   2.52282  1.06924  4.02623  3.75332  3.75953  3.15717  4.41359  2.89466  3.58026  2.81227  3.93215  3.75616  3.85942  3.92894  3.71472  2.79414  2.98478  2.64298  5.18688  4.04729    499 - -
          2.68618  4.42225  2.77519  2.73123  3.46354  2.40513  3.72494  3.29354  2.67741  2.69355  4.24690  2.90347  2.73739  3.18146  2.89801  2.37887  2.77519  2.98518  4.58477  3.61503
          0.03335  3.81316  4.53550  0.61958  0.77255  0.48576  0.95510
    364   3.18471  4.60442  4.15693  3.86124  1.11411  3.88620  3.85412  2.71694  3.77001  2.10136  3.45674  3.95307  4.34702  3.95472  3.90437  3.45699  3.48628  2.70305  4.12288  2.49818    500 - -
          2.68618  4.42225  2.77519  2.73123  3.46354  2.40513  3.72494  3.29354  2.67741  2.69355  4.24690  2.90347  2.73739  3.18146  2.89801  2.37887  2.77519  2.98518  4.58477  3.61503
          0.03335  3.81316  4.53550  0.61958  0.77255  0.48576  0.95510
    365   3.08989  4.57049  4.09358  3.73450  3.11533  3.90559  4.40888  2.31776  3.50277  0.95194  3.15924  4.01557  4.35207  3.88536  3.68802  3.47144  3.38737  2.33943  4.97175  3.68095    501 - -
          2.68618  4.42225  2.77519  2.73123  3.46354  2.40513  3.72494  3.29354  2.67741  2.69355  4.24690  2.90347  2.73739  3.18146  2.89801  2.37887  2.77519  2.98518  4.58477  3.61503
          0.03335  3.81316  4.53550  0.61958  0.77255  0.48576  0.95510
    366   2.38313  4.22764  3.37767  3.12846  3.91862  3.06847  4.15001  3.03861  3.07024  2.90415  3.95958  3.34648  3.76803  3.46838  3.33100  2.58388  1.27666  2.73995  5.36174  4.13563    502 - -
          2.68618  4.42225  2.77519  2.73123  3.46354  2.40513  3.72494  3.29354  2.67741  2.69355  4.24690  2.90347  2.73739  3.18146  2.89801  2.37887  2.77519  2.98518  4.58477  3.61503
          0.03335  3.81316  4.53550  0.61958  0.77255  0.48576  0.95510
    367   2.83509  4.74473  3.31583  2.85078  4.18124  3.20097  3.74431  3.67354  2.19324  3.23257  4.16978  3.22713  3.90281  2.95073  1.20463  2.91731  3.11524  3.36005  5.27170  4.09207    503 - -
          2.68618  4.42225  2.77519  2.73123  3.46354  2.40513  3.72494  3.29354  2.67741  2.69355  4.24690  2.90347  2.73739  3.18146  2.89801  2.37887  2.77519  2.98518  4.58477  3.61503
          0.03335  3.81316  4.53550  0.61958  0.77255  0.48576  0.95510
    368   2.31042  4.23295  3.04849  2.91635  4.19029  1.24016  4.11069  3.69438  3.09339  3.40322  4.30235  3.17761  3.66354  3.41414  3.39062  2.38074  2.79324  3.19366  5.49290  4.26462    504 - -
          2.68618  4.42225  2.77519  2.73123  3.46354  2.40513  3.72494  3.29354  2.67741  2.69355  4.24690  2.90347  2.73739  3.18146  2.89801  2.37887  2.77519  2.98518  4.58477  3.61503
          0.03335  3.81316  4.53550  0.61958  0.77255  0.48576  0.95510
    369   2.92795  5.04345  1.00703  2.30242  4.41306  3.16757  3.88211  3.98819  2.95555  3.60773  4.58579  2.85526  3.81634  3.12209  3.46264  2.89794  3.26573  3.63415  5.59311  4.29741    505 - -
          2.68618  4.42225  2.77519  2.73123  3.46354  2.40513  3.72494  3.29354  2.67741  2.69355  4.24690  2.90347  2.73739  3.18146  2.89801  2.37887  2.77519  2.98518  4.58477  3.61503
          0.03335  3.81316  4.53550  0.61958  0.77255  0.48576  0.95510
    370   3.08989  4.57049  4.09358  3.73450  3.11533  3.90559  4.40888  2.31776  3.50277  0.95194  3.15924  4.01557  4.35207  3.88536  3.68802  3.47144  3.38737  2.33943  4.97175  3.68095    506 - -
          2.68618  4.42225  2.77519  2.73123  3.46354  2.40513  3.72494  3.29354  2.67741  2.69355  4.24690  2.90347  2.73739  3.18146  2.89801  2.37887  2.77519  2.98518  4.58477  3.61503
          0.03335  3.81316  4.53550  0.61958  0.77255  0.48576  0.95510
    371   3.24094  4.63608  4.00293  3.69525  2.61101  3.66571  3.83117  3.26313  3.41916  2.66773  3.89956  3.85655  4.17882  3.80998  3.55758  3.44511  3.53862  3.15183  1.01399  2.61642    507 - -
          2.68618  4.42225  2.77519  2.73123  3.46354  2.40513  3.72494  3.29354  2.67741  2.69355  4.24690  2.90347  2.73739  3.18146  2.89801  2.37887  2.77519  2.98518  4.58477  3.61503
          0.03335  3.81316  4.53550  0.61958  0.77255  0.48576  0.95510
    372   2.96424  4.37943  4.40750  3.94094  3.35898  4.13137  4.68844  1.25653  3.78330  1.89060  3.22512  4.19217  4.51294  4.09674  4.00191  3.52874  3.24924  1.63655  5.29348  4.05751    508 - -
          2.68618  4.42225  2.77519  2.73123  3.46354  2.40513  3.72494  3.29354  2.67741  2.69355  4.24690  2.90347  2.73739  3.18146  2.89801  2.37887  2.77519  2.98518  4.58477  3.61503
          0.03335  3.81316  4.53550  0.61958  0.77255  0.48576  0.95510
    373   2.28803  4.20693  3.15699  2.97130  4.01784  2.93801  4.08217  3.53301  3.04100  3.25833  4.19032  3.20477  3.67220  3.39528  3.32799  1.18417  2.76395  3.08117  5.39539  4.10135    509 - -
          2.68618  4.42225  2.77519  2.73123  3.46354  2.40513  3.72494  3.29354  2.67741  2.69355  4.24690  2.90347  2.73739  3.18146  2.89801  2.37887  2.77519  2.98518  4.58477  3.61503
          0.03335  3.81316  4.53550  0.61958  0.77255  0.48576  0.95510
    374   3.24094  4.63608  4.00293  3.69525  2.61101  3.66571  3.83117  3.26313  3.41916  2.66773  3.89956  3.85655  4.17882  3.80998  3.55758  3.44511  3.53862  3.15183  1.01399  2.61642    510 - -
          2.68618  4.42225  2.77519  2.73123  3.46354  2.40513  3.72494  3.29354  2.67741  2.69355  4.24690  2.90347  2.73739  3.18146  2.89801  2.37887  2.77519  2.98518  4.58477  3.61503
          0.03335  3.81316  4.53550  0.61958  0.77255  0.48576  0.95510
    375   2.90370  4.99902  2.46669  1.11294  4.33821  3.23752  3.82092  3.78036  2.69413  3.40768  4.38572  2.90317  3.83971  3.03873  3.09574  2.89303  3.20796  3.47087  5.52110  4.24485    511 - -
          2.68618  4.42225  2.77519  2.73123  3.46354  2.40513  3.72494  3.29354  2.67741  2.69355  4.24690  2.90347  2.73739  3.18146  2.89801  2.37887  2.77519  2.98518  4.58477  3.61503
          0.03335  3.81316  4.53550  0.61958  0.77255  0.48576  0.95510
    376   2.90370  4.99902  2.46669  1.11294  4.33821  3.23752  3.82092  3.78036  2.69413  3.40768  4.38572  2.90317  3.83971  3.03873  3.09574  2.89303  3.20796  3.47087  5.52110  4.24485    512 - -
          2.68618  4.42225  2.77519  2.73123  3.46354  2.40513  3.72494  3.29354  2.67741  2.69355  4.24690  2.90347  2.73739  3.18146  2.89801  2.37887  2.77519  2.98518  4.58477  3.61503
          0.03335  3.81316  4.53550  0.61958  0.77255  0.48576  0.95510
    377   2.59470  4.37454  3.25618  3.14880  4.28942  0.82682  4.27152  3.87571  3.32184  3.53706  4.51333  3.42080  3.76377  3.65092  3.56324  2.76515  3.07138  3.41560  5.39905  4.38976    513 - -
          2.68618  4.42225  2.77519  2.73123  3.46354  2.40513  3.72494  3.29354  2.67741  2.69355  4.24690  2.90347  2.73739  3.18146  2.89801  2.37887  2.77519  2.98518  4.58477  3.61503
          0.03335  3.81316  4.53550  0.61958  0.77255  0.48576  0.95510
    378   2.92421  4.48289  3.98634  3.57639  3.18446  3.78984  4.32532  2.35424  3.34729  1.78911  1.49662  3.86088  4.25107  3.73368  3.55936  3.26663  3.22886  2.35319  5.01672  3.77264    514 - -
          2.68618  4.42225  2.77519  2.73123  3.46354  2.40513  3.72494  3.29354  2.67741  2.69355  4.24690  2.90347  2.73739  3.18146  2.89801  2.37887  2.77519  2.98518  4.58477  3.61503
          0.03335  3.81316  4.53550  0.61958  0.77255  0.48576  0.95510
    379   2.91970  4.87851  3.09160  2.72586  4.25135  3.41419  3.72965  3.67719  1.12263  3.25592  4.22179  3.15250  3.91975  2.92541  2.42508  2.96631  3.17804  3.38876  5.33141  4.13608    515 - -
          2.68618  4.42225  2.77519  2.73123  3.46354  2.40513  3.72494  3.29354  2.67741  2.69355  4.24690  2.90347  2.73739  3.18146  2.89801  2.37887  2.77519  2.98518  4.58477  3.61503
          0.03335  3.81316  4.53550  0.61958  0.77255  0.48576  0.95510
    380   2.76157  4.32194  4.04206  3.70464  3.50815  3.66111  4.51704  2.05786  3.57145  2.20645  3.48366  3.90360  4.22584  3.93612  3.78942  3.16193  3.12515  1.10339  5.28211  4.00945    516 - -
          2.68618  4.42225  2.77519  2.73123  3.46354  2.40513  3.72494  3.29354  2.67741  2.69355  4.24690  2.90347  2.73739  3.18146  2.89801  2.37887  2.77519  2.98518  4.58477  3.61503
          0.03335  3.81316  4.53550  0.61958  0.77255  0.48576  0.95510
    381   3.18471  4.60442  4.15693  3.86124  1.11411  3.88620  3.85412  2.71694  3.77001  2.10136  3.45674  3.95307  4.34702  3.95472  3.90437  3.45699  3.48628  2.70305  4.12288  2.49818    517 - -
          2.68618  4.42225  2.77519  2.73123  3.46354  2.40513  3.72494  3.29354  2.67741  2.69355  4.24690  2.90347  2.73739  3.18146  2.89801  2.37887  2.77519  2.98518  4.58477  3.61503
          0.03335  3.81316  4.53550  0.61958  0.77255  0.48576  0.95510
    382   2.90370  4.99902  2.46669  1.11294  4.33821  3.23752  3.82092  3.78036  2.69413  3.40768  4.38572  2.90317  3.83971  3.03873  3.09574  2.89303  3.20796  3.47087  5.52110  4.24485    518 - -
          2.68618  4.42225  2.77519  2.73123  3.46354  2.40513  3.72494  3.29354  2.67741  2.69355  4.24690  2.90347  2.73739  3.18146  2.89801  2.37887  2.77519  2.98518  4.58477  3.61503
          0.03335  3.81316  4.53550  0.61958  0.77255  0.48576  0.95510
    383   2.90370  4.99902  2.46669  1.11294  4.33821  3.23752  3.82092  3.78036  2.69413  3.40768  4.38572  2.90317  3.83971  3.03873  3.09574  2.89303  3.20796  3.47087  5.52110  4.24485    519 - -
          2.68618  4.42225  2.77519  2.73123  3.46354  2.40513  3.72494  3.29354  2.67741  2.69355  4.24690  2.90347  2.73739  3.18146  2.89801  2.37887  2.77519  2.98518  4.58477  3.61503
          0.03335  3.81316  4.53550  0.61958  0.77255  0.48576  0.95510
    384   3.08989  4.57049  4.09358  3.73450  3.11533  3.90559  4.40888  2.31776  3.50277  0.95194  3.15924  4.01557  4.35207  3.88536  3.68802  3.47144  3.38737  2.33943  4.97175  3.68095    520 - -
          2.68618  4.42225  2.77519  2.73123  3.46354  2.40513  3.72494  3.29354  2.67741  2.69355  4.24690  2.90347  2.73739  3.18146  2.89801  2.37887  2.77519  2.98518  4.58477  3.61503
          0.03335  3.81316  4.53550  0.61958  0.77255  0.48576  0.95510
    385   3.08989  4.57049  4.09358  3.73450  3.11533  3.90559  4.40888  2.31776  3.50277  0.95194  3.15924  4.01557  4.35207  3.88536  3.68802  3.47144  3.38737  2.33943  4.97175  3.68095    521 - -
          2.68618  4.42225  2.77519  2.73123  3.46354  2.40513  3.72494  3.29354  2.67741  2.69355  4.24690  2.90347  2.73739  3.18146  2.89801  2.37887  2.77519  2.98518  4.58477  3.61503
          0.03335  3.81316  4.53550  0.61958  0.77255  0.48576  0.95510
    386   3.08989  4.57049  4.09358  3.73450  3.11533  3.90559  4.40888  2.31776  3.50277  0.95194  3.15924  4.01557  4.35207  3.88536  3.68802  3.47144  3.38737  2.33943  4.97175  3.68095    522 - -
          2.68618  4.42225  2.77519  2.73123  3.46354  2.40513  3.72494  3.29354  2.67741  2.69355  4.24690  2.90347  2.73739  3.18146  2.89801  2.37887  2.77519  2.98518  4.58477  3.61503
          0.03335  3.81316  4.53550  0.61958  0.77255  0.48576  0.95510
    387   2.92795  5.04345  1.00703  2.30242  4.41306  3.16757  3.88211  3.98819  2.95555  3.60773  4.58579  2.85526  3.81634  3.12209  3.46264  2.89794  3.26573  3.63415  5.59311  4.29741    523 - -
          2.68618  4.42225  2.77519  2.73123  3.46354  2.40513  3.72494  3.29354  2.67741  2.69355  4.24690  2.90347  2.73739  3.18146  2.89801  2.37887  2.77519  2.98518  4.58477  3.61503
          0.03335  3.81316  4.53550  0.61958  0.77255  0.48576  0.95510
    388   1.10283  4.16472  3.40413  3.19414  3.99491  2.99054  4.22296  3.11172  3.20890  2.99588  4.03540  3.35820  3.72429  3.55584  3.46272  2.51611  2.78942  2.77650  5.42807  4.22199    524 - -
          2.68618  4.42225  2.77519  2.73123  3.46354  2.40513  3.72494  3.29354  2.67741  2.69355  4.24690  2.90347  2.73739  3.18146  2.89801  2.37887  2.77519  2.98518  4.58477  3.61503
          0.03335  3.81316  4.53550  0.61958  0.77255  0.48576  0.95510
    389   2.92795  5.04345  1.00703  2.30242  4.41306  3.16757  3.88211  3.98819  2.95555  3.60773  4.58579  2.85526  3.81634  3.12209  3.46264  2.89794  3.26573  3.63415  5.59311  4.29741    525 - -
          2.68618  4.42225  2.77519  2.73123  3.46354  2.40513  3.72494  3.29354  2.67741  2.69355  4.24690  2.90347  2.73739  3.18146  2.89801  2.37887  2.77519  2.98518  4.58477  3.61503
          0.03335  3.81316  4.53550  0.61958  0.77255  0.48576  0.95510
    390   3.24094  4.63608  4.00293  3.69525  2.61101  3.66571  3.83117  3.26313  3.41916  2.66773  3.89956  3.85655  4.17882  3.80998  3.55758  3.44511  3.53862  3.15183  1.01399  2.61642    526 - -
          2.68618  4.42225  2.77519  2.73123  3.46354  2.40513  3.72494  3.29354  2.67741  2.69355  4.24690  2.90347  2.73739  3.18146  2.89801  2.37887  2.77519  2.98518  4.58477  3.61503
          0.03335  3.81316  4.53550  0.61958  0.77255  0.48576  0.95510
    391   2.28803  4.20693  3.15699  2.97130  4.01784  2.93801  4.08217  3.53301  3.04100  3.25833  4.19032  3.20477  3.67220  3.39528  3.32799  1.18417  2.76395  3.08117  5.39539  4.10135    527 - -
          2.68618  4.42225  2.77519  2.73123  3.46354  2.40513  3.72494  3.29354  2.67741  2.69355  4.24690  2.90347  2.73739  3.18146  2.89801  2.37887  2.77519  2.98518  4.58477  3.61503
          0.03335  3.81316  4.53550  0.61958  0.77255  0.48576  0.95510
    392   2.96500  4.37672  4.41762  3.94698  3.36404  4.13995  4.69534  1.26349  3.79271  1.89269  3.22543  4.19877  4.51769  4.10271  4.01203  3.53476  3.24859  1.61661  5.29953  4.06725    528 - -
          2.68618  4.42225  2.77519  2.73123  3.46354  2.40513  3.72494  3.29354  2.67741  2.69355  4.24690  2.90347  2.73739  3.18146  2.89801  2.37887  2.77519  2.98518  4.58477  3.61503
          0.03335  3.81316  4.53550  0.61958  0.77255  0.48576  0.95510
    393   2.67634  4.66882  2.67946  2.55961  4.02322  3.14578  3.87671  3.72204  2.77612  3.37608  4.33267  1.26764  3.79534  3.15043  3.12783  2.74648  3.05690  3.35026  5.33616  3.97665    529 - -
          2.68618  4.42225  2.77519  2.73123  3.46354  2.40513  3.72494  3.29354  2.67741  2.69355  4.24690  2.90347  2.73739  3.18146  2.89801  2.37887  2.77519  2.98518  4.58477  3.61503
          0.03335  3.81316  4.53550  0.61958  0.77255  0.48576  0.95510
    394   1.10283  4.16472  3.40413  3.19414  3.99491  2.99054  4.22296  3.11172  3.20890  2.99588  4.03540  3.35820  3.72429  3.55584  3.46272  2.51611  2.78942  2.77650  5.42807  4.22199    530 - -
          2.68618  4.42225  2.77519  2.73123  3.46354  2.40513  3.72494  3.29354  2.67741  2.69355  4.24690  2.90347  2.73739  3.18146  2.89801  2.37887  2.77519  2.98518  4.58477  3.61503
          0.03335  3.81316  4.53550  0.61958  0.77255  0.48576  0.95510
    395   2.59470  4.37454  3.25618  3.14880  4.28942  0.82682  4.27152  3.87571  3.32184  3.53706  4.51333  3.42080  3.76377  3.65092  3.56324  2.76515  3.07138  3.41560  5.39905  4.38976    531 - -
          2.68618  4.42225  2.77519  2.73123  3.46354  2.40513  3.72494  3.29354  2.67741  2.69355  4.24690  2.90347  2.73739  3.18146  2.89801  2.37887  2.77519  2.98518  4.58477  3.61503
          0.03335  3.81316  4.53550  0.61958  0.77255  0.48576  0.95510
    396   2.28803  4.20693  3.15699  2.97130  4.01784  2.93801  4.08217  3.53301  3.04100  3.25833  4.19032  3.20477  3.67220  3.39528  3.32799  1.18417  2.76395  3.08117  5.39539  4.10135    532 - -
          2.68618  4.42225  2.77519  2.73123  3.46354  2.40513  3.72494  3.29354  2.67741  2.69355  4.24690  2.90347  2.73739  3.18146  2.89801  2.37887  2.77519  2.98518  4.58477  3.61503
          0.03335  3.81316  4.53550  0.61958  0.77255  0.48576  0.95510
    397   3.24094  4.63608  4.00293  3.69525  2.61101  3.66571  3.83117  3.26313  3.41916  2.66773  3.89956  3.85655  4.17882  3.80998  3.55758  3.44511  3.53862  3.15183  1.01399  2.61642    533 - -
          2.68618  4.42225  2.77519  2.73123  3.46354  2.40513  3.72494  3.29354  2.67741  2.69355  4.24690  2.90347  2.73739  3.18146  2.89801  2.37887  2.77519  2.98518  4.58477  3.61503
          0.03335  3.81316  4.53550  0.61958  0.77255  0.48576  0.95510
    398   2.92421  4.48289  3.98634  3.57639  3.18446  3.78984  4.32532  2.35424  3.34729  1.78911  1.49662  3.86088  4.25107  3.73368  3.55936  3.26663  3.22886  2.35319  5.01672  3.77264    534 - -
          2.68618  4.42225  2.77519  2.73123  3.46354  2.40513  3.72494  3.29354  2.67741  2.69355  4.24690  2.90347  2.73739  3.18146  2.89801  2.37887  2.77519  2.98518  4.58477  3.61503
          0.03335  3.81316  4.53550  0.61958  0.77255  0.48576  0.95510
    399   3.24094  4.63608  4.00293  3.69525  2.61101  3.66571  3.83117  3.26313  3.41916  2.66773  3.89956  3.85655  4.17882  3.80998  3.55758  3.44511  3.53862  3.15183  1.01399  2.61642    535 - -
          2.68618  4.42225  2.77519  2.73123  3.46354  2.40513  3.72494  3.29354  2.67741  2.69355  4.24690  2.90347  2.73739  3.18146  2.89801  2.37887  2.77519  2.98518  4.58477  3.61503
          0.03335  3.81316  4.53550  0.61958  0.77255  0.48576  0.95510
    400   3.08989  4.57049  4.09358  3.73450  3.11533  3.90559  4.40888  2.31776  3.50277  0.95194  3.15924  4.01557  4.35207  3.88536  3.68802  3.47144  3.38737  2.33943  4.97175  3.68095    536 - -
          2.68618  4.42225  2.77519  2.73123  3.46354  2.40513  3.72494  3.29354  2.67741  2.69355  4.24690  2.90347  2.73739  3.18146  2.89801  2.37887  2.77519  2.98518  4.58477  3.61503
          0.03335  3.81316  4.53550  0.61958  0.77255  0.48576  0.95510
    401   2.28803  4.20693  3.15699  2.97130  4.01784  2.93801  4.08217  3.53301  3.04100  3.25833  4.19032  3.20477  3.67220  3.39528  3.32799  1.18417  2.76395  3.08117  5.39539  4.10135    537 - -
          2.68618  4.42225  2.77519  2.73123  3.46354  2.40513  3.72494  3.29354  2.67741  2.69355  4.24690  2.90347  2.73739  3.18146  2.89801  2.37887  2.77519  2.98518  4.58477  3.61503
          0.03335  3.81316  4.53550  0.61958  0.77255  0.48576  0.95510
    402   2.52282  1.06924  4.02623  3.75332  3.75953  3.15717  4.41359  2.89466  3.58026  2.81227  3.93215  3.75616  3.85942  3.92894  3.71472  2.79414  2.98478  2.64298  5.18688  4.04729    538 - -
          2.68618  4.42225  2.77519  2.73123  3.46354  2.40513  3.72494  3.29354  2.67741  2.69355  4.24690  2.90347  2.73739  3.18146  2.89801  2.37887  2.77519  2.98518  4.58477  3.61503
          0.03335  3.81316  4.53550  0.61958  0.77255  0.48576  0.95510
    403   2.28803  4.20693  3.15699  2.97130  4.01784  2.93801  4.08217  3.53301  3.04100  3.25833  4.19032  3.20477  3.67220  3.39528  3.32799  1.18417  2.76395  3.08117  5.39539  4.10135    539 - -
          2.68618  4.42225  2.77519  2.73123  3.46354  2.40513  3.72494  3.29354  2.67741  2.69355  4.24690  2.90347  2.73739  3.18146  2.89801  2.37887  2.77519  2.98518  4.58477  3.61503
          0.03335  3.81316  4.53550  0.61958  0.77255  0.48576  0.95510
    404   2.28803  4.20693  3.15699  2.97130  4.01784  2.93801  4.08217  3.53301  3.04100  3.25833  4.19032  3.20477  3.67220  3.39528  3.32799  1.18417  2.76395  3.08117  5.39539  4.10135    540 - -
          2.68618  4.42225  2.77519  2.73123  3.46354  2.40513  3.72494  3.29354  2.67741  2.69355  4.24690  2.90347  2.73739  3.18146  2.89801  2.37887  2.77519  2.98518  4.58477  3.61503
          0.03335  3.81316  4.53550  0.61958  0.77255  0.48576  0.95510
    405   3.18471  4.60442  4.15693  3.86124  1.11411  3.88620  3.85412  2.71694  3.77001  2.10136  3.45674  3.95307  4.34702  3.95472  3.90437  3.45699  3.48628  2.70305  4.12288  2.49818    541 - -
          2.68618  4.42225  2.77519  2.73123  3.46354  2.40513  3.72494  3.29354  2.67741  2.69355  4.24690  2.90347  2.73739  3.18146  2.89801  2.37887  2.77519  2.98518  4.58477  3.61503
          0.03335  3.81316  4.53550  0.61958  0.77255  0.48576  0.95510
    406   3.18471  4.60442  4.15693  3.86124  1.11411  3.88620  3.85412  2.71694  3.77001  2.10136  3.45674  3.95307  4.34702  3.95472  3.90437  3.45699  3.48628  2.70305  4.12288  2.49818    542 - -
          2.68618  4.42225  2.77519  2.73123  3.46354  2.40513  3.72494  3.29354  2.67741  2.69355  4.24690  2.90347  2.73739  3.18146  2.89801  2.37887  2.77519  2.98518  4.58477  3.61503
          0.03335  3.81316  4.53550  0.61958  0.77255  0.48576  0.95510
    407   2.83632  4.81776  2.86653  2.62180  3.97803  3.32827  3.77908  3.60098  2.44709  3.10911  4.14009  3.08046  3.88180  1.34353  2.73184  2.88725  3.13402  3.33480  5.26132  3.95155    543 - -
          2.68618  4.42225  2.77519  2.73123  3.46354  2.40513  3.72494  3.29354  2.67741  2.69355  4.24690  2.90347  2.73739  3.18146  2.89801  2.37887  2.77519  2.98518  4.58477  3.61503
          0.03335  3.81316  4.53550  0.61958  0.77255  0.48576  0.95510
    408   2.83632  4.81776  2.86653  2.62180  3.97803  3.32827  3.77908  3.60098  2.44709  3.10911  4.14009  3.08046  3.88180  1.34353  2.73184  2.88725  3.13402  3.33480  5.26132  3.95155    544 - -
          2.68618  4.42225  2.77519  2.73123  3.46354  2.40513  3.72494  3.29354  2.67741  2.69355  4.24690  2.90347  2.73739  3.18146  2.89801  2.37887  2.77519  2.98518  4.58477  3.61503
          0.03335  3.81316  4.53550  0.61958  0.77255  0.48576  0.95510
    409   3.18471  4.60442  4.15693  3.86124  1.11411  3.88620  3.85412  2.71694  3.77001  2.10136  3.45674  3.95307  4.34702  3.95472  3.90437  3.45699  3.48628  2.70305  4.12288  2.49818    545 - -
          2.68618  4.42225  2.77519  2.73123  3.46354  2.40513  3.72494  3.29354  2.67741  2.69355  4.24690  2.90347  2.73739  3.18146  2.89801  2.37887  2.77519  2.98518  4.58477  3.61503
          0.03335  3.81316  4.53550  0.61958  0.77255  0.48576  0.95510
    410   3.18471  4.60442  4.15693  3.86124  1.11411  3.88620  3.85412  2.71694  3.77001  2.10136  3.45674  3.95307  4.34702  3.95472  3.90437  3.45699  3.48628  2.70305  4.12288  2.49818    546 - -
          2.68618  4.42225  2.77519  2.73123  3.46354  2.40513  3.72494  3.29354  2.67741  2.69355  4.24690  2.90347  2.73739  3.18146  2.89801  2.37887  2.77519  2.98518  4.58477  3.61503
          0.03335  3.81316  4.53550  0.61958  0.77255  0.48576  0.95510
    411   2.93390  4.75980  3.07151  2.82670  3.24598  3.39980  1.27407  3.62747  2.67152  3.12843  4.16773  3.23795  3.94971  3.19252  2.94018  3.00549  3.23576  3.36385  4.71163  3.19877    547 - -
          2.68618  4.42225  2.77519  2.73123  3.46354  2.40513  3.72494  3.29354  2.67741  2.69355  4.24690  2.90347  2.73739  3.18146  2.89801  2.37887  2.77519  2.98518  4.58477  3.61503
          0.03335  3.81316  4.53550  0.61958  0.77255  0.48576  0.95510
    412   2.52282  1.06924  4.02623  3.75332  3.75953  3.15717  4.41359  2.89466  3.58026  2.81227  3.93215  3.75616  3.85942  3.92894  3.71472  2.79414  2.98478  2.64298  5.18688  4.04729    548 - -
          2.68618  4.42225  2.77519  2.73123  3.46354  2.40513  3.72494  3.29354  2.67741  2.69355  4.24690  2.90347  2.73739  3.18146  2.89801  2.37887  2.77519  2.98518  4.58477  3.61503
          0.03335  3.81316  4.53550  0.61958  0.77255  0.48576  0.95510
    413   3.16381  4.67681  3.75166  3.47106  2.29893  3.76179  3.59459  3.18151  3.33028  2.65047  3.86309  3.65209  4.23761  3.65057  3.52568  3.30600  3.45054  3.04944  3.94002  1.07048    549 - -
          2.68618  4.42225  2.77519  2.73123  3.46354  2.40513  3.72494  3.29354  2.67741  2.69355  4.24690  2.90347  2.73739  3.18146  2.89801  2.37887  2.77519  2.98518  4.58477  3.61503
          0.03335  3.81316  4.53550  0.61958  0.77255  0.48576  0.95510
    414   2.52282  1.06924  4.02623  3.75332  3.75953  3.15717  4.41359  2.89466  3.58026  2.81227  3.93215  3.75616  3.85942  3.92894  3.71472  2.79414  2.98478  2.64298  5.18688  4.04729    550 - -
          2.68618  4.42225  2.77519  2.73123  3.46354  2.40513  3.72494  3.29354  2.67741  2.69355  4.24690  2.90347  2.73739  3.18146  2.89801  2.37887  2.77519  2.98518  4.58477  3.61503
          0.03335  3.81316  4.53550  0.61958  0.77255  0.48576  0.95510
    415   2.67692  4.44272  3.27793  3.10945  4.10741  3.13365  4.19081  3.63871  3.16187  3.27157  4.31979  3.42149  0.94568  3.55252  3.41309  2.84286  3.11412  3.29074  5.30913  4.22770    551 - -
          2.68618  4.42225  2.77519  2.73123  3.46354  2.40513  3.72494  3.29354  2.67741  2.69355  4.24690  2.90347  2.73739  3.18146  2.89801  2.37887  2.77519  2.98518  4.58477  3.61503
          0.03335  3.81316  4.53550  0.61958  0.77255  0.48576  0.95510
    416   2.60549  4.27637  3.99133  3.63653  3.55167  3.61283  4.48680  2.04061  3.51211  2.23465  3.48165  3.83281  4.18664  3.87201  3.74601  3.06704  3.04944  1.18529  5.32771  4.06216    552 - -
          2.68618  4.42225  2.77519  2.73123  3.46354  2.40513  3.72494  3.29354  2.67741  2.69355  4.24690  2.90347  2.73739  3.18146  2.89801  2.37887  2.77519  2.98518  4.58477  3.61503
          0.03335  3.81316  4.53550  0.61958  0.77255  0.48576  0.95510
    417   2.30789  4.23150  3.04705  2.91452  4.19048  1.24522  4.10942  3.69383  3.09167  3.40266  4.30072  3.17563  3.66245  3.41216  3.38942  2.37583  2.79075  3.19236  5.49428  4.26464    553 - -
          2.68618  4.42225  2.77519  2.73123  3.46354  2.40513  3.72494  3.29354  2.67741  2.69355  4.24690  2.90347  2.73739  3.18146  2.89801  2.37887  2.77519  2.98518  4.58477  3.61503
          0.03335  3.81316  4.53550  0.61958  0.77255  0.48576  0.95510
    418   3.18471  4.60442  4.15693  3.86124  1.11411  3.88620  3.85412  2.71694  3.77001  2.10136  3.45674  3.95307  4.34702  3.95472  3.90437  3.45699  3.48628  2.70305  4.12288  2.49818    554 - -
          2.68618  4.42225  2.77519  2.73123  3.46354  2.40513  3.72494  3.29354  2.67741  2.69355  4.24690  2.90347  2.73739  3.18146  2.89801  2.37887  2.77519  2.98518  4.58477  3.61503
          0.03335  3.81316  4.53550  0.61958  0.77255  0.48576  0.95510
    419   2.59470  4.37454  3.25618  3.14880  4.28942  0.82682  4.27152  3.87571  3.32184  3.53706  4.51333  3.42080  3.76377  3.65092  3.56324  2.76515  3.07138  3.41560  5.39905  4.38976    555 - -
          2.68618  4.42225  2.77519  2.73123  3.46354  2.40513  3.72494  3.29354  2.67741  2.69355  4.24690  2.90347  2.73739  3.18146  2.89801  2.37887  2.77519  2.98518  4.58477  3.61503
          0.03335  3.81316  4.53550  0.61958  0.77255  0.48576  0.95510
    420   2.94076  4.78158  3.42559  2.95080  4.12116  3.43849  3.78519  3.65981  2.21917  3.18665  4.18961  3.31445  3.94507  3.00954  1.07313  3.02852  3.21150  3.38664  5.22901  4.06264    556 - -
          2.68618  4.42225  2.77519  2.73123  3.46354  2.40513  3.72494  3.29354  2.67741  2.69355  4.24690  2.90347  2.73739  3.18146  2.89801  2.37887  2.77519  2.98518  4.58477  3.61503
          0.03335  3.81316  4.53550  0.61958  0.77255  0.48576  0.95510
    421   2.94076  4.78158  3.42559  2.95080  4.12116  3.43849  3.78519  3.65981  2.21917  3.18665  4.18961  3.31445  3.94507  3.00954  1.07313  3.02852  3.21150  3.38664  5.22901  4.06264    557 - -
          2.68618  4.42225  2.77519  2.73123  3.46354  2.40513  3.72494  3.29354  2.67741  2.69355  4.24690  2.90347  2.73739  3.18146  2.89801  2.37887  2.77519  2.98518  4.58477  3.61503
          0.03335  3.81316  4.53550  0.61958  0.77255  0.48576  0.95510
    422   2.38313  4.22764  3.37767  3.12846  3.91862  3.06847  4.15001  3.03861  3.07024  2.90415  3.95958  3.34648  3.76803  3.46838  3.33100  2.58388  1.27666  2.73995  5.36174  4.13563    558 - -
          2.68618  4.42225  2.77519  2.73123  3.46354  2.40513  3.72494  3.29354  2.67741  2.69355  4.24690  2.90347  2.73739  3.18146  2.89801  2.37887  2.77519  2.98518  4.58477  3.61503
          0.03335  3.81316  4.53550  0.61958  0.77255  0.48576  0.95510
    423   2.92795  5.04345  1.00703  2.30242  4.41306  3.16757  3.88211  3.98819  2.95555  3.60773  4.58579  2.85526  3.81634  3.12209  3.46264  2.89794  3.26573  3.63415  5.59311  4.29741    559 - -
          2.68618  4.42225  2.77519  2.73123  3.46354  2.40513  3.72494  3.29354  2.67741  2.69355  4.24690  2.90347  2.73739  3.18146  2.89801  2.37887  2.77519  2.98518  4.58477  3.61503
          0.03335  3.81316  4.53550  0.61958  0.77255  0.48576  0.95510
    424   2.67692  4.44272  3.27793  3.10945  4.10741  3.13365  4.19081  3.63871  3.16187  3.27157  4.31979  3.42149  0.94568  3.55252  3.41309  2.84286  3.11412  3.29074  5.30913  4.22770    560 - -
          2.68618  4.42225  2.77519  2.73123  3.46354  2.40513  3.72494  3.29354  2.67741  2.69355  4.24690  2.90347  2.73739  3.18146  2.89801  2.37887  2.77519  2.98518  4.58477  3.61503
          0.03335  3.81316  4.53550  0.61958  0.77255  0.48576  0.95510
    425   2.67634  4.66882  2.67946  2.55961  4.02322  3.14578  3.87671  3.72204  2.77612  3.37608  4.33267  1.26764  3.79534  3.15043  3.12783  2.74648  3.05690  3.35026  5.33616  3.97665    561 - -
          2.68618  4.42225  2.77519  2.73123  3.46354  2.40513  3.72494  3.29354  2.67741  2.69355  4.24690  2.90347  2.73739  3.18146  2.89801  2.37887  2.77519  2.98518  4.58477  3.61503
          0.03335  3.81316  4.53550  0.61958  0.77255  0.48576  0.95510
    426   2.59470  4.37454  3.25618  3.14880  4.28942  0.82682  4.27152  3.87571  3.32184  3.53706  4.51333  3.42080  3.76377  3.65092  3.56324  2.76515  3.07138  3.41560  5.39905  4.38976    562 - -
          2.68618  4.42225  2.77519  2.73123  3.46354  2.40513  3.72494  3.29354  2.67741  2.69355  4.24690  2.90347  2.73739  3.18146  2.89801  2.37887  2.77519  2.98518  4.58477  3.61503
          0.03335  3.81316  4.53550  0.61958  0.77255  0.48576  0.95510
    427   2.92795  5.04345  1.00703  2.30242  4.41306  3.16757  3.88211  3.98819  2.95555  3.60773  4.58579  2.85526  3.81634  3.12209  3.46264  2.89794  3.26573  3.63415  5.59311  4.29741    563 - -
          2.68618  4.42225  2.77519  2.73123  3.46354  2.40513  3.72494  3.29354  2.67741  2.69355  4.24690  2.90347  2.73739  3.18146  2.89801  2.37887  2.77519  2.98518  4.58477  3.61503
          0.03335  3.81316  4.53550  0.61958  0.77255  0.48576  0.95510
    428   3.16381  4.67681  3.75166  3.47106  2.29893  3.76179  3.59459  3.18151  3.33028  2.65047  3.86309  3.65209  4.23761  3.65057  3.52568  3.30600  3.45054  3.04944  3.94002  1.07048    564 - -
          2.68618  4.42225  2.77519  2.73123  3.46354  2.40513  3.72494  3.29354  2.67741  2.69355  4.24690  2.90347  2.73739  3.18146  2.89801  2.37887  2.77519  2.98518  4.58477  3.61503
          0.03335  3.81316  4.53550  0.61958  0.77255  0.48576  0.95510
    429   2.98502  4.42195  4.24877  3.86338  3.33559  4.00028  4.60338  1.15464  3.69025  1.93533  3.28176  4.11710  4.43836  4.04546  3.89369  3.49092  3.28576  1.84818  5.21320  3.94547    565 - -
          2.68618  4.42225  2.77519  2.73123  3.46354  2.40513  3.72494  3.29354  2.67741  2.69355  4.24690  2.90347  2.73739  3.18146  2.89801  2.37887  2.77519  2.98518  4.58477  3.61503
          0.03335  3.81316  4.53550  0.61958  0.77255  0.48576  0.95510
    430   2.94076  4.78158  3.42559  2.95080  4.12116  3.43849  3.78519  3.65981  2.21917  3.18665  4.18961  3.31445  3.94507  3.00954  1.07313  3.02852  3.21150  3.38664  5.22901  4.06264    566 - -
          2.68618  4.42225  2.77519  2.73123  3.46354  2.40513  3.72494  3.29354  2.67741  2.69355  4.24690  2.90347  2.73739  3.18146  2.89801  2.37887  2.77519  2.98518  4.58477  3.61503
          0.03335  3.81316  4.53550  0.61958  0.77255  0.48576  0.95510
    431   2.94076  4.78158  3.42559  2.95080  4.12116  3.43849  3.78519  3.65981  2.21917  3.18665  4.18961  3.31445  3.94507  3.00954  1.07313  3.02852  3.21150  3.38664  5.22901  4.06264    567 - -
          2.68618  4.42225  2.77519  2.73123  3.46354  2.40513  3.72494  3.29354  2.67741  2.69355  4.24690  2.90347  2.73739  3.18146  2.89801  2.37887  2.77519  2.98518  4.58477  3.61503
          0.03335  3.81316  4.53550  0.61958  0.77255  0.48576  0.95510
    432   3.16381  4.67681  3.75166  3.47106  2.29893  3.76179  3.59459  3.18151  3.33028  2.65047  3.86309  3.65209  4.23761  3.65057  3.52568  3.30600  3.45054  3.04944  3.94002  1.07048    568 - -
          2.68618  4.42225  2.77519  2.73123  3.46354  2.40513  3.72494  3.29354  2.67741  2.69355  4.24690  2.90347  2.73739  3.18146  2.89801  2.37887  2.77519  2.98518  4.58477  3.61503
          0.03335  3.81316  4.53550  0.61958  0.77255  0.48576  0.95510
    433   3.08989  4.57049  4.09358  3.73450  3.11533  3.90559  4.40888  2.31776  3.50277  0.95194  3.15924  4.01557  4.35207  3.88536  3.68802  3.47144  3.38737  2.33943  4.97175  3.68095    569 - -
          2.68618  4.42225  2.77519  2.73123  3.46354  2.40513  3.72494  3.29354  2.67741  2.69355  4.24690  2.90347  2.73739  3.18146  2.89801  2.37887  2.77519  2.98518  4.58477  3.61503
          0.03335  3.81316  4.53550  0.61958  0.77255  0.48576  0.95510
    434   2.67692  4.44272  3.27793  3.10945  4.10741  3.13365  4.19081  3.63871  3.16187  3.27157  4.31979  3.42149  0.94568  3.55252  3.41309  2.84286  3.11412  3.29074  5.30913  4.22770    570 - -
          2.68618  4.42225  2.77519  2.73123  3.46354  2.40513  3.72494  3.29354  2.67741  2.69355  4.24690  2.90347  2.73739  3.18146  2.89801  2.37887  2.77519  2.98518  4.58477  3.61503
          0.03335  3.81316  4.53550  0.61958  0.77255  0.48576  0.95510
    435   2.76157  4.32194  4.04206  3.70464  3.50815  3.66111  4.51704  2.05786  3.57145  2.20645  3.48366  3.90360  4.22584  3.93612  3.78942  3.16193  3.12515  1.10339  5.28211  4.00945    571 - -
          2.68618  4.42225  2.77519  2.73123  3.46354  2.40513  3.72494  3.29354  2.67741  2.69355  4.24690  2.90347  2.73739  3.18146  2.89801  2.37887  2.77519  2.98518  4.58477  3.61503
          0.03335  3.81316  4.53550  0.61958  0.77255  0.48576  0.95510
    436   3.08989  4.57049  4.09358  3.73450  3.11533  3.90559  4.40888  2.31776  3.50277  0.95194  3.15924  4.01557  4.35207  3.88536  3.68802  3.47144  3.38737  2.33943  4.97175  3.68095    572 - -
          2.68618  4.42225  2.77519  2.73123  3.46354  2.40513  3.72494  3.29354  2.67741  2.69355  4.24690  2.90347  2.73739  3.18146  2.89801  2.37887  2.77519  2.98518  4.58477  3.61503
          0.03335  3.81316  4.53550  0.61958  0.77255  0.48576  0.95510
    437   2.94076  4.78158  3.42559  2.95080  4.12116  3.43849  3.78519  3.65981  2.21917  3.18665  4.18961  3.31445  3.94507  3.00954  1.07313  3.02852  3.21150  3.38664  5.22901  4.06264    573 - -
          2.68618  4.42225  2.77519  2.73123  3.46354  2.40513  3.72494  3.29354  2.67741  2.69355  4.24690  2.90347  2.73739  3.18146  2.89801  2.37887  2.77519  2.98518  4.58477  3.61503
          0.03335  3.81316  4.53550  0.61958  0.77255  0.48576  0.95510
    438   2.59470  4.37454  3.25618  3.14880  4.28942  0.82682  4.27152  3.87571  3.32184  3.53706  4.51333  3.42080  3.76377  3.65092  3.56324  2.76515  3.07138  3.41560  5.39905  4.38976    574 - -
          2.68618  4.42225  2.77519  2.73123  3.46354  2.40513  3.72494  3.29354  2.67741  2.69355  4.24690  2.90347  2.73739  3.18146  2.89801  2.37887  2.77519  2.98518  4.58477  3.61503
          0.03335  3.81316  4.53550  0.61958  0.77255  0.48576  0.95510
    439   3.18471  4.60442  4.15693  3.86124  1.11411  3.88620  3.85412  2.71694  3.77001  2.10136  3.45674  3.95307  4.34702  3.95472  3.90437  3.45699  3.48628  2.70305  4.12288  2.49818    575 - -
          2.68618  4.42225  2.77519  2.73123  3.46354  2.40513  3.72494  3.29354  2.67741  2.69355  4.24690  2.90347  2.73739  3.18146  2.89801  2.37887  2.77519  2.98518  4.58477  3.61503
          0.03335  3.81316  4.53550  0.61958  0.77255  0.48576  0.95510
    440   2.67692  4.44272  3.27793  3.10945  4.10741  3.13365  4.19081  3.63871  3.16187  3.27157  4.31979  3.42149  0.94568  3.55252  3.41309  2.84286  3.11412  3.29074  5.30913  4.22770    576 - -
          2.68618  4.42225  2.77519  2.73123  3.46354  2.40513  3.72494  3.29354  2.67741  2.69355  4.24690  2.90347  2.73739  3.18146  2.89801  2.37887  2.77519  2.98518  4.58477  3.61503
          0.03335  3.81316  4.53550  0.61958  0.77255  0.48576  0.95510
    441   1.10283  4.16472  3.40413  3.19414  3.99491  2.99054  4.22296  3.11172  3.20890  2.99588  4.03540  3.35820  3.72429  3.55584  3.46272  2.51611  2.78942  2.77650  5.42807  4.22199    577 - -
          2.68618  4.42225  2.77519  2.73123  3.46354  2.40513  3.72494  3.29354  2.67741  2.69355  4.24690  2.90347  2.73739  3.18146  2.89801  2.37887  2.77519  2.98518  4.58477  3.61503
          0.03335  3.81316  4.53550  0.61958  0.77255  0.48576  0.95510
    442   2.91970  4.87851  3.09160  2.72586  4.25135  3.41419  3.72965  3.67719  1.12263  3.25592  4.22179  3.15250  3.91975  2.92541  2.42508  2.96631  3.17804  3.38876  5.33141  4.13608    578 - -
          2.68618  4.42225  2.77519  2.73123  3.46354  2.40513  3.72494  3.29354  2.67741  2.69355  4.24690  2.90347  2.73739  3.18146  2.89801  2.37887  2.77519  2.98518  4.58477  3.61503
          0.03335  3.81316  4.53550  0.61958  0.77255  0.48576  0.95510
    443   3.16381  4.67681  3.75166  3.47106  2.29893  3.76179  3.59459  3.18151  3.33028  2.65047  3.86309  3.65209  4.23761  3.65057  3.52568  3.30600  3.45054  3.04944  3.94002  1.07048    579 - -
          2.68618  4.42225  2.77519  2.73123  3.46354  2.40513  3.72494  3.29354  2.67741  2.69355  4.24690  2.90347  2.73739  3.18146  2.89801  2.37887  2.77519  2.98518  4.58477  3.61503
          0.03335  3.81316  4.53550  0.61958  0.77255  0.48576  0.95510
    444   2.98502  4.42195  4.24877  3.86338  3.33559  4.00028  4.60338  1.15464  3.69025  1.93533  3.28176  4.11710  4.43836  4.04546  3.89369  3.49092  3.28576  1.84818  5.21320  3.94547    580 - -
          2.68618  4.42225  2.77519  2.73123  3.46354  2.40513  3.72494  3.29354  2.67741  2.69355  4.24690  2.90347  2.73739  3.18146  2.89801  2.37887  2.77519  2.98518  4.58477  3.61503
          0.03335  3.81316  4.53550  0.61958  0.77255  0.48576  0.95510
    445   3.16381  4.67681  3.75166  3.47106  2.29893  3.76179  3.59459  3.18151  3.33028  2.65047  3.86309  3.65209  4.23761  3.65057  3.52568  3.30600  3.45054  3.04944  3.94002  1.07048    581 - -
          2.68618  4.42225  2.77519  2.73123  3.46354  2.40513  3.72494  3.29354  2.67741  2.69355  4.24690  2.90347  2.73739  3.18146  2.89801  2.37887  2.77519  2.98518  4.58477  3.61503
          0.03335  3.81316  4.53550  0.61958  0.77255  0.48576  0.95510
    446   2.92795  5.04345  1.00703  2.30242  4.41306  3.16757  3.88211  3.98819  2.95555  3.60773  4.58579  2.85526  3.81634  3.12209  3.46264  2.89794  3.26573  3.63415  5.59311  4.29741    582 - -
          2.68618  4.42225  2.77519  2.73123  3.46354  2.40513  3.72494  3.29354  2.67741  2.69355  4.24690  2.90347  2.73739  3.18146  2.89801  2.37887  2.77519  2.98518  4.58477  3.61503
          0.03335  3.81316  4.53550  0.61958  0.77255  0.48576  0.95510
    447   2.67692  4.44272  3.27793  3.10945  4.10741  3.13365  4.19081  3.63871  3.16187  3.27157  4.31979  3.42149  0.94568  3.55252  3.41309  2.84286  3.11412  3.29074  5.30913  4.22770    583 - -
          2.68618  4.42225  2.77519  2.73123  3.46354  2.40513  3.72494  3.29354  2.67741  2.69355  4.24690  2.90347  2.73739  3.18146  2.89801  2.37887  2.77519  2.98518  4.58477  3.61503
          0.03335  3.81316  4.53550  0.61958  0.77255  0.48576  0.95510
    448   3.24094  4.63608  4.00293  3.69525  2.61101  3.66571  3.83117  3.26313  3.41916  2.66773  3.89956  3.85655  4.17882  3.80998  3.55758  3.44511  3.53862  3.15183  1.01399  2.61642    584 - -
          2.68618  4.42225  2.77519  2.73123  3.46354  2.40513  3.72494  3.29354  2.67741  2.69355  4.24690  2.90347  2.73739  3.18146  2.89801  2.37887  2.77519  2.98518  4.58477  3.61503
          0.03335  3.81316  4.53550  0.61958  0.77255  0.48576  0.95510
    449   2.67634  4.66882  2.67946  2.55961  4.02322  3.14578  3.87671  3.72204  2.77612  3.37608  4.33267  1.26764  3.79534  3.15043  3.12783  2.74648  3.05690  3.35026  5.33616  3.97665    585 - -
          2.68618  4.42225  2.77519  2.73123  3.46354  2.40513  3.72494  3.29354  2.67741  2.69355  4.24690  2.90347  2.73739  3.18146  2.89801  2.37887  2.77519  2.98518  4.58477  3.61503
          0.03335  3.81316  4.53550  0.61958  0.77255  0.48576  0.95510
    450   1.10283  4.16472  3.40413  3.19414  3.99491  2.99054  4.22296  3.11172  3.20890  2.99588  4.03540  3.35820  3.72429  3.55584  3.46272  2.51611  2.78942  2.77650  5.42807  4.22199    586 - -
          2.68618  4.42225  2.77519  2.73123  3.46354  2.40513  3.72494  3.29354  2.67741  2.69355  4.24690  2.90347  2.73739  3.18146  2.89801  2.37887  2.77519  2.98518  4.58477  3.61503
          0.03335  3.81316  4.53550  0.61958  0.77255  0.48576  0.95510
    451   2.67692  4.44272  3.27793  3.10945  4.10741  3.13365  4.19081  3.63871  3.16187  3.27157  4.31979  3.42149  0.94568  3.55252  3.41309  2.84286  3.11412  3.29074  5.30913  4.22770    587 - -
          2.68618  4.42225  2.77519  2.73123  3.46354  2.40513  3.72494  3.29354  2.67741  2.69355  4.24690  2.90347  2.73739  3.18146  2.89801  2.37887  2.77519  2.98518  4.58477  3.61503
          0.03335  3.81316  4.53550  0.61958  0.77255  0.48576  0.95510
    452   2.90370  4.99902  2.46669  1.11294  4.33821  3.23752  3.82092  3.78036  2.69413  3.40768  4.38572  2.90317  3.83971  3.03873  3.09574  2.89303  3.20796  3.47087  5.52110  4.24485    588 - -
          2.68618  4.42225  2.77519  2.73123  3.46354  2.40513  3.72494  3.29354  2.67741  2.69355  4.24690  2.90347  2.73739  3.18146  2.89801  2.37887  2.77519  2.98518  4.58477  3.61503
          0.03335  3.81316  4.53550  0.61958  0.77255  0.48576  0.95510
    453   2.59470  4.37454  3.25618  3.14880  4.28942  0.82682  4.27152  3.87571  3.32184  3.53706  4.51333  3.42080  3.76377  3.65092  3.56324  2.76515  3.07138  3.41560  5.39905  4.38976    589 - -
          2.68618  4.42225  2.77519  2.73123  3.46354  2.40513  3.72494  3.29354  2.67741  2.69355  4.24690  2.90347  2.73739  3.18146  2.89801  2.37887  2.77519  2.98518  4.58477  3.61503
          0.03335  3.81316  4.53550  0.61958  0.77255  0.48576  0.95510
    454   2.98502  4.42195  4.24877  3.86338  3.33559  4.00028  4.60338  1.15464  3.69025  1.93533  3.28176  4.11710  4.43836  4.04546  3.89369  3.49092  3.28576  1.84818  5.21320  3.94547    590 - -
          2.68618  4.42225  2.77519  2.73123  3.46354  2.40513  3.72494  3.29354  2.67741  2.69355  4.24690  2.90347  2.73739  3.18146  2.89801  2.37887  2.77519  2.98518  4.58477  3.61503
          0.03335  3.81316  4.53550  0.61958  0.77255  0.48576  0.95510
    455   2.83632  4.81776  2.86653  2.62180  3.97803  3.32827  3.77908  3.60098  2.44709  3.10911  4.14009  3.08046  3.88180  1.34353  2.73184  2.88725  3.13402  3.33480  5.26132  3.95155    591 - -
          2.68618  4.42225  2.77519  2.73123  3.46354  2.40513  3.72494  3.29354  2.67741  2.69355  4.24690  2.90347  2.73739  3.18146  2.89801  2.37887  2.77519  2.98518  4.58477  3.61503
          0.03335  3.81316  4.53550  0.61958  0.77255  0.48576  0.95510
    456   2.91970  4.87851  3.09160  2.72586  4.25135  3.41419  3.72965  3.67719  1.12263  3.25592  4.22179  3.15250  3.91975  2.92541  2.42508  2.96631  3.17804  3.38876  5.33141  4.13608    592 - -
          2.68618  4.42225  2.77519  2.73123  3.46354  2.40513  3.72494  3.29354  2.67741  2.69355  4.24690  2.90347  2.73739  3.18146  2.89801  2.37887  2.77519  2.98518  4.58477  3.61503
          0.03335  3.81316  4.53550  0.61958  0.77255  0.48576  0.95510
    457   2.35916  4.22719  3.91472  3.54168  3.61535  3.51035  4.41887  2.09891  3.43771  2.32513  3.51965  3.73525  4.10216  3.78354  3.68660  2.94564  2.96698  1.28231  5.33978  4.09689    593 - -
          2.68618  4.42225  2.77519  2.73123  3.46354  2.40513  3.72494  3.29354  2.67741  2.69355  4.24690  2.90347  2.73739  3.18146  2.89801  2.37887  2.77519  2.98518  4.58477  3.61503
          0.03335  3.81316  4.53550  0.61958  0.77255  0.48576  0.95510
    458   1.10283  4.16472  3.40413  3.19414  3.99491  2.99054  4.22296  3.11172  3.20890  2.99588  4.03540  3.35820  3.72429  3.55584  3.46272  2.51611  2.78942  2.77650  5.42807  4.22199    594 - -
          2.68618  4.42225  2.77519  2.73123  3.46354  2.40513  3.72494  3.29354  2.67741  2.69355  4.24690  2.90347  2.73739  3.18146  2.89801  2.37887  2.77519  2.98518  4.58477  3.61503
          0.03335  3.81316  4.53550  0.61958  0.77255  0.48576  0.95510
    459   2.91970  4.87851  3.09160  2.72586  4.25135  3.41419  3.72965  3.67719  1.12263  3.25592  4.22179  3.15250  3.91975  2.92541  2.42508  2.96631  3.17804  3.38876  5.33141  4.13608    595 - -
          2.68618  4.42225  2.77519  2.73123  3.46354  2.40513  3.72494  3.29354  2.67741  2.69355  4.24690  2.90347  2.73739  3.18146  2.89801  2.37887  2.77519  2.98518  4.58477  3.61503
          0.03335  3.81316  4.53550  0.61958  0.77255  0.48576  0.95510
    460   2.52282  1.06924  4.02623  3.75332  3.75953  3.15717  4.41359  2.89466  3.58026  2.81227  3.93215  3.75616  3.85942  3.92894  3.71472  2.79414  2.98478  2.64298  5.18688  4.04729    596 - -
          2.68618  4.42225  2.77519  2.73123  3.46354  2.40513  3.72494  3.29354  2.67741  2.69355  4.24690  2.90347  2.73739  3.18146  2.89801  2.37887  2.77519  2.98518  4.58477  3.61503
          0.03335  3.81316  4.53550  0.61958  0.77255  0.48576  0.95510
    461   3.09503  4.52818  4.35997  3.86418  3.07237  4.20006  4.53226  1.93000  3.64576  1.10007  2.98113  4.15923  4.50993  3.95152  3.84790  3.58016  3.34996  2.08295  5.04894  3.80920    597 - -
          2.68618  4.42225  2.77519  2.73123  3.46354  2.40513  3.72494  3.29354  2.67741  2.69355  4.24690  2.90347  2.73739  3.18146  2.89801  2.37887  2.77519  2.98518  4.58477  3.61503
          0.03335  3.81316  4.53550  0.61958  0.77255  0.48576  0.95510
    462   2.98502  4.42195  4.24877  3.86338  3.33559  4.00028  4.60338  1.15464  3.69025  1.93533  3.28176  4.11710  4.43836  4.04546  3.89369  3.49092  3.28576  1.84818  5.21320  3.94547    598 - -
          2.68618  4.42225  2.77519  2.73123  3.46354  2.40513  3.72494  3.29354  2.67741  2.69355  4.24690  2.90347  2.73739  3.18146  2.89801  2.37887  2.77519  2.98518  4.58477  3.61503
          0.03335  3.81316  4.53550  0.61958  0.77255  0.48576  0.95510
    463   2.59470  4.37454  3.25618  3.14880  4.28942  0.82682  4.27152  3.87571  3.32184  3.53706  4.51333  3.42080  3.76377  3.65092  3.56324  2.76515  3.07138  3.41560  5.39905  4.38976    599 - -
          2.68618  4.42225  2.77519  2.73123  3.46354  2.40513  3.72494  3.29354  2.67741  2.69355  4.24690  2.90347  2.73739  3.18146  2.89801  2.37887  2.77519  2.98518  4.58477  3.61503
          0.03335  3.81316  4.53550  0.61958  0.77255  0.48576  0.95510
    464   2.88317  4.33806  4.30955  3.84307  3.43413  4.01169  4.62574  1.73261  3.69739  2.01819  3.31160  4.09026  4.43608  4.02414  3.93425  3.40680  3.18215  1.19663  5.31396  4.06275    600 - -
          2.68618  4.42225  2.77519  2.73123  3.46354  2.40513  3.72494  3.29354  2.67741  2.69355  4.24690  2.90347  2.73739  3.18146  2.89801  2.37887  2.77519  2.98518  4.58477  3.61503
          0.03335  3.81316  4.53550  0.61958  0.77255  0.48576  0.95510
    465   2.67634  4.66882  2.67946  2.55961  4.02322  3.14578  3.87671  3.72204  2.77612  3.37608  4.33267  1.26764  3.79534  3.15043  3.12783  2.74648  3.05690  3.35026  5.33616  3.97665    601 - -
          2.68618  4.42225  2.77519  2.73123  3.46354  2.40513  3.72494  3.29354  2.67741  2.69355  4.24690  2.90347  2.73739  3.18146  2.89801  2.37887  2.77519  2.98518  4.58477  3.61503
          0.03335  3.81316  4.53550  0.61958  0.77255  0.48576  0.95510
    466   3.16381  4.67681  3.75166  3.47106  2.29893  3.76179  3.59459  3.18151  3.33028  2.65047  3.86309  3.65209  4.23761  3.65057  3.52568  3.30600  3.45054  3.04944  3.94002  1.07048    602 - -
          2.68618  4.42225  2.77519  2.73123  3.46354  2.40513  3.72494  3.29354  2.67741  2.69355  4.24690  2.90347  2.73739  3.18146  2.89801  2.37887  2.77519  2.98518  4.58477  3.61503
          0.03335  3.81316  4.53550  0.61958  0.77255  0.48576  0.95510
    467   2.67692  4.44272  3.27793  3.10945  4.10741  3.13365  4.19081  3.63871  3.16187  3.27157  4.31979  3.42149  0.94568  3.55252  3.41309  2.84286  3.11412  3.29074  5.30913  4.22770    603 - -
          2.68618  4.42225  2.77519  2.73123  3.46354  2.40513  3.72494  3.29354  2.67741  2.69355  4.24690  2.90347  2.73739  3.18146  2.89801  2.37887  2.77519  2.98518  4.58477  3.61503
          0.03335  3.81316  4.53550  0.61958  0.77255  0.48576  0.95510
    468   2.91970  4.87851  3.09160  2.72586  4.25135  3.41419  3.72965  3.67719  1.12263  3.25592  4.22179  3.15250  3.91975  2.92541  2.42508  2.96631  3.17804  3.38876  5.33141  4.13608    604 - -
          2.68618  4.42225  2.77519  2.73123  3.46354  2.40513  3.72494  3.29354  2.67741  2.69355  4.24690  2.90347  2.73739  3.18146  2.89801  2.37887  2.77519  2.98518  4.58477  3.61503
          0.03335  3.81316  4.53550  0.61958  0.77255  0.48576  0.95510
    469   2.67692  4.44272  3.27793  3.10945  4.10741  3.13365  4.19081  3.63871  3.16187  3.27157  4.31979  3.42149  0.94568  3.55252  3.41309  2.84286  3.11412  3.29074  5.30913  4.22770    605 - -
          2.68618  4.42225  2.77519  2.73123  3.46354  2.40513  3.72494  3.29354  2.67741  2.69355  4.24690  2.90347  2.73739  3.18146  2.89801  2.37887  2.77519  2.98518  4.58477  3.61503
          0.03335  3.81316  4.53550  0.61958  0.77255  0.48576  0.95510
    470   2.92421  4.48289  3.98634  3.57639  3.18446  3.78984  4.32532  2.35424  3.34729  1.78911  1.49662  3.86088  4.25107  3.73368  3.55936  3.26663  3.22886  2.35319  5.01672  3.77264    606 - -
          2.68618  4.42225  2.77519  2.73123  3.46354  2.40513  3.72494  3.29354  2.67741  2.69355  4.24690  2.90347  2.73739  3.18146  2.89801  2.37887  2.77519  2.98518  4.58477  3.61503
          0.03335  3.81316  4.53550  0.61958  0.77255  0.48576  0.95510
    471   2.76157  4.32194  4.04206  3.70464  3.50815  3.66111  4.51704  2.05786  3.57145  2.20645  3.48366  3.90360  4.22584  3.93612  3.78942  3.16193  3.12515  1.10339  5.28211  4.00945    607 - -
          2.68618  4.42225  2.77519  2.73123  3.46354  2.40513  3.72494  3.29354  2.67741  2.69355  4.24690  2.90347  2.73739  3.18146  2.89801  2.37887  2.77519  2.98518  4.58477  3.61503
          0.03335  3.81316  4.53550  0.61958  0.77255  0.48576  0.95510
    472   2.72045  4.86014  2.56356  2.37296  3.86177  3.24633  3.17862  3.72610  2.50294  3.28895  4.18131  1.67863  3.80973  2.91250  2.87938  2.73355  3.01865  3.37624  5.21982  3.75731    608 - -
          2.68618  4.42225  2.77519  2.73123  3.46354  2.40513  3.72494  3.29354  2.67741  2.69355  4.24690  2.90347  2.73739  3.18146  2.89801  2.37887  2.77519  2.98518  4.58477  3.61503
          0.03335  3.81316  4.53550  0.61958  0.77255  0.48576  0.95510
    473   2.93390  4.75980  3.07151  2.82670  3.24598  3.39980  1.27407  3.62747  2.67152  3.12843  4.16773  3.23795  3.94971  3.19252  2.94018  3.00549  3.23576  3.36385  4.71163  3.19877    609 - -
          2.68618  4.42225  2.77519  2.73123  3.46354  2.40513  3.72494  3.29354  2.67741  2.69355  4.24690  2.90347  2.73739  3.18146  2.89801  2.37887  2.77519  2.98518  4.58477  3.61503
          0.03335  3.81316  4.53550  0.61958  0.77255  0.48576  0.95510
    474   1.10283  4.16472  3.40413  3.19414  3.99491  2.99054  4.22296  3.11172  3.20890  2.99588  4.03540  3.35820  3.72429  3.55584  3.46272  2.51611  2.78942  2.77650  5.42807  4.22199    610 - -
          2.68618  4.42225  2.77519  2.73123  3.46354  2.40513  3.72494  3.29354  2.67741  2.69355  4.24690  2.90347  2.73739  3.18146  2.89801  2.37887  2.77519  2.98518  4.58477  3.61503
          0.03335  3.81316  4.53550  0.61958  0.77255  0.48576  0.95510
    475   2.90370  4.99902  2.46669  1.11294  4.33821  3.23752  3.82092  3.78036  2.69413  3.40768  4.38572  2.90317  3.83971  3.03873  3.09574  2.89303  3.20796  3.47087  5.52110  4.24485    611 - -
          2.68618  4.42225  2.77519  2.73123  3.46354  2.40513  3.72494  3.29354  2.67741  2.69355  4.24690  2.90347  2.73739  3.18146  2.89801  2.37887  2.77519  2.98518  4.58477  3.61503
          0.03335  3.81316  4.53550  0.61958  0.77255  0.48576  0.95510
    476   1.10283  4.16472  3.40413  3.19414  3.99491  2.99054  4.22296  3.11172  3.20890  2.99588  4.03540  3.35820  3.72429  3.55584  3.46272  2.51611  2.78942  2.77650  5.42807  4.22199    612 - -
          2.68618  4.42225  2.77519  2.73123  3.46354  2.40513  3.72494  3.29354  2.67741  2.69355  4.24690  2.90347  2.73739  3.18146  2.89801  2.37887  2.77519  2.98518  4.58477  3.61503
          0.03335  3.81316  4.53550  0.61958  0.77255  0.48576  0.95510
    477   2.28803  4.20693  3.15699  2.97130  4.01784  2.93801  4.08217  3.53301  3.04100  3.25833  4.19032  3.20477  3.67220  3.39528  3.32799  1.18417  2.76395  3.08117  5.39539  4.10135    613 - -
          2.68618  4.42225  2.77519  2.73123  3.46354  2.40513  3.72494  3.29354  2.67741  2.69355  4.24690  2.90347  2.73739  3.18146  2.89801  2.37887  2.77519  2.98518  4.58477  3.61503
          0.03335  3.81316  4.53550  0.61958  0.77255  0.48576  0.95510
    478   2.94076  4.78158  3.42559  2.95080  4.12116  3.43849  3.78519  3.65981  2.21917  3.18665  4.18961  3.31445  3.94507  3.00954  1.07313  3.02852  3.21150  3.38664  5.22901  4.06264    614 - -
          2.68618  4.42225  2.77519  2.73123  3.46354  2.40513  3.72494  3.29354  2.67741  2.69355  4.24690  2.90347  2.73739  3.18146  2.89801  2.37887  2.77519  2.98518  4.58477  3.61503
          0.03335  3.81316  4.53550  0.61958  0.77255  0.48576  0.95510
    479   3.08989  4.57049  4.09358  3.73450  3.11533  3.90559  4.40888  2.31776  3.50277  0.95194  3.15924  4.01557  4.35207  3.88536  3.68802  3.47144  3.38737  2.33943  4.97175  3.68095    615 - -
          2.68618  4.42225  2.77519  2.73123  3.46354  2.40513  3.72494  3.29354  2.67741  2.69355  4.24690  2.90347  2.73739  3.18146  2.89801  2.37887  2.77519  2.98518  4.58477  3.61503
          0.03335  3.81316  4.53550  0.61958  0.77255  0.48576  0.95510
    480   2.67634  4.66882  2.67946  2.55961  4.02322  3.14578  3.87671  3.72204  2.77612  3.37608  4.33267  1.26764  3.79534  3.15043  3.12783  2.74648  3.05690  3.35026  5.33616  3.97665    616 - -
          2.68618  4.42225  2.77519  2.73123  3.46354  2.40513  3.72494  3.29354  2.67741  2.69355  4.24690  2.90347  2.73739  3.18146  2.89801  2.37887  2.77519  2.98518  4.58477  3.61503
          0.03335  3.81316  4.53550  0.61958  0.77255  0.48576  0.95510
    481   2.98502  4.42195  4.24877  3.86338  3.33559  4.00028  4.60338  1.15464  3.69025  1.93533  3.28176  4.11710  4.43836  4.04546  3.89369  3.49092  3.28576  1.84818  5.21320  3.94547    617 - -
          2.68618  4.42225  2.77519  2.73123  3.46354  2.40513  3.72494  3.29354  2.67741  2.69355  4.24690  2.90347  2.73739  3.18146  2.89801  2.37887  2.77519  2.98518  4.58477  3.61503
          0.03335  3.81316  4.53550  0.61958  0.77255  0.48576  0.95510
    482   2.90370  4.99902  2.46669  1.11294  4.33821  3.23752  3.82092  3.78036  2.69413  3.40768  4.38572  2.90317  3.83971  3.03873  3.09574  2.89303  3.20796  3.47087  5.52110  4.24485    618 - -
          2.68618  4.42225  2.77519  2.73123  3.46354  2.40513  3.72494  3.29354  2.67741  2.69355  4.24690  2.90347  2.73739  3.18146  2.89801  2.37887  2.77519  2.98518  4.58477  3.61503
          0.03335  3.81316  4.53550  0.61958  0.77255  0.48576  0.95510
    483   2.94076  4.78158  3.42559  2.95080  4.12116  3.43849  3.78519  3.65981  2.21917  3.18665  4.18961  3.31445  3.94507  3.00954  1.07313  3.02852  3.21150  3.38664  5.22901  4.06264    619 - -
          2.68618  4.42225  2.77519  2.73123  3.46354  2.40513  3.72494  3.29354  2.67741  2.69355  4.24690  2.90347  2.73739  3.18146  2.89801  2.37887  2.77519  2.98518  4.58477  3.61503
          0.03335  3.81316  4.53550  0.61958  0.77255  0.48576  0.95510
    484   2.92421  4.48289  3.98634  3.57639  3.18446  3.78984  4.32532  2.35424  3.34729  1.78911  1.49662  3.86088  4.25107  3.73368  3.55936  3.26663  3.22886  2.35319  5.01672  3.77264    620 - -
          2.68618  4.42225  2.77519  2.73123  3.46354  2.40513  3.72494  3.29354  2.67741  2.69355  4.24690  2.90347  2.73739  3.18146  2.89801  2.37887  2.77519  2.98518  4.58477  3.61503
          0.03335  3.81316  4.53550  0.61958  0.77255  0.48576  0.95510
    485   2.91970  4.87851  3.09160  2.72586  4.25135  3.41419  3.72965  3.67719  1.12263  3.25592  4.22179  3.15250  3.91975  2.92541  2.42508  2.96631  3.17804  3.38876  5.33141  4.13608    621 - -
          2.68618  4.42225  2.77519  2.73123  3.46354  2.40513  3.72494  3.29354  2.67741  2.69355  4.24690  2.90347  2.73739  3.18146  2.89801  2.37887  2.77519  2.98518  4.58477  3.61503
          0.03335  3.81316  4.53550  0.61958  0.77255  0.48576  0.95510
    486   2.83632  4.81776  2.86653  2.62180  3.97803  3.32827  3.77908  3.60098  2.44709  3.10911  4.14009  3.08046  3.88180  1.34353  2.73184  2.88725  3.13402  3.33480  5.26132  3.95155    622 - -
          2.68618  4.42225  2.77519  2.73123  3.46354  2.40513  3.72494  3.29354  2.67741  2.69355  4.24690  2.90347  2.73739  3.18146  2.89801  2.37887  2.77519  2.98518  4.58477  3.61503
          0.03335  3.81316  4.53550  0.61958  0.77255  0.48576  0.95510
    487   2.98502  4.42195  4.24877  3.86338  3.33559  4.00028  4.60338  1.15464  3.69025  1.93533  3.28176  4.11710  4.43836  4.04546  3.89369  3.49092  3.28576  1.84818  5.21320  3.94547    623 - -
          2.68618  4.42225  2.77519  2.73123  3.46354  2.40513  3.72494  3.29354  2.67741  2.69355  4.24690  2.90347  2.73739  3.18146  2.89801  2.37887  2.77519  2.98518  4.58477  3.61503
          0.03335  3.81316  4.53550  0.61958  0.77255  0.48576  0.95510
    488   3.16381  4.67681  3.75166  3.47106  2.29893  3.76179  3.59459  3.18151  3.33028  2.65047  3.86309  3.65209  4.23761  3.65057  3.52568  3.30600  3.45054  3.04944  3.94002  1.07048    624 - -
          2.68618  4.42225  2.77519  2.73123  3.46354  2.40513  3.72494  3.29354  2.67741  2.69355  4.24690  2.90347  2.73739  3.18146  2.89801  2.37887  2.77519  2.98518  4.58477  3.61503
          0.03335  3.81316  4.53550  0.61958  0.77255  0.48576  0.95510
    489   2.83632  4.81776  2.86653  2.62180  3.97803  3.32827  3.77908  3.60098  2.44709  3.10911  4.14009  3.08046  3.88180  1.34353  2.73184  2.88725  3.13402  3.33480  5.26132  3.95155    625 - -
          2.68618  4.42225  2.77519  2.73123  3.46354  2.40513  3.72494  3.29354  2.67741  2.69355  4.24690  2.90347  2.73739  3.18146  2.89801  2.37887  2.77519  2.98518  4.58477  3.61503
          0.03335  3.81316  4.53550  0.61958  0.77255  0.48576  0.95510
    490   2.83632  4.81776  2.86653  2.62180  3.97803  3.32827  3.77908  3.60098  2.44709  3.10911  4.14009  3.08046  3.88180  1.34353  2.73184  2.88725  3.13402  3.33480  5.26132  3.95155    626 - -
          2.68618  4.42225  2.77519  2.73123  3.46354  2.40513  3.72494  3.29354  2.67741  2.69355  4.24690  2.90347  2.73739  3.18146  2.89801  2.37887  2.77519  2.98518  4.58477  3.61503
          0.03335  3.81316  4.53550  0.61958  0.77255  0.48576  0.95510
    491   3.08989  4.57049  4.09358  3.73450  3.11533  3.90559  4.40888  2.31776  3.50277  0.95194  3.15924  4.01557  4.35207  3.88536  3.68802  3.47144  3.38737  2.33943  4.97175  3.68095    627 - -
          2.68618  4.42225  2.77519  2.73123  3.46354  2.40513  3.72494  3.29354  2.67741  2.69355  4.24690  2.90347  2.73739  3.18146  2.89801  2.37887  2.77519  2.98518  4.58477  3.61503
          0.03335  3.81316  4.53550  0.61958  0.77255  0.48576  0.95510
    492   2.28803  4.20693  3.15699  2.97130  4.01784  2.93801  4.08217  3.53301  3.04100  3.25833  4.19032  3.20477  3.67220  3.39528  3.32799  1.18417  2.76395  3.08117  5.39539  4.10135    628 - -
          2.68618  4.42225  2.77519  2.73123  3.46354  2.40513  3.72494  3.29354  2.67741  2.69355  4.24690  2.90347  2.73739  3.18146  2.89801  2.37887  2.77519  2.98518  4.58477  3.61503
          0.03335  3.81316  4.53550  0.61958  0.77255  0.48576  0.95510
    493   2.94076  4.78158  3.42559  2.95080  4.12116  3.43849  3.78519  3.65981  2.21917  3.18665  4.18961  3.31445  3.94507  3.00954  1.07313  3.02852  3.21150  3.38664  5.22901  4.06264    629 - -
          2.68618  4.42225  2.77519  2.73123  3.46354  2.40513  3.72494  3.29354  2.67741  2.69355  4.24690  2.90347  2.73739  3.18146  2.89801  2.37887  2.77519  2.98518  4.58477  3.61503
          0.03335  3.81316  4.53550  0.61958  0.77255  0.48576  0.95510
    494   3.16381  4.67681  3.75166  3.47106  2.29893  3.76179  3.59459  3.18151  3.33028  2.65047  3.86309  3.65209  4.23761  3.65057  3.52568  3.30600  3.45054  3.04944  3.94002  1.07048    630 - -
          2.68618  4.42225  2.77519  2.73123  3.46354  2.40513  3.72494  3.29354  2.67741  2.69355  4.24690  2.90347  2.73739  3.18146  2.89801  2.37887  2.77519  2.98518  4.58477  3.61503
          0.03335  3.81316  4.53550  0.61958  0.77255  0.48576  0.95510
    495   2.94076  4.78158  3.42559  2.95080  4.12116  3.43849  3.78519  3.65981  2.21917  3.18665  4.18961  3.31445  3.94507  3.00954  1.07313  3.02852  3.21150  3.38664  5.22901  4.06264    631 - -
          2.68618  4.42225  2.77519  2.73123  3.46354  2.40513  3.72494  3.29354  2.67741  2.69355  4.24690  2.90347  2.73739  3.18146  2.89801  2.37887  2.77519  2.98518  4.58477  3.61503
          0.03335  3.81316  4.53550  0.61958  0.77255  0.48576  0.95510
    496   2.59470  4.37454  3.25618  3.14880  4.28942  0.82682  4.27152  3.87571  3.32184  3.53706  4.51333  3.42080  3.76377  3.65092  3.56324  2.76515  3.07138  3.41560  5.39905  4.38976    632 - -
          2.68618  4.42225  2.77519  2.73123  3.46354  2.40513  3.72494  3.29354  2.67741  2.69355  4.24690  2.90347  2.73739  3.18146  2.89801  2.37887  2.77519  2.98518  4.58477  3.61503
          0.03335  3.81316  4.53550  0.61958  0.77255  0.48576  0.95510
    497   3.08989  4.57049  4.09358  3.73450  3.11533  3.90559  4.40888  2.31776  3.50277  0.95194  3.15924  4.01557  4.35207  3.88536  3.68802  3.47144  3.38737  2.33943  4.97175  3.68095    633 - -
          2.68618  4.42225  2.77519  2.73123  3.46354  2.40513  3.72494  3.29354  2.67741  2.69355  4.24690  2.90347  2.73739  3.18146  2.89801  2.37887  2.77519  2.98518  4.58477  3.61503
          0.03335  3.81316  4.53550  0.61958  0.77255  0.48576  0.95510
    498   2.59470  4.37454  3.25618  3.14880  4.28942  0.82682  4.27152  3.87571  3.32184  3.53706  4.51333  3.42080  3.76377  3.65092  3.56324  2.76515  3.07138  3.41560  5.39905  4.38976    634 - -
          2.68618  4.42225  2.77519  2.73123  3.46354  2.40513  3.72494  3.29354  2.67741  2.69355  4.24690  2.90347  2.73739  3.18146  2.89801  2.37887  2.77519  2.98518  4.58477  3.61503
          0.03335  3.81316  4.53550  0.61958  0.77255  0.48576  0.95510
    499   3.08989  4.57049  4.09358  3.73450  3.11533  3.90559  4.40888  2.31776  3.50277  0.95194  3.15924  4.01557  4.35207  3.88536  3.68802  3.47144  3.38737  2.33943  4.97175  3.68095    635 - -
          2.68618  4.42225  2.77519  2.73123  3.46354  2.40513  3.72494  3.29354  2.67741  2.69355  4.24690  2.90347  2.73739  3.18146  2.89801  2.37887  2.77519  2.98518  4.58477  3.61503
          0.03335  3.81316  4.53550  0.61958  0.77255  0.48576  0.95510
    500   3.08989  4.57049  4.09358  3.73450  3.11533  3.90559  4.40888  2.31776  3.50277  0.95194  3.15924  4.01557  4.35207  3.88536  3.68802  3.47144  3.38737  2.33943  4.97175  3.68095    636 - -
          2.68618  4.42225  2.77519  2.73123  3.46354  2.40513  3.72494  3.29354  2.67741  2.69355  4.24690  2.90347  2.73739  3.18146  2.89801  2.37887  2.77519  2.98518  4.58477  3.61503
          0.03335  3.81316  4.53550  0.61958  0.77255  0.48576  0.95510
    501   1.10283  4.16472  3.40413  3.19414  3.99491  2.99054  4.22296  3.11172  3.20890  2.99588  4.03540  3.35820  3.72429  3.55584  3.46272  2.51611  2.78942  2.77650  5.42807  4.22199    637 - -
          2.68618  4.42225  2.77519  2.73123  3.46354  2.40513  3.72494  3.29354  2.67741  2.69355  4.24690  2.90347  2.73739  3.18146  2.89801  2.37887  2.77519  2.98518  4.58477  3.61503
          0.03335  3.81316  4.53550  0.61958  0.77255  0.48576  0.95510
    502   2.28803  4.20693  3.15699  2.97130  4.01784  2.93801  4.08217  3.53301  3.04100  3.25833  4.19032  3.20477  3.67220  3.39528  3.32799  1.18417  2.76395  3.08117  5.39539  4.10135    638 - -
          2.68618  4.42225  2.77519  2.73123  3.46354  2.40513  3.72494  3.29354  2.67741  2.69355  4.24690  2.90347  2.73739  3.18146  2.89801  2.37887  2.77519  2.98518  4.58477  3.61503
          0.03335  3.81316  4.53550  0.61958  0.77255  0.48576  0.95510
    503   2.76157  4.32194  4.04206  3.70464  3.50815  3.66111  4.51704  2.05786  3.57145  2.20645  3.48366  3.90360  4.22584  3.93612  3.78942  3.16193  3.12515  1.10339  5.28211  4.00945    639 - -
          2.68618  4.42225  2.77519  2.73123  3.46354  2.40513  3.72494  3.29354  2.67741  2.69355  4.24690  2.90347  2.73739  3.18146  2.89801  2.37887  2.77519  2.98518  4.58477  3.61503
          0.03335  3.81316  4.53550  0.61958  0.77255  0.48576  0.95510
    504   2.67692  4.44272  3.27793  3.10945  4.10741  3.13365  4.19081  3.63871  3.16187  3.27157  4.31979  3.42149  0.94568  3.55252  3.41309  2.84286  3.11412  3.29074  5.30913  4.22770    640 - -
          2.68618  4.42225  2.77519  2.73123  3.46354  2.40513  3.72494  3.29354  2.67741  2.69355  4.24690  2.90347  2.73739  3.18146  2.89801  2.37887  2.77519  2.98518  4.58477  3.61503
          0.03335  3.81316  4.53550  0.61958  0.77255  0.48576  0.95510
    505   2.18002  4.16830  3.14596  2.94696  4.06524  2.90928  4.07179  3.49562  3.01755  3.24046  4.15160  3.17272  3.64763  3.36380  3.31390  1.27421  2.70941  3.03455  5.45319  4.16200    641 - -
          2.68618  4.42225  2.77519  2.73123  3.46354  2.40513  3.72494  3.29354  2.67741  2.69355  4.24690  2.90347  2.73739  3.18146  2.89801  2.37887  2.77519  2.98518  4.58477  3.61503
          0.03335  3.81316  4.53550  0.61958  0.77255  0.48576  0.95510
    506   2.67634  4.66882  2.67946  2.55961  4.02322  3.14578  3.87671  3.72204  2.77612  3.37608  4.33267  1.26764  3.79534  3.15043  3.12783  2.74648  3.05690  3.35026  5.33616  3.97665    642 - -
          2.68618  4.42225  2.77519  2.73123  3.46354  2.40513  3.72494  3.29354  2.67741  2.69355  4.24690  2.90347  2.73739  3.18146  2.89801  2.37887  2.77519  2.98518  4.58477  3.61503
          0.03335  3.81316  4.53550  0.61958  0.77255  0.48576  0.95510
    507   2.39125  4.31138  3.06268  2.86415  4.02675  3.01889  4.01549  3.49632  2.92179  3.19205  4.14274  3.17114  1.44790  3.30435  3.22385  2.44461  2.83428  3.09515  5.37591  4.10549    643 - -
          2.68611  4.42226  2.77520  2.73124  3.46355  2.40514  3.72495  3.29355  2.67742  2.69356  4.24691  2.90338  2.73740  3.18147  2.89802  2.37888  2.77520  2.98519  4.58478  3.61504
          0.07934  2.72494  4.53550  0.63930  0.75006  0.48576  0.95510
    508   2.67634  4.66882  2.67946  2.55961  4.02322  3.14578  3.87671  3.72204  2.77612  3.37608  4.33267  1.26764  3.79534  3.15043  3.12783  2.74648  3.05690  3.35026  5.33616  3.97665    646 - -
          2.68618  4.42225  2.77519  2.73123  3.46354  2.40513  3.72494  3.29354  2.67741  2.69355  4.24690  2.90347  2.73739  3.18146  2.89801  2.37887  2.77519  2.98518  4.58477  3.61503
          0.03335  3.81316  4.53550  0.61958  0.77255  0.48576  0.95510
    509   2.59470  4.37454  3.25618  3.14880  4.28942  0.82682  4.27152  3.87571  3.32184  3.53706  4.51333  3.42080  3.76377  3.65092  3.56324  2.76515  3.07138  3.41560  5.39905  4.38976    647 - -
          2.68618  4.42225  2.77519  2.73123  3.46354  2.40513  3.72494  3.29354  2.67741  2.69355  4.24690  2.90347  2.73739  3.18146  2.89801  2.37887  2.77519  2.98518  4.58477  3.61503
          0.03335  3.81316  4.53550  0.61958  0.77255  0.48576  0.95510
    510   2.50768  4.58423  2.61231  2.45873  4.13660  3.07644  3.80874  3.71129  2.68575  3.35659  4.23166  1.63931  3.72702  3.03463  3.07132  2.33831  2.89287  3.28801  5.45735  4.07362    648 - -
          2.68618  4.42225  2.77519  2.73123  3.46354  2.40513  3.72494  3.29354  2.67741  2.69355  4.24690  2.90347  2.73739  3.18146  2.89801  2.37887  2.77519  2.98518  4.58477  3.61503
          0.03335  3.81316  4.53550  0.61958  0.77255  0.48576  0.95510
    511   2.59470  4.37454  3.25618  3.14880  4.28942  0.82682  4.27152  3.87571  3.32184  3.53706  4.51333  3.42080  3.76377  3.65092  3.56324  2.76515  3.07138  3.41560  5.39905  4.38976    649 - -
          2.68618  4.42225  2.77519  2.73123  3.46354  2.40513  3.72494  3.29354  2.67741  2.69355  4.24690  2.90347  2.73739  3.18146  2.89801  2.37887  2.77519  2.98518  4.58477  3.61503
          0.03335  3.81316  4.53550  0.61958  0.77255  0.48576  0.95510
    512   2.25931  4.20244  3.02683  2.88321  4.20229  1.35516  4.08707  3.69075  3.06250  3.39415  4.26927  3.14083  3.64055  3.37544  3.37110  2.25383  2.74276  3.17202  5.52338  4.27489    650 - -
          2.68618  4.42225  2.77519  2.73123  3.46354  2.40513  3.72494  3.29354  2.67741  2.69355  4.24690  2.90347  2.73739  3.18146  2.89801  2.37887  2.77519  2.98518  4.58477  3.61503
          0.03335  3.81316  4.53550  0.61958  0.77255  0.48576  0.95510
    513   3.13341  4.55149  4.37088  3.88240  2.37063  4.19825  4.28871  2.23267  3.73849  1.10979  2.95940  4.12579  4.49077  3.94058  3.92146  3.56602  3.37631  2.30031  4.65977  3.23878    651 - -
          2.68618  4.42225  2.77519  2.73123  3.46354  2.40513  3.72494  3.29354  2.67741  2.69355  4.24690  2.90347  2.73739  3.18146  2.89801  2.37887  2.77519  2.98518  4.58477  3.61503
          0.03335  3.81316  4.53550  0.61958  0.77255  0.48576  0.95510
    514   2.98600  4.49764  4.14553  3.64567  3.08678  4.00709  4.36068  2.21993  3.40823  1.54733  1.74401  3.95264  4.36405  3.75598  3.62791  3.37976  3.24853  2.24701  4.99452  3.76249    652 - -
          2.68618  4.42225  2.77519  2.73123  3.46354  2.40513  3.72494  3.29354  2.67741  2.69355  4.24690  2.90347  2.73739  3.18146  2.89801  2.37887  2.77519  2.98518  4.58477  3.61503
          0.03335  3.81316  4.53550  0.61958  0.77255  0.48576  0.95510
    515   2.06001  4.29995  2.89115  2.61773  4.18054  1.65400  3.95926  3.53088  2.88539  3.25400  4.12620  3.04945  3.67164  3.20429  3.24079  2.46215  2.76038  3.09043  5.50359  4.24354    653 - -
          2.68618  4.42225  2.77519  2.73123  3.46354  2.40513  3.72494  3.29354  2.67741  2.69355  4.24690  2.90347  2.73739  3.18146  2.89801  2.37887  2.77519  2.98518  4.58477  3.61503
          0.03335  3.81316  4.53550  0.61958  0.77255  0.48576  0.95510
    516   3.16381  4.67681  3.75166  3.47106  2.29893  3.76179  3.59459  3.18151  3.33028  2.65047  3.86309  3.65209  4.23761  3.65057  3.52568  3.30600  3.45054  3.04944  3.94002  1.07048    654 - -
          2.68618  4.42225  2.77519  2.73123  3.46354  2.40513  3.72494  3.29354  2.67741  2.69355  4.24690  2.90347  2.73739  3.18146  2.89801  2.37887  2.77519  2.98518  4.58477  3.61503
          0.03335  3.81316  4.53550  0.61958  0.77255  0.48576  0.95510
    517   1.93325  4.10298  3.29184  2.97702  4.09633  2.90250  4.05042  3.40203  2.99725  3.16348  4.02155  3.18192  3.62112  3.31660  3.31584  1.64045  2.18808  2.94338  5.45881  4.23402    655 - -
          2.68618  4.42225  2.77519  2.73123  3.46354  2.40513  3.72494  3.29354  2.67741  2.69355  4.24690  2.90347  2.73739  3.18146  2.89801  2.37887  2.77519  2.98518  4.58477  3.61503
          0.09638  3.81316  2.66215  0.61958  0.77255  0.48576  0.95510
    518   2.25769  4.21948  3.01169  2.76231  4.05045  2.94695  3.92751  3.44482  2.81850  3.15009  4.03271  3.06896  1.96929  3.17977  3.14873  2.18007  2.61507  3.01194  5.40251  4.12680    656 - -
          2.68618  4.42225  2.77519  2.73123  3.46354  2.40513  3.72494  3.29354  2.67741  2.69355  4.24690  2.90347  2.73739  3.18146  2.89801  2.37887  2.77519  2.98518  4.58477  3.61503
          0.03548  3.75226  4.47461  0.61958  0.77255  0.45596  1.00469
    519   2.01398  4.14035  3.11357  2.89060  4.20097  1.61905  4.05590  3.55696  3.01126  3.27909  4.13092  3.12928  3.41149  3.31659  3.33759  2.35069  2.51934  3.05643  5.54117  4.30988    657 - -
          2.68618  4.42225  2.77519  2.73123  3.46354  2.40513  3.72494  3.29354  2.67741  2.69355  4.24690  2.90347  2.73739  3.18146  2.89801  2.37887  2.77519  2.98518  4.58477  3.61503
          0.03335  3.81316  4.53550  0.61958  0.77255  0.48576  0.95510
    520   2.90370  4.99902  2.46669  1.11294  4.33821  3.23752  3.82092  3.78036  2.69413  3.40768  4.38572  2.90317  3.83971  3.03873  3.09574  2.89303  3.20796  3.47087  5.52110  4.24485    658 - -
          2.68618  4.42225  2.77519  2.73123  3.46354  2.40513  3.72494  3.29354  2.67741  2.69355  4.24690  2.90347  2.73739  3.18146  2.89801  2.37887  2.77519  2.98518  4.58477  3.61503
          0.03335  3.81316  4.53550  0.61958  0.77255  0.48576  0.95510
    521   2.51489  4.59087  2.60785  2.45799  4.12897  3.07908  3.80892  3.71129  2.68569  3.35862  4.23722  1.61880  3.73013  3.03667  3.06957  2.37211  2.89984  3.29043  5.45256  4.06510    659 - -
          2.68618  4.42225  2.77519  2.73123  3.46354  2.40513  3.72494  3.29354  2.67741  2.69355  4.24690  2.90347  2.73739  3.18146  2.89801  2.37887  2.77519  2.98518  4.58477  3.61503
          0.03335  3.81316  4.53550  0.61958  0.77255  0.48576  0.95510
    522   2.56813  4.19935  3.71887  3.20363  3.44956  3.14973  4.05795  1.79351  3.10008  2.30406  3.38046  3.51504  4.01772  3.42614  3.39278  2.88609  2.62192  2.00423  5.01828  3.79322    660 - -
          2.68618  4.42225  2.77519  2.73123  3.46354  2.40513  3.72494  3.29354  2.67741  2.69355  4.24690  2.90347  2.73739  3.18146  2.89801  2.37887  2.77519  2.98518  4.58477  3.61503
          0.03335  3.81316  4.53550  0.61958  0.77255  0.48576  0.95510
    523   2.67692  4.44272  3.27793  3.10945  4.10741  3.13365  4.19081  3.63871  3.16187  3.27157  4.31979  3.42149  0.94568  3.55252  3.41309  2.84286  3.11412  3.29074  5.30913  4.22770    661 - -
          2.68618  4.42225  2.77519  2.73123  3.46354  2.40513  3.72494  3.29354  2.67741  2.69355  4.24690  2.90347  2.73739  3.18146  2.89801  2.37887  2.77519  2.98518  4.58477  3.61503
          0.05587  3.81316  3.43392  0.61958  0.77255  0.48576  0.95510
    524   2.00698  4.17456  2.98647  2.79687  4.20105  1.67045  4.01250  3.61146  2.96639  3.31394  4.15751  2.95409  3.61040  3.26946  3.30431  2.29037  2.67352  3.10058  5.53495  4.27728    662 - -
          2.68604  4.42147  2.77525  2.73122  3.46367  2.40490  3.72488  3.29355  2.67747  2.69368  4.24703  2.90360  2.73738  3.18137  2.89806  2.37888  2.77525  2.98532  4.58444  3.61516
          0.08842  2.60826  4.51373  2.01729  0.14273  0.48955  0.94908
    525   2.21948  1.61423  3.84533  3.50860  3.70420  2.98956  4.23917  2.88456  3.33368  2.81496  3.80687  3.48711  3.71762  3.67041  3.52302  2.31583  2.69041  2.56585  5.20214  3.95264    691 - -
          2.68618  4.42225  2.77519  2.73123  3.46354  2.40513  3.72494  3.29354  2.67741  2.69355  4.24690  2.90347  2.73739  3.18146  2.89801  2.37887  2.77519  2.98518  4.58477  3.61503
          0.03373  3.80205  4.52440  0.61958  0.77255  0.47990  0.96456
    526   2.53559  4.66486  2.60519  2.23277  4.19070  3.06668  3.72054  3.61831  2.57641  3.23403  4.07468  2.55239  3.73277  2.90770  3.00318  1.84284  2.79975  3.23475  5.45820  4.12477    692 - -
          2.68618  4.42225  2.77519  2.73123  3.46354  2.40513  3.72494  3.29354  2.67741  2.69355  4.24690  2.90347  2.73739  3.18146  2.89801  2.37887  2.77519  2.98518  4.58477  3.61503
          0.03335  3.81316  4.53550  0.61958  0.77255  0.48576  0.95510
    527   2.12473  3.76347  3.40248  3.06759  4.09885  2.41290  4.08744  3.51201  3.05192  3.22259  4.06142  3.21508  3.59552  3.36789  3.35410  1.42318  2.60370  3.00281  5.45537  4.23153    693 - -
          2.68618  4.42225  2.77519  2.73123  3.46354  2.40513  3.72494  3.29354  2.67741  2.69355  4.24690  2.90347  2.73739  3.18146  2.89801  2.37887  2.77519  2.98518  4.58477  3.61503
          0.03335  3.81316  4.53550  0.61958  0.77255  0.48576  0.95510
    528   2.25475  4.25363  2.92481  2.70971  4.21294  2.09601  3.95397  3.67791  2.88928  3.32886  4.15919  2.82676  3.63168  3.19075  3.25718  1.72201  2.70300  3.16724  5.52772  4.25009    694 - -
          2.68618  4.42225  2.77519  2.73123  3.46354  2.40513  3.72494  3.29354  2.67741  2.69355  4.24690  2.90347  2.73739  3.18146  2.89801  2.37887  2.77519  2.98518  4.58477  3.61503
          0.03335  3.81316  4.53550  0.61958  0.77255  0.48576  0.95510
    529   2.16093  4.21122  3.09198  2.94721  4.21410  1.27162  4.13018  3.62085  3.11190  3.35615  4.26631  3.19442  3.66067  3.42833  3.40768  2.45948  2.77742  3.13857  5.51786  4.31746    695 - -
          2.68599  4.42087  2.77564  2.73120  3.46393  2.40465  3.72503  3.29363  2.67795  2.69329  4.24694  2.90389  2.73709  3.18080  2.89820  2.37874  2.77557  2.98508  4.58485  3.61551
          0.21425  1.70301  4.53550  2.77132  0.06462  0.48576  0.95510
    530   2.18899  3.41522  3.32773  2.92013  3.98593  2.32663  3.96436  3.39498  2.90802  3.07846  3.91570  2.85290  3.63076  3.22367  3.25119  1.78839  2.62320  2.95057  5.34343  4.10796    733 - -
          2.68618  4.42225  2.77519  2.73123  3.46354  2.40513  3.72494  3.29354  2.67741  2.69355  4.24690  2.90347  2.73739  3.18146  2.89801  2.37887  2.77519  2.98518  4.58477  3.61503
          0.03335  3.81316  4.53550  0.61958  0.77255  0.48576  0.95510
    531   2.58333  2.18766  3.80262  3.31447  2.95940  3.48894  3.87343  2.63099  3.15317  2.38647  3.41596  3.53018  3.98213  3.46963  3.38681  2.86425  2.88872  2.43716  4.54056  2.43839    734 - -
          2.68618  4.42225  2.77519  2.73123  3.46354  2.40513  3.72494  3.29354  2.67741  2.69355  4.24690  2.90347  2.73739  3.18146  2.89801  2.37887  2.77519  2.98518  4.58477  3.61503
          0.03335  3.81316  4.53550  0.61958  0.77255  0.48576  0.95510
    532   2.19783  3.31847  3.56377  3.10256  3.80091  3.00381  4.02216  3.07802  3.02538  2.86660  3.74977  3.27970  3.50701  3.33433  3.32901  1.66996  2.51046  2.49593  5.22041  4.00567    735 - -
          2.68618  4.42225  2.77519  2.73123  3.46354  2.40513  3.72494  3.29354  2.67741  2.69355  4.24690  2.90347  2.73739  3.18146  2.89801  2.37887  2.77519  2.98518  4.58477  3.61503
          0.03335  3.81316  4.53550  0.61958  0.77255  0.48576  0.95510
    533   2.68687  4.77577  2.77080  2.48512  4.11286  3.27663  3.70202  3.61100  2.38821  3.16534  4.08414  2.96049  3.25096  1.66785  2.71776  2.72934  2.98057  3.28673  5.35544  4.04144    736 - -
          2.68618  4.42225  2.77519  2.73123  3.46354  2.40513  3.72494  3.29354  2.67741  2.69355  4.24690  2.90347  2.73739  3.18146  2.89801  2.37887  2.77519  2.98518  4.58477  3.61503
          0.03335  3.81316  4.53550  0.61958  0.77255  0.48576  0.95510
    534   2.59470  4.37454  3.25618  3.14880  4.28942  0.82682  4.27152  3.87571  3.32184  3.53706  4.51333  3.42080  3.76377  3.65092  3.56324  2.76515  3.07138  3.41560  5.39905  4.38976    737 - -
          2.68618  4.42225  2.77519  2.73123  3.46354  2.40513  3.72494  3.29354  2.67741  2.69355  4.24690  2.90347  2.73739  3.18146  2.89801  2.37887  2.77519  2.98518  4.58477  3.61503
          0.03335  3.81316  4.53550  0.61958  0.77255  0.48576  0.95510
    535   2.28803  4.20693  3.15699  2.97130  4.01784  2.93801  4.08217  3.53301  3.04100  3.25833  4.19032  3.20477  3.67220  3.39528  3.32799  1.18417  2.76395  3.08117  5.39539  4.10135    738 - -
          2.68612  4.42226  2.77521  2.73124  3.46355  2.40514  3.72496  3.29355  2.67742  2.69356  4.24691  2.90348  2.73741  3.18148  2.89802  2.37878  2.77521  2.98520  4.58478  3.61504
          0.07281  2.82172  4.53550  0.75341  0.63631  0.48576  0.95510
    536   2.59470  4.37454  3.25618  3.14880  4.28942  0.82682  4.27152  3.87571  3.32184  3.53706  4.51333  3.42080  3.76377  3.65092  3.56324  2.76515  3.07138  3.41560  5.39905  4.38976    742 - -
          2.68618  4.42225  2.77519  2.73123  3.46354  2.40513  3.72494  3.29354  2.67741  2.69355  4.24690  2.90347  2.73739  3.18146  2.89801  2.37887  2.77519  2.98518  4.58477  3.61503
          0.03335  3.81316  4.53550  0.61958  0.77255  0.48576  0.95510
    537   2.96648  4.36395  4.45424  3.96915  3.38767  4.17252  4.72082  1.30884  3.82933  1.90962  3.23270  4.22304  4.53562  4.12665  4.05151  3.55800  3.24449  1.51446  5.32318  4.10322    743 - -
          2.68618  4.42225  2.77519  2.73123  3.46354  2.40513  3.72494  3.29354  2.67741  2.69355  4.24690  2.90347  2.73739  3.18146  2.89801  2.37887  2.77519  2.98518  4.58477  3.61503
          0.03335  3.81316  4.53550  0.61958  0.77255  0.48576  0.95510
    538   2.55628  4.30667  3.46715  3.06828  3.39432  3.38845  3.96532  2.66672  2.92569  1.66398  3.50129  3.38054  3.93108  3.32792  3.20569  2.29752  2.89081  2.48743  4.97385  3.64361    744 - -
          2.68618  4.42225  2.77519  2.73123  3.46354  2.40513  3.72494  3.29354  2.67741  2.69355  4.24690  2.90347  2.73739  3.18146  2.89801  2.37887  2.77519  2.98518  4.58477  3.61503
          0.03335  3.81316  4.53550  0.61958  0.77255  0.48576  0.95510
    539   2.89122  4.73490  3.20531  2.82446  2.68960  3.58360  1.84412  3.36321  2.64614  2.86825  3.88815  3.21429  4.02102  3.10222  2.94664  2.95716  3.13539  3.13706  4.27133  2.39978    745 - -
          2.68618  4.42225  2.77519  2.73123  3.46354  2.40513  3.72494  3.29354  2.67741  2.69355  4.24690  2.90347  2.73739  3.18146  2.89801  2.37887  2.77519  2.98518  4.58477  3.61503
          0.03335  3.81316  4.53550  0.61958  0.77255  0.48576  0.95510
    540   2.71441  3.36742  3.80313  3.32943  2.65719  3.59001  3.73509  2.76005  3.16916  2.44547  3.50574  3.54244  4.05608  3.47728  3.40675  2.96096  3.00549  2.57687  4.27028  1.62995    746 - -
          2.68618  4.42225  2.77519  2.73123  3.46354  2.40513  3.72494  3.29354  2.67741  2.69355  4.24690  2.90347  2.73739  3.18146  2.89801  2.37887  2.77519  2.98518  4.58477  3.61503
          0.03335  3.81316  4.53550  0.61958  0.77255  0.48576  0.95510
    541   1.42404  4.07112  3.39419  3.07354  4.03608  2.91093  4.09720  3.25238  3.06469  3.08569  3.97258  3.23745  3.63482  3.38427  3.36216  2.08544  2.50160  2.74541  5.43234  4.21468    747 - -
          2.68618  4.42225  2.77519  2.73123  3.46354  2.40513  3.72494  3.29354  2.67741  2.69355  4.24690  2.90347  2.73739  3.18146  2.89801  2.37887  2.77519  2.98518  4.58477  3.61503
          0.03335  3.81316  4.53550  0.61958  0.77255  0.48576  0.95510
    542   2.70728  4.87709  2.70482  2.38116  3.99464  3.33800  2.26496  3.60540  2.31624  3.17118  4.02661  2.65990  3.65886  2.56552  2.67627  2.71892  2.95328  3.28011  5.26191  3.88084    748 - -
          2.68618  4.42225  2.77519  2.73123  3.46354  2.40513  3.72494  3.29354  2.67741  2.69355  4.24690  2.90347  2.73739  3.18146  2.89801  2.37887  2.77519  2.98518  4.58477  3.61503
          0.03335  3.81316  4.53550  0.61958  0.77255  0.48576  0.95510
    543   2.62104  4.67399  2.57697  2.11407  4.27489  1.58713  3.83354  3.71182  2.72830  3.35559  4.24350  2.92099  3.75935  3.05337  3.12735  2.67978  2.98140  3.32516  5.50671  4.22801    749 - -
          2.68618  4.42225  2.77519  2.73123  3.46354  2.40513  3.72494  3.29354  2.67741  2.69355  4.24690  2.90347  2.73739  3.18146  2.89801  2.37887  2.77519  2.98518  4.58477  3.61503
          0.03335  3.81316  4.53550  0.61958  0.77255  0.48576  0.95510
    544   2.85960  5.33741  1.44453  1.76740  4.62550  3.14803  3.70033  4.11696  2.71237  3.66382  4.53565  2.63337  3.76971  2.87600  3.28499  2.76042  3.15189  3.71969  5.82480  4.35333    750 - -
          2.68618  4.42225  2.77519  2.73123  3.46354  2.40513  3.72494  3.29354  2.67741  2.69355  4.24690  2.90347  2.73739  3.18146  2.89801  2.37887  2.77519  2.98518  4.58477  3.61503
          0.03335  3.81316  4.53550  0.61958  0.77255  0.48576  0.95510
    545   2.00637  4.11456  3.18773  2.94168  4.17193  2.77099  4.06630  3.53558  3.01571  3.26852  4.11774  3.15334  3.60935  3.33268  3.33071  1.41210  2.56782  3.03362  5.52080  4.28530    751 - -
          2.68618  4.42225  2.77519  2.73123  3.46354  2.40513  3.72494  3.29354  2.67741  2.69355  4.24690  2.90347  2.73739  3.18146  2.89801  2.37887  2.77519  2.98518  4.58477  3.61503
          0.09087  3.81316  2.73661  0.61958  0.77255  0.48576  0.95510
    546   2.65851  4.73559  2.75072  2.46886  4.06783  3.25050  3.68391  3.56325  2.37652  3.12304  4.04658  2.94180  3.22547  1.78096  2.70511  2.70549  2.95449  3.24324  5.32144  4.00768    752 - -
          2.68618  4.42225  2.77519  2.73123  3.46354  2.40513  3.72494  3.29354  2.67741  2.69355  4.24690  2.90347  2.73739  3.18146  2.89801  2.37887  2.77519  2.98518  4.58477  3.61503
          0.03529  3.75757  4.47992  0.61958  0.77255  0.53124  0.88643
    547   2.79715  4.77155  2.83539  2.59290  3.92335  3.29389  3.74859  3.54042  2.42305  3.05390  4.08959  3.04985  3.84861  1.45453  2.70767  2.85194  3.09641  3.27871  5.21837  3.90562    753 - -
          2.68618  4.42225  2.77519  2.73123  3.46354  2.40513  3.72494  3.29354  2.67741  2.69355  4.24690  2.90347  2.73739  3.18146  2.89801  2.37887  2.77519  2.98518  4.58477  3.61503
          0.03529  3.75757  4.47992  0.61958  0.77255  0.53124  0.88643
    548   1.79624  4.13227  3.21832  2.89189  3.98302  2.95398  3.97121  3.23363  2.89412  3.03055  3.90999  3.03645  3.45124  3.23610  3.21704  2.38724  1.97058  2.83686  5.35892  4.12532    754 - -
          2.68600  4.42234  2.77529  2.73132  3.46363  2.40512  3.72504  3.29363  2.67743  2.69350  4.24699  2.90356  2.73720  3.18156  2.89767  2.37886  2.77529  2.98528  4.58486  3.61512
          0.07714  2.76614  4.47992  1.80594  0.17951  0.47221  0.97716
    549   2.68869  4.69587  3.06715  2.57323  3.44306  3.46323  2.41567  3.32234  2.33344  2.91517  3.79982  2.97321  3.86664  2.78734  2.51922  2.75293  2.91274  3.04723  4.85549  2.98905    775 - -
          2.68618  4.42225  2.77519  2.73123  3.46354  2.40513  3.72494  3.29354  2.67741  2.69355  4.24690  2.90347  2.73739  3.18146  2.89801  2.37887  2.77519  2.98518  4.58477  3.61503
          0.03371  3.80250  4.52485  0.61958  0.77255  0.48013  0.96418
    550   2.76781  4.32412  3.91065  3.36669  3.21463  3.81252  4.14141  2.10762  3.19596  1.45942  3.04797  3.69384  3.97690  3.53199  3.45794  3.03385  3.01901  2.15301  4.94271  3.71435    776 - -
          2.68618  4.42225  2.77519  2.73123  3.46354  2.40513  3.72494  3.29354  2.67741  2.69355  4.24690  2.90347  2.73739  3.18146  2.89801  2.37887  2.77519  2.98518  4.58477  3.61503
          0.03335  3.81316  4.53550  0.61958  0.77255  0.48576  0.95510
    551   2.81430  4.48062  3.65905  3.17362  3.28007  3.66710  3.97049  2.59710  2.78013  1.38759  3.32967  3.51900  4.09639  3.31608  2.69240  3.06129  3.07791  2.52327  4.92829  3.63118    777 - -
          2.68618  4.42225  2.77519  2.73123  3.46354  2.40513  3.72494  3.29354  2.67741  2.69355  4.24690  2.90347  2.73739  3.18146  2.89801  2.37887  2.77519  2.98518  4.58477  3.61503
          0.03335  3.81316  4.53550  0.61958  0.77255  0.48576  0.95510
    552   2.62004  3.66326  3.25740  2.73970  3.95931  3.35746  3.72085  3.25064  1.51039  2.96164  3.88027  3.14135  3.84592  2.92332  2.59738  2.73075  2.90641  2.96551  5.22194  3.97289    778 - -
          2.68618  4.42225  2.77519  2.73123  3.46354  2.40513  3.72494  3.29354  2.67741  2.69355  4.24690  2.90347  2.73739  3.18146  2.89801  2.37887  2.77519  2.98518  4.58477  3.61503
          0.03335  3.81316  4.53550  0.61958  0.77255  0.48576  0.95510
    553   2.23855  4.65733  2.82566  2.52622  4.05831  3.24656  3.73006  3.44563  2.44284  3.06554  3.99843  2.98183  3.79810  1.85505  2.77739  2.67408  2.91700  3.13282  5.35334  4.04194    779 - -
          2.68618  4.42225  2.77519  2.73123  3.46354  2.40513  3.72494  3.29354  2.67741  2.69355  4.24690  2.90347  2.73739  3.18146  2.89801  2.37887  2.77519  2.98518  4.58477  3.61503
          0.03335  3.81316  4.53550  0.61958  0.77255  0.48576  0.95510
    554   2.59470  4.37454  3.25618  3.14880  4.28942  0.82682  4.27152  3.87571  3.32184  3.53706  4.51333  3.42080  3.76377  3.65092  3.56324  2.76515  3.07138  3.41560  5.39905  4.38976    780 - -
          2.68618  4.42225  2.77519  2.73123  3.46354  2.40513  3.72494  3.29354  2.67741  2.69355  4.24690  2.90347  2.73739  3.18146  2.89801  2.37887  2.77519  2.98518  4.58477  3.61503
          0.03335  3.81316  4.53550  0.61958  0.77255  0.48576  0.95510
    555   2.77926  4.74025  3.28955  2.80232  4.09953  3.40175  3.68463  3.58680  2.11039  3.15454  4.09541  3.17371  3.90012  2.88143  1.35077  2.76754  3.05606  3.28217  5.25531  4.00560    781 - -
          2.68618  4.42225  2.77519  2.73123  3.46354  2.40513  3.72494  3.29354  2.67741  2.69355  4.24690  2.90347  2.73739  3.18146  2.89801  2.37887  2.77519  2.98518  4.58477  3.61503
          0.08104  3.81316  2.88653  0.61958  0.77255  0.48576  0.95510
    556   2.43282  4.48588  2.40739  2.46147  4.12049  3.03497  3.81848  3.58697  2.76337  3.26263  4.13266  2.90466  3.68643  3.04377  3.18442  1.59332  2.82300  3.17402  5.44788  4.10329    782 - -
          2.68618  4.42225  2.77519  2.73123  3.46354  2.40513  3.72494  3.29354  2.67741  2.69355  4.24690  2.90347  2.73739  3.18146  2.89801  2.37887  2.77519  2.98518  4.58477  3.61503
          0.03495  3.76706  4.48941  0.61958  0.77255  0.52380  0.89714
    557   2.23285  4.19237  3.04988  2.80715  4.07983  2.91728  3.96592  3.52954  2.88484  3.21528  4.08416  3.09049  2.94162  3.22622  3.21441  1.49401  2.68484  3.06093  5.42385  4.15297    783 - -
          2.68618  4.42225  2.77519  2.73123  3.46354  2.40513  3.72494  3.29354  2.67741  2.69355  4.24690  2.90347  2.73739  3.18146  2.89801  2.37887  2.77519  2.98518  4.58477  3.61503
          0.03495  3.76706  4.48941  0.61958  0.77255  0.52380  0.89714
    558   2.44345  4.27047  3.73081  3.18918  3.33570  3.65115  4.05009  2.29506  3.06384  1.91534  2.53956  3.53452  4.06133  3.39595  3.35984  2.95898  2.69594  2.13895  4.98663  3.78315    784 - -
          2.68618  4.42225  2.77519  2.73123  3.46354  2.40513  3.72494  3.29354  2.67741  2.69355  4.24690  2.90347  2.73739  3.18146  2.89801  2.37887  2.77519  2.98518  4.58477  3.61503
          0.03495  3.76706  4.48941  0.61958  0.77255  0.52380  0.89714
    559   2.12200  4.12106  3.08443  2.86985  4.16009  1.70506  4.03191  3.50618  2.97857  3.24825  4.10717  3.10830  3.59690  3.29647  3.29728  2.28068  2.35496  3.01645  5.50789  4.26775    785 - -
          2.68618  4.42225  2.77519  2.73123  3.46354  2.40513  3.72494  3.29354  2.67741  2.69355  4.24690  2.90347  2.73739  3.18146  2.89801  2.37887  2.77519  2.98518  4.58477  3.61503
          0.04933  3.76706  3.68818  0.61958  0.77255  0.46269  0.99313
    560   2.26948  4.32398  3.05604  2.66444  3.94723  3.09965  3.63628  3.34323  2.67791  3.00922  3.85675  3.04557  2.83289  3.02778  3.05638  2.22331  2.14808  2.96725  5.28230  4.01298    786 - -
          2.68618  4.42225  2.77519  2.73123  3.46354  2.40513  3.72494  3.29354  2.67741  2.69355  4.24690  2.90347  2.73739  3.18146  2.89801  2.37887  2.77519  2.98518  4.58477  3.61503
          0.03380  3.79990  4.52225  0.61958  0.77255  0.49703  0.93734
    561   2.21714  4.17291  3.02174  2.85699  4.20603  1.52243  4.06043  3.68002  3.03167  3.37155  4.22703  3.11253  3.61642  3.33604  3.35181  2.06475  2.69843  3.14949  5.53263  4.28020    787 - -
          2.68618  4.42225  2.77519  2.73123  3.46354  2.40513  3.72494  3.29354  2.67741  2.69355  4.24690  2.90347  2.73739  3.18146  2.89801  2.37887  2.77519  2.98518  4.58477  3.61503
          0.03380  3.79990  4.52225  0.61958  0.77255  0.47878  0.96637
    562   3.03909  4.50696  4.29936  3.80827  3.09452  4.11644  4.49790  2.05414  3.58785  1.11479  3.00733  4.09574  4.46146  3.90719  3.79780  3.49439  3.30777  2.01632  5.05592  3.81029    788 - -
          2.68618  4.42225  2.77519  2.73123  3.46354  2.40513  3.72494  3.29354  2.67741  2.69355  4.24690  2.90347  2.73739  3.18146  2.89801  2.37887  2.77519  2.98518  4.58477  3.61503
          0.03335  3.81316  4.53550  0.61958  0.77255  0.48576  0.95510
    563   2.20289  4.16281  3.08179  2.87610  4.19772  2.34031  4.05181  3.66341  3.01178  3.34688  4.19102  3.12341  3.61614  3.31894  3.33781  1.40580  2.67938  3.13350  5.52659  4.27520    789 - -
          2.68618  4.42225  2.77519  2.73123  3.46354  2.40513  3.72494  3.29354  2.67741  2.69355  4.24690  2.90347  2.73739  3.18146  2.89801  2.37887  2.77519  2.98518  4.58477  3.61503
          0.03335  3.81316  4.53550  0.61958  0.77255  0.48576  0.95510
    564   2.22810  4.21205  2.96430  2.76773  4.21985  1.79986  3.99803  3.68943  2.94843  3.35232  4.18573  2.94710  3.62163  3.24760  3.29971  1.87014  2.69168  3.16230  5.54252  4.27249    790 - -
          2.68618  4.42225  2.77519  2.73123  3.46354  2.40513  3.72494  3.29354  2.67741  2.69355  4.24690  2.90347  2.73739  3.18146  2.89801  2.37887  2.77519  2.98518  4.58477  3.61503
          0.03335  3.81316  4.53550  0.61958  0.77255  0.48576  0.95510
    565   2.26527  4.24699  3.10391  2.97096  4.21479  1.16621  4.14945  3.66353  3.13979  3.38465  4.31075  3.22680  3.68182  3.46159  3.42673  2.51388  2.83128  3.18753  5.48967  4.31302    791 - -
          2.68618  4.42225  2.77519  2.73123  3.46354  2.40513  3.72494  3.29354  2.67741  2.69355  4.24690  2.90347  2.73739  3.18146  2.89801  2.37887  2.77519  2.98518  4.58477  3.61503
          0.03335  3.81316  4.53550  0.61958  0.77255  0.48576  0.95510
    566   2.91970  4.87851  3.09160  2.72586  4.25135  3.41419  3.72965  3.67719  1.12263  3.25592  4.22179  3.15250  3.91975  2.92541  2.42508  2.96631  3.17804  3.38876  5.33141  4.13608    792 - -
          2.68618  4.42225  2.77519  2.73123  3.46354  2.40513  3.72494  3.29354  2.67741  2.69355  4.24690  2.90347  2.73739  3.18146  2.89801  2.37887  2.77519  2.98518  4.58477  3.61503
          0.03335  3.81316  4.53550  0.61958  0.77255  0.48576  0.95510
    567   2.94076  4.78158  3.42559  2.95080  4.12116  3.43849  3.78519  3.65981  2.21917  3.18665  4.18961  3.31445  3.94507  3.00954  1.07313  3.02852  3.21150  3.38664  5.22901  4.06264    793 - -
          2.68618  4.42225  2.77519  2.73123  3.46354  2.40513  3.72494  3.29354  2.67741  2.69355  4.24690  2.90347  2.73739  3.18146  2.89801  2.37887  2.77519  2.98518  4.58477  3.61503
          0.03335  3.81316  4.53550  0.61958  0.77255  0.48576  0.95510
    568   2.36426  4.33232  3.12968  2.93263  4.04044  3.05079  4.06786  3.44279  2.98292  3.13302  4.13488  3.23566  1.33116  3.36677  3.27385  2.60611  2.88841  3.07845  5.37648  4.15960    794 - -
          2.68618  4.42225  2.77519  2.73123  3.46354  2.40513  3.72494  3.29354  2.67741  2.69355  4.24690  2.90347  2.73739  3.18146  2.89801  2.37887  2.77519  2.98518  4.58477  3.61503
          0.03335  3.81316  4.53550  0.61958  0.77255  0.48576  0.95510
    569   2.31638  3.48246  3.32293  2.83537  3.83341  3.02855  3.84311  3.21764  2.70151  2.90912  3.76915  3.15342  3.70878  3.09466  2.66211  1.78769  2.68805  2.86182  5.19381  3.94672    795 - -
          2.68618  4.42225  2.77519  2.73123  3.46354  2.40513  3.72494  3.29354  2.67741  2.69355  4.24690  2.90347  2.73739  3.18146  2.89801  2.37887  2.77519  2.98518  4.58477  3.61503
          0.03335  3.81316  4.53550  0.61958  0.77255  0.48576  0.95510
    570   2.75668  4.91917  2.64677  2.30685  4.22364  3.30865  3.65429  3.67502  2.31410  3.23253  4.12761  2.89246  3.64601  1.70589  2.64788  2.76384  3.02012  3.35251  5.41725  4.09604    796 - -
          2.68618  4.42225  2.77519  2.73123  3.46354  2.40513  3.72494  3.29354  2.67741  2.69355  4.24690  2.90347  2.73739  3.18146  2.89801  2.37887  2.77519  2.98518  4.58477  3.61503
          0.03335  3.81316  4.53550  0.61958  0.77255  0.48576  0.95510
    571   2.84176  5.10015  2.24590  1.26179  4.42032  3.20012  3.73828  3.86482  2.64770  3.48096  4.39009  2.76615  3.80075  2.93050  3.11030  2.79787  3.13622  3.51815  5.62385  4.25495    797 - -
          2.68618  4.42225  2.77519  2.73123  3.46354  2.40513  3.72494  3.29354  2.67741  2.69355  4.24690  2.90347  2.73739  3.18146  2.89801  2.37887  2.77519  2.98518  4.58477  3.61503
          0.03335  3.81316  4.53550  0.61958  0.77255  0.48576  0.95510
    572   2.90370  4.99902  2.46669  1.11294  4.33821  3.23752  3.82092  3.78036  2.69413  3.40768  4.38572  2.90317  3.83971  3.03873  3.09574  2.89303  3.20796  3.47087  5.52110  4.24485    798 - -
          2.68618  4.42225  2.77519  2.73123  3.46354  2.40513  3.72494  3.29354  2.67741  2.69355  4.24690  2.90347  2.73739  3.18146  2.89801  2.37887  2.77519  2.98518  4.58477  3.61503
          0.03335  3.81316  4.53550  0.61958  0.77255  0.48576  0.95510
    573   2.85475  5.34303  1.51917  1.68877  4.62948  3.15017  3.69389  4.12184  2.69952  3.66277  4.52940  2.63141  3.76799  2.86698  3.27170  2.75473  3.14457  3.72203  5.82468  4.35121    799 - -
          2.68618  4.42225  2.77519  2.73123  3.46354  2.40513  3.72494  3.29354  2.67741  2.69355  4.24690  2.90347  2.73739  3.18146  2.89801  2.37887  2.77519  2.98518  4.58477  3.61503
          0.03335  3.81316  4.53550  0.61958  0.77255  0.48576  0.95510
    574   2.05184  4.16474  3.35850  2.94455  3.87544  3.05795  3.96305  3.07798  2.88287  2.90322  3.60857  3.21025  3.70317  3.23406  3.20789  2.26526  1.82193  2.73515  5.27814  4.04416    800 - -
          2.68618  4.42225  2.77519  2.73123  3.46354  2.40513  3.72494  3.29354  2.67741  2.69355  4.24690  2.90347  2.73739  3.18146  2.89801  2.37887  2.77519  2.98518  4.58477  3.61503
          0.03335  3.81316  4.53550  0.61958  0.77255  0.48576  0.95510
    575   2.79410  4.84962  2.85623  2.55428  4.04780  3.35157  3.68920  3.61848  2.28543  3.13364  4.09907  3.01692  3.86872  1.54904  2.50093  2.83022  3.06608  3.32959  5.29078  3.97189    801 - -
          2.68618  4.42225  2.77519  2.73123  3.46354  2.40513  3.72494  3.29354  2.67741  2.69355  4.24690  2.90347  2.73739  3.18146  2.89801  2.37887  2.77519  2.98518  4.58477  3.61503
          0.03335  3.81316  4.53550  0.61958  0.77255  0.48576  0.95510
    576   2.19559  4.14517  3.14396  2.91774  4.14857  2.78899  4.05321  3.54746  2.98794  3.27641  4.13837  3.14598  3.62349  3.32347  3.29774  1.34891  2.52166  3.05359  5.50180  4.24503    802 - -
          2.68618  4.42225  2.77519  2.73123  3.46354  2.40513  3.72494  3.29350  2.67741  2.69355  4.24690  2.90347  2.73740  3.18146  2.89801  2.37887  2.77519  2.98518  4.58477  3.61503
          0.04425  3.42460  4.53550  0.58269  0.81734  0.48576  0.95510
    577   2.85725  4.29775  4.27156  3.75174  3.43904  4.03471  4.53767  1.47557  3.63009  2.00881  3.28123  4.03076  4.40857  3.93230  3.88003  3.38415  2.85602  1.51358  5.26288  4.05845    804 - -
          2.68618  4.42225  2.77519  2.73123  3.46354  2.40513  3.72494  3.29354  2.67741  2.69355  4.24690  2.90347  2.73739  3.18146  2.89801  2.37887  2.77519  2.98518  4.58477  3.61503
          0.03335  3.81316  4.53550  0.61958  0.77255  0.48576  0.95510
    578   2.38094  4.40920  2.60226  2.54626  4.22529  1.58538  3.90491  3.70738  2.86149  3.36792  4.22180  2.83000  3.67537  3.14107  3.25729  2.42943  2.80811  3.23615  5.54133  4.22168    805 - -
          2.68618  4.42225  2.77519  2.73123  3.46354  2.40513  3.72494  3.29354  2.67741  2.69355  4.24690  2.90347  2.73739  3.18146  2.89801  2.37887  2.77519  2.98518  4.58477  3.61503
          0.03335  3.81316  4.53550  0.61958  0.77255  0.48576  0.95510
    579   2.60639  4.57861  2.88706  2.61891  3.80205  3.22103  3.15761  3.51386  2.61254  3.11034  4.02984  3.05148  1.71607  3.04551  2.94780  2.69836  2.94196  3.17985  5.15815  3.79241    806 - -
          2.68618  4.42225  2.77519  2.73123  3.46354  2.40513  3.72494  3.29354  2.67741  2.69355  4.24690  2.90347  2.73739  3.18146  2.89801  2.37887  2.77519  2.98518  4.58477  3.61503
          0.03335  3.81316  4.53550  0.61958  0.77255  0.48576  0.95510
    580   2.91970  4.87851  3.09160  2.72586  4.25135  3.41419  3.72965  3.67719  1.12263  3.25592  4.22179  3.15250  3.91975  2.92541  2.42508  2.96631  3.17804  3.38876  5.33141  4.13608    807 - -
          2.68618  4.42225  2.77519  2.73123  3.46354  2.40513  3.72494  3.29354  2.67741  2.69355  4.24690  2.90347  2.73739  3.18146  2.89801  2.37887  2.77519  2.98518  4.58477  3.61503
          0.03335  3.81316  4.53550  0.61958  0.77255  0.48576  0.95510
    581   2.87652  4.33720  4.29735  3.83445  3.43490  3.99614  4.61818  1.74829  3.68699  2.02373  3.31648  4.07976  4.42690  4.01655  3.92381  3.39350  3.17810  1.19336  5.31139  4.05718    808 - -
          2.68618  4.42225  2.77519  2.73123  3.46354  2.40513  3.72494  3.29354  2.67741  2.69355  4.24690  2.90347  2.73739  3.18146  2.89801  2.37887  2.77519  2.98518  4.58477  3.61503
          0.03335  3.81316  4.53550  0.61958  0.77255  0.48576  0.95510
    582   2.83632  4.81776  2.86653  2.62180  3.97803  3.32827  3.77908  3.60098  2.44709  3.10911  4.14009  3.08046  3.88180  1.34353  2.73184  2.88725  3.13402  3.33480  5.26132  3.95155    809 - -
          2.68618  4.42225  2.77519  2.73123  3.46354  2.40513  3.72494  3.29354  2.67741  2.69355  4.24690  2.90347  2.73739  3.18146  2.89801  2.37887  2.77519  2.98518  4.58477  3.61503
          0.03335  3.81316  4.53550  0.61958  0.77255  0.48576  0.95510
    583   2.94076  4.78158  3.42559  2.95080  4.12116  3.43849  3.78519  3.65981  2.21917  3.18665  4.18961  3.31445  3.94507  3.00954  1.07313  3.02852  3.21150  3.38664  5.22901  4.06264    810 - -
          2.68618  4.42225  2.77519  2.73123  3.46354  2.40513  3.72494  3.29354  2.67741  2.69355  4.24690  2.90347  2.73739  3.18146  2.89801  2.37887  2.77519  2.98518  4.58477  3.61503
          0.03335  3.81316  4.53550  0.61958  0.77255  0.48576  0.95510
    584   2.83632  4.81776  2.86653  2.62180  3.97803  3.32827  3.77908  3.60098  2.44709  3.10911  4.14009  3.08046  3.88180  1.34353  2.73184  2.88725  3.13402  3.33480  5.26132  3.95155    811 - -
          2.68618  4.42225  2.77519  2.73123  3.46354  2.40513  3.72494  3.29354  2.67741  2.69355  4.24690  2.90347  2.73739  3.18146  2.89801  2.37887  2.77519  2.98518  4.58477  3.61503
          0.03335  3.81316  4.53550  0.61958  0.77255  0.48576  0.95510
    585   2.28803  4.20693  3.15699  2.97130  4.01784  2.93801  4.08217  3.53301  3.04100  3.25833  4.19032  3.20477  3.67220  3.39528  3.32799  1.18417  2.76395  3.08117  5.39539  4.10135    812 - -
          2.68618  4.42225  2.77519  2.73123  3.46354  2.40513  3.72494  3.29354  2.67741  2.69355  4.24690  2.90347  2.73739  3.18146  2.89801  2.37887  2.77519  2.98518  4.58477  3.61503
          0.03335  3.81316  4.53550  0.61958  0.77255  0.48576  0.95510
    586   2.27575  4.17237  3.33181  2.91263  3.85748  3.06280  3.93851  3.11558  2.86597  2.90039  3.78942  3.19202  3.21668  3.20849  3.19953  2.30642  1.83855  2.50977  5.25452  4.01707    813 - -
          2.68618  4.42225  2.77519  2.73123  3.46354  2.40513  3.72494  3.29354  2.67741  2.69355  4.24690  2.90347  2.73739  3.18146  2.89801  2.37887  2.77519  2.98518  4.58477  3.61503
          0.03335  3.81316  4.53550  0.61958  0.77255  0.48576  0.95510
    587   2.71426  5.04094  1.98775  2.15435  4.41048  3.15136  3.69488  3.90617  2.64206  3.48894  4.34133  1.78918  3.75213  2.87250  3.15688  2.67762  2.93465  3.51044  5.65643  4.22101    814 - -
          2.68618  4.42225  2.77519  2.73123  3.46354  2.40513  3.72494  3.29354  2.67741  2.69355  4.24690  2.90347  2.73739  3.18146  2.89801  2.37887  2.77519  2.98518  4.58477  3.61503
          0.02257  3.80238        *  0.61958  0.77255  0.00000        *
//
