# Supplementary material for: Potential Conservation of Circadian Clock Proteins in the phylum Nematoda as Revealed by Bioinformatic Searches
Source: PLoS One. 2014 Nov 14;9(11):e112871. doi: 10.1371/journal.pone.0112871 (PMC4232591; doi:10.1371/journal.pone.0112871)
Supplement: File S1 — HMM profiles used in this work and HMMsearch results. (ZIP) [file pone.0112871.s007.zip › HMMs-CE/Mamiferos/Clock-aln.fasta.hmm]

HMMER3/b [3.0 | March 2010]
NAME  Clock-aln
LENG  849
ALPH  amino
RF    no
CS    no
MAP   yes
DATE  Wed Aug 22 12:28:34 2012
NSEQ  27
EFFN  0.576782
CKSUM 1259158235
STATS LOCAL MSV      -12.2496  0.69604
STATS LOCAL VITERBI  -13.4367  0.69604
STATS LOCAL FORWARD   -6.8492  0.69604
HMM          A        C        D        E        F        G        H        I        K        L        M        N        P        Q        R        S        T        V        W        Y   
            m->m     m->i     m->d     i->m     i->i     d->m     d->d
  COMPO   2.54609  4.24081  2.98344  2.71175  3.33367  2.97721  3.60887  2.90907  2.72061  2.46927  3.66345  3.12437  3.21966  2.84699  2.93588  2.46697  2.77125  2.70016  4.78264  3.58213
          2.68626  4.41472  2.77571  2.73195  3.46452  2.40497  3.72451  3.29389  2.67814  2.69427  4.24549  2.90360  2.73758  3.18104  2.89838  2.37805  2.77544  2.98450  4.58240  3.61517
          0.17497  1.96144  3.91894  3.43289  0.03283  0.00000        *
      1   2.60382  4.33585  3.52164  2.98475  3.47672  3.51924  3.87691  2.71907  2.75463  2.38386  2.09864  3.35054  3.95582  3.18653  2.81161  2.83076  2.48519  2.53839  4.98067  3.75452     61 - -
          2.68618  4.42225  2.77519  2.73123  3.46354  2.40513  3.72494  3.29354  2.67741  2.69355  4.24690  2.90347  2.73739  3.18146  2.89801  2.37887  2.77519  2.98518  4.58477  3.61503
          0.03000  3.91736  4.63971  0.61958  0.77255  0.49566  0.93949
      2   2.99725  4.39574  4.46137  3.88748  2.86412  4.18111  4.45448  1.92303  3.77703  1.23302  2.67001  4.14450  4.44360  3.93938  3.94686  3.49117  3.22138  2.11976  4.93996  3.57259     62 - -
          2.68618  4.42225  2.77519  2.73123  3.46354  2.40513  3.72494  3.29354  2.67741  2.69355  4.24690  2.90347  2.73739  3.18146  2.89801  2.37887  2.77519  2.98518  4.58477  3.61503
          0.03000  3.91736  4.63971  0.61958  0.77255  0.49566  0.93949
      3   2.28064  4.22832  3.75831  3.25637  2.00472  3.57921  3.93253  2.55427  3.16870  2.16001  3.33685  3.53097  4.02888  3.45023  3.43488  2.75859  2.89409  2.38289  4.67407  3.29420     63 - -
          2.68618  4.42225  2.77519  2.73123  3.46354  2.40513  3.72494  3.29354  2.67741  2.69355  4.24690  2.90347  2.73739  3.18146  2.89801  2.37887  2.77519  2.98518  4.58477  3.61503
          0.03000  3.91736  4.63971  0.61958  0.77255  0.49566  0.93949
      4   2.63149  4.81903  2.27820  2.34339  4.17994  3.26234  3.70012  3.58588  2.56110  3.20977  4.05709  2.86420  3.78875  2.65792  3.01978  2.65575  1.88534  3.24114  5.45401  4.09906     64 - -
          2.68618  4.42225  2.77519  2.73123  3.46354  2.40513  3.72494  3.29354  2.67741  2.69355  4.24690  2.90347  2.73739  3.18146  2.89801  2.37887  2.77519  2.98518  4.58477  3.61503
          0.03000  3.91736  4.63971  0.61958  0.77255  0.49566  0.93949
      5   2.66772  4.40145  2.78550  2.94427  3.61752  3.59237  4.00230  2.28812  2.96701  2.50041  3.54604  3.36651  4.03774  3.28675  3.33976  2.91481  2.93969  1.56360  5.17060  3.89202     65 - -
          2.68618  4.42225  2.77519  2.73123  3.46354  2.40513  3.72494  3.29354  2.67741  2.69355  4.24690  2.90347  2.73739  3.18146  2.89801  2.37887  2.77519  2.98518  4.58477  3.61503
          0.03000  3.91736  4.63971  0.61958  0.77255  0.49566  0.93949
      6   2.64544  4.78347  2.79237  2.44318  4.04949  3.32114  3.24782  3.57623  2.42067  3.16375  4.01065  2.93718  3.81535  2.45352  2.80222  1.80788  2.91712  3.23744  5.32156  3.96776     66 - -
          2.68618  4.42225  2.77519  2.73123  3.46354  2.40513  3.72494  3.29354  2.67741  2.69355  4.24690  2.90347  2.73739  3.18146  2.89801  2.37887  2.77519  2.98518  4.58477  3.61503
          0.03000  3.91736  4.63971  0.61958  0.77255  0.49566  0.93949
      7   2.43874  2.18343  3.66228  3.16404  3.32483  3.33891  3.92534  2.78256  3.04913  2.54277  3.47018  3.40886  3.87360  3.36298  3.32027  2.32376  2.76746  2.53392  4.82544  3.01220     67 - -
          2.68618  4.42225  2.77519  2.73123  3.46354  2.40513  3.72494  3.29354  2.67741  2.69355  4.24690  2.90347  2.73739  3.18146  2.89801  2.37887  2.77519  2.98518  4.58477  3.61503
          0.03000  3.91736  4.63971  0.61958  0.77255  0.49566  0.93949
      8   2.61353  4.75556  2.94006  2.46951  4.09347  3.28529  3.48567  3.50250  2.11061  3.09643  3.92674  2.95963  3.80772  2.79537  2.60493  1.98532  2.68286  3.17132  5.31613  4.01280     68 - -
          2.68618  4.42225  2.77519  2.73123  3.46354  2.40513  3.72494  3.29354  2.67741  2.69355  4.24690  2.90347  2.73739  3.18146  2.89801  2.37887  2.77519  2.98518  4.58477  3.61503
          0.03000  3.91736  4.63971  0.61958  0.77255  0.49566  0.93949
      9   2.77016  4.89261  3.13902  2.60120  4.28194  3.47134  3.61527  3.64190  1.52671  3.20049  4.05419  3.05299  3.89141  2.76539  2.23041  2.80102  2.48843  3.31991  5.36384  4.11694     69 - -
          2.68618  4.42225  2.77519  2.73123  3.46354  2.40513  3.72494  3.29354  2.67741  2.69355  4.24690  2.90347  2.73739  3.18146  2.89801  2.37887  2.77519  2.98518  4.58477  3.61503
          0.03000  3.91736  4.63971  0.61958  0.77255  0.49566  0.93949
     10   2.94554  4.46684  4.21735  3.72412  3.19767  3.97235  4.45094  2.21823  3.52594  1.71866  1.58837  3.99759  4.37103  3.84230  3.74326  3.34891  3.22974  2.06496  5.09895  3.90250     70 - -
          2.68618  4.42225  2.77519  2.73123  3.46354  2.40513  3.72494  3.29354  2.67741  2.69355  4.24690  2.90347  2.73739  3.18146  2.89801  2.37887  2.77519  2.98518  4.58477  3.61503
          0.03000  3.91736  4.63971  0.61958  0.77255  0.49566  0.93949
     11   2.18470  3.29406  3.63037  3.20821  3.99232  2.96184  4.13737  3.30248  3.13537  3.07336  3.93778  3.32804  3.67480  3.44135  3.42800  1.44480  2.17484  2.87610  5.39061  4.18321     71 - -
          2.68618  4.42225  2.77519  2.73123  3.46354  2.40513  3.72494  3.29354  2.67741  2.69355  4.24690  2.90347  2.73739  3.18146  2.89801  2.37887  2.77519  2.98518  4.58477  3.61503
          0.03000  3.91736  4.63971  0.61958  0.77255  0.49566  0.93949
     12   1.99655  4.24163  3.31642  2.93613  3.93926  3.08865  3.99150  3.22841  2.90818  2.69445  3.90292  3.22005  3.74024  3.25681  3.24270  1.55881  2.73682  2.86817  5.33893  4.07645     72 - -
          2.68618  4.42225  2.77519  2.73123  3.46354  2.40513  3.72494  3.29354  2.67741  2.69355  4.24690  2.90347  2.73739  3.18146  2.89801  2.37887  2.77519  2.98518  4.58477  3.61503
          0.03000  3.91736  4.63971  0.61958  0.77255  0.49566  0.93949
     13   2.56645  4.32490  3.36946  2.81933  3.47009  3.51303  3.77469  2.14737  2.72464  2.45305  3.35679  2.80865  3.90546  2.88369  3.07287  2.70911  2.80409  2.45214  4.91516  3.66654     73 - -
          2.68618  4.42225  2.77519  2.73123  3.46354  2.40513  3.72494  3.29354  2.67741  2.69355  4.24690  2.90347  2.73739  3.18146  2.89801  2.37887  2.77519  2.98518  4.58477  3.61503
          0.03000  3.91736  4.63971  0.61958  0.77255  0.49566  0.93949
     14   2.40132  4.22274  3.92946  3.45235  3.63067  3.56563  4.31048  2.12769  3.35435  2.42486  3.51739  3.69085  4.10161  3.67324  3.63131  2.94328  2.44661  1.39556  5.26306  4.04684     74 - -
          2.68618  4.42225  2.77519  2.73123  3.46354  2.40513  3.72494  3.29354  2.67741  2.69355  4.24690  2.90347  2.73739  3.18146  2.89801  2.37887  2.77519  2.98518  4.58477  3.61503
          0.03000  3.91736  4.63971  0.61958  0.77255  0.49566  0.93949
     15   2.79448  5.11606  1.23404  2.18502  4.53549  3.15596  3.79977  4.05752  2.82838  3.65626  4.53719  2.74100  3.80216  2.99238  3.37967  2.48096  3.13132  3.64258  5.79844  4.33962     75 - -
          2.68618  4.42225  2.77519  2.73123  3.46354  2.40513  3.72494  3.29354  2.67741  2.69355  4.24690  2.90347  2.73739  3.18146  2.89801  2.37887  2.77519  2.98518  4.58477  3.61503
          0.03000  3.91736  4.63971  0.61958  0.77255  0.49566  0.93949
     16   2.54310  3.18989  3.46658  2.89542  3.69706  3.39698  3.81295  2.95910  2.56663  2.70821  3.64177  3.25679  3.87852  3.07172  1.87009  2.72081  2.83670  2.52293  5.09156  3.84585     76 - -
          2.68618  4.42225  2.77519  2.73123  3.46354  2.40513  3.72494  3.29354  2.67741  2.69355  4.24690  2.90347  2.73739  3.18146  2.89801  2.37887  2.77519  2.98518  4.58477  3.61503
          0.03000  3.91736  4.63971  0.61958  0.77255  0.49566  0.93949
     17   2.61731  4.77090  2.01194  2.32377  3.94424  3.35366  3.63769  3.41167  2.48660  3.03222  3.87652  2.90279  3.80013  2.81811  2.94162  2.65304  2.69018  3.10337  3.57698  3.89952     77 - -
          2.68618  4.42225  2.77519  2.73123  3.46354  2.40513  3.72494  3.29354  2.67741  2.69355  4.24690  2.90347  2.73739  3.18146  2.89801  2.37887  2.77519  2.98518  4.58477  3.61503
          0.03000  3.91736  4.63971  0.61958  0.77255  0.49566  0.93949
     18   2.86107  5.36766  1.43722  2.01739  4.64199  3.21301  3.70193  4.14586  2.65328  3.65851  4.50193  2.68051  3.80507  2.38005  3.20086  2.76635  3.13800  3.74057  5.82487  4.35327     78 - -
          2.68618  4.42225  2.77519  2.73123  3.46354  2.40513  3.72494  3.29354  2.67741  2.69355  4.24690  2.90347  2.73739  3.18146  2.89801  2.37887  2.77519  2.98518  4.58477  3.61503
          0.03000  3.91736  4.63971  0.61958  0.77255  0.49566  0.93949
     19   2.26809  4.25913  3.03691  2.82433  4.30007  1.78358  4.05232  3.76910  3.00337  3.42146  4.24562  2.97615  3.66787  3.29483  3.36280  1.67746  2.73258  3.22749  5.61475  4.34874     79 - -
          2.68618  4.42225  2.77519  2.73123  3.46354  2.40513  3.72494  3.29354  2.67741  2.69355  4.24690  2.90347  2.73739  3.18146  2.89801  2.37887  2.77519  2.98518  4.58477  3.61503
          0.03000  3.91736  4.63971  0.61958  0.77255  0.49566  0.93949
     20   2.49215  4.54740  2.91020  2.55908  4.02019  3.20350  3.27113  3.51781  2.60209  3.13990  3.98358  3.00219  2.90721  2.97130  2.99744  1.70502  2.82641  3.14402  5.33413  4.00483     80 - -
          2.68618  4.42225  2.77519  2.73123  3.46354  2.40513  3.72494  3.29354  2.67741  2.69355  4.24690  2.90347  2.73739  3.18146  2.89801  2.37887  2.77519  2.98518  4.58477  3.61503
          0.03000  3.91736  4.63971  0.61958  0.77255  0.49566  0.93949
     21   2.95312  4.37154  4.36608  3.84427  3.36436  4.14049  4.57455  1.35547  3.68851  1.72523  3.21623  4.12036  4.48087  3.98852  3.91296  3.48925  2.88602  1.80994  5.22541  4.03017     81 - -
          2.68618  4.42225  2.77519  2.73123  3.46354  2.40513  3.72494  3.29354  2.67741  2.69355  4.24690  2.90347  2.73739  3.18146  2.89801  2.37887  2.77519  2.98518  4.58477  3.61503
          0.03000  3.91736  4.63971  0.61958  0.77255  0.49566  0.93949
     22   2.73786  2.65118  4.22169  3.73518  1.67246  3.70385  4.03254  2.47140  3.59747  2.15432  3.31104  3.83471  4.17366  3.80418  3.75833  3.09076  3.04004  2.34221  4.49615  3.02521     82 - -
          2.68618  4.42225  2.77519  2.73123  3.46354  2.40513  3.72494  3.29354  2.67741  2.69355  4.24690  2.90347  2.73739  3.18146  2.89801  2.37887  2.77519  2.98518  4.58477  3.61503
          0.03000  3.91736  4.63971  0.61958  0.77255  0.49566  0.93949
     23   2.48418  4.82144  1.75837  2.37182  4.07655  3.30306  3.73380  3.35390  2.62546  2.58287  4.00305  2.89627  3.82474  2.91811  3.09531  2.70193  2.94911  3.06780  5.42612  4.05299     83 - -
          2.68618  4.42225  2.77519  2.73123  3.46354  2.40513  3.72494  3.29354  2.67741  2.69355  4.24690  2.90347  2.73739  3.18146  2.89801  2.37887  2.77519  2.98518  4.58477  3.61503
          0.03000  3.91736  4.63971  0.61958  0.77255  0.49566  0.93949
     24   2.55248  4.49078  3.09323  2.84793  4.23711  1.22708  4.00195  3.73828  2.80127  3.36846  4.25847  3.20608  3.80767  3.25259  2.63152  2.67972  2.95915  3.31412  5.46400  4.25566     84 - -
          2.68590  4.42193  2.77533  2.73136  3.46330  2.40526  3.72417  3.29352  2.67754  2.69352  4.24703  2.90350  2.73753  3.18160  2.89814  2.37876  2.77524  2.98510  4.58490  3.61496
          0.16461  1.95109  4.63971  1.60448  0.22439  0.49566  0.93949
     25   2.79723  4.32547  4.01441  3.49041  3.24726  3.85324  4.22324  1.96986  3.32886  1.42350  3.19835  3.78648  4.23883  3.64963  3.57320  2.88512  3.05704  2.11490  4.97408  3.73392    103 - -
          2.68618  4.42225  2.77519  2.73123  3.46354  2.40513  3.72494  3.29354  2.67741  2.69355  4.24690  2.90347  2.73739  3.18146  2.89801  2.37887  2.77519  2.98518  4.58477  3.61503
          0.03000  3.91736  4.63971  0.61958  0.77255  0.49566  0.93949
     26   2.17893  4.23542  3.98335  3.59363  3.68734  3.52202  4.45663  2.14840  3.50244  2.42339  3.58092  3.76912  4.11990  3.82786  3.75187  2.94942  2.97437  1.24304  5.38266  4.15427    104 - -
          2.68618  4.42225  2.77519  2.73123  3.46354  2.40513  3.72494  3.29354  2.67741  2.69355  4.24690  2.90347  2.73739  3.18146  2.89801  2.37887  2.77519  2.98518  4.58477  3.61503
          0.03000  3.91736  4.63971  0.61958  0.77255  0.49566  0.93949
     27   2.54236  3.75640  2.87028  1.70993  4.07120  2.69954  3.72435  3.45002  2.55468  3.10629  3.94937  2.96827  3.77922  2.90654  2.97965  2.61128  2.84163  3.10672  5.35504  4.04434    105 - -
          2.68618  4.42225  2.77519  2.73123  3.46354  2.40513  3.72494  3.29354  2.67741  2.69355  4.24690  2.90347  2.73739  3.18146  2.89801  2.37887  2.77519  2.98518  4.58477  3.61503
          0.03000  3.91736  4.63971  0.61958  0.77255  0.49566  0.93949
     28   2.86562  5.20150  2.37059  1.30794  4.47577  3.27707  3.71136  3.95212  2.52103  3.48946  4.37505  2.78956  3.84413  2.60861  2.94751  2.81025  3.13615  3.59786  5.66060  4.26732    106 - -
          2.68618  4.42225  2.77519  2.73123  3.46354  2.40513  3.72494  3.29354  2.67741  2.69355  4.24690  2.90347  2.73739  3.18146  2.89801  2.37887  2.77519  2.98518  4.58477  3.61503
          0.03000  3.91736  4.63971  0.61958  0.77255  0.49566  0.93949
     29   2.77775  5.20618  1.56849  2.16305  4.51427  3.23257  3.67964  4.01913  2.57460  3.54652  4.37215  2.32372  3.79299  2.83575  2.79774  2.71538  3.05217  3.61701  5.70291  4.26363    107 - -
          2.68618  4.42225  2.77519  2.73123  3.46354  2.40513  3.72494  3.29354  2.67741  2.69355  4.24690  2.90347  2.73739  3.18146  2.89801  2.37887  2.77519  2.98518  4.58477  3.61503
          0.03000  3.91736  4.63971  0.61958  0.77255  0.49566  0.93949
     30   2.76637  5.16121  1.59246  1.92713  4.44859  3.24307  3.68494  3.86395  2.60150  3.45954  4.30246  2.73712  3.79605  2.84342  3.12922  2.71406  3.03744  3.09728  5.67193  4.24127    108 - -
          2.68618  4.42225  2.77519  2.73123  3.46354  2.40513  3.72494  3.29354  2.67741  2.69355  4.24690  2.90347  2.73739  3.18146  2.89801  2.37887  2.77519  2.98518  4.58477  3.61503
          0.03000  3.91736  4.63971  0.61958  0.77255  0.49566  0.93949
     31   2.96950  5.05388  3.26688  2.72425  4.46294  3.56519  3.62193  3.84538  1.19246  3.33400  4.22216  3.14181  3.97918  2.77162  2.03356  2.97997  3.16653  3.53320  5.40514  4.20885    109 - -
          2.68618  4.42225  2.77519  2.73123  3.46354  2.40513  3.72494  3.29354  2.67741  2.69355  4.24690  2.90347  2.73739  3.18146  2.89801  2.37887  2.77519  2.98518  4.58477  3.61503
          0.03000  3.91736  4.63971  0.61958  0.77255  0.49566  0.93949
     32   2.54419  3.17010  1.71183  2.48613  4.05160  3.22985  3.77188  3.42793  2.67032  3.13547  3.99616  2.88296  3.78144  2.97100  3.11680  2.61833  2.86417  3.08639  5.37614  4.03846    110 - -
          2.68618  4.42225  2.77519  2.73123  3.46354  2.40513  3.72494  3.29354  2.67741  2.69355  4.24690  2.90347  2.73739  3.18146  2.89801  2.37887  2.77519  2.98518  4.58477  3.61503
          0.03000  3.91736  4.63971  0.61958  0.77255  0.49566  0.93949
     33   2.86016  4.99235  3.23655  2.65036  4.40087  3.53434  3.59277  3.75494  1.42346  3.26887  4.12544  3.08721  3.93095  2.73428  1.97764  2.87500  2.79341  3.43281  5.38730  4.16801    111 - -
          2.68625  4.42096  2.77527  2.73122  3.46361  2.40520  3.72457  3.29347  2.67748  2.69354  4.24697  2.90354  2.73747  3.18154  2.89798  2.37894  2.77518  2.98483  4.58484  3.61511
          0.07119  2.82932  4.63971  1.61439  0.22191  0.49566  0.93949
     34   1.31871  3.24494  3.73292  3.33313  3.99840  2.92958  4.21321  3.27668  3.26104  3.07948  3.94915  3.37801  3.66526  3.54425  3.52614  1.97563  2.63064  2.84488  5.41184  4.22033    126 - -
          2.68618  4.42225  2.77519  2.73123  3.46354  2.40513  3.72494  3.29354  2.67741  2.69355  4.24690  2.90347  2.73739  3.18146  2.89801  2.37887  2.77519  2.98518  4.58477  3.61503
          0.03000  3.91736  4.63971  0.61958  0.77255  0.49566  0.93949
     35   2.84685  5.00480  3.14975  2.60883  4.42165  3.10776  3.59777  3.80189  1.43436  3.30437  4.15105  3.05842  3.91581  2.73878  2.00709  2.85482  3.05585  3.46597  5.40851  4.17768    127 - -
          2.68618  4.42225  2.77519  2.73123  3.46354  2.40513  3.72494  3.29354  2.67741  2.69355  4.24690  2.90347  2.73739  3.18146  2.89801  2.37887  2.77519  2.98518  4.58477  3.61503
          0.03000  3.91736  4.63971  0.61958  0.77255  0.47963  0.96499
     36   2.73488  4.67241  3.36900  2.78142  3.89670  3.52061  3.70444  3.19984  2.24764  2.43100  3.79512  3.19228  3.93868  2.90204  1.69874  2.84230  2.73660  2.96385  5.19378  3.94275    128 - -
          2.68618  4.42225  2.77519  2.73123  3.46354  2.40513  3.72494  3.29354  2.67741  2.69355  4.24690  2.90347  2.73739  3.18146  2.89801  2.37887  2.77519  2.98518  4.58477  3.61503
          0.02969  3.92771  4.65006  0.61958  0.77255  0.48576  0.95510
     37   2.46112  4.19584  3.70918  3.33345  3.67353  3.31153  4.21781  2.51201  3.25091  2.62154  3.66579  3.53063  3.93810  3.58833  3.51450  2.27144  2.85426  1.37150  5.23643  3.97644    129 - -
          2.68618  4.42225  2.77519  2.73123  3.46354  2.40513  3.72494  3.29354  2.67741  2.69355  4.24690  2.90347  2.73739  3.18146  2.89801  2.37887  2.77519  2.98518  4.58477  3.61503
          0.02969  3.92771  4.65006  0.61958  0.77255  0.48576  0.95510
     38   2.34232  4.26348  3.25455  3.07279  4.13134  2.99234  4.18117  3.66138  3.15028  3.37732  4.29876  3.28880  3.73568  3.49527  3.43467  1.01074  2.82657  3.18440  5.49940  4.21513    130 - -
          2.68618  4.42225  2.77519  2.73123  3.46354  2.40513  3.72494  3.29354  2.67741  2.69355  4.24690  2.90347  2.73739  3.18146  2.89801  2.37887  2.77519  2.98518  4.58477  3.61503
          0.02969  3.92771  4.65006  0.61958  0.77255  0.48576  0.95510
     39   3.06780  4.90323  3.56409  3.06357  4.27180  3.54531  3.86441  3.81726  2.25985  3.32315  4.32182  3.41913  4.04513  3.08193  0.89727  3.14926  3.32995  3.53881  5.33241  4.18708    131 - -
          2.68618  4.42225  2.77519  2.73123  3.46354  2.40513  3.72494  3.29354  2.67741  2.69355  4.24690  2.90347  2.73739  3.18146  2.89801  2.37887  2.77519  2.98518  4.58477  3.61503
          0.02969  3.92771  4.65006  0.61958  0.77255  0.48576  0.95510
     40   2.76931  4.76776  2.73912  2.63013  4.13994  3.22107  3.96574  3.86215  2.87402  3.50275  4.45764  1.06389  3.87562  3.23855  3.23059  2.83437  3.15297  3.47879  5.43952  4.08427    132 - -
          2.68618  4.42225  2.77519  2.73123  3.46354  2.40513  3.72494  3.29354  2.67741  2.69355  4.24690  2.90347  2.73739  3.18146  2.89801  2.37887  2.77519  2.98518  4.58477  3.61503
          0.02969  3.92771  4.65006  0.61958  0.77255  0.48576  0.95510
     41   3.02254  4.98859  3.20222  2.81331  4.38763  3.50611  3.78985  3.82035  0.96519  3.37337  4.33182  3.23536  4.00253  2.97818  2.44227  3.06089  3.27169  3.52501  5.41958  4.24028    133 - -
          2.68618  4.42225  2.77519  2.73123  3.46354  2.40513  3.72494  3.29354  2.67741  2.69355  4.24690  2.90347  2.73739  3.18146  2.89801  2.37887  2.77519  2.98518  4.58477  3.61503
          0.02969  3.92771  4.65006  0.61958  0.77255  0.48576  0.95510
     42   2.34232  4.26348  3.25455  3.07279  4.13134  2.99234  4.18117  3.66138  3.15028  3.37732  4.29876  3.28880  3.73568  3.49527  3.43467  1.01074  2.82657  3.18440  5.49940  4.21513    134 - -
          2.68618  4.42225  2.77519  2.73123  3.46354  2.40513  3.72494  3.29354  2.67741  2.69355  4.24690  2.90347  2.73739  3.18146  2.89801  2.37887  2.77519  2.98518  4.58477  3.61503
          0.02969  3.92771  4.65006  0.61958  0.77255  0.48576  0.95510
     43   2.99986  5.12225  2.51105  0.94936  4.47540  3.30971  3.90121  3.94027  2.78869  3.54849  4.52002  2.96440  3.91689  3.11567  3.20330  2.97661  3.30449  3.61839  5.63658  4.35876    135 - -
          2.68618  4.42225  2.77519  2.73123  3.46354  2.40513  3.72494  3.29354  2.67741  2.69355  4.24690  2.90347  2.73739  3.18146  2.89801  2.37887  2.77519  2.98518  4.58477  3.61503
          0.02969  3.92771  4.65006  0.61958  0.77255  0.48576  0.95510
     44   3.02254  4.98859  3.20222  2.81331  4.38763  3.50611  3.78985  3.82035  0.96519  3.37337  4.33182  3.23536  4.00253  2.97818  2.44227  3.06089  3.27169  3.52501  5.41958  4.24028    136 - -
          2.68618  4.42225  2.77519  2.73123  3.46354  2.40513  3.72494  3.29354  2.67741  2.69355  4.24690  2.90347  2.73739  3.18146  2.89801  2.37887  2.77519  2.98518  4.58477  3.61503
          0.02969  3.92771  4.65006  0.61958  0.77255  0.48576  0.95510
     45   3.02254  4.98859  3.20222  2.81331  4.38763  3.50611  3.78985  3.82035  0.96519  3.37337  4.33182  3.23536  4.00253  2.97818  2.44227  3.06089  3.27169  3.52501  5.41958  4.24028    137 - -
          2.68618  4.42225  2.77519  2.73123  3.46354  2.40513  3.72494  3.29354  2.67741  2.69355  4.24690  2.90347  2.73739  3.18146  2.89801  2.37887  2.77519  2.98518  4.58477  3.61503
          0.02969  3.92771  4.65006  0.61958  0.77255  0.48576  0.95510
     46   3.06780  4.90323  3.56409  3.06357  4.27180  3.54531  3.86441  3.81726  2.25985  3.32315  4.32182  3.41913  4.04513  3.08193  0.89727  3.14926  3.32995  3.53881  5.33241  4.18708    138 - -
          2.68618  4.42225  2.77519  2.73123  3.46354  2.40513  3.72494  3.29354  2.67741  2.69355  4.24690  2.90347  2.73739  3.18146  2.89801  2.37887  2.77519  2.98518  4.58477  3.61503
          0.02969  3.92771  4.65006  0.61958  0.77255  0.48576  0.95510
     47   3.06780  4.90323  3.56409  3.06357  4.27180  3.54531  3.86441  3.81726  2.25985  3.32315  4.32182  3.41913  4.04513  3.08193  0.89727  3.14926  3.32995  3.53881  5.33241  4.18708    139 - -
          2.68618  4.42225  2.77519  2.73123  3.46354  2.40513  3.72494  3.29354  2.67741  2.69355  4.24690  2.90347  2.73739  3.18146  2.89801  2.37887  2.77519  2.98518  4.58477  3.61503
          0.02969  3.92771  4.65006  0.61958  0.77255  0.48576  0.95510
     48   3.04904  5.18574  0.84197  2.36985  4.57019  3.25260  3.97989  4.17095  3.07449  3.76943  4.74870  2.92901  3.90930  3.21910  3.59824  3.00514  3.38878  3.80424  5.72806  4.43391    140 - -
          2.68618  4.42225  2.77519  2.73123  3.46354  2.40513  3.72494  3.29354  2.67741  2.69355  4.24690  2.90347  2.73739  3.18146  2.89801  2.37887  2.77519  2.98518  4.58477  3.61503
          0.02969  3.92771  4.65006  0.61958  0.77255  0.48576  0.95510
     49   2.92469  4.91216  2.93953  2.69500  4.08805  3.40255  3.85384  3.72715  2.51195  3.22404  4.25023  3.15526  3.95673  1.13900  2.79510  2.97005  3.22156  3.45336  5.35024  4.04760    141 - -
          2.68618  4.42225  2.77519  2.73123  3.46354  2.40513  3.72494  3.29354  2.67741  2.69355  4.24690  2.90347  2.73739  3.18146  2.89801  2.37887  2.77519  2.98518  4.58477  3.61503
          0.02969  3.92771  4.65006  0.61958  0.77255  0.48576  0.95510
     50   3.32875  4.71430  4.31442  4.03939  0.92550  4.00564  3.90195  2.84560  3.94502  2.20292  3.56759  4.08148  4.46298  4.09778  4.05111  3.59586  3.62990  2.84036  4.13462  2.49470    142 - -
          2.68618  4.42225  2.77519  2.73123  3.46354  2.40513  3.72494  3.29354  2.67741  2.69355  4.24690  2.90347  2.73739  3.18146  2.89801  2.37887  2.77519  2.98518  4.58477  3.61503
          0.02969  3.92771  4.65006  0.61958  0.77255  0.48576  0.95510
     51   2.76931  4.76776  2.73912  2.63013  4.13994  3.22107  3.96574  3.86215  2.87402  3.50275  4.45764  1.06389  3.87562  3.23855  3.23059  2.83437  3.15297  3.47879  5.43952  4.08427    143 - -
          2.68618  4.42225  2.77519  2.73123  3.46354  2.40513  3.72494  3.29354  2.67741  2.69355  4.24690  2.90347  2.73739  3.18146  2.89801  2.37887  2.77519  2.98518  4.58477  3.61503
          0.02969  3.92771  4.65006  0.61958  0.77255  0.48576  0.95510
     52   2.85165  4.37891  4.20172  3.86651  3.59051  3.78097  4.65869  2.04793  3.73513  2.26792  3.54723  4.04748  4.33836  4.09093  3.94231  3.28793  3.21183  0.95806  5.38429  4.11935    144 - -
          2.68618  4.42225  2.77519  2.73123  3.46354  2.40513  3.72494  3.29354  2.67741  2.69355  4.24690  2.90347  2.73739  3.18146  2.89801  2.37887  2.77519  2.98518  4.58477  3.61503
          0.02969  3.92771  4.65006  0.61958  0.77255  0.48576  0.95510
     53   3.21722  4.66309  4.27815  3.91820  3.15686  4.05226  4.55660  2.36388  3.68541  0.81009  3.16248  4.18832  4.47809  4.04052  3.85246  3.62949  3.50894  2.41556  5.05624  3.79233    145 - -
          2.68618  4.42225  2.77519  2.73123  3.46354  2.40513  3.72494  3.29354  2.67741  2.69355  4.24690  2.90347  2.73739  3.18146  2.89801  2.37887  2.77519  2.98518  4.58477  3.61503
          0.02969  3.92771  4.65006  0.61958  0.77255  0.48576  0.95510
     54   3.07410  4.47747  4.41406  4.03193  3.41149  4.12604  4.74979  1.01205  3.86113  1.98623  3.33824  4.26952  4.55194  4.20372  4.05138  3.62666  3.37228  1.84818  5.31374  4.05681    146 - -
          2.68618  4.42225  2.77519  2.73123  3.46354  2.40513  3.72494  3.29354  2.67741  2.69355  4.24690  2.90347  2.73739  3.18146  2.89801  2.37887  2.77519  2.98518  4.58477  3.61503
          0.02969  3.92771  4.65006  0.61958  0.77255  0.48576  0.95510
     55   3.02254  4.98859  3.20222  2.81331  4.38763  3.50611  3.78985  3.82035  0.96519  3.37337  4.33182  3.23536  4.00253  2.97818  2.44227  3.06089  3.27169  3.52501  5.41958  4.24028    147 - -
          2.68618  4.42225  2.77519  2.73123  3.46354  2.40513  3.72494  3.29354  2.67741  2.69355  4.24690  2.90347  2.73739  3.18146  2.89801  2.37887  2.77519  2.98518  4.58477  3.61503
          0.02969  3.92771  4.65006  0.61958  0.77255  0.48576  0.95510
     56   2.99986  5.12225  2.51105  0.94936  4.47540  3.30971  3.90121  3.94027  2.78869  3.54849  4.52002  2.96440  3.91689  3.11567  3.20330  2.97661  3.30449  3.61839  5.63658  4.35876    148 - -
          2.68618  4.42225  2.77519  2.73123  3.46354  2.40513  3.72494  3.29354  2.67741  2.69355  4.24690  2.90347  2.73739  3.18146  2.89801  2.37887  2.77519  2.98518  4.58477  3.61503
          0.02969  3.92771  4.65006  0.61958  0.77255  0.48576  0.95510
     57   3.21722  4.66309  4.27815  3.91820  3.15686  4.05226  4.55660  2.36388  3.68541  0.81009  3.16248  4.18832  4.47809  4.04052  3.85246  3.62949  3.50894  2.41556  5.05624  3.79233    149 - -
          2.68618  4.42225  2.77519  2.73123  3.46354  2.40513  3.72494  3.29354  2.67741  2.69355  4.24690  2.90347  2.73739  3.18146  2.89801  2.37887  2.77519  2.98518  4.58477  3.61503
          0.02969  3.92771  4.65006  0.61958  0.77255  0.48576  0.95510
     58   2.25712  4.21771  3.12829  2.95931  4.32764  1.35669  4.15893  3.80573  3.14300  3.48419  4.32400  3.19372  3.67396  3.43143  3.46510  1.96347  2.74697  3.24185  5.64861  4.40621    150 - -
          2.68618  4.42225  2.77519  2.73123  3.46354  2.40513  3.72494  3.29354  2.67741  2.69355  4.24690  2.90347  2.73739  3.18146  2.89801  2.37887  2.77519  2.98518  4.58477  3.61503
          0.02969  3.92771  4.65006  0.61958  0.77255  0.48576  0.95510
     59   2.34232  4.26348  3.25455  3.07279  4.13134  2.99234  4.18117  3.66138  3.15028  3.37732  4.29876  3.28880  3.73568  3.49527  3.43467  1.01074  2.82657  3.18440  5.49940  4.21513    151 - -
          2.68618  4.42225  2.77519  2.73123  3.46354  2.40513  3.72494  3.29354  2.67741  2.69355  4.24690  2.90347  2.73739  3.18146  2.89801  2.37887  2.77519  2.98518  4.58477  3.61503
          0.02969  3.92771  4.65006  0.61958  0.77255  0.48576  0.95510
     60   3.01285  4.55298  4.10874  3.70640  3.23225  3.87529  4.42876  2.41337  3.47145  1.81867  1.27599  3.97707  4.33625  3.84972  3.67028  3.36771  3.31926  2.42588  5.08041  3.84701    152 - -
          2.68618  4.42225  2.77519  2.73123  3.46354  2.40513  3.72494  3.29354  2.67741  2.69355  4.24690  2.90347  2.73739  3.18146  2.89801  2.37887  2.77519  2.98518  4.58477  3.61503
          0.02969  3.92771  4.65006  0.61958  0.77255  0.48576  0.95510
     61   3.21722  4.66309  4.27815  3.91820  3.15686  4.05226  4.55660  2.36388  3.68541  0.81009  3.16248  4.18832  4.47809  4.04052  3.85246  3.62949  3.50894  2.41556  5.05624  3.79233    153 - -
          2.68618  4.42225  2.77519  2.73123  3.46354  2.40513  3.72494  3.29354  2.67741  2.69355  4.24690  2.90347  2.73739  3.18146  2.89801  2.37887  2.77519  2.98518  4.58477  3.61503
          0.02969  3.92771  4.65006  0.61958  0.77255  0.48576  0.95510
     62   2.82518  4.57344  3.43830  3.28523  4.27583  3.25782  4.35823  3.83533  3.34723  3.45623  4.50839  3.58642  0.73105  3.73434  3.58659  2.99438  3.27107  3.47442  5.44735  4.39722    154 - -
          2.68618  4.42225  2.77519  2.73123  3.46354  2.40513  3.72494  3.29354  2.67741  2.69355  4.24690  2.90347  2.73739  3.18146  2.89801  2.37887  2.77519  2.98518  4.58477  3.61503
          0.02969  3.92771  4.65006  0.61958  0.77255  0.48576  0.95510
     63   2.73414  4.50421  3.41923  3.32560  4.46709  0.64874  4.44258  4.08005  3.51439  3.72728  4.70340  3.58348  3.89712  3.83416  3.74446  2.90762  3.21967  3.59770  5.54775  4.57082    155 - -
          2.68618  4.42225  2.77519  2.73123  3.46354  2.40513  3.72494  3.29354  2.67741  2.69355  4.24690  2.90347  2.73739  3.18146  2.89801  2.37887  2.77519  2.98518  4.58477  3.61503
          0.02969  3.92771  4.65006  0.61958  0.77255  0.48576  0.95510
     64   2.59211  4.67975  2.62961  2.49659  4.20489  3.13484  3.86824  3.81743  2.75125  3.45788  4.34085  1.37527  3.79116  3.09692  3.13866  2.48685  2.97896  3.38970  5.52687  4.12754    156 - -
          2.68618  4.42225  2.77519  2.73123  3.46354  2.40513  3.72494  3.29354  2.67741  2.69355  4.24690  2.90347  2.73739  3.18146  2.89801  2.37887  2.77519  2.98518  4.58477  3.61503
          0.02969  3.92771  4.65006  0.61958  0.77255  0.48576  0.95510
     65   1.24277  4.13140  3.50691  3.20562  4.09632  2.98568  4.21698  3.18914  3.18973  3.09153  4.02791  3.34520  3.71778  3.51263  3.47204  2.44248  2.18787  2.80607  5.52370  4.31470    157 - -
          2.68618  4.42225  2.77519  2.73123  3.46354  2.40513  3.72494  3.29354  2.67741  2.69355  4.24690  2.90347  2.73739  3.18146  2.89801  2.37887  2.77519  2.98518  4.58477  3.61503
          0.02969  3.92771  4.65006  0.61958  0.77255  0.48576  0.95510
     66   3.06780  4.90323  3.56409  3.06357  4.27180  3.54531  3.86441  3.81726  2.25985  3.32315  4.32182  3.41913  4.04513  3.08193  0.89727  3.14926  3.32995  3.53881  5.33241  4.18708    158 - -
          2.68618  4.42225  2.77519  2.73123  3.46354  2.40513  3.72494  3.29354  2.67741  2.69355  4.24690  2.90347  2.73739  3.18146  2.89801  2.37887  2.77519  2.98518  4.58477  3.61503
          0.02969  3.92771  4.65006  0.61958  0.77255  0.48576  0.95510
     67   2.96229  5.04839  3.03416  2.57332  4.44772  3.49534  3.68725  3.81962  1.13424  3.36467  4.27251  3.10016  3.96495  2.85021  2.35035  2.97140  3.18881  3.50924  5.45616  4.23671    159 - -
          2.68618  4.42225  2.77519  2.73123  3.46354  2.40513  3.72494  3.29354  2.67741  2.69355  4.24690  2.90347  2.73739  3.18146  2.89801  2.37887  2.77519  2.98518  4.58477  3.61503
          0.02969  3.92771  4.65006  0.61958  0.77255  0.48576  0.95510
     68   3.01285  4.55298  4.10874  3.70640  3.23225  3.87529  4.42876  2.41337  3.47145  1.81867  1.27599  3.97707  4.33625  3.84972  3.67028  3.36771  3.31926  2.42588  5.08041  3.84701    160 - -
          2.68618  4.42225  2.77519  2.73123  3.46354  2.40513  3.72494  3.29354  2.67741  2.69355  4.24690  2.90347  2.73739  3.18146  2.89801  2.37887  2.77519  2.98518  4.58477  3.61503
          0.02969  3.92771  4.65006  0.61958  0.77255  0.48576  0.95510
     69   3.04904  5.18574  0.84197  2.36985  4.57019  3.25260  3.97989  4.17095  3.07449  3.76943  4.74870  2.92901  3.90930  3.21910  3.59824  3.00514  3.38878  3.80424  5.72806  4.43391    161 - -
          2.68618  4.42225  2.77519  2.73123  3.46354  2.40513  3.72494  3.29354  2.67741  2.69355  4.24690  2.90347  2.73739  3.18146  2.89801  2.37887  2.77519  2.98518  4.58477  3.61503
          0.02969  3.92771  4.65006  0.61958  0.77255  0.48576  0.95510
     70   3.02254  4.98859  3.20222  2.81331  4.38763  3.50611  3.78985  3.82035  0.96519  3.37337  4.33182  3.23536  4.00253  2.97818  2.44227  3.06089  3.27169  3.52501  5.41958  4.24028    162 - -
          2.68618  4.42225  2.77519  2.73123  3.46354  2.40513  3.72494  3.29354  2.67741  2.69355  4.24690  2.90347  2.73739  3.18146  2.89801  2.37887  2.77519  2.98518  4.58477  3.61503
          0.02969  3.92771  4.65006  0.61958  0.77255  0.48576  0.95510
     71   2.23968  4.18270  3.30475  3.02474  4.18064  2.95575  4.11694  3.53321  3.05048  3.27642  4.14270  3.23380  3.68321  3.38428  3.36223  1.31064  2.19013  3.05805  5.54162  4.29779    163 - -
          2.68618  4.42225  2.77519  2.73123  3.46354  2.40513  3.72494  3.29354  2.67741  2.69355  4.24690  2.90347  2.73739  3.18146  2.89801  2.37887  2.77519  2.98518  4.58477  3.61503
          0.02969  3.92771  4.65006  0.61958  0.77255  0.48576  0.95510
     72   2.44255  4.28774  3.47721  3.23174  4.01772  3.12520  4.24484  3.15159  3.17581  3.01312  4.06008  3.43229  3.83329  3.56786  3.43186  2.64443  1.08163  2.84066  5.45067  4.23435    164 - -
          2.68618  4.42225  2.77519  2.73123  3.46354  2.40513  3.72494  3.29354  2.67741  2.69355  4.24690  2.90347  2.73739  3.18146  2.89801  2.37887  2.77519  2.98518  4.58477  3.61503
          0.02969  3.92771  4.65006  0.61958  0.77255  0.48576  0.95510
     73   2.85165  4.37891  4.20172  3.86651  3.59051  3.78097  4.65869  2.04793  3.73513  2.26792  3.54723  4.04748  4.33836  4.09093  3.94231  3.28793  3.21183  0.95806  5.38429  4.11935    165 - -
          2.68618  4.42225  2.77519  2.73123  3.46354  2.40513  3.72494  3.29354  2.67741  2.69355  4.24690  2.90347  2.73739  3.18146  2.89801  2.37887  2.77519  2.98518  4.58477  3.61503
          0.02969  3.92771  4.65006  0.61958  0.77255  0.48576  0.95510
     74   3.21722  4.66309  4.27815  3.91820  3.15686  4.05226  4.55660  2.36388  3.68541  0.81009  3.16248  4.18832  4.47809  4.04052  3.85246  3.62949  3.50894  2.41556  5.05624  3.79233    166 - -
          2.68618  4.42225  2.77519  2.73123  3.46354  2.40513  3.72494  3.29354  2.67741  2.69355  4.24690  2.90347  2.73739  3.18146  2.89801  2.37887  2.77519  2.98518  4.58477  3.61503
          0.02969  3.92771  4.65006  0.61958  0.77255  0.48576  0.95510
     75   2.83977  5.11793  2.56428  2.03369  4.40585  3.34520  3.67403  3.86331  2.35951  3.39268  4.26429  2.86544  3.86140  1.64019  2.72460  2.80751  3.08955  3.52042  5.55271  4.20537    167 - -
          2.68618  4.42225  2.77519  2.73123  3.46354  2.40513  3.72494  3.29354  2.67741  2.69355  4.24690  2.90347  2.73739  3.18146  2.89801  2.37887  2.77519  2.98518  4.58477  3.61503
          0.02969  3.92771  4.65006  0.61958  0.77255  0.48576  0.95510
     76   3.02254  4.98859  3.20222  2.81331  4.38763  3.50611  3.78985  3.82035  0.96519  3.37337  4.33182  3.23536  4.00253  2.97818  2.44227  3.06089  3.27169  3.52501  5.41958  4.24028    168 - -
          2.68618  4.42225  2.77519  2.73123  3.46354  2.40513  3.72494  3.29354  2.67741  2.69355  4.24690  2.90347  2.73739  3.18146  2.89801  2.37887  2.77519  2.98518  4.58477  3.61503
          0.02969  3.92771  4.65006  0.61958  0.77255  0.48576  0.95510
     77   2.29515  4.18386  3.45234  3.06527  3.93836  3.07114  4.07326  3.12757  3.02348  2.97521  3.89165  3.29219  3.74423  3.35780  3.33949  1.47943  2.55787  2.28616  5.36195  4.11975    169 - -
          2.68618  4.42225  2.77519  2.73123  3.46354  2.40513  3.72494  3.29354  2.67741  2.69355  4.24690  2.90347  2.73739  3.18146  2.89801  2.37887  2.77519  2.98518  4.58477  3.61503
          0.02969  3.92771  4.65006  0.61958  0.77255  0.48576  0.95510
     78   3.07410  4.47747  4.41406  4.03193  3.41149  4.12604  4.74979  1.01205  3.86113  1.98623  3.33824  4.26952  4.55194  4.20372  4.05138  3.62666  3.37228  1.84818  5.31374  4.05681    170 - -
          2.68618  4.42225  2.77519  2.73123  3.46354  2.40513  3.72494  3.29354  2.67741  2.69355  4.24690  2.90347  2.73739  3.18146  2.89801  2.37887  2.77519  2.98518  4.58477  3.61503
          0.02969  3.92771  4.65006  0.61958  0.77255  0.48576  0.95510
     79   2.82929  5.12257  1.23420  2.22564  4.62682  2.41460  3.83605  4.15210  2.86740  3.71560  4.58631  2.78194  3.81761  3.02825  3.41835  2.78763  3.16555  3.71993  5.81865  4.42193    171 - -
          2.68618  4.42225  2.77519  2.73123  3.46354  2.40513  3.72494  3.29354  2.67741  2.69355  4.24690  2.90347  2.73739  3.18146  2.89801  2.37887  2.77519  2.98518  4.58477  3.61503
          0.02969  3.92771  4.65006  0.61958  0.77255  0.48576  0.95510
     80   3.32875  4.71430  4.31442  4.03939  0.92550  4.00564  3.90195  2.84560  3.94502  2.20292  3.56759  4.08148  4.46298  4.09778  4.05111  3.59586  3.62990  2.84036  4.13462  2.49470    172 - -
          2.68618  4.42225  2.77519  2.73123  3.46354  2.40513  3.72494  3.29354  2.67741  2.69355  4.24690  2.90347  2.73739  3.18146  2.89801  2.37887  2.77519  2.98518  4.58477  3.61503
          0.02969  3.92771  4.65006  0.61958  0.77255  0.48576  0.95510
     81   3.21722  4.66309  4.27815  3.91820  3.15686  4.05226  4.55660  2.36388  3.68541  0.81009  3.16248  4.18832  4.47809  4.04052  3.85246  3.62949  3.50894  2.41556  5.05624  3.79233    173 - -
          2.68618  4.42225  2.77519  2.73123  3.46354  2.40513  3.72494  3.29354  2.67741  2.69355  4.24690  2.90347  2.73739  3.18146  2.89801  2.37887  2.77519  2.98518  4.58477  3.61503
          0.02969  3.92771  4.65006  0.61958  0.77255  0.48576  0.95510
     82   2.94611  5.02687  3.28688  2.72552  4.37335  3.56926  3.61853  3.80422  1.97016  3.28098  4.17462  3.14280  3.97653  2.32682  1.38305  2.96256  3.14410  3.49912  5.37029  4.15262    174 - -
          2.68618  4.42225  2.77519  2.73123  3.46354  2.40513  3.72494  3.29354  2.67741  2.69355  4.24690  2.90347  2.73739  3.18146  2.89801  2.37887  2.77519  2.98518  4.58477  3.61503
          0.02969  3.92771  4.65006  0.61958  0.77255  0.48576  0.95510
     83   3.02254  4.98859  3.20222  2.81331  4.38763  3.50611  3.78985  3.82035  0.96519  3.37337  4.33182  3.23536  4.00253  2.97818  2.44227  3.06089  3.27169  3.52501  5.41958  4.24028    175 - -
          2.68618  4.42225  2.77519  2.73123  3.46354  2.40513  3.72494  3.29354  2.67741  2.69355  4.24690  2.90347  2.73739  3.18146  2.89801  2.37887  2.77519  2.98518  4.58477  3.61503
          0.02969  3.92771  4.65006  0.61958  0.77255  0.48576  0.95510
     84   3.05584  4.86359  3.18009  2.94556  3.32371  3.49444  1.03113  3.76730  2.78712  3.25436  4.30158  3.35267  4.05000  3.31250  3.04954  3.12601  3.36107  3.50136  4.78805  3.27301    176 - -
          2.68618  4.42225  2.77519  2.73123  3.46354  2.40513  3.72494  3.29354  2.67741  2.69355  4.24690  2.90347  2.73739  3.18146  2.89801  2.37887  2.77519  2.98518  4.58477  3.61503
          0.02969  3.92771  4.65006  0.61958  0.77255  0.48576  0.95510
     85   2.84854  5.05560  2.97822  2.52945  4.43958  3.47069  3.60585  3.84882  1.43100  3.34887  4.19260  2.52093  3.90325  2.74788  2.25255  2.84082  3.06377  3.50416  5.44869  4.18469    177 - -
          2.68618  4.42225  2.77519  2.73123  3.46354  2.40513  3.72494  3.29354  2.67741  2.69355  4.24690  2.90347  2.73739  3.18146  2.89801  2.37887  2.77519  2.98518  4.58477  3.61503
          0.02969  3.92771  4.65006  0.61958  0.77255  0.48576  0.95510
     86   2.99986  5.12225  2.51105  0.94936  4.47540  3.30971  3.90121  3.94027  2.78869  3.54849  4.52002  2.96440  3.91689  3.11567  3.20330  2.97661  3.30449  3.61839  5.63658  4.35876    178 - -
          2.68618  4.42225  2.77519  2.73123  3.46354  2.40513  3.72494  3.29354  2.67741  2.69355  4.24690  2.90347  2.73739  3.18146  2.89801  2.37887  2.77519  2.98518  4.58477  3.61503
          0.02969  3.92771  4.65006  0.61958  0.77255  0.48576  0.95510
     87   2.99373  4.37119  4.56051  4.06659  3.49630  4.23959  4.81179  1.20285  3.93758  2.02392  3.31788  4.30482  4.59740  4.22616  4.15444  3.61951  3.15703  1.48654  5.41612  4.21397    179 - -
          2.68618  4.42225  2.77519  2.73123  3.46354  2.40513  3.72494  3.29354  2.67741  2.69355  4.24690  2.90347  2.73739  3.18146  2.89801  2.37887  2.77519  2.98518  4.58477  3.61503
          0.02969  3.92771  4.65006  0.61958  0.77255  0.48576  0.95510
     88   2.26009  4.18117  3.34661  3.05061  4.10062  2.98866  4.11148  3.40029  3.04470  3.18100  4.06594  3.25821  3.70425  3.38992  3.34689  2.02946  1.42003  2.97108  5.48186  4.24234    180 - -
          2.68618  4.42225  2.77519  2.73123  3.46354  2.40513  3.72494  3.29354  2.67741  2.69355  4.24690  2.90347  2.73739  3.18146  2.89801  2.37887  2.77519  2.98518  4.58477  3.61503
          0.02969  3.92771  4.65006  0.61958  0.77255  0.48576  0.95510
     89   0.93701  4.21976  3.51875  3.31253  4.10744  3.04283  4.32804  3.24123  3.33021  3.12029  4.14603  3.44816  3.78726  3.66631  3.57696  2.56956  2.85074  2.88608  5.52908  4.33546    181 - -
          2.68618  4.42225  2.77519  2.73123  3.46354  2.40513  3.72494  3.29354  2.67741  2.69355  4.24690  2.90347  2.73739  3.18146  2.89801  2.37887  2.77519  2.98518  4.58477  3.61503
          0.02969  3.92771  4.65006  0.61958  0.77255  0.48576  0.95510
     90   2.92469  4.91216  2.93953  2.69500  4.08805  3.40255  3.85384  3.72715  2.51195  3.22404  4.25023  3.15526  3.95673  1.13900  2.79510  2.97005  3.22156  3.45336  5.35024  4.04760    182 - -
          2.68618  4.42225  2.77519  2.73123  3.46354  2.40513  3.72494  3.29354  2.67741  2.69355  4.24690  2.90347  2.73739  3.18146  2.89801  2.37887  2.77519  2.98518  4.58477  3.61503
          0.02969  3.92771  4.65006  0.61958  0.77255  0.48576  0.95510
     91   2.23968  4.18270  3.30475  3.02474  4.18064  2.95575  4.11694  3.53321  3.05048  3.27642  4.14270  3.23380  3.68321  3.38428  3.36223  1.31064  2.19013  3.05805  5.54162  4.29779    183 - -
          2.68618  4.42225  2.77519  2.73123  3.46354  2.40513  3.72494  3.29354  2.67741  2.69355  4.24690  2.90347  2.73739  3.18146  2.89801  2.37887  2.77519  2.98518  4.58477  3.61503
          0.02969  3.92771  4.65006  0.61958  0.77255  0.48576  0.95510
     92   2.93838  5.46060  1.25818  1.79664  4.74890  3.19106  3.76052  4.25792  2.79609  3.78639  4.66016  2.66846  3.82416  2.93642  3.38884  2.82537  3.23417  3.84670  5.93891  4.44766    184 - -
          2.68618  4.42225  2.77519  2.73123  3.46354  2.40513  3.72494  3.29354  2.67741  2.69355  4.24690  2.90347  2.73739  3.18146  2.89801  2.37887  2.77519  2.98518  4.58477  3.61503
          0.02969  3.92771  4.65006  0.61958  0.77255  0.48576  0.95510
     93   1.49890  4.26294  3.71557  3.29101  3.65300  3.41043  4.21319  2.09107  3.20334  2.47163  3.58305  3.54502  3.99443  3.54480  3.49315  2.81087  2.90304  2.24329  5.26125  4.01981    185 - -
          2.68618  4.42225  2.77519  2.73123  3.46354  2.40513  3.72494  3.29354  2.67741  2.69355  4.24690  2.90347  2.73739  3.18146  2.89801  2.37887  2.77519  2.98518  4.58477  3.61503
          0.02969  3.92771  4.65006  0.61958  0.77255  0.48576  0.95510
     94   2.18432  2.74934  3.72403  3.34654  3.97206  2.94888  4.21901  3.30632  3.25629  3.09563  3.98167  3.39464  3.68565  3.56125  3.51183  1.28635  2.66295  2.87767  5.39332  4.17381    186 - -
          2.68618  4.42225  2.77519  2.73123  3.46354  2.40513  3.72494  3.29354  2.67741  2.69355  4.24690  2.90347  2.73739  3.18146  2.89801  2.37887  2.77519  2.98518  4.58477  3.61503
          0.02969  3.92771  4.65006  0.61958  0.77255  0.48576  0.95510
     95   2.89892  5.39417  1.87742  1.28614  4.68639  3.20883  3.73802  4.18245  2.72464  3.71346  4.57250  2.68857  3.81905  2.90699  3.28818  2.79978  3.18521  3.77779  5.86850  4.39882    187 - -
          2.68618  4.42225  2.77519  2.73123  3.46354  2.40513  3.72494  3.29354  2.67741  2.69355  4.24690  2.90347  2.73739  3.18146  2.89801  2.37887  2.77519  2.98518  4.58477  3.61503
          0.02969  3.92771  4.65006  0.61958  0.77255  0.48576  0.95510
     96   3.07410  4.47747  4.41406  4.03193  3.41149  4.12604  4.74979  1.01205  3.86113  1.98623  3.33824  4.26952  4.55194  4.20372  4.05138  3.62666  3.37228  1.84818  5.31374  4.05681    188 - -
          2.68618  4.42225  2.77519  2.73123  3.46354  2.40513  3.72494  3.29354  2.67741  2.69355  4.24690  2.90347  2.73739  3.18146  2.89801  2.37887  2.77519  2.98518  4.58477  3.61503
          0.02969  3.92771  4.65006  0.61958  0.77255  0.48576  0.95510
     97   2.94611  5.02687  3.28688  2.72552  4.37335  3.56926  3.61853  3.80422  1.97016  3.28098  4.17462  3.14280  3.97653  2.32682  1.38305  2.96256  3.14410  3.49912  5.37029  4.15262    189 - -
          2.68618  4.42225  2.77519  2.73123  3.46354  2.40513  3.72494  3.29354  2.67741  2.69355  4.24690  2.90347  2.73739  3.18146  2.89801  2.37887  2.77519  2.98518  4.58477  3.61503
          0.02969  3.92771  4.65006  0.61958  0.77255  0.48576  0.95510
     98   2.92469  4.91216  2.93953  2.69500  4.08805  3.40255  3.85384  3.72715  2.51195  3.22404  4.25023  3.15526  3.95673  1.13900  2.79510  2.97005  3.22156  3.45336  5.35024  4.04760    190 - -
          2.68618  4.42225  2.77519  2.73123  3.46354  2.40513  3.72494  3.29354  2.67741  2.69355  4.24690  2.90347  2.73739  3.18146  2.89801  2.37887  2.77519  2.98518  4.58477  3.61503
          0.02969  3.92771  4.65006  0.61958  0.77255  0.48576  0.95510
     99   3.04904  5.18574  0.84197  2.36985  4.57019  3.25260  3.97989  4.17095  3.07449  3.76943  4.74870  2.92901  3.90930  3.21910  3.59824  3.00514  3.38878  3.80424  5.72806  4.43391    191 - -
          2.68618  4.42225  2.77519  2.73123  3.46354  2.40513  3.72494  3.29354  2.67741  2.69355  4.24690  2.90347  2.73739  3.18146  2.89801  2.37887  2.77519  2.98518  4.58477  3.61503
          0.02969  3.92771  4.65006  0.61958  0.77255  0.48576  0.95510
    100   3.42795  4.78291  4.17601  3.89569  2.72359  3.79234  3.96835  3.45380  3.61667  2.83920  4.08506  4.03357  4.31466  4.00143  3.73534  3.63113  3.73112  3.34567  0.78090  2.72279    192 - -
          2.68618  4.42225  2.77519  2.73123  3.46354  2.40513  3.72494  3.29354  2.67741  2.69355  4.24690  2.90347  2.73739  3.18146  2.89801  2.37887  2.77519  2.98518  4.58477  3.61503
          0.02969  3.92771  4.65006  0.61958  0.77255  0.48576  0.95510
    101   3.02254  4.98859  3.20222  2.81331  4.38763  3.50611  3.78985  3.82035  0.96519  3.37337  4.33182  3.23536  4.00253  2.97818  2.44227  3.06089  3.27169  3.52501  5.41958  4.24028    193 - -
          2.68618  4.42225  2.77519  2.73123  3.46354  2.40513  3.72494  3.29354  2.67741  2.69355  4.24690  2.90347  2.73739  3.18146  2.89801  2.37887  2.77519  2.98518  4.58477  3.61503
          0.02969  3.92771  4.65006  0.61958  0.77255  0.48576  0.95510
    102   2.82518  4.57344  3.43830  3.28523  4.27583  3.25782  4.35823  3.83533  3.34723  3.45623  4.50839  3.58642  0.73105  3.73434  3.58659  2.99438  3.27107  3.47442  5.44735  4.39722    194 - -
          2.68618  4.42225  2.77519  2.73123  3.46354  2.40513  3.72494  3.29354  2.67741  2.69355  4.24690  2.90347  2.73739  3.18146  2.89801  2.37887  2.77519  2.98518  4.58477  3.61503
          0.02969  3.92771  4.65006  0.61958  0.77255  0.48576  0.95510
    103   2.26009  4.18117  3.34661  3.05061  4.10062  2.98866  4.11148  3.40029  3.04470  3.18100  4.06594  3.25821  3.70425  3.38992  3.34689  2.02946  1.42003  2.97108  5.48186  4.24234    195 - -
          2.68618  4.42225  2.77519  2.73123  3.46354  2.40513  3.72494  3.29354  2.67741  2.69355  4.24690  2.90347  2.73739  3.18146  2.89801  2.37887  2.77519  2.98518  4.58477  3.61503
          0.02969  3.92771  4.65006  0.61958  0.77255  0.48576  0.95510
    104   3.32875  4.71430  4.31442  4.03939  0.92550  4.00564  3.90195  2.84560  3.94502  2.20292  3.56759  4.08148  4.46298  4.09778  4.05111  3.59586  3.62990  2.84036  4.13462  2.49470    196 - -
          2.68618  4.42225  2.77519  2.73123  3.46354  2.40513  3.72494  3.29354  2.67741  2.69355  4.24690  2.90347  2.73739  3.18146  2.89801  2.37887  2.77519  2.98518  4.58477  3.61503
          0.02969  3.92771  4.65006  0.61958  0.77255  0.48576  0.95510
    105   3.21722  4.66309  4.27815  3.91820  3.15686  4.05226  4.55660  2.36388  3.68541  0.81009  3.16248  4.18832  4.47809  4.04052  3.85246  3.62949  3.50894  2.41556  5.05624  3.79233    197 - -
          2.68618  4.42225  2.77519  2.73123  3.46354  2.40513  3.72494  3.29354  2.67741  2.69355  4.24690  2.90347  2.73739  3.18146  2.89801  2.37887  2.77519  2.98518  4.58477  3.61503
          0.02969  3.92771  4.65006  0.61958  0.77255  0.48576  0.95510
    106   2.34232  4.26348  3.25455  3.07279  4.13134  2.99234  4.18117  3.66138  3.15028  3.37732  4.29876  3.28880  3.73568  3.49527  3.43467  1.01074  2.82657  3.18440  5.49940  4.21513    198 - -
          2.68618  4.42225  2.77519  2.73123  3.46354  2.40513  3.72494  3.29354  2.67741  2.69355  4.24690  2.90347  2.73739  3.18146  2.89801  2.37887  2.77519  2.98518  4.58477  3.61503
          0.02969  3.92771  4.65006  0.61958  0.77255  0.48576  0.95510
    107   2.76931  4.76776  2.73912  2.63013  4.13994  3.22107  3.96574  3.86215  2.87402  3.50275  4.45764  1.06389  3.87562  3.23855  3.23059  2.83437  3.15297  3.47879  5.43952  4.08427    199 - -
          2.68618  4.42225  2.77519  2.73123  3.46354  2.40513  3.72494  3.29354  2.67741  2.69355  4.24690  2.90347  2.73739  3.18146  2.89801  2.37887  2.77519  2.98518  4.58477  3.61503
          0.02969  3.92771  4.65006  0.61958  0.77255  0.48576  0.95510
    108   2.99986  5.12225  2.51105  0.94936  4.47540  3.30971  3.90121  3.94027  2.78869  3.54849  4.52002  2.96440  3.91689  3.11567  3.20330  2.97661  3.30449  3.61839  5.63658  4.35876    200 - -
          2.68618  4.42225  2.77519  2.73123  3.46354  2.40513  3.72494  3.29354  2.67741  2.69355  4.24690  2.90347  2.73739  3.18146  2.89801  2.37887  2.77519  2.98518  4.58477  3.61503
          0.02969  3.92771  4.65006  0.61958  0.77255  0.48576  0.95510
    109   2.99986  5.12225  2.51105  0.94936  4.47540  3.30971  3.90121  3.94027  2.78869  3.54849  4.52002  2.96440  3.91689  3.11567  3.20330  2.97661  3.30449  3.61839  5.63658  4.35876    201 - -
          2.68618  4.42225  2.77519  2.73123  3.46354  2.40513  3.72494  3.29354  2.67741  2.69355  4.24690  2.90347  2.73739  3.18146  2.89801  2.37887  2.77519  2.98518  4.58477  3.61503
          0.02969  3.92771  4.65006  0.61958  0.77255  0.48576  0.95510
    110   3.32875  4.71430  4.31442  4.03939  0.92550  4.00564  3.90195  2.84560  3.94502  2.20292  3.56759  4.08148  4.46298  4.09778  4.05111  3.59586  3.62990  2.84036  4.13462  2.49470    202 - -
          2.68618  4.42225  2.77519  2.73123  3.46354  2.40513  3.72494  3.29354  2.67741  2.69355  4.24690  2.90347  2.73739  3.18146  2.89801  2.37887  2.77519  2.98518  4.58477  3.61503
          0.02969  3.92771  4.65006  0.61958  0.77255  0.48576  0.95510
    111   2.44255  4.28774  3.47721  3.23174  4.01772  3.12520  4.24484  3.15159  3.17581  3.01312  4.06008  3.43229  3.83329  3.56786  3.43186  2.64443  1.08163  2.84066  5.45067  4.23435    203 - -
          2.68618  4.42225  2.77519  2.73123  3.46354  2.40513  3.72494  3.29354  2.67741  2.69355  4.24690  2.90347  2.73739  3.18146  2.89801  2.37887  2.77519  2.98518  4.58477  3.61503
          0.02969  3.92771  4.65006  0.61958  0.77255  0.48576  0.95510
    112   2.92469  4.91216  2.93953  2.69500  4.08805  3.40255  3.85384  3.72715  2.51195  3.22404  4.25023  3.15526  3.95673  1.13900  2.79510  2.97005  3.22156  3.45336  5.35024  4.04760    204 - -
          2.68618  4.42225  2.77519  2.73123  3.46354  2.40513  3.72494  3.29354  2.67741  2.69355  4.24690  2.90347  2.73739  3.18146  2.89801  2.37887  2.77519  2.98518  4.58477  3.61503
          0.02969  3.92771  4.65006  0.61958  0.77255  0.48576  0.95510
    113   3.21722  4.66309  4.27815  3.91820  3.15686  4.05226  4.55660  2.36388  3.68541  0.81009  3.16248  4.18832  4.47809  4.04052  3.85246  3.62949  3.50894  2.41556  5.05624  3.79233    205 - -
          2.68618  4.42225  2.77519  2.73123  3.46354  2.40513  3.72494  3.29354  2.67741  2.69355  4.24690  2.90347  2.73739  3.18146  2.89801  2.37887  2.77519  2.98518  4.58477  3.61503
          0.02969  3.92771  4.65006  0.61958  0.77255  0.48576  0.95510
    114   3.01285  4.55298  4.10874  3.70640  3.23225  3.87529  4.42876  2.41337  3.47145  1.81867  1.27599  3.97707  4.33625  3.84972  3.67028  3.36771  3.31926  2.42588  5.08041  3.84701    206 - -
          2.68618  4.42225  2.77519  2.73123  3.46354  2.40513  3.72494  3.29354  2.67741  2.69355  4.24690  2.90347  2.73739  3.18146  2.89801  2.37887  2.77519  2.98518  4.58477  3.61503
          0.02969  3.92771  4.65006  0.61958  0.77255  0.48576  0.95510
    115   3.21722  4.66309  4.27815  3.91820  3.15686  4.05226  4.55660  2.36388  3.68541  0.81009  3.16248  4.18832  4.47809  4.04052  3.85246  3.62949  3.50894  2.41556  5.05624  3.79233    207 - -
          2.68618  4.42225  2.77519  2.73123  3.46354  2.40513  3.72494  3.29354  2.67741  2.69355  4.24690  2.90347  2.73739  3.18146  2.89801  2.37887  2.77519  2.98518  4.58477  3.61503
          0.02969  3.92771  4.65006  0.61958  0.77255  0.48576  0.95510
    116   2.99986  5.12225  2.51105  0.94936  4.47540  3.30971  3.90121  3.94027  2.78869  3.54849  4.52002  2.96440  3.91689  3.11567  3.20330  2.97661  3.30449  3.61839  5.63658  4.35876    208 - -
          2.68618  4.42225  2.77519  2.73123  3.46354  2.40513  3.72494  3.29354  2.67741  2.69355  4.24690  2.90347  2.73739  3.18146  2.89801  2.37887  2.77519  2.98518  4.58477  3.61503
          0.02969  3.92771  4.65006  0.61958  0.77255  0.48576  0.95510
    117   0.93701  4.21976  3.51875  3.31253  4.10744  3.04283  4.32804  3.24123  3.33021  3.12029  4.14603  3.44816  3.78726  3.66631  3.57696  2.56956  2.85074  2.88608  5.52908  4.33546    209 - -
          2.68618  4.42225  2.77519  2.73123  3.46354  2.40513  3.72494  3.29354  2.67741  2.69355  4.24690  2.90347  2.73739  3.18146  2.89801  2.37887  2.77519  2.98518  4.58477  3.61503
          0.02969  3.92771  4.65006  0.61958  0.77255  0.48576  0.95510
    118   3.21722  4.66309  4.27815  3.91820  3.15686  4.05226  4.55660  2.36388  3.68541  0.81009  3.16248  4.18832  4.47809  4.04052  3.85246  3.62949  3.50894  2.41556  5.05624  3.79233    210 - -
          2.68618  4.42225  2.77519  2.73123  3.46354  2.40513  3.72494  3.29354  2.67741  2.69355  4.24690  2.90347  2.73739  3.18146  2.89801  2.37887  2.77519  2.98518  4.58477  3.61503
          0.02969  3.92771  4.65006  0.61958  0.77255  0.48576  0.95510
    119   3.04904  5.18574  0.84197  2.36985  4.57019  3.25260  3.97989  4.17095  3.07449  3.76943  4.74870  2.92901  3.90930  3.21910  3.59824  3.00514  3.38878  3.80424  5.72806  4.43391    211 - -
          2.68618  4.42225  2.77519  2.73123  3.46354  2.40513  3.72494  3.29354  2.67741  2.69355  4.24690  2.90347  2.73739  3.18146  2.89801  2.37887  2.77519  2.98518  4.58477  3.61503
          0.02969  3.92771  4.65006  0.61958  0.77255  0.48576  0.95510
    120   2.73414  4.50421  3.41923  3.32560  4.46709  0.64874  4.44258  4.08005  3.51439  3.72728  4.70340  3.58348  3.89712  3.83416  3.74446  2.90762  3.21967  3.59770  5.54775  4.57082    212 - -
          2.68618  4.42225  2.77519  2.73123  3.46354  2.40513  3.72494  3.29354  2.67741  2.69355  4.24690  2.90347  2.73739  3.18146  2.89801  2.37887  2.77519  2.98518  4.58477  3.61503
          0.02969  3.92771  4.65006  0.61958  0.77255  0.48576  0.95510
    121   3.32875  4.71430  4.31442  4.03939  0.92550  4.00564  3.90195  2.84560  3.94502  2.20292  3.56759  4.08148  4.46298  4.09778  4.05111  3.59586  3.62990  2.84036  4.13462  2.49470    213 - -
          2.68618  4.42225  2.77519  2.73123  3.46354  2.40513  3.72494  3.29354  2.67741  2.69355  4.24690  2.90347  2.73739  3.18146  2.89801  2.37887  2.77519  2.98518  4.58477  3.61503
          0.02969  3.92771  4.65006  0.61958  0.77255  0.48576  0.95510
    122   3.12799  4.51827  4.47818  3.99911  1.51148  4.19951  4.16885  1.97117  3.86650  1.76605  3.12165  4.14662  4.51367  4.02379  4.01619  3.55984  3.37501  2.29284  4.48111  2.96456    214 - -
          2.68618  4.42225  2.77519  2.73123  3.46354  2.40513  3.72494  3.29354  2.67741  2.69355  4.24690  2.90347  2.73739  3.18146  2.89801  2.37887  2.77519  2.98518  4.58477  3.61503
          0.02969  3.92771  4.65006  0.61958  0.77255  0.48576  0.95510
    123   3.20308  4.57519  4.61497  4.09772  3.11685  4.39419  4.72610  1.79593  3.90628  1.02350  2.96844  4.37808  4.64917  4.14458  4.08088  3.76671  3.44560  2.07349  5.14969  3.97342    215 - -
          2.68618  4.42225  2.77519  2.73123  3.46354  2.40513  3.72494  3.29354  2.67741  2.69355  4.24690  2.90347  2.73739  3.18146  2.89801  2.37887  2.77519  2.98518  4.58477  3.61503
          0.02969  3.92771  4.65006  0.61958  0.77255  0.48576  0.95510
    124   0.93701  4.21976  3.51875  3.31253  4.10744  3.04283  4.32804  3.24123  3.33021  3.12029  4.14603  3.44816  3.78726  3.66631  3.57696  2.56956  2.85074  2.88608  5.52908  4.33546    216 - -
          2.68618  4.42225  2.77519  2.73123  3.46354  2.40513  3.72494  3.29354  2.67741  2.69355  4.24690  2.90347  2.73739  3.18146  2.89801  2.37887  2.77519  2.98518  4.58477  3.61503
          0.02969  3.92771  4.65006  0.61958  0.77255  0.48576  0.95510
    125   3.04802  4.40500  4.63800  4.15241  3.46213  4.31368  4.87970  1.17025  4.01901  1.96307  3.28870  4.38706  4.65456  4.29965  4.22547  3.70490  3.32188  1.48459  5.42569  4.21572    217 - -
          2.68618  4.42225  2.77519  2.73123  3.46354  2.40513  3.72494  3.29354  2.67741  2.69355  4.24690  2.90347  2.73739  3.18146  2.89801  2.37887  2.77519  2.98518  4.58477  3.61503
          0.02969  3.92771  4.65006  0.61958  0.77255  0.48576  0.95510
    126   2.68500  4.33805  3.80920  3.33545  3.39295  3.61344  4.17311  2.44399  3.16002  2.09447  1.77521  3.62708  4.10001  3.52868  3.42003  2.98383  2.48289  2.33459  5.08412  3.87326    218 - -
          2.68618  4.42225  2.77519  2.73123  3.46354  2.40513  3.72494  3.29354  2.67741  2.69355  4.24690  2.90347  2.73739  3.18146  2.89801  2.37887  2.77519  2.98518  4.58477  3.61503
          0.02969  3.92771  4.65006  0.61958  0.77255  0.48576  0.95510
    127   2.44255  4.28774  3.47721  3.23174  4.01772  3.12520  4.24484  3.15159  3.17581  3.01312  4.06008  3.43229  3.83329  3.56786  3.43186  2.64443  1.08163  2.84066  5.45067  4.23435    219 - -
          2.68618  4.42225  2.77519  2.73123  3.46354  2.40513  3.72494  3.29354  2.67741  2.69355  4.24690  2.90347  2.73739  3.18146  2.89801  2.37887  2.77519  2.98518  4.58477  3.61503
          0.02969  3.92771  4.65006  0.61958  0.77255  0.48576  0.95510
    128   3.04904  5.18574  0.84197  2.36985  4.57019  3.25260  3.97989  4.17095  3.07449  3.76943  4.74870  2.92901  3.90930  3.21910  3.59824  3.00514  3.38878  3.80424  5.72806  4.43391    220 - -
          2.68618  4.42225  2.77519  2.73123  3.46354  2.40513  3.72494  3.29354  2.67741  2.69355  4.24690  2.90347  2.73739  3.18146  2.89801  2.37887  2.77519  2.98518  4.58477  3.61503
          0.02969  3.92771  4.65006  0.61958  0.77255  0.48576  0.95510
    129   2.73414  4.50421  3.41923  3.32560  4.46709  0.64874  4.44258  4.08005  3.51439  3.72728  4.70340  3.58348  3.89712  3.83416  3.74446  2.90762  3.21967  3.59770  5.54775  4.57082    221 - -
          2.68618  4.42225  2.77519  2.73123  3.46354  2.40513  3.72494  3.29354  2.67741  2.69355  4.24690  2.90347  2.73739  3.18146  2.89801  2.37887  2.77519  2.98518  4.58477  3.61503
          0.02969  3.92771  4.65006  0.61958  0.77255  0.48576  0.95510
    130   2.34232  4.26348  3.25455  3.07279  4.13134  2.99234  4.18117  3.66138  3.15028  3.37732  4.29876  3.28880  3.73568  3.49527  3.43467  1.01074  2.82657  3.18440  5.49940  4.21513    222 - -
          2.68618  4.42225  2.77519  2.73123  3.46354  2.40513  3.72494  3.29354  2.67741  2.69355  4.24690  2.90347  2.73739  3.18146  2.89801  2.37887  2.77519  2.98518  4.58477  3.61503
          0.02969  3.92771  4.65006  0.61958  0.77255  0.48576  0.95510
    131   3.04171  4.43893  4.51348  4.07378  3.40372  4.21107  4.79457  1.09103  3.90373  1.93415  3.28079  4.30531  4.59753  4.22214  4.10494  3.63088  3.33110  1.71604  5.35516  4.10746    223 - -
          2.68618  4.42225  2.77519  2.73123  3.46354  2.40513  3.72494  3.29354  2.67741  2.69355  4.24690  2.90347  2.73739  3.18146  2.89801  2.37887  2.77519  2.98518  4.58477  3.61503
          0.02969  3.92771  4.65006  0.61958  0.77255  0.48576  0.95510
    132   3.04171  4.43893  4.51348  4.07378  3.40372  4.21107  4.79457  1.09103  3.90373  1.93415  3.28079  4.30531  4.59753  4.22214  4.10494  3.63088  3.33110  1.71604  5.35516  4.10746    224 - -
          2.68618  4.42225  2.77519  2.73123  3.46354  2.40513  3.72494  3.29354  2.67741  2.69355  4.24690  2.90347  2.73739  3.18146  2.89801  2.37887  2.77519  2.98518  4.58477  3.61503
          0.02969  3.92771  4.65006  0.61958  0.77255  0.48576  0.95510
    133   3.32705  4.79366  3.91980  3.65950  2.29559  3.89449  3.64467  3.32856  3.51543  2.76826  3.99785  3.79157  4.36703  3.80821  3.68784  3.45827  3.61398  3.20172  3.94149  0.87867    225 - -
          2.68618  4.42225  2.77519  2.73123  3.46354  2.40513  3.72494  3.29354  2.67741  2.69355  4.24690  2.90347  2.73739  3.18146  2.89801  2.37887  2.77519  2.98518  4.58477  3.61503
          0.02969  3.92771  4.65006  0.61958  0.77255  0.48576  0.95510
    134   2.85165  4.37891  4.20172  3.86651  3.59051  3.78097  4.65869  2.04793  3.73513  2.26792  3.54723  4.04748  4.33836  4.09093  3.94231  3.28793  3.21183  0.95806  5.38429  4.11935    226 - -
          2.68618  4.42225  2.77519  2.73123  3.46354  2.40513  3.72494  3.29354  2.67741  2.69355  4.24690  2.90347  2.73739  3.18146  2.89801  2.37887  2.77519  2.98518  4.58477  3.61503
          0.02969  3.92771  4.65006  0.61958  0.77255  0.48576  0.95510
    135   2.34232  4.26348  3.25455  3.07279  4.13134  2.99234  4.18117  3.66138  3.15028  3.37732  4.29876  3.28880  3.73568  3.49527  3.43467  1.01074  2.82657  3.18440  5.49940  4.21513    227 - -
          2.68618  4.42225  2.77519  2.73123  3.46354  2.40513  3.72494  3.29354  2.67741  2.69355  4.24690  2.90347  2.73739  3.18146  2.89801  2.37887  2.77519  2.98518  4.58477  3.61503
          0.02969  3.92771  4.65006  0.61958  0.77255  0.48576  0.95510
    136   2.89892  5.39417  1.87742  1.28614  4.68639  3.20883  3.73802  4.18245  2.72464  3.71346  4.57250  2.68857  3.81905  2.90699  3.28818  2.79978  3.18521  3.77779  5.86850  4.39882    228 - -
          2.68618  4.42225  2.77519  2.73123  3.46354  2.40513  3.72494  3.29354  2.67741  2.69355  4.24690  2.90347  2.73739  3.18146  2.89801  2.37887  2.77519  2.98518  4.58477  3.61503
          0.02969  3.92771  4.65006  0.61958  0.77255  0.48576  0.95510
    137   2.26371  4.20595  3.24433  3.03138  4.18044  2.95131  4.14855  3.59294  3.09026  3.33227  4.22442  3.23904  3.69530  3.43227  3.38700  1.13321  2.62167  3.10857  5.55705  4.28222    229 - -
          2.68618  4.42225  2.77519  2.73123  3.46354  2.40513  3.72494  3.29354  2.67741  2.69355  4.24690  2.90347  2.73739  3.18146  2.89801  2.37887  2.77519  2.98518  4.58477  3.61503
          0.02969  3.92771  4.65006  0.61958  0.77255  0.48576  0.95510
    138   3.02497  4.37961  4.62996  4.13663  3.50891  4.30531  4.87534  1.45848  4.01631  2.03262  3.33248  4.37223  4.64764  4.29795  4.23113  3.68967  3.29759  1.15927  5.44775  4.23339    230 - -
          2.68618  4.42225  2.77519  2.73123  3.46354  2.40513  3.72494  3.29354  2.67741  2.69355  4.24690  2.90347  2.73739  3.18146  2.89801  2.37887  2.77519  2.98518  4.58477  3.61503
          0.02969  3.92771  4.65006  0.61958  0.77255  0.48576  0.95510
    139   2.44255  4.28774  3.47721  3.23174  4.01772  3.12520  4.24484  3.15159  3.17581  3.01312  4.06008  3.43229  3.83329  3.56786  3.43186  2.64443  1.08163  2.84066  5.45067  4.23435    231 - -
          2.68618  4.42225  2.77519  2.73123  3.46354  2.40513  3.72494  3.29354  2.67741  2.69355  4.24690  2.90347  2.73739  3.18146  2.89801  2.37887  2.77519  2.98518  4.58477  3.61503
          0.02969  3.92771  4.65006  0.61958  0.77255  0.48576  0.95510
    140   2.30374  4.28144  3.13468  2.85999  4.20120  2.99842  4.02634  3.65291  2.93997  3.31859  4.16657  3.15449  2.32868  3.26990  3.28857  1.45748  2.75045  3.16738  5.52704  4.26019    232 - -
          2.68618  4.42225  2.77519  2.73123  3.46354  2.40513  3.72494  3.29354  2.67741  2.69355  4.24690  2.90347  2.73739  3.18146  2.89801  2.37887  2.77519  2.98518  4.58477  3.61503
          0.02969  3.92771  4.65006  0.61958  0.77255  0.48576  0.95510
    141   3.21722  4.66309  4.27815  3.91820  3.15686  4.05226  4.55660  2.36388  3.68541  0.81009  3.16248  4.18832  4.47809  4.04052  3.85246  3.62949  3.50894  2.41556  5.05624  3.79233    233 - -
          2.68618  4.42225  2.77519  2.73123  3.46354  2.40513  3.72494  3.29354  2.67741  2.69355  4.24690  2.90347  2.73739  3.18146  2.89801  2.37887  2.77519  2.98518  4.58477  3.61503
          0.02969  3.92771  4.65006  0.61958  0.77255  0.48576  0.95510
    142   3.21722  4.66309  4.27815  3.91820  3.15686  4.05226  4.55660  2.36388  3.68541  0.81009  3.16248  4.18832  4.47809  4.04052  3.85246  3.62949  3.50894  2.41556  5.05624  3.79233    234 - -
          2.68618  4.42225  2.77519  2.73123  3.46354  2.40513  3.72494  3.29354  2.67741  2.69355  4.24690  2.90347  2.73739  3.18146  2.89801  2.37887  2.77519  2.98518  4.58477  3.61503
          0.02969  3.92771  4.65006  0.61958  0.77255  0.48576  0.95510
    143   2.80135  5.05807  2.40536  1.30708  4.50208  2.50067  3.78172  3.96333  2.67785  3.54230  4.40694  2.82626  3.82680  2.96291  3.14442  2.77679  3.10826  3.57490  5.68712  4.32566    235 - -
          2.68618  4.42225  2.77519  2.73123  3.46354  2.40513  3.72494  3.29354  2.67741  2.69355  4.24690  2.90347  2.73739  3.18146  2.89801  2.37887  2.77519  2.98518  4.58477  3.61503
          0.02969  3.92771  4.65006  0.61958  0.77255  0.48576  0.95510
    144   3.05584  4.86359  3.18009  2.94556  3.32371  3.49444  1.03113  3.76730  2.78712  3.25436  4.30158  3.35267  4.05000  3.31250  3.04954  3.12601  3.36107  3.50136  4.78805  3.27301    236 - -
          2.68618  4.42225  2.77519  2.73123  3.46354  2.40513  3.72494  3.29354  2.67741  2.69355  4.24690  2.90347  2.73739  3.18146  2.89801  2.37887  2.77519  2.98518  4.58477  3.61503
          0.02969  3.92771  4.65006  0.61958  0.77255  0.48576  0.95510
    145   3.21722  4.66309  4.27815  3.91820  3.15686  4.05226  4.55660  2.36388  3.68541  0.81009  3.16248  4.18832  4.47809  4.04052  3.85246  3.62949  3.50894  2.41556  5.05624  3.79233    237 - -
          2.68618  4.42225  2.77519  2.73123  3.46354  2.40513  3.72494  3.29354  2.67741  2.69355  4.24690  2.90347  2.73739  3.18146  2.89801  2.37887  2.77519  2.98518  4.58477  3.61503
          0.02969  3.92771  4.65006  0.61958  0.77255  0.48576  0.95510
    146   2.82518  4.57344  3.43830  3.28523  4.27583  3.25782  4.35823  3.83533  3.34723  3.45623  4.50839  3.58642  0.73105  3.73434  3.58659  2.99438  3.27107  3.47442  5.44735  4.39722    238 - -
          2.68618  4.42225  2.77519  2.73123  3.46354  2.40513  3.72494  3.29354  2.67741  2.69355  4.24690  2.90347  2.73739  3.18146  2.89801  2.37887  2.77519  2.98518  4.58477  3.61503
          0.02969  3.92771  4.65006  0.61958  0.77255  0.48576  0.95510
    147   2.34232  4.26348  3.25455  3.07279  4.13134  2.99234  4.18117  3.66138  3.15028  3.37732  4.29876  3.28880  3.73568  3.49527  3.43467  1.01074  2.82657  3.18440  5.49940  4.21513    239 - -
          2.68618  4.42225  2.77519  2.73123  3.46354  2.40513  3.72494  3.29354  2.67741  2.69355  4.24690  2.90347  2.73739  3.18146  2.89801  2.37887  2.77519  2.98518  4.58477  3.61503
          0.02969  3.92771  4.65006  0.61958  0.77255  0.48576  0.95510
    148   3.04904  5.18574  0.84197  2.36985  4.57019  3.25260  3.97989  4.17095  3.07449  3.76943  4.74870  2.92901  3.90930  3.21910  3.59824  3.00514  3.38878  3.80424  5.72806  4.43391    240 - -
          2.68618  4.42225  2.77519  2.73123  3.46354  2.40513  3.72494  3.29354  2.67741  2.69355  4.24690  2.90347  2.73739  3.18146  2.89801  2.37887  2.77519  2.98518  4.58477  3.61503
          0.02969  3.92771  4.65006  0.61958  0.77255  0.48576  0.95510
    149   3.08243  4.51740  4.44648  3.95418  3.18076  4.19724  4.63247  2.07448  3.76843  1.08862  3.05304  4.22171  4.53689  4.04610  3.96480  3.58089  3.35106  1.80940  5.15602  3.95526    241 - -
          2.68618  4.42225  2.77519  2.73123  3.46354  2.40513  3.72494  3.29354  2.67741  2.69355  4.24690  2.90347  2.73739  3.18146  2.89801  2.37887  2.77519  2.98518  4.58477  3.61503
          0.02969  3.92771  4.65006  0.61958  0.77255  0.48576  0.95510
    150   2.93130  4.37623  4.36120  3.85068  3.36479  4.07589  4.58007  1.95621  3.69977  1.92827  2.60868  4.10811  4.45357  3.99359  3.92278  3.44010  3.20629  1.23393  5.23105  4.03076    242 - -
          2.68618  4.42225  2.77519  2.73123  3.46354  2.40513  3.72494  3.29354  2.67741  2.69355  4.24690  2.90347  2.73739  3.18146  2.89801  2.37887  2.77519  2.98518  4.58477  3.61503
          0.02969  3.92771  4.65006  0.61958  0.77255  0.48576  0.95510
    151   3.04904  5.18574  0.84197  2.36985  4.57019  3.25260  3.97989  4.17095  3.07449  3.76943  4.74870  2.92901  3.90930  3.21910  3.59824  3.00514  3.38878  3.80424  5.72806  4.43391    243 - -
          2.68618  4.42225  2.77519  2.73123  3.46354  2.40513  3.72494  3.29354  2.67741  2.69355  4.24690  2.90347  2.73739  3.18146  2.89801  2.37887  2.77519  2.98518  4.58477  3.61503
          0.02969  3.92771  4.65006  0.61958  0.77255  0.48576  0.95510
    152   2.92469  4.91216  2.93953  2.69500  4.08805  3.40255  3.85384  3.72715  2.51195  3.22404  4.25023  3.15526  3.95673  1.13900  2.79510  2.97005  3.22156  3.45336  5.35024  4.04760    244 - -
          2.68618  4.42225  2.77519  2.73123  3.46354  2.40513  3.72494  3.29354  2.67741  2.69355  4.24690  2.90347  2.73739  3.18146  2.89801  2.37887  2.77519  2.98518  4.58477  3.61503
          0.02969  3.92771  4.65006  0.61958  0.77255  0.48576  0.95510
    153   2.41196  4.44244  2.86419  2.65433  4.21187  3.05555  3.92945  3.73207  2.82408  3.37746  4.22409  2.41582  3.72962  3.15734  3.20115  1.40747  2.83010  3.26313  5.52919  4.19887    245 - -
          2.68618  4.42225  2.77519  2.73123  3.46354  2.40513  3.72494  3.29354  2.67741  2.69355  4.24690  2.90347  2.73739  3.18146  2.89801  2.37887  2.77519  2.98518  4.58477  3.61503
          0.02969  3.92771  4.65006  0.61958  0.77255  0.48576  0.95510
    154   3.11517  4.45098  4.68949  4.16406  3.32429  4.41271  4.84156  1.25748  4.02176  1.59527  3.14463  4.42306  4.68251  4.26408  4.21354  3.77691  3.36454  1.67854  5.32001  4.14401    246 - -
          2.68618  4.42225  2.77519  2.73123  3.46354  2.40513  3.72494  3.29354  2.67741  2.69355  4.24690  2.90347  2.73739  3.18146  2.89801  2.37887  2.77519  2.98518  4.58477  3.61503
          0.02969  3.92771  4.65006  0.61958  0.77255  0.48576  0.95510
    155   3.24602  4.62556  4.47753  4.03526  1.38759  4.23846  4.01961  2.46641  3.88569  1.56030  3.16697  4.13995  4.54973  4.02836  4.02107  3.61767  3.49077  2.51377  4.27339  2.68696    247 - -
          2.68618  4.42225  2.77519  2.73123  3.46354  2.40513  3.72494  3.29354  2.67741  2.69355  4.24690  2.90347  2.73739  3.18146  2.89801  2.37887  2.77519  2.98518  4.58477  3.61503
          0.02969  3.92771  4.65006  0.61958  0.77255  0.48576  0.95510
    156   2.76931  4.76776  2.73912  2.63013  4.13994  3.22107  3.96574  3.86215  2.87402  3.50275  4.45764  1.06389  3.87562  3.23855  3.23059  2.83437  3.15297  3.47879  5.43952  4.08427    248 - -
          2.68618  4.42225  2.77519  2.73123  3.46354  2.40513  3.72494  3.29354  2.67741  2.69355  4.24690  2.90347  2.73739  3.18146  2.89801  2.37887  2.77519  2.98518  4.58477  3.61503
          0.02969  3.92771  4.65006  0.61958  0.77255  0.48576  0.95510
    157   3.32875  4.71430  4.31442  4.03939  0.92550  4.00564  3.90195  2.84560  3.94502  2.20292  3.56759  4.08148  4.46298  4.09778  4.05111  3.59586  3.62990  2.84036  4.13462  2.49470    249 - -
          2.68618  4.42225  2.77519  2.73123  3.46354  2.40513  3.72494  3.29354  2.67741  2.69355  4.24690  2.90347  2.73739  3.18146  2.89801  2.37887  2.77519  2.98518  4.58477  3.61503
          0.02969  3.92771  4.65006  0.61958  0.77255  0.48576  0.95510
    158   3.13465  4.48418  4.63298  4.13132  3.27647  4.38235  4.79020  1.21908  3.95192  1.56947  3.13579  4.39158  4.66796  4.22560  4.13976  3.76487  3.38788  1.81591  5.26571  4.05233    250 - -
          2.68618  4.42225  2.77519  2.73123  3.46354  2.40513  3.72494  3.29354  2.67741  2.69355  4.24690  2.90347  2.73739  3.18146  2.89801  2.37887  2.77519  2.98518  4.58477  3.61503
          0.02969  3.92771  4.65006  0.61958  0.77255  0.48576  0.95510
    159   2.82518  4.57344  3.43830  3.28523  4.27583  3.25782  4.35823  3.83533  3.34723  3.45623  4.50839  3.58642  0.73105  3.73434  3.58659  2.99438  3.27107  3.47442  5.44735  4.39722    251 - -
          2.68618  4.42225  2.77519  2.73123  3.46354  2.40513  3.72494  3.29354  2.67741  2.69355  4.24690  2.90347  2.73739  3.18146  2.89801  2.37887  2.77519  2.98518  4.58477  3.61503
          0.02969  3.92771  4.65006  0.61958  0.77255  0.48576  0.95510
    160   2.99986  5.12225  2.51105  0.94936  4.47540  3.30971  3.90121  3.94027  2.78869  3.54849  4.52002  2.96440  3.91689  3.11567  3.20330  2.97661  3.30449  3.61839  5.63658  4.35876    252 - -
          2.68618  4.42225  2.77519  2.73123  3.46354  2.40513  3.72494  3.29354  2.67741  2.69355  4.24690  2.90347  2.73739  3.18146  2.89801  2.37887  2.77519  2.98518  4.58477  3.61503
          0.02969  3.92771  4.65006  0.61958  0.77255  0.48576  0.95510
    161   2.61171  4.66190  2.76338  2.56276  4.24712  1.52824  3.86196  3.74927  2.67794  3.35086  4.23071  3.01358  3.80798  2.40367  3.04018  2.68568  2.97421  3.35097  5.50267  4.20115    253 - -
          2.68618  4.42225  2.77519  2.73123  3.46354  2.40513  3.72494  3.29354  2.67741  2.69355  4.24690  2.90347  2.73739  3.18146  2.89801  2.37887  2.77519  2.98518  4.58477  3.61503
          0.02969  3.92771  4.65006  0.61958  0.77255  0.48576  0.95510
    162   2.99986  5.12225  2.51105  0.94936  4.47540  3.30971  3.90121  3.94027  2.78869  3.54849  4.52002  2.96440  3.91689  3.11567  3.20330  2.97661  3.30449  3.61839  5.63658  4.35876    254 - -
          2.68618  4.42225  2.77519  2.73123  3.46354  2.40513  3.72494  3.29354  2.67741  2.69355  4.24690  2.90347  2.73739  3.18146  2.89801  2.37887  2.77519  2.98518  4.58477  3.61503
          0.02969  3.92771  4.65006  0.61958  0.77255  0.48576  0.95510
    163   3.05584  4.86359  3.18009  2.94556  3.32371  3.49444  1.03113  3.76730  2.78712  3.25436  4.30158  3.35267  4.05000  3.31250  3.04954  3.12601  3.36107  3.50136  4.78805  3.27301    255 - -
          2.68618  4.42225  2.77519  2.73123  3.46354  2.40513  3.72494  3.29354  2.67741  2.69355  4.24690  2.90347  2.73739  3.18146  2.89801  2.37887  2.77519  2.98518  4.58477  3.61503
          0.02969  3.92771  4.65006  0.61958  0.77255  0.48576  0.95510
    164   2.11537  4.18795  3.25663  3.04380  4.20683  2.93657  4.16329  3.59991  3.11934  3.34504  4.22825  3.24120  3.68527  3.44594  3.41861  1.14774  2.73198  3.10526  5.57941  4.31667    256 - -
          2.68618  4.42225  2.77519  2.73123  3.46354  2.40513  3.72494  3.29354  2.67741  2.69355  4.24690  2.90347  2.73739  3.18146  2.89801  2.37887  2.77519  2.98518  4.58477  3.61503
          0.02969  3.92771  4.65006  0.61958  0.77255  0.48576  0.95510
    165   2.62801  5.04373  2.42566  1.24223  4.42236  3.25289  3.78466  3.76786  2.64802  3.42480  4.34487  2.84288  3.84680  2.96900  3.08736  2.79679  3.11718  3.43262  5.66337  4.28903    257 - -
          2.68618  4.42225  2.77519  2.73123  3.46354  2.40513  3.72494  3.29354  2.67741  2.69355  4.24690  2.90347  2.73739  3.18146  2.89801  2.37887  2.77519  2.98518  4.58477  3.61503
          0.02969  3.92771  4.65006  0.61958  0.77255  0.48576  0.95510
    166   2.89420  4.37494  4.30644  3.88223  3.24560  3.95317  4.59988  1.95902  3.76435  2.10346  3.38982  4.09239  4.42277  4.06782  3.98743  3.37602  3.21192  1.06157  5.23778  3.92129    258 - -
          2.68618  4.42225  2.77519  2.73123  3.46354  2.40513  3.72494  3.29354  2.67741  2.69355  4.24690  2.90347  2.73739  3.18146  2.89801  2.37887  2.77519  2.98518  4.58477  3.61503
          0.02969  3.92771  4.65006  0.61958  0.77255  0.48576  0.95510
    167   3.32705  4.79366  3.91980  3.65950  2.29559  3.89449  3.64467  3.32856  3.51543  2.76826  3.99785  3.79157  4.36703  3.80821  3.68784  3.45827  3.61398  3.20172  3.94149  0.87867    259 - -
          2.68618  4.42225  2.77519  2.73123  3.46354  2.40513  3.72494  3.29354  2.67741  2.69355  4.24690  2.90347  2.73739  3.18146  2.89801  2.37887  2.77519  2.98518  4.58477  3.61503
          0.02969  3.92771  4.65006  0.61958  0.77255  0.48576  0.95510
    168   3.02254  4.98859  3.20222  2.81331  4.38763  3.50611  3.78985  3.82035  0.96519  3.37337  4.33182  3.23536  4.00253  2.97818  2.44227  3.06089  3.27169  3.52501  5.41958  4.24028    260 - -
          2.68618  4.42225  2.77519  2.73123  3.46354  2.40513  3.72494  3.29354  2.67741  2.69355  4.24690  2.90347  2.73739  3.18146  2.89801  2.37887  2.77519  2.98518  4.58477  3.61503
          0.02969  3.92771  4.65006  0.61958  0.77255  0.48576  0.95510
    169   2.93993  4.36115  4.37044  3.82613  3.27837  4.11966  4.51369  1.45722  3.68129  1.83038  2.35916  4.09622  4.44311  3.94390  3.89202  3.45249  2.98003  1.91924  5.13216  3.97109    261 - -
          2.68618  4.42225  2.77519  2.73123  3.46354  2.40513  3.72494  3.29354  2.67741  2.69355  4.24690  2.90347  2.73739  3.18146  2.89801  2.37887  2.77519  2.98518  4.58477  3.61503
          0.02969  3.92771  4.65006  0.61958  0.77255  0.48576  0.95510
    170   3.21722  4.66309  4.27815  3.91820  3.15686  4.05226  4.55660  2.36388  3.68541  0.81009  3.16248  4.18832  4.47809  4.04052  3.85246  3.62949  3.50894  2.41556  5.05624  3.79233    262 - -
          2.68618  4.42225  2.77519  2.73123  3.46354  2.40513  3.72494  3.29354  2.67741  2.69355  4.24690  2.90347  2.73739  3.18146  2.89801  2.37887  2.77519  2.98518  4.58477  3.61503
          0.02969  3.92771  4.65006  0.61958  0.77255  0.48576  0.95510
    171   2.34232  4.26348  3.25455  3.07279  4.13134  2.99234  4.18117  3.66138  3.15028  3.37732  4.29876  3.28880  3.73568  3.49527  3.43467  1.01074  2.82657  3.18440  5.49940  4.21513    263 - -
          2.68618  4.42225  2.77519  2.73123  3.46354  2.40513  3.72494  3.29354  2.67741  2.69355  4.24690  2.90347  2.73739  3.18146  2.89801  2.37887  2.77519  2.98518  4.58477  3.61503
          0.02969  3.92771  4.65006  0.61958  0.77255  0.48576  0.95510
    172   2.26009  4.18117  3.34661  3.05061  4.10062  2.98866  4.11148  3.40029  3.04470  3.18100  4.06594  3.25821  3.70425  3.38992  3.34689  2.02946  1.42003  2.97108  5.48186  4.24234    264 - -
          2.68618  4.42225  2.77519  2.73123  3.46354  2.40513  3.72494  3.29354  2.67741  2.69355  4.24690  2.90347  2.73739  3.18146  2.89801  2.37887  2.77519  2.98518  4.58477  3.61503
          0.02969  3.92771  4.65006  0.61958  0.77255  0.48576  0.95510
    173   3.05584  4.86359  3.18009  2.94556  3.32371  3.49444  1.03113  3.76730  2.78712  3.25436  4.30158  3.35267  4.05000  3.31250  3.04954  3.12601  3.36107  3.50136  4.78805  3.27301    265 - -
          2.68618  4.42225  2.77519  2.73123  3.46354  2.40513  3.72494  3.29354  2.67741  2.69355  4.24690  2.90347  2.73739  3.18146  2.89801  2.37887  2.77519  2.98518  4.58477  3.61503
          0.02969  3.92771  4.65006  0.61958  0.77255  0.48576  0.95510
    174   3.20882  4.61373  4.54414  4.00758  3.04804  4.35162  4.64335  2.17992  3.79937  0.97035  2.38147  4.30657  4.59833  4.03938  3.97655  3.70892  3.44339  2.28157  5.08441  3.94094    266 - -
          2.68618  4.42225  2.77519  2.73123  3.46354  2.40513  3.72494  3.29354  2.67741  2.69355  4.24690  2.90347  2.73739  3.18146  2.89801  2.37887  2.77519  2.98518  4.58477  3.61503
          0.02969  3.92771  4.65006  0.61958  0.77255  0.48576  0.95510
    175   3.21722  4.66309  4.27815  3.91820  3.15686  4.05226  4.55660  2.36388  3.68541  0.81009  3.16248  4.18832  4.47809  4.04052  3.85246  3.62949  3.50894  2.41556  5.05624  3.79233    267 - -
          2.68618  4.42225  2.77519  2.73123  3.46354  2.40513  3.72494  3.29354  2.67741  2.69355  4.24690  2.90347  2.73739  3.18146  2.89801  2.37887  2.77519  2.98518  4.58477  3.61503
          0.02969  3.92771  4.65006  0.61958  0.77255  0.48576  0.95510
    176   2.70400  4.78434  2.75866  1.56118  4.05113  3.35932  3.77182  3.21162  2.58995  3.00108  3.96338  2.98206  3.87144  2.96151  2.99953  2.76218  2.98276  2.47930  5.40800  4.07086    268 - -
          2.68618  4.42225  2.77519  2.73123  3.46354  2.40513  3.72494  3.29354  2.67741  2.69355  4.24690  2.90347  2.73739  3.18146  2.89801  2.37887  2.77519  2.98518  4.58477  3.61503
          0.02969  3.92771  4.65006  0.61958  0.77255  0.48576  0.95510
    177   1.85268  4.15335  3.31980  3.06879  4.22263  2.92194  4.16573  3.57865  3.13168  3.32747  4.18965  3.24805  3.66843  3.44179  3.43771  1.27449  2.69732  3.07700  5.58627  4.34921    269 - -
          2.68618  4.42225  2.77519  2.73123  3.46354  2.40513  3.72494  3.29354  2.67741  2.69355  4.24690  2.90347  2.73739  3.18146  2.89801  2.37887  2.77519  2.98518  4.58477  3.61503
          0.02969  3.92771  4.65006  0.61958  0.77255  0.48576  0.95510
    178   2.93838  5.46060  1.25818  1.79664  4.74890  3.19106  3.76052  4.25792  2.79609  3.78639  4.66016  2.66846  3.82416  2.93642  3.38884  2.82537  3.23417  3.84670  5.93891  4.44766    270 - -
          2.68618  4.42225  2.77519  2.73123  3.46354  2.40513  3.72494  3.29354  2.67741  2.69355  4.24690  2.90347  2.73739  3.18146  2.89801  2.37887  2.77519  2.98518  4.58477  3.61503
          0.02969  3.92771  4.65006  0.61958  0.77255  0.48576  0.95510
    179   2.34232  4.26348  3.25455  3.07279  4.13134  2.99234  4.18117  3.66138  3.15028  3.37732  4.29876  3.28880  3.73568  3.49527  3.43467  1.01074  2.82657  3.18440  5.49940  4.21513    271 - -
          2.68618  4.42225  2.77519  2.73123  3.46354  2.40513  3.72494  3.29354  2.67741  2.69355  4.24690  2.90347  2.73739  3.18146  2.89801  2.37887  2.77519  2.98518  4.58477  3.61503
          0.02969  3.92771  4.65006  0.61958  0.77255  0.48576  0.95510
    180   2.74536  4.42658  3.64980  3.22892  3.37575  3.59590  4.10535  2.62217  3.07998  1.30815  3.37700  3.56082  2.88572  3.46638  3.34998  3.00364  3.04935  2.52546  5.03421  3.77384    272 - -
          2.68618  4.42225  2.77519  2.73123  3.46354  2.40513  3.72494  3.29354  2.67741  2.69355  4.24690  2.90347  2.73739  3.18146  2.89801  2.37887  2.77519  2.98518  4.58477  3.61503
          0.02969  3.92771  4.65006  0.61958  0.77255  0.48576  0.95510
    181   2.12166  4.15909  3.37772  3.05719  4.11375  2.97633  4.11102  3.39861  3.05682  3.17777  4.04675  3.25695  3.69082  3.38481  3.36701  2.02301  1.48714  2.96121  5.48790  4.26392    273 - -
          2.68618  4.42225  2.77519  2.73123  3.46354  2.40513  3.72494  3.29354  2.67741  2.69355  4.24690  2.90347  2.73739  3.18146  2.89801  2.37887  2.77519  2.98518  4.58477  3.61503
          0.02969  3.92771  4.65006  0.61958  0.77255  0.48576  0.95510
    182   2.82518  4.57344  3.43830  3.28523  4.27583  3.25782  4.35823  3.83533  3.34723  3.45623  4.50839  3.58642  0.73105  3.73434  3.58659  2.99438  3.27107  3.47442  5.44735  4.39722    274 - -
          2.68618  4.42225  2.77519  2.73123  3.46354  2.40513  3.72494  3.29354  2.67741  2.69355  4.24690  2.90347  2.73739  3.18146  2.89801  2.37887  2.77519  2.98518  4.58477  3.61503
          0.02969  3.92771  4.65006  0.61958  0.77255  0.48576  0.95510
    183   2.99986  5.12225  2.51105  0.94936  4.47540  3.30971  3.90121  3.94027  2.78869  3.54849  4.52002  2.96440  3.91689  3.11567  3.20330  2.97661  3.30449  3.61839  5.63658  4.35876    275 - -
          2.68618  4.42225  2.77519  2.73123  3.46354  2.40513  3.72494  3.29354  2.67741  2.69355  4.24690  2.90347  2.73739  3.18146  2.89801  2.37887  2.77519  2.98518  4.58477  3.61503
          0.02969  3.92771  4.65006  0.61958  0.77255  0.48576  0.95510
    184   3.03623  4.69263  3.20042  3.15978  2.51859  3.70044  3.64426  3.25694  3.17115  2.81632  3.90709  3.46914  4.17799  3.47667  3.44801  3.16003  3.31222  3.06583  4.13942  1.14813    276 - -
          2.68618  4.42225  2.77519  2.73123  3.46354  2.40513  3.72494  3.29354  2.67741  2.69355  4.24690  2.90347  2.73739  3.18146  2.89801  2.37887  2.77519  2.98518  4.58477  3.61503
          0.02969  3.92771  4.65006  0.61958  0.77255  0.48576  0.95510
    185   3.21722  4.66309  4.27815  3.91820  3.15686  4.05226  4.55660  2.36388  3.68541  0.81009  3.16248  4.18832  4.47809  4.04052  3.85246  3.62949  3.50894  2.41556  5.05624  3.79233    277 - -
          2.68618  4.42225  2.77519  2.73123  3.46354  2.40513  3.72494  3.29354  2.67741  2.69355  4.24690  2.90347  2.73739  3.18146  2.89801  2.37887  2.77519  2.98518  4.58477  3.61503
          0.02969  3.92771  4.65006  0.61958  0.77255  0.48576  0.95510
    186   3.02254  4.98859  3.20222  2.81331  4.38763  3.50611  3.78985  3.82035  0.96519  3.37337  4.33182  3.23536  4.00253  2.97818  2.44227  3.06089  3.27169  3.52501  5.41958  4.24028    278 - -
          2.68618  4.42225  2.77519  2.73123  3.46354  2.40513  3.72494  3.29354  2.67741  2.69355  4.24690  2.90347  2.73739  3.18146  2.89801  2.37887  2.77519  2.98518  4.58477  3.61503
          0.02969  3.92771  4.65006  0.61958  0.77255  0.48576  0.95510
    187   2.34232  4.26348  3.25455  3.07279  4.13134  2.99234  4.18117  3.66138  3.15028  3.37732  4.29876  3.28880  3.73568  3.49527  3.43467  1.01074  2.82657  3.18440  5.49940  4.21513    279 - -
          2.68618  4.42225  2.77519  2.73123  3.46354  2.40513  3.72494  3.29354  2.67741  2.69355  4.24690  2.90347  2.73739  3.18146  2.89801  2.37887  2.77519  2.98518  4.58477  3.61503
          0.02969  3.92771  4.65006  0.61958  0.77255  0.48576  0.95510
    188   2.79674  5.11648  2.19797  2.30856  4.44973  3.32306  3.66786  3.89998  1.49491  3.44286  4.28284  2.84566  3.83598  2.82019  2.78876  2.76133  3.05110  3.53101  5.57882  4.22094    280 - -
          2.68618  4.42225  2.77519  2.73123  3.46354  2.40513  3.72494  3.29354  2.67741  2.69355  4.24690  2.90347  2.73739  3.18146  2.89801  2.37887  2.77519  2.98518  4.58477  3.61503
          0.02969  3.92771  4.65006  0.61958  0.77255  0.48576  0.95510
    189   2.76931  4.76776  2.73912  2.63013  4.13994  3.22107  3.96574  3.86215  2.87402  3.50275  4.45764  1.06389  3.87562  3.23855  3.23059  2.83437  3.15297  3.47879  5.43952  4.08427    281 - -
          2.68618  4.42225  2.77519  2.73123  3.46354  2.40513  3.72494  3.29354  2.67741  2.69355  4.24690  2.90347  2.73739  3.18146  2.89801  2.37887  2.77519  2.98518  4.58477  3.61503
          0.02969  3.92771  4.65006  0.61958  0.77255  0.48576  0.95510
    190   2.79830  5.14578  2.08365  2.23685  4.41531  3.27033  3.69715  3.93307  2.54240  3.47111  4.32640  2.78986  3.82125  1.63658  3.00512  2.75263  3.07005  3.56080  5.61985  4.21121    282 - -
          2.68618  4.42225  2.77519  2.73123  3.46354  2.40513  3.72494  3.29354  2.67741  2.69355  4.24690  2.90347  2.73739  3.18146  2.89801  2.37887  2.77519  2.98518  4.58477  3.61503
          0.02969  3.92771  4.65006  0.61958  0.77255  0.48576  0.95510
    191   3.21722  4.66309  4.27815  3.91820  3.15686  4.05226  4.55660  2.36388  3.68541  0.81009  3.16248  4.18832  4.47809  4.04052  3.85246  3.62949  3.50894  2.41556  5.05624  3.79233    283 - -
          2.68618  4.42225  2.77519  2.73123  3.46354  2.40513  3.72494  3.29354  2.67741  2.69355  4.24690  2.90347  2.73739  3.18146  2.89801  2.37887  2.77519  2.98518  4.58477  3.61503
          0.02969  3.92771  4.65006  0.61958  0.77255  0.48576  0.95510
    192   2.99986  5.12225  2.51105  0.94936  4.47540  3.30971  3.90121  3.94027  2.78869  3.54849  4.52002  2.96440  3.91689  3.11567  3.20330  2.97661  3.30449  3.61839  5.63658  4.35876    284 - -
          2.68618  4.42225  2.77519  2.73123  3.46354  2.40513  3.72494  3.29354  2.67741  2.69355  4.24690  2.90347  2.73739  3.18146  2.89801  2.37887  2.77519  2.98518  4.58477  3.61503
          0.02969  3.92771  4.65006  0.61958  0.77255  0.48576  0.95510
    193   3.32875  4.71430  4.31442  4.03939  0.92550  4.00564  3.90195  2.84560  3.94502  2.20292  3.56759  4.08148  4.46298  4.09778  4.05111  3.59586  3.62990  2.84036  4.13462  2.49470    285 - -
          2.68618  4.42225  2.77519  2.73123  3.46354  2.40513  3.72494  3.29354  2.67741  2.69355  4.24690  2.90347  2.73739  3.18146  2.89801  2.37887  2.77519  2.98518  4.58477  3.61503
          0.02969  3.92771  4.65006  0.61958  0.77255  0.48576  0.95510
    194   2.49015  2.20627  3.65218  3.13023  3.27148  3.29204  3.87856  2.73612  2.98968  2.47881  3.39819  3.40757  3.90710  3.31952  3.16845  2.69528  2.78279  2.50326  4.76567  2.84807    286 - -
          2.68618  4.42225  2.77519  2.73123  3.46354  2.40513  3.72494  3.29354  2.67741  2.69355  4.24690  2.90347  2.73739  3.18146  2.89801  2.37887  2.77519  2.98518  4.58477  3.61503
          0.02969  3.92771  4.65006  0.61958  0.77255  0.48576  0.95510
    195   2.64949  0.83498  4.18154  3.93370  3.91227  3.26086  4.56863  3.06524  3.76090  2.97829  4.10135  3.90595  3.97218  4.10473  3.87553  2.92126  3.12089  2.80612  5.31686  4.19959    287 - -
          2.68618  4.42225  2.77519  2.73123  3.46354  2.40513  3.72494  3.29354  2.67741  2.69355  4.24690  2.90347  2.73739  3.18146  2.89801  2.37887  2.77519  2.98518  4.58477  3.61503
          0.02969  3.92771  4.65006  0.61958  0.77255  0.48576  0.95510
    196   3.05584  4.86359  3.18009  2.94556  3.32371  3.49444  1.03113  3.76730  2.78712  3.25436  4.30158  3.35267  4.05000  3.31250  3.04954  3.12601  3.36107  3.50136  4.78805  3.27301    288 - -
          2.68618  4.42225  2.77519  2.73123  3.46354  2.40513  3.72494  3.29354  2.67741  2.69355  4.24690  2.90347  2.73739  3.18146  2.89801  2.37887  2.77519  2.98518  4.58477  3.61503
          0.02969  3.92771  4.65006  0.61958  0.77255  0.48576  0.95510
    197   3.12817  4.54303  4.47875  3.92211  3.08538  4.28950  4.58072  2.06737  3.74554  1.37110  1.71153  4.22447  4.54397  3.97990  3.93917  3.62165  3.35980  2.21102  5.07704  3.93931    289 - -
          2.68618  4.42225  2.77519  2.73123  3.46354  2.40513  3.72494  3.29354  2.67741  2.69355  4.24690  2.90347  2.73739  3.18146  2.89801  2.37887  2.77519  2.98518  4.58477  3.61503
          0.02969  3.92771  4.65006  0.61958  0.77255  0.48576  0.95510
    198   3.21722  4.66309  4.27815  3.91820  3.15686  4.05226  4.55660  2.36388  3.68541  0.81009  3.16248  4.18832  4.47809  4.04052  3.85246  3.62949  3.50894  2.41556  5.05624  3.79233    290 - -
          2.68618  4.42225  2.77519  2.73123  3.46354  2.40513  3.72494  3.29354  2.67741  2.69355  4.24690  2.90347  2.73739  3.18146  2.89801  2.37887  2.77519  2.98518  4.58477  3.61503
          0.02969  3.92771  4.65006  0.61958  0.77255  0.48576  0.95510
    199   3.06780  4.90323  3.56409  3.06357  4.27180  3.54531  3.86441  3.81726  2.25985  3.32315  4.32182  3.41913  4.04513  3.08193  0.89727  3.14926  3.32995  3.53881  5.33241  4.18708    291 - -
          2.68618  4.42225  2.77519  2.73123  3.46354  2.40513  3.72494  3.29354  2.67741  2.69355  4.24690  2.90347  2.73739  3.18146  2.89801  2.37887  2.77519  2.98518  4.58477  3.61503
          0.02969  3.92771  4.65006  0.61958  0.77255  0.48576  0.95510
    200   2.73414  4.50421  3.41923  3.32560  4.46709  0.64874  4.44258  4.08005  3.51439  3.72728  4.70340  3.58348  3.89712  3.83416  3.74446  2.90762  3.21967  3.59770  5.54775  4.57082    292 - -
          2.68618  4.42225  2.77519  2.73123  3.46354  2.40513  3.72494  3.29354  2.67741  2.69355  4.24690  2.90347  2.73739  3.18146  2.89801  2.37887  2.77519  2.98518  4.58477  3.61503
          0.02969  3.92771  4.65006  0.61958  0.77255  0.48576  0.95510
    201   2.26009  4.18117  3.34661  3.05061  4.10062  2.98866  4.11148  3.40029  3.04470  3.18100  4.06594  3.25821  3.70425  3.38992  3.34689  2.02946  1.42003  2.97108  5.48186  4.24234    293 - -
          2.68618  4.42225  2.77519  2.73123  3.46354  2.40513  3.72494  3.29354  2.67741  2.69355  4.24690  2.90347  2.73739  3.18146  2.89801  2.37887  2.77519  2.98518  4.58477  3.61503
          0.02969  3.92771  4.65006  0.61958  0.77255  0.48576  0.95510
    202   3.12568  4.46973  4.66394  4.14796  3.29584  4.39968  4.81631  1.23331  3.98450  1.57630  3.13418  4.40789  4.67616  4.24261  4.17453  3.77021  3.37708  1.76184  5.29231  4.09833    294 - -
          2.68618  4.42225  2.77519  2.73123  3.46354  2.40513  3.72494  3.29354  2.67741  2.69355  4.24690  2.90347  2.73739  3.18146  2.89801  2.37887  2.77519  2.98518  4.58477  3.61503
          0.02969  3.92771  4.65006  0.61958  0.77255  0.48576  0.95510
    203   2.87858  5.32597  1.28411  2.11652  4.64416  3.17946  3.76681  4.20763  2.79562  3.74605  4.61348  2.22204  3.81458  2.94836  3.37215  2.79186  3.18891  3.78568  5.86917  4.38075    295 - -
          2.68618  4.42225  2.77519  2.73123  3.46354  2.40513  3.72494  3.29354  2.67741  2.69355  4.24690  2.90347  2.73739  3.18146  2.89801  2.37887  2.77519  2.98518  4.58477  3.61503
          0.02969  3.92771  4.65006  0.61958  0.77255  0.48576  0.95510
    204   2.82518  4.57344  3.43830  3.28523  4.27583  3.25782  4.35823  3.83533  3.34723  3.45623  4.50839  3.58642  0.73105  3.73434  3.58659  2.99438  3.27107  3.47442  5.44735  4.39722    296 - -
          2.68618  4.42225  2.77519  2.73123  3.46354  2.40513  3.72494  3.29354  2.67741  2.69355  4.24690  2.90347  2.73739  3.18146  2.89801  2.37887  2.77519  2.98518  4.58477  3.61503
          0.02969  3.92771  4.65006  0.61958  0.77255  0.48576  0.95510
    205   3.02254  4.98859  3.20222  2.81331  4.38763  3.50611  3.78985  3.82035  0.96519  3.37337  4.33182  3.23536  4.00253  2.97818  2.44227  3.06089  3.27169  3.52501  5.41958  4.24028    297 - -
          2.68618  4.42225  2.77519  2.73123  3.46354  2.40513  3.72494  3.29354  2.67741  2.69355  4.24690  2.90347  2.73739  3.18146  2.89801  2.37887  2.77519  2.98518  4.58477  3.61503
          0.02969  3.92771  4.65006  0.61958  0.77255  0.48576  0.95510
    206   2.99986  5.12225  2.51105  0.94936  4.47540  3.30971  3.90121  3.94027  2.78869  3.54849  4.52002  2.96440  3.91689  3.11567  3.20330  2.97661  3.30449  3.61839  5.63658  4.35876    298 - -
          2.68618  4.42225  2.77519  2.73123  3.46354  2.40513  3.72494  3.29354  2.67741  2.69355  4.24690  2.90347  2.73739  3.18146  2.89801  2.37887  2.77519  2.98518  4.58477  3.61503
          0.02969  3.92771  4.65006  0.61958  0.77255  0.48576  0.95510
    207   2.63999  4.41112  3.46729  3.02978  2.58111  3.47260  3.88655  2.86483  2.97913  2.41394  3.55271  3.37668  1.87168  3.30913  3.30353  2.83706  2.94988  2.68747  4.78696  3.34882    299 - -
          2.68618  4.42225  2.77519  2.73123  3.46354  2.40513  3.72494  3.29354  2.67741  2.69355  4.24690  2.90347  2.73739  3.18146  2.89801  2.37887  2.77519  2.98518  4.58477  3.61503
          0.02969  3.92771  4.65006  0.61958  0.77255  0.48576  0.95510
    208   2.30374  4.28144  3.13468  2.85999  4.20120  2.99842  4.02634  3.65291  2.93997  3.31859  4.16657  3.15449  2.32868  3.26990  3.28857  1.45748  2.75045  3.16738  5.52704  4.26019    300 - -
          2.68618  4.42225  2.77519  2.73123  3.46354  2.40513  3.72494  3.29354  2.67741  2.69355  4.24690  2.90347  2.73739  3.18146  2.89801  2.37887  2.77519  2.98518  4.58477  3.61503
          0.02969  3.92771  4.65006  0.61958  0.77255  0.48576  0.95510
    209   2.44255  4.28774  3.47721  3.23174  4.01772  3.12520  4.24484  3.15159  3.17581  3.01312  4.06008  3.43229  3.83329  3.56786  3.43186  2.64443  1.08163  2.84066  5.45067  4.23435    301 - -
          2.68618  4.42225  2.77519  2.73123  3.46354  2.40513  3.72494  3.29354  2.67741  2.69355  4.24690  2.90347  2.73739  3.18146  2.89801  2.37887  2.77519  2.98518  4.58477  3.61503
          0.02969  3.92771  4.65006  0.61958  0.77255  0.48576  0.95510
    210   3.32705  4.79366  3.91980  3.65950  2.29559  3.89449  3.64467  3.32856  3.51543  2.76826  3.99785  3.79157  4.36703  3.80821  3.68784  3.45827  3.61398  3.20172  3.94149  0.87867    302 - -
          2.68618  4.42225  2.77519  2.73123  3.46354  2.40513  3.72494  3.29354  2.67741  2.69355  4.24690  2.90347  2.73739  3.18146  2.89801  2.37887  2.77519  2.98518  4.58477  3.61503
          0.02969  3.92771  4.65006  0.61958  0.77255  0.48576  0.95510
    211   2.99986  5.12225  2.51105  0.94936  4.47540  3.30971  3.90121  3.94027  2.78869  3.54849  4.52002  2.96440  3.91689  3.11567  3.20330  2.97661  3.30449  3.61839  5.63658  4.35876    303 - -
          2.68618  4.42225  2.77519  2.73123  3.46354  2.40513  3.72494  3.29354  2.67741  2.69355  4.24690  2.90347  2.73739  3.18146  2.89801  2.37887  2.77519  2.98518  4.58477  3.61503
          0.02969  3.92771  4.65006  0.61958  0.77255  0.48576  0.95510
    212   3.42623  4.77682  4.31192  3.95471  1.77800  4.19241  3.46701  3.19015  3.81935  2.57256  3.81803  3.89921  4.53511  3.91374  3.94526  3.56069  3.66131  3.10109  3.65828  1.03679    304 - -
          2.68618  4.42225  2.77519  2.73123  3.46354  2.40513  3.72494  3.29354  2.67741  2.69355  4.24690  2.90347  2.73739  3.18146  2.89801  2.37887  2.77519  2.98518  4.58477  3.61503
          0.02969  3.92771  4.65006  0.61958  0.77255  0.48576  0.95510
    213   3.02032  4.38020  4.59334  4.07542  3.47221  4.30180  4.81119  1.58954  3.95123  1.99643  3.17701  4.32901  4.62517  4.22851  4.17181  3.66683  3.28348  1.13181  5.39760  4.19534    305 - -
          2.68618  4.42225  2.77519  2.73123  3.46354  2.40513  3.72494  3.29354  2.67741  2.69355  4.24690  2.90347  2.73739  3.18146  2.89801  2.37887  2.77519  2.98518  4.58477  3.61503
          0.02969  3.92771  4.65006  0.61958  0.77255  0.48576  0.95510
    214   2.99304  5.09499  3.35834  2.74467  4.52358  3.60623  3.59822  3.88609  1.26387  3.35166  4.22780  3.15493  3.99260  2.73916  1.82122  2.99575  3.17255  3.57106  5.41077  4.22887    306 - -
          2.68618  4.42225  2.77519  2.73123  3.46354  2.40513  3.72494  3.29354  2.67741  2.69355  4.24690  2.90347  2.73739  3.18146  2.89801  2.37887  2.77519  2.98518  4.58477  3.61503
          0.02969  3.92771  4.65006  0.61958  0.77255  0.48576  0.95510
    215   3.32875  4.71430  4.31442  4.03939  0.92550  4.00564  3.90195  2.84560  3.94502  2.20292  3.56759  4.08148  4.46298  4.09778  4.05111  3.59586  3.62990  2.84036  4.13462  2.49470    307 - -
          2.68618  4.42225  2.77519  2.73123  3.46354  2.40513  3.72494  3.29354  2.67741  2.69355  4.24690  2.90347  2.73739  3.18146  2.89801  2.37887  2.77519  2.98518  4.58477  3.61503
          0.02969  3.92771  4.65006  0.61958  0.77255  0.48576  0.95510
    216   3.04802  4.40500  4.63800  4.15241  3.46213  4.31368  4.87970  1.17025  4.01901  1.96307  3.28870  4.38706  4.65456  4.29965  4.22547  3.70490  3.32188  1.48459  5.42569  4.21572    308 - -
          2.68618  4.42225  2.77519  2.73123  3.46354  2.40513  3.72494  3.29354  2.67741  2.69355  4.24690  2.90347  2.73739  3.18146  2.89801  2.37887  2.77519  2.98518  4.58477  3.61503
          0.02969  3.92771  4.65006  0.61958  0.77255  0.48576  0.95510
    217   2.73414  4.50421  3.41923  3.32560  4.46709  0.64874  4.44258  4.08005  3.51439  3.72728  4.70340  3.58348  3.89712  3.83416  3.74446  2.90762  3.21967  3.59770  5.54775  4.57082    309 - -
          2.68618  4.42225  2.77519  2.73123  3.46354  2.40513  3.72494  3.29354  2.67741  2.69355  4.24690  2.90347  2.73739  3.18146  2.89801  2.37887  2.77519  2.98518  4.58477  3.61503
          0.02969  3.92771  4.65006  0.61958  0.77255  0.48576  0.95510
    218   2.76931  4.76776  2.73912  2.63013  4.13994  3.22107  3.96574  3.86215  2.87402  3.50275  4.45764  1.06389  3.87562  3.23855  3.23059  2.83437  3.15297  3.47879  5.43952  4.08427    310 - -
          2.68618  4.42225  2.77519  2.73123  3.46354  2.40513  3.72494  3.29354  2.67741  2.69355  4.24690  2.90347  2.73739  3.18146  2.89801  2.37887  2.77519  2.98518  4.58477  3.61503
          0.02969  3.92771  4.65006  0.61958  0.77255  0.48576  0.95510
    219   3.32875  4.71430  4.31442  4.03939  0.92550  4.00564  3.90195  2.84560  3.94502  2.20292  3.56759  4.08148  4.46298  4.09778  4.05111  3.59586  3.62990  2.84036  4.13462  2.49470    311 - -
          2.68618  4.42225  2.77519  2.73123  3.46354  2.40513  3.72494  3.29354  2.67741  2.69355  4.24690  2.90347  2.73739  3.18146  2.89801  2.37887  2.77519  2.98518  4.58477  3.61503
          0.02969  3.92771  4.65006  0.61958  0.77255  0.48576  0.95510
    220   2.98974  5.08959  3.34422  2.74150  4.51508  3.60069  3.60197  3.88056  1.24397  3.34952  4.22712  3.15307  3.99102  2.74410  1.86566  2.99353  3.17177  3.56586  5.41060  4.22641    312 - -
          2.68618  4.42225  2.77519  2.73123  3.46354  2.40513  3.72494  3.29354  2.67741  2.69355  4.24690  2.90347  2.73739  3.18146  2.89801  2.37887  2.77519  2.98518  4.58477  3.61503
          0.02969  3.92771  4.65006  0.61958  0.77255  0.48576  0.95510
    221   2.34232  4.26348  3.25455  3.07279  4.13134  2.99234  4.18117  3.66138  3.15028  3.37732  4.29876  3.28880  3.73568  3.49527  3.43467  1.01074  2.82657  3.18440  5.49940  4.21513    313 - -
          2.68618  4.42225  2.77519  2.73123  3.46354  2.40513  3.72494  3.29354  2.67741  2.69355  4.24690  2.90347  2.73739  3.18146  2.89801  2.37887  2.77519  2.98518  4.58477  3.61503
          0.02969  3.92771  4.65006  0.61958  0.77255  0.48576  0.95510
    222   3.01397  4.51021  4.06662  3.58339  2.72453  3.98924  3.98150  2.51649  3.38269  1.22862  3.20737  3.83367  4.33600  3.68820  3.59490  3.33483  3.25298  2.50078  4.45488  2.41616    314 - -
          2.68618  4.42225  2.77519  2.73123  3.46354  2.40513  3.72494  3.29354  2.67741  2.69355  4.24690  2.90347  2.73739  3.18146  2.89801  2.37887  2.77519  2.98518  4.58477  3.61503
          0.02969  3.92771  4.65006  0.61958  0.77255  0.48576  0.95510
    223   2.62876  4.69156  2.67048  2.53654  4.17808  3.16370  3.88913  3.73469  2.75773  3.40923  4.32879  1.30648  3.81621  3.12433  3.12968  2.69707  2.89761  3.34267  5.50677  4.12054    315 - -
          2.68618  4.42225  2.77519  2.73123  3.46354  2.40513  3.72494  3.29354  2.67741  2.69355  4.24690  2.90347  2.73739  3.18146  2.89801  2.37887  2.77519  2.98518  4.58477  3.61503
          0.02969  3.92771  4.65006  0.61958  0.77255  0.48576  0.95510
    224   2.44673  4.50432  2.80110  2.58843  4.23158  3.08057  3.89017  3.74784  2.77624  3.38095  4.22401  2.16090  3.73752  3.10580  3.16971  1.55578  2.84877  3.28864  5.53550  4.19611    316 - -
          2.68618  4.42225  2.77519  2.73123  3.46354  2.40513  3.72494  3.29354  2.67741  2.69355  4.24690  2.90347  2.73739  3.18146  2.89801  2.37887  2.77519  2.98518  4.58477  3.61503
          0.02969  3.92771  4.65006  0.61958  0.77255  0.48576  0.95510
    225   2.85165  4.37891  4.20172  3.86651  3.59051  3.78097  4.65869  2.04793  3.73513  2.26792  3.54723  4.04748  4.33836  4.09093  3.94231  3.28793  3.21183  0.95806  5.38429  4.11935    317 - -
          2.68618  4.42225  2.77519  2.73123  3.46354  2.40513  3.72494  3.29354  2.67741  2.69355  4.24690  2.90347  2.73739  3.18146  2.89801  2.37887  2.77519  2.98518  4.58477  3.61503
          0.02969  3.92771  4.65006  0.61958  0.77255  0.48576  0.95510
    226   2.30100  4.27741  3.13889  2.86642  4.20315  2.99526  4.03145  3.65558  2.94675  3.32202  4.17025  3.15749  2.44893  3.27627  3.29378  1.40554  2.74948  3.16798  5.52968  4.26355    318 - -
          2.68618  4.42225  2.77519  2.73123  3.46354  2.40513  3.72494  3.29354  2.67741  2.69355  4.24690  2.90347  2.73739  3.18146  2.89801  2.37887  2.77519  2.98518  4.58477  3.61503
          0.02969  3.92771  4.65006  0.61958  0.77255  0.48576  0.95510
    227   2.24452  4.18330  3.32587  3.01642  4.14289  2.97243  4.09497  3.48386  3.02762  3.22854  4.09262  3.23370  3.68759  3.36047  3.34513  1.55065  1.82278  3.02599  5.50570  4.26599    319 - -
          2.68618  4.42225  2.77519  2.73123  3.46354  2.40513  3.72494  3.29354  2.67741  2.69355  4.24690  2.90347  2.73739  3.18146  2.89801  2.37887  2.77519  2.98518  4.58477  3.61503
          0.02969  3.92771  4.65006  0.61958  0.77255  0.48576  0.95510
    228   2.29610  4.26884  3.14735  2.88239  4.20676  2.98843  4.04462  3.66127  2.96399  3.33020  4.18008  3.16527  2.66059  3.29318  3.30640  1.32658  2.74889  3.16952  5.53551  4.27082    320 - -
          2.68618  4.42225  2.77519  2.73123  3.46354  2.40513  3.72494  3.29354  2.67741  2.69355  4.24690  2.90347  2.73739  3.18146  2.89801  2.37887  2.77519  2.98518  4.58477  3.61503
          0.02969  3.92771  4.65006  0.61958  0.77255  0.48576  0.95510
    229   1.46251  4.12260  3.43121  3.09820  4.15850  2.93541  4.14050  3.47834  3.11259  3.23240  4.08070  3.26550  3.66402  3.41435  3.42629  1.79826  2.33937  3.00182  5.52308  4.31001    321 - -
          2.68618  4.42225  2.77519  2.73123  3.46354  2.40513  3.72494  3.29354  2.67741  2.69355  4.24690  2.90347  2.73739  3.18146  2.89801  2.37887  2.77519  2.98518  4.58477  3.61503
          0.02969  3.92771  4.65006  0.61958  0.77255  0.48576  0.95510
    230   2.60063  2.99971  3.41556  2.94733  3.37742  3.38825  1.76071  3.13348  2.75373  2.80654  3.74726  3.29542  3.90482  3.18775  3.05403  2.76815  2.91291  2.86739  4.85095  3.43695    322 - -
          2.68618  4.42225  2.77519  2.73123  3.46354  2.40513  3.72494  3.29354  2.67741  2.69355  4.24690  2.90347  2.73739  3.18146  2.89801  2.37887  2.77519  2.98518  4.58477  3.61503
          0.02969  3.92771  4.65006  0.61958  0.77255  0.48576  0.95510
    231   2.76931  4.76776  2.73912  2.63013  4.13994  3.22107  3.96574  3.86215  2.87402  3.50275  4.45764  1.06389  3.87562  3.23855  3.23059  2.83437  3.15297  3.47879  5.43952  4.08427    323 - -
          2.68618  4.42225  2.77519  2.73123  3.46354  2.40513  3.72494  3.29354  2.67741  2.69355  4.24690  2.90347  2.73739  3.18146  2.89801  2.37887  2.77519  2.98518  4.58477  3.61503
          0.02969  3.92771  4.65006  0.61958  0.77255  0.48576  0.95510
    232   2.73414  4.50421  3.41923  3.32560  4.46709  0.64874  4.44258  4.08005  3.51439  3.72728  4.70340  3.58348  3.89712  3.83416  3.74446  2.90762  3.21967  3.59770  5.54775  4.57082    324 - -
          2.68618  4.42225  2.77519  2.73123  3.46354  2.40513  3.72494  3.29354  2.67741  2.69355  4.24690  2.90347  2.73739  3.18146  2.89801  2.37887  2.77519  2.98518  4.58477  3.61503
          0.02969  3.92771  4.65006  0.61958  0.77255  0.48576  0.95510
    233   3.32875  4.71430  4.31442  4.03939  0.92550  4.00564  3.90195  2.84560  3.94502  2.20292  3.56759  4.08148  4.46298  4.09778  4.05111  3.59586  3.62990  2.84036  4.13462  2.49470    325 - -
          2.68618  4.42225  2.77519  2.73123  3.46354  2.40513  3.72494  3.29354  2.67741  2.69355  4.24690  2.90347  2.73739  3.18146  2.89801  2.37887  2.77519  2.98518  4.58477  3.61503
          0.02969  3.92771  4.65006  0.61958  0.77255  0.48576  0.95510
    234   2.89892  5.39417  1.87742  1.28614  4.68639  3.20883  3.73802  4.18245  2.72464  3.71346  4.57250  2.68857  3.81905  2.90699  3.28818  2.79978  3.18521  3.77779  5.86850  4.39882    326 - -
          2.68618  4.42225  2.77519  2.73123  3.46354  2.40513  3.72494  3.29354  2.67741  2.69355  4.24690  2.90347  2.73739  3.18146  2.89801  2.37887  2.77519  2.98518  4.58477  3.61503
          0.11818  3.92771  2.38845  0.61958  0.77255  0.48576  0.95510
    235   2.62810  4.40606  3.29557  3.19135  4.33327  0.77783  4.31309  3.92585  3.36842  3.58372  4.55956  3.45999  3.79621  3.69507  3.60742  2.79922  3.10698  3.46010  5.43607  4.43429    327 - -
          2.68618  4.42225  2.77519  2.73123  3.46354  2.40513  3.72494  3.29354  2.67741  2.69355  4.24690  2.90347  2.73739  3.18146  2.89801  2.37887  2.77519  2.98518  4.58477  3.61503
          0.03239  3.84193  4.56427  0.61958  0.77255  0.44082  1.03144
    236   2.44255  4.28774  3.47721  3.23174  4.01772  3.12520  4.24484  3.15159  3.17581  3.01312  4.06008  3.43229  3.83329  3.56786  3.43186  2.64443  1.08163  2.84066  5.45067  4.23435    328 - -
          2.68618  4.42225  2.77519  2.73123  3.46354  2.40513  3.72494  3.29354  2.67741  2.69355  4.24690  2.90347  2.73739  3.18146  2.89801  2.37887  2.77519  2.98518  4.58477  3.61503
          0.02969  3.92771  4.65006  0.61958  0.77255  0.48576  0.95510
    237   3.11835  4.45640  4.68361  4.16018  3.31634  4.40986  4.83567  1.24923  4.01240  1.58892  3.14070  4.41964  4.68110  4.25845  4.20377  3.77550  3.36822  1.70378  5.31316  4.13327    329 - -
          2.68618  4.42225  2.77519  2.73123  3.46354  2.40513  3.72494  3.29354  2.67741  2.69355  4.24690  2.90347  2.73739  3.18146  2.89801  2.37887  2.77519  2.98518  4.58477  3.61503
          0.02969  3.92771  4.65006  0.61958  0.77255  0.48576  0.95510
    238   2.68096  4.82394  2.82678  2.48516  4.20740  3.32320  3.68789  3.68105  2.34900  3.24888  4.10563  2.96464  3.83417  1.72961  2.62835  2.32787  2.96188  3.32791  5.41281  4.08966    330 - -
          2.68618  4.42225  2.77519  2.73123  3.46354  2.40513  3.72494  3.29354  2.67741  2.69355  4.24690  2.90347  2.73739  3.18146  2.89801  2.37887  2.77519  2.98518  4.58477  3.61503
          0.02969  3.92771  4.65006  0.61958  0.77255  0.48576  0.95510
    239   3.06780  4.90323  3.56409  3.06357  4.27180  3.54531  3.86441  3.81726  2.25985  3.32315  4.32182  3.41913  4.04513  3.08193  0.89727  3.14926  3.32995  3.53881  5.33241  4.18708    331 - -
          2.68618  4.42225  2.77519  2.73123  3.46354  2.40513  3.72494  3.29354  2.67741  2.69355  4.24690  2.90347  2.73739  3.18146  2.89801  2.37887  2.77519  2.98518  4.58477  3.61503
          0.02969  3.92771  4.65006  0.61958  0.77255  0.48576  0.95510
    240   2.28760  4.24480  3.24686  2.88152  4.08831  3.03217  3.98505  3.46353  2.89512  3.15833  4.00460  3.17178  2.75831  3.22740  3.24755  2.09340  1.69665  3.03048  5.43225  4.18588    332 - -
          2.68618  4.42225  2.77519  2.73123  3.46354  2.40513  3.72494  3.29354  2.67741  2.69355  4.24690  2.90347  2.73739  3.18146  2.89801  2.37887  2.77519  2.98518  4.58477  3.61503
          0.02969  3.92771  4.65006  0.61958  0.77255  0.48576  0.95510
    241   2.60063  2.99971  3.41556  2.94733  3.37742  3.38825  1.76071  3.13348  2.75373  2.80654  3.74726  3.29542  3.90482  3.18775  3.05403  2.76815  2.91291  2.86739  4.85095  3.43695    333 - -
          2.68618  4.42225  2.77519  2.73123  3.46354  2.40513  3.72494  3.29354  2.67741  2.69355  4.24690  2.90347  2.73739  3.18146  2.89801  2.37887  2.77519  2.98518  4.58477  3.61503
          0.02969  3.92771  4.65006  0.61958  0.77255  0.48576  0.95510
    242   3.06780  4.90323  3.56409  3.06357  4.27180  3.54531  3.86441  3.81726  2.25985  3.32315  4.32182  3.41913  4.04513  3.08193  0.89727  3.14926  3.32995  3.53881  5.33241  4.18708    334 - -
          2.68618  4.42225  2.77519  2.73123  3.46354  2.40513  3.72494  3.29354  2.67741  2.69355  4.24690  2.90347  2.73739  3.18146  2.89801  2.37887  2.77519  2.98518  4.58477  3.61503
          0.02969  3.92771  4.65006  0.61958  0.77255  0.48576  0.95510
    243   2.59637  4.41326  3.41455  2.93831  3.55096  3.44454  3.92116  2.81453  2.81043  2.38608  2.80625  3.31677  1.98012  3.20431  3.13699  2.78800  2.89999  2.63831  5.09040  3.81669    335 - -
          2.68618  4.42225  2.77519  2.73123  3.46354  2.40513  3.72494  3.29354  2.67741  2.69355  4.24690  2.90347  2.73739  3.18146  2.89801  2.37887  2.77519  2.98518  4.58477  3.61503
          0.02969  3.92771  4.65006  0.61958  0.77255  0.48576  0.95510
    244   2.28172  4.26119  3.15620  2.86249  4.20425  2.99006  4.01959  3.62525  2.92911  3.29740  4.13868  3.15085  2.52726  3.25781  3.28002  1.43940  2.64759  3.14034  5.53135  4.27080    336 - -
          2.68618  4.42225  2.77519  2.73123  3.46354  2.40513  3.72494  3.29354  2.67741  2.69355  4.24690  2.90347  2.73739  3.18146  2.89801  2.37887  2.77519  2.98518  4.58477  3.61503
          0.02969  3.92771  4.65006  0.61958  0.77255  0.48576  0.95510
    245   3.13099  4.62578  4.01313  3.58587  2.32457  3.98010  3.65082  2.88582  3.38278  1.99082  3.58077  3.74864  4.35423  3.67194  3.58647  3.34093  3.37481  2.79473  3.99383  1.32672    337 - -
          2.68618  4.42225  2.77519  2.73123  3.46354  2.40513  3.72494  3.29354  2.67741  2.69355  4.24690  2.90347  2.73739  3.18146  2.89801  2.37887  2.77519  2.98518  4.58477  3.61503
          0.02969  3.92771  4.65006  0.61958  0.77255  0.48576  0.95510
    246   2.89844  5.30413  2.10150  1.18790  4.60996  3.22665  3.75776  4.08727  2.71641  3.65049  4.52578  2.73419  3.83335  2.93437  3.24206  2.81862  3.18739  3.70450  5.79989  4.36871    338 - -
          2.68618  4.42225  2.77519  2.73123  3.46354  2.40513  3.72494  3.29354  2.67741  2.69355  4.24690  2.90347  2.73739  3.18146  2.89801  2.37887  2.77519  2.98518  4.58477  3.61503
          0.02969  3.92771  4.65006  0.61958  0.77255  0.48576  0.95510
    247   2.85533  5.27048  1.37562  2.16899  4.57774  3.23484  3.72567  4.06654  2.21556  3.61233  4.46820  2.73748  3.82179  2.89306  3.14828  2.78245  3.13708  3.67604  5.76053  4.32790    339 - -
          2.68618  4.42225  2.77519  2.73123  3.46354  2.40513  3.72494  3.29354  2.67741  2.69355  4.24690  2.90347  2.73739  3.18146  2.89801  2.37887  2.77519  2.98518  4.58477  3.61503
          0.02969  3.92771  4.65006  0.61958  0.77255  0.48576  0.95510
    248   2.89368  5.02895  3.04387  2.21168  4.39653  3.49615  3.63875  3.79200  2.08559  3.31121  4.18539  3.05891  3.93329  2.79160  1.44710  2.89926  3.10834  3.47249  5.42243  4.18405    340 - -
          2.68618  4.42225  2.77519  2.73123  3.46354  2.40513  3.72494  3.29354  2.67741  2.69355  4.24690  2.90347  2.73739  3.18146  2.89801  2.37887  2.77519  2.98518  4.58477  3.61503
          0.02969  3.92771  4.65006  0.61958  0.77255  0.48576  0.95510
    249   3.00117  4.37900  4.56638  4.08091  3.51007  4.24321  4.83152  1.58714  3.95333  2.05006  3.34648  4.31735  4.60952  4.24847  4.17433  3.63155  3.28119  1.09566  5.43406  4.20825    341 - -
          2.68618  4.42225  2.77519  2.73123  3.46354  2.40513  3.72494  3.29354  2.67741  2.69355  4.24690  2.90347  2.73739  3.18146  2.89801  2.37887  2.77519  2.98518  4.58477  3.61503
          0.02969  3.92771  4.65006  0.61958  0.77255  0.48576  0.95510
    250   2.64949  0.83498  4.18154  3.93370  3.91227  3.26086  4.56863  3.06524  3.76090  2.97829  4.10135  3.90595  3.97218  4.10473  3.87553  2.92126  3.12089  2.80612  5.31686  4.19959    342 - -
          2.68618  4.42225  2.77519  2.73123  3.46354  2.40513  3.72494  3.29354  2.67741  2.69355  4.24690  2.90347  2.73739  3.18146  2.89801  2.37887  2.77519  2.98518  4.58477  3.61503
          0.02969  3.92771  4.65006  0.61958  0.77255  0.48576  0.95510
    251   3.04843  4.56094  4.07913  3.75932  1.13496  3.85150  3.79185  2.81529  3.66662  2.30468  3.57268  3.84358  4.33031  3.86818  3.83207  3.13156  3.36283  2.73126  4.10014  2.45107    343 - -
          2.68618  4.42225  2.77519  2.73123  3.46354  2.40513  3.72494  3.29354  2.67741  2.69355  4.24690  2.90347  2.73739  3.18146  2.89801  2.37887  2.77519  2.98518  4.58477  3.61503
          0.02969  3.92771  4.65006  0.61958  0.77255  0.48576  0.95510
    252   3.00247  4.37901  4.56972  4.08374  3.51008  4.24667  4.83380  1.58159  3.95660  2.04919  3.34574  4.32023  4.61161  4.25102  4.17735  3.63472  3.28204  1.09781  5.43483  4.20966    344 - -
          2.68618  4.42225  2.77519  2.73123  3.46354  2.40513  3.72494  3.29354  2.67741  2.69355  4.24690  2.90347  2.73739  3.18146  2.89801  2.37887  2.77519  2.98518  4.58477  3.61503
          0.02969  3.92771  4.65006  0.61958  0.77255  0.48576  0.95510
    253   0.93701  4.21976  3.51875  3.31253  4.10744  3.04283  4.32804  3.24123  3.33021  3.12029  4.14603  3.44816  3.78726  3.66631  3.57696  2.56956  2.85074  2.88608  5.52908  4.33546    345 - -
          2.68618  4.42225  2.77519  2.73123  3.46354  2.40513  3.72494  3.29354  2.67741  2.69355  4.24690  2.90347  2.73739  3.18146  2.89801  2.37887  2.77519  2.98518  4.58477  3.61503
          0.02969  3.92771  4.65006  0.61958  0.77255  0.48576  0.95510
    254   2.44255  4.28774  3.47721  3.23174  4.01772  3.12520  4.24484  3.15159  3.17581  3.01312  4.06008  3.43229  3.83329  3.56786  3.43186  2.64443  1.08163  2.84066  5.45067  4.23435    346 - -
          2.68618  4.42225  2.77519  2.73123  3.46354  2.40513  3.72494  3.29354  2.67741  2.69355  4.24690  2.90347  2.73739  3.18146  2.89801  2.37887  2.77519  2.98518  4.58477  3.61503
          0.02969  3.92771  4.65006  0.61958  0.77255  0.48576  0.95510
    255   2.85165  4.37891  4.20172  3.86651  3.59051  3.78097  4.65869  2.04793  3.73513  2.26792  3.54723  4.04748  4.33836  4.09093  3.94231  3.28793  3.21183  0.95806  5.38429  4.11935    347 - -
          2.68618  4.42225  2.77519  2.73123  3.46354  2.40513  3.72494  3.29354  2.67741  2.69355  4.24690  2.90347  2.73739  3.18146  2.89801  2.37887  2.77519  2.98518  4.58477  3.61503
          0.02969  3.92771  4.65006  0.61958  0.77255  0.48576  0.95510
    256   3.06780  4.90323  3.56409  3.06357  4.27180  3.54531  3.86441  3.81726  2.25985  3.32315  4.32182  3.41913  4.04513  3.08193  0.89727  3.14926  3.32995  3.53881  5.33241  4.18708    348 - -
          2.68618  4.42225  2.77519  2.73123  3.46354  2.40513  3.72494  3.29354  2.67741  2.69355  4.24690  2.90347  2.73739  3.18146  2.89801  2.37887  2.77519  2.98518  4.58477  3.61503
          0.02969  3.92771  4.65006  0.61958  0.77255  0.48576  0.95510
    257   3.21722  4.66309  4.27815  3.91820  3.15686  4.05226  4.55660  2.36388  3.68541  0.81009  3.16248  4.18832  4.47809  4.04052  3.85246  3.62949  3.50894  2.41556  5.05624  3.79233    349 - -
          2.68618  4.42225  2.77519  2.73123  3.46354  2.40513  3.72494  3.29354  2.67741  2.69355  4.24690  2.90347  2.73739  3.18146  2.89801  2.37887  2.77519  2.98518  4.58477  3.61503
          0.02969  3.92771  4.65006  0.61958  0.77255  0.48576  0.95510
    258   0.93701  4.21976  3.51875  3.31253  4.10744  3.04283  4.32804  3.24123  3.33021  3.12029  4.14603  3.44816  3.78726  3.66631  3.57696  2.56956  2.85074  2.88608  5.52908  4.33546    350 - -
          2.68618  4.42225  2.77519  2.73123  3.46354  2.40513  3.72494  3.29354  2.67741  2.69355  4.24690  2.90347  2.73739  3.18146  2.89801  2.37887  2.77519  2.98518  4.58477  3.61503
          0.02969  3.92771  4.65006  0.61958  0.77255  0.48576  0.95510
    259   2.44255  4.28774  3.47721  3.23174  4.01772  3.12520  4.24484  3.15159  3.17581  3.01312  4.06008  3.43229  3.83329  3.56786  3.43186  2.64443  1.08163  2.84066  5.45067  4.23435    351 - -
          2.68618  4.42225  2.77519  2.73123  3.46354  2.40513  3.72494  3.29354  2.67741  2.69355  4.24690  2.90347  2.73739  3.18146  2.89801  2.37887  2.77519  2.98518  4.58477  3.61503
          0.02969  3.92771  4.65006  0.61958  0.77255  0.48576  0.95510
    260   2.82518  4.57344  3.43830  3.28523  4.27583  3.25782  4.35823  3.83533  3.34723  3.45623  4.50839  3.58642  0.73105  3.73434  3.58659  2.99438  3.27107  3.47442  5.44735  4.39722    352 - -
          2.68618  4.42225  2.77519  2.73123  3.46354  2.40513  3.72494  3.29354  2.67741  2.69355  4.24690  2.90347  2.73739  3.18146  2.89801  2.37887  2.77519  2.98518  4.58477  3.61503
          0.02969  3.92771  4.65006  0.61958  0.77255  0.48576  0.95510
    261   2.92469  4.91216  2.93953  2.69500  4.08805  3.40255  3.85384  3.72715  2.51195  3.22404  4.25023  3.15526  3.95673  1.13900  2.79510  2.97005  3.22156  3.45336  5.35024  4.04760    353 - -
          2.68618  4.42225  2.77519  2.73123  3.46354  2.40513  3.72494  3.29354  2.67741  2.69355  4.24690  2.90347  2.73739  3.18146  2.89801  2.37887  2.77519  2.98518  4.58477  3.61503
          0.02969  3.92771  4.65006  0.61958  0.77255  0.48576  0.95510
    262   3.32875  4.71430  4.31442  4.03939  0.92550  4.00564  3.90195  2.84560  3.94502  2.20292  3.56759  4.08148  4.46298  4.09778  4.05111  3.59586  3.62990  2.84036  4.13462  2.49470    354 - -
          2.68618  4.42225  2.77519  2.73123  3.46354  2.40513  3.72494  3.29354  2.67741  2.69355  4.24690  2.90347  2.73739  3.18146  2.89801  2.37887  2.77519  2.98518  4.58477  3.61503
          0.02969  3.92771  4.65006  0.61958  0.77255  0.48576  0.95510
    263   3.12590  4.47015  4.66317  4.14751  3.29519  4.39929  4.81559  1.23290  3.98353  1.57599  3.13406  4.40744  4.67597  4.24207  4.17350  3.77001  3.37735  1.76356  5.29156  4.09704    355 - -
          2.68618  4.42225  2.77519  2.73123  3.46354  2.40513  3.72494  3.29354  2.67741  2.69355  4.24690  2.90347  2.73739  3.18146  2.89801  2.37887  2.77519  2.98518  4.58477  3.61503
          0.02969  3.92771  4.65006  0.61958  0.77255  0.48576  0.95510
    264   3.02254  4.98859  3.20222  2.81331  4.38763  3.50611  3.78985  3.82035  0.96519  3.37337  4.33182  3.23536  4.00253  2.97818  2.44227  3.06089  3.27169  3.52501  5.41958  4.24028    356 - -
          2.68618  4.42225  2.77519  2.73123  3.46354  2.40513  3.72494  3.29354  2.67741  2.69355  4.24690  2.90347  2.73739  3.18146  2.89801  2.37887  2.77519  2.98518  4.58477  3.61503
          0.02969  3.92771  4.65006  0.61958  0.77255  0.48576  0.95510
    265   2.99986  5.12225  2.51105  0.94936  4.47540  3.30971  3.90121  3.94027  2.78869  3.54849  4.52002  2.96440  3.91689  3.11567  3.20330  2.97661  3.30449  3.61839  5.63658  4.35876    357 - -
          2.68618  4.42225  2.77519  2.73123  3.46354  2.40513  3.72494  3.29354  2.67741  2.69355  4.24690  2.90347  2.73739  3.18146  2.89801  2.37887  2.77519  2.98518  4.58477  3.61503
          0.02969  3.92771  4.65006  0.61958  0.77255  0.48576  0.95510
    266   3.01285  4.55298  4.10874  3.70640  3.23225  3.87529  4.42876  2.41337  3.47145  1.81867  1.27599  3.97707  4.33625  3.84972  3.67028  3.36771  3.31926  2.42588  5.08041  3.84701    358 - -
          2.68618  4.42225  2.77519  2.73123  3.46354  2.40513  3.72494  3.29354  2.67741  2.69355  4.24690  2.90347  2.73739  3.18146  2.89801  2.37887  2.77519  2.98518  4.58477  3.61503
          0.02969  3.92771  4.65006  0.61958  0.77255  0.48576  0.95510
    267   2.64949  0.83498  4.18154  3.93370  3.91227  3.26086  4.56863  3.06524  3.76090  2.97829  4.10135  3.90595  3.97218  4.10473  3.87553  2.92126  3.12089  2.80612  5.31686  4.19959    359 - -
          2.68618  4.42225  2.77519  2.73123  3.46354  2.40513  3.72494  3.29354  2.67741  2.69355  4.24690  2.90347  2.73739  3.18146  2.89801  2.37887  2.77519  2.98518  4.58477  3.61503
          0.02969  3.92771  4.65006  0.61958  0.77255  0.48576  0.95510
    268   2.58826  4.30033  3.69681  3.24577  3.60582  3.48429  4.16513  2.09041  3.12331  2.41913  3.53627  3.53683  4.02728  3.49005  3.41584  2.86636  1.66289  2.23211  5.21414  3.96884    360 - -
          2.68618  4.42225  2.77519  2.73123  3.46354  2.40513  3.72494  3.29354  2.67741  2.69355  4.24690  2.90347  2.73739  3.18146  2.89801  2.37887  2.77519  2.98518  4.58477  3.61503
          0.02969  3.92771  4.65006  0.61958  0.77255  0.48576  0.95510
    269   2.85165  4.37891  4.20172  3.86651  3.59051  3.78097  4.65869  2.04793  3.73513  2.26792  3.54723  4.04748  4.33836  4.09093  3.94231  3.28793  3.21183  0.95806  5.38429  4.11935    361 - -
          2.68618  4.42225  2.77519  2.73123  3.46354  2.40513  3.72494  3.29354  2.67741  2.69355  4.24690  2.90347  2.73739  3.18146  2.89801  2.37887  2.77519  2.98518  4.58477  3.61503
          0.02969  3.92771  4.65006  0.61958  0.77255  0.48576  0.95510
    270   2.89892  5.39417  1.87742  1.28614  4.68639  3.20883  3.73802  4.18245  2.72464  3.71346  4.57250  2.68857  3.81905  2.90699  3.28818  2.79978  3.18521  3.77779  5.86850  4.39882    362 - -
          2.68618  4.42225  2.77519  2.73123  3.46354  2.40513  3.72494  3.29354  2.67741  2.69355  4.24690  2.90347  2.73739  3.18146  2.89801  2.37887  2.77519  2.98518  4.58477  3.61503
          0.02969  3.92771  4.65006  0.61958  0.77255  0.48576  0.95510
    271   2.99986  5.12225  2.51105  0.94936  4.47540  3.30971  3.90121  3.94027  2.78869  3.54849  4.52002  2.96440  3.91689  3.11567  3.20330  2.97661  3.30449  3.61839  5.63658  4.35876    363 - -
          2.68618  4.42225  2.77519  2.73123  3.46354  2.40513  3.72494  3.29354  2.67741  2.69355  4.24690  2.90347  2.73739  3.18146  2.89801  2.37887  2.77519  2.98518  4.58477  3.61503
          0.02969  3.92771  4.65006  0.61958  0.77255  0.48576  0.95510
    272   2.82518  4.57344  3.43830  3.28523  4.27583  3.25782  4.35823  3.83533  3.34723  3.45623  4.50839  3.58642  0.73105  3.73434  3.58659  2.99438  3.27107  3.47442  5.44735  4.39722    364 - -
          2.68618  4.42225  2.77519  2.73123  3.46354  2.40513  3.72494  3.29354  2.67741  2.69355  4.24690  2.90347  2.73739  3.18146  2.89801  2.37887  2.77519  2.98518  4.58477  3.61503
          0.02969  3.92771  4.65006  0.61958  0.77255  0.48576  0.95510
    273   2.67626  4.65799  2.94916  2.64205  3.72093  3.35498  3.79208  3.25414  2.62835  2.43399  3.93349  1.67749  3.88908  3.05238  2.98074  2.77008  2.98182  2.99048  5.15434  3.74447    365 - -
          2.68618  4.42225  2.77519  2.73123  3.46354  2.40513  3.72494  3.29354  2.67741  2.69355  4.24690  2.90347  2.73739  3.18146  2.89801  2.37887  2.77519  2.98518  4.58477  3.61503
          0.02969  3.92771  4.65006  0.61958  0.77255  0.48576  0.95510
    274   2.99986  5.12225  2.51105  0.94936  4.47540  3.30971  3.90121  3.94027  2.78869  3.54849  4.52002  2.96440  3.91689  3.11567  3.20330  2.97661  3.30449  3.61839  5.63658  4.35876    366 - -
          2.68618  4.42225  2.77519  2.73123  3.46354  2.40513  3.72494  3.29354  2.67741  2.69355  4.24690  2.90347  2.73739  3.18146  2.89801  2.37887  2.77519  2.98518  4.58477  3.61503
          0.02969  3.92771  4.65006  0.61958  0.77255  0.48576  0.95510
    275   2.99986  5.12225  2.51105  0.94936  4.47540  3.30971  3.90121  3.94027  2.78869  3.54849  4.52002  2.96440  3.91689  3.11567  3.20330  2.97661  3.30449  3.61839  5.63658  4.35876    367 - -
          2.68618  4.42225  2.77519  2.73123  3.46354  2.40513  3.72494  3.29354  2.67741  2.69355  4.24690  2.90347  2.73739  3.18146  2.89801  2.37887  2.77519  2.98518  4.58477  3.61503
          0.02969  3.92771  4.65006  0.61958  0.77255  0.48576  0.95510
    276   3.32875  4.71430  4.31442  4.03939  0.92550  4.00564  3.90195  2.84560  3.94502  2.20292  3.56759  4.08148  4.46298  4.09778  4.05111  3.59586  3.62990  2.84036  4.13462  2.49470    368 - -
          2.68618  4.42225  2.77519  2.73123  3.46354  2.40513  3.72494  3.29354  2.67741  2.69355  4.24690  2.90347  2.73739  3.18146  2.89801  2.37887  2.77519  2.98518  4.58477  3.61503
          0.02969  3.92771  4.65006  0.61958  0.77255  0.48576  0.95510
    277   2.29606  4.22725  3.43702  3.17484  4.02306  3.07556  4.20504  3.10176  3.12578  2.99233  4.00876  3.36747  3.78928  3.50617  3.39530  2.55534  1.21880  2.77701  5.48059  4.24490    369 - -
          2.68618  4.42225  2.77519  2.73123  3.46354  2.40513  3.72494  3.29354  2.67741  2.69355  4.24690  2.90347  2.73739  3.18146  2.89801  2.37887  2.77519  2.98518  4.58477  3.61503
          0.02969  3.92771  4.65006  0.61958  0.77255  0.48576  0.95510
    278   2.34232  4.26348  3.25455  3.07279  4.13134  2.99234  4.18117  3.66138  3.15028  3.37732  4.29876  3.28880  3.73568  3.49527  3.43467  1.01074  2.82657  3.18440  5.49940  4.21513    370 - -
          2.68618  4.42225  2.77519  2.73123  3.46354  2.40513  3.72494  3.29354  2.67741  2.69355  4.24690  2.90347  2.73739  3.18146  2.89801  2.37887  2.77519  2.98518  4.58477  3.61503
          0.02969  3.92771  4.65006  0.61958  0.77255  0.48576  0.95510
    279   3.06780  4.90323  3.56409  3.06357  4.27180  3.54531  3.86441  3.81726  2.25985  3.32315  4.32182  3.41913  4.04513  3.08193  0.89727  3.14926  3.32995  3.53881  5.33241  4.18708    371 - -
          2.68618  4.42225  2.77519  2.73123  3.46354  2.40513  3.72494  3.29354  2.67741  2.69355  4.24690  2.90347  2.73739  3.18146  2.89801  2.37887  2.77519  2.98518  4.58477  3.61503
          0.02969  3.92771  4.65006  0.61958  0.77255  0.48576  0.95510
    280   3.05584  4.86359  3.18009  2.94556  3.32371  3.49444  1.03113  3.76730  2.78712  3.25436  4.30158  3.35267  4.05000  3.31250  3.04954  3.12601  3.36107  3.50136  4.78805  3.27301    372 - -
          2.68618  4.42225  2.77519  2.73123  3.46354  2.40513  3.72494  3.29354  2.67741  2.69355  4.24690  2.90347  2.73739  3.18146  2.89801  2.37887  2.77519  2.98518  4.58477  3.61503
          0.02969  3.92771  4.65006  0.61958  0.77255  0.48576  0.95510
    281   2.34232  4.26348  3.25455  3.07279  4.13134  2.99234  4.18117  3.66138  3.15028  3.37732  4.29876  3.28880  3.73568  3.49527  3.43467  1.01074  2.82657  3.18440  5.49940  4.21513    373 - -
          2.68618  4.42225  2.77519  2.73123  3.46354  2.40513  3.72494  3.29354  2.67741  2.69355  4.24690  2.90347  2.73739  3.18146  2.89801  2.37887  2.77519  2.98518  4.58477  3.61503
          0.02969  3.92771  4.65006  0.61958  0.77255  0.48576  0.95510
    282   3.21722  4.66309  4.27815  3.91820  3.15686  4.05226  4.55660  2.36388  3.68541  0.81009  3.16248  4.18832  4.47809  4.04052  3.85246  3.62949  3.50894  2.41556  5.05624  3.79233    374 - -
          2.68618  4.42225  2.77519  2.73123  3.46354  2.40513  3.72494  3.29354  2.67741  2.69355  4.24690  2.90347  2.73739  3.18146  2.89801  2.37887  2.77519  2.98518  4.58477  3.61503
          0.02969  3.92771  4.65006  0.61958  0.77255  0.48576  0.95510
    283   2.99986  5.12225  2.51105  0.94936  4.47540  3.30971  3.90121  3.94027  2.78869  3.54849  4.52002  2.96440  3.91689  3.11567  3.20330  2.97661  3.30449  3.61839  5.63658  4.35876    375 - -
          2.68618  4.42225  2.77519  2.73123  3.46354  2.40513  3.72494  3.29354  2.67741  2.69355  4.24690  2.90347  2.73739  3.18146  2.89801  2.37887  2.77519  2.98518  4.58477  3.61503
          0.02969  3.92771  4.65006  0.61958  0.77255  0.48576  0.95510
    284   3.42795  4.78291  4.17601  3.89569  2.72359  3.79234  3.96835  3.45380  3.61667  2.83920  4.08506  4.03357  4.31466  4.00143  3.73534  3.63113  3.73112  3.34567  0.78090  2.72279    376 - -
          2.68618  4.42225  2.77519  2.73123  3.46354  2.40513  3.72494  3.29354  2.67741  2.69355  4.24690  2.90347  2.73739  3.18146  2.89801  2.37887  2.77519  2.98518  4.58477  3.61503
          0.02969  3.92771  4.65006  0.61958  0.77255  0.48576  0.95510
    285   3.02254  4.98859  3.20222  2.81331  4.38763  3.50611  3.78985  3.82035  0.96519  3.37337  4.33182  3.23536  4.00253  2.97818  2.44227  3.06089  3.27169  3.52501  5.41958  4.24028    377 - -
          2.68618  4.42225  2.77519  2.73123  3.46354  2.40513  3.72494  3.29354  2.67741  2.69355  4.24690  2.90347  2.73739  3.18146  2.89801  2.37887  2.77519  2.98518  4.58477  3.61503
          0.02969  3.92771  4.65006  0.61958  0.77255  0.48576  0.95510
    286   3.32875  4.71430  4.31442  4.03939  0.92550  4.00564  3.90195  2.84560  3.94502  2.20292  3.56759  4.08148  4.46298  4.09778  4.05111  3.59586  3.62990  2.84036  4.13462  2.49470    378 - -
          2.68618  4.42225  2.77519  2.73123  3.46354  2.40513  3.72494  3.29354  2.67741  2.69355  4.24690  2.90347  2.73739  3.18146  2.89801  2.37887  2.77519  2.98518  4.58477  3.61503
          0.02969  3.92771  4.65006  0.61958  0.77255  0.48576  0.95510
    287   3.21722  4.66309  4.27815  3.91820  3.15686  4.05226  4.55660  2.36388  3.68541  0.81009  3.16248  4.18832  4.47809  4.04052  3.85246  3.62949  3.50894  2.41556  5.05624  3.79233    379 - -
          2.68618  4.42225  2.77519  2.73123  3.46354  2.40513  3.72494  3.29354  2.67741  2.69355  4.24690  2.90347  2.73739  3.18146  2.89801  2.37887  2.77519  2.98518  4.58477  3.61503
          0.02969  3.92771  4.65006  0.61958  0.77255  0.48576  0.95510
    288   3.32875  4.71430  4.31442  4.03939  0.92550  4.00564  3.90195  2.84560  3.94502  2.20292  3.56759  4.08148  4.46298  4.09778  4.05111  3.59586  3.62990  2.84036  4.13462  2.49470    380 - -
          2.68618  4.42225  2.77519  2.73123  3.46354  2.40513  3.72494  3.29354  2.67741  2.69355  4.24690  2.90347  2.73739  3.18146  2.89801  2.37887  2.77519  2.98518  4.58477  3.61503
          0.02969  3.92771  4.65006  0.61958  0.77255  0.48576  0.95510
    289   3.21722  4.66309  4.27815  3.91820  3.15686  4.05226  4.55660  2.36388  3.68541  0.81009  3.16248  4.18832  4.47809  4.04052  3.85246  3.62949  3.50894  2.41556  5.05624  3.79233    381 - -
          2.68618  4.42225  2.77519  2.73123  3.46354  2.40513  3.72494  3.29354  2.67741  2.69355  4.24690  2.90347  2.73739  3.18146  2.89801  2.37887  2.77519  2.98518  4.58477  3.61503
          0.02969  3.92771  4.65006  0.61958  0.77255  0.48576  0.95510
    290   3.04904  5.18574  0.84197  2.36985  4.57019  3.25260  3.97989  4.17095  3.07449  3.76943  4.74870  2.92901  3.90930  3.21910  3.59824  3.00514  3.38878  3.80424  5.72806  4.43391    382 - -
          2.68618  4.42225  2.77519  2.73123  3.46354  2.40513  3.72494  3.29354  2.67741  2.69355  4.24690  2.90347  2.73739  3.18146  2.89801  2.37887  2.77519  2.98518  4.58477  3.61503
          0.02969  3.92771  4.65006  0.61958  0.77255  0.48576  0.95510
    291   3.05584  4.86359  3.18009  2.94556  3.32371  3.49444  1.03113  3.76730  2.78712  3.25436  4.30158  3.35267  4.05000  3.31250  3.04954  3.12601  3.36107  3.50136  4.78805  3.27301    383 - -
          2.68618  4.42225  2.77519  2.73123  3.46354  2.40513  3.72494  3.29354  2.67741  2.69355  4.24690  2.90347  2.73739  3.18146  2.89801  2.37887  2.77519  2.98518  4.58477  3.61503
          0.02969  3.92771  4.65006  0.61958  0.77255  0.48576  0.95510
    292   3.06780  4.90323  3.56409  3.06357  4.27180  3.54531  3.86441  3.81726  2.25985  3.32315  4.32182  3.41913  4.04513  3.08193  0.89727  3.14926  3.32995  3.53881  5.33241  4.18708    384 - -
          2.68618  4.42225  2.77519  2.73123  3.46354  2.40513  3.72494  3.29354  2.67741  2.69355  4.24690  2.90347  2.73739  3.18146  2.89801  2.37887  2.77519  2.98518  4.58477  3.61503
          0.02969  3.92771  4.65006  0.61958  0.77255  0.48576  0.95510
    293   0.93701  4.21976  3.51875  3.31253  4.10744  3.04283  4.32804  3.24123  3.33021  3.12029  4.14603  3.44816  3.78726  3.66631  3.57696  2.56956  2.85074  2.88608  5.52908  4.33546    385 - -
          2.68618  4.42225  2.77519  2.73123  3.46354  2.40513  3.72494  3.29354  2.67741  2.69355  4.24690  2.90347  2.73739  3.18146  2.89801  2.37887  2.77519  2.98518  4.58477  3.61503
          0.02969  3.92771  4.65006  0.61958  0.77255  0.48576  0.95510
    294   2.82518  4.57344  3.43830  3.28523  4.27583  3.25782  4.35823  3.83533  3.34723  3.45623  4.50839  3.58642  0.73105  3.73434  3.58659  2.99438  3.27107  3.47442  5.44735  4.39722    386 - -
          2.68618  4.42225  2.77519  2.73123  3.46354  2.40513  3.72494  3.29354  2.67741  2.69355  4.24690  2.90347  2.73739  3.18146  2.89801  2.37887  2.77519  2.98518  4.58477  3.61503
          0.02969  3.92771  4.65006  0.61958  0.77255  0.48576  0.95510
    295   2.82518  4.57344  3.43830  3.28523  4.27583  3.25782  4.35823  3.83533  3.34723  3.45623  4.50839  3.58642  0.73105  3.73434  3.58659  2.99438  3.27107  3.47442  5.44735  4.39722    387 - -
          2.68618  4.42225  2.77519  2.73123  3.46354  2.40513  3.72494  3.29354  2.67741  2.69355  4.24690  2.90347  2.73739  3.18146  2.89801  2.37887  2.77519  2.98518  4.58477  3.61503
          0.02969  3.92771  4.65006  0.61958  0.77255  0.48576  0.95510
    296   3.07410  4.47747  4.41406  4.03193  3.41149  4.12604  4.74979  1.01205  3.86113  1.98623  3.33824  4.26952  4.55194  4.20372  4.05138  3.62666  3.37228  1.84818  5.31374  4.05681    388 - -
          2.68618  4.42225  2.77519  2.73123  3.46354  2.40513  3.72494  3.29354  2.67741  2.69355  4.24690  2.90347  2.73739  3.18146  2.89801  2.37887  2.77519  2.98518  4.58477  3.61503
          0.02969  3.92771  4.65006  0.61958  0.77255  0.48576  0.95510
    297   3.07410  4.47747  4.41406  4.03193  3.41149  4.12604  4.74979  1.01205  3.86113  1.98623  3.33824  4.26952  4.55194  4.20372  4.05138  3.62666  3.37228  1.84818  5.31374  4.05681    389 - -
          2.68618  4.42225  2.77519  2.73123  3.46354  2.40513  3.72494  3.29354  2.67741  2.69355  4.24690  2.90347  2.73739  3.18146  2.89801  2.37887  2.77519  2.98518  4.58477  3.61503
          0.02969  3.92771  4.65006  0.61958  0.77255  0.48576  0.95510
    298   2.73414  4.50421  3.41923  3.32560  4.46709  0.64874  4.44258  4.08005  3.51439  3.72728  4.70340  3.58348  3.89712  3.83416  3.74446  2.90762  3.21967  3.59770  5.54775  4.57082    390 - -
          2.68618  4.42225  2.77519  2.73123  3.46354  2.40513  3.72494  3.29354  2.67741  2.69355  4.24690  2.90347  2.73739  3.18146  2.89801  2.37887  2.77519  2.98518  4.58477  3.61503
          0.02969  3.92771  4.65006  0.61958  0.77255  0.48576  0.95510
    299   3.32705  4.79366  3.91980  3.65950  2.29559  3.89449  3.64467  3.32856  3.51543  2.76826  3.99785  3.79157  4.36703  3.80821  3.68784  3.45827  3.61398  3.20172  3.94149  0.87867    391 - -
          2.68618  4.42225  2.77519  2.73123  3.46354  2.40513  3.72494  3.29354  2.67741  2.69355  4.24690  2.90347  2.73739  3.18146  2.89801  2.37887  2.77519  2.98518  4.58477  3.61503
          0.02969  3.92771  4.65006  0.61958  0.77255  0.48576  0.95510
    300   3.21722  4.66309  4.27815  3.91820  3.15686  4.05226  4.55660  2.36388  3.68541  0.81009  3.16248  4.18832  4.47809  4.04052  3.85246  3.62949  3.50894  2.41556  5.05624  3.79233    392 - -
          2.68618  4.42225  2.77519  2.73123  3.46354  2.40513  3.72494  3.29354  2.67741  2.69355  4.24690  2.90347  2.73739  3.18146  2.89801  2.37887  2.77519  2.98518  4.58477  3.61503
          0.02969  3.92771  4.65006  0.61958  0.77255  0.48576  0.95510
    301   2.82518  4.57344  3.43830  3.28523  4.27583  3.25782  4.35823  3.83533  3.34723  3.45623  4.50839  3.58642  0.73105  3.73434  3.58659  2.99438  3.27107  3.47442  5.44735  4.39722    393 - -
          2.68618  4.42225  2.77519  2.73123  3.46354  2.40513  3.72494  3.29354  2.67741  2.69355  4.24690  2.90347  2.73739  3.18146  2.89801  2.37887  2.77519  2.98518  4.58477  3.61503
          0.02969  3.92771  4.65006  0.61958  0.77255  0.48576  0.95510
    302   3.32875  4.71430  4.31442  4.03939  0.92550  4.00564  3.90195  2.84560  3.94502  2.20292  3.56759  4.08148  4.46298  4.09778  4.05111  3.59586  3.62990  2.84036  4.13462  2.49470    394 - -
          2.68618  4.42225  2.77519  2.73123  3.46354  2.40513  3.72494  3.29354  2.67741  2.69355  4.24690  2.90347  2.73739  3.18146  2.89801  2.37887  2.77519  2.98518  4.58477  3.61503
          0.02969  3.92771  4.65006  0.61958  0.77255  0.48576  0.95510
    303   2.99986  5.12225  2.51105  0.94936  4.47540  3.30971  3.90121  3.94027  2.78869  3.54849  4.52002  2.96440  3.91689  3.11567  3.20330  2.97661  3.30449  3.61839  5.63658  4.35876    395 - -
          2.68618  4.42225  2.77519  2.73123  3.46354  2.40513  3.72494  3.29354  2.67741  2.69355  4.24690  2.90347  2.73739  3.18146  2.89801  2.37887  2.77519  2.98518  4.58477  3.61503
          0.02969  3.92771  4.65006  0.61958  0.77255  0.48576  0.95510
    304   2.85165  4.37891  4.20172  3.86651  3.59051  3.78097  4.65869  2.04793  3.73513  2.26792  3.54723  4.04748  4.33836  4.09093  3.94231  3.28793  3.21183  0.95806  5.38429  4.11935    396 - -
          2.68618  4.42225  2.77519  2.73123  3.46354  2.40513  3.72494  3.29354  2.67741  2.69355  4.24690  2.90347  2.73739  3.18146  2.89801  2.37887  2.77519  2.98518  4.58477  3.61503
          0.02969  3.92771  4.65006  0.61958  0.77255  0.48576  0.95510
    305   3.21722  4.66309  4.27815  3.91820  3.15686  4.05226  4.55660  2.36388  3.68541  0.81009  3.16248  4.18832  4.47809  4.04052  3.85246  3.62949  3.50894  2.41556  5.05624  3.79233    397 - -
          2.68618  4.42225  2.77519  2.73123  3.46354  2.40513  3.72494  3.29354  2.67741  2.69355  4.24690  2.90347  2.73739  3.18146  2.89801  2.37887  2.77519  2.98518  4.58477  3.61503
          0.02969  3.92771  4.65006  0.61958  0.77255  0.48576  0.95510
    306   2.73414  4.50421  3.41923  3.32560  4.46709  0.64874  4.44258  4.08005  3.51439  3.72728  4.70340  3.58348  3.89712  3.83416  3.74446  2.90762  3.21967  3.59770  5.54775  4.57082    398 - -
          2.68618  4.42225  2.77519  2.73123  3.46354  2.40513  3.72494  3.29354  2.67741  2.69355  4.24690  2.90347  2.73739  3.18146  2.89801  2.37887  2.77519  2.98518  4.58477  3.61503
          0.02969  3.92771  4.65006  0.61958  0.77255  0.48576  0.95510
    307   2.44255  4.28774  3.47721  3.23174  4.01772  3.12520  4.24484  3.15159  3.17581  3.01312  4.06008  3.43229  3.83329  3.56786  3.43186  2.64443  1.08163  2.84066  5.45067  4.23435    399 - -
          2.68618  4.42225  2.77519  2.73123  3.46354  2.40513  3.72494  3.29354  2.67741  2.69355  4.24690  2.90347  2.73739  3.18146  2.89801  2.37887  2.77519  2.98518  4.58477  3.61503
          0.02969  3.92771  4.65006  0.61958  0.77255  0.48576  0.95510
    308   2.34232  4.26348  3.25455  3.07279  4.13134  2.99234  4.18117  3.66138  3.15028  3.37732  4.29876  3.28880  3.73568  3.49527  3.43467  1.01074  2.82657  3.18440  5.49940  4.21513    400 - -
          2.68618  4.42225  2.77519  2.73123  3.46354  2.40513  3.72494  3.29354  2.67741  2.69355  4.24690  2.90347  2.73739  3.18146  2.89801  2.37887  2.77519  2.98518  4.58477  3.61503
          0.02969  3.92771  4.65006  0.61958  0.77255  0.48576  0.95510
    309   2.73414  4.50421  3.41923  3.32560  4.46709  0.64874  4.44258  4.08005  3.51439  3.72728  4.70340  3.58348  3.89712  3.83416  3.74446  2.90762  3.21967  3.59770  5.54775  4.57082    401 - -
          2.68618  4.42225  2.77519  2.73123  3.46354  2.40513  3.72494  3.29354  2.67741  2.69355  4.24690  2.90347  2.73739  3.18146  2.89801  2.37887  2.77519  2.98518  4.58477  3.61503
          0.02969  3.92771  4.65006  0.61958  0.77255  0.48576  0.95510
    310   3.32705  4.79366  3.91980  3.65950  2.29559  3.89449  3.64467  3.32856  3.51543  2.76826  3.99785  3.79157  4.36703  3.80821  3.68784  3.45827  3.61398  3.20172  3.94149  0.87867    402 - -
          2.68618  4.42225  2.77519  2.73123  3.46354  2.40513  3.72494  3.29354  2.67741  2.69355  4.24690  2.90347  2.73739  3.18146  2.89801  2.37887  2.77519  2.98518  4.58477  3.61503
          0.02969  3.92771  4.65006  0.61958  0.77255  0.48576  0.95510
    311   3.04904  5.18574  0.84197  2.36985  4.57019  3.25260  3.97989  4.17095  3.07449  3.76943  4.74870  2.92901  3.90930  3.21910  3.59824  3.00514  3.38878  3.80424  5.72806  4.43391    403 - -
          2.68618  4.42225  2.77519  2.73123  3.46354  2.40513  3.72494  3.29354  2.67741  2.69355  4.24690  2.90347  2.73739  3.18146  2.89801  2.37887  2.77519  2.98518  4.58477  3.61503
          0.02969  3.92771  4.65006  0.61958  0.77255  0.48576  0.95510
    312   3.32705  4.79366  3.91980  3.65950  2.29559  3.89449  3.64467  3.32856  3.51543  2.76826  3.99785  3.79157  4.36703  3.80821  3.68784  3.45827  3.61398  3.20172  3.94149  0.87867    404 - -
          2.68618  4.42225  2.77519  2.73123  3.46354  2.40513  3.72494  3.29354  2.67741  2.69355  4.24690  2.90347  2.73739  3.18146  2.89801  2.37887  2.77519  2.98518  4.58477  3.61503
          0.02969  3.92771  4.65006  0.61958  0.77255  0.48576  0.95510
    313   3.32705  4.79366  3.91980  3.65950  2.29559  3.89449  3.64467  3.32856  3.51543  2.76826  3.99785  3.79157  4.36703  3.80821  3.68784  3.45827  3.61398  3.20172  3.94149  0.87867    405 - -
          2.68618  4.42225  2.77519  2.73123  3.46354  2.40513  3.72494  3.29354  2.67741  2.69355  4.24690  2.90347  2.73739  3.18146  2.89801  2.37887  2.77519  2.98518  4.58477  3.61503
          0.02969  3.92771  4.65006  0.61958  0.77255  0.48576  0.95510
    314   3.05584  4.86359  3.18009  2.94556  3.32371  3.49444  1.03113  3.76730  2.78712  3.25436  4.30158  3.35267  4.05000  3.31250  3.04954  3.12601  3.36107  3.50136  4.78805  3.27301    406 - -
          2.68618  4.42225  2.77519  2.73123  3.46354  2.40513  3.72494  3.29354  2.67741  2.69355  4.24690  2.90347  2.73739  3.18146  2.89801  2.37887  2.77519  2.98518  4.58477  3.61503
          0.02969  3.92771  4.65006  0.61958  0.77255  0.48576  0.95510
    315   3.00247  4.37901  4.56972  4.08374  3.51008  4.24667  4.83380  1.58159  3.95660  2.04919  3.34574  4.32023  4.61161  4.25102  4.17735  3.63472  3.28204  1.09781  5.43483  4.20966    407 - -
          2.68618  4.42225  2.77519  2.73123  3.46354  2.40513  3.72494  3.29354  2.67741  2.69355  4.24690  2.90347  2.73739  3.18146  2.89801  2.37887  2.77519  2.98518  4.58477  3.61503
          0.02969  3.92771  4.65006  0.61958  0.77255  0.48576  0.95510
    316   3.04904  5.18574  0.84197  2.36985  4.57019  3.25260  3.97989  4.17095  3.07449  3.76943  4.74870  2.92901  3.90930  3.21910  3.59824  3.00514  3.38878  3.80424  5.72806  4.43391    408 - -
          2.68618  4.42225  2.77519  2.73123  3.46354  2.40513  3.72494  3.29354  2.67741  2.69355  4.24690  2.90347  2.73739  3.18146  2.89801  2.37887  2.77519  2.98518  4.58477  3.61503
          0.02969  3.92771  4.65006  0.61958  0.77255  0.48576  0.95510
    317   3.04904  5.18574  0.84197  2.36985  4.57019  3.25260  3.97989  4.17095  3.07449  3.76943  4.74870  2.92901  3.90930  3.21910  3.59824  3.00514  3.38878  3.80424  5.72806  4.43391    409 - -
          2.68618  4.42225  2.77519  2.73123  3.46354  2.40513  3.72494  3.29354  2.67741  2.69355  4.24690  2.90347  2.73739  3.18146  2.89801  2.37887  2.77519  2.98518  4.58477  3.61503
          0.02969  3.92771  4.65006  0.61958  0.77255  0.48576  0.95510
    318   3.21722  4.66309  4.27815  3.91820  3.15686  4.05226  4.55660  2.36388  3.68541  0.81009  3.16248  4.18832  4.47809  4.04052  3.85246  3.62949  3.50894  2.41556  5.05624  3.79233    410 - -
          2.68618  4.42225  2.77519  2.73123  3.46354  2.40513  3.72494  3.29354  2.67741  2.69355  4.24690  2.90347  2.73739  3.18146  2.89801  2.37887  2.77519  2.98518  4.58477  3.61503
          0.02969  3.92771  4.65006  0.61958  0.77255  0.48576  0.95510
    319   2.90013  5.28588  2.13620  1.17310  4.59539  3.23095  3.76371  4.06931  2.71589  3.63923  4.51892  2.74593  3.83732  2.94230  3.23277  2.82460  3.19000  3.69095  5.78594  4.36364    411 - -
          2.68618  4.42225  2.77519  2.73123  3.46354  2.40513  3.72494  3.29354  2.67741  2.69355  4.24690  2.90347  2.73739  3.18146  2.89801  2.37887  2.77519  2.98518  4.58477  3.61503
          0.02969  3.92771  4.65006  0.61958  0.77255  0.48576  0.95510
    320   2.61578  4.62779  2.91037  2.58870  3.81508  3.31265  3.76337  3.31759  2.59093  2.51629  3.93716  1.77776  3.84651  3.00115  2.95724  2.62495  2.92252  3.02125  5.20653  3.82113    412 - -
          2.68618  4.42225  2.77519  2.73123  3.46354  2.40513  3.72494  3.29354  2.67741  2.69355  4.24690  2.90347  2.73739  3.18146  2.89801  2.37887  2.77519  2.98518  4.58477  3.61503
          0.02969  3.92771  4.65006  0.61958  0.77255  0.48576  0.95510
    321   3.21722  4.66309  4.27815  3.91820  3.15686  4.05226  4.55660  2.36388  3.68541  0.81009  3.16248  4.18832  4.47809  4.04052  3.85246  3.62949  3.50894  2.41556  5.05624  3.79233    413 - -
          2.68618  4.42225  2.77519  2.73123  3.46354  2.40513  3.72494  3.29354  2.67741  2.69355  4.24690  2.90347  2.73739  3.18146  2.89801  2.37887  2.77519  2.98518  4.58477  3.61503
          0.02969  3.92771  4.65006  0.61958  0.77255  0.48576  0.95510
    322   0.93701  4.21976  3.51875  3.31253  4.10744  3.04283  4.32804  3.24123  3.33021  3.12029  4.14603  3.44816  3.78726  3.66631  3.57696  2.56956  2.85074  2.88608  5.52908  4.33546    414 - -
          2.68618  4.42225  2.77519  2.73123  3.46354  2.40513  3.72494  3.29354  2.67741  2.69355  4.24690  2.90347  2.73739  3.18146  2.89801  2.37887  2.77519  2.98518  4.58477  3.61503
          0.02969  3.92771  4.65006  0.61958  0.77255  0.48576  0.95510
    323   2.98974  5.08959  3.34422  2.74150  4.51508  3.60069  3.60197  3.88056  1.24397  3.34952  4.22712  3.15307  3.99102  2.74410  1.86566  2.99353  3.17177  3.56586  5.41060  4.22641    415 - -
          2.68618  4.42225  2.77519  2.73123  3.46354  2.40513  3.72494  3.29354  2.67741  2.69355  4.24690  2.90347  2.73739  3.18146  2.89801  2.37887  2.77519  2.98518  4.58477  3.61503
          0.02969  3.92771  4.65006  0.61958  0.77255  0.48576  0.95510
    324   2.64949  0.83498  4.18154  3.93370  3.91227  3.26086  4.56863  3.06524  3.76090  2.97829  4.10135  3.90595  3.97218  4.10473  3.87553  2.92126  3.12089  2.80612  5.31686  4.19959    416 - -
          2.68618  4.42225  2.77519  2.73123  3.46354  2.40513  3.72494  3.29354  2.67741  2.69355  4.24690  2.90347  2.73739  3.18146  2.89801  2.37887  2.77519  2.98518  4.58477  3.61503
          0.02969  3.92771  4.65006  0.61958  0.77255  0.48576  0.95510
    325   3.05584  4.86359  3.18009  2.94556  3.32371  3.49444  1.03113  3.76730  2.78712  3.25436  4.30158  3.35267  4.05000  3.31250  3.04954  3.12601  3.36107  3.50136  4.78805  3.27301    417 - -
          2.68618  4.42225  2.77519  2.73123  3.46354  2.40513  3.72494  3.29354  2.67741  2.69355  4.24690  2.90347  2.73739  3.18146  2.89801  2.37887  2.77519  2.98518  4.58477  3.61503
          0.02969  3.92771  4.65006  0.61958  0.77255  0.48576  0.95510
    326   2.84978  5.20653  2.40511  1.40739  4.48834  3.29294  3.68993  3.95993  2.47277  3.48593  4.35190  2.79327  3.84136  2.37928  2.89476  2.79387  3.11098  3.59824  5.65097  4.26136    418 - -
          2.68618  4.42225  2.77519  2.73123  3.46354  2.40513  3.72494  3.29354  2.67741  2.69355  4.24690  2.90347  2.73739  3.18146  2.89801  2.37887  2.77519  2.98518  4.58477  3.61503
          0.02969  3.92771  4.65006  0.61958  0.77255  0.48576  0.95510
    327   3.05584  4.86359  3.18009  2.94556  3.32371  3.49444  1.03113  3.76730  2.78712  3.25436  4.30158  3.35267  4.05000  3.31250  3.04954  3.12601  3.36107  3.50136  4.78805  3.27301    419 - -
          2.68618  4.42225  2.77519  2.73123  3.46354  2.40513  3.72494  3.29354  2.67741  2.69355  4.24690  2.90347  2.73739  3.18146  2.89801  2.37887  2.77519  2.98518  4.58477  3.61503
          0.02969  3.92771  4.65006  0.61958  0.77255  0.48576  0.95510
    328   3.21722  4.66309  4.27815  3.91820  3.15686  4.05226  4.55660  2.36388  3.68541  0.81009  3.16248  4.18832  4.47809  4.04052  3.85246  3.62949  3.50894  2.41556  5.05624  3.79233    420 - -
          2.68618  4.42225  2.77519  2.73123  3.46354  2.40513  3.72494  3.29354  2.67741  2.69355  4.24690  2.90347  2.73739  3.18146  2.89801  2.37887  2.77519  2.98518  4.58477  3.61503
          0.02969  3.92771  4.65006  0.61958  0.77255  0.48576  0.95510
    329   3.01285  4.55298  4.10874  3.70640  3.23225  3.87529  4.42876  2.41337  3.47145  1.81867  1.27599  3.97707  4.33625  3.84972  3.67028  3.36771  3.31926  2.42588  5.08041  3.84701    421 - -
          2.68618  4.42225  2.77519  2.73123  3.46354  2.40513  3.72494  3.29354  2.67741  2.69355  4.24690  2.90347  2.73739  3.18146  2.89801  2.37887  2.77519  2.98518  4.58477  3.61503
          0.02969  3.92771  4.65006  0.61958  0.77255  0.48576  0.95510
    330   2.92469  4.91216  2.93953  2.69500  4.08805  3.40255  3.85384  3.72715  2.51195  3.22404  4.25023  3.15526  3.95673  1.13900  2.79510  2.97005  3.22156  3.45336  5.35024  4.04760    422 - -
          2.68618  4.42225  2.77519  2.73123  3.46354  2.40513  3.72494  3.29354  2.67741  2.69355  4.24690  2.90347  2.73739  3.18146  2.89801  2.37887  2.77519  2.98518  4.58477  3.61503
          0.02969  3.92771  4.65006  0.61958  0.77255  0.48576  0.95510
    331   3.45198  4.77729  4.37285  4.01747  1.66236  4.22438  3.45604  3.19548  3.88083  2.56751  3.81467  3.92511  4.55649  3.94629  3.98866  3.58801  3.68266  3.10979  3.63502  1.07540    423 - -
          2.68618  4.42225  2.77519  2.73123  3.46354  2.40513  3.72494  3.29354  2.67741  2.69355  4.24690  2.90347  2.73739  3.18146  2.89801  2.37887  2.77519  2.98518  4.58477  3.61503
          0.02969  3.92771  4.65006  0.61958  0.77255  0.48576  0.95510
    332   2.73414  4.50421  3.41923  3.32560  4.46709  0.64874  4.44258  4.08005  3.51439  3.72728  4.70340  3.58348  3.89712  3.83416  3.74446  2.90762  3.21967  3.59770  5.54775  4.57082    424 - -
          2.68618  4.42225  2.77519  2.73123  3.46354  2.40513  3.72494  3.29354  2.67741  2.69355  4.24690  2.90347  2.73739  3.18146  2.89801  2.37887  2.77519  2.98518  4.58477  3.61503
          0.02969  3.92771  4.65006  0.61958  0.77255  0.48576  0.95510
    333   3.02254  4.98859  3.20222  2.81331  4.38763  3.50611  3.78985  3.82035  0.96519  3.37337  4.33182  3.23536  4.00253  2.97818  2.44227  3.06089  3.27169  3.52501  5.41958  4.24028    425 - -
          2.68618  4.42225  2.77519  2.73123  3.46354  2.40513  3.72494  3.29354  2.67741  2.69355  4.24690  2.90347  2.73739  3.18146  2.89801  2.37887  2.77519  2.98518  4.58477  3.61503
          0.02969  3.92771  4.65006  0.61958  0.77255  0.48576  0.95510
    334   2.73414  4.50421  3.41923  3.32560  4.46709  0.64874  4.44258  4.08005  3.51439  3.72728  4.70340  3.58348  3.89712  3.83416  3.74446  2.90762  3.21967  3.59770  5.54775  4.57082    426 - -
          2.68618  4.42225  2.77519  2.73123  3.46354  2.40513  3.72494  3.29354  2.67741  2.69355  4.24690  2.90347  2.73739  3.18146  2.89801  2.37887  2.77519  2.98518  4.58477  3.61503
          0.02969  3.92771  4.65006  0.61958  0.77255  0.48576  0.95510
    335   3.02254  4.98859  3.20222  2.81331  4.38763  3.50611  3.78985  3.82035  0.96519  3.37337  4.33182  3.23536  4.00253  2.97818  2.44227  3.06089  3.27169  3.52501  5.41958  4.24028    427 - -
          2.68618  4.42225  2.77519  2.73123  3.46354  2.40513  3.72494  3.29354  2.67741  2.69355  4.24690  2.90347  2.73739  3.18146  2.89801  2.37887  2.77519  2.98518  4.58477  3.61503
          0.02969  3.92771  4.65006  0.61958  0.77255  0.48576  0.95510
    336   2.34232  4.26348  3.25455  3.07279  4.13134  2.99234  4.18117  3.66138  3.15028  3.37732  4.29876  3.28880  3.73568  3.49527  3.43467  1.01074  2.82657  3.18440  5.49940  4.21513    428 - -
          2.68618  4.42225  2.77519  2.73123  3.46354  2.40513  3.72494  3.29354  2.67741  2.69355  4.24690  2.90347  2.73739  3.18146  2.89801  2.37887  2.77519  2.98518  4.58477  3.61503
          0.02969  3.92771  4.65006  0.61958  0.77255  0.48576  0.95510
    337   2.64949  0.83498  4.18154  3.93370  3.91227  3.26086  4.56863  3.06524  3.76090  2.97829  4.10135  3.90595  3.97218  4.10473  3.87553  2.92126  3.12089  2.80612  5.31686  4.19959    429 - -
          2.68618  4.42225  2.77519  2.73123  3.46354  2.40513  3.72494  3.29354  2.67741  2.69355  4.24690  2.90347  2.73739  3.18146  2.89801  2.37887  2.77519  2.98518  4.58477  3.61503
          0.02969  3.92771  4.65006  0.61958  0.77255  0.48576  0.95510
    338   2.74720  2.96593  3.92183  3.44265  2.69352  3.64383  3.79547  2.77823  3.28229  2.47493  3.51963  3.62569  4.10845  3.56949  3.50196  3.01308  3.03756  2.59212  4.30490  1.53233    430 - -
          2.68618  4.42225  2.77519  2.73123  3.46354  2.40513  3.72494  3.29354  2.67741  2.69355  4.24690  2.90347  2.73739  3.18146  2.89801  2.37887  2.77519  2.98518  4.58477  3.61503
          0.02969  3.92771  4.65006  0.61958  0.77255  0.48576  0.95510
    339   3.32705  4.79366  3.91980  3.65950  2.29559  3.89449  3.64467  3.32856  3.51543  2.76826  3.99785  3.79157  4.36703  3.80821  3.68784  3.45827  3.61398  3.20172  3.94149  0.87867    431 - -
          2.68618  4.42225  2.77519  2.73123  3.46354  2.40513  3.72494  3.29354  2.67741  2.69355  4.24690  2.90347  2.73739  3.18146  2.89801  2.37887  2.77519  2.98518  4.58477  3.61503
          0.02969  3.92771  4.65006  0.61958  0.77255  0.48576  0.95510
    340   3.06780  4.90323  3.56409  3.06357  4.27180  3.54531  3.86441  3.81726  2.25985  3.32315  4.32182  3.41913  4.04513  3.08193  0.89727  3.14926  3.32995  3.53881  5.33241  4.18708    432 - -
          2.68618  4.42225  2.77519  2.73123  3.46354  2.40513  3.72494  3.29354  2.67741  2.69355  4.24690  2.90347  2.73739  3.18146  2.89801  2.37887  2.77519  2.98518  4.58477  3.61503
          0.02969  3.92771  4.65006  0.61958  0.77255  0.48576  0.95510
    341   3.32875  4.71430  4.31442  4.03939  0.92550  4.00564  3.90195  2.84560  3.94502  2.20292  3.56759  4.08148  4.46298  4.09778  4.05111  3.59586  3.62990  2.84036  4.13462  2.49470    433 - -
          2.68618  4.42225  2.77519  2.73123  3.46354  2.40513  3.72494  3.29354  2.67741  2.69355  4.24690  2.90347  2.73739  3.18146  2.89801  2.37887  2.77519  2.98518  4.58477  3.61503
          0.02969  3.92771  4.65006  0.61958  0.77255  0.48576  0.95510
    342   3.21722  4.66309  4.27815  3.91820  3.15686  4.05226  4.55660  2.36388  3.68541  0.81009  3.16248  4.18832  4.47809  4.04052  3.85246  3.62949  3.50894  2.41556  5.05624  3.79233    434 - -
          2.68618  4.42225  2.77519  2.73123  3.46354  2.40513  3.72494  3.29354  2.67741  2.69355  4.24690  2.90347  2.73739  3.18146  2.89801  2.37887  2.77519  2.98518  4.58477  3.61503
          0.02969  3.92771  4.65006  0.61958  0.77255  0.48576  0.95510
    343   2.44255  4.28774  3.47721  3.23174  4.01772  3.12520  4.24484  3.15159  3.17581  3.01312  4.06008  3.43229  3.83329  3.56786  3.43186  2.64443  1.08163  2.84066  5.45067  4.23435    435 - -
          2.68618  4.42225  2.77519  2.73123  3.46354  2.40513  3.72494  3.29354  2.67741  2.69355  4.24690  2.90347  2.73739  3.18146  2.89801  2.37887  2.77519  2.98518  4.58477  3.61503
          0.02969  3.92771  4.65006  0.61958  0.77255  0.48576  0.95510
    344   3.02254  4.98859  3.20222  2.81331  4.38763  3.50611  3.78985  3.82035  0.96519  3.37337  4.33182  3.23536  4.00253  2.97818  2.44227  3.06089  3.27169  3.52501  5.41958  4.24028    436 - -
          2.68618  4.42225  2.77519  2.73123  3.46354  2.40513  3.72494  3.29354  2.67741  2.69355  4.24690  2.90347  2.73739  3.18146  2.89801  2.37887  2.77519  2.98518  4.58477  3.61503
          0.02969  3.92771  4.65006  0.61958  0.77255  0.48576  0.95510
    345   2.73414  4.50421  3.41923  3.32560  4.46709  0.64874  4.44258  4.08005  3.51439  3.72728  4.70340  3.58348  3.89712  3.83416  3.74446  2.90762  3.21967  3.59770  5.54775  4.57082    437 - -
          2.68618  4.42225  2.77519  2.73123  3.46354  2.40513  3.72494  3.29354  2.67741  2.69355  4.24690  2.90347  2.73739  3.18146  2.89801  2.37887  2.77519  2.98518  4.58477  3.61503
          0.02969  3.92771  4.65006  0.61958  0.77255  0.48576  0.95510
    346   2.92469  4.91216  2.93953  2.69500  4.08805  3.40255  3.85384  3.72715  2.51195  3.22404  4.25023  3.15526  3.95673  1.13900  2.79510  2.97005  3.22156  3.45336  5.35024  4.04760    438 - -
          2.68618  4.42225  2.77519  2.73123  3.46354  2.40513  3.72494  3.29354  2.67741  2.69355  4.24690  2.90347  2.73739  3.18146  2.89801  2.37887  2.77519  2.98518  4.58477  3.61503
          0.02969  3.92771  4.65006  0.61958  0.77255  0.48576  0.95510
    347   2.92469  4.91216  2.93953  2.69500  4.08805  3.40255  3.85384  3.72715  2.51195  3.22404  4.25023  3.15526  3.95673  1.13900  2.79510  2.97005  3.22156  3.45336  5.35024  4.04760    439 - -
          2.68618  4.42225  2.77519  2.73123  3.46354  2.40513  3.72494  3.29354  2.67741  2.69355  4.24690  2.90347  2.73739  3.18146  2.89801  2.37887  2.77519  2.98518  4.58477  3.61503
          0.02969  3.92771  4.65006  0.61958  0.77255  0.48576  0.95510
    348   3.42795  4.78291  4.17601  3.89569  2.72359  3.79234  3.96835  3.45380  3.61667  2.83920  4.08506  4.03357  4.31466  4.00143  3.73534  3.63113  3.73112  3.34567  0.78090  2.72279    440 - -
          2.68618  4.42225  2.77519  2.73123  3.46354  2.40513  3.72494  3.29354  2.67741  2.69355  4.24690  2.90347  2.73739  3.18146  2.89801  2.37887  2.77519  2.98518  4.58477  3.61503
          0.02969  3.92771  4.65006  0.61958  0.77255  0.48576  0.95510
    349   3.07410  4.47747  4.41406  4.03193  3.41149  4.12604  4.74979  1.01205  3.86113  1.98623  3.33824  4.26952  4.55194  4.20372  4.05138  3.62666  3.37228  1.84818  5.31374  4.05681    441 - -
          2.68618  4.42225  2.77519  2.73123  3.46354  2.40513  3.72494  3.29354  2.67741  2.69355  4.24690  2.90347  2.73739  3.18146  2.89801  2.37887  2.77519  2.98518  4.58477  3.61503
          0.02969  3.92771  4.65006  0.61958  0.77255  0.48576  0.95510
    350   3.42795  4.78291  4.17601  3.89569  2.72359  3.79234  3.96835  3.45380  3.61667  2.83920  4.08506  4.03357  4.31466  4.00143  3.73534  3.63113  3.73112  3.34567  0.78090  2.72279    442 - -
          2.68618  4.42225  2.77519  2.73123  3.46354  2.40513  3.72494  3.29354  2.67741  2.69355  4.24690  2.90347  2.73739  3.18146  2.89801  2.37887  2.77519  2.98518  4.58477  3.61503
          0.02969  3.92771  4.65006  0.61958  0.77255  0.48576  0.95510
    351   3.21722  4.66309  4.27815  3.91820  3.15686  4.05226  4.55660  2.36388  3.68541  0.81009  3.16248  4.18832  4.47809  4.04052  3.85246  3.62949  3.50894  2.41556  5.05624  3.79233    443 - -
          2.68618  4.42225  2.77519  2.73123  3.46354  2.40513  3.72494  3.29354  2.67741  2.69355  4.24690  2.90347  2.73739  3.18146  2.89801  2.37887  2.77519  2.98518  4.58477  3.61503
          0.02969  3.92771  4.65006  0.61958  0.77255  0.48576  0.95510
    352   2.92469  4.91216  2.93953  2.69500  4.08805  3.40255  3.85384  3.72715  2.51195  3.22404  4.25023  3.15526  3.95673  1.13900  2.79510  2.97005  3.22156  3.45336  5.35024  4.04760    444 - -
          2.68618  4.42225  2.77519  2.73123  3.46354  2.40513  3.72494  3.29354  2.67741  2.69355  4.24690  2.90347  2.73739  3.18146  2.89801  2.37887  2.77519  2.98518  4.58477  3.61503
          0.02969  3.92771  4.65006  0.61958  0.77255  0.48576  0.95510
    353   2.44255  4.28774  3.47721  3.23174  4.01772  3.12520  4.24484  3.15159  3.17581  3.01312  4.06008  3.43229  3.83329  3.56786  3.43186  2.64443  1.08163  2.84066  5.45067  4.23435    445 - -
          2.68618  4.42225  2.77519  2.73123  3.46354  2.40513  3.72494  3.29354  2.67741  2.69355  4.24690  2.90347  2.73739  3.18146  2.89801  2.37887  2.77519  2.98518  4.58477  3.61503
          0.02969  3.92771  4.65006  0.61958  0.77255  0.48576  0.95510
    354   3.05584  4.86359  3.18009  2.94556  3.32371  3.49444  1.03113  3.76730  2.78712  3.25436  4.30158  3.35267  4.05000  3.31250  3.04954  3.12601  3.36107  3.50136  4.78805  3.27301    446 - -
          2.68618  4.42225  2.77519  2.73123  3.46354  2.40513  3.72494  3.29354  2.67741  2.69355  4.24690  2.90347  2.73739  3.18146  2.89801  2.37887  2.77519  2.98518  4.58477  3.61503
          0.02969  3.92771  4.65006  0.61958  0.77255  0.48576  0.95510
    355   3.32705  4.79366  3.91980  3.65950  2.29559  3.89449  3.64467  3.32856  3.51543  2.76826  3.99785  3.79157  4.36703  3.80821  3.68784  3.45827  3.61398  3.20172  3.94149  0.87867    447 - -
          2.68618  4.42225  2.77519  2.73123  3.46354  2.40513  3.72494  3.29354  2.67741  2.69355  4.24690  2.90347  2.73739  3.18146  2.89801  2.37887  2.77519  2.98518  4.58477  3.61503
          0.02969  3.92771  4.65006  0.61958  0.77255  0.48576  0.95510
    356   3.32705  4.79366  3.91980  3.65950  2.29559  3.89449  3.64467  3.32856  3.51543  2.76826  3.99785  3.79157  4.36703  3.80821  3.68784  3.45827  3.61398  3.20172  3.94149  0.87867    448 - -
          2.68618  4.42225  2.77519  2.73123  3.46354  2.40513  3.72494  3.29354  2.67741  2.69355  4.24690  2.90347  2.73739  3.18146  2.89801  2.37887  2.77519  2.98518  4.58477  3.61503
          0.02969  3.92771  4.65006  0.61958  0.77255  0.48576  0.95510
    357   3.07410  4.47747  4.41406  4.03193  3.41149  4.12604  4.74979  1.01205  3.86113  1.98623  3.33824  4.26952  4.55194  4.20372  4.05138  3.62666  3.37228  1.84818  5.31374  4.05681    449 - -
          2.68618  4.42225  2.77519  2.73123  3.46354  2.40513  3.72494  3.29354  2.67741  2.69355  4.24690  2.90347  2.73739  3.18146  2.89801  2.37887  2.77519  2.98518  4.58477  3.61503
          0.02969  3.92771  4.65006  0.61958  0.77255  0.48576  0.95510
    358   2.44255  4.28774  3.47721  3.23174  4.01772  3.12520  4.24484  3.15159  3.17581  3.01312  4.06008  3.43229  3.83329  3.56786  3.43186  2.64443  1.08163  2.84066  5.45067  4.23435    450 - -
          2.68618  4.42225  2.77519  2.73123  3.46354  2.40513  3.72494  3.29354  2.67741  2.69355  4.24690  2.90347  2.73739  3.18146  2.89801  2.37887  2.77519  2.98518  4.58477  3.61503
          0.02969  3.92771  4.65006  0.61958  0.77255  0.48576  0.95510
    359   3.32705  4.79366  3.91980  3.65950  2.29559  3.89449  3.64467  3.32856  3.51543  2.76826  3.99785  3.79157  4.36703  3.80821  3.68784  3.45827  3.61398  3.20172  3.94149  0.87867    451 - -
          2.68618  4.42225  2.77519  2.73123  3.46354  2.40513  3.72494  3.29354  2.67741  2.69355  4.24690  2.90347  2.73739  3.18146  2.89801  2.37887  2.77519  2.98518  4.58477  3.61503
          0.02969  3.92771  4.65006  0.61958  0.77255  0.48576  0.95510
    360   3.05584  4.86359  3.18009  2.94556  3.32371  3.49444  1.03113  3.76730  2.78712  3.25436  4.30158  3.35267  4.05000  3.31250  3.04954  3.12601  3.36107  3.50136  4.78805  3.27301    452 - -
          2.68618  4.42225  2.77519  2.73123  3.46354  2.40513  3.72494  3.29354  2.67741  2.69355  4.24690  2.90347  2.73739  3.18146  2.89801  2.37887  2.77519  2.98518  4.58477  3.61503
          0.02969  3.92771  4.65006  0.61958  0.77255  0.48576  0.95510
    361   2.92469  4.91216  2.93953  2.69500  4.08805  3.40255  3.85384  3.72715  2.51195  3.22404  4.25023  3.15526  3.95673  1.13900  2.79510  2.97005  3.22156  3.45336  5.35024  4.04760    453 - -
          2.68618  4.42225  2.77519  2.73123  3.46354  2.40513  3.72494  3.29354  2.67741  2.69355  4.24690  2.90347  2.73739  3.18146  2.89801  2.37887  2.77519  2.98518  4.58477  3.61503
          0.02969  3.92771  4.65006  0.61958  0.77255  0.48576  0.95510
    362   3.42795  4.78291  4.17601  3.89569  2.72359  3.79234  3.96835  3.45380  3.61667  2.83920  4.08506  4.03357  4.31466  4.00143  3.73534  3.63113  3.73112  3.34567  0.78090  2.72279    454 - -
          2.68618  4.42225  2.77519  2.73123  3.46354  2.40513  3.72494  3.29354  2.67741  2.69355  4.24690  2.90347  2.73739  3.18146  2.89801  2.37887  2.77519  2.98518  4.58477  3.61503
          0.02969  3.92771  4.65006  0.61958  0.77255  0.48576  0.95510
    363   2.76931  4.76776  2.73912  2.63013  4.13994  3.22107  3.96574  3.86215  2.87402  3.50275  4.45764  1.06389  3.87562  3.23855  3.23059  2.83437  3.15297  3.47879  5.43952  4.08427    455 - -
          2.68618  4.42225  2.77519  2.73123  3.46354  2.40513  3.72494  3.29354  2.67741  2.69355  4.24690  2.90347  2.73739  3.18146  2.89801  2.37887  2.77519  2.98518  4.58477  3.61503
          0.02969  3.92771  4.65006  0.61958  0.77255  0.48576  0.95510
    364   2.34232  4.26348  3.25455  3.07279  4.13134  2.99234  4.18117  3.66138  3.15028  3.37732  4.29876  3.28880  3.73568  3.49527  3.43467  1.01074  2.82657  3.18440  5.49940  4.21513    456 - -
          2.68618  4.42225  2.77519  2.73123  3.46354  2.40513  3.72494  3.29354  2.67741  2.69355  4.24690  2.90347  2.73739  3.18146  2.89801  2.37887  2.77519  2.98518  4.58477  3.61503
          0.02969  3.92771  4.65006  0.61958  0.77255  0.48576  0.95510
    365   3.01190  5.07240  3.42352  2.79280  4.49776  3.62121  3.60762  3.85985  1.67821  3.33272  4.21928  3.18744  4.00823  2.75358  1.32114  3.02457  3.19079  3.55422  5.39349  4.22248    457 - -
          2.68618  4.42225  2.77519  2.73123  3.46354  2.40513  3.72494  3.29354  2.67741  2.69355  4.24690  2.90347  2.73739  3.18146  2.89801  2.37887  2.77519  2.98518  4.58477  3.61503
          0.02969  3.92771  4.65006  0.61958  0.77255  0.48576  0.95510
    366   2.82518  4.57344  3.43830  3.28523  4.27583  3.25782  4.35823  3.83533  3.34723  3.45623  4.50839  3.58642  0.73105  3.73434  3.58659  2.99438  3.27107  3.47442  5.44735  4.39722    458 - -
          2.68618  4.42225  2.77519  2.73123  3.46354  2.40513  3.72494  3.29354  2.67741  2.69355  4.24690  2.90347  2.73739  3.18146  2.89801  2.37887  2.77519  2.98518  4.58477  3.61503
          0.02969  3.92771  4.65006  0.61958  0.77255  0.48576  0.95510
    367   2.99986  5.12225  2.51105  0.94936  4.47540  3.30971  3.90121  3.94027  2.78869  3.54849  4.52002  2.96440  3.91689  3.11567  3.20330  2.97661  3.30449  3.61839  5.63658  4.35876    459 - -
          2.68618  4.42225  2.77519  2.73123  3.46354  2.40513  3.72494  3.29354  2.67741  2.69355  4.24690  2.90347  2.73739  3.18146  2.89801  2.37887  2.77519  2.98518  4.58477  3.61503
          0.02969  3.92771  4.65006  0.61958  0.77255  0.48576  0.95510
    368   3.32875  4.71430  4.31442  4.03939  0.92550  4.00564  3.90195  2.84560  3.94502  2.20292  3.56759  4.08148  4.46298  4.09778  4.05111  3.59586  3.62990  2.84036  4.13462  2.49470    460 - -
          2.68618  4.42225  2.77519  2.73123  3.46354  2.40513  3.72494  3.29354  2.67741  2.69355  4.24690  2.90347  2.73739  3.18146  2.89801  2.37887  2.77519  2.98518  4.58477  3.61503
          0.02969  3.92771  4.65006  0.61958  0.77255  0.48576  0.95510
    369   3.07410  4.47747  4.41406  4.03193  3.41149  4.12604  4.74979  1.01205  3.86113  1.98623  3.33824  4.26952  4.55194  4.20372  4.05138  3.62666  3.37228  1.84818  5.31374  4.05681    461 - -
          2.68618  4.42225  2.77519  2.73123  3.46354  2.40513  3.72494  3.29354  2.67741  2.69355  4.24690  2.90347  2.73739  3.18146  2.89801  2.37887  2.77519  2.98518  4.58477  3.61503
          0.02969  3.92771  4.65006  0.61958  0.77255  0.48576  0.95510
    370   2.85165  4.37891  4.20172  3.86651  3.59051  3.78097  4.65869  2.04793  3.73513  2.26792  3.54723  4.04748  4.33836  4.09093  3.94231  3.28793  3.21183  0.95806  5.38429  4.11935    462 - -
          2.68618  4.42225  2.77519  2.73123  3.46354  2.40513  3.72494  3.29354  2.67741  2.69355  4.24690  2.90347  2.73739  3.18146  2.89801  2.37887  2.77519  2.98518  4.58477  3.61503
          0.02969  3.92771  4.65006  0.61958  0.77255  0.48576  0.95510
    371   2.64949  0.83498  4.18154  3.93370  3.91227  3.26086  4.56863  3.06524  3.76090  2.97829  4.10135  3.90595  3.97218  4.10473  3.87553  2.92126  3.12089  2.80612  5.31686  4.19959    463 - -
          2.68618  4.42225  2.77519  2.73123  3.46354  2.40513  3.72494  3.29354  2.67741  2.69355  4.24690  2.90347  2.73739  3.18146  2.89801  2.37887  2.77519  2.98518  4.58477  3.61503
          0.02969  3.92771  4.65006  0.61958  0.77255  0.48576  0.95510
    372   2.44255  4.28774  3.47721  3.23174  4.01772  3.12520  4.24484  3.15159  3.17581  3.01312  4.06008  3.43229  3.83329  3.56786  3.43186  2.64443  1.08163  2.84066  5.45067  4.23435    464 - -
          2.68618  4.42225  2.77519  2.73123  3.46354  2.40513  3.72494  3.29354  2.67741  2.69355  4.24690  2.90347  2.73739  3.18146  2.89801  2.37887  2.77519  2.98518  4.58477  3.61503
          0.02969  3.92771  4.65006  0.61958  0.77255  0.48576  0.95510
    373   3.05584  4.86359  3.18009  2.94556  3.32371  3.49444  1.03113  3.76730  2.78712  3.25436  4.30158  3.35267  4.05000  3.31250  3.04954  3.12601  3.36107  3.50136  4.78805  3.27301    465 - -
          2.68618  4.42225  2.77519  2.73123  3.46354  2.40513  3.72494  3.29354  2.67741  2.69355  4.24690  2.90347  2.73739  3.18146  2.89801  2.37887  2.77519  2.98518  4.58477  3.61503
          0.02969  3.92771  4.65006  0.61958  0.77255  0.48576  0.95510
    374   2.26009  4.18117  3.34661  3.05061  4.10062  2.98866  4.11148  3.40029  3.04470  3.18100  4.06594  3.25821  3.70425  3.38992  3.34689  2.02946  1.42003  2.97108  5.48186  4.24234    466 - -
          2.68618  4.42225  2.77519  2.73123  3.46354  2.40513  3.72494  3.29354  2.67741  2.69355  4.24690  2.90347  2.73739  3.18146  2.89801  2.37887  2.77519  2.98518  4.58477  3.61503
          0.02969  3.92771  4.65006  0.61958  0.77255  0.48576  0.95510
    375   2.85165  4.37891  4.20172  3.86651  3.59051  3.78097  4.65869  2.04793  3.73513  2.26792  3.54723  4.04748  4.33836  4.09093  3.94231  3.28793  3.21183  0.95806  5.38429  4.11935    467 - -
          2.68618  4.42225  2.77519  2.73123  3.46354  2.40513  3.72494  3.29354  2.67741  2.69355  4.24690  2.90347  2.73739  3.18146  2.89801  2.37887  2.77519  2.98518  4.58477  3.61503
          0.02969  3.92771  4.65006  0.61958  0.77255  0.48576  0.95510
    376   2.85165  4.37891  4.20172  3.86651  3.59051  3.78097  4.65869  2.04793  3.73513  2.26792  3.54723  4.04748  4.33836  4.09093  3.94231  3.28793  3.21183  0.95806  5.38429  4.11935    468 - -
          2.68618  4.42225  2.77519  2.73123  3.46354  2.40513  3.72494  3.29354  2.67741  2.69355  4.24690  2.90347  2.73739  3.18146  2.89801  2.37887  2.77519  2.98518  4.58477  3.61503
          0.02969  3.92771  4.65006  0.61958  0.77255  0.48576  0.95510
    377   2.34232  4.26348  3.25455  3.07279  4.13134  2.99234  4.18117  3.66138  3.15028  3.37732  4.29876  3.28880  3.73568  3.49527  3.43467  1.01074  2.82657  3.18440  5.49940  4.21513    469 - -
          2.68618  4.42225  2.77519  2.73123  3.46354  2.40513  3.72494  3.29354  2.67741  2.69355  4.24690  2.90347  2.73739  3.18146  2.89801  2.37887  2.77519  2.98518  4.58477  3.61503
          0.02969  3.92771  4.65006  0.61958  0.77255  0.48576  0.95510
    378   3.32705  4.79366  3.91980  3.65950  2.29559  3.89449  3.64467  3.32856  3.51543  2.76826  3.99785  3.79157  4.36703  3.80821  3.68784  3.45827  3.61398  3.20172  3.94149  0.87867    470 - -
          2.68618  4.42225  2.77519  2.73123  3.46354  2.40513  3.72494  3.29354  2.67741  2.69355  4.24690  2.90347  2.73739  3.18146  2.89801  2.37887  2.77519  2.98518  4.58477  3.61503
          0.02969  3.92771  4.65006  0.61958  0.77255  0.48576  0.95510
    379   0.93701  4.21976  3.51875  3.31253  4.10744  3.04283  4.32804  3.24123  3.33021  3.12029  4.14603  3.44816  3.78726  3.66631  3.57696  2.56956  2.85074  2.88608  5.52908  4.33546    471 - -
          2.68618  4.42225  2.77519  2.73123  3.46354  2.40513  3.72494  3.29354  2.67741  2.69355  4.24690  2.90347  2.73739  3.18146  2.89801  2.37887  2.77519  2.98518  4.58477  3.61503
          0.02969  3.92771  4.65006  0.61958  0.77255  0.48576  0.95510
    380   2.89892  5.39417  1.87742  1.28614  4.68639  3.20883  3.73802  4.18245  2.72464  3.71346  4.57250  2.68857  3.81905  2.90699  3.28818  2.79978  3.18521  3.77779  5.86850  4.39882    472 - -
          2.68618  4.42225  2.77519  2.73123  3.46354  2.40513  3.72494  3.29354  2.67741  2.69355  4.24690  2.90347  2.73739  3.18146  2.89801  2.37887  2.77519  2.98518  4.58477  3.61503
          0.02969  3.92771  4.65006  0.61958  0.77255  0.48576  0.95510
    381   2.85165  4.37891  4.20172  3.86651  3.59051  3.78097  4.65869  2.04793  3.73513  2.26792  3.54723  4.04748  4.33836  4.09093  3.94231  3.28793  3.21183  0.95806  5.38429  4.11935    473 - -
          2.68618  4.42225  2.77519  2.73123  3.46354  2.40513  3.72494  3.29354  2.67741  2.69355  4.24690  2.90347  2.73739  3.18146  2.89801  2.37887  2.77519  2.98518  4.58477  3.61503
          0.02969  3.92771  4.65006  0.61958  0.77255  0.48576  0.95510
    382   3.06780  4.90323  3.56409  3.06357  4.27180  3.54531  3.86441  3.81726  2.25985  3.32315  4.32182  3.41913  4.04513  3.08193  0.89727  3.14926  3.32995  3.53881  5.33241  4.18708    474 - -
          2.68618  4.42225  2.77519  2.73123  3.46354  2.40513  3.72494  3.29354  2.67741  2.69355  4.24690  2.90347  2.73739  3.18146  2.89801  2.37887  2.77519  2.98518  4.58477  3.61503
          0.02969  3.92771  4.65006  0.61958  0.77255  0.48576  0.95510
    383   1.35512  4.17618  3.70844  3.33700  3.83650  3.18727  4.26812  2.66059  3.27107  2.70730  3.76831  3.49501  3.86378  3.59481  3.54632  2.62250  2.80789  2.02890  5.39314  4.16617    475 - -
          2.68618  4.42225  2.77519  2.73123  3.46354  2.40513  3.72494  3.29354  2.67741  2.69355  4.24690  2.90347  2.73739  3.18146  2.89801  2.37887  2.77519  2.98518  4.58477  3.61503
          0.02969  3.92771  4.65006  0.61958  0.77255  0.48576  0.95510
    384   2.99986  5.12225  2.51105  0.94936  4.47540  3.30971  3.90121  3.94027  2.78869  3.54849  4.52002  2.96440  3.91689  3.11567  3.20330  2.97661  3.30449  3.61839  5.63658  4.35876    476 - -
          2.68618  4.42225  2.77519  2.73123  3.46354  2.40513  3.72494  3.29354  2.67741  2.69355  4.24690  2.90347  2.73739  3.18146  2.89801  2.37887  2.77519  2.98518  4.58477  3.61503
          0.02969  3.92771  4.65006  0.61958  0.77255  0.48576  0.95510
    385   3.06780  4.90323  3.56409  3.06357  4.27180  3.54531  3.86441  3.81726  2.25985  3.32315  4.32182  3.41913  4.04513  3.08193  0.89727  3.14926  3.32995  3.53881  5.33241  4.18708    477 - -
          2.68618  4.42225  2.77519  2.73123  3.46354  2.40513  3.72494  3.29354  2.67741  2.69355  4.24690  2.90347  2.73739  3.18146  2.89801  2.37887  2.77519  2.98518  4.58477  3.61503
          0.02969  3.92771  4.65006  0.61958  0.77255  0.48576  0.95510
    386   3.06780  4.90323  3.56409  3.06357  4.27180  3.54531  3.86441  3.81726  2.25985  3.32315  4.32182  3.41913  4.04513  3.08193  0.89727  3.14926  3.32995  3.53881  5.33241  4.18708    478 - -
          2.68618  4.42225  2.77519  2.73123  3.46354  2.40513  3.72494  3.29354  2.67741  2.69355  4.24690  2.90347  2.73739  3.18146  2.89801  2.37887  2.77519  2.98518  4.58477  3.61503
          0.02969  3.92771  4.65006  0.61958  0.77255  0.48576  0.95510
    387   2.94611  5.02687  3.28688  2.72552  4.37335  3.56926  3.61853  3.80422  1.97016  3.28098  4.17462  3.14280  3.97653  2.32682  1.38305  2.96256  3.14410  3.49912  5.37029  4.15262    479 - -
          2.68618  4.42225  2.77519  2.73123  3.46354  2.40513  3.72494  3.29354  2.67741  2.69355  4.24690  2.90347  2.73739  3.18146  2.89801  2.37887  2.77519  2.98518  4.58477  3.61503
          0.02969  3.92771  4.65006  0.61958  0.77255  0.48576  0.95510
    388   2.99986  5.12225  2.51105  0.94936  4.47540  3.30971  3.90121  3.94027  2.78869  3.54849  4.52002  2.96440  3.91689  3.11567  3.20330  2.97661  3.30449  3.61839  5.63658  4.35876    480 - -
          2.68618  4.42225  2.77519  2.73123  3.46354  2.40513  3.72494  3.29354  2.67741  2.69355  4.24690  2.90347  2.73739  3.18146  2.89801  2.37887  2.77519  2.98518  4.58477  3.61503
          0.02969  3.92771  4.65006  0.61958  0.77255  0.48576  0.95510
    389   3.21722  4.66309  4.27815  3.91820  3.15686  4.05226  4.55660  2.36388  3.68541  0.81009  3.16248  4.18832  4.47809  4.04052  3.85246  3.62949  3.50894  2.41556  5.05624  3.79233    481 - -
          2.68618  4.42225  2.77519  2.73123  3.46354  2.40513  3.72494  3.29354  2.67741  2.69355  4.24690  2.90347  2.73739  3.18146  2.89801  2.37887  2.77519  2.98518  4.58477  3.61503
          0.02969  3.92771  4.65006  0.61958  0.77255  0.48576  0.95510
    390   1.84103  4.16057  3.22590  3.02946  4.30707  1.41105  4.18396  3.68572  3.17418  3.41470  4.25913  3.22211  3.65937  3.45882  3.48628  2.32268  2.70456  3.14524  5.65013  4.42502    482 - -
          2.68618  4.42225  2.77519  2.73123  3.46354  2.40513  3.72494  3.29354  2.67741  2.69355  4.24690  2.90347  2.73739  3.18146  2.89801  2.37887  2.77519  2.98518  4.58477  3.61503
          0.02969  3.92771  4.65006  0.61958  0.77255  0.48576  0.95510
    391   3.13465  4.48418  4.63298  4.13132  3.27647  4.38235  4.79020  1.21908  3.95192  1.56947  3.13579  4.39158  4.66796  4.22560  4.13976  3.76487  3.38788  1.81591  5.26571  4.05233    483 - -
          2.68618  4.42225  2.77519  2.73123  3.46354  2.40513  3.72494  3.29354  2.67741  2.69355  4.24690  2.90347  2.73739  3.18146  2.89801  2.37887  2.77519  2.98518  4.58477  3.61503
          0.02969  3.92771  4.65006  0.61958  0.77255  0.48576  0.95510
    392   2.86513  5.18980  2.44283  1.34745  4.50842  3.30786  3.69769  3.93632  2.20695  3.48928  4.35593  2.81900  3.85377  2.86041  2.84495  2.81499  3.12484  3.58012  5.64575  4.28068    484 - -
          2.68618  4.42225  2.77519  2.73123  3.46354  2.40513  3.72494  3.29354  2.67741  2.69355  4.24690  2.90347  2.73739  3.18146  2.89801  2.37887  2.77519  2.98518  4.58477  3.61503
          0.02969  3.92771  4.65006  0.61958  0.77255  0.48576  0.95510
    393   2.89892  5.39417  1.87742  1.28614  4.68639  3.20883  3.73802  4.18245  2.72464  3.71346  4.57250  2.68857  3.81905  2.90699  3.28818  2.79978  3.18521  3.77779  5.86850  4.39882    485 - -
          2.68618  4.42225  2.77519  2.73123  3.46354  2.40513  3.72494  3.29354  2.67741  2.69355  4.24690  2.90347  2.73739  3.18146  2.89801  2.37887  2.77519  2.98518  4.58477  3.61503
          0.02969  3.92771  4.65006  0.61958  0.77255  0.48576  0.95510
    394   2.29610  4.26884  3.14735  2.88239  4.20676  2.98843  4.04462  3.66127  2.96399  3.33020  4.18008  3.16527  2.66059  3.29318  3.30640  1.32658  2.74889  3.16952  5.53551  4.27082    486 - -
          2.68618  4.42225  2.77519  2.73123  3.46354  2.40513  3.72494  3.29354  2.67741  2.69355  4.24690  2.90347  2.73739  3.18146  2.89801  2.37887  2.77519  2.98518  4.58477  3.61503
          0.02969  3.92771  4.65006  0.61958  0.77255  0.48576  0.95510
    395   2.74536  4.42658  3.64980  3.22892  3.37575  3.59590  4.10535  2.62217  3.07998  1.30815  3.37700  3.56082  2.88572  3.46638  3.34998  3.00364  3.04935  2.52546  5.03421  3.77384    487 - -
          2.68618  4.42225  2.77519  2.73123  3.46354  2.40513  3.72494  3.29354  2.67741  2.69355  4.24690  2.90347  2.73739  3.18146  2.89801  2.37887  2.77519  2.98518  4.58477  3.61503
          0.02969  3.92771  4.65006  0.61958  0.77255  0.48576  0.95510
    396   2.72736  4.83126  2.64117  2.04517  4.28090  3.26003  3.81344  3.70126  2.65062  3.32410  4.21632  2.95286  1.64775  3.01243  3.05184  2.76326  3.04298  3.35352  5.51817  4.21446    488 - -
          2.68618  4.42225  2.77519  2.73123  3.46354  2.40513  3.72494  3.29354  2.67741  2.69355  4.24690  2.90347  2.73739  3.18146  2.89801  2.37887  2.77519  2.98518  4.58477  3.61503
          0.02969  3.92771  4.65006  0.61958  0.77255  0.48576  0.95510
    397   2.74535  5.09981  2.26616  1.50949  4.42808  3.25136  3.68717  3.84634  2.57309  3.43388  4.26970  2.76469  3.79813  2.84571  3.07482  2.70674  2.52720  3.47531  5.64195  4.23341    489 - -
          2.68618  4.42225  2.77519  2.73123  3.46354  2.40513  3.72494  3.29354  2.67741  2.69355  4.24690  2.90347  2.73739  3.18146  2.89801  2.37887  2.77519  2.98518  4.58477  3.61503
          0.02969  3.92771  4.65006  0.61958  0.77255  0.48576  0.95510
    398   2.46862  4.25068  3.74990  3.20078  3.40738  3.65522  4.04905  2.08515  3.10892  2.26229  2.78447  3.54006  4.06646  3.41696  3.41105  2.95293  2.14490  2.16615  4.98820  3.77709    490 - -
          2.68618  4.42225  2.77519  2.73123  3.46354  2.40513  3.72494  3.29354  2.67741  2.69355  4.24690  2.90347  2.73739  3.18146  2.89801  2.37887  2.77519  2.98518  4.58477  3.61503
          0.02969  3.92771  4.65006  0.61958  0.77255  0.48576  0.95510
    399   1.56625  4.45156  3.06323  2.70238  3.86092  3.23068  2.90491  3.31817  2.66861  2.99618  3.88394  3.10342  3.79988  3.06773  3.02021  2.61906  2.76043  2.98932  5.23394  3.91668    491 - -
          2.68618  4.42225  2.77519  2.73123  3.46354  2.40513  3.72494  3.29354  2.67741  2.69355  4.24690  2.90347  2.73739  3.18146  2.89801  2.37887  2.77519  2.98518  4.58477  3.61503
          0.02969  3.92771  4.65006  0.61958  0.77255  0.48576  0.95510
    400   1.24617  4.19934  3.33121  3.04253  4.13132  2.99537  4.12628  3.42477  3.07802  3.18351  4.08148  3.26233  2.64376  3.40130  3.39150  2.45520  2.73734  2.99745  5.50351  4.28172    492 - -
          2.68618  4.42225  2.77519  2.73123  3.46354  2.40513  3.72494  3.29354  2.67741  2.69355  4.24690  2.90347  2.73739  3.18146  2.89801  2.37887  2.77519  2.98518  4.58477  3.61503
          0.02969  3.92771  4.65006  0.61958  0.77255  0.48576  0.95510
    401   2.75318  5.06500  1.34959  2.20425  4.52423  3.15989  3.78847  4.03294  2.79097  3.62045  4.48182  2.75451  3.79393  2.97366  3.33290  2.25044  3.08746  3.61025  5.77748  4.33172    493 - -
          2.68618  4.42225  2.77519  2.73123  3.46354  2.40513  3.72494  3.29354  2.67741  2.69355  4.24690  2.90347  2.73739  3.18146  2.89801  2.37887  2.77519  2.98518  4.58477  3.61503
          0.02969  3.92771  4.65006  0.61958  0.77255  0.48576  0.95510
    402   2.29974  4.79486  3.03150  2.62456  4.27222  3.37574  3.71351  3.57694  1.42244  3.21736  4.10748  3.06629  3.87837  2.88223  2.54215  2.77668  3.00079  3.25186  5.42605  4.16583    494 - -
          2.68618  4.42225  2.77519  2.73123  3.46354  2.40513  3.72494  3.29354  2.67741  2.69355  4.24690  2.90347  2.73739  3.18146  2.89801  2.37887  2.77519  2.98518  4.58477  3.61503
          0.02969  3.92771  4.65006  0.61958  0.77255  0.48576  0.95510
    403   2.39719  4.30805  3.24922  2.86888  3.83849  2.96556  3.92605  3.22358  2.83123  2.43184  3.85760  3.19707  3.77638  3.19844  3.16798  1.55855  2.77942  2.88686  5.24325  3.95166    495 - -
          2.68618  4.42225  2.77519  2.73123  3.46354  2.40513  3.72494  3.29354  2.67741  2.69355  4.24690  2.90347  2.73739  3.18146  2.89801  2.37887  2.77519  2.98518  4.58477  3.61503
          0.02969  3.92771  4.65006  0.61958  0.77255  0.48576  0.95510
    404   2.87413  5.05750  2.89192  2.51650  4.38061  3.45481  3.63699  3.81664  1.88511  3.32445  4.20068  2.99738  3.91241  1.64003  2.41270  2.86727  3.09760  3.49095  5.44725  4.16828    496 - -
          2.68618  4.42225  2.77519  2.73123  3.46354  2.40513  3.72494  3.29354  2.67741  2.69355  4.24690  2.90347  2.73739  3.18146  2.89801  2.37887  2.77519  2.98518  4.58477  3.61503
          0.02969  3.92771  4.65006  0.61958  0.77255  0.48576  0.95510
    405   3.04904  5.18574  0.84197  2.36985  4.57019  3.25260  3.97989  4.17095  3.07449  3.76943  4.74870  2.92901  3.90930  3.21910  3.59824  3.00514  3.38878  3.80424  5.72806  4.43391    497 - -
          2.68618  4.42225  2.77519  2.73123  3.46354  2.40513  3.72494  3.29354  2.67741  2.69355  4.24690  2.90347  2.73739  3.18146  2.89801  2.37887  2.77519  2.98518  4.58477  3.61503
          0.02969  3.92771  4.65006  0.61958  0.77255  0.48576  0.95510
    406   2.56028  4.61397  2.90967  2.59708  4.18176  3.22088  3.79092  3.60919  2.14858  3.24093  4.10172  3.02930  3.79976  2.98670  2.85030  1.54756  2.90146  3.22976  5.43353  4.13466    498 - -
          2.68618  4.42225  2.77519  2.73123  3.46354  2.40513  3.72494  3.29354  2.67741  2.69355  4.24690  2.90347  2.73739  3.18146  2.89801  2.37887  2.77519  2.98518  4.58477  3.61503
          0.02969  3.92771  4.65006  0.61958  0.77255  0.48576  0.95510
    407   2.73414  4.50421  3.41923  3.32560  4.46709  0.64874  4.44258  4.08005  3.51439  3.72728  4.70340  3.58348  3.89712  3.83416  3.74446  2.90762  3.21967  3.59770  5.54775  4.57082    499 - -
          2.68618  4.42225  2.77519  2.73123  3.46354  2.40513  3.72494  3.29354  2.67741  2.69355  4.24690  2.90347  2.73739  3.18146  2.89801  2.37887  2.77519  2.98518  4.58477  3.61503
          0.02969  3.92771  4.65006  0.61958  0.77255  0.48576  0.95510
    408   2.34232  4.26348  3.25455  3.07279  4.13134  2.99234  4.18117  3.66138  3.15028  3.37732  4.29876  3.28880  3.73568  3.49527  3.43467  1.01074  2.82657  3.18440  5.49940  4.21513    500 - -
          2.68620  4.42227  2.77522  2.73125  3.46356  2.40502  3.72497  3.29356  2.67743  2.69340  4.24692  2.90349  2.73742  3.18148  2.89803  2.37889  2.77522  2.98520  4.58479  3.61505
          0.11818  2.28377  4.65006  0.65174  0.73635  0.48576  0.95510
    409   2.93314  5.46759  1.31206  1.72679  4.75387  3.19155  3.75353  4.26407  2.78392  3.78633  4.65496  2.66481  3.82143  2.92695  3.37711  2.81897  3.22669  3.84981  5.94001  4.44563    503 - -
          2.68618  4.42225  2.77519  2.73123  3.46354  2.40513  3.72494  3.29354  2.67741  2.69355  4.24690  2.90347  2.73739  3.18146  2.89801  2.37887  2.77519  2.98518  4.58477  3.61503
          0.02969  3.92771  4.65006  0.61958  0.77255  0.48576  0.95510
    410   2.59783  4.70493  2.67319  2.47964  4.26724  3.17009  3.83224  3.79062  2.69273  3.40107  4.26280  1.53381  2.75167  3.03559  3.09917  2.65406  2.95702  3.37609  5.53433  4.18671    504 - -
          2.68618  4.42225  2.77519  2.73123  3.46354  2.40513  3.72494  3.29354  2.67741  2.69355  4.24690  2.90347  2.73739  3.18146  2.89801  2.37887  2.77519  2.98518  4.58477  3.61503
          0.02969  3.92771  4.65006  0.61958  0.77255  0.48576  0.95510
    411   2.94611  5.02687  3.28688  2.72552  4.37335  3.56926  3.61853  3.80422  1.97016  3.28098  4.17462  3.14280  3.97653  2.32682  1.38305  2.96256  3.14410  3.49912  5.37029  4.15262    505 - -
          2.68618  4.42225  2.77519  2.73123  3.46354  2.40513  3.72494  3.29354  2.67741  2.69355  4.24690  2.90347  2.73739  3.18146  2.89801  2.37887  2.77519  2.98518  4.58477  3.61503
          0.02969  3.92771  4.65006  0.61958  0.77255  0.48576  0.95510
    412   2.78864  4.43403  3.61064  3.15859  3.39824  3.71549  4.04527  1.55516  2.94251  2.19829  3.37145  3.52953  4.13352  2.72927  3.21368  3.06936  3.04649  2.32067  5.03367  3.76853    506 - -
          2.68618  4.42225  2.77519  2.73123  3.46354  2.40513  3.72494  3.29354  2.67741  2.69355  4.24690  2.90347  2.73739  3.18146  2.89801  2.37887  2.77519  2.98518  4.58477  3.61503
          0.02969  3.92771  4.65006  0.61958  0.77255  0.48576  0.95510
    413   2.59783  4.70493  2.67319  2.47964  4.26724  3.17009  3.83224  3.79062  2.69273  3.40107  4.26280  1.53381  2.75167  3.03559  3.09917  2.65406  2.95702  3.37609  5.53433  4.18671    507 - -
          2.68618  4.42225  2.77519  2.73123  3.46354  2.40513  3.72494  3.29354  2.67741  2.69355  4.24690  2.90347  2.73739  3.18146  2.89801  2.37887  2.77519  2.98518  4.58477  3.61503
          0.02969  3.92771  4.65006  0.61958  0.77255  0.48576  0.95510
    414   2.57660  4.30173  3.62881  3.18277  2.64836  3.44781  4.01645  2.65713  3.11367  2.40137  3.49910  3.47255  3.98119  3.43110  3.41122  2.82242  1.65125  2.47604  4.91563  3.55198    508 - -
          2.68618  4.42225  2.77519  2.73123  3.46354  2.40513  3.72494  3.29354  2.67741  2.69355  4.24690  2.90347  2.73739  3.18146  2.89801  2.37887  2.77519  2.98518  4.58477  3.61503
          0.02969  3.92771  4.65006  0.61958  0.77255  0.48576  0.95510
    415   2.46112  4.19584  3.70918  3.33345  3.67353  3.31153  4.21781  2.51201  3.25091  2.62154  3.66579  3.53063  3.93810  3.58833  3.51450  2.27144  2.85426  1.37150  5.23643  3.97644    509 - -
          2.68618  4.42225  2.77519  2.73123  3.46354  2.40513  3.72494  3.29354  2.67741  2.69355  4.24690  2.90347  2.73739  3.18146  2.89801  2.37887  2.77519  2.98518  4.58477  3.61503
          0.02969  3.92771  4.65006  0.61958  0.77255  0.48576  0.95510
    416   1.85268  4.15335  3.31980  3.06879  4.22263  2.92194  4.16573  3.57865  3.13168  3.32747  4.18965  3.24805  3.66843  3.44179  3.43771  1.27449  2.69732  3.07700  5.58627  4.34921    510 - -
          2.68618  4.42225  2.77519  2.73123  3.46354  2.40513  3.72494  3.29354  2.67741  2.69355  4.24690  2.90347  2.73739  3.18146  2.89801  2.37887  2.77519  2.98518  4.58477  3.61503
          0.02969  3.92771  4.65006  0.61958  0.77255  0.48576  0.95510
    417   3.21722  4.66309  4.27815  3.91820  3.15686  4.05226  4.55660  2.36388  3.68541  0.81009  3.16248  4.18832  4.47809  4.04052  3.85246  3.62949  3.50894  2.41556  5.05624  3.79233    511 - -
          2.68618  4.42225  2.77519  2.73123  3.46354  2.40513  3.72494  3.29354  2.67741  2.69355  4.24690  2.90347  2.73739  3.18146  2.89801  2.37887  2.77519  2.98518  4.58477  3.61503
          0.02969  3.92771  4.65006  0.61958  0.77255  0.48576  0.95510
    418   2.79674  5.11648  2.19797  2.30856  4.44973  3.32306  3.66786  3.89998  1.49491  3.44286  4.28284  2.84566  3.83598  2.82019  2.78876  2.76133  3.05110  3.53101  5.57882  4.22094    512 - -
          2.68618  4.42225  2.77519  2.73123  3.46354  2.40513  3.72494  3.29354  2.67741  2.69355  4.24690  2.90347  2.73739  3.18146  2.89801  2.37887  2.77519  2.98518  4.58477  3.61503
          0.02969  3.92771  4.65006  0.61958  0.77255  0.48576  0.95510
    419   2.28709  4.93248  2.49915  1.42514  4.35387  3.24621  3.76329  3.67508  2.62002  3.34944  4.23983  2.85646  3.82236  2.94178  3.06341  2.73195  3.03055  3.33325  5.60689  4.24240    513 - -
          2.68618  4.42225  2.77519  2.73123  3.46354  2.40513  3.72494  3.29354  2.67741  2.69355  4.24690  2.90347  2.73739  3.18146  2.89801  2.37887  2.77519  2.98518  4.58477  3.61503
          0.02969  3.92771  4.65006  0.61958  0.77255  0.48576  0.95510
    420   1.16910  4.14421  3.36182  3.12817  4.23855  2.25719  4.21398  3.56434  3.21358  3.33084  4.19729  3.28687  3.67693  3.50547  3.50835  2.40590  2.71197  3.06860  5.59138  4.39135    514 - -
          2.68618  4.42225  2.77519  2.73123  3.46354  2.40513  3.72494  3.29354  2.67741  2.69355  4.24690  2.90347  2.73739  3.18146  2.89801  2.37887  2.77519  2.98518  4.58477  3.61503
          0.02969  3.92771  4.65006  0.61958  0.77255  0.48576  0.95510
    421   2.31178  4.39551  3.90050  3.47793  3.35719  3.70625  4.30483  2.33800  3.31985  1.26732  3.28607  3.75647  4.19831  3.67902  3.56479  3.10932  3.09784  2.25397  5.13052  3.89725    515 - -
          2.68618  4.42225  2.77519  2.73123  3.46354  2.40513  3.72494  3.29354  2.67741  2.69355  4.24690  2.90347  2.73739  3.18146  2.89801  2.37887  2.77519  2.98518  4.58477  3.61503
          0.02969  3.92771  4.65006  0.61958  0.77255  0.48576  0.95510
    422   2.77604  5.03409  2.47251  1.37496  4.41888  3.26128  3.74390  3.86034  2.59488  3.43968  4.30562  2.83969  2.80946  2.91679  3.04559  2.75720  3.06525  3.49398  5.61705  4.25699    516 - -
          2.68618  4.42225  2.77519  2.73123  3.46354  2.40513  3.72494  3.29354  2.67741  2.69355  4.24690  2.90347  2.73739  3.18146  2.89801  2.37887  2.77519  2.98518  4.58477  3.61503
          0.02969  3.92771  4.65006  0.61958  0.77255  0.48576  0.95510
    423   2.73910  4.74492  3.21170  2.76359  4.28693  2.54331  3.76914  3.73425  2.28935  3.29975  4.17590  3.16766  3.89173  2.95404  1.37095  2.81404  3.03706  3.37594  5.39465  4.18319    517 - -
          2.68618  4.42225  2.77519  2.73123  3.46354  2.40513  3.72494  3.29354  2.67741  2.69355  4.24690  2.90347  2.73739  3.18146  2.89801  2.37887  2.77519  2.98518  4.58477  3.61503
          0.02969  3.92771  4.65006  0.61958  0.77255  0.48576  0.95510
    424   3.24602  4.62556  4.47753  4.03526  1.38759  4.23846  4.01961  2.46641  3.88569  1.56030  3.16697  4.13995  4.54973  4.02836  4.02107  3.61767  3.49077  2.51377  4.27339  2.68696    518 - -
          2.68618  4.42225  2.77519  2.73123  3.46354  2.40513  3.72494  3.29354  2.67741  2.69355  4.24690  2.90347  2.73739  3.18146  2.89801  2.37887  2.77519  2.98518  4.58477  3.61503
          0.02969  3.92771  4.65006  0.61958  0.77255  0.48576  0.95510
    425   2.84868  5.23707  1.38613  2.18213  4.32114  3.24348  2.78226  4.03966  2.67477  3.56566  4.42820  2.74857  3.82536  2.90480  3.19692  2.78080  3.12947  3.65610  5.60145  4.12043    519 - -
          2.68618  4.42225  2.77519  2.73123  3.46354  2.40513  3.72494  3.29354  2.67741  2.69355  4.24690  2.90347  2.73739  3.18146  2.89801  2.37887  2.77519  2.98518  4.58477  3.61503
          0.02969  3.92771  4.65006  0.61958  0.77255  0.48576  0.95510
    426   2.32107  4.71026  3.01524  2.57959  3.90523  3.39077  2.07319  3.44708  2.35775  3.05168  3.92243  3.03921  3.85689  2.87712  2.51312  2.73165  2.92571  3.13973  5.20176  3.86394    520 - -
          2.68618  4.42225  2.77519  2.73123  3.46354  2.40513  3.72494  3.29354  2.67741  2.69355  4.24690  2.90347  2.73739  3.18146  2.89801  2.37887  2.77519  2.98518  4.58477  3.61503
          0.02969  3.92771  4.65006  0.61958  0.77255  0.48576  0.95510
    427   2.34232  4.26348  3.25455  3.07279  4.13134  2.99234  4.18117  3.66138  3.15028  3.37732  4.29876  3.28880  3.73568  3.49527  3.43467  1.01074  2.82657  3.18440  5.49940  4.21513    521 - -
          2.68618  4.42225  2.77519  2.73123  3.46354  2.40513  3.72494  3.29354  2.67741  2.69355  4.24690  2.90347  2.73739  3.18146  2.89801  2.37887  2.77519  2.98518  4.58477  3.61503
          0.02969  3.92771  4.65006  0.61958  0.77255  0.48576  0.95510
    428   2.82518  4.57344  3.43830  3.28523  4.27583  3.25782  4.35823  3.83533  3.34723  3.45623  4.50839  3.58642  0.73105  3.73434  3.58659  2.99438  3.27107  3.47442  5.44735  4.39722    522 - -
          2.68618  4.42225  2.77519  2.73123  3.46354  2.40513  3.72494  3.29354  2.67741  2.69355  4.24690  2.90347  2.73739  3.18146  2.89801  2.37887  2.77519  2.98518  4.58477  3.61503
          0.02969  3.92771  4.65006  0.61958  0.77255  0.48576  0.95510
    429   2.26009  4.18117  3.34661  3.05061  4.10062  2.98866  4.11148  3.40029  3.04470  3.18100  4.06594  3.25821  3.70425  3.38992  3.34689  2.02946  1.42003  2.97108  5.48186  4.24234    523 - -
          2.68618  4.42225  2.77519  2.73123  3.46354  2.40513  3.72494  3.29354  2.67741  2.69355  4.24690  2.90347  2.73739  3.18146  2.89801  2.37887  2.77519  2.98518  4.58477  3.61503
          0.02969  3.92771  4.65006  0.61958  0.77255  0.48576  0.95510
    430   2.82518  4.57344  3.43830  3.28523  4.27583  3.25782  4.35823  3.83533  3.34723  3.45623  4.50839  3.58642  0.73105  3.73434  3.58659  2.99438  3.27107  3.47442  5.44735  4.39722    524 - -
          2.68618  4.42225  2.77519  2.73123  3.46354  2.40513  3.72494  3.29354  2.67741  2.69355  4.24690  2.90347  2.73739  3.18146  2.89801  2.37887  2.77519  2.98518  4.58477  3.61503
          0.02969  3.92771  4.65006  0.61958  0.77255  0.48576  0.95510
    431   2.34232  4.26348  3.25455  3.07279  4.13134  2.99234  4.18117  3.66138  3.15028  3.37732  4.29876  3.28880  3.73568  3.49527  3.43467  1.01074  2.82657  3.18440  5.49940  4.21513    525 - -
          2.68618  4.42225  2.77519  2.73123  3.46354  2.40513  3.72494  3.29354  2.67741  2.69355  4.24690  2.90347  2.73739  3.18146  2.89801  2.37887  2.77519  2.98518  4.58477  3.61503
          0.02969  3.92771  4.65006  0.61958  0.77255  0.48576  0.95510
    432   0.93701  4.21976  3.51875  3.31253  4.10744  3.04283  4.32804  3.24123  3.33021  3.12029  4.14603  3.44816  3.78726  3.66631  3.57696  2.56956  2.85074  2.88608  5.52908  4.33546    526 - -
          2.68618  4.42225  2.77519  2.73123  3.46354  2.40513  3.72494  3.29354  2.67741  2.69355  4.24690  2.90347  2.73739  3.18146  2.89801  2.37887  2.77519  2.98518  4.58477  3.61503
          0.02969  3.92771  4.65006  0.61958  0.77255  0.48576  0.95510
    433   2.34232  4.26348  3.25455  3.07279  4.13134  2.99234  4.18117  3.66138  3.15028  3.37732  4.29876  3.28880  3.73568  3.49527  3.43467  1.01074  2.82657  3.18440  5.49940  4.21513    527 - -
          2.68618  4.42225  2.77519  2.73123  3.46354  2.40513  3.72494  3.29354  2.67741  2.69355  4.24690  2.90347  2.73739  3.18146  2.89801  2.37887  2.77519  2.98518  4.58477  3.61503
          0.02969  3.92771  4.65006  0.61958  0.77255  0.48576  0.95510
    434   2.34232  4.26348  3.25455  3.07279  4.13134  2.99234  4.18117  3.66138  3.15028  3.37732  4.29876  3.28880  3.73568  3.49527  3.43467  1.01074  2.82657  3.18440  5.49940  4.21513    528 - -
          2.68618  4.42225  2.77519  2.73123  3.46354  2.40513  3.72494  3.29354  2.67741  2.69355  4.24690  2.90347  2.73739  3.18146  2.89801  2.37887  2.77519  2.98518  4.58477  3.61503
          0.02969  3.92771  4.65006  0.61958  0.77255  0.48576  0.95510
    435   3.06780  4.90323  3.56409  3.06357  4.27180  3.54531  3.86441  3.81726  2.25985  3.32315  4.32182  3.41913  4.04513  3.08193  0.89727  3.14926  3.32995  3.53881  5.33241  4.18708    529 - -
          2.68618  4.42225  2.77519  2.73123  3.46354  2.40513  3.72494  3.29354  2.67741  2.69355  4.24690  2.90347  2.73739  3.18146  2.89801  2.37887  2.77519  2.98518  4.58477  3.61503
          0.02969  3.92771  4.65006  0.61958  0.77255  0.48576  0.95510
    436   2.34232  4.26348  3.25455  3.07279  4.13134  2.99234  4.18117  3.66138  3.15028  3.37732  4.29876  3.28880  3.73568  3.49527  3.43467  1.01074  2.82657  3.18440  5.49940  4.21513    530 - -
          2.68618  4.42225  2.77519  2.73123  3.46354  2.40513  3.72494  3.29354  2.67741  2.69355  4.24690  2.90347  2.73739  3.18146  2.89801  2.37887  2.77519  2.98518  4.58477  3.61503
          0.02969  3.92771  4.65006  0.61958  0.77255  0.48576  0.95510
    437   2.34232  4.26348  3.25455  3.07279  4.13134  2.99234  4.18117  3.66138  3.15028  3.37732  4.29876  3.28880  3.73568  3.49527  3.43467  1.01074  2.82657  3.18440  5.49940  4.21513    531 - -
          2.68618  4.42225  2.77519  2.73123  3.46354  2.40513  3.72494  3.29354  2.67741  2.69355  4.24690  2.90347  2.73739  3.18146  2.89801  2.37887  2.77519  2.98518  4.58477  3.61503
          0.02969  3.92771  4.65006  0.61958  0.77255  0.48576  0.95510
    438   2.92055  4.97791  3.29301  2.72824  4.09832  3.56751  2.78399  3.74463  2.02642  3.24223  4.13027  3.14777  3.97196  2.79549  1.41458  2.94548  3.12246  3.44197  5.23328  3.92987    532 - -
          2.68618  4.42225  2.77519  2.73123  3.46354  2.40513  3.72494  3.29354  2.67741  2.69355  4.24690  2.90347  2.73739  3.18146  2.89801  2.37887  2.77519  2.98518  4.58477  3.61503
          0.02969  3.92771  4.65006  0.61958  0.77255  0.48576  0.95510
    439   3.02254  4.98859  3.20222  2.81331  4.38763  3.50611  3.78985  3.82035  0.96519  3.37337  4.33182  3.23536  4.00253  2.97818  2.44227  3.06089  3.27169  3.52501  5.41958  4.24028    533 - -
          2.68618  4.42225  2.77519  2.73123  3.46354  2.40513  3.72494  3.29354  2.67741  2.69355  4.24690  2.90347  2.73739  3.18146  2.89801  2.37887  2.77519  2.98518  4.58477  3.61503
          0.02969  3.92771  4.65006  0.61958  0.77255  0.48576  0.95510
    440   2.29859  4.24200  3.20496  3.00216  4.19128  2.96780  4.13851  3.67972  3.08571  3.37755  4.26118  3.23321  3.49223  3.42379  3.38861  1.09215  2.77722  3.18044  5.54418  4.27338    534 - -
          2.68618  4.42225  2.77519  2.73123  3.46354  2.40513  3.72494  3.29354  2.67741  2.69355  4.24690  2.90347  2.73739  3.18146  2.89801  2.37887  2.77519  2.98518  4.58477  3.61503
          0.02969  3.92771  4.65006  0.61958  0.77255  0.48576  0.95510
    441   2.34232  4.26348  3.25455  3.07279  4.13134  2.99234  4.18117  3.66138  3.15028  3.37732  4.29876  3.28880  3.73568  3.49527  3.43467  1.01074  2.82657  3.18440  5.49940  4.21513    535 - -
          2.68618  4.42225  2.77519  2.73123  3.46354  2.40513  3.72494  3.29354  2.67741  2.69355  4.24690  2.90347  2.73739  3.18146  2.89801  2.37887  2.77519  2.98518  4.58477  3.61503
          0.02969  3.92771  4.65006  0.61958  0.77255  0.48576  0.95510
    442   3.05584  4.86359  3.18009  2.94556  3.32371  3.49444  1.03113  3.76730  2.78712  3.25436  4.30158  3.35267  4.05000  3.31250  3.04954  3.12601  3.36107  3.50136  4.78805  3.27301    536 - -
          2.68618  4.42225  2.77519  2.73123  3.46354  2.40513  3.72494  3.29354  2.67741  2.69355  4.24690  2.90347  2.73739  3.18146  2.89801  2.37887  2.77519  2.98518  4.58477  3.61503
          0.02969  3.92771  4.65006  0.61958  0.77255  0.48576  0.95510
    443   2.44255  4.28774  3.47721  3.23174  4.01772  3.12520  4.24484  3.15159  3.17581  3.01312  4.06008  3.43229  3.83329  3.56786  3.43186  2.64443  1.08163  2.84066  5.45067  4.23435    537 - -
          2.68618  4.42225  2.77519  2.73123  3.46354  2.40513  3.72494  3.29354  2.67741  2.69355  4.24690  2.90347  2.73739  3.18146  2.89801  2.37887  2.77519  2.98518  4.58477  3.61503
          0.02969  3.92771  4.65006  0.61958  0.77255  0.48576  0.95510
    444   0.93701  4.21976  3.51875  3.31253  4.10744  3.04283  4.32804  3.24123  3.33021  3.12029  4.14603  3.44816  3.78726  3.66631  3.57696  2.56956  2.85074  2.88608  5.52908  4.33546    538 - -
          2.68618  4.42225  2.77519  2.73123  3.46354  2.40513  3.72494  3.29354  2.67741  2.69355  4.24690  2.90347  2.73739  3.18146  2.89801  2.37887  2.77519  2.98518  4.58477  3.61503
          0.02969  3.92771  4.65006  0.61958  0.77255  0.48576  0.95510
    445   2.93130  4.37623  4.36120  3.85068  3.36479  4.07589  4.58007  1.95621  3.69977  1.92827  2.60868  4.10811  4.45357  3.99359  3.92278  3.44010  3.20629  1.23393  5.23105  4.03076    539 - -
          2.68618  4.42225  2.77519  2.73123  3.46354  2.40513  3.72494  3.29354  2.67741  2.69355  4.24690  2.90347  2.73739  3.18146  2.89801  2.37887  2.77519  2.98518  4.58477  3.61503
          0.02969  3.92771  4.65006  0.61958  0.77255  0.48576  0.95510
    446   2.34232  4.26348  3.25455  3.07279  4.13134  2.99234  4.18117  3.66138  3.15028  3.37732  4.29876  3.28880  3.73568  3.49527  3.43467  1.01074  2.82657  3.18440  5.49940  4.21513    540 - -
          2.68618  4.42225  2.77519  2.73123  3.46354  2.40513  3.72494  3.29354  2.67741  2.69355  4.24690  2.90347  2.73739  3.18146  2.89801  2.37887  2.77519  2.98518  4.58477  3.61503
          0.02969  3.92771  4.65006  0.61958  0.77255  0.48576  0.95510
    447   2.93838  5.46060  1.25818  1.79664  4.74890  3.19106  3.76052  4.25792  2.79609  3.78639  4.66016  2.66846  3.82416  2.93642  3.38884  2.82537  3.23417  3.84670  5.93891  4.44766    541 - -
          2.68618  4.42225  2.77519  2.73123  3.46354  2.40513  3.72494  3.29354  2.67741  2.69355  4.24690  2.90347  2.73739  3.18146  2.89801  2.37887  2.77519  2.98518  4.58477  3.61503
          0.02969  3.92771  4.65006  0.61958  0.77255  0.48576  0.95510
    448   2.82518  4.57344  3.43830  3.28523  4.27583  3.25782  4.35823  3.83533  3.34723  3.45623  4.50839  3.58642  0.73105  3.73434  3.58659  2.99438  3.27107  3.47442  5.44735  4.39722    542 - -
          2.68618  4.42225  2.77519  2.73123  3.46354  2.40513  3.72494  3.29354  2.67741  2.69355  4.24690  2.90347  2.73739  3.18146  2.89801  2.37887  2.77519  2.98518  4.58477  3.61503
          0.02969  3.92771  4.65006  0.61958  0.77255  0.48576  0.95510
    449   2.25076  4.21102  3.25810  2.93633  4.17625  2.97705  4.04802  3.56285  2.96886  3.25737  4.09883  3.18908  3.27277  3.29541  3.30808  1.41012  2.21458  3.08485  5.51407  4.27289    543 - -
          2.68618  4.42225  2.77519  2.73123  3.46354  2.40513  3.72494  3.29354  2.67741  2.69355  4.24690  2.90347  2.73739  3.18146  2.89801  2.37887  2.77519  2.98518  4.58477  3.61503
          0.02969  3.92771  4.65006  0.61958  0.77255  0.48576  0.95510
    450   2.34232  4.26348  3.25455  3.07279  4.13134  2.99234  4.18117  3.66138  3.15028  3.37732  4.29876  3.28880  3.73568  3.49527  3.43467  1.01074  2.82657  3.18440  5.49940  4.21513    544 - -
          2.68618  4.42225  2.77519  2.73123  3.46354  2.40513  3.72494  3.29354  2.67741  2.69355  4.24690  2.90347  2.73739  3.18146  2.89801  2.37887  2.77519  2.98518  4.58477  3.61503
          0.02969  3.92771  4.65006  0.61958  0.77255  0.48576  0.95510
    451   2.44255  4.28774  3.47721  3.23174  4.01772  3.12520  4.24484  3.15159  3.17581  3.01312  4.06008  3.43229  3.83329  3.56786  3.43186  2.64443  1.08163  2.84066  5.45067  4.23435    545 - -
          2.68618  4.42225  2.77519  2.73123  3.46354  2.40513  3.72494  3.29354  2.67741  2.69355  4.24690  2.90347  2.73739  3.18146  2.89801  2.37887  2.77519  2.98518  4.58477  3.61503
          0.02969  3.92771  4.65006  0.61958  0.77255  0.48576  0.95510
    452   2.82518  4.57344  3.43830  3.28523  4.27583  3.25782  4.35823  3.83533  3.34723  3.45623  4.50839  3.58642  0.73105  3.73434  3.58659  2.99438  3.27107  3.47442  5.44735  4.39722    546 - -
          2.68618  4.42225  2.77519  2.73123  3.46354  2.40513  3.72494  3.29354  2.67741  2.69355  4.24690  2.90347  2.73739  3.18146  2.89801  2.37887  2.77519  2.98518  4.58477  3.61503
          0.02969  3.92771  4.65006  0.61958  0.77255  0.48576  0.95510
    453   2.44255  4.28774  3.47721  3.23174  4.01772  3.12520  4.24484  3.15159  3.17581  3.01312  4.06008  3.43229  3.83329  3.56786  3.43186  2.64443  1.08163  2.84066  5.45067  4.23435    547 - -
          2.68618  4.42225  2.77519  2.73123  3.46354  2.40513  3.72494  3.29354  2.67741  2.69355  4.24690  2.90347  2.73739  3.18146  2.89801  2.37887  2.77519  2.98518  4.58477  3.61503
          0.02969  3.92771  4.65006  0.61958  0.77255  0.48576  0.95510
    454   3.02254  4.98859  3.20222  2.81331  4.38763  3.50611  3.78985  3.82035  0.96519  3.37337  4.33182  3.23536  4.00253  2.97818  2.44227  3.06089  3.27169  3.52501  5.41958  4.24028    548 - -
          2.68618  4.42225  2.77519  2.73123  3.46354  2.40513  3.72494  3.29354  2.67741  2.69355  4.24690  2.90347  2.73739  3.18146  2.89801  2.37887  2.77519  2.98518  4.58477  3.61503
          0.02969  3.92771  4.65006  0.61958  0.77255  0.48576  0.95510
    455   2.76195  4.35227  4.34720  3.82682  3.40087  4.11379  4.56709  1.34688  3.68230  1.77151  3.24781  4.10025  4.46448  3.98072  3.91065  3.46138  3.04728  1.79208  5.24018  4.04900    549 - -
          2.68618  4.42225  2.77519  2.73123  3.46354  2.40513  3.72494  3.29354  2.67741  2.69355  4.24690  2.90347  2.73739  3.18146  2.89801  2.37887  2.77519  2.98518  4.58477  3.61503
          0.02969  3.92771  4.65006  0.61958  0.77255  0.48576  0.95510
    456   2.37207  4.40235  3.24625  2.76880  3.69410  3.35549  3.81582  3.00359  2.68884  2.67134  2.92514  3.17567  2.18759  2.99514  3.04601  2.67733  2.81653  2.75589  5.12146  3.86178    550 - -
          2.68618  4.42225  2.77519  2.73123  3.46354  2.40513  3.72494  3.29354  2.67741  2.69355  4.24690  2.90347  2.73739  3.18146  2.89801  2.37887  2.77519  2.98518  4.58477  3.61503
          0.02969  3.92771  4.65006  0.61958  0.77255  0.48576  0.95510
    457   1.77128  4.15357  3.48035  3.15812  4.06074  3.01515  4.17558  3.15850  3.13254  3.05468  3.98989  3.32967  3.73025  3.46460  3.42490  2.46312  1.51796  2.78994  5.48586  4.27073    551 - -
          2.68618  4.42225  2.77519  2.73123  3.46354  2.40513  3.72494  3.29354  2.67741  2.69355  4.24690  2.90347  2.73739  3.18146  2.89801  2.37887  2.77519  2.98518  4.58477  3.61503
          0.02969  3.92771  4.65006  0.61958  0.77255  0.48576  0.95510
    458   2.69565  5.37981  1.37960  1.82923  4.68530  3.19622  3.73118  4.15902  2.73197  3.70133  4.55560  2.67284  3.80923  2.89859  3.31043  2.77894  3.16534  3.75264  5.88454  4.39924    552 - -
          2.68618  4.42225  2.77519  2.73123  3.46354  2.40513  3.72494  3.29354  2.67741  2.69355  4.24690  2.90347  2.73739  3.18146  2.89801  2.37887  2.77519  2.98518  4.58477  3.61503
          0.02969  3.92771  4.65006  0.61958  0.77255  0.48576  0.95510
    459   1.98992  4.32836  3.13727  2.75981  4.04763  3.10127  3.90124  3.41089  2.79350  3.10434  3.95023  2.70580  3.36514  3.12760  3.17112  2.49280  1.81580  3.01463  5.38400  4.12208    553 - -
          2.68618  4.42225  2.77519  2.73123  3.46354  2.40513  3.72494  3.29354  2.67741  2.69355  4.24690  2.90347  2.73739  3.18146  2.89801  2.37887  2.77519  2.98518  4.58477  3.61503
          0.02969  3.92771  4.65006  0.61958  0.77255  0.48576  0.95510
    460   2.34232  4.26348  3.25455  3.07279  4.13134  2.99234  4.18117  3.66138  3.15028  3.37732  4.29876  3.28880  3.73568  3.49527  3.43467  1.01074  2.82657  3.18440  5.49940  4.21513    554 - -
          2.68618  4.42225  2.77519  2.73123  3.46354  2.40513  3.72494  3.29354  2.67741  2.69355  4.24690  2.90347  2.73739  3.18146  2.89801  2.37887  2.77519  2.98518  4.58477  3.61503
          0.02969  3.92771  4.65006  0.61958  0.77255  0.48576  0.95510
    461   2.44255  4.28774  3.47721  3.23174  4.01772  3.12520  4.24484  3.15159  3.17581  3.01312  4.06008  3.43229  3.83329  3.56786  3.43186  2.64443  1.08163  2.84066  5.45067  4.23435    555 - -
          2.68618  4.42225  2.77519  2.73123  3.46354  2.40513  3.72494  3.29354  2.67741  2.69355  4.24690  2.90347  2.73739  3.18146  2.89801  2.37887  2.77519  2.98518  4.58477  3.61503
          0.02969  3.92771  4.65006  0.61958  0.77255  0.48576  0.95510
    462   2.44852  4.30416  3.41617  3.05930  3.81884  3.20791  4.07866  2.97719  3.00312  2.78178  3.81814  3.34162  1.66110  3.37255  3.31108  2.64383  2.85020  2.21709  5.30368  4.03931    556 - -
          2.68618  4.42225  2.77519  2.73123  3.46354  2.40513  3.72494  3.29354  2.67741  2.69355  4.24690  2.90347  2.73739  3.18146  2.89801  2.37887  2.77519  2.98518  4.58477  3.61503
          0.02969  3.92771  4.65006  0.61958  0.77255  0.48576  0.95510
    463   2.36067  4.29550  3.21954  2.93783  4.11715  3.05996  4.05804  3.42536  2.94850  3.15817  4.07916  3.22271  1.58030  3.31656  3.26750  2.52288  2.23607  3.02950  5.47827  4.23678    557 - -
          2.68618  4.42225  2.77519  2.73123  3.46354  2.40513  3.72494  3.29354  2.67741  2.69355  4.24690  2.90347  2.73739  3.18146  2.89801  2.37887  2.77519  2.98518  4.58477  3.61503
          0.02969  3.92771  4.65006  0.61958  0.77255  0.48576  0.95510
    464   2.86775  4.77137  3.48925  2.88855  3.85107  3.59624  3.72403  3.26148  2.19485  2.34791  3.85128  3.27581  4.00931  2.93406  1.46774  2.96949  3.09527  3.05996  5.16543  3.89101    558 - -
          2.68618  4.42225  2.77519  2.73123  3.46354  2.40513  3.72494  3.29354  2.67741  2.69355  4.24690  2.90347  2.73739  3.18146  2.89801  2.37887  2.77519  2.98518  4.58477  3.61503
          0.02969  3.92771  4.65006  0.61958  0.77255  0.48576  0.95510
    465   2.69073  4.82222  2.80819  2.49038  4.19702  3.31349  3.72381  3.67544  2.43168  3.23423  4.11645  2.97557  2.58046  1.74137  2.78858  2.72686  2.97950  3.33171  5.42311  4.10426    559 - -
          2.68618  4.42225  2.77519  2.73123  3.46354  2.40513  3.72494  3.29354  2.67741  2.69355  4.24690  2.90347  2.73739  3.18146  2.89801  2.37887  2.77519  2.98518  4.58477  3.61503
          0.02969  3.92771  4.65006  0.61958  0.77255  0.48576  0.95510
    466   2.83238  4.94556  3.10176  2.59862  4.05962  3.51167  2.03845  3.66444  2.10633  3.19167  4.05865  3.05663  3.92072  2.64453  2.05443  2.85249  3.04183  3.35689  5.24065  3.91254    560 - -
          2.68618  4.42225  2.77519  2.73123  3.46354  2.40513  3.72494  3.29354  2.67741  2.69355  4.24690  2.90347  2.73739  3.18146  2.89801  2.37887  2.77519  2.98518  4.58477  3.61503
          0.11818  3.92771  2.38845  0.61958  0.77255  0.48576  0.95510
    467   2.74073  4.39087  3.65372  3.28679  3.35096  3.12474  4.11979  2.57049  3.11721  1.24094  3.44456  3.58672  4.06337  3.52732  3.35965  3.01234  3.06452  2.45129  4.98750  3.69321    561 - -
          2.68618  4.42225  2.77519  2.73123  3.46354  2.40513  3.72494  3.29354  2.67741  2.69355  4.24690  2.90347  2.73739  3.18146  2.89801  2.37887  2.77519  2.98518  4.58477  3.61503
          0.03239  3.84193  4.56427  0.61958  0.77255  0.44082  1.03144
    468   2.30502  4.27553  3.12402  2.86408  4.19030  3.00036  4.02967  3.60368  2.93457  3.28948  4.14778  3.15530  1.65618  3.27657  3.27251  2.04768  2.66815  3.13410  5.52721  4.26222    562 - -
          2.68618  4.42225  2.77519  2.73123  3.46354  2.40513  3.72494  3.29354  2.67741  2.69355  4.24690  2.90347  2.73739  3.18146  2.89801  2.37887  2.77519  2.98518  4.58477  3.61503
          0.02969  3.92771  4.65006  0.61958  0.77255  0.48576  0.95510
    469   1.34812  4.11736  3.45240  3.10522  4.11627  2.36896  4.13313  3.42970  3.11524  3.18965  4.03985  3.27274  3.66913  3.41253  3.42912  2.32925  2.50005  2.81681  5.48843  4.27737    563 - -
          2.68618  4.42225  2.77519  2.73123  3.46354  2.40513  3.72494  3.29354  2.67741  2.69355  4.24690  2.90347  2.73739  3.18146  2.89801  2.37887  2.77519  2.98518  4.58477  3.61503
          0.02969  3.92771  4.65006  0.61958  0.77255  0.48576  0.95510
    470   2.59489  4.62424  2.96106  2.57902  3.88612  3.31534  2.00807  3.42039  2.50050  3.04651  3.91969  3.03268  3.47944  2.94127  2.85825  2.67826  2.45750  3.10010  5.22013  3.87509    564 - -
          2.68618  4.42225  2.77519  2.73123  3.46354  2.40513  3.72494  3.29354  2.67741  2.69355  4.24690  2.90347  2.73739  3.18146  2.89801  2.37887  2.77519  2.98518  4.58477  3.61503
          0.02969  3.92771  4.65006  0.61958  0.77255  0.48576  0.95510
    471   2.74340  4.89160  2.71370  1.60359  4.04611  3.38255  3.69373  3.42237  2.46255  2.55963  3.97167  2.93216  3.86362  2.80856  2.85721  2.76708  2.99297  3.15555  5.36472  4.01477    565 - -
          2.68618  4.42225  2.77519  2.73123  3.46354  2.40513  3.72494  3.29354  2.67741  2.69355  4.24690  2.90347  2.73739  3.18146  2.89801  2.37887  2.77519  2.98518  4.58477  3.61503
          0.02969  3.92771  4.65006  0.61958  0.77255  0.48576  0.95510
    472   2.77320  4.89389  2.98385  2.57711  4.33122  3.39899  3.68693  3.73569  1.38459  3.29313  4.16101  3.04007  2.87131  2.84857  2.52200  2.80281  3.03301  3.39379  5.43313  4.17372    566 - -
          2.68618  4.42225  2.77519  2.73123  3.46354  2.40513  3.72494  3.29354  2.67741  2.69355  4.24690  2.90347  2.73739  3.18146  2.89801  2.37887  2.77519  2.98518  4.58477  3.61503
          0.02969  3.92771  4.65006  0.61958  0.77255  0.48576  0.95510
    473   2.64334  4.35390  3.50428  2.95394  3.38411  3.60150  3.86343  2.47346  2.80749  2.25513  2.20721  3.35206  3.76395  2.73081  3.12499  2.87508  2.88043  2.52303  4.92345  3.69712    567 - -
          2.68618  4.42225  2.77519  2.73123  3.46354  2.40513  3.72494  3.29354  2.67741  2.69355  4.24690  2.90347  2.73739  3.18146  2.89801  2.37887  2.77519  2.98518  4.58477  3.61503
          0.02969  3.92771  4.65006  0.61958  0.77255  0.48576  0.95510
    474   1.97858  4.45846  3.16010  2.37143  3.76722  3.38057  3.76148  2.96973  2.63418  2.77323  3.56551  3.10864  3.83831  2.98571  3.03280  2.66615  2.58898  2.47422  5.15291  3.87996    568 - -
          2.68618  4.42225  2.77519  2.73123  3.46354  2.40513  3.72494  3.29354  2.67741  2.69355  4.24690  2.90347  2.73739  3.18146  2.89801  2.37887  2.77519  2.98518  4.58477  3.61503
          0.02969  3.92771  4.65006  0.61958  0.77255  0.48576  0.95510
    475   2.66922  4.75850  2.99521  2.51428  3.90753  3.43287  3.39007  3.39723  2.33230  2.59590  3.85633  3.00114  3.50295  1.97219  2.68902  2.72090  2.90136  3.10777  5.19834  3.86865    569 - -
          2.68618  4.42225  2.77519  2.73123  3.46354  2.40513  3.72494  3.29354  2.67741  2.69355  4.24690  2.90347  2.73739  3.18146  2.89801  2.37887  2.77519  2.98518  4.58477  3.61503
          0.02969  3.92771  4.65006  0.61958  0.77255  0.48576  0.95510
    476   3.06780  4.90323  3.56409  3.06357  4.27180  3.54531  3.86441  3.81726  2.25985  3.32315  4.32182  3.41913  4.04513  3.08193  0.89727  3.14926  3.32995  3.53881  5.33241  4.18708    570 - -
          2.68618  4.42225  2.77519  2.73123  3.46354  2.40513  3.72494  3.29354  2.67741  2.69355  4.24690  2.90347  2.73739  3.18146  2.89801  2.37887  2.77519  2.98518  4.58477  3.61503
          0.02969  3.92771  4.65006  0.61958  0.77255  0.48576  0.95510
    477   2.73058  4.64411  3.42496  2.86125  3.90322  3.49050  3.76297  3.17065  2.30038  2.84890  3.84264  3.24529  3.94985  2.97088  1.55205  2.85304  2.99836  2.44418  5.22110  3.96267    571 - -
          2.68618  4.42225  2.77519  2.73123  3.46354  2.40513  3.72494  3.29354  2.67741  2.69355  4.24690  2.90347  2.73739  3.18146  2.89801  2.37887  2.77519  2.98518  4.58477  3.61503
          0.02969  3.92771  4.65006  0.61958  0.77255  0.48576  0.95510
    478   2.12699  4.24293  3.18243  2.87687  4.20783  2.98091  4.02676  3.61682  2.94653  3.29254  4.12832  3.15667  2.51506  3.26458  3.30101  1.48655  2.71323  3.12797  5.53482  4.28202    572 - -
          2.68618  4.42225  2.77519  2.73123  3.46354  2.40513  3.72494  3.29354  2.67741  2.69355  4.24690  2.90347  2.73739  3.18146  2.89801  2.37887  2.77519  2.98518  4.58477  3.61503
          0.02969  3.92771  4.65006  0.61958  0.77255  0.48576  0.95510
    479   2.24540  4.20958  3.17046  2.96026  4.30124  2.27419  4.13404  3.77184  3.10200  3.44546  4.27890  3.19336  3.66906  3.39811  3.43045  1.25389  2.72827  3.21669  5.62308  4.37920    573 - -
          2.68618  4.42225  2.77519  2.73123  3.46354  2.40513  3.72494  3.29354  2.67741  2.69355  4.24690  2.90347  2.73739  3.18146  2.89801  2.37887  2.77519  2.98518  4.58477  3.61503
          0.02969  3.92771  4.65006  0.61958  0.77255  0.48576  0.95510
    480   3.23860  4.61569  4.49741  4.04151  1.46783  4.25485  4.06826  2.43117  3.89350  1.47104  3.12404  4.16105  4.55452  4.03405  4.02945  3.62758  3.47974  2.48712  4.32852  2.76232    574 - -
          2.68618  4.42225  2.77519  2.73123  3.46354  2.40513  3.72494  3.29354  2.67741  2.69355  4.24690  2.90347  2.73739  3.18146  2.89801  2.37887  2.77519  2.98518  4.58477  3.61503
          0.02969  3.92771  4.65006  0.61958  0.77255  0.48576  0.95510
    481   2.27951  4.22516  3.20067  3.01009  4.24458  2.76813  4.15808  3.73703  3.12049  3.43673  4.29783  3.23139  3.69333  3.44302  3.42438  1.08720  2.76523  3.20712  5.58083  4.32434    575 - -
          2.68618  4.42225  2.77519  2.73123  3.46354  2.40513  3.72494  3.29354  2.67741  2.69355  4.24690  2.90347  2.73739  3.18146  2.89801  2.37887  2.77519  2.98518  4.58477  3.61503
          0.02969  3.92771  4.65006  0.61958  0.77255  0.48576  0.95510
    482   2.54107  4.59893  2.84762  2.57253  4.13123  3.19126  3.80787  3.62620  2.59679  3.23940  4.10860  3.00989  3.78713  2.46248  2.95734  1.53251  2.89361  3.24022  5.42529  4.09602    576 - -
          2.68618  4.42225  2.77519  2.73123  3.46354  2.40513  3.72494  3.29354  2.67741  2.69355  4.24690  2.90347  2.73739  3.18146  2.89801  2.37887  2.77519  2.98518  4.58477  3.61503
          0.02969  3.92771  4.65006  0.61958  0.77255  0.48576  0.95510
    483   2.24750  4.72394  2.86428  2.55522  4.14233  3.29124  3.76412  3.53699  2.46970  3.14748  4.06717  3.01537  3.83863  1.65848  2.80905  2.71162  2.95929  3.21325  5.41780  4.10497    577 - -
          2.68618  4.42225  2.77519  2.73123  3.46354  2.40513  3.72494  3.29354  2.67741  2.69355  4.24690  2.90347  2.73739  3.18146  2.89801  2.37887  2.77519  2.98518  4.58477  3.61503
          0.02969  3.92771  4.65006  0.61958  0.77255  0.48576  0.95510
    484   1.85268  4.15335  3.31980  3.06879  4.22263  2.92194  4.16573  3.57865  3.13168  3.32747  4.18965  3.24805  3.66843  3.44179  3.43771  1.27449  2.69732  3.07700  5.58627  4.34921    578 - -
          2.68618  4.42225  2.77519  2.73123  3.46354  2.40513  3.72494  3.29354  2.67741  2.69355  4.24690  2.90347  2.73739  3.18146  2.89801  2.37887  2.77519  2.98518  4.58477  3.61503
          0.02969  3.92771  4.65006  0.61958  0.77255  0.48576  0.95510
    485   2.86584  4.30697  4.24475  3.68686  3.33343  4.04289  4.41065  1.52098  3.57171  1.84177  2.94810  3.97724  4.37287  3.83894  3.81025  3.35503  2.60175  1.84869  5.10627  3.92765    579 - -
          2.68618  4.42225  2.77519  2.73123  3.46354  2.40513  3.72494  3.29354  2.67741  2.69355  4.24690  2.90347  2.73739  3.18146  2.89801  2.37887  2.77519  2.98518  4.58477  3.61503
          0.02969  3.92771  4.65006  0.61958  0.77255  0.48576  0.95510
    486   2.56279  4.56308  3.00206  2.59663  3.83941  3.32389  3.74272  3.24891  2.56852  2.93676  3.00532  1.90235  3.82466  2.96254  2.94875  2.55059  2.85536  2.95438  5.20411  3.87636    580 - -
          2.68618  4.42225  2.77519  2.73123  3.46354  2.40513  3.72494  3.29354  2.67741  2.69355  4.24690  2.90347  2.73739  3.18146  2.89801  2.37887  2.77519  2.98518  4.58477  3.61503
          0.02969  3.92771  4.65006  0.61958  0.77255  0.48576  0.95510
    487   2.29937  4.27473  3.14156  2.87112  4.20434  2.99314  4.03528  3.65734  2.95179  3.32445  4.17306  3.15975  2.51975  3.28114  3.29754  1.37755  2.74912  3.16842  5.53148  4.26581    581 - -
          2.68618  4.42225  2.77519  2.73123  3.46354  2.40513  3.72494  3.29354  2.67741  2.69355  4.24690  2.90347  2.73739  3.18146  2.89801  2.37887  2.77519  2.98518  4.58477  3.61503
          0.02969  3.92771  4.65006  0.61958  0.77255  0.48576  0.95510
    488   2.25056  4.71281  2.84671  2.51186  4.16952  3.27671  3.73432  3.56898  2.46157  3.17513  4.04952  2.98119  3.56495  1.74847  2.82419  2.66773  2.91442  3.22276  5.42131  4.11155    582 - -
          2.68618  4.42225  2.77519  2.73123  3.46354  2.40513  3.72494  3.29354  2.67741  2.69355  4.24690  2.90347  2.73739  3.18146  2.89801  2.37887  2.77519  2.98518  4.58477  3.61503
          0.02969  3.92771  4.65006  0.61958  0.77255  0.48576  0.95510
    489   2.23168  3.89232  3.40890  2.98147  4.08436  2.99556  4.02322  3.46806  2.94751  3.16132  3.99828  3.21805  2.73845  3.27170  3.29200  1.50229  2.42563  3.01375  5.43250  4.19905    583 - -
          2.68618  4.42225  2.77519  2.73123  3.46354  2.40513  3.72494  3.29354  2.67741  2.69355  4.24690  2.90347  2.73739  3.18146  2.89801  2.37887  2.77519  2.98518  4.58477  3.61503
          0.02969  3.92771  4.65006  0.61958  0.77255  0.48576  0.95510
    490   2.97735  4.40683  4.40956  3.93208  3.39432  4.12548  4.66233  1.90302  3.76786  1.74145  3.28399  4.18073  4.51502  4.08500  3.98782  3.51612  3.26168  1.17536  5.28762  4.04018    584 - -
          2.68618  4.42225  2.77519  2.73123  3.46354  2.40513  3.72494  3.29354  2.67741  2.69355  4.24690  2.90347  2.73739  3.18146  2.89801  2.37887  2.77519  2.98518  4.58477  3.61503
          0.02969  3.92771  4.65006  0.61958  0.77255  0.48576  0.95510
    491   2.40761  4.34684  3.12683  2.93523  4.34564  1.25181  4.14183  3.82564  3.10323  3.47728  4.34190  3.23289  2.48284  3.41147  3.43505  2.55703  2.86927  3.31661  5.58974  4.41138    585 - -
          2.68618  4.42225  2.77519  2.73123  3.46354  2.40513  3.72494  3.29354  2.67741  2.69355  4.24690  2.90347  2.73739  3.18146  2.89801  2.37887  2.77519  2.98518  4.58477  3.61503
          0.02969  3.92771  4.65006  0.61958  0.77255  0.48576  0.95510
    492   2.53381  4.65506  2.90829  2.48702  4.09395  3.27141  3.69480  3.51740  2.47670  3.12598  3.95751  2.96299  3.11818  2.25823  2.88535  2.02540  2.82859  3.04486  5.35712  4.03997    586 - -
          2.68618  4.42225  2.77519  2.73123  3.46354  2.40513  3.72494  3.29354  2.67741  2.69355  4.24690  2.90347  2.73739  3.18146  2.89801  2.37887  2.77519  2.98518  4.58477  3.61503
          0.02969  3.92771  4.65006  0.61958  0.77255  0.48576  0.95510
    493   2.30197  4.27890  3.13736  2.86393  4.20245  2.99644  4.02944  3.65460  2.94410  3.32071  4.16880  3.15631  2.40662  3.27375  3.29178  1.42313  2.74977  3.16775  5.52869  4.26230    587 - -
          2.68618  4.42225  2.77519  2.73123  3.46354  2.40513  3.72494  3.29354  2.67741  2.69355  4.24690  2.90347  2.73739  3.18146  2.89801  2.37887  2.77519  2.98518  4.58477  3.61503
          0.02969  3.92771  4.65006  0.61958  0.77255  0.48576  0.95510
    494   2.63137  4.34098  3.60255  3.19760  3.38052  3.48715  4.05222  2.64002  3.04637  1.43095  3.46593  3.49444  4.01674  3.43749  3.31219  2.39173  2.95924  2.48526  4.99289  3.67748    588 - -
          2.68618  4.42225  2.77519  2.73123  3.46354  2.40513  3.72494  3.29354  2.67741  2.69355  4.24690  2.90347  2.73739  3.18146  2.89801  2.37887  2.77519  2.98518  4.58477  3.61503
          0.02969  3.92771  4.65006  0.61958  0.77255  0.48576  0.95510
    495   1.90590  4.14477  3.41302  3.06508  4.10444  2.97095  4.10632  3.40198  3.06476  3.16972  4.02799  3.25910  3.68237  3.37896  3.38218  2.01882  1.62368  2.95888  5.47578  4.25719    589 - -
          2.68618  4.42225  2.77519  2.73123  3.46354  2.40513  3.72494  3.29354  2.67741  2.69355  4.24690  2.90347  2.73739  3.18146  2.89801  2.37887  2.77519  2.98518  4.58477  3.61503
          0.02969  3.92771  4.65006  0.61958  0.77255  0.48576  0.95510
    496   2.50272  3.19828  3.20385  2.72547  3.84346  3.29497  3.77937  3.23200  2.56578  2.91283  3.79679  3.12810  3.81334  1.85455  2.90700  2.51781  2.81630  2.92467  5.19449  3.91067    590 - -
          2.68618  4.42225  2.77519  2.73123  3.46354  2.40513  3.72494  3.29354  2.67741  2.69355  4.24690  2.90347  2.73739  3.18146  2.89801  2.37887  2.77519  2.98518  4.58477  3.61503
          0.02969  3.92771  4.65006  0.61958  0.77255  0.48576  0.95510
    497   2.70852  4.84658  2.08531  2.40188  4.35059  3.20549  3.84698  3.82954  2.79243  3.44442  4.32171  2.91578  1.58215  3.04895  3.26059  2.73484  3.04645  3.44255  5.59047  4.26146    591 - -
          2.68618  4.42225  2.77519  2.73123  3.46354  2.40513  3.72494  3.29354  2.67741  2.69355  4.24690  2.90347  2.73739  3.18146  2.89801  2.37887  2.77519  2.98518  4.58477  3.61503
          0.02969  3.92771  4.65006  0.61958  0.77255  0.48576  0.95510
    498   2.50426  4.29402  4.14587  3.61607  3.43888  3.90576  4.39599  2.00842  3.49783  2.08051  2.87622  3.89669  4.30785  3.79687  3.75446  3.24299  3.07021  1.33871  5.17779  3.97612    592 - -
          2.68618  4.42225  2.77519  2.73123  3.46354  2.40513  3.72494  3.29354  2.67741  2.69355  4.24690  2.90347  2.73739  3.18146  2.89801  2.37887  2.77519  2.98518  4.58477  3.61503
          0.02969  3.92771  4.65006  0.61958  0.77255  0.48576  0.95510
    499   2.74574  4.33491  3.91553  3.38649  3.32085  3.75668  4.19094  2.23924  3.22990  1.99523  1.88385  3.69848  4.17177  3.56182  3.49436  3.08587  2.53827  2.21963  5.03672  3.84166    593 - -
          2.68618  4.42225  2.77519  2.73123  3.46354  2.40513  3.72494  3.29354  2.67741  2.69355  4.24690  2.90347  2.73739  3.18146  2.89801  2.37887  2.77519  2.98518  4.58477  3.61503
          0.02969  3.92771  4.65006  0.61958  0.77255  0.48576  0.95510
    500   2.54107  4.59893  2.84762  2.57253  4.13123  3.19126  3.80787  3.62620  2.59679  3.23940  4.10860  3.00989  3.78713  2.46248  2.95734  1.53251  2.89361  3.24022  5.42529  4.09602    594 - -
          2.68618  4.42225  2.77519  2.73123  3.46354  2.40513  3.72494  3.29354  2.67741  2.69355  4.24690  2.90347  2.73739  3.18146  2.89801  2.37887  2.77519  2.98518  4.58477  3.61503
          0.02969  3.92771  4.65006  0.61958  0.77255  0.48576  0.95510
    501   2.92469  4.91216  2.93953  2.69500  4.08805  3.40255  3.85384  3.72715  2.51195  3.22404  4.25023  3.15526  3.95673  1.13900  2.79510  2.97005  3.22156  3.45336  5.35024  4.04760    595 - -
          2.68618  4.42225  2.77519  2.73123  3.46354  2.40513  3.72494  3.29354  2.67741  2.69355  4.24690  2.90347  2.73739  3.18146  2.89801  2.37887  2.77519  2.98518  4.58477  3.61503
          0.02969  3.92771  4.65006  0.61958  0.77255  0.48576  0.95510
    502   1.56126  4.24686  3.39935  2.97089  3.75854  3.21113  3.96840  2.97310  2.90867  2.34740  3.71503  3.27419  3.54891  3.25928  3.23411  2.49132  2.76815  2.68463  5.19918  3.95242    596 - -
          2.68618  4.42225  2.77519  2.73123  3.46354  2.40513  3.72494  3.29354  2.67741  2.69355  4.24690  2.90347  2.73739  3.18146  2.89801  2.37887  2.77519  2.98518  4.58477  3.61503
          0.02969  3.92771  4.65006  0.61958  0.77255  0.48576  0.95510
    503   1.90305  4.26587  3.40155  2.91926  3.71187  3.27159  3.91658  2.90806  2.85815  2.34337  3.64186  3.25699  3.47867  3.19806  3.20292  2.61934  2.18988  2.63638  5.14773  3.90955    597 - -
          2.68618  4.42225  2.77519  2.73123  3.46354  2.40513  3.72494  3.29354  2.67741  2.69355  4.24690  2.90347  2.73739  3.18146  2.89801  2.37887  2.77519  2.98518  4.58477  3.61503
          0.02969  3.92771  4.65006  0.61958  0.77255  0.48576  0.95510
    504   2.30705  4.53210  2.93343  2.55531  4.10765  3.18953  3.77599  3.48924  2.61617  3.14652  3.98354  1.96126  2.92687  2.96311  3.03202  2.55064  2.71638  2.92645  5.40069  4.09479    598 - -
          2.68618  4.42225  2.77519  2.73123  3.46354  2.40513  3.72494  3.29354  2.67741  2.69355  4.24690  2.90347  2.73739  3.18146  2.89801  2.37887  2.77519  2.98518  4.58477  3.61503
          0.02969  3.92771  4.65006  0.61958  0.77255  0.48576  0.95510
    505   2.83834  4.48314  3.69710  3.18343  2.94073  3.79518  3.99164  2.57440  3.01359  1.38227  3.19790  3.56036  4.15833  2.75338  3.30013  3.09908  3.07459  2.53951  4.82948  3.50163    599 - -
          2.68618  4.42225  2.77519  2.73123  3.46354  2.40513  3.72494  3.29354  2.67741  2.69355  4.24690  2.90347  2.73739  3.18146  2.89801  2.37887  2.77519  2.98518  4.58477  3.61503
          0.02969  3.92771  4.65006  0.61958  0.77255  0.48576  0.95510
    506   2.57229  4.62711  2.91816  2.52732  3.97276  3.30604  3.28605  3.41372  2.49978  3.03901  3.89443  2.99639  2.17637  2.82364  2.88297  2.64968  2.46802  3.08933  5.27692  3.96527    600 - -
          2.68618  4.42225  2.77519  2.73123  3.46354  2.40513  3.72494  3.29354  2.67741  2.69355  4.24690  2.90347  2.73739  3.18146  2.89801  2.37887  2.77519  2.98518  4.58477  3.61503
          0.02969  3.92771  4.65006  0.61958  0.77255  0.48576  0.95510
    507   2.94439  4.34951  4.46800  3.97154  3.50398  4.15344  4.72772  1.21973  3.84181  2.06347  3.33347  4.21385  4.53194  4.13881  4.06701  3.52771  2.99616  1.55035  5.38161  4.17906    601 - -
          2.68618  4.42225  2.77519  2.73123  3.46354  2.40513  3.72494  3.29354  2.67741  2.69355  4.24690  2.90347  2.73739  3.18146  2.89801  2.37887  2.77519  2.98518  4.58477  3.61503
          0.02969  3.92771  4.65006  0.61958  0.77255  0.48576  0.95510
    508   2.63139  4.64477  3.02417  2.55672  3.79006  3.42077  3.41741  3.26610  2.43478  2.52816  3.76621  3.03253  2.36854  2.63345  2.80094  2.71370  2.87418  2.99060  5.13187  3.81008    602 - -
          2.68618  4.42225  2.77519  2.73123  3.46354  2.40513  3.72494  3.29354  2.67741  2.69355  4.24690  2.90347  2.73739  3.18146  2.89801  2.37887  2.77519  2.98518  4.58477  3.61503
          0.02969  3.92771  4.65006  0.61958  0.77255  0.48576  0.95510
    509   2.75365  4.86298  2.92376  2.52912  3.98219  3.42291  3.52738  3.55825  2.29219  2.91963  4.00554  3.00800  3.72073  1.65792  2.61115  2.78686  2.99812  3.26274  5.25716  3.90246    603 - -
          2.68618  4.42225  2.77519  2.73123  3.46354  2.40513  3.72494  3.29354  2.67741  2.69355  4.24690  2.90347  2.73739  3.18146  2.89801  2.37887  2.77519  2.98518  4.58477  3.61503
          0.02969  3.92771  4.65006  0.61958  0.77255  0.48576  0.95510
    510   2.25712  4.21771  3.12829  2.95931  4.32764  1.35669  4.15893  3.80573  3.14300  3.48419  4.32400  3.19372  3.67396  3.43143  3.46510  1.96347  2.74697  3.24185  5.64861  4.40621    604 - -
          2.68618  4.42225  2.77519  2.73123  3.46354  2.40513  3.72494  3.29354  2.67741  2.69355  4.24690  2.90347  2.73739  3.18146  2.89801  2.37887  2.77519  2.98518  4.58477  3.61503
          0.02969  3.92771  4.65006  0.61958  0.77255  0.48576  0.95510
    511   2.68037  4.35838  3.65728  3.14462  3.34019  3.62031  4.01239  2.57243  2.99438  2.04974  1.93498  3.49603  3.06720  3.35639  3.28557  2.94383  2.95232  2.46283  4.97320  3.74126    605 - -
          2.68618  4.42225  2.77519  2.73123  3.46354  2.40513  3.72494  3.29354  2.67741  2.69355  4.24690  2.90347  2.73739  3.18146  2.89801  2.37887  2.77519  2.98518  4.58477  3.61503
          0.02969  3.92771  4.65006  0.61958  0.77255  0.48576  0.95510
    512   1.85268  4.15335  3.31980  3.06879  4.22263  2.92194  4.16573  3.57865  3.13168  3.32747  4.18965  3.24805  3.66843  3.44179  3.43771  1.27449  2.69732  3.07700  5.58627  4.34921    606 - -
          2.68618  4.42225  2.77519  2.73123  3.46354  2.40513  3.72494  3.29354  2.67741  2.69355  4.24690  2.90347  2.73739  3.18146  2.89801  2.37887  2.77519  2.98518  4.58477  3.61503
          0.02969  3.92771  4.65006  0.61958  0.77255  0.48576  0.95510
    513   2.24750  4.72394  2.86428  2.55522  4.14233  3.29124  3.76412  3.53699  2.46970  3.14748  4.06717  3.01537  3.83863  1.65848  2.80905  2.71162  2.95929  3.21325  5.41780  4.10497    607 - -
          2.68617  4.42229  2.77524  2.73128  3.46358  2.40517  3.72499  3.29358  2.67745  2.69359  4.24561  2.90351  2.73709  3.18151  2.89805  2.37891  2.77524  2.98523  4.58481  3.61507
          0.20982  1.71642  4.65006  0.66385  0.72332  0.48576  0.95510
    514   2.27068  4.35125  3.90142  3.49949  1.56197  3.63480  4.01614  2.58289  3.43007  2.20502  3.40381  3.69780  4.14293  3.68500  3.65892  3.03385  3.06868  2.46240  4.57396  3.07470    610 - -
          2.68618  4.42225  2.77519  2.73123  3.46354  2.40513  3.72494  3.29354  2.67741  2.69355  4.24690  2.90347  2.73739  3.18146  2.89801  2.37887  2.77519  2.98518  4.58477  3.61503
          0.02969  3.92771  4.65006  0.61958  0.77255  0.48576  0.95510
    515   2.92469  4.91216  2.93953  2.69500  4.08805  3.40255  3.85384  3.72715  2.51195  3.22404  4.25023  3.15526  3.95673  1.13900  2.79510  2.97005  3.22156  3.45336  5.35024  4.04760    611 - -
          2.68618  4.42225  2.77519  2.73123  3.46354  2.40513  3.72494  3.29354  2.67741  2.69355  4.24690  2.90347  2.73739  3.18146  2.89801  2.37887  2.77519  2.98518  4.58477  3.61503
          0.02969  3.92771  4.65006  0.61958  0.77255  0.48576  0.95510
    516   3.26570  4.65299  4.42866  4.02667  1.23335  4.19213  3.92196  2.56152  3.87662  1.76827  3.27673  4.09635  4.53700  4.02338  4.00827  3.59550  3.52279  2.59011  4.16172  2.53752    612 - -
          2.68618  4.42225  2.77519  2.73123  3.46354  2.40513  3.72494  3.29354  2.67741  2.69355  4.24690  2.90347  2.73739  3.18146  2.89801  2.37887  2.77519  2.98518  4.58477  3.61503
          0.02969  3.92771  4.65006  0.61958  0.77255  0.48576  0.95510
    517   2.34232  4.26348  3.25455  3.07279  4.13134  2.99234  4.18117  3.66138  3.15028  3.37732  4.29876  3.28880  3.73568  3.49527  3.43467  1.01074  2.82657  3.18440  5.49940  4.21513    613 - -
          2.68618  4.42225  2.77519  2.73123  3.46354  2.40513  3.72494  3.29354  2.67741  2.69355  4.24690  2.90347  2.73739  3.18146  2.89801  2.37887  2.77519  2.98518  4.58477  3.61503
          0.02969  3.92771  4.65006  0.61958  0.77255  0.48576  0.95510
    518   0.93701  4.21976  3.51875  3.31253  4.10744  3.04283  4.32804  3.24123  3.33021  3.12029  4.14603  3.44816  3.78726  3.66631  3.57696  2.56956  2.85074  2.88608  5.52908  4.33546    614 - -
          2.68618  4.42225  2.77519  2.73123  3.46354  2.40513  3.72494  3.29354  2.67741  2.69355  4.24690  2.90347  2.73739  3.18146  2.89801  2.37887  2.77519  2.98518  4.58477  3.61503
          0.02969  3.92771  4.65006  0.61958  0.77255  0.48576  0.95510
    519   2.92469  4.91216  2.93953  2.69500  4.08805  3.40255  3.85384  3.72715  2.51195  3.22404  4.25023  3.15526  3.95673  1.13900  2.79510  2.97005  3.22156  3.45336  5.35024  4.04760    615 - -
          2.68618  4.42225  2.77519  2.73123  3.46354  2.40513  3.72494  3.29354  2.67741  2.69355  4.24690  2.90347  2.73739  3.18146  2.89801  2.37887  2.77519  2.98518  4.58477  3.61503
          0.02969  3.92771  4.65006  0.61958  0.77255  0.48576  0.95510
    520   3.21450  4.58673  4.62340  4.07521  2.39275  4.38297  4.52380  2.22256  3.94076  1.00075  2.69328  4.32781  4.60162  4.07691  4.09233  3.71703  3.43705  2.33952  4.86407  3.58859    616 - -
          2.68618  4.42225  2.77519  2.73123  3.46354  2.40513  3.72494  3.29354  2.67741  2.69355  4.24690  2.90347  2.73739  3.18146  2.89801  2.37887  2.77519  2.98518  4.58477  3.61503
          0.02969  3.92771  4.65006  0.61958  0.77255  0.48576  0.95510
    521   2.25712  4.21771  3.12829  2.95931  4.32764  1.35669  4.15893  3.80573  3.14300  3.48419  4.32400  3.19372  3.67396  3.43143  3.46510  1.96347  2.74697  3.24185  5.64861  4.40621    617 - -
          2.68618  4.42225  2.77519  2.73123  3.46354  2.40513  3.72494  3.29354  2.67741  2.69355  4.24690  2.90347  2.73739  3.18146  2.89801  2.37887  2.77519  2.98518  4.58477  3.61503
          0.02969  3.92771  4.65006  0.61958  0.77255  0.48576  0.95510
    522   1.51986  4.27663  3.61548  3.16388  3.60928  3.36827  4.09440  2.63970  3.05803  2.44751  2.75626  3.44752  3.93628  3.41122  3.35772  2.75119  2.86626  2.44437  5.18227  3.94786    618 - -
          2.68618  4.42225  2.77519  2.73123  3.46354  2.40513  3.72494  3.29354  2.67741  2.69355  4.24690  2.90347  2.73739  3.18146  2.89801  2.37887  2.77519  2.98518  4.58477  3.61503
          0.02969  3.92771  4.65006  0.61958  0.77255  0.48576  0.95510
    523   3.06951  4.50988  4.37470  3.85235  2.40624  4.15280  4.34593  2.30063  3.71585  1.59152  1.64616  4.10387  4.45557  3.91510  3.90106  3.49552  3.31109  2.36452  4.78596  3.45670    619 - -
          2.68618  4.42225  2.77519  2.73123  3.46354  2.40513  3.72494  3.29354  2.67741  2.69355  4.24690  2.90347  2.73739  3.18146  2.89801  2.37887  2.77519  2.98518  4.58477  3.61503
          0.02969  3.92771  4.65006  0.61958  0.77255  0.48576  0.95510
    524   2.85478  4.98807  2.81898  2.51354  3.99843  3.41871  3.31430  3.75629  2.29612  3.26173  4.17327  2.99832  3.91082  1.48951  2.59913  2.86069  3.10300  3.44395  5.26859  3.87216    620 - -
          2.68618  4.42225  2.77519  2.73123  3.46354  2.40513  3.72494  3.29354  2.67741  2.69355  4.24690  2.90347  2.73739  3.18146  2.89801  2.37887  2.77519  2.98518  4.58477  3.61503
          0.02969  3.92771  4.65006  0.61958  0.77255  0.48576  0.95510
    525   2.65528  4.64290  3.00377  2.65661  3.71245  3.34201  1.81985  3.42529  2.52692  3.04624  3.96398  3.09031  3.86970  3.00765  2.85172  2.74456  2.44429  3.12156  5.10672  3.69734    621 - -
          2.68618  4.42225  2.77519  2.73123  3.46354  2.40513  3.72494  3.29354  2.67741  2.69355  4.24690  2.90347  2.73739  3.18146  2.89801  2.37887  2.77519  2.98518  4.58477  3.61503
          0.02969  3.92771  4.65006  0.61958  0.77255  0.48576  0.95510
    526   3.20308  4.57519  4.61497  4.09772  3.11685  4.39419  4.72610  1.79593  3.90628  1.02350  2.96844  4.37808  4.64917  4.14458  4.08088  3.76671  3.44560  2.07349  5.14969  3.97342    622 - -
          2.68618  4.42225  2.77519  2.73123  3.46354  2.40513  3.72494  3.29354  2.67741  2.69355  4.24690  2.90347  2.73739  3.18146  2.89801  2.37887  2.77519  2.98518  4.58477  3.61503
          0.02969  3.92771  4.65006  0.61958  0.77255  0.48576  0.95510
    527   3.02254  4.98859  3.20222  2.81331  4.38763  3.50611  3.78985  3.82035  0.96519  3.37337  4.33182  3.23536  4.00253  2.97818  2.44227  3.06089  3.27169  3.52501  5.41958  4.24028    623 - -
          2.68618  4.42225  2.77519  2.73123  3.46354  2.40513  3.72494  3.29354  2.67741  2.69355  4.24690  2.90347  2.73739  3.18146  2.89801  2.37887  2.77519  2.98518  4.58477  3.61503
          0.02969  3.92771  4.65006  0.61958  0.77255  0.48576  0.95510
    528   3.04904  5.18574  0.84197  2.36985  4.57019  3.25260  3.97989  4.17095  3.07449  3.76943  4.74870  2.92901  3.90930  3.21910  3.59824  3.00514  3.38878  3.80424  5.72806  4.43391    624 - -
          2.68618  4.42225  2.77519  2.73123  3.46354  2.40513  3.72494  3.29354  2.67741  2.69355  4.24690  2.90347  2.73739  3.18146  2.89801  2.37887  2.77519  2.98518  4.58477  3.61503
          0.02969  3.92771  4.65006  0.61958  0.77255  0.48576  0.95510
    529   2.92469  4.91216  2.93953  2.69500  4.08805  3.40255  3.85384  3.72715  2.51195  3.22404  4.25023  3.15526  3.95673  1.13900  2.79510  2.97005  3.22156  3.45336  5.35024  4.04760    625 - -
          2.68618  4.42225  2.77519  2.73123  3.46354  2.40513  3.72494  3.29354  2.67741  2.69355  4.24690  2.90347  2.73739  3.18146  2.89801  2.37887  2.77519  2.98518  4.58477  3.61503
          0.02969  3.92771  4.65006  0.61958  0.77255  0.48576  0.95510
    530   3.12921  4.59728  4.35534  3.92018  3.10638  4.14102  4.57085  2.20887  3.68346  0.93383  3.04475  4.18403  4.51601  4.00808  3.86805  3.57108  3.41215  2.18589  5.07763  3.82048    626 - -
          2.68618  4.42225  2.77519  2.73123  3.46354  2.40513  3.72494  3.29354  2.67741  2.69355  4.24690  2.90347  2.73739  3.18146  2.89801  2.37887  2.77519  2.98518  4.58477  3.61503
          0.02969  3.92771  4.65006  0.61958  0.77255  0.48576  0.95510
    531   2.80326  4.95603  2.61232  1.27913  3.74409  3.33734  3.76678  3.53710  2.62476  3.17876  4.14122  2.93184  3.87560  2.96953  3.05125  2.81392  3.08126  3.25774  5.41479  4.02691    627 - -
          2.68618  4.42225  2.77519  2.73123  3.46354  2.40513  3.72494  3.29354  2.67741  2.69355  4.24690  2.90347  2.73739  3.18146  2.89801  2.37887  2.77519  2.98518  4.58477  3.61503
          0.02969  3.92771  4.65006  0.61958  0.77255  0.48576  0.95510
    532   2.83743  4.86656  2.97633  2.65219  3.91720  3.43316  3.75955  3.50316  2.39191  2.87986  4.04524  3.10849  3.94157  1.40619  2.68041  2.88883  3.11163  3.26177  5.26165  3.90238    628 - -
          2.68618  4.42225  2.77519  2.73123  3.46354  2.40513  3.72494  3.29354  2.67741  2.69355  4.24690  2.90347  2.73739  3.18146  2.89801  2.37887  2.77519  2.98518  4.58477  3.61503
          0.02969  3.92771  4.65006  0.61958  0.77255  0.48576  0.95510
    533   2.84744  4.82348  3.37173  2.85980  4.22379  3.46895  3.72232  3.70350  2.11465  3.25458  4.18111  3.22672  3.95997  2.90916  1.20635  2.79379  3.11831  3.38736  5.33574  4.09827    629 - -
          2.68618  4.42225  2.77519  2.73123  3.46354  2.40513  3.72494  3.29354  2.67741  2.69355  4.24690  2.90347  2.73739  3.18146  2.89801  2.37887  2.77519  2.98518  4.58477  3.61503
          0.02969  3.92771  4.65006  0.61958  0.77255  0.48576  0.95510
    534   2.44255  4.28774  3.47721  3.23174  4.01772  3.12520  4.24484  3.15159  3.17581  3.01312  4.06008  3.43229  3.83329  3.56786  3.43186  2.64443  1.08163  2.84066  5.45067  4.23435    630 - -
          2.68618  4.42225  2.77519  2.73123  3.46354  2.40513  3.72494  3.29354  2.67741  2.69355  4.24690  2.90347  2.73739  3.18146  2.89801  2.37887  2.77519  2.98518  4.58477  3.61503
          0.03970  3.92771  3.95109  0.61958  0.77255  0.48576  0.95510
    535   2.83952  4.81553  3.36266  2.85278  4.21390  3.46219  3.71817  3.69344  2.11376  3.24626  4.17290  3.22045  3.95380  2.90551  1.22085  2.78685  3.11100  3.37766  5.32947  4.09070    631 - -
          2.68618  4.42225  2.77520  2.73123  3.46354  2.40513  3.72495  3.29354  2.67741  2.69352  4.24690  2.90347  2.73740  3.18146  2.89801  2.37887  2.77520  2.98518  4.58477  3.61503
          0.04479  3.37713  4.64034  0.56552  0.83947  0.49505  0.94042
    536   3.04197  4.43855  4.48881  3.92828  3.00533  4.23979  4.56272  1.80214  3.81225  1.60409  1.85453  4.20418  4.50709  4.00198  4.00117  3.56333  3.27513  1.99660  5.06464  3.92610    633 - -
          2.68618  4.42225  2.77519  2.73123  3.46354  2.40513  3.72494  3.29354  2.67741  2.69355  4.24690  2.90347  2.73739  3.18146  2.89801  2.37887  2.77519  2.98518  4.58477  3.61503
          0.02998  3.91799  4.64034  0.61958  0.77255  0.49505  0.94042
    537   3.13350  4.48382  4.62837  4.12235  3.25916  4.38062  4.77909  1.25794  3.94501  1.52131  3.11545  4.38507  4.66122  4.21276  4.13219  3.75957  3.38479  1.82801  5.25109  4.04389    634 - -
          2.68618  4.42225  2.77519  2.73123  3.46354  2.40513  3.72494  3.29354  2.67741  2.69355  4.24690  2.90347  2.73739  3.18146  2.89801  2.37887  2.77519  2.98518  4.58477  3.61503
          0.02998  3.91799  4.64034  0.61958  0.77255  0.49505  0.94042
    538   2.84021  5.19555  2.41438  1.45502  4.47859  3.29312  3.68086  3.94798  2.45569  3.47339  4.33646  2.79271  3.83658  2.31431  2.87470  2.78585  3.09944  3.58639  5.63808  4.25121    635 - -
          2.68618  4.42225  2.77519  2.73123  3.46354  2.40513  3.72494  3.29354  2.67741  2.69355  4.24690  2.90347  2.73739  3.18146  2.89801  2.37887  2.77519  2.98518  4.58477  3.61503
          0.02998  3.91799  4.64034  0.61958  0.77255  0.49505  0.94042
    539   1.07526  4.13908  3.42083  3.19708  4.12193  2.95306  4.23878  3.31777  3.22395  3.18941  4.12792  3.33065  3.70619  3.55023  3.49166  2.34226  2.72979  2.90223  5.54471  4.30783    636 - -
          2.68618  4.42225  2.77519  2.73123  3.46354  2.40513  3.72494  3.29354  2.67741  2.69355  4.24690  2.90347  2.73739  3.18146  2.89801  2.37887  2.77519  2.98518  4.58477  3.61503
          0.02998  3.91799  4.64034  0.61958  0.77255  0.49505  0.94042
    540   2.61247  4.69241  2.62654  2.50118  4.16374  3.14259  3.86849  3.80353  2.75217  3.45160  4.34902  1.34351  3.79929  3.10520  3.13294  2.56925  2.99844  3.38689  5.49646  4.08821    637 - -
          2.68618  4.42225  2.77519  2.73123  3.46354  2.40513  3.72494  3.29354  2.67741  2.69355  4.24690  2.90347  2.73739  3.18146  2.89801  2.37887  2.77519  2.98518  4.58477  3.61503
          0.02998  3.91799  4.64034  0.61958  0.77255  0.49505  0.94042
    541   3.07855  4.45828  4.52074  4.05799  3.09292  4.25699  4.68624  1.12698  3.91912  1.84826  3.20397  4.29840  4.59945  4.18503  4.11509  3.65958  3.34831  1.82688  5.17139  3.87191    638 - -
          2.68618  4.42225  2.77519  2.73123  3.46354  2.40513  3.72494  3.29354  2.67741  2.69355  4.24690  2.90347  2.73739  3.18146  2.89801  2.37887  2.77519  2.98518  4.58477  3.61503
          0.02998  3.91799  4.64034  0.61958  0.77255  0.49505  0.94042
    542   2.81006  4.84469  3.17875  2.66481  3.75323  3.51785  1.96357  3.53404  2.18679  2.97151  3.97910  3.10494  3.93221  2.83778  2.15056  2.85664  3.03108  3.24904  5.06231  3.66692    639 - -
          2.68618  4.42225  2.77519  2.73123  3.46354  2.40513  3.72494  3.29354  2.67741  2.69355  4.24690  2.90347  2.73739  3.18146  2.89801  2.37887  2.77519  2.98518  4.58477  3.61503
          0.02998  3.91799  4.64034  0.61958  0.77255  0.49505  0.94042
    543   2.75475  4.65118  3.39955  2.79635  3.61891  3.54835  3.66020  3.27101  2.27869  2.86515  3.78005  3.20356  3.70535  2.91280  1.65783  2.86296  2.97766  3.01957  3.28813  3.62431    640 - -
          2.68618  4.42225  2.77519  2.73123  3.46354  2.40513  3.72494  3.29354  2.67741  2.69355  4.24690  2.90347  2.73739  3.18146  2.89801  2.37887  2.77519  2.98518  4.58477  3.61503
          0.02998  3.91799  4.64034  0.61958  0.77255  0.49505  0.94042
    544   2.76162  4.79920  2.95292  2.63240  3.94980  3.38288  3.76309  3.46454  2.41468  3.00469  4.02393  3.08409  3.90753  1.47034  2.71415  2.82340  3.05335  3.05752  5.29687  3.94482    641 - -
          2.68618  4.42225  2.77519  2.73123  3.46354  2.40513  3.72494  3.29354  2.67741  2.69355  4.24690  2.90347  2.73739  3.18146  2.89801  2.37887  2.77519  2.98518  4.58477  3.61503
          0.02998  3.91799  4.64034  0.61958  0.77255  0.49505  0.94042
    545   2.91672  4.90406  2.93285  2.68809  4.07869  3.39598  3.84687  3.71623  2.50569  3.21409  4.24048  3.14829  3.94997  1.15528  2.78906  2.96246  3.21356  3.44302  5.34256  4.03925    642 - -
          2.68618  4.42225  2.77519  2.73123  3.46354  2.40513  3.72494  3.29354  2.67741  2.69355  4.24690  2.90347  2.73739  3.18146  2.89801  2.37887  2.77519  2.98518  4.58477  3.61503
          0.02998  3.91799  4.64034  0.61958  0.77255  0.49505  0.94042
    546   2.79546  4.96530  2.58106  1.32024  4.19055  3.32398  3.75843  3.31906  2.56844  3.19542  4.15658  2.90974  3.86887  2.94616  2.97645  2.80405  3.07597  3.23349  5.49584  4.12684    643 - -
          2.68618  4.42225  2.77519  2.73123  3.46354  2.40513  3.72494  3.29354  2.67741  2.69355  4.24690  2.90347  2.73739  3.18146  2.89801  2.37887  2.77519  2.98518  4.58477  3.61503
          0.02998  3.91799  4.64034  0.61958  0.77255  0.49505  0.94042
    547   2.85538  5.03071  2.53419  1.22430  4.25805  3.31603  3.78319  3.64717  2.60541  3.11179  4.25723  2.90775  3.87992  2.97764  3.01159  2.84903  3.13995  3.35597  5.53257  4.17135    644 - -
          2.68618  4.42225  2.77519  2.73123  3.46354  2.40513  3.72494  3.29354  2.67741  2.69355  4.24690  2.90347  2.73739  3.18146  2.89801  2.37887  2.77519  2.98518  4.58477  3.61503
          0.02998  3.91799  4.64034  0.61958  0.77255  0.49505  0.94042
    548   3.11954  4.59041  4.34041  3.90538  3.10435  4.12925  4.55930  2.20545  3.66888  0.94517  3.04512  4.17029  4.50634  3.99604  3.85518  3.55877  3.40292  2.18013  5.07199  3.81253    645 - -
          2.68618  4.42225  2.77519  2.73123  3.46354  2.40513  3.72494  3.29354  2.67741  2.69355  4.24690  2.90347  2.73739  3.18146  2.89801  2.37887  2.77519  2.98518  4.58477  3.61503
          0.02998  3.91799  4.64034  0.61958  0.77255  0.49505  0.94042
    549   2.91334  4.97031  3.28446  2.72200  4.08823  3.56145  2.78122  3.73552  2.02653  3.23475  4.12284  3.14229  3.96659  2.79266  1.43081  2.93885  3.11599  3.43313  5.22703  3.92214    646 - -
          2.68618  4.42225  2.77519  2.73123  3.46354  2.40513  3.72494  3.29354  2.67741  2.69355  4.24690  2.90347  2.73739  3.18146  2.89801  2.37887  2.77519  2.98518  4.58477  3.61503
          0.02998  3.91799  4.64034  0.61958  0.77255  0.49505  0.94042
    550   2.88385  5.00105  3.14773  2.64734  4.41805  3.50675  3.62378  3.80083  1.26481  3.30987  4.18012  3.08599  3.67282  2.77323  2.17124  2.89800  3.09923  3.47529  5.41242  4.18996    647 - -
          2.68618  4.42225  2.77519  2.73123  3.46354  2.40513  3.72494  3.29354  2.67741  2.69355  4.24690  2.90347  2.73739  3.18146  2.89801  2.37887  2.77519  2.98518  4.58477  3.61503
          0.02998  3.91799  4.64034  0.61958  0.77255  0.49505  0.94042
    551   3.07908  4.46531  4.49481  4.05193  3.34334  4.24188  4.74704  1.10254  3.85919  1.84730  3.24796  4.30003  4.60522  4.18918  4.05670  3.66678  3.35718  1.79224  5.28813  4.02433    648 - -
          2.68618  4.42225  2.77519  2.73123  3.46354  2.40513  3.72494  3.29354  2.67741  2.69355  4.24690  2.90347  2.73739  3.18146  2.89801  2.37887  2.77519  2.98518  4.58477  3.61503
          0.02998  3.91799  4.64034  0.61958  0.77255  0.49505  0.94042
    552   2.91672  4.90406  2.93285  2.68809  4.07869  3.39598  3.84687  3.71623  2.50569  3.21409  4.24048  3.14829  3.94997  1.15528  2.78906  2.96246  3.21356  3.44302  5.34256  4.03925    649 - -
          2.68618  4.42225  2.77519  2.73123  3.46354  2.40513  3.72494  3.29354  2.67741  2.69355  4.24690  2.90347  2.73739  3.18146  2.89801  2.37887  2.77519  2.98518  4.58477  3.61503
          0.02998  3.91799  4.64034  0.61958  0.77255  0.49505  0.94042
    553   2.99127  5.11193  2.50661  0.96238  4.46383  3.30328  3.89384  3.92675  2.78007  3.53650  4.50837  2.95854  3.90998  3.10845  3.19374  2.96896  3.29580  3.60584  5.62682  4.34891    650 - -
          2.68618  4.42225  2.77519  2.73123  3.46354  2.40513  3.72494  3.29354  2.67741  2.69355  4.24690  2.90347  2.73739  3.18146  2.89801  2.37887  2.77519  2.98518  4.58477  3.61503
          0.02998  3.91799  4.64034  0.61958  0.77255  0.49505  0.94042
    554   2.76654  4.83621  2.85491  2.57804  4.11553  3.34628  3.76153  3.59865  2.40104  3.14883  4.12616  3.03991  3.88979  1.44082  2.70265  2.81398  2.92853  3.30552  5.39303  4.06464    651 - -
          2.68618  4.42225  2.77519  2.73123  3.46354  2.40513  3.72494  3.29354  2.67741  2.69355  4.24690  2.90347  2.73739  3.18146  2.89801  2.37887  2.77519  2.98518  4.58477  3.61503
          0.02998  3.91799  4.64034  0.61958  0.77255  0.49505  0.94042
    555   3.18470  4.62432  4.43035  3.94556  3.06033  4.24899  4.57803  2.19717  3.68382  0.92089  2.84727  4.23069  4.56084  4.00029  3.86698  3.64799  3.44219  2.26992  5.05871  3.82704    652 - -
          2.68618  4.42225  2.77519  2.73123  3.46354  2.40513  3.72494  3.29354  2.67741  2.69355  4.24690  2.90347  2.73739  3.18146  2.89801  2.37887  2.77519  2.98518  4.58477  3.61503
          0.02998  3.91799  4.64034  0.61958  0.77255  0.49505  0.94042
    556   2.71336  4.74224  3.00927  2.57703  3.60791  3.45412  3.64805  3.34628  2.41279  2.92279  3.84822  3.04842  3.89031  1.85291  2.75692  2.77599  2.86734  3.08288  5.01293  2.89611    653 - -
          2.68618  4.42225  2.77519  2.73123  3.46354  2.40513  3.72494  3.29354  2.67741  2.69355  4.24690  2.90347  2.73739  3.18146  2.89801  2.37887  2.77519  2.98518  4.58477  3.61503
          0.02998  3.91799  4.64034  0.61958  0.77255  0.49505  0.94042
    557   3.12633  4.56435  4.41525  3.88074  3.06794  4.23710  4.53935  2.20318  3.67142  1.30168  1.74215  4.18147  4.51786  3.94122  3.86523  3.58873  3.36612  2.27746  5.05105  3.88497    654 - -
          2.68618  4.42225  2.77519  2.73123  3.46354  2.40513  3.72494  3.29354  2.67741  2.69355  4.24690  2.90347  2.73739  3.18146  2.89801  2.37887  2.77519  2.98518  4.58477  3.61503
          0.02998  3.91799  4.64034  0.61958  0.77255  0.49505  0.94042
    558   2.84395  4.37381  4.18835  3.85276  3.58327  3.77102  4.64658  2.04797  3.72123  2.26232  3.54139  4.03532  4.32889  4.07770  3.92937  3.27730  3.20433  0.96943  5.37544  4.10993    655 - -
          2.68618  4.42225  2.77519  2.73123  3.46354  2.40513  3.72494  3.29354  2.67741  2.69355  4.24690  2.90347  2.73739  3.18146  2.89801  2.37887  2.77519  2.98518  4.58477  3.61503
          0.02998  3.91799  4.64034  0.61958  0.77255  0.49505  0.94042
    559   2.81780  4.96561  2.84855  2.48782  4.01496  3.43801  1.96416  3.68083  2.18742  3.21861  4.09167  2.97683  3.89358  2.39955  2.54460  2.82518  3.04591  3.36820  5.25816  3.88255    656 - -
          2.68618  4.42225  2.77519  2.73123  3.46354  2.40513  3.72494  3.29354  2.67741  2.69355  4.24690  2.90347  2.73739  3.18146  2.89801  2.37887  2.77519  2.98518  4.58477  3.61503
          0.02998  3.91799  4.64034  0.61958  0.77255  0.49505  0.94042
    560   2.69103  4.82309  2.00864  2.38996  4.46749  1.43322  3.89555  3.96951  2.89760  3.57633  4.44444  2.89933  3.79718  3.10591  3.38403  2.71999  3.06101  3.53335  5.68562  4.36380    657 - -
          2.68618  4.42225  2.77519  2.73123  3.46354  2.40513  3.72494  3.29354  2.67741  2.69355  4.24690  2.90347  2.73739  3.18146  2.89801  2.37887  2.77519  2.98518  4.58477  3.61503
          0.02998  3.91799  4.64034  0.61958  0.77255  0.49505  0.94042
    561   2.66065  4.81886  2.72897  2.43994  4.22705  3.27686  3.70308  3.71977  2.41829  3.29608  4.14492  2.82908  3.81402  1.74159  2.78094  2.30111  2.95653  3.34942  5.44792  4.10515    658 - -
          2.68618  4.42225  2.77519  2.73123  3.46354  2.40513  3.72494  3.29354  2.67741  2.69355  4.24690  2.90347  2.73739  3.18146  2.89801  2.37887  2.77519  2.98518  4.58477  3.61503
          0.02998  3.91799  4.64034  0.61958  0.77255  0.48000  0.96439
    562   2.45689  4.50171  2.85933  2.59749  4.18162  1.71476  3.85653  3.63706  2.70981  3.27587  4.12013  2.45368  3.74823  3.06635  3.00229  2.55642  2.83732  3.06872  5.47861  4.16731    659 - -
          2.68618  4.42225  2.77519  2.73123  3.46354  2.40513  3.72494  3.29354  2.67741  2.69355  4.24690  2.90347  2.73739  3.18146  2.89801  2.37887  2.77519  2.98518  4.58477  3.61503
          0.02969  3.92771  4.65006  0.61958  0.77255  0.48576  0.95510
    563   3.09827  4.50810  4.50514  3.97297  3.17684  4.27044  4.65057  2.04284  3.80045  1.12198  2.93613  4.25481  4.56411  4.05313  3.99878  3.62465  3.34907  1.76115  5.16336  3.99850    660 - -
          2.68618  4.42225  2.77519  2.73123  3.46354  2.40513  3.72494  3.29354  2.67741  2.69355  4.24690  2.90347  2.73739  3.18146  2.89801  2.37887  2.77519  2.98518  4.58477  3.61503
          0.02969  3.92771  4.65006  0.61958  0.77255  0.48576  0.95510
    564   2.79473  4.89705  2.92427  2.55582  4.10003  3.42801  3.68003  3.43847  2.21112  3.12099  4.05560  3.02755  3.90327  1.56277  2.56010  2.82695  3.04447  3.28090  5.33888  4.01632    661 - -
          2.68618  4.42225  2.77519  2.73123  3.46354  2.40513  3.72494  3.29354  2.67741  2.69355  4.24690  2.90347  2.73739  3.18146  2.89801  2.37887  2.77519  2.98518  4.58477  3.61503
          0.02969  3.92771  4.65006  0.61958  0.77255  0.48576  0.95510
    565   3.01285  4.55298  4.10874  3.70640  3.23225  3.87529  4.42876  2.41337  3.47145  1.81867  1.27599  3.97707  4.33625  3.84972  3.67028  3.36771  3.31926  2.42588  5.08041  3.84701    662 - -
          2.68618  4.42225  2.77519  2.73123  3.46354  2.40513  3.72494  3.29354  2.67741  2.69355  4.24690  2.90347  2.73739  3.18146  2.89801  2.37887  2.77519  2.98518  4.58477  3.61503
          0.02969  3.92771  4.65006  0.61958  0.77255  0.48576  0.95510
    566   3.32875  4.71430  4.31442  4.03939  0.92550  4.00564  3.90195  2.84560  3.94502  2.20292  3.56759  4.08148  4.46298  4.09778  4.05111  3.59586  3.62990  2.84036  4.13462  2.49470    663 - -
          2.68618  4.42225  2.77519  2.73123  3.46354  2.40513  3.72494  3.29354  2.67741  2.69355  4.24690  2.90347  2.73739  3.18146  2.89801  2.37887  2.77519  2.98518  4.58477  3.61503
          0.02969  3.92771  4.65006  0.61958  0.77255  0.48576  0.95510
    567   3.21722  4.66309  4.27815  3.91820  3.15686  4.05226  4.55660  2.36388  3.68541  0.81009  3.16248  4.18832  4.47809  4.04052  3.85246  3.62949  3.50894  2.41556  5.05624  3.79233    664 - -
          2.68618  4.42225  2.77519  2.73123  3.46354  2.40513  3.72494  3.29354  2.67741  2.69355  4.24690  2.90347  2.73739  3.18146  2.89801  2.37887  2.77519  2.98518  4.58477  3.61503
          0.02969  3.92771  4.65006  0.61958  0.77255  0.48576  0.95510
    568   2.92469  4.91216  2.93953  2.69500  4.08805  3.40255  3.85384  3.72715  2.51195  3.22404  4.25023  3.15526  3.95673  1.13900  2.79510  2.97005  3.22156  3.45336  5.35024  4.04760    665 - -
          2.68618  4.42225  2.77519  2.73123  3.46354  2.40513  3.72494  3.29354  2.67741  2.69355  4.24690  2.90347  2.73739  3.18146  2.89801  2.37887  2.77519  2.98518  4.58477  3.61503
          0.02969  3.92771  4.65006  0.61958  0.77255  0.48576  0.95510
    569   2.92469  4.91216  2.93953  2.69500  4.08805  3.40255  3.85384  3.72715  2.51195  3.22404  4.25023  3.15526  3.95673  1.13900  2.79510  2.97005  3.22156  3.45336  5.35024  4.04760    666 - -
          2.68618  4.42225  2.77519  2.73123  3.46354  2.40513  3.72494  3.29354  2.67741  2.69355  4.24690  2.90347  2.73739  3.18146  2.89801  2.37887  2.77519  2.98518  4.58477  3.61503
          0.02969  3.92771  4.65006  0.61958  0.77255  0.48576  0.95510
    570   2.30135  4.27796  3.13833  2.86550  4.20290  2.99569  4.03070  3.65522  2.94577  3.32154  4.16971  3.15705  2.43373  3.27533  3.29304  1.41178  2.74958  3.16789  5.52932  4.26309    667 - -
          2.68618  4.42225  2.77519  2.73123  3.46354  2.40513  3.72494  3.29354  2.67741  2.69355  4.24690  2.90347  2.73739  3.18146  2.89801  2.37887  2.77519  2.98518  4.58477  3.61503
          0.02969  3.92771  4.65006  0.61958  0.77255  0.48576  0.95510
    571   1.95686  4.42059  2.98475  2.64351  4.15983  3.10186  3.85998  3.55528  2.73530  3.21329  4.04306  2.10139  3.72046  3.06179  3.13988  2.25880  2.43296  3.13207  5.46014  4.17248    668 - -
          2.68618  4.42225  2.77519  2.73123  3.46354  2.40513  3.72494  3.29354  2.67741  2.69355  4.24690  2.90347  2.73739  3.18146  2.89801  2.37887  2.77519  2.98518  4.58477  3.61503
          0.02969  3.92771  4.65006  0.61958  0.77255  0.48576  0.95510
    572   2.36646  4.26010  3.33677  2.96147  3.88048  3.13647  4.00354  3.12279  2.92357  2.92277  3.85673  3.25075  1.81578  3.27988  3.24989  2.43000  2.76905  2.31678  5.30674  4.04139    669 - -
          2.68618  4.42225  2.77519  2.73123  3.46354  2.40513  3.72494  3.29354  2.67741  2.69355  4.24690  2.90347  2.73739  3.18146  2.89801  2.37887  2.77519  2.98518  4.58477  3.61503
          0.02969  3.92771  4.65006  0.61958  0.77255  0.48576  0.95510
    573   2.25712  4.21771  3.12829  2.95931  4.32764  1.35669  4.15893  3.80573  3.14300  3.48419  4.32400  3.19372  3.67396  3.43143  3.46510  1.96347  2.74697  3.24185  5.64861  4.40621    670 - -
          2.68618  4.42225  2.77519  2.73123  3.46354  2.40513  3.72494  3.29354  2.67741  2.69355  4.24690  2.90347  2.73739  3.18146  2.89801  2.37887  2.77519  2.98518  4.58477  3.61503
          0.02969  3.92771  4.65006  0.61958  0.77255  0.48576  0.95510
    574   3.21722  4.66309  4.27815  3.91820  3.15686  4.05226  4.55660  2.36388  3.68541  0.81009  3.16248  4.18832  4.47809  4.04052  3.85246  3.62949  3.50894  2.41556  5.05624  3.79233    671 - -
          2.68618  4.42225  2.77519  2.73123  3.46354  2.40513  3.72494  3.29354  2.67741  2.69355  4.24690  2.90347  2.73739  3.18146  2.89801  2.37887  2.77519  2.98518  4.58477  3.61503
          0.02969  3.92771  4.65006  0.61958  0.77255  0.48576  0.95510
    575   2.51936  4.61146  2.68471  2.50596  4.25698  3.11162  3.85815  3.79694  2.74000  3.42124  4.27240  1.60898  3.75898  3.06896  3.14383  2.08350  2.90597  3.35055  5.55372  4.18839    672 - -
          2.68618  4.42225  2.77519  2.73123  3.46354  2.40513  3.72494  3.29354  2.67741  2.69355  4.24690  2.90347  2.73739  3.18146  2.89801  2.37887  2.77519  2.98518  4.58477  3.61503
          0.02969  3.92771  4.65006  0.61958  0.77255  0.48576  0.95510
    576   3.27325  4.66585  4.40178  4.02396  1.17091  4.16193  3.88745  2.61321  3.87774  1.86589  3.33294  4.07858  4.52739  4.02580  4.00637  3.58365  3.53881  2.63338  4.12217  2.48518    673 - -
          2.68618  4.42225  2.77519  2.73123  3.46354  2.40513  3.72494  3.29354  2.67741  2.69355  4.24690  2.90347  2.73739  3.18146  2.89801  2.37887  2.77519  2.98518  4.58477  3.61503
          0.02969  3.92771  4.65006  0.61958  0.77255  0.48576  0.95510
    577   2.25712  4.21771  3.12829  2.95931  4.32764  1.35669  4.15893  3.80573  3.14300  3.48419  4.32400  3.19372  3.67396  3.43143  3.46510  1.96347  2.74697  3.24185  5.64861  4.40621    674 - -
          2.68618  4.42225  2.77519  2.73123  3.46354  2.40513  3.72494  3.29354  2.67741  2.69355  4.24690  2.90347  2.73739  3.18146  2.89801  2.37887  2.77519  2.98518  4.58477  3.61503
          0.02969  3.92771  4.65006  0.61958  0.77255  0.48576  0.95510
    578   2.28826  4.24405  3.17958  2.95354  4.21041  2.96809  4.10302  3.67992  3.03901  3.36398  4.22886  3.20274  3.23314  3.37162  3.35783  1.16004  2.75837  3.17728  5.55177  4.28780    675 - -
          2.68618  4.42225  2.77519  2.73123  3.46354  2.40513  3.72494  3.29354  2.67741  2.69355  4.24690  2.90347  2.73739  3.18146  2.89801  2.37887  2.77519  2.98518  4.58477  3.61503
          0.02969  3.92771  4.65006  0.61958  0.77255  0.48576  0.95510
    579   2.54129  4.25740  3.68092  3.28279  3.63835  3.40015  4.19179  2.49132  3.19965  2.51467  3.59878  3.53617  2.86733  3.54467  3.47737  2.81629  2.90645  1.37324  5.21462  3.97473    676 - -
          2.68618  4.42225  2.77519  2.73123  3.46354  2.40513  3.72494  3.29354  2.67741  2.69355  4.24690  2.90347  2.73739  3.18146  2.89801  2.37887  2.77519  2.98518  4.58477  3.61503
          0.02969  3.92771  4.65006  0.61958  0.77255  0.48576  0.95510
    580   2.85478  4.98807  2.81898  2.51354  3.99843  3.41871  3.31430  3.75629  2.29612  3.26173  4.17327  2.99832  3.91082  1.48951  2.59913  2.86069  3.10300  3.44395  5.26859  3.87216    677 - -
          2.68618  4.42225  2.77519  2.73123  3.46354  2.40513  3.72494  3.29354  2.67741  2.69355  4.24690  2.90347  2.73739  3.18146  2.89801  2.37887  2.77519  2.98518  4.58477  3.61503
          0.02969  3.92771  4.65006  0.61958  0.77255  0.48576  0.95510
    581   2.84054  4.53252  3.67892  3.14594  3.39168  3.70007  3.94515  2.72138  2.68342  1.39266  3.40605  3.50179  4.10957  3.25992  2.41954  3.06805  3.08845  2.63126  4.98798  3.71518    678 - -
          2.68618  4.42225  2.77519  2.73123  3.46354  2.40513  3.72494  3.29354  2.67741  2.69355  4.24690  2.90347  2.73739  3.18146  2.89801  2.37887  2.77519  2.98518  4.58477  3.61503
          0.02969  3.92771  4.65006  0.61958  0.77255  0.48576  0.95510
    582   2.29610  4.26884  3.14735  2.88239  4.20676  2.98843  4.04462  3.66127  2.96399  3.33020  4.18008  3.16527  2.66059  3.29318  3.30640  1.32658  2.74889  3.16952  5.53551  4.27082    679 - -
          2.68618  4.42225  2.77519  2.73123  3.46354  2.40513  3.72494  3.29354  2.67741  2.69355  4.24690  2.90347  2.73739  3.18146  2.89801  2.37887  2.77519  2.98518  4.58477  3.61503
          0.11818  3.92771  2.38845  0.61958  0.77255  0.48576  0.95510
    583   2.30072  4.22047  3.18060  2.99540  4.04611  2.95095  4.10589  3.56479  3.06710  3.28755  4.21650  3.22479  3.68733  3.41890  3.35377  1.13805  2.77864  3.10659  5.42114  4.12958    680 - -
          2.68618  4.42225  2.77519  2.73123  3.46354  2.40513  3.72494  3.29354  2.67741  2.69355  4.24690  2.90347  2.73739  3.18146  2.89801  2.37887  2.77519  2.98518  4.58477  3.61503
          0.03239  3.84193  4.56427  0.61958  0.77255  0.44082  1.03144
    584   2.71162  4.81834  2.56053  2.00063  4.39666  1.47495  3.86545  3.84448  2.76627  3.46502  4.34247  2.93296  3.82209  3.07238  3.18960  2.74755  3.06009  3.45084  5.61511  4.31277    681 - -
          2.68618  4.42225  2.77519  2.73123  3.46354  2.40513  3.72494  3.29354  2.67741  2.69355  4.24690  2.90347  2.73739  3.18146  2.89801  2.37887  2.77519  2.98518  4.58477  3.61503
          0.02969  3.92771  4.65006  0.61958  0.77255  0.48576  0.95510
    585   2.10058  4.55920  2.75821  2.56902  4.23361  3.11707  3.89298  3.64648  2.77127  3.34534  4.22263  1.55394  3.76748  3.10943  3.16098  2.59624  2.89741  3.23553  5.54557  4.20743    682 - -
          2.68618  4.42225  2.77519  2.73123  3.46354  2.40513  3.72494  3.29354  2.67741  2.69355  4.24690  2.90347  2.73739  3.18146  2.89801  2.37887  2.77519  2.98518  4.58477  3.61503
          0.02969  3.92771  4.65006  0.61958  0.77255  0.48576  0.95510
    586   2.54107  4.59893  2.84762  2.57253  4.13123  3.19126  3.80787  3.62620  2.59679  3.23940  4.10860  3.00989  3.78713  2.46248  2.95734  1.53251  2.89361  3.24022  5.42529  4.09602    683 - -
          2.68618  4.42225  2.77519  2.73123  3.46354  2.40513  3.72494  3.29354  2.67741  2.69355  4.24690  2.90347  2.73739  3.18146  2.89801  2.37887  2.77519  2.98518  4.58477  3.61503
          0.06797  3.92771  3.07864  0.61958  0.77255  0.48576  0.95510
    587   2.53132  4.58782  2.82997  2.55513  4.10753  3.18096  3.78912  3.60135  2.57589  3.21568  4.08698  2.99388  3.77436  2.44653  2.93505  1.59764  2.88145  3.21980  5.40314  4.07359    684 - -
          2.68618  4.42225  2.77519  2.73123  3.46354  2.40513  3.72494  3.29354  2.67741  2.69355  4.24690  2.90347  2.73739  3.18146  2.89801  2.37887  2.77519  2.98518  4.58477  3.61503
          0.03083  3.89057  4.61292  0.61958  0.77255  0.46473  0.98968
    588   2.70743  4.94716  2.55399  2.33069  4.32202  3.26283  3.69913  3.82338  2.48101  3.38436  4.22549  1.76353  3.81046  2.41888  2.89128  2.50941  2.99631  3.44364  5.53636  4.16167    685 - -
          2.68618  4.42225  2.77519  2.73123  3.46354  2.40513  3.72494  3.29354  2.67741  2.69355  4.24690  2.90347  2.73739  3.18146  2.89801  2.37887  2.77519  2.98518  4.58477  3.61503
          0.02969  3.92771  4.65006  0.61958  0.77255  0.48576  0.95510
    589   2.80174  4.26511  4.15661  3.59586  3.25726  3.57793  4.27693  1.57699  3.46207  1.78707  2.80385  3.87446  4.28179  3.73362  3.68918  3.24687  3.04264  1.99450  4.97460  3.78239    686 - -
          2.68618  4.42225  2.77519  2.73123  3.46354  2.40513  3.72494  3.29354  2.67741  2.69355  4.24690  2.90347  2.73739  3.18146  2.89801  2.37887  2.77519  2.98518  4.58477  3.61503
          0.02969  3.92771  4.65006  0.61958  0.77255  0.48576  0.95510
    590   2.92469  4.91216  2.93953  2.69500  4.08805  3.40255  3.85384  3.72715  2.51195  3.22404  4.25023  3.15526  3.95673  1.13900  2.79510  2.97005  3.22156  3.45336  5.35024  4.04760    687 - -
          2.68618  4.42225  2.77519  2.73123  3.46354  2.40513  3.72494  3.29354  2.67741  2.69355  4.24690  2.90347  2.73739  3.18146  2.89801  2.37887  2.77519  2.98518  4.58477  3.61503
          0.02969  3.92771  4.65006  0.61958  0.77255  0.48576  0.95510
    591   2.76463  4.85955  2.82299  2.54302  4.19623  3.33527  3.75814  3.71305  2.42727  3.25280  4.17679  3.01869  3.41137  1.41761  2.74969  2.80117  3.05784  3.38556  5.42252  4.11005    688 - -
          2.68618  4.42225  2.77519  2.73123  3.46354  2.40513  3.72494  3.29354  2.67741  2.69355  4.24690  2.90347  2.73739  3.18146  2.89801  2.37887  2.77519  2.98518  4.58477  3.61503
          0.02969  3.92771  4.65006  0.61958  0.77255  0.48576  0.95510
    592   2.71210  4.46263  3.50655  2.98100  3.51720  3.41291  3.84065  2.85561  2.58356  1.59440  3.52898  3.35128  3.99506  3.13741  2.41171  2.91096  2.96639  2.67965  4.99327  3.72787    689 - -
          2.68618  4.42225  2.77519  2.73123  3.46354  2.40513  3.72494  3.29354  2.67741  2.69355  4.24690  2.90347  2.73739  3.18146  2.89801  2.37887  2.77519  2.98518  4.58477  3.61503
          0.02969  3.92771  4.65006  0.61958  0.77255  0.48576  0.95510
    593   1.72597  4.24172  3.30446  2.94490  3.99009  3.08612  4.01293  3.23141  2.92253  3.01233  3.91437  3.22594  3.74421  3.13477  3.25111  2.50370  1.77745  2.87071  5.38060  4.14302    690 - -
          2.68618  4.42225  2.77519  2.73123  3.46354  2.40513  3.72494  3.29354  2.67741  2.69355  4.24690  2.90347  2.73739  3.18146  2.89801  2.37887  2.77519  2.98518  4.58477  3.61503
          0.02969  3.92771  4.65006  0.61958  0.77255  0.48576  0.95510
    594   2.16975  4.24219  3.22519  2.89674  4.12513  3.01223  4.01459  3.49704  2.92625  3.20086  4.05595  3.17612  1.78705  3.26016  3.27105  2.05910  2.71988  2.93271  5.47318  4.22055    691 - -
          2.68618  4.42225  2.77519  2.73123  3.46354  2.40513  3.72494  3.29354  2.67741  2.69355  4.24690  2.90347  2.73739  3.18146  2.89801  2.37887  2.77519  2.98518  4.58477  3.61503
          0.02969  3.92771  4.65006  0.61958  0.77255  0.48576  0.95510
    595   3.04508  4.39065  4.66416  4.17068  3.48827  4.33632  4.89872  1.25224  4.04830  1.99392  3.30700  4.40460  4.66756  4.32252  4.25616  3.72216  3.31529  1.34844  5.44530  4.23880    692 - -
          2.68618  4.42225  2.77519  2.73123  3.46354  2.40513  3.72494  3.29354  2.67741  2.69355  4.24690  2.90347  2.73739  3.18146  2.89801  2.37887  2.77519  2.98518  4.58477  3.61503
          0.02969  3.92771  4.65006  0.61958  0.77255  0.48576  0.95510
    596   2.51236  4.60354  2.69419  2.50982  4.25725  3.10994  3.85785  3.79228  2.73939  3.41597  4.26498  1.64842  3.75637  3.06759  3.14406  2.02966  2.89909  3.34484  5.55278  4.19041    693 - -
          2.68618  4.42225  2.77519  2.73123  3.46354  2.40513  3.72494  3.29354  2.67741  2.69355  4.24690  2.90347  2.73739  3.18146  2.89801  2.37887  2.77519  2.98518  4.58477  3.61503
          0.02969  3.92771  4.65006  0.61958  0.77255  0.48576  0.95510
    597   2.76709  4.47607  3.56990  3.04368  3.34167  3.69096  3.93418  2.66224  2.79810  2.03256  1.96401  3.43850  4.07420  2.70018  3.08516  2.99563  3.00596  2.58385  4.97097  3.72514    694 - -
          2.68618  4.42225  2.77519  2.73123  3.46354  2.40513  3.72494  3.29354  2.67741  2.69355  4.24690  2.90347  2.73739  3.18146  2.89801  2.37887  2.77519  2.98518  4.58477  3.61503
          0.02969  3.92771  4.65006  0.61958  0.77255  0.48576  0.95510
    598   2.70558  4.83410  2.80804  2.49679  4.20351  3.31836  3.72736  3.68743  2.42482  3.24178  4.13004  2.98093  2.85786  1.62237  2.77465  2.74045  2.99417  3.34575  5.42616  4.10849    695 - -
          2.68618  4.42225  2.77519  2.73123  3.46354  2.40513  3.72494  3.29354  2.67741  2.69355  4.24690  2.90347  2.73739  3.18146  2.89801  2.37887  2.77519  2.98518  4.58477  3.61503
          0.11818  3.92771  2.38845  0.61958  0.77255  0.48576  0.95510
    599   2.22415  4.18367  3.05939  2.88734  4.24744  1.50092  4.08845  3.72048  3.06320  3.40465  4.25144  3.13589  3.63202  3.36046  3.38672  1.98324  2.70755  3.17723  5.57205  4.32324    696 - -
          2.68618  4.42225  2.77519  2.73123  3.46354  2.40513  3.72494  3.29354  2.67741  2.69355  4.24690  2.90347  2.73739  3.18146  2.89801  2.37887  2.77519  2.98518  4.58477  3.61503
          0.03239  3.84193  4.56427  0.61958  0.77255  0.44082  1.03144
    600   2.92469  4.91216  2.93953  2.69500  4.08805  3.40255  3.85384  3.72715  2.51195  3.22404  4.25023  3.15526  3.95673  1.13900  2.79510  2.97005  3.22156  3.45336  5.35024  4.04760    697 - -
          2.68618  4.42225  2.77519  2.73123  3.46354  2.40513  3.72494  3.29354  2.67741  2.69355  4.24690  2.90347  2.73739  3.18146  2.89801  2.37887  2.77519  2.98518  4.58477  3.61503
          0.02969  3.92771  4.65006  0.61958  0.77255  0.48576  0.95510
    601   2.98395  4.40988  4.41797  3.93593  3.38178  4.13755  4.66188  1.90636  3.77280  1.69728  3.26767  4.18673  4.51958  4.08486  3.99158  3.52495  3.26531  1.19859  5.27948  4.03736    698 - -
          2.68618  4.42225  2.77519  2.73123  3.46354  2.40513  3.72494  3.29354  2.67741  2.69355  4.24690  2.90347  2.73739  3.18146  2.89801  2.37887  2.77519  2.98518  4.58477  3.61503
          0.02969  3.92771  4.65006  0.61958  0.77255  0.48576  0.95510
    602   2.93280  4.37487  4.42037  3.97066  3.51286  4.06872  4.73696  1.77986  3.82151  2.10012  3.39119  4.19128  4.50677  4.14942  4.04630  3.47856  3.23949  1.04672  5.40071  4.14324    699 - -
          2.68618  4.42225  2.77519  2.73123  3.46354  2.40513  3.72494  3.29354  2.67741  2.69355  4.24690  2.90347  2.73739  3.18146  2.89801  2.37887  2.77519  2.98518  4.58477  3.61503
          0.02969  3.92771  4.65006  0.61958  0.77255  0.48576  0.95510
    603   2.54239  4.58550  3.01099  2.54814  3.92639  3.32738  3.69968  3.31080  2.49901  2.95958  3.81751  3.01511  2.64781  2.33631  2.89466  2.52177  2.82061  2.59809  5.24065  3.94270    700 - -
          2.68618  4.42225  2.77519  2.73123  3.46354  2.40513  3.72494  3.29354  2.67741  2.69355  4.24690  2.90347  2.73739  3.18146  2.89801  2.37887  2.77519  2.98518  4.58477  3.61503
          0.02969  3.92771  4.65006  0.61958  0.77255  0.48576  0.95510
    604   1.89235  4.15548  3.42260  3.01483  4.04707  2.78129  4.04732  3.40135  3.00599  3.12102  3.96407  3.23733  3.68143  3.31170  3.34451  2.00687  1.83050  2.83795  5.41168  4.18859    701 - -
          2.68618  4.42225  2.77519  2.73123  3.46354  2.40513  3.72494  3.29354  2.67741  2.69355  4.24690  2.90347  2.73739  3.18146  2.89801  2.37887  2.77519  2.98518  4.58477  3.61503
          0.02969  3.92771  4.65006  0.61958  0.77255  0.48576  0.95510
    605   2.55465  4.67910  2.66198  2.45470  4.27636  3.15223  3.80855  3.77322  2.66646  3.38287  4.22755  1.63465  2.81310  3.00279  3.08191  2.54485  2.91364  3.34939  5.54730  4.19144    702 - -
          2.68618  4.42225  2.77519  2.73123  3.46354  2.40513  3.72494  3.29354  2.67741  2.69355  4.24690  2.90347  2.73739  3.18146  2.89801  2.37887  2.77519  2.98518  4.58477  3.61503
          0.02969  3.92771  4.65006  0.61958  0.77255  0.48576  0.95510
    606   2.76448  4.92385  2.77650  2.46366  4.15942  3.36494  3.51090  3.72059  2.33029  3.25833  4.13540  2.95674  3.47713  1.57539  2.66283  2.77900  3.02558  3.38709  5.37985  4.03156    703 - -
          2.68618  4.42225  2.77519  2.73123  3.46354  2.40513  3.72494  3.29354  2.67741  2.69355  4.24690  2.90347  2.73739  3.18146  2.89801  2.37887  2.77519  2.98518  4.58477  3.61503
          0.02969  3.92771  4.65006  0.61958  0.77255  0.48576  0.95510
    607   3.10706  4.43640  4.70226  4.15553  3.29556  4.41937  4.81706  1.35979  4.03667  1.54032  2.96092  4.41685  4.66680  4.24324  4.22108  3.76654  3.34643  1.65397  5.28456  4.14601    704 - -
          2.68618  4.42225  2.77519  2.73123  3.46354  2.40513  3.72494  3.29354  2.67741  2.69355  4.24690  2.90347  2.73739  3.18146  2.89801  2.37887  2.77519  2.98518  4.58477  3.61503
          0.02969  3.92771  4.65006  0.61958  0.77255  0.48576  0.95510
    608   2.71245  4.91191  2.78482  2.42035  4.16088  3.36573  3.36014  3.67443  2.32582  3.22698  4.07311  2.92577  2.99804  1.80660  2.69078  2.72343  2.96175  3.33530  5.37379  4.02630    705 - -
          2.68618  4.42225  2.77519  2.73123  3.46354  2.40513  3.72494  3.29354  2.67741  2.69355  4.24690  2.90347  2.73739  3.18146  2.89801  2.37887  2.77519  2.98518  4.58477  3.61503
          0.02969  3.92771  4.65006  0.61958  0.77255  0.48576  0.95510
    609   2.24314  4.20960  3.16648  2.95373  4.30634  2.14276  4.13060  3.77545  3.09910  3.44638  4.27746  3.18910  3.66710  3.39234  3.43083  1.31043  2.72542  3.21822  5.62668  4.38319    706 - -
          2.68618  4.42225  2.77519  2.73123  3.46354  2.40513  3.72494  3.29354  2.67741  2.69355  4.24690  2.90347  2.73739  3.18146  2.89801  2.37887  2.77519  2.98518  4.58477  3.61503
          0.06698  3.92771  3.09884  0.61958  0.77255  0.48576  0.95510
    610   2.59556  4.64640  2.74574  2.54098  4.21833  1.61140  3.83695  3.71764  2.65003  3.32043  4.20080  2.99324  3.79053  2.38662  3.01215  2.66884  2.95477  3.32395  5.47580  4.17314    707 - -
          2.68618  4.42225  2.77519  2.73123  3.46354  2.40513  3.72494  3.29354  2.67741  2.69355  4.24690  2.90347  2.73739  3.18146  2.89801  2.37887  2.77519  2.98518  4.58477  3.61503
          0.03080  3.89153  4.61387  0.61958  0.77255  0.51949  0.90344
    611   3.04713  4.48256  4.38274  3.82573  3.12261  4.19959  4.52085  2.07005  3.66903  1.48394  1.78742  4.13198  4.47982  3.91373  3.88119  3.52592  3.28460  2.03603  5.07737  3.93586    708 - -
          2.68618  4.42225  2.77519  2.73123  3.46354  2.40513  3.72494  3.29354  2.67741  2.69355  4.24690  2.90347  2.73739  3.18146  2.89801  2.37887  2.77519  2.98518  4.58477  3.61503
          0.03080  3.89153  4.61387  0.61958  0.77255  0.51949  0.90344
    612   2.07185  4.49873  2.77259  2.55190  4.23197  3.08039  3.86072  3.65342  2.74133  3.31903  4.16560  1.74468  3.72571  3.06853  3.14097  2.37955  2.83110  3.22006  5.52917  4.20713    709 - -
          2.68618  4.42225  2.77519  2.73123  3.46354  2.40513  3.72494  3.29354  2.67741  2.69355  4.24690  2.90347  2.73739  3.18146  2.89801  2.37887  2.77519  2.98518  4.58477  3.61503
          0.03080  3.89153  4.61387  0.61958  0.77255  0.48143  0.96207
    613   1.99478  4.17227  3.34778  2.97624  4.08941  2.98532  4.04131  3.44456  2.98430  3.16004  4.00381  3.21264  3.40444  3.29863  3.32316  1.94424  1.73837  2.99635  5.44464  4.21703    710 - -
          2.68618  4.42225  2.77519  2.73123  3.46354  2.40513  3.72494  3.29354  2.67741  2.69355  4.24690  2.90347  2.73739  3.18146  2.89801  2.37887  2.77519  2.98518  4.58477  3.61503
          0.03002  3.91684  4.63919  0.61958  0.77255  0.47933  0.96548
    614   1.84610  4.14946  3.28276  3.04976  4.27757  1.47428  4.17472  3.60928  3.15429  3.35670  4.20612  3.23487  3.66066  3.44586  3.46703  2.38058  2.50086  3.09328  5.62626  4.41020    711 - -
          2.68618  4.42225  2.77519  2.73123  3.46354  2.40513  3.72494  3.29354  2.67741  2.69355  4.24690  2.90347  2.73739  3.18146  2.89801  2.37887  2.77519  2.98518  4.58477  3.61503
          0.02969  3.92771  4.65006  0.61958  0.77255  0.48576  0.95510
    615   2.62107  4.87797  2.84032  2.48598  3.95035  3.40208  1.99834  3.59997  2.32886  3.16099  4.03764  2.97513  3.87252  2.43243  2.66326  2.77821  2.99957  3.28809  5.23923  3.85522    712 - -
          2.68618  4.42225  2.77519  2.73123  3.46354  2.40513  3.72494  3.29354  2.67741  2.69355  4.24690  2.90347  2.73739  3.18146  2.89801  2.37887  2.77519  2.98518  4.58477  3.61503
          0.02969  3.92771  4.65006  0.61958  0.77255  0.48576  0.95510
    616   2.85764  4.32583  4.15925  3.62343  3.33088  3.99101  4.36171  1.46538  3.47053  1.96557  3.21942  3.91946  4.34285  3.44574  3.71046  3.31516  3.10751  1.70923  5.09096  3.88630    713 - -
          2.68618  4.42225  2.77519  2.73123  3.46354  2.40513  3.72494  3.29354  2.67741  2.69355  4.24690  2.90347  2.73739  3.18146  2.89801  2.37887  2.77519  2.98518  4.58477  3.61503
          0.02969  3.92771  4.65006  0.61958  0.77255  0.48576  0.95510
    617   2.09182  4.16082  3.27965  3.00197  4.24207  1.61756  4.11960  3.62064  3.08326  3.32691  4.15840  3.21125  3.65804  3.37931  3.41249  2.24012  2.12455  3.10404  5.58093  4.35817    714 - -
          2.68618  4.42225  2.77519  2.73123  3.46354  2.40513  3.72494  3.29354  2.67741  2.69355  4.24690  2.90347  2.73739  3.18146  2.89801  2.37887  2.77519  2.98518  4.58477  3.61503
          0.02969  3.92771  4.65006  0.61958  0.77255  0.48576  0.95510
    618   2.39788  4.41912  3.00450  2.65328  4.10504  3.12332  3.84972  3.51103  2.71831  3.16403  3.99964  2.51360  3.37862  3.05783  3.11272  2.27633  1.80594  3.10540  5.41449  4.13105    715 - -
          2.68618  4.42225  2.77519  2.73123  3.46354  2.40513  3.72494  3.29354  2.67741  2.69355  4.24690  2.90347  2.73739  3.18146  2.89801  2.37887  2.77519  2.98518  4.58477  3.61503
          0.11818  3.92771  2.38845  0.61958  0.77255  0.48576  0.95510
    619   2.00369  4.12187  3.29380  2.95705  4.09929  2.69718  4.03464  3.46396  2.98737  3.17733  4.01593  3.17758  3.62922  3.29543  3.31983  1.87648  1.87680  2.99181  5.45007  4.22613    716 - -
          2.68618  4.42225  2.77519  2.73123  3.46354  2.40513  3.72494  3.29354  2.67741  2.69355  4.24690  2.90347  2.73739  3.18146  2.89801  2.37887  2.77519  2.98518  4.58477  3.61503
          0.03239  3.84193  4.56427  0.61958  0.77255  0.44082  1.03144
    620   2.92469  4.91216  2.93953  2.69500  4.08805  3.40255  3.85384  3.72715  2.51195  3.22404  4.25023  3.15526  3.95673  1.13900  2.79510  2.97005  3.22156  3.45336  5.35024  4.04760    717 - -
          2.68618  4.42225  2.77519  2.73123  3.46354  2.40513  3.72494  3.29354  2.67741  2.69355  4.24690  2.90347  2.73739  3.18146  2.89801  2.37887  2.77519  2.98518  4.58477  3.61503
          0.02969  3.92771  4.65006  0.61958  0.77255  0.48576  0.95510
    621   2.80123  4.77084  2.96838  2.68823  3.62513  3.38104  1.42236  3.63519  2.58761  3.19070  4.13201  3.13165  3.38611  3.07935  2.89974  2.86697  3.10196  3.32624  5.02985  3.57493    718 - -
          2.68618  4.42225  2.77519  2.73123  3.46354  2.40513  3.72494  3.29354  2.67741  2.69355  4.24690  2.90347  2.73739  3.18146  2.89801  2.37887  2.77519  2.98518  4.58477  3.61503
          0.02969  3.92771  4.65006  0.61958  0.77255  0.48576  0.95510
    622   2.84669  4.36035  4.07109  3.50631  3.16216  3.93082  4.23513  2.25025  3.37082  1.50764  2.08144  3.82314  3.77953  3.64254  3.61405  3.22973  3.08333  2.23814  4.94559  3.78102    719 - -
          2.68618  4.42225  2.77519  2.73123  3.46354  2.40513  3.72494  3.29354  2.67741  2.69355  4.24690  2.90347  2.73739  3.18146  2.89801  2.37887  2.77519  2.98518  4.58477  3.61503
          0.02969  3.92771  4.65006  0.61958  0.77255  0.48576  0.95510
    623   2.87037  4.32175  4.22719  3.66335  3.21227  4.01924  4.34426  1.58101  3.53288  1.63976  2.74927  3.94938  3.82125  3.78672  3.75437  3.32639  3.10684  2.04564  4.99972  3.83274    720 - -
          2.68618  4.42225  2.77519  2.73123  3.46354  2.40513  3.72494  3.29354  2.67741  2.69355  4.24690  2.90347  2.73739  3.18146  2.89801  2.37887  2.77519  2.98518  4.58477  3.61503
          0.02969  3.92771  4.65006  0.61958  0.77255  0.48576  0.95510
    624   2.71951  4.91880  2.96529  2.48562  4.25993  3.41936  3.61050  3.68304  2.18843  3.22142  4.05714  2.97328  3.03740  1.94482  2.22921  2.73312  2.95175  3.34295  5.38547  4.09030    721 - -
          2.68618  4.42225  2.77519  2.73123  3.46354  2.40513  3.72494  3.29354  2.67741  2.69355  4.24690  2.90347  2.73739  3.18146  2.89801  2.37887  2.77519  2.98518  4.58477  3.61503
          0.02969  3.92771  4.65006  0.61958  0.77255  0.48576  0.95510
    625   2.76920  5.07020  2.57952  2.04663  4.38524  3.33089  3.64974  3.82710  2.36586  3.36465  4.20460  2.84526  3.48210  1.76623  2.76033  2.74279  3.01828  3.47014  5.53798  4.18412    722 - -
          2.68618  4.42225  2.77519  2.73123  3.46354  2.40513  3.72494  3.29354  2.67741  2.69355  4.24690  2.90347  2.73739  3.18146  2.89801  2.37887  2.77519  2.98518  4.58477  3.61503
          0.04141  3.92771  3.86923  0.61958  0.77255  0.48576  0.95510
    626   2.61272  4.75866  2.78109  2.45640  4.20994  3.26579  3.70556  3.66377  2.43822  3.24677  4.09134  2.93889  3.44898  1.79625  2.81361  2.28901  2.91243  3.29375  5.43686  4.10940    723 - -
          2.68618  4.42225  2.77519  2.73123  3.46354  2.40513  3.72494  3.29354  2.67741  2.69355  4.24690  2.90347  2.73739  3.18146  2.89801  2.37887  2.77519  2.98518  4.58477  3.61503
          0.03003  3.91634  4.63868  0.61958  0.77255  0.47903  0.96596
    627   2.16718  4.24262  3.26175  2.87072  4.08537  3.03343  3.97158  3.46234  2.88533  3.15095  3.98959  3.16549  2.60658  3.20834  3.24839  2.06872  1.87018  3.02737  5.42535  4.17999    724 - -
          2.68618  4.42225  2.77519  2.73123  3.46354  2.40513  3.72494  3.29354  2.67741  2.69355  4.24690  2.90347  2.73739  3.18146  2.89801  2.37887  2.77519  2.98518  4.58477  3.61503
          0.02969  3.92771  4.65006  0.61958  0.77255  0.48576  0.95510
    628   3.08243  4.51740  4.44648  3.95418  3.18076  4.19724  4.63247  2.07448  3.76843  1.08862  3.05304  4.22171  4.53689  4.04610  3.96480  3.58089  3.35106  1.80940  5.15602  3.95526    725 - -
          2.68618  4.42225  2.77519  2.73123  3.46354  2.40513  3.72494  3.29354  2.67741  2.69355  4.24690  2.90347  2.73739  3.18146  2.89801  2.37887  2.77519  2.98518  4.58477  3.61503
          0.02969  3.92771  4.65006  0.61958  0.77255  0.48576  0.95510
    629   2.73677  4.67193  3.17601  2.72414  3.70219  3.51239  3.77766  2.54372  2.49586  2.62628  3.69373  3.17471  3.95330  1.78326  2.81566  2.84970  2.98987  2.83804  5.15776  3.83904    726 - -
          2.68618  4.42225  2.77519  2.73123  3.46354  2.40513  3.72494  3.29354  2.67741  2.69355  4.24690  2.90347  2.73739  3.18146  2.89801  2.37887  2.77519  2.98518  4.58477  3.61503
          0.02969  3.92771  4.65006  0.61958  0.77255  0.48576  0.95510
    630   2.14438  4.23387  3.14085  2.91929  4.22210  2.95616  4.08584  3.65668  3.01932  3.36571  4.21638  3.02509  3.68543  3.34723  3.34465  1.22168  2.73838  3.15213  5.56879  4.29570    727 - -
          2.68618  4.42225  2.77519  2.73123  3.46354  2.40513  3.72494  3.29354  2.67741  2.69355  4.24690  2.90347  2.73739  3.18146  2.89801  2.37887  2.77519  2.98518  4.58477  3.61503
          0.07928  3.92771  2.87300  0.61958  0.77255  0.48576  0.95510
    631   2.28004  4.22303  3.22426  2.88389  4.04957  3.01824  3.98184  3.39022  2.88702  3.11472  3.98001  3.16694  2.75769  3.23356  3.22384  2.31623  1.63305  2.97541  5.40648  4.16078    728 - -
          2.68618  4.42225  2.77519  2.73123  3.46354  2.40513  3.72494  3.29354  2.67741  2.69355  4.24690  2.90347  2.73739  3.18146  2.89801  2.37887  2.77519  2.98518  4.58477  3.61503
          0.03117  3.87961  4.60195  0.61958  0.77255  0.45901  0.99943
    632   2.16855  4.49043  3.01150  2.59980  4.05258  3.19945  3.77728  3.44545  2.60672  3.09184  3.93004  3.02942  3.75346  2.51640  3.00554  1.95283  2.44006  3.07549  5.35241  4.06367    729 - -
          2.68618  4.42225  2.77519  2.73123  3.46354  2.40513  3.72494  3.29354  2.67741  2.69355  4.24690  2.90347  2.73739  3.18146  2.89801  2.37887  2.77519  2.98518  4.58477  3.61503
          0.02969  3.92771  4.65006  0.61958  0.77255  0.48576  0.95510
    633   2.05671  4.18950  3.30801  2.93731  4.15287  2.39002  4.03283  3.55780  2.97572  3.23102  4.05563  3.18772  3.50232  3.27615  3.33292  1.88933  1.92871  3.07369  5.48828  4.25449    730 - -
          2.68618  4.42225  2.77519  2.73123  3.46354  2.40513  3.72494  3.29354  2.67741  2.69355  4.24690  2.90347  2.73739  3.18146  2.89801  2.37887  2.77519  2.98518  4.58477  3.61503
          0.02969  3.92771  4.65006  0.61958  0.77255  0.48576  0.95510
    634   2.59477  4.72839  2.87092  2.47904  4.14705  3.29957  3.69070  3.55373  2.42434  3.15196  4.00111  2.96078  2.98820  1.93555  2.80719  2.64508  2.52304  3.20688  5.38786  4.07459    731 - -
          2.68618  4.42225  2.77519  2.73123  3.46354  2.40513  3.72494  3.29354  2.67741  2.69355  4.24690  2.90347  2.73739  3.18146  2.89801  2.37887  2.77519  2.98518  4.58477  3.61503
          0.11717  3.92771  2.39820  0.61958  0.77255  0.48576  0.95510
    635   2.75801  4.96168  2.82460  2.43492  4.30133  3.38787  3.59776  3.71771  1.92657  3.25092  4.10041  2.92850  3.48500  1.92470  2.47573  2.75859  2.98932  3.38175  5.40622  4.11318    732 - -
          2.68618  4.42225  2.77519  2.73123  3.46354  2.40513  3.72494  3.29354  2.67741  2.69355  4.24690  2.90347  2.73739  3.18146  2.89801  2.37887  2.77519  2.98518  4.58477  3.61503
          0.03236  3.84290  4.56524  0.61958  0.77255  0.44126  1.03065
    636   2.30718  4.30252  3.13147  2.78577  4.16394  3.03384  3.94566  3.57803  2.83829  3.23705  4.06590  3.00656  2.76694  3.16745  3.21229  1.57103  2.40761  3.11908  5.47905  4.21534    733 - -
          2.68618  4.42225  2.77519  2.73123  3.46354  2.40513  3.72494  3.29354  2.67741  2.69355  4.24690  2.90347  2.73739  3.18146  2.89801  2.37887  2.77519  2.98518  4.58477  3.61503
          0.02969  3.92771  4.65006  0.61958  0.77255  0.48576  0.95510
    637   2.79529  4.76714  3.13322  2.70629  3.71429  3.51310  3.75028  3.19770  2.41951  2.30195  3.77851  3.15813  3.96140  1.70730  2.72002  2.88041  3.04466  3.01627  5.15002  3.80180    734 - -
          2.68618  4.42225  2.77519  2.73123  3.46354  2.40513  3.72494  3.29354  2.67741  2.69355  4.24690  2.90347  2.73739  3.18146  2.89801  2.37887  2.77519  2.98518  4.58477  3.61503
          0.04229  3.92771  3.82955  0.61958  0.77255  0.48576  0.95510
    638   2.62255  4.88955  2.95797  2.47610  4.23767  3.40599  3.60795  3.64980  2.20236  3.19853  4.03180  2.96468  3.26086  1.95768  2.25236  2.71287  2.93031  3.31017  5.37609  4.08005    735 - -
          2.68618  4.42225  2.77519  2.73123  3.46354  2.40513  3.72494  3.29354  2.67741  2.69355  4.24690  2.90347  2.73739  3.18146  2.89801  2.37887  2.77519  2.98518  4.58477  3.61503
          0.03006  3.91548  4.63783  0.61958  0.77255  0.49743  0.93673
    639   2.45304  4.55451  2.71414  2.49842  4.32414  2.39696  3.84898  3.79381  2.74578  3.40021  4.22414  1.91888  3.72263  3.04272  3.17611  2.10221  2.84113  3.32568  5.59231  4.26122    736 - -
          2.68618  4.42225  2.77519  2.73123  3.46354  2.40513  3.72494  3.29354  2.67741  2.69355  4.24690  2.90347  2.73739  3.18146  2.89801  2.37887  2.77519  2.98518  4.58477  3.61503
          0.11972  3.91548  2.37622  0.61958  0.77255  0.49743  0.93673
    640   2.83310  4.33318  4.22610  3.79717  3.45392  3.88929  4.58508  1.85399  3.64040  2.07924  3.36662  4.02168  4.36896  3.98778  3.87282  3.30782  3.15622  1.15668  5.30684  4.03207    737 - -
          2.68618  4.42225  2.77519  2.73123  3.46354  2.40513  3.72494  3.29354  2.67741  2.69355  4.24690  2.90347  2.73739  3.18146  2.89801  2.37887  2.77519  2.98518  4.58477  3.61503
          0.03283  3.82859  4.55094  0.61958  0.77255  0.55403  0.85480
    641   3.12470  4.55979  4.39472  3.86415  3.03832  4.23863  4.53396  2.15293  3.65030  1.06138  2.44843  4.17327  4.51301  3.92691  3.84796  3.59391  3.36462  2.22798  5.03933  3.86500    738 - -
          2.68618  4.42225  2.77519  2.73123  3.46354  2.40513  3.72494  3.29354  2.67741  2.69355  4.24690  2.90347  2.73739  3.18146  2.89801  2.37887  2.77519  2.98518  4.58477  3.61503
          0.03239  3.84193  4.56427  0.61958  0.77255  0.56211  0.84399
    642   2.22379  4.17767  3.11455  2.91462  4.20138  2.56066  4.07958  3.67488  3.03810  3.36613  4.21733  3.15350  3.63658  3.35345  3.35498  1.27474  2.70297  3.14794  5.53386  4.28007    739 - -
          2.68618  4.42225  2.77519  2.73123  3.46354  2.40513  3.72494  3.29354  2.67741  2.69355  4.24690  2.90347  2.73739  3.18146  2.89801  2.37887  2.77519  2.98518  4.58477  3.61503
          0.03239  3.84193  4.56427  0.61958  0.77255  0.56211  0.84399
    643   2.62810  4.40606  3.29557  3.19135  4.33327  0.77783  4.31309  3.92585  3.36842  3.58372  4.55956  3.45999  3.79621  3.69507  3.60742  2.79922  3.10698  3.46010  5.43607  4.43429    740 - -
          2.68618  4.42225  2.77519  2.73123  3.46354  2.40513  3.72494  3.29354  2.67741  2.69355  4.24690  2.90347  2.73739  3.18146  2.89801  2.37887  2.77519  2.98518  4.58477  3.61503
          0.03239  3.84193  4.56427  0.61958  0.77255  0.56211  0.84399
    644   2.71013  4.73402  2.91346  2.57002  3.71258  3.35612  1.84614  3.51917  2.39490  3.09156  3.99431  3.02669  3.43029  2.91617  2.64028  2.76836  2.98379  3.21218  5.07177  3.65624    741 - -
          2.68618  4.42225  2.77519  2.73123  3.46354  2.40513  3.72494  3.29354  2.67741  2.69355  4.24690  2.90347  2.73739  3.18146  2.89801  2.37887  2.77519  2.98518  4.58477  3.61503
          0.03239  3.84193  4.56427  0.61958  0.77255  0.44082  1.03144
    645   2.37999  4.42109  2.86723  2.64023  4.28226  2.72721  3.92773  3.75260  2.83350  3.38200  4.20938  2.47315  3.70966  3.14173  3.22972  1.47467  2.79859  3.26592  5.57583  4.27262    742 - -
          2.68618  4.42225  2.77519  2.73123  3.46354  2.40513  3.72494  3.29354  2.67741  2.69355  4.24690  2.90347  2.73739  3.18146  2.89801  2.37887  2.77519  2.98518  4.58477  3.61503
          0.02969  3.92771  4.65006  0.61958  0.77255  0.48576  0.95510
    646   2.92469  4.91216  2.93953  2.69500  4.08805  3.40255  3.85384  3.72715  2.51195  3.22404  4.25023  3.15526  3.95673  1.13900  2.79510  2.97005  3.22156  3.45336  5.35024  4.04760    743 - -
          2.68618  4.42225  2.77519  2.73123  3.46354  2.40513  3.72494  3.29354  2.67741  2.69355  4.24690  2.90347  2.73739  3.18146  2.89801  2.37887  2.77519  2.98518  4.58477  3.61503
          0.02969  3.92771  4.65006  0.61958  0.77255  0.48576  0.95510
    647   2.71391  4.73508  3.05515  2.61490  3.84708  3.45044  3.70605  3.28608  2.38887  2.43695  3.82143  3.07991  3.67600  1.80478  2.71468  2.78837  2.96420  3.04948  5.20625  3.88579    744 - -
          2.68618  4.42225  2.77519  2.73123  3.46354  2.40513  3.72494  3.29354  2.67741  2.69355  4.24690  2.90347  2.73739  3.18146  2.89801  2.37887  2.77519  2.98518  4.58477  3.61503
          0.02969  3.92771  4.65006  0.61958  0.77255  0.48576  0.95510
    648   2.57648  4.33975  3.58336  3.15626  3.60261  3.41894  4.09267  2.61523  3.00629  2.10360  3.57885  3.45864  3.97812  3.40732  3.29562  2.81532  1.62158  2.43038  5.18658  3.91837    745 - -
          2.68618  4.42225  2.77519  2.73123  3.46354  2.40513  3.72494  3.29354  2.67741  2.69355  4.24690  2.90347  2.73739  3.18146  2.89801  2.37887  2.77519  2.98518  4.58477  3.61503
          0.02969  3.92771  4.65006  0.61958  0.77255  0.48576  0.95510
    649   2.52790  4.60053  2.84314  2.54673  4.15864  3.19316  3.78884  3.61927  2.58221  3.23109  4.08338  2.99228  3.60061  2.46931  2.95725  1.58631  2.87239  3.23054  5.43627  4.11894    746 - -
          2.68618  4.42225  2.77519  2.73123  3.46354  2.40513  3.72494  3.29354  2.67741  2.69355  4.24690  2.90347  2.73739  3.18146  2.89801  2.37887  2.77519  2.98518  4.58477  3.61503
          0.02969  3.92771  4.65006  0.61958  0.77255  0.48576  0.95510
    650   2.33275  4.37519  3.96143  3.50251  3.34965  3.74119  4.31651  2.28040  3.34617  1.30526  3.25527  3.77979  4.21381  3.68853  3.59517  3.12055  3.08424  2.15384  5.13157  3.91202    747 - -
          2.68618  4.42225  2.77519  2.73123  3.46354  2.40513  3.72494  3.29354  2.67741  2.69355  4.24690  2.90347  2.73739  3.18146  2.89801  2.37887  2.77519  2.98518  4.58477  3.61503
          0.02969  3.92771  4.65006  0.61958  0.77255  0.48576  0.95510
    651   2.12567  4.25874  3.12686  2.83074  4.23473  2.38584  4.01007  3.65701  2.93900  3.31412  4.13734  3.12956  1.92176  3.24088  3.30903  2.15524  2.71362  3.15682  5.55010  4.29705    748 - -
          2.68618  4.42225  2.77519  2.73123  3.46354  2.40513  3.72494  3.29354  2.67741  2.69355  4.24690  2.90347  2.73739  3.18146  2.89801  2.37887  2.77519  2.98518  4.58477  3.61503
          0.02969  3.92771  4.65006  0.61958  0.77255  0.48576  0.95510
    652   2.36542  4.36219  2.96066  2.75882  4.18590  3.01937  3.99203  3.71738  2.90144  3.38258  4.23616  2.70832  3.71896  3.24049  3.25232  1.27122  2.80688  3.23301  5.52315  4.20159    749 - -
          2.68618  4.42225  2.77519  2.73123  3.46354  2.40513  3.72494  3.29354  2.67741  2.69355  4.24690  2.90347  2.73739  3.18146  2.89801  2.37887  2.77519  2.98518  4.58477  3.61503
          0.02969  3.92771  4.65006  0.61958  0.77255  0.48576  0.95510
    653   2.86225  4.99236  3.07364  2.60709  4.29609  3.49078  3.63320  3.76025  2.09203  3.25894  4.14502  3.06255  3.92618  1.63803  2.05130  2.87513  3.08261  3.44524  5.37824  4.11212    750 - -
          2.68618  4.42225  2.77519  2.73123  3.46354  2.40513  3.72494  3.29354  2.67741  2.69355  4.24690  2.90347  2.73739  3.18146  2.89801  2.37887  2.77519  2.98518  4.58477  3.61503
          0.02969  3.92771  4.65006  0.61958  0.77255  0.48576  0.95510
    654   2.25534  4.18080  3.34282  3.03996  4.10798  2.98514  4.10432  3.42058  3.03838  3.18961  4.06750  3.25092  3.69937  3.37917  3.34556  1.93178  1.48028  2.98438  5.48399  4.24530    751 - -
          2.68618  4.42225  2.77519  2.73123  3.46354  2.40513  3.72494  3.29354  2.67741  2.69355  4.24690  2.90347  2.73739  3.18146  2.89801  2.37887  2.77519  2.98518  4.58477  3.61503
          0.02969  3.92771  4.65006  0.61958  0.77255  0.48576  0.95510
    655   2.59269  4.64066  3.01098  2.55958  3.93692  3.35933  3.70395  3.30364  2.46072  2.93796  3.83572  3.02844  3.19000  1.96936  2.83516  2.67335  2.86481  2.58794  5.25746  3.95502    752 - -
          2.68618  4.42225  2.77519  2.73123  3.46354  2.40513  3.72494  3.29354  2.67741  2.69355  4.24690  2.90347  2.73739  3.18146  2.89801  2.37887  2.77519  2.98518  4.58477  3.61503
          0.02969  3.92771  4.65006  0.61958  0.77255  0.48576  0.95510
    656   2.26773  4.21853  3.19113  2.99661  4.26417  2.68142  4.15258  3.74913  3.11636  3.44126  4.29316  3.22008  3.68530  3.43152  3.42626  1.11411  2.75319  3.21037  5.59573  4.34433    753 - -
          2.68618  4.42225  2.77519  2.73123  3.46354  2.40513  3.72494  3.29354  2.67741  2.69355  4.24690  2.90347  2.73739  3.18146  2.89801  2.37887  2.77519  2.98518  4.58477  3.61503
          0.02969  3.92771  4.65006  0.61958  0.77255  0.48576  0.95510
    657   2.06294  4.15377  3.38964  3.06008  4.11168  2.97417  4.10986  3.39934  3.06023  3.17540  4.04041  3.25770  3.68774  3.38319  3.37290  2.02138  1.51946  2.95990  5.48462  4.26310    754 - -
          2.68618  4.42225  2.77519  2.73123  3.46354  2.40513  3.72494  3.29354  2.67741  2.69355  4.24690  2.90347  2.73739  3.18146  2.89801  2.37887  2.77519  2.98518  4.58477  3.61503
          0.02969  3.92771  4.65006  0.61958  0.77255  0.48576  0.95510
    658   3.21722  4.66309  4.27815  3.91820  3.15686  4.05226  4.55660  2.36388  3.68541  0.81009  3.16248  4.18832  4.47809  4.04052  3.85246  3.62949  3.50894  2.41556  5.05624  3.79233    755 - -
          2.68618  4.42225  2.77519  2.73123  3.46354  2.40513  3.72494  3.29354  2.67741  2.69355  4.24690  2.90347  2.73739  3.18146  2.89801  2.37887  2.77519  2.98518  4.58477  3.61503
          0.02969  3.92771  4.65006  0.61958  0.77255  0.48576  0.95510
    659   2.12124  4.19497  3.35624  3.02921  4.06481  3.02537  4.08804  3.29320  3.01566  3.09084  3.99208  3.25856  3.26430  3.35905  3.32782  2.46416  1.41432  2.90142  5.45422  4.22867    756 - -
          2.68618  4.42225  2.77519  2.73123  3.46354  2.40513  3.72494  3.29354  2.67741  2.69355  4.24690  2.90347  2.73739  3.18146  2.89801  2.37887  2.77519  2.98518  4.58477  3.61503
          0.02969  3.92771  4.65006  0.61958  0.77255  0.48576  0.95510
    660   1.22957  4.11481  3.38336  3.11841  4.21244  2.78618  4.18514  3.56703  3.17633  3.31218  4.15747  3.26741  3.65619  3.47023  3.47565  1.96119  2.67244  3.05714  5.57467  4.36081    757 - -
          2.68618  4.42225  2.77519  2.73123  3.46354  2.40513  3.72494  3.29354  2.67741  2.69355  4.24690  2.90347  2.73739  3.18146  2.89801  2.37887  2.77519  2.98518  4.58477  3.61503
          0.02969  3.92771  4.65006  0.61958  0.77255  0.48576  0.95510
    661   2.50748  4.66186  2.83174  2.53916  4.13440  3.24564  3.77611  3.56370  2.54140  3.16858  4.05540  2.99752  1.88469  2.45844  2.90345  2.66533  2.91803  3.21455  5.41681  4.10651    758 - -
          2.68618  4.42225  2.77519  2.73123  3.46354  2.40513  3.72494  3.29354  2.67741  2.69355  4.24690  2.90347  2.73739  3.18146  2.89801  2.37887  2.77519  2.98518  4.58477  3.61503
          0.02969  3.92771  4.65006  0.61958  0.77255  0.48576  0.95510
    662   3.24019  4.61960  4.56630  4.07010  2.30618  4.33969  4.40255  2.27189  3.92601  0.98998  2.95012  4.28862  4.59893  4.08103  4.07659  3.70811  3.47559  2.37262  4.71360  3.31016    759 - -
          2.68618  4.42225  2.77519  2.73123  3.46354  2.40513  3.72494  3.29354  2.67741  2.69355  4.24690  2.90347  2.73739  3.18146  2.89801  2.37887  2.77519  2.98518  4.58477  3.61503
          0.02969  3.92771  4.65006  0.61958  0.77255  0.48576  0.95510
    663   2.76254  4.50429  3.42155  3.06546  2.72597  3.53303  3.68289  3.15374  2.99897  2.76934  3.77950  3.37222  4.03668  3.34406  3.28804  2.38384  3.06642  2.92113  4.32352  1.52282    760 - -
          2.68618  4.42225  2.77519  2.73123  3.46354  2.40513  3.72494  3.29354  2.67741  2.69355  4.24690  2.90347  2.73739  3.18146  2.89801  2.37887  2.77519  2.98518  4.58477  3.61503
          0.02969  3.92771  4.65006  0.61958  0.77255  0.48576  0.95510
    664   2.53122  4.62411  2.67021  2.50087  4.25460  3.11446  3.85928  3.80400  2.74161  3.42988  4.28515  1.55164  3.76364  3.07232  3.14347  2.16876  2.91785  3.35960  5.55408  4.18350    761 - -
          2.68618  4.42225  2.77519  2.73123  3.46354  2.40513  3.72494  3.29354  2.67741  2.69355  4.24690  2.90347  2.73739  3.18146  2.89801  2.37887  2.77519  2.98518  4.58477  3.61503
          0.02969  3.92771  4.65006  0.61958  0.77255  0.48576  0.95510
    665   1.91457  4.16314  3.46909  3.15871  4.06026  3.02295  4.18087  3.14277  3.13056  3.04586  3.99309  3.33350  3.73852  3.47054  3.41918  2.47518  1.41911  2.78157  5.49094  4.27361    762 - -
          2.68618  4.42225  2.77519  2.73123  3.46354  2.40513  3.72494  3.29354  2.67741  2.69355  4.24690  2.90347  2.73739  3.18146  2.89801  2.37887  2.77519  2.98518  4.58477  3.61503
          0.02969  3.92771  4.65006  0.61958  0.77255  0.48576  0.95510
    666   2.68500  4.33805  3.80920  3.33545  3.39295  3.61344  4.17311  2.44399  3.16002  2.09447  1.77521  3.62708  4.10001  3.52868  3.42003  2.98383  2.48289  2.33459  5.08412  3.87326    763 - -
          2.68618  4.42225  2.77519  2.73123  3.46354  2.40513  3.72494  3.29354  2.67741  2.69355  4.24690  2.90347  2.73739  3.18146  2.89801  2.37887  2.77519  2.98518  4.58477  3.61503
          0.02969  3.92771  4.65006  0.61958  0.77255  0.48576  0.95510
    667   2.18580  4.23980  3.99778  3.60811  3.69183  3.53256  4.46841  2.14478  3.51671  2.42607  3.58443  3.78164  4.12971  3.84132  3.76490  2.96024  2.98177  1.22749  5.38955  4.16153    764 - -
          2.68618  4.42225  2.77519  2.73123  3.46354  2.40513  3.72494  3.29354  2.67741  2.69355  4.24690  2.90347  2.73739  3.18146  2.89801  2.37887  2.77519  2.98518  4.58477  3.61503
          0.02969  3.92771  4.65006  0.61958  0.77255  0.48576  0.95510
    668   2.34154  4.31953  4.13445  3.69940  3.52801  3.84236  4.51528  1.28680  3.57929  2.18123  3.40728  3.94184  4.32154  3.90856  3.82102  3.24112  3.11291  1.84611  5.30731  4.08207    765 - -
          2.68618  4.42225  2.77519  2.73123  3.46354  2.40513  3.72494  3.29354  2.67741  2.69355  4.24690  2.90347  2.73739  3.18146  2.89801  2.37887  2.77519  2.98518  4.58477  3.61503
          0.02969  3.92771  4.65006  0.61958  0.77255  0.48576  0.95510
    669   2.45477  4.33390  3.32447  2.95134  3.70516  3.21975  3.96123  3.08443  2.87432  2.33333  3.81565  3.26611  3.83134  3.26305  3.19039  1.50434  2.83604  2.80038  5.17779  3.84336    766 - -
          2.68618  4.42225  2.77519  2.73123  3.46354  2.40513  3.72494  3.29354  2.67741  2.69355  4.24690  2.90347  2.73739  3.18146  2.89801  2.37887  2.77519  2.98518  4.58477  3.61503
          0.02969  3.92771  4.65006  0.61958  0.77255  0.48576  0.95510
    670   2.70558  4.83410  2.80804  2.49679  4.20351  3.31836  3.72736  3.68743  2.42482  3.24178  4.13004  2.98093  2.85786  1.62237  2.77465  2.74045  2.99417  3.34575  5.42616  4.10849    767 - -
          2.68618  4.42225  2.77519  2.73123  3.46354  2.40513  3.72494  3.29354  2.67741  2.69355  4.24690  2.90347  2.73739  3.18146  2.89801  2.37887  2.77519  2.98518  4.58477  3.61503
          0.02969  3.92771  4.65006  0.61958  0.77255  0.48576  0.95510
    671   2.82518  4.57344  3.43830  3.28523  4.27583  3.25782  4.35823  3.83533  3.34723  3.45623  4.50839  3.58642  0.73105  3.73434  3.58659  2.99438  3.27107  3.47442  5.44735  4.39722    768 - -
          2.68618  4.42225  2.77519  2.73123  3.46354  2.40513  3.72494  3.29354  2.67741  2.69355  4.24690  2.90347  2.73739  3.18146  2.89801  2.37887  2.77519  2.98518  4.58477  3.61503
          0.02969  3.92771  4.65006  0.61958  0.77255  0.48576  0.95510
    672   1.39009  4.13642  3.50219  3.17933  4.07639  2.99602  4.18970  3.18560  3.15871  3.07764  4.00421  3.33400  3.71839  3.48115  3.44938  2.44477  1.92823  2.80463  5.49818  4.28735    769 - -
          2.68618  4.42225  2.77519  2.73123  3.46354  2.40513  3.72494  3.29354  2.67741  2.69355  4.24690  2.90347  2.73739  3.18146  2.89801  2.37887  2.77519  2.98518  4.58477  3.61503
          0.02969  3.92771  4.65006  0.61958  0.77255  0.48576  0.95510
    673   1.74853  4.26446  3.39860  2.92427  3.72607  3.25945  3.92485  2.92261  2.86437  2.34492  3.65585  3.25747  3.38831  3.20540  3.20757  2.61273  2.44001  2.64792  5.16193  3.92371    770 - -
          2.68618  4.42225  2.77519  2.73123  3.46354  2.40513  3.72494  3.29354  2.67741  2.69355  4.24690  2.90347  2.73739  3.18146  2.89801  2.37887  2.77519  2.98518  4.58477  3.61503
          0.02969  3.92771  4.65006  0.61958  0.77255  0.48576  0.95510
    674   2.48022  4.50682  2.77004  2.63080  4.33098  1.42420  3.97894  3.85886  2.91129  3.49311  4.34950  2.33486  3.75130  3.21444  3.29542  2.58266  2.90722  3.37257  5.60898  4.30696    771 - -
          2.68618  4.42225  2.77519  2.73123  3.46354  2.40513  3.72494  3.29354  2.67741  2.69355  4.24690  2.90347  2.73739  3.18146  2.89801  2.37887  2.77519  2.98518  4.58477  3.61503
          0.11818  3.92771  2.38845  0.61958  0.77255  0.48576  0.95510
    675   2.36151  4.40194  2.80425  2.58480  4.21972  2.77672  3.87637  3.69233  2.77696  3.32607  4.15970  2.40646  3.67943  3.09259  3.16996  1.62367  2.77408  3.22049  5.51779  4.20932    772 - -
          2.68618  4.42225  2.77519  2.73123  3.46354  2.40513  3.72494  3.29354  2.67741  2.69355  4.24690  2.90347  2.73739  3.18146  2.89801  2.37887  2.77519  2.98518  4.58477  3.61503
          0.03239  3.84193  4.56427  0.61958  0.77255  0.56211  0.84399
    676   2.96578  4.41434  4.30982  3.76300  3.17384  4.11084  4.48357  1.93629  3.61948  1.66258  1.91561  4.06206  4.42431  3.87725  3.84326  3.44222  3.21397  1.87682  5.09053  3.93662    773 - -
          2.68618  4.42225  2.77519  2.73123  3.46354  2.40513  3.72494  3.29354  2.67741  2.69355  4.24690  2.90347  2.73739  3.18146  2.89801  2.37887  2.77519  2.98518  4.58477  3.61503
          0.03239  3.84193  4.56427  0.61958  0.77255  0.44082  1.03144
    677   2.97735  4.40683  4.40956  3.93208  3.39432  4.12548  4.66233  1.90302  3.76786  1.74145  3.28399  4.18073  4.51502  4.08500  3.98782  3.51612  3.26168  1.17536  5.28762  4.04018    774 - -
          2.68618  4.42225  2.77519  2.73123  3.46354  2.40513  3.72494  3.29354  2.67741  2.69355  4.24690  2.90347  2.73739  3.18146  2.89801  2.37887  2.77519  2.98518  4.58477  3.61503
          0.02969  3.92771  4.65006  0.61958  0.77255  0.48576  0.95510
    678   2.62550  4.73018  2.87980  2.51853  4.15572  3.30415  3.71622  3.55183  2.41702  3.15383  4.02905  2.98855  3.60214  1.75938  2.77011  2.68176  2.46800  3.21492  5.39942  4.09408    775 - -
          2.68618  4.42225  2.77519  2.73123  3.46354  2.40513  3.72494  3.29354  2.67741  2.69355  4.24690  2.90347  2.73739  3.18146  2.89801  2.37887  2.77519  2.98518  4.58477  3.61503
          0.02969  3.92771  4.65006  0.61958  0.77255  0.48576  0.95510
    679   2.85618  4.33308  4.19727  3.69279  3.44609  3.97544  4.47109  1.35313  3.54194  2.01463  3.31893  3.97075  4.37373  3.87003  3.78648  3.33024  2.57830  1.83069  5.22859  4.01331    776 - -
          2.68618  4.42225  2.77519  2.73123  3.46354  2.40513  3.72494  3.29354  2.67741  2.69355  4.24690  2.90347  2.73739  3.18146  2.89801  2.37887  2.77519  2.98518  4.58477  3.61503
          0.02969  3.92771  4.65006  0.61958  0.77255  0.48576  0.95510
    680   2.82518  4.57344  3.43830  3.28523  4.27583  3.25782  4.35823  3.83533  3.34723  3.45623  4.50839  3.58642  0.73105  3.73434  3.58659  2.99438  3.27107  3.47442  5.44735  4.39722    777 - -
          2.68618  4.42225  2.77519  2.73123  3.46354  2.40513  3.72494  3.29354  2.67741  2.69355  4.24690  2.90347  2.73739  3.18146  2.89801  2.37887  2.77519  2.98518  4.58477  3.61503
          0.02969  3.92771  4.65006  0.61958  0.77255  0.48576  0.95510
    681   1.80085  4.13842  3.36999  3.07134  4.21170  2.92533  4.14605  3.54254  3.10731  3.28986  4.13802  3.24865  3.66167  3.41401  3.42162  1.38563  2.49529  3.04719  5.56766  4.34750    778 - -
          2.68618  4.42225  2.77519  2.73123  3.46354  2.40513  3.72494  3.29354  2.67741  2.69355  4.24690  2.90347  2.73739  3.18146  2.89801  2.37887  2.77519  2.98518  4.58477  3.61503
          0.02969  3.92771  4.65006  0.61958  0.77255  0.48576  0.95510
    682   2.27551  4.26226  3.12550  2.84674  4.24848  2.74961  4.02619  3.69222  2.95048  3.34676  4.17307  3.13895  2.68410  3.26175  3.31044  1.40034  2.72561  3.18184  5.56122  4.30542    779 - -
          2.68618  4.42225  2.77519  2.73123  3.46354  2.40513  3.72494  3.29354  2.67741  2.69355  4.24690  2.90347  2.73739  3.18146  2.89801  2.37887  2.77519  2.98518  4.58477  3.61503
          0.02969  3.92771  4.65006  0.61958  0.77255  0.48576  0.95510
    683   2.42088  4.28488  4.11752  3.55552  3.27808  3.93160  4.28482  1.95454  3.45308  1.89921  2.21297  3.85392  4.27587  3.71177  3.69978  3.23389  3.04580  1.89941  5.01113  3.83695    780 - -
          2.68618  4.42225  2.77519  2.73123  3.46354  2.40513  3.72494  3.29354  2.67741  2.69355  4.24690  2.90347  2.73739  3.18146  2.89801  2.37887  2.77519  2.98518  4.58477  3.61503
          0.02969  3.92771  4.65006  0.61958  0.77255  0.48576  0.95510
    684   2.46383  4.49745  2.90020  2.61404  4.13684  3.14232  3.84499  3.58711  2.68227  3.21769  4.07142  3.02940  1.89709  2.84906  3.05728  2.13628  2.83548  3.18423  5.43993  4.13658    781 - -
          2.68618  4.42225  2.77519  2.73123  3.46354  2.40513  3.72494  3.29354  2.67741  2.69355  4.24690  2.90347  2.73739  3.18146  2.89801  2.37887  2.77519  2.98518  4.58477  3.61503
          0.02969  3.92771  4.65006  0.61958  0.77255  0.48576  0.95510
    685   2.74622  4.85230  2.81604  2.52753  4.20212  3.32940  3.74810  3.70720  2.42452  3.25162  4.16371  3.00581  3.28621  1.46412  2.75465  2.78203  3.03809  3.37461  5.42586  4.11217    782 - -
          2.68618  4.42225  2.77519  2.73123  3.46354  2.40513  3.72494  3.29354  2.67741  2.69355  4.24690  2.90347  2.73739  3.18146  2.89801  2.37887  2.77519  2.98518  4.58477  3.61503
          0.02969  3.92771  4.65006  0.61958  0.77255  0.48576  0.95510
    686   2.78713  5.11218  2.35634  1.94409  4.46836  3.23451  3.71889  3.94800  2.58421  3.51114  4.36105  1.63922  3.81498  2.89047  3.04658  2.64683  3.07737  3.56287  5.67670  4.26633    783 - -
          2.68618  4.42225  2.77519  2.73123  3.46354  2.40513  3.72494  3.29354  2.67741  2.69355  4.24690  2.90347  2.73739  3.18146  2.89801  2.37887  2.77519  2.98518  4.58477  3.61503
          0.02969  3.92771  4.65006  0.61958  0.77255  0.48576  0.95510
    687   1.97486  4.31637  3.04436  2.76652  4.21279  3.01530  3.97231  3.63295  2.88259  3.30210  4.13491  2.64480  3.69639  3.19956  3.25591  1.51598  2.74763  3.15873  5.53001  4.25568    784 - -
          2.68618  4.42225  2.77519  2.73123  3.46354  2.40513  3.72494  3.29354  2.67741  2.69355  4.24690  2.90347  2.73739  3.18146  2.89801  2.37887  2.77519  2.98518  4.58477  3.61503
          0.02969  3.92771  4.65006  0.61958  0.77255  0.48576  0.95510
    688   2.21692  4.32177  3.11702  2.76192  4.10959  3.06767  3.92019  3.49879  2.81361  3.17478  4.01121  2.68624  3.71049  3.14340  3.19157  1.96326  1.87069  3.07223  5.43415  4.16982    785 - -
          2.68618  4.42225  2.77519  2.73123  3.46354  2.40513  3.72494  3.29354  2.67741  2.69355  4.24690  2.90347  2.73739  3.18146  2.89801  2.37887  2.77519  2.98518  4.58477  3.61503
          0.02969  3.92771  4.65006  0.61958  0.77255  0.48576  0.95510
    689   2.73747  4.84878  2.81343  2.52038  4.20388  3.32684  3.74336  3.70382  2.42372  3.25039  4.15699  2.99995  3.21588  1.48963  2.75781  2.77295  3.02861  3.36900  5.42678  4.11236    786 - -
          2.68618  4.42225  2.77519  2.73123  3.46354  2.40513  3.72494  3.29354  2.67741  2.69355  4.24690  2.90347  2.73739  3.18146  2.89801  2.37887  2.77519  2.98518  4.58477  3.61503
          0.02969  3.92771  4.65006  0.61958  0.77255  0.48576  0.95510
    690   2.16027  2.77886  3.65484  3.26284  4.03068  2.50990  4.18071  3.41464  3.20902  3.14053  3.98829  3.34320  3.65907  3.49752  3.48914  1.41089  2.63554  2.94741  5.42139  4.22210    787 - -
          2.68618  4.42225  2.77519  2.73123  3.46354  2.40513  3.72494  3.29354  2.67741  2.69355  4.24690  2.90347  2.73739  3.18146  2.89801  2.37887  2.77519  2.98518  4.58477  3.61503
          0.02969  3.92771  4.65006  0.61958  0.77255  0.48576  0.95510
    691   1.48216  4.48613  3.00397  2.69713  4.02927  3.20227  3.86868  3.37787  2.67610  3.05648  3.97567  3.09838  3.80135  2.50097  3.01852  2.62707  2.86753  3.04381  5.37588  4.09014    788 - -
          2.68618  4.42225  2.77519  2.73123  3.46354  2.40513  3.72494  3.29354  2.67741  2.69355  4.24690  2.90347  2.73739  3.18146  2.89801  2.37887  2.77519  2.98518  4.58477  3.61503
          0.02969  3.92771  4.65006  0.61958  0.77255  0.48576  0.95510
    692   1.53777  4.18992  3.34509  2.96353  4.07554  3.00737  4.03100  3.41424  2.97014  3.13935  3.98805  3.21291  2.74029  3.28564  3.31415  2.34739  2.21974  2.98087  5.43381  4.20299    789 - -
          2.68618  4.42225  2.77519  2.73123  3.46354  2.40513  3.72494  3.29354  2.67741  2.69355  4.24690  2.90347  2.73739  3.18146  2.89801  2.37887  2.77519  2.98518  4.58477  3.61503
          0.02969  3.92771  4.65006  0.61958  0.77255  0.48576  0.95510
    693   2.40124  4.18146  3.61692  3.13672  3.58472  3.18325  4.02258  2.63170  3.05066  2.59112  3.37341  3.41005  3.89106  3.37443  3.34858  2.32386  2.78717  1.61794  5.07417  3.84695    790 - -
          2.68618  4.42225  2.77519  2.73123  3.46354  2.40513  3.72494  3.29354  2.67741  2.69355  4.24690  2.90347  2.73739  3.18146  2.89801  2.37887  2.77519  2.98518  4.58477  3.61503
          0.02969  3.92771  4.65006  0.61958  0.77255  0.48576  0.95510
    694   2.33903  4.26200  3.28451  2.96045  4.05924  3.06568  4.04563  3.34882  2.94857  3.09852  4.00718  3.23459  2.70294  3.30798  3.27007  2.50878  1.44979  2.96434  5.43132  4.19509    791 - -
          2.68618  4.42225  2.77519  2.73123  3.46354  2.40513  3.72494  3.29354  2.67741  2.69355  4.24690  2.90347  2.73739  3.18146  2.89801  2.37887  2.77519  2.98518  4.58477  3.61503
          0.02969  3.92771  4.65006  0.61958  0.77255  0.48576  0.95510
    695   2.39548  4.59178  2.34553  2.48463  4.15604  3.17934  3.80116  3.49016  2.70220  3.19226  4.04439  2.95314  3.76300  2.99510  3.14726  2.53101  1.76195  3.12322  5.46640  4.14259    792 - -
          2.68618  4.42225  2.77519  2.73123  3.46354  2.40513  3.72494  3.29354  2.67741  2.69355  4.24690  2.90347  2.73739  3.18146  2.89801  2.37887  2.77519  2.98518  4.58477  3.61503
          0.02969  3.92771  4.65006  0.61958  0.77255  0.48576  0.95510
    696   3.32875  4.71430  4.31442  4.03939  0.92550  4.00564  3.90195  2.84560  3.94502  2.20292  3.56759  4.08148  4.46298  4.09778  4.05111  3.59586  3.62990  2.84036  4.13462  2.49470    793 - -
          2.68618  4.42225  2.77519  2.73123  3.46354  2.40513  3.72494  3.29354  2.67741  2.69355  4.24690  2.90347  2.73739  3.18146  2.89801  2.37887  2.77519  2.98518  4.58477  3.61503
          0.02969  3.92771  4.65006  0.61958  0.77255  0.48576  0.95510
    697   2.26630  4.20597  3.29256  2.95682  4.09896  3.00439  4.04101  3.45613  2.96507  3.17396  4.02911  3.20827  3.29162  3.29934  3.29557  2.05036  1.52548  3.01592  5.45485  4.21818    794 - -
          2.68618  4.42225  2.77519  2.73123  3.46354  2.40513  3.72494  3.29354  2.67741  2.69355  4.24690  2.90347  2.73739  3.18146  2.89801  2.37887  2.77519  2.98518  4.58477  3.61503
          0.02969  3.92771  4.65006  0.61958  0.77255  0.48576  0.95510
    698   2.62190  4.93017  2.82385  2.45082  4.09454  3.39776  2.89733  3.66609  2.28509  3.21267  4.07247  2.94906  3.85906  1.79702  2.62638  2.75918  2.98947  3.33959  5.32353  3.96281    795 - -
          2.68618  4.42225  2.77519  2.73123  3.46354  2.40513  3.72494  3.29354  2.67741  2.69355  4.24690  2.90347  2.73739  3.18146  2.89801  2.37887  2.77519  2.98518  4.58477  3.61503
          0.02969  3.92771  4.65006  0.61958  0.77255  0.48576  0.95510
    699   2.96086  5.32396  1.04884  2.10952  4.65376  3.20286  3.83497  4.16995  2.89372  3.75533  4.67317  2.74752  3.85127  3.03354  3.46206  2.87675  3.27785  3.78337  5.86006  4.43064    796 - -
          2.68618  4.42225  2.77519  2.73123  3.46354  2.40513  3.72494  3.29354  2.67741  2.69355  4.24690  2.90347  2.73739  3.18146  2.89801  2.37887  2.77519  2.98518  4.58477  3.61503
          0.02969  3.92771  4.65006  0.61958  0.77255  0.48576  0.95510
    700   3.06780  4.90323  3.56409  3.06357  4.27180  3.54531  3.86441  3.81726  2.25985  3.32315  4.32182  3.41913  4.04513  3.08193  0.89727  3.14926  3.32995  3.53881  5.33241  4.18708    797 - -
          2.68618  4.42225  2.77519  2.73123  3.46354  2.40513  3.72494  3.29354  2.67741  2.69355  4.24690  2.90347  2.73739  3.18146  2.89801  2.37887  2.77519  2.98518  4.58477  3.61503
          0.02969  3.92771  4.65006  0.61958  0.77255  0.48576  0.95510
    701   2.76463  4.85955  2.82299  2.54302  4.19623  3.33527  3.75814  3.71305  2.42727  3.25280  4.17679  3.01869  3.41137  1.41761  2.74969  2.80117  3.05784  3.38556  5.42252  4.11005    798 - -
          2.68618  4.42225  2.77519  2.73123  3.46354  2.40513  3.72494  3.29354  2.67741  2.69355  4.24690  2.90347  2.73739  3.18146  2.89801  2.37887  2.77519  2.98518  4.58477  3.61503
          0.02969  3.92771  4.65006  0.61958  0.77255  0.48576  0.95510
    702   3.14343  4.49008  4.64840  4.13999  3.25702  4.39592  4.79150  1.26438  3.96441  1.49436  3.10923  4.40158  4.67120  4.22554  4.14861  3.77384  3.39341  1.83625  5.25416  4.05276    799 - -
          2.68618  4.42225  2.77519  2.73123  3.46354  2.40513  3.72494  3.29354  2.67741  2.69355  4.24690  2.90347  2.73739  3.18146  2.89801  2.37887  2.77519  2.98518  4.58477  3.61503
          0.02969  3.92771  4.65006  0.61958  0.77255  0.48576  0.95510
    703   3.06780  4.90323  3.56409  3.06357  4.27180  3.54531  3.86441  3.81726  2.25985  3.32315  4.32182  3.41913  4.04513  3.08193  0.89727  3.14926  3.32995  3.53881  5.33241  4.18708    800 - -
          2.68618  4.42225  2.77519  2.73123  3.46354  2.40513  3.72494  3.29354  2.67741  2.69355  4.24690  2.90347  2.73739  3.18146  2.89801  2.37887  2.77519  2.98518  4.58477  3.61503
          0.02969  3.92771  4.65006  0.61958  0.77255  0.48576  0.95510
    704   3.24602  4.62556  4.47753  4.03526  1.38759  4.23846  4.01961  2.46641  3.88569  1.56030  3.16697  4.13995  4.54973  4.02836  4.02107  3.61767  3.49077  2.51377  4.27339  2.68696    801 - -
          2.68618  4.42225  2.77519  2.73123  3.46354  2.40513  3.72494  3.29354  2.67741  2.69355  4.24690  2.90347  2.73739  3.18146  2.89801  2.37887  2.77519  2.98518  4.58477  3.61503
          0.02969  3.92771  4.65006  0.61958  0.77255  0.48576  0.95510
    705   2.45477  4.33390  3.32447  2.95134  3.70516  3.21975  3.96123  3.08443  2.87432  2.33333  3.81565  3.26611  3.83134  3.26305  3.19039  1.50434  2.83604  2.80038  5.17779  3.84336    802 - -
          2.68618  4.42225  2.77519  2.73123  3.46354  2.40513  3.72494  3.29354  2.67741  2.69355  4.24690  2.90347  2.73739  3.18146  2.89801  2.37887  2.77519  2.98518  4.58477  3.61503
          0.02969  3.92771  4.65006  0.61958  0.77255  0.48576  0.95510
    706   2.69100  4.72643  3.03664  2.58989  3.87433  3.43536  3.69466  3.30469  2.38877  2.47090  3.82667  3.05962  3.54085  1.84784  2.72540  2.76265  2.94118  3.05433  5.21662  3.90088    803 - -
          2.68618  4.42225  2.77519  2.73123  3.46354  2.40513  3.72494  3.29354  2.67741  2.69355  4.24690  2.90347  2.73739  3.18146  2.89801  2.37887  2.77519  2.98518  4.58477  3.61503
          0.02969  3.92771  4.65006  0.61958  0.77255  0.48576  0.95510
    707   2.25712  4.21771  3.12829  2.95931  4.32764  1.35669  4.15893  3.80573  3.14300  3.48419  4.32400  3.19372  3.67396  3.43143  3.46510  1.96347  2.74697  3.24185  5.64861  4.40621    804 - -
          2.68618  4.42225  2.77519  2.73123  3.46354  2.40513  3.72494  3.29354  2.67741  2.69355  4.24690  2.90347  2.73739  3.18146  2.89801  2.37887  2.77519  2.98518  4.58477  3.61503
          0.02969  3.92771  4.65006  0.61958  0.77255  0.48576  0.95510
    708   2.92469  4.91216  2.93953  2.69500  4.08805  3.40255  3.85384  3.72715  2.51195  3.22404  4.25023  3.15526  3.95673  1.13900  2.79510  2.97005  3.22156  3.45336  5.35024  4.04760    805 - -
          2.68618  4.42225  2.77519  2.73123  3.46354  2.40513  3.72494  3.29354  2.67741  2.69355  4.24690  2.90347  2.73739  3.18146  2.89801  2.37887  2.77519  2.98518  4.58477  3.61503
          0.02969  3.92771  4.65006  0.61958  0.77255  0.48576  0.95510
    709   2.70558  4.83410  2.80804  2.49679  4.20351  3.31836  3.72736  3.68743  2.42482  3.24178  4.13004  2.98093  2.85786  1.62237  2.77465  2.74045  2.99417  3.34575  5.42616  4.10849    806 - -
          2.68618  4.42225  2.77519  2.73123  3.46354  2.40513  3.72494  3.29354  2.67741  2.69355  4.24690  2.90347  2.73739  3.18146  2.89801  2.37887  2.77519  2.98518  4.58477  3.61503
          0.02969  3.92771  4.65006  0.61958  0.77255  0.48576  0.95510
    710   3.20308  4.57519  4.61497  4.09772  3.11685  4.39419  4.72610  1.79593  3.90628  1.02350  2.96844  4.37808  4.64917  4.14458  4.08088  3.76671  3.44560  2.07349  5.14969  3.97342    807 - -
          2.68618  4.42225  2.77519  2.73123  3.46354  2.40513  3.72494  3.29354  2.67741  2.69355  4.24690  2.90347  2.73739  3.18146  2.89801  2.37887  2.77519  2.98518  4.58477  3.61503
          0.02969  3.92771  4.65006  0.61958  0.77255  0.48576  0.95510
    711   2.67925  4.41197  3.45048  3.03313  3.55020  3.54024  3.99181  2.58520  2.86345  2.43801  3.53301  3.40311  4.02483  2.67137  3.15397  2.91417  2.97181  1.52326  5.10619  3.83183    808 - -
          2.68618  4.42225  2.77519  2.73123  3.46354  2.40513  3.72494  3.29354  2.67741  2.69355  4.24690  2.90347  2.73739  3.18146  2.89801  2.37887  2.77519  2.98518  4.58477  3.61503
          0.02969  3.92771  4.65006  0.61958  0.77255  0.48576  0.95510
    712   2.33903  4.26200  3.28451  2.96045  4.05924  3.06568  4.04563  3.34882  2.94857  3.09852  4.00718  3.23459  2.70294  3.30798  3.27007  2.50878  1.44979  2.96434  5.43132  4.19509    809 - -
          2.68618  4.42225  2.77519  2.73123  3.46354  2.40513  3.72494  3.29354  2.67741  2.69355  4.24690  2.90347  2.73739  3.18146  2.89801  2.37887  2.77519  2.98518  4.58477  3.61503
          0.02969  3.92771  4.65006  0.61958  0.77255  0.48576  0.95510
    713   2.77038  4.76197  3.26024  2.70740  3.95254  3.53183  3.68757  3.24658  1.50363  2.85888  2.98223  3.14756  3.93940  2.87057  2.51145  2.85158  2.99726  3.01611  5.23689  3.97527    810 - -
          2.68618  4.42225  2.77519  2.73123  3.46354  2.40513  3.72494  3.29354  2.67741  2.69355  4.24690  2.90347  2.73739  3.18146  2.89801  2.37887  2.77519  2.98518  4.58477  3.61503
          0.02969  3.92771  4.65006  0.61958  0.77255  0.48576  0.95510
    714   3.20882  4.61373  4.54414  4.00758  3.04804  4.35162  4.64335  2.17992  3.79937  0.97035  2.38147  4.30657  4.59833  4.03938  3.97655  3.70892  3.44339  2.28157  5.08441  3.94094    811 - -
          2.68618  4.42225  2.77519  2.73123  3.46354  2.40513  3.72494  3.29354  2.67741  2.69355  4.24690  2.90347  2.73739  3.18146  2.89801  2.37887  2.77519  2.98518  4.58477  3.61503
          0.02969  3.92771  4.65006  0.61958  0.77255  0.48576  0.95510
    715   2.54129  4.25740  3.68092  3.28279  3.63835  3.40015  4.19179  2.49132  3.19965  2.51467  3.59878  3.53617  2.86733  3.54467  3.47737  2.81629  2.90645  1.37324  5.21462  3.97473    812 - -
          2.68618  4.42225  2.77519  2.73123  3.46354  2.40513  3.72494  3.29354  2.67741  2.69355  4.24690  2.90347  2.73739  3.18146  2.89801  2.37887  2.77519  2.98518  4.58477  3.61503
          0.02969  3.92771  4.65006  0.61958  0.77255  0.48576  0.95510
    716   2.28133  4.20437  3.30457  3.03448  4.16029  2.32231  4.12658  3.47804  3.07165  3.23963  4.11784  3.25611  3.70823  3.40347  3.37933  2.45762  1.37131  3.03282  5.51350  4.29504    813 - -
          2.68618  4.42225  2.77519  2.73123  3.46354  2.40513  3.72494  3.29354  2.67741  2.69355  4.24690  2.90347  2.73739  3.18146  2.89801  2.37887  2.77519  2.98518  4.58477  3.61503
          0.02969  3.92771  4.65006  0.61958  0.77255  0.48576  0.95510
    717   1.20461  4.12037  3.40484  3.14616  4.18059  2.92039  4.20011  3.48625  3.18801  3.27293  4.14567  3.28806  3.67100  3.49272  3.47769  1.96960  2.68718  3.00786  5.56278  4.33999    814 - -
          2.68618  4.42225  2.77519  2.73123  3.46354  2.40513  3.72494  3.29354  2.67741  2.69355  4.24690  2.90347  2.73739  3.18146  2.89801  2.37887  2.77519  2.98518  4.58477  3.61503
          0.02969  3.92771  4.65006  0.61958  0.77255  0.48576  0.95510
    718   2.33876  2.68702  3.68846  3.30184  3.91820  3.08163  4.19355  3.21403  3.20037  2.99505  3.93686  3.44248  1.46124  3.53781  3.46296  2.55156  2.78488  2.85967  5.32164  4.12968    815 - -
          2.68618  4.42225  2.77519  2.73123  3.46354  2.40513  3.72494  3.29354  2.67741  2.69355  4.24690  2.90347  2.73739  3.18146  2.89801  2.37887  2.77519  2.98518  4.58477  3.61503
          0.02969  3.92771  4.65006  0.61958  0.77255  0.48576  0.95510
    719   2.70422  4.44389  3.29231  2.46274  3.68539  3.55055  4.01913  2.48182  2.92076  2.55973  3.61935  3.35562  4.03761  3.30497  3.25117  2.93877  2.99112  1.47016  5.22085  3.95417    816 - -
          2.68618  4.42225  2.77519  2.73123  3.46354  2.40513  3.72494  3.29354  2.67741  2.69355  4.24690  2.90347  2.73739  3.18146  2.89801  2.37887  2.77519  2.98518  4.58477  3.61503
          0.02969  3.92771  4.65006  0.61958  0.77255  0.48576  0.95510
    720   0.93701  4.21976  3.51875  3.31253  4.10744  3.04283  4.32804  3.24123  3.33021  3.12029  4.14603  3.44816  3.78726  3.66631  3.57696  2.56956  2.85074  2.88608  5.52908  4.33546    817 - -
          2.68618  4.42225  2.77519  2.73123  3.46354  2.40513  3.72494  3.29354  2.67741  2.69355  4.24690  2.90347  2.73739  3.18146  2.89801  2.37887  2.77519  2.98518  4.58477  3.61503
          0.02969  3.92771  4.65006  0.61958  0.77255  0.48576  0.95510
    721   2.51199  1.65640  3.71637  3.22468  3.68926  3.30090  4.01862  3.00045  2.85666  2.76365  3.72756  3.45214  3.88711  3.36142  2.40637  2.73624  2.87537  2.73306  5.10726  3.88583    818 - -
          2.68618  4.42225  2.77519  2.73123  3.46354  2.40513  3.72494  3.29354  2.67741  2.69355  4.24690  2.90347  2.73739  3.18146  2.89801  2.37887  2.77519  2.98518  4.58477  3.61503
          0.02969  3.92771  4.65006  0.61958  0.77255  0.48576  0.95510
    722   2.61171  4.66190  2.76338  2.56276  4.24712  1.52824  3.86196  3.74927  2.67794  3.35086  4.23071  3.01358  3.80798  2.40367  3.04018  2.68568  2.97421  3.35097  5.50267  4.20115    819 - -
          2.68618  4.42225  2.77519  2.73123  3.46354  2.40513  3.72494  3.29354  2.67741  2.69355  4.24690  2.90347  2.73739  3.18146  2.89801  2.37887  2.77519  2.98518  4.58477  3.61503
          0.02969  3.92771  4.65006  0.61958  0.77255  0.48576  0.95510
    723   1.34293  4.18009  3.34699  3.01679  4.11039  2.99131  4.08935  3.39300  3.03371  3.15523  4.03151  3.24072  2.69875  3.35412  3.35843  2.42821  2.52867  2.96491  5.48361  4.25822    820 - -
          2.68618  4.42225  2.77519  2.73123  3.46354  2.40513  3.72494  3.29354  2.67741  2.69355  4.24690  2.90347  2.73739  3.18146  2.89801  2.37887  2.77519  2.98518  4.58477  3.61503
          0.02969  3.92771  4.65006  0.61958  0.77255  0.48576  0.95510
    724   2.46112  4.19584  3.70918  3.33345  3.67353  3.31153  4.21781  2.51201  3.25091  2.62154  3.66579  3.53063  3.93810  3.58833  3.51450  2.27144  2.85426  1.37150  5.23643  3.97644    821 - -
          2.68618  4.42225  2.77519  2.73123  3.46354  2.40513  3.72494  3.29354  2.67741  2.69355  4.24690  2.90347  2.73739  3.18146  2.89801  2.37887  2.77519  2.98518  4.58477  3.61503
          0.02969  3.92771  4.65006  0.61958  0.77255  0.48576  0.95510
    725   2.72122  4.50656  3.26250  2.43399  3.55035  3.55691  3.88473  2.76636  2.74185  2.39818  1.90240  3.28271  3.99562  3.16144  3.06295  2.90734  2.97595  2.61327  5.08152  3.82585    822 - -
          2.68618  4.42225  2.77519  2.73123  3.46354  2.40513  3.72494  3.29354  2.67741  2.69355  4.24690  2.90347  2.73739  3.18146  2.89801  2.37887  2.77519  2.98518  4.58477  3.61503
          0.02969  3.92771  4.65006  0.61958  0.77255  0.48576  0.95510
    726   2.93130  4.37623  4.36120  3.85068  3.36479  4.07589  4.58007  1.95621  3.69977  1.92827  2.60868  4.10811  4.45357  3.99359  3.92278  3.44010  3.20629  1.23393  5.23105  4.03076    823 - -
          2.68618  4.42225  2.77519  2.73123  3.46354  2.40513  3.72494  3.29354  2.67741  2.69355  4.24690  2.90347  2.73739  3.18146  2.89801  2.37887  2.77519  2.98518  4.58477  3.61503
          0.02969  3.92771  4.65006  0.61958  0.77255  0.48576  0.95510
    727   2.45010  4.38011  3.13526  2.93290  4.31592  2.22655  4.12835  3.79509  3.07315  3.44871  4.32456  3.24466  1.32671  3.39939  3.40128  2.59728  2.90081  3.31293  5.55497  4.37995    824 - -
          2.68618  4.42225  2.77519  2.73123  3.46354  2.40513  3.72494  3.29354  2.67741  2.69355  4.24690  2.90347  2.73739  3.18146  2.89801  2.37887  2.77519  2.98518  4.58477  3.61503
          0.02969  3.92771  4.65006  0.61958  0.77255  0.48576  0.95510
    728   2.50111  4.50962  3.11111  2.72363  4.10593  3.20399  3.81892  3.56676  2.51995  3.19289  4.05665  3.10723  3.79078  3.02630  2.34765  1.51857  2.85867  3.17988  5.37559  4.08997    825 - -
          2.68618  4.42225  2.77519  2.73123  3.46354  2.40513  3.72494  3.29354  2.67741  2.69355  4.24690  2.90347  2.73739  3.18146  2.89801  2.37887  2.77519  2.98518  4.58477  3.61503
          0.02969  3.92771  4.65006  0.61958  0.77255  0.48576  0.95510
    729   2.15811  4.19372  3.44365  3.16276  4.04875  3.04747  4.19405  3.11064  3.12451  3.01712  4.00092  3.34690  3.76340  3.48725  3.40273  2.51272  1.29019  2.76932  5.49580  4.26940    826 - -
          2.68618  4.42225  2.77519  2.73123  3.46354  2.40513  3.72494  3.29354  2.67741  2.69355  4.24690  2.90347  2.73739  3.18146  2.89801  2.37887  2.77519  2.98518  4.58477  3.61503
          0.02969  3.92771  4.65006  0.61958  0.77255  0.48576  0.95510
    730   2.56108  4.30340  3.52694  3.10851  3.52783  2.64986  4.01747  2.78760  2.99329  2.46987  1.73537  3.41676  3.93661  3.36648  3.27669  2.79373  2.89387  2.59154  5.05700  3.81115    827 - -
          2.68618  4.42225  2.77519  2.73123  3.46354  2.40513  3.72494  3.29354  2.67741  2.69355  4.24690  2.90347  2.73739  3.18146  2.89801  2.37887  2.77519  2.98518  4.58477  3.61503
          0.02969  3.92771  4.65006  0.61958  0.77255  0.48576  0.95510
    731   2.78038  4.37693  3.80676  3.24841  2.60909  3.77765  3.95113  2.55410  3.04864  1.52150  3.19990  3.58405  4.13465  3.40432  2.73919  3.06917  3.01368  2.47778  4.71836  3.37360    828 - -
          2.68618  4.42225  2.77519  2.73123  3.46354  2.40513  3.72494  3.29354  2.67741  2.69355  4.24690  2.90347  2.73739  3.18146  2.89801  2.37887  2.77519  2.98518  4.58477  3.61503
          0.02969  3.92771  4.65006  0.61958  0.77255  0.48576  0.95510
    732   2.76250  4.50630  3.47098  2.99685  3.40966  3.62868  3.91903  2.75190  2.74455  2.20034  1.86076  3.39277  4.04853  2.64955  3.02672  2.96916  3.01572  2.65680  5.01027  3.75029    829 - -
          2.68618  4.42225  2.77519  2.73123  3.46354  2.40513  3.72494  3.29354  2.67741  2.69355  4.24690  2.90347  2.73739  3.18146  2.89801  2.37887  2.77519  2.98518  4.58477  3.61503
          0.02969  3.92771  4.65006  0.61958  0.77255  0.48576  0.95510
    733   2.33642  4.21763  3.40108  3.10895  3.98573  1.44857  4.14741  3.19941  3.12054  3.04661  3.99909  3.32599  3.76417  3.45241  3.41856  2.52926  2.78489  2.24868  5.41096  4.16471    830 - -
          2.68618  4.42225  2.77519  2.73123  3.46354  2.40513  3.72494  3.29354  2.67741  2.69355  4.24690  2.90347  2.73739  3.18146  2.89801  2.37887  2.77519  2.98518  4.58477  3.61503
          0.02969  3.92771  4.65006  0.61958  0.77255  0.48576  0.95510
    734   2.87413  5.05750  2.89192  2.51650  4.38061  3.45481  3.63699  3.81664  1.88511  3.32445  4.20068  2.99738  3.91241  1.64003  2.41270  2.86727  3.09760  3.49095  5.44725  4.16828    831 - -
          2.68618  4.42225  2.77519  2.73123  3.46354  2.40513  3.72494  3.29354  2.67741  2.69355  4.24690  2.90347  2.73739  3.18146  2.89801  2.37887  2.77519  2.98518  4.58477  3.61503
          0.02969  3.92771  4.65006  0.61958  0.77255  0.48576  0.95510
    735   3.00247  4.37901  4.56972  4.08374  3.51008  4.24667  4.83380  1.58159  3.95660  2.04919  3.34574  4.32023  4.61161  4.25102  4.17735  3.63472  3.28204  1.09781  5.43483  4.20966    832 - -
          2.68618  4.42225  2.77519  2.73123  3.46354  2.40513  3.72494  3.29354  2.67741  2.69355  4.24690  2.90347  2.73739  3.18146  2.89801  2.37887  2.77519  2.98518  4.58477  3.61503
          0.02969  3.92771  4.65006  0.61958  0.77255  0.48576  0.95510
    736   2.67925  4.41197  3.45048  3.03313  3.55020  3.54024  3.99181  2.58520  2.86345  2.43801  3.53301  3.40311  4.02483  2.67137  3.15397  2.91417  2.97181  1.52326  5.10619  3.83183    833 - -
          2.68618  4.42225  2.77519  2.73123  3.46354  2.40513  3.72494  3.29354  2.67741  2.69355  4.24690  2.90347  2.73739  3.18146  2.89801  2.37887  2.77519  2.98518  4.58477  3.61503
          0.02969  3.92771  4.65006  0.61958  0.77255  0.48576  0.95510
    737   1.91457  4.16314  3.46909  3.15871  4.06026  3.02295  4.18087  3.14277  3.13056  3.04586  3.99309  3.33350  3.73852  3.47054  3.41918  2.47518  1.41911  2.78157  5.49094  4.27361    834 - -
          2.68618  4.42225  2.77519  2.73123  3.46354  2.40513  3.72494  3.29354  2.67741  2.69355  4.24690  2.90347  2.73739  3.18146  2.89801  2.37887  2.77519  2.98518  4.58477  3.61503
          0.02969  3.92771  4.65006  0.61958  0.77255  0.48576  0.95510
    738   1.24617  4.19934  3.33121  3.04253  4.13132  2.99537  4.12628  3.42477  3.07802  3.18351  4.08148  3.26233  2.64376  3.40130  3.39150  2.45520  2.73734  2.99745  5.50351  4.28172    835 - -
          2.68618  4.42225  2.77519  2.73123  3.46354  2.40513  3.72494  3.29354  2.67741  2.69355  4.24690  2.90347  2.73739  3.18146  2.89801  2.37887  2.77519  2.98518  4.58477  3.61503
          0.02969  3.92771  4.65006  0.61958  0.77255  0.48576  0.95510
    739   2.73001  4.44298  3.50068  3.09894  2.88128  3.55064  3.76498  2.93604  2.98216  2.60322  3.64271  3.41011  4.03643  3.34791  3.26384  2.92373  2.46921  2.73453  4.47250  1.62450    836 - -
          2.68618  4.42225  2.77519  2.73123  3.46354  2.40513  3.72494  3.29354  2.67741  2.69355  4.24690  2.90347  2.73739  3.18146  2.89801  2.37887  2.77519  2.98518  4.58477  3.61503
          0.02969  3.92771  4.65006  0.61958  0.77255  0.48576  0.95510
    740   2.82518  4.57344  3.43830  3.28523  4.27583  3.25782  4.35823  3.83533  3.34723  3.45623  4.50839  3.58642  0.73105  3.73434  3.58659  2.99438  3.27107  3.47442  5.44735  4.39722    837 - -
          2.68618  4.42225  2.77519  2.73123  3.46354  2.40513  3.72494  3.29354  2.67741  2.69355  4.24690  2.90347  2.73739  3.18146  2.89801  2.37887  2.77519  2.98518  4.58477  3.61503
          0.02969  3.92771  4.65006  0.61958  0.77255  0.48576  0.95510
    741   2.41908  4.29911  3.54643  3.10534  3.66336  3.37013  4.06314  2.63996  2.98248  2.17665  3.59970  3.40972  3.93353  3.36426  3.28530  2.75181  1.69881  2.43132  5.20780  3.96237    838 - -
          2.68618  4.42225  2.77519  2.73123  3.46354  2.40513  3.72494  3.29354  2.67741  2.69355  4.24690  2.90347  2.73739  3.18146  2.89801  2.37887  2.77519  2.98518  4.58477  3.61503
          0.02969  3.92771  4.65006  0.61958  0.77255  0.48576  0.95510
    742   3.07937  4.58991  3.95489  3.50760  1.37923  3.94215  2.68355  3.02260  3.36565  2.35312  3.62853  3.67427  4.30693  3.60828  3.58628  3.26666  3.31474  2.89296  3.90584  2.23742    839 - -
          2.68618  4.42225  2.77519  2.73123  3.46354  2.40513  3.72494  3.29354  2.67741  2.69355  4.24690  2.90347  2.73739  3.18146  2.89801  2.37887  2.77519  2.98518  4.58477  3.61503
          0.02969  3.92771  4.65006  0.61958  0.77255  0.48576  0.95510
    743   1.33378  4.11479  3.43207  3.12401  4.17320  2.92545  4.16664  3.47936  3.14546  3.24790  4.10224  3.27623  3.66363  3.44704  3.44922  1.88414  2.47390  3.00009  5.54290  4.33178    840 - -
          2.68618  4.42225  2.77519  2.73123  3.46354  2.40513  3.72494  3.29354  2.67741  2.69355  4.24690  2.90347  2.73739  3.18146  2.89801  2.37887  2.77519  2.98518  4.58477  3.61503
          0.02969  3.92771  4.65006  0.61958  0.77255  0.48576  0.95510
    744   2.19549  4.58824  2.89713  2.22267  4.02642  3.26138  3.73011  3.38980  2.57383  3.05456  3.89916  2.97904  3.32470  2.91810  2.99812  2.59835  2.09993  3.05304  5.33086  4.02619    841 - -
          2.68618  4.42225  2.77519  2.73123  3.46354  2.40513  3.72494  3.29354  2.67741  2.69355  4.24690  2.90347  2.73739  3.18146  2.89801  2.37887  2.77519  2.98518  4.58477  3.61503
          0.02969  3.92771  4.65006  0.61958  0.77255  0.48576  0.95510
    745   2.85786  4.98486  2.81784  2.51914  4.00193  3.41581  3.36774  3.75794  2.30408  3.26176  4.17889  3.00268  3.91274  1.46831  2.60548  2.86524  3.10904  3.44682  5.27316  3.87872    842 - -
          2.68618  4.42225  2.77519  2.73123  3.46354  2.40513  3.72494  3.29354  2.67741  2.69355  4.24690  2.90347  2.73739  3.18146  2.89801  2.37887  2.77519  2.98518  4.58477  3.61503
          0.02969  3.92771  4.65006  0.61958  0.77255  0.48576  0.95510
    746   2.76463  4.85955  2.82299  2.54302  4.19623  3.33527  3.75814  3.71305  2.42727  3.25280  4.17679  3.01869  3.41137  1.41761  2.74969  2.80117  3.05784  3.38556  5.42252  4.11005    843 - -
          2.68618  4.42225  2.77519  2.73123  3.46354  2.40513  3.72494  3.29354  2.67741  2.69355  4.24690  2.90347  2.73739  3.18146  2.89801  2.37887  2.77519  2.98518  4.58477  3.61503
          0.02969  3.92771  4.65006  0.61958  0.77255  0.48576  0.95510
    747   2.71072  5.07552  2.19160  2.23612  4.39241  3.27611  3.65065  3.86376  2.48021  3.40359  4.22066  2.78669  3.13438  1.87704  2.95899  2.67647  2.97251  3.48057  5.58067  4.18183    844 - -
          2.68618  4.42225  2.77519  2.73123  3.46354  2.40513  3.72494  3.29354  2.67741  2.69355  4.24690  2.90347  2.73739  3.18146  2.89801  2.37887  2.77519  2.98518  4.58477  3.61503
          0.03980  3.92771  3.94631  0.61958  0.77255  0.48576  0.95510
    748   2.50904  4.72579  2.81055  2.44603  4.18747  3.26199  3.69278  3.61637  2.45431  3.20825  4.03878  2.93194  3.12322  1.96139  2.85521  2.28863  2.86783  3.24579  5.42078  4.09662    845 - -
          2.68618  4.42225  2.77520  2.73123  3.46354  2.40513  3.72495  3.29354  2.67741  2.69355  4.24690  2.90347  2.73740  3.18137  2.89801  2.37887  2.77520  2.98519  4.58477  3.61503
          0.13585  3.37116  2.37864  0.62835  0.76243  0.47994  0.96448
    749   1.89770  4.19197  3.17022  2.84674  4.12301  2.95092  3.97912  3.51246  2.90421  3.20037  4.03986  3.12461  2.45903  3.22078  3.25805  1.82810  2.66667  3.04378  5.45909  4.21189    848 - -
          2.68618  4.42225  2.77519  2.73123  3.46354  2.40513  3.72494  3.29354  2.67741  2.69355  4.24690  2.90347  2.73739  3.18146  2.89801  2.37887  2.77519  2.98518  4.58477  3.61503
          0.03239  3.84193  4.56427  0.61958  0.77255  0.44082  1.03144
    750   2.67109  4.71927  3.02214  2.56844  3.89300  3.42336  3.68504  3.31748  2.39161  2.49833  3.82833  3.04263  3.37567  1.90159  2.73930  2.74033  2.92101  3.05627  5.22332  3.91003    849 - -
          2.68618  4.42225  2.77519  2.73123  3.46354  2.40513  3.72494  3.29354  2.67741  2.69355  4.24690  2.90347  2.73739  3.18146  2.89801  2.37887  2.77519  2.98518  4.58477  3.61503
          0.02969  3.92771  4.65006  0.61958  0.77255  0.48576  0.95510
    751   2.35526  4.28496  3.43026  2.97045  3.69966  3.30548  3.95719  2.82648  2.87790  2.28665  3.63294  3.30039  3.60522  3.24396  3.20341  2.66764  1.77597  2.57911  5.16753  3.92758    850 - -
          2.68618  4.42225  2.77519  2.73123  3.46354  2.40513  3.72494  3.29354  2.67741  2.69355  4.24690  2.90347  2.73739  3.18146  2.89801  2.37887  2.77519  2.98518  4.58477  3.61503
          0.02969  3.92771  4.65006  0.61958  0.77255  0.48576  0.95510
    752   2.93842  4.51509  3.93515  3.54494  3.25216  3.79561  4.31367  2.46321  3.34048  1.01198  3.25124  3.83808  3.77803  3.72895  3.55917  3.26277  3.24136  2.44397  5.04172  3.78141    851 - -
          2.68618  4.42225  2.77519  2.73123  3.46354  2.40513  3.72494  3.29354  2.67741  2.69355  4.24690  2.90347  2.73739  3.18146  2.89801  2.37887  2.77519  2.98518  4.58477  3.61503
          0.02969  3.92771  4.65006  0.61958  0.77255  0.48576  0.95510
    753   2.11678  4.19591  3.22338  2.97889  4.23735  2.93934  4.11536  3.64087  3.05807  3.34565  4.19759  3.20397  3.37051  3.37778  3.37850  1.21483  2.71444  3.13118  5.58272  4.33610    852 - -
          2.68618  4.42225  2.77519  2.73123  3.46354  2.40513  3.72494  3.29354  2.67741  2.69355  4.24690  2.90347  2.73739  3.18146  2.89801  2.37887  2.77519  2.98518  4.58477  3.61503
          0.02969  3.92771  4.65006  0.61958  0.77255  0.48576  0.95510
    754   2.54946  4.20717  3.58817  3.03593  3.39201  3.36304  3.89459  2.37004  2.95299  2.33444  3.35187  3.38940  3.74673  3.18481  3.26609  2.82438  2.48618  1.88137  4.88185  3.65973    853 - -
          2.68618  4.42225  2.77519  2.73123  3.46354  2.40513  3.72494  3.29354  2.67741  2.69355  4.24690  2.90347  2.73739  3.18146  2.89801  2.37887  2.77519  2.98518  4.58477  3.61503
          0.02969  3.92771  4.65006  0.61958  0.77255  0.48576  0.95510
    755   2.43835  4.39285  3.20520  2.72696  3.61585  3.38011  3.76463  3.01035  2.67302  2.70685  3.60089  3.14781  3.64321  2.96696  3.03769  2.68472  1.94883  2.74920  5.02731  3.03349    854 - -
          2.68618  4.42225  2.77519  2.73123  3.46354  2.40513  3.72494  3.29354  2.67741  2.69355  4.24690  2.90347  2.73739  3.18146  2.89801  2.37887  2.77519  2.98518  4.58477  3.61503
          0.02969  3.92771  4.65006  0.61958  0.77255  0.48576  0.95510
    756   2.60265  4.76152  2.79149  2.44686  4.20928  3.27172  3.69760  3.65593  2.44202  3.23885  4.07497  2.93403  3.19174  1.86082  2.83102  2.29590  2.89762  3.28498  5.43526  4.10651    855 - -
          2.68618  4.42225  2.77519  2.73123  3.46354  2.40513  3.72494  3.29354  2.67741  2.69355  4.24690  2.90347  2.73739  3.18146  2.89801  2.37887  2.77519  2.98518  4.58477  3.61503
          0.02969  3.92771  4.65006  0.61958  0.77255  0.48576  0.95510
    757   2.61224  4.81685  2.80909  2.52555  4.19478  3.31363  3.74526  3.64705  2.41367  3.21248  4.13354  2.99682  3.65110  1.50770  2.73932  2.75699  3.01318  3.31970  5.43802  4.11843    856 - -
          2.68618  4.42225  2.77519  2.73123  3.46354  2.40513  3.72494  3.29354  2.67741  2.69355  4.24690  2.90347  2.73739  3.18146  2.89801  2.37887  2.77519  2.98518  4.58477  3.61503
          0.02969  3.92771  4.65006  0.61958  0.77255  0.48576  0.95510
    758   2.72322  4.84492  2.93035  2.52511  4.11308  3.39829  3.66410  3.57517  2.28580  3.00403  4.01976  3.00236  3.50932  1.66914  2.56113  2.75909  2.97625  3.26613  5.33830  4.02441    857 - -
          2.68618  4.42225  2.77519  2.73123  3.46354  2.40513  3.72494  3.29354  2.67741  2.69355  4.24690  2.90347  2.73739  3.18146  2.89801  2.37887  2.77519  2.98518  4.58477  3.61503
          0.02969  3.92771  4.65006  0.61958  0.77255  0.48576  0.95510
    759   2.67195  4.87965  2.78161  2.40175  4.16803  3.34986  3.37351  3.64258  2.34812  3.20903  4.04130  2.91095  2.78195  1.97458  2.73432  2.61409  2.92368  3.29808  5.38170  4.03891    858 - -
          2.68618  4.42225  2.77519  2.73123  3.46354  2.40513  3.72494  3.29354  2.67741  2.69355  4.24690  2.90347  2.73739  3.18146  2.89801  2.37887  2.77519  2.98518  4.58477  3.61503
          0.02969  3.92771  4.65006  0.61958  0.77255  0.48576  0.95510
    760   2.57228  4.69466  2.83432  2.48407  4.16349  2.55913  3.71842  3.59845  2.47734  3.20320  4.04382  2.95813  3.78824  1.88423  2.86342  2.53454  2.87828  3.09331  5.41229  4.09070    859 - -
          2.68618  4.42225  2.77519  2.73123  3.46354  2.40513  3.72494  3.29354  2.67741  2.69355  4.24690  2.90347  2.73739  3.18146  2.89801  2.37887  2.77519  2.98518  4.58477  3.61503
          0.19389  3.92771  1.85428  0.61958  0.77255  0.48576  0.95510
    761   2.69820  4.75681  2.76547  2.49806  4.05427  3.26471  3.70109  3.57583  2.37777  3.12375  4.07285  2.96680  3.47274  1.65571  2.69152  2.74512  2.99543  3.26716  5.31280  3.99893    860 - -
          2.68618  4.42225  2.77519  2.73123  3.46354  2.40513  3.72494  3.29354  2.67741  2.69355  4.24690  2.90347  2.73739  3.18146  2.89801  2.37887  2.77519  2.98518  4.58477  3.61503
          0.06189  3.76871  3.29858  0.61958  0.77255  0.61842  0.77391
    762   2.57939  4.68200  2.71886  2.42653  4.09341  3.21167  3.66272  3.55519  2.38239  3.14917  4.02093  2.89999  3.34984  1.98359  2.73265  2.47350  2.88274  3.20550  5.34464  4.02041    861 - -
          2.68618  4.42225  2.77519  2.73123  3.46354  2.40513  3.72494  3.29354  2.67741  2.69355  4.24690  2.90347  2.73739  3.18146  2.89801  2.37887  2.77519  2.98518  4.58477  3.61503
          0.06159  3.74265  3.32317  0.61958  0.77255  0.61791  0.77451
    763   2.56305  4.66259  2.71883  2.42428  4.08608  3.20159  3.66230  3.54326  2.39195  3.14110  4.00889  2.89664  3.34592  2.04267  2.74665  2.41770  2.86881  3.19119  5.34043  4.01793    862 - -
          2.68636  4.42246  2.77541  2.73144  3.46375  2.40534  3.72516  3.29375  2.67762  2.69376  4.24711  2.90368  2.73707  3.17748  2.89822  2.37906  2.77541  2.98539  4.58498  3.61524
          0.35596  1.41712  2.86314  1.77818  0.18506  0.56719  0.83728
    764   2.18813  4.14029  3.04039  2.84276  4.12509  2.50313  4.01230  3.59200  2.96511  3.28939  4.14704  3.09438  3.59295  3.28666  3.28256  1.44810  2.66186  3.08250  5.46202  4.20291    884 - -
          2.68618  4.42225  2.77519  2.73123  3.46354  2.40513  3.72494  3.29354  2.67741  2.69355  4.24690  2.90347  2.73739  3.18146  2.89801  2.37887  2.77519  2.98518  4.58477  3.61503
          0.03561  3.74862  4.47097  0.61958  0.77255  0.58857  0.80995
    765   2.34455  4.45775  2.81683  2.54025  4.08323  3.00150  3.77566  3.51303  2.59810  3.15385  4.00882  2.96204  3.70557  2.59140  2.96625  1.77484  2.79003  3.11938  5.38069  4.08048    885 - -
          2.68618  4.42225  2.77519  2.73123  3.46354  2.40513  3.72494  3.29354  2.67741  2.69355  4.24690  2.90347  2.73739  3.18146  2.89801  2.37887  2.77519  2.98518  4.58477  3.61503
          0.03441  3.78242  4.50476  0.61958  0.77255  0.56500  0.84017
    766   2.83737  4.81896  2.86738  2.62262  3.97944  3.32918  3.77993  3.60257  2.44779  3.11056  4.14143  3.08132  3.88270  1.34074  2.73253  2.88822  3.13504  3.33627  5.26244  3.95276    886 - -
          2.68618  4.42225  2.77519  2.73123  3.46354  2.40513  3.72494  3.29354  2.67741  2.69355  4.24690  2.90347  2.73739  3.18146  2.89801  2.37887  2.77519  2.98518  4.58477  3.61503
          0.03330  3.81461  4.53696  0.61958  0.77255  0.58397  0.81572
    767   2.83245  5.18556  2.10278  1.32648  4.48961  3.18281  3.70860  3.94861  2.65097  3.53534  4.41840  2.70507  3.78411  2.88957  3.15648  2.76694  3.12140  3.58179  5.69366  4.28152    887 - -
          2.68618  4.42225  2.77519  2.73123  3.46354  2.40513  3.72494  3.29354  2.67741  2.69355  4.24690  2.90347  2.73739  3.18146  2.89801  2.37887  2.77519  2.98518  4.58477  3.61503
          0.03330  3.81461  4.53696  0.61958  0.77255  0.58397  0.81572
    768   2.74234  4.79627  2.79439  2.53102  4.07620  3.29377  3.72800  3.61637  2.39494  3.15410  4.11440  2.99897  3.58622  1.52318  2.70245  2.78683  3.03884  3.31154  5.33137  4.01795    888 - -
          2.68618  4.42225  2.77519  2.73123  3.46354  2.40513  3.72494  3.29354  2.67741  2.69355  4.24690  2.90347  2.73739  3.18146  2.89801  2.37887  2.77519  2.98518  4.58477  3.61503
          0.03330  3.81461  4.53696  0.61958  0.77255  0.54592  0.86585
    769   2.70093  4.79531  2.78152  2.49424  4.13574  3.28972  3.71226  3.63510  2.39594  3.18697  4.10334  2.97065  3.25663  1.61539  2.72608  2.74143  2.99382  3.30851  5.37312  4.05906    889 - -
          2.68618  4.42225  2.77519  2.73123  3.46354  2.40513  3.72494  3.29354  2.67741  2.69355  4.24690  2.90347  2.73739  3.18146  2.89801  2.37887  2.77519  2.98518  4.58477  3.61503
          0.03239  3.84193  4.56427  0.61958  0.77255  0.56211  0.84399
    770   2.76486  4.48284  3.41305  2.97485  3.19312  3.60865  3.58318  2.79602  2.69895  1.52453  3.40864  3.35456  4.02897  2.97596  2.96308  2.96519  3.01157  2.67989  4.77816  3.39505    890 - -
          2.68618  4.42225  2.77519  2.73123  3.46354  2.40513  3.72494  3.29354  2.67741  2.69355  4.24690  2.90347  2.73739  3.18146  2.89801  2.37887  2.77519  2.98518  4.58477  3.61503
          0.03239  3.84193  4.56427  0.61958  0.77255  0.44082  1.03144
    771   2.26908  4.45016  2.81383  2.61495  4.04441  3.16860  3.81972  3.40254  2.70612  3.08779  3.93443  3.03696  2.78889  3.02557  3.12120  2.53943  1.86859  3.03417  5.37013  4.08134    891 - -
          2.68618  4.42225  2.77519  2.73123  3.46354  2.40513  3.72494  3.29354  2.67741  2.69355  4.24690  2.90347  2.73739  3.18146  2.89801  2.37887  2.77519  2.98518  4.58477  3.61503
          0.02969  3.92771  4.65006  0.61958  0.77255  0.48576  0.95510
    772   2.41381  4.33321  3.24747  2.78129  3.81696  3.22495  3.84407  3.15628  2.73911  2.45043  3.74677  3.15477  3.28432  3.09055  3.10724  1.85787  2.44666  2.83990  5.19832  3.93782    892 - -
          2.68618  4.42225  2.77519  2.73123  3.46354  2.40513  3.72494  3.29354  2.67741  2.69355  4.24690  2.90347  2.73739  3.18146  2.89801  2.37887  2.77519  2.98518  4.58477  3.61503
          0.02969  3.92771  4.65006  0.61958  0.77255  0.48576  0.95510
    773   2.52088  4.23708  3.48602  2.96439  3.46364  3.32028  3.87104  2.46802  2.88239  2.50245  3.43014  3.32417  3.91016  3.04632  3.20494  2.43775  2.79473  1.86432  4.93105  3.69741    893 - -
          2.68618  4.42225  2.77519  2.73123  3.46354  2.40513  3.72494  3.29354  2.67741  2.69355  4.24690  2.90347  2.73739  3.18146  2.89801  2.37887  2.77519  2.98518  4.58477  3.61503
          0.02969  3.92771  4.65006  0.61958  0.77255  0.48576  0.95510
    774   2.64516  4.73313  2.95211  2.49620  3.79689  3.40947  3.63676  3.38148  2.41463  2.97937  3.84828  2.98804  3.05242  2.05485  2.80181  2.69886  2.88618  3.08824  5.13814  3.05253    894 - -
          2.68618  4.42225  2.77519  2.73123  3.46354  2.40513  3.72494  3.29354  2.67741  2.69355  4.24690  2.90347  2.73739  3.18146  2.89801  2.37887  2.77519  2.98518  4.58477  3.61503
          0.02969  3.92771  4.65006  0.61958  0.77255  0.48576  0.95510
    775   2.71914  4.91345  2.71253  2.40625  4.20364  2.71025  3.40627  3.72350  2.37661  3.28067  4.12739  2.91289  3.83386  1.75475  2.74560  2.72955  2.98382  3.37257  5.41730  4.06640    895 - -
          2.68618  4.42225  2.77519  2.73123  3.46354  2.40513  3.72494  3.29354  2.67741  2.69355  4.24690  2.90347  2.73739  3.18146  2.89801  2.37887  2.77519  2.98518  4.58477  3.61503
          0.02969  3.92771  4.65006  0.61958  0.77255  0.48576  0.95510
    776   2.35358  4.31007  3.10726  2.88841  4.17378  3.01903  4.05999  3.63685  2.97187  3.32089  4.20439  3.18150  1.45728  3.32461  3.29482  2.18128  2.80566  3.17455  5.51358  4.24033    896 - -
          2.68618  4.42225  2.77519  2.73123  3.46354  2.40513  3.72494  3.29354  2.67741  2.69355  4.24690  2.90347  2.73739  3.18146  2.89801  2.37887  2.77519  2.98518  4.58477  3.61503
          0.04456  3.92771  3.73406  0.61958  0.77255  0.48576  0.95510
    777   2.22248  4.25512  3.14048  2.85270  4.19819  2.98184  4.01466  3.62066  2.92882  3.29339  4.13536  3.14225  2.41820  3.25383  3.28086  1.49761  2.72231  3.13530  5.52624  4.26486    897 - -
          2.68618  4.42225  2.77519  2.73123  3.46354  2.40513  3.72494  3.29354  2.67741  2.69355  4.24690  2.90347  2.73739  3.18146  2.89801  2.37887  2.77519  2.98518  4.58477  3.61503
          0.03012  3.91328  4.63562  0.61958  0.77255  0.49950  0.93352
    778   2.50457  4.76385  2.80529  2.46664  4.18690  3.28634  3.70290  3.61072  2.42615  3.19503  4.05910  2.94992  2.93502  1.80544  2.79744  2.66887  2.91774  3.26116  5.42168  4.10239    898 - -
          2.68618  4.42225  2.77519  2.73123  3.46354  2.40513  3.72494  3.29354  2.67741  2.69355  4.24690  2.90347  2.73739  3.18146  2.89801  2.37887  2.77519  2.98518  4.58477  3.61503
          0.03012  3.91328  4.63562  0.61958  0.77255  0.47727  0.96884
    779   1.28787  4.31157  3.16796  2.88409  4.02751  3.10073  4.00681  3.29751  2.88168  3.04458  3.97879  3.19482  3.76545  2.98807  3.20066  2.54628  2.71796  2.94269  5.41993  4.16154    899 - -
          2.68618  4.42225  2.77519  2.73123  3.46354  2.40513  3.72494  3.29354  2.67741  2.69355  4.24690  2.90347  2.73739  3.18146  2.89801  2.37887  2.77519  2.98518  4.58477  3.61503
          0.02969  3.92771  4.65006  0.61958  0.77255  0.48576  0.95510
    780   2.61423  4.64324  3.02761  2.59070  3.92386  3.36958  3.72231  3.27839  2.46141  2.91461  3.83849  3.05204  3.51724  1.86093  2.81859  2.70011  2.88973  2.55936  5.25805  3.95605    900 - -
          2.68618  4.42225  2.77519  2.73123  3.46354  2.40513  3.72494  3.29354  2.67741  2.69355  4.24690  2.90347  2.73739  3.18146  2.89801  2.37887  2.77519  2.98518  4.58477  3.61503
          0.02969  3.92771  4.65006  0.61958  0.77255  0.48576  0.95510
    781   2.70007  4.49783  3.31592  2.85787  3.50380  3.54449  3.83459  2.87002  2.65540  1.63487  3.48407  3.27389  3.59938  2.61982  2.95880  2.87680  2.95252  2.71573  5.01945  3.74714    901 - -
          2.68618  4.42225  2.77519  2.73123  3.46354  2.40513  3.72494  3.29354  2.67741  2.69355  4.24690  2.90347  2.73739  3.18146  2.89801  2.37887  2.77519  2.98518  4.58477  3.61503
          0.02969  3.92771  4.65006  0.61958  0.77255  0.48576  0.95510
    782   2.17530  4.22728  3.27552  2.92085  4.07708  2.92910  4.01224  3.40608  2.93105  3.13463  3.99300  3.19568  2.74730  3.26364  3.27287  2.45191  1.57989  2.98694  5.43259  4.19595    902 - -
          2.68618  4.42225  2.77519  2.73123  3.46354  2.40513  3.72494  3.29354  2.67741  2.69355  4.24690  2.90347  2.73739  3.18146  2.89801  2.37887  2.77519  2.98518  4.58477  3.61503
          0.02969  3.92771  4.65006  0.61958  0.77255  0.48576  0.95510
    783   2.92469  4.91216  2.93953  2.69500  4.08805  3.40255  3.85384  3.72715  2.51195  3.22404  4.25023  3.15526  3.95673  1.13900  2.79510  2.97005  3.22156  3.45336  5.35024  4.04760    903 - -
          2.68618  4.42225  2.77519  2.73123  3.46354  2.40513  3.72494  3.29354  2.67741  2.69355  4.24690  2.90347  2.73739  3.18146  2.89801  2.37887  2.77519  2.98518  4.58477  3.61503
          0.02969  3.92771  4.65006  0.61958  0.77255  0.48576  0.95510
    784   2.50124  4.52406  2.87299  2.62179  4.12651  3.15460  3.85679  3.59383  2.67763  3.22434  4.09919  3.03735  1.68941  2.84153  3.03307  2.42176  2.87475  3.20202  5.43782  4.12687    904 - -
          2.68618  4.42225  2.77519  2.73123  3.46354  2.40513  3.72494  3.29354  2.67741  2.69355  4.24690  2.90347  2.73739  3.18146  2.89801  2.37887  2.77519  2.98518  4.58477  3.61503
          0.02969  3.92771  4.65006  0.61958  0.77255  0.48576  0.95510
    785   2.36998  4.32042  3.10873  2.89967  4.16442  3.02759  4.06935  3.63186  2.98037  3.31987  4.21493  3.19252  1.39708  3.33952  3.29726  2.26571  2.82287  3.17720  5.50699  4.23238    905 - -
          2.68618  4.42225  2.77519  2.73123  3.46354  2.40513  3.72494  3.29354  2.67741  2.69355  4.24690  2.90347  2.73739  3.18146  2.89801  2.37887  2.77519  2.98518  4.58477  3.61503
          0.02969  3.92771  4.65006  0.61958  0.77255  0.48576  0.95510
    786   2.77268  4.94829  3.00127  2.52879  4.29324  3.44532  3.61718  3.71878  2.14216  3.24384  4.09404  3.00420  3.52534  1.77433  2.15157  2.78561  3.00048  3.38535  5.39141  4.11219    906 - -
          2.68618  4.42225  2.77519  2.73123  3.46354  2.40513  3.72494  3.29354  2.67741  2.69355  4.24690  2.90347  2.73739  3.18146  2.89801  2.37887  2.77519  2.98518  4.58477  3.61503
          0.02969  3.92771  4.65006  0.61958  0.77255  0.48576  0.95510
    787   2.69901  4.82981  2.80783  2.49313  4.20152  3.31646  3.72503  3.68278  2.42676  3.23890  4.12408  2.97796  2.74957  1.66624  2.77987  2.73413  2.98738  3.34003  5.42512  4.10680    907 - -
          2.68618  4.42225  2.77519  2.73123  3.46354  2.40513  3.72494  3.29354  2.67741  2.69355  4.24690  2.90347  2.73739  3.18146  2.89801  2.37887  2.77519  2.98518  4.58477  3.61503
          0.02969  3.92771  4.65006  0.61958  0.77255  0.48576  0.95510
    788   2.77446  4.40657  3.73874  3.34017  1.48455  3.60548  3.89431  2.82129  3.28506  2.36043  3.50588  3.59188  2.82891  3.56093  3.53953  3.01673  3.08180  2.68146  4.48061  2.95632    908 - -
          2.68618  4.42225  2.77519  2.73123  3.46354  2.40513  3.72494  3.29354  2.67741  2.69355  4.24690  2.90347  2.73739  3.18146  2.89801  2.37887  2.77519  2.98518  4.58477  3.61503
          0.02969  3.92771  4.65006  0.61958  0.77255  0.48576  0.95510
    789   2.84054  4.53252  3.67892  3.14594  3.39168  3.70007  3.94515  2.72138  2.68342  1.39266  3.40605  3.50179  4.10957  3.25992  2.41954  3.06805  3.08845  2.63126  4.98798  3.71518    909 - -
          2.68618  4.42225  2.77519  2.73123  3.46354  2.40513  3.72494  3.29354  2.67741  2.69355  4.24690  2.90347  2.73739  3.18146  2.89801  2.37887  2.77519  2.98518  4.58477  3.61503
          0.02969  3.92771  4.65006  0.61958  0.77255  0.48576  0.95510
    790   2.86225  4.99236  3.07364  2.60709  4.29609  3.49078  3.63320  3.76025  2.09203  3.25894  4.14502  3.06255  3.92618  1.63803  2.05130  2.87513  3.08261  3.44524  5.37824  4.11212    910 - -
          2.68618  4.42225  2.77519  2.73123  3.46354  2.40513  3.72494  3.29354  2.67741  2.69355  4.24690  2.90347  2.73739  3.18146  2.89801  2.37887  2.77519  2.98518  4.58477  3.61503
          0.02969  3.92771  4.65006  0.61958  0.77255  0.48576  0.95510
    791   2.52726  4.26192  3.76887  3.26387  3.59510  3.53983  4.16628  2.16933  3.16892  2.41536  3.49348  3.56270  4.04781  3.49816  3.47545  2.88980  1.84373  1.88821  5.19054  3.96641    911 - -
          2.68618  4.42225  2.77519  2.73123  3.46354  2.40513  3.72494  3.29354  2.67741  2.69355  4.24690  2.90347  2.73739  3.18146  2.89801  2.37887  2.77519  2.98518  4.58477  3.61503
          0.02969  3.92771  4.65006  0.61958  0.77255  0.48576  0.95510
    792   2.40640  4.30676  3.33562  2.93785  3.79791  3.17643  3.96087  3.14779  2.85658  2.87749  3.24407  3.24526  3.79656  3.23967  3.18065  1.41714  2.79557  2.83860  5.24104  3.93791    912 - -
          2.68618  4.42225  2.77519  2.73123  3.46354  2.40513  3.72494  3.29354  2.67741  2.69355  4.24690  2.90347  2.73739  3.18146  2.89801  2.37887  2.77519  2.98518  4.58477  3.61503
          0.02969  3.92771  4.65006  0.61958  0.77255  0.48576  0.95510
    793   2.68512  4.70129  3.24464  2.69557  4.02126  3.43472  3.67397  3.43600  2.22544  2.79024  3.92938  3.11724  3.88398  2.85883  1.68955  2.38247  2.94241  3.13514  5.24755  3.97383    913 - -
          2.68618  4.42225  2.77519  2.73123  3.46354  2.40513  3.72494  3.29354  2.67741  2.69355  4.24690  2.90347  2.73739  3.18146  2.89801  2.37887  2.77519  2.98518  4.58477  3.61503
          0.02969  3.92771  4.65006  0.61958  0.77255  0.48576  0.95510
    794   3.21722  4.66309  4.27815  3.91820  3.15686  4.05226  4.55660  2.36388  3.68541  0.81009  3.16248  4.18832  4.47809  4.04052  3.85246  3.62949  3.50894  2.41556  5.05624  3.79233    914 - -
          2.68618  4.42225  2.77519  2.73123  3.46354  2.40513  3.72494  3.29354  2.67741  2.69355  4.24690  2.90347  2.73739  3.18146  2.89801  2.37887  2.77519  2.98518  4.58477  3.61503
          0.02969  3.92771  4.65006  0.61958  0.77255  0.48576  0.95510
    795   2.53158  4.27323  3.53453  3.08859  3.51776  3.40407  3.99447  2.68804  2.96290  1.63453  3.50469  3.39870  3.93380  3.33608  3.25277  2.36428  2.62745  2.48498  5.05030  3.79669    915 - -
          2.68618  4.42225  2.77519  2.73123  3.46354  2.40513  3.72494  3.29354  2.67741  2.69355  4.24690  2.90347  2.73739  3.18146  2.89801  2.37887  2.77519  2.98518  4.58477  3.61503
          0.16277  3.92771  2.03617  0.61958  0.77255  0.48576  0.95510
    796   2.71462  4.68859  2.89609  2.60665  3.56989  3.31167  1.72878  3.52617  2.50962  3.09172  4.02884  3.05236  3.33265  2.99560  2.82636  2.78271  3.01208  3.22131  4.97292  3.52563    916 - -
          2.68618  4.42225  2.77519  2.73123  3.46354  2.40513  3.72494  3.29354  2.67741  2.69355  4.24690  2.90347  2.73739  3.18146  2.89801  2.37887  2.77519  2.98518  4.58477  3.61503
          0.03384  3.79878  4.52113  0.61958  0.77255  0.59617  0.80055
    797   2.57845  4.35906  3.23690  3.12803  4.26768  0.85250  4.25111  3.85093  3.29903  3.51401  4.49062  3.40167  3.74782  3.62936  3.54150  2.74858  3.05403  3.39367  5.38060  4.36772    917 - -
          2.68618  4.42225  2.77519  2.73123  3.46354  2.40513  3.72494  3.29354  2.67741  2.69355  4.24690  2.90347  2.73739  3.18146  2.89801  2.37887  2.77519  2.98518  4.58477  3.61503
          0.03384  3.79878  4.52113  0.61958  0.77255  0.59617  0.80055
    798   2.53953  4.60706  2.59575  2.45803  4.07333  3.08649  3.80490  3.69018  2.68118  3.34906  4.24650  1.57033  3.73837  3.04302  3.05598  2.49237  2.92322  3.28371  5.41202  4.00994    918 - -
          2.68618  4.42225  2.77519  2.73123  3.46354  2.40513  3.72494  3.29354  2.67741  2.69355  4.24690  2.90347  2.73739  3.18146  2.89801  2.37887  2.77519  2.98518  4.58477  3.61503
          0.03384  3.79878  4.52113  0.61958  0.77255  0.59617  0.80055
    799   2.65970  4.42726  3.25926  3.08917  4.08732  3.11903  4.17129  3.61540  3.14044  3.24966  4.29768  3.40238  0.97681  3.53157  3.39283  2.82532  3.09591  3.26903  5.29252  4.20761    919 - -
          2.68618  4.42225  2.77519  2.73123  3.46354  2.40513  3.72494  3.29354  2.67741  2.69355  4.24690  2.90347  2.73739  3.18146  2.89801  2.37887  2.77519  2.98518  4.58477  3.61503
          0.03384  3.79878  4.52113  0.61958  0.77255  0.59617  0.80055
    800   2.28194  4.20034  3.14539  2.95960  4.00371  2.93172  4.07060  3.51719  3.02828  3.24386  4.17750  3.19504  3.66484  3.38385  3.31533  1.20794  2.75689  3.06856  5.38257  4.08728    920 - -
          2.68618  4.42225  2.77519  2.73123  3.46354  2.40513  3.72494  3.29354  2.67741  2.69355  4.24690  2.90347  2.73739  3.18146  2.89801  2.37887  2.77519  2.98518  4.58477  3.61503
          0.03384  3.79878  4.52113  0.61958  0.77255  0.59617  0.80055
    801   1.99540  4.12835  3.36310  3.06795  3.97402  2.98756  4.10575  3.02202  3.03537  2.93886  3.91319  3.26579  3.69546  3.39301  3.32266  2.44436  1.58895  2.68388  5.41829  4.19177    921 - -
          2.68618  4.42225  2.77519  2.73123  3.46354  2.40513  3.72494  3.29354  2.67741  2.69355  4.24690  2.90347  2.73739  3.18146  2.89801  2.37887  2.77519  2.98518  4.58477  3.61503
          0.03384  3.79878  4.52113  0.61958  0.77255  0.59617  0.80055
    802   2.82599  4.80590  2.85821  2.61390  3.96406  3.31932  3.77083  3.58536  2.44038  3.09488  4.12689  3.07219  3.87305  1.37139  2.72516  2.87784  3.12401  3.32027  5.25027  3.93970    922 - -
          2.68618  4.42225  2.77519  2.73123  3.46354  2.40513  3.72494  3.29354  2.67741  2.69355  4.24690  2.90347  2.73739  3.18146  2.89801  2.37887  2.77519  2.98518  4.58477  3.61503
          0.03384  3.79878  4.52113  0.61958  0.77255  0.59617  0.80055
    803   3.08537  4.55306  4.21856  3.77737  2.84045  4.07374  4.36654  2.20861  3.58653  1.04898  3.01863  4.05549  4.43415  3.88683  3.78755  3.49818  3.35442  2.24908  4.84862  3.49132    923 - -
          2.68618  4.42225  2.77519  2.73123  3.46354  2.40513  3.72494  3.29354  2.67741  2.69355  4.24690  2.90347  2.73739  3.18146  2.89801  2.37887  2.77519  2.98518  4.58477  3.61503
          0.03384  3.79878  4.52113  0.61958  0.77255  0.59617  0.80055
    804   2.97381  4.41551  4.22709  3.84164  3.32650  3.98367  4.58469  1.17433  3.66817  1.92992  3.27565  4.09739  4.42368  4.02523  3.87329  3.47340  3.27505  1.84964  5.20068  3.93129    924 - -
          2.68618  4.42225  2.77519  2.73123  3.46354  2.40513  3.72494  3.29354  2.67741  2.69355  4.24690  2.90347  2.73739  3.18146  2.89801  2.37887  2.77519  2.98518  4.58477  3.61503
          0.03384  3.79878  4.52113  0.61958  0.77255  0.59617  0.80055
    805   3.07421  4.55941  4.07013  3.71159  3.11081  3.88670  4.39049  2.31322  3.47997  0.97176  3.16033  3.99396  4.33607  3.86604  3.66733  3.45171  3.37259  2.33103  4.96142  3.66711    925 - -
          2.68618  4.42225  2.77519  2.73123  3.46354  2.40513  3.72494  3.29354  2.67741  2.69355  4.24690  2.90347  2.73739  3.18146  2.89801  2.37887  2.77519  2.98518  4.58477  3.61503
          0.03384  3.79878  4.52113  0.61958  0.77255  0.59617  0.80055
    806   2.28194  4.20034  3.14539  2.95960  4.00371  2.93172  4.07060  3.51719  3.02828  3.24386  4.17750  3.19504  3.66484  3.38385  3.31533  1.20794  2.75689  3.06856  5.38257  4.08728    926 - -
          2.68618  4.42225  2.77519  2.73123  3.46354  2.40513  3.72494  3.29354  2.67741  2.69355  4.24690  2.90347  2.73739  3.18146  2.89801  2.37887  2.77519  2.98518  4.58477  3.61503
          0.03384  3.79878  4.52113  0.61958  0.77255  0.59617  0.80055
    807   1.12558  4.15855  3.39024  3.18023  3.98120  2.98461  4.21065  3.09597  3.19461  2.98069  4.02233  3.34770  3.71705  3.54305  3.44908  2.51033  2.78267  2.76330  5.41586  4.20828    927 - -
          2.68618  4.42225  2.77519  2.73123  3.46354  2.40513  3.72494  3.29354  2.67741  2.69355  4.24690  2.90347  2.73739  3.18146  2.89801  2.37887  2.77519  2.98518  4.58477  3.61503
          0.03384  3.79878  4.52113  0.61958  0.77255  0.59617  0.80055
    808   1.12558  4.15855  3.39024  3.18023  3.98120  2.98461  4.21065  3.09597  3.19461  2.98069  4.02233  3.34770  3.71705  3.54305  3.44908  2.51033  2.78267  2.76330  5.41586  4.20828    928 - -
          2.68618  4.42225  2.77519  2.73123  3.46354  2.40513  3.72494  3.29354  2.67741  2.69355  4.24690  2.90347  2.73739  3.18146  2.89801  2.37887  2.77519  2.98518  4.58477  3.61503
          0.03384  3.79878  4.52113  0.61958  0.77255  0.59617  0.80055
    809   3.16717  4.59137  4.13693  3.83900  1.14066  3.87106  3.84916  2.70174  3.74823  2.08980  3.44408  3.93714  4.33261  3.93710  3.88615  3.43988  3.46895  2.68668  4.12314  2.50064    929 - -
          2.68618  4.42225  2.77519  2.73123  3.46354  2.40513  3.72494  3.29354  2.67741  2.69355  4.24690  2.90347  2.73739  3.18146  2.89801  2.37887  2.77519  2.98518  4.58477  3.61503
          0.03384  3.79878  4.52113  0.61958  0.77255  0.59617  0.80055
    810   2.65970  4.42726  3.25926  3.08917  4.08732  3.11903  4.17129  3.61540  3.14044  3.24966  4.29768  3.40238  0.97681  3.53157  3.39283  2.82532  3.09591  3.26903  5.29252  4.20761    930 - -
          2.68618  4.42225  2.77519  2.73123  3.46354  2.40513  3.72494  3.29354  2.67741  2.69355  4.24690  2.90347  2.73739  3.18146  2.89801  2.37887  2.77519  2.98518  4.58477  3.61503
          0.03384  3.79878  4.52113  0.61958  0.77255  0.59617  0.80055
    811   3.07421  4.55941  4.07013  3.71159  3.11081  3.88670  4.39049  2.31322  3.47997  0.97176  3.16033  3.99396  4.33607  3.86604  3.66733  3.45171  3.37259  2.33103  4.96142  3.66711    931 - -
          2.68618  4.42225  2.77519  2.73123  3.46354  2.40513  3.72494  3.29354  2.67741  2.69355  4.24690  2.90347  2.73739  3.18146  2.89801  2.37887  2.77519  2.98518  4.58477  3.61503
          0.03384  3.79878  4.52113  0.61958  0.77255  0.59617  0.80055
    812   2.82599  4.80590  2.85821  2.61390  3.96406  3.31932  3.77083  3.58536  2.44038  3.09488  4.12689  3.07219  3.87305  1.37139  2.72516  2.87784  3.12401  3.32027  5.25027  3.93970    932 - -
          2.68618  4.42225  2.77519  2.73123  3.46354  2.40513  3.72494  3.29354  2.67741  2.69355  4.24690  2.90347  2.73739  3.18146  2.89801  2.37887  2.77519  2.98518  4.58477  3.61503
          0.03384  3.79878  4.52113  0.61958  0.77255  0.59617  0.80055
    813   2.58391  4.75132  2.79386  2.52972  4.02564  3.28202  3.72308  3.49897  2.38982  3.06433  4.04898  2.99037  3.83291  1.64327  2.69648  2.75506  3.00357  3.21175  5.32598  3.99634    933 - -
          2.68618  4.42225  2.77519  2.73123  3.46354  2.40513  3.72494  3.29354  2.67741  2.69355  4.24690  2.90347  2.73739  3.18146  2.89801  2.37887  2.77519  2.98518  4.58477  3.61503
          0.03384  3.79878  4.52113  0.61958  0.77255  0.59617  0.80055
    814   2.22757  4.17010  3.09770  2.90523  4.12213  2.72992  4.05520  3.60493  3.00668  3.31565  4.18856  3.14565  3.62951  3.34085  3.31169  1.28167  2.70443  3.10446  5.46701  4.19989    934 - -
          2.68618  4.42225  2.77519  2.73123  3.46354  2.40513  3.72494  3.29354  2.67741  2.69355  4.24690  2.90347  2.73739  3.18146  2.89801  2.37887  2.77519  2.98518  4.58477  3.61503
          0.06337  3.79878  3.24400  0.61958  0.77255  0.59617  0.80055
    815   2.09357  4.13398  3.27311  2.97301  3.97313  2.96997  4.03419  3.12325  2.94864  2.96937  3.90981  3.20220  3.44287  3.31052  3.24789  2.42030  1.63071  2.76237  5.38597  4.15615    935 - -
          2.68618  4.42225  2.77519  2.73123  3.46354  2.40513  3.72494  3.29354  2.67741  2.69355  4.24690  2.90347  2.73739  3.18146  2.89801  2.37887  2.77519  2.98518  4.58477  3.61503
          0.03484  3.77025  4.49259  0.61958  0.77255  0.61731  0.77521
    816   3.11078  4.55464  4.17234  3.79591  1.40031  3.97684  3.83517  2.52478  3.66575  1.85698  3.27337  3.91406  4.37467  3.86172  3.82931  3.40959  3.38791  2.52415  4.12244  2.50081    936 - -
          2.68618  4.42225  2.77519  2.73123  3.46354  2.40513  3.72494  3.29354  2.67741  2.69355  4.24690  2.90347  2.73739  3.18146  2.89801  2.37887  2.77519  2.98518  4.58477  3.61503
          0.03484  3.77025  4.49259  0.61958  0.77255  0.61731  0.77521
    817   2.19012  4.22456  3.01932  2.78456  4.05804  2.95142  3.95251  3.43972  2.84984  3.15704  4.05163  3.08594  1.84804  3.20985  3.17559  2.27492  2.71039  3.01146  5.41725  4.14102    937 - -
          2.68618  4.42225  2.77519  2.73123  3.46354  2.40513  3.72494  3.29354  2.67741  2.69355  4.24690  2.90347  2.73739  3.18146  2.89801  2.37887  2.77519  2.98518  4.58477  3.61503
          0.03484  3.77025  4.49259  0.61958  0.77255  0.61731  0.77521
    818   2.62782  4.72021  2.75512  2.45477  4.07904  3.24659  3.67980  3.55567  2.39568  3.12609  4.02695  2.93170  2.76789  1.95721  2.74267  2.67587  2.92308  3.22584  5.33240  4.01754    938 - -
          2.68618  4.42225  2.77519  2.73123  3.46354  2.40513  3.72494  3.29354  2.67741  2.69355  4.24690  2.90347  2.73739  3.18146  2.89801  2.37887  2.77519  2.98518  4.58477  3.61503
          0.03484  3.77025  4.49259  0.61958  0.77255  0.61731  0.77521
    819   2.12337  4.14100  3.12225  2.91742  4.04766  2.88724  4.04376  3.44562  2.98551  3.20086  4.10957  3.14517  3.62328  3.33134  3.28402  1.36991  2.67947  2.99069  5.43584  4.15067    939 - -
          2.68618  4.42225  2.77520  2.73123  3.46354  2.40513  3.72494  3.29354  2.67741  2.69355  4.24690  2.90347  2.73737  3.18146  2.89801  2.37887  2.77520  2.98518  4.58477  3.61503
          0.04864  3.31624  4.49259  0.57550  0.82650  0.57926  0.82169
    820   2.91990  4.74745  3.05909  2.81338  3.23709  3.38866  1.30804  3.61115  2.65866  3.11372  4.15235  3.22499  3.93808  3.17918  2.92791  2.99178  3.22151  3.34787  4.70286  3.19040    941 - -
          2.68618  4.42225  2.77519  2.73123  3.46354  2.40513  3.72494  3.29354  2.67741  2.69355  4.24690  2.90347  2.73739  3.18146  2.89801  2.37887  2.77519  2.98518  4.58477  3.61503
          0.03384  3.79878  4.52113  0.61958  0.77255  0.59617  0.80055
    821   2.91990  4.74745  3.05909  2.81338  3.23709  3.38866  1.30804  3.61115  2.65866  3.11372  4.15235  3.22499  3.93808  3.17918  2.92791  2.99178  3.22151  3.34787  4.70286  3.19040    942 - -
          2.68618  4.42225  2.77519  2.73123  3.46354  2.40513  3.72494  3.29354  2.67741  2.69355  4.24690  2.90347  2.73739  3.18146  2.89801  2.37887  2.77519  2.98518  4.58477  3.61503
          0.03384  3.79878  4.52113  0.61958  0.77255  0.59617  0.80055
    822   2.82599  4.80590  2.85821  2.61390  3.96406  3.31932  3.77083  3.58536  2.44038  3.09488  4.12689  3.07219  3.87305  1.37139  2.72516  2.87784  3.12401  3.32027  5.25027  3.93970    943 - -
          2.68618  4.42225  2.77519  2.73123  3.46354  2.40513  3.72494  3.29354  2.67741  2.69355  4.24690  2.90347  2.73739  3.18146  2.89801  2.37887  2.77519  2.98518  4.58477  3.61503
          0.03384  3.79878  4.52113  0.61958  0.77255  0.59617  0.80055
    823   2.82599  4.80590  2.85821  2.61390  3.96406  3.31932  3.77083  3.58536  2.44038  3.09488  4.12689  3.07219  3.87305  1.37139  2.72516  2.87784  3.12401  3.32027  5.25027  3.93970    944 - -
          2.68618  4.42225  2.77519  2.73123  3.46354  2.40513  3.72494  3.29354  2.67741  2.69355  4.24690  2.90347  2.73739  3.18146  2.89801  2.37887  2.77519  2.98518  4.58477  3.61503
          0.03384  3.79878  4.52113  0.61958  0.77255  0.59617  0.80055
    824   2.80546  4.82290  2.84808  2.55651  3.47708  3.38992  1.84596  3.56076  2.37141  3.08452  4.03542  3.01638  3.88950  2.71364  2.66973  2.84117  3.06567  3.27837  4.90223  3.40619    945 - -
          2.68618  4.42225  2.77519  2.73123  3.46354  2.40513  3.72494  3.29354  2.67741  2.69355  4.24690  2.90347  2.73739  3.18146  2.89801  2.37887  2.77519  2.98518  4.58477  3.61503
          0.03384  3.79878  4.52113  0.61958  0.77255  0.59617  0.80055
    825   2.82599  4.80590  2.85821  2.61390  3.96406  3.31932  3.77083  3.58536  2.44038  3.09488  4.12689  3.07219  3.87305  1.37139  2.72516  2.87784  3.12401  3.32027  5.25027  3.93970    946 - -
          2.68618  4.42225  2.77519  2.73123  3.46354  2.40513  3.72494  3.29354  2.67741  2.69355  4.24690  2.90347  2.73739  3.18146  2.89801  2.37887  2.77519  2.98518  4.58477  3.61503
          0.08090  3.79878  2.89472  0.61958  0.77255  0.59617  0.80055
    826   2.09299  4.15437  3.07662  2.81451  4.09392  2.89690  3.96504  3.48897  2.88806  3.18945  4.04676  3.08537  3.01088  3.21877  3.22207  1.58448  2.64736  3.01812  5.43926  4.18341    947 - -
          2.68618  4.42225  2.77519  2.73123  3.46354  2.40513  3.72494  3.29354  2.67741  2.69355  4.24690  2.90347  2.73739  3.18146  2.89801  2.37887  2.77519  2.98518  4.58477  3.61503
          0.03544  3.75333  4.47567  0.61958  0.77255  0.62937  0.76127
    827   2.67849  4.74135  2.75494  2.48400  4.05072  3.25389  3.69100  3.56220  2.37366  3.11533  4.05654  2.95362  3.39536  1.71807  2.69187  2.72628  2.97586  3.25030  5.30939  3.99562    948 - -
          2.68618  4.42225  2.77519  2.73123  3.46354  2.40513  3.72494  3.29354  2.67741  2.69355  4.24690  2.90347  2.73739  3.18146  2.89801  2.37887  2.77519  2.98518  4.58477  3.61503
          0.05327  3.75333  3.56004  0.61958  0.77255  0.62937  0.76127
    828   2.65685  4.72334  2.74504  2.46988  4.04481  3.24225  3.68094  3.54596  2.37150  3.10494  4.03788  2.94035  3.29510  1.79377  2.69499  2.70594  2.95452  3.23084  5.30456  3.99093    949 - -
          2.68618  4.42225  2.77519  2.73123  3.46354  2.40513  3.72494  3.29354  2.67741  2.69355  4.24690  2.90347  2.73739  3.18146  2.89801  2.37887  2.77519  2.98518  4.58477  3.61503
          0.03607  3.73612  4.45847  0.61958  0.77255  0.59730  0.79917
    829   2.71202  4.76210  2.77251  2.50961  4.04330  3.26947  3.70736  3.57601  2.38025  3.11956  4.07925  2.97671  3.54196  1.62108  2.68917  2.75939  3.00969  3.27254  5.30549  3.99136    950 - -
          2.68618  4.42225  2.77519  2.73123  3.46354  2.40513  3.72494  3.29354  2.67741  2.69355  4.24690  2.90347  2.73739  3.18146  2.89801  2.37887  2.77519  2.98518  4.58477  3.61503
          0.03484  3.77025  4.49259  0.61958  0.77255  0.61731  0.77521
    830   2.69904  4.75795  2.76608  2.49858  4.05557  3.26548  3.70165  3.57722  2.37815  3.12499  4.07395  2.96738  3.47346  1.65260  2.69192  2.74584  2.99621  3.26843  5.31378  3.99993    951 - -
          2.68618  4.42225  2.77519  2.73123  3.46354  2.40513  3.72494  3.29354  2.67741  2.69355  4.24690  2.90347  2.73739  3.18146  2.89801  2.37887  2.77519  2.98518  4.58477  3.61503
          0.03484  3.77025  4.49259  0.61958  0.77255  0.57926  0.82169
    831   2.78186  4.91816  2.88799  2.48782  4.08322  3.41157  3.32633  3.65146  2.12974  3.17698  4.05323  2.96360  3.85877  1.83332  2.31275  2.79429  3.00733  3.33881  5.26557  3.93756    952 - -
          2.68618  4.42225  2.77519  2.73123  3.46354  2.40513  3.72494  3.29354  2.67741  2.69355  4.24690  2.90347  2.73739  3.18146  2.89801  2.37887  2.77519  2.98518  4.58477  3.61503
          0.03384  3.79878  4.52113  0.61958  0.77255  0.59617  0.80055
    832   2.82130  4.43859  3.75218  3.36417  3.23486  3.65612  4.17486  2.44426  3.16497  1.20505  3.26720  3.67288  3.67862  3.57356  3.40102  3.11697  3.12938  2.39306  4.97708  3.69311    953 - -
          2.68618  4.42225  2.77519  2.73123  3.46354  2.40513  3.72494  3.29354  2.67741  2.69355  4.24690  2.90347  2.73739  3.18146  2.89801  2.37887  2.77519  2.98518  4.58477  3.61503
          0.03384  3.79878  4.52113  0.61958  0.77255  0.59617  0.80055
    833   2.38089  4.56346  2.77443  2.45295  4.04154  3.07679  3.50465  3.47137  2.54142  3.09454  3.93552  2.78529  3.57216  2.79451  2.94866  1.90244  2.80649  3.11066  5.33310  4.02271    954 - -
          2.68618  4.42225  2.77520  2.73124  3.46354  2.40511  3.72495  3.29354  2.67741  2.69355  4.24690  2.90347  2.73736  3.18147  2.89801  2.37887  2.77520  2.98519  4.58477  3.61503
          0.05288  3.20338  4.52113  0.62925  0.76140  0.59617  0.80055
    834   2.92544  4.76619  3.40890  2.93792  4.10212  3.42520  3.77647  3.64024  2.21592  3.16976  4.17365  3.30240  3.93298  3.00203  1.09744  3.01422  3.19750  3.36782  5.21615  4.04728    957 - -
          2.68618  4.42225  2.77519  2.73123  3.46354  2.40513  3.72494  3.29354  2.67741  2.69355  4.24690  2.90347  2.73739  3.18146  2.89801  2.37887  2.77519  2.98518  4.58477  3.61503
          0.03384  3.79878  4.52113  0.61958  0.77255  0.59617  0.80055
    835   2.91990  4.74745  3.05909  2.81338  3.23709  3.38866  1.30804  3.61115  2.65866  3.11372  4.15235  3.22499  3.93808  3.17918  2.92791  2.99178  3.22151  3.34787  4.70286  3.19040    958 - -
          2.68618  4.42225  2.77519  2.73123  3.46354  2.40513  3.72494  3.29354  2.67741  2.69355  4.24690  2.90347  2.73739  3.18146  2.89801  2.37887  2.77519  2.98518  4.58477  3.61503
          0.03384  3.79878  4.52113  0.61958  0.77255  0.47488  0.97275
    836   2.86642  5.00095  3.00883  2.19053  4.36076  3.47148  3.62533  3.75750  2.08638  3.28361  4.15818  3.03580  3.91178  2.77978  1.51648  2.87373  3.08384  3.43911  5.40238  4.15885    959 - -
          2.68618  4.42225  2.77519  2.73123  3.46354  2.40513  3.72494  3.29354  2.67741  2.69355  4.24690  2.90347  2.73739  3.18146  2.89801  2.37887  2.77519  2.98518  4.58477  3.61503
          0.03090  3.88819  4.61053  0.61958  0.77255  0.52248  0.89906
    837   2.24502  4.16643  3.31630  3.02038  4.07513  2.97330  4.08452  3.37187  3.01458  3.15425  4.04101  3.23392  3.68636  3.36186  3.31802  2.01350  1.49398  2.94679  5.45690  4.21541    960 - -
          2.68618  4.42225  2.77519  2.73123  3.46354  2.40513  3.72494  3.29354  2.67741  2.69355  4.24690  2.90347  2.73739  3.18146  2.89801  2.37887  2.77519  2.98518  4.58477  3.61503
          0.03090  3.88819  4.61053  0.61958  0.77255  0.52248  0.89906
    838   2.31018  5.11416  1.50996  2.08879  4.49203  3.18762  3.72380  3.90202  2.68954  3.51358  4.36985  2.72218  3.78457  2.89558  3.22846  2.71549  3.06046  3.52048  5.72959  4.29655    961 - -
          2.68618  4.42225  2.77519  2.73123  3.46354  2.40513  3.72494  3.29354  2.67741  2.69355  4.24690  2.90347  2.73739  3.18146  2.89801  2.37887  2.77519  2.98518  4.58477  3.61503
          0.03090  3.88819  4.61053  0.61958  0.77255  0.52248  0.89906
    839   2.22772  4.19293  3.13540  2.92387  4.27063  2.17829  4.10160  3.73796  3.06747  3.41185  4.24630  3.16429  3.64826  3.36418  3.39866  1.35602  2.70775  3.18934  5.59324  4.34736    962 - -
          2.68618  4.42225  2.77519  2.73123  3.46354  2.40513  3.72494  3.29354  2.67741  2.69355  4.24690  2.90347  2.73739  3.18146  2.89801  2.37887  2.77519  2.98518  4.58477  3.61503
          0.03090  3.88819  4.61053  0.61958  0.77255  0.52248  0.89906
    840   3.13830  4.58138  4.42198  3.91329  3.07114  4.23566  4.57086  2.14858  3.67351  0.98226  2.83734  4.20388  4.53984  3.97501  3.86694  3.60863  3.39360  2.16406  5.07250  3.86176    963 - -
          2.68618  4.42225  2.77519  2.73123  3.46354  2.40513  3.72494  3.29354  2.67741  2.69355  4.24690  2.90347  2.73739  3.18146  2.89801  2.37887  2.77519  2.98518  4.58477  3.61503
          0.03090  3.88819  4.61053  0.61958  0.77255  0.52248  0.89906
    841   2.50561  4.56491  2.94098  2.53418  4.02256  3.24862  3.71919  3.41909  2.51552  3.05466  3.90050  2.99056  2.96400  2.49088  2.90716  2.51970  2.08000  3.07453  5.31304  4.01685    964 - -
          2.68618  4.42225  2.77519  2.73123  3.46354  2.40513  3.72494  3.29354  2.67741  2.69355  4.24690  2.90347  2.73739  3.18146  2.89801  2.37887  2.77519  2.98518  4.58477  3.61503
          0.03090  3.88819  4.61053  0.61958  0.77255  0.52248  0.89906
    842   2.84247  5.26983  1.41366  2.13123  4.53160  3.20351  3.71335  4.06902  2.66608  3.59837  4.46542  2.70286  3.80152  2.36171  3.19620  2.76501  3.12942  3.67854  5.74876  4.29224    965 - -
          2.68618  4.42225  2.77519  2.73123  3.46354  2.40513  3.72494  3.29354  2.67741  2.69355  4.24690  2.90347  2.73739  3.18146  2.89801  2.37887  2.77519  2.98518  4.58477  3.61503
          0.03090  3.88819  4.61053  0.61958  0.77255  0.52248  0.89906
    843   2.77185  4.52680  3.38068  3.22183  4.21600  3.21341  4.29815  3.76526  3.28044  3.39047  4.44086  3.52704  0.79893  3.66874  3.52435  2.93979  3.21461  3.40887  5.39844  4.33682    966 - -
          2.68618  4.42225  2.77519  2.73123  3.46354  2.40513  3.72494  3.29354  2.67741  2.69355  4.24690  2.90347  2.73739  3.18146  2.89801  2.37887  2.77519  2.98518  4.58477  3.61503
          0.03090  3.88819  4.61053  0.61958  0.77255  0.52248  0.89906
    844   2.28190  4.25387  3.11902  2.85404  4.17443  2.97408  4.01704  3.62631  2.93426  3.29719  4.14972  3.14170  2.64434  3.26583  3.27680  1.39471  2.73193  3.14194  5.50518  4.23877    967 - -
          2.68618  4.42225  2.77519  2.73123  3.46354  2.40513  3.72494  3.29354  2.67741  2.69355  4.24690  2.90347  2.73739  3.18146  2.89801  2.37887  2.77519  2.98518  4.58477  3.61503
          0.03090  3.88819  4.61053  0.61958  0.77255  0.52248  0.89906
    845   2.96195  5.05805  3.31124  2.71853  4.47411  3.57648  3.58879  3.84226  1.29575  3.31955  4.19801  3.13242  3.97013  2.73271  1.86192  2.96863  3.14725  3.52920  5.38830  4.19954    968 - -
          2.68618  4.42225  2.77519  2.73123  3.46354  2.40513  3.72494  3.29354  2.67741  2.69355  4.24690  2.90347  2.73739  3.18146  2.89801  2.37887  2.77519  2.98518  4.58477  3.61503
          0.12325  3.88819  2.34893  0.61958  0.77255  0.52248  0.89906
    846   2.75031  4.31526  4.02159  3.68430  3.49824  3.64555  4.49937  2.06071  3.55086  2.19951  3.47657  3.88539  4.21150  3.91683  3.77009  3.14593  3.11451  1.12363  5.26955  3.99572    969 - -
          2.68618  4.42225  2.77519  2.73123  3.46354  2.40513  3.72494  3.29354  2.67741  2.69355  4.24690  2.90347  2.73739  3.18146  2.89801  2.37887  2.77519  2.98518  4.58477  3.61503
          0.03384  3.79878  4.52113  0.61958  0.77255  0.59617  0.80055
    847   2.67798  4.76499  2.76517  2.47946  4.10201  3.26958  3.69639  3.59837  2.38492  3.15453  4.07331  2.95451  3.23114  1.70156  2.71504  2.72148  2.97205  3.27470  5.34710  4.03309    970 - -
          2.68618  4.42225  2.77519  2.73123  3.46354  2.40513  3.72494  3.29354  2.67741  2.69355  4.24690  2.90347  2.73739  3.18146  2.89801  2.37887  2.77519  2.98518  4.58477  3.61503
          0.03384  3.79878  4.52113  0.61958  0.77255  0.59617  0.80055
    848   2.65970  4.42726  3.25926  3.08917  4.08732  3.11903  4.17129  3.61540  3.14044  3.24966  4.29768  3.40238  0.97681  3.53157  3.39283  2.82532  3.09591  3.26903  5.29252  4.20761    971 - -
          2.68618  4.42225  2.77519  2.73123  3.46354  2.40513  3.72494  3.29354  2.67741  2.69355  4.24690  2.90347  2.73739  3.18146  2.89801  2.37887  2.77519  2.98518  4.58477  3.61503
          0.04491  3.79878  3.83876  0.61958  0.77255  0.59617  0.80055
    849   2.81840  4.79705  2.85214  2.60821  3.95359  3.31269  3.76486  3.57372  2.43560  3.08427  4.11713  3.06619  3.86662  1.39249  2.72037  2.87096  3.11669  3.30948  5.24202  3.93088    972 - -
          2.68618  4.42225  2.77519  2.73123  3.46354  2.40513  3.72494  3.29354  2.67741  2.69355  4.24690  2.90347  2.73739  3.18146  2.89801  2.37887  2.77519  2.98518  4.58477  3.61503
          0.02316  3.77703        *  0.61958  0.77255  0.00000        *
//
