# Supplementary material for: Potential Conservation of Circadian Clock Proteins in the phylum Nematoda as Revealed by Bioinformatic Searches
Source: PLoS One. 2014 Nov 14;9(11):e112871. doi: 10.1371/journal.pone.0112871 (PMC4232591; doi:10.1371/journal.pone.0112871)
Supplement: File S1 — HMM profiles used in this work and HMMsearch results. (ZIP) [file pone.0112871.s007.zip › HMMs-CE/Mamiferos/Ccrn4l-aln.fasta.hmm]

HMMER3/b [3.0 | March 2010]
NAME  Ccrn4l-aln
LENG  431
ALPH  amino
RF    no
CS    no
MAP   yes
DATE  Wed Aug 22 12:28:32 2012
NSEQ  23
EFFN  0.485718
CKSUM 2664405217
STATS LOCAL MSV      -11.9794  0.69880
STATS LOCAL VITERBI  -12.4391  0.69880
STATS LOCAL FORWARD   -5.8762  0.69880
HMM          A        C        D        E        F        G        H        I        K        L        M        N        P        Q        R        S        T        V        W        Y   
            m->m     m->i     m->d     i->m     i->i     d->m     d->d
  COMPO   2.50449  3.88185  2.92802  2.70251  3.28365  2.91993  3.70825  2.90697  2.77106  2.37457  3.78029  3.09543  3.17000  3.10165  2.88826  2.61198  2.83696  2.71139  4.45810  3.50177
          2.68587  4.42133  2.77571  2.73169  3.46265  2.40511  3.72407  3.29446  2.67759  2.69237  4.24629  2.90406  2.73741  3.18090  2.89788  2.37942  2.77543  2.98542  4.58078  3.61585
          0.31685  1.95890  2.03602  3.66408  0.02596  0.00000        *
      1   2.55284  4.25603  3.49322  2.96991  3.34532  3.26715  3.85979  2.57060  2.83117  2.05185  2.56449  3.33435  3.63955  3.19710  3.13752  2.79881  2.81920  2.40185  4.88820  3.64459    111 - -
          2.68618  4.42225  2.77519  2.73123  3.46354  2.40513  3.72494  3.29354  2.67741  2.69355  4.24690  2.90347  2.73739  3.18146  2.89801  2.37887  2.77519  2.98518  4.58477  3.61503
          0.03619  3.73284  4.45519  0.61958  0.77255  0.58889  0.80956
      2   2.78938  4.32485  3.80642  3.05690  2.13827  3.74224  3.54548  2.79692  3.17342  2.39082  3.41438  3.50904  4.09988  3.41403  3.41827  3.02878  3.01767  2.62179  2.86565  2.12667    112 - -
          2.68618  4.42225  2.77519  2.73123  3.46354  2.40513  3.72494  3.29354  2.67741  2.69355  4.24690  2.90347  2.73739  3.18146  2.89801  2.37887  2.77519  2.98518  4.58477  3.61503
          0.03619  3.73284  4.45519  0.61958  0.77255  0.56744  0.83695
      3   2.60604  4.76688  2.87427  2.32872  4.01444  3.36234  3.32381  3.43329  2.26610  3.02412  3.68689  2.90160  3.14534  2.36047  2.60717  2.63784  2.83530  3.11914  5.24407  3.93100    113 - -
          2.68618  4.42225  2.77519  2.73123  3.46354  2.40513  3.72494  3.29354  2.67741  2.69355  4.24690  2.90347  2.73739  3.18146  2.89801  2.37887  2.77519  2.98518  4.58477  3.61503
          0.03558  3.74949  4.47184  0.61958  0.77255  0.57679  0.82485
      4   1.68928  4.06838  3.18096  2.92584  4.11340  2.65721  4.03778  3.47853  3.00446  3.21081  4.05782  3.13009  3.57511  3.30963  3.32032  1.75405  2.60233  2.98208  5.46726  4.23797    114 - -
          2.68618  4.42225  2.77519  2.73123  3.46354  2.40513  3.72494  3.29354  2.67741  2.69355  4.24690  2.90347  2.73739  3.18146  2.89801  2.37887  2.77519  2.98518  4.58477  3.61503
          0.03558  3.74949  4.47184  0.61958  0.77255  0.57679  0.82485
      5   2.39820  4.30683  3.14223  2.80643  3.79074  3.13098  3.88771  3.06442  2.73748  2.61782  3.79520  3.14755  2.04509  3.14986  3.05562  2.55943  2.63262  2.77860  5.23005  3.94040    115 - -
          2.68618  4.42225  2.77519  2.73123  3.46354  2.40513  3.72494  3.29354  2.67741  2.69355  4.24690  2.90347  2.73739  3.18146  2.89801  2.37887  2.77519  2.98518  4.58477  3.61503
          0.03558  3.74949  4.47184  0.61958  0.77255  0.57679  0.82485
      6   2.58079  4.57114  3.15166  2.59311  3.79936  3.39129  3.61416  3.22754  2.28766  2.84913  3.72473  3.03984  3.11194  2.81483  2.13271  2.67448  2.72732  2.94649  4.55694  3.81370    116 - -
          2.68618  4.42225  2.77519  2.73123  3.46354  2.40513  3.72494  3.29354  2.67741  2.69355  4.24690  2.90347  2.73739  3.18146  2.89801  2.37887  2.77519  2.98518  4.58477  3.61503
          0.03558  3.74949  4.47184  0.61958  0.77255  0.57679  0.82485
      7   2.60021  4.86343  2.81476  2.16103  4.20559  3.35180  3.57938  3.59839  2.16259  3.16910  4.01952  2.82005  3.80883  2.73785  1.98572  2.71865  2.93907  3.27164  5.34466  4.05673    117 - -
          2.68600  4.42239  2.77533  2.73137  3.46336  2.40493  3.72508  3.29362  2.67755  2.69354  4.24704  2.90360  2.73723  3.18136  2.89796  2.37886  2.77533  2.98527  4.58393  3.61517
          0.20530  1.74773  4.47184  1.61930  0.22069  0.57679  0.82485
      8   2.59600  4.25888  3.58150  3.02691  3.30020  3.34431  3.88075  2.49859  2.86230  1.88802  2.79191  3.39107  3.97111  3.22977  3.05960  2.86358  2.84469  2.28504  4.86449  3.63121    131 - -
          2.68618  4.42225  2.77519  2.73123  3.46354  2.40513  3.72494  3.29354  2.67741  2.69355  4.24690  2.90347  2.73739  3.18146  2.89801  2.37887  2.77519  2.98518  4.58477  3.61503
          0.05284  3.74949  3.57771  0.61958  0.77255  0.57679  0.82485
      9   2.41327  2.58134  3.87681  3.38089  3.42837  3.22333  4.12395  2.31947  3.23729  2.27896  3.40747  3.55067  3.91147  3.54664  3.47874  2.72824  2.76926  1.88143  5.00497  3.77158    132 - -
          2.68618  4.42225  2.77519  2.73123  3.46354  2.40513  3.72494  3.29354  2.67741  2.69355  4.24690  2.90347  2.73739  3.18146  2.89801  2.37887  2.77519  2.98518  4.58477  3.61503
          0.03619  3.73284  4.45519  0.61958  0.77255  0.57201  0.83100
     10   2.37272  4.31075  3.17031  2.71580  3.83027  3.15862  3.77278  3.17162  2.58842  2.87721  3.58329  3.08598  3.72067  3.00627  2.77047  2.04881  2.27934  2.84370  5.18329  3.92157    133 - -
          2.68618  4.42225  2.77519  2.73123  3.46354  2.40513  3.72494  3.29354  2.67741  2.69355  4.24690  2.90347  2.73739  3.18146  2.89801  2.37887  2.77519  2.98518  4.58477  3.61503
          0.03571  3.74594  4.46828  0.61958  0.77255  0.57940  0.82152
     11   1.88031  4.14965  3.67369  3.29473  3.66627  3.25518  4.22165  2.35316  3.21427  2.46749  3.58645  3.49324  3.89015  3.55404  3.48840  2.68354  2.80878  1.70619  5.28559  4.04915    134 - -
          2.68618  4.42225  2.77519  2.73123  3.46354  2.40513  3.72494  3.29354  2.67741  2.69355  4.24690  2.90347  2.73739  3.18146  2.89801  2.37887  2.77519  2.98518  4.58477  3.61503
          0.03571  3.74594  4.46828  0.61958  0.77255  0.57940  0.82152
     12   2.59256  4.35618  3.38791  2.92997  3.40364  3.43308  3.82154  2.74105  2.65159  1.78843  3.48468  3.28650  3.91356  3.14421  2.76324  2.61262  2.88108  2.55761  4.92329  3.60882    135 - -
          2.68618  4.42225  2.77519  2.73123  3.46354  2.40513  3.72494  3.29354  2.67741  2.69355  4.24690  2.90347  2.73739  3.18146  2.89801  2.37887  2.77519  2.98518  4.58477  3.61503
          0.04929  3.74594  3.70996  0.61958  0.77255  0.57940  0.82152
     13   2.53288  4.29141  3.39001  2.98985  3.40293  3.36270  3.91135  2.65995  2.83694  1.71797  3.47393  3.31980  3.53863  3.25405  3.11978  2.60548  2.85833  2.47849  4.96535  3.65373    136 - -
          2.68618  4.42225  2.77519  2.73123  3.46354  2.40513  3.72494  3.29354  2.67741  2.69355  4.24690  2.90347  2.73739  3.18146  2.89801  2.37887  2.77519  2.98518  4.58477  3.61503
          0.03619  3.73284  4.45519  0.61958  0.77255  0.58889  0.80956
     14   2.61705  4.52182  3.20234  2.66538  3.65878  3.45149  3.66119  3.00638  2.36299  2.28111  3.58733  3.10413  3.85852  2.51427  2.53029  2.74287  2.79489  2.69119  5.04119  3.77382    137 - -
          2.68618  4.42225  2.77519  2.73123  3.46354  2.40513  3.72494  3.29354  2.67741  2.69355  4.24690  2.90347  2.73739  3.18146  2.89801  2.37887  2.77519  2.98518  4.58477  3.61503
          0.03619  3.73284  4.45519  0.61958  0.77255  0.58889  0.80956
     15   2.55128  4.58150  3.01422  2.58210  4.06903  3.03841  3.66426  3.48810  2.29251  3.09057  3.95298  3.00952  2.87788  2.85146  1.95983  2.63277  2.85156  3.14111  5.27319  4.01732    138 - -
          2.68618  4.42225  2.77519  2.73123  3.46354  2.40513  3.72494  3.29354  2.67741  2.69355  4.24690  2.90347  2.73739  3.18146  2.89801  2.37887  2.77519  2.98518  4.58477  3.61503
          0.03619  3.73284  4.45519  0.61958  0.77255  0.58889  0.80956
     16   2.73659  5.05879  1.58674  2.09374  4.35568  3.15822  3.65468  3.83296  2.57118  3.41527  4.28484  2.69095  3.74102  2.83292  2.84802  2.69126  3.02353  3.46761  5.58547  4.17437    139 - -
          2.68618  4.42225  2.77519  2.73123  3.46354  2.40513  3.72494  3.29354  2.67741  2.69355  4.24690  2.90347  2.73739  3.18146  2.89801  2.37887  2.77519  2.98518  4.58477  3.61503
          0.03619  3.73284  4.45519  0.61958  0.77255  0.58889  0.80956
     17   1.90717  4.33504  3.22910  2.77273  3.81521  3.20268  3.79030  3.05644  2.54057  2.80574  3.74236  3.13130  3.76004  3.02500  2.42369  2.57654  2.76396  2.62245  5.18790  3.93114    140 - -
          2.68618  4.42225  2.77519  2.73123  3.46354  2.40513  3.72494  3.29354  2.67741  2.69355  4.24690  2.90347  2.73739  3.18146  2.89801  2.37887  2.77519  2.98518  4.58477  3.61503
          0.03619  3.73284  4.45519  0.61958  0.77255  0.58889  0.80956
     18   2.45598  3.30941  3.25188  2.65569  3.51672  3.33216  3.73933  2.87634  2.67109  2.60031  3.50116  3.14522  2.80108  3.02823  3.02306  2.63655  2.73707  2.62230  4.94156  3.42294    141 - -
          2.68618  4.42225  2.77519  2.73123  3.46354  2.40513  3.72494  3.29354  2.67741  2.69355  4.24690  2.90347  2.73739  3.18146  2.89801  2.37887  2.77519  2.98518  4.58477  3.61503
          0.03619  3.73284  4.45519  0.61958  0.77255  0.58889  0.80956
     19   2.50037  4.35760  3.13746  2.58745  3.52682  2.58669  3.69865  2.98480  2.59236  2.66974  3.56220  3.09612  3.80196  2.98006  2.94077  2.65603  2.65851  2.72393  3.48245  3.63916    142 - -
          2.68618  4.42225  2.77519  2.73123  3.46354  2.40513  3.72494  3.29354  2.67741  2.69355  4.24690  2.90347  2.73739  3.18146  2.89801  2.37887  2.77519  2.98518  4.58477  3.61503
          0.03619  3.73284  4.45519  0.61958  0.77255  0.58889  0.80956
     20   2.67878  4.65141  3.01820  2.46600  3.83749  3.43269  3.61749  3.18720  2.04315  2.29524  3.73809  3.02410  3.85080  2.71374  2.55269  2.76334  2.90310  2.93740  5.13200  3.86397    143 - -
          2.68618  4.42225  2.77519  2.73123  3.46354  2.40513  3.72494  3.29354  2.67741  2.69355  4.24690  2.90347  2.73739  3.18146  2.89801  2.37887  2.77519  2.98518  4.58477  3.61503
          0.03619  3.73284  4.45519  0.61958  0.77255  0.58889  0.80956
     21   2.66987  4.80410  2.89012  2.35981  4.12836  3.36173  3.57206  3.52963  2.16205  3.09935  3.94971  2.93067  3.04466  2.63307  2.06704  2.69961  2.90437  3.21057  5.29126  4.00995    144 - -
          2.68618  4.42225  2.77519  2.73123  3.46354  2.40513  3.72494  3.29354  2.67741  2.69355  4.24690  2.90347  2.73739  3.18146  2.89801  2.37887  2.77519  2.98518  4.58477  3.61503
          0.03619  3.73284  4.45519  0.61958  0.77255  0.58889  0.80956
     22   2.58029  4.58991  3.07422  2.64450  4.09038  3.00744  3.66254  3.52326  2.20777  3.12621  4.00093  3.04305  3.78430  2.85329  1.73763  2.54233  2.88674  3.17386  5.27570  4.01876    145 - -
          2.68620  4.42227  2.77521  2.73125  3.46355  2.40514  3.72496  3.29320  2.67738  2.69356  4.24691  2.90348  2.73741  3.18148  2.89800  2.37888  2.77521  2.98520  4.58478  3.61505
          0.20438  1.75314  4.45519  0.34009  1.24379  0.58889  0.80956
     23   2.37411  4.22168  3.38276  2.89706  3.58743  3.28549  3.86883  2.70303  2.79620  2.23650  3.52421  3.23976  3.51813  3.16083  3.12425  2.57485  2.30984  2.36755  5.05553  3.81442    147 - -
          2.68618  4.42225  2.77519  2.73123  3.46354  2.40513  3.72494  3.29354  2.67741  2.69355  4.24690  2.90347  2.73739  3.18146  2.89801  2.37887  2.77519  2.98518  4.58477  3.61503
          0.03619  3.73284  4.45519  0.61958  0.77255  0.58889  0.80956
     24   2.46278  4.42745  2.82815  2.59142  3.77694  3.22090  3.74838  3.08487  2.62123  2.69368  3.74987  3.02453  2.40321  2.97975  3.00665  2.58624  2.78196  2.66357  5.17509  3.86288    148 - -
          2.68618  4.42225  2.77519  2.73123  3.46354  2.40513  3.72494  3.29354  2.67741  2.69355  4.24690  2.90347  2.73739  3.18146  2.89801  2.37887  2.77519  2.98518  4.58477  3.61503
          0.03619  3.73284  4.45519  0.61958  0.77255  0.58889  0.80956
     25   2.23368  4.44940  2.90422  2.42843  3.88780  2.59538  3.70745  3.22256  2.46408  2.92138  3.78370  2.97381  3.73251  2.91949  2.93922  2.56089  2.70312  2.71838  5.21902  3.93772    149 - -
          2.68618  4.42225  2.77519  2.73123  3.46354  2.40513  3.72494  3.29354  2.67741  2.69355  4.24690  2.90347  2.73739  3.18146  2.89801  2.37887  2.77519  2.98518  4.58477  3.61503
          0.03619  3.73284  4.45519  0.61958  0.77255  0.58889  0.80956
     26   2.59876  4.75774  2.65543  2.37292  4.07795  3.28953  3.59595  3.50398  2.31747  3.09358  3.93482  2.87458  2.74247  2.64666  2.39008  2.62985  2.85512  3.17222  5.30558  3.98662    150 - -
          2.68618  4.42225  2.77519  2.73123  3.46354  2.40513  3.72494  3.29354  2.67741  2.69355  4.24690  2.90347  2.73739  3.18146  2.89801  2.37887  2.77519  2.98518  4.58477  3.61503
          0.03619  3.73284  4.45519  0.61958  0.77255  0.58889  0.80956
     27   2.35877  4.32919  2.91680  2.66525  4.09029  1.76481  3.85642  3.54158  2.69855  3.18822  4.05716  3.02982  3.23631  3.09489  2.80628  2.48656  2.76532  3.11601  5.36835  4.12300    151 - -
          2.68614  4.42236  2.77530  2.73129  3.46365  2.40512  3.72492  3.29365  2.67751  2.69351  4.24700  2.90357  2.73750  3.18157  2.89775  2.37865  2.77530  2.98509  4.58364  3.61514
          0.18865  1.83069  4.45519  1.47866  0.25870  0.58889  0.80956
     28   2.55375  4.43641  3.12555  2.70134  3.64038  3.34107  3.74805  2.95424  2.45290  2.23310  3.62940  3.11884  2.64159  3.00106  2.86982  2.70015  2.84139  2.72334  5.06777  3.77845    162 - -
          2.68618  4.42225  2.77519  2.73123  3.46354  2.40513  3.72494  3.29354  2.67741  2.69355  4.24690  2.90347  2.73739  3.18146  2.89801  2.37887  2.77519  2.98518  4.58477  3.61503
          0.03619  3.73284  4.45519  0.61958  0.77255  0.58889  0.80956
     29   2.68251  4.74192  3.03133  2.55808  4.05335  3.16658  3.29948  3.52332  2.12109  3.09086  3.95459  3.00255  3.64186  2.76449  1.80661  2.73406  2.92703  3.20587  5.22661  3.95034    163 - -
          2.68618  4.42225  2.77519  2.73123  3.46354  2.40513  3.72494  3.29354  2.67741  2.69355  4.24690  2.90347  2.73739  3.18146  2.89801  2.37887  2.77519  2.98518  4.58477  3.61503
          0.03619  3.73284  4.45519  0.61958  0.77255  0.58889  0.80956
     30   2.53707  4.03275  3.24404  2.59138  3.60613  3.42380  3.67691  2.59175  2.48001  2.62866  3.52954  3.11381  3.69993  2.92145  2.40002  2.69041  2.77980  2.66263  4.98885  3.73499    164 - -
          2.68618  4.42225  2.77519  2.73123  3.46354  2.40513  3.72494  3.29354  2.67741  2.69355  4.24690  2.90347  2.73739  3.18146  2.89801  2.37887  2.77519  2.98518  4.58477  3.61503
          0.03619  3.73284  4.45519  0.61958  0.77255  0.57201  0.83100
     31   2.52851  4.62914  2.77667  2.41267  3.95331  3.13478  3.61993  3.36003  2.41803  2.87027  3.82308  2.78569  2.81650  2.74734  2.72460  2.58883  2.69435  3.03867  5.23736  3.92722    165 - -
          2.68618  4.42225  2.77519  2.73123  3.46354  2.40513  3.72494  3.29354  2.67741  2.69355  4.24690  2.90347  2.73739  3.18146  2.89801  2.37887  2.77519  2.98518  4.58477  3.61503
          0.03571  3.74594  4.46828  0.61958  0.77255  0.55796  0.84952
     32   2.37157  4.31254  3.26444  2.69035  3.30983  3.41362  3.74035  2.79643  2.67181  2.19679  3.45846  3.16645  3.84358  3.03136  2.96200  2.46396  2.76923  2.56563  4.92456  3.66010    166 - -
          2.68618  4.42225  2.77519  2.73123  3.46354  2.40513  3.72494  3.29354  2.67741  2.69355  4.24690  2.90347  2.73739  3.18146  2.89801  2.37887  2.77519  2.98518  4.58477  3.61503
          0.03512  3.76237  4.48472  0.61958  0.77255  0.56718  0.83730
     33   2.44230  4.49423  3.07762  2.54477  3.74309  3.35698  3.64288  3.04344  2.46500  2.72951  3.50959  3.01184  3.38592  2.49011  2.86027  2.45622  2.76092  2.74599  5.08938  3.80644    167 - -
          2.68618  4.42225  2.77519  2.73123  3.46354  2.40513  3.72494  3.29354  2.67741  2.69355  4.24690  2.90347  2.73739  3.18146  2.89801  2.37887  2.77519  2.98518  4.58477  3.61503
          0.03512  3.76237  4.48472  0.61958  0.77255  0.56718  0.83730
     34   2.42841  4.30675  3.26919  2.79101  3.40105  3.32904  3.79221  2.83718  2.72244  2.21237  3.53073  3.17891  2.76446  3.08136  3.07229  2.53840  2.77117  2.60120  4.98851  3.69795    168 - -
          2.68618  4.42225  2.77519  2.73123  3.46354  2.40513  3.72494  3.29354  2.67741  2.69355  4.24690  2.90347  2.73739  3.18146  2.89801  2.37887  2.77519  2.98518  4.58477  3.61503
          0.03512  3.76237  4.48472  0.61958  0.77255  0.56718  0.83730
     35   2.54125  4.49547  2.98940  2.63511  3.75114  3.25932  3.74903  3.19074  2.53941  2.60596  3.78201  3.05892  2.17818  2.80722  2.87165  2.65737  2.85675  2.92382  5.15293  3.83170    169 - -
          2.68618  4.42225  2.77519  2.73123  3.46354  2.40513  3.72494  3.29354  2.67741  2.69355  4.24690  2.90347  2.73739  3.18146  2.89801  2.37887  2.77519  2.98518  4.58477  3.61503
          0.03512  3.76237  4.48472  0.61958  0.77255  0.56718  0.83730
     36   2.17697  4.34449  3.17148  2.56429  3.65414  3.14531  3.75756  2.86438  2.64893  2.38421  3.57705  3.11795  3.80747  3.01216  3.01568  2.64345  2.65976  2.52236  5.06262  3.80548    170 - -
          2.68618  4.42225  2.77519  2.73123  3.46354  2.40513  3.72494  3.29354  2.67741  2.69355  4.24690  2.90347  2.73739  3.18146  2.89801  2.37887  2.77519  2.98518  4.58477  3.61503
          0.03512  3.76237  4.48472  0.61958  0.77255  0.56718  0.83730
     37   2.10706  4.36257  2.87752  2.61506  3.79177  2.72117  3.75076  3.10650  2.65355  2.57106  3.71366  3.03669  3.73766  2.98300  3.05111  2.50664  2.73253  2.72130  5.16408  3.88665    171 - -
          2.68618  4.42225  2.77519  2.73123  3.46354  2.40513  3.72494  3.29354  2.67741  2.69355  4.24690  2.90347  2.73739  3.18146  2.89801  2.37887  2.77519  2.98518  4.58477  3.61503
          0.03512  3.76237  4.48472  0.61958  0.77255  0.56718  0.83730
     38   2.02680  4.16685  3.20098  2.80977  3.93736  2.72867  3.89430  3.30028  2.82334  3.00700  3.85455  2.92210  3.64029  3.14458  3.18064  1.98702  2.49736  2.61405  5.29537  4.05312    172 - -
          2.68618  4.42225  2.77519  2.73123  3.46354  2.40513  3.72494  3.29354  2.67741  2.69355  4.24690  2.90347  2.73739  3.18146  2.89801  2.37887  2.77519  2.98518  4.58477  3.61503
          0.04846  3.76237  3.72640  0.61958  0.77255  0.56718  0.83730
     39   1.97758  4.36748  2.69940  2.54645  4.05070  3.04399  3.79547  3.43570  2.70408  3.11035  3.95541  2.95777  2.65194  3.00894  3.11469  2.28826  2.72244  3.03575  5.37326  4.08101    173 - -
          2.68618  4.42225  2.77519  2.73123  3.46354  2.40513  3.72494  3.29354  2.67741  2.69355  4.24690  2.90347  2.73739  3.18146  2.89801  2.37887  2.77519  2.98518  4.58477  3.61503
          0.03558  3.74949  4.47184  0.61958  0.77255  0.57679  0.82485
     40   2.58882  4.08660  3.38215  2.80313  3.64385  3.43393  3.72798  2.64518  2.41580  2.61559  3.60028  3.19602  3.87461  2.96791  1.98926  2.74729  2.85371  2.66686  5.04873  3.78071    174 - -
          2.68618  4.42225  2.77519  2.73123  3.46354  2.40513  3.72494  3.29354  2.67741  2.69355  4.24690  2.90347  2.73739  3.18146  2.89801  2.37887  2.77519  2.98518  4.58477  3.61503
          0.04745  3.74949  3.78050  0.61958  0.77255  0.57679  0.82485
     41   2.52781  4.42979  3.06222  2.50674  3.02313  3.37809  3.66517  2.99194  2.56282  2.62268  3.55939  3.04655  2.98319  2.82358  2.94838  2.60571  2.77727  2.73931  4.96842  3.66396    175 - -
          2.68618  4.42225  2.77519  2.73123  3.46354  2.40513  3.72494  3.29354  2.67741  2.69355  4.24690  2.90347  2.73739  3.18146  2.89801  2.37887  2.77519  2.98518  4.58477  3.61503
          0.03600  3.73804  4.46039  0.61958  0.77255  0.58514  0.81424
     42   2.22679  4.34500  3.24419  2.70133  3.56844  3.41353  3.76203  2.74142  2.58777  2.39367  3.49873  3.16783  3.85514  2.94360  2.97472  2.71573  2.79482  2.27189  5.00659  3.75566    176 - -
          2.68618  4.42225  2.77519  2.73123  3.46354  2.40513  3.72494  3.29354  2.67741  2.69355  4.24690  2.90347  2.73739  3.18146  2.89801  2.37887  2.77519  2.98518  4.58477  3.61503
          0.03600  3.73804  4.46039  0.61958  0.77255  0.58514  0.81424
     43   2.37126  4.35553  2.93368  2.62068  3.95224  3.07883  3.78703  3.36307  2.53542  3.05464  3.92000  2.81442  3.69100  3.01728  2.97056  1.79052  2.74422  2.82509  5.28734  3.99022    177 - -
          2.68618  4.42225  2.77519  2.73123  3.46354  2.40513  3.72494  3.29354  2.67741  2.69355  4.24690  2.90347  2.73739  3.18146  2.89801  2.37887  2.77519  2.98518  4.58477  3.61503
          0.03600  3.73804  4.46039  0.61958  0.77255  0.58514  0.81424
     44   2.06370  3.72776  3.29644  2.72682  3.72983  3.14130  3.83612  2.98742  2.75777  2.76540  3.65617  3.14977  2.68150  3.10022  3.11129  2.49496  2.67365  2.57301  5.13192  3.88834    178 - -
          2.68618  4.42225  2.77519  2.73123  3.46354  2.40513  3.72494  3.29354  2.67741  2.69355  4.24690  2.90347  2.73739  3.18146  2.89801  2.37887  2.77519  2.98518  4.58477  3.61503
          0.03600  3.73804  4.46039  0.61958  0.77255  0.58514  0.81424
     45   2.78600  4.91710  2.96907  2.44397  4.23618  3.42708  3.55300  3.64402  2.02065  3.16974  4.03975  2.97348  3.85303  2.18344  1.92913  2.79909  2.99822  3.33281  5.31268  4.05701    179 - -
          2.68618  4.42225  2.77519  2.73123  3.46354  2.40513  3.72494  3.29354  2.67741  2.69355  4.24690  2.90347  2.73739  3.18146  2.89801  2.37887  2.77519  2.98518  4.58477  3.61503
          0.03600  3.73804  4.46039  0.61958  0.77255  0.55368  0.85526
     46   2.71430  4.45539  3.53066  2.99069  3.38087  3.58810  3.84111  2.66337  2.58448  1.73314  3.39060  3.36289  4.00362  3.13582  2.44727  2.92419  2.96745  2.48725  4.95041  3.66315    180 - -
          2.68618  4.42225  2.77519  2.73123  3.46354  2.40513  3.72494  3.29354  2.67741  2.69355  4.24690  2.90347  2.73739  3.18146  2.89801  2.37887  2.77519  2.98518  4.58477  3.61503
          0.03512  3.76237  4.48472  0.61958  0.77255  0.56718  0.83730
     47   2.56432  4.37325  3.35235  2.76113  3.44404  3.52977  3.83229  2.61822  2.70479  1.85914  3.38437  3.27686  3.94671  2.97654  3.01681  2.84151  2.87748  2.33151  4.97369  3.72569    181 - -
          2.68618  4.42225  2.77519  2.73123  3.46354  2.40513  3.72494  3.29354  2.67741  2.69355  4.24690  2.90347  2.73739  3.18146  2.89801  2.37887  2.77519  2.98518  4.58477  3.61503
          0.03512  3.76237  4.48472  0.61958  0.77255  0.56718  0.83730
     48   1.76091  4.19414  3.30195  2.87913  3.55934  3.10852  3.91067  2.97517  2.85218  2.76231  3.70562  3.18551  2.88079  3.18523  3.19639  2.49392  2.69428  2.58695  5.18931  3.92887    182 - -
          2.68618  4.42225  2.77519  2.73123  3.46354  2.40513  3.72494  3.29354  2.67741  2.69355  4.24690  2.90347  2.73739  3.18146  2.89801  2.37887  2.77519  2.98518  4.58477  3.61503
          0.03512  3.76237  4.48472  0.61958  0.77255  0.56718  0.83730
     49   2.12514  4.56598  2.39147  2.47005  3.63256  3.28866  3.69341  3.10621  2.57942  2.74015  3.77165  2.95597  3.77729  2.89873  3.01740  2.61829  2.81171  2.83067  5.20597  3.86876    183 - -
          2.68618  4.42225  2.77519  2.73123  3.46354  2.40513  3.72494  3.29354  2.67741  2.69355  4.24690  2.90347  2.73739  3.18146  2.89801  2.37887  2.77519  2.98518  4.58477  3.61503
          0.03512  3.76237  4.48472  0.61958  0.77255  0.56718  0.83730
     50   1.67051  4.12595  3.36029  2.95507  3.82669  2.90689  3.96091  3.00896  2.90287  2.71123  3.76482  3.20841  3.68706  3.24452  3.22236  2.32439  2.58636  2.54236  5.24148  4.00800    184 - -
          2.68618  4.42225  2.77519  2.73123  3.46354  2.40513  3.72494  3.29354  2.67741  2.69355  4.24690  2.90347  2.73739  3.18146  2.89801  2.37887  2.77519  2.98518  4.58477  3.61503
          0.05950  3.76237  3.36573  0.61958  0.77255  0.56718  0.83730
     51   2.34026  4.36619  3.00701  2.53933  3.78570  2.81490  3.73434  3.14257  2.61068  2.47218  3.70961  3.02671  3.58363  2.96979  2.98783  2.27594  2.73943  2.83342  5.14770  3.87707    185 - -
          2.68618  4.42225  2.77519  2.73123  3.46354  2.40513  3.72494  3.29354  2.67741  2.69355  4.24690  2.90347  2.73739  3.18146  2.89801  2.37887  2.77519  2.98518  4.58477  3.61503
          0.06263  3.73884  3.29892  0.61958  0.77255  0.58456  0.81497
     52   2.22143  4.63930  2.75041  2.42347  4.05075  3.10169  3.64361  3.44168  2.28505  3.06758  3.92401  2.89999  3.74871  2.36091  2.73507  2.56308  2.84649  3.10860  5.30343  4.00625    186 - -
          2.68618  4.42225  2.77519  2.73123  3.46354  2.40513  3.72494  3.29354  2.67741  2.69355  4.24690  2.90347  2.73739  3.18146  2.89801  2.37887  2.77519  2.98518  4.58477  3.61503
          0.05061  3.71314  3.69091  0.61958  0.77255  0.60276  0.79252
     53   2.12276  4.21471  3.36220  2.86200  3.57991  3.07336  3.83136  2.73387  2.74995  2.57455  3.30262  3.21101  3.79298  3.12019  2.97326  2.61053  2.72404  2.21087  5.02948  3.78842    187 - -
          2.68618  4.42225  2.77519  2.73123  3.46354  2.40513  3.72494  3.29354  2.67741  2.69355  4.24690  2.90347  2.73739  3.18146  2.89801  2.37887  2.77519  2.98518  4.58477  3.61503
          0.03742  3.69995  4.42230  0.61958  0.77255  0.58134  0.81904
     54   2.50179  4.37705  3.19282  2.70628  3.58413  3.33691  3.71785  2.81249  2.54972  2.45691  3.58477  3.11613  3.80930  2.90834  2.82021  2.13926  2.78374  2.70265  5.00222  3.70854    188 - -
          2.68566  4.42100  2.77512  2.73164  3.46363  2.40498  3.72535  3.29395  2.67772  2.69273  4.24708  2.90387  2.73725  3.18163  2.89734  2.37917  2.77544  2.98541  4.58486  3.61522
          0.21110  1.82226  3.55262  2.63482  0.07443  0.51097  0.91608
     55   2.14464  4.35450  2.98573  2.61577  3.82782  2.57530  3.74290  3.20308  2.63521  2.88292  3.31738  3.03090  3.43400  2.96628  3.03655  2.39169  2.71043  2.87230  5.18062  3.90735    225 - -
          2.68618  4.42225  2.77519  2.73123  3.46354  2.40513  3.72494  3.29354  2.67741  2.69355  4.24690  2.90347  2.73739  3.18146  2.89801  2.37887  2.77519  2.98518  4.58477  3.61503
          0.03468  3.77459  4.49693  0.61958  0.77255  0.53791  0.87700
     56   2.07071  3.63417  3.39712  2.86042  3.51982  3.29119  3.55999  2.85167  2.78987  2.58962  3.35382  3.21180  3.78860  3.11397  3.13420  2.33368  2.70190  2.45366  4.95089  3.71268    226 - -
          2.68618  4.42225  2.77519  2.73123  3.46354  2.40513  3.72494  3.29354  2.67741  2.69355  4.24690  2.90347  2.73739  3.18146  2.89801  2.37887  2.77519  2.98518  4.58477  3.61503
          0.03416  3.78946  4.51181  0.61958  0.77255  0.54626  0.86539
     57   1.91163  4.45219  2.92846  2.40769  3.88253  3.22458  3.74780  3.16334  2.60619  2.91565  3.79421  2.77288  3.76015  2.96738  2.99376  2.59024  2.78879  2.63258  5.23467  3.94879    227 - -
          2.68618  4.42225  2.77519  2.73123  3.46354  2.40513  3.72494  3.29354  2.67741  2.69355  4.24690  2.90347  2.73739  3.18146  2.89801  2.37887  2.77519  2.98518  4.58477  3.61503
          0.03416  3.78946  4.51181  0.61958  0.77255  0.54626  0.86539
     58   2.57459  4.26328  3.16605  2.58407  3.72937  3.43774  3.61679  3.11940  2.30623  2.76918  3.63130  3.04607  3.82173  2.55566  2.38204  2.64278  2.70785  2.85233  4.00129  3.78138    228 - -
          2.68618  4.42225  2.77519  2.73123  3.46354  2.40513  3.72494  3.29354  2.67741  2.69355  4.24690  2.90347  2.73739  3.18146  2.89801  2.37887  2.77519  2.98518  4.58477  3.61503
          0.03416  3.78946  4.51181  0.61958  0.77255  0.54626  0.86539
     59   2.11144  3.73823  3.45092  2.94646  3.69573  3.12832  3.90406  2.95177  2.87576  2.74332  3.33334  3.22756  3.72187  3.19762  3.21133  2.05967  2.27113  2.64119  5.11569  3.88770    229 - -
          2.68618  4.42225  2.77519  2.73123  3.46354  2.40513  3.72494  3.29354  2.67741  2.69355  4.24690  2.90347  2.73739  3.18146  2.89801  2.37887  2.77519  2.98518  4.58477  3.61503
          0.03416  3.78946  4.51181  0.61958  0.77255  0.54626  0.86539
     60   2.27751  3.42902  3.37616  2.82006  3.42245  3.42376  3.74916  2.77364  2.73222  2.32134  3.38674  3.21134  3.62825  3.00906  2.96059  2.61463  2.73508  2.53800  4.85880  3.50078    230 - -
          2.68618  4.42225  2.77519  2.73123  3.46354  2.40513  3.72494  3.29354  2.67741  2.69355  4.24690  2.90347  2.73739  3.18146  2.89801  2.37887  2.77519  2.98518  4.58477  3.61503
          0.03416  3.78946  4.51181  0.61958  0.77255  0.52482  0.89566
     61   2.51243  3.85517  3.23503  2.67094  3.43405  3.43883  3.56101  2.89094  2.61328  2.58219  3.32541  3.11497  3.62481  2.95166  2.70884  2.41149  2.74753  2.60416  4.91838  3.47003    231 - -
          2.68618  4.42225  2.77519  2.73123  3.46354  2.40513  3.72494  3.29354  2.67741  2.69355  4.24690  2.90347  2.73739  3.18146  2.89801  2.37887  2.77519  2.98518  4.58477  3.61503
          0.03362  3.80520  4.52755  0.61958  0.77255  0.53363  0.88303
     62   2.35504  4.11308  3.18524  2.64425  3.79983  3.15888  3.70861  3.16390  2.53049  2.84062  3.69582  3.06398  3.36900  2.92373  2.38475  2.56033  2.43801  2.75470  5.13882  3.87312    232 - -
          2.68618  4.42225  2.77519  2.73123  3.46354  2.40513  3.72494  3.29354  2.67741  2.69355  4.24690  2.90347  2.73739  3.18146  2.89801  2.37887  2.77519  2.98518  4.58477  3.61503
          0.03362  3.80520  4.52755  0.61958  0.77255  0.53363  0.88303
     63   2.23300  4.31600  3.25700  2.74586  3.71954  3.26644  3.77511  3.00202  2.63970  2.74758  3.63548  3.13378  3.52617  3.02239  2.70624  2.58554  2.31533  2.40672  5.10414  3.85445    233 - -
          2.68618  4.42225  2.77519  2.73123  3.46354  2.40513  3.72494  3.29354  2.67741  2.69355  4.24690  2.90347  2.73739  3.18146  2.89801  2.37887  2.77519  2.98518  4.58477  3.61503
          0.03362  3.80520  4.52755  0.61958  0.77255  0.51676  0.90746
     64   1.89146  4.17948  3.64318  3.19019  3.62876  3.32449  4.10554  2.43834  3.10057  2.42538  3.56091  3.44652  3.90408  3.43695  3.39773  2.62835  2.80423  1.81450  5.18045  3.94364    234 - -
          2.68618  4.42225  2.77519  2.73123  3.46354  2.40513  3.72494  3.29354  2.67741  2.69355  4.24690  2.90347  2.73739  3.18146  2.89801  2.37887  2.77519  2.98518  4.58477  3.61503
          0.03321  3.81739  4.53974  0.61958  0.77255  0.52360  0.89743
     65   2.38162  2.29420  3.58751  3.09693  3.38373  3.26744  3.90302  2.78124  2.98055  2.54417  3.46553  3.34766  3.64482  3.30607  3.25820  2.41913  2.71936  2.52313  4.86678  3.22032    235 - -
          2.68618  4.42225  2.77519  2.73123  3.46354  2.40513  3.72494  3.29354  2.67741  2.69355  4.24690  2.90347  2.73739  3.18146  2.89801  2.37887  2.77519  2.98518  4.58477  3.61503
          0.03321  3.81739  4.53974  0.61958  0.77255  0.52360  0.89743
     66   2.25408  4.22070  3.07594  2.81961  4.11961  2.94334  3.98147  3.56891  2.89836  3.24645  4.10644  3.10813  2.76414  3.23478  3.23596  1.46898  2.70334  3.09454  5.45654  4.18786    236 - -
          2.68618  4.42225  2.77519  2.73123  3.46354  2.40513  3.72494  3.29354  2.67741  2.69355  4.24690  2.90347  2.73739  3.18146  2.89801  2.37887  2.77519  2.98518  4.58477  3.61503
          0.03321  3.81739  4.53974  0.61958  0.77255  0.46281  0.99294
     67   2.96032  4.51092  4.03719  3.62986  3.20288  3.82556  4.36765  2.37735  3.39853  1.79934  1.39999  3.90874  4.28615  3.78119  3.60518  3.30821  3.26543  2.38212  5.04214  3.80287    237 - -
          2.68618  4.42225  2.77519  2.73123  3.46354  2.40513  3.72494  3.29354  2.67741  2.69355  4.24690  2.90347  2.73739  3.18146  2.89801  2.37887  2.77519  2.98518  4.58477  3.61503
          0.03177  3.86105  4.58339  0.61958  0.77255  0.48576  0.95510
     68   2.65091  4.42739  3.32234  3.22034  4.36268  0.74695  4.34124  3.95959  3.40005  3.61514  4.59085  3.48666  3.81815  3.72512  3.63728  2.82251  3.13126  3.49012  5.46077  4.46422    238 - -
          2.68618  4.42225  2.77519  2.73123  3.46354  2.40513  3.72494  3.29354  2.67741  2.69355  4.24690  2.90347  2.73739  3.18146  2.89801  2.37887  2.77519  2.98518  4.58477  3.61503
          0.03177  3.86105  4.58339  0.61958  0.77255  0.48576  0.95510
     69   2.45871  4.48827  2.84280  2.58531  4.11224  3.12043  3.83660  3.49170  2.68257  3.19858  4.07297  1.96429  3.74239  3.05182  3.05794  2.56149  2.03987  3.10891  5.43058  4.11386    239 - -
          2.68618  4.42225  2.77519  2.73123  3.46354  2.40513  3.72494  3.29354  2.67741  2.69355  4.24690  2.90347  2.73739  3.18146  2.89801  2.37887  2.77519  2.98518  4.58477  3.61503
          0.03177  3.86105  4.58339  0.61958  0.77255  0.48576  0.95510
     70   2.65091  4.42739  3.32234  3.22034  4.36268  0.74695  4.34124  3.95959  3.40005  3.61514  4.59085  3.48666  3.81815  3.72512  3.63728  2.82251  3.13126  3.49012  5.46077  4.46422    240 - -
          2.68618  4.42225  2.77519  2.73123  3.46354  2.40513  3.72494  3.29354  2.67741  2.69355  4.24690  2.90347  2.73739  3.18146  2.89801  2.37887  2.77519  2.98518  4.58477  3.61503
          0.03177  3.86105  4.58339  0.61958  0.77255  0.48576  0.95510
     71   2.33705  4.21958  3.33385  3.06315  4.00061  3.04329  4.11269  3.19130  3.02242  3.01268  3.99417  3.29124  3.50489  3.40630  3.30323  2.52546  1.30358  2.84561  5.41228  4.18437    241 - -
          2.68618  4.42225  2.77519  2.73123  3.46354  2.40513  3.72494  3.29354  2.67741  2.69355  4.24690  2.90347  2.73739  3.18146  2.89801  2.37887  2.77519  2.98518  4.58477  3.61503
          0.03177  3.86105  4.58339  0.61958  0.77255  0.48576  0.95510
     72   2.30951  4.22971  3.19661  3.01193  4.06495  2.95981  4.12207  3.58605  3.08493  3.30719  4.23428  3.23849  3.69769  3.43515  3.37126  1.10841  2.78880  3.12366  5.43837  4.14843    242 - -
          2.68618  4.42225  2.77519  2.73123  3.46354  2.40513  3.72494  3.29354  2.67741  2.69355  4.24690  2.90347  2.73739  3.18146  2.89801  2.37887  2.77519  2.98518  4.58477  3.61503
          0.03177  3.86105  4.58339  0.61958  0.77255  0.48576  0.95510
     73   2.99271  4.83250  3.48222  2.99577  4.18419  3.48281  3.81623  3.72517  2.23311  3.24319  4.24373  3.35634  3.98601  3.03718  0.99598  3.07748  3.25949  3.44963  5.27190  4.11410    243 - -
          2.68618  4.42225  2.77519  2.73123  3.46354  2.40513  3.72494  3.29354  2.67741  2.69355  4.24690  2.90347  2.73739  3.18146  2.89801  2.37887  2.77519  2.98518  4.58477  3.61503
          0.03177  3.86105  4.58339  0.61958  0.77255  0.48576  0.95510
     74   3.14253  4.60823  4.17112  3.81100  3.13149  3.96757  4.47032  2.33501  3.57886  0.88939  3.15815  4.08757  4.40495  3.94992  3.75676  3.53722  3.43733  2.36936  5.00655  3.72720    244 - -
          2.68618  4.42225  2.77519  2.73123  3.46354  2.40513  3.72494  3.29354  2.67741  2.69355  4.24690  2.90347  2.73739  3.18146  2.89801  2.37887  2.77519  2.98518  4.58477  3.61503
          0.03177  3.86105  4.58339  0.61958  0.77255  0.48576  0.95510
     75   3.23073  4.72435  3.82144  3.54875  2.29382  3.81688  3.61341  3.24155  3.40659  2.69841  3.91779  3.70949  4.29102  3.71537  3.59261  3.36854  3.51738  3.11158  3.93712  0.98499    245 - -
          2.68618  4.42225  2.77519  2.73123  3.46354  2.40513  3.72494  3.29354  2.67741  2.69355  4.24690  2.90347  2.73739  3.18146  2.89801  2.37887  2.77519  2.98518  4.58477  3.61503
          0.03177  3.86105  4.58339  0.61958  0.77255  0.48576  0.95510
     76   2.43611  4.51829  2.45263  2.47621  4.25399  2.73239  3.84215  3.70633  2.78081  3.33899  4.17497  2.92213  3.70408  3.04704  3.22264  1.55479  2.82531  3.25938  5.54727  4.21889    246 - -
          2.68618  4.42225  2.77519  2.73123  3.46354  2.40513  3.72494  3.29354  2.67741  2.69355  4.24690  2.90347  2.73739  3.18146  2.89801  2.37887  2.77519  2.98518  4.58477  3.61503
          0.03177  3.86105  4.58339  0.61958  0.77255  0.48576  0.95510
     77   1.29075  4.10726  3.50992  3.19419  4.00091  2.99018  4.18899  3.01169  3.15505  2.95614  3.93115  3.33745  3.71212  3.48779  3.43423  2.44175  2.44127  2.59049  5.46380  4.24693    247 - -
          2.68618  4.42225  2.77519  2.73123  3.46354  2.40513  3.72494  3.29354  2.67741  2.69355  4.24690  2.90347  2.73739  3.18146  2.89801  2.37887  2.77519  2.98518  4.58477  3.61503
          0.03177  3.86105  4.58339  0.61958  0.77255  0.48576  0.95510
     78   3.13931  4.55915  4.43171  3.93491  3.07725  4.25520  4.58590  1.95250  3.71571  1.03476  2.97539  4.22458  4.55370  4.00771  3.90844  3.63786  3.39224  2.11453  5.07179  3.84439    248 - -
          2.68618  4.42225  2.77519  2.73123  3.46354  2.40513  3.72494  3.29354  2.67741  2.69355  4.24690  2.90347  2.73739  3.18146  2.89801  2.37887  2.77519  2.98518  4.58477  3.61503
          0.03177  3.86105  4.58339  0.61958  0.77255  0.48576  0.95510
     79   1.27301  4.08791  3.38635  3.10965  4.11606  2.90696  4.15282  3.34115  3.12643  3.17295  4.05799  3.25902  3.64792  3.44279  3.41536  2.17012  2.48453  2.89849  5.50721  4.29179    249 - -
          2.68618  4.42225  2.77519  2.73123  3.46354  2.40513  3.72494  3.29354  2.67741  2.69355  4.24690  2.90347  2.73739  3.18146  2.89801  2.37887  2.77519  2.98518  4.58477  3.61503
          0.03177  3.86105  4.58339  0.61958  0.77255  0.48576  0.95510
     80   2.96180  4.92497  3.13702  2.76072  4.30879  3.45241  3.75307  3.73736  1.05401  3.30498  4.26711  3.18566  3.95361  2.94525  2.42974  3.00457  3.21595  3.44582  5.36819  4.17934    250 - -
          2.68618  4.42225  2.77519  2.73123  3.46354  2.40513  3.72494  3.29354  2.67741  2.69355  4.24690  2.90347  2.73739  3.18146  2.89801  2.37887  2.77519  2.98518  4.58477  3.61503
          0.03177  3.86105  4.58339  0.61958  0.77255  0.48576  0.95510
     81   2.40670  4.25173  3.41808  3.16965  3.95892  3.09136  4.18782  3.08466  3.11240  2.94856  3.99987  3.38081  3.79424  3.50781  3.37159  2.60785  1.19142  2.78086  5.39773  4.17557    251 - -
          2.68618  4.42225  2.77519  2.73123  3.46354  2.40513  3.72494  3.29354  2.67741  2.69355  4.24690  2.90347  2.73739  3.18146  2.89801  2.37887  2.77519  2.98518  4.58477  3.61503
          0.03177  3.86105  4.58339  0.61958  0.77255  0.48576  0.95510
     82   3.06903  4.50631  4.40598  3.89443  3.13623  4.19668  4.58321  2.01655  3.70198  1.10966  3.00857  4.18025  4.51597  3.98564  3.90821  3.56305  3.32947  1.90146  5.11666  3.91170    252 - -
          2.68618  4.42225  2.77519  2.73123  3.46354  2.40513  3.72494  3.29354  2.67741  2.69355  4.24690  2.90347  2.73739  3.18146  2.89801  2.37887  2.77519  2.98518  4.58477  3.61503
          0.03177  3.86105  4.58339  0.61958  0.77255  0.48576  0.95510
     83   2.50641  4.60753  2.59464  2.44206  4.28775  2.74955  3.83014  3.80161  2.72217  3.42069  4.26981  1.59914  3.72887  3.03836  3.13280  2.45361  2.89317  3.35079  5.56892  4.21214    253 - -
          2.68620  4.42227  2.77505  2.73125  3.46356  2.40515  3.72496  3.29356  2.67743  2.69357  4.24692  2.90348  2.73726  3.18148  2.89803  2.37889  2.77521  2.98520  4.58479  3.61505
          0.07124  2.83796  4.58339  0.86567  0.54605  0.48576  0.95510
     84   2.30242  4.31388  2.95694  2.69293  4.20409  2.77679  3.92306  3.65105  2.82999  3.29260  4.11999  2.83040  3.14169  3.14532  3.21012  1.51388  2.72848  3.16878  5.50955  4.23164    258 - -
          2.68618  4.42225  2.77519  2.73123  3.46354  2.40513  3.72494  3.29354  2.67741  2.69355  4.24690  2.90347  2.73739  3.18146  2.89801  2.37887  2.77519  2.98518  4.58477  3.61503
          0.03177  3.86105  4.58339  0.61958  0.77255  0.48576  0.95510
     85   2.23101  4.18544  3.12946  2.92932  4.21879  2.56232  4.09393  3.69336  3.05395  3.38301  4.23250  3.16557  3.64557  3.36752  3.37092  1.24564  2.71138  3.16219  5.55012  4.29773    259 - -
          2.68618  4.42225  2.77519  2.73123  3.46354  2.40513  3.72494  3.29354  2.67741  2.69355  4.24690  2.90347  2.73739  3.18146  2.89801  2.37887  2.77519  2.98518  4.58477  3.61503
          0.03177  3.86105  4.58339  0.61958  0.77255  0.48576  0.95510
     86   1.28600  4.08705  3.43755  3.13253  4.06327  2.92903  4.14866  3.25371  3.12223  3.10899  4.00830  3.27857  3.66111  3.44265  3.41005  2.18619  2.57634  2.75028  5.47035  4.25182    260 - -
          2.68618  4.42225  2.77519  2.73123  3.46354  2.40513  3.72494  3.29354  2.67741  2.69355  4.24690  2.90347  2.73739  3.18146  2.89801  2.37887  2.77519  2.98518  4.58477  3.61503
          0.03177  3.86105  4.58339  0.61958  0.77255  0.48576  0.95510
     87   1.20532  4.10272  3.35240  3.11363  4.10681  2.90867  4.16971  3.35319  3.14903  3.18808  4.09341  3.26409  3.65689  3.46971  3.42984  2.17470  2.67754  2.91358  5.50957  4.27539    261 - -
          2.68618  4.42225  2.77519  2.73123  3.46354  2.40513  3.72494  3.29354  2.67741  2.69355  4.24690  2.90347  2.73739  3.18146  2.89801  2.37887  2.77519  2.98518  4.58477  3.61503
          0.03177  3.86105  4.58339  0.61958  0.77255  0.48576  0.95510
     88   1.98716  4.17754  3.22688  2.88846  4.13569  2.94811  4.00208  3.51693  2.93037  3.20839  4.04389  3.14870  2.97816  3.24546  3.28008  1.58406  2.49421  3.04217  5.47163  4.23346    262 - -
          2.68618  4.42225  2.77519  2.73123  3.46354  2.40513  3.72494  3.29354  2.67741  2.69355  4.24690  2.90347  2.73739  3.18146  2.89801  2.37887  2.77519  2.98518  4.58477  3.61503
          0.03177  3.86105  4.58339  0.61958  0.77255  0.48576  0.95510
     89   2.87186  4.85708  2.89555  2.65020  4.02410  3.35858  3.80838  3.65319  2.47180  3.15667  4.18494  3.10980  3.91193  1.25449  2.75616  2.92013  3.16887  3.38360  5.29818  3.99121    263 - -
          2.68618  4.42225  2.77519  2.73123  3.46354  2.40513  3.72494  3.29354  2.67741  2.69355  4.24690  2.90347  2.73739  3.18146  2.89801  2.37887  2.77519  2.98518  4.58477  3.61503
          0.03177  3.86105  4.58339  0.61958  0.77255  0.48576  0.95510
     90   2.82897  4.82132  3.05520  2.66507  3.60924  3.45284  1.72418  3.57981  2.29495  3.11538  4.04379  3.10264  3.92368  2.91615  2.36339  2.87794  3.07747  3.29196  4.97558  3.53282    264 - -
          2.68618  4.42225  2.77519  2.73123  3.46354  2.40513  3.72494  3.29354  2.67741  2.69355  4.24690  2.90347  2.73739  3.18146  2.89801  2.37887  2.77519  2.98518  4.58477  3.61503
          0.03177  3.86105  4.58339  0.61958  0.77255  0.48576  0.95510
     91   2.30706  4.25824  3.11381  2.85601  4.09938  3.00275  4.00155  3.44121  2.88673  3.17086  4.07026  3.14797  1.66672  3.25617  3.20819  2.39768  2.48448  3.02339  5.45997  4.19528    265 - -
          2.68618  4.42225  2.77519  2.73123  3.46354  2.40513  3.72494  3.29354  2.67741  2.69355  4.24690  2.90347  2.73739  3.18146  2.89801  2.37887  2.77519  2.98518  4.58477  3.61503
          0.03177  3.86105  4.58339  0.61958  0.77255  0.48576  0.95510
     92   2.80131  5.19453  2.13315  1.38639  4.53392  2.85831  3.70149  4.00454  2.64437  3.55943  4.40897  2.70152  3.78352  2.87142  3.16866  2.73665  3.08890  3.61323  5.73269  4.30356    266 - -
          2.68618  4.42225  2.77519  2.73123  3.46354  2.40513  3.72494  3.29354  2.67741  2.69355  4.24690  2.90347  2.73739  3.18146  2.89801  2.37887  2.77519  2.98518  4.58477  3.61503
          0.03177  3.86105  4.58339  0.61958  0.77255  0.48576  0.95510
     93   2.76758  3.45042  3.85264  3.38715  2.61371  3.63300  3.73493  2.81003  3.22264  2.48126  3.55124  3.58437  4.09867  3.52532  3.45303  3.00973  3.05927  2.62933  4.23328  1.48646    267 - -
          2.68618  4.42225  2.77519  2.73123  3.46354  2.40513  3.72494  3.29354  2.67741  2.69355  4.24690  2.90347  2.73739  3.18146  2.89801  2.37887  2.77519  2.98518  4.58477  3.61503
          0.03177  3.86105  4.58339  0.61958  0.77255  0.48576  0.95510
     94   3.14253  4.60823  4.17112  3.81100  3.13149  3.96757  4.47032  2.33501  3.57886  0.88939  3.15815  4.08757  4.40495  3.94992  3.75676  3.53722  3.43733  2.36936  5.00655  3.72720    268 - -
          2.68618  4.42225  2.77519  2.73123  3.46354  2.40513  3.72494  3.29354  2.67741  2.69355  4.24690  2.90347  2.73739  3.18146  2.89801  2.37887  2.77519  2.98518  4.58477  3.61503
          0.03177  3.86105  4.58339  0.61958  0.77255  0.48576  0.95510
     95   2.64087  4.25438  3.98592  3.59756  3.62152  3.58484  4.45660  2.07569  3.47173  2.32201  3.51925  3.79416  4.15916  3.82594  3.71588  3.01450  2.71341  1.21223  5.35533  4.11485    269 - -
          2.68618  4.42225  2.77519  2.73123  3.46354  2.40513  3.72494  3.29354  2.67741  2.69355  4.24690  2.90347  2.73739  3.18146  2.89801  2.37887  2.77519  2.98518  4.58477  3.61503
          0.07124  3.86105  3.04242  0.61958  0.77255  0.48576  0.95510
     96   2.11429  4.17800  3.14443  2.85003  4.13966  2.92836  3.98974  3.52552  2.91092  3.21883  4.06299  3.11876  2.95134  3.23533  3.25360  1.52415  2.58260  3.04819  5.47582  4.22953    270 - -
          2.68618  4.42225  2.77519  2.73123  3.46354  2.40513  3.72494  3.29354  2.67741  2.69355  4.24690  2.90347  2.73739  3.18146  2.89801  2.37887  2.77519  2.98518  4.58477  3.61503
          0.03302  3.82283  4.54517  0.61958  0.77255  0.46549  0.98839
     97   2.14801  4.21238  3.28332  2.90979  3.96444  3.05260  3.97815  3.20488  2.88778  2.99129  3.89110  3.19194  1.92198  3.23551  3.22302  2.40722  2.63461  2.58877  5.35471  4.11014    271 - -
          2.68618  4.42225  2.77519  2.73123  3.46354  2.40513  3.72494  3.29354  2.67741  2.69355  4.24690  2.90347  2.73739  3.18146  2.89801  2.37887  2.77519  2.98518  4.58477  3.61503
          0.03177  3.86105  4.58339  0.61958  0.77255  0.48576  0.95510
     98   2.97746  5.10378  0.93457  2.32805  4.47929  3.20213  3.92117  4.06489  3.00316  3.67528  4.65321  2.88381  3.85412  3.16035  3.51777  2.94115  3.31581  3.70531  5.65011  4.35417    272 - -
          2.68618  4.42225  2.77519  2.73123  3.46354  2.40513  3.72494  3.29354  2.67741  2.69355  4.24690  2.90347  2.73739  3.18146  2.89801  2.37887  2.77519  2.98518  4.58477  3.61503
          0.03177  3.86105  4.58339  0.61958  0.77255  0.48576  0.95510
     99   2.28239  4.31067  3.16317  2.76331  3.91617  3.13052  3.86341  3.25123  2.73873  2.71586  3.84574  3.11945  2.15017  3.10201  3.09712  2.24880  2.66974  2.90105  5.28161  4.01597    273 - -
          2.68618  4.42225  2.77519  2.73123  3.46354  2.40513  3.72494  3.29354  2.67741  2.69355  4.24690  2.90347  2.73739  3.18146  2.89801  2.37887  2.77519  2.98518  4.58477  3.61503
          0.03177  3.86105  4.58339  0.61958  0.77255  0.48576  0.95510
    100   2.80271  5.02651  2.38779  1.27100  4.45258  2.80432  3.76725  3.90587  2.65410  3.50211  4.38556  2.81651  3.80980  2.95632  3.10229  2.78045  3.10937  3.53329  5.63554  4.29165    274 - -
          2.68618  4.42225  2.77519  2.73123  3.46354  2.40513  3.72494  3.29354  2.67741  2.69355  4.24690  2.90347  2.73739  3.18146  2.89801  2.37887  2.77519  2.98518  4.58477  3.61503
          0.03177  3.86105  4.58339  0.61958  0.77255  0.48576  0.95510
    101   2.72675  4.75531  3.05823  2.58115  3.66902  3.46978  2.21712  3.38442  2.27871  2.69760  3.85538  3.04401  3.88401  2.59528  2.54791  2.78432  2.95147  3.11132  5.02143  3.62467    275 - -
          2.68618  4.42225  2.77519  2.73123  3.46354  2.40513  3.72494  3.29354  2.67741  2.69355  4.24690  2.90347  2.73739  3.18146  2.89801  2.37887  2.77519  2.98518  4.58477  3.61503
          0.03177  3.86105  4.58339  0.61958  0.77255  0.48576  0.95510
    102   2.77999  4.42725  3.70595  3.30128  3.30175  3.62680  4.14279  2.52684  3.12557  1.23474  3.31368  3.61922  3.36051  3.52289  3.37659  3.05850  3.08601  2.45539  5.00575  3.73740    276 - -
          2.68618  4.42225  2.77519  2.73123  3.46354  2.40513  3.72494  3.29354  2.67741  2.69355  4.24690  2.90347  2.73739  3.18146  2.89801  2.37887  2.77519  2.98518  4.58477  3.61503
          0.03177  3.86105  4.58339  0.61958  0.77255  0.48576  0.95510
    103   2.86091  5.32706  1.89180  1.36083  4.61878  3.18348  3.70881  4.10490  2.68717  3.64886  4.51111  2.66947  3.79036  2.87956  3.24037  2.76904  3.14681  3.70954  5.80868  4.35012    277 - -
          2.68618  4.42225  2.77519  2.73123  3.46354  2.40513  3.72494  3.29354  2.67741  2.69355  4.24690  2.90347  2.73739  3.18146  2.89801  2.37887  2.77519  2.98518  4.58477  3.61503
          0.03177  3.86105  4.58339  0.61958  0.77255  0.48576  0.95510
    104   2.34315  4.29300  3.06353  2.84903  4.10597  3.00167  4.01765  3.56705  2.92351  3.25823  4.15799  3.15006  1.52933  3.28678  3.24201  2.25916  2.79043  3.12508  5.45195  4.17384    278 - -
          2.68618  4.42225  2.77519  2.73123  3.46354  2.40513  3.72494  3.29354  2.67741  2.69355  4.24690  2.90347  2.73739  3.18146  2.89801  2.37887  2.77519  2.98518  4.58477  3.61503
          0.03177  3.86105  4.58339  0.61958  0.77255  0.48576  0.95510
    105   3.06471  4.44815  4.47848  4.00200  3.27920  4.25386  4.69314  1.21694  3.80954  1.71604  3.17229  4.26686  4.58495  4.12604  4.01280  3.65041  3.33030  1.79124  5.23145  3.98041    279 - -
          2.68618  4.42225  2.77519  2.73123  3.46354  2.40513  3.72494  3.29354  2.67741  2.69355  4.24690  2.90347  2.73739  3.18146  2.89801  2.37887  2.77519  2.98518  4.58477  3.61503
          0.03177  3.86105  4.58339  0.61958  0.77255  0.48576  0.95510
    106   2.97746  5.10378  0.93457  2.32805  4.47929  3.20213  3.92117  4.06489  3.00316  3.67528  4.65321  2.88381  3.85412  3.16035  3.51777  2.94115  3.31581  3.70531  5.65011  4.35417    280 - -
          2.68618  4.42225  2.77519  2.73123  3.46354  2.40513  3.72494  3.29354  2.67741  2.69355  4.24690  2.90347  2.73739  3.18146  2.89801  2.37887  2.77519  2.98518  4.58477  3.61503
          0.03177  3.86105  4.58339  0.61958  0.77255  0.48576  0.95510
    107   2.73655  4.49572  3.34250  3.17994  4.17598  3.18388  4.25828  3.71852  3.23628  3.34657  4.39598  3.48776  0.84914  3.62541  3.48305  2.90370  3.17723  3.36519  5.36560  4.29651    281 - -
          2.68618  4.42225  2.77519  2.73123  3.46354  2.40513  3.72494  3.29354  2.67741  2.69355  4.24690  2.90347  2.73739  3.18146  2.89801  2.37887  2.77519  2.98518  4.58477  3.61503
          0.03177  3.86105  4.58339  0.61958  0.77255  0.48576  0.95510
    108   2.90499  5.02977  3.00471  2.58751  4.37805  3.47694  3.61221  3.79461  1.30976  3.29621  4.19066  3.03942  3.92410  2.54529  2.27125  2.90734  3.11944  3.48181  5.40105  4.15741    282 - -
          2.68618  4.42225  2.77519  2.73123  3.46354  2.40513  3.72494  3.29354  2.67741  2.69355  4.24690  2.90347  2.73739  3.18146  2.89801  2.37887  2.77519  2.98518  4.58477  3.61503
          0.03177  3.86105  4.58339  0.61958  0.77255  0.48576  0.95510
    109   2.94262  5.05112  2.48303  1.04173  4.39593  3.26681  3.85273  3.84757  2.73183  3.46656  4.44118  2.92666  3.87088  3.06868  3.13942  2.92624  3.24680  3.53262  5.56966  4.29199    283 - -
          2.68618  4.42225  2.77519  2.73123  3.46354  2.40513  3.72494  3.29354  2.67741  2.69355  4.24690  2.90347  2.73739  3.18146  2.89801  2.37887  2.77519  2.98518  4.58477  3.61503
          0.03177  3.86105  4.58339  0.61958  0.77255  0.48576  0.95510
    110   3.14253  4.60823  4.17112  3.81100  3.13149  3.96757  4.47032  2.33501  3.57886  0.88939  3.15815  4.08757  4.40495  3.94992  3.75676  3.53722  3.43733  2.36936  5.00655  3.72720    284 - -
          2.68618  4.42225  2.77519  2.73123  3.46354  2.40513  3.72494  3.29354  2.67741  2.69355  4.24690  2.90347  2.73739  3.18146  2.89801  2.37887  2.77519  2.98518  4.58477  3.61503
          0.03177  3.86105  4.58339  0.61958  0.77255  0.48576  0.95510
    111   3.14253  4.60823  4.17112  3.81100  3.13149  3.96757  4.47032  2.33501  3.57886  0.88939  3.15815  4.08757  4.40495  3.94992  3.75676  3.53722  3.43733  2.36936  5.00655  3.72720    285 - -
          2.68618  4.42225  2.77519  2.73123  3.46354  2.40513  3.72494  3.29354  2.67741  2.69355  4.24690  2.90347  2.73739  3.18146  2.89801  2.37887  2.77519  2.98518  4.58477  3.61503
          0.03177  3.86105  4.58339  0.61958  0.77255  0.48576  0.95510
    112   2.94262  5.05112  2.48303  1.04173  4.39593  3.26681  3.85273  3.84757  2.73183  3.46656  4.44118  2.92666  3.87088  3.06868  3.13942  2.92624  3.24680  3.53262  5.56966  4.29199    286 - -
          2.68618  4.42225  2.77519  2.73123  3.46354  2.40513  3.72494  3.29354  2.67741  2.69355  4.24690  2.90347  2.73739  3.18146  2.89801  2.37887  2.77519  2.98518  4.58477  3.61503
          0.03177  3.86105  4.58339  0.61958  0.77255  0.48576  0.95510
    113   2.94262  5.05112  2.48303  1.04173  4.39593  3.26681  3.85273  3.84757  2.73183  3.46656  4.44118  2.92666  3.87088  3.06868  3.13942  2.92624  3.24680  3.53262  5.56966  4.29199    287 - -
          2.68618  4.42225  2.77519  2.73123  3.46354  2.40513  3.72494  3.29354  2.67741  2.69355  4.24690  2.90347  2.73739  3.18146  2.89801  2.37887  2.77519  2.98518  4.58477  3.61503
          0.03177  3.86105  4.58339  0.61958  0.77255  0.48576  0.95510
    114   2.57354  0.96391  4.08973  3.82682  3.82087  3.19884  4.47643  2.96296  3.65373  2.87892  3.99986  3.81686  3.90490  4.00030  3.78010  2.84515  3.03935  2.70829  5.23931  4.10861    288 - -
          2.68618  4.42225  2.77519  2.73123  3.46354  2.40513  3.72494  3.29354  2.67741  2.69355  4.24690  2.90347  2.73739  3.18146  2.89801  2.37887  2.77519  2.98518  4.58477  3.61503
          0.03177  3.86105  4.58339  0.61958  0.77255  0.48576  0.95510
    115   2.99271  4.83250  3.48222  2.99577  4.18419  3.48281  3.81623  3.72517  2.23311  3.24319  4.24373  3.35634  3.98601  3.03718  0.99598  3.07748  3.25949  3.44963  5.27190  4.11410    289 - -
          2.68618  4.42225  2.77519  2.73123  3.46354  2.40513  3.72494  3.29354  2.67741  2.69355  4.24690  2.90347  2.73739  3.18146  2.89801  2.37887  2.77519  2.98518  4.58477  3.61503
          0.03177  3.86105  4.58339  0.61958  0.77255  0.48576  0.95510
    116   1.03035  4.18648  3.45111  3.24197  4.04112  3.01131  4.26535  3.16492  3.25794  3.04706  4.08020  3.39444  3.74946  3.60017  3.50921  2.53691  2.81348  2.82131  5.46942  4.26841    290 - -
          2.68618  4.42225  2.77519  2.73123  3.46354  2.40513  3.72494  3.29354  2.67741  2.69355  4.24690  2.90347  2.73739  3.18146  2.89801  2.37887  2.77519  2.98518  4.58477  3.61503
          0.03177  3.86105  4.58339  0.61958  0.77255  0.48576  0.95510
    117   2.79909  4.34494  4.10945  3.77230  3.54182  3.71199  4.57602  2.05110  3.63990  2.23088  3.50877  3.96394  4.27319  4.00056  3.85350  3.21486  3.16095  1.03942  5.32430  4.05518    291 - -
          2.68618  4.42225  2.77519  2.73123  3.46354  2.40513  3.72494  3.29354  2.67741  2.69355  4.24690  2.90347  2.73739  3.18146  2.89801  2.37887  2.77519  2.98518  4.58477  3.61503
          0.03177  3.86105  4.58339  0.61958  0.77255  0.48576  0.95510
    118   3.14253  4.60823  4.17112  3.81100  3.13149  3.96757  4.47032  2.33501  3.57886  0.88939  3.15815  4.08757  4.40495  3.94992  3.75676  3.53722  3.43733  2.36936  5.00655  3.72720    292 - -
          2.68618  4.42225  2.77519  2.73123  3.46354  2.40513  3.72494  3.29354  2.67741  2.69355  4.24690  2.90347  2.73739  3.18146  2.89801  2.37887  2.77519  2.98518  4.58477  3.61503
          0.03177  3.86105  4.58339  0.61958  0.77255  0.48576  0.95510
    119   2.82897  4.82132  3.05520  2.66507  3.60924  3.45284  1.72418  3.57981  2.29495  3.11538  4.04379  3.10264  3.92368  2.91615  2.36339  2.87794  3.07747  3.29196  4.97558  3.53282    293 - -
          2.68618  4.42225  2.77519  2.73123  3.46354  2.40513  3.72494  3.29354  2.67741  2.69355  4.24690  2.90347  2.73739  3.18146  2.89801  2.37887  2.77519  2.98518  4.58477  3.61503
          0.03177  3.86105  4.58339  0.61958  0.77255  0.48576  0.95510
    120   2.40670  4.25173  3.41808  3.16965  3.95892  3.09136  4.18782  3.08466  3.11240  2.94856  3.99987  3.38081  3.79424  3.50781  3.37159  2.60785  1.19142  2.78086  5.39773  4.17557    294 - -
          2.68618  4.42225  2.77519  2.73123  3.46354  2.40513  3.72494  3.29354  2.67741  2.69355  4.24690  2.90347  2.73739  3.18146  2.89801  2.37887  2.77519  2.98518  4.58477  3.61503
          0.03177  3.86105  4.58339  0.61958  0.77255  0.48576  0.95510
    121   2.99271  4.83250  3.48222  2.99577  4.18419  3.48281  3.81623  3.72517  2.23311  3.24319  4.24373  3.35634  3.98601  3.03718  0.99598  3.07748  3.25949  3.44963  5.27190  4.11410    295 - -
          2.68618  4.42225  2.77519  2.73123  3.46354  2.40513  3.72494  3.29354  2.67741  2.69355  4.24690  2.90347  2.73739  3.18146  2.89801  2.37887  2.77519  2.98518  4.58477  3.61503
          0.03177  3.86105  4.58339  0.61958  0.77255  0.48576  0.95510
    122   2.73655  4.49572  3.34250  3.17994  4.17598  3.18388  4.25828  3.71852  3.23628  3.34657  4.39598  3.48776  0.84914  3.62541  3.48305  2.90370  3.17723  3.36519  5.36560  4.29651    296 - -
          2.68618  4.42225  2.77519  2.73123  3.46354  2.40513  3.72494  3.29354  2.67741  2.69355  4.24690  2.90347  2.73739  3.18146  2.89801  2.37887  2.77519  2.98518  4.58477  3.61503
          0.03177  3.86105  4.58339  0.61958  0.77255  0.48576  0.95510
    123   2.73655  4.49572  3.34250  3.17994  4.17598  3.18388  4.25828  3.71852  3.23628  3.34657  4.39598  3.48776  0.84914  3.62541  3.48305  2.90370  3.17723  3.36519  5.36560  4.29651    297 - -
          2.68618  4.42225  2.77519  2.73123  3.46354  2.40513  3.72494  3.29354  2.67741  2.69355  4.24690  2.90347  2.73739  3.18146  2.89801  2.37887  2.77519  2.98518  4.58477  3.61503
          0.03177  3.86105  4.58339  0.61958  0.77255  0.48576  0.95510
    124   2.99271  4.83250  3.48222  2.99577  4.18419  3.48281  3.81623  3.72517  2.23311  3.24319  4.24373  3.35634  3.98601  3.03718  0.99598  3.07748  3.25949  3.44963  5.27190  4.11410    298 - -
          2.68618  4.42225  2.77519  2.73123  3.46354  2.40513  3.72494  3.29354  2.67741  2.69355  4.24690  2.90347  2.73739  3.18146  2.89801  2.37887  2.77519  2.98518  4.58477  3.61503
          0.03177  3.86105  4.58339  0.61958  0.77255  0.48576  0.95510
    125   3.31550  4.66860  4.31022  3.93254  1.20998  4.14502  3.50373  2.97966  3.79900  2.34811  3.61086  3.89358  4.48073  3.89038  3.91825  3.50795  3.55001  2.91982  3.70337  1.75978    299 - -
          2.68618  4.42225  2.77519  2.73123  3.46354  2.40513  3.72494  3.29354  2.67741  2.69355  4.24690  2.90347  2.73739  3.18146  2.89801  2.37887  2.77519  2.98518  4.58477  3.61503
          0.03177  3.86105  4.58339  0.61958  0.77255  0.48576  0.95510
    126   2.87186  4.85708  2.89555  2.65020  4.02410  3.35858  3.80838  3.65319  2.47180  3.15667  4.18494  3.10980  3.91193  1.25449  2.75616  2.92013  3.16887  3.38360  5.29818  3.99121    300 - -
          2.68618  4.42225  2.77519  2.73123  3.46354  2.40513  3.72494  3.29354  2.67741  2.69355  4.24690  2.90347  2.73739  3.18146  2.89801  2.37887  2.77519  2.98518  4.58477  3.61503
          0.03177  3.86105  4.58339  0.61958  0.77255  0.48576  0.95510
    127   2.99271  4.83250  3.48222  2.99577  4.18419  3.48281  3.81623  3.72517  2.23311  3.24319  4.24373  3.35634  3.98601  3.03718  0.99598  3.07748  3.25949  3.44963  5.27190  4.11410    301 - -
          2.68618  4.42225  2.77519  2.73123  3.46354  2.40513  3.72494  3.29354  2.67741  2.69355  4.24690  2.90347  2.73739  3.18146  2.89801  2.37887  2.77519  2.98518  4.58477  3.61503
          0.03177  3.86105  4.58339  0.61958  0.77255  0.48576  0.95510
    128   2.97746  5.10378  0.93457  2.32805  4.47929  3.20213  3.92117  4.06489  3.00316  3.67528  4.65321  2.88381  3.85412  3.16035  3.51777  2.94115  3.31581  3.70531  5.65011  4.35417    302 - -
          2.68618  4.42225  2.77519  2.73123  3.46354  2.40513  3.72494  3.29354  2.67741  2.69355  4.24690  2.90347  2.73739  3.18146  2.89801  2.37887  2.77519  2.98518  4.58477  3.61503
          0.03177  3.86105  4.58339  0.61958  0.77255  0.48576  0.95510
    129   3.24393  4.64908  4.22304  3.93542  1.03060  3.93625  3.87236  2.76910  3.84276  2.14182  3.50099  4.00635  4.39514  4.01390  3.96530  3.51441  3.54509  2.75894  4.12494  2.49343    303 - -
          2.68618  4.42225  2.77519  2.73123  3.46354  2.40513  3.72494  3.29354  2.67741  2.69355  4.24690  2.90347  2.73739  3.18146  2.89801  2.37887  2.77519  2.98518  4.58477  3.61503
          0.03177  3.86105  4.58339  0.61958  0.77255  0.48576  0.95510
    130   2.79909  4.34494  4.10945  3.77230  3.54182  3.71199  4.57602  2.05110  3.63990  2.23088  3.50877  3.96394  4.27319  4.00056  3.85350  3.21486  3.16095  1.03942  5.32430  4.05518    304 - -
          2.68618  4.42225  2.77519  2.73123  3.46354  2.40513  3.72494  3.29354  2.67741  2.69355  4.24690  2.90347  2.73739  3.18146  2.89801  2.37887  2.77519  2.98518  4.58477  3.61503
          0.03177  3.86105  4.58339  0.61958  0.77255  0.48576  0.95510
    131   2.61052  5.05151  1.23805  2.20432  4.46303  3.14895  3.80465  3.88722  2.83304  3.55028  4.47368  2.75644  3.79368  3.00467  3.36975  2.75761  3.12567  3.51591  5.73610  4.31256    305 - -
          2.68618  4.42225  2.77519  2.73123  3.46354  2.40513  3.72494  3.29354  2.67741  2.69355  4.24690  2.90347  2.73739  3.18146  2.89801  2.37887  2.77519  2.98518  4.58477  3.61503
          0.03177  3.86105  4.58339  0.61958  0.77255  0.48576  0.95510
    132   3.14253  4.60823  4.17112  3.81100  3.13149  3.96757  4.47032  2.33501  3.57886  0.88939  3.15815  4.08757  4.40495  3.94992  3.75676  3.53722  3.43733  2.36936  5.00655  3.72720    306 - -
          2.68618  4.42225  2.77519  2.73123  3.46354  2.40513  3.72494  3.29354  2.67741  2.69355  4.24690  2.90347  2.73739  3.18146  2.89801  2.37887  2.77519  2.98518  4.58477  3.61503
          0.03177  3.86105  4.58339  0.61958  0.77255  0.48576  0.95510
    133   2.80805  4.77452  3.29509  2.80341  4.20973  3.41983  3.72196  3.66119  2.16949  3.20646  4.12996  3.19287  3.43772  2.91070  1.27590  2.88152  3.07976  3.34729  5.31508  4.11243    307 - -
          2.68618  4.42225  2.77519  2.73123  3.46354  2.40513  3.72494  3.29354  2.67741  2.69355  4.24690  2.90347  2.73739  3.18146  2.89801  2.37887  2.77519  2.98518  4.58477  3.61503
          0.03177  3.86105  4.58339  0.61958  0.77255  0.48576  0.95510
    134   2.17015  4.27252  3.26712  2.88516  3.94462  3.11734  3.93342  3.17929  2.76289  2.95535  3.86911  3.19141  3.74774  3.18469  2.86768  2.52900  1.63854  2.84140  5.32075  4.07942    308 - -
          2.68618  4.42225  2.77519  2.73123  3.46354  2.40513  3.72494  3.29354  2.67741  2.69355  4.24690  2.90347  2.73739  3.18146  2.89801  2.37887  2.77519  2.98518  4.58477  3.61503
          0.03177  3.86105  4.58339  0.61958  0.77255  0.48576  0.95510
    135   2.97746  5.10378  0.93457  2.32805  4.47929  3.20213  3.92117  4.06489  3.00316  3.67528  4.65321  2.88381  3.85412  3.16035  3.51777  2.94115  3.31581  3.70531  5.65011  4.35417    309 - -
          2.68618  4.42225  2.77519  2.73123  3.46354  2.40513  3.72494  3.29354  2.67741  2.69355  4.24690  2.90347  2.73739  3.18146  2.89801  2.37887  2.77519  2.98518  4.58477  3.61503
          0.03177  3.86105  4.58339  0.61958  0.77255  0.48576  0.95510
    136   2.27496  2.10409  3.69585  3.23765  3.60783  2.83377  4.04682  2.89286  3.11816  2.48730  3.61006  3.38746  3.75486  3.43120  3.37585  2.27665  2.67637  2.58777  5.07003  3.84927    310 - -
          2.68618  4.42225  2.77519  2.73123  3.46354  2.40513  3.72494  3.29354  2.67741  2.69355  4.24690  2.90347  2.73739  3.18146  2.89801  2.37887  2.77519  2.98518  4.58477  3.61503
          0.03177  3.86105  4.58339  0.61958  0.77255  0.48576  0.95510
    137   2.27965  4.23923  3.14682  2.83810  4.09582  2.99923  3.97062  3.45409  2.86475  3.16504  4.02825  3.13392  1.90512  3.21495  3.20458  2.27409  2.26761  3.02213  5.44039  4.18612    311 - -
          2.68618  4.42225  2.77519  2.73123  3.46354  2.40513  3.72494  3.29354  2.67741  2.69355  4.24690  2.90347  2.73739  3.18146  2.89801  2.37887  2.77519  2.98518  4.58477  3.61503
          0.03177  3.86105  4.58339  0.61958  0.77255  0.48576  0.95510
    138   2.30951  4.22971  3.19661  3.01193  4.06495  2.95981  4.12207  3.58605  3.08493  3.30719  4.23428  3.23849  3.69769  3.43515  3.37126  1.10841  2.78880  3.12366  5.43837  4.14843    312 - -
          2.68618  4.42225  2.77519  2.73123  3.46354  2.40513  3.72494  3.29354  2.67741  2.69355  4.24690  2.90347  2.73739  3.18146  2.89801  2.37887  2.77519  2.98518  4.58477  3.61503
          0.03177  3.86105  4.58339  0.61958  0.77255  0.48576  0.95510
    139   2.28471  4.23819  3.19796  2.85296  4.05716  3.01762  3.95116  3.42708  2.82322  3.13210  3.99238  3.14551  3.68588  3.19561  3.03918  1.63632  2.08498  3.00463  5.40065  4.14729    313 - -
          2.68618  4.42225  2.77519  2.73123  3.46354  2.40513  3.72494  3.29354  2.67741  2.69355  4.24690  2.90347  2.73739  3.18146  2.89801  2.37887  2.77519  2.98518  4.58477  3.61503
          0.03177  3.86105  4.58339  0.61958  0.77255  0.48576  0.95510
    140   2.98258  4.80192  3.11478  2.87364  3.27690  3.43800  1.16682  3.68373  2.71701  3.17910  4.22122  3.28340  3.98993  3.23975  2.98337  3.05339  3.28559  3.41908  4.74209  3.22809    314 - -
          2.68618  4.42225  2.77519  2.73123  3.46354  2.40513  3.72494  3.29354  2.67741  2.69355  4.24690  2.90347  2.73739  3.18146  2.89801  2.37887  2.77519  2.98518  4.58477  3.61503
          0.03177  3.86105  4.58339  0.61958  0.77255  0.48576  0.95510
    141   2.49311  4.48165  3.01903  2.69014  4.04861  3.17348  3.81903  3.49903  2.55874  3.13603  4.02324  3.08009  1.77610  3.04039  2.60767  2.53859  2.85487  3.13005  5.34342  4.05880    315 - -
          2.68618  4.42225  2.77519  2.73123  3.46354  2.40513  3.72494  3.29354  2.67741  2.69355  4.24690  2.90347  2.73739  3.18146  2.89801  2.37887  2.77519  2.98518  4.58477  3.61503
          0.03177  3.86105  4.58339  0.61958  0.77255  0.48576  0.95510
    142   2.34290  4.29284  3.06348  2.84887  4.10614  3.00154  4.01752  3.56717  2.92339  3.25829  4.15786  3.14989  1.53022  3.28658  3.24198  2.25806  2.79017  3.12506  5.45208  4.17399    316 - -
          2.68618  4.42225  2.77519  2.73123  3.46354  2.40513  3.72494  3.29354  2.67741  2.69355  4.24690  2.90347  2.73739  3.18146  2.89801  2.37887  2.77519  2.98518  4.58477  3.61503
          0.03177  3.86105  4.58339  0.61958  0.77255  0.48576  0.95510
    143   3.02222  4.44423  4.31931  3.93473  3.36657  4.05408  4.66503  1.09216  3.76264  1.95503  3.30379  4.18168  4.48646  4.11215  3.96052  3.54834  3.32162  1.84579  5.25499  3.99225    317 - -
          2.68618  4.42225  2.77519  2.73123  3.46354  2.40513  3.72494  3.29354  2.67741  2.69355  4.24690  2.90347  2.73739  3.18146  2.89801  2.37887  2.77519  2.98518  4.58477  3.61503
          0.03177  3.86105  4.58339  0.61958  0.77255  0.48576  0.95510
    144   2.99271  4.83250  3.48222  2.99577  4.18419  3.48281  3.81623  3.72517  2.23311  3.24319  4.24373  3.35634  3.98601  3.03718  0.99598  3.07748  3.25949  3.44963  5.27190  4.11410    318 - -
          2.68618  4.42225  2.77519  2.73123  3.46354  2.40513  3.72494  3.29354  2.67741  2.69355  4.24690  2.90347  2.73739  3.18146  2.89801  2.37887  2.77519  2.98518  4.58477  3.61503
          0.03177  3.86105  4.58339  0.61958  0.77255  0.48576  0.95510
    145   2.79909  4.34494  4.10945  3.77230  3.54182  3.71199  4.57602  2.05110  3.63990  2.23088  3.50877  3.96394  4.27319  4.00056  3.85350  3.21486  3.16095  1.03942  5.32430  4.05518    319 - -
          2.68618  4.42225  2.77519  2.73123  3.46354  2.40513  3.72494  3.29354  2.67741  2.69355  4.24690  2.90347  2.73739  3.18146  2.89801  2.37887  2.77519  2.98518  4.58477  3.61503
          0.03177  3.86105  4.58339  0.61958  0.77255  0.48576  0.95510
    146   2.96032  4.51092  4.03719  3.62986  3.20288  3.82556  4.36765  2.37735  3.39853  1.79934  1.39999  3.90874  4.28615  3.78119  3.60518  3.30821  3.26543  2.38212  5.04214  3.80287    320 - -
          2.68618  4.42225  2.77519  2.73123  3.46354  2.40513  3.72494  3.29354  2.67741  2.69355  4.24690  2.90347  2.73739  3.18146  2.89801  2.37887  2.77519  2.98518  4.58477  3.61503
          0.03177  3.86105  4.58339  0.61958  0.77255  0.48576  0.95510
    147   2.87186  4.85708  2.89555  2.65020  4.02410  3.35858  3.80838  3.65319  2.47180  3.15667  4.18494  3.10980  3.91193  1.25449  2.75616  2.92013  3.16887  3.38360  5.29818  3.99121    321 - -
          2.68618  4.42225  2.77519  2.73123  3.46354  2.40513  3.72494  3.29354  2.67741  2.69355  4.24690  2.90347  2.73739  3.18146  2.89801  2.37887  2.77519  2.98518  4.58477  3.61503
          0.03177  3.86105  4.58339  0.61958  0.77255  0.48576  0.95510
    148   3.31684  4.69555  4.07384  3.77716  2.65491  3.71747  3.88604  3.34002  3.49964  2.73685  3.97434  3.92854  4.23427  3.88786  3.62998  3.52064  3.61667  3.23004  0.90865  2.65762    322 - -
          2.68618  4.42225  2.77519  2.73123  3.46354  2.40513  3.72494  3.29354  2.67741  2.69355  4.24690  2.90347  2.73739  3.18146  2.89801  2.37887  2.77519  2.98518  4.58477  3.61503
          0.03177  3.86105  4.58339  0.61958  0.77255  0.48576  0.95510
    149   2.71409  4.71015  2.70221  2.58657  4.07189  3.17641  3.91199  3.77988  2.81476  3.42807  4.38345  1.17844  3.82775  3.18478  3.16898  2.78175  3.09561  3.40325  5.37913  4.02110    323 - -
          2.68618  4.42225  2.77519  2.73123  3.46354  2.40513  3.72494  3.29354  2.67741  2.69355  4.24690  2.90347  2.73739  3.18146  2.89801  2.37887  2.77519  2.98518  4.58477  3.61503
          0.03177  3.86105  4.58339  0.61958  0.77255  0.48576  0.95510
    150   3.02222  4.44423  4.31931  3.93473  3.36657  4.05408  4.66503  1.09216  3.76264  1.95503  3.30379  4.18168  4.48646  4.11215  3.96052  3.54834  3.32162  1.84579  5.25499  3.99225    324 - -
          2.68618  4.42225  2.77519  2.73123  3.46354  2.40513  3.72494  3.29354  2.67741  2.69355  4.24690  2.90347  2.73739  3.18146  2.89801  2.37887  2.77519  2.98518  4.58477  3.61503
          0.03177  3.86105  4.58339  0.61958  0.77255  0.48576  0.95510
    151   3.14253  4.60823  4.17112  3.81100  3.13149  3.96757  4.47032  2.33501  3.57886  0.88939  3.15815  4.08757  4.40495  3.94992  3.75676  3.53722  3.43733  2.36936  5.00655  3.72720    325 - -
          2.68618  4.42225  2.77519  2.73123  3.46354  2.40513  3.72494  3.29354  2.67741  2.69355  4.24690  2.90347  2.73739  3.18146  2.89801  2.37887  2.77519  2.98518  4.58477  3.61503
          0.03177  3.86105  4.58339  0.61958  0.77255  0.48576  0.95510
    152   1.03035  4.18648  3.45111  3.24197  4.04112  3.01131  4.26535  3.16492  3.25794  3.04706  4.08020  3.39444  3.74946  3.60017  3.50921  2.53691  2.81348  2.82131  5.46942  4.26841    326 - -
          2.68618  4.42225  2.77519  2.73123  3.46354  2.40513  3.72494  3.29354  2.67741  2.69355  4.24690  2.90347  2.73739  3.18146  2.89801  2.37887  2.77519  2.98518  4.58477  3.61503
          0.03177  3.86105  4.58339  0.61958  0.77255  0.48576  0.95510
    153   2.87186  4.85708  2.89555  2.65020  4.02410  3.35858  3.80838  3.65319  2.47180  3.15667  4.18494  3.10980  3.91193  1.25449  2.75616  2.92013  3.16887  3.38360  5.29818  3.99121    327 - -
          2.68618  4.42225  2.77519  2.73123  3.46354  2.40513  3.72494  3.29354  2.67741  2.69355  4.24690  2.90347  2.73739  3.18146  2.89801  2.37887  2.77519  2.98518  4.58477  3.61503
          0.03177  3.86105  4.58339  0.61958  0.77255  0.48576  0.95510
    154   1.03035  4.18648  3.45111  3.24197  4.04112  3.01131  4.26535  3.16492  3.25794  3.04706  4.08020  3.39444  3.74946  3.60017  3.50921  2.53691  2.81348  2.82131  5.46942  4.26841    328 - -
          2.68618  4.42225  2.77519  2.73123  3.46354  2.40513  3.72494  3.29354  2.67741  2.69355  4.24690  2.90347  2.73739  3.18146  2.89801  2.37887  2.77519  2.98518  4.58477  3.61503
          0.03177  3.86105  4.58339  0.61958  0.77255  0.48576  0.95510
    155   3.14253  4.60823  4.17112  3.81100  3.13149  3.96757  4.47032  2.33501  3.57886  0.88939  3.15815  4.08757  4.40495  3.94992  3.75676  3.53722  3.43733  2.36936  5.00655  3.72720    329 - -
          2.68618  4.42225  2.77519  2.73123  3.46354  2.40513  3.72494  3.29354  2.67741  2.69355  4.24690  2.90347  2.73739  3.18146  2.89801  2.37887  2.77519  2.98518  4.58477  3.61503
          0.03177  3.86105  4.58339  0.61958  0.77255  0.48576  0.95510
    156   2.65091  4.42739  3.32234  3.22034  4.36268  0.74695  4.34124  3.95959  3.40005  3.61514  4.59085  3.48666  3.81815  3.72512  3.63728  2.82251  3.13126  3.49012  5.46077  4.46422    330 - -
          2.68618  4.42225  2.77519  2.73123  3.46354  2.40513  3.72494  3.29354  2.67741  2.69355  4.24690  2.90347  2.73739  3.18146  2.89801  2.37887  2.77519  2.98518  4.58477  3.61503
          0.03177  3.86105  4.58339  0.61958  0.77255  0.48576  0.95510
    157   2.94262  5.05112  2.48303  1.04173  4.39593  3.26681  3.85273  3.84757  2.73183  3.46656  4.44118  2.92666  3.87088  3.06868  3.13942  2.92624  3.24680  3.53262  5.56966  4.29199    331 - -
          2.68618  4.42225  2.77519  2.73123  3.46354  2.40513  3.72494  3.29354  2.67741  2.69355  4.24690  2.90347  2.73739  3.18146  2.89801  2.37887  2.77519  2.98518  4.58477  3.61503
          0.03177  3.86105  4.58339  0.61958  0.77255  0.48576  0.95510
    158   2.65091  4.42739  3.32234  3.22034  4.36268  0.74695  4.34124  3.95959  3.40005  3.61514  4.59085  3.48666  3.81815  3.72512  3.63728  2.82251  3.13126  3.49012  5.46077  4.46422    332 - -
          2.68618  4.42225  2.77519  2.73123  3.46354  2.40513  3.72494  3.29354  2.67741  2.69355  4.24690  2.90347  2.73739  3.18146  2.89801  2.37887  2.77519  2.98518  4.58477  3.61503
          0.03177  3.86105  4.58339  0.61958  0.77255  0.48576  0.95510
    159   2.96180  4.92497  3.13702  2.76072  4.30879  3.45241  3.75307  3.73736  1.05401  3.30498  4.26711  3.18566  3.95361  2.94525  2.42974  3.00457  3.21595  3.44582  5.36819  4.17934    333 - -
          2.68618  4.42225  2.77519  2.73123  3.46354  2.40513  3.72494  3.29354  2.67741  2.69355  4.24690  2.90347  2.73739  3.18146  2.89801  2.37887  2.77519  2.98518  4.58477  3.61503
          0.03177  3.86105  4.58339  0.61958  0.77255  0.48576  0.95510
    160   2.97746  5.10378  0.93457  2.32805  4.47929  3.20213  3.92117  4.06489  3.00316  3.67528  4.65321  2.88381  3.85412  3.16035  3.51777  2.94115  3.31581  3.70531  5.65011  4.35417    334 - -
          2.68618  4.42225  2.77519  2.73123  3.46354  2.40513  3.72494  3.29354  2.67741  2.69355  4.24690  2.90347  2.73739  3.18146  2.89801  2.37887  2.77519  2.98518  4.58477  3.61503
          0.03177  3.86105  4.58339  0.61958  0.77255  0.48576  0.95510
    161   2.71409  4.71015  2.70221  2.58657  4.07189  3.17641  3.91199  3.77988  2.81476  3.42807  4.38345  1.17844  3.82775  3.18478  3.16898  2.78175  3.09561  3.40325  5.37913  4.02110    335 - -
          2.68618  4.42225  2.77519  2.73123  3.46354  2.40513  3.72494  3.29354  2.67741  2.69355  4.24690  2.90347  2.73739  3.18146  2.89801  2.37887  2.77519  2.98518  4.58477  3.61503
          0.03177  3.86105  4.58339  0.61958  0.77255  0.48576  0.95510
    162   3.24393  4.64908  4.22304  3.93542  1.03060  3.93625  3.87236  2.76910  3.84276  2.14182  3.50099  4.00635  4.39514  4.01390  3.96530  3.51441  3.54509  2.75894  4.12494  2.49343    336 - -
          2.68618  4.42225  2.77519  2.73123  3.46354  2.40513  3.72494  3.29354  2.67741  2.69355  4.24690  2.90347  2.73739  3.18146  2.89801  2.37887  2.77519  2.98518  4.58477  3.61503
          0.03177  3.86105  4.58339  0.61958  0.77255  0.48576  0.95510
    163   2.79909  4.34494  4.10945  3.77230  3.54182  3.71199  4.57602  2.05110  3.63990  2.23088  3.50877  3.96394  4.27319  4.00056  3.85350  3.21486  3.16095  1.03942  5.32430  4.05518    337 - -
          2.68618  4.42225  2.77519  2.73123  3.46354  2.40513  3.72494  3.29354  2.67741  2.69355  4.24690  2.90347  2.73739  3.18146  2.89801  2.37887  2.77519  2.98518  4.58477  3.61503
          0.03177  3.86105  4.58339  0.61958  0.77255  0.48576  0.95510
    164   2.87186  4.85708  2.89555  2.65020  4.02410  3.35858  3.80838  3.65319  2.47180  3.15667  4.18494  3.10980  3.91193  1.25449  2.75616  2.92013  3.16887  3.38360  5.29818  3.99121    338 - -
          2.68618  4.42225  2.77519  2.73123  3.46354  2.40513  3.72494  3.29354  2.67741  2.69355  4.24690  2.90347  2.73739  3.18146  2.89801  2.37887  2.77519  2.98518  4.58477  3.61503
          0.03177  3.86105  4.58339  0.61958  0.77255  0.48576  0.95510
    165   2.57354  0.96391  4.08973  3.82682  3.82087  3.19884  4.47643  2.96296  3.65373  2.87892  3.99986  3.81686  3.90490  4.00030  3.78010  2.84515  3.03935  2.70829  5.23931  4.10861    339 - -
          2.68618  4.42225  2.77519  2.73123  3.46354  2.40513  3.72494  3.29354  2.67741  2.69355  4.24690  2.90347  2.73739  3.18146  2.89801  2.37887  2.77519  2.98518  4.58477  3.61503
          0.03177  3.86105  4.58339  0.61958  0.77255  0.48576  0.95510
    166   2.73655  4.49572  3.34250  3.17994  4.17598  3.18388  4.25828  3.71852  3.23628  3.34657  4.39598  3.48776  0.84914  3.62541  3.48305  2.90370  3.17723  3.36519  5.36560  4.29651    340 - -
          2.68618  4.42225  2.77519  2.73123  3.46354  2.40513  3.72494  3.29354  2.67741  2.69355  4.24690  2.90347  2.73739  3.18146  2.89801  2.37887  2.77519  2.98518  4.58477  3.61503
          0.03177  3.86105  4.58339  0.61958  0.77255  0.48576  0.95510
    167   2.62405  4.30779  4.18564  3.65293  3.43454  3.97697  4.44980  1.89079  3.52926  2.00548  3.09243  3.94669  4.35737  3.83647  3.79071  3.31384  3.10258  1.31348  5.21915  4.01251    341 - -
          2.68618  4.42225  2.77519  2.73123  3.46354  2.40513  3.72494  3.29354  2.67741  2.69355  4.24690  2.90347  2.73739  3.18146  2.89801  2.37887  2.77519  2.98518  4.58477  3.61503
          0.03177  3.86105  4.58339  0.61958  0.77255  0.48576  0.95510
    168   2.94262  5.05112  2.48303  1.04173  4.39593  3.26681  3.85273  3.84757  2.73183  3.46656  4.44118  2.92666  3.87088  3.06868  3.13942  2.92624  3.24680  3.53262  5.56966  4.29199    342 - -
          2.68618  4.42225  2.77519  2.73123  3.46354  2.40513  3.72494  3.29354  2.67741  2.69355  4.24690  2.90347  2.73739  3.18146  2.89801  2.37887  2.77519  2.98518  4.58477  3.61503
          0.03177  3.86105  4.58339  0.61958  0.77255  0.48576  0.95510
    169   1.03035  4.18648  3.45111  3.24197  4.04112  3.01131  4.26535  3.16492  3.25794  3.04706  4.08020  3.39444  3.74946  3.60017  3.50921  2.53691  2.81348  2.82131  5.46942  4.26841    343 - -
          2.68618  4.42225  2.77519  2.73123  3.46354  2.40513  3.72494  3.29354  2.67741  2.69355  4.24690  2.90347  2.73739  3.18146  2.89801  2.37887  2.77519  2.98518  4.58477  3.61503
          0.03177  3.86105  4.58339  0.61958  0.77255  0.48576  0.95510
    170   3.14253  4.60823  4.17112  3.81100  3.13149  3.96757  4.47032  2.33501  3.57886  0.88939  3.15815  4.08757  4.40495  3.94992  3.75676  3.53722  3.43733  2.36936  5.00655  3.72720    344 - -
          2.68618  4.42225  2.77519  2.73123  3.46354  2.40513  3.72494  3.29354  2.67741  2.69355  4.24690  2.90347  2.73739  3.18146  2.89801  2.37887  2.77519  2.98518  4.58477  3.61503
          0.03177  3.86105  4.58339  0.61958  0.77255  0.48576  0.95510
    171   2.92081  4.96479  3.13612  2.69293  4.34507  3.48222  3.65572  3.75587  1.18947  3.28648  4.20379  3.11845  3.94249  2.82349  2.22614  2.94657  3.14874  3.45154  5.37348  4.15854    345 - -
          2.68618  4.42225  2.77519  2.73123  3.46354  2.40513  3.72494  3.29354  2.67741  2.69355  4.24690  2.90347  2.73739  3.18146  2.89801  2.37887  2.77519  2.98518  4.58477  3.61503
          0.03177  3.86105  4.58339  0.61958  0.77255  0.48576  0.95510
    172   3.31684  4.69555  4.07384  3.77716  2.65491  3.71747  3.88604  3.34002  3.49964  2.73685  3.97434  3.92854  4.23427  3.88786  3.62998  3.52064  3.61667  3.23004  0.90865  2.65762    346 - -
          2.68618  4.42225  2.77519  2.73123  3.46354  2.40513  3.72494  3.29354  2.67741  2.69355  4.24690  2.90347  2.73739  3.18146  2.89801  2.37887  2.77519  2.98518  4.58477  3.61503
          0.03177  3.86105  4.58339  0.61958  0.77255  0.48576  0.95510
    173   2.94262  5.05112  2.48303  1.04173  4.39593  3.26681  3.85273  3.84757  2.73183  3.46656  4.44118  2.92666  3.87088  3.06868  3.13942  2.92624  3.24680  3.53262  5.56966  4.29199    347 - -
          2.68618  4.42225  2.77519  2.73123  3.46354  2.40513  3.72494  3.29354  2.67741  2.69355  4.24690  2.90347  2.73739  3.18146  2.89801  2.37887  2.77519  2.98518  4.58477  3.61503
          0.03177  3.86105  4.58339  0.61958  0.77255  0.48576  0.95510
    174   2.94262  5.05112  2.48303  1.04173  4.39593  3.26681  3.85273  3.84757  2.73183  3.46656  4.44118  2.92666  3.87088  3.06868  3.13942  2.92624  3.24680  3.53262  5.56966  4.29199    348 - -
          2.68618  4.42225  2.77519  2.73123  3.46354  2.40513  3.72494  3.29354  2.67741  2.69355  4.24690  2.90347  2.73739  3.18146  2.89801  2.37887  2.77519  2.98518  4.58477  3.61503
          0.03177  3.86105  4.58339  0.61958  0.77255  0.48576  0.95510
    175   2.99271  4.83250  3.48222  2.99577  4.18419  3.48281  3.81623  3.72517  2.23311  3.24319  4.24373  3.35634  3.98601  3.03718  0.99598  3.07748  3.25949  3.44963  5.27190  4.11410    349 - -
          2.68618  4.42225  2.77519  2.73123  3.46354  2.40513  3.72494  3.29354  2.67741  2.69355  4.24690  2.90347  2.73739  3.18146  2.89801  2.37887  2.77519  2.98518  4.58477  3.61503
          0.03177  3.86105  4.58339  0.61958  0.77255  0.48576  0.95510
    176   2.96180  4.92497  3.13702  2.76072  4.30879  3.45241  3.75307  3.73736  1.05401  3.30498  4.26711  3.18566  3.95361  2.94525  2.42974  3.00457  3.21595  3.44582  5.36819  4.17934    350 - -
          2.68618  4.42225  2.77519  2.73123  3.46354  2.40513  3.72494  3.29354  2.67741  2.69355  4.24690  2.90347  2.73739  3.18146  2.89801  2.37887  2.77519  2.98518  4.58477  3.61503
          0.03177  3.86105  4.58339  0.61958  0.77255  0.48576  0.95510
    177   2.57354  0.96391  4.08973  3.82682  3.82087  3.19884  4.47643  2.96296  3.65373  2.87892  3.99986  3.81686  3.90490  4.00030  3.78010  2.84515  3.03935  2.70829  5.23931  4.10861    351 - -
          2.68618  4.42225  2.77519  2.73123  3.46354  2.40513  3.72494  3.29354  2.67741  2.69355  4.24690  2.90347  2.73739  3.18146  2.89801  2.37887  2.77519  2.98518  4.58477  3.61503
          0.03177  3.86105  4.58339  0.61958  0.77255  0.48576  0.95510
    178   3.14253  4.60823  4.17112  3.81100  3.13149  3.96757  4.47032  2.33501  3.57886  0.88939  3.15815  4.08757  4.40495  3.94992  3.75676  3.53722  3.43733  2.36936  5.00655  3.72720    352 - -
          2.68618  4.42225  2.77519  2.73123  3.46354  2.40513  3.72494  3.29354  2.67741  2.69355  4.24690  2.90347  2.73739  3.18146  2.89801  2.37887  2.77519  2.98518  4.58477  3.61503
          0.03177  3.86105  4.58339  0.61958  0.77255  0.48576  0.95510
    179   3.02222  4.44423  4.31931  3.93473  3.36657  4.05408  4.66503  1.09216  3.76264  1.95503  3.30379  4.18168  4.48646  4.11215  3.96052  3.54834  3.32162  1.84579  5.25499  3.99225    353 - -
          2.68618  4.42225  2.77519  2.73123  3.46354  2.40513  3.72494  3.29354  2.67741  2.69355  4.24690  2.90347  2.73739  3.18146  2.89801  2.37887  2.77519  2.98518  4.58477  3.61503
          0.03177  3.86105  4.58339  0.61958  0.77255  0.48576  0.95510
    180   3.14253  4.60823  4.17112  3.81100  3.13149  3.96757  4.47032  2.33501  3.57886  0.88939  3.15815  4.08757  4.40495  3.94992  3.75676  3.53722  3.43733  2.36936  5.00655  3.72720    354 - -
          2.68618  4.42225  2.77519  2.73123  3.46354  2.40513  3.72494  3.29354  2.67741  2.69355  4.24690  2.90347  2.73739  3.18146  2.89801  2.37887  2.77519  2.98518  4.58477  3.61503
          0.03177  3.86105  4.58339  0.61958  0.77255  0.48576  0.95510
    181   2.94262  5.05112  2.48303  1.04173  4.39593  3.26681  3.85273  3.84757  2.73183  3.46656  4.44118  2.92666  3.87088  3.06868  3.13942  2.92624  3.24680  3.53262  5.56966  4.29199    355 - -
          2.68618  4.42225  2.77519  2.73123  3.46354  2.40513  3.72494  3.29354  2.67741  2.69355  4.24690  2.90347  2.73739  3.18146  2.89801  2.37887  2.77519  2.98518  4.58477  3.61503
          0.03177  3.86105  4.58339  0.61958  0.77255  0.48576  0.95510
    182   2.94262  5.05112  2.48303  1.04173  4.39593  3.26681  3.85273  3.84757  2.73183  3.46656  4.44118  2.92666  3.87088  3.06868  3.13942  2.92624  3.24680  3.53262  5.56966  4.29199    356 - -
          2.68618  4.42225  2.77519  2.73123  3.46354  2.40513  3.72494  3.29354  2.67741  2.69355  4.24690  2.90347  2.73739  3.18146  2.89801  2.37887  2.77519  2.98518  4.58477  3.61503
          0.03177  3.86105  4.58339  0.61958  0.77255  0.48576  0.95510
    183   3.02222  4.44423  4.31931  3.93473  3.36657  4.05408  4.66503  1.09216  3.76264  1.95503  3.30379  4.18168  4.48646  4.11215  3.96052  3.54834  3.32162  1.84579  5.25499  3.99225    357 - -
          2.68618  4.42225  2.77519  2.73123  3.46354  2.40513  3.72494  3.29354  2.67741  2.69355  4.24690  2.90347  2.73739  3.18146  2.89801  2.37887  2.77519  2.98518  4.58477  3.61503
          0.03177  3.86105  4.58339  0.61958  0.77255  0.48576  0.95510
    184   3.14253  4.60823  4.17112  3.81100  3.13149  3.96757  4.47032  2.33501  3.57886  0.88939  3.15815  4.08757  4.40495  3.94992  3.75676  3.53722  3.43733  2.36936  5.00655  3.72720    358 - -
          2.68618  4.42225  2.77519  2.73123  3.46354  2.40513  3.72494  3.29354  2.67741  2.69355  4.24690  2.90347  2.73739  3.18146  2.89801  2.37887  2.77519  2.98518  4.58477  3.61503
          0.03177  3.86105  4.58339  0.61958  0.77255  0.48576  0.95510
    185   1.15923  4.12214  3.32819  3.10381  4.16276  2.55586  4.18101  3.43956  3.17170  3.24665  4.14016  3.26723  3.65932  3.48090  3.45593  2.40070  2.69988  2.98096  5.52706  4.32531    359 - -
          2.68618  4.42225  2.77519  2.73123  3.46354  2.40513  3.72494  3.29354  2.67741  2.69355  4.24690  2.90347  2.73739  3.18146  2.89801  2.37887  2.77519  2.98518  4.58477  3.61503
          0.03177  3.86105  4.58339  0.61958  0.77255  0.48576  0.95510
    186   3.23073  4.72435  3.82144  3.54875  2.29382  3.81688  3.61341  3.24155  3.40659  2.69841  3.91779  3.70949  4.29102  3.71537  3.59261  3.36854  3.51738  3.11158  3.93712  0.98499    360 - -
          2.68618  4.42225  2.77519  2.73123  3.46354  2.40513  3.72494  3.29354  2.67741  2.69355  4.24690  2.90347  2.73739  3.18146  2.89801  2.37887  2.77519  2.98518  4.58477  3.61503
          0.03177  3.86105  4.58339  0.61958  0.77255  0.48576  0.95510
    187   2.81256  4.99036  2.71119  2.37123  4.14583  3.37546  3.36990  3.72953  2.25342  3.25832  4.14147  2.92006  3.86401  1.65854  2.57083  2.80835  3.05335  3.40900  5.35191  3.99650    361 - -
          2.68618  4.42225  2.77519  2.73123  3.46354  2.40513  3.72494  3.29354  2.67741  2.69355  4.24690  2.90347  2.73739  3.18146  2.89801  2.37887  2.77519  2.98518  4.58477  3.61503
          0.03177  3.86105  4.58339  0.61958  0.77255  0.48576  0.95510
    188   2.73655  4.49572  3.34250  3.17994  4.17598  3.18388  4.25828  3.71852  3.23628  3.34657  4.39598  3.48776  0.84914  3.62541  3.48305  2.90370  3.17723  3.36519  5.36560  4.29651    362 - -
          2.68618  4.42225  2.77519  2.73123  3.46354  2.40513  3.72494  3.29354  2.67741  2.69355  4.24690  2.90347  2.73739  3.18146  2.89801  2.37887  2.77519  2.98518  4.58477  3.61503
          0.03177  3.86105  4.58339  0.61958  0.77255  0.48576  0.95510
    189   2.97746  5.10378  0.93457  2.32805  4.47929  3.20213  3.92117  4.06489  3.00316  3.67528  4.65321  2.88381  3.85412  3.16035  3.51777  2.94115  3.31581  3.70531  5.65011  4.35417    363 - -
          2.68618  4.42225  2.77519  2.73123  3.46354  2.40513  3.72494  3.29354  2.67741  2.69355  4.24690  2.90347  2.73739  3.18146  2.89801  2.37887  2.77519  2.98518  4.58477  3.61503
          0.03177  3.86105  4.58339  0.61958  0.77255  0.48576  0.95510
    190   3.02222  4.44423  4.31931  3.93473  3.36657  4.05408  4.66503  1.09216  3.76264  1.95503  3.30379  4.18168  4.48646  4.11215  3.96052  3.54834  3.32162  1.84579  5.25499  3.99225    364 - -
          2.68618  4.42225  2.77519  2.73123  3.46354  2.40513  3.72494  3.29354  2.67741  2.69355  4.24690  2.90347  2.73739  3.18146  2.89801  2.37887  2.77519  2.98518  4.58477  3.61503
          0.03177  3.86105  4.58339  0.61958  0.77255  0.48576  0.95510
    191   3.14253  4.60823  4.17112  3.81100  3.13149  3.96757  4.47032  2.33501  3.57886  0.88939  3.15815  4.08757  4.40495  3.94992  3.75676  3.53722  3.43733  2.36936  5.00655  3.72720    365 - -
          2.68618  4.42225  2.77519  2.73123  3.46354  2.40513  3.72494  3.29354  2.67741  2.69355  4.24690  2.90347  2.73739  3.18146  2.89801  2.37887  2.77519  2.98518  4.58477  3.61503
          0.03177  3.86105  4.58339  0.61958  0.77255  0.48576  0.95510
    192   2.57354  0.96391  4.08973  3.82682  3.82087  3.19884  4.47643  2.96296  3.65373  2.87892  3.99986  3.81686  3.90490  4.00030  3.78010  2.84515  3.03935  2.70829  5.23931  4.10861    366 - -
          2.68618  4.42225  2.77519  2.73123  3.46354  2.40513  3.72494  3.29354  2.67741  2.69355  4.24690  2.90347  2.73739  3.18146  2.89801  2.37887  2.77519  2.98518  4.58477  3.61503
          0.03177  3.86105  4.58339  0.61958  0.77255  0.48576  0.95510
    193   3.14253  4.60823  4.17112  3.81100  3.13149  3.96757  4.47032  2.33501  3.57886  0.88939  3.15815  4.08757  4.40495  3.94992  3.75676  3.53722  3.43733  2.36936  5.00655  3.72720    367 - -
          2.68618  4.42225  2.77519  2.73123  3.46354  2.40513  3.72494  3.29354  2.67741  2.69355  4.24690  2.90347  2.73739  3.18146  2.89801  2.37887  2.77519  2.98518  4.58477  3.61503
          0.03177  3.86105  4.58339  0.61958  0.77255  0.48576  0.95510
    194   2.87186  4.85708  2.89555  2.65020  4.02410  3.35858  3.80838  3.65319  2.47180  3.15667  4.18494  3.10980  3.91193  1.25449  2.75616  2.92013  3.16887  3.38360  5.29818  3.99121    368 - -
          2.68618  4.42225  2.77519  2.73123  3.46354  2.40513  3.72494  3.29354  2.67741  2.69355  4.24690  2.90347  2.73739  3.18146  2.89801  2.37887  2.77519  2.98518  4.58477  3.61503
          0.03177  3.86105  4.58339  0.61958  0.77255  0.48576  0.95510
    195   2.94262  5.05112  2.48303  1.04173  4.39593  3.26681  3.85273  3.84757  2.73183  3.46656  4.44118  2.92666  3.87088  3.06868  3.13942  2.92624  3.24680  3.53262  5.56966  4.29199    369 - -
          2.68618  4.42225  2.77519  2.73123  3.46354  2.40513  3.72494  3.29354  2.67741  2.69355  4.24690  2.90347  2.73739  3.18146  2.89801  2.37887  2.77519  2.98518  4.58477  3.61503
          0.03177  3.86105  4.58339  0.61958  0.77255  0.48576  0.95510
    196   2.79909  4.34494  4.10945  3.77230  3.54182  3.71199  4.57602  2.05110  3.63990  2.23088  3.50877  3.96394  4.27319  4.00056  3.85350  3.21486  3.16095  1.03942  5.32430  4.05518    370 - -
          2.68618  4.42225  2.77519  2.73123  3.46354  2.40513  3.72494  3.29354  2.67741  2.69355  4.24690  2.90347  2.73739  3.18146  2.89801  2.37887  2.77519  2.98518  4.58477  3.61503
          0.03177  3.86105  4.58339  0.61958  0.77255  0.48576  0.95510
    197   2.97746  5.10378  0.93457  2.32805  4.47929  3.20213  3.92117  4.06489  3.00316  3.67528  4.65321  2.88381  3.85412  3.16035  3.51777  2.94115  3.31581  3.70531  5.65011  4.35417    371 - -
          2.68618  4.42225  2.77519  2.73123  3.46354  2.40513  3.72494  3.29354  2.67741  2.69355  4.24690  2.90347  2.73739  3.18146  2.89801  2.37887  2.77519  2.98518  4.58477  3.61503
          0.03177  3.86105  4.58339  0.61958  0.77255  0.48576  0.95510
    198   2.98258  4.80192  3.11478  2.87364  3.27690  3.43800  1.16682  3.68373  2.71701  3.17910  4.22122  3.28340  3.98993  3.23975  2.98337  3.05339  3.28559  3.41908  4.74209  3.22809    372 - -
          2.68618  4.42225  2.77519  2.73123  3.46354  2.40513  3.72494  3.29354  2.67741  2.69355  4.24690  2.90347  2.73739  3.18146  2.89801  2.37887  2.77519  2.98518  4.58477  3.61503
          0.03177  3.86105  4.58339  0.61958  0.77255  0.48576  0.95510
    199   3.30467  4.70991  4.15433  3.78266  1.86899  4.08040  3.46334  3.10390  3.65173  2.51444  3.74765  3.80396  4.44025  3.79962  3.81223  3.45013  3.54616  3.00780  3.68788  1.12558    373 - -
          2.68618  4.42225  2.77519  2.73123  3.46354  2.40513  3.72494  3.29354  2.67741  2.69355  4.24690  2.90347  2.73739  3.18146  2.89801  2.37887  2.77519  2.98518  4.58477  3.61503
          0.03177  3.86105  4.58339  0.61958  0.77255  0.48576  0.95510
    200   3.24393  4.64908  4.22304  3.93542  1.03060  3.93625  3.87236  2.76910  3.84276  2.14182  3.50099  4.00635  4.39514  4.01390  3.96530  3.51441  3.54509  2.75894  4.12494  2.49343    374 - -
          2.68618  4.42225  2.77519  2.73123  3.46354  2.40513  3.72494  3.29354  2.67741  2.69355  4.24690  2.90347  2.73739  3.18146  2.89801  2.37887  2.77519  2.98518  4.58477  3.61503
          0.03177  3.86105  4.58339  0.61958  0.77255  0.48576  0.95510
    201   2.97746  5.10378  0.93457  2.32805  4.47929  3.20213  3.92117  4.06489  3.00316  3.67528  4.65321  2.88381  3.85412  3.16035  3.51777  2.94115  3.31581  3.70531  5.65011  4.35417    375 - -
          2.68618  4.42225  2.77519  2.73123  3.46354  2.40513  3.72494  3.29354  2.67741  2.69355  4.24690  2.90347  2.73739  3.18146  2.89801  2.37887  2.77519  2.98518  4.58477  3.61503
          0.03177  3.86105  4.58339  0.61958  0.77255  0.48576  0.95510
    202   2.40670  4.25173  3.41808  3.16965  3.95892  3.09136  4.18782  3.08466  3.11240  2.94856  3.99987  3.38081  3.79424  3.50781  3.37159  2.60785  1.19142  2.78086  5.39773  4.17557    376 - -
          2.68618  4.42225  2.77519  2.73123  3.46354  2.40513  3.72494  3.29354  2.67741  2.69355  4.24690  2.90347  2.73739  3.18146  2.89801  2.37887  2.77519  2.98518  4.58477  3.61503
          0.03177  3.86105  4.58339  0.61958  0.77255  0.48576  0.95510
    203   3.24393  4.64908  4.22304  3.93542  1.03060  3.93625  3.87236  2.76910  3.84276  2.14182  3.50099  4.00635  4.39514  4.01390  3.96530  3.51441  3.54509  2.75894  4.12494  2.49343    377 - -
          2.68618  4.42225  2.77519  2.73123  3.46354  2.40513  3.72494  3.29354  2.67741  2.69355  4.24690  2.90347  2.73739  3.18146  2.89801  2.37887  2.77519  2.98518  4.58477  3.61503
          0.03177  3.86105  4.58339  0.61958  0.77255  0.48576  0.95510
    204   2.78236  4.96161  2.68707  2.41072  4.11730  3.34442  3.48166  3.75217  2.28982  3.28831  4.16192  2.73749  3.85007  1.67219  2.61631  2.78215  3.03805  3.41524  5.34545  3.96786    378 - -
          2.68618  4.42225  2.77519  2.73123  3.46354  2.40513  3.72494  3.29354  2.67741  2.69355  4.24690  2.90347  2.73739  3.18146  2.89801  2.37887  2.77519  2.98518  4.58477  3.61503
          0.03177  3.86105  4.58339  0.61958  0.77255  0.48576  0.95510
    205   2.73655  4.49572  3.34250  3.17994  4.17598  3.18388  4.25828  3.71852  3.23628  3.34657  4.39598  3.48776  0.84914  3.62541  3.48305  2.90370  3.17723  3.36519  5.36560  4.29651    379 - -
          2.68618  4.42225  2.77519  2.73123  3.46354  2.40513  3.72494  3.29354  2.67741  2.69355  4.24690  2.90347  2.73739  3.18146  2.89801  2.37887  2.77519  2.98518  4.58477  3.61503
          0.03177  3.86105  4.58339  0.61958  0.77255  0.48576  0.95510
    206   3.14253  4.60823  4.17112  3.81100  3.13149  3.96757  4.47032  2.33501  3.57886  0.88939  3.15815  4.08757  4.40495  3.94992  3.75676  3.53722  3.43733  2.36936  5.00655  3.72720    380 - -
          2.68618  4.42225  2.77519  2.73123  3.46354  2.40513  3.72494  3.29354  2.67741  2.69355  4.24690  2.90347  2.73739  3.18146  2.89801  2.37887  2.77519  2.98518  4.58477  3.61503
          0.03177  3.86105  4.58339  0.61958  0.77255  0.48576  0.95510
    207   3.14253  4.60823  4.17112  3.81100  3.13149  3.96757  4.47032  2.33501  3.57886  0.88939  3.15815  4.08757  4.40495  3.94992  3.75676  3.53722  3.43733  2.36936  5.00655  3.72720    381 - -
          2.68618  4.42225  2.77519  2.73123  3.46354  2.40513  3.72494  3.29354  2.67741  2.69355  4.24690  2.90347  2.73739  3.18146  2.89801  2.37887  2.77519  2.98518  4.58477  3.61503
          0.03177  3.86105  4.58339  0.61958  0.77255  0.48576  0.95510
    208   2.23456  4.18706  3.13247  2.93414  4.21222  2.60727  4.09593  3.68899  3.05509  3.38159  4.23410  3.16930  3.64799  3.37165  3.36953  1.23035  2.71516  3.16066  5.54513  4.29120    382 - -
          2.68618  4.42225  2.77519  2.73123  3.46354  2.40513  3.72494  3.29354  2.67741  2.69355  4.24690  2.90347  2.73739  3.18146  2.89801  2.37887  2.77519  2.98518  4.58477  3.61503
          0.03177  3.86105  4.58339  0.61958  0.77255  0.48576  0.95510
    209   2.99271  4.83250  3.48222  2.99577  4.18419  3.48281  3.81623  3.72517  2.23311  3.24319  4.24373  3.35634  3.98601  3.03718  0.99598  3.07748  3.25949  3.44963  5.27190  4.11410    383 - -
          2.68618  4.42225  2.77519  2.73123  3.46354  2.40513  3.72494  3.29354  2.67741  2.69355  4.24690  2.90347  2.73739  3.18146  2.89801  2.37887  2.77519  2.98518  4.58477  3.61503
          0.03177  3.86105  4.58339  0.61958  0.77255  0.48576  0.95510
    210   3.14253  4.60823  4.17112  3.81100  3.13149  3.96757  4.47032  2.33501  3.57886  0.88939  3.15815  4.08757  4.40495  3.94992  3.75676  3.53722  3.43733  2.36936  5.00655  3.72720    384 - -
          2.68618  4.42225  2.77519  2.73123  3.46354  2.40513  3.72494  3.29354  2.67741  2.69355  4.24690  2.90347  2.73739  3.18146  2.89801  2.37887  2.77519  2.98518  4.58477  3.61503
          0.03177  3.86105  4.58339  0.61958  0.77255  0.48576  0.95510
    211   2.65091  4.42739  3.32234  3.22034  4.36268  0.74695  4.34124  3.95959  3.40005  3.61514  4.59085  3.48666  3.81815  3.72512  3.63728  2.82251  3.13126  3.49012  5.46077  4.46422    385 - -
          2.68618  4.42225  2.77519  2.73123  3.46354  2.40513  3.72494  3.29354  2.67741  2.69355  4.24690  2.90347  2.73739  3.18146  2.89801  2.37887  2.77519  2.98518  4.58477  3.61503
          0.03177  3.86105  4.58339  0.61958  0.77255  0.48576  0.95510
    212   3.23073  4.72435  3.82144  3.54875  2.29382  3.81688  3.61341  3.24155  3.40659  2.69841  3.91779  3.70949  4.29102  3.71537  3.59261  3.36854  3.51738  3.11158  3.93712  0.98499    386 - -
          2.68618  4.42225  2.77519  2.73123  3.46354  2.40513  3.72494  3.29354  2.67741  2.69355  4.24690  2.90347  2.73739  3.18146  2.89801  2.37887  2.77519  2.98518  4.58477  3.61503
          0.03177  3.86105  4.58339  0.61958  0.77255  0.48576  0.95510
    213   2.81825  4.91821  2.95504  2.56662  4.17566  3.42113  3.64645  3.68229  2.16575  3.19470  4.10823  3.02765  3.89184  1.61436  2.27132  2.84156  3.06014  3.37741  5.33482  4.04362    387 - -
          2.68618  4.42225  2.77519  2.73123  3.46354  2.40513  3.72494  3.29354  2.67741  2.69355  4.24690  2.90347  2.73739  3.18146  2.89801  2.37887  2.77519  2.98518  4.58477  3.61503
          0.03177  3.86105  4.58339  0.61958  0.77255  0.48576  0.95510
    214   2.65091  4.42739  3.32234  3.22034  4.36268  0.74695  4.34124  3.95959  3.40005  3.61514  4.59085  3.48666  3.81815  3.72512  3.63728  2.82251  3.13126  3.49012  5.46077  4.46422    388 - -
          2.68618  4.42225  2.77519  2.73123  3.46354  2.40513  3.72494  3.29354  2.67741  2.69355  4.24690  2.90347  2.73739  3.18146  2.89801  2.37887  2.77519  2.98518  4.58477  3.61503
          0.03177  3.86105  4.58339  0.61958  0.77255  0.48576  0.95510
    215   2.40670  4.25173  3.41808  3.16965  3.95892  3.09136  4.18782  3.08466  3.11240  2.94856  3.99987  3.38081  3.79424  3.50781  3.37159  2.60785  1.19142  2.78086  5.39773  4.17557    389 - -
          2.68618  4.42225  2.77519  2.73123  3.46354  2.40513  3.72494  3.29354  2.67741  2.69355  4.24690  2.90347  2.73739  3.18146  2.89801  2.37887  2.77519  2.98518  4.58477  3.61503
          0.03177  3.86105  4.58339  0.61958  0.77255  0.48576  0.95510
    216   3.24393  4.64908  4.22304  3.93542  1.03060  3.93625  3.87236  2.76910  3.84276  2.14182  3.50099  4.00635  4.39514  4.01390  3.96530  3.51441  3.54509  2.75894  4.12494  2.49343    390 - -
          2.68618  4.42225  2.77519  2.73123  3.46354  2.40513  3.72494  3.29354  2.67741  2.69355  4.24690  2.90347  2.73739  3.18146  2.89801  2.37887  2.77519  2.98518  4.58477  3.61503
          0.03177  3.86105  4.58339  0.61958  0.77255  0.48576  0.95510
    217   3.24393  4.64908  4.22304  3.93542  1.03060  3.93625  3.87236  2.76910  3.84276  2.14182  3.50099  4.00635  4.39514  4.01390  3.96530  3.51441  3.54509  2.75894  4.12494  2.49343    391 - -
          2.68618  4.42225  2.77519  2.73123  3.46354  2.40513  3.72494  3.29354  2.67741  2.69355  4.24690  2.90347  2.73739  3.18146  2.89801  2.37887  2.77519  2.98518  4.58477  3.61503
          0.03177  3.86105  4.58339  0.61958  0.77255  0.48576  0.95510
    218   2.73655  4.49572  3.34250  3.17994  4.17598  3.18388  4.25828  3.71852  3.23628  3.34657  4.39598  3.48776  0.84914  3.62541  3.48305  2.90370  3.17723  3.36519  5.36560  4.29651    392 - -
          2.68618  4.42225  2.77519  2.73123  3.46354  2.40513  3.72494  3.29354  2.67741  2.69355  4.24690  2.90347  2.73739  3.18146  2.89801  2.37887  2.77519  2.98518  4.58477  3.61503
          0.03177  3.86105  4.58339  0.61958  0.77255  0.48576  0.95510
    219   2.96180  4.92497  3.13702  2.76072  4.30879  3.45241  3.75307  3.73736  1.05401  3.30498  4.26711  3.18566  3.95361  2.94525  2.42974  3.00457  3.21595  3.44582  5.36819  4.17934    393 - -
          2.68618  4.42225  2.77519  2.73123  3.46354  2.40513  3.72494  3.29354  2.67741  2.69355  4.24690  2.90347  2.73739  3.18146  2.89801  2.37887  2.77519  2.98518  4.58477  3.61503
          0.03177  3.86105  4.58339  0.61958  0.77255  0.48576  0.95510
    220   2.73655  4.49572  3.34250  3.17994  4.17598  3.18388  4.25828  3.71852  3.23628  3.34657  4.39598  3.48776  0.84914  3.62541  3.48305  2.90370  3.17723  3.36519  5.36560  4.29651    394 - -
          2.68618  4.42225  2.77519  2.73123  3.46354  2.40513  3.72494  3.29354  2.67741  2.69355  4.24690  2.90347  2.73739  3.18146  2.89801  2.37887  2.77519  2.98518  4.58477  3.61503
          0.03177  3.86105  4.58339  0.61958  0.77255  0.48576  0.95510
    221   3.31684  4.69555  4.07384  3.77716  2.65491  3.71747  3.88604  3.34002  3.49964  2.73685  3.97434  3.92854  4.23427  3.88786  3.62998  3.52064  3.61667  3.23004  0.90865  2.65762    395 - -
          2.68618  4.42225  2.77519  2.73123  3.46354  2.40513  3.72494  3.29354  2.67741  2.69355  4.24690  2.90347  2.73739  3.18146  2.89801  2.37887  2.77519  2.98518  4.58477  3.61503
          0.03177  3.86105  4.58339  0.61958  0.77255  0.48576  0.95510
    222   2.30951  4.22971  3.19661  3.01193  4.06495  2.95981  4.12207  3.58605  3.08493  3.30719  4.23428  3.23849  3.69769  3.43515  3.37126  1.10841  2.78880  3.12366  5.43837  4.14843    396 - -
          2.68618  4.42225  2.77519  2.73123  3.46354  2.40513  3.72494  3.29354  2.67741  2.69355  4.24690  2.90347  2.73739  3.18146  2.89801  2.37887  2.77519  2.98518  4.58477  3.61503
          0.03177  3.86105  4.58339  0.61958  0.77255  0.48576  0.95510
    223   2.73655  4.49572  3.34250  3.17994  4.17598  3.18388  4.25828  3.71852  3.23628  3.34657  4.39598  3.48776  0.84914  3.62541  3.48305  2.90370  3.17723  3.36519  5.36560  4.29651    397 - -
          2.68618  4.42225  2.77519  2.73123  3.46354  2.40513  3.72494  3.29354  2.67741  2.69355  4.24690  2.90347  2.73739  3.18146  2.89801  2.37887  2.77519  2.98518  4.58477  3.61503
          0.03177  3.86105  4.58339  0.61958  0.77255  0.48576  0.95510
    224   2.57354  0.96391  4.08973  3.82682  3.82087  3.19884  4.47643  2.96296  3.65373  2.87892  3.99986  3.81686  3.90490  4.00030  3.78010  2.84515  3.03935  2.70829  5.23931  4.10861    398 - -
          2.68618  4.42225  2.77519  2.73123  3.46354  2.40513  3.72494  3.29354  2.67741  2.69355  4.24690  2.90347  2.73739  3.18146  2.89801  2.37887  2.77519  2.98518  4.58477  3.61503
          0.03177  3.86105  4.58339  0.61958  0.77255  0.48576  0.95510
    225   3.14253  4.60823  4.17112  3.81100  3.13149  3.96757  4.47032  2.33501  3.57886  0.88939  3.15815  4.08757  4.40495  3.94992  3.75676  3.53722  3.43733  2.36936  5.00655  3.72720    399 - -
          2.68618  4.42225  2.77519  2.73123  3.46354  2.40513  3.72494  3.29354  2.67741  2.69355  4.24690  2.90347  2.73739  3.18146  2.89801  2.37887  2.77519  2.98518  4.58477  3.61503
          0.03177  3.86105  4.58339  0.61958  0.77255  0.48576  0.95510
    226   2.97746  5.10378  0.93457  2.32805  4.47929  3.20213  3.92117  4.06489  3.00316  3.67528  4.65321  2.88381  3.85412  3.16035  3.51777  2.94115  3.31581  3.70531  5.65011  4.35417    400 - -
          2.68618  4.42225  2.77519  2.73123  3.46354  2.40513  3.72494  3.29354  2.67741  2.69355  4.24690  2.90347  2.73739  3.18146  2.89801  2.37887  2.77519  2.98518  4.58477  3.61503
          0.03177  3.86105  4.58339  0.61958  0.77255  0.48576  0.95510
    227   2.79909  4.34494  4.10945  3.77230  3.54182  3.71199  4.57602  2.05110  3.63990  2.23088  3.50877  3.96394  4.27319  4.00056  3.85350  3.21486  3.16095  1.03942  5.32430  4.05518    401 - -
          2.68618  4.42225  2.77519  2.73123  3.46354  2.40513  3.72494  3.29354  2.67741  2.69355  4.24690  2.90347  2.73739  3.18146  2.89801  2.37887  2.77519  2.98518  4.58477  3.61503
          0.03177  3.86105  4.58339  0.61958  0.77255  0.48576  0.95510
    228   2.94262  5.05112  2.48303  1.04173  4.39593  3.26681  3.85273  3.84757  2.73183  3.46656  4.44118  2.92666  3.87088  3.06868  3.13942  2.92624  3.24680  3.53262  5.56966  4.29199    402 - -
          2.68618  4.42225  2.77519  2.73123  3.46354  2.40513  3.72494  3.29354  2.67741  2.69355  4.24690  2.90347  2.73739  3.18146  2.89801  2.37887  2.77519  2.98518  4.58477  3.61503
          0.03177  3.86105  4.58339  0.61958  0.77255  0.48576  0.95510
    229   2.98258  4.80192  3.11478  2.87364  3.27690  3.43800  1.16682  3.68373  2.71701  3.17910  4.22122  3.28340  3.98993  3.23975  2.98337  3.05339  3.28559  3.41908  4.74209  3.22809    403 - -
          2.68618  4.42225  2.77519  2.73123  3.46354  2.40513  3.72494  3.29354  2.67741  2.69355  4.24690  2.90347  2.73739  3.18146  2.89801  2.37887  2.77519  2.98518  4.58477  3.61503
          0.03177  3.86105  4.58339  0.61958  0.77255  0.48576  0.95510
    230   2.71409  4.71015  2.70221  2.58657  4.07189  3.17641  3.91199  3.77988  2.81476  3.42807  4.38345  1.17844  3.82775  3.18478  3.16898  2.78175  3.09561  3.40325  5.37913  4.02110    404 - -
          2.68618  4.42225  2.77519  2.73123  3.46354  2.40513  3.72494  3.29354  2.67741  2.69355  4.24690  2.90347  2.73739  3.18146  2.89801  2.37887  2.77519  2.98518  4.58477  3.61503
          0.03177  3.86105  4.58339  0.61958  0.77255  0.48576  0.95510
    231   2.71409  4.71015  2.70221  2.58657  4.07189  3.17641  3.91199  3.77988  2.81476  3.42807  4.38345  1.17844  3.82775  3.18478  3.16898  2.78175  3.09561  3.40325  5.37913  4.02110    405 - -
          2.68618  4.42225  2.77519  2.73123  3.46354  2.40513  3.72494  3.29354  2.67741  2.69355  4.24690  2.90347  2.73739  3.18146  2.89801  2.37887  2.77519  2.98518  4.58477  3.61503
          0.03177  3.86105  4.58339  0.61958  0.77255  0.48576  0.95510
    232   2.65091  4.42739  3.32234  3.22034  4.36268  0.74695  4.34124  3.95959  3.40005  3.61514  4.59085  3.48666  3.81815  3.72512  3.63728  2.82251  3.13126  3.49012  5.46077  4.46422    406 - -
          2.68618  4.42225  2.77519  2.73123  3.46354  2.40513  3.72494  3.29354  2.67741  2.69355  4.24690  2.90347  2.73739  3.18146  2.89801  2.37887  2.77519  2.98518  4.58477  3.61503
          0.03177  3.86105  4.58339  0.61958  0.77255  0.48576  0.95510
    233   2.73655  4.49572  3.34250  3.17994  4.17598  3.18388  4.25828  3.71852  3.23628  3.34657  4.39598  3.48776  0.84914  3.62541  3.48305  2.90370  3.17723  3.36519  5.36560  4.29651    407 - -
          2.68618  4.42225  2.77519  2.73123  3.46354  2.40513  3.72494  3.29354  2.67741  2.69355  4.24690  2.90347  2.73739  3.18146  2.89801  2.37887  2.77519  2.98518  4.58477  3.61503
          0.03177  3.86105  4.58339  0.61958  0.77255  0.48576  0.95510
    234   2.97746  5.10378  0.93457  2.32805  4.47929  3.20213  3.92117  4.06489  3.00316  3.67528  4.65321  2.88381  3.85412  3.16035  3.51777  2.94115  3.31581  3.70531  5.65011  4.35417    408 - -
          2.68618  4.42225  2.77519  2.73123  3.46354  2.40513  3.72494  3.29354  2.67741  2.69355  4.24690  2.90347  2.73739  3.18146  2.89801  2.37887  2.77519  2.98518  4.58477  3.61503
          0.03177  3.86105  4.58339  0.61958  0.77255  0.48576  0.95510
    235   2.65091  4.42739  3.32234  3.22034  4.36268  0.74695  4.34124  3.95959  3.40005  3.61514  4.59085  3.48666  3.81815  3.72512  3.63728  2.82251  3.13126  3.49012  5.46077  4.46422    409 - -
          2.68618  4.42225  2.77519  2.73123  3.46354  2.40513  3.72494  3.29354  2.67741  2.69355  4.24690  2.90347  2.73739  3.18146  2.89801  2.37887  2.77519  2.98518  4.58477  3.61503
          0.03177  3.86105  4.58339  0.61958  0.77255  0.48576  0.95510
    236   2.57354  0.96391  4.08973  3.82682  3.82087  3.19884  4.47643  2.96296  3.65373  2.87892  3.99986  3.81686  3.90490  4.00030  3.78010  2.84515  3.03935  2.70829  5.23931  4.10861    410 - -
          2.68618  4.42225  2.77519  2.73123  3.46354  2.40513  3.72494  3.29354  2.67741  2.69355  4.24690  2.90347  2.73739  3.18146  2.89801  2.37887  2.77519  2.98518  4.58477  3.61503
          0.03177  3.86105  4.58339  0.61958  0.77255  0.48576  0.95510
    237   1.03035  4.18648  3.45111  3.24197  4.04112  3.01131  4.26535  3.16492  3.25794  3.04706  4.08020  3.39444  3.74946  3.60017  3.50921  2.53691  2.81348  2.82131  5.46942  4.26841    411 - -
          2.68618  4.42225  2.77519  2.73123  3.46354  2.40513  3.72494  3.29354  2.67741  2.69355  4.24690  2.90347  2.73739  3.18146  2.89801  2.37887  2.77519  2.98518  4.58477  3.61503
          0.03177  3.86105  4.58339  0.61958  0.77255  0.48576  0.95510
    238   3.14253  4.60823  4.17112  3.81100  3.13149  3.96757  4.47032  2.33501  3.57886  0.88939  3.15815  4.08757  4.40495  3.94992  3.75676  3.53722  3.43733  2.36936  5.00655  3.72720    412 - -
          2.68618  4.42225  2.77519  2.73123  3.46354  2.40513  3.72494  3.29354  2.67741  2.69355  4.24690  2.90347  2.73739  3.18146  2.89801  2.37887  2.77519  2.98518  4.58477  3.61503
          0.03177  3.86105  4.58339  0.61958  0.77255  0.48576  0.95510
    239   3.24393  4.64908  4.22304  3.93542  1.03060  3.93625  3.87236  2.76910  3.84276  2.14182  3.50099  4.00635  4.39514  4.01390  3.96530  3.51441  3.54509  2.75894  4.12494  2.49343    413 - -
          2.68618  4.42225  2.77519  2.73123  3.46354  2.40513  3.72494  3.29354  2.67741  2.69355  4.24690  2.90347  2.73739  3.18146  2.89801  2.37887  2.77519  2.98518  4.58477  3.61503
          0.03177  3.86105  4.58339  0.61958  0.77255  0.48576  0.95510
    240   3.24393  4.64908  4.22304  3.93542  1.03060  3.93625  3.87236  2.76910  3.84276  2.14182  3.50099  4.00635  4.39514  4.01390  3.96530  3.51441  3.54509  2.75894  4.12494  2.49343    414 - -
          2.68618  4.42225  2.77519  2.73123  3.46354  2.40513  3.72494  3.29354  2.67741  2.69355  4.24690  2.90347  2.73739  3.18146  2.89801  2.37887  2.77519  2.98518  4.58477  3.61503
          0.03177  3.86105  4.58339  0.61958  0.77255  0.48576  0.95510
    241   3.14253  4.60823  4.17112  3.81100  3.13149  3.96757  4.47032  2.33501  3.57886  0.88939  3.15815  4.08757  4.40495  3.94992  3.75676  3.53722  3.43733  2.36936  5.00655  3.72720    415 - -
          2.68618  4.42225  2.77519  2.73123  3.46354  2.40513  3.72494  3.29354  2.67741  2.69355  4.24690  2.90347  2.73739  3.18146  2.89801  2.37887  2.77519  2.98518  4.58477  3.61503
          0.03177  3.86105  4.58339  0.61958  0.77255  0.48576  0.95510
    242   2.81825  4.91821  2.95504  2.56662  4.17566  3.42113  3.64645  3.68229  2.16575  3.19470  4.10823  3.02765  3.89184  1.61436  2.27132  2.84156  3.06014  3.37741  5.33482  4.04362    416 - -
          2.68618  4.42225  2.77519  2.73123  3.46354  2.40513  3.72494  3.29354  2.67741  2.69355  4.24690  2.90347  2.73739  3.18146  2.89801  2.37887  2.77519  2.98518  4.58477  3.61503
          0.03177  3.86105  4.58339  0.61958  0.77255  0.48576  0.95510
    243   2.69064  4.96215  2.18271  2.21731  4.37877  3.15737  3.72974  3.89702  2.66651  3.48169  4.33199  1.64189  3.76537  2.91391  3.16045  2.53386  3.01182  3.49237  5.63805  4.21513    417 - -
          2.68618  4.42225  2.77519  2.73123  3.46354  2.40513  3.72494  3.29354  2.67741  2.69355  4.24690  2.90347  2.73739  3.18146  2.89801  2.37887  2.77519  2.98518  4.58477  3.61503
          0.03177  3.86105  4.58339  0.61958  0.77255  0.48576  0.95510
    244   2.99271  4.83250  3.48222  2.99577  4.18419  3.48281  3.81623  3.72517  2.23311  3.24319  4.24373  3.35634  3.98601  3.03718  0.99598  3.07748  3.25949  3.44963  5.27190  4.11410    418 - -
          2.68618  4.42225  2.77519  2.73123  3.46354  2.40513  3.72494  3.29354  2.67741  2.69355  4.24690  2.90347  2.73739  3.18146  2.89801  2.37887  2.77519  2.98518  4.58477  3.61503
          0.03177  3.86105  4.58339  0.61958  0.77255  0.48576  0.95510
    245   3.24393  4.64908  4.22304  3.93542  1.03060  3.93625  3.87236  2.76910  3.84276  2.14182  3.50099  4.00635  4.39514  4.01390  3.96530  3.51441  3.54509  2.75894  4.12494  2.49343    419 - -
          2.68618  4.42225  2.77519  2.73123  3.46354  2.40513  3.72494  3.29354  2.67741  2.69355  4.24690  2.90347  2.73739  3.18146  2.89801  2.37887  2.77519  2.98518  4.58477  3.61503
          0.03177  3.86105  4.58339  0.61958  0.77255  0.48576  0.95510
    246   2.74739  5.01042  2.83150  2.31803  4.38782  3.41306  3.62030  3.74000  1.42302  3.29941  4.17029  2.96033  3.88030  2.77388  2.41210  2.83149  3.06319  3.41565  5.44919  4.17992    420 - -
          2.68618  4.42225  2.77519  2.73123  3.46354  2.40513  3.72494  3.29354  2.67741  2.69355  4.24690  2.90347  2.73739  3.18146  2.89801  2.37887  2.77519  2.98518  4.58477  3.61503
          0.03177  3.86105  4.58339  0.61958  0.77255  0.48576  0.95510
    247   3.14253  4.60823  4.17112  3.81100  3.13149  3.96757  4.47032  2.33501  3.57886  0.88939  3.15815  4.08757  4.40495  3.94992  3.75676  3.53722  3.43733  2.36936  5.00655  3.72720    421 - -
          2.68618  4.42225  2.77519  2.73123  3.46354  2.40513  3.72494  3.29354  2.67741  2.69355  4.24690  2.90347  2.73739  3.18146  2.89801  2.37887  2.77519  2.98518  4.58477  3.61503
          0.03177  3.86105  4.58339  0.61958  0.77255  0.48576  0.95510
    248   2.93547  4.35521  4.41966  3.94276  3.46417  4.11427  4.71212  1.66987  3.80528  2.02716  3.32203  4.18730  4.51175  4.11771  4.03636  3.50476  3.22494  1.14913  5.36356  4.12476    422 - -
          2.68618  4.42225  2.77519  2.73123  3.46354  2.40513  3.72494  3.29354  2.67741  2.69355  4.24690  2.90347  2.73739  3.18146  2.89801  2.37887  2.77519  2.98518  4.58477  3.61503
          0.03177  3.86105  4.58339  0.61958  0.77255  0.48576  0.95510
    249   2.70070  4.93759  2.41326  2.12499  4.34784  3.19622  3.71335  3.82093  2.56742  3.41055  4.26478  1.69985  3.78222  2.89465  3.00588  2.49915  3.00764  3.43910  5.58400  4.19745    423 - -
          2.68618  4.42225  2.77519  2.73123  3.46354  2.40513  3.72494  3.29354  2.67741  2.69355  4.24690  2.90347  2.73739  3.18146  2.89801  2.37887  2.77519  2.98518  4.58477  3.61503
          0.03177  3.86105  4.58339  0.61958  0.77255  0.48576  0.95510
    250   2.30951  4.22971  3.19661  3.01193  4.06495  2.95981  4.12207  3.58605  3.08493  3.30719  4.23428  3.23849  3.69769  3.43515  3.37126  1.10841  2.78880  3.12366  5.43837  4.14843    424 - -
          2.68618  4.42225  2.77519  2.73123  3.46354  2.40513  3.72494  3.29354  2.67741  2.69355  4.24690  2.90347  2.73739  3.18146  2.89801  2.37887  2.77519  2.98518  4.58477  3.61503
          0.03177  3.86105  4.58339  0.61958  0.77255  0.48576  0.95510
    251   1.44024  4.11272  3.44859  3.13469  4.03670  2.97190  4.15332  3.12453  3.11504  3.02800  3.96563  3.29838  3.69218  3.44379  3.40513  2.42284  2.01501  2.75368  5.46417  4.25022    425 - -
          2.68618  4.42225  2.77519  2.73123  3.46354  2.40513  3.72494  3.29354  2.67741  2.69355  4.24690  2.90347  2.73739  3.18146  2.89801  2.37887  2.77519  2.98518  4.58477  3.61503
          0.03177  3.86105  4.58339  0.61958  0.77255  0.48576  0.95510
    252   2.71409  4.71015  2.70221  2.58657  4.07189  3.17641  3.91199  3.77988  2.81476  3.42807  4.38345  1.17844  3.82775  3.18478  3.16898  2.78175  3.09561  3.40325  5.37913  4.02110    426 - -
          2.68618  4.42225  2.77519  2.73123  3.46354  2.40513  3.72494  3.29354  2.67741  2.69355  4.24690  2.90347  2.73739  3.18146  2.89801  2.37887  2.77519  2.98518  4.58477  3.61503
          0.03177  3.86105  4.58339  0.61958  0.77255  0.48576  0.95510
    253   3.02222  4.44423  4.31931  3.93473  3.36657  4.05408  4.66503  1.09216  3.76264  1.95503  3.30379  4.18168  4.48646  4.11215  3.96052  3.54834  3.32162  1.84579  5.25499  3.99225    427 - -
          2.68618  4.42225  2.77519  2.73123  3.46354  2.40513  3.72494  3.29354  2.67741  2.69355  4.24690  2.90347  2.73739  3.18146  2.89801  2.37887  2.77519  2.98518  4.58477  3.61503
          0.03177  3.86105  4.58339  0.61958  0.77255  0.48576  0.95510
    254   2.99271  4.83250  3.48222  2.99577  4.18419  3.48281  3.81623  3.72517  2.23311  3.24319  4.24373  3.35634  3.98601  3.03718  0.99598  3.07748  3.25949  3.44963  5.27190  4.11410    428 - -
          2.68618  4.42225  2.77519  2.73123  3.46354  2.40513  3.72494  3.29354  2.67741  2.69355  4.24690  2.90347  2.73739  3.18146  2.89801  2.37887  2.77519  2.98518  4.58477  3.61503
          0.03177  3.86105  4.58339  0.61958  0.77255  0.48576  0.95510
    255   3.14253  4.60823  4.17112  3.81100  3.13149  3.96757  4.47032  2.33501  3.57886  0.88939  3.15815  4.08757  4.40495  3.94992  3.75676  3.53722  3.43733  2.36936  5.00655  3.72720    429 - -
          2.68618  4.42225  2.77519  2.73123  3.46354  2.40513  3.72494  3.29354  2.67741  2.69355  4.24690  2.90347  2.73739  3.18146  2.89801  2.37887  2.77519  2.98518  4.58477  3.61503
          0.03177  3.86105  4.58339  0.61958  0.77255  0.48576  0.95510
    256   2.49712  4.29179  3.52517  3.08320  3.63530  3.33303  4.03739  2.66240  2.93527  2.49118  3.13911  3.38373  3.90389  3.33359  3.23345  2.72199  1.63734  2.45941  5.18904  3.93579    430 - -
          2.68618  4.42225  2.77519  2.73123  3.46354  2.40513  3.72494  3.29354  2.67741  2.69355  4.24690  2.90347  2.73739  3.18146  2.89801  2.37887  2.77519  2.98518  4.58477  3.61503
          0.03177  3.86105  4.58339  0.61958  0.77255  0.48576  0.95510
    257   1.03035  4.18648  3.45111  3.24197  4.04112  3.01131  4.26535  3.16492  3.25794  3.04706  4.08020  3.39444  3.74946  3.60017  3.50921  2.53691  2.81348  2.82131  5.46942  4.26841    431 - -
          2.68618  4.42225  2.77519  2.73123  3.46354  2.40513  3.72494  3.29354  2.67741  2.69355  4.24690  2.90347  2.73739  3.18146  2.89801  2.37887  2.77519  2.98518  4.58477  3.61503
          0.03177  3.86105  4.58339  0.61958  0.77255  0.48576  0.95510
    258   3.01945  4.52043  4.20075  3.69962  3.09578  4.04834  4.40122  2.23341  3.46060  1.54312  1.65025  4.00157  4.39924  3.80093  3.67432  3.42227  3.28072  2.26787  5.01408  3.78873    432 - -
          2.68618  4.42225  2.77519  2.73123  3.46354  2.40513  3.72494  3.29354  2.67741  2.69355  4.24690  2.90347  2.73739  3.18146  2.89801  2.37887  2.77519  2.98518  4.58477  3.61503
          0.03177  3.86105  4.58339  0.61958  0.77255  0.48576  0.95510
    259   2.40670  4.25173  3.41808  3.16965  3.95892  3.09136  4.18782  3.08466  3.11240  2.94856  3.99987  3.38081  3.79424  3.50781  3.37159  2.60785  1.19142  2.78086  5.39773  4.17557    433 - -
          2.68618  4.42225  2.77519  2.73123  3.46354  2.40513  3.72494  3.29354  2.67741  2.69355  4.24690  2.90347  2.73739  3.18146  2.89801  2.37887  2.77519  2.98518  4.58477  3.61503
          0.03177  3.86105  4.58339  0.61958  0.77255  0.48576  0.95510
    260   3.14253  4.60823  4.17112  3.81100  3.13149  3.96757  4.47032  2.33501  3.57886  0.88939  3.15815  4.08757  4.40495  3.94992  3.75676  3.53722  3.43733  2.36936  5.00655  3.72720    434 - -
          2.68618  4.42225  2.77519  2.73123  3.46354  2.40513  3.72494  3.29354  2.67741  2.69355  4.24690  2.90347  2.73739  3.18146  2.89801  2.37887  2.77519  2.98518  4.58477  3.61503
          0.03177  3.86105  4.58339  0.61958  0.77255  0.48576  0.95510
    261   2.96180  4.92497  3.13702  2.76072  4.30879  3.45241  3.75307  3.73736  1.05401  3.30498  4.26711  3.18566  3.95361  2.94525  2.42974  3.00457  3.21595  3.44582  5.36819  4.17934    435 - -
          2.68618  4.42225  2.77519  2.73123  3.46354  2.40513  3.72494  3.29354  2.67741  2.69355  4.24690  2.90347  2.73739  3.18146  2.89801  2.37887  2.77519  2.98518  4.58477  3.61503
          0.03177  3.86105  4.58339  0.61958  0.77255  0.48576  0.95510
    262   2.40670  4.25173  3.41808  3.16965  3.95892  3.09136  4.18782  3.08466  3.11240  2.94856  3.99987  3.38081  3.79424  3.50781  3.37159  2.60785  1.19142  2.78086  5.39773  4.17557    436 - -
          2.68618  4.42225  2.77519  2.73123  3.46354  2.40513  3.72494  3.29354  2.67741  2.69355  4.24690  2.90347  2.73739  3.18146  2.89801  2.37887  2.77519  2.98518  4.58477  3.61503
          0.03177  3.86105  4.58339  0.61958  0.77255  0.48576  0.95510
    263   2.71409  4.71015  2.70221  2.58657  4.07189  3.17641  3.91199  3.77988  2.81476  3.42807  4.38345  1.17844  3.82775  3.18478  3.16898  2.78175  3.09561  3.40325  5.37913  4.02110    437 - -
          2.68618  4.42225  2.77519  2.73123  3.46354  2.40513  3.72494  3.29354  2.67741  2.69355  4.24690  2.90347  2.73739  3.18146  2.89801  2.37887  2.77519  2.98518  4.58477  3.61503
          0.03177  3.86105  4.58339  0.61958  0.77255  0.48576  0.95510
    264   2.87186  4.85708  2.89555  2.65020  4.02410  3.35858  3.80838  3.65319  2.47180  3.15667  4.18494  3.10980  3.91193  1.25449  2.75616  2.92013  3.16887  3.38360  5.29818  3.99121    438 - -
          2.68618  4.42225  2.77519  2.73123  3.46354  2.40513  3.72494  3.29354  2.67741  2.69355  4.24690  2.90347  2.73739  3.18146  2.89801  2.37887  2.77519  2.98518  4.58477  3.61503
          0.03177  3.86105  4.58339  0.61958  0.77255  0.48576  0.95510
    265   2.79909  4.34494  4.10945  3.77230  3.54182  3.71199  4.57602  2.05110  3.63990  2.23088  3.50877  3.96394  4.27319  4.00056  3.85350  3.21486  3.16095  1.03942  5.32430  4.05518    439 - -
          2.68618  4.42225  2.77519  2.73123  3.46354  2.40513  3.72494  3.29354  2.67741  2.69355  4.24690  2.90347  2.73739  3.18146  2.89801  2.37887  2.77519  2.98518  4.58477  3.61503
          0.03177  3.86105  4.58339  0.61958  0.77255  0.48576  0.95510
    266   1.03035  4.18648  3.45111  3.24197  4.04112  3.01131  4.26535  3.16492  3.25794  3.04706  4.08020  3.39444  3.74946  3.60017  3.50921  2.53691  2.81348  2.82131  5.46942  4.26841    440 - -
          2.68618  4.42225  2.77519  2.73123  3.46354  2.40513  3.72494  3.29354  2.67741  2.69355  4.24690  2.90347  2.73739  3.18146  2.89801  2.37887  2.77519  2.98518  4.58477  3.61503
          0.03177  3.86105  4.58339  0.61958  0.77255  0.48576  0.95510
    267   3.02222  4.44423  4.31931  3.93473  3.36657  4.05408  4.66503  1.09216  3.76264  1.95503  3.30379  4.18168  4.48646  4.11215  3.96052  3.54834  3.32162  1.84579  5.25499  3.99225    441 - -
          2.68618  4.42225  2.77519  2.73123  3.46354  2.40513  3.72494  3.29354  2.67741  2.69355  4.24690  2.90347  2.73739  3.18146  2.89801  2.37887  2.77519  2.98518  4.58477  3.61503
          0.03177  3.86105  4.58339  0.61958  0.77255  0.48576  0.95510
    268   1.30055  4.14070  3.58995  3.26236  3.87391  3.07821  4.22404  2.80069  3.20531  2.77767  3.82976  3.41106  3.78156  3.54165  3.47713  2.52980  2.75527  2.30007  5.40519  4.16864    442 - -
          2.68618  4.42225  2.77519  2.73123  3.46354  2.40513  3.72494  3.29354  2.67741  2.69355  4.24690  2.90347  2.73739  3.18146  2.89801  2.37887  2.77519  2.98518  4.58477  3.61503
          0.03177  3.86105  4.58339  0.61958  0.77255  0.48576  0.95510
    269   2.87186  4.85708  2.89555  2.65020  4.02410  3.35858  3.80838  3.65319  2.47180  3.15667  4.18494  3.10980  3.91193  1.25449  2.75616  2.92013  3.16887  3.38360  5.29818  3.99121    443 - -
          2.68618  4.42225  2.77519  2.73123  3.46354  2.40513  3.72494  3.29354  2.67741  2.69355  4.24690  2.90347  2.73739  3.18146  2.89801  2.37887  2.77519  2.98518  4.58477  3.61503
          0.03177  3.86105  4.58339  0.61958  0.77255  0.48576  0.95510
    270   2.40887  4.24462  3.47320  3.13241  3.79025  3.17688  4.11570  2.72008  3.01647  2.71445  3.78683  3.37032  3.83407  3.41913  3.29540  2.62264  1.43367  2.55796  5.31445  4.04447    444 - -
          2.68618  4.42225  2.77519  2.73123  3.46354  2.40513  3.72494  3.29354  2.67741  2.69355  4.24690  2.90347  2.73739  3.18146  2.89801  2.37887  2.77519  2.98518  4.58477  3.61503
          0.03177  3.86105  4.58339  0.61958  0.77255  0.48576  0.95510
    271   3.14253  4.60823  4.17112  3.81100  3.13149  3.96757  4.47032  2.33501  3.57886  0.88939  3.15815  4.08757  4.40495  3.94992  3.75676  3.53722  3.43733  2.36936  5.00655  3.72720    445 - -
          2.68618  4.42225  2.77519  2.73123  3.46354  2.40513  3.72494  3.29354  2.67741  2.69355  4.24690  2.90347  2.73739  3.18146  2.89801  2.37887  2.77519  2.98518  4.58477  3.61503
          0.03177  3.86105  4.58339  0.61958  0.77255  0.48576  0.95510
    272   2.80800  5.04048  2.54788  1.41466  4.35256  3.30523  3.68074  3.79469  2.39890  3.35764  4.23917  2.85965  3.83503  2.85090  2.53671  2.78769  3.06949  3.45670  5.51642  4.18229    446 - -
          2.68618  4.42225  2.77519  2.73123  3.46354  2.40513  3.72494  3.29354  2.67741  2.69355  4.24690  2.90347  2.73739  3.18146  2.89801  2.37887  2.77519  2.98518  4.58477  3.61503
          0.03177  3.86105  4.58339  0.61958  0.77255  0.48576  0.95510
    273   2.57354  0.96391  4.08973  3.82682  3.82087  3.19884  4.47643  2.96296  3.65373  2.87892  3.99986  3.81686  3.90490  4.00030  3.78010  2.84515  3.03935  2.70829  5.23931  4.10861    447 - -
          2.68618  4.42225  2.77519  2.73123  3.46354  2.40513  3.72494  3.29354  2.67741  2.69355  4.24690  2.90347  2.73739  3.18146  2.89801  2.37887  2.77519  2.98518  4.58477  3.61503
          0.03177  3.86105  4.58339  0.61958  0.77255  0.48576  0.95510
    274   2.91282  5.05382  3.13031  2.61542  4.43529  3.52657  3.57357  3.81904  1.34852  3.30080  4.16922  3.05722  3.93242  2.52138  2.09673  2.91082  3.10458  3.50051  5.39158  4.17236    448 - -
          2.68618  4.42225  2.77519  2.73123  3.46354  2.40513  3.72494  3.29354  2.67741  2.69355  4.24690  2.90347  2.73739  3.18146  2.89801  2.37887  2.77519  2.98518  4.58477  3.61503
          0.03177  3.86105  4.58339  0.61958  0.77255  0.48576  0.95510
    275   2.72624  5.08259  2.37826  1.36758  4.41417  3.24527  3.70611  3.79577  2.44974  3.41207  4.30455  2.78683  3.81831  2.88158  2.94323  2.77256  3.08773  3.45490  5.62258  4.24295    449 - -
          2.68618  4.42225  2.77519  2.73123  3.46354  2.40513  3.72494  3.29354  2.67741  2.69355  4.24690  2.90347  2.73739  3.18146  2.89801  2.37887  2.77519  2.98518  4.58477  3.61503
          0.03177  3.86105  4.58339  0.61958  0.77255  0.48576  0.95510
    276   2.21642  4.15725  3.25298  2.97817  4.12872  2.93086  4.07397  3.47327  3.00328  3.22365  4.09697  3.19560  3.65494  3.34245  3.31405  1.40084  2.21046  3.01028  5.49417  4.24617    450 - -
          2.68618  4.42225  2.77519  2.73123  3.46354  2.40513  3.72494  3.29354  2.67741  2.69355  4.24690  2.90347  2.73739  3.18146  2.89801  2.37887  2.77519  2.98518  4.58477  3.61503
          0.03177  3.86105  4.58339  0.61958  0.77255  0.48576  0.95510
    277   2.29084  4.26976  3.00806  2.78895  4.20861  1.57468  3.99289  3.67118  2.89643  3.33137  4.17598  3.09649  3.66850  3.23948  3.08934  2.10465  2.74079  3.17484  5.52316  4.25723    451 - -
          2.68618  4.42225  2.77519  2.73123  3.46354  2.40513  3.72494  3.29354  2.67741  2.69355  4.24690  2.90347  2.73739  3.18146  2.89801  2.37887  2.77519  2.98518  4.58477  3.61503
          0.03177  3.86105  4.58339  0.61958  0.77255  0.48576  0.95510
    278   2.99271  4.83250  3.48222  2.99577  4.18419  3.48281  3.81623  3.72517  2.23311  3.24319  4.24373  3.35634  3.98601  3.03718  0.99598  3.07748  3.25949  3.44963  5.27190  4.11410    452 - -
          2.68618  4.42225  2.77519  2.73123  3.46354  2.40513  3.72494  3.29354  2.67741  2.69355  4.24690  2.90347  2.73739  3.18146  2.89801  2.37887  2.77519  2.98518  4.58477  3.61503
          0.03177  3.86105  4.58339  0.61958  0.77255  0.48576  0.95510
    279   2.73685  4.76614  2.98973  2.52435  3.86212  3.44834  3.67276  3.28152  2.32631  2.47328  3.83179  3.04563  3.89114  1.88213  2.64131  2.80078  2.97586  3.04743  5.20215  3.88272    453 - -
          2.68618  4.42225  2.77519  2.73123  3.46354  2.40513  3.72494  3.29354  2.67741  2.69355  4.24690  2.90347  2.73739  3.18146  2.89801  2.37887  2.77519  2.98518  4.58477  3.61503
          0.03177  3.86105  4.58339  0.61958  0.77255  0.48576  0.95510
    280   3.24393  4.64908  4.22304  3.93542  1.03060  3.93625  3.87236  2.76910  3.84276  2.14182  3.50099  4.00635  4.39514  4.01390  3.96530  3.51441  3.54509  2.75894  4.12494  2.49343    454 - -
          2.68618  4.42225  2.77519  2.73123  3.46354  2.40513  3.72494  3.29354  2.67741  2.69355  4.24690  2.90347  2.73739  3.18146  2.89801  2.37887  2.77519  2.98518  4.58477  3.61503
          0.03177  3.86105  4.58339  0.61958  0.77255  0.48576  0.95510
    281   2.57354  0.96391  4.08973  3.82682  3.82087  3.19884  4.47643  2.96296  3.65373  2.87892  3.99986  3.81686  3.90490  4.00030  3.78010  2.84515  3.03935  2.70829  5.23931  4.10861    455 - -
          2.68618  4.42225  2.77519  2.73123  3.46354  2.40513  3.72494  3.29354  2.67741  2.69355  4.24690  2.90347  2.73739  3.18146  2.89801  2.37887  2.77519  2.98518  4.58477  3.61503
          0.03177  3.86105  4.58339  0.61958  0.77255  0.48576  0.95510
    282   3.00063  4.38657  4.51654  4.03656  3.40641  4.21830  4.77619  1.22386  3.89307  1.92037  3.24950  4.28179  4.57793  4.18804  4.10748  3.60964  3.27902  1.55158  5.35484  4.13523    456 - -
          2.68618  4.42225  2.77519  2.73123  3.46354  2.40513  3.72494  3.29354  2.67741  2.69355  4.24690  2.90347  2.73739  3.18146  2.89801  2.37887  2.77519  2.98518  4.58477  3.61503
          0.03177  3.86105  4.58339  0.61958  0.77255  0.48576  0.95510
    283   1.03035  4.18648  3.45111  3.24197  4.04112  3.01131  4.26535  3.16492  3.25794  3.04706  4.08020  3.39444  3.74946  3.60017  3.50921  2.53691  2.81348  2.82131  5.46942  4.26841    457 - -
          2.68618  4.42225  2.77519  2.73123  3.46354  2.40513  3.72494  3.29354  2.67741  2.69355  4.24690  2.90347  2.73739  3.18146  2.89801  2.37887  2.77519  2.98518  4.58477  3.61503
          0.03177  3.86105  4.58339  0.61958  0.77255  0.48576  0.95510
    284   2.79909  4.34494  4.10945  3.77230  3.54182  3.71199  4.57602  2.05110  3.63990  2.23088  3.50877  3.96394  4.27319  4.00056  3.85350  3.21486  3.16095  1.03942  5.32430  4.05518    458 - -
          2.68618  4.42225  2.77519  2.73123  3.46354  2.40513  3.72494  3.29354  2.67741  2.69355  4.24690  2.90347  2.73739  3.18146  2.89801  2.37887  2.77519  2.98518  4.58477  3.61503
          0.03177  3.86105  4.58339  0.61958  0.77255  0.48576  0.95510
    285   2.40670  4.25173  3.41808  3.16965  3.95892  3.09136  4.18782  3.08466  3.11240  2.94856  3.99987  3.38081  3.79424  3.50781  3.37159  2.60785  1.19142  2.78086  5.39773  4.17557    459 - -
          2.68618  4.42225  2.77519  2.73123  3.46354  2.40513  3.72494  3.29354  2.67741  2.69355  4.24690  2.90347  2.73739  3.18146  2.89801  2.37887  2.77519  2.98518  4.58477  3.61503
          0.03177  3.86105  4.58339  0.61958  0.77255  0.48576  0.95510
    286   2.98258  4.80192  3.11478  2.87364  3.27690  3.43800  1.16682  3.68373  2.71701  3.17910  4.22122  3.28340  3.98993  3.23975  2.98337  3.05339  3.28559  3.41908  4.74209  3.22809    460 - -
          2.68618  4.42225  2.77519  2.73123  3.46354  2.40513  3.72494  3.29354  2.67741  2.69355  4.24690  2.90347  2.73739  3.18146  2.89801  2.37887  2.77519  2.98518  4.58477  3.61503
          0.03177  3.86105  4.58339  0.61958  0.77255  0.48576  0.95510
    287   3.14253  4.60823  4.17112  3.81100  3.13149  3.96757  4.47032  2.33501  3.57886  0.88939  3.15815  4.08757  4.40495  3.94992  3.75676  3.53722  3.43733  2.36936  5.00655  3.72720    461 - -
          2.68618  4.42225  2.77519  2.73123  3.46354  2.40513  3.72494  3.29354  2.67741  2.69355  4.24690  2.90347  2.73739  3.18146  2.89801  2.37887  2.77519  2.98518  4.58477  3.61503
          0.03177  3.86105  4.58339  0.61958  0.77255  0.48576  0.95510
    288   2.96180  4.92497  3.13702  2.76072  4.30879  3.45241  3.75307  3.73736  1.05401  3.30498  4.26711  3.18566  3.95361  2.94525  2.42974  3.00457  3.21595  3.44582  5.36819  4.17934    462 - -
          2.68618  4.42225  2.77519  2.73123  3.46354  2.40513  3.72494  3.29354  2.67741  2.69355  4.24690  2.90347  2.73739  3.18146  2.89801  2.37887  2.77519  2.98518  4.58477  3.61503
          0.03177  3.86105  4.58339  0.61958  0.77255  0.48576  0.95510
    289   1.03035  4.18648  3.45111  3.24197  4.04112  3.01131  4.26535  3.16492  3.25794  3.04706  4.08020  3.39444  3.74946  3.60017  3.50921  2.53691  2.81348  2.82131  5.46942  4.26841    463 - -
          2.68618  4.42225  2.77519  2.73123  3.46354  2.40513  3.72494  3.29354  2.67741  2.69355  4.24690  2.90347  2.73739  3.18146  2.89801  2.37887  2.77519  2.98518  4.58477  3.61503
          0.03177  3.86105  4.58339  0.61958  0.77255  0.48576  0.95510
    290   2.99271  4.83250  3.48222  2.99577  4.18419  3.48281  3.81623  3.72517  2.23311  3.24319  4.24373  3.35634  3.98601  3.03718  0.99598  3.07748  3.25949  3.44963  5.27190  4.11410    464 - -
          2.68618  4.42225  2.77519  2.73123  3.46354  2.40513  3.72494  3.29354  2.67741  2.69355  4.24690  2.90347  2.73739  3.18146  2.89801  2.37887  2.77519  2.98518  4.58477  3.61503
          0.03177  3.86105  4.58339  0.61958  0.77255  0.48576  0.95510
    291   2.25826  4.18054  3.26097  2.95866  4.04313  2.98769  4.03499  3.33965  2.94775  3.10830  3.99587  3.20124  3.34289  3.30555  3.25692  2.30470  1.47333  2.92975  5.41955  4.17929    465 - -
          2.68618  4.42225  2.77519  2.73123  3.46354  2.40513  3.72494  3.29354  2.67741  2.69355  4.24690  2.90347  2.73739  3.18146  2.89801  2.37887  2.77519  2.98518  4.58477  3.61503
          0.03177  3.86105  4.58339  0.61958  0.77255  0.48576  0.95510
    292   2.65091  4.42739  3.32234  3.22034  4.36268  0.74695  4.34124  3.95959  3.40005  3.61514  4.59085  3.48666  3.81815  3.72512  3.63728  2.82251  3.13126  3.49012  5.46077  4.46422    466 - -
          2.68618  4.42225  2.77519  2.73123  3.46354  2.40513  3.72494  3.29354  2.67741  2.69355  4.24690  2.90347  2.73739  3.18146  2.89801  2.37887  2.77519  2.98518  4.58477  3.61503
          0.03177  3.86105  4.58339  0.61958  0.77255  0.48576  0.95510
    293   3.31684  4.69555  4.07384  3.77716  2.65491  3.71747  3.88604  3.34002  3.49964  2.73685  3.97434  3.92854  4.23427  3.88786  3.62998  3.52064  3.61667  3.23004  0.90865  2.65762    467 - -
          2.68618  4.42225  2.77519  2.73123  3.46354  2.40513  3.72494  3.29354  2.67741  2.69355  4.24690  2.90347  2.73739  3.18146  2.89801  2.37887  2.77519  2.98518  4.58477  3.61503
          0.03177  3.86105  4.58339  0.61958  0.77255  0.48576  0.95510
    294   2.94262  5.05112  2.48303  1.04173  4.39593  3.26681  3.85273  3.84757  2.73183  3.46656  4.44118  2.92666  3.87088  3.06868  3.13942  2.92624  3.24680  3.53262  5.56966  4.29199    468 - -
          2.68618  4.42225  2.77519  2.73123  3.46354  2.40513  3.72494  3.29354  2.67741  2.69355  4.24690  2.90347  2.73739  3.18146  2.89801  2.37887  2.77519  2.98518  4.58477  3.61503
          0.03177  3.86105  4.58339  0.61958  0.77255  0.48576  0.95510
    295   2.99271  4.83250  3.48222  2.99577  4.18419  3.48281  3.81623  3.72517  2.23311  3.24319  4.24373  3.35634  3.98601  3.03718  0.99598  3.07748  3.25949  3.44963  5.27190  4.11410    469 - -
          2.68618  4.42225  2.77519  2.73123  3.46354  2.40513  3.72494  3.29354  2.67741  2.69355  4.24690  2.90347  2.73739  3.18146  2.89801  2.37887  2.77519  2.98518  4.58477  3.61503
          0.03177  3.86105  4.58339  0.61958  0.77255  0.48576  0.95510
    296   3.19924  4.60582  4.33956  3.93280  1.33641  4.12402  3.90009  2.51708  3.78722  1.75406  3.24384  4.03001  4.47760  3.95381  3.93438  3.52601  3.45892  2.53792  4.16100  2.54392    470 - -
          2.68618  4.42225  2.77519  2.73123  3.46354  2.40513  3.72494  3.29354  2.67741  2.69355  4.24690  2.90347  2.73739  3.18146  2.89801  2.37887  2.77519  2.98518  4.58477  3.61503
          0.03177  3.86105  4.58339  0.61958  0.77255  0.48576  0.95510
    297   2.99271  4.83250  3.48222  2.99577  4.18419  3.48281  3.81623  3.72517  2.23311  3.24319  4.24373  3.35634  3.98601  3.03718  0.99598  3.07748  3.25949  3.44963  5.27190  4.11410    471 - -
          2.68618  4.42225  2.77519  2.73123  3.46354  2.40513  3.72494  3.29354  2.67741  2.69355  4.24690  2.90347  2.73739  3.18146  2.89801  2.37887  2.77519  2.98518  4.58477  3.61503
          0.03177  3.86105  4.58339  0.61958  0.77255  0.48576  0.95510
    298   2.30951  4.22971  3.19661  3.01193  4.06495  2.95981  4.12207  3.58605  3.08493  3.30719  4.23428  3.23849  3.69769  3.43515  3.37126  1.10841  2.78880  3.12366  5.43837  4.14843    472 - -
          2.68618  4.42225  2.77519  2.73123  3.46354  2.40513  3.72494  3.29354  2.67741  2.69355  4.24690  2.90347  2.73739  3.18146  2.89801  2.37887  2.77519  2.98518  4.58477  3.61503
          0.03177  3.86105  4.58339  0.61958  0.77255  0.48576  0.95510
    299   1.03035  4.18648  3.45111  3.24197  4.04112  3.01131  4.26535  3.16492  3.25794  3.04706  4.08020  3.39444  3.74946  3.60017  3.50921  2.53691  2.81348  2.82131  5.46942  4.26841    473 - -
          2.68618  4.42225  2.77519  2.73123  3.46354  2.40513  3.72494  3.29354  2.67741  2.69355  4.24690  2.90347  2.73739  3.18146  2.89801  2.37887  2.77519  2.98518  4.58477  3.61503
          0.03177  3.86105  4.58339  0.61958  0.77255  0.48576  0.95510
    300   2.87186  4.85708  2.89555  2.65020  4.02410  3.35858  3.80838  3.65319  2.47180  3.15667  4.18494  3.10980  3.91193  1.25449  2.75616  2.92013  3.16887  3.38360  5.29818  3.99121    474 - -
          2.68618  4.42225  2.77519  2.73123  3.46354  2.40513  3.72494  3.29354  2.67741  2.69355  4.24690  2.90347  2.73739  3.18146  2.89801  2.37887  2.77519  2.98518  4.58477  3.61503
          0.03177  3.86105  4.58339  0.61958  0.77255  0.48576  0.95510
    301   2.65091  4.42739  3.32234  3.22034  4.36268  0.74695  4.34124  3.95959  3.40005  3.61514  4.59085  3.48666  3.81815  3.72512  3.63728  2.82251  3.13126  3.49012  5.46077  4.46422    475 - -
          2.68618  4.42225  2.77519  2.73123  3.46354  2.40513  3.72494  3.29354  2.67741  2.69355  4.24690  2.90347  2.73739  3.18146  2.89801  2.37887  2.77519  2.98518  4.58477  3.61503
          0.03177  3.86105  4.58339  0.61958  0.77255  0.48576  0.95510
    302   2.19732  1.60006  3.85020  3.50751  3.78588  2.97088  4.25607  3.02137  3.35359  2.90763  3.85577  3.47604  3.70785  3.67238  3.54955  2.14401  2.67404  2.66702  5.26234  4.02991    476 - -
          2.68618  4.42225  2.77519  2.73123  3.46354  2.40513  3.72494  3.29354  2.67741  2.69355  4.24690  2.90347  2.73739  3.18146  2.89801  2.37887  2.77519  2.98518  4.58477  3.61503
          0.03177  3.86105  4.58339  0.61958  0.77255  0.48576  0.95510
    303   2.97746  5.10378  0.93457  2.32805  4.47929  3.20213  3.92117  4.06489  3.00316  3.67528  4.65321  2.88381  3.85412  3.16035  3.51777  2.94115  3.31581  3.70531  5.65011  4.35417    477 - -
          2.68618  4.42225  2.77519  2.73123  3.46354  2.40513  3.72494  3.29354  2.67741  2.69355  4.24690  2.90347  2.73739  3.18146  2.89801  2.37887  2.77519  2.98518  4.58477  3.61503
          0.03177  3.86105  4.58339  0.61958  0.77255  0.48576  0.95510
    304   3.14253  4.60823  4.17112  3.81100  3.13149  3.96757  4.47032  2.33501  3.57886  0.88939  3.15815  4.08757  4.40495  3.94992  3.75676  3.53722  3.43733  2.36936  5.00655  3.72720    478 - -
          2.68618  4.42225  2.77519  2.73123  3.46354  2.40513  3.72494  3.29354  2.67741  2.69355  4.24690  2.90347  2.73739  3.18146  2.89801  2.37887  2.77519  2.98518  4.58477  3.61503
          0.03177  3.86105  4.58339  0.61958  0.77255  0.48576  0.95510
    305   3.14253  4.60823  4.17112  3.81100  3.13149  3.96757  4.47032  2.33501  3.57886  0.88939  3.15815  4.08757  4.40495  3.94992  3.75676  3.53722  3.43733  2.36936  5.00655  3.72720    479 - -
          2.68618  4.42225  2.77519  2.73123  3.46354  2.40513  3.72494  3.29354  2.67741  2.69355  4.24690  2.90347  2.73739  3.18146  2.89801  2.37887  2.77519  2.98518  4.58477  3.61503
          0.03177  3.86105  4.58339  0.61958  0.77255  0.48576  0.95510
    306   2.81825  4.91821  2.95504  2.56662  4.17566  3.42113  3.64645  3.68229  2.16575  3.19470  4.10823  3.02765  3.89184  1.61436  2.27132  2.84156  3.06014  3.37741  5.33482  4.04362    480 - -
          2.68618  4.42225  2.77519  2.73123  3.46354  2.40513  3.72494  3.29354  2.67741  2.69355  4.24690  2.90347  2.73739  3.18146  2.89801  2.37887  2.77519  2.98518  4.58477  3.61503
          0.03177  3.86105  4.58339  0.61958  0.77255  0.48576  0.95510
    307   2.71409  4.71015  2.70221  2.58657  4.07189  3.17641  3.91199  3.77988  2.81476  3.42807  4.38345  1.17844  3.82775  3.18478  3.16898  2.78175  3.09561  3.40325  5.37913  4.02110    481 - -
          2.68618  4.42225  2.77519  2.73123  3.46354  2.40513  3.72494  3.29354  2.67741  2.69355  4.24690  2.90347  2.73739  3.18146  2.89801  2.37887  2.77519  2.98518  4.58477  3.61503
          0.03177  3.86105  4.58339  0.61958  0.77255  0.48576  0.95510
    308   3.14253  4.60823  4.17112  3.81100  3.13149  3.96757  4.47032  2.33501  3.57886  0.88939  3.15815  4.08757  4.40495  3.94992  3.75676  3.53722  3.43733  2.36936  5.00655  3.72720    482 - -
          2.68618  4.42225  2.77519  2.73123  3.46354  2.40513  3.72494  3.29354  2.67741  2.69355  4.24690  2.90347  2.73739  3.18146  2.89801  2.37887  2.77519  2.98518  4.58477  3.61503
          0.03177  3.86105  4.58339  0.61958  0.77255  0.48576  0.95510
    309   2.57425  3.63233  3.18909  2.73440  3.83088  3.31815  3.77690  3.23900  2.50884  2.88755  3.83914  3.14159  3.83648  1.67572  2.82588  2.69355  2.88395  2.95990  5.18911  3.89079    483 - -
          2.68618  4.42225  2.77519  2.73123  3.46354  2.40513  3.72494  3.29354  2.67741  2.69355  4.24690  2.90347  2.73739  3.18146  2.89801  2.37887  2.77519  2.98518  4.58477  3.61503
          0.03177  3.86105  4.58339  0.61958  0.77255  0.48576  0.95510
    310   2.39381  4.74499  2.43616  2.33106  4.27406  3.16066  3.72980  3.69917  2.61950  3.31474  4.14830  1.85137  3.74203  2.90764  3.08453  2.47610  2.74806  3.30322  5.53414  4.17489    484 - -
          2.68618  4.42225  2.77519  2.73123  3.46354  2.40513  3.72494  3.29354  2.67741  2.69355  4.24690  2.90347  2.73739  3.18146  2.89801  2.37887  2.77519  2.98518  4.58477  3.61503
          0.03177  3.86105  4.58339  0.61958  0.77255  0.48576  0.95510
    311   3.02222  4.44423  4.31931  3.93473  3.36657  4.05408  4.66503  1.09216  3.76264  1.95503  3.30379  4.18168  4.48646  4.11215  3.96052  3.54834  3.32162  1.84579  5.25499  3.99225    485 - -
          2.68618  4.42225  2.77519  2.73123  3.46354  2.40513  3.72494  3.29354  2.67741  2.69355  4.24690  2.90347  2.73739  3.18146  2.89801  2.37887  2.77519  2.98518  4.58477  3.61503
          0.03177  3.86105  4.58339  0.61958  0.77255  0.48576  0.95510
    312   2.40670  4.25173  3.41808  3.16965  3.95892  3.09136  4.18782  3.08466  3.11240  2.94856  3.99987  3.38081  3.79424  3.50781  3.37159  2.60785  1.19142  2.78086  5.39773  4.17557    486 - -
          2.68618  4.42225  2.77519  2.73123  3.46354  2.40513  3.72494  3.29354  2.67741  2.69355  4.24690  2.90347  2.73739  3.18146  2.89801  2.37887  2.77519  2.98518  4.58477  3.61503
          0.03177  3.86105  4.58339  0.61958  0.77255  0.48576  0.95510
    313   2.79791  4.98355  2.89204  2.42982  4.24768  3.43575  3.36319  3.71244  2.11954  3.23697  4.08964  2.95921  3.86901  1.79293  2.28157  2.79804  3.01411  3.38800  5.35955  4.06235    487 - -
          2.68618  4.42225  2.77519  2.73123  3.46354  2.40513  3.72494  3.29354  2.67741  2.69355  4.24690  2.90347  2.73739  3.18146  2.89801  2.37887  2.77519  2.98518  4.58477  3.61503
          0.03177  3.86105  4.58339  0.61958  0.77255  0.48576  0.95510
    314   2.59335  4.56031  2.77102  2.42766  4.29520  1.24294  3.97765  3.74960  2.89584  3.41543  4.32009  3.06977  3.78002  3.22964  3.25469  2.69362  2.99799  3.33634  5.51872  4.29965    488 - -
          2.68618  4.42225  2.77519  2.73123  3.46354  2.40513  3.72494  3.29354  2.67741  2.69355  4.24690  2.90347  2.73739  3.18146  2.89801  2.37887  2.77519  2.98518  4.58477  3.61503
          0.03177  3.86105  4.58339  0.61958  0.77255  0.48576  0.95510
    315   1.03035  4.18648  3.45111  3.24197  4.04112  3.01131  4.26535  3.16492  3.25794  3.04706  4.08020  3.39444  3.74946  3.60017  3.50921  2.53691  2.81348  2.82131  5.46942  4.26841    489 - -
          2.68618  4.42225  2.77519  2.73123  3.46354  2.40513  3.72494  3.29354  2.67741  2.69355  4.24690  2.90347  2.73739  3.18146  2.89801  2.37887  2.77519  2.98518  4.58477  3.61503
          0.03177  3.86105  4.58339  0.61958  0.77255  0.48576  0.95510
    316   2.87777  5.06135  2.81595  2.25089  4.42947  3.42262  3.62420  3.80524  1.37987  3.34206  4.21722  2.96357  3.89194  2.77828  2.39864  2.86488  3.10133  3.47958  5.46262  4.20015    490 - -
          2.68618  4.42225  2.77519  2.73123  3.46354  2.40513  3.72494  3.29354  2.67741  2.69355  4.24690  2.90347  2.73739  3.18146  2.89801  2.37887  2.77519  2.98518  4.58477  3.61503
          0.03177  3.86105  4.58339  0.61958  0.77255  0.48576  0.95510
    317   2.99551  4.40678  4.43922  3.98940  3.37024  4.15426  4.72380  1.17633  3.82220  1.90573  3.24744  4.23147  4.54242  4.14211  4.03230  3.56436  3.28402  1.69316  5.31040  4.06459    491 - -
          2.68618  4.42225  2.77519  2.73123  3.46354  2.40513  3.72494  3.29354  2.67741  2.69355  4.24690  2.90347  2.73739  3.18146  2.89801  2.37887  2.77519  2.98518  4.58477  3.61503
          0.03177  3.86105  4.58339  0.61958  0.77255  0.48576  0.95510
    318   2.73655  4.49572  3.34250  3.17994  4.17598  3.18388  4.25828  3.71852  3.23628  3.34657  4.39598  3.48776  0.84914  3.62541  3.48305  2.90370  3.17723  3.36519  5.36560  4.29651    492 - -
          2.68618  4.42225  2.77519  2.73123  3.46354  2.40513  3.72494  3.29354  2.67741  2.69355  4.24690  2.90347  2.73739  3.18146  2.89801  2.37887  2.77519  2.98518  4.58477  3.61503
          0.03177  3.86105  4.58339  0.61958  0.77255  0.48576  0.95510
    319   3.14253  4.60823  4.17112  3.81100  3.13149  3.96757  4.47032  2.33501  3.57886  0.88939  3.15815  4.08757  4.40495  3.94992  3.75676  3.53722  3.43733  2.36936  5.00655  3.72720    493 - -
          2.68618  4.42225  2.77519  2.73123  3.46354  2.40513  3.72494  3.29354  2.67741  2.69355  4.24690  2.90347  2.73739  3.18146  2.89801  2.37887  2.77519  2.98518  4.58477  3.61503
          0.03177  3.86105  4.58339  0.61958  0.77255  0.48576  0.95510
    320   3.02222  4.44423  4.31931  3.93473  3.36657  4.05408  4.66503  1.09216  3.76264  1.95503  3.30379  4.18168  4.48646  4.11215  3.96052  3.54834  3.32162  1.84579  5.25499  3.99225    494 - -
          2.68618  4.42225  2.77519  2.73123  3.46354  2.40513  3.72494  3.29354  2.67741  2.69355  4.24690  2.90347  2.73739  3.18146  2.89801  2.37887  2.77519  2.98518  4.58477  3.61503
          0.03177  3.86105  4.58339  0.61958  0.77255  0.48576  0.95510
    321   2.83957  4.34191  4.24334  3.82665  3.47903  3.88662  4.61121  1.87799  3.66999  2.11063  3.39658  4.04008  4.37798  4.01905  3.89793  3.31344  3.16848  1.11173  5.32995  4.05189    495 - -
          2.68618  4.42225  2.77519  2.73123  3.46354  2.40513  3.72494  3.29354  2.67741  2.69355  4.24690  2.90347  2.73739  3.18146  2.89801  2.37887  2.77519  2.98518  4.58477  3.61503
          0.03177  3.86105  4.58339  0.61958  0.77255  0.48576  0.95510
    322   2.57354  0.96391  4.08973  3.82682  3.82087  3.19884  4.47643  2.96296  3.65373  2.87892  3.99986  3.81686  3.90490  4.00030  3.78010  2.84515  3.03935  2.70829  5.23931  4.10861    496 - -
          2.68618  4.42225  2.77519  2.73123  3.46354  2.40513  3.72494  3.29354  2.67741  2.69355  4.24690  2.90347  2.73739  3.18146  2.89801  2.37887  2.77519  2.98518  4.58477  3.61503
          0.03177  3.86105  4.58339  0.61958  0.77255  0.48576  0.95510
    323   2.65091  4.42739  3.32234  3.22034  4.36268  0.74695  4.34124  3.95959  3.40005  3.61514  4.59085  3.48666  3.81815  3.72512  3.63728  2.82251  3.13126  3.49012  5.46077  4.46422    497 - -
          2.68618  4.42225  2.77519  2.73123  3.46354  2.40513  3.72494  3.29354  2.67741  2.69355  4.24690  2.90347  2.73739  3.18146  2.89801  2.37887  2.77519  2.98518  4.58477  3.61503
          0.03177  3.86105  4.58339  0.61958  0.77255  0.48576  0.95510
    324   2.97746  5.10378  0.93457  2.32805  4.47929  3.20213  3.92117  4.06489  3.00316  3.67528  4.65321  2.88381  3.85412  3.16035  3.51777  2.94115  3.31581  3.70531  5.65011  4.35417    498 - -
          2.68618  4.42225  2.77519  2.73123  3.46354  2.40513  3.72494  3.29354  2.67741  2.69355  4.24690  2.90347  2.73739  3.18146  2.89801  2.37887  2.77519  2.98518  4.58477  3.61503
          0.03177  3.86105  4.58339  0.61958  0.77255  0.48576  0.95510
    325   3.24393  4.64908  4.22304  3.93542  1.03060  3.93625  3.87236  2.76910  3.84276  2.14182  3.50099  4.00635  4.39514  4.01390  3.96530  3.51441  3.54509  2.75894  4.12494  2.49343    499 - -
          2.68618  4.42225  2.77519  2.73123  3.46354  2.40513  3.72494  3.29354  2.67741  2.69355  4.24690  2.90347  2.73739  3.18146  2.89801  2.37887  2.77519  2.98518  4.58477  3.61503
          0.03177  3.86105  4.58339  0.61958  0.77255  0.48576  0.95510
    326   2.71409  4.71015  2.70221  2.58657  4.07189  3.17641  3.91199  3.77988  2.81476  3.42807  4.38345  1.17844  3.82775  3.18478  3.16898  2.78175  3.09561  3.40325  5.37913  4.02110    500 - -
          2.68618  4.42225  2.77519  2.73123  3.46354  2.40513  3.72494  3.29354  2.67741  2.69355  4.24690  2.90347  2.73739  3.18146  2.89801  2.37887  2.77519  2.98518  4.58477  3.61503
          0.03177  3.86105  4.58339  0.61958  0.77255  0.48576  0.95510
    327   1.03035  4.18648  3.45111  3.24197  4.04112  3.01131  4.26535  3.16492  3.25794  3.04706  4.08020  3.39444  3.74946  3.60017  3.50921  2.53691  2.81348  2.82131  5.46942  4.26841    501 - -
          2.68618  4.42225  2.77519  2.73123  3.46354  2.40513  3.72494  3.29354  2.67741  2.69355  4.24690  2.90347  2.73739  3.18146  2.89801  2.37887  2.77519  2.98518  4.58477  3.61503
          0.03177  3.86105  4.58339  0.61958  0.77255  0.48576  0.95510
    328   2.94262  5.05112  2.48303  1.04173  4.39593  3.26681  3.85273  3.84757  2.73183  3.46656  4.44118  2.92666  3.87088  3.06868  3.13942  2.92624  3.24680  3.53262  5.56966  4.29199    502 - -
          2.68618  4.42225  2.77519  2.73123  3.46354  2.40513  3.72494  3.29354  2.67741  2.69355  4.24690  2.90347  2.73739  3.18146  2.89801  2.37887  2.77519  2.98518  4.58477  3.61503
          0.03177  3.86105  4.58339  0.61958  0.77255  0.48576  0.95510
    329   2.73655  4.49572  3.34250  3.17994  4.17598  3.18388  4.25828  3.71852  3.23628  3.34657  4.39598  3.48776  0.84914  3.62541  3.48305  2.90370  3.17723  3.36519  5.36560  4.29651    503 - -
          2.68618  4.42225  2.77519  2.73123  3.46354  2.40513  3.72494  3.29354  2.67741  2.69355  4.24690  2.90347  2.73739  3.18146  2.89801  2.37887  2.77519  2.98518  4.58477  3.61503
          0.03177  3.86105  4.58339  0.61958  0.77255  0.48576  0.95510
    330   2.40670  4.25173  3.41808  3.16965  3.95892  3.09136  4.18782  3.08466  3.11240  2.94856  3.99987  3.38081  3.79424  3.50781  3.37159  2.60785  1.19142  2.78086  5.39773  4.17557    504 - -
          2.68618  4.42225  2.77519  2.73123  3.46354  2.40513  3.72494  3.29354  2.67741  2.69355  4.24690  2.90347  2.73739  3.18146  2.89801  2.37887  2.77519  2.98518  4.58477  3.61503
          0.03177  3.86105  4.58339  0.61958  0.77255  0.48576  0.95510
    331   2.94262  5.05112  2.48303  1.04173  4.39593  3.26681  3.85273  3.84757  2.73183  3.46656  4.44118  2.92666  3.87088  3.06868  3.13942  2.92624  3.24680  3.53262  5.56966  4.29199    505 - -
          2.68618  4.42225  2.77519  2.73123  3.46354  2.40513  3.72494  3.29354  2.67741  2.69355  4.24690  2.90347  2.73739  3.18146  2.89801  2.37887  2.77519  2.98518  4.58477  3.61503
          0.03177  3.86105  4.58339  0.61958  0.77255  0.48576  0.95510
    332   2.94262  5.05112  2.48303  1.04173  4.39593  3.26681  3.85273  3.84757  2.73183  3.46656  4.44118  2.92666  3.87088  3.06868  3.13942  2.92624  3.24680  3.53262  5.56966  4.29199    506 - -
          2.68618  4.42225  2.77519  2.73123  3.46354  2.40513  3.72494  3.29354  2.67741  2.69355  4.24690  2.90347  2.73739  3.18146  2.89801  2.37887  2.77519  2.98518  4.58477  3.61503
          0.03177  3.86105  4.58339  0.61958  0.77255  0.48576  0.95510
    333   2.79909  4.34494  4.10945  3.77230  3.54182  3.71199  4.57602  2.05110  3.63990  2.23088  3.50877  3.96394  4.27319  4.00056  3.85350  3.21486  3.16095  1.03942  5.32430  4.05518    507 - -
          2.68618  4.42225  2.77519  2.73123  3.46354  2.40513  3.72494  3.29354  2.67741  2.69355  4.24690  2.90347  2.73739  3.18146  2.89801  2.37887  2.77519  2.98518  4.58477  3.61503
          0.03177  3.86105  4.58339  0.61958  0.77255  0.48576  0.95510
    334   3.23073  4.72435  3.82144  3.54875  2.29382  3.81688  3.61341  3.24155  3.40659  2.69841  3.91779  3.70949  4.29102  3.71537  3.59261  3.36854  3.51738  3.11158  3.93712  0.98499    508 - -
          2.68618  4.42225  2.77519  2.73123  3.46354  2.40513  3.72494  3.29354  2.67741  2.69355  4.24690  2.90347  2.73739  3.18146  2.89801  2.37887  2.77519  2.98518  4.58477  3.61503
          0.03177  3.86105  4.58339  0.61958  0.77255  0.48576  0.95510
    335   2.93664  5.02419  3.25826  2.69713  4.42757  3.54719  3.58931  3.80393  1.29674  3.29452  4.17777  3.11504  3.95272  2.73755  1.94387  2.94786  3.13009  3.49297  5.37264  4.17585    509 - -
          2.68618  4.42225  2.77519  2.73123  3.46354  2.40513  3.72494  3.29354  2.67741  2.69355  4.24690  2.90347  2.73739  3.18146  2.89801  2.37887  2.77519  2.98518  4.58477  3.61503
          0.03177  3.86105  4.58339  0.61958  0.77255  0.48576  0.95510
    336   2.98258  4.80192  3.11478  2.87364  3.27690  3.43800  1.16682  3.68373  2.71701  3.17910  4.22122  3.28340  3.98993  3.23975  2.98337  3.05339  3.28559  3.41908  4.74209  3.22809    510 - -
          2.68618  4.42225  2.77519  2.73123  3.46354  2.40513  3.72494  3.29354  2.67741  2.69355  4.24690  2.90347  2.73739  3.18146  2.89801  2.37887  2.77519  2.98518  4.58477  3.61503
          0.03177  3.86105  4.58339  0.61958  0.77255  0.48576  0.95510
    337   3.24393  4.64908  4.22304  3.93542  1.03060  3.93625  3.87236  2.76910  3.84276  2.14182  3.50099  4.00635  4.39514  4.01390  3.96530  3.51441  3.54509  2.75894  4.12494  2.49343    511 - -
          2.68618  4.42225  2.77519  2.73123  3.46354  2.40513  3.72494  3.29354  2.67741  2.69355  4.24690  2.90347  2.73739  3.18146  2.89801  2.37887  2.77519  2.98518  4.58477  3.61503
          0.03177  3.86105  4.58339  0.61958  0.77255  0.48576  0.95510
    338   1.03035  4.18648  3.45111  3.24197  4.04112  3.01131  4.26535  3.16492  3.25794  3.04706  4.08020  3.39444  3.74946  3.60017  3.50921  2.53691  2.81348  2.82131  5.46942  4.26841    512 - -
          2.68618  4.42225  2.77519  2.73123  3.46354  2.40513  3.72494  3.29354  2.67741  2.69355  4.24690  2.90347  2.73739  3.18146  2.89801  2.37887  2.77519  2.98518  4.58477  3.61503
          0.03177  3.86105  4.58339  0.61958  0.77255  0.48576  0.95510
    339   2.22217  4.16400  3.22346  2.97978  4.13882  2.92386  4.08870  3.50213  3.01962  3.25222  4.13530  3.19517  3.65679  3.36262  3.32371  1.29717  2.42872  3.03260  5.50931  4.25010    513 - -
          2.68618  4.42225  2.77519  2.73123  3.46354  2.40513  3.72494  3.29354  2.67741  2.69355  4.24690  2.90347  2.73739  3.18146  2.89801  2.37887  2.77519  2.98518  4.58477  3.61503
          0.03177  3.86105  4.58339  0.61958  0.77255  0.48576  0.95510
    340   2.30951  4.22971  3.19661  3.01193  4.06495  2.95981  4.12207  3.58605  3.08493  3.30719  4.23428  3.23849  3.69769  3.43515  3.37126  1.10841  2.78880  3.12366  5.43837  4.14843    514 - -
          2.68618  4.42225  2.77519  2.73123  3.46354  2.40513  3.72494  3.29354  2.67741  2.69355  4.24690  2.90347  2.73739  3.18146  2.89801  2.37887  2.77519  2.98518  4.58477  3.61503
          0.03177  3.86105  4.58339  0.61958  0.77255  0.48576  0.95510
    341   2.30951  4.22971  3.19661  3.01193  4.06495  2.95981  4.12207  3.58605  3.08493  3.30719  4.23428  3.23849  3.69769  3.43515  3.37126  1.10841  2.78880  3.12366  5.43837  4.14843    515 - -
          2.68618  4.42225  2.77519  2.73123  3.46354  2.40513  3.72494  3.29354  2.67741  2.69355  4.24690  2.90347  2.73739  3.18146  2.89801  2.37887  2.77519  2.98518  4.58477  3.61503
          0.03177  3.86105  4.58339  0.61958  0.77255  0.48576  0.95510
    342   3.14253  4.60823  4.17112  3.81100  3.13149  3.96757  4.47032  2.33501  3.57886  0.88939  3.15815  4.08757  4.40495  3.94992  3.75676  3.53722  3.43733  2.36936  5.00655  3.72720    516 - -
          2.68618  4.42225  2.77519  2.73123  3.46354  2.40513  3.72494  3.29354  2.67741  2.69355  4.24690  2.90347  2.73739  3.18146  2.89801  2.37887  2.77519  2.98518  4.58477  3.61503
          0.03177  3.86105  4.58339  0.61958  0.77255  0.48576  0.95510
    343   2.71409  4.71015  2.70221  2.58657  4.07189  3.17641  3.91199  3.77988  2.81476  3.42807  4.38345  1.17844  3.82775  3.18478  3.16898  2.78175  3.09561  3.40325  5.37913  4.02110    517 - -
          2.68618  4.42225  2.77519  2.73123  3.46354  2.40513  3.72494  3.29354  2.67741  2.69355  4.24690  2.90347  2.73739  3.18146  2.89801  2.37887  2.77519  2.98518  4.58477  3.61503
          0.03177  3.86105  4.58339  0.61958  0.77255  0.48576  0.95510
    344   3.14253  4.60823  4.17112  3.81100  3.13149  3.96757  4.47032  2.33501  3.57886  0.88939  3.15815  4.08757  4.40495  3.94992  3.75676  3.53722  3.43733  2.36936  5.00655  3.72720    518 - -
          2.68618  4.42225  2.77519  2.73123  3.46354  2.40513  3.72494  3.29354  2.67741  2.69355  4.24690  2.90347  2.73739  3.18146  2.89801  2.37887  2.77519  2.98518  4.58477  3.61503
          0.03177  3.86105  4.58339  0.61958  0.77255  0.48576  0.95510
    345   2.52895  4.61296  2.62451  2.47202  4.18037  3.09550  3.83019  3.75495  2.70943  3.39395  4.26507  1.55859  3.74677  3.05292  3.09977  2.33704  2.91450  3.32543  5.49540  4.11182    519 - -
          2.68618  4.42225  2.77519  2.73123  3.46354  2.40513  3.72494  3.29354  2.67741  2.69355  4.24690  2.90347  2.73739  3.18146  2.89801  2.37887  2.77519  2.98518  4.58477  3.61503
          0.03177  3.86105  4.58339  0.61958  0.77255  0.48576  0.95510
    346   2.30951  4.22971  3.19661  3.01193  4.06495  2.95981  4.12207  3.58605  3.08493  3.30719  4.23428  3.23849  3.69769  3.43515  3.37126  1.10841  2.78880  3.12366  5.43837  4.14843    520 - -
          2.68618  4.42225  2.77519  2.73123  3.46354  2.40513  3.72494  3.29354  2.67741  2.69355  4.24690  2.90347  2.73739  3.18146  2.89801  2.37887  2.77519  2.98518  4.58477  3.61503
          0.03177  3.86105  4.58339  0.61958  0.77255  0.48576  0.95510
    347   1.03035  4.18648  3.45111  3.24197  4.04112  3.01131  4.26535  3.16492  3.25794  3.04706  4.08020  3.39444  3.74946  3.60017  3.50921  2.53691  2.81348  2.82131  5.46942  4.26841    521 - -
          2.68618  4.42225  2.77519  2.73123  3.46354  2.40513  3.72494  3.29354  2.67741  2.69355  4.24690  2.90347  2.73739  3.18146  2.89801  2.37887  2.77519  2.98518  4.58477  3.61503
          0.03177  3.86105  4.58339  0.61958  0.77255  0.48576  0.95510
    348   3.23073  4.72435  3.82144  3.54875  2.29382  3.81688  3.61341  3.24155  3.40659  2.69841  3.91779  3.70949  4.29102  3.71537  3.59261  3.36854  3.51738  3.11158  3.93712  0.98499    522 - -
          2.68618  4.42225  2.77519  2.73123  3.46354  2.40513  3.72494  3.29354  2.67741  2.69355  4.24690  2.90347  2.73739  3.18146  2.89801  2.37887  2.77519  2.98518  4.58477  3.61503
          0.03177  3.86105  4.58339  0.61958  0.77255  0.48576  0.95510
    349   2.96180  4.92497  3.13702  2.76072  4.30879  3.45241  3.75307  3.73736  1.05401  3.30498  4.26711  3.18566  3.95361  2.94525  2.42974  3.00457  3.21595  3.44582  5.36819  4.17934    523 - -
          2.68618  4.42225  2.77519  2.73123  3.46354  2.40513  3.72494  3.29354  2.67741  2.69355  4.24690  2.90347  2.73739  3.18146  2.89801  2.37887  2.77519  2.98518  4.58477  3.61503
          0.03177  3.86105  4.58339  0.61958  0.77255  0.48576  0.95510
    350   3.14253  4.60823  4.17112  3.81100  3.13149  3.96757  4.47032  2.33501  3.57886  0.88939  3.15815  4.08757  4.40495  3.94992  3.75676  3.53722  3.43733  2.36936  5.00655  3.72720    524 - -
          2.68618  4.42225  2.77519  2.73123  3.46354  2.40513  3.72494  3.29354  2.67741  2.69355  4.24690  2.90347  2.73739  3.18146  2.89801  2.37887  2.77519  2.98518  4.58477  3.61503
          0.03177  3.86105  4.58339  0.61958  0.77255  0.48576  0.95510
    351   3.14253  4.60823  4.17112  3.81100  3.13149  3.96757  4.47032  2.33501  3.57886  0.88939  3.15815  4.08757  4.40495  3.94992  3.75676  3.53722  3.43733  2.36936  5.00655  3.72720    525 - -
          2.68618  4.42225  2.77519  2.73123  3.46354  2.40513  3.72494  3.29354  2.67741  2.69355  4.24690  2.90347  2.73739  3.18146  2.89801  2.37887  2.77519  2.98518  4.58477  3.61503
          0.03177  3.86105  4.58339  0.61958  0.77255  0.48576  0.95510
    352   2.30951  4.22971  3.19661  3.01193  4.06495  2.95981  4.12207  3.58605  3.08493  3.30719  4.23428  3.23849  3.69769  3.43515  3.37126  1.10841  2.78880  3.12366  5.43837  4.14843    526 - -
          2.68618  4.42225  2.77519  2.73123  3.46354  2.40513  3.72494  3.29354  2.67741  2.69355  4.24690  2.90347  2.73739  3.18146  2.89801  2.37887  2.77519  2.98518  4.58477  3.61503
          0.03177  3.86105  4.58339  0.61958  0.77255  0.48576  0.95510
    353   1.35858  4.13694  3.27460  2.97798  4.11102  2.92922  4.06682  3.45511  3.02211  3.19014  4.04750  3.19451  2.99760  3.33582  3.34327  2.18760  2.66347  2.99249  5.47352  4.24415    527 - -
          2.68618  4.42225  2.77519  2.73123  3.46354  2.40513  3.72494  3.29354  2.67741  2.69355  4.24690  2.90347  2.73739  3.18146  2.89801  2.37887  2.77519  2.98518  4.58477  3.61503
          0.03177  3.86105  4.58339  0.61958  0.77255  0.48576  0.95510
    354   2.97746  5.10378  0.93457  2.32805  4.47929  3.20213  3.92117  4.06489  3.00316  3.67528  4.65321  2.88381  3.85412  3.16035  3.51777  2.94115  3.31581  3.70531  5.65011  4.35417    528 - -
          2.68618  4.42225  2.77519  2.73123  3.46354  2.40513  3.72494  3.29354  2.67741  2.69355  4.24690  2.90347  2.73739  3.18146  2.89801  2.37887  2.77519  2.98518  4.58477  3.61503
          0.03177  3.86105  4.58339  0.61958  0.77255  0.48576  0.95510
    355   2.65091  4.42739  3.32234  3.22034  4.36268  0.74695  4.34124  3.95959  3.40005  3.61514  4.59085  3.48666  3.81815  3.72512  3.63728  2.82251  3.13126  3.49012  5.46077  4.46422    529 - -
          2.68618  4.42225  2.77519  2.73123  3.46354  2.40513  3.72494  3.29354  2.67741  2.69355  4.24690  2.90347  2.73739  3.18146  2.89801  2.37887  2.77519  2.98518  4.58477  3.61503
          0.03177  3.86105  4.58339  0.61958  0.77255  0.48576  0.95510
    356   2.87186  4.85708  2.89555  2.65020  4.02410  3.35858  3.80838  3.65319  2.47180  3.15667  4.18494  3.10980  3.91193  1.25449  2.75616  2.92013  3.16887  3.38360  5.29818  3.99121    530 - -
          2.68618  4.42225  2.77519  2.73123  3.46354  2.40513  3.72494  3.29354  2.67741  2.69355  4.24690  2.90347  2.73739  3.18146  2.89801  2.37887  2.77519  2.98518  4.58477  3.61503
          0.03177  3.86105  4.58339  0.61958  0.77255  0.48576  0.95510
    357   2.22217  4.16400  3.22346  2.97978  4.13882  2.92386  4.08870  3.50213  3.01962  3.25222  4.13530  3.19517  3.65679  3.36262  3.32371  1.29717  2.42872  3.03260  5.50931  4.25010    531 - -
          2.68618  4.42225  2.77519  2.73123  3.46354  2.40513  3.72494  3.29354  2.67741  2.69355  4.24690  2.90347  2.73739  3.18146  2.89801  2.37887  2.77519  2.98518  4.58477  3.61503
          0.03177  3.86105  4.58339  0.61958  0.77255  0.48576  0.95510
    358   2.94262  5.05112  2.48303  1.04173  4.39593  3.26681  3.85273  3.84757  2.73183  3.46656  4.44118  2.92666  3.87088  3.06868  3.13942  2.92624  3.24680  3.53262  5.56966  4.29199    532 - -
          2.68618  4.42225  2.77519  2.73123  3.46354  2.40513  3.72494  3.29354  2.67741  2.69355  4.24690  2.90347  2.73739  3.18146  2.89801  2.37887  2.77519  2.98518  4.58477  3.61503
          0.03177  3.86105  4.58339  0.61958  0.77255  0.48576  0.95510
    359   2.73655  4.49572  3.34250  3.17994  4.17598  3.18388  4.25828  3.71852  3.23628  3.34657  4.39598  3.48776  0.84914  3.62541  3.48305  2.90370  3.17723  3.36519  5.36560  4.29651    533 - -
          2.68618  4.42225  2.77519  2.73123  3.46354  2.40513  3.72494  3.29354  2.67741  2.69355  4.24690  2.90347  2.73739  3.18146  2.89801  2.37887  2.77519  2.98518  4.58477  3.61503
          0.03177  3.86105  4.58339  0.61958  0.77255  0.48576  0.95510
    360   2.73655  4.49572  3.34250  3.17994  4.17598  3.18388  4.25828  3.71852  3.23628  3.34657  4.39598  3.48776  0.84914  3.62541  3.48305  2.90370  3.17723  3.36519  5.36560  4.29651    534 - -
          2.68618  4.42225  2.77519  2.73123  3.46354  2.40513  3.72494  3.29354  2.67741  2.69355  4.24690  2.90347  2.73739  3.18146  2.89801  2.37887  2.77519  2.98518  4.58477  3.61503
          0.03177  3.86105  4.58339  0.61958  0.77255  0.48576  0.95510
    361   3.23073  4.72435  3.82144  3.54875  2.29382  3.81688  3.61341  3.24155  3.40659  2.69841  3.91779  3.70949  4.29102  3.71537  3.59261  3.36854  3.51738  3.11158  3.93712  0.98499    535 - -
          2.68618  4.42225  2.77519  2.73123  3.46354  2.40513  3.72494  3.29354  2.67741  2.69355  4.24690  2.90347  2.73739  3.18146  2.89801  2.37887  2.77519  2.98518  4.58477  3.61503
          0.03177  3.86105  4.58339  0.61958  0.77255  0.48576  0.95510
    362   2.40670  4.25173  3.41808  3.16965  3.95892  3.09136  4.18782  3.08466  3.11240  2.94856  3.99987  3.38081  3.79424  3.50781  3.37159  2.60785  1.19142  2.78086  5.39773  4.17557    536 - -
          2.68618  4.42225  2.77519  2.73123  3.46354  2.40513  3.72494  3.29354  2.67741  2.69355  4.24690  2.90347  2.73739  3.18146  2.89801  2.37887  2.77519  2.98518  4.58477  3.61503
          0.03177  3.86105  4.58339  0.61958  0.77255  0.48576  0.95510
    363   2.40670  4.25173  3.41808  3.16965  3.95892  3.09136  4.18782  3.08466  3.11240  2.94856  3.99987  3.38081  3.79424  3.50781  3.37159  2.60785  1.19142  2.78086  5.39773  4.17557    537 - -
          2.68618  4.42225  2.77519  2.73123  3.46354  2.40513  3.72494  3.29354  2.67741  2.69355  4.24690  2.90347  2.73739  3.18146  2.89801  2.37887  2.77519  2.98518  4.58477  3.61503
          0.03177  3.86105  4.58339  0.61958  0.77255  0.48576  0.95510
    364   3.31684  4.69555  4.07384  3.77716  2.65491  3.71747  3.88604  3.34002  3.49964  2.73685  3.97434  3.92854  4.23427  3.88786  3.62998  3.52064  3.61667  3.23004  0.90865  2.65762    538 - -
          2.68618  4.42225  2.77519  2.73123  3.46354  2.40513  3.72494  3.29354  2.67741  2.69355  4.24690  2.90347  2.73739  3.18146  2.89801  2.37887  2.77519  2.98518  4.58477  3.61503
          0.03177  3.86105  4.58339  0.61958  0.77255  0.48576  0.95510
    365   2.96180  4.92497  3.13702  2.76072  4.30879  3.45241  3.75307  3.73736  1.05401  3.30498  4.26711  3.18566  3.95361  2.94525  2.42974  3.00457  3.21595  3.44582  5.36819  4.17934    539 - -
          2.68618  4.42225  2.77519  2.73123  3.46354  2.40513  3.72494  3.29354  2.67741  2.69355  4.24690  2.90347  2.73739  3.18146  2.89801  2.37887  2.77519  2.98518  4.58477  3.61503
          0.03177  3.86105  4.58339  0.61958  0.77255  0.48576  0.95510
    366   2.99842  4.39664  4.48270  4.01529  3.38803  4.18887  4.75263  1.19621  3.85997  1.90926  3.24540  4.25900  4.56159  4.16607  4.07248  3.58808  3.28156  1.62617  5.33463  4.10407    540 - -
          2.68618  4.42225  2.77519  2.73123  3.46354  2.40513  3.72494  3.29354  2.67741  2.69355  4.24690  2.90347  2.73739  3.18146  2.89801  2.37887  2.77519  2.98518  4.58477  3.61503
          0.03177  3.86105  4.58339  0.61958  0.77255  0.48576  0.95510
    367   2.99271  4.83250  3.48222  2.99577  4.18419  3.48281  3.81623  3.72517  2.23311  3.24319  4.24373  3.35634  3.98601  3.03718  0.99598  3.07748  3.25949  3.44963  5.27190  4.11410    541 - -
          2.68618  4.42225  2.77519  2.73123  3.46354  2.40513  3.72494  3.29354  2.67741  2.69355  4.24690  2.90347  2.73739  3.18146  2.89801  2.37887  2.77519  2.98518  4.58477  3.61503
          0.03177  3.86105  4.58339  0.61958  0.77255  0.48576  0.95510
    368   2.07196  4.13966  3.36265  3.06630  4.04168  2.97876  4.11009  3.18845  3.04310  3.06440  3.98511  3.26102  3.69291  3.39421  3.33500  2.35351  1.46502  2.80684  5.45186  4.22337    542 - -
          2.68618  4.42225  2.77519  2.73123  3.46354  2.40513  3.72494  3.29354  2.67741  2.69355  4.24690  2.90347  2.73739  3.18146  2.89801  2.37887  2.77519  2.98518  4.58477  3.61503
          0.03177  3.86105  4.58339  0.61958  0.77255  0.48576  0.95510
    369   2.30951  4.22971  3.19661  3.01193  4.06495  2.95981  4.12207  3.58605  3.08493  3.30719  4.23428  3.23849  3.69769  3.43515  3.37126  1.10841  2.78880  3.12366  5.43837  4.14843    543 - -
          2.68618  4.42225  2.77519  2.73123  3.46354  2.40513  3.72494  3.29354  2.67741  2.69355  4.24690  2.90347  2.73739  3.18146  2.89801  2.37887  2.77519  2.98518  4.58477  3.61503
          0.03177  3.86105  4.58339  0.61958  0.77255  0.48576  0.95510
    370   2.65091  4.42739  3.32234  3.22034  4.36268  0.74695  4.34124  3.95959  3.40005  3.61514  4.59085  3.48666  3.81815  3.72512  3.63728  2.82251  3.13126  3.49012  5.46077  4.46422    544 - -
          2.68618  4.42225  2.77519  2.73123  3.46354  2.40513  3.72494  3.29354  2.67741  2.69355  4.24690  2.90347  2.73739  3.18146  2.89801  2.37887  2.77519  2.98518  4.58477  3.61503
          0.03177  3.86105  4.58339  0.61958  0.77255  0.48576  0.95510
    371   2.94262  5.05112  2.48303  1.04173  4.39593  3.26681  3.85273  3.84757  2.73183  3.46656  4.44118  2.92666  3.87088  3.06868  3.13942  2.92624  3.24680  3.53262  5.56966  4.29199    545 - -
          2.68618  4.42225  2.77519  2.73123  3.46354  2.40513  3.72494  3.29354  2.67741  2.69355  4.24690  2.90347  2.73739  3.18146  2.89801  2.37887  2.77519  2.98518  4.58477  3.61503
          0.03177  3.86105  4.58339  0.61958  0.77255  0.48576  0.95510
    372   2.07064  1.52485  3.96630  3.62736  3.78359  3.05158  4.35415  2.77303  3.46204  2.76437  3.79981  3.57904  3.78063  3.77863  3.64299  2.53061  2.74108  2.48480  5.30933  4.10633    546 - -
          2.68618  4.42225  2.77519  2.73123  3.46354  2.40513  3.72494  3.29354  2.67741  2.69355  4.24690  2.90347  2.73739  3.18146  2.89801  2.37887  2.77519  2.98518  4.58477  3.61503
          0.03177  3.86105  4.58339  0.61958  0.77255  0.48576  0.95510
    373   2.99271  4.83250  3.48222  2.99577  4.18419  3.48281  3.81623  3.72517  2.23311  3.24319  4.24373  3.35634  3.98601  3.03718  0.99598  3.07748  3.25949  3.44963  5.27190  4.11410    547 - -
          2.68618  4.42225  2.77519  2.73123  3.46354  2.40513  3.72494  3.29354  2.67741  2.69355  4.24690  2.90347  2.73739  3.18146  2.89801  2.37887  2.77519  2.98518  4.58477  3.61503
          0.03177  3.86105  4.58339  0.61958  0.77255  0.48576  0.95510
    374   2.98258  4.80192  3.11478  2.87364  3.27690  3.43800  1.16682  3.68373  2.71701  3.17910  4.22122  3.28340  3.98993  3.23975  2.98337  3.05339  3.28559  3.41908  4.74209  3.22809    548 - -
          2.68618  4.42225  2.77519  2.73123  3.46354  2.40513  3.72494  3.29354  2.67741  2.69355  4.24690  2.90347  2.73739  3.18146  2.89801  2.37887  2.77519  2.98518  4.58477  3.61503
          0.03177  3.86105  4.58339  0.61958  0.77255  0.48576  0.95510
    375   2.40670  4.25173  3.41808  3.16965  3.95892  3.09136  4.18782  3.08466  3.11240  2.94856  3.99987  3.38081  3.79424  3.50781  3.37159  2.60785  1.19142  2.78086  5.39773  4.17557    549 - -
          2.68618  4.42225  2.77519  2.73123  3.46354  2.40513  3.72494  3.29354  2.67741  2.69355  4.24690  2.90347  2.73739  3.18146  2.89801  2.37887  2.77519  2.98518  4.58477  3.61503
          0.03177  3.86105  4.58339  0.61958  0.77255  0.48576  0.95510
    376   3.14253  4.60823  4.17112  3.81100  3.13149  3.96757  4.47032  2.33501  3.57886  0.88939  3.15815  4.08757  4.40495  3.94992  3.75676  3.53722  3.43733  2.36936  5.00655  3.72720    550 - -
          2.68618  4.42225  2.77519  2.73123  3.46354  2.40513  3.72494  3.29354  2.67741  2.69355  4.24690  2.90347  2.73739  3.18146  2.89801  2.37887  2.77519  2.98518  4.58477  3.61503
          0.03177  3.86105  4.58339  0.61958  0.77255  0.48576  0.95510
    377   2.97746  5.10378  0.93457  2.32805  4.47929  3.20213  3.92117  4.06489  3.00316  3.67528  4.65321  2.88381  3.85412  3.16035  3.51777  2.94115  3.31581  3.70531  5.65011  4.35417    551 - -
          2.68618  4.42225  2.77519  2.73123  3.46354  2.40513  3.72494  3.29354  2.67741  2.69355  4.24690  2.90347  2.73739  3.18146  2.89801  2.37887  2.77519  2.98518  4.58477  3.61503
          0.03177  3.86105  4.58339  0.61958  0.77255  0.48576  0.95510
    378   3.23073  4.72435  3.82144  3.54875  2.29382  3.81688  3.61341  3.24155  3.40659  2.69841  3.91779  3.70949  4.29102  3.71537  3.59261  3.36854  3.51738  3.11158  3.93712  0.98499    552 - -
          2.68618  4.42225  2.77519  2.73123  3.46354  2.40513  3.72494  3.29354  2.67741  2.69355  4.24690  2.90347  2.73739  3.18146  2.89801  2.37887  2.77519  2.98518  4.58477  3.61503
          0.03177  3.86105  4.58339  0.61958  0.77255  0.48576  0.95510
    379   3.02222  4.44423  4.31931  3.93473  3.36657  4.05408  4.66503  1.09216  3.76264  1.95503  3.30379  4.18168  4.48646  4.11215  3.96052  3.54834  3.32162  1.84579  5.25499  3.99225    553 - -
          2.68618  4.42225  2.77519  2.73123  3.46354  2.40513  3.72494  3.29354  2.67741  2.69355  4.24690  2.90347  2.73739  3.18146  2.89801  2.37887  2.77519  2.98518  4.58477  3.61503
          0.03177  3.86105  4.58339  0.61958  0.77255  0.48576  0.95510
    380   3.31684  4.69555  4.07384  3.77716  2.65491  3.71747  3.88604  3.34002  3.49964  2.73685  3.97434  3.92854  4.23427  3.88786  3.62998  3.52064  3.61667  3.23004  0.90865  2.65762    554 - -
          2.68618  4.42225  2.77519  2.73123  3.46354  2.40513  3.72494  3.29354  2.67741  2.69355  4.24690  2.90347  2.73739  3.18146  2.89801  2.37887  2.77519  2.98518  4.58477  3.61503
          0.03177  3.86105  4.58339  0.61958  0.77255  0.48576  0.95510
    381   3.23073  4.72435  3.82144  3.54875  2.29382  3.81688  3.61341  3.24155  3.40659  2.69841  3.91779  3.70949  4.29102  3.71537  3.59261  3.36854  3.51738  3.11158  3.93712  0.98499    555 - -
          2.68618  4.42225  2.77519  2.73123  3.46354  2.40513  3.72494  3.29354  2.67741  2.69355  4.24690  2.90347  2.73739  3.18146  2.89801  2.37887  2.77519  2.98518  4.58477  3.61503
          0.03177  3.86105  4.58339  0.61958  0.77255  0.48576  0.95510
    382   2.30951  4.22971  3.19661  3.01193  4.06495  2.95981  4.12207  3.58605  3.08493  3.30719  4.23428  3.23849  3.69769  3.43515  3.37126  1.10841  2.78880  3.12366  5.43837  4.14843    556 - -
          2.68618  4.42225  2.77519  2.73123  3.46354  2.40513  3.72494  3.29354  2.67741  2.69355  4.24690  2.90347  2.73739  3.18146  2.89801  2.37887  2.77519  2.98518  4.58477  3.61503
          0.03177  3.86105  4.58339  0.61958  0.77255  0.48576  0.95510
    383   2.91182  5.07667  3.22378  2.62921  4.47875  3.55557  3.55077  3.84493  1.49654  3.31105  4.16448  3.06718  3.93349  2.37183  1.88107  2.90463  3.09102  3.51999  5.39006  4.18187    557 - -
          2.68618  4.42225  2.77519  2.73123  3.46354  2.40513  3.72494  3.29354  2.67741  2.69355  4.24690  2.90347  2.73739  3.18146  2.89801  2.37887  2.77519  2.98518  4.58477  3.61503
          0.03177  3.86105  4.58339  0.61958  0.77255  0.48576  0.95510
    384   2.78999  4.90220  2.99608  2.54126  3.98296  3.46196  2.11081  3.61044  2.14323  3.14949  4.01950  3.00981  3.88579  2.54167  2.25688  2.81187  3.00745  3.30497  5.20320  3.85584    558 - -
          2.68618  4.42225  2.77519  2.73123  3.46354  2.40513  3.72494  3.29354  2.67741  2.69355  4.24690  2.90347  2.73739  3.18146  2.89801  2.37887  2.77519  2.98518  4.58477  3.61503
          0.03177  3.86105  4.58339  0.61958  0.77255  0.48576  0.95510
    385   1.03035  4.18648  3.45111  3.24197  4.04112  3.01131  4.26535  3.16492  3.25794  3.04706  4.08020  3.39444  3.74946  3.60017  3.50921  2.53691  2.81348  2.82131  5.46942  4.26841    559 - -
          2.68618  4.42225  2.77519  2.73123  3.46354  2.40513  3.72494  3.29354  2.67741  2.69355  4.24690  2.90347  2.73739  3.18146  2.89801  2.37887  2.77519  2.98518  4.58477  3.61503
          0.03177  3.86105  4.58339  0.61958  0.77255  0.48576  0.95510
    386   3.14253  4.60823  4.17112  3.81100  3.13149  3.96757  4.47032  2.33501  3.57886  0.88939  3.15815  4.08757  4.40495  3.94992  3.75676  3.53722  3.43733  2.36936  5.00655  3.72720    560 - -
          2.68618  4.42225  2.77519  2.73123  3.46354  2.40513  3.72494  3.29354  2.67741  2.69355  4.24690  2.90347  2.73739  3.18146  2.89801  2.37887  2.77519  2.98518  4.58477  3.61503
          0.03177  3.86105  4.58339  0.61958  0.77255  0.48576  0.95510
    387   2.61291  4.78512  2.79378  2.41082  4.13176  3.30281  3.48461  3.59395  2.35971  3.17392  4.00453  2.28582  3.78531  2.80106  2.49645  2.14905  2.88032  3.24274  5.35637  4.02382    561 - -
          2.68618  4.42225  2.77519  2.73123  3.46354  2.40513  3.72494  3.29354  2.67741  2.69355  4.24690  2.90347  2.73739  3.18146  2.89801  2.37887  2.77519  2.98518  4.58477  3.61503
          0.03177  3.86105  4.58339  0.61958  0.77255  0.48576  0.95510
    388   2.79909  4.34494  4.10945  3.77230  3.54182  3.71199  4.57602  2.05110  3.63990  2.23088  3.50877  3.96394  4.27319  4.00056  3.85350  3.21486  3.16095  1.03942  5.32430  4.05518    562 - -
          2.68618  4.42225  2.77519  2.73123  3.46354  2.40513  3.72494  3.29354  2.67741  2.69355  4.24690  2.90347  2.73739  3.18146  2.89801  2.37887  2.77519  2.98518  4.58477  3.61503
          0.03177  3.86105  4.58339  0.61958  0.77255  0.48576  0.95510
    389   2.77512  4.93196  3.04303  2.38857  4.27249  3.46673  3.57741  3.65097  2.03981  3.19064  4.03561  3.00014  3.87240  2.60296  1.74689  2.78994  2.72654  3.33116  5.34777  4.09220    563 - -
          2.68618  4.42225  2.77519  2.73123  3.46354  2.40513  3.72494  3.29354  2.67741  2.69355  4.24690  2.90347  2.73739  3.18146  2.89801  2.37887  2.77519  2.98518  4.58477  3.61503
          0.03177  3.86105  4.58339  0.61958  0.77255  0.48576  0.95510
    390   2.30951  4.22971  3.19661  3.01193  4.06495  2.95981  4.12207  3.58605  3.08493  3.30719  4.23428  3.23849  3.69769  3.43515  3.37126  1.10841  2.78880  3.12366  5.43837  4.14843    564 - -
          2.68618  4.42225  2.77519  2.73123  3.46354  2.40513  3.72494  3.29354  2.67741  2.69355  4.24690  2.90347  2.73739  3.18146  2.89801  2.37887  2.77519  2.98518  4.58477  3.61503
          0.03177  3.86105  4.58339  0.61958  0.77255  0.48576  0.95510
    391   1.03035  4.18648  3.45111  3.24197  4.04112  3.01131  4.26535  3.16492  3.25794  3.04706  4.08020  3.39444  3.74946  3.60017  3.50921  2.53691  2.81348  2.82131  5.46942  4.26841    565 - -
          2.68618  4.42225  2.77519  2.73123  3.46354  2.40513  3.72494  3.29354  2.67741  2.69355  4.24690  2.90347  2.73739  3.18146  2.89801  2.37887  2.77519  2.98518  4.58477  3.61503
          0.03177  3.86105  4.58339  0.61958  0.77255  0.48576  0.95510
    392   3.14253  4.60823  4.17112  3.81100  3.13149  3.96757  4.47032  2.33501  3.57886  0.88939  3.15815  4.08757  4.40495  3.94992  3.75676  3.53722  3.43733  2.36936  5.00655  3.72720    566 - -
          2.68618  4.42225  2.77519  2.73123  3.46354  2.40513  3.72494  3.29354  2.67741  2.69355  4.24690  2.90347  2.73739  3.18146  2.89801  2.37887  2.77519  2.98518  4.58477  3.61503
          0.03177  3.86105  4.58339  0.61958  0.77255  0.48576  0.95510
    393   2.78080  5.05261  1.32078  2.20566  4.55326  2.44276  3.80042  4.07124  2.82372  3.64566  4.51772  2.75825  3.78063  2.99441  3.36483  2.74679  3.11701  3.64686  5.75189  4.36436    567 - -
          2.68618  4.42225  2.77519  2.73123  3.46354  2.40513  3.72494  3.29354  2.67741  2.69355  4.24690  2.90347  2.73739  3.18146  2.89801  2.37887  2.77519  2.98518  4.58477  3.61503
          0.03177  3.86105  4.58339  0.61958  0.77255  0.48576  0.95510
    394   3.14253  4.60823  4.17112  3.81100  3.13149  3.96757  4.47032  2.33501  3.57886  0.88939  3.15815  4.08757  4.40495  3.94992  3.75676  3.53722  3.43733  2.36936  5.00655  3.72720    568 - -
          2.68618  4.42225  2.77519  2.73123  3.46354  2.40513  3.72494  3.29354  2.67741  2.69355  4.24690  2.90347  2.73739  3.18146  2.89801  2.37887  2.77519  2.98518  4.58477  3.61503
          0.03177  3.86105  4.58339  0.61958  0.77255  0.48576  0.95510
    395   3.14253  4.60823  4.17112  3.81100  3.13149  3.96757  4.47032  2.33501  3.57886  0.88939  3.15815  4.08757  4.40495  3.94992  3.75676  3.53722  3.43733  2.36936  5.00655  3.72720    569 - -
          2.68618  4.42225  2.77519  2.73123  3.46354  2.40513  3.72494  3.29354  2.67741  2.69355  4.24690  2.90347  2.73739  3.18146  2.89801  2.37887  2.77519  2.98518  4.58477  3.61503
          0.03177  3.86105  4.58339  0.61958  0.77255  0.48576  0.95510
    396   2.40670  4.25173  3.41808  3.16965  3.95892  3.09136  4.18782  3.08466  3.11240  2.94856  3.99987  3.38081  3.79424  3.50781  3.37159  2.60785  1.19142  2.78086  5.39773  4.17557    570 - -
          2.68618  4.42225  2.77519  2.73123  3.46354  2.40513  3.72494  3.29354  2.67741  2.69355  4.24690  2.90347  2.73739  3.18146  2.89801  2.37887  2.77519  2.98518  4.58477  3.61503
          0.03177  3.86105  4.58339  0.61958  0.77255  0.48576  0.95510
    397   2.94262  5.05112  2.48303  1.04173  4.39593  3.26681  3.85273  3.84757  2.73183  3.46656  4.44118  2.92666  3.87088  3.06868  3.13942  2.92624  3.24680  3.53262  5.56966  4.29199    571 - -
          2.68618  4.42225  2.77519  2.73123  3.46354  2.40513  3.72494  3.29354  2.67741  2.69355  4.24690  2.90347  2.73739  3.18146  2.89801  2.37887  2.77519  2.98518  4.58477  3.61503
          0.03177  3.86105  4.58339  0.61958  0.77255  0.48576  0.95510
    398   2.94262  5.05112  2.48303  1.04173  4.39593  3.26681  3.85273  3.84757  2.73183  3.46656  4.44118  2.92666  3.87088  3.06868  3.13942  2.92624  3.24680  3.53262  5.56966  4.29199    572 - -
          2.68618  4.42225  2.77519  2.73123  3.46354  2.40513  3.72494  3.29354  2.67741  2.69355  4.24690  2.90347  2.73739  3.18146  2.89801  2.37887  2.77519  2.98518  4.58477  3.61503
          0.03177  3.86105  4.58339  0.61958  0.77255  0.48576  0.95510
    399   2.87186  4.85708  2.89555  2.65020  4.02410  3.35858  3.80838  3.65319  2.47180  3.15667  4.18494  3.10980  3.91193  1.25449  2.75616  2.92013  3.16887  3.38360  5.29818  3.99121    573 - -
          2.68618  4.42225  2.77519  2.73123  3.46354  2.40513  3.72494  3.29354  2.67741  2.69355  4.24690  2.90347  2.73739  3.18146  2.89801  2.37887  2.77519  2.98518  4.58477  3.61503
          0.03177  3.86105  4.58339  0.61958  0.77255  0.48576  0.95510
    400   3.02222  4.44423  4.31931  3.93473  3.36657  4.05408  4.66503  1.09216  3.76264  1.95503  3.30379  4.18168  4.48646  4.11215  3.96052  3.54834  3.32162  1.84579  5.25499  3.99225    574 - -
          2.68618  4.42225  2.77519  2.73123  3.46354  2.40513  3.72494  3.29354  2.67741  2.69355  4.24690  2.90347  2.73739  3.18146  2.89801  2.37887  2.77519  2.98518  4.58477  3.61503
          0.03177  3.86105  4.58339  0.61958  0.77255  0.48576  0.95510
    401   2.65091  4.42739  3.32234  3.22034  4.36268  0.74695  4.34124  3.95959  3.40005  3.61514  4.59085  3.48666  3.81815  3.72512  3.63728  2.82251  3.13126  3.49012  5.46077  4.46422    575 - -
          2.68618  4.42225  2.77519  2.73123  3.46354  2.40513  3.72494  3.29354  2.67741  2.69355  4.24690  2.90347  2.73739  3.18146  2.89801  2.37887  2.77519  2.98518  4.58477  3.61503
          0.03177  3.86105  4.58339  0.61958  0.77255  0.48576  0.95510
    402   2.73655  4.49572  3.34250  3.17994  4.17598  3.18388  4.25828  3.71852  3.23628  3.34657  4.39598  3.48776  0.84914  3.62541  3.48305  2.90370  3.17723  3.36519  5.36560  4.29651    576 - -
          2.68618  4.42225  2.77519  2.73123  3.46354  2.40513  3.72494  3.29354  2.67741  2.69355  4.24690  2.90347  2.73739  3.18146  2.89801  2.37887  2.77519  2.98518  4.58477  3.61503
          0.03177  3.86105  4.58339  0.61958  0.77255  0.48576  0.95510
    403   2.71409  4.71015  2.70221  2.58657  4.07189  3.17641  3.91199  3.77988  2.81476  3.42807  4.38345  1.17844  3.82775  3.18478  3.16898  2.78175  3.09561  3.40325  5.37913  4.02110    577 - -
          2.68618  4.42225  2.77519  2.73123  3.46354  2.40513  3.72494  3.29354  2.67741  2.69355  4.24690  2.90347  2.73739  3.18146  2.89801  2.37887  2.77519  2.98518  4.58477  3.61503
          0.03177  3.86105  4.58339  0.61958  0.77255  0.48576  0.95510
    404   2.99271  4.83250  3.48222  2.99577  4.18419  3.48281  3.81623  3.72517  2.23311  3.24319  4.24373  3.35634  3.98601  3.03718  0.99598  3.07748  3.25949  3.44963  5.27190  4.11410    578 - -
          2.68618  4.42225  2.77519  2.73123  3.46354  2.40513  3.72494  3.29354  2.67741  2.69355  4.24690  2.90347  2.73739  3.18146  2.89801  2.37887  2.77519  2.98518  4.58477  3.61503
          0.03177  3.86105  4.58339  0.61958  0.77255  0.48576  0.95510
    405   3.14253  4.60823  4.17112  3.81100  3.13149  3.96757  4.47032  2.33501  3.57886  0.88939  3.15815  4.08757  4.40495  3.94992  3.75676  3.53722  3.43733  2.36936  5.00655  3.72720    579 - -
          2.68618  4.42225  2.77519  2.73123  3.46354  2.40513  3.72494  3.29354  2.67741  2.69355  4.24690  2.90347  2.73739  3.18146  2.89801  2.37887  2.77519  2.98518  4.58477  3.61503
          0.03177  3.86105  4.58339  0.61958  0.77255  0.48576  0.95510
    406   2.73655  4.49572  3.34250  3.17994  4.17598  3.18388  4.25828  3.71852  3.23628  3.34657  4.39598  3.48776  0.84914  3.62541  3.48305  2.90370  3.17723  3.36519  5.36560  4.29651    580 - -
          2.68618  4.42225  2.77519  2.73123  3.46354  2.40513  3.72494  3.29354  2.67741  2.69355  4.24690  2.90347  2.73739  3.18146  2.89801  2.37887  2.77519  2.98518  4.58477  3.61503
          0.03177  3.86105  4.58339  0.61958  0.77255  0.48576  0.95510
    407   2.30951  4.22971  3.19661  3.01193  4.06495  2.95981  4.12207  3.58605  3.08493  3.30719  4.23428  3.23849  3.69769  3.43515  3.37126  1.10841  2.78880  3.12366  5.43837  4.14843    581 - -
          2.68618  4.42225  2.77519  2.73123  3.46354  2.40513  3.72494  3.29354  2.67741  2.69355  4.24690  2.90347  2.73739  3.18146  2.89801  2.37887  2.77519  2.98518  4.58477  3.61503
          0.03177  3.86105  4.58339  0.61958  0.77255  0.48576  0.95510
    408   3.19924  4.60582  4.33956  3.93280  1.33641  4.12402  3.90009  2.51708  3.78722  1.75406  3.24384  4.03001  4.47760  3.95381  3.93438  3.52601  3.45892  2.53792  4.16100  2.54392    582 - -
          2.68618  4.42225  2.77519  2.73123  3.46354  2.40513  3.72494  3.29354  2.67741  2.69355  4.24690  2.90347  2.73739  3.18146  2.89801  2.37887  2.77519  2.98518  4.58477  3.61503
          0.03177  3.86105  4.58339  0.61958  0.77255  0.48576  0.95510
    409   2.74290  4.91103  2.60623  2.37975  3.86738  3.29411  2.81021  3.73543  2.47429  3.28905  4.16881  1.75559  3.83076  2.89056  2.85617  2.74775  3.02305  3.39002  5.21919  3.75338    583 - -
          2.68618  4.42225  2.77519  2.73123  3.46354  2.40513  3.72494  3.29354  2.67741  2.69355  4.24690  2.90347  2.73739  3.18146  2.89801  2.37887  2.77519  2.98518  4.58477  3.61503
          0.03177  3.86105  4.58339  0.61958  0.77255  0.48576  0.95510
    410   3.23073  4.72435  3.82144  3.54875  2.29382  3.81688  3.61341  3.24155  3.40659  2.69841  3.91779  3.70949  4.29102  3.71537  3.59261  3.36854  3.51738  3.11158  3.93712  0.98499    584 - -
          2.68618  4.42225  2.77519  2.73123  3.46354  2.40513  3.72494  3.29354  2.67741  2.69355  4.24690  2.90347  2.73739  3.18146  2.89801  2.37887  2.77519  2.98518  4.58477  3.61503
          0.03177  3.86105  4.58339  0.61958  0.77255  0.48576  0.95510
    411   2.73655  4.49572  3.34250  3.17994  4.17598  3.18388  4.25828  3.71852  3.23628  3.34657  4.39598  3.48776  0.84914  3.62541  3.48305  2.90370  3.17723  3.36519  5.36560  4.29651    585 - -
          2.68618  4.42225  2.77519  2.73123  3.46354  2.40513  3.72494  3.29354  2.67741  2.69355  4.24690  2.90347  2.73739  3.18146  2.89801  2.37887  2.77519  2.98518  4.58477  3.61503
          0.03177  3.86105  4.58339  0.61958  0.77255  0.48576  0.95510
    412   2.30951  4.22971  3.19661  3.01193  4.06495  2.95981  4.12207  3.58605  3.08493  3.30719  4.23428  3.23849  3.69769  3.43515  3.37126  1.10841  2.78880  3.12366  5.43837  4.14843    586 - -
          2.68618  4.42225  2.77519  2.73123  3.46354  2.40513  3.72494  3.29354  2.67741  2.69355  4.24690  2.90347  2.73739  3.18146  2.89801  2.37887  2.77519  2.98518  4.58477  3.61503
          0.03177  3.86105  4.58339  0.61958  0.77255  0.48576  0.95510
    413   2.97746  5.10378  0.93457  2.32805  4.47929  3.20213  3.92117  4.06489  3.00316  3.67528  4.65321  2.88381  3.85412  3.16035  3.51777  2.94115  3.31581  3.70531  5.65011  4.35417    587 - -
          2.68618  4.42225  2.77519  2.73123  3.46354  2.40513  3.72494  3.29354  2.67741  2.69355  4.24690  2.90347  2.73739  3.18146  2.89801  2.37887  2.77519  2.98518  4.58477  3.61503
          0.03177  3.86105  4.58339  0.61958  0.77255  0.48576  0.95510
    414   2.98258  4.80192  3.11478  2.87364  3.27690  3.43800  1.16682  3.68373  2.71701  3.17910  4.22122  3.28340  3.98993  3.23975  2.98337  3.05339  3.28559  3.41908  4.74209  3.22809    588 - -
          2.68618  4.42225  2.77519  2.73123  3.46354  2.40513  3.72494  3.29354  2.67741  2.69355  4.24690  2.90347  2.73739  3.18146  2.89801  2.37887  2.77519  2.98518  4.58477  3.61503
          0.03177  3.86105  4.58339  0.61958  0.77255  0.48576  0.95510
    415   3.14253  4.60823  4.17112  3.81100  3.13149  3.96757  4.47032  2.33501  3.57886  0.88939  3.15815  4.08757  4.40495  3.94992  3.75676  3.53722  3.43733  2.36936  5.00655  3.72720    589 - -
          2.68618  4.42225  2.77519  2.73123  3.46354  2.40513  3.72494  3.29354  2.67741  2.69355  4.24690  2.90347  2.73739  3.18146  2.89801  2.37887  2.77519  2.98518  4.58477  3.61503
          0.03177  3.86105  4.58339  0.61958  0.77255  0.48576  0.95510
    416   2.30951  4.22971  3.19661  3.01193  4.06495  2.95981  4.12207  3.58605  3.08493  3.30719  4.23428  3.23849  3.69769  3.43515  3.37126  1.10841  2.78880  3.12366  5.43837  4.14843    590 - -
          2.68618  4.42225  2.77519  2.73123  3.46354  2.40513  3.72494  3.29354  2.67741  2.69355  4.24690  2.90347  2.73739  3.18146  2.89801  2.37887  2.77519  2.98518  4.58477  3.61503
          0.03177  3.86105  4.58339  0.61958  0.77255  0.48576  0.95510
    417   3.14253  4.60823  4.17112  3.81100  3.13149  3.96757  4.47032  2.33501  3.57886  0.88939  3.15815  4.08757  4.40495  3.94992  3.75676  3.53722  3.43733  2.36936  5.00655  3.72720    591 - -
          2.68618  4.42225  2.77519  2.73123  3.46354  2.40513  3.72494  3.29354  2.67741  2.69355  4.24690  2.90347  2.73739  3.18146  2.89801  2.37887  2.77519  2.98518  4.58477  3.61503
          0.03177  3.86105  4.58339  0.61958  0.77255  0.48576  0.95510
    418   2.79909  4.34494  4.10945  3.77230  3.54182  3.71199  4.57602  2.05110  3.63990  2.23088  3.50877  3.96394  4.27319  4.00056  3.85350  3.21486  3.16095  1.03942  5.32430  4.05518    592 - -
          2.68618  4.42225  2.77519  2.73123  3.46354  2.40513  3.72494  3.29354  2.67741  2.69355  4.24690  2.90347  2.73739  3.18146  2.89801  2.37887  2.77519  2.98518  4.58477  3.61503
          0.03177  3.86105  4.58339  0.61958  0.77255  0.48576  0.95510
    419   2.57354  0.96391  4.08973  3.82682  3.82087  3.19884  4.47643  2.96296  3.65373  2.87892  3.99986  3.81686  3.90490  4.00030  3.78010  2.84515  3.03935  2.70829  5.23931  4.10861    593 - -
          2.68618  4.42225  2.77519  2.73123  3.46354  2.40513  3.72494  3.29354  2.67741  2.69355  4.24690  2.90347  2.73739  3.18146  2.89801  2.37887  2.77519  2.98518  4.58477  3.61503
          0.03177  3.86105  4.58339  0.61958  0.77255  0.48576  0.95510
    420   2.97746  5.10378  0.93457  2.32805  4.47929  3.20213  3.92117  4.06489  3.00316  3.67528  4.65321  2.88381  3.85412  3.16035  3.51777  2.94115  3.31581  3.70531  5.65011  4.35417    594 - -
          2.68618  4.42225  2.77519  2.73123  3.46354  2.40513  3.72494  3.29354  2.67741  2.69355  4.24690  2.90347  2.73739  3.18146  2.89801  2.37887  2.77519  2.98518  4.58477  3.61503
          0.03177  3.86105  4.58339  0.61958  0.77255  0.48576  0.95510
    421   3.24393  4.64908  4.22304  3.93542  1.03060  3.93625  3.87236  2.76910  3.84276  2.14182  3.50099  4.00635  4.39514  4.01390  3.96530  3.51441  3.54509  2.75894  4.12494  2.49343    595 - -
          2.68618  4.42225  2.77519  2.73123  3.46354  2.40513  3.72494  3.29354  2.67741  2.69355  4.24690  2.90347  2.73739  3.18146  2.89801  2.37887  2.77519  2.98518  4.58477  3.61503
          0.03177  3.86105  4.58339  0.61958  0.77255  0.48576  0.95510
    422   2.19750  4.15717  3.16930  2.92946  4.22143  2.58160  4.07602  3.63569  3.02341  3.33269  4.17071  3.15782  3.63165  3.33636  3.34758  1.34041  2.51128  3.11199  5.55698  4.31530    596 - -
          2.68618  4.42225  2.77519  2.73123  3.46354  2.40513  3.72494  3.29354  2.67741  2.69355  4.24690  2.90347  2.73739  3.18146  2.89801  2.37887  2.77519  2.98518  4.58477  3.61503
          0.03177  3.86105  4.58339  0.61958  0.77255  0.48576  0.95510
    423   3.24393  4.64908  4.22304  3.93542  1.03060  3.93625  3.87236  2.76910  3.84276  2.14182  3.50099  4.00635  4.39514  4.01390  3.96530  3.51441  3.54509  2.75894  4.12494  2.49343    597 - -
          2.68618  4.42225  2.77519  2.73123  3.46354  2.40513  3.72494  3.29354  2.67741  2.69355  4.24690  2.90347  2.73739  3.18146  2.89801  2.37887  2.77519  2.98518  4.58477  3.61503
          0.03177  3.86105  4.58339  0.61958  0.77255  0.48576  0.95510
    424   2.55283  4.64340  2.86375  2.49924  4.10361  3.24847  3.70164  3.51259  2.44221  3.14076  3.98913  2.08738  3.77592  2.88385  2.61226  2.61965  2.29168  3.15890  5.35905  4.05065    598 - -
          2.68618  4.42225  2.77519  2.73123  3.46354  2.40513  3.72494  3.29354  2.67741  2.69355  4.24690  2.90347  2.73739  3.18146  2.89801  2.37887  2.77519  2.98518  4.58477  3.61503
          0.03177  3.86105  4.58339  0.61958  0.77255  0.48576  0.95510
    425   2.94262  5.05112  2.48303  1.04173  4.39593  3.26681  3.85273  3.84757  2.73183  3.46656  4.44118  2.92666  3.87088  3.06868  3.13942  2.92624  3.24680  3.53262  5.56966  4.29199    599 - -
          2.68618  4.42225  2.77519  2.73123  3.46354  2.40513  3.72494  3.29354  2.67741  2.69355  4.24690  2.90347  2.73739  3.18146  2.89801  2.37887  2.77519  2.98518  4.58477  3.61503
          0.03177  3.86105  4.58339  0.61958  0.77255  0.48576  0.95510
    426   2.83831  5.33443  1.95277  1.41501  4.62082  3.18209  3.68665  4.11836  2.65266  3.64318  4.48809  2.50878  3.78114  2.85134  3.20685  2.74500  3.11980  3.71282  5.81047  4.33745    600 - -
          2.68619  4.42226  2.77520  2.73120  3.46354  2.40513  3.72495  3.29355  2.67741  2.69355  4.24690  2.90347  2.73732  3.18147  2.89801  2.37887  2.77520  2.98519  4.58477  3.61504
          0.09341  2.53886  4.58339  0.45407  1.00796  0.48576  0.95510
    427   2.29596  4.48969  2.88192  2.56404  4.08333  3.14988  3.78542  3.49332  2.61364  3.13314  3.98467  2.99308  2.11603  2.71997  2.99565  2.36516  2.80406  3.11335  5.38277  4.08830    602 - -
          2.68618  4.42225  2.77519  2.73123  3.46354  2.40513  3.72494  3.29354  2.67741  2.69355  4.24690  2.90347  2.73739  3.18146  2.89801  2.37887  2.77519  2.98518  4.58477  3.61503
          0.06730  3.86105  3.12267  0.61958  0.77255  0.48576  0.95510
    428   2.68170  5.18101  1.66599  2.03623  4.47438  3.19627  3.49477  3.95607  2.56964  3.49052  4.31622  2.55607  3.28616  2.80163  3.10616  2.68082  3.01677  3.56338  5.67553  4.23532    603 - -
          2.68618  4.42225  2.77519  2.73123  3.46354  2.40513  3.72494  3.29354  2.67741  2.69355  4.24690  2.90347  2.73739  3.18146  2.89801  2.37887  2.77519  2.98518  4.58477  3.61503
          0.03290  3.82664  4.54899  0.61958  0.77255  0.51584  0.90882
    429   2.56105  4.78055  2.72943  2.22377  4.09229  2.43111  3.61836  3.50648  2.36501  3.10454  3.93477  2.87028  3.38565  2.66703  2.75946  2.62742  2.85463  3.10134  5.33759  4.00880    604 - -
          2.68618  4.42225  2.77519  2.73123  3.46354  2.40513  3.72494  3.29354  2.67741  2.69355  4.24690  2.90347  2.73739  3.18146  2.89801  2.37887  2.77519  2.98518  4.58477  3.61503
          0.03290  3.82664  4.54899  0.61958  0.77255  0.51584  0.90882
    430   2.69563  4.44888  3.26959  2.65418  3.48100  3.52400  3.88306  2.68938  2.74685  1.59824  3.46186  3.29204  3.73293  3.18215  3.04783  2.89896  2.96047  2.53721  5.02673  3.75814    605 - -
          2.68618  4.42225  2.77519  2.73123  3.46354  2.40513  3.72494  3.29354  2.67741  2.69355  4.24690  2.90347  2.73739  3.18146  2.89801  2.37887  2.77519  2.98518  4.58477  3.61503
          0.03290  3.82664  4.54899  0.61958  0.77255  0.51584  0.90882
    431   2.58305  4.26533  3.61416  3.09972  3.21367  3.53005  3.95312  2.49126  2.99761  1.80735  3.34622  3.43567  3.98391  3.32739  3.30333  2.37866  2.86740  2.20608  4.89822  3.60792    606 - -
          2.68617  4.42232  2.77518  2.73122  3.46361  2.40514  3.72501  3.29361  2.67748  2.69362  4.24696  2.90353  2.73723  3.18141  2.89780  2.37883  2.77518  2.98525  4.58484  3.61510
          0.06320  2.79292        *  1.56803  0.23377  0.00000        *
//
