# Supplementary material for: Potential Conservation of Circadian Clock Proteins in the phylum Nematoda as Revealed by Bioinformatic Searches
Source: PLoS One. 2014 Nov 14;9(11):e112871. doi: 10.1371/journal.pone.0112871 (PMC4232591; doi:10.1371/journal.pone.0112871)
Supplement: File S1 — HMM profiles used in this work and HMMsearch results. (ZIP) [file pone.0112871.s007.zip › HMMs-CE/Mamiferos/BMAL2-aln.fasta.hmm]

HMMER3/b [3.0 | March 2010]
NAME  BMAL2-aln
LENG  671
ALPH  amino
RF    no
CS    no
MAP   yes
DATE  Wed Aug 22 12:28:31 2012
NSEQ  18
EFFN  0.610840
CKSUM 3356853381
STATS LOCAL MSV      -12.2867  0.69679
STATS LOCAL VITERBI  -13.0543  0.69679
STATS LOCAL FORWARD   -6.3337  0.69679
HMM          A        C        D        E        F        G        H        I        K        L        M        N        P        Q        R        S        T        V        W        Y   
            m->m     m->i     m->d     i->m     i->i     d->m     d->d
  COMPO   2.57872  4.12262  2.90905  2.67653  3.31073  2.85084  3.67001  2.89782  2.62189  2.46273  3.71246  3.10635  3.35371  3.09299  2.90335  2.49431  2.83046  2.66900  4.72991  3.58283
          2.67805  4.41091  2.77975  2.73449  3.46724  2.40115  3.72811  3.29822  2.68308  2.69549  4.25065  2.90975  2.72722  3.18391  2.88481  2.37956  2.77888  2.98780  4.58213  3.62132
          0.56610  1.39666  1.68825  4.87189  0.00769  0.00000        *
      1   2.95561  4.37222  4.31792  3.76097  2.93097  4.15074  4.46172  1.89820  3.66193  1.49676  2.84573  4.06715  4.43066  3.88467  3.89150  3.46576  3.19079  1.65794  5.03704  3.85284    379 - -
          2.68618  4.42225  2.77519  2.73123  3.46354  2.40513  3.72494  3.29354  2.67741  2.69355  4.24690  2.90347  2.73739  3.18146  2.89801  2.37887  2.77519  2.98518  4.58477  3.61503
          0.03525  3.75856  4.48091  0.61958  0.77255  0.64571  0.74295
      2   2.33086  4.27247  3.13405  2.69582  3.45824  2.92737  3.78932  3.18890  2.70226  2.87919  3.73868  3.06990  2.70676  3.03171  3.08411  2.23702  2.47568  2.84623  5.17344  3.90454    380 - -
          2.68618  4.42225  2.77519  2.73123  3.46354  2.40513  3.72494  3.29354  2.67741  2.69355  4.24690  2.90347  2.73739  3.18146  2.89801  2.37887  2.77519  2.98518  4.58477  3.61503
          0.03525  3.75856  4.48091  0.61958  0.77255  0.64571  0.74295
      3   2.60497  4.59449  3.16820  2.66163  3.91882  3.34406  3.64639  3.34448  2.22334  2.80356  3.86763  3.07200  3.82082  2.84513  1.90446  2.37717  2.88033  3.04431  5.17813  3.89520    381 - -
          2.68618  4.42225  2.77519  2.73123  3.46354  2.40513  3.72494  3.29354  2.67741  2.69355  4.24690  2.90347  2.73739  3.18146  2.89801  2.37887  2.77519  2.98518  4.58477  3.61503
          0.03525  3.75856  4.48091  0.61958  0.77255  0.53018  0.88794
      4   2.52211  4.42227  3.17043  2.64463  3.61994  3.25111  3.34038  3.01413  2.57216  2.68977  3.01316  3.09026  2.68725  2.94070  2.95239  2.66187  2.77627  2.66003  5.01063  3.73163    382 - -
          2.68618  4.42225  2.77519  2.73123  3.46354  2.40513  3.72494  3.29354  2.67741  2.69355  4.24690  2.90347  2.73739  3.18146  2.89801  2.37887  2.77519  2.98518  4.58477  3.61503
          0.03222  3.84700  4.56935  0.61958  0.77255  0.57935  0.82158
      5   2.33019  4.41438  3.17864  2.66770  3.66505  3.38417  3.70995  3.01593  2.49069  2.22157  3.59040  3.10301  3.21674  2.95421  2.81760  2.57424  2.78566  2.75339  5.04157  3.78289    383 - -
          2.68618  4.42225  2.77519  2.73123  3.46354  2.40513  3.72494  3.29354  2.67741  2.69355  4.24690  2.90347  2.73739  3.18146  2.89801  2.37887  2.77519  2.98518  4.58477  3.61503
          0.03222  3.84700  4.56935  0.61958  0.77255  0.57935  0.82158
      6   2.16767  4.51253  2.98152  2.54738  3.85771  2.97155  2.70022  3.28922  2.53093  2.82758  3.79020  3.00250  3.77001  2.90672  2.92567  2.43480  2.78907  2.97089  5.19049  3.88643    384 - -
          2.68618  4.42225  2.77519  2.73123  3.46354  2.40513  3.72494  3.29354  2.67741  2.69355  4.24690  2.90347  2.73739  3.18146  2.89801  2.37887  2.77519  2.98518  4.58477  3.61503
          0.03222  3.84700  4.56935  0.61958  0.77255  0.57935  0.82158
      7   2.66635  4.95054  2.46169  1.93883  4.30951  2.45340  3.65300  3.75526  2.50370  3.32342  4.15106  2.64293  3.76423  2.68017  2.97347  2.39073  2.94190  3.38403  5.52977  4.15264    385 - -
          2.68618  4.42225  2.77519  2.73123  3.46354  2.40513  3.72494  3.29354  2.67741  2.69355  4.24690  2.90347  2.73739  3.18146  2.89801  2.37887  2.77519  2.98518  4.58477  3.61503
          0.03222  3.84700  4.56935  0.61958  0.77255  0.57935  0.82158
      8   2.63862  4.91570  2.71233  2.09194  4.22295  2.69431  3.58744  3.65152  2.31898  3.21039  4.02368  2.84558  3.36498  2.55403  2.50108  2.63613  2.87933  3.29828  5.40555  4.06056    386 - -
          2.68618  4.42225  2.77519  2.73123  3.46354  2.40513  3.72494  3.29354  2.67741  2.69355  4.24690  2.90347  2.73739  3.18146  2.89801  2.37887  2.77519  2.98518  4.58477  3.61503
          0.03222  3.84700  4.56935  0.61958  0.77255  0.57935  0.82158
      9   2.47106  4.70550  2.96555  2.23073  3.94087  3.40090  3.60068  3.33268  2.28088  2.52302  3.79306  2.95563  3.61217  2.67569  2.57229  2.65834  2.83248  3.03588  5.20661  3.90902    387 - -
          2.68618  4.42225  2.77519  2.73123  3.46354  2.40513  3.72494  3.29354  2.67741  2.69355  4.24690  2.90347  2.73739  3.18146  2.89801  2.37887  2.77519  2.98518  4.58477  3.61503
          0.03222  3.84700  4.56935  0.61958  0.77255  0.57935  0.82158
     10   2.38063  3.84620  3.82902  3.26832  3.32467  3.66331  4.05092  2.26112  3.17685  1.87894  2.97430  3.57911  4.06318  3.46068  3.45618  2.96011  2.66069  1.99608  4.91143  3.70802    388 - -
          2.68618  4.42225  2.77519  2.73123  3.46354  2.40513  3.72494  3.29354  2.67741  2.69355  4.24690  2.90347  2.73739  3.18146  2.89801  2.37887  2.77519  2.98518  4.58477  3.61503
          0.03222  3.84700  4.56935  0.61958  0.77255  0.57935  0.82158
     11   1.78742  3.86295  2.82389  2.71018  3.97738  2.62728  3.84212  3.36532  2.75247  3.03995  3.87625  3.07431  3.68567  3.06310  3.15274  2.26404  2.68748  2.97107  5.31630  4.04913    389 - -
          2.68618  4.42225  2.77519  2.73123  3.46354  2.40513  3.72494  3.29354  2.67741  2.69355  4.24690  2.90347  2.73739  3.18146  2.89801  2.37887  2.77519  2.98518  4.58477  3.61503
          0.03222  3.84700  4.56935  0.61958  0.77255  0.57935  0.82158
     12   2.23209  2.71157  3.53030  2.91823  3.49563  3.29866  3.88565  2.76946  2.92180  2.55563  3.22569  3.30507  3.81747  3.23328  3.23598  2.39126  2.52541  2.51193  4.94721  3.72754    390 - -
          2.68618  4.42225  2.77519  2.73123  3.46354  2.40513  3.72494  3.29354  2.67741  2.69355  4.24690  2.90347  2.73739  3.18146  2.89801  2.37887  2.77519  2.98518  4.58477  3.61503
          0.03222  3.84700  4.56935  0.61958  0.77255  0.57935  0.82158
     13   2.44611  4.65341  2.75892  2.07740  4.04342  2.38694  3.68511  3.20515  2.52593  3.07353  3.91807  2.91024  3.76246  2.86827  2.95741  2.52112  2.83473  3.08763  5.33580  4.01515    391 - -
          2.68618  4.42225  2.77519  2.73123  3.46354  2.40513  3.72494  3.29354  2.67741  2.69355  4.24690  2.90347  2.73739  3.18146  2.89801  2.37887  2.77519  2.98518  4.58477  3.61503
          0.03222  3.84700  4.56935  0.61958  0.77255  0.57935  0.82158
     14   1.46444  4.08933  3.33130  3.02287  4.12908  2.41565  4.09023  3.47286  3.06726  3.20894  4.05032  3.20508  3.62033  3.36328  3.38497  2.23730  2.31251  2.98691  5.48736  4.27386    392 - -
          2.68618  4.42225  2.77519  2.73123  3.46354  2.40513  3.72494  3.29354  2.67741  2.69355  4.24690  2.90347  2.73739  3.18146  2.89801  2.37887  2.77519  2.98518  4.58477  3.61503
          0.03222  3.84700  4.56935  0.61958  0.77255  0.57935  0.82158
     15   2.63362  4.79094  2.97253  2.45617  4.08495  3.20825  3.58500  3.48778  2.08664  2.93689  3.90127  2.94899  3.80708  2.58021  2.39200  2.25073  2.86327  3.16690  5.28120  3.98458    393 - -
          2.68618  4.42225  2.77519  2.73123  3.46354  2.40513  3.72494  3.29354  2.67741  2.69355  4.24690  2.90347  2.73739  3.18146  2.89801  2.37887  2.77519  2.98518  4.58477  3.61503
          0.10183  3.84700  2.58398  0.61958  0.77255  0.57935  0.82158
     16   2.37311  4.18238  2.61460  2.41338  3.97029  3.27760  3.62315  3.36385  2.29748  2.99774  3.82789  2.90846  2.91474  2.79368  2.88317  2.55985  2.76978  3.03400  5.25556  3.93625    394 - -
          2.68618  4.42225  2.77519  2.73123  3.46354  2.40513  3.72494  3.29354  2.67741  2.69355  4.24690  2.90347  2.73739  3.18146  2.89801  2.37887  2.77519  2.98518  4.58477  3.61503
          0.03451  3.77968  4.50202  0.61958  0.77255  0.63078  0.75966
     17   2.47021  3.94827  3.17759  2.64322  3.67304  2.59456  3.32360  3.06941  2.53517  2.74433  3.61105  3.07278  3.78023  2.92431  2.70872  2.60704  2.74451  2.61482  5.04094  3.76790    395 - -
          2.68618  4.42225  2.77519  2.73123  3.46354  2.40513  3.72494  3.29354  2.67741  2.69355  4.24690  2.90347  2.73739  3.18146  2.89801  2.37887  2.77519  2.98518  4.58477  3.61503
          0.06409  3.77968  3.23773  0.61958  0.77255  0.63078  0.75966
     18   2.69630  4.63460  3.26310  2.70941  3.63550  3.46751  3.62209  3.19328  2.22130  2.79081  3.75362  3.12418  3.88641  2.85545  1.82176  2.79443  2.93341  2.82245  4.99738  3.35111    396 - -
          2.68618  4.42225  2.77519  2.73123  3.46354  2.40513  3.72494  3.29354  2.67741  2.69355  4.24690  2.90347  2.73739  3.18146  2.89801  2.37887  2.77519  2.98518  4.58477  3.61503
          0.03552  3.75111  4.47345  0.61958  0.77255  0.65086  0.73731
     19   2.44155  3.59830  3.42968  2.88620  3.46387  3.36403  3.81481  2.60108  2.80536  2.41570  3.42709  3.11003  2.89284  3.13404  3.14428  2.66425  2.72922  2.31312  4.92320  3.68084    397 - -
          2.68618  4.42225  2.77519  2.73123  3.46354  2.40513  3.72494  3.29354  2.67741  2.69355  4.24690  2.90347  2.73739  3.18146  2.89801  2.37887  2.77519  2.98518  4.58477  3.61503
          0.03552  3.75111  4.47345  0.61958  0.77255  0.65086  0.73731
     20   2.34630  4.23864  3.29710  2.79076  3.36487  2.99181  3.77737  2.86664  2.72639  2.61915  3.51421  3.16643  3.78411  3.06806  2.92301  2.43905  2.71555  2.21351  4.97772  3.72662    398 - -
          2.68618  4.42225  2.77519  2.73123  3.46354  2.40513  3.72494  3.29354  2.67741  2.69355  4.24690  2.90347  2.73739  3.18146  2.89801  2.37887  2.77519  2.98518  4.58477  3.61503
          0.03552  3.75111  4.47345  0.61958  0.77255  0.65086  0.73731
     21   2.41937  4.56017  3.13216  2.59153  3.83342  3.38091  3.43053  3.06701  2.29894  2.85316  3.72679  3.03770  3.80888  2.82315  2.17152  2.67158  2.63240  2.92545  5.12421  3.85500    399 - -
          2.68618  4.42225  2.77519  2.73123  3.46354  2.40513  3.72494  3.29354  2.67741  2.69355  4.24690  2.90347  2.73739  3.18146  2.89801  2.37887  2.77519  2.98518  4.58477  3.61503
          0.03552  3.75111  4.47345  0.61958  0.77255  0.65086  0.73731
     22   2.52068  4.60875  2.36259  2.40375  3.90510  2.99468  3.64264  2.98075  2.50543  2.84519  3.80532  2.90208  3.74831  2.83113  2.95065  2.43387  2.79156  2.96349  5.22914  3.90236    400 - -
          2.68618  4.42225  2.77519  2.73123  3.46354  2.40513  3.72494  3.29354  2.67741  2.69355  4.24690  2.90347  2.73739  3.18146  2.89801  2.37887  2.77519  2.98518  4.58477  3.61503
          0.03552  3.75111  4.47345  0.61958  0.77255  0.65086  0.73731
     23   2.02986  4.45436  2.83468  2.32779  3.99186  3.14011  3.73258  3.35547  2.59467  3.02987  3.88110  2.94696  3.03813  2.93737  2.99893  2.41278  2.64482  3.00086  5.30732  4.01581    401 - -
          2.68618  4.42225  2.77519  2.73123  3.46354  2.40513  3.72494  3.29354  2.67741  2.69355  4.24690  2.90347  2.73739  3.18146  2.89801  2.37887  2.77519  2.98518  4.58477  3.61503
          0.03552  3.75111  4.47345  0.61958  0.77255  0.65086  0.73731
     24   2.15699  4.32080  2.99899  2.70700  3.46349  3.18546  3.71975  2.93598  2.68114  2.63575  3.53116  3.11996  3.80659  3.02304  3.04285  2.65426  2.76208  2.67888  3.15806  3.58813    402 - -
          2.68618  4.42225  2.77519  2.73123  3.46354  2.40513  3.72494  3.29354  2.67741  2.69355  4.24690  2.90347  2.73739  3.18146  2.89801  2.37887  2.77519  2.98518  4.58477  3.61503
          0.03552  3.75111  4.47345  0.61958  0.77255  0.65086  0.73731
     25   2.36187  4.14105  2.95735  2.39853  3.91049  3.28765  3.63072  3.30168  2.41005  2.94065  3.78211  2.46950  3.74965  2.81512  2.62462  2.50560  2.77153  2.98382  5.20124  3.90624    403 - -
          2.68618  4.42225  2.77519  2.73123  3.46354  2.40513  3.72494  3.29354  2.67741  2.69355  4.24690  2.90347  2.73739  3.18146  2.89801  2.37887  2.77519  2.98518  4.58477  3.61503
          0.03552  3.75111  4.47345  0.61958  0.77255  0.65086  0.73731
     26   2.60347  4.55290  3.14653  2.61337  3.79357  3.25190  3.62661  3.16182  2.22111  2.36242  3.69255  3.05681  3.58062  2.83447  2.30634  2.70918  2.84045  2.89389  5.09189  3.83362    404 - -
          2.68618  4.42225  2.77519  2.73123  3.46354  2.40513  3.72494  3.29354  2.67741  2.69355  4.24690  2.90347  2.73739  3.18146  2.89801  2.37887  2.77519  2.98518  4.58477  3.61503
          0.03552  3.75111  4.47345  0.61958  0.77255  0.65086  0.73731
     27   2.56976  4.41524  3.16674  2.58506  3.58971  3.42894  3.71698  2.85694  2.47856  2.10908  3.52605  3.12352  3.40008  2.97257  2.88630  2.72914  2.81808  2.55320  5.00775  3.74786    405 - -
          2.68618  4.42225  2.77519  2.73123  3.46354  2.40513  3.72494  3.29354  2.67741  2.69355  4.24690  2.90347  2.73739  3.18146  2.89801  2.37887  2.77519  2.98518  4.58477  3.61503
          0.03552  3.75111  4.47345  0.61958  0.77255  0.65086  0.73731
     28   2.32660  4.41035  2.83053  2.46900  3.76215  2.95020  3.73755  3.01845  2.64998  2.79697  3.68210  3.01825  3.77037  2.97449  3.05089  2.60896  2.77351  2.22196  5.14539  3.86781    406 - -
          2.68618  4.42225  2.77519  2.73123  3.46354  2.40513  3.72494  3.29354  2.67741  2.69355  4.24690  2.90347  2.73739  3.18146  2.89801  2.37887  2.77519  2.98518  4.58477  3.61503
          0.03552  3.75111  4.47345  0.61958  0.77255  0.65086  0.73731
     29   2.70607  4.87971  2.90743  2.37170  4.18603  3.39856  3.30620  3.58964  1.84818  3.14122  3.97997  2.92754  3.81638  2.70239  2.27933  2.45579  2.92357  3.26705  5.30976  4.02844    407 - -
          2.68618  4.42225  2.77519  2.73123  3.46354  2.40513  3.72494  3.29354  2.67741  2.69355  4.24690  2.90347  2.73739  3.18146  2.89801  2.37887  2.77519  2.98518  4.58477  3.61503
          0.03552  3.75111  4.47345  0.61958  0.77255  0.65086  0.73731
     30   2.48763  4.43923  3.06886  2.58988  3.72340  2.57347  3.68213  3.10200  2.51685  2.58426  3.45456  3.03411  3.34411  2.78088  2.89273  2.60951  2.76439  2.82206  5.08862  3.80696    408 - -
          2.68618  4.42225  2.77519  2.73123  3.46354  2.40513  3.72494  3.29354  2.67741  2.69355  4.24690  2.90347  2.73739  3.18146  2.89801  2.37887  2.77519  2.98518  4.58477  3.61503
          0.03552  3.75111  4.47345  0.61958  0.77255  0.65086  0.73731
     31   2.63834  4.86813  2.55610  1.95461  4.20078  2.80755  3.60734  3.62823  2.38384  3.20591  4.04018  2.80135  3.75347  2.67091  2.67113  2.45876  2.89973  3.27990  5.41481  4.06981    409 - -
          2.68618  4.42225  2.77519  2.73123  3.46354  2.40513  3.72494  3.29354  2.67741  2.69355  4.24690  2.90347  2.73739  3.18146  2.89801  2.37887  2.77519  2.98518  4.58477  3.61503
          0.03552  3.75111  4.47345  0.61958  0.77255  0.65086  0.73731
     32   2.03798  4.34984  3.05481  2.62979  3.80674  3.02778  3.74300  3.17664  2.61133  2.63491  3.72537  3.03878  3.24370  2.85176  2.98678  2.43049  2.72499  2.85552  5.16258  3.89432    410 - -
          2.68618  4.42225  2.77519  2.73123  3.46354  2.40513  3.72494  3.29354  2.67741  2.69355  4.24690  2.90347  2.73739  3.18146  2.89801  2.37887  2.77519  2.98518  4.58477  3.61503
          0.03552  3.75111  4.47345  0.61958  0.77255  0.65086  0.73731
     33   2.52840  4.51096  2.94643  2.36897  3.75476  2.37776  3.66059  3.19348  2.49895  2.84647  3.71357  2.98796  3.53943  2.88280  2.88488  2.62880  2.79659  2.90365  4.27030  3.80059    411 - -
          2.68618  4.42225  2.77519  2.73123  3.46354  2.40513  3.72494  3.29354  2.67741  2.69355  4.24690  2.90347  2.73739  3.18146  2.89801  2.37887  2.77519  2.98518  4.58477  3.61503
          0.03552  3.75111  4.47345  0.61958  0.77255  0.65086  0.73731
     34   2.45400  4.32759  3.19176  2.70662  3.34007  3.30291  3.73996  2.94830  2.64772  2.57591  3.57143  3.11402  3.78781  2.89384  3.01230  2.30821  2.30826  2.68526  5.00616  3.72138    412 - -
          2.68618  4.42225  2.77519  2.73123  3.46354  2.40513  3.72494  3.29354  2.67741  2.69355  4.24690  2.90347  2.73739  3.18146  2.89801  2.37887  2.77519  2.98518  4.58477  3.61503
          0.03552  3.75111  4.47345  0.61958  0.77255  0.65086  0.73731
     35   2.66590  4.98814  2.27628  1.80510  4.25413  3.23698  3.59768  3.69388  2.44385  3.06866  4.09671  2.73676  3.49017  2.65826  2.92219  2.63903  2.91989  3.34154  5.47696  4.08997    413 - -
          2.68618  4.42225  2.77519  2.73123  3.46354  2.40513  3.72494  3.29354  2.67741  2.69355  4.24690  2.90347  2.73739  3.18146  2.89801  2.37887  2.77519  2.98518  4.58477  3.61503
          0.03552  3.75111  4.47345  0.61958  0.77255  0.65086  0.73731
     36   2.43360  4.20593  3.48920  3.01458  3.58927  3.30916  3.96629  2.55706  2.91434  2.41156  3.51705  3.32722  3.48211  3.27068  3.23054  2.67005  2.24294  1.98740  5.10599  3.86905    414 - -
          2.68618  4.42225  2.77519  2.73123  3.46354  2.40513  3.72494  3.29354  2.67741  2.69355  4.24690  2.90347  2.73739  3.18146  2.89801  2.37887  2.77519  2.98518  4.58477  3.61503
          0.03552  3.75111  4.47345  0.61958  0.77255  0.65086  0.73731
     37   2.58362  4.69539  2.75221  2.41189  3.88585  3.06844  2.83783  3.35095  2.35188  2.76113  3.80845  2.91287  3.77574  2.76809  2.59394  2.63222  2.82203  3.04669  5.17672  3.84450    415 - -
          2.68618  4.42225  2.77519  2.73123  3.46354  2.40513  3.72494  3.29354  2.67741  2.69355  4.24690  2.90347  2.73739  3.18146  2.89801  2.37887  2.77519  2.98518  4.58477  3.61503
          0.03552  3.75111  4.47345  0.61958  0.77255  0.65086  0.73731
     38   2.38522  4.72914  2.53429  2.33322  4.13721  3.05841  3.63426  3.54928  2.07034  3.15462  3.98710  2.83989  3.73321  2.80358  2.85919  2.34660  2.84184  3.19329  5.38071  4.04799    416 - -
          2.68618  4.42225  2.77519  2.73123  3.46354  2.40513  3.72494  3.29354  2.67741  2.69355  4.24690  2.90347  2.73739  3.18146  2.89801  2.37887  2.77519  2.98518  4.58477  3.61503
          0.05951  3.75111  3.37319  0.61958  0.77255  0.65086  0.73731
     39   2.66452  4.95084  2.32549  2.22480  4.25032  3.24530  3.58893  3.69260  2.22138  3.25585  4.08767  2.76330  3.74824  2.26771  2.79802  2.45137  2.91876  3.33885  5.44824  4.08356    417 - -
          2.68618  4.42225  2.77519  2.73123  3.46354  2.40513  3.72494  3.29354  2.67741  2.69355  4.24690  2.90347  2.73739  3.18146  2.89801  2.37887  2.77519  2.98518  4.58477  3.61503
          0.03637  3.72797  4.45031  0.61958  0.77255  0.66642  0.72061
     40   2.41751  4.30136  3.21084  2.84951  3.37227  3.50235  3.80391  2.57217  2.78700  2.07217  3.37951  3.25695  3.91313  3.12513  3.13406  2.78667  2.81462  2.25496  4.88674  3.36666    418 - -
          2.68618  4.42225  2.77519  2.73123  3.46354  2.40513  3.72494  3.29354  2.67741  2.69355  4.24690  2.90347  2.73739  3.18146  2.89801  2.37887  2.77519  2.98518  4.58477  3.61503
          0.03637  3.72797  4.45031  0.61958  0.77255  0.63679  0.75287
     41   2.41323  4.62338  2.90349  2.14134  3.65877  3.33653  3.61697  3.24330  2.40412  2.90229  3.76065  2.93754  3.77336  2.80085  2.63562  2.62082  2.61705  2.95080  5.18870  3.88488    419 - -
          2.68618  4.42225  2.77519  2.73123  3.46354  2.40513  3.72494  3.29354  2.67741  2.69355  4.24690  2.90347  2.73739  3.18146  2.89801  2.37887  2.77519  2.98518  4.58477  3.61503
          0.03552  3.75111  4.47345  0.61958  0.77255  0.65086  0.73731
     42   2.59075  4.80385  2.40054  1.96859  4.11593  2.94216  3.61960  3.50639  2.48030  3.13582  3.97193  2.79803  3.73888  2.78697  2.95267  2.60584  2.75614  2.87677  5.38307  4.02692    420 - -
          2.68618  4.42225  2.77519  2.73123  3.46354  2.40513  3.72494  3.29354  2.67741  2.69355  4.24690  2.90347  2.73739  3.18146  2.89801  2.37887  2.77519  2.98518  4.58477  3.61503
          0.03552  3.75111  4.47345  0.61958  0.77255  0.65086  0.73731
     43   2.62149  4.75632  2.80468  2.26398  4.02136  3.33601  3.59051  3.43346  2.30046  2.78956  3.88669  2.41410  3.78241  2.76152  2.50491  2.57810  2.86257  3.12108  5.26179  3.94889    421 - -
          2.68618  4.42225  2.77519  2.73123  3.46354  2.40513  3.72494  3.29354  2.67741  2.69355  4.24690  2.90347  2.73739  3.18146  2.89801  2.37887  2.77519  2.98518  4.58477  3.61503
          0.03552  3.75111  4.47345  0.61958  0.77255  0.65086  0.73731
     44   2.44266  3.60818  3.62872  3.05674  3.01041  3.53488  3.78576  2.57918  2.93392  2.23642  3.22942  3.37929  3.91992  3.23994  2.96547  2.80914  2.75922  2.38009  3.22837  3.34023    422 - -
          2.68618  4.42225  2.77519  2.73123  3.46354  2.40513  3.72494  3.29354  2.67741  2.69355  4.24690  2.90347  2.73739  3.18146  2.89801  2.37887  2.77519  2.98518  4.58477  3.61503
          0.03552  3.75111  4.47345  0.61958  0.77255  0.65086  0.73731
     45   2.59034  4.67002  2.98441  2.47803  3.58508  3.37475  3.58987  3.31878  2.29901  2.91924  3.78394  2.96096  3.36699  2.30368  2.44433  2.65058  2.82743  3.02628  5.15836  3.84572    423 - -
          2.68618  4.42225  2.77519  2.73123  3.46354  2.40513  3.72494  3.29354  2.67741  2.69355  4.24690  2.90347  2.73739  3.18146  2.89801  2.37887  2.77519  2.98518  4.58477  3.61503
          0.03552  3.75111  4.47345  0.61958  0.77255  0.65086  0.73731
     46   2.55277  4.53369  3.09992  2.55612  3.54046  3.39300  3.61885  3.14079  2.38101  2.62326  3.65549  3.02029  3.54620  2.74139  2.36395  2.50568  2.79146  2.86802  5.06328  3.77418    424 - -
          2.68618  4.42225  2.77519  2.73123  3.46354  2.40513  3.72494  3.29354  2.67741  2.69355  4.24690  2.90347  2.73739  3.18146  2.89801  2.37887  2.77519  2.98518  4.58477  3.61503
          0.03552  3.75111  4.47345  0.61958  0.77255  0.65086  0.73731
     47   2.17853  4.14952  3.06744  2.78707  4.12426  2.07099  3.94931  3.53298  2.88385  3.20675  4.03888  3.06669  3.20411  3.19300  3.23586  2.04816  2.35680  3.04229  5.45192  4.20783    425 - -
          2.68618  4.42225  2.77519  2.73123  3.46354  2.40513  3.72494  3.29354  2.67741  2.69355  4.24690  2.90347  2.73739  3.18146  2.89801  2.37887  2.77519  2.98518  4.58477  3.61503
          0.03552  3.75111  4.47345  0.61958  0.77255  0.62753  0.76338
     48   2.46646  3.39485  3.38103  2.98817  2.65168  2.96793  3.81502  2.63597  2.92627  2.33704  3.32399  3.32063  3.87025  3.21699  3.23666  2.72545  2.73705  2.41439  4.75545  3.48439    426 - -
          2.68609  4.42173  2.77547  2.73147  3.46341  2.40493  3.72426  3.29395  2.67782  2.69336  4.24731  2.90323  2.73659  3.18117  2.89809  2.37902  2.77542  2.98559  4.58406  3.61544
          0.32136  1.33320  4.49125  2.29034  0.10673  0.63847  0.75099
     49   2.80470  4.84060  3.27298  2.66315  4.12568  3.51607  3.56178  3.49346  1.76536  2.77402  3.94611  3.08608  3.90060  2.72468  1.80944  2.85092  3.00316  3.21466  5.23091  4.00237    451 - -
          2.68618  4.42225  2.77519  2.73123  3.46354  2.40513  3.72494  3.29354  2.67741  2.69355  4.24690  2.90347  2.73739  3.18146  2.89801  2.37887  2.77519  2.98518  4.58477  3.61503
          0.03489  3.76890  4.49125  0.61958  0.77255  0.54844  0.86239
     50   2.96313  4.35110  4.48328  3.99032  3.44107  4.19249  4.74771  1.49144  3.86375  1.97608  3.27843  4.24202  4.55229  4.15658  4.09034  3.57255  3.23919  1.26463  5.36183  4.14269    452 - -
          2.68618  4.42225  2.77519  2.73123  3.46354  2.40513  3.72494  3.29354  2.67741  2.69355  4.24690  2.90347  2.73739  3.18146  2.89801  2.37887  2.77519  2.98518  4.58477  3.61503
          0.03255  3.83693  4.55928  0.61958  0.77255  0.56492  0.84027
     51   2.81966  4.49392  3.56024  3.11863  3.36759  3.67006  3.97977  2.57798  2.52896  1.39188  3.38471  3.48613  4.10212  3.30783  3.02825  3.06486  3.07961  2.47973  4.99531  3.71231    453 - -
          2.68618  4.42225  2.77519  2.73123  3.46354  2.40513  3.72494  3.29354  2.67741  2.69355  4.24690  2.90347  2.73739  3.18146  2.89801  2.37887  2.77519  2.98518  4.58477  3.61503
          0.03204  3.85271  4.57505  0.61958  0.77255  0.53731  0.87784
     52   2.69045  4.25489  3.81728  3.24233  3.27882  3.75470  4.03417  1.98310  3.10752  1.98678  2.92468  3.58630  4.10759  3.42381  2.87034  3.03183  2.92366  1.98480  4.89971  3.70074    454 - -
          2.68618  4.42225  2.77519  2.73123  3.46354  2.40513  3.72494  3.29354  2.67741  2.69355  4.24690  2.90347  2.73739  3.18146  2.89801  2.37887  2.77519  2.98518  4.58477  3.61503
          0.03121  3.87855  4.60090  0.61958  0.77255  0.55302  0.85616
     53   2.71945  5.15781  2.05225  1.74848  4.45859  3.25154  3.62406  3.92922  2.47414  3.45331  4.25971  2.73019  3.76872  2.76596  2.71789  2.48550  2.97549  3.53407  5.62630  4.20568    455 - -
          2.68618  4.42225  2.77519  2.73123  3.46354  2.40513  3.72494  3.29354  2.67741  2.69355  4.24690  2.90347  2.73739  3.18146  2.89801  2.37887  2.77519  2.98518  4.58477  3.61503
          0.03121  3.87855  4.60090  0.61958  0.77255  0.55302  0.85616
     54   2.63811  4.74515  2.83250  1.71819  3.90687  3.02165  3.64637  3.41127  2.45271  3.02592  3.88259  2.94218  3.81302  2.83896  2.86344  2.68366  2.88560  3.10758  3.99828  3.86827    456 - -
          2.68618  4.42225  2.77519  2.73123  3.46354  2.40513  3.72494  3.29354  2.67741  2.69355  4.24690  2.90347  2.73739  3.18146  2.89801  2.37887  2.77519  2.98518  4.58477  3.61503
          0.03121  3.87855  4.60090  0.61958  0.77255  0.55302  0.85616
     55   2.59446  4.73579  2.73943  2.44075  4.20207  3.23222  3.70446  3.67912  2.44893  3.26802  4.10810  1.85793  3.77972  2.88252  2.59123  2.33153  2.90390  3.29780  5.43419  4.09806    457 - -
          2.68618  4.42225  2.77519  2.73123  3.46354  2.40513  3.72494  3.29354  2.67741  2.69355  4.24690  2.90347  2.73739  3.18146  2.89801  2.37887  2.77519  2.98518  4.58477  3.61503
          0.03121  3.87855  4.60090  0.61958  0.77255  0.55302  0.85616
     56   2.83029  5.03716  2.61535  2.20535  4.31197  3.34311  3.67235  3.77417  2.32843  3.31478  4.21150  2.89414  3.86057  1.59831  2.66607  2.81599  3.08394  3.45040  5.48110  4.15103    458 - -
          2.68618  4.42225  2.77519  2.73123  3.46354  2.40513  3.72494  3.29354  2.67741  2.69355  4.24690  2.90347  2.73739  3.18146  2.89801  2.37887  2.77519  2.98518  4.58477  3.61503
          0.03121  3.87855  4.60090  0.61958  0.77255  0.55302  0.85616
     57   2.44842  2.35956  3.54105  3.00818  3.27028  3.37352  3.60125  2.77349  2.89179  2.50687  3.41133  3.32231  3.85561  3.22404  3.09605  2.58459  2.56699  2.52963  4.85912  3.61717    459 - -
          2.68618  4.42225  2.77519  2.73123  3.46354  2.40513  3.72494  3.29354  2.67741  2.69355  4.24690  2.90347  2.73739  3.18146  2.89801  2.37887  2.77519  2.98518  4.58477  3.61503
          0.03121  3.87855  4.60090  0.61958  0.77255  0.55302  0.85616
     58   3.05687  4.42879  4.55092  4.05473  3.33552  4.29204  4.76179  1.20087  3.88489  1.77457  3.19143  4.31369  4.61396  4.18072  4.09193  3.67261  3.32201  1.69042  5.30174  4.07706    460 - -
          2.68618  4.42225  2.77519  2.73123  3.46354  2.40513  3.72494  3.29354  2.67741  2.69355  4.24690  2.90347  2.73739  3.18146  2.89801  2.37887  2.77519  2.98518  4.58477  3.61503
          0.03121  3.87855  4.60090  0.61958  0.77255  0.55302  0.85616
     59   2.04581  4.39084  3.06972  2.65782  3.94198  3.16801  3.29026  3.34564  2.66293  3.00842  3.85616  3.05945  3.73648  3.01668  3.04892  1.96229  2.45399  2.98581  5.27739  3.99850    461 - -
          2.68618  4.42225  2.77519  2.73123  3.46354  2.40513  3.72494  3.29354  2.67741  2.69355  4.24690  2.90347  2.73739  3.18146  2.89801  2.37887  2.77519  2.98518  4.58477  3.61503
          0.03121  3.87855  4.60090  0.61958  0.77255  0.55302  0.85616
     60   2.32692  4.33600  3.18193  2.76428  3.83615  3.19036  3.84729  3.17410  2.72708  2.51878  3.78548  3.13463  2.22863  3.09379  3.08504  2.27842  2.76073  2.85430  5.22158  3.94849    462 - -
          2.68618  4.42225  2.77519  2.73123  3.46354  2.40513  3.72494  3.29354  2.67741  2.69355  4.24690  2.90347  2.73739  3.18146  2.89801  2.37887  2.77519  2.98518  4.58477  3.61503
          0.03121  3.87855  4.60090  0.61958  0.77255  0.55302  0.85616
     61   2.64904  4.24843  3.92473  3.45677  3.49996  3.38123  4.27357  2.15283  3.31340  2.30353  3.21719  3.70875  4.13578  3.66178  3.57180  3.00981  2.97041  1.30025  5.16045  3.91301    463 - -
          2.68618  4.42225  2.77519  2.73123  3.46354  2.40513  3.72494  3.29354  2.67741  2.69355  4.24690  2.90347  2.73739  3.18146  2.89801  2.37887  2.77519  2.98518  4.58477  3.61503
          0.03121  3.87855  4.60090  0.61958  0.77255  0.55302  0.85616
     62   3.00986  4.36674  4.55047  4.00485  3.34309  4.29434  4.70541  1.58331  3.89431  1.80070  2.84174  4.27478  4.57659  4.13210  4.10555  3.63318  3.25412  1.35289  5.26320  4.09904    464 - -
          2.68618  4.42225  2.77519  2.73123  3.46354  2.40513  3.72494  3.29354  2.67741  2.69355  4.24690  2.90347  2.73739  3.18146  2.89801  2.37887  2.77519  2.98518  4.58477  3.61503
          0.03121  3.87855  4.60090  0.61958  0.77255  0.55302  0.85616
     63   2.02894  4.16879  3.20564  2.94460  4.19549  2.92001  4.07563  3.58572  3.01763  3.29267  4.14197  3.17481  3.31852  3.33521  3.34304  1.33288  2.68286  3.08583  5.54050  4.29799    465 - -
          2.68618  4.42225  2.77519  2.73123  3.46354  2.40513  3.72494  3.29354  2.67741  2.69355  4.24690  2.90347  2.73739  3.18146  2.89801  2.37887  2.77519  2.98518  4.58477  3.61503
          0.03121  3.87855  4.60090  0.61958  0.77255  0.55302  0.85616
     64   2.23545  4.19167  3.14124  2.93963  4.23901  2.52878  4.10578  3.71313  3.06778  3.39940  4.24541  3.17424  3.65232  3.37770  3.38656  1.23156  2.71675  3.17625  5.56828  4.31811    466 - -
          2.68618  4.42225  2.77519  2.73123  3.46354  2.40513  3.72494  3.29354  2.67741  2.69355  4.24690  2.90347  2.73739  3.18146  2.89801  2.37887  2.77519  2.98518  4.58477  3.61503
          0.03121  3.87855  4.60090  0.61958  0.77255  0.55302  0.85616
     65   2.72202  4.81884  3.03998  2.55746  3.97949  3.43218  2.25981  3.55796  2.19415  3.12216  3.98050  3.02011  3.86499  2.79291  2.14030  2.56541  2.95662  3.24319  5.21057  3.87406    467 - -
          2.68618  4.42225  2.77519  2.73123  3.46354  2.40513  3.72494  3.29354  2.67741  2.69355  4.24690  2.90347  2.73739  3.18146  2.89801  2.37887  2.77519  2.98518  4.58477  3.61503
          0.03121  3.87855  4.60090  0.61958  0.77255  0.55302  0.85616
     66   3.02188  4.44639  4.39418  3.83802  3.13640  4.18937  4.52411  2.08199  3.69633  1.41187  2.09838  4.13457  4.47194  3.92855  3.90447  3.51544  3.25967  1.83669  5.07758  3.94077    468 - -
          2.68618  4.42225  2.77519  2.73123  3.46354  2.40513  3.72494  3.29354  2.67741  2.69355  4.24690  2.90347  2.73739  3.18146  2.89801  2.37887  2.77519  2.98518  4.58477  3.61503
          0.03121  3.87855  4.60090  0.61958  0.77255  0.55302  0.85616
     67   2.30867  4.31022  3.04608  2.72691  4.15049  3.02273  3.91143  3.56886  2.80018  3.22487  4.05623  2.85120  3.13007  3.13203  3.17573  1.56843  2.46851  3.11465  5.46261  4.19241    469 - -
          2.68618  4.42225  2.77519  2.73123  3.46354  2.40513  3.72494  3.29354  2.67741  2.69355  4.24690  2.90347  2.73739  3.18146  2.89801  2.37887  2.77519  2.98518  4.58477  3.61503
          0.03121  3.87855  4.60090  0.61958  0.77255  0.55302  0.85616
     68   2.56634  4.67458  2.78845  2.46906  4.13681  3.23332  3.71556  3.58273  2.48399  3.18452  4.03468  2.94215  2.24342  2.33948  2.86571  2.43477  2.87693  3.21861  5.39609  4.07492    470 - -
          2.68618  4.42225  2.77519  2.73123  3.46354  2.40513  3.72494  3.29354  2.67741  2.69355  4.24690  2.90347  2.73739  3.18146  2.89801  2.37887  2.77519  2.98518  4.58477  3.61503
          0.03121  3.87855  4.60090  0.61958  0.77255  0.55302  0.85616
     69   2.52990  4.35748  3.27929  2.78725  3.48932  2.55238  3.75328  3.01268  2.67636  2.69012  3.58313  3.18429  3.36439  3.06147  2.92840  2.69992  2.80756  2.75122  2.69068  3.60291    471 - -
          2.68618  4.42225  2.77519  2.73123  3.46354  2.40513  3.72494  3.29354  2.67741  2.69355  4.24690  2.90347  2.73739  3.18146  2.89801  2.37887  2.77519  2.98518  4.58477  3.61503
          0.03121  3.87855  4.60090  0.61958  0.77255  0.55302  0.85616
     70   2.50830  4.28045  3.58239  3.16337  3.66097  3.34986  4.11362  2.34372  3.03638  2.51302  3.61379  3.44331  3.93606  3.42200  3.32942  2.75225  1.59630  2.35258  5.23573  3.97670    472 - -
          2.68618  4.42225  2.77519  2.73123  3.46354  2.40513  3.72494  3.29354  2.67741  2.69355  4.24690  2.90347  2.73739  3.18146  2.89801  2.37887  2.77519  2.98518  4.58477  3.61503
          0.03121  3.87855  4.60090  0.61958  0.77255  0.55302  0.85616
     71   2.77204  4.90815  3.10747  2.57956  4.31063  3.32026  3.59656  3.68024  1.50536  3.22199  4.06966  3.03287  3.88027  2.74403  2.17074  2.79592  2.74486  3.35091  5.36729  4.12290    473 - -
          2.68618  4.42225  2.77519  2.73123  3.46354  2.40513  3.72494  3.29354  2.67741  2.69355  4.24690  2.90347  2.73739  3.18146  2.89801  2.37887  2.77519  2.98518  4.58477  3.61503
          0.03121  3.87855  4.60090  0.61958  0.77255  0.55302  0.85616
     72   2.42117  4.36219  3.10968  2.80163  3.99014  2.72412  3.93299  3.39963  2.81018  2.83750  3.99670  3.15148  1.68701  3.18778  3.14803  2.56540  2.81695  3.03089  5.34020  4.06941    474 - -
          2.68618  4.42225  2.77519  2.73123  3.46354  2.40513  3.72494  3.29354  2.67741  2.69355  4.24690  2.90347  2.73739  3.18146  2.89801  2.37887  2.77519  2.98518  4.58477  3.61503
          0.03121  3.87855  4.60090  0.61958  0.77255  0.55302  0.85616
     73   2.41151  4.36484  3.31220  2.81992  3.75907  3.31409  3.82922  2.81619  2.63947  2.74758  3.68022  3.19568  3.83235  3.07673  2.72137  2.65452  1.82011  2.70334  5.15934  3.90872    475 - -
          2.68618  4.42225  2.77519  2.73123  3.46354  2.40513  3.72494  3.29354  2.67741  2.69355  4.24690  2.90347  2.73739  3.18146  2.89801  2.37887  2.77519  2.98518  4.58477  3.61503
          0.03121  3.87855  4.60090  0.61958  0.77255  0.55302  0.85616
     74   1.51443  4.36116  2.78271  2.66672  4.07007  3.08341  3.88539  3.40133  2.80709  3.11939  3.97805  3.05233  3.17452  3.11005  3.20522  2.49847  2.66088  3.01307  5.41242  4.13467    476 - -
          2.68618  4.42225  2.77519  2.73123  3.46354  2.40513  3.72494  3.29354  2.67741  2.69355  4.24690  2.90347  2.73739  3.18146  2.89801  2.37887  2.77519  2.98518  4.58477  3.61503
          0.03121  3.87855  4.60090  0.61958  0.77255  0.51706  0.90701
     75   2.74070  4.23658  4.02787  3.45780  3.22455  3.85391  4.16983  1.96787  3.35560  1.66890  2.76151  3.75753  3.77694  3.61145  3.60094  3.14407  2.83858  1.99884  4.90819  3.73180    477 - -
          2.68618  4.42225  2.77519  2.73123  3.46354  2.40513  3.72494  3.29354  2.67741  2.69355  4.24690  2.90347  2.73739  3.18146  2.89801  2.37887  2.77519  2.98518  4.58477  3.61503
          0.03045  3.90277  4.62512  0.61958  0.77255  0.53174  0.88572
     76   2.54386  4.48334  3.08149  2.83319  4.22201  1.26015  3.98642  3.72104  2.78322  3.35166  4.24157  3.19323  3.79838  3.23597  2.61583  2.67040  2.94844  3.29963  5.45032  4.23998    478 - -
          2.68618  4.42225  2.77519  2.73123  3.46354  2.40513  3.72494  3.29354  2.67741  2.69355  4.24690  2.90347  2.73739  3.18146  2.89801  2.37887  2.77519  2.98518  4.58477  3.61503
          0.03045  3.90277  4.62512  0.61958  0.77255  0.53174  0.88572
     77   2.34565  3.87179  3.28548  2.80828  3.95304  3.12938  3.86128  3.35186  2.70457  3.02171  3.87007  3.14592  3.38432  3.09076  2.76583  1.58439  2.72090  2.97168  5.29011  4.03294    479 - -
          2.68618  4.42225  2.77519  2.73123  3.46354  2.40513  3.72494  3.29354  2.67741  2.69355  4.24690  2.90347  2.73739  3.18146  2.89801  2.37887  2.77519  2.98518  4.58477  3.61503
          0.03045  3.90277  4.62512  0.61958  0.77255  0.53174  0.88572
     78   3.16652  4.53808  4.56868  4.03857  1.93621  4.30910  4.34365  2.13824  3.90547  1.23531  2.94457  4.24298  4.55650  4.04262  4.05303  3.64459  3.39377  2.30336  4.66586  3.26279    480 - -
          2.68618  4.42225  2.77519  2.73123  3.46354  2.40513  3.72494  3.29354  2.67741  2.69355  4.24690  2.90347  2.73739  3.18146  2.89801  2.37887  2.77519  2.98518  4.58477  3.61503
          0.03045  3.90277  4.62512  0.61958  0.77255  0.53174  0.88572
     79   2.51966  4.58865  2.77757  2.52558  4.15138  3.16143  3.79686  3.64381  2.61525  3.26123  4.11236  2.78286  3.76439  2.70595  2.99253  1.53985  2.87503  3.24429  5.44109  4.10961    481 - -
          2.68618  4.42225  2.77519  2.73123  3.46354  2.40513  3.72494  3.29354  2.67741  2.69355  4.24690  2.90347  2.73739  3.18146  2.89801  2.37887  2.77519  2.98518  4.58477  3.61503
          0.03045  3.90277  4.62512  0.61958  0.77255  0.53174  0.88572
     80   2.28199  4.27374  3.07571  2.79814  4.22444  2.64350  3.99071  3.66450  2.91035  3.31702  4.14515  3.10945  1.97351  3.22260  3.27686  1.87262  2.72372  3.16743  5.53586  4.27550    482 - -
          2.68618  4.42225  2.77519  2.73123  3.46354  2.40513  3.72494  3.29354  2.67741  2.69355  4.24690  2.90347  2.73739  3.18146  2.89801  2.37887  2.77519  2.98518  4.58477  3.61503
          0.03045  3.90277  4.62512  0.61958  0.77255  0.53174  0.88572
     81   2.84645  4.70018  3.26531  2.85332  3.06438  3.56363  1.74902  3.24123  2.58973  2.39051  3.82291  3.25259  4.01514  3.10387  2.87626  2.94685  3.10190  3.03653  4.60691  3.05620    483 - -
          2.68618  4.42225  2.77519  2.73123  3.46354  2.40513  3.72494  3.29354  2.67741  2.69355  4.24690  2.90347  2.73739  3.18146  2.89801  2.37887  2.77519  2.98518  4.58477  3.61503
          0.03045  3.90277  4.62512  0.61958  0.77255  0.53174  0.88572
     82   2.97164  4.38755  4.39698  3.85939  3.31209  4.16542  4.57972  1.93178  3.71589  1.75372  2.71235  4.13981  4.49008  3.99206  3.94061  3.50698  3.22590  1.29591  5.20003  4.01271    484 - -
          2.68618  4.42225  2.77519  2.73123  3.46354  2.40513  3.72494  3.29354  2.67741  2.69355  4.24690  2.90347  2.73739  3.18146  2.89801  2.37887  2.77519  2.98518  4.58477  3.61503
          0.03045  3.90277  4.62512  0.61958  0.77255  0.45805  1.00107
     83   2.57884  4.23056  3.57908  3.01392  3.33762  3.58176  3.46941  2.24250  2.92019  2.34317  2.89125  3.38163  3.96552  3.23474  3.23309  2.84810  2.23053  2.36116  4.83676  3.61049    485 - -
          2.68618  4.42225  2.77519  2.73123  3.46354  2.40513  3.72494  3.29354  2.67741  2.69355  4.24690  2.90347  2.73739  3.18146  2.89801  2.37887  2.77519  2.98518  4.58477  3.61503
          0.02898  3.95155  4.67389  0.61958  0.77255  0.48576  0.95510
     84   2.85019  5.10995  2.56971  1.30293  4.42892  3.34139  3.71450  3.87873  2.43427  3.42922  4.30306  2.88645  3.87095  2.88032  2.55587  2.82227  3.11038  3.53160  5.57816  4.23831    486 - -
          2.68618  4.42225  2.77519  2.73123  3.46354  2.40513  3.72494  3.29354  2.67741  2.69355  4.24690  2.90347  2.73739  3.18146  2.89801  2.37887  2.77519  2.98518  4.58477  3.61503
          0.02898  3.95155  4.67389  0.61958  0.77255  0.48576  0.95510
     85   3.17497  4.57149  4.48421  4.00519  1.43711  4.22217  4.10987  2.38781  3.86185  1.60186  3.12732  4.14123  4.53071  4.01376  4.01066  3.57528  3.42023  2.32141  4.40126  2.85638    487 - -
          2.68618  4.42225  2.77519  2.73123  3.46354  2.40513  3.72494  3.29354  2.67741  2.69355  4.24690  2.90347  2.73739  3.18146  2.89801  2.37887  2.77519  2.98518  4.58477  3.61503
          0.02898  3.95155  4.67389  0.61958  0.77255  0.48576  0.95510
     86   2.62271  4.47688  3.33340  3.02071  3.79669  3.30157  4.05495  3.18895  2.93700  2.50126  3.92426  3.35699  1.34006  3.36082  3.23272  2.79028  3.00369  2.94089  5.25423  3.95683    488 - -
          2.68618  4.42225  2.77519  2.73123  3.46354  2.40513  3.72494  3.29354  2.67741  2.69355  4.24690  2.90347  2.73739  3.18146  2.89801  2.37887  2.77519  2.98518  4.58477  3.61503
          0.02898  3.95155  4.67389  0.61958  0.77255  0.48576  0.95510
     87   2.83012  4.90963  3.18421  2.68310  4.33457  3.06104  3.65890  3.75104  2.09259  3.27761  4.14454  3.11106  3.93006  2.66579  1.39560  2.86706  3.06795  3.41962  5.39101  4.15856    489 - -
          2.68618  4.42225  2.77519  2.73123  3.46354  2.40513  3.72494  3.29354  2.67741  2.69355  4.24690  2.90347  2.73739  3.18146  2.89801  2.37887  2.77519  2.98518  4.58477  3.61503
          0.02898  3.95155  4.67389  0.61958  0.77255  0.48576  0.95510
     88   2.78804  4.79503  3.18436  2.69477  3.27214  3.51016  3.70119  3.34071  1.37802  2.94575  3.91484  3.14289  3.94407  2.91845  2.62561  2.85717  3.02856  3.09553  5.14196  3.77822    490 - -
          2.68618  4.42225  2.77519  2.73123  3.46354  2.40513  3.72494  3.29354  2.67741  2.69355  4.24690  2.90347  2.73739  3.18146  2.89801  2.37887  2.77519  2.98518  4.58477  3.61503
          0.02898  3.95155  4.67389  0.61958  0.77255  0.48576  0.95510
     89   2.97024  4.99801  3.36029  2.79139  4.14911  3.59252  3.12532  3.78751  2.01666  3.27460  4.17503  3.19433  4.00356  2.82160  1.25650  2.99886  3.17230  3.48798  5.25860  3.97454    491 - -
          2.68618  4.42225  2.77519  2.73123  3.46354  2.40513  3.72494  3.29354  2.67741  2.69355  4.24690  2.90347  2.73739  3.18146  2.89801  2.37887  2.77519  2.98518  4.58477  3.61503
          0.02898  3.95155  4.67389  0.61958  0.77255  0.48576  0.95510
     90   2.75984  4.86252  3.18748  2.60585  3.52722  3.51266  3.61259  3.51978  1.52198  3.08540  3.95438  3.06725  3.90114  2.77651  2.20774  2.79873  2.97218  3.22517  5.25864  3.96883    492 - -
          2.68618  4.42225  2.77519  2.73123  3.46354  2.40513  3.72494  3.29354  2.67741  2.69355  4.24690  2.90347  2.73739  3.18146  2.89801  2.37887  2.77519  2.98518  4.58477  3.61503
          0.02898  3.95155  4.67389  0.61958  0.77255  0.48576  0.95510
     91   2.50582  4.66807  2.84803  2.41907  4.16319  1.89218  3.73686  3.57506  2.51597  3.18622  4.02235  2.97114  3.30716  2.91619  2.63224  2.62855  2.87282  3.20919  5.41592  4.11096    493 - -
          2.68618  4.42225  2.77519  2.73123  3.46354  2.40513  3.72494  3.29354  2.67741  2.69355  4.24690  2.90347  2.73739  3.18146  2.89801  2.37887  2.77519  2.98518  4.58477  3.61503
          0.02898  3.95155  4.67389  0.61958  0.77255  0.48576  0.95510
     92   2.48576  4.43501  3.19840  2.78630  3.87344  3.23995  3.84739  3.31335  2.64694  2.71640  3.89287  3.15922  3.81245  3.09020  2.80178  1.50234  2.83596  2.98519  5.24440  3.93576    494 - -
          2.68618  4.42225  2.77519  2.73123  3.46354  2.40513  3.72494  3.29354  2.67741  2.69355  4.24690  2.90347  2.73739  3.18146  2.89801  2.37887  2.77519  2.98518  4.58477  3.61503
          0.02898  3.95155  4.67389  0.61958  0.77255  0.48576  0.95510
     93   3.07547  5.21474  0.81096  2.38639  4.60259  3.27139  4.00207  4.20895  3.10137  3.80334  4.78346  2.94662  3.92981  3.24156  3.62810  3.02911  3.41583  3.83982  5.75576  4.46281    495 - -
          2.68618  4.42225  2.77519  2.73123  3.46354  2.40513  3.72494  3.29354  2.67741  2.69355  4.24690  2.90347  2.73739  3.18146  2.89801  2.37887  2.77519  2.98518  4.58477  3.61503
          0.02898  3.95155  4.67389  0.61958  0.77255  0.48576  0.95510
     94   2.26759  4.22380  3.20242  3.00336  4.30313  2.56920  4.16600  3.78312  3.13375  3.46623  4.30834  3.22590  3.69039  3.43923  3.44990  1.11741  2.75409  3.23149  5.62942  4.38379    496 - -
          2.68618  4.42225  2.77519  2.73123  3.46354  2.40513  3.72494  3.29354  2.67741  2.69355  4.24690  2.90347  2.73739  3.18146  2.89801  2.37887  2.77519  2.98518  4.58477  3.61503
          0.06915  3.95155  3.04509  0.61958  0.77255  0.48576  0.95510
     95   2.87858  5.40820  1.36865  1.91292  4.69293  3.04094  3.71453  4.19927  2.70734  3.70983  4.55658  2.65859  3.80228  2.70667  3.28284  2.77477  3.16280  3.78529  5.88049  4.39203    497 - -
          2.68618  4.42225  2.77519  2.73123  3.46354  2.40513  3.72494  3.29354  2.67741  2.69355  4.24690  2.90347  2.73739  3.18146  2.89801  2.37887  2.77519  2.98518  4.58477  3.61503
          0.03015  3.91254  4.63489  0.61958  0.77255  0.52287  0.89849
     96   2.42686  4.36167  3.15566  2.84290  3.90774  3.14204  3.94229  3.31842  2.80781  2.80274  3.96491  3.17826  1.65116  3.20780  3.13155  2.43185  2.82420  2.97390  5.31039  3.99746    498 - -
          2.68618  4.42225  2.77519  2.73123  3.46354  2.40513  3.72494  3.29354  2.67741  2.69355  4.24690  2.90347  2.73739  3.18146  2.89801  2.37887  2.77519  2.98518  4.58477  3.61503
          0.03015  3.91254  4.63489  0.61958  0.77255  0.52287  0.89849
     97   2.25139  4.28686  3.24356  2.85576  3.91875  3.12168  3.93109  3.25758  2.82617  2.63447  3.87861  3.17833  3.50895  3.18581  3.17074  1.54002  2.74963  2.90298  5.30456  4.03555    499 - -
          2.68618  4.42225  2.77519  2.73123  3.46354  2.40513  3.72494  3.29354  2.67741  2.69355  4.24690  2.90347  2.73739  3.18146  2.89801  2.37887  2.77519  2.98518  4.58477  3.61503
          0.03015  3.91254  4.63489  0.61958  0.77255  0.46324  0.99221
     98   2.75271  4.86520  2.82409  2.53246  4.22174  3.33860  3.75550  3.72476  2.43299  3.26878  4.17597  3.01202  3.24259  1.44293  2.76582  2.78721  3.04402  3.38892  5.44140  4.12735    500 - -
          2.68618  4.42225  2.77519  2.73123  3.46354  2.40513  3.72494  3.29354  2.67741  2.69355  4.24690  2.90347  2.73739  3.18146  2.89801  2.37887  2.77519  2.98518  4.58477  3.61503
          0.05370  3.95155  3.40960  0.61958  0.77255  0.48576  0.95510
     99   2.45794  4.33426  3.26548  2.79667  3.69938  3.27248  3.81678  2.81050  2.71421  2.80867  3.70414  3.17145  3.80057  3.08854  3.06508  1.62098  2.78355  2.78509  5.07196  3.81389    501 - -
          2.68618  4.42225  2.77519  2.73123  3.46354  2.40513  3.72494  3.29354  2.67741  2.69355  4.24690  2.90347  2.73739  3.18146  2.89801  2.37887  2.77519  2.98518  4.58477  3.61503
          0.02969  3.92754  4.64989  0.61958  0.77255  0.47154  0.97827
    100   2.71907  4.80984  2.59302  2.05974  4.41198  1.38309  3.89695  3.86192  2.80110  3.48564  4.36567  2.96301  3.83655  3.10818  3.21879  2.76151  3.07481  3.46413  5.62968  4.33626    502 - -
          2.68618  4.42225  2.77519  2.73123  3.46354  2.40513  3.72494  3.29354  2.67741  2.69355  4.24690  2.90347  2.73739  3.18146  2.89801  2.37887  2.77519  2.98518  4.58477  3.61503
          0.02898  3.95155  4.67389  0.61958  0.77255  0.48576  0.95510
    101   3.05949  4.41088  4.64006  4.10604  2.64447  4.31060  4.64581  1.29375  3.99403  1.78017  3.11274  4.32610  4.59383  4.18073  4.16314  3.65763  3.30401  1.76853  5.08864  3.83827    503 - -
          2.68618  4.42225  2.77519  2.73123  3.46354  2.40513  3.72494  3.29354  2.67741  2.69355  4.24690  2.90347  2.73739  3.18146  2.89801  2.37887  2.77519  2.98518  4.58477  3.61503
          0.02898  3.95155  4.67389  0.61958  0.77255  0.48576  0.95510
    102   2.84178  4.43599  3.89670  3.34745  3.22968  3.82771  4.10711  2.47565  3.04933  1.82164  1.72339  3.68048  4.19938  3.47468  3.06922  3.15142  3.08760  2.43499  4.95152  3.72436    504 - -
          2.68618  4.42225  2.77519  2.73123  3.46354  2.40513  3.72494  3.29354  2.67741  2.69355  4.24690  2.90347  2.73739  3.18146  2.89801  2.37887  2.77519  2.98518  4.58477  3.61503
          0.02898  3.95155  4.67389  0.61958  0.77255  0.48576  0.95510
    103   2.57791  4.38699  3.36276  2.84736  3.51887  3.44637  3.78529  2.95899  2.55788  2.65184  3.57482  3.23794  3.89824  3.08714  2.97501  2.75728  1.73804  2.71782  3.93565  3.65617    505 - -
          2.68618  4.42225  2.77519  2.73123  3.46354  2.40513  3.72494  3.29354  2.67741  2.69355  4.24690  2.90347  2.73739  3.18146  2.89801  2.37887  2.77519  2.98518  4.58477  3.61503
          0.02898  3.95155  4.67389  0.61958  0.77255  0.48576  0.95510
    104   2.80928  5.28258  2.13027  1.42261  4.55670  3.08835  3.21552  4.05443  2.58490  3.57111  4.39229  2.72148  3.80604  2.83291  3.11319  2.73404  3.07394  3.65463  5.73609  4.28885    506 - -
          2.68618  4.42225  2.77519  2.73123  3.46354  2.40513  3.72494  3.29354  2.67741  2.69355  4.24690  2.90347  2.73739  3.18146  2.89801  2.37887  2.77519  2.98518  4.58477  3.61503
          0.02898  3.95155  4.67389  0.61958  0.77255  0.48576  0.95510
    105   2.59914  4.85976  3.01875  2.43686  4.15691  3.44936  3.61284  3.53085  1.65629  2.89003  3.95862  2.99168  3.85582  2.68517  2.55656  2.73101  2.69385  3.21662  5.32868  4.04151    507 - -
          2.68618  4.42225  2.77519  2.73123  3.46354  2.40513  3.72494  3.29354  2.67741  2.69355  4.24690  2.90347  2.73739  3.18146  2.89801  2.37887  2.77519  2.98518  4.58477  3.61503
          0.02898  3.95155  4.67389  0.61958  0.77255  0.48576  0.95510
    106   2.65893  4.26513  3.70779  2.92242  3.39482  3.68378  4.01725  2.36120  3.06306  2.27446  2.49127  3.52218  4.07410  3.38781  3.36058  2.97483  2.78409  1.73888  4.96047  3.74662    508 - -
          2.68618  4.42225  2.77519  2.73123  3.46354  2.40513  3.72494  3.29354  2.67741  2.69355  4.24690  2.90347  2.73739  3.18146  2.89801  2.37887  2.77519  2.98518  4.58477  3.61503
          0.02898  3.95155  4.67389  0.61958  0.77255  0.48576  0.95510
    107   2.62039  4.23976  3.88132  3.40315  3.52027  3.15278  4.22114  2.26295  3.27884  2.38074  3.21088  3.65928  4.09803  3.61195  3.54340  2.95897  2.93964  1.31631  5.13081  3.89544    509 - -
          2.68618  4.42225  2.77519  2.73123  3.46354  2.40513  3.72494  3.29354  2.67741  2.69355  4.24690  2.90347  2.73739  3.18146  2.89801  2.37887  2.77519  2.98518  4.58477  3.61503
          0.02898  3.95155  4.67389  0.61958  0.77255  0.48576  0.95510
    108   3.02128  5.14755  2.52246  0.91802  4.50384  3.32573  3.91975  3.97346  2.81028  3.57802  4.54885  2.97925  3.93415  3.13394  3.22710  2.99582  3.32621  3.64926  5.66053  4.38314    510 - -
          2.68618  4.42225  2.77519  2.73123  3.46354  2.40513  3.72494  3.29354  2.67741  2.69355  4.24690  2.90347  2.73739  3.18146  2.89801  2.37887  2.77519  2.98518  4.58477  3.61503
          0.02898  3.95155  4.67389  0.61958  0.77255  0.48576  0.95510
    109   2.50519  4.79096  2.99070  2.47885  4.13745  3.39961  3.60290  3.55284  1.62725  3.13502  3.95070  2.83737  3.81474  2.76043  2.60746  2.58754  2.88739  3.22311  5.26946  4.01824    511 - -
          2.68618  4.42225  2.77519  2.73123  3.46354  2.40513  3.72494  3.29354  2.67741  2.69355  4.24690  2.90347  2.73739  3.18146  2.89801  2.37887  2.77519  2.98518  4.58477  3.61503
          0.02898  3.95155  4.67389  0.61958  0.77255  0.48576  0.95510
    110   2.85758  4.47574  3.69121  2.91582  3.32217  3.81044  4.10986  2.36913  3.04152  1.28930  3.26557  3.61034  4.20002  3.45305  3.31198  3.15499  3.10552  2.34684  5.03121  3.78314    512 - -
          2.68618  4.42225  2.77519  2.73123  3.46354  2.40513  3.72494  3.29354  2.67741  2.69355  4.24690  2.90347  2.73739  3.18146  2.89801  2.37887  2.77519  2.98518  4.58477  3.61503
          0.02898  3.95155  4.67389  0.61958  0.77255  0.48576  0.95510
    111   2.30217  4.25389  3.29140  2.91260  4.05738  3.05253  3.99910  3.43229  2.91282  3.13833  3.99917  3.19752  2.84391  3.24664  3.26332  1.45262  2.72589  2.69839  5.41864  4.15991    513 - -
          2.68618  4.42225  2.77519  2.73123  3.46354  2.40513  3.72494  3.29354  2.67741  2.69355  4.24690  2.90347  2.73739  3.18146  2.89801  2.37887  2.77519  2.98518  4.58477  3.61503
          0.02898  3.95155  4.67389  0.61958  0.77255  0.48576  0.95510
    112   2.73853  4.98173  2.99967  2.42801  4.30414  3.45926  3.58344  3.70908  1.90415  3.07132  4.05857  2.96771  3.85678  2.02470  2.38578  2.57465  2.95142  3.36792  5.39334  4.10029    514 - -
          2.68618  4.42225  2.77519  2.73123  3.46354  2.40513  3.72494  3.29354  2.67741  2.69355  4.24690  2.90347  2.73739  3.18146  2.89801  2.37887  2.77519  2.98518  4.58477  3.61503
          0.02898  3.95155  4.67389  0.61958  0.77255  0.48576  0.95510
    113   2.75325  5.08110  2.53781  2.19950  4.35169  3.32238  3.22555  3.82503  2.42258  3.36817  4.19337  1.81366  3.82094  2.60322  2.85511  2.60053  3.00164  3.46304  5.53581  4.15666    515 - -
          2.68618  4.42225  2.77519  2.73123  3.46354  2.40513  3.72494  3.29354  2.67741  2.69355  4.24690  2.90347  2.73739  3.18146  2.89801  2.37887  2.77519  2.98518  4.58477  3.61503
          0.02898  3.95155  4.67389  0.61958  0.77255  0.48576  0.95510
    114   2.37631  3.19018  3.67525  3.31087  4.00261  3.09372  4.22799  3.31679  3.21133  3.08509  4.03671  3.46037  1.24307  3.56248  3.47490  2.58093  2.83016  2.94879  5.38536  4.19721    516 - -
          2.68618  4.42225  2.77519  2.73123  3.46354  2.40513  3.72494  3.29354  2.67741  2.69355  4.24690  2.90347  2.73739  3.18146  2.89801  2.37887  2.77519  2.98518  4.58477  3.61503
          0.02898  3.95155  4.67389  0.61958  0.77255  0.48576  0.95510
    115   3.12178  4.51783  4.49631  3.98530  1.60750  4.21980  4.22800  2.29864  3.85204  1.51692  3.06149  4.15958  4.51448  4.00754  4.00767  3.56034  3.36147  2.15541  4.56254  3.09134    517 - -
          2.68618  4.42225  2.77519  2.73123  3.46354  2.40513  3.72494  3.29354  2.67741  2.69355  4.24690  2.90347  2.73739  3.18146  2.89801  2.37887  2.77519  2.98518  4.58477  3.61503
          0.02898  3.95155  4.67389  0.61958  0.77255  0.48576  0.95510
    116   2.36356  4.26612  3.53751  3.09980  3.14043  3.31722  4.04163  2.75436  3.04448  2.59349  3.62197  3.38910  3.89628  3.37263  3.36106  2.69734  1.55983  2.52408  5.13456  3.85107    518 - -
          2.68618  4.42225  2.77519  2.73123  3.46354  2.40513  3.72494  3.29354  2.67741  2.69355  4.24690  2.90347  2.73739  3.18146  2.89801  2.37887  2.77519  2.98518  4.58477  3.61503
          0.02898  3.95155  4.67389  0.61958  0.77255  0.48576  0.95510
    117   2.58818  3.40496  3.56496  3.03419  3.06539  3.53112  3.54087  2.81361  2.93420  2.51138  3.43353  3.36553  3.95481  3.24977  3.23633  2.50389  2.84653  2.58922  4.59095  2.06430    519 - -
          2.68618  4.42225  2.77519  2.73123  3.46354  2.40513  3.72494  3.29354  2.67741  2.69355  4.24690  2.90347  2.73739  3.18146  2.89801  2.37887  2.77519  2.98518  4.58477  3.61503
          0.02898  3.95155  4.67389  0.61958  0.77255  0.48576  0.95510
    118   3.12825  4.57086  4.45833  3.98248  3.14639  4.21156  4.64218  2.13953  3.77474  0.97583  3.03242  4.24683  4.55569  4.06023  3.96160  3.61009  3.40079  1.99952  5.13902  3.92795    520 - -
          2.68618  4.42225  2.77519  2.73123  3.46354  2.40513  3.72494  3.29354  2.67741  2.69355  4.24690  2.90347  2.73739  3.18146  2.89801  2.37887  2.77519  2.98518  4.58477  3.61503
          0.02898  3.95155  4.67389  0.61958  0.77255  0.48576  0.95510
    119   2.65282  3.51920  3.98175  3.46320  3.30463  3.62682  4.17171  2.41769  3.29667  1.32748  3.27045  3.69844  3.64746  3.60944  3.52849  2.98721  2.95434  2.28936  4.95856  3.73791    521 - -
          2.68618  4.42225  2.77519  2.73123  3.46354  2.40513  3.72494  3.29354  2.67741  2.69355  4.24690  2.90347  2.73739  3.18146  2.89801  2.37887  2.77519  2.98518  4.58477  3.61503
          0.02898  3.95155  4.67389  0.61958  0.77255  0.48576  0.95510
    120   2.35936  4.31045  3.14566  2.77978  4.01886  2.77665  3.89286  3.47084  2.78373  3.13940  3.97204  3.12221  3.71860  3.13682  3.14350  1.41049  2.75305  3.06380  5.29569  4.07505    522 - -
          2.68621  4.42228  2.77522  2.73126  3.46356  2.40491  3.72497  3.29357  2.67743  2.69357  4.24692  2.90349  2.73742  3.18149  2.89793  2.37889  2.77522  2.98521  4.58479  3.61506
          0.06915  2.85630  4.67389  0.98737  0.46610  0.48576  0.95510
    121   2.31312  4.22141  3.35323  3.09269  4.15762  2.62815  4.16605  3.44223  3.10774  3.23380  4.13174  3.30158  3.73839  3.45368  3.40018  2.49502  1.21779  3.01607  5.51929  4.30529    528 - -
          2.68618  4.42225  2.77519  2.73123  3.46354  2.40513  3.72494  3.29354  2.67741  2.69355  4.24690  2.90347  2.73739  3.18146  2.89801  2.37887  2.77519  2.98518  4.58477  3.61503
          0.02898  3.95155  4.67389  0.61958  0.77255  0.48576  0.95510
    122   2.99089  5.08393  3.30583  2.62378  4.49812  3.60534  3.61040  3.84858  1.82500  3.33408  4.20895  3.14837  3.99728  2.75491  1.30492  2.99749  3.17245  3.53924  5.41442  4.22802    529 - -
          2.68618  4.42225  2.77519  2.73123  3.46354  2.40513  3.72494  3.29354  2.67741  2.69355  4.24690  2.90347  2.73739  3.18146  2.89801  2.37887  2.77519  2.98518  4.58477  3.61503
          0.02898  3.95155  4.67389  0.61958  0.77255  0.48576  0.95510
    123   2.64875  4.22559  3.94390  3.44445  3.49843  3.66676  4.23991  1.46765  3.32705  2.34518  3.42118  3.70583  4.14016  3.64460  3.58782  2.76237  2.65698  1.93583  5.11400  3.89433    530 - -
          2.68618  4.42225  2.77519  2.73123  3.46354  2.40513  3.72494  3.29354  2.67741  2.69355  4.24690  2.90347  2.73739  3.18146  2.89801  2.37887  2.77519  2.98518  4.58477  3.61503
          0.02898  3.95155  4.67389  0.61958  0.77255  0.48576  0.95510
    124   2.48751  4.96278  2.46193  1.48821  4.42458  2.57604  3.74391  3.84538  2.62422  3.44132  4.28213  2.82131  3.80097  2.91319  3.09828  2.69504  3.00675  3.45589  5.64722  4.26626    531 - -
          2.68618  4.42225  2.77519  2.73123  3.46354  2.40513  3.72494  3.29354  2.67741  2.69355  4.24690  2.90347  2.73739  3.18146  2.89801  2.37887  2.77519  2.98518  4.58477  3.61503
          0.02898  3.95155  4.67389  0.61958  0.77255  0.48576  0.95510
    125   3.10873  4.43819  4.71407  4.16335  3.28653  4.41728  4.80736  1.32610  4.04651  1.59745  2.76747  4.41878  4.66290  4.24212  4.22343  3.76131  3.34607  1.69795  5.26808  4.13805    532 - -
          2.68618  4.42225  2.77519  2.73123  3.46354  2.40513  3.72494  3.29354  2.67741  2.69355  4.24690  2.90347  2.73739  3.18146  2.89801  2.37887  2.77519  2.98518  4.58477  3.61503
          0.02898  3.95155  4.67389  0.61958  0.77255  0.48576  0.95510
    126   1.92945  4.22131  3.33659  2.99585  4.06588  3.03136  4.06522  3.38280  2.99246  2.94557  4.02755  3.24125  3.72221  3.33017  3.31936  1.40088  2.73122  2.97010  5.44864  4.19320    533 - -
          2.68618  4.42225  2.77519  2.73123  3.46354  2.40513  3.72494  3.29354  2.67741  2.69355  4.24690  2.90347  2.73739  3.18146  2.89801  2.37887  2.77519  2.98518  4.58477  3.61503
          0.02898  3.95155  4.67389  0.61958  0.77255  0.48576  0.95510
    127   1.19114  4.12525  3.54729  3.21841  4.06013  2.99028  4.20365  3.23658  3.19294  3.10540  4.01499  3.35108  3.71773  3.50710  3.47799  2.22233  2.70506  2.63353  5.48320  4.26199    534 - -
          2.68618  4.42225  2.77519  2.73123  3.46354  2.40513  3.72494  3.29354  2.67741  2.69355  4.24690  2.90347  2.73739  3.18146  2.89801  2.37887  2.77519  2.98518  4.58477  3.61503
          0.02898  3.95155  4.67389  0.61958  0.77255  0.48576  0.95510
    128   2.52793  4.58089  2.94926  2.38770  3.62481  3.29765  3.71978  3.34836  2.57437  2.99718  3.84536  2.99893  3.10477  2.91655  2.99913  1.80896  2.81749  3.02535  5.26178  3.94935    535 - -
          2.68618  4.42225  2.77519  2.73123  3.46354  2.40513  3.72494  3.29354  2.67741  2.69355  4.24690  2.90347  2.73739  3.18146  2.89801  2.37887  2.77519  2.98518  4.58477  3.61503
          0.02898  3.95155  4.67389  0.61958  0.77255  0.48576  0.95510
    129   2.46092  4.52835  2.91433  2.58529  4.18548  3.15684  3.81810  3.62953  2.64616  3.24788  4.07729  2.67406  3.23816  3.01092  2.92188  1.55908  2.82172  3.21349  5.46237  4.15753    536 - -
          2.68618  4.42225  2.77519  2.73123  3.46354  2.40513  3.72494  3.29354  2.67741  2.69355  4.24690  2.90347  2.73739  3.18146  2.89801  2.37887  2.77519  2.98518  4.58477  3.61503
          0.02898  3.95155  4.67389  0.61958  0.77255  0.48576  0.95510
    130   2.17962  3.47323  3.61530  3.31282  4.18067  1.22207  4.26765  3.56811  3.27770  3.32054  4.17525  3.36932  3.67105  3.58393  3.53897  2.28299  2.67927  3.05404  5.55320  4.34905    537 - -
          2.68618  4.42225  2.77519  2.73123  3.46354  2.40513  3.72494  3.29354  2.67741  2.69355  4.24690  2.90347  2.73739  3.18146  2.89801  2.37887  2.77519  2.98518  4.58477  3.61503
          0.02898  3.95155  4.67389  0.61958  0.77255  0.48576  0.95510
    131   2.46343  4.49142  3.04839  2.59578  3.95409  3.06583  3.75586  2.98673  2.61452  3.00721  3.84657  2.70915  3.17644  2.95605  3.03037  1.86850  2.77831  3.01222  5.27744  3.98535    538 - -
          2.68618  4.42225  2.77519  2.73123  3.46354  2.40513  3.72494  3.29354  2.67741  2.69355  4.24690  2.90347  2.73739  3.18146  2.89801  2.37887  2.77519  2.98518  4.58477  3.61503
          0.20324  3.95155  1.80367  0.61958  0.77255  0.48576  0.95510
    132   2.68493  4.59333  3.30832  2.72774  3.62582  3.24913  3.62440  3.23906  2.25447  2.84755  3.75033  3.14040  3.87906  2.86950  1.79668  2.79192  2.91684  2.97717  3.78860  3.63055    539 - -
          2.68619  4.42226  2.77520  2.73115  3.46355  2.40513  3.72495  3.29355  2.67737  2.69356  4.24690  2.90347  2.73740  3.18147  2.89801  2.37887  2.77520  2.98519  4.58478  3.61504
          0.15994  2.40557  2.85445  0.44498  1.02399  0.62860  0.76215
    133   2.74880  4.32658  3.81377  3.27602  3.03788  3.76265  4.00208  2.35709  3.12235  1.87880  2.22963  3.60719  4.12786  3.44476  3.38995  3.06716  2.99359  2.18298  4.74798  3.04681    541 - -
          2.68618  4.42225  2.77519  2.73123  3.46354  2.40513  3.72494  3.29354  2.67741  2.69355  4.24690  2.90347  2.73739  3.18146  2.89801  2.37887  2.77519  2.98518  4.58477  3.61503
          0.03611  3.73505  4.45740  0.61958  0.77255  0.66172  0.72560
    134   2.71397  4.88711  2.37473  1.49343  4.31814  2.70328  3.71220  3.75341  2.58743  3.37218  4.26175  2.78226  3.74723  2.90814  3.01725  2.71075  3.02475  3.39325  5.52179  4.19329    542 - -
          2.68618  4.42225  2.77519  2.73123  3.46354  2.40513  3.72494  3.29354  2.67741  2.69355  4.24690  2.90347  2.73739  3.18146  2.89801  2.37887  2.77519  2.98518  4.58477  3.61503
          0.03611  3.73505  4.45740  0.61958  0.77255  0.66172  0.72560
    135   2.81243  5.20688  1.46409  1.89625  4.50376  3.11815  3.68252  3.97749  2.68921  3.56179  4.44979  2.63078  3.74002  2.86713  3.24034  2.73256  3.11025  3.60065  5.72321  4.28055    543 - -
          2.68618  4.42225  2.77519  2.73123  3.46354  2.40513  3.72494  3.29354  2.67741  2.69355  4.24690  2.90347  2.73739  3.18146  2.89801  2.37887  2.77519  2.98518  4.58477  3.61503
          0.03611  3.73505  4.45740  0.61958  0.77255  0.66172  0.72560
    136   2.48473  4.48529  2.72080  2.53545  4.07923  1.75955  3.81010  3.58687  2.65248  3.21160  4.11219  2.96099  3.70519  2.61971  2.99888  2.58048  2.86632  3.19546  5.36545  4.07354    544 - -
          2.68618  4.42225  2.77519  2.73123  3.46354  2.40513  3.72494  3.29354  2.67741  2.69355  4.24690  2.90347  2.73739  3.18146  2.89801  2.37887  2.77519  2.98518  4.58477  3.61503
          0.03611  3.73505  4.45740  0.61958  0.77255  0.66172  0.72560
    137   2.75740  5.10888  2.21104  1.62877  4.39880  3.20030  3.62044  3.83437  2.27108  3.40070  4.25421  2.69654  3.75557  2.78601  2.90866  2.70412  3.02173  3.47502  5.58477  4.18931    545 - -
          2.68618  4.42225  2.77519  2.73123  3.46354  2.40513  3.72494  3.29354  2.67741  2.69355  4.24690  2.90347  2.73739  3.18146  2.89801  2.37887  2.77519  2.98518  4.58477  3.61503
          0.03611  3.73505  4.45740  0.61958  0.77255  0.66172  0.72560
    138   2.64689  4.67188  2.92671  2.53022  3.75802  3.35404  3.46222  3.30988  2.32312  2.88962  3.82779  2.99206  3.82316  2.05084  2.64391  2.71587  2.90553  2.76572  5.10875  3.75116    546 - -
          2.68618  4.42225  2.77519  2.73123  3.46354  2.40513  3.72494  3.29354  2.67741  2.69355  4.24690  2.90347  2.73739  3.18146  2.89801  2.37887  2.77519  2.98518  4.58477  3.61503
          0.03611  3.73505  4.45740  0.61958  0.77255  0.66172  0.72560
    139   2.78179  4.75241  2.82355  2.58249  3.90051  3.28003  3.73733  3.51562  2.41486  3.03127  4.06945  3.03852  3.83561  1.50226  2.69922  2.83842  3.08197  3.25592  5.20070  3.88681    547 - -
          2.68618  4.42225  2.77519  2.73123  3.46354  2.40513  3.72494  3.29354  2.67741  2.69355  4.24690  2.90347  2.73739  3.18146  2.89801  2.37887  2.77519  2.98518  4.58477  3.61503
          0.03611  3.73505  4.45740  0.61958  0.77255  0.66172  0.72560
    140   2.70013  4.28666  3.92897  3.59379  3.45525  3.57438  4.42089  2.07854  3.45902  2.17119  3.44795  3.80381  4.14673  3.83147  3.68350  3.07396  3.06777  1.22024  5.21416  3.93438    548 - -
          2.68618  4.42225  2.77519  2.73123  3.46354  2.40513  3.72494  3.29354  2.67741  2.69355  4.24690  2.90347  2.73739  3.18146  2.89801  2.37887  2.77519  2.98518  4.58477  3.61503
          0.03611  3.73505  4.45740  0.61958  0.77255  0.66172  0.72560
    141   2.74824  4.80874  3.01259  2.57963  4.20061  3.38355  3.59933  3.54656  1.52154  3.13502  4.03472  3.01574  3.85043  2.76722  2.25924  2.79178  2.84360  3.24194  5.31298  4.06859    549 - -
          2.68618  4.42225  2.77519  2.73123  3.46354  2.40513  3.72494  3.29354  2.67741  2.69355  4.24690  2.90347  2.73739  3.18146  2.89801  2.37887  2.77519  2.98518  4.58477  3.61503
          0.03611  3.73505  4.45740  0.61958  0.77255  0.66172  0.72560
    142   2.60284  4.24693  3.68286  3.15160  3.30426  3.58113  3.99436  2.27221  3.01088  2.12140  2.35753  3.48482  4.01262  3.35569  3.30091  2.66695  2.87761  2.15911  4.92811  3.68999    550 - -
          2.68627  4.42236  2.77531  2.73135  3.46317  2.40524  3.72506  3.29365  2.67734  2.69322  4.24701  2.90331  2.73751  3.18121  2.89812  2.37887  2.77531  2.98500  4.58488  3.61514
          0.31577  1.35023  4.45740  1.20959  0.35428  0.66172  0.72560
    143   3.06599  4.50444  4.25023  3.76933  2.17791  4.09940  4.13837  2.24745  3.62963  1.28820  2.99332  4.00489  4.41341  3.84503  3.82478  3.46337  3.31230  2.29018  4.51939  3.04356    557 - -
          2.68618  4.42225  2.77519  2.73123  3.46354  2.40513  3.72494  3.29354  2.67741  2.69355  4.24690  2.90347  2.73739  3.18146  2.89801  2.37887  2.77519  2.98518  4.58477  3.61503
          0.03611  3.73505  4.45740  0.61958  0.77255  0.38963  1.13105
    144   2.83977  4.78210  3.46855  2.85209  3.95059  3.57899  3.71062  3.32160  2.16951  2.87250  3.30196  3.24621  3.99136  2.90273  1.39559  2.93190  3.06903  3.10156  5.22196  3.96882    558 - -
          2.68618  4.42225  2.77519  2.73123  3.46354  2.40513  3.72494  3.29354  2.67741  2.69355  4.24690  2.90347  2.73739  3.18146  2.89801  2.37887  2.77519  2.98518  4.58477  3.61503
          0.02898  3.95155  4.67389  0.61958  0.77255  0.48576  0.95510
    145   3.02128  5.14755  2.52246  0.91802  4.50384  3.32573  3.91975  3.97346  2.81028  3.57802  4.54885  2.97925  3.93415  3.13394  3.22710  2.99582  3.32621  3.64926  5.66053  4.38314    559 - -
          2.68618  4.42225  2.77519  2.73123  3.46354  2.40513  3.72494  3.29354  2.67741  2.69355  4.24690  2.90347  2.73739  3.18146  2.89801  2.37887  2.77519  2.98518  4.58477  3.61503
          0.02898  3.95155  4.67389  0.61958  0.77255  0.48576  0.95510
    146   1.25554  4.45599  2.57741  2.68908  4.16408  3.12183  3.98138  3.43590  2.94075  3.22286  4.12310  3.08946  3.78031  3.21922  3.34159  2.59476  2.87298  3.06353  5.51846  4.22804    560 - -
          2.68618  4.42225  2.77519  2.73123  3.46354  2.40513  3.72494  3.29354  2.67741  2.69355  4.24690  2.90347  2.73739  3.18146  2.89801  2.37887  2.77519  2.98518  4.58477  3.61503
          0.02898  3.95155  4.67389  0.61958  0.77255  0.48576  0.95510
    147   2.79273  4.77062  2.93311  2.68282  3.74697  2.83629  1.37575  3.71163  2.64993  3.28320  4.20074  3.13017  3.91712  3.11361  2.97331  2.85931  3.10873  3.37637  5.12301  3.69198    561 - -
          2.68618  4.42225  2.77519  2.73123  3.46354  2.40513  3.72494  3.29354  2.67741  2.69355  4.24690  2.90347  2.73739  3.18146  2.89801  2.37887  2.77519  2.98518  4.58477  3.61503
          0.02898  3.95155  4.67389  0.61958  0.77255  0.48576  0.95510
    148   2.50965  4.58191  2.44343  2.53215  4.26533  3.10904  3.90430  3.74314  2.85129  3.39806  4.25508  2.97825  3.76373  3.12085  3.28446  1.31397  2.90316  3.30761  5.57604  4.23079    562 - -
          2.68618  4.42225  2.77519  2.73123  3.46354  2.40513  3.72494  3.29354  2.67741  2.69355  4.24690  2.90347  2.73739  3.18146  2.89801  2.37887  2.77519  2.98518  4.58477  3.61503
          0.02898  3.95155  4.67389  0.61958  0.77255  0.48576  0.95510
    149   2.94464  4.93214  2.95632  2.71250  4.11110  3.41891  3.87143  3.75418  2.52789  3.24867  4.27452  3.17285  3.97364  1.09982  2.81043  2.98915  3.24165  3.47900  5.36924  4.06829    563 - -
          2.68618  4.42225  2.77519  2.73123  3.46354  2.40513  3.72494  3.29354  2.67741  2.69355  4.24690  2.90347  2.73739  3.18146  2.89801  2.37887  2.77519  2.98518  4.58477  3.61503
          0.02898  3.95155  4.67389  0.61958  0.77255  0.48576  0.95510
    150   2.57065  4.43645  3.28828  2.79568  3.67865  3.41703  3.81824  2.95383  2.65443  2.63918  3.15803  3.20579  3.88789  2.82393  2.99368  2.73310  1.78076  2.72402  5.11295  3.85388    564 - -
          2.68618  4.42225  2.77519  2.73123  3.46354  2.40513  3.72494  3.29354  2.67741  2.69355  4.24690  2.90347  2.73739  3.18146  2.89801  2.37887  2.77519  2.98518  4.58477  3.61503
          0.02898  3.95155  4.67389  0.61958  0.77255  0.48576  0.95510
    151   2.75168  4.89967  2.64440  1.37688  4.17969  3.33124  3.77374  3.43086  2.59187  3.15429  4.10667  2.93665  3.86975  2.95782  3.00799  2.77840  3.03739  2.82046  5.49801  4.13965    565 - -
          2.68618  4.42225  2.77519  2.73123  3.46354  2.40513  3.72494  3.29354  2.67741  2.69355  4.24690  2.90347  2.73739  3.18146  2.89801  2.37887  2.77519  2.98518  4.58477  3.61503
          0.02898  3.95155  4.67389  0.61958  0.77255  0.48576  0.95510
    152   3.04498  5.01124  3.22619  2.83327  4.41574  3.52560  3.80415  3.85002  0.93508  3.39803  4.35553  3.25414  4.02062  2.99137  2.44831  3.08196  3.29253  3.55346  5.43816  4.26242    566 - -
          2.68618  4.42225  2.77519  2.73123  3.46354  2.40513  3.72494  3.29354  2.67741  2.69355  4.24690  2.90347  2.73739  3.18146  2.89801  2.37887  2.77519  2.98518  4.58477  3.61503
          0.02898  3.95155  4.67389  0.61958  0.77255  0.48576  0.95510
    153   2.83977  4.78210  3.46855  2.85209  3.95059  3.57899  3.71062  3.32160  2.16951  2.87250  3.30196  3.24621  3.99136  2.90273  1.39559  2.93190  3.06903  3.10156  5.22196  3.96882    567 - -
          2.68618  4.42225  2.77519  2.73123  3.46354  2.40513  3.72494  3.29354  2.67741  2.69355  4.24690  2.90347  2.73739  3.18146  2.89801  2.37887  2.77519  2.98518  4.58477  3.61503
          0.02898  3.95155  4.67389  0.61958  0.77255  0.48576  0.95510
    154   3.02115  5.04740  3.43852  2.83272  4.46265  3.61868  3.64341  3.84357  1.81535  3.33000  4.23053  3.21957  4.02347  2.79760  1.20406  3.04534  3.21216  3.54289  5.39334  4.22011    568 - -
          2.68618  4.42225  2.77519  2.73123  3.46354  2.40513  3.72494  3.29354  2.67741  2.69355  4.24690  2.90347  2.73739  3.18146  2.89801  2.37887  2.77519  2.98518  4.58477  3.61503
          0.02898  3.95155  4.67389  0.61958  0.77255  0.48576  0.95510
    155   2.77866  4.78741  3.30876  2.80663  4.25001  3.43155  3.72166  3.70487  2.15137  3.26517  4.15981  3.18652  3.92994  2.90169  1.29947  2.57371  3.06001  3.36695  5.36671  4.12398    569 - -
          2.68618  4.42225  2.77519  2.73123  3.46354  2.40513  3.72494  3.29354  2.67741  2.69355  4.24690  2.90347  2.73739  3.18146  2.89801  2.37887  2.77519  2.98518  4.58477  3.61503
          0.02898  3.95155  4.67389  0.61958  0.77255  0.48576  0.95510
    156   2.79357  4.94324  1.35340  2.39916  3.22304  3.33172  3.77397  3.53633  2.76360  3.17454  4.14083  2.93003  3.87989  3.01323  3.24962  2.80513  3.08095  3.25497  5.28429  3.81485    570 - -
          2.68618  4.42225  2.77519  2.73123  3.46354  2.40513  3.72494  3.29354  2.67741  2.69355  4.24690  2.90347  2.73739  3.18146  2.89801  2.37887  2.77519  2.98518  4.58477  3.61503
          0.02898  3.95155  4.67389  0.61958  0.77255  0.48576  0.95510
    157   2.99483  5.08221  3.29890  2.74583  4.49952  3.58826  3.63329  3.87947  1.15324  3.36049  4.24744  3.16110  3.99848  2.78116  2.02957  3.00282  3.18851  3.56591  5.42481  4.23306    571 - -
          2.68618  4.42225  2.77519  2.73123  3.46354  2.40513  3.72494  3.29354  2.67741  2.69355  4.24690  2.90347  2.73739  3.18146  2.89801  2.37887  2.77519  2.98518  4.58477  3.61503
          0.02898  3.95155  4.67389  0.61958  0.77255  0.48576  0.95510
    158   2.90651  4.45379  3.96973  3.46781  2.98804  3.89071  4.08707  2.48262  3.26714  1.89313  1.60542  3.76567  4.26056  3.60542  3.50045  3.22983  3.15484  2.45695  4.72438  2.96465    572 - -
          2.68618  4.42225  2.77519  2.73123  3.46354  2.40513  3.72494  3.29354  2.67741  2.69355  4.24690  2.90347  2.73739  3.18146  2.89801  2.37887  2.77519  2.98518  4.58477  3.61503
          0.02898  3.95155  4.67389  0.61958  0.77255  0.48576  0.95510
    159   2.63935  4.63651  2.93868  2.64150  3.83001  3.31915  3.82382  2.89177  2.66398  3.02112  3.98105  1.54656  3.87427  3.06914  3.02767  2.73665  2.96216  2.98056  5.24641  3.85143    573 - -
          2.68618  4.42225  2.77519  2.73123  3.46354  2.40513  3.72494  3.29354  2.67741  2.69355  4.24690  2.90347  2.73739  3.18146  2.89801  2.37887  2.77519  2.98518  4.58477  3.61503
          0.02898  3.95155  4.67389  0.61958  0.77255  0.48576  0.95510
    160   2.77726  5.03720  2.64557  2.35845  4.23576  3.35897  2.95249  3.79735  2.21477  3.33871  4.18005  1.76802  3.85002  2.81712  2.73394  2.76078  3.02412  3.44703  5.44068  4.06171    574 - -
          2.68618  4.42225  2.77519  2.73123  3.46354  2.40513  3.72494  3.29354  2.67741  2.69355  4.24690  2.90347  2.73739  3.18146  2.89801  2.37887  2.77519  2.98518  4.58477  3.61503
          0.02898  3.95155  4.67389  0.61958  0.77255  0.48576  0.95510
    161   3.23537  4.64237  4.55668  4.03450  3.05918  4.36263  4.66247  2.18850  3.80365  0.90169  2.62501  4.32845  4.62073  4.06404  3.97858  3.73464  3.47578  2.28725  5.09824  3.93114    575 - -
          2.68618  4.42225  2.77519  2.73123  3.46354  2.40513  3.72494  3.29354  2.67741  2.69355  4.24690  2.90347  2.73739  3.18146  2.89801  2.37887  2.77519  2.98518  4.58477  3.61503
          0.02898  3.95155  4.67389  0.61958  0.77255  0.48576  0.95510
    162   3.12922  4.48509  4.61655  4.13774  3.32911  4.35893  4.80806  1.11611  3.94865  1.73233  3.20557  4.38956  4.67274  4.24892  4.13977  3.75875  3.39217  1.78938  5.30424  4.06508    576 - -
          2.68619  4.42226  2.77521  2.73124  3.46355  2.40514  3.72495  3.29355  2.67742  2.69356  4.24691  2.90348  2.73741  3.18147  2.89791  2.37888  2.77521  2.98519  4.58422  3.61504
          0.07028  2.83822  4.67389  0.63985  0.74945  0.48576  0.95510
    163   2.60935  4.77483  2.91649  1.83084  3.94287  3.24370  3.60884  3.42101  2.39380  3.02345  3.85398  2.93551  3.80674  2.60622  2.82380  2.64536  2.84079  3.10892  4.47416  3.49448    579 - -
          2.68618  4.42225  2.77519  2.73123  3.46354  2.40513  3.72494  3.29354  2.67741  2.69355  4.24690  2.90347  2.73739  3.18146  2.89801  2.37887  2.77519  2.98518  4.58477  3.61503
          0.02898  3.95155  4.67389  0.61958  0.77255  0.48576  0.95510
    164   2.65004  4.87447  2.85526  1.79498  4.14959  3.39036  3.61376  3.53112  2.15242  3.13204  3.51336  2.91592  3.81370  2.76134  2.74244  2.66591  2.71173  3.20595  5.36312  4.03320    580 - -
          2.68618  4.42225  2.77519  2.73123  3.46354  2.40513  3.72494  3.29354  2.67741  2.69355  4.24690  2.90347  2.73739  3.18146  2.89801  2.37887  2.77519  2.98518  4.58477  3.61503
          0.02898  3.95155  4.67389  0.61958  0.77255  0.48576  0.95510
    165   3.23537  4.64237  4.55668  4.03450  3.05918  4.36263  4.66247  2.18850  3.80365  0.90169  2.62501  4.32845  4.62073  4.06404  3.97858  3.73464  3.47578  2.28725  5.09824  3.93114    581 - -
          2.68618  4.42225  2.77519  2.73123  3.46354  2.40513  3.72494  3.29354  2.67741  2.69355  4.24690  2.90347  2.73739  3.18146  2.89801  2.37887  2.77519  2.98518  4.58477  3.61503
          0.02898  3.95155  4.67389  0.61958  0.77255  0.48576  0.95510
    166   2.26702  4.22354  3.20193  3.00250  4.30400  2.56081  4.16555  3.78363  3.13341  3.46629  4.30796  3.22525  3.68998  3.43843  3.44999  1.12003  2.75346  3.23160  5.63007  4.38463    582 - -
          2.68618  4.42225  2.77519  2.73123  3.46354  2.40513  3.72494  3.29354  2.67741  2.69355  4.24690  2.90347  2.73739  3.18146  2.89801  2.37887  2.77519  2.98518  4.58477  3.61503
          0.02898  3.95155  4.67389  0.61958  0.77255  0.48576  0.95510
    167   1.29835  4.12435  3.41970  3.10907  4.21662  2.58057  4.16768  3.59487  3.15621  3.30631  4.13643  3.26818  3.66072  3.44173  3.47190  2.01546  2.50007  3.07801  5.56887  4.36063    583 - -
          2.68618  4.42225  2.77519  2.73123  3.46354  2.40513  3.72494  3.29354  2.67741  2.69355  4.24690  2.90347  2.73739  3.18146  2.89801  2.37887  2.77519  2.98518  4.58477  3.61503
          0.02898  3.95155  4.67389  0.61958  0.77255  0.48576  0.95510
    168   2.72831  4.38844  3.67588  3.15335  3.39030  3.67519  4.00164  2.54268  2.66938  2.17603  1.81166  3.50855  4.08569  3.33363  3.16180  2.99858  2.98477  2.33107  4.99945  3.77427    584 - -
          2.68618  4.42225  2.77519  2.73123  3.46354  2.40513  3.72494  3.29354  2.67741  2.69355  4.24690  2.90347  2.73739  3.18146  2.89801  2.37887  2.77519  2.98518  4.58477  3.61503
          0.02898  3.95155  4.67389  0.61958  0.77255  0.48576  0.95510
    169   3.10601  4.46709  4.59933  4.10705  2.81169  4.31378  4.64170  1.16323  3.98229  1.79624  3.15240  4.33209  4.61939  4.19807  4.16085  3.69057  3.36122  1.88885  5.06823  3.75073    585 - -
          2.68618  4.42225  2.77519  2.73123  3.46354  2.40513  3.72494  3.29354  2.67741  2.69355  4.24690  2.90347  2.73739  3.18146  2.89801  2.37887  2.77519  2.98518  4.58477  3.61503
          0.02898  3.95155  4.67389  0.61958  0.77255  0.48576  0.95510
    170   2.67449  4.55622  3.17349  2.84420  3.51908  3.36375  3.86750  3.29609  2.81321  2.91398  3.90577  3.24027  1.48416  3.21084  3.14299  2.80622  3.00349  3.03099  4.99087  3.00550    586 - -
          2.68618  4.42225  2.77519  2.73123  3.46354  2.40513  3.72494  3.29354  2.67741  2.69355  4.24690  2.90347  2.73739  3.18146  2.89801  2.37887  2.77519  2.98518  4.58477  3.61503
          0.02898  3.95155  4.67389  0.61958  0.77255  0.48576  0.95510
    171   2.62840  4.77168  2.85201  2.48255  4.19339  3.30985  3.70213  3.60740  2.41707  3.19418  4.04959  2.96562  3.04113  1.77533  2.78965  2.67227  2.68199  3.25812  5.42148  4.10589    587 - -
          2.68618  4.42225  2.77519  2.73123  3.46354  2.40513  3.72494  3.29354  2.67741  2.69355  4.24690  2.90347  2.73739  3.18146  2.89801  2.37887  2.77519  2.98518  4.58477  3.61503
          0.02898  3.95155  4.67389  0.61958  0.77255  0.48576  0.95510
    172   2.55755  1.85819  3.67513  3.17888  3.26121  3.43981  3.23490  2.81432  2.95507  2.43054  3.51860  3.44457  3.94891  3.35333  3.20929  2.80334  2.86904  2.58924  4.78191  3.41801    588 - -
          2.68618  4.42225  2.77519  2.73123  3.46354  2.40513  3.72494  3.29354  2.67741  2.69355  4.24690  2.90347  2.73739  3.18146  2.89801  2.37887  2.77519  2.98518  4.58477  3.61503
          0.02898  3.95155  4.67389  0.61958  0.77255  0.48576  0.95510
    173   2.62447  4.78449  2.89065  2.42917  4.02243  3.38701  3.29760  3.11473  2.27494  3.06123  3.89221  2.11425  3.81248  2.79110  2.79567  2.49518  2.86261  3.13968  5.28305  3.95397    589 - -
          2.68618  4.42225  2.77519  2.73123  3.46354  2.40513  3.72494  3.29354  2.67741  2.69355  4.24690  2.90347  2.73739  3.18146  2.89801  2.37887  2.77519  2.98518  4.58477  3.61503
          0.02898  3.95155  4.67389  0.61958  0.77255  0.48576  0.95510
    174   2.62584  4.48243  3.31836  3.05824  3.91882  3.25348  4.11643  3.35824  3.01031  2.77379  4.07829  3.37815  1.16088  3.43041  3.29590  2.78956  3.03356  3.07127  5.32660  4.05425    590 - -
          2.68618  4.42225  2.77519  2.73123  3.46354  2.40513  3.72494  3.29354  2.67741  2.69355  4.24690  2.90347  2.73739  3.18146  2.89801  2.37887  2.77519  2.98518  4.58477  3.61503
          0.02898  3.95155  4.67389  0.61958  0.77255  0.48576  0.95510
    175   2.62698  4.25031  4.04629  3.48931  3.34269  3.85089  4.23344  2.13956  3.38259  1.99576  2.47410  3.78376  4.22331  3.65997  3.63756  3.15652  2.71675  1.63025  5.01243  3.82224    591 - -
          2.68618  4.42225  2.77519  2.73123  3.46354  2.40513  3.72494  3.29354  2.67741  2.69355  4.24690  2.90347  2.73739  3.18146  2.89801  2.37887  2.77519  2.98518  4.58477  3.61503
          0.02898  3.95155  4.67389  0.61958  0.77255  0.48576  0.95510
    176   1.26520  4.21514  3.33864  3.04416  4.14811  3.00850  4.13091  3.45029  3.08044  3.20215  4.09499  3.26867  2.48462  3.40264  3.39797  2.46548  2.74786  3.01923  5.51647  4.29345    592 - -
          2.68618  4.42225  2.77519  2.73123  3.46354  2.40513  3.72494  3.29354  2.67741  2.69355  4.24690  2.90347  2.73739  3.18146  2.89801  2.37887  2.77519  2.98518  4.58477  3.61503
          0.02898  3.95155  4.67389  0.61958  0.77255  0.48576  0.95510
    177   2.96298  5.06875  3.34083  2.72115  4.39976  3.61237  3.07086  3.82517  1.82710  3.30477  4.16981  3.14135  3.98681  2.73843  1.39012  2.96994  3.14032  3.51447  5.36451  4.14689    593 - -
          2.68618  4.42225  2.77519  2.73123  3.46354  2.40513  3.72494  3.29354  2.67741  2.69355  4.24690  2.90347  2.73739  3.18146  2.89801  2.37887  2.77519  2.98518  4.58477  3.61503
          0.02898  3.95155  4.67389  0.61958  0.77255  0.48576  0.95510
    178   2.54866  4.88055  3.06904  2.66256  4.34656  3.42699  3.71622  3.65780  1.25845  3.27274  4.17720  3.09891  3.92176  2.88197  2.45901  2.85168  3.07434  3.33873  5.45213  4.20561    594 - -
          2.68623  4.42230  2.77515  2.73119  3.46341  2.40511  3.72476  3.29344  2.67737  2.69351  4.24695  2.90352  2.73745  3.18151  2.89806  2.37892  2.77515  2.98523  4.58482  3.61508
          0.07028  2.83822  4.67389  1.32799  0.30790  0.48576  0.95510
    179   2.94897  4.57685  3.72434  3.30222  3.22265  3.82513  4.12143  2.57713  3.02314  1.14201  3.23816  3.66031  4.23496  3.02912  3.26273  3.22070  3.20740  2.57496  4.97467  3.68308    604 - -
          2.68618  4.42225  2.77519  2.73123  3.46354  2.40513  3.72494  3.29354  2.67741  2.69355  4.24690  2.90347  2.73739  3.18146  2.89801  2.37887  2.77519  2.98518  4.58477  3.61503
          0.02898  3.95155  4.67389  0.61958  0.77255  0.48576  0.95510
    180   2.79519  5.07908  1.22099  2.23955  4.51749  3.19240  3.82312  3.91826  2.82543  3.57551  4.47576  2.79015  3.82595  3.01226  3.35948  2.76738  2.75040  3.53866  5.78455  4.35538    605 - -
          2.68618  4.42225  2.77519  2.73123  3.46354  2.40513  3.72494  3.29354  2.67741  2.69355  4.24690  2.90347  2.73739  3.18146  2.89801  2.37887  2.77519  2.98518  4.58477  3.61503
          0.02898  3.95155  4.67389  0.61958  0.77255  0.48576  0.95510
    181   2.81637  4.89239  3.10305  2.67027  4.34759  3.44628  3.70064  3.65609  1.26145  3.26321  4.16510  3.10407  3.92756  2.86323  2.41932  2.85958  2.75733  3.34036  5.44105  4.19887    606 - -
          2.68618  4.42225  2.77519  2.73123  3.46354  2.40513  3.72494  3.29354  2.67741  2.69355  4.24690  2.90347  2.73739  3.18146  2.89801  2.37887  2.77519  2.98518  4.58477  3.61503
          0.02898  3.95155  4.67389  0.61958  0.77255  0.48576  0.95510
    182   3.26282  4.65028  4.56747  4.08081  2.58939  4.35607  4.50032  2.25472  3.92552  0.90329  2.95408  4.32305  4.62308  4.10550  4.08394  3.74056  3.50404  2.35712  4.83218  3.47364    607 - -
          2.68618  4.42225  2.77519  2.73123  3.46354  2.40513  3.72494  3.29354  2.67741  2.69355  4.24690  2.90347  2.73739  3.18146  2.89801  2.37887  2.77519  2.98518  4.58477  3.61503
          0.02898  3.95155  4.67389  0.61958  0.77255  0.48576  0.95510
    183   2.24247  4.18584  3.32026  3.00631  4.17021  2.63139  4.09540  3.55081  3.04359  3.25766  4.09760  3.22908  3.68662  3.35763  3.37148  1.99099  1.50058  3.07117  5.51870  4.29049    608 - -
          2.68618  4.42225  2.77519  2.73123  3.46354  2.40513  3.72494  3.29354  2.67741  2.69355  4.24690  2.90347  2.73739  3.18146  2.89801  2.37887  2.77519  2.98518  4.58477  3.61503
          0.02898  3.95155  4.67389  0.61958  0.77255  0.48576  0.95510
    184   2.87060  4.39164  4.23439  3.90025  3.60846  3.80525  4.68848  2.04839  3.76922  2.28196  3.56190  4.07729  4.36156  4.12346  3.97406  3.31397  3.23036  0.93085  5.40616  4.14255    609 - -
          2.68618  4.42225  2.77519  2.73123  3.46354  2.40513  3.72494  3.29354  2.67741  2.69355  4.24690  2.90347  2.73739  3.18146  2.89801  2.37887  2.77519  2.98518  4.58477  3.61503
          0.02898  3.95155  4.67389  0.61958  0.77255  0.48576  0.95510
    185   2.83867  4.46635  3.80261  3.39470  3.31935  3.69901  4.21564  2.54836  3.21927  1.11912  3.31316  3.70397  3.34119  3.60470  3.46240  3.13025  3.14207  2.49169  5.04354  3.78965    610 - -
          2.68618  4.42225  2.77519  2.73123  3.46354  2.40513  3.72494  3.29354  2.67741  2.69355  4.24690  2.90347  2.73739  3.18146  2.89801  2.37887  2.77519  2.98518  4.58477  3.61503
          0.02898  3.95155  4.67389  0.61958  0.77255  0.48576  0.95510
    186   2.92247  4.85032  3.51461  2.91257  3.99232  3.59835  3.72320  3.44098  2.13417  2.66666  3.99670  3.28863  4.02446  2.92218  1.27226  3.00525  3.15129  3.21389  5.22830  3.96431    611 - -
          2.68618  4.42225  2.77519  2.73123  3.46354  2.40513  3.72494  3.29354  2.67741  2.69355  4.24690  2.90347  2.73739  3.18146  2.89801  2.37887  2.77519  2.98518  4.58477  3.61503
          0.02898  3.95155  4.67389  0.61958  0.77255  0.48576  0.95510
    187   2.76059  4.41253  3.72640  3.14767  3.31880  3.73020  3.96047  2.59594  2.83760  1.93170  1.99569  3.51207  4.09707  3.29212  2.67370  3.02495  2.99409  2.50575  4.93819  3.71585    612 - -
          2.68618  4.42225  2.77519  2.73123  3.46354  2.40513  3.72494  3.29354  2.67741  2.69355  4.24690  2.90347  2.73739  3.18146  2.89801  2.37887  2.77519  2.98518  4.58477  3.61503
          0.02898  3.95155  4.67389  0.61958  0.77255  0.48576  0.95510
    188   1.09312  3.20719  3.88298  3.51539  3.98640  3.00051  4.34238  3.04810  3.41103  2.99428  3.95151  3.50447  3.74392  3.70337  3.64011  2.45799  2.70842  2.69124  5.45592  4.26742    613 - -
          2.68618  4.42225  2.77519  2.73123  3.46354  2.40513  3.72494  3.29354  2.67741  2.69355  4.24690  2.90347  2.73739  3.18146  2.89801  2.37887  2.77519  2.98518  4.58477  3.61503
          0.02898  3.95155  4.67389  0.61958  0.77255  0.48576  0.95510
    189   2.69329  4.34442  3.77627  3.31937  3.55055  3.59744  4.15311  2.39977  3.04543  2.41254  3.52930  3.60713  4.10286  3.50694  2.90866  2.99452  3.00704  1.28300  5.14344  3.88734    614 - -
          2.68618  4.42225  2.77519  2.73123  3.46354  2.40513  3.72494  3.29354  2.67741  2.69355  4.24690  2.90347  2.73739  3.18146  2.89801  2.37887  2.77519  2.98518  4.58477  3.61503
          0.02898  3.95155  4.67389  0.61958  0.77255  0.48576  0.95510
    190   2.75547  4.76760  3.12665  2.67172  3.82026  3.48993  3.73627  3.25395  2.39342  2.76153  3.29655  3.12908  3.93556  1.62511  2.70611  2.83281  3.00671  3.04978  5.21514  3.89086    615 - -
          2.68618  4.42225  2.77519  2.73123  3.46354  2.40513  3.72494  3.29354  2.67741  2.69355  4.24690  2.90347  2.73739  3.18146  2.89801  2.37887  2.77519  2.98518  4.58477  3.61503
          0.02898  3.95155  4.67389  0.61958  0.77255  0.48576  0.95510
    191   3.01350  4.80606  3.37587  2.98133  2.56758  3.71818  1.61420  3.43390  2.80671  2.91793  3.95679  3.34058  4.13845  3.23324  3.10238  3.07761  3.25239  3.21738  4.17205  2.15470    616 - -
          2.68618  4.42225  2.77519  2.73123  3.46354  2.40513  3.72494  3.29354  2.67741  2.69355  4.24690  2.90347  2.73739  3.18146  2.89801  2.37887  2.77519  2.98518  4.58477  3.61503
          0.02898  3.95155  4.67389  0.61958  0.77255  0.48576  0.95510
    192   3.21369  4.60308  4.59030  4.06925  2.65660  4.36024  4.56053  2.19391  3.92755  0.94888  2.93058  4.32474  4.61394  4.09759  4.09383  3.71371  3.45180  2.19677  4.92345  3.63243    617 - -
          2.68618  4.42225  2.77519  2.73123  3.46354  2.40513  3.72494  3.29354  2.67741  2.69355  4.24690  2.90347  2.73739  3.18146  2.89801  2.37887  2.77519  2.98518  4.58477  3.61503
          0.02898  3.95155  4.67389  0.61958  0.77255  0.48576  0.95510
    193   2.93237  5.02703  3.40478  2.73455  4.38352  3.61707  3.59285  3.74076  1.59165  2.91978  4.11727  3.15194  3.98069  2.73610  1.59924  2.94987  3.11120  3.44114  5.35918  4.15595    618 - -
          2.68618  4.42225  2.77519  2.73123  3.46354  2.40513  3.72494  3.29354  2.67741  2.69355  4.24690  2.90347  2.73739  3.18146  2.89801  2.37887  2.77519  2.98518  4.58477  3.61503
          0.02898  3.95155  4.67389  0.61958  0.77255  0.48576  0.95510
    194   2.13546  4.17404  3.32922  3.06056  4.24062  2.94424  4.15691  3.57698  3.10169  3.32493  4.18307  3.25128  3.68313  3.42391  3.41116  1.21643  2.42088  3.08198  5.59647  4.36496    619 - -
          2.68618  4.42225  2.77519  2.73123  3.46354  2.40513  3.72494  3.29354  2.67741  2.69355  4.24690  2.90347  2.73739  3.18146  2.89801  2.37887  2.77519  2.98518  4.58477  3.61503
          0.02898  3.95155  4.67389  0.61958  0.77255  0.48576  0.95510
    195   2.55357  4.44007  3.64580  3.20736  3.34350  3.68361  4.08085  2.55366  3.00611  1.31276  3.29426  3.55749  4.12618  3.16359  3.26891  3.04817  3.05404  2.47494  5.02700  3.78405    620 - -
          2.68618  4.42225  2.77519  2.73123  3.46354  2.40513  3.72494  3.29354  2.67741  2.69355  4.24690  2.90347  2.73739  3.18146  2.89801  2.37887  2.77519  2.98518  4.58477  3.61503
          0.02898  3.95155  4.67389  0.61958  0.77255  0.48576  0.95510
    196   2.74551  3.84583  3.27064  2.65775  4.16006  3.50136  3.62833  3.52448  1.49290  3.10923  3.96617  3.09905  3.90152  2.78751  2.16581  2.79812  2.96813  3.21925  5.29673  4.05210    621 - -
          2.68618  4.42225  2.77519  2.73123  3.46354  2.40513  3.72494  3.29354  2.67741  2.69355  4.24690  2.90347  2.73739  3.18146  2.89801  2.37887  2.77519  2.98518  4.58477  3.61503
          0.02898  3.95155  4.67389  0.61958  0.77255  0.48576  0.95510
    197   2.76522  4.53259  3.45517  3.36473  4.50515  0.61689  4.47997  4.12419  3.55675  3.76836  4.74491  3.61947  3.92626  3.87466  3.78391  2.93944  3.25261  3.63725  5.57922  4.60980    622 - -
          2.68622  4.42181  2.77523  2.73127  3.46358  2.40510  3.72475  3.29358  2.67745  2.69350  4.24694  2.90350  2.73743  3.18150  2.89805  2.37878  2.77523  2.98511  4.58481  3.61507
          0.07028  2.83822  4.67389  1.17467  0.36950  0.48576  0.95510
    198   3.06394  4.49321  4.43335  3.88055  3.14410  4.21720  4.55556  2.13906  3.72265  1.47019  1.75112  4.17259  4.50342  3.96008  3.92456  3.54920  3.30419  1.96717  5.09635  3.95780    630 - -
          2.68618  4.42225  2.77519  2.73123  3.46354  2.40513  3.72494  3.29354  2.67741  2.69355  4.24690  2.90347  2.73739  3.18146  2.89801  2.37887  2.77519  2.98518  4.58477  3.61503
          0.02898  3.95155  4.67389  0.61958  0.77255  0.48576  0.95510
    199   2.11507  4.21010  3.35930  3.01867  4.07467  3.03797  4.08110  3.32821  3.00925  3.10830  3.99799  3.25724  3.12263  3.34754  3.32961  2.47026  1.42473  2.93010  5.45653  4.22937    631 - -
          2.68618  4.42225  2.77519  2.73123  3.46354  2.40513  3.72494  3.29354  2.67741  2.69355  4.24690  2.90347  2.73739  3.18146  2.89801  2.37887  2.77519  2.98518  4.58477  3.61503
          0.02898  3.95155  4.67389  0.61958  0.77255  0.48576  0.95510
    200   2.74057  5.12097  2.32373  1.98772  4.45864  3.25195  3.68359  3.92692  2.56943  3.47121  4.29070  1.96435  3.79613  2.83772  3.07873  2.16525  3.01367  3.53537  5.65861  4.24301    632 - -
          2.68618  4.42225  2.77519  2.73123  3.46354  2.40513  3.72494  3.29354  2.67741  2.69355  4.24690  2.90347  2.73739  3.18146  2.89801  2.37887  2.77519  2.98518  4.58477  3.61503
          0.02898  3.95155  4.67389  0.61958  0.77255  0.48576  0.95510
    201   2.42566  3.77168  3.51648  3.00989  3.27116  3.28418  3.92792  2.91475  2.93948  2.56375  3.62228  3.31404  3.84026  3.26058  3.27357  1.58290  2.77244  2.64607  5.02786  3.72410    633 - -
          2.68618  4.42225  2.77519  2.73123  3.46354  2.40513  3.72494  3.29354  2.67741  2.69355  4.24690  2.90347  2.73739  3.18146  2.89801  2.37887  2.77519  2.98518  4.58477  3.61503
          0.02898  3.95155  4.67389  0.61958  0.77255  0.48576  0.95510
    202   3.41239  4.79837  4.23390  3.88912  1.93171  4.15329  3.49944  3.21548  3.74933  2.61236  3.85806  3.87870  4.51930  3.88958  3.89457  3.54098  3.65768  3.12014  3.70862  0.97009    634 - -
          2.68618  4.42225  2.77519  2.73123  3.46354  2.40513  3.72494  3.29354  2.67741  2.69355  4.24690  2.90347  2.73739  3.18146  2.89801  2.37887  2.77519  2.98518  4.58477  3.61503
          0.02898  3.95155  4.67389  0.61958  0.77255  0.48576  0.95510
    203   2.17799  4.23065  3.75078  3.19560  3.38006  3.64985  4.02332  2.37016  3.11038  2.08334  3.03401  3.53086  3.71618  3.40727  3.40883  2.94117  2.87999  1.83718  4.94265  3.73103    635 - -
          2.68618  4.42225  2.77519  2.73123  3.46354  2.40513  3.72494  3.29354  2.67741  2.69355  4.24690  2.90347  2.73739  3.18146  2.89801  2.37887  2.77519  2.98518  4.58477  3.61503
          0.02898  3.95155  4.67389  0.61958  0.77255  0.48576  0.95510
    204   2.76522  4.53259  3.45517  3.36473  4.50515  0.61689  4.47997  4.12419  3.55675  3.76836  4.74491  3.61947  3.92626  3.87466  3.78391  2.93944  3.25261  3.63725  5.57922  4.60980    636 - -
          2.68618  4.42225  2.77519  2.73123  3.46354  2.40513  3.72494  3.29354  2.67741  2.69355  4.24690  2.90347  2.73739  3.18146  2.89801  2.37887  2.77519  2.98518  4.58477  3.61503
          0.02898  3.95155  4.67389  0.61958  0.77255  0.48576  0.95510
    205   2.83372  5.36896  1.67080  1.89097  4.67110  3.08148  3.69720  4.17475  2.65120  3.67406  4.49404  2.18401  3.80151  2.84934  3.22007  2.54600  3.10840  3.75095  5.84010  4.36194    637 - -
          2.68618  4.42225  2.77519  2.73123  3.46354  2.40513  3.72494  3.29354  2.67741  2.69355  4.24690  2.90347  2.73739  3.18146  2.89801  2.37887  2.77519  2.98518  4.58477  3.61503
          0.02898  3.95155  4.67389  0.61958  0.77255  0.48576  0.95510
    206   2.61280  4.68098  2.69067  2.54469  4.22169  3.16574  3.89525  3.73015  2.75669  3.41021  4.31760  1.32085  3.81640  3.12171  3.13217  2.68412  2.81346  3.33304  5.54156  4.16602    638 - -
          2.68618  4.42225  2.77519  2.73123  3.46354  2.40513  3.72494  3.29354  2.67741  2.69355  4.24690  2.90347  2.73739  3.18146  2.89801  2.37887  2.77519  2.98518  4.58477  3.61503
          0.02898  3.95155  4.67389  0.61958  0.77255  0.48576  0.95510
    207   2.41132  3.42969  3.63871  3.12187  3.21287  3.43595  3.86772  2.76818  3.02077  2.51175  3.43870  3.40582  3.91993  3.32744  3.30514  2.53759  2.80465  2.53421  4.72638  1.99465    639 - -
          2.68618  4.42225  2.77519  2.73123  3.46354  2.40513  3.72494  3.29354  2.67741  2.69355  4.24690  2.90347  2.73739  3.18146  2.89801  2.37887  2.77519  2.98518  4.58477  3.61503
          0.02898  3.95155  4.67389  0.61958  0.77255  0.48576  0.95510
    208   3.02434  5.05961  3.44053  2.82604  4.47912  3.62440  3.63538  3.85347  1.78300  3.33513  4.23163  3.21441  4.02340  2.78697  1.22252  3.04494  3.21100  3.55156  5.39693  4.22557    640 - -
          2.68618  4.42225  2.77519  2.73123  3.46354  2.40513  3.72494  3.29354  2.67741  2.69355  4.24690  2.90347  2.73739  3.18146  2.89801  2.37887  2.77519  2.98518  4.58477  3.61503
          0.02898  3.95155  4.67389  0.61958  0.77255  0.48576  0.95510
    209   2.85841  4.60236  3.47417  3.32478  4.31279  3.28540  4.39557  3.87873  3.38888  3.49693  4.55032  3.62342  0.69291  3.77527  3.62528  3.02843  3.30625  3.51506  5.47747  4.43461    641 - -
          2.68618  4.42225  2.77519  2.73123  3.46354  2.40513  3.72494  3.29354  2.67741  2.69355  4.24690  2.90347  2.73739  3.18146  2.89801  2.37887  2.77519  2.98518  4.58477  3.61503
          0.02898  3.95155  4.67389  0.61958  0.77255  0.48576  0.95510
    210   2.35485  4.27615  3.27610  3.09579  4.15545  3.00460  4.20334  3.68887  3.17488  3.40310  4.32277  3.30775  3.74998  3.51808  3.45831  0.97781  2.84094  3.20666  5.52168  4.23946    642 - -
          2.68618  4.42225  2.77519  2.73123  3.46354  2.40513  3.72494  3.29354  2.67741  2.69355  4.24690  2.90347  2.73739  3.18146  2.89801  2.37887  2.77519  2.98518  4.58477  3.61503
          0.02898  3.95155  4.67389  0.61958  0.77255  0.48576  0.95510
    211   3.35981  4.73850  4.34707  4.07686  0.89072  4.03052  3.91367  2.87406  3.98197  2.22605  3.59273  4.10869  4.48755  4.12824  4.08216  3.62550  3.66109  2.87051  4.13984  2.49717    643 - -
          2.68618  4.42225  2.77519  2.73123  3.46354  2.40513  3.72494  3.29354  2.67741  2.69355  4.24690  2.90347  2.73739  3.18146  2.89801  2.37887  2.77519  2.98518  4.58477  3.61503
          0.02898  3.95155  4.67389  0.61958  0.77255  0.48576  0.95510
    212   3.14556  4.49111  4.65670  4.16005  3.30110  4.39792  4.81795  1.16832  3.97881  1.61894  3.16174  4.41563  4.68698  4.25625  4.16521  3.78528  3.40073  1.80645  5.29089  4.07281    644 - -
          2.68618  4.42225  2.77519  2.73123  3.46354  2.40513  3.72494  3.29354  2.67741  2.69355  4.24690  2.90347  2.73739  3.18146  2.89801  2.37887  2.77519  2.98518  4.58477  3.61503
          0.02898  3.95155  4.67389  0.61958  0.77255  0.48576  0.95510
    213   2.86859  5.00255  2.82817  2.52518  4.01586  3.42850  3.34052  3.77575  2.30665  3.27865  4.19145  3.00976  3.92235  1.44498  2.60873  2.87379  3.11758  3.46258  5.28374  3.88790    645 - -
          2.68618  4.42225  2.77519  2.73123  3.46354  2.40513  3.72494  3.29354  2.67741  2.69355  4.24690  2.90347  2.73739  3.18146  2.89801  2.37887  2.77519  2.98518  4.58477  3.61503
          0.02898  3.95155  4.67389  0.61958  0.77255  0.48576  0.95510
    214   3.07547  5.21474  0.81096  2.38639  4.60259  3.27139  4.00207  4.20895  3.10137  3.80334  4.78346  2.94662  3.92981  3.24156  3.62810  3.02911  3.41583  3.83982  5.75576  4.46281    646 - -
          2.68618  4.42225  2.77519  2.73123  3.46354  2.40513  3.72494  3.29354  2.67741  2.69355  4.24690  2.90347  2.73739  3.18146  2.89801  2.37887  2.77519  2.98518  4.58477  3.61503
          0.02898  3.95155  4.67389  0.61958  0.77255  0.48576  0.95510
    215   2.79633  5.00673  2.61225  2.39507  4.36744  3.31519  3.72031  3.85966  2.11395  3.42586  4.28945  1.55603  3.86147  2.89488  2.77498  2.79136  3.07762  3.49522  5.54337  4.19270    647 - -
          2.68618  4.42225  2.77519  2.73123  3.46354  2.40513  3.72494  3.29354  2.67741  2.69355  4.24690  2.90347  2.73739  3.18146  2.89801  2.37887  2.77519  2.98518  4.58477  3.61503
          0.02898  3.95155  4.67389  0.61958  0.77255  0.48576  0.95510
    216   3.02128  5.14755  2.52246  0.91802  4.50384  3.32573  3.91975  3.97346  2.81028  3.57802  4.54885  2.97925  3.93415  3.13394  3.22710  2.99582  3.32621  3.64926  5.66053  4.38314    648 - -
          2.68618  4.42225  2.77519  2.73123  3.46354  2.40513  3.72494  3.29354  2.67741  2.69355  4.24690  2.90347  2.73739  3.18146  2.89801  2.37887  2.77519  2.98518  4.58477  3.61503
          0.02898  3.95155  4.67389  0.61958  0.77255  0.48576  0.95510
    217   3.24440  4.68339  4.31629  3.95679  3.16674  4.08229  4.58772  2.37544  3.72375  0.78367  3.16553  4.22458  4.50424  4.07316  3.88677  3.66278  3.53516  2.43325  5.07443  3.81591    649 - -
          2.68618  4.42225  2.77519  2.73123  3.46354  2.40513  3.72494  3.29354  2.67741  2.69355  4.24690  2.90347  2.73739  3.18146  2.89801  2.37887  2.77519  2.98518  4.58477  3.61503
          0.02898  3.95155  4.67389  0.61958  0.77255  0.48576  0.95510
    218   2.72028  4.74661  3.25285  2.76178  4.23537  3.39358  3.72266  3.68057  2.19804  3.25008  4.12860  3.15342  3.89893  2.90105  1.41256  2.37554  3.01037  3.33166  5.37254  4.12184    650 - -
          2.68618  4.42225  2.77519  2.73123  3.46354  2.40513  3.72494  3.29354  2.67741  2.69355  4.24690  2.90347  2.73739  3.18146  2.89801  2.37887  2.77519  2.98518  4.58477  3.61503
          0.02898  3.95155  4.67389  0.61958  0.77255  0.48576  0.95510
    219   3.08364  4.88661  3.20495  2.97314  3.34163  3.51565  0.98608  3.79877  2.81411  3.28270  4.33204  3.37916  4.07269  3.34049  3.07493  3.15369  3.38981  3.53240  4.80559  3.29032    651 - -
          2.68618  4.42225  2.77519  2.73123  3.46354  2.40513  3.72494  3.29354  2.67741  2.69355  4.24690  2.90347  2.73739  3.18146  2.89801  2.37887  2.77519  2.98518  4.58477  3.61503
          0.02898  3.95155  4.67389  0.61958  0.77255  0.48576  0.95510
    220   3.24440  4.68339  4.31629  3.95679  3.16674  4.08229  4.58772  2.37544  3.72375  0.78367  3.16553  4.22458  4.50424  4.07316  3.88677  3.66278  3.53516  2.43325  5.07443  3.81591    652 - -
          2.68618  4.42225  2.77519  2.73123  3.46354  2.40513  3.72494  3.29354  2.67741  2.69355  4.24690  2.90347  2.73739  3.18146  2.89801  2.37887  2.77519  2.98518  4.58477  3.61503
          0.02898  3.95155  4.67389  0.61958  0.77255  0.48576  0.95510
    221   3.09278  4.49000  4.44717  4.06622  3.42806  4.15116  4.77994  0.98509  3.89586  1.99833  3.35152  4.30050  4.57508  4.23622  4.08343  3.65437  3.39068  1.85047  5.33500  4.07988    653 - -
          2.68618  4.42225  2.77519  2.73123  3.46354  2.40513  3.72494  3.29354  2.67741  2.69355  4.24690  2.90347  2.73739  3.18146  2.89801  2.37887  2.77519  2.98518  4.58477  3.61503
          0.02898  3.95155  4.67389  0.61958  0.77255  0.48576  0.95510
    222   3.24440  4.68339  4.31629  3.95679  3.16674  4.08229  4.58772  2.37544  3.72375  0.78367  3.16553  4.22458  4.50424  4.07316  3.88677  3.66278  3.53516  2.43325  5.07443  3.81591    654 - -
          2.68618  4.42225  2.77519  2.73123  3.46354  2.40513  3.72494  3.29354  2.67741  2.69355  4.24690  2.90347  2.73739  3.18146  2.89801  2.37887  2.77519  2.98518  4.58477  3.61503
          0.02898  3.95155  4.67389  0.61958  0.77255  0.48576  0.95510
    223   3.04498  5.01124  3.22619  2.83327  4.41574  3.52560  3.80415  3.85002  0.93508  3.39803  4.35553  3.25414  4.02062  2.99137  2.44831  3.08196  3.29253  3.55346  5.43816  4.26242    655 - -
          2.68618  4.42225  2.77519  2.73123  3.46354  2.40513  3.72494  3.29354  2.67741  2.69355  4.24690  2.90347  2.73739  3.18146  2.89801  2.37887  2.77519  2.98518  4.58477  3.61503
          0.02898  3.95155  4.67389  0.61958  0.77255  0.48576  0.95510
    224   2.24197  4.28376  3.39090  2.93733  3.77810  3.26344  3.94970  2.66217  2.87220  2.79044  3.71237  3.09361  3.83339  3.22645  3.21090  2.62736  1.68764  2.63102  5.20828  3.96262    656 - -
          2.68618  4.42225  2.77519  2.73123  3.46354  2.40513  3.72494  3.29354  2.67741  2.69355  4.24690  2.90347  2.73739  3.18146  2.89801  2.37887  2.77519  2.98518  4.58477  3.61503
          0.02898  3.95155  4.67389  0.61958  0.77255  0.48576  0.95510
    225   0.90557  4.23248  3.54365  3.33892  4.13184  3.05483  4.35152  3.26925  3.35722  3.14718  4.17059  3.46830  3.80156  3.69121  3.60211  2.58223  2.86507  2.90997  5.55111  4.36023    657 - -
          2.68618  4.42225  2.77519  2.73123  3.46354  2.40513  3.72494  3.29354  2.67741  2.69355  4.24690  2.90347  2.73739  3.18146  2.89801  2.37887  2.77519  2.98518  4.58477  3.61503
          0.02898  3.95155  4.67389  0.61958  0.77255  0.48576  0.95510
    226   3.02128  5.14755  2.52246  0.91802  4.50384  3.32573  3.91975  3.97346  2.81028  3.57802  4.54885  2.97925  3.93415  3.13394  3.22710  2.99582  3.32621  3.64926  5.66053  4.38314    658 - -
          2.68618  4.42225  2.77519  2.73123  3.46354  2.40513  3.72494  3.29354  2.67741  2.69355  4.24690  2.90347  2.73739  3.18146  2.89801  2.37887  2.77519  2.98518  4.58477  3.61503
          0.02898  3.95155  4.67389  0.61958  0.77255  0.48576  0.95510
    227   2.76522  4.53259  3.45517  3.36473  4.50515  0.61689  4.47997  4.12419  3.55675  3.76836  4.74491  3.61947  3.92626  3.87466  3.78391  2.93944  3.25261  3.63725  5.57922  4.60980    659 - -
          2.68618  4.42225  2.77519  2.73123  3.46354  2.40513  3.72494  3.29354  2.67741  2.69355  4.24690  2.90347  2.73739  3.18146  2.89801  2.37887  2.77519  2.98518  4.58477  3.61503
          0.02898  3.95155  4.67389  0.61958  0.77255  0.48576  0.95510
    228   3.35981  4.73850  4.34707  4.07686  0.89072  4.03052  3.91367  2.87406  3.98197  2.22605  3.59273  4.10869  4.48755  4.12824  4.08216  3.62550  3.66109  2.87051  4.13984  2.49717    660 - -
          2.68618  4.42225  2.77519  2.73123  3.46354  2.40513  3.72494  3.29354  2.67741  2.69355  4.24690  2.90347  2.73739  3.18146  2.89801  2.37887  2.77519  2.98518  4.58477  3.61503
          0.02898  3.95155  4.67389  0.61958  0.77255  0.48576  0.95510
    229   3.24440  4.68339  4.31629  3.95679  3.16674  4.08229  4.58772  2.37544  3.72375  0.78367  3.16553  4.22458  4.50424  4.07316  3.88677  3.66278  3.53516  2.43325  5.07443  3.81591    661 - -
          2.68618  4.42225  2.77519  2.73123  3.46354  2.40513  3.72494  3.29354  2.67741  2.69355  4.24690  2.90347  2.73739  3.18146  2.89801  2.37887  2.77519  2.98518  4.58477  3.61503
          0.02898  3.95155  4.67389  0.61958  0.77255  0.48576  0.95510
    230   3.28781  4.66755  4.46556  4.06083  1.21280  4.22197  3.93925  2.56721  3.90887  1.75244  3.27733  4.12424  4.55997  4.04829  4.03554  3.62287  3.54254  2.60043  4.17326  2.54987    662 - -
          2.68618  4.42225  2.77519  2.73123  3.46354  2.40513  3.72494  3.29354  2.67741  2.69355  4.24690  2.90347  2.73739  3.18146  2.89801  2.37887  2.77519  2.98518  4.58477  3.61503
          0.02898  3.95155  4.67389  0.61958  0.77255  0.48576  0.95510
    231   2.87060  4.39164  4.23439  3.90025  3.60846  3.80525  4.68848  2.04839  3.76922  2.28196  3.56190  4.07729  4.36156  4.12346  3.97406  3.31397  3.23036  0.93085  5.40616  4.14255    663 - -
          2.68618  4.42225  2.77519  2.73123  3.46354  2.40513  3.72494  3.29354  2.67741  2.69355  4.24690  2.90347  2.73739  3.18146  2.89801  2.37887  2.77519  2.98518  4.58477  3.61503
          0.02898  3.95155  4.67389  0.61958  0.77255  0.48576  0.95510
    232   2.87060  4.39164  4.23439  3.90025  3.60846  3.80525  4.68848  2.04839  3.76922  2.28196  3.56190  4.07729  4.36156  4.12346  3.97406  3.31397  3.23036  0.93085  5.40616  4.14255    664 - -
          2.68618  4.42225  2.77519  2.73123  3.46354  2.40513  3.72494  3.29354  2.67741  2.69355  4.24690  2.90347  2.73739  3.18146  2.89801  2.37887  2.77519  2.98518  4.58477  3.61503
          0.02898  3.95155  4.67389  0.61958  0.77255  0.48576  0.95510
    233   2.76522  4.53259  3.45517  3.36473  4.50515  0.61689  4.47997  4.12419  3.55675  3.76836  4.74491  3.61947  3.92626  3.87466  3.78391  2.93944  3.25261  3.63725  5.57922  4.60980    665 - -
          2.68618  4.42225  2.77519  2.73123  3.46354  2.40513  3.72494  3.29354  2.67741  2.69355  4.24690  2.90347  2.73739  3.18146  2.89801  2.37887  2.77519  2.98518  4.58477  3.61503
          0.02898  3.95155  4.67389  0.61958  0.77255  0.48576  0.95510
    234   2.67814  0.79326  4.21533  3.97317  3.94661  3.28419  4.60288  3.10380  3.80059  3.01564  4.13960  3.93908  3.99737  4.14347  3.91089  2.94991  3.15157  2.84300  5.34583  4.23367    666 - -
          2.68618  4.42225  2.77519  2.73123  3.46354  2.40513  3.72494  3.29354  2.67741  2.69355  4.24690  2.90347  2.73739  3.18146  2.89801  2.37887  2.77519  2.98518  4.58477  3.61503
          0.02898  3.95155  4.67389  0.61958  0.77255  0.48576  0.95510
    235   3.02128  5.14755  2.52246  0.91802  4.50384  3.32573  3.91975  3.97346  2.81028  3.57802  4.54885  2.97925  3.93415  3.13394  3.22710  2.99582  3.32621  3.64926  5.66053  4.38314    667 - -
          2.68618  4.42225  2.77519  2.73123  3.46354  2.40513  3.72494  3.29354  2.67741  2.69355  4.24690  2.90347  2.73739  3.18146  2.89801  2.37887  2.77519  2.98518  4.58477  3.61503
          0.02898  3.95155  4.67389  0.61958  0.77255  0.48576  0.95510
    236   2.88364  4.83568  3.37087  2.89136  4.34572  3.06592  3.79919  3.81346  2.23186  3.35784  4.26436  3.27167  3.96992  2.98955  1.09498  2.95732  3.16387  3.47597  5.39647  4.22161    668 - -
          2.68618  4.42225  2.77519  2.73123  3.46354  2.40513  3.72494  3.29354  2.67741  2.69355  4.24690  2.90347  2.73739  3.18146  2.89801  2.37887  2.77519  2.98518  4.58477  3.61503
          0.02898  3.95155  4.67389  0.61958  0.77255  0.48576  0.95510
    237   2.76522  4.53259  3.45517  3.36473  4.50515  0.61689  4.47997  4.12419  3.55675  3.76836  4.74491  3.61947  3.92626  3.87466  3.78391  2.93944  3.25261  3.63725  5.57922  4.60980    669 - -
          2.68618  4.42225  2.77519  2.73123  3.46354  2.40513  3.72494  3.29354  2.67741  2.69355  4.24690  2.90347  2.73739  3.18146  2.89801  2.37887  2.77519  2.98518  4.58477  3.61503
          0.02898  3.95155  4.67389  0.61958  0.77255  0.48576  0.95510
    238   2.98396  5.12606  3.27732  2.69591  4.54131  3.60125  3.59372  3.90759  1.23973  3.36547  4.23044  3.12297  3.98646  2.59340  1.98796  2.97703  3.16184  3.58644  5.43222  4.23518    670 - -
          2.68618  4.42225  2.77519  2.73123  3.46354  2.40513  3.72494  3.29354  2.67741  2.69355  4.24690  2.90347  2.73739  3.18146  2.89801  2.37887  2.77519  2.98518  4.58477  3.61503
          0.02898  3.95155  4.67389  0.61958  0.77255  0.48576  0.95510
    239   3.10168  4.47276  4.56719  4.10472  3.10721  4.29164  4.72427  1.08985  3.96623  1.86113  3.21845  4.33983  4.62974  4.22738  4.15757  3.69606  3.37088  1.82814  5.19657  3.89926    671 - -
          2.68618  4.42225  2.77519  2.73123  3.46354  2.40513  3.72494  3.29354  2.67741  2.69355  4.24690  2.90347  2.73739  3.18146  2.89801  2.37887  2.77519  2.98518  4.58477  3.61503
          0.02898  3.95155  4.67389  0.61958  0.77255  0.48576  0.95510
    240   3.24987  4.61176  4.67331  4.13580  2.80946  4.44763  4.66673  1.99800  3.99287  0.93903  2.90733  4.40699  4.66542  4.15308  4.15386  3.79650  3.47926  2.21251  5.01790  3.79093    672 - -
          2.68618  4.42225  2.77519  2.73123  3.46354  2.40513  3.72494  3.29354  2.67741  2.69355  4.24690  2.90347  2.73739  3.18146  2.89801  2.37887  2.77519  2.98518  4.58477  3.61503
          0.02898  3.95155  4.67389  0.61958  0.77255  0.48576  0.95510
    241   3.38763  4.73688  4.38632  4.03683  1.03265  4.20569  3.61793  2.95539  3.90050  2.29187  3.60116  3.99563  4.55359  3.99464  4.00834  3.59858  3.63279  2.92884  3.81217  2.00985    673 - -
          2.68618  4.42225  2.77519  2.73123  3.46354  2.40513  3.72494  3.29354  2.67741  2.69355  4.24690  2.90347  2.73739  3.18146  2.89801  2.37887  2.77519  2.98518  4.58477  3.61503
          0.02898  3.95155  4.67389  0.61958  0.77255  0.48576  0.95510
    242   2.97697  4.38683  4.50797  4.04229  3.52685  4.16368  4.80046  1.71516  3.90158  2.09124  3.38472  4.26791  4.57007  4.21565  4.12415  3.56490  3.27170  1.03220  5.43368  4.18927    674 - -
          2.68618  4.42225  2.77519  2.73123  3.46354  2.40513  3.72494  3.29354  2.67741  2.69355  4.24690  2.90347  2.73739  3.18146  2.89801  2.37887  2.77519  2.98518  4.58477  3.61503
          0.02898  3.95155  4.67389  0.61958  0.77255  0.48576  0.95510
    243   2.35485  4.27615  3.27610  3.09579  4.15545  3.00460  4.20334  3.68887  3.17488  3.40310  4.32277  3.30775  3.74998  3.51808  3.45831  0.97781  2.84094  3.20666  5.52168  4.23946    675 - -
          2.68618  4.42225  2.77519  2.73123  3.46354  2.40513  3.72494  3.29354  2.67741  2.69355  4.24690  2.90347  2.73739  3.18146  2.89801  2.37887  2.77519  2.98518  4.58477  3.61503
          0.02898  3.95155  4.67389  0.61958  0.77255  0.48576  0.95510
    244   3.04498  5.01124  3.22619  2.83327  4.41574  3.52560  3.80415  3.85002  0.93508  3.39803  4.35553  3.25414  4.02062  2.99137  2.44831  3.08196  3.29253  3.55346  5.43816  4.26242    676 - -
          2.68618  4.42225  2.77519  2.73123  3.46354  2.40513  3.72494  3.29354  2.67741  2.69355  4.24690  2.90347  2.73739  3.18146  2.89801  2.37887  2.77519  2.98518  4.58477  3.61503
          0.02898  3.95155  4.67389  0.61958  0.77255  0.48576  0.95510
    245   2.35485  4.27615  3.27610  3.09579  4.15545  3.00460  4.20334  3.68887  3.17488  3.40310  4.32277  3.30775  3.74998  3.51808  3.45831  0.97781  2.84094  3.20666  5.52168  4.23946    677 - -
          2.68618  4.42225  2.77519  2.73123  3.46354  2.40513  3.72494  3.29354  2.67741  2.69355  4.24690  2.90347  2.73739  3.18146  2.89801  2.37887  2.77519  2.98518  4.58477  3.61503
          0.02898  3.95155  4.67389  0.61958  0.77255  0.48576  0.95510
    246   2.94766  4.38419  4.45051  4.00235  3.52917  4.08993  4.76498  1.78178  3.85335  2.11406  3.40537  4.21860  4.52721  4.18012  4.07572  3.50161  3.25449  1.02024  5.42097  4.16368    678 - -
          2.68618  4.42225  2.77519  2.73123  3.46354  2.40513  3.72494  3.29354  2.67741  2.69355  4.24690  2.90347  2.73739  3.18146  2.89801  2.37887  2.77519  2.98518  4.58477  3.61503
          0.02898  3.95155  4.67389  0.61958  0.77255  0.48576  0.95510
    247   2.35485  4.27615  3.27610  3.09579  4.15545  3.00460  4.20334  3.68887  3.17488  3.40310  4.32277  3.30775  3.74998  3.51808  3.45831  0.97781  2.84094  3.20666  5.52168  4.23946    679 - -
          2.68618  4.42225  2.77519  2.73123  3.46354  2.40513  3.72494  3.29354  2.67741  2.69355  4.24690  2.90347  2.73739  3.18146  2.89801  2.37887  2.77519  2.98518  4.58477  3.61503
          0.02898  3.95155  4.67389  0.61958  0.77255  0.48576  0.95510
    248   2.98954  5.06321  3.25458  2.74354  4.47189  3.56737  3.65574  3.86524  1.11980  3.35941  4.25649  3.16189  3.99612  2.80968  2.12448  3.00231  3.19483  3.55341  5.42706  4.22838    680 - -
          2.68618  4.42225  2.77519  2.73123  3.46354  2.40513  3.72494  3.29354  2.67741  2.69355  4.24690  2.90347  2.73739  3.18146  2.89801  2.37887  2.77519  2.98518  4.58477  3.61503
          0.02898  3.95155  4.67389  0.61958  0.77255  0.48576  0.95510
    249   2.76994  4.31237  4.06593  3.60100  3.52153  3.80493  4.41749  1.38969  3.46601  2.21873  3.41025  3.86220  4.27397  3.80431  3.71757  3.18376  2.30958  1.90949  5.25138  4.02907    681 - -
          2.68618  4.42225  2.77519  2.73123  3.46354  2.40513  3.72494  3.29354  2.67741  2.69355  4.24690  2.90347  2.73739  3.18146  2.89801  2.37887  2.77519  2.98518  4.58477  3.61503
          0.02898  3.95155  4.67389  0.61958  0.77255  0.48576  0.95510
    250   3.22699  4.61872  4.58086  4.07955  3.09461  4.37108  4.69905  1.97369  3.86237  0.93115  2.96962  4.35954  4.64350  4.12275  4.03621  3.75706  3.47514  2.16628  5.12476  3.92485    682 - -
          2.68618  4.42225  2.77519  2.73123  3.46354  2.40513  3.72494  3.29354  2.67741  2.69355  4.24690  2.90347  2.73739  3.18146  2.89801  2.37887  2.77519  2.98518  4.58477  3.61503
          0.02898  3.95155  4.67389  0.61958  0.77255  0.48576  0.95510
    251   2.76520  5.01372  2.69901  2.37845  4.22113  3.37442  3.19112  3.76434  2.32507  3.30576  4.14449  1.75381  3.85027  2.67342  2.57965  2.75441  3.00668  3.41838  5.41862  4.05181    683 - -
          2.68618  4.42225  2.77519  2.73123  3.46354  2.40513  3.72494  3.29354  2.67741  2.69355  4.24690  2.90347  2.73739  3.18146  2.89801  2.37887  2.77519  2.98518  4.58477  3.61503
          0.02898  3.95155  4.67389  0.61958  0.77255  0.48576  0.95510
    252   3.36236  4.81930  3.95537  3.69984  2.29848  3.92255  3.65717  3.36064  3.55510  2.79411  4.02753  3.82153  4.39468  3.84213  3.72250  3.49110  3.64950  3.23497  3.94518  0.84381    684 - -
          2.68618  4.42225  2.77519  2.73123  3.46354  2.40513  3.72494  3.29354  2.67741  2.69355  4.24690  2.90347  2.73739  3.18146  2.89801  2.37887  2.77519  2.98518  4.58477  3.61503
          0.02898  3.95155  4.67389  0.61958  0.77255  0.48576  0.95510
    253   3.07547  5.21474  0.81096  2.38639  4.60259  3.27139  4.00207  4.20895  3.10137  3.80334  4.78346  2.94662  3.92981  3.24156  3.62810  3.02911  3.41583  3.83982  5.75576  4.46281    685 - -
          2.68618  4.42225  2.77519  2.73123  3.46354  2.40513  3.72494  3.29354  2.67741  2.69355  4.24690  2.90347  2.73739  3.18146  2.89801  2.37887  2.77519  2.98518  4.58477  3.61503
          0.02898  3.95155  4.67389  0.61958  0.77255  0.48576  0.95510
    254   2.94464  4.93214  2.95632  2.71250  4.11110  3.41891  3.87143  3.75418  2.52789  3.24867  4.27452  3.17285  3.97364  1.09982  2.81043  2.98915  3.24165  3.47900  5.36924  4.06829    686 - -
          2.68618  4.42225  2.77519  2.73123  3.46354  2.40513  3.72494  3.29354  2.67741  2.69355  4.24690  2.90347  2.73739  3.18146  2.89801  2.37887  2.77519  2.98518  4.58477  3.61503
          0.02898  3.95155  4.67389  0.61958  0.77255  0.48576  0.95510
    255   1.00087  4.16592  3.43364  3.21589  4.22956  2.69579  4.27322  3.49491  3.27502  3.31496  4.21502  3.35208  3.71642  3.58263  3.54677  2.45590  2.75758  3.03365  5.59569  4.40301    687 - -
          2.68618  4.42225  2.77519  2.73123  3.46354  2.40513  3.72494  3.29354  2.67741  2.69355  4.24690  2.90347  2.73739  3.18146  2.89801  2.37887  2.77519  2.98518  4.58477  3.61503
          0.02898  3.95155  4.67389  0.61958  0.77255  0.48576  0.95510
    256   2.26223  4.20586  3.27812  3.05126  4.21405  2.95728  4.16283  3.60439  3.10300  3.34552  4.22726  3.25260  3.70092  3.44118  3.40217  1.12920  2.54753  3.11436  5.58370  4.32162    688 - -
          2.68618  4.42225  2.77519  2.73123  3.46354  2.40513  3.72494  3.29354  2.67741  2.69355  4.24690  2.90347  2.73739  3.18146  2.89801  2.37887  2.77519  2.98518  4.58477  3.61503
          0.02898  3.95155  4.67389  0.61958  0.77255  0.48576  0.95510
    257   3.24440  4.68339  4.31629  3.95679  3.16674  4.08229  4.58772  2.37544  3.72375  0.78367  3.16553  4.22458  4.50424  4.07316  3.88677  3.66278  3.53516  2.43325  5.07443  3.81591    689 - -
          2.68618  4.42225  2.77519  2.73123  3.46354  2.40513  3.72494  3.29354  2.67741  2.69355  4.24690  2.90347  2.73739  3.18146  2.89801  2.37887  2.77519  2.98518  4.58477  3.61503
          0.02898  3.95155  4.67389  0.61958  0.77255  0.48576  0.95510
    258   2.66164  4.31826  3.75076  3.21421  3.49642  3.64769  4.11169  2.17776  3.10660  2.28374  3.16887  3.55778  4.09071  3.44076  3.41991  2.96363  1.78540  2.09889  5.11248  3.88935    690 - -
          2.68618  4.42225  2.77519  2.73123  3.46354  2.40513  3.72494  3.29354  2.67741  2.69355  4.24690  2.90347  2.73739  3.18146  2.89801  2.37887  2.77519  2.98518  4.58477  3.61503
          0.02898  3.95155  4.67389  0.61958  0.77255  0.48576  0.95510
    259   2.76522  4.53259  3.45517  3.36473  4.50515  0.61689  4.47997  4.12419  3.55675  3.76836  4.74491  3.61947  3.92626  3.87466  3.78391  2.93944  3.25261  3.63725  5.57922  4.60980    691 - -
          2.68618  4.42225  2.77519  2.73123  3.46354  2.40513  3.72494  3.29354  2.67741  2.69355  4.24690  2.90347  2.73739  3.18146  2.89801  2.37887  2.77519  2.98518  4.58477  3.61503
          0.02898  3.95155  4.67389  0.61958  0.77255  0.48576  0.95510
    260   2.88009  5.01813  3.11401  2.62385  4.33604  3.51358  3.63240  3.78922  2.07257  3.28161  4.16167  3.07669  3.93934  1.65293  1.96772  2.88975  3.09444  3.47143  5.39314  4.13479    692 - -
          2.68618  4.42225  2.77519  2.73123  3.46354  2.40513  3.72494  3.29354  2.67741  2.69355  4.24690  2.90347  2.73739  3.18146  2.89801  2.37887  2.77519  2.98518  4.58477  3.61503
          0.02898  3.95155  4.67389  0.61958  0.77255  0.48576  0.95510
    261   2.41168  4.43597  2.89534  2.68702  4.22540  3.05757  3.95539  3.74822  2.85361  3.39574  4.24226  2.48114  3.73789  3.18650  3.22645  1.34102  2.83561  3.27282  5.54519  4.21752    693 - -
          2.68618  4.42225  2.77519  2.73123  3.46354  2.40513  3.72494  3.29354  2.67741  2.69355  4.24690  2.90347  2.73739  3.18146  2.89801  2.37887  2.77519  2.98518  4.58477  3.61503
          0.02898  3.95155  4.67389  0.61958  0.77255  0.48576  0.95510
    262   3.24440  4.68339  4.31629  3.95679  3.16674  4.08229  4.58772  2.37544  3.72375  0.78367  3.16553  4.22458  4.50424  4.07316  3.88677  3.66278  3.53516  2.43325  5.07443  3.81591    694 - -
          2.68618  4.42225  2.77519  2.73123  3.46354  2.40513  3.72494  3.29354  2.67741  2.69355  4.24690  2.90347  2.73739  3.18146  2.89801  2.37887  2.77519  2.98518  4.58477  3.61503
          0.02898  3.95155  4.67389  0.61958  0.77255  0.48576  0.95510
    263   3.35981  4.73850  4.34707  4.07686  0.89072  4.03052  3.91367  2.87406  3.98197  2.22605  3.59273  4.10869  4.48755  4.12824  4.08216  3.62550  3.66109  2.87051  4.13984  2.49717    695 - -
          2.68618  4.42225  2.77519  2.73123  3.46354  2.40513  3.72494  3.29354  2.67741  2.69355  4.24690  2.90347  2.73739  3.18146  2.89801  2.37887  2.77519  2.98518  4.58477  3.61503
          0.02898  3.95155  4.67389  0.61958  0.77255  0.48576  0.95510
    264   3.07547  5.21474  0.81096  2.38639  4.60259  3.27139  4.00207  4.20895  3.10137  3.80334  4.78346  2.94662  3.92981  3.24156  3.62810  3.02911  3.41583  3.83982  5.75576  4.46281    696 - -
          2.68618  4.42225  2.77519  2.73123  3.46354  2.40513  3.72494  3.29354  2.67741  2.69355  4.24690  2.90347  2.73739  3.18146  2.89801  2.37887  2.77519  2.98518  4.58477  3.61503
          0.02898  3.95155  4.67389  0.61958  0.77255  0.48576  0.95510
    265   3.35981  4.73850  4.34707  4.07686  0.89072  4.03052  3.91367  2.87406  3.98197  2.22605  3.59273  4.10869  4.48755  4.12824  4.08216  3.62550  3.66109  2.87051  4.13984  2.49717    697 - -
          2.68618  4.42225  2.77519  2.73123  3.46354  2.40513  3.72494  3.29354  2.67741  2.69355  4.24690  2.90347  2.73739  3.18146  2.89801  2.37887  2.77519  2.98518  4.58477  3.61503
          0.02898  3.95155  4.67389  0.61958  0.77255  0.48576  0.95510
    266   3.24440  4.68339  4.31629  3.95679  3.16674  4.08229  4.58772  2.37544  3.72375  0.78367  3.16553  4.22458  4.50424  4.07316  3.88677  3.66278  3.53516  2.43325  5.07443  3.81591    698 - -
          2.68618  4.42225  2.77519  2.73123  3.46354  2.40513  3.72494  3.29354  2.67741  2.69355  4.24690  2.90347  2.73739  3.18146  2.89801  2.37887  2.77519  2.98518  4.58477  3.61503
          0.02898  3.95155  4.67389  0.61958  0.77255  0.48576  0.95510
    267   3.08364  4.88661  3.20495  2.97314  3.34163  3.51565  0.98608  3.79877  2.81411  3.28270  4.33204  3.37916  4.07269  3.34049  3.07493  3.15369  3.38981  3.53240  4.80559  3.29032    699 - -
          2.68618  4.42225  2.77519  2.73123  3.46354  2.40513  3.72494  3.29354  2.67741  2.69355  4.24690  2.90347  2.73739  3.18146  2.89801  2.37887  2.77519  2.98518  4.58477  3.61503
          0.02898  3.95155  4.67389  0.61958  0.77255  0.48576  0.95510
    268   2.85841  4.60236  3.47417  3.32478  4.31279  3.28540  4.39557  3.87873  3.38888  3.49693  4.55032  3.62342  0.69291  3.77527  3.62528  3.02843  3.30625  3.51506  5.47747  4.43461    700 - -
          2.68618  4.42225  2.77519  2.73123  3.46354  2.40513  3.72494  3.29354  2.67741  2.69355  4.24690  2.90347  2.73739  3.18146  2.89801  2.37887  2.77519  2.98518  4.58477  3.61503
          0.02898  3.95155  4.67389  0.61958  0.77255  0.48576  0.95510
    269   3.04498  5.01124  3.22619  2.83327  4.41574  3.52560  3.80415  3.85002  0.93508  3.39803  4.35553  3.25414  4.02062  2.99137  2.44831  3.08196  3.29253  3.55346  5.43816  4.26242    701 - -
          2.68618  4.42225  2.77519  2.73123  3.46354  2.40513  3.72494  3.29354  2.67741  2.69355  4.24690  2.90347  2.73739  3.18146  2.89801  2.37887  2.77519  2.98518  4.58477  3.61503
          0.02898  3.95155  4.67389  0.61958  0.77255  0.48576  0.95510
    270   3.07547  5.21474  0.81096  2.38639  4.60259  3.27139  4.00207  4.20895  3.10137  3.80334  4.78346  2.94662  3.92981  3.24156  3.62810  3.02911  3.41583  3.83982  5.75576  4.46281    702 - -
          2.68618  4.42225  2.77519  2.73123  3.46354  2.40513  3.72494  3.29354  2.67741  2.69355  4.24690  2.90347  2.73739  3.18146  2.89801  2.37887  2.77519  2.98518  4.58477  3.61503
          0.02898  3.95155  4.67389  0.61958  0.77255  0.48576  0.95510
    271   2.87060  4.39164  4.23439  3.90025  3.60846  3.80525  4.68848  2.04839  3.76922  2.28196  3.56190  4.07729  4.36156  4.12346  3.97406  3.31397  3.23036  0.93085  5.40616  4.14255    703 - -
          2.68618  4.42225  2.77519  2.73123  3.46354  2.40513  3.72494  3.29354  2.67741  2.69355  4.24690  2.90347  2.73739  3.18146  2.89801  2.37887  2.77519  2.98518  4.58477  3.61503
          0.02898  3.95155  4.67389  0.61958  0.77255  0.48576  0.95510
    272   1.05130  4.14203  3.44308  3.21445  4.16747  2.95164  4.25577  3.39792  3.24641  3.24750  4.16193  3.33939  3.70856  3.56420  3.51640  2.28486  2.72913  2.95729  5.57722  4.34683    704 - -
          2.68618  4.42225  2.77519  2.73123  3.46354  2.40513  3.72494  3.29354  2.67741  2.69355  4.24690  2.90347  2.73739  3.18146  2.89801  2.37887  2.77519  2.98518  4.58477  3.61503
          0.02898  3.95155  4.67389  0.61958  0.77255  0.48576  0.95510
    273   3.04498  5.01124  3.22619  2.83327  4.41574  3.52560  3.80415  3.85002  0.93508  3.39803  4.35553  3.25414  4.02062  2.99137  2.44831  3.08196  3.29253  3.55346  5.43816  4.26242    705 - -
          2.68618  4.42225  2.77519  2.73123  3.46354  2.40513  3.72494  3.29354  2.67741  2.69355  4.24690  2.90347  2.73739  3.18146  2.89801  2.37887  2.77519  2.98518  4.58477  3.61503
          0.02898  3.95155  4.67389  0.61958  0.77255  0.48576  0.95510
    274   2.87060  4.39164  4.23439  3.90025  3.60846  3.80525  4.68848  2.04839  3.76922  2.28196  3.56190  4.07729  4.36156  4.12346  3.97406  3.31397  3.23036  0.93085  5.40616  4.14255    706 - -
          2.68618  4.42225  2.77519  2.73123  3.46354  2.40513  3.72494  3.29354  2.67741  2.69355  4.24690  2.90347  2.73739  3.18146  2.89801  2.37887  2.77519  2.98518  4.58477  3.61503
          0.02898  3.95155  4.67389  0.61958  0.77255  0.48576  0.95510
    275   3.04498  5.01124  3.22619  2.83327  4.41574  3.52560  3.80415  3.85002  0.93508  3.39803  4.35553  3.25414  4.02062  2.99137  2.44831  3.08196  3.29253  3.55346  5.43816  4.26242    707 - -
          2.68618  4.42225  2.77519  2.73123  3.46354  2.40513  3.72494  3.29354  2.67741  2.69355  4.24690  2.90347  2.73739  3.18146  2.89801  2.37887  2.77519  2.98518  4.58477  3.61503
          0.02898  3.95155  4.67389  0.61958  0.77255  0.48576  0.95510
    276   3.02128  5.14755  2.52246  0.91802  4.50384  3.32573  3.91975  3.97346  2.81028  3.57802  4.54885  2.97925  3.93415  3.13394  3.22710  2.99582  3.32621  3.64926  5.66053  4.38314    708 - -
          2.68618  4.42225  2.77519  2.73123  3.46354  2.40513  3.72494  3.29354  2.67741  2.69355  4.24690  2.90347  2.73739  3.18146  2.89801  2.37887  2.77519  2.98518  4.58477  3.61503
          0.02898  3.95155  4.67389  0.61958  0.77255  0.48576  0.95510
    277   2.94464  4.93214  2.95632  2.71250  4.11110  3.41891  3.87143  3.75418  2.52789  3.24867  4.27452  3.17285  3.97364  1.09982  2.81043  2.98915  3.24165  3.47900  5.36924  4.06829    709 - -
          2.68618  4.42225  2.77519  2.73123  3.46354  2.40513  3.72494  3.29354  2.67741  2.69355  4.24690  2.90347  2.73739  3.18146  2.89801  2.37887  2.77519  2.98518  4.58477  3.61503
          0.02898  3.95155  4.67389  0.61958  0.77255  0.48576  0.95510
    278   3.24440  4.68339  4.31629  3.95679  3.16674  4.08229  4.58772  2.37544  3.72375  0.78367  3.16553  4.22458  4.50424  4.07316  3.88677  3.66278  3.53516  2.43325  5.07443  3.81591    710 - -
          2.68618  4.42225  2.77519  2.73123  3.46354  2.40513  3.72494  3.29354  2.67741  2.69355  4.24690  2.90347  2.73739  3.18146  2.89801  2.37887  2.77519  2.98518  4.58477  3.61503
          0.02898  3.95155  4.67389  0.61958  0.77255  0.48576  0.95510
    279   2.35485  4.27615  3.27610  3.09579  4.15545  3.00460  4.20334  3.68887  3.17488  3.40310  4.32277  3.30775  3.74998  3.51808  3.45831  0.97781  2.84094  3.20666  5.52168  4.23946    711 - -
          2.68618  4.42225  2.77519  2.73123  3.46354  2.40513  3.72494  3.29354  2.67741  2.69355  4.24690  2.90347  2.73739  3.18146  2.89801  2.37887  2.77519  2.98518  4.58477  3.61503
          0.02898  3.95155  4.67389  0.61958  0.77255  0.48576  0.95510
    280   2.19356  2.84255  3.73328  3.35860  4.00403  2.95529  4.23645  3.34385  3.27029  3.12982  4.01338  3.40498  3.69504  3.57537  3.52694  1.22674  2.67479  2.90694  5.42176  4.20214    712 - -
          2.68618  4.42225  2.77519  2.73123  3.46354  2.40513  3.72494  3.29354  2.67741  2.69355  4.24690  2.90347  2.73739  3.18146  2.89801  2.37887  2.77519  2.98518  4.58477  3.61503
          0.12111  3.95155  2.35558  0.61958  0.77255  0.48576  0.95510
    281   2.47694  4.29350  3.39410  2.99325  2.57141  3.27986  3.86165  2.98732  2.97412  2.67612  3.67271  3.29531  3.85431  3.28948  3.29724  1.67277  2.83392  2.73100  4.79583  3.34180    713 - -
          2.68618  4.42225  2.77519  2.73123  3.46354  2.40513  3.72494  3.29354  2.67741  2.69355  4.24690  2.90347  2.73739  3.18146  2.89801  2.37887  2.77519  2.98518  4.58477  3.61503
          0.03173  3.86217  4.58451  0.61958  0.77255  0.43818  1.03622
    282   3.07547  5.21474  0.81096  2.38639  4.60259  3.27139  4.00207  4.20895  3.10137  3.80334  4.78346  2.94662  3.92981  3.24156  3.62810  3.02911  3.41583  3.83982  5.75576  4.46281    714 - -
          2.68618  4.42225  2.77519  2.73123  3.46354  2.40513  3.72494  3.29354  2.67741  2.69355  4.24690  2.90347  2.73739  3.18146  2.89801  2.37887  2.77519  2.98518  4.58477  3.61503
          0.02898  3.95155  4.67389  0.61958  0.77255  0.48576  0.95510
    283   2.82280  4.27605  4.24861  3.72609  3.44822  3.59087  4.45113  1.36413  3.60105  2.12639  3.34250  3.98138  4.36308  3.89553  3.83556  3.31631  3.09132  1.60978  5.17669  3.95758    715 - -
          2.68618  4.42225  2.77519  2.73123  3.46354  2.40513  3.72494  3.29354  2.67741  2.69355  4.24690  2.90347  2.73739  3.18146  2.89801  2.37887  2.77519  2.98518  4.58477  3.61503
          0.02898  3.95155  4.67389  0.61958  0.77255  0.48576  0.95510
    284   2.35485  4.27615  3.27610  3.09579  4.15545  3.00460  4.20334  3.68887  3.17488  3.40310  4.32277  3.30775  3.74998  3.51808  3.45831  0.97781  2.84094  3.20666  5.52168  4.23946    716 - -
          2.68618  4.42225  2.77519  2.73123  3.46354  2.40513  3.72494  3.29354  2.67741  2.69355  4.24690  2.90347  2.73739  3.18146  2.89801  2.37887  2.77519  2.98518  4.58477  3.61503
          0.02898  3.95155  4.67389  0.61958  0.77255  0.48576  0.95510
    285   2.62630  4.47567  3.34387  3.01354  3.75728  3.32250  4.03920  3.13281  2.92084  2.40403  3.87216  3.35539  1.40682  3.34375  3.21953  2.79638  2.99754  2.89799  5.23003  3.92909    717 - -
          2.68618  4.42225  2.77519  2.73123  3.46354  2.40513  3.72494  3.29354  2.67741  2.69355  4.24690  2.90347  2.73739  3.18146  2.89801  2.37887  2.77519  2.98518  4.58477  3.61503
          0.02898  3.95155  4.67389  0.61958  0.77255  0.48576  0.95510
    286   3.09553  4.92866  3.59433  3.08926  4.30330  3.56804  3.88301  3.85068  2.27133  3.35226  4.35059  3.44285  4.06697  3.09960  0.86417  3.17601  3.35622  3.57127  5.35442  4.21371    718 - -
          2.68618  4.42225  2.77519  2.73123  3.46354  2.40513  3.72494  3.29354  2.67741  2.69355  4.24690  2.90347  2.73739  3.18146  2.89801  2.37887  2.77519  2.98518  4.58477  3.61503
          0.02898  3.95155  4.67389  0.61958  0.77255  0.48576  0.95510
    287   3.02128  5.14755  2.52246  0.91802  4.50384  3.32573  3.91975  3.97346  2.81028  3.57802  4.54885  2.97925  3.93415  3.13394  3.22710  2.99582  3.32621  3.64926  5.66053  4.38314    719 - -
          2.68618  4.42225  2.77519  2.73123  3.46354  2.40513  3.72494  3.29354  2.67741  2.69355  4.24690  2.90347  2.73739  3.18146  2.89801  2.37887  2.77519  2.98518  4.58477  3.61503
          0.02898  3.95155  4.67389  0.61958  0.77255  0.48576  0.95510
    288   3.04498  5.01124  3.22619  2.83327  4.41574  3.52560  3.80415  3.85002  0.93508  3.39803  4.35553  3.25414  4.02062  2.99137  2.44831  3.08196  3.29253  3.55346  5.43816  4.26242    720 - -
          2.68618  4.42225  2.77519  2.73123  3.46354  2.40513  3.72494  3.29354  2.67741  2.69355  4.24690  2.90347  2.73739  3.18146  2.89801  2.37887  2.77519  2.98518  4.58477  3.61503
          0.02898  3.95155  4.67389  0.61958  0.77255  0.48576  0.95510
    289   2.77456  4.43999  3.70027  3.28101  3.36565  3.63060  4.14139  2.60884  3.12673  1.23919  3.36191  3.60623  2.97727  3.51057  3.38954  3.04247  3.07779  2.52338  5.04160  3.78571    721 - -
          2.68618  4.42225  2.77519  2.73123  3.46354  2.40513  3.72494  3.29354  2.67741  2.69355  4.24690  2.90347  2.73739  3.18146  2.89801  2.37887  2.77519  2.98518  4.58477  3.61503
          0.02898  3.95155  4.67389  0.61958  0.77255  0.48576  0.95510
    290   3.08482  4.43792  4.64580  4.10543  3.29405  4.35374  4.76583  1.25928  3.96843  1.75671  2.56266  4.36166  4.62835  4.19401  4.15470  3.70431  3.33022  1.77093  5.26117  4.11434    722 - -
          2.68618  4.42225  2.77519  2.73123  3.46354  2.40513  3.72494  3.29354  2.67741  2.69355  4.24690  2.90347  2.73739  3.18146  2.89801  2.37887  2.77519  2.98518  4.58477  3.61503
          0.02898  3.95155  4.67389  0.61958  0.77255  0.48576  0.95510
    291   2.92548  5.19775  1.00927  2.25717  4.67012  2.87012  3.89358  4.22322  2.95755  3.79560  4.69574  2.81875  3.86044  3.09905  3.51238  2.87317  3.26467  3.80202  5.84588  4.46885    723 - -
          2.68618  4.42225  2.77519  2.73123  3.46354  2.40513  3.72494  3.29354  2.67741  2.69355  4.24690  2.90347  2.73739  3.18146  2.89801  2.37887  2.77519  2.98518  4.58477  3.61503
          0.02898  3.95155  4.67389  0.61958  0.77255  0.48576  0.95510
    292   1.21158  4.13980  3.52785  3.22590  4.11385  2.99370  4.23411  3.21214  3.20991  3.11191  4.04532  3.36006  3.72770  3.53064  3.49127  2.45065  2.18455  2.82501  5.53976  4.33227    724 - -
          2.68618  4.42225  2.77519  2.73123  3.46354  2.40513  3.72494  3.29354  2.67741  2.69355  4.24690  2.90347  2.73739  3.18146  2.89801  2.37887  2.77519  2.98518  4.58477  3.61503
          0.02898  3.95155  4.67389  0.61958  0.77255  0.48576  0.95510
    293   3.04498  5.01124  3.22619  2.83327  4.41574  3.52560  3.80415  3.85002  0.93508  3.39803  4.35553  3.25414  4.02062  2.99137  2.44831  3.08196  3.29253  3.55346  5.43816  4.26242    725 - -
          2.68618  4.42225  2.77519  2.73123  3.46354  2.40513  3.72494  3.29354  2.67741  2.69355  4.24690  2.90347  2.73739  3.18146  2.89801  2.37887  2.77519  2.98518  4.58477  3.61503
          0.02898  3.95155  4.67389  0.61958  0.77255  0.48576  0.95510
    294   2.20408  4.21068  3.45870  3.18405  4.06144  3.06247  4.21416  3.12690  3.14348  3.03005  4.02032  3.36593  3.78017  3.50962  3.41845  2.53142  1.23483  2.78700  5.51079  4.28321    726 - -
          2.68618  4.42225  2.77519  2.73123  3.46354  2.40513  3.72494  3.29354  2.67741  2.69355  4.24690  2.90347  2.73739  3.18146  2.89801  2.37887  2.77519  2.98518  4.58477  3.61503
          0.02898  3.95155  4.67389  0.61958  0.77255  0.48576  0.95510
    295   2.10541  4.18664  3.18981  2.99724  4.35313  1.38661  4.17747  3.78269  3.16433  3.47067  4.29874  3.20785  3.66573  3.44321  3.48865  2.00914  2.71621  3.21254  5.68284  4.45040    727 - -
          2.68618  4.42225  2.77519  2.73123  3.46354  2.40513  3.72494  3.29354  2.67741  2.69355  4.24690  2.90347  2.73739  3.18146  2.89801  2.37887  2.77519  2.98518  4.58477  3.61503
          0.05313  3.95155  3.42591  0.61958  0.77255  0.48576  0.95510
    296   2.87860  4.48333  3.85583  3.45735  3.28208  3.73642  4.25476  2.50047  3.26650  1.07446  3.28032  3.75887  3.57605  3.65582  3.49800  3.18468  3.18238  2.46115  5.03725  3.77882    728 - -
          2.68618  4.42225  2.77519  2.73123  3.46354  2.40513  3.72494  3.29354  2.67741  2.69355  4.24690  2.90347  2.73739  3.18146  2.89801  2.37887  2.77519  2.98518  4.58477  3.61503
          0.02967  3.92809  4.65044  0.61958  0.77255  0.47185  0.97775
    297   2.86575  4.98045  3.00534  2.60380  4.25379  3.46746  3.67557  3.75685  2.17790  3.26034  4.16607  3.06488  3.93202  1.48101  2.26464  2.88331  3.10298  3.44583  5.38714  4.10123    729 - -
          2.68618  4.42225  2.77519  2.73123  3.46354  2.40513  3.72494  3.29354  2.67741  2.69355  4.24690  2.90347  2.73739  3.18146  2.89801  2.37887  2.77519  2.98518  4.58477  3.61503
          0.02898  3.95155  4.67389  0.61958  0.77255  0.48576  0.95510
    298   2.87060  4.39164  4.23439  3.90025  3.60846  3.80525  4.68848  2.04839  3.76922  2.28196  3.56190  4.07729  4.36156  4.12346  3.97406  3.31397  3.23036  0.93085  5.40616  4.14255    730 - -
          2.68618  4.42225  2.77519  2.73123  3.46354  2.40513  3.72494  3.29354  2.67741  2.69355  4.24690  2.90347  2.73739  3.18146  2.89801  2.37887  2.77519  2.98518  4.58477  3.61503
          0.02898  3.95155  4.67389  0.61958  0.77255  0.48576  0.95510
    299   2.99409  4.81676  3.31260  2.93217  2.65969  3.68054  1.55478  3.45366  2.74958  2.94116  3.97381  3.30784  4.11330  3.19900  3.04522  3.05491  3.23667  3.23141  4.25321  2.33267    731 - -
          2.68618  4.42225  2.77519  2.73123  3.46354  2.40513  3.72494  3.29354  2.67741  2.69355  4.24690  2.90347  2.73739  3.18146  2.89801  2.37887  2.77519  2.98518  4.58477  3.61503
          0.02898  3.95155  4.67389  0.61958  0.77255  0.48576  0.95510
    300   2.32290  4.31878  3.08855  2.81063  4.25284  1.93186  4.00053  3.70480  2.89354  3.34981  4.17879  3.12875  3.70570  3.22946  3.07868  1.60934  2.76077  3.20906  5.55676  4.29149    732 - -
          2.68618  4.42225  2.77519  2.73123  3.46354  2.40513  3.72494  3.29354  2.67741  2.69355  4.24690  2.90347  2.73739  3.18146  2.89801  2.37887  2.77519  2.98518  4.58477  3.61503
          0.02898  3.95155  4.67389  0.61958  0.77255  0.48576  0.95510
    301   2.78408  4.97232  2.62715  2.40229  3.92918  3.32918  2.76006  3.80384  2.50873  3.34991  4.22566  1.61648  3.86565  2.91971  2.89639  2.78263  3.06304  3.45270  5.27468  3.80563    733 - -
          2.68618  4.42225  2.77519  2.73123  3.46354  2.40513  3.72494  3.29354  2.67741  2.69355  4.24690  2.90347  2.73739  3.18146  2.89801  2.37887  2.77519  2.98518  4.58477  3.61503
          0.02898  3.95155  4.67389  0.61958  0.77255  0.48576  0.95510
    302   2.56919  4.21411  3.62786  3.12699  1.93592  3.28631  3.85286  2.70867  3.05078  2.26751  3.38121  3.42873  3.62903  3.34237  3.33296  2.70750  2.84200  2.50036  4.65902  3.29103    734 - -
          2.68618  4.42225  2.77519  2.73123  3.46354  2.40513  3.72494  3.29354  2.67741  2.69355  4.24690  2.90347  2.73739  3.18146  2.89801  2.37887  2.77519  2.98518  4.58477  3.61503
          0.02898  3.95155  4.67389  0.61958  0.77255  0.48576  0.95510
    303   2.85813  4.80532  3.16325  2.73621  3.15044  3.56465  1.69821  3.45710  2.45495  2.99577  3.94567  3.16518  3.99450  2.99285  2.64547  2.91592  3.09205  3.19963  4.65249  2.90332    735 - -
          2.68618  4.42225  2.77519  2.73123  3.46354  2.40513  3.72494  3.29354  2.67741  2.69355  4.24690  2.90347  2.73739  3.18146  2.89801  2.37887  2.77519  2.98518  4.58477  3.61503
          0.02898  3.95155  4.67389  0.61958  0.77255  0.48576  0.95510
    304   2.32286  4.35873  3.26388  2.76701  3.83014  3.25348  3.82421  2.98342  2.69766  2.87774  3.74444  3.15136  3.78851  3.06163  2.90517  2.10669  1.99047  2.85039  5.19712  3.93998    736 - -
          2.68618  4.42225  2.77519  2.73123  3.46354  2.40513  3.72494  3.29354  2.67741  2.69355  4.24690  2.90347  2.73739  3.18146  2.89801  2.37887  2.77519  2.98518  4.58477  3.61503
          0.02898  3.95155  4.67389  0.61958  0.77255  0.48576  0.95510
    305   2.55396  4.62938  2.64686  2.28945  4.33582  1.48672  3.89130  3.77035  2.79557  3.41057  4.26805  2.95795  3.77873  3.10309  3.20444  2.48099  2.93910  3.34236  5.61501  4.29371    737 - -
          2.68618  4.42225  2.77519  2.73123  3.46354  2.40513  3.72494  3.29354  2.67741  2.69355  4.24690  2.90347  2.73739  3.18146  2.89801  2.37887  2.77519  2.98518  4.58477  3.61503
          0.02898  3.95155  4.67389  0.61958  0.77255  0.48576  0.95510
    306   3.01257  5.01301  3.43894  2.85610  4.41651  3.60163  3.66967  3.81968  1.89730  3.31807  4.23153  3.23794  4.02396  2.83185  1.15696  3.04723  3.21712  3.52197  5.38331  4.20468    738 - -
          2.68618  4.42225  2.77519  2.73123  3.46354  2.40513  3.72494  3.29354  2.67741  2.69355  4.24690  2.90347  2.73739  3.18146  2.89801  2.37887  2.77519  2.98518  4.58477  3.61503
          0.02898  3.95155  4.67389  0.61958  0.77255  0.48576  0.95510
    307   2.41224  4.32972  3.28403  2.79430  3.81648  3.23423  3.84675  3.15737  2.74611  2.86690  3.34505  3.16589  3.23346  3.09254  3.11763  2.23568  1.86184  2.83969  5.19523  3.93988    739 - -
          2.68618  4.42225  2.77519  2.73123  3.46354  2.40513  3.72494  3.29354  2.67741  2.69355  4.24690  2.90347  2.73739  3.18146  2.89801  2.37887  2.77519  2.98518  4.58477  3.61503
          0.02898  3.95155  4.67389  0.61958  0.77255  0.48576  0.95510
    308   2.79405  4.90605  3.12956  2.60843  4.07608  3.49457  2.23187  3.65170  2.13560  3.19217  4.04995  3.06360  3.91053  2.79023  1.88855  2.68968  3.01519  3.33484  5.25788  3.93554    740 - -
          2.68618  4.42225  2.77519  2.73123  3.46354  2.40513  3.72494  3.29354  2.67741  2.69355  4.24690  2.90347  2.73739  3.18146  2.89801  2.37887  2.77519  2.98518  4.58477  3.61503
          0.02898  3.95155  4.67389  0.61958  0.77255  0.48576  0.95510
    309   2.94004  4.38542  4.39249  3.90115  3.43435  4.08046  4.64400  1.92277  3.74192  2.00778  2.91173  4.14543  4.48182  4.05478  3.96582  3.46154  3.22729  1.11332  5.30570  4.08458    741 - -
          2.68618  4.42225  2.77519  2.73123  3.46354  2.40513  3.72494  3.29354  2.67741  2.69355  4.24690  2.90347  2.73739  3.18146  2.89801  2.37887  2.77519  2.98518  4.58477  3.61503
          0.02898  3.95155  4.67389  0.61958  0.77255  0.48576  0.95510
    310   3.23845  4.81252  3.74543  3.38132  2.18634  3.94392  2.65279  3.42467  3.20980  2.85649  3.97548  3.58880  4.33586  3.53691  3.44594  3.31500  3.47363  3.24983  3.83080  1.15776    742 - -
          2.68618  4.42225  2.77519  2.73123  3.46354  2.40513  3.72494  3.29354  2.67741  2.69355  4.24690  2.90347  2.73739  3.18146  2.89801  2.37887  2.77519  2.98518  4.58477  3.61503
          0.02898  3.95155  4.67389  0.61958  0.77255  0.48576  0.95510
    311   2.37019  4.28627  3.31034  3.01909  3.55943  3.08478  4.05564  3.38782  3.04181  3.10842  4.05398  3.27424  3.77387  3.38030  3.35832  1.17845  2.81101  3.00694  5.27320  3.89966    743 - -
          2.68618  4.42225  2.77519  2.73123  3.46354  2.40513  3.72494  3.29354  2.67741  2.69355  4.24690  2.90347  2.73739  3.18146  2.89801  2.37887  2.77519  2.98518  4.58477  3.61503
          0.02898  3.95155  4.67389  0.61958  0.77255  0.48576  0.95510
    312   2.76522  4.53259  3.45517  3.36473  4.50515  0.61689  4.47997  4.12419  3.55675  3.76836  4.74491  3.61947  3.92626  3.87466  3.78391  2.93944  3.25261  3.63725  5.57922  4.60980    744 - -
          2.68618  4.42225  2.77519  2.73123  3.46354  2.40513  3.72494  3.29354  2.67741  2.69355  4.24690  2.90347  2.73739  3.18146  2.89801  2.37887  2.77519  2.98518  4.58477  3.61503
          0.02898  3.95155  4.67389  0.61958  0.77255  0.48576  0.95510
    313   2.35485  4.27615  3.27610  3.09579  4.15545  3.00460  4.20334  3.68887  3.17488  3.40310  4.32277  3.30775  3.74998  3.51808  3.45831  0.97781  2.84094  3.20666  5.52168  4.23946    745 - -
          2.68618  4.42225  2.77519  2.73123  3.46354  2.40513  3.72494  3.29354  2.67741  2.69355  4.24690  2.90347  2.73739  3.18146  2.89801  2.37887  2.77519  2.98518  4.58477  3.61503
          0.02898  3.95155  4.67389  0.61958  0.77255  0.48576  0.95510
    314   3.09553  4.92866  3.59433  3.08926  4.30330  3.56804  3.88301  3.85068  2.27133  3.35226  4.35059  3.44285  4.06697  3.09960  0.86417  3.17601  3.35622  3.57127  5.35442  4.21371    746 - -
          2.68618  4.42225  2.77519  2.73123  3.46354  2.40513  3.72494  3.29354  2.67741  2.69355  4.24690  2.90347  2.73739  3.18146  2.89801  2.37887  2.77519  2.98518  4.58477  3.61503
          0.02898  3.95155  4.67389  0.61958  0.77255  0.48576  0.95510
    315   3.09553  4.92866  3.59433  3.08926  4.30330  3.56804  3.88301  3.85068  2.27133  3.35226  4.35059  3.44285  4.06697  3.09960  0.86417  3.17601  3.35622  3.57127  5.35442  4.21371    747 - -
          2.68618  4.42225  2.77519  2.73123  3.46354  2.40513  3.72494  3.29354  2.67741  2.69355  4.24690  2.90347  2.73739  3.18146  2.89801  2.37887  2.77519  2.98518  4.58477  3.61503
          0.02898  3.95155  4.67389  0.61958  0.77255  0.48576  0.95510
    316   2.35485  4.27615  3.27610  3.09579  4.15545  3.00460  4.20334  3.68887  3.17488  3.40310  4.32277  3.30775  3.74998  3.51808  3.45831  0.97781  2.84094  3.20666  5.52168  4.23946    748 - -
          2.68618  4.42225  2.77519  2.73123  3.46354  2.40513  3.72494  3.29354  2.67741  2.69355  4.24690  2.90347  2.73739  3.18146  2.89801  2.37887  2.77519  2.98518  4.58477  3.61503
          0.02898  3.95155  4.67389  0.61958  0.77255  0.48576  0.95510
    317   3.35981  4.73850  4.34707  4.07686  0.89072  4.03052  3.91367  2.87406  3.98197  2.22605  3.59273  4.10869  4.48755  4.12824  4.08216  3.62550  3.66109  2.87051  4.13984  2.49717    749 - -
          2.68618  4.42225  2.77519  2.73123  3.46354  2.40513  3.72494  3.29354  2.67741  2.69355  4.24690  2.90347  2.73739  3.18146  2.89801  2.37887  2.77519  2.98518  4.58477  3.61503
          0.02898  3.95155  4.67389  0.61958  0.77255  0.48576  0.95510
    318   3.35981  4.73850  4.34707  4.07686  0.89072  4.03052  3.91367  2.87406  3.98197  2.22605  3.59273  4.10869  4.48755  4.12824  4.08216  3.62550  3.66109  2.87051  4.13984  2.49717    750 - -
          2.68618  4.42225  2.77519  2.73123  3.46354  2.40513  3.72494  3.29354  2.67741  2.69355  4.24690  2.90347  2.73739  3.18146  2.89801  2.37887  2.77519  2.98518  4.58477  3.61503
          0.02898  3.95155  4.67389  0.61958  0.77255  0.48576  0.95510
    319   2.66102  1.64907  4.17161  3.70650  2.51092  3.57821  4.16958  2.48476  3.56715  2.26603  3.40993  3.80916  4.11536  3.81255  3.74742  2.99726  3.00183  2.33004  4.74541  3.34619    751 - -
          2.68618  4.42225  2.77519  2.73123  3.46354  2.40513  3.72494  3.29354  2.67741  2.69355  4.24690  2.90347  2.73739  3.18146  2.89801  2.37887  2.77519  2.98518  4.58477  3.61503
          0.02898  3.95155  4.67389  0.61958  0.77255  0.48576  0.95510
    320   3.09553  4.92866  3.59433  3.08926  4.30330  3.56804  3.88301  3.85068  2.27133  3.35226  4.35059  3.44285  4.06697  3.09960  0.86417  3.17601  3.35622  3.57127  5.35442  4.21371    752 - -
          2.68618  4.42225  2.77519  2.73123  3.46354  2.40513  3.72494  3.29354  2.67741  2.69355  4.24690  2.90347  2.73739  3.18146  2.89801  2.37887  2.77519  2.98518  4.58477  3.61503
          0.02898  3.95155  4.67389  0.61958  0.77255  0.48576  0.95510
    321   3.08818  4.47432  4.55457  4.01372  3.18493  4.28855  4.65437  1.55780  3.85257  1.64353  1.91579  4.28019  4.56712  4.08110  4.03375  3.63597  3.33016  2.02110  5.14917  4.00764    753 - -
          2.68618  4.42225  2.77519  2.73123  3.46354  2.40513  3.72494  3.29354  2.67741  2.69355  4.24690  2.90347  2.73739  3.18146  2.89801  2.37887  2.77519  2.98518  4.58477  3.61503
          0.02898  3.95155  4.67389  0.61958  0.77255  0.48576  0.95510
    322   3.04498  5.01124  3.22619  2.83327  4.41574  3.52560  3.80415  3.85002  0.93508  3.39803  4.35553  3.25414  4.02062  2.99137  2.44831  3.08196  3.29253  3.55346  5.43816  4.26242    754 - -
          2.68618  4.42225  2.77519  2.73123  3.46354  2.40513  3.72494  3.29354  2.67741  2.69355  4.24690  2.90347  2.73739  3.18146  2.89801  2.37887  2.77519  2.98518  4.58477  3.61503
          0.02898  3.95155  4.67389  0.61958  0.77255  0.48576  0.95510
    323   2.35485  4.27615  3.27610  3.09579  4.15545  3.00460  4.20334  3.68887  3.17488  3.40310  4.32277  3.30775  3.74998  3.51808  3.45831  0.97781  2.84094  3.20666  5.52168  4.23946    755 - -
          2.68618  4.42225  2.77520  2.73123  3.46354  2.40513  3.72495  3.29354  2.67741  2.69355  4.24690  2.90347  2.73740  3.18147  2.89801  2.37883  2.77520  2.98519  4.58477  3.61503
          0.05444  3.13166  4.67389  0.53004  0.88814  0.48576  0.95510
    324   2.67814  0.79326  4.21533  3.97317  3.94661  3.28419  4.60288  3.10380  3.80059  3.01564  4.13960  3.93908  3.99737  4.14347  3.91089  2.94991  3.15157  2.84300  5.34583  4.23367    757 - -
          2.68618  4.42225  2.77519  2.73123  3.46354  2.40513  3.72494  3.29354  2.67741  2.69355  4.24690  2.90347  2.73739  3.18146  2.89801  2.37887  2.77519  2.98518  4.58477  3.61503
          0.02898  3.95155  4.67389  0.61958  0.77255  0.48576  0.95510
    325   2.80092  4.87908  3.09885  2.66290  4.33569  3.43951  3.69964  3.64278  1.28862  3.25414  4.15184  3.09844  3.92057  2.86211  2.43372  2.84576  2.69712  3.32560  5.43722  4.19241    758 - -
          2.68618  4.42225  2.77519  2.73123  3.46354  2.40513  3.72494  3.29354  2.67741  2.69355  4.24690  2.90347  2.73739  3.18146  2.89801  2.37887  2.77519  2.98518  4.58477  3.61503
          0.02898  3.95155  4.67389  0.61958  0.77255  0.48576  0.95510
    326   3.06430  4.40814  4.68882  4.19958  3.49006  4.35434  4.92284  1.17243  4.07276  1.98816  3.30908  4.43004  4.68591  4.34695  4.27660  3.74442  3.33568  1.42530  5.45726  4.25096    759 - -
          2.68618  4.42225  2.77519  2.73123  3.46354  2.40513  3.72494  3.29354  2.67741  2.69355  4.24690  2.90347  2.73739  3.18146  2.89801  2.37887  2.77519  2.98518  4.58477  3.61503
          0.02898  3.95155  4.67389  0.61958  0.77255  0.48576  0.95510
    327   2.20495  4.25071  3.18733  2.90686  4.23726  2.98194  4.06155  3.65835  2.98472  3.33450  4.17440  3.17673  2.76462  3.30515  3.33037  1.31729  2.73211  3.15873  5.56659  4.31163    760 - -
          2.68618  4.42225  2.77519  2.73123  3.46354  2.40513  3.72494  3.29354  2.67741  2.69355  4.24690  2.90347  2.73739  3.18146  2.89801  2.37887  2.77519  2.98518  4.58477  3.61503
          0.02898  3.95155  4.67389  0.61958  0.77255  0.48576  0.95510
    328   2.87060  4.39164  4.23439  3.90025  3.60846  3.80525  4.68848  2.04839  3.76922  2.28196  3.56190  4.07729  4.36156  4.12346  3.97406  3.31397  3.23036  0.93085  5.40616  4.14255    761 - -
          2.68618  4.42225  2.77519  2.73123  3.46354  2.40513  3.72494  3.29354  2.67741  2.69355  4.24690  2.90347  2.73739  3.18146  2.89801  2.37887  2.77519  2.98518  4.58477  3.61503
          0.02898  3.95155  4.67389  0.61958  0.77255  0.48576  0.95510
    329   3.04498  5.01124  3.22619  2.83327  4.41574  3.52560  3.80415  3.85002  0.93508  3.39803  4.35553  3.25414  4.02062  2.99137  2.44831  3.08196  3.29253  3.55346  5.43816  4.26242    762 - -
          2.68618  4.42225  2.77519  2.73123  3.46354  2.40513  3.72494  3.29354  2.67741  2.69355  4.24690  2.90347  2.73739  3.18146  2.89801  2.37887  2.77519  2.98518  4.58477  3.61503
          0.02898  3.95155  4.67389  0.61958  0.77255  0.48576  0.95510
    330   3.02128  5.14755  2.52246  0.91802  4.50384  3.32573  3.91975  3.97346  2.81028  3.57802  4.54885  2.97925  3.93415  3.13394  3.22710  2.99582  3.32621  3.64926  5.66053  4.38314    763 - -
          2.68618  4.42225  2.77519  2.73123  3.46354  2.40513  3.72494  3.29354  2.67741  2.69355  4.24690  2.90347  2.73739  3.18146  2.89801  2.37887  2.77519  2.98518  4.58477  3.61503
          0.02898  3.95155  4.67389  0.61958  0.77255  0.48576  0.95510
    331   3.02128  5.14755  2.52246  0.91802  4.50384  3.32573  3.91975  3.97346  2.81028  3.57802  4.54885  2.97925  3.93415  3.13394  3.22710  2.99582  3.32621  3.64926  5.66053  4.38314    764 - -
          2.68618  4.42225  2.77519  2.73123  3.46354  2.40513  3.72494  3.29354  2.67741  2.69355  4.24690  2.90347  2.73739  3.18146  2.89801  2.37887  2.77519  2.98518  4.58477  3.61503
          0.02898  3.95155  4.67389  0.61958  0.77255  0.48576  0.95510
    332   2.81318  4.84735  3.02268  2.61711  3.56693  3.49672  1.83037  3.50302  2.34751  2.87087  3.97131  3.07785  3.93896  2.61826  2.65283  2.85680  3.04759  3.23063  4.97148  3.50487    765 - -
          2.68618  4.42225  2.77519  2.73123  3.46354  2.40513  3.72494  3.29354  2.67741  2.69355  4.24690  2.90347  2.73739  3.18146  2.89801  2.37887  2.77519  2.98518  4.58477  3.61503
          0.02898  3.95155  4.67389  0.61958  0.77255  0.48576  0.95510
    333   2.69383  5.00694  2.61496  1.63954  4.35373  2.82391  3.64515  3.79553  2.41238  3.34387  4.15770  2.84007  3.50463  2.79053  2.60492  2.67744  2.94981  3.42184  5.52633  4.16157    766 - -
          2.68618  4.42225  2.77519  2.73123  3.46354  2.40513  3.72494  3.29354  2.67741  2.69355  4.24690  2.90347  2.73739  3.18146  2.89801  2.37887  2.77519  2.98518  4.58477  3.61503
          0.02898  3.95155  4.67389  0.61958  0.77255  0.48576  0.95510
    334   2.48073  1.89424  3.63891  3.13441  3.42360  3.18273  3.92442  2.82692  2.94020  2.57685  3.50157  3.40204  3.89234  3.32095  3.00528  2.72807  2.79943  2.57948  4.89643  3.34609    767 - -
          2.68618  4.42225  2.77519  2.73123  3.46354  2.40513  3.72494  3.29354  2.67741  2.69355  4.24690  2.90347  2.73739  3.18146  2.89801  2.37887  2.77519  2.98518  4.58477  3.61503
          0.02898  3.95155  4.67389  0.61958  0.77255  0.48576  0.95510
    335   2.71070  4.33472  3.78107  3.29382  3.02613  3.66632  4.04111  2.50778  3.17179  1.40554  3.29918  3.59699  4.10795  3.49273  3.44059  2.56820  2.99113  2.39039  4.82844  3.48973    768 - -
          2.68618  4.42225  2.77519  2.73123  3.46354  2.40513  3.72494  3.29354  2.67741  2.69355  4.24690  2.90347  2.73739  3.18146  2.89801  2.37887  2.77519  2.98518  4.58477  3.61503
          0.02898  3.95155  4.67389  0.61958  0.77255  0.48576  0.95510
    336   2.31957  4.29816  3.14182  2.86843  4.21572  3.01302  4.03727  3.66825  2.94985  3.33295  4.18110  3.16533  2.00244  3.28027  3.29901  1.59105  2.76562  3.18310  5.54046  4.27319    769 - -
          2.68618  4.42225  2.77519  2.73123  3.46354  2.40513  3.72494  3.29354  2.67741  2.69355  4.24690  2.90347  2.73739  3.18146  2.89801  2.37887  2.77519  2.98518  4.58477  3.61503
          0.02898  3.95155  4.67389  0.61958  0.77255  0.48576  0.95510
    337   2.37093  3.16283  3.31798  2.85934  3.88470  3.16941  3.90879  3.20752  2.81432  2.95113  3.81938  2.05145  3.76402  3.16005  3.17368  2.53481  2.13903  2.86383  5.26226  4.00600    770 - -
          2.68618  4.42225  2.77519  2.73123  3.46354  2.40513  3.72494  3.29354  2.67741  2.69355  4.24690  2.90347  2.73739  3.18146  2.89801  2.37887  2.77519  2.98518  4.58477  3.61503
          0.02898  3.95155  4.67389  0.61958  0.77255  0.48576  0.95510
    338   2.30427  4.25171  3.21621  3.00837  4.22148  2.97670  4.14854  3.70571  3.09428  3.39795  4.27353  3.24034  3.43450  3.42894  3.40098  1.07708  2.78261  3.19909  5.56944  4.30287    771 - -
          2.68618  4.42225  2.77519  2.73123  3.46354  2.40513  3.72494  3.29354  2.67741  2.69355  4.24690  2.90347  2.73739  3.18146  2.89801  2.37887  2.77519  2.98518  4.58477  3.61503
          0.02898  3.95155  4.67389  0.61958  0.77255  0.48576  0.95510
    339   2.99483  5.08221  3.29890  2.74583  4.49952  3.58826  3.63329  3.87947  1.15324  3.36049  4.24744  3.16110  3.99848  2.78116  2.02957  3.00282  3.18851  3.56591  5.42481  4.23306    772 - -
          2.68618  4.42225  2.77519  2.73123  3.46354  2.40513  3.72494  3.29354  2.67741  2.69355  4.24690  2.90347  2.73739  3.18146  2.89801  2.37887  2.77519  2.98518  4.58477  3.61503
          0.02898  3.95155  4.67389  0.61958  0.77255  0.48576  0.95510
    340   3.04498  5.01124  3.22619  2.83327  4.41574  3.52560  3.80415  3.85002  0.93508  3.39803  4.35553  3.25414  4.02062  2.99137  2.44831  3.08196  3.29253  3.55346  5.43816  4.26242    773 - -
          2.68618  4.42225  2.77519  2.73123  3.46354  2.40513  3.72494  3.29354  2.67741  2.69355  4.24690  2.90347  2.73739  3.18146  2.89801  2.37887  2.77519  2.98518  4.58477  3.61503
          0.02898  3.95155  4.67389  0.61958  0.77255  0.48576  0.95510
    341   3.04498  5.01124  3.22619  2.83327  4.41574  3.52560  3.80415  3.85002  0.93508  3.39803  4.35553  3.25414  4.02062  2.99137  2.44831  3.08196  3.29253  3.55346  5.43816  4.26242    774 - -
          2.68618  4.42225  2.77519  2.73123  3.46354  2.40513  3.72494  3.29354  2.67741  2.69355  4.24690  2.90347  2.73739  3.18146  2.89801  2.37887  2.77519  2.98518  4.58477  3.61503
          0.02898  3.95155  4.67389  0.61958  0.77255  0.48576  0.95510
    342   2.95141  5.49152  1.26296  1.74914  4.77805  3.20110  3.76848  4.29134  2.80502  3.81160  4.68214  2.67391  3.83413  2.94269  3.40210  2.83482  3.24626  3.87516  5.96358  4.46594    775 - -
          2.68618  4.42225  2.77519  2.73123  3.46354  2.40513  3.72494  3.29354  2.67741  2.69355  4.24690  2.90347  2.73739  3.18146  2.89801  2.37887  2.77519  2.98518  4.58477  3.61503
          0.02898  3.95155  4.67389  0.61958  0.77255  0.48576  0.95510
    343   2.80767  4.74399  3.19031  2.72253  3.08500  3.57468  1.88935  3.34650  2.51109  2.79271  3.84528  3.15822  3.97970  2.82609  2.83671  2.87753  3.03480  3.09784  4.60222  2.78795    776 - -
          2.68618  4.42225  2.77519  2.73123  3.46354  2.40513  3.72494  3.29354  2.67741  2.69355  4.24690  2.90347  2.73739  3.18146  2.89801  2.37887  2.77519  2.98518  4.58477  3.61503
          0.02898  3.95155  4.67389  0.61958  0.77255  0.48576  0.95510
    344   3.09553  4.92866  3.59433  3.08926  4.30330  3.56804  3.88301  3.85068  2.27133  3.35226  4.35059  3.44285  4.06697  3.09960  0.86417  3.17601  3.35622  3.57127  5.35442  4.21371    777 - -
          2.68618  4.42225  2.77519  2.73123  3.46354  2.40513  3.72494  3.29354  2.67741  2.69355  4.24690  2.90347  2.73739  3.18146  2.89801  2.37887  2.77519  2.98518  4.58477  3.61503
          0.02898  3.95155  4.67389  0.61958  0.77255  0.48576  0.95510
    345   3.04498  5.01124  3.22619  2.83327  4.41574  3.52560  3.80415  3.85002  0.93508  3.39803  4.35553  3.25414  4.02062  2.99137  2.44831  3.08196  3.29253  3.55346  5.43816  4.26242    778 - -
          2.68618  4.42225  2.77519  2.73123  3.46354  2.40513  3.72494  3.29354  2.67741  2.69355  4.24690  2.90347  2.73739  3.18146  2.89801  2.37887  2.77519  2.98518  4.58477  3.61503
          0.02898  3.95155  4.67389  0.61958  0.77255  0.48576  0.95510
    346   3.35981  4.73850  4.34707  4.07686  0.89072  4.03052  3.91367  2.87406  3.98197  2.22605  3.59273  4.10869  4.48755  4.12824  4.08216  3.62550  3.66109  2.87051  4.13984  2.49717    779 - -
          2.68618  4.42225  2.77519  2.73123  3.46354  2.40513  3.72494  3.29354  2.67741  2.69355  4.24690  2.90347  2.73739  3.18146  2.89801  2.37887  2.77519  2.98518  4.58477  3.61503
          0.02898  3.95155  4.67389  0.61958  0.77255  0.48576  0.95510
    347   2.67636  2.43039  3.71517  3.18632  2.82774  3.63142  3.20910  2.79454  3.04319  2.47641  3.43073  3.46948  4.03544  3.35582  3.30733  2.93097  2.92493  2.58824  4.39492  2.19421    780 - -
          2.68618  4.42225  2.77519  2.73123  3.46354  2.40513  3.72494  3.29354  2.67741  2.69355  4.24690  2.90347  2.73739  3.18146  2.89801  2.37887  2.77519  2.98518  4.58477  3.61503
          0.02898  3.95155  4.67389  0.61958  0.77255  0.48576  0.95510
    348   2.45623  4.30134  3.49925  3.25531  4.03963  3.13790  4.26648  3.17642  3.19985  3.03710  4.08282  3.45176  3.84801  3.59079  3.45453  2.65841  1.04463  2.86292  5.47048  4.25636    781 - -
          2.68618  4.42225  2.77519  2.73123  3.46354  2.40513  3.72494  3.29354  2.67741  2.69355  4.24690  2.90347  2.73739  3.18146  2.89801  2.37887  2.77519  2.98518  4.58477  3.61503
          0.02898  3.95155  4.67389  0.61958  0.77255  0.48576  0.95510
    349   3.06199  4.39976  4.70252  4.20941  3.50554  4.36591  4.93297  1.22677  4.08844  2.00749  3.32086  4.43912  4.69267  4.35977  4.29301  3.75330  3.33153  1.34049  5.46827  4.26297    782 - -
          2.68618  4.42225  2.77519  2.73123  3.46354  2.40513  3.72494  3.29354  2.67741  2.69355  4.24690  2.90347  2.73739  3.18146  2.89801  2.37887  2.77519  2.98518  4.58477  3.61503
          0.02898  3.95155  4.67389  0.61958  0.77255  0.48576  0.95510
    350   3.08364  4.88661  3.20495  2.97314  3.34163  3.51565  0.98608  3.79877  2.81411  3.28270  4.33204  3.37916  4.07269  3.34049  3.07493  3.15369  3.38981  3.53240  4.80559  3.29032    783 - -
          2.68618  4.42225  2.77519  2.73123  3.46354  2.40513  3.72494  3.29354  2.67741  2.69355  4.24690  2.90347  2.73739  3.18146  2.89801  2.37887  2.77519  2.98518  4.58477  3.61503
          0.02898  3.95155  4.67389  0.61958  0.77255  0.48576  0.95510
    351   2.67814  0.79326  4.21533  3.97317  3.94661  3.28419  4.60288  3.10380  3.80059  3.01564  4.13960  3.93908  3.99737  4.14347  3.91089  2.94991  3.15157  2.84300  5.34583  4.23367    784 - -
          2.68618  4.42225  2.77519  2.73123  3.46354  2.40513  3.72494  3.29354  2.67741  2.69355  4.24690  2.90347  2.73739  3.18146  2.89801  2.37887  2.77519  2.98518  4.58477  3.61503
          0.02898  3.95155  4.67389  0.61958  0.77255  0.48576  0.95510
    352   2.45623  4.30134  3.49925  3.25531  4.03963  3.13790  4.26648  3.17642  3.19985  3.03710  4.08282  3.45176  3.84801  3.59079  3.45453  2.65841  1.04463  2.86292  5.47048  4.25636    785 - -
          2.68618  4.42225  2.77519  2.73123  3.46354  2.40513  3.72494  3.29354  2.67741  2.69355  4.24690  2.90347  2.73739  3.18146  2.89801  2.37887  2.77519  2.98518  4.58477  3.61503
          0.02898  3.95155  4.67389  0.61958  0.77255  0.48576  0.95510
    353   2.76522  4.53259  3.45517  3.36473  4.50515  0.61689  4.47997  4.12419  3.55675  3.76836  4.74491  3.61947  3.92626  3.87466  3.78391  2.93944  3.25261  3.63725  5.57922  4.60980    786 - -
          2.68618  4.42225  2.77519  2.73123  3.46354  2.40513  3.72494  3.29354  2.67741  2.69355  4.24690  2.90347  2.73739  3.18146  2.89801  2.37887  2.77519  2.98518  4.58477  3.61503
          0.02898  3.95155  4.67389  0.61958  0.77255  0.48576  0.95510
    354   3.36236  4.81930  3.95537  3.69984  2.29848  3.92255  3.65717  3.36064  3.55510  2.79411  4.02753  3.82153  4.39468  3.84213  3.72250  3.49110  3.64950  3.23497  3.94518  0.84381    787 - -
          2.68618  4.42225  2.77519  2.73123  3.46354  2.40513  3.72494  3.29354  2.67741  2.69355  4.24690  2.90347  2.73739  3.18146  2.89801  2.37887  2.77519  2.98518  4.58477  3.61503
          0.02898  3.95155  4.67389  0.61958  0.77255  0.48576  0.95510
    355   3.24440  4.68339  4.31629  3.95679  3.16674  4.08229  4.58772  2.37544  3.72375  0.78367  3.16553  4.22458  4.50424  4.07316  3.88677  3.66278  3.53516  2.43325  5.07443  3.81591    788 - -
          2.68618  4.42225  2.77519  2.73123  3.46354  2.40513  3.72494  3.29354  2.67741  2.69355  4.24690  2.90347  2.73739  3.18146  2.89801  2.37887  2.77519  2.98518  4.58477  3.61503
          0.02898  3.95155  4.67389  0.61958  0.77255  0.48576  0.95510
    356   3.09553  4.92866  3.59433  3.08926  4.30330  3.56804  3.88301  3.85068  2.27133  3.35226  4.35059  3.44285  4.06697  3.09960  0.86417  3.17601  3.35622  3.57127  5.35442  4.21371    789 - -
          2.68618  4.42225  2.77519  2.73123  3.46354  2.40513  3.72494  3.29354  2.67741  2.69355  4.24690  2.90347  2.73739  3.18146  2.89801  2.37887  2.77519  2.98518  4.58477  3.61503
          0.02898  3.95155  4.67389  0.61958  0.77255  0.48576  0.95510
    357   2.35485  4.27615  3.27610  3.09579  4.15545  3.00460  4.20334  3.68887  3.17488  3.40310  4.32277  3.30775  3.74998  3.51808  3.45831  0.97781  2.84094  3.20666  5.52168  4.23946    790 - -
          2.68618  4.42225  2.77519  2.73123  3.46354  2.40513  3.72494  3.29354  2.67741  2.69355  4.24690  2.90347  2.73739  3.18146  2.89801  2.37887  2.77519  2.98518  4.58477  3.61503
          0.02898  3.95155  4.67389  0.61958  0.77255  0.48576  0.95510
    358   3.46916  4.81537  4.21350  3.93930  2.75015  3.81991  3.99937  3.49634  3.65991  2.87748  4.12645  4.07244  4.34430  4.04344  3.77428  3.67210  3.77361  3.38887  0.73988  2.74816    791 - -
          2.68618  4.42225  2.77519  2.73123  3.46354  2.40513  3.72494  3.29354  2.67741  2.69355  4.24690  2.90347  2.73739  3.18146  2.89801  2.37887  2.77519  2.98518  4.58477  3.61503
          0.02898  3.95155  4.67389  0.61958  0.77255  0.48576  0.95510
    359   2.85841  4.60236  3.47417  3.32478  4.31279  3.28540  4.39557  3.87873  3.38888  3.49693  4.55032  3.62342  0.69291  3.77527  3.62528  3.02843  3.30625  3.51506  5.47747  4.43461    792 - -
          2.68618  4.42225  2.77519  2.73123  3.46354  2.40513  3.72494  3.29354  2.67741  2.69355  4.24690  2.90347  2.73739  3.18146  2.89801  2.37887  2.77519  2.98518  4.58477  3.61503
          0.02898  3.95155  4.67389  0.61958  0.77255  0.48576  0.95510
    360   2.45228  4.38092  3.19670  2.83235  3.86901  3.19964  3.91529  3.25803  2.78340  2.62652  3.89106  3.18555  1.76205  3.17492  3.11984  2.39170  2.82559  2.93355  5.27226  3.96942    793 - -
          2.68618  4.42225  2.77519  2.73123  3.46354  2.40513  3.72494  3.29354  2.67741  2.69355  4.24690  2.90347  2.73739  3.18146  2.89801  2.37887  2.77519  2.98518  4.58477  3.61503
          0.02898  3.95155  4.67389  0.61958  0.77255  0.48576  0.95510
    361   2.57896  4.67274  2.64668  2.50347  4.25261  3.13495  3.87715  3.83889  2.76137  3.47025  4.33970  1.39343  3.79034  3.09813  3.15647  2.38366  2.96679  3.39990  5.56246  4.17427    794 - -
          2.68618  4.42225  2.77519  2.73123  3.46354  2.40513  3.72494  3.29354  2.67741  2.69355  4.24690  2.90347  2.73739  3.18146  2.89801  2.37887  2.77519  2.98518  4.58477  3.61503
          0.02898  3.95155  4.67389  0.61958  0.77255  0.48576  0.95510
    362   3.08199  4.41794  4.69576  4.17135  3.41689  4.39171  4.87093  1.18262  4.04329  1.89421  3.04437  4.42029  4.68116  4.29356  4.24288  3.75669  3.33686  1.53738  5.38666  4.21175    795 - -
          2.68618  4.42225  2.77519  2.73123  3.46354  2.40513  3.72494  3.29354  2.67741  2.69355  4.24690  2.90347  2.73739  3.18146  2.89801  2.37887  2.77519  2.98518  4.58477  3.61503
          0.02898  3.95155  4.67389  0.61958  0.77255  0.48576  0.95510
    363   2.57453  4.30733  4.14073  3.77722  3.66537  3.69913  4.61573  2.03218  3.66371  2.33434  3.55970  3.94778  4.27305  4.00582  3.89210  3.14541  3.10091  1.04959  5.44570  4.19987    796 - -
          2.68618  4.42225  2.77519  2.73123  3.46354  2.40513  3.72494  3.29354  2.67741  2.69355  4.24690  2.90347  2.73739  3.18146  2.89801  2.37887  2.77519  2.98518  4.58477  3.61503
          0.02898  3.95155  4.67389  0.61958  0.77255  0.48576  0.95510
    364   2.76522  4.53259  3.45517  3.36473  4.50515  0.61689  4.47997  4.12419  3.55675  3.76836  4.74491  3.61947  3.92626  3.87466  3.78391  2.93944  3.25261  3.63725  5.57922  4.60980    797 - -
          2.68618  4.42225  2.77519  2.73123  3.46354  2.40513  3.72494  3.29354  2.67741  2.69355  4.24690  2.90347  2.73739  3.18146  2.89801  2.37887  2.77519  2.98518  4.58477  3.61503
          0.02898  3.95155  4.67389  0.61958  0.77255  0.48576  0.95510
    365   2.94595  4.42944  4.23205  3.67885  3.18244  4.04875  4.39543  2.21466  3.51653  1.50259  1.84802  3.98168  4.37486  3.79241  3.74192  3.37001  2.98188  2.15234  5.04788  3.89812    798 - -
          2.68618  4.42225  2.77519  2.73123  3.46354  2.40513  3.72494  3.29354  2.67741  2.69355  4.24690  2.90347  2.73739  3.18146  2.89801  2.37887  2.77519  2.98518  4.58477  3.61503
          0.02898  3.95155  4.67389  0.61958  0.77255  0.48576  0.95510
    366   3.02128  5.14755  2.52246  0.91802  4.50384  3.32573  3.91975  3.97346  2.81028  3.57802  4.54885  2.97925  3.93415  3.13394  3.22710  2.99582  3.32621  3.64926  5.66053  4.38314    799 - -
          2.68618  4.42225  2.77519  2.73123  3.46354  2.40513  3.72494  3.29354  2.67741  2.69355  4.24690  2.90347  2.73739  3.18146  2.89801  2.37887  2.77519  2.98518  4.58477  3.61503
          0.02898  3.95155  4.67389  0.61958  0.77255  0.48576  0.95510
    367   2.86803  5.20374  2.47606  1.37159  4.52664  3.32699  3.69331  3.95595  2.12220  3.49735  4.35546  2.83195  3.86209  2.85107  2.81303  2.81716  3.12239  3.59560  5.64786  4.28585    800 - -
          2.68618  4.42225  2.77519  2.73123  3.46354  2.40513  3.72494  3.29354  2.67741  2.69355  4.24690  2.90347  2.73739  3.18146  2.89801  2.37887  2.77519  2.98518  4.58477  3.61503
          0.02898  3.95155  4.67389  0.61958  0.77255  0.48576  0.95510
    368   3.02128  5.14755  2.52246  0.91802  4.50384  3.32573  3.91975  3.97346  2.81028  3.57802  4.54885  2.97925  3.93415  3.13394  3.22710  2.99582  3.32621  3.64926  5.66053  4.38314    801 - -
          2.68618  4.42225  2.77519  2.73123  3.46354  2.40513  3.72494  3.29354  2.67741  2.69355  4.24690  2.90347  2.73739  3.18146  2.89801  2.37887  2.77519  2.98518  4.58477  3.61503
          0.02898  3.95155  4.67389  0.61958  0.77255  0.48576  0.95510
    369   2.76115  4.75733  3.35967  2.76644  4.05518  3.50208  3.67659  3.44415  2.15448  3.04029  3.55948  3.17145  3.93312  2.85809  1.46030  2.70083  3.00374  3.16303  5.25792  4.00142    802 - -
          2.68618  4.42225  2.77519  2.73123  3.46354  2.40513  3.72494  3.29354  2.67741  2.69355  4.24690  2.90347  2.73739  3.18146  2.89801  2.37887  2.77519  2.98518  4.58477  3.61503
          0.02898  3.95155  4.67389  0.61958  0.77255  0.48576  0.95510
    370   2.83633  5.28948  1.40059  2.12748  4.67627  2.76129  3.75349  4.19588  2.75548  3.71802  4.55968  2.25645  3.80753  2.92265  3.32979  2.75870  3.14192  3.76205  5.87790  4.40168    803 - -
          2.68618  4.42225  2.77519  2.73123  3.46354  2.40513  3.72494  3.29354  2.67741  2.69355  4.24690  2.90347  2.73739  3.18146  2.89801  2.37887  2.77519  2.98518  4.58477  3.61503
          0.02898  3.95155  4.67389  0.61958  0.77255  0.48576  0.95510
    371   2.45261  4.75767  2.86431  2.40844  4.06017  3.18191  3.30056  3.34001  2.38913  3.08447  3.90509  2.33734  3.78587  2.79470  2.87600  2.22881  2.83174  3.14759  5.32018  3.98814    804 - -
          2.68618  4.42225  2.77519  2.73123  3.46354  2.40513  3.72494  3.29354  2.67741  2.69355  4.24690  2.90347  2.73739  3.18146  2.89801  2.37887  2.77519  2.98518  4.58477  3.61503
          0.02898  3.95155  4.67389  0.61958  0.77255  0.48576  0.95510
    372   2.69949  4.80308  3.03466  2.59174  4.24386  2.95267  3.68840  3.60904  1.42938  3.21738  4.07790  3.04523  3.86654  2.85235  2.56129  2.74869  2.96924  3.05657  5.40197  4.12686    805 - -
          2.68618  4.42225  2.77519  2.73123  3.46354  2.40513  3.72494  3.29354  2.67741  2.69355  4.24690  2.90347  2.73739  3.18146  2.89801  2.37887  2.77519  2.98518  4.58477  3.61503
          0.02898  3.95155  4.67389  0.61958  0.77255  0.48576  0.95510
    373   3.04498  5.01124  3.22619  2.83327  4.41574  3.52560  3.80415  3.85002  0.93508  3.39803  4.35553  3.25414  4.02062  2.99137  2.44831  3.08196  3.29253  3.55346  5.43816  4.26242    806 - -
          2.68618  4.42225  2.77519  2.73123  3.46354  2.40513  3.72494  3.29354  2.67741  2.69355  4.24690  2.90347  2.73739  3.18146  2.89801  2.37887  2.77519  2.98518  4.58477  3.61503
          0.02898  3.95155  4.67389  0.61958  0.77255  0.48576  0.95510
    374   2.89075  5.35319  1.30103  2.12160  4.67091  3.19159  3.77294  4.23266  2.79912  3.76406  4.62772  2.13002  3.82456  2.95195  3.37825  2.80089  3.19870  3.80777  5.88975  4.39842    807 - -
          2.68618  4.42225  2.77519  2.73123  3.46354  2.40513  3.72494  3.29354  2.67741  2.69355  4.24690  2.90347  2.73739  3.18146  2.89801  2.37887  2.77519  2.98518  4.58477  3.61503
          0.04368  3.95155  3.75011  0.61958  0.77255  0.48576  0.95510
    375   2.50175  4.60095  2.83325  2.52135  4.21417  3.04319  3.78213  3.66472  2.59370  3.27065  4.09899  2.39213  3.75895  2.96678  2.82334  1.67884  2.84761  3.25404  5.47327  4.15609    808 - -
          2.68618  4.42225  2.77519  2.73123  3.46354  2.40513  3.72494  3.29354  2.67741  2.69355  4.24690  2.90347  2.73739  3.18146  2.89801  2.37887  2.77519  2.98518  4.58477  3.61503
          0.02940  3.93727  4.65961  0.61958  0.77255  0.47716  0.96902
    376   2.39481  4.41082  3.06686  2.72578  4.18805  2.55593  3.89568  3.62759  2.71748  3.26087  4.09389  3.09353  3.73739  3.10542  2.75433  1.49504  2.79007  3.18589  5.47395  4.19839    809 - -
          2.68618  4.42225  2.77519  2.73123  3.46354  2.40513  3.72494  3.29354  2.67741  2.69355  4.24690  2.90347  2.73739  3.18146  2.89801  2.37887  2.77519  2.98518  4.58477  3.61503
          0.02898  3.95155  4.67389  0.61958  0.77255  0.48576  0.95510
    377   2.61457  4.72275  2.67655  2.48976  4.28817  3.18017  3.84826  3.81724  2.71097  3.42626  4.28916  1.46128  2.83100  3.05242  3.11747  2.66967  2.97548  3.40006  5.55393  4.20494    810 - -
          2.68618  4.42225  2.77519  2.73123  3.46354  2.40513  3.72494  3.29354  2.67741  2.69355  4.24690  2.90347  2.73739  3.18146  2.89801  2.37887  2.77519  2.98518  4.58477  3.61503
          0.02898  3.95155  4.67389  0.61958  0.77255  0.48576  0.95510
    378   3.27319  4.64786  4.49827  4.06581  1.31280  4.25272  4.00450  2.50149  3.91423  1.61031  3.20159  4.15327  4.56778  4.05091  4.04344  3.63706  3.51947  2.54746  4.24752  2.64892    811 - -
          2.68618  4.42225  2.77519  2.73123  3.46354  2.40513  3.72494  3.29354  2.67741  2.69355  4.24690  2.90347  2.73739  3.18146  2.89801  2.37887  2.77519  2.98518  4.58477  3.61503
          0.02898  3.95155  4.67389  0.61958  0.77255  0.48576  0.95510
    379   2.38070  4.29282  3.25124  2.99166  4.05367  3.08410  4.08352  3.33151  2.97432  3.15216  4.07719  3.03205  3.77645  3.36434  3.27133  2.55320  1.25462  2.95623  5.44512  4.17383    812 - -
          2.68618  4.42225  2.77519  2.73123  3.46354  2.40513  3.72494  3.29354  2.67741  2.69355  4.24690  2.90347  2.73739  3.18146  2.89801  2.37887  2.77519  2.98518  4.58477  3.61503
          0.02898  3.95155  4.67389  0.61958  0.77255  0.48576  0.95510
    380   2.67814  0.79326  4.21533  3.97317  3.94661  3.28419  4.60288  3.10380  3.80059  3.01564  4.13960  3.93908  3.99737  4.14347  3.91089  2.94991  3.15157  2.84300  5.34583  4.23367    813 - -
          2.68618  4.42225  2.77519  2.73123  3.46354  2.40513  3.72494  3.29354  2.67741  2.69355  4.24690  2.90347  2.73739  3.18146  2.89801  2.37887  2.77519  2.98518  4.58477  3.61503
          0.02898  3.95155  4.67389  0.61958  0.77255  0.48576  0.95510
    381   3.24440  4.68339  4.31629  3.95679  3.16674  4.08229  4.58772  2.37544  3.72375  0.78367  3.16553  4.22458  4.50424  4.07316  3.88677  3.66278  3.53516  2.43325  5.07443  3.81591    814 - -
          2.68618  4.42225  2.77519  2.73123  3.46354  2.40513  3.72494  3.29354  2.67741  2.69355  4.24690  2.90347  2.73739  3.18146  2.89801  2.37887  2.77519  2.98518  4.58477  3.61503
          0.02898  3.95155  4.67389  0.61958  0.77255  0.48576  0.95510
    382   2.87060  4.39164  4.23439  3.90025  3.60846  3.80525  4.68848  2.04839  3.76922  2.28196  3.56190  4.07729  4.36156  4.12346  3.97406  3.31397  3.23036  0.93085  5.40616  4.14255    815 - -
          2.68618  4.42225  2.77519  2.73123  3.46354  2.40513  3.72494  3.29354  2.67741  2.69355  4.24690  2.90347  2.73739  3.18146  2.89801  2.37887  2.77519  2.98518  4.58477  3.61503
          0.02898  3.95155  4.67389  0.61958  0.77255  0.48576  0.95510
    383   0.90557  4.23248  3.54365  3.33892  4.13184  3.05483  4.35152  3.26925  3.35722  3.14718  4.17059  3.46830  3.80156  3.69121  3.60211  2.58223  2.86507  2.90997  5.55111  4.36023    816 - -
          2.68618  4.42225  2.77519  2.73123  3.46354  2.40513  3.72494  3.29354  2.67741  2.69355  4.24690  2.90347  2.73739  3.18146  2.89801  2.37887  2.77519  2.98518  4.58477  3.61503
          0.02898  3.95155  4.67389  0.61958  0.77255  0.48576  0.95510
    384   3.08648  4.43914  4.64750  4.10853  3.29964  4.35649  4.77188  1.24520  3.97030  1.76224  2.59969  4.36504  4.63209  4.19875  4.15758  3.70834  3.33260  1.76676  5.26831  4.11925    817 - -
          2.68618  4.42225  2.77519  2.73123  3.46354  2.40513  3.72494  3.29354  2.67741  2.69355  4.24690  2.90347  2.73739  3.18146  2.89801  2.37887  2.77519  2.98518  4.58477  3.61503
          0.02898  3.95155  4.67389  0.61958  0.77255  0.48576  0.95510
    385   2.76522  4.53259  3.45517  3.36473  4.50515  0.61689  4.47997  4.12419  3.55675  3.76836  4.74491  3.61947  3.92626  3.87466  3.78391  2.93944  3.25261  3.63725  5.57922  4.60980    818 - -
          2.68618  4.42225  2.77519  2.73123  3.46354  2.40513  3.72494  3.29354  2.67741  2.69355  4.24690  2.90347  2.73739  3.18146  2.89801  2.37887  2.77519  2.98518  4.58477  3.61503
          0.02898  3.95155  4.67389  0.61958  0.77255  0.48576  0.95510
    386   3.09553  4.92866  3.59433  3.08926  4.30330  3.56804  3.88301  3.85068  2.27133  3.35226  4.35059  3.44285  4.06697  3.09960  0.86417  3.17601  3.35622  3.57127  5.35442  4.21371    819 - -
          2.68618  4.42225  2.77519  2.73123  3.46354  2.40513  3.72494  3.29354  2.67741  2.69355  4.24690  2.90347  2.73739  3.18146  2.89801  2.37887  2.77519  2.98518  4.58477  3.61503
          0.02898  3.95155  4.67389  0.61958  0.77255  0.48576  0.95510
    387   3.24440  4.68339  4.31629  3.95679  3.16674  4.08229  4.58772  2.37544  3.72375  0.78367  3.16553  4.22458  4.50424  4.07316  3.88677  3.66278  3.53516  2.43325  5.07443  3.81591    820 - -
          2.68618  4.42225  2.77519  2.73123  3.46354  2.40513  3.72494  3.29354  2.67741  2.69355  4.24690  2.90347  2.73739  3.18146  2.89801  2.37887  2.77519  2.98518  4.58477  3.61503
          0.02898  3.95155  4.67389  0.61958  0.77255  0.48576  0.95510
    388   2.83913  4.97526  2.86705  2.51903  3.86292  3.44910  1.92922  3.70946  2.30155  3.23010  4.12275  3.00511  3.91494  2.21310  2.61611  2.84686  3.07574  3.39905  5.17546  3.74400    821 - -
          2.68618  4.42225  2.77519  2.73123  3.46354  2.40513  3.72494  3.29354  2.67741  2.69355  4.24690  2.90347  2.73739  3.18146  2.89801  2.37887  2.77519  2.98518  4.58477  3.61503
          0.02898  3.95155  4.67389  0.61958  0.77255  0.48576  0.95510
    389   2.85841  4.60236  3.47417  3.32478  4.31279  3.28540  4.39557  3.87873  3.38888  3.49693  4.55032  3.62342  0.69291  3.77527  3.62528  3.02843  3.30625  3.51506  5.47747  4.43461    822 - -
          2.68618  4.42225  2.77519  2.73123  3.46354  2.40513  3.72494  3.29354  2.67741  2.69355  4.24690  2.90347  2.73739  3.18146  2.89801  2.37887  2.77519  2.98518  4.58477  3.61503
          0.02898  3.95155  4.67389  0.61958  0.77255  0.48576  0.95510
    390   2.99424  3.92426  4.00387  3.51216  2.11158  3.90608  3.24694  3.00041  3.39396  2.56836  3.61865  3.66540  4.26694  3.60055  3.61440  3.20743  3.22759  2.82648  3.91106  1.33942    823 - -
          2.68618  4.42225  2.77519  2.73123  3.46354  2.40513  3.72494  3.29354  2.67741  2.69355  4.24690  2.90347  2.73739  3.18146  2.89801  2.37887  2.77519  2.98518  4.58477  3.61503
          0.02898  3.95155  4.67389  0.61958  0.77255  0.48576  0.95510
    391   2.69137  4.32392  4.27996  3.80991  3.54695  3.96278  4.59951  1.20749  3.67584  2.16706  3.39516  4.04816  4.40473  3.99782  3.91125  3.34535  2.93577  1.73848  5.35200  4.14400    824 - -
          2.68618  4.42225  2.77519  2.73123  3.46354  2.40513  3.72494  3.29354  2.67741  2.69355  4.24690  2.90347  2.73739  3.18146  2.89801  2.37887  2.77519  2.98518  4.58477  3.61503
          0.02898  3.95155  4.67389  0.61958  0.77255  0.48576  0.95510
    392   2.91100  4.37943  4.38280  3.96089  3.53620  4.00004  4.72856  1.85340  3.80611  2.14729  3.43550  4.16308  4.47504  4.14580  4.02620  3.42691  3.23380  1.00968  5.40908  4.13785    825 - -
          2.68618  4.42225  2.77519  2.73123  3.46354  2.40513  3.72494  3.29354  2.67741  2.69355  4.24690  2.90347  2.73739  3.18146  2.89801  2.37887  2.77519  2.98518  4.58477  3.61503
          0.02898  3.95155  4.67389  0.61958  0.77255  0.48576  0.95510
    393   2.85841  4.60236  3.47417  3.32478  4.31279  3.28540  4.39557  3.87873  3.38888  3.49693  4.55032  3.62342  0.69291  3.77527  3.62528  3.02843  3.30625  3.51506  5.47747  4.43461    826 - -
          2.68618  4.42225  2.77519  2.73123  3.46354  2.40513  3.72494  3.29354  2.67741  2.69355  4.24690  2.90347  2.73739  3.18146  2.89801  2.37887  2.77519  2.98518  4.58477  3.61503
          0.02898  3.95155  4.67389  0.61958  0.77255  0.48576  0.95510
    394   2.77801  4.87531  2.83361  2.55385  4.21519  3.34683  3.76970  3.73378  2.43715  3.27160  4.19461  3.02984  3.41783  1.37930  2.75943  2.81353  3.07124  3.40460  5.43794  4.12583    827 - -
          2.68618  4.42225  2.77519  2.73123  3.46354  2.40513  3.72494  3.29354  2.67741  2.69355  4.24690  2.90347  2.73739  3.18146  2.89801  2.37887  2.77519  2.98518  4.58477  3.61503
          0.02898  3.95155  4.67389  0.61958  0.77255  0.48576  0.95510
    395   2.79633  5.00673  2.61225  2.39507  4.36744  3.31519  3.72031  3.85966  2.11395  3.42586  4.28945  1.55603  3.86147  2.89488  2.77498  2.79136  3.07762  3.49522  5.54337  4.19270    828 - -
          2.68618  4.42225  2.77519  2.73123  3.46354  2.40513  3.72494  3.29354  2.67741  2.69355  4.24690  2.90347  2.73739  3.18146  2.89801  2.37887  2.77519  2.98518  4.58477  3.61503
          0.02898  3.95155  4.67389  0.61958  0.77255  0.48576  0.95510
    396   2.40420  4.42282  2.91051  2.70355  4.22140  3.05178  3.96548  3.74596  2.86600  3.39653  4.24408  2.53045  3.73627  3.19981  3.23467  1.31776  2.83193  3.26802  5.54439  4.21832    829 - -
          2.68618  4.42225  2.77519  2.73123  3.46354  2.40513  3.72494  3.29354  2.67741  2.69355  4.24690  2.90347  2.73739  3.18146  2.89801  2.37887  2.77519  2.98518  4.58477  3.61503
          0.02898  3.95155  4.67389  0.61958  0.77255  0.48576  0.95510
    397   2.76522  4.53259  3.45517  3.36473  4.50515  0.61689  4.47997  4.12419  3.55675  3.76836  4.74491  3.61947  3.92626  3.87466  3.78391  2.93944  3.25261  3.63725  5.57922  4.60980    830 - -
          2.68618  4.42225  2.77519  2.73123  3.46354  2.40513  3.72494  3.29354  2.67741  2.69355  4.24690  2.90347  2.73739  3.18146  2.89801  2.37887  2.77519  2.98518  4.58477  3.61503
          0.02898  3.95155  4.67389  0.61958  0.77255  0.48576  0.95510
    398   2.86803  5.20374  2.47606  1.37159  4.52664  3.32699  3.69331  3.95595  2.12220  3.49735  4.35546  2.83195  3.86209  2.85107  2.81303  2.81716  3.12239  3.59560  5.64786  4.28585    831 - -
          2.68618  4.42225  2.77519  2.73123  3.46354  2.40513  3.72494  3.29354  2.67741  2.69355  4.24690  2.90347  2.73739  3.18146  2.89801  2.37887  2.77519  2.98518  4.58477  3.61503
          0.02898  3.95155  4.67389  0.61958  0.77255  0.48576  0.95510
    399   3.09278  4.49000  4.44717  4.06622  3.42806  4.15116  4.77994  0.98509  3.89586  1.99833  3.35152  4.30050  4.57508  4.23622  4.08343  3.65437  3.39068  1.85047  5.33500  4.07988    832 - -
          2.68618  4.42225  2.77519  2.73123  3.46354  2.40513  3.72494  3.29354  2.67741  2.69355  4.24690  2.90347  2.73739  3.18146  2.89801  2.37887  2.77519  2.98518  4.58477  3.61503
          0.02898  3.95155  4.67389  0.61958  0.77255  0.48576  0.95510
    400   2.81819  5.10755  2.83054  2.42836  4.44139  3.43704  3.45300  3.87694  1.58059  3.37313  4.19959  2.36469  3.87507  2.55215  2.46960  2.79272  3.03536  3.51987  5.48579  4.17932    833 - -
          2.68618  4.42225  2.77519  2.73123  3.46354  2.40513  3.72494  3.29354  2.67741  2.69355  4.24690  2.90347  2.73739  3.18146  2.89801  2.37887  2.77519  2.98518  4.58477  3.61503
          0.02898  3.95155  4.67389  0.61958  0.77255  0.48576  0.95510
    401   2.87060  4.39164  4.23439  3.90025  3.60846  3.80525  4.68848  2.04839  3.76922  2.28196  3.56190  4.07729  4.36156  4.12346  3.97406  3.31397  3.23036  0.93085  5.40616  4.14255    834 - -
          2.68618  4.42225  2.77519  2.73123  3.46354  2.40513  3.72494  3.29354  2.67741  2.69355  4.24690  2.90347  2.73739  3.18146  2.89801  2.37887  2.77519  2.98518  4.58477  3.61503
          0.02898  3.95155  4.67389  0.61958  0.77255  0.48576  0.95510
    402   3.00452  5.10409  3.35364  2.75386  4.53276  3.61120  3.61364  3.89907  1.20133  3.36589  4.24445  3.16485  4.00290  2.75578  1.89887  3.00760  3.18668  3.58382  5.42397  4.24086    835 - -
          2.68618  4.42225  2.77519  2.73123  3.46354  2.40513  3.72494  3.29354  2.67741  2.69355  4.24690  2.90347  2.73739  3.18146  2.89801  2.37887  2.77519  2.98518  4.58477  3.61503
          0.02898  3.95155  4.67389  0.61958  0.77255  0.48576  0.95510
    403   2.85841  4.60236  3.47417  3.32478  4.31279  3.28540  4.39557  3.87873  3.38888  3.49693  4.55032  3.62342  0.69291  3.77527  3.62528  3.02843  3.30625  3.51506  5.47747  4.43461    836 - -
          2.68618  4.42225  2.77519  2.73123  3.46354  2.40513  3.72494  3.29354  2.67741  2.69355  4.24690  2.90347  2.73739  3.18146  2.89801  2.37887  2.77519  2.98518  4.58477  3.61503
          0.02898  3.95155  4.67389  0.61958  0.77255  0.48576  0.95510
    404   2.06612  4.18731  3.47298  3.17970  4.07403  3.04344  4.20552  3.14422  3.14705  3.05097  4.01509  3.35470  3.76157  3.49750  3.42908  2.50287  1.29946  2.79053  5.51225  4.29201    837 - -
          2.68618  4.42225  2.77519  2.73123  3.46354  2.40513  3.72494  3.29354  2.67741  2.69355  4.24690  2.90347  2.73739  3.18146  2.89801  2.37887  2.77519  2.98518  4.58477  3.61503
          0.02898  3.95155  4.67389  0.61958  0.77255  0.48576  0.95510
    405   3.02128  5.14755  2.52246  0.91802  4.50384  3.32573  3.91975  3.97346  2.81028  3.57802  4.54885  2.97925  3.93415  3.13394  3.22710  2.99582  3.32621  3.64926  5.66053  4.38314    838 - -
          2.68618  4.42225  2.77519  2.73123  3.46354  2.40513  3.72494  3.29354  2.67741  2.69355  4.24690  2.90347  2.73739  3.18146  2.89801  2.37887  2.77519  2.98518  4.58477  3.61503
          0.02898  3.95155  4.67389  0.61958  0.77255  0.48576  0.95510
    406   3.35981  4.73850  4.34707  4.07686  0.89072  4.03052  3.91367  2.87406  3.98197  2.22605  3.59273  4.10869  4.48755  4.12824  4.08216  3.62550  3.66109  2.87051  4.13984  2.49717    839 - -
          2.68618  4.42225  2.77519  2.73123  3.46354  2.40513  3.72494  3.29354  2.67741  2.69355  4.24690  2.90347  2.73739  3.18146  2.89801  2.37887  2.77519  2.98518  4.58477  3.61503
          0.02898  3.95155  4.67389  0.61958  0.77255  0.48576  0.95510
    407   3.05989  4.44112  4.58386  4.12964  3.43092  4.26423  4.84832  1.07747  3.96810  1.94439  3.28853  4.35821  4.63533  4.27311  4.16824  3.67591  3.34487  1.66940  5.39481  4.16081    840 - -
          2.68618  4.42225  2.77519  2.73123  3.46354  2.40513  3.72494  3.29354  2.67741  2.69355  4.24690  2.90347  2.73739  3.18146  2.89801  2.37887  2.77519  2.98518  4.58477  3.61503
          0.02898  3.95155  4.67389  0.61958  0.77255  0.48576  0.95510
    408   2.45623  4.30134  3.49925  3.25531  4.03963  3.13790  4.26648  3.17642  3.19985  3.03710  4.08282  3.45176  3.84801  3.59079  3.45453  2.65841  1.04463  2.86292  5.47048  4.25636    841 - -
          2.68618  4.42225  2.77519  2.73123  3.46354  2.40513  3.72494  3.29354  2.67741  2.69355  4.24690  2.90347  2.73739  3.18146  2.89801  2.37887  2.77519  2.98518  4.58477  3.61503
          0.02898  3.95155  4.67389  0.61958  0.77255  0.48576  0.95510
    409   3.09553  4.92866  3.59433  3.08926  4.30330  3.56804  3.88301  3.85068  2.27133  3.35226  4.35059  3.44285  4.06697  3.09960  0.86417  3.17601  3.35622  3.57127  5.35442  4.21371    842 - -
          2.68618  4.42225  2.77519  2.73123  3.46354  2.40513  3.72494  3.29354  2.67741  2.69355  4.24690  2.90347  2.73739  3.18146  2.89801  2.37887  2.77519  2.98518  4.58477  3.61503
          0.02898  3.95155  4.67389  0.61958  0.77255  0.48576  0.95510
    410   3.35981  4.73850  4.34707  4.07686  0.89072  4.03052  3.91367  2.87406  3.98197  2.22605  3.59273  4.10869  4.48755  4.12824  4.08216  3.62550  3.66109  2.87051  4.13984  2.49717    843 - -
          2.68618  4.42225  2.77519  2.73123  3.46354  2.40513  3.72494  3.29354  2.67741  2.69355  4.24690  2.90347  2.73739  3.18146  2.89801  2.37887  2.77519  2.98518  4.58477  3.61503
          0.02898  3.95155  4.67389  0.61958  0.77255  0.48576  0.95510
    411   1.05721  4.15476  3.51059  3.26563  4.13200  2.99462  4.28694  3.20502  3.26627  3.11547  4.09075  3.38556  3.74350  3.59479  3.53010  2.47278  2.59146  2.82785  5.57885  4.36491    844 - -
          2.68618  4.42225  2.77519  2.73123  3.46354  2.40513  3.72494  3.29354  2.67741  2.69355  4.24690  2.90347  2.73739  3.18146  2.89801  2.37887  2.77519  2.98518  4.58477  3.61503
          0.02898  3.95155  4.67389  0.61958  0.77255  0.48576  0.95510
    412   2.82566  4.33503  4.16082  3.63054  3.31752  3.90532  4.37146  2.14512  3.48813  1.93267  1.93111  3.90432  4.29997  3.77845  3.72411  3.24466  2.91232  1.71900  5.09975  3.92352    845 - -
          2.68618  4.42225  2.77519  2.73123  3.46354  2.40513  3.72494  3.29354  2.67741  2.69355  4.24690  2.90347  2.73739  3.18146  2.89801  2.37887  2.77519  2.98518  4.58477  3.61503
          0.02898  3.95155  4.67389  0.61958  0.77255  0.48576  0.95510
    413   2.78990  4.78857  2.75374  2.64733  4.16457  3.23772  3.98628  3.89226  2.89675  3.53025  4.48525  1.02536  3.89359  3.25941  3.25389  2.85423  3.17452  3.50647  5.46145  4.10740    846 - -
          2.68618  4.42225  2.77519  2.73123  3.46354  2.40513  3.72494  3.29354  2.67741  2.69355  4.24690  2.90347  2.73739  3.18146  2.89801  2.37887  2.77519  2.98518  4.58477  3.61503
          0.02898  3.95155  4.67389  0.61958  0.77255  0.48576  0.95510
    414   2.76522  4.53259  3.45517  3.36473  4.50515  0.61689  4.47997  4.12419  3.55675  3.76836  4.74491  3.61947  3.92626  3.87466  3.78391  2.93944  3.25261  3.63725  5.57922  4.60980    847 - -
          2.68618  4.42225  2.77519  2.73123  3.46354  2.40513  3.72494  3.29354  2.67741  2.69355  4.24690  2.90347  2.73739  3.18146  2.89801  2.37887  2.77519  2.98518  4.58477  3.61503
          0.02898  3.95155  4.67389  0.61958  0.77255  0.48576  0.95510
    415   3.04498  5.01124  3.22619  2.83327  4.41574  3.52560  3.80415  3.85002  0.93508  3.39803  4.35553  3.25414  4.02062  2.99137  2.44831  3.08196  3.29253  3.55346  5.43816  4.26242    848 - -
          2.68618  4.42225  2.77519  2.73123  3.46354  2.40513  3.72494  3.29354  2.67741  2.69355  4.24690  2.90347  2.73739  3.18146  2.89801  2.37887  2.77519  2.98518  4.58477  3.61503
          0.02898  3.95155  4.67389  0.61958  0.77255  0.48576  0.95510
    416   3.35981  4.73850  4.34707  4.07686  0.89072  4.03052  3.91367  2.87406  3.98197  2.22605  3.59273  4.10869  4.48755  4.12824  4.08216  3.62550  3.66109  2.87051  4.13984  2.49717    849 - -
          2.68618  4.42225  2.77519  2.73123  3.46354  2.40513  3.72494  3.29354  2.67741  2.69355  4.24690  2.90347  2.73739  3.18146  2.89801  2.37887  2.77519  2.98518  4.58477  3.61503
          0.02898  3.95155  4.67389  0.61958  0.77255  0.48576  0.95510
    417   2.87060  4.39164  4.23439  3.90025  3.60846  3.80525  4.68848  2.04839  3.76922  2.28196  3.56190  4.07729  4.36156  4.12346  3.97406  3.31397  3.23036  0.93085  5.40616  4.14255    850 - -
          2.68618  4.42225  2.77519  2.73123  3.46354  2.40513  3.72494  3.29354  2.67741  2.69355  4.24690  2.90347  2.73739  3.18146  2.89801  2.37887  2.77519  2.98518  4.58477  3.61503
          0.02898  3.95155  4.67389  0.61958  0.77255  0.48576  0.95510
    418   3.36236  4.81930  3.95537  3.69984  2.29848  3.92255  3.65717  3.36064  3.55510  2.79411  4.02753  3.82153  4.39468  3.84213  3.72250  3.49110  3.64950  3.23497  3.94518  0.84381    851 - -
          2.68618  4.42225  2.77519  2.73123  3.46354  2.40513  3.72494  3.29354  2.67741  2.69355  4.24690  2.90347  2.73739  3.18146  2.89801  2.37887  2.77519  2.98518  4.58477  3.61503
          0.02898  3.95155  4.67389  0.61958  0.77255  0.48576  0.95510
    419   2.87060  4.39164  4.23439  3.90025  3.60846  3.80525  4.68848  2.04839  3.76922  2.28196  3.56190  4.07729  4.36156  4.12346  3.97406  3.31397  3.23036  0.93085  5.40616  4.14255    852 - -
          2.68618  4.42225  2.77519  2.73123  3.46354  2.40513  3.72494  3.29354  2.67741  2.69355  4.24690  2.90347  2.73739  3.18146  2.89801  2.37887  2.77519  2.98518  4.58477  3.61503
          0.02898  3.95155  4.67389  0.61958  0.77255  0.48576  0.95510
    420   3.07547  5.21474  0.81096  2.38639  4.60259  3.27139  4.00207  4.20895  3.10137  3.80334  4.78346  2.94662  3.92981  3.24156  3.62810  3.02911  3.41583  3.83982  5.75576  4.46281    853 - -
          2.68618  4.42225  2.77519  2.73123  3.46354  2.40513  3.72494  3.29354  2.67741  2.69355  4.24690  2.90347  2.73739  3.18146  2.89801  2.37887  2.77519  2.98518  4.58477  3.61503
          0.02898  3.95155  4.67389  0.61958  0.77255  0.48576  0.95510
    421   2.94464  4.93214  2.95632  2.71250  4.11110  3.41891  3.87143  3.75418  2.52789  3.24867  4.27452  3.17285  3.97364  1.09982  2.81043  2.98915  3.24165  3.47900  5.36924  4.06829    854 - -
          2.68618  4.42225  2.77519  2.73123  3.46354  2.40513  3.72494  3.29354  2.67741  2.69355  4.24690  2.90347  2.73739  3.18146  2.89801  2.37887  2.77519  2.98518  4.58477  3.61503
          0.02898  3.95155  4.67389  0.61958  0.77255  0.48576  0.95510
    422   3.09553  4.92866  3.59433  3.08926  4.30330  3.56804  3.88301  3.85068  2.27133  3.35226  4.35059  3.44285  4.06697  3.09960  0.86417  3.17601  3.35622  3.57127  5.35442  4.21371    855 - -
          2.68618  4.42225  2.77519  2.73123  3.46354  2.40513  3.72494  3.29354  2.67741  2.69355  4.24690  2.90347  2.73739  3.18146  2.89801  2.37887  2.77519  2.98518  4.58477  3.61503
          0.02898  3.95155  4.67389  0.61958  0.77255  0.48576  0.95510
    423   1.05721  4.15476  3.51059  3.26563  4.13200  2.99462  4.28694  3.20502  3.26627  3.11547  4.09075  3.38556  3.74350  3.59479  3.53010  2.47278  2.59146  2.82785  5.57885  4.36491    856 - -
          2.68618  4.42225  2.77519  2.73123  3.46354  2.40513  3.72494  3.29354  2.67741  2.69355  4.24690  2.90347  2.73739  3.18146  2.89801  2.37887  2.77519  2.98518  4.58477  3.61503
          0.02898  3.95155  4.67389  0.61958  0.77255  0.48576  0.95510
    424   2.45623  4.30134  3.49925  3.25531  4.03963  3.13790  4.26648  3.17642  3.19985  3.03710  4.08282  3.45176  3.84801  3.59079  3.45453  2.65841  1.04463  2.86292  5.47048  4.25636    857 - -
          2.68618  4.42225  2.77519  2.73123  3.46354  2.40513  3.72494  3.29354  2.67741  2.69355  4.24690  2.90347  2.73739  3.18146  2.89801  2.37887  2.77519  2.98518  4.58477  3.61503
          0.02898  3.95155  4.67389  0.61958  0.77255  0.48576  0.95510
    425   0.90557  4.23248  3.54365  3.33892  4.13184  3.05483  4.35152  3.26925  3.35722  3.14718  4.17059  3.46830  3.80156  3.69121  3.60211  2.58223  2.86507  2.90997  5.55111  4.36023    858 - -
          2.68618  4.42225  2.77519  2.73123  3.46354  2.40513  3.72494  3.29354  2.67741  2.69355  4.24690  2.90347  2.73739  3.18146  2.89801  2.37887  2.77519  2.98518  4.58477  3.61503
          0.02898  3.95155  4.67389  0.61958  0.77255  0.48576  0.95510
    426   3.09278  4.49000  4.44717  4.06622  3.42806  4.15116  4.77994  0.98509  3.89586  1.99833  3.35152  4.30050  4.57508  4.23622  4.08343  3.65437  3.39068  1.85047  5.33500  4.07988    859 - -
          2.68618  4.42225  2.77519  2.73123  3.46354  2.40513  3.72494  3.29354  2.67741  2.69355  4.24690  2.90347  2.73739  3.18146  2.89801  2.37887  2.77519  2.98518  4.58477  3.61503
          0.02898  3.95155  4.67389  0.61958  0.77255  0.48576  0.95510
    427   3.24440  4.68339  4.31629  3.95679  3.16674  4.08229  4.58772  2.37544  3.72375  0.78367  3.16553  4.22458  4.50424  4.07316  3.88677  3.66278  3.53516  2.43325  5.07443  3.81591    860 - -
          2.68618  4.42225  2.77519  2.73123  3.46354  2.40513  3.72494  3.29354  2.67741  2.69355  4.24690  2.90347  2.73739  3.18146  2.89801  2.37887  2.77519  2.98518  4.58477  3.61503
          0.02898  3.95155  4.67389  0.61958  0.77255  0.48576  0.95510
    428   2.76522  4.53259  3.45517  3.36473  4.50515  0.61689  4.47997  4.12419  3.55675  3.76836  4.74491  3.61947  3.92626  3.87466  3.78391  2.93944  3.25261  3.63725  5.57922  4.60980    861 - -
          2.68618  4.42225  2.77519  2.73123  3.46354  2.40513  3.72494  3.29354  2.67741  2.69355  4.24690  2.90347  2.73739  3.18146  2.89801  2.37887  2.77519  2.98518  4.58477  3.61503
          0.02898  3.95155  4.67389  0.61958  0.77255  0.48576  0.95510
    429   3.36236  4.81930  3.95537  3.69984  2.29848  3.92255  3.65717  3.36064  3.55510  2.79411  4.02753  3.82153  4.39468  3.84213  3.72250  3.49110  3.64950  3.23497  3.94518  0.84381    862 - -
          2.68618  4.42225  2.77519  2.73123  3.46354  2.40513  3.72494  3.29354  2.67741  2.69355  4.24690  2.90347  2.73739  3.18146  2.89801  2.37887  2.77519  2.98518  4.58477  3.61503
          0.02898  3.95155  4.67389  0.61958  0.77255  0.48576  0.95510
    430   3.24440  4.68339  4.31629  3.95679  3.16674  4.08229  4.58772  2.37544  3.72375  0.78367  3.16553  4.22458  4.50424  4.07316  3.88677  3.66278  3.53516  2.43325  5.07443  3.81591    863 - -
          2.68618  4.42225  2.77519  2.73123  3.46354  2.40513  3.72494  3.29354  2.67741  2.69355  4.24690  2.90347  2.73739  3.18146  2.89801  2.37887  2.77519  2.98518  4.58477  3.61503
          0.02898  3.95155  4.67389  0.61958  0.77255  0.48576  0.95510
    431   2.85841  4.60236  3.47417  3.32478  4.31279  3.28540  4.39557  3.87873  3.38888  3.49693  4.55032  3.62342  0.69291  3.77527  3.62528  3.02843  3.30625  3.51506  5.47747  4.43461    864 - -
          2.68618  4.42225  2.77519  2.73123  3.46354  2.40513  3.72494  3.29354  2.67741  2.69355  4.24690  2.90347  2.73739  3.18146  2.89801  2.37887  2.77519  2.98518  4.58477  3.61503
          0.02898  3.95155  4.67389  0.61958  0.77255  0.48576  0.95510
    432   2.94464  4.93214  2.95632  2.71250  4.11110  3.41891  3.87143  3.75418  2.52789  3.24867  4.27452  3.17285  3.97364  1.09982  2.81043  2.98915  3.24165  3.47900  5.36924  4.06829    865 - -
          2.68618  4.42225  2.77519  2.73123  3.46354  2.40513  3.72494  3.29354  2.67741  2.69355  4.24690  2.90347  2.73739  3.18146  2.89801  2.37887  2.77519  2.98518  4.58477  3.61503
          0.02898  3.95155  4.67389  0.61958  0.77255  0.48576  0.95510
    433   3.02128  5.14755  2.52246  0.91802  4.50384  3.32573  3.91975  3.97346  2.81028  3.57802  4.54885  2.97925  3.93415  3.13394  3.22710  2.99582  3.32621  3.64926  5.66053  4.38314    866 - -
          2.68618  4.42225  2.77519  2.73123  3.46354  2.40513  3.72494  3.29354  2.67741  2.69355  4.24690  2.90347  2.73739  3.18146  2.89801  2.37887  2.77519  2.98518  4.58477  3.61503
          0.02898  3.95155  4.67389  0.61958  0.77255  0.48576  0.95510
    434   3.24440  4.68339  4.31629  3.95679  3.16674  4.08229  4.58772  2.37544  3.72375  0.78367  3.16553  4.22458  4.50424  4.07316  3.88677  3.66278  3.53516  2.43325  5.07443  3.81591    867 - -
          2.68618  4.42225  2.77519  2.73123  3.46354  2.40513  3.72494  3.29354  2.67741  2.69355  4.24690  2.90347  2.73739  3.18146  2.89801  2.37887  2.77519  2.98518  4.58477  3.61503
          0.02898  3.95155  4.67389  0.61958  0.77255  0.48576  0.95510
    435   3.24440  4.68339  4.31629  3.95679  3.16674  4.08229  4.58772  2.37544  3.72375  0.78367  3.16553  4.22458  4.50424  4.07316  3.88677  3.66278  3.53516  2.43325  5.07443  3.81591    868 - -
          2.68618  4.42225  2.77519  2.73123  3.46354  2.40513  3.72494  3.29354  2.67741  2.69355  4.24690  2.90347  2.73739  3.18146  2.89801  2.37887  2.77519  2.98518  4.58477  3.61503
          0.02898  3.95155  4.67389  0.61958  0.77255  0.48576  0.95510
    436   2.76522  4.53259  3.45517  3.36473  4.50515  0.61689  4.47997  4.12419  3.55675  3.76836  4.74491  3.61947  3.92626  3.87466  3.78391  2.93944  3.25261  3.63725  5.57922  4.60980    869 - -
          2.68618  4.42225  2.77519  2.73123  3.46354  2.40513  3.72494  3.29354  2.67741  2.69355  4.24690  2.90347  2.73739  3.18146  2.89801  2.37887  2.77519  2.98518  4.58477  3.61503
          0.02898  3.95155  4.67389  0.61958  0.77255  0.48576  0.95510
    437   2.45623  4.30134  3.49925  3.25531  4.03963  3.13790  4.26648  3.17642  3.19985  3.03710  4.08282  3.45176  3.84801  3.59079  3.45453  2.65841  1.04463  2.86292  5.47048  4.25636    870 - -
          2.68618  4.42225  2.77519  2.73123  3.46354  2.40513  3.72494  3.29354  2.67741  2.69355  4.24690  2.90347  2.73739  3.18146  2.89801  2.37887  2.77519  2.98518  4.58477  3.61503
          0.02898  3.95155  4.67389  0.61958  0.77255  0.48576  0.95510
    438   2.35485  4.27615  3.27610  3.09579  4.15545  3.00460  4.20334  3.68887  3.17488  3.40310  4.32277  3.30775  3.74998  3.51808  3.45831  0.97781  2.84094  3.20666  5.52168  4.23946    871 - -
          2.68618  4.42225  2.77519  2.73123  3.46354  2.40513  3.72494  3.29354  2.67741  2.69355  4.24690  2.90347  2.73739  3.18146  2.89801  2.37887  2.77519  2.98518  4.58477  3.61503
          0.02898  3.95155  4.67389  0.61958  0.77255  0.48576  0.95510
    439   2.67814  0.79326  4.21533  3.97317  3.94661  3.28419  4.60288  3.10380  3.80059  3.01564  4.13960  3.93908  3.99737  4.14347  3.91089  2.94991  3.15157  2.84300  5.34583  4.23367    872 - -
          2.68618  4.42225  2.77519  2.73123  3.46354  2.40513  3.72494  3.29354  2.67741  2.69355  4.24690  2.90347  2.73739  3.18146  2.89801  2.37887  2.77519  2.98518  4.58477  3.61503
          0.02898  3.95155  4.67389  0.61958  0.77255  0.48576  0.95510
    440   3.36236  4.81930  3.95537  3.69984  2.29848  3.92255  3.65717  3.36064  3.55510  2.79411  4.02753  3.82153  4.39468  3.84213  3.72250  3.49110  3.64950  3.23497  3.94518  0.84381    873 - -
          2.68618  4.42225  2.77519  2.73123  3.46354  2.40513  3.72494  3.29354  2.67741  2.69355  4.24690  2.90347  2.73739  3.18146  2.89801  2.37887  2.77519  2.98518  4.58477  3.61503
          0.02898  3.95155  4.67389  0.61958  0.77255  0.48576  0.95510
    441   3.02128  5.14755  2.52246  0.91802  4.50384  3.32573  3.91975  3.97346  2.81028  3.57802  4.54885  2.97925  3.93415  3.13394  3.22710  2.99582  3.32621  3.64926  5.66053  4.38314    874 - -
          2.68618  4.42225  2.77519  2.73123  3.46354  2.40513  3.72494  3.29354  2.67741  2.69355  4.24690  2.90347  2.73739  3.18146  2.89801  2.37887  2.77519  2.98518  4.58477  3.61503
          0.02898  3.95155  4.67389  0.61958  0.77255  0.48576  0.95510
    442   3.36236  4.81930  3.95537  3.69984  2.29848  3.92255  3.65717  3.36064  3.55510  2.79411  4.02753  3.82153  4.39468  3.84213  3.72250  3.49110  3.64950  3.23497  3.94518  0.84381    875 - -
          2.68618  4.42225  2.77519  2.73123  3.46354  2.40513  3.72494  3.29354  2.67741  2.69355  4.24690  2.90347  2.73739  3.18146  2.89801  2.37887  2.77519  2.98518  4.58477  3.61503
          0.02898  3.95155  4.67389  0.61958  0.77255  0.48576  0.95510
    443   3.35981  4.73850  4.34707  4.07686  0.89072  4.03052  3.91367  2.87406  3.98197  2.22605  3.59273  4.10869  4.48755  4.12824  4.08216  3.62550  3.66109  2.87051  4.13984  2.49717    876 - -
          2.68618  4.42225  2.77519  2.73123  3.46354  2.40513  3.72494  3.29354  2.67741  2.69355  4.24690  2.90347  2.73739  3.18146  2.89801  2.37887  2.77519  2.98518  4.58477  3.61503
          0.02898  3.95155  4.67389  0.61958  0.77255  0.48576  0.95510
    444   3.08364  4.88661  3.20495  2.97314  3.34163  3.51565  0.98608  3.79877  2.81411  3.28270  4.33204  3.37916  4.07269  3.34049  3.07493  3.15369  3.38981  3.53240  4.80559  3.29032    877 - -
          2.68618  4.42225  2.77519  2.73123  3.46354  2.40513  3.72494  3.29354  2.67741  2.69355  4.24690  2.90347  2.73739  3.18146  2.89801  2.37887  2.77519  2.98518  4.58477  3.61503
          0.02898  3.95155  4.67389  0.61958  0.77255  0.48576  0.95510
    445   2.94464  4.93214  2.95632  2.71250  4.11110  3.41891  3.87143  3.75418  2.52789  3.24867  4.27452  3.17285  3.97364  1.09982  2.81043  2.98915  3.24165  3.47900  5.36924  4.06829    878 - -
          2.68618  4.42225  2.77519  2.73123  3.46354  2.40513  3.72494  3.29354  2.67741  2.69355  4.24690  2.90347  2.73739  3.18146  2.89801  2.37887  2.77519  2.98518  4.58477  3.61503
          0.02898  3.95155  4.67389  0.61958  0.77255  0.48576  0.95510
    446   3.07547  5.21474  0.81096  2.38639  4.60259  3.27139  4.00207  4.20895  3.10137  3.80334  4.78346  2.94662  3.92981  3.24156  3.62810  3.02911  3.41583  3.83982  5.75576  4.46281    879 - -
          2.68618  4.42225  2.77519  2.73123  3.46354  2.40513  3.72494  3.29354  2.67741  2.69355  4.24690  2.90347  2.73739  3.18146  2.89801  2.37887  2.77519  2.98518  4.58477  3.61503
          0.02898  3.95155  4.67389  0.61958  0.77255  0.48576  0.95510
    447   3.07547  5.21474  0.81096  2.38639  4.60259  3.27139  4.00207  4.20895  3.10137  3.80334  4.78346  2.94662  3.92981  3.24156  3.62810  3.02911  3.41583  3.83982  5.75576  4.46281    880 - -
          2.68618  4.42225  2.77519  2.73123  3.46354  2.40513  3.72494  3.29354  2.67741  2.69355  4.24690  2.90347  2.73739  3.18146  2.89801  2.37887  2.77519  2.98518  4.58477  3.61503
          0.02898  3.95155  4.67389  0.61958  0.77255  0.48576  0.95510
    448   3.08364  4.88661  3.20495  2.97314  3.34163  3.51565  0.98608  3.79877  2.81411  3.28270  4.33204  3.37916  4.07269  3.34049  3.07493  3.15369  3.38981  3.53240  4.80559  3.29032    881 - -
          2.68618  4.42225  2.77519  2.73123  3.46354  2.40513  3.72494  3.29354  2.67741  2.69355  4.24690  2.90347  2.73739  3.18146  2.89801  2.37887  2.77519  2.98518  4.58477  3.61503
          0.02898  3.95155  4.67389  0.61958  0.77255  0.48576  0.95510
    449   2.40928  4.43174  2.90017  2.69227  4.22411  3.05571  3.95860  3.74748  2.85755  3.39597  4.24281  2.49711  3.73737  3.19074  3.22906  1.33339  2.83443  3.27127  5.54493  4.21778    882 - -
          2.68618  4.42225  2.77519  2.73123  3.46354  2.40513  3.72494  3.29354  2.67741  2.69355  4.24690  2.90347  2.73739  3.18146  2.89801  2.37887  2.77519  2.98518  4.58477  3.61503
          0.02898  3.95155  4.67389  0.61958  0.77255  0.48576  0.95510
    450   2.70904  4.87924  2.56899  2.39114  4.12319  3.24495  3.44929  3.82602  2.59183  3.39850  4.26385  1.49455  3.83002  2.96320  2.99347  2.58049  3.02697  3.44262  5.43660  4.00646    883 - -
          2.68618  4.42225  2.77519  2.73123  3.46354  2.40513  3.72494  3.29354  2.67741  2.69355  4.24690  2.90347  2.73739  3.18146  2.89801  2.37887  2.77519  2.98518  4.58477  3.61503
          0.02898  3.95155  4.67389  0.61958  0.77255  0.48576  0.95510
    451   3.24440  4.68339  4.31629  3.95679  3.16674  4.08229  4.58772  2.37544  3.72375  0.78367  3.16553  4.22458  4.50424  4.07316  3.88677  3.66278  3.53516  2.43325  5.07443  3.81591    884 - -
          2.68618  4.42225  2.77519  2.73123  3.46354  2.40513  3.72494  3.29354  2.67741  2.69355  4.24690  2.90347  2.73739  3.18146  2.89801  2.37887  2.77519  2.98518  4.58477  3.61503
          0.02898  3.95155  4.67389  0.61958  0.77255  0.48576  0.95510
    452   2.30373  4.20648  3.38329  3.11485  4.08121  3.02550  4.16065  3.31071  3.08583  3.14943  4.07759  3.30988  3.74598  3.45354  3.36762  2.33719  1.24314  2.91787  5.49033  4.24185    885 - -
          2.68618  4.42225  2.77519  2.73123  3.46354  2.40513  3.72494  3.29354  2.67741  2.69355  4.24690  2.90347  2.73739  3.18146  2.89801  2.37887  2.77519  2.98518  4.58477  3.61503
          0.02898  3.95155  4.67389  0.61958  0.77255  0.48576  0.95510
    453   2.77048  5.12541  1.40401  2.19870  4.45659  3.21831  3.73786  3.93989  2.69005  3.53438  4.38477  2.45530  3.80766  2.91016  3.22116  2.72802  3.06925  3.24917  5.70737  4.25998    886 - -
          2.68618  4.42225  2.77519  2.73123  3.46354  2.40513  3.72494  3.29354  2.67741  2.69355  4.24690  2.90347  2.73739  3.18146  2.89801  2.37887  2.77519  2.98518  4.58477  3.61503
          0.02898  3.95155  4.67389  0.61958  0.77255  0.48576  0.95510
    454   3.04498  5.01124  3.22619  2.83327  4.41574  3.52560  3.80415  3.85002  0.93508  3.39803  4.35553  3.25414  4.02062  2.99137  2.44831  3.08196  3.29253  3.55346  5.43816  4.26242    887 - -
          2.68618  4.42225  2.77519  2.73123  3.46354  2.40513  3.72494  3.29354  2.67741  2.69355  4.24690  2.90347  2.73739  3.18146  2.89801  2.37887  2.77519  2.98518  4.58477  3.61503
          0.02898  3.95155  4.67389  0.61958  0.77255  0.48576  0.95510
    455   3.08364  4.88661  3.20495  2.97314  3.34163  3.51565  0.98608  3.79877  2.81411  3.28270  4.33204  3.37916  4.07269  3.34049  3.07493  3.15369  3.38981  3.53240  4.80559  3.29032    888 - -
          2.68618  4.42225  2.77519  2.73123  3.46354  2.40513  3.72494  3.29354  2.67741  2.69355  4.24690  2.90347  2.73739  3.18146  2.89801  2.37887  2.77519  2.98518  4.58477  3.61503
          0.02898  3.95155  4.67389  0.61958  0.77255  0.48576  0.95510
    456   3.04498  5.01124  3.22619  2.83327  4.41574  3.52560  3.80415  3.85002  0.93508  3.39803  4.35553  3.25414  4.02062  2.99137  2.44831  3.08196  3.29253  3.55346  5.43816  4.26242    889 - -
          2.68618  4.42225  2.77519  2.73123  3.46354  2.40513  3.72494  3.29354  2.67741  2.69355  4.24690  2.90347  2.73739  3.18146  2.89801  2.37887  2.77519  2.98518  4.58477  3.61503
          0.02898  3.95155  4.67389  0.61958  0.77255  0.48576  0.95510
    457   0.90557  4.23248  3.54365  3.33892  4.13184  3.05483  4.35152  3.26925  3.35722  3.14718  4.17059  3.46830  3.80156  3.69121  3.60211  2.58223  2.86507  2.90997  5.55111  4.36023    890 - -
          2.68618  4.42225  2.77519  2.73123  3.46354  2.40513  3.72494  3.29354  2.67741  2.69355  4.24690  2.90347  2.73739  3.18146  2.89801  2.37887  2.77519  2.98518  4.58477  3.61503
          0.02898  3.95155  4.67389  0.61958  0.77255  0.48576  0.95510
    458   2.87060  4.39164  4.23439  3.90025  3.60846  3.80525  4.68848  2.04839  3.76922  2.28196  3.56190  4.07729  4.36156  4.12346  3.97406  3.31397  3.23036  0.93085  5.40616  4.14255    891 - -
          2.68618  4.42225  2.77519  2.73123  3.46354  2.40513  3.72494  3.29354  2.67741  2.69355  4.24690  2.90347  2.73739  3.18146  2.89801  2.37887  2.77519  2.98518  4.58477  3.61503
          0.02898  3.95155  4.67389  0.61958  0.77255  0.48576  0.95510
    459   3.24440  4.68339  4.31629  3.95679  3.16674  4.08229  4.58772  2.37544  3.72375  0.78367  3.16553  4.22458  4.50424  4.07316  3.88677  3.66278  3.53516  2.43325  5.07443  3.81591    892 - -
          2.68618  4.42225  2.77519  2.73123  3.46354  2.40513  3.72494  3.29354  2.67741  2.69355  4.24690  2.90347  2.73739  3.18146  2.89801  2.37887  2.77519  2.98518  4.58477  3.61503
          0.02898  3.95155  4.67389  0.61958  0.77255  0.48576  0.95510
    460   2.94464  4.93214  2.95632  2.71250  4.11110  3.41891  3.87143  3.75418  2.52789  3.24867  4.27452  3.17285  3.97364  1.09982  2.81043  2.98915  3.24165  3.47900  5.36924  4.06829    893 - -
          2.68618  4.42225  2.77519  2.73123  3.46354  2.40513  3.72494  3.29354  2.67741  2.69355  4.24690  2.90347  2.73739  3.18146  2.89801  2.37887  2.77519  2.98518  4.58477  3.61503
          0.02898  3.95155  4.67389  0.61958  0.77255  0.48576  0.95510
    461   2.35485  4.27615  3.27610  3.09579  4.15545  3.00460  4.20334  3.68887  3.17488  3.40310  4.32277  3.30775  3.74998  3.51808  3.45831  0.97781  2.84094  3.20666  5.52168  4.23946    894 - -
          2.68618  4.42225  2.77519  2.73123  3.46354  2.40513  3.72494  3.29354  2.67741  2.69355  4.24690  2.90347  2.73739  3.18146  2.89801  2.37887  2.77519  2.98518  4.58477  3.61503
          0.02898  3.95155  4.67389  0.61958  0.77255  0.48576  0.95510
    462   3.04498  5.01124  3.22619  2.83327  4.41574  3.52560  3.80415  3.85002  0.93508  3.39803  4.35553  3.25414  4.02062  2.99137  2.44831  3.08196  3.29253  3.55346  5.43816  4.26242    895 - -
          2.68618  4.42225  2.77519  2.73123  3.46354  2.40513  3.72494  3.29354  2.67741  2.69355  4.24690  2.90347  2.73739  3.18146  2.89801  2.37887  2.77519  2.98518  4.58477  3.61503
          0.02898  3.95155  4.67389  0.61958  0.77255  0.48576  0.95510
    463   3.02128  5.14755  2.52246  0.91802  4.50384  3.32573  3.91975  3.97346  2.81028  3.57802  4.54885  2.97925  3.93415  3.13394  3.22710  2.99582  3.32621  3.64926  5.66053  4.38314    896 - -
          2.68618  4.42225  2.77519  2.73123  3.46354  2.40513  3.72494  3.29354  2.67741  2.69355  4.24690  2.90347  2.73739  3.18146  2.89801  2.37887  2.77519  2.98518  4.58477  3.61503
          0.02898  3.95155  4.67389  0.61958  0.77255  0.48576  0.95510
    464   3.04498  5.01124  3.22619  2.83327  4.41574  3.52560  3.80415  3.85002  0.93508  3.39803  4.35553  3.25414  4.02062  2.99137  2.44831  3.08196  3.29253  3.55346  5.43816  4.26242    897 - -
          2.68618  4.42225  2.77519  2.73123  3.46354  2.40513  3.72494  3.29354  2.67741  2.69355  4.24690  2.90347  2.73739  3.18146  2.89801  2.37887  2.77519  2.98518  4.58477  3.61503
          0.02898  3.95155  4.67389  0.61958  0.77255  0.48576  0.95510
    465   3.09278  4.49000  4.44717  4.06622  3.42806  4.15116  4.77994  0.98509  3.89586  1.99833  3.35152  4.30050  4.57508  4.23622  4.08343  3.65437  3.39068  1.85047  5.33500  4.07988    898 - -
          2.68618  4.42225  2.77519  2.73123  3.46354  2.40513  3.72494  3.29354  2.67741  2.69355  4.24690  2.90347  2.73739  3.18146  2.89801  2.37887  2.77519  2.98518  4.58477  3.61503
          0.02898  3.95155  4.67389  0.61958  0.77255  0.48576  0.95510
    466   3.25366  4.62219  4.55208  4.08401  1.53446  4.29595  4.13783  2.40834  3.93673  1.36792  3.08693  4.21161  4.58050  4.06746  4.06683  3.66426  3.49083  2.47801  4.39702  2.85428    899 - -
          2.68618  4.42225  2.77519  2.73123  3.46354  2.40513  3.72494  3.29354  2.67741  2.69355  4.24690  2.90347  2.73739  3.18146  2.89801  2.37887  2.77519  2.98518  4.58477  3.61503
          0.02898  3.95155  4.67389  0.61958  0.77255  0.48576  0.95510
    467   2.45623  4.30134  3.49925  3.25531  4.03963  3.13790  4.26648  3.17642  3.19985  3.03710  4.08282  3.45176  3.84801  3.59079  3.45453  2.65841  1.04463  2.86292  5.47048  4.25636    900 - -
          2.68618  4.42225  2.77519  2.73123  3.46354  2.40513  3.72494  3.29354  2.67741  2.69355  4.24690  2.90347  2.73739  3.18146  2.89801  2.37887  2.77519  2.98518  4.58477  3.61503
          0.02898  3.95155  4.67389  0.61958  0.77255  0.48576  0.95510
    468   3.07547  5.21474  0.81096  2.38639  4.60259  3.27139  4.00207  4.20895  3.10137  3.80334  4.78346  2.94662  3.92981  3.24156  3.62810  3.02911  3.41583  3.83982  5.75576  4.46281    901 - -
          2.68618  4.42225  2.77519  2.73123  3.46354  2.40513  3.72494  3.29354  2.67741  2.69355  4.24690  2.90347  2.73739  3.18146  2.89801  2.37887  2.77519  2.98518  4.58477  3.61503
          0.02898  3.95155  4.67389  0.61958  0.77255  0.48576  0.95510
    469   2.36420  4.29053  3.27481  3.01467  3.97003  3.06029  4.08490  3.45271  3.01016  2.99908  4.12518  3.26529  3.76463  3.38479  3.31058  1.15483  2.81590  3.05020  5.39159  4.05850    902 - -
          2.68618  4.42225  2.77519  2.73123  3.46354  2.40513  3.72494  3.29354  2.67741  2.69355  4.24690  2.90347  2.73739  3.18146  2.89801  2.37887  2.77519  2.98518  4.58477  3.61503
          0.02898  3.95155  4.67389  0.61958  0.77255  0.48576  0.95510
    470   3.36236  4.81930  3.95537  3.69984  2.29848  3.92255  3.65717  3.36064  3.55510  2.79411  4.02753  3.82153  4.39468  3.84213  3.72250  3.49110  3.64950  3.23497  3.94518  0.84381    903 - -
          2.68618  4.42225  2.77519  2.73123  3.46354  2.40513  3.72494  3.29354  2.67741  2.69355  4.24690  2.90347  2.73739  3.18146  2.89801  2.37887  2.77519  2.98518  4.58477  3.61503
          0.02898  3.95155  4.67389  0.61958  0.77255  0.48576  0.95510
    471   3.04498  5.01124  3.22619  2.83327  4.41574  3.52560  3.80415  3.85002  0.93508  3.39803  4.35553  3.25414  4.02062  2.99137  2.44831  3.08196  3.29253  3.55346  5.43816  4.26242    904 - -
          2.68618  4.42225  2.77519  2.73123  3.46354  2.40513  3.72494  3.29354  2.67741  2.69355  4.24690  2.90347  2.73739  3.18146  2.89801  2.37887  2.77519  2.98518  4.58477  3.61503
          0.02898  3.95155  4.67389  0.61958  0.77255  0.48576  0.95510
    472   3.35981  4.73850  4.34707  4.07686  0.89072  4.03052  3.91367  2.87406  3.98197  2.22605  3.59273  4.10869  4.48755  4.12824  4.08216  3.62550  3.66109  2.87051  4.13984  2.49717    905 - -
          2.68618  4.42225  2.77519  2.73123  3.46354  2.40513  3.72494  3.29354  2.67741  2.69355  4.24690  2.90347  2.73739  3.18146  2.89801  2.37887  2.77519  2.98518  4.58477  3.61503
          0.02898  3.95155  4.67389  0.61958  0.77255  0.48576  0.95510
    473   3.09553  4.92866  3.59433  3.08926  4.30330  3.56804  3.88301  3.85068  2.27133  3.35226  4.35059  3.44285  4.06697  3.09960  0.86417  3.17601  3.35622  3.57127  5.35442  4.21371    906 - -
          2.68618  4.42225  2.77519  2.73123  3.46354  2.40513  3.72494  3.29354  2.67741  2.69355  4.24690  2.90347  2.73739  3.18146  2.89801  2.37887  2.77519  2.98518  4.58477  3.61503
          0.02898  3.95155  4.67389  0.61958  0.77255  0.48576  0.95510
    474   2.04319  4.46291  3.24710  2.75105  3.80664  3.39773  3.80451  2.95321  2.14175  2.78978  3.70669  3.17162  3.87347  3.03299  2.95293  2.71155  2.84711  2.20919  5.18924  3.92916    907 - -
          2.68618  4.42225  2.77519  2.73123  3.46354  2.40513  3.72494  3.29354  2.67741  2.69355  4.24690  2.90347  2.73739  3.18146  2.89801  2.37887  2.77519  2.98518  4.58477  3.61503
          0.02898  3.95155  4.67389  0.61958  0.77255  0.48576  0.95510
    475   3.04498  5.01124  3.22619  2.83327  4.41574  3.52560  3.80415  3.85002  0.93508  3.39803  4.35553  3.25414  4.02062  2.99137  2.44831  3.08196  3.29253  3.55346  5.43816  4.26242    908 - -
          2.68618  4.42225  2.77519  2.73123  3.46354  2.40513  3.72494  3.29354  2.67741  2.69355  4.24690  2.90347  2.73739  3.18146  2.89801  2.37887  2.77519  2.98518  4.58477  3.61503
          0.02898  3.95155  4.67389  0.61958  0.77255  0.48576  0.95510
    476   3.07547  5.21474  0.81096  2.38639  4.60259  3.27139  4.00207  4.20895  3.10137  3.80334  4.78346  2.94662  3.92981  3.24156  3.62810  3.02911  3.41583  3.83982  5.75576  4.46281    909 - -
          2.68618  4.42225  2.77519  2.73123  3.46354  2.40513  3.72494  3.29354  2.67741  2.69355  4.24690  2.90347  2.73739  3.18146  2.89801  2.37887  2.77519  2.98518  4.58477  3.61503
          0.02898  3.95155  4.67389  0.61958  0.77255  0.48576  0.95510
    477   2.76522  4.53259  3.45517  3.36473  4.50515  0.61689  4.47997  4.12419  3.55675  3.76836  4.74491  3.61947  3.92626  3.87466  3.78391  2.93944  3.25261  3.63725  5.57922  4.60980    910 - -
          2.68618  4.42225  2.77519  2.73123  3.46354  2.40513  3.72494  3.29354  2.67741  2.69355  4.24690  2.90347  2.73739  3.18146  2.89801  2.37887  2.77519  2.98518  4.58477  3.61503
          0.02898  3.95155  4.67389  0.61958  0.77255  0.48576  0.95510
    478   2.13099  4.19925  3.27434  3.06370  4.22704  2.94683  4.18264  3.62529  3.14067  3.36830  4.25042  3.25733  3.69762  3.46607  3.43884  1.11112  2.74481  3.12566  5.59882  4.33650    911 - -
          2.68618  4.42225  2.77519  2.73123  3.46354  2.40513  3.72494  3.29354  2.67741  2.69355  4.24690  2.90347  2.73739  3.18146  2.89801  2.37887  2.77519  2.98518  4.58477  3.61503
          0.02898  3.95155  4.67389  0.61958  0.77255  0.48576  0.95510
    479   3.35981  4.73850  4.34707  4.07686  0.89072  4.03052  3.91367  2.87406  3.98197  2.22605  3.59273  4.10869  4.48755  4.12824  4.08216  3.62550  3.66109  2.87051  4.13984  2.49717    912 - -
          2.68618  4.42225  2.77519  2.73123  3.46354  2.40513  3.72494  3.29354  2.67741  2.69355  4.24690  2.90347  2.73739  3.18146  2.89801  2.37887  2.77519  2.98518  4.58477  3.61503
          0.02898  3.95155  4.67389  0.61958  0.77255  0.48576  0.95510
    480   2.87060  4.39164  4.23439  3.90025  3.60846  3.80525  4.68848  2.04839  3.76922  2.28196  3.56190  4.07729  4.36156  4.12346  3.97406  3.31397  3.23036  0.93085  5.40616  4.14255    913 - -
          2.68618  4.42225  2.77519  2.73123  3.46354  2.40513  3.72494  3.29354  2.67741  2.69355  4.24690  2.90347  2.73739  3.18146  2.89801  2.37887  2.77519  2.98518  4.58477  3.61503
          0.02898  3.95155  4.67389  0.61958  0.77255  0.48576  0.95510
    481   2.45623  4.30134  3.49925  3.25531  4.03963  3.13790  4.26648  3.17642  3.19985  3.03710  4.08282  3.45176  3.84801  3.59079  3.45453  2.65841  1.04463  2.86292  5.47048  4.25636    914 - -
          2.68618  4.42225  2.77519  2.73123  3.46354  2.40513  3.72494  3.29354  2.67741  2.69355  4.24690  2.90347  2.73739  3.18146  2.89801  2.37887  2.77519  2.98518  4.58477  3.61503
          0.02898  3.95155  4.67389  0.61958  0.77255  0.48576  0.95510
    482   3.24440  4.68339  4.31629  3.95679  3.16674  4.08229  4.58772  2.37544  3.72375  0.78367  3.16553  4.22458  4.50424  4.07316  3.88677  3.66278  3.53516  2.43325  5.07443  3.81591    915 - -
          2.68618  4.42225  2.77519  2.73123  3.46354  2.40513  3.72494  3.29354  2.67741  2.69355  4.24690  2.90347  2.73739  3.18146  2.89801  2.37887  2.77519  2.98518  4.58477  3.61503
          0.02898  3.95155  4.67389  0.61958  0.77255  0.48576  0.95510
    483   3.04498  5.01124  3.22619  2.83327  4.41574  3.52560  3.80415  3.85002  0.93508  3.39803  4.35553  3.25414  4.02062  2.99137  2.44831  3.08196  3.29253  3.55346  5.43816  4.26242    916 - -
          2.68618  4.42225  2.77519  2.73123  3.46354  2.40513  3.72494  3.29354  2.67741  2.69355  4.24690  2.90347  2.73739  3.18146  2.89801  2.37887  2.77519  2.98518  4.58477  3.61503
          0.02898  3.95155  4.67389  0.61958  0.77255  0.48576  0.95510
    484   2.35485  4.27615  3.27610  3.09579  4.15545  3.00460  4.20334  3.68887  3.17488  3.40310  4.32277  3.30775  3.74998  3.51808  3.45831  0.97781  2.84094  3.20666  5.52168  4.23946    917 - -
          2.68618  4.42225  2.77519  2.73123  3.46354  2.40513  3.72494  3.29354  2.67741  2.69355  4.24690  2.90347  2.73739  3.18146  2.89801  2.37887  2.77519  2.98518  4.58477  3.61503
          0.02898  3.95155  4.67389  0.61958  0.77255  0.48576  0.95510
    485   2.86474  5.09862  2.71300  2.32141  4.41554  3.40960  3.65656  3.84071  2.15013  3.36663  4.23123  2.92977  3.89434  1.55785  2.55380  2.84388  3.09781  3.50598  5.51224  4.20431    918 - -
          2.68618  4.42225  2.77519  2.73123  3.46354  2.40513  3.72494  3.29354  2.67741  2.69355  4.24690  2.90347  2.73739  3.18146  2.89801  2.37887  2.77519  2.98518  4.58477  3.61503
          0.02898  3.95155  4.67389  0.61958  0.77255  0.48576  0.95510
    486   3.46916  4.81537  4.21350  3.93930  2.75015  3.81991  3.99937  3.49634  3.65991  2.87748  4.12645  4.07244  4.34430  4.04344  3.77428  3.67210  3.77361  3.38887  0.73988  2.74816    919 - -
          2.68618  4.42225  2.77519  2.73123  3.46354  2.40513  3.72494  3.29354  2.67741  2.69355  4.24690  2.90347  2.73739  3.18146  2.89801  2.37887  2.77519  2.98518  4.58477  3.61503
          0.02898  3.95155  4.67389  0.61958  0.77255  0.48576  0.95510
    487   3.35981  4.73850  4.34707  4.07686  0.89072  4.03052  3.91367  2.87406  3.98197  2.22605  3.59273  4.10869  4.48755  4.12824  4.08216  3.62550  3.66109  2.87051  4.13984  2.49717    920 - -
          2.68618  4.42225  2.77519  2.73123  3.46354  2.40513  3.72494  3.29354  2.67741  2.69355  4.24690  2.90347  2.73739  3.18146  2.89801  2.37887  2.77519  2.98518  4.58477  3.61503
          0.02898  3.95155  4.67389  0.61958  0.77255  0.48576  0.95510
    488   2.35485  4.27615  3.27610  3.09579  4.15545  3.00460  4.20334  3.68887  3.17488  3.40310  4.32277  3.30775  3.74998  3.51808  3.45831  0.97781  2.84094  3.20666  5.52168  4.23946    921 - -
          2.68618  4.42225  2.77519  2.73123  3.46354  2.40513  3.72494  3.29354  2.67741  2.69355  4.24690  2.90347  2.73739  3.18146  2.89801  2.37887  2.77519  2.98518  4.58477  3.61503
          0.02898  3.95155  4.67389  0.61958  0.77255  0.48576  0.95510
    489   3.35981  4.73850  4.34707  4.07686  0.89072  4.03052  3.91367  2.87406  3.98197  2.22605  3.59273  4.10869  4.48755  4.12824  4.08216  3.62550  3.66109  2.87051  4.13984  2.49717    922 - -
          2.68618  4.42225  2.77519  2.73123  3.46354  2.40513  3.72494  3.29354  2.67741  2.69355  4.24690  2.90347  2.73739  3.18146  2.89801  2.37887  2.77519  2.98518  4.58477  3.61503
          0.02898  3.95155  4.67389  0.61958  0.77255  0.48576  0.95510
    490   2.45623  4.30134  3.49925  3.25531  4.03963  3.13790  4.26648  3.17642  3.19985  3.03710  4.08282  3.45176  3.84801  3.59079  3.45453  2.65841  1.04463  2.86292  5.47048  4.25636    923 - -
          2.68618  4.42225  2.77519  2.73123  3.46354  2.40513  3.72494  3.29354  2.67741  2.69355  4.24690  2.90347  2.73739  3.18146  2.89801  2.37887  2.77519  2.98518  4.58477  3.61503
          0.02898  3.95155  4.67389  0.61958  0.77255  0.48576  0.95510
    491   2.78990  4.78857  2.75374  2.64733  4.16457  3.23772  3.98628  3.89226  2.89675  3.53025  4.48525  1.02536  3.89359  3.25941  3.25389  2.85423  3.17452  3.50647  5.46145  4.10740    924 - -
          2.68618  4.42225  2.77519  2.73123  3.46354  2.40513  3.72494  3.29354  2.67741  2.69355  4.24690  2.90347  2.73739  3.18146  2.89801  2.37887  2.77519  2.98518  4.58477  3.61503
          0.02898  3.95155  4.67389  0.61958  0.77255  0.48576  0.95510
    492   2.85841  4.60236  3.47417  3.32478  4.31279  3.28540  4.39557  3.87873  3.38888  3.49693  4.55032  3.62342  0.69291  3.77527  3.62528  3.02843  3.30625  3.51506  5.47747  4.43461    925 - -
          2.68618  4.42225  2.77519  2.73123  3.46354  2.40513  3.72494  3.29354  2.67741  2.69355  4.24690  2.90347  2.73739  3.18146  2.89801  2.37887  2.77519  2.98518  4.58477  3.61503
          0.02898  3.95155  4.67389  0.61958  0.77255  0.48576  0.95510
    493   3.46916  4.81537  4.21350  3.93930  2.75015  3.81991  3.99937  3.49634  3.65991  2.87748  4.12645  4.07244  4.34430  4.04344  3.77428  3.67210  3.77361  3.38887  0.73988  2.74816    926 - -
          2.68618  4.42225  2.77519  2.73123  3.46354  2.40513  3.72494  3.29354  2.67741  2.69355  4.24690  2.90347  2.73739  3.18146  2.89801  2.37887  2.77519  2.98518  4.58477  3.61503
          0.02898  3.95155  4.67389  0.61958  0.77255  0.48576  0.95510
    494   2.45623  4.30134  3.49925  3.25531  4.03963  3.13790  4.26648  3.17642  3.19985  3.03710  4.08282  3.45176  3.84801  3.59079  3.45453  2.65841  1.04463  2.86292  5.47048  4.25636    927 - -
          2.68618  4.42225  2.77519  2.73123  3.46354  2.40513  3.72494  3.29354  2.67741  2.69355  4.24690  2.90347  2.73739  3.18146  2.89801  2.37887  2.77519  2.98518  4.58477  3.61503
          0.02898  3.95155  4.67389  0.61958  0.77255  0.48576  0.95510
    495   3.04498  5.01124  3.22619  2.83327  4.41574  3.52560  3.80415  3.85002  0.93508  3.39803  4.35553  3.25414  4.02062  2.99137  2.44831  3.08196  3.29253  3.55346  5.43816  4.26242    928 - -
          2.68618  4.42225  2.77519  2.73123  3.46354  2.40513  3.72494  3.29354  2.67741  2.69355  4.24690  2.90347  2.73739  3.18146  2.89801  2.37887  2.77519  2.98518  4.58477  3.61503
          0.02898  3.95155  4.67389  0.61958  0.77255  0.48576  0.95510
    496   2.89770  5.20882  2.40510  1.21475  4.52654  3.29842  3.74485  3.95885  2.40289  3.53009  4.41605  2.82496  3.86942  2.91747  2.96006  2.84593  3.17089  3.60594  5.68864  4.31555    929 - -
          2.68618  4.42225  2.77519  2.73123  3.46354  2.40513  3.72494  3.29354  2.67741  2.69355  4.24690  2.90347  2.73739  3.18146  2.89801  2.37887  2.77519  2.98518  4.58477  3.61503
          0.02898  3.95155  4.67389  0.61958  0.77255  0.48576  0.95510
    497   3.24440  4.68339  4.31629  3.95679  3.16674  4.08229  4.58772  2.37544  3.72375  0.78367  3.16553  4.22458  4.50424  4.07316  3.88677  3.66278  3.53516  2.43325  5.07443  3.81591    930 - -
          2.68618  4.42225  2.77519  2.73123  3.46354  2.40513  3.72494  3.29354  2.67741  2.69355  4.24690  2.90347  2.73739  3.18146  2.89801  2.37887  2.77519  2.98518  4.58477  3.61503
          0.02898  3.95155  4.67389  0.61958  0.77255  0.48576  0.95510
    498   3.02128  5.14755  2.52246  0.91802  4.50384  3.32573  3.91975  3.97346  2.81028  3.57802  4.54885  2.97925  3.93415  3.13394  3.22710  2.99582  3.32621  3.64926  5.66053  4.38314    931 - -
          2.68618  4.42225  2.77519  2.73123  3.46354  2.40513  3.72494  3.29354  2.67741  2.69355  4.24690  2.90347  2.73739  3.18146  2.89801  2.37887  2.77519  2.98518  4.58477  3.61503
          0.02898  3.95155  4.67389  0.61958  0.77255  0.48576  0.95510
    499   3.36236  4.81930  3.95537  3.69984  2.29848  3.92255  3.65717  3.36064  3.55510  2.79411  4.02753  3.82153  4.39468  3.84213  3.72250  3.49110  3.64950  3.23497  3.94518  0.84381    932 - -
          2.68618  4.42225  2.77519  2.73123  3.46354  2.40513  3.72494  3.29354  2.67741  2.69355  4.24690  2.90347  2.73739  3.18146  2.89801  2.37887  2.77519  2.98518  4.58477  3.61503
          0.02898  3.95155  4.67389  0.61958  0.77255  0.48576  0.95510
    500   3.09278  4.49000  4.44717  4.06622  3.42806  4.15116  4.77994  0.98509  3.89586  1.99833  3.35152  4.30050  4.57508  4.23622  4.08343  3.65437  3.39068  1.85047  5.33500  4.07988    933 - -
          2.68618  4.42225  2.77519  2.73123  3.46354  2.40513  3.72494  3.29354  2.67741  2.69355  4.24690  2.90347  2.73739  3.18146  2.89801  2.37887  2.77519  2.98518  4.58477  3.61503
          0.02898  3.95155  4.67389  0.61958  0.77255  0.48576  0.95510
    501   2.87060  4.39164  4.23439  3.90025  3.60846  3.80525  4.68848  2.04839  3.76922  2.28196  3.56190  4.07729  4.36156  4.12346  3.97406  3.31397  3.23036  0.93085  5.40616  4.14255    934 - -
          2.68618  4.42225  2.77519  2.73123  3.46354  2.40513  3.72494  3.29354  2.67741  2.69355  4.24690  2.90347  2.73739  3.18146  2.89801  2.37887  2.77519  2.98518  4.58477  3.61503
          0.02898  3.95155  4.67389  0.61958  0.77255  0.48576  0.95510
    502   2.35485  4.27615  3.27610  3.09579  4.15545  3.00460  4.20334  3.68887  3.17488  3.40310  4.32277  3.30775  3.74998  3.51808  3.45831  0.97781  2.84094  3.20666  5.52168  4.23946    935 - -
          2.68618  4.42225  2.77519  2.73123  3.46354  2.40513  3.72494  3.29354  2.67741  2.69355  4.24690  2.90347  2.73739  3.18146  2.89801  2.37887  2.77519  2.98518  4.58477  3.61503
          0.02898  3.95155  4.67389  0.61958  0.77255  0.48576  0.95510
    503   3.00545  4.38787  4.57159  4.09162  3.52682  4.23827  4.84271  1.63062  3.96080  2.07173  3.36720  4.32313  4.61399  4.26046  4.18113  3.63091  3.28916  1.05382  5.44892  4.21804    936 - -
          2.68618  4.42225  2.77519  2.73123  3.46354  2.40513  3.72494  3.29354  2.67741  2.69355  4.24690  2.90347  2.73739  3.18146  2.89801  2.37887  2.77519  2.98518  4.58477  3.61503
          0.02898  3.95155  4.67389  0.61958  0.77255  0.48576  0.95510
    504   2.78990  4.78857  2.75374  2.64733  4.16457  3.23772  3.98628  3.89226  2.89675  3.53025  4.48525  1.02536  3.89359  3.25941  3.25389  2.85423  3.17452  3.50647  5.46145  4.10740    937 - -
          2.68618  4.42225  2.77519  2.73123  3.46354  2.40513  3.72494  3.29354  2.67741  2.69355  4.24690  2.90347  2.73739  3.18146  2.89801  2.37887  2.77519  2.98518  4.58477  3.61503
          0.02898  3.95155  4.67389  0.61958  0.77255  0.48576  0.95510
    505   2.45623  4.30134  3.49925  3.25531  4.03963  3.13790  4.26648  3.17642  3.19985  3.03710  4.08282  3.45176  3.84801  3.59079  3.45453  2.65841  1.04463  2.86292  5.47048  4.25636    938 - -
          2.68618  4.42225  2.77519  2.73123  3.46354  2.40513  3.72494  3.29354  2.67741  2.69355  4.24690  2.90347  2.73739  3.18146  2.89801  2.37887  2.77519  2.98518  4.58477  3.61503
          0.02898  3.95155  4.67389  0.61958  0.77255  0.48576  0.95510
    506   3.14349  4.59826  4.42250  3.96891  3.12257  4.18883  4.61809  2.18633  3.74176  0.92986  3.03434  4.23117  4.54741  4.04639  3.92465  3.60481  3.42167  2.12781  5.11092  3.87650    939 - -
          2.68618  4.42225  2.77519  2.73123  3.46354  2.40513  3.72494  3.29354  2.67741  2.69355  4.24690  2.90347  2.73739  3.18146  2.89801  2.37887  2.77519  2.98518  4.58477  3.61503
          0.02898  3.95155  4.67389  0.61958  0.77255  0.48576  0.95510
    507   2.87060  4.39164  4.23439  3.90025  3.60846  3.80525  4.68848  2.04839  3.76922  2.28196  3.56190  4.07729  4.36156  4.12346  3.97406  3.31397  3.23036  0.93085  5.40616  4.14255    940 - -
          2.68618  4.42225  2.77519  2.73123  3.46354  2.40513  3.72494  3.29354  2.67741  2.69355  4.24690  2.90347  2.73739  3.18146  2.89801  2.37887  2.77519  2.98518  4.58477  3.61503
          0.02898  3.95155  4.67389  0.61958  0.77255  0.48576  0.95510
    508   3.24440  4.68339  4.31629  3.95679  3.16674  4.08229  4.58772  2.37544  3.72375  0.78367  3.16553  4.22458  4.50424  4.07316  3.88677  3.66278  3.53516  2.43325  5.07443  3.81591    941 - -
          2.68618  4.42225  2.77519  2.73123  3.46354  2.40513  3.72494  3.29354  2.67741  2.69355  4.24690  2.90347  2.73739  3.18146  2.89801  2.37887  2.77519  2.98518  4.58477  3.61503
          0.02898  3.95155  4.67389  0.61958  0.77255  0.48576  0.95510
    509   2.57128  4.47370  3.16632  2.98622  4.31888  0.98497  4.15566  3.85634  3.04151  3.49702  4.40411  3.30749  3.83343  3.44151  2.99462  2.71499  3.01497  3.39785  5.53668  4.36579    942 - -
          2.68618  4.42225  2.77519  2.73123  3.46354  2.40513  3.72494  3.29354  2.67741  2.69355  4.24690  2.90347  2.73739  3.18146  2.89801  2.37887  2.77519  2.98518  4.58477  3.61503
          0.02898  3.95155  4.67389  0.61958  0.77255  0.48576  0.95510
    510   2.87280  4.90151  3.14583  2.69337  3.79926  3.51717  1.69931  3.65482  2.22459  3.18298  4.08851  3.13184  3.96044  2.88891  2.16263  2.91171  3.10360  3.35945  5.09876  3.69786    943 - -
          2.68618  4.42225  2.77519  2.73123  3.46354  2.40513  3.72494  3.29354  2.67741  2.69355  4.24690  2.90347  2.73739  3.18146  2.89801  2.37887  2.77519  2.98518  4.58477  3.61503
          0.02898  3.95155  4.67389  0.61958  0.77255  0.48576  0.95510
    511   2.29438  4.27974  3.06746  2.85721  4.29543  2.62051  4.07269  3.77540  3.01321  3.43401  4.26384  2.97086  3.69298  3.32043  3.36158  1.22601  2.75901  3.24083  5.61561  4.34407    944 - -
          2.68618  4.42225  2.77519  2.73123  3.46354  2.40513  3.72494  3.29354  2.67741  2.69355  4.24690  2.90347  2.73739  3.18146  2.89801  2.37887  2.77519  2.98518  4.58477  3.61503
          0.02898  3.95155  4.67389  0.61958  0.77255  0.48576  0.95510
    512   2.91600  5.30210  2.15275  1.13901  4.61387  3.24299  3.77827  4.08996  2.73103  3.65854  4.53918  2.75897  3.85058  2.95718  3.24772  2.83971  3.20649  3.71058  5.80195  4.38027    945 - -
          2.68618  4.42225  2.77519  2.73123  3.46354  2.40513  3.72494  3.29354  2.67741  2.69355  4.24690  2.90347  2.73739  3.18146  2.89801  2.37887  2.77519  2.98518  4.58477  3.61503
          0.02898  3.95155  4.67389  0.61958  0.77255  0.48576  0.95510
    513   2.32127  4.29209  3.39827  2.87801  3.59650  3.37276  3.85627  2.86321  2.81441  2.60744  2.56818  3.25165  3.06279  3.14794  3.16620  2.68154  2.23171  2.61676  5.03928  3.80224    946 - -
          2.68618  4.42225  2.77519  2.73123  3.46354  2.40513  3.72494  3.29354  2.67741  2.69355  4.24690  2.90347  2.73739  3.18146  2.89801  2.37887  2.77519  2.98518  4.58477  3.61503
          0.07922  3.95155  2.86575  0.61958  0.77255  0.48576  0.95510
    514   2.65102  4.72333  3.00563  2.59306  4.20790  2.03324  3.70125  3.62351  2.24376  3.20838  4.06095  3.03736  3.83438  2.87631  2.03067  2.71299  2.93912  3.27026  5.37888  4.11486    947 - -
          2.68618  4.42225  2.77519  2.73123  3.46354  2.40513  3.72494  3.29354  2.67741  2.69355  4.24690  2.90347  2.73739  3.18146  2.89801  2.37887  2.77519  2.98518  4.58477  3.61503
          0.03045  3.90277  4.62512  0.61958  0.77255  0.45805  1.00107
    515   2.51651  5.05008  2.62681  1.58369  4.37214  3.34568  3.64073  3.78962  2.22695  3.34218  4.16877  2.85471  3.82768  2.78737  2.64064  2.72316  2.98915  3.43237  5.52388  4.17275    948 - -
          2.68618  4.42225  2.77519  2.73123  3.46354  2.40513  3.72494  3.29354  2.67741  2.69355  4.24690  2.90347  2.73739  3.18146  2.89801  2.37887  2.77519  2.98518  4.58477  3.61503
          0.02898  3.95155  4.67389  0.61958  0.77255  0.48576  0.95510
    516   1.81104  4.21941  3.59655  3.09921  3.63535  3.35453  4.02465  2.63840  3.03060  2.48850  3.56535  3.39640  3.53686  3.34850  3.35128  2.70558  2.66900  1.93788  5.12708  3.90302    949 - -
          2.68618  4.42225  2.77519  2.73123  3.46354  2.40513  3.72494  3.29354  2.67741  2.69355  4.24690  2.90347  2.73739  3.18146  2.89801  2.37887  2.77519  2.98518  4.58477  3.61503
          0.02898  3.95155  4.67389  0.61958  0.77255  0.48576  0.95510
    517   2.29822  4.26061  3.18566  2.94572  4.23266  2.98313  4.09995  3.69701  3.03161  3.37357  4.22988  3.20356  3.06075  3.36066  3.35908  1.17253  2.76407  3.19218  5.56765  4.30596    950 - -
          2.68618  4.42225  2.77519  2.73123  3.46354  2.40513  3.72494  3.29354  2.67741  2.69355  4.24690  2.90347  2.73739  3.18146  2.89801  2.37887  2.77519  2.98518  4.58477  3.61503
          0.02898  3.95155  4.67389  0.61958  0.77255  0.48576  0.95510
    518   3.19063  4.56799  4.60999  4.07811  2.30505  4.34452  4.48373  2.22034  3.94726  1.04363  2.92895  4.30648  4.59187  4.08848  4.09811  3.68668  3.42230  2.19741  4.82474  3.49791    951 - -
          2.68618  4.42225  2.77519  2.73123  3.46354  2.40513  3.72494  3.29354  2.67741  2.69355  4.24690  2.90347  2.73739  3.18146  2.89801  2.37887  2.77519  2.98518  4.58477  3.61503
          0.02898  3.95155  4.67389  0.61958  0.77255  0.48576  0.95510
    519   2.92000  4.41438  4.14222  3.62062  2.43698  3.96793  4.17991  2.38823  3.49863  1.22072  3.06828  3.88898  3.76203  3.73624  3.71564  3.29333  3.16478  2.38419  4.73000  3.38449    952 - -
          2.68618  4.42225  2.77519  2.73123  3.46354  2.40513  3.72494  3.29354  2.67741  2.69355  4.24690  2.90347  2.73739  3.18146  2.89801  2.37887  2.77519  2.98518  4.58477  3.61503
          0.02898  3.95155  4.67389  0.61958  0.77255  0.48576  0.95510
    520   2.61554  4.69980  2.80983  2.49655  4.05456  3.28698  3.42200  3.54956  2.51986  3.15725  4.01179  2.97330  1.90719  2.77202  2.89975  2.48712  2.91428  3.20561  5.34766  4.01228    953 - -
          2.68618  4.42225  2.77519  2.73123  3.46354  2.40513  3.72494  3.29354  2.67741  2.69355  4.24690  2.90347  2.73739  3.18146  2.89801  2.37887  2.77519  2.98518  4.58477  3.61503
          0.02898  3.95155  4.67389  0.61958  0.77255  0.48576  0.95510
    521   2.67814  0.79326  4.21533  3.97317  3.94661  3.28419  4.60288  3.10380  3.80059  3.01564  4.13960  3.93908  3.99737  4.14347  3.91089  2.94991  3.15157  2.84300  5.34583  4.23367    954 - -
          2.68618  4.42225  2.77519  2.73123  3.46354  2.40513  3.72494  3.29354  2.67741  2.69355  4.24690  2.90347  2.73739  3.18146  2.89801  2.37887  2.77519  2.98518  4.58477  3.61503
          0.02898  3.95155  4.67389  0.61958  0.77255  0.48576  0.95510
    522   2.37494  4.36347  3.10030  2.80329  4.19233  2.84342  3.96070  3.64908  2.79654  3.29766  4.14158  3.13516  3.73559  3.19033  2.88298  1.30631  2.79485  3.19116  5.49458  4.22284    955 - -
          2.68619  4.42226  2.77520  2.73124  3.46355  2.40510  3.72495  3.29355  2.67742  2.69356  4.24691  2.90348  2.73740  3.18147  2.89802  2.37880  2.77520  2.98519  4.58478  3.61504
          0.07922  2.70561  4.67389  0.55622  0.85184  0.48576  0.95510
    523   2.19505  3.23611  3.69355  3.33050  4.04942  2.94692  4.23482  3.40359  3.24694  3.18406  4.06618  3.38956  3.69082  3.56118  3.51002  1.14925  2.68045  2.94981  5.45792  4.22998    958 - -
          2.68618  4.42225  2.77519  2.73123  3.46354  2.40513  3.72494  3.29354  2.67741  2.69355  4.24690  2.90347  2.73739  3.18146  2.89801  2.37887  2.77519  2.98518  4.58477  3.61503
          0.02898  3.95155  4.67389  0.61958  0.77255  0.48576  0.95510
    524   2.94464  4.93214  2.95632  2.71250  4.11110  3.41891  3.87143  3.75418  2.52789  3.24867  4.27452  3.17285  3.97364  1.09982  2.81043  2.98915  3.24165  3.47900  5.36924  4.06829    959 - -
          2.68618  4.42225  2.77519  2.73123  3.46354  2.40513  3.72494  3.29354  2.67741  2.69355  4.24690  2.90347  2.73739  3.18146  2.89801  2.37887  2.77519  2.98518  4.58477  3.61503
          0.02898  3.95155  4.67389  0.61958  0.77255  0.48576  0.95510
    525   2.35485  4.27615  3.27610  3.09579  4.15545  3.00460  4.20334  3.68887  3.17488  3.40310  4.32277  3.30775  3.74998  3.51808  3.45831  0.97781  2.84094  3.20666  5.52168  4.23946    960 - -
          2.68618  4.42225  2.77519  2.73123  3.46354  2.40513  3.72494  3.29354  2.67741  2.69355  4.24690  2.90347  2.73739  3.18146  2.89801  2.37887  2.77519  2.98518  4.58477  3.61503
          0.02898  3.95155  4.67389  0.61958  0.77255  0.48576  0.95510
    526   2.43598  4.41723  3.01769  2.78553  4.16590  3.09319  3.97698  3.62513  2.66195  3.30747  4.18798  3.13403  3.76751  3.22063  3.14471  1.22193  2.85691  3.19523  5.49154  4.19274    961 - -
          2.68618  4.42225  2.77519  2.73123  3.46354  2.40513  3.72494  3.29354  2.67741  2.69355  4.24690  2.90347  2.73739  3.18146  2.89801  2.37887  2.77519  2.98518  4.58477  3.61503
          0.02898  3.95155  4.67389  0.61958  0.77255  0.48576  0.95510
    527   3.02128  5.14755  2.52246  0.91802  4.50384  3.32573  3.91975  3.97346  2.81028  3.57802  4.54885  2.97925  3.93415  3.13394  3.22710  2.99582  3.32621  3.64926  5.66053  4.38314    962 - -
          2.68618  4.42225  2.77519  2.73123  3.46354  2.40513  3.72494  3.29354  2.67741  2.69355  4.24690  2.90347  2.73739  3.18146  2.89801  2.37887  2.77519  2.98518  4.58477  3.61503
          0.02898  3.95155  4.67389  0.61958  0.77255  0.48576  0.95510
    528   2.61688  5.07212  2.28788  1.60293  4.39629  2.83292  3.66156  3.84072  2.53129  3.40195  4.21482  2.77776  3.78756  2.80954  3.04050  2.66921  2.96714  3.23029  5.60075  4.19509    963 - -
          2.68618  4.42225  2.77519  2.73123  3.46354  2.40513  3.72494  3.29354  2.67741  2.69355  4.24690  2.90347  2.73739  3.18146  2.89801  2.37887  2.77519  2.98518  4.58477  3.61503
          0.02898  3.95155  4.67389  0.61958  0.77255  0.48576  0.95510
    529   2.35485  4.27615  3.27610  3.09579  4.15545  3.00460  4.20334  3.68887  3.17488  3.40310  4.32277  3.30775  3.74998  3.51808  3.45831  0.97781  2.84094  3.20666  5.52168  4.23946    964 - -
          2.68618  4.42225  2.77519  2.73123  3.46354  2.40513  3.72494  3.29354  2.67741  2.69355  4.24690  2.90347  2.73739  3.18146  2.89801  2.37887  2.77519  2.98518  4.58477  3.61503
          0.02898  3.95155  4.67389  0.61958  0.77255  0.48576  0.95510
    530   2.52693  4.35520  3.41009  2.95672  2.92815  3.35894  3.86908  2.96191  2.90891  2.53703  3.65466  3.29748  3.89423  3.24183  3.24914  1.58620  2.85800  2.71936  4.88804  3.47109    965 - -
          2.68618  4.42225  2.77519  2.73123  3.46354  2.40513  3.72494  3.29354  2.67741  2.69355  4.24690  2.90347  2.73739  3.18146  2.89801  2.37887  2.77519  2.98518  4.58477  3.61503
          0.02898  3.95155  4.67389  0.61958  0.77255  0.48576  0.95510
    531   2.90734  5.01418  3.36361  2.71543  4.39921  3.59113  3.59773  3.74951  1.61434  3.25924  4.12592  3.13729  3.96711  2.73977  1.57671  2.92531  3.09603  3.19336  5.37488  4.16800    966 - -
          2.68618  4.42225  2.77519  2.73123  3.46354  2.40513  3.72494  3.29354  2.67741  2.69355  4.24690  2.90347  2.73739  3.18146  2.89801  2.37887  2.77519  2.98518  4.58477  3.61503
          0.02898  3.95155  4.67389  0.61958  0.77255  0.48576  0.95510
    532   2.76709  4.91356  2.88131  2.51866  4.25246  3.39149  3.68236  3.71963  2.27905  3.25633  4.13250  2.99857  3.49693  1.55020  2.50096  2.78926  3.02547  3.38625  5.41941  4.11626    967 - -
          2.68618  4.42225  2.77519  2.73123  3.46354  2.40513  3.72494  3.29354  2.67741  2.69355  4.24690  2.90347  2.73739  3.18146  2.89801  2.37887  2.77519  2.98518  4.58477  3.61503
          0.05370  3.95155  3.40960  0.61958  0.77255  0.48576  0.95510
    533   2.28815  4.24410  3.17915  2.95276  4.21036  2.96812  4.10238  3.67966  3.03821  3.36357  4.22826  3.20226  3.22907  3.37077  3.35725  1.16133  2.75811  3.17708  5.55160  4.28766    968 - -
          2.68618  4.42225  2.77519  2.73123  3.46354  2.40513  3.72494  3.29354  2.67741  2.69355  4.24690  2.90347  2.73739  3.18146  2.89801  2.37887  2.77519  2.98518  4.58477  3.61503
          0.02969  3.92754  4.64989  0.61958  0.77255  0.50893  0.91913
    534   2.66029  1.91479  3.95837  3.44043  2.75907  3.63773  3.92399  2.54349  3.30486  2.28508  3.34359  3.64281  4.08464  3.57099  3.52645  2.97705  2.94217  2.37532  4.52151  2.78609    969 - -
          2.68618  4.42225  2.77519  2.73123  3.46354  2.40513  3.72494  3.29354  2.67741  2.69355  4.24690  2.90347  2.73739  3.18146  2.89801  2.37887  2.77519  2.98518  4.58477  3.61503
          0.02969  3.92754  4.64989  0.61958  0.77255  0.50893  0.91913
    535   2.75946  4.23579  4.12359  3.56996  3.33143  3.88942  4.27591  1.53926  3.45158  2.09619  2.82364  3.84424  4.25716  3.72733  3.68967  2.91168  3.01089  1.81877  5.01260  3.81207    970 - -
          2.68618  4.42225  2.77519  2.73123  3.46354  2.40513  3.72494  3.29354  2.67741  2.69355  4.24690  2.90347  2.73739  3.18146  2.89801  2.37887  2.77519  2.98518  4.58477  3.61503
          0.02969  3.92754  4.64989  0.61958  0.77255  0.50893  0.91913
    536   2.36740  4.38346  2.94705  2.70302  4.22447  3.03970  3.94392  3.67585  2.83226  3.33491  4.17457  2.55759  3.71459  3.16789  3.20399  1.41243  2.65514  3.20743  5.53562  4.23757    971 - -
          2.68618  4.42225  2.77519  2.73123  3.46354  2.40513  3.72494  3.29354  2.67741  2.69355  4.24690  2.90347  2.73739  3.18146  2.89801  2.37887  2.77519  2.98518  4.58477  3.61503
          0.02969  3.92754  4.64989  0.61958  0.77255  0.50893  0.91913
    537   2.92455  4.37717  4.36066  3.86983  3.42219  4.05637  4.61863  1.92411  3.71000  1.99841  2.91355  4.11764  4.46100  4.02588  3.93673  3.43696  3.21272  1.13877  5.28999  4.06706    972 - -
          2.68618  4.42225  2.77519  2.73123  3.46354  2.40513  3.72494  3.29354  2.67741  2.69355  4.24690  2.90347  2.73739  3.18146  2.89801  2.37887  2.77519  2.98518  4.58477  3.61503
          0.02969  3.92754  4.64989  0.61958  0.77255  0.50893  0.91913
    538   2.82494  4.57324  3.43805  3.28495  4.27557  3.25763  4.35796  3.83502  3.34694  3.45595  4.50809  3.58616  0.73133  3.73405  3.58632  2.99414  3.27082  3.47414  5.44713  4.39696    973 - -
          2.68618  4.42225  2.77519  2.73123  3.46354  2.40513  3.72494  3.29354  2.67741  2.69355  4.24690  2.90347  2.73739  3.18146  2.89801  2.37887  2.77519  2.98518  4.58477  3.61503
          0.02969  3.92754  4.64989  0.61958  0.77255  0.50893  0.91913
    539   2.55184  4.45851  3.13802  2.95033  4.28687  1.04030  4.11905  3.81813  2.99562  3.45938  4.36504  3.27706  3.81384  3.40059  2.94623  2.69368  2.99077  3.36608  5.50933  4.33130    974 - -
          2.68618  4.42225  2.77519  2.73123  3.46354  2.40513  3.72494  3.29354  2.67741  2.69355  4.24690  2.90347  2.73739  3.18146  2.89801  2.37887  2.77519  2.98518  4.58477  3.61503
          0.02969  3.92754  4.64989  0.61958  0.77255  0.50893  0.91913
    540   2.87344  4.38541  4.15191  3.61064  3.25210  3.95247  4.36243  2.09964  3.45416  1.81367  1.74875  3.90892  4.31948  3.74974  3.69415  3.28279  2.94674  2.05246  5.07820  3.91120    975 - -
          2.68618  4.42225  2.77519  2.73123  3.46354  2.40513  3.72494  3.29354  2.67741  2.69355  4.24690  2.90347  2.73739  3.18146  2.89801  2.37887  2.77519  2.98518  4.58477  3.61503
          0.02969  3.92754  4.64989  0.61958  0.77255  0.50893  0.91913
    541   2.19484  3.57438  3.62137  3.27925  4.06511  2.93443  4.21307  3.44103  3.20203  3.21512  4.10170  3.35970  3.67998  3.53031  3.46974  1.12990  2.68225  2.97702  5.46695  4.22498    976 - -
          2.68618  4.42225  2.77519  2.73123  3.46354  2.40513  3.72494  3.29354  2.67741  2.69355  4.24690  2.90347  2.73739  3.18146  2.89801  2.37887  2.77519  2.98518  4.58477  3.61503
          0.02969  3.92754  4.64989  0.61958  0.77255  0.50893  0.91913
    542   1.93888  4.24204  3.41120  2.92269  3.75520  3.21816  3.91954  2.99406  2.86358  2.78807  3.22561  3.24433  3.79020  3.19731  3.21087  2.39141  1.99320  2.69574  5.17124  3.93414    977 - -
          2.68618  4.42225  2.77519  2.73123  3.46354  2.40513  3.72494  3.29354  2.67741  2.69355  4.24690  2.90347  2.73739  3.18146  2.89801  2.37887  2.77519  2.98518  4.58477  3.61503
          0.02969  3.92754  4.64989  0.61958  0.77255  0.50893  0.91913
    543   2.64087  4.60747  2.81489  2.46773  4.36524  1.11982  4.03629  3.82778  2.96090  3.48851  4.39225  3.11974  3.82624  3.28954  3.32010  2.74116  3.05015  3.40547  5.58080  4.36735    978 - -
          2.68618  4.42225  2.77519  2.73123  3.46354  2.40513  3.72494  3.29354  2.67741  2.69355  4.24690  2.90347  2.73739  3.18146  2.89801  2.37887  2.77519  2.98518  4.58477  3.61503
          0.02969  3.92754  4.64989  0.61958  0.77255  0.50893  0.91913
    544   2.69045  4.29488  3.90001  3.42980  3.52702  3.67490  4.28565  1.64309  3.30442  2.27592  3.43176  3.71114  4.16425  3.64924  3.57659  3.04597  2.01537  2.01646  5.20184  3.97359    979 - -
          2.68618  4.42225  2.77519  2.73123  3.46354  2.40513  3.72494  3.29354  2.67741  2.69355  4.24690  2.90347  2.73739  3.18146  2.89801  2.37887  2.77519  2.98518  4.58477  3.61503
          0.02969  3.92754  4.64989  0.61958  0.77255  0.50893  0.91913
    545   2.95086  4.39743  4.37334  3.91612  3.43414  4.07066  4.66043  1.90289  3.74810  1.88251  3.33868  4.15443  4.49141  4.08220  3.97036  3.47542  3.24792  1.11213  5.31223  4.04736    980 - -
          2.68618  4.42225  2.77519  2.73123  3.46354  2.40513  3.72494  3.29354  2.67741  2.69355  4.24690  2.90347  2.73739  3.18146  2.89801  2.37887  2.77519  2.98518  4.58477  3.61503
          0.02969  3.92754  4.64989  0.61958  0.77255  0.50893  0.91913
    546   3.21703  4.66294  4.27787  3.91793  3.15679  4.05205  4.55638  2.36380  3.68513  0.81028  3.16246  4.18807  4.47790  4.04029  3.85222  3.62925  3.50876  2.41544  5.05611  3.79216    981 - -
          2.68618  4.42225  2.77519  2.73123  3.46354  2.40513  3.72494  3.29354  2.67741  2.69355  4.24690  2.90347  2.73739  3.18146  2.89801  2.37887  2.77519  2.98518  4.58477  3.61503
          0.02969  3.92754  4.64989  0.61958  0.77255  0.50893  0.91913
    547   2.73392  4.50400  3.41897  3.32532  4.46682  0.64897  4.44232  4.07974  3.51409  3.72699  4.70311  3.58323  3.89691  3.83387  3.74418  2.90739  3.21943  3.59742  5.54752  4.57054    982 - -
          2.68618  4.42225  2.77519  2.73123  3.46354  2.40513  3.72494  3.29354  2.67741  2.69355  4.24690  2.90347  2.73739  3.18146  2.89801  2.37887  2.77519  2.98518  4.58477  3.61503
          0.02969  3.92754  4.64989  0.61958  0.77255  0.50893  0.91913
    548   1.10630  4.14098  3.49263  3.23840  4.11333  2.98369  4.26058  3.18196  3.23577  3.09506  4.06500  3.36497  3.72881  3.56504  3.50350  2.45779  2.53248  2.80631  5.55801  4.34439    983 - -
          2.68618  4.42225  2.77519  2.73123  3.46354  2.40513  3.72494  3.29354  2.67741  2.69355  4.24690  2.90347  2.73739  3.18146  2.89801  2.37887  2.77519  2.98518  4.58477  3.61503
          0.02969  3.92754  4.64989  0.61958  0.77255  0.50893  0.91913
    549   2.73392  4.50400  3.41897  3.32532  4.46682  0.64897  4.44232  4.07974  3.51409  3.72699  4.70311  3.58323  3.89691  3.83387  3.74418  2.90739  3.21943  3.59742  5.54752  4.57054    984 - -
          2.68618  4.42225  2.77519  2.73123  3.46354  2.40513  3.72494  3.29354  2.67741  2.69355  4.24690  2.90347  2.73739  3.18146  2.89801  2.37887  2.77519  2.98518  4.58477  3.61503
          0.02969  3.92754  4.64989  0.61958  0.77255  0.50893  0.91913
    550   2.34223  4.26339  3.25440  3.07263  4.13117  2.99226  4.18101  3.66118  3.15011  3.37714  4.29859  3.28867  3.73558  3.49511  3.43450  1.01098  2.82647  3.18424  5.49924  4.21496    985 - -
          2.68618  4.42225  2.77519  2.73123  3.46354  2.40513  3.72494  3.29354  2.67741  2.69355  4.24690  2.90347  2.73739  3.18146  2.89801  2.37887  2.77519  2.98518  4.58477  3.61503
          0.02969  3.92754  4.64989  0.61958  0.77255  0.50893  0.91913
    551   3.08709  4.46962  4.51214  4.06743  3.34752  4.25652  4.75975  1.09386  3.87459  1.84581  3.24968  4.31459  4.61633  4.20255  4.07099  3.68041  3.36428  1.79137  5.29560  4.03324    986 - -
          2.68618  4.42225  2.77519  2.73123  3.46354  2.40513  3.72494  3.29354  2.67741  2.69355  4.24690  2.90347  2.73739  3.18146  2.89801  2.37887  2.77519  2.98518  4.58477  3.61503
          0.02969  3.92754  4.64989  0.61958  0.77255  0.50893  0.91913
    552   2.73392  4.50400  3.41897  3.32532  4.46682  0.64897  4.44232  4.07974  3.51409  3.72699  4.70311  3.58323  3.89691  3.83387  3.74418  2.90739  3.21943  3.59742  5.54752  4.57054    987 - -
          2.68618  4.42225  2.77519  2.73123  3.46354  2.40513  3.72494  3.29354  2.67741  2.69355  4.24690  2.90347  2.73739  3.18146  2.89801  2.37887  2.77519  2.98518  4.58477  3.61503
          0.02969  3.92754  4.64989  0.61958  0.77255  0.50893  0.91913
    553   2.25168  4.21442  3.43655  3.16849  4.03292  3.06471  4.20038  3.10169  3.12315  2.99949  4.00470  3.35831  3.77945  3.49788  3.39578  2.53859  1.24461  2.77136  5.48799  4.25507    988 - -
          2.68618  4.42225  2.77519  2.73123  3.46354  2.40513  3.72494  3.29354  2.67741  2.69355  4.24690  2.90347  2.73739  3.18146  2.89801  2.37887  2.77519  2.98518  4.58477  3.61503
          0.02969  3.92754  4.64989  0.61958  0.77255  0.50893  0.91913
    554   3.04885  5.18553  0.84219  2.36974  4.56995  3.25247  3.97973  4.17068  3.07430  3.76919  4.74846  2.92889  3.90915  3.21894  3.59803  3.00497  3.38858  3.80399  5.72786  4.43371    989 - -
          2.68618  4.42225  2.77519  2.73123  3.46354  2.40513  3.72494  3.29354  2.67741  2.69355  4.24690  2.90347  2.73739  3.18146  2.89801  2.37887  2.77519  2.98518  4.58477  3.61503
          0.02969  3.92754  4.64989  0.61958  0.77255  0.50893  0.91913
    555   3.04293  4.43126  4.54776  4.09382  3.41508  4.23673  4.81645  1.10308  3.93119  1.93351  3.27684  4.32598  4.61157  4.23944  4.13400  3.64742  3.32855  1.67262  5.37308  4.13679    990 - -
          2.68618  4.42225  2.77519  2.73123  3.46354  2.40513  3.72494  3.29354  2.67741  2.69355  4.24690  2.90347  2.73739  3.18146  2.89801  2.37887  2.77519  2.98518  4.58477  3.61503
          0.02969  3.92754  4.64989  0.61958  0.77255  0.50893  0.91913
    556   1.51639  4.18804  3.76918  3.37646  3.77626  3.27132  4.28745  2.50770  3.30588  2.61924  3.69599  3.54836  3.92152  3.62513  3.58023  2.69678  2.84079  1.78328  5.36017  4.13582    991 - -
          2.68618  4.42225  2.77519  2.73123  3.46354  2.40513  3.72494  3.29354  2.67741  2.69355  4.24690  2.90347  2.73739  3.18146  2.89801  2.37887  2.77519  2.98518  4.58477  3.61503
          0.02969  3.92754  4.64989  0.61958  0.77255  0.50893  0.91913
    557   2.54548  4.63837  2.65542  2.49670  4.24826  3.11813  3.86106  3.81065  2.74371  3.43916  4.30005  1.49592  3.76954  3.07726  3.14257  2.26095  2.93230  3.36915  5.55200  4.17474    992 - -
          2.68618  4.42225  2.77519  2.73123  3.46354  2.40513  3.72494  3.29354  2.67741  2.69355  4.24690  2.90347  2.73739  3.18146  2.89801  2.37887  2.77519  2.98518  4.58477  3.61503
          0.02969  3.92754  4.64989  0.61958  0.77255  0.50893  0.91913
    558   2.99971  5.12207  2.51097  0.94958  4.47520  3.30960  3.90108  3.94003  2.78853  3.54828  4.51981  2.96429  3.91677  3.11555  3.20313  2.97647  3.30434  3.61817  5.63641  4.35859    993 - -
          2.68618  4.42225  2.77519  2.73123  3.46354  2.40513  3.72494  3.29354  2.67741  2.69355  4.24690  2.90347  2.73739  3.18146  2.89801  2.37887  2.77519  2.98518  4.58477  3.61503
          0.02969  3.92754  4.64989  0.61958  0.77255  0.50893  0.91913
    559   3.05338  4.39589  4.63554  4.10865  3.42050  4.35891  4.81998  1.59559  3.98898  1.76380  3.24100  4.36716  4.65150  4.24580  4.20022  3.71701  3.30668  1.21609  5.36448  4.17332    994 - -
          2.68618  4.42225  2.77519  2.73123  3.46354  2.40513  3.72494  3.29354  2.67741  2.69355  4.24690  2.90347  2.73739  3.18146  2.89801  2.37887  2.77519  2.98518  4.58477  3.61503
          0.02969  3.92754  4.64989  0.61958  0.77255  0.50893  0.91913
    560   3.21703  4.66294  4.27787  3.91793  3.15679  4.05205  4.55638  2.36380  3.68513  0.81028  3.16246  4.18807  4.47790  4.04029  3.85222  3.62925  3.50876  2.41544  5.05611  3.79216    995 - -
          2.68618  4.42225  2.77519  2.73123  3.46354  2.40513  3.72494  3.29354  2.67741  2.69355  4.24690  2.90347  2.73739  3.18146  2.89801  2.37887  2.77519  2.98518  4.58477  3.61503
          0.02969  3.92754  4.64989  0.61958  0.77255  0.50893  0.91913
    561   2.78828  5.11073  1.25103  2.19063  4.54306  3.15958  3.80013  4.06214  2.82312  3.65584  4.53073  2.74566  3.80329  2.99042  3.37348  2.42424  3.12456  3.64351  5.80234  4.34548    996 - -
          2.68618  4.42225  2.77519  2.73123  3.46354  2.40513  3.72494  3.29354  2.67741  2.69355  4.24690  2.90347  2.73739  3.18146  2.89801  2.37887  2.77519  2.98518  4.58477  3.61503
          0.02969  3.92754  4.64989  0.61958  0.77255  0.47154  0.97827
    562   3.24502  4.65755  4.48953  4.03194  2.83112  4.29216  4.54473  2.24989  3.84895  0.87214  2.99211  4.29097  4.59986  4.08607  4.01874  3.71033  3.50097  2.33640  4.92746  3.60092    997 - -
          2.68618  4.42225  2.77519  2.73123  3.46354  2.40513  3.72494  3.29354  2.67741  2.69355  4.24690  2.90347  2.73739  3.18146  2.89801  2.37887  2.77519  2.98518  4.58477  3.61503
          0.02898  3.95155  4.67389  0.61958  0.77255  0.48576  0.95510
    563   2.83651  4.86293  3.02421  2.66878  3.88182  3.46389  3.75671  3.44799  2.38829  2.76315  3.99615  3.12435  3.95482  1.43823  2.67896  2.89222  3.10237  3.21953  5.24445  3.88260    998 - -
          2.68618  4.42225  2.77519  2.73123  3.46354  2.40513  3.72494  3.29354  2.67741  2.69355  4.24690  2.90347  2.73739  3.18146  2.89801  2.37887  2.77519  2.98518  4.58477  3.61503
          0.02898  3.95155  4.67389  0.61958  0.77255  0.48576  0.95510
    564   3.09553  4.92866  3.59433  3.08926  4.30330  3.56804  3.88301  3.85068  2.27133  3.35226  4.35059  3.44285  4.06697  3.09960  0.86417  3.17601  3.35622  3.57127  5.35442  4.21371    999 - -
          2.68618  4.42225  2.77519  2.73123  3.46354  2.40513  3.72494  3.29354  2.67741  2.69355  4.24690  2.90347  2.73739  3.18146  2.89801  2.37887  2.77519  2.98518  4.58477  3.61503
          0.02898  3.95155  4.67389  0.61958  0.77255  0.48576  0.95510
    565   2.82035  4.44033  3.84562  3.45690  3.25158  3.70383  4.21656  2.46700  3.24964  1.14171  3.33413  3.73035  4.19974  3.65092  3.47708  2.88945  3.13661  2.39020  4.98792  3.65863   1000 - -
          2.68618  4.42225  2.77519  2.73123  3.46354  2.40513  3.72494  3.29354  2.67741  2.69355  4.24690  2.90347  2.73739  3.18146  2.89801  2.37887  2.77519  2.98518  4.58477  3.61503
          0.02898  3.95155  4.67389  0.61958  0.77255  0.48576  0.95510
    566   2.83966  5.00710  2.84570  2.49847  3.99829  3.43934  2.90118  3.75706  2.27383  3.26844  4.15384  2.98928  3.90700  1.60693  2.58827  2.83966  3.07573  3.43731  5.26135  3.85791   1001 - -
          2.68618  4.42225  2.77519  2.73123  3.46354  2.40513  3.72494  3.29354  2.67741  2.69355  4.24690  2.90347  2.73739  3.18146  2.89801  2.37887  2.77519  2.98518  4.58477  3.61503
          0.02898  3.95155  4.67389  0.61958  0.77255  0.48576  0.95510
    567   2.12773  4.19858  3.27515  3.06398  4.22778  2.94645  4.18272  3.62497  3.14085  3.36816  4.24986  3.25731  3.69725  3.46595  3.43914  1.11244  2.74411  3.12514  5.59935  4.33757   1002 - -
          2.68618  4.42225  2.77519  2.73123  3.46354  2.40513  3.72494  3.29354  2.67741  2.69355  4.24690  2.90347  2.73739  3.18146  2.89801  2.37887  2.77519  2.98518  4.58477  3.61503
          0.02898  3.95155  4.67389  0.61958  0.77255  0.48576  0.95510
    568   2.09065  4.24666  3.21121  2.89787  4.22271  2.98828  4.04220  3.63056  2.96452  3.30571  4.13852  3.17253  2.54335  3.27953  3.31995  1.46012  2.71844  3.13796  5.54883  4.29885   1003 - -
          2.68618  4.42225  2.77519  2.73123  3.46354  2.40513  3.72494  3.29354  2.67741  2.69355  4.24690  2.90347  2.73739  3.18146  2.89801  2.37887  2.77519  2.98518  4.58477  3.61503
          0.02898  3.95155  4.67389  0.61958  0.77255  0.48576  0.95510
    569   2.35485  4.27615  3.27610  3.09579  4.15545  3.00460  4.20334  3.68887  3.17488  3.40310  4.32277  3.30775  3.74998  3.51808  3.45831  0.97781  2.84094  3.20666  5.52168  4.23946   1004 - -
          2.68618  4.42225  2.77519  2.73123  3.46354  2.40513  3.72494  3.29354  2.67741  2.69355  4.24690  2.90347  2.73739  3.18146  2.89801  2.37887  2.77519  2.98518  4.58477  3.61503
          0.22816  3.95155  1.68860  0.61958  0.77255  0.48576  0.95510
    570   2.52857  4.39456  3.13600  2.76508  3.20132  3.29351  3.70548  3.11179  2.73022  2.77412  3.72185  3.14201  3.82701  3.10106  3.06582  1.93666  2.84817  2.83923  4.71740  2.56938   1005 - -
          2.68618  4.42225  2.77519  2.73123  3.46354  2.40513  3.72494  3.29354  2.67741  2.69355  4.24690  2.90347  2.73739  3.18146  2.89801  2.37887  2.77519  2.98518  4.58477  3.61503
          0.03525  3.75864  4.48099  0.61958  0.77255  0.39737  1.11499
    571   2.73696  4.43207  3.62818  3.20355  3.40527  3.58490  4.09376  2.65944  3.06304  1.35304  3.40618  3.54103  2.67642  3.44750  3.34010  2.98705  3.04116  2.55316  5.04748  3.78697   1006 - -
          2.68618  4.42225  2.77519  2.73123  3.46354  2.40513  3.72494  3.29354  2.67741  2.69355  4.24690  2.90347  2.73739  3.18146  2.89801  2.37887  2.77519  2.98518  4.58477  3.61503
          0.02898  3.95155  4.67389  0.61958  0.77255  0.48576  0.95510
    572   2.90302  5.43023  1.33175  1.85023  4.74445  2.82572  3.74856  4.25313  2.76590  3.76593  4.61626  2.67457  3.82020  2.91683  3.35722  2.79809  3.19548  3.83014  5.93053  4.43811   1007 - -
          2.68618  4.42225  2.77519  2.73123  3.46354  2.40513  3.72494  3.29354  2.67741  2.69355  4.24690  2.90347  2.73739  3.18146  2.89801  2.37887  2.77519  2.98518  4.58477  3.61503
          0.05273  3.95155  3.43781  0.61958  0.77255  0.48576  0.95510
    573   3.04989  5.18668  0.84095  2.37037  4.57123  3.25320  3.98060  4.17218  3.07534  3.77053  4.74982  2.92957  3.90995  3.21981  3.59919  3.00591  3.38964  3.80539  5.72895  4.43484   1008 - -
          2.68618  4.42225  2.77519  2.73123  3.46354  2.40513  3.72494  3.29354  2.67741  2.69355  4.24690  2.90347  2.73739  3.18146  2.89801  2.37887  2.77519  2.98518  4.58477  3.61503
          0.02966  3.92848  4.65083  0.61958  0.77255  0.47208  0.97738
    574   2.12885  4.26300  3.31838  2.95596  3.97007  3.09525  4.01741  3.27286  2.92847  2.73192  3.94932  3.23596  3.75545  3.28353  3.25845  1.41469  2.75963  2.90677  5.37166  4.10067   1009 - -
          2.68618  4.42225  2.77519  2.73123  3.46354  2.40513  3.72494  3.29354  2.67741  2.69355  4.24690  2.90347  2.73739  3.18146  2.89801  2.37887  2.77519  2.98518  4.58477  3.61503
          0.02898  3.95155  4.67389  0.61958  0.77255  0.48576  0.95510
    575   2.40662  4.46350  2.84877  2.61675  4.30548  2.72095  3.91692  3.77441  2.81798  3.39640  4.22088  2.36003  3.72381  3.12357  3.22468  1.51203  2.81694  3.29128  5.59086  4.28150   1010 - -
          2.68618  4.42225  2.77519  2.73123  3.46354  2.40513  3.72494  3.29354  2.67741  2.69355  4.24690  2.90347  2.73739  3.18146  2.89801  2.37887  2.77519  2.98518  4.58477  3.61503
          0.02898  3.95155  4.67389  0.61958  0.77255  0.48576  0.95510
    576   2.43556  4.36636  3.14791  2.95930  4.16193  3.06979  4.11889  3.64483  3.03287  3.33659  4.26480  3.24969  1.22456  3.40522  3.33478  2.44371  2.89091  3.20949  5.50544  4.23561   1011 - -
          2.68618  4.42225  2.77519  2.73123  3.46354  2.40513  3.72494  3.29354  2.67741  2.69355  4.24690  2.90347  2.73739  3.18146  2.89801  2.37887  2.77519  2.98518  4.58477  3.61503
          0.02898  3.95155  4.67389  0.61958  0.77255  0.48576  0.95510
    577   2.27185  4.19083  3.36678  3.07451  4.11370  2.99975  4.13200  3.40878  3.06655  3.19428  4.08175  3.27676  3.71773  3.41279  3.36552  2.07859  1.35623  2.98020  5.49714  4.25821   1012 - -
          2.68618  4.42225  2.77519  2.73123  3.46354  2.40513  3.72494  3.29354  2.67741  2.69355  4.24690  2.90347  2.73739  3.18146  2.89801  2.37887  2.77519  2.98518  4.58477  3.61503
          0.02898  3.95155  4.67389  0.61958  0.77255  0.48576  0.95510
    578   2.87748  5.40977  1.40754  1.93397  4.72030  2.70794  3.73067  4.22954  2.73075  3.73541  4.57469  2.51095  3.81229  2.89394  3.31710  2.77656  3.16503  3.80494  5.90564  4.41345   1013 - -
          2.68618  4.42225  2.77519  2.73123  3.46354  2.40513  3.72494  3.29354  2.67741  2.69355  4.24690  2.90347  2.73739  3.18146  2.89801  2.37887  2.77519  2.98518  4.58477  3.61503
          0.02898  3.95155  4.67389  0.61958  0.77255  0.48576  0.95510
    579   2.61082  4.32807  3.46175  2.83040  3.46874  3.54361  3.89425  2.65201  2.85001  1.67328  3.40785  3.34577  3.47302  3.21428  3.16844  2.84661  2.74806  2.38162  4.97816  3.74831   1014 - -
          2.68618  4.42225  2.77519  2.73123  3.46354  2.40513  3.72494  3.29354  2.67741  2.69355  4.24690  2.90347  2.73739  3.18146  2.89801  2.37887  2.77519  2.98518  4.58477  3.61503
          0.02898  3.95155  4.67389  0.61958  0.77255  0.48576  0.95510
    580   2.78936  4.31699  3.97137  3.19166  3.24443  3.87501  4.16802  2.21960  3.27942  1.80092  2.00923  3.73593  4.21421  3.56989  3.54138  3.16328  3.02330  2.05816  4.95162  3.77117   1015 - -
          2.68618  4.42225  2.77519  2.73123  3.46354  2.40513  3.72494  3.29354  2.67741  2.69355  4.24690  2.90347  2.73739  3.18146  2.89801  2.37887  2.77519  2.98518  4.58477  3.61503
          0.02898  3.95155  4.67389  0.61958  0.77255  0.48576  0.95510
    581   2.89205  5.03251  3.17510  2.64835  4.46376  3.24402  3.62071  3.84279  1.28892  3.34049  4.19569  3.08998  3.94483  2.76412  2.09037  2.90015  3.10109  3.50868  5.43159  4.21130   1016 - -
          2.68618  4.42225  2.77519  2.73123  3.46354  2.40513  3.72494  3.29354  2.67741  2.69355  4.24690  2.90347  2.73739  3.18146  2.89801  2.37887  2.77519  2.98518  4.58477  3.61503
          0.02898  3.95155  4.67389  0.61958  0.77255  0.48576  0.95510
    582   3.07547  5.21474  0.81096  2.38639  4.60259  3.27139  4.00207  4.20895  3.10137  3.80334  4.78346  2.94662  3.92981  3.24156  3.62810  3.02911  3.41583  3.83982  5.75576  4.46281   1017 - -
          2.68618  4.42225  2.77519  2.73123  3.46354  2.40513  3.72494  3.29354  2.67741  2.69355  4.24690  2.90347  2.73739  3.18146  2.89801  2.37887  2.77519  2.98518  4.58477  3.61503
          0.02898  3.95155  4.67389  0.61958  0.77255  0.48576  0.95510
    583   2.50560  4.61368  2.73131  2.48372  4.10411  2.80029  3.73529  3.51835  2.48395  3.14121  3.96780  2.95871  3.76305  2.91441  3.02995  2.11098  2.11795  3.14979  5.38890  4.07200   1018 - -
          2.68618  4.42225  2.77519  2.73123  3.46354  2.40513  3.72494  3.29354  2.67741  2.69355  4.24690  2.90347  2.73739  3.18146  2.89801  2.37887  2.77519  2.98518  4.58477  3.61503
          0.02898  3.95155  4.67389  0.61958  0.77255  0.48576  0.95510
    584   2.50370  2.91080  3.32440  2.81793  3.59383  3.35828  2.28387  3.03923  2.69211  2.73911  3.62468  3.10501  3.84633  3.08207  3.02992  2.67465  2.60751  2.76486  5.00833  3.71694   1019 - -
          2.68618  4.42225  2.77519  2.73123  3.46354  2.40513  3.72494  3.29354  2.67741  2.69355  4.24690  2.90347  2.73739  3.18146  2.89801  2.37887  2.77519  2.98518  4.58477  3.61503
          0.02898  3.95155  4.67389  0.61958  0.77255  0.48576  0.95510
    585   1.95354  4.25814  3.39667  2.90309  3.77324  3.21991  3.91014  3.04813  2.85161  2.81600  3.23522  3.23301  3.78895  3.18184  3.20662  2.26986  2.02936  2.74134  5.17953  3.93981   1020 - -
          2.68618  4.42225  2.77519  2.73123  3.46354  2.40513  3.72494  3.29354  2.67741  2.69355  4.24690  2.90347  2.73739  3.18146  2.89801  2.37887  2.77519  2.98518  4.58477  3.61503
          0.02898  3.95155  4.67389  0.61958  0.77255  0.48576  0.95510
    586   3.08974  4.40765  4.73832  4.21044  3.42875  4.43236  4.89776  1.38466  4.09645  1.75075  3.23633  4.45596  4.70546  4.33376  4.29185  3.79412  3.33972  1.33832  5.39585  4.21891   1021 - -
          2.68618  4.42225  2.77519  2.73123  3.46354  2.40513  3.72494  3.29354  2.67741  2.69355  4.24690  2.90347  2.73739  3.18146  2.89801  2.37887  2.77519  2.98518  4.58477  3.61503
          0.02898  3.95155  4.67389  0.61958  0.77255  0.48576  0.95510
    587   2.78990  4.78857  2.75374  2.64733  4.16457  3.23772  3.98628  3.89226  2.89675  3.53025  4.48525  1.02536  3.89359  3.25941  3.25389  2.85423  3.17452  3.50647  5.46145  4.10740   1022 - -
          2.68618  4.42225  2.77519  2.73123  3.46354  2.40513  3.72494  3.29354  2.67741  2.69355  4.24690  2.90347  2.73739  3.18146  2.89801  2.37887  2.77519  2.98518  4.58477  3.61503
          0.02898  3.95155  4.67389  0.61958  0.77255  0.48576  0.95510
    588   2.31604  2.01508  3.74110  3.26777  3.25475  2.95814  4.06050  2.92069  3.18419  2.69371  3.59657  3.42544  3.79614  3.46377  3.44830  2.10453  2.70684  2.62071  5.04157  3.81051   1023 - -
          2.68618  4.42225  2.77519  2.73123  3.46354  2.40513  3.72494  3.29354  2.67741  2.69355  4.24690  2.90347  2.73739  3.18146  2.89801  2.37887  2.77519  2.98518  4.58477  3.61503
          0.02898  3.95155  4.67389  0.61958  0.77255  0.48576  0.95510
    589   2.81225  4.79689  3.29205  2.82713  4.33008  2.81105  3.78534  3.78329  2.25754  3.33698  4.22499  3.22006  3.93479  2.97112  1.20856  2.88565  3.10130  3.43308  5.40522  4.21215   1024 - -
          2.68618  4.42225  2.77519  2.73123  3.46354  2.40513  3.72494  3.29354  2.67741  2.69355  4.24690  2.90347  2.73739  3.18146  2.89801  2.37887  2.77519  2.98518  4.58477  3.61503
          0.02898  3.95155  4.67389  0.61958  0.77255  0.48576  0.95510
    590   2.68898  4.97181  2.79354  2.37483  4.29025  3.37571  3.42914  3.72723  1.98309  3.26945  4.08135  2.25000  3.81692  2.74762  2.61413  2.29987  2.92509  3.36870  5.43918  4.10173   1025 - -
          2.68610  4.42228  2.77522  2.73126  3.46356  2.40512  3.72497  3.29357  2.67743  2.69357  4.24692  2.90349  2.73726  3.18149  2.89803  2.37889  2.77522  2.98514  4.58479  3.61493
          0.07922  2.70561  4.67389  0.92289  0.50645  0.48576  0.95510
    591   2.56369  4.23862  3.87122  3.31711  3.36918  3.71596  4.11426  2.23047  3.22161  2.19307  2.34754  3.63217  4.11748  3.51212  3.50265  3.01756  2.38595  1.90705  4.98029  3.78008   1030 - -
          2.68618  4.42225  2.77519  2.73123  3.46354  2.40513  3.72494  3.29354  2.67741  2.69355  4.24690  2.90347  2.73739  3.18146  2.89801  2.37887  2.77519  2.98518  4.58477  3.61503
          0.02898  3.95155  4.67389  0.61958  0.77255  0.48576  0.95510
    592   2.30273  4.25161  3.21308  3.00262  4.22395  2.97641  4.14440  3.70579  3.08881  3.39643  4.26972  3.23663  3.40578  3.42282  3.39734  1.08447  2.78014  3.19863  5.57055  4.30486   1031 - -
          2.68618  4.42225  2.77519  2.73123  3.46354  2.40513  3.72494  3.29354  2.67741  2.69355  4.24690  2.90347  2.73739  3.18146  2.89801  2.37887  2.77519  2.98518  4.58477  3.61503
          0.02898  3.95155  4.67389  0.61958  0.77255  0.48576  0.95510
    593   2.63911  4.99778  2.56575  2.30059  4.31172  3.33926  3.59198  3.75822  2.02526  3.29479  4.08567  2.34191  3.77894  2.72087  2.69679  2.48835  2.67264  3.37953  5.47247  4.10064   1032 - -
          2.68618  4.42225  2.77519  2.73123  3.46354  2.40513  3.72494  3.29354  2.67741  2.69355  4.24690  2.90347  2.73739  3.18146  2.89801  2.37887  2.77519  2.98518  4.58477  3.61503
          0.02898  3.95155  4.67389  0.61958  0.77255  0.48576  0.95510
    594   2.88438  5.01981  3.14566  2.64228  4.45398  3.22151  3.63068  3.83748  1.27215  3.34177  4.19902  3.08572  3.94093  2.77677  2.15376  2.89491  3.10001  3.50213  5.43556  4.21154   1033 - -
          2.68618  4.42225  2.77519  2.73123  3.46354  2.40513  3.72494  3.29354  2.67741  2.69355  4.24690  2.90347  2.73739  3.18146  2.89801  2.37887  2.77519  2.98518  4.58477  3.61503
          0.02898  3.95155  4.67389  0.61958  0.77255  0.48576  0.95510
    595   3.02128  5.14755  2.52246  0.91802  4.50384  3.32573  3.91975  3.97346  2.81028  3.57802  4.54885  2.97925  3.93415  3.13394  3.22710  2.99582  3.32621  3.64926  5.66053  4.38314   1034 - -
          2.68618  4.42225  2.77519  2.73123  3.46354  2.40513  3.72494  3.29354  2.67741  2.69355  4.24690  2.90347  2.73739  3.18146  2.89801  2.37887  2.77519  2.98518  4.58477  3.61503
          0.02898  3.95155  4.67389  0.61958  0.77255  0.48576  0.95510
    596   2.60246  4.23142  3.62836  3.05979  3.19206  3.60060  3.55936  2.67239  2.90553  1.66552  3.17351  3.40421  3.68318  3.24714  3.18979  2.81836  2.83528  2.48397  4.33493  3.41277   1035 - -
          2.68618  4.42225  2.77519  2.73123  3.46354  2.40513  3.72494  3.29354  2.67741  2.69355  4.24690  2.90347  2.73739  3.18146  2.89801  2.37887  2.77519  2.98518  4.58477  3.61503
          0.02898  3.95155  4.67389  0.61958  0.77255  0.48576  0.95510
    597   2.87762  4.30728  4.32445  3.78658  2.21153  4.02011  4.32673  1.60294  3.66881  1.89062  3.13321  4.01036  4.36207  3.88714  3.85846  3.34713  2.83847  2.03364  4.87433  3.58979   1036 - -
          2.68618  4.42225  2.77519  2.73123  3.46354  2.40513  3.72494  3.29354  2.67741  2.69355  4.24690  2.90347  2.73739  3.18146  2.89801  2.37887  2.77519  2.98518  4.58477  3.61503
          0.02898  3.95155  4.67389  0.61958  0.77255  0.48576  0.95510
    598   2.07830  4.24141  3.26578  2.91527  4.13599  3.02409  4.02316  3.48579  2.93879  3.19750  4.04457  3.19168  1.84836  3.26627  3.28779  2.31963  2.25369  3.04312  5.47921  4.23873   1037 - -
          2.68618  4.42225  2.77519  2.73123  3.46354  2.40513  3.72494  3.29354  2.67741  2.69355  4.24690  2.90347  2.73739  3.18146  2.89801  2.37887  2.77519  2.98518  4.58477  3.61503
          0.02898  3.95155  4.67389  0.61958  0.77255  0.48576  0.95510
    599   2.69303  4.35723  3.72269  3.22316  3.36158  3.63880  4.08712  2.49490  3.09460  1.49319  3.30158  3.55837  2.87929  3.43889  3.38379  2.97443  2.97777  2.23905  5.02093  3.78705   1038 - -
          2.68618  4.42225  2.77519  2.73123  3.46354  2.40513  3.72494  3.29354  2.67741  2.69355  4.24690  2.90347  2.73739  3.18146  2.89801  2.37887  2.77519  2.98518  4.58477  3.61503
          0.02898  3.95155  4.67389  0.61958  0.77255  0.48576  0.95510
    600   2.45424  4.51236  2.81549  2.60200  4.24888  3.08890  3.90374  3.76547  2.79058  3.39725  4.23892  2.16809  3.74709  3.11881  3.18471  1.51314  2.85760  3.30287  5.55149  4.21282   1039 - -
          2.68618  4.42225  2.77519  2.73123  3.46354  2.40513  3.72494  3.29354  2.67741  2.69355  4.24690  2.90347  2.73739  3.18146  2.89801  2.37887  2.77519  2.98518  4.58477  3.61503
          0.02898  3.95155  4.67389  0.61958  0.77255  0.48576  0.95510
    601   2.52353  4.57550  2.90426  2.56945  4.02389  3.22407  3.27319  3.53511  2.61195  3.15654  4.00529  3.01471  2.01752  2.98914  3.00082  2.16727  2.85621  3.16573  5.34141  4.00719   1040 - -
          2.68618  4.42225  2.77519  2.73123  3.46354  2.40513  3.72494  3.29354  2.67741  2.69355  4.24690  2.90347  2.73739  3.18146  2.89801  2.37887  2.77519  2.98518  4.58477  3.61503
          0.10435  3.95155  2.52739  0.61958  0.77255  0.48576  0.95510
    602   2.35550  4.26404  3.27067  2.96279  3.43100  3.07996  3.98834  3.28350  2.97721  3.00697  3.96191  3.23391  3.75189  3.31771  3.29807  1.31618  2.78281  2.92748  5.18069  3.79681   1041 - -
          2.68618  4.42225  2.77519  2.73123  3.46354  2.40513  3.72494  3.29354  2.67741  2.69355  4.24690  2.90347  2.73739  3.18146  2.89801  2.37887  2.77519  2.98518  4.58477  3.61503
          0.03121  3.87841  4.60075  0.61958  0.77255  0.44582  1.02248
    603   2.91711  5.13330  2.43415  1.05172  4.54539  3.06598  3.84624  4.01177  2.73776  3.60693  4.51061  2.88539  3.88194  3.04098  3.18111  2.88495  3.22331  3.64486  5.70543  4.37635   1042 - -
          2.68618  4.42225  2.77519  2.73123  3.46354  2.40513  3.72494  3.29354  2.67741  2.69355  4.24690  2.90347  2.73739  3.18146  2.89801  2.37887  2.77519  2.98518  4.58477  3.61503
          0.02898  3.95155  4.67389  0.61958  0.77255  0.48576  0.95510
    604   2.69124  4.23023  3.91361  3.34996  3.29330  3.76205  4.09366  1.79914  3.21508  2.11742  2.57753  3.65774  4.13404  3.51709  3.33734  3.05634  2.50625  2.15184  4.91021  3.71487   1043 - -
          2.68618  4.42225  2.77519  2.73123  3.46354  2.40513  3.72494  3.29354  2.67741  2.69355  4.24690  2.90347  2.73739  3.18146  2.89801  2.37887  2.77519  2.98518  4.58477  3.61503
          0.02898  3.95155  4.67389  0.61958  0.77255  0.48576  0.95510
    605   2.67250  4.77885  2.65964  2.22289  4.30120  1.55493  3.80712  3.73629  2.62137  3.34697  4.20921  2.94926  3.82480  3.00249  2.85144  2.71814  2.99998  3.36044  5.53593  4.22625   1044 - -
          2.68618  4.42225  2.77519  2.73123  3.46354  2.40513  3.72494  3.29354  2.67741  2.69355  4.24690  2.90347  2.73739  3.18146  2.89801  2.37887  2.77519  2.98518  4.58477  3.61503
          0.02898  3.95155  4.67389  0.61958  0.77255  0.48576  0.95510
    606   2.71268  5.02046  2.68830  1.74761  4.34075  3.15310  3.62392  3.75852  1.96924  3.31274  4.13029  2.86442  3.81780  2.76523  2.73845  2.69625  2.95341  3.19891  5.49247  4.14233   1045 - -
          2.68618  4.42225  2.77519  2.73123  3.46354  2.40513  3.72494  3.29354  2.67741  2.69355  4.24690  2.90347  2.73739  3.18146  2.89801  2.37887  2.77519  2.98518  4.58477  3.61503
          0.02898  3.95155  4.67389  0.61958  0.77255  0.48576  0.95510
    607   2.58627  4.46920  3.20333  2.69545  3.67266  3.44212  3.72620  3.05407  2.54862  2.03193  3.61291  3.13436  3.69144  2.77898  2.78349  2.30957  2.83603  2.80020  5.05126  3.78738   1046 - -
          2.68618  4.42225  2.77519  2.73123  3.46354  2.40513  3.72494  3.29354  2.67741  2.69355  4.24690  2.90347  2.73739  3.18146  2.89801  2.37887  2.77519  2.98518  4.58477  3.61503
          0.02898  3.95155  4.67389  0.61958  0.77255  0.48576  0.95510
    608   3.02128  5.14755  2.52246  0.91802  4.50384  3.32573  3.91975  3.97346  2.81028  3.57802  4.54885  2.97925  3.93415  3.13394  3.22710  2.99582  3.32621  3.64926  5.66053  4.38314   1047 - -
          2.68618  4.42225  2.77519  2.73123  3.46354  2.40513  3.72494  3.29354  2.67741  2.69355  4.24690  2.90347  2.73739  3.18146  2.89801  2.37887  2.77519  2.98518  4.58477  3.61503
          0.02898  3.95155  4.67389  0.61958  0.77255  0.48576  0.95510
    609   0.90557  4.23248  3.54365  3.33892  4.13184  3.05483  4.35152  3.26925  3.35722  3.14718  4.17059  3.46830  3.80156  3.69121  3.60211  2.58223  2.86507  2.90997  5.55111  4.36023   1048 - -
          2.68618  4.42225  2.77519  2.73123  3.46354  2.40513  3.72494  3.29354  2.67741  2.69355  4.24690  2.90347  2.73739  3.18146  2.89801  2.37887  2.77519  2.98518  4.58477  3.61503
          0.02898  3.95155  4.67389  0.61958  0.77255  0.48576  0.95510
    610   1.97330  4.32210  3.22276  2.82530  3.98113  3.15009  3.91962  3.28409  2.67516  3.02083  3.88981  3.16809  3.48428  3.15966  3.15001  2.53818  1.71783  2.92642  5.33841  4.08973   1049 - -
          2.68618  4.42225  2.77519  2.73123  3.46354  2.40513  3.72494  3.29354  2.67741  2.69355  4.24690  2.90347  2.73739  3.18146  2.89801  2.37887  2.77519  2.98518  4.58477  3.61503
          0.02898  3.95155  4.67389  0.61958  0.77255  0.48576  0.95510
    611   3.03322  5.10357  3.45095  2.80430  4.53967  3.64165  3.61025  3.89538  1.62935  3.35783  4.24107  3.19801  4.02189  2.75302  1.32156  3.04101  3.20661  3.58745  5.41106  4.24478   1050 - -
          2.68618  4.42225  2.77519  2.73123  3.46354  2.40513  3.72494  3.29354  2.67741  2.69355  4.24690  2.90347  2.73739  3.18146  2.89801  2.37887  2.77519  2.98518  4.58477  3.61503
          0.02898  3.95155  4.67389  0.61958  0.77255  0.48576  0.95510
    612   2.78554  4.99973  3.03309  2.51625  4.31016  3.47971  3.34241  3.74421  2.10701  3.26103  4.09375  2.99878  3.63505  1.85541  2.08496  2.78681  2.99661  3.40759  5.38730  4.10108   1051 - -
          2.68618  4.42225  2.77519  2.73123  3.46354  2.40513  3.72494  3.29354  2.67741  2.69355  4.24690  2.90347  2.73739  3.18146  2.89801  2.37887  2.77519  2.98518  4.58477  3.61503
          0.02898  3.95155  4.67389  0.61958  0.77255  0.48576  0.95510
    613   2.68340  4.89862  2.61812  2.35848  4.18911  3.28368  3.15421  3.74389  2.50267  3.31448  4.15264  1.70803  3.47528  2.87287  2.92529  2.60009  2.96687  3.37644  5.44909  4.06148   1052 - -
          2.68618  4.42225  2.77519  2.73123  3.46354  2.40513  3.72494  3.29354  2.67741  2.69355  4.24690  2.90347  2.73739  3.18146  2.89801  2.37887  2.77519  2.98518  4.58477  3.61503
          0.02898  3.95155  4.67389  0.61958  0.77255  0.48576  0.95510
    614   2.86593  4.96523  2.96125  2.60293  4.21481  3.44614  3.70388  3.74897  2.23832  3.25375  4.17833  3.06628  3.93232  1.41378  2.38543  2.88768  3.11630  3.44238  5.38492  4.08544   1053 - -
          2.68618  4.42225  2.77519  2.73123  3.46354  2.40513  3.72494  3.29354  2.67741  2.69355  4.24690  2.90347  2.73739  3.18146  2.89801  2.37887  2.77519  2.98518  4.58477  3.61503
          0.02898  3.95155  4.67389  0.61958  0.77255  0.48576  0.95510
    615   2.36793  4.27838  3.34201  3.01307  3.89406  3.10553  4.05074  2.97869  2.97246  3.03243  3.98352  3.27461  3.77950  3.34288  3.28387  1.25753  2.79689  2.90283  5.33607  4.01704   1054 - -
          2.68618  4.42225  2.77519  2.73123  3.46354  2.40513  3.72494  3.29354  2.67741  2.69355  4.24690  2.90347  2.73739  3.18146  2.89801  2.37887  2.77519  2.98518  4.58477  3.61503
          0.02898  3.95155  4.67389  0.61958  0.77255  0.48576  0.95510
    616   1.46401  4.13477  3.48467  3.14133  4.10847  2.97745  4.15799  3.35315  3.13146  3.16407  4.03499  3.30463  3.69795  3.44219  3.43556  2.28001  1.84801  2.92228  5.49478  4.28343   1055 - -
          2.68618  4.42225  2.77519  2.73123  3.46354  2.40513  3.72494  3.29354  2.67741  2.69355  4.24690  2.90347  2.73739  3.18146  2.89801  2.37887  2.77519  2.98518  4.58477  3.61503
          0.02898  3.95155  4.67389  0.61958  0.77255  0.48576  0.95510
    617   2.53109  4.45634  3.00399  2.41541  3.72267  3.44185  3.83023  2.79569  2.75235  2.71553  3.64079  3.15556  3.90478  3.08453  3.14024  2.76818  2.75218  1.77172  5.15092  3.88300   1056 - -
          2.68618  4.42225  2.77519  2.73123  3.46354  2.40513  3.72494  3.29354  2.67741  2.69355  4.24690  2.90347  2.73739  3.18146  2.89801  2.37887  2.77519  2.98518  4.58477  3.61503
          0.02898  3.95155  4.67389  0.61958  0.77255  0.48576  0.95510
    618   1.63841  4.22320  3.40305  3.00048  3.97194  3.09060  4.04101  3.19646  2.97874  2.98946  3.89739  3.26255  2.22299  3.30633  3.31609  2.49670  2.73345  2.57238  5.37757  4.14034   1057 - -
          2.68618  4.42225  2.77519  2.73123  3.46354  2.40513  3.72494  3.29354  2.67741  2.69355  4.24690  2.90347  2.73739  3.18146  2.89801  2.37887  2.77519  2.98518  4.58477  3.61503
          0.02898  3.95155  4.67389  0.61958  0.77255  0.48576  0.95510
    619   2.15745  4.30175  3.43302  2.93750  3.67776  3.34516  3.93343  2.79885  2.87581  2.46145  3.60595  3.29090  2.33568  3.21464  3.22519  2.68069  2.80410  2.23801  5.14406  3.89962   1058 - -
          2.68618  4.42225  2.77519  2.73123  3.46354  2.40513  3.72494  3.29354  2.67741  2.69355  4.24690  2.90347  2.73739  3.18146  2.89801  2.37887  2.77519  2.98518  4.58477  3.61503
          0.02898  3.95155  4.67389  0.61958  0.77255  0.48576  0.95510
    620   2.74890  4.76799  2.97641  2.60219  3.62564  3.23633  1.79651  3.46794  2.42318  2.88274  3.95546  3.06280  3.90801  2.83626  2.74568  2.80861  3.00449  3.17947  5.02244  3.57864   1059 - -
          2.68618  4.42225  2.77519  2.73123  3.46354  2.40513  3.72494  3.29354  2.67741  2.69355  4.24690  2.90347  2.73739  3.18146  2.89801  2.37887  2.77519  2.98518  4.58477  3.61503
          0.02898  3.95155  4.67389  0.61958  0.77255  0.48576  0.95510
    621   2.24566  3.62889  3.40743  2.96637  4.06890  2.69676  4.01188  3.47607  2.94640  3.14859  3.97846  3.05802  3.32676  3.25924  3.30131  1.47430  2.52651  3.02500  5.41609  4.18275   1060 - -
          2.68618  4.42225  2.77519  2.73123  3.46354  2.40513  3.72494  3.29354  2.67741  2.69355  4.24690  2.90347  2.73739  3.18146  2.89801  2.37887  2.77519  2.98518  4.58477  3.61503
          0.02898  3.95155  4.67389  0.61958  0.77255  0.48576  0.95510
    622   2.74358  4.95029  2.72567  2.39861  4.10508  3.37444  2.01024  3.68627  2.36202  3.24561  4.09083  2.59573  3.64048  2.60517  2.73660  2.74677  2.98881  3.35133  5.35137  3.97330   1061 - -
          2.68618  4.42225  2.77519  2.73123  3.46354  2.40513  3.72494  3.29354  2.67741  2.69355  4.24690  2.90347  2.73739  3.18146  2.89801  2.37887  2.77519  2.98518  4.58477  3.61503
          0.02898  3.95155  4.67389  0.61958  0.77255  0.48576  0.95510
    623   2.77850  5.16044  2.48326  1.57651  4.47670  2.83238  3.65167  3.92714  2.18953  3.45163  4.27208  2.79761  3.82036  2.69194  2.85770  2.73124  3.02862  3.54828  5.61779  4.23346   1062 - -
          2.68618  4.42225  2.77519  2.73123  3.46354  2.40513  3.72494  3.29354  2.67741  2.69355  4.24690  2.90347  2.73739  3.18146  2.89801  2.37887  2.77519  2.98518  4.58477  3.61503
          0.02898  3.95155  4.67389  0.61958  0.77255  0.48576  0.95510
    624   2.35583  4.31521  3.12457  2.90190  4.19861  3.02478  4.07405  3.66162  2.98834  3.34239  4.21909  3.19214  1.44704  3.33635  3.31386  2.13219  2.80932  3.19143  5.53579  4.26471   1063 - -
          2.68618  4.42225  2.77519  2.73123  3.46354  2.40513  3.72494  3.29354  2.67741  2.69355  4.24690  2.90347  2.73739  3.18146  2.89801  2.37887  2.77519  2.98518  4.58477  3.61503
          0.02898  3.95155  4.67389  0.61958  0.77255  0.48576  0.95510
    625   3.24440  4.68339  4.31629  3.95679  3.16674  4.08229  4.58772  2.37544  3.72375  0.78367  3.16553  4.22458  4.50424  4.07316  3.88677  3.66278  3.53516  2.43325  5.07443  3.81591   1064 - -
          2.68618  4.42225  2.77519  2.73123  3.46354  2.40513  3.72494  3.29354  2.67741  2.69355  4.24690  2.90347  2.73739  3.18146  2.89801  2.37887  2.77519  2.98518  4.58477  3.61503
          0.02898  3.95155  4.67389  0.61958  0.77255  0.48576  0.95510
    626   2.78751  4.44439  3.72256  3.30556  3.35477  3.64503  4.15708  2.59472  3.14673  1.20966  3.35021  3.62709  3.06313  3.53080  3.40512  3.06071  3.09072  2.51561  5.04125  3.78617   1065 - -
          2.68618  4.42225  2.77519  2.73123  3.46354  2.40513  3.72494  3.29354  2.67741  2.69355  4.24690  2.90347  2.73739  3.18146  2.89801  2.37887  2.77519  2.98518  4.58477  3.61503
          0.02898  3.95155  4.67389  0.61958  0.77255  0.48576  0.95510
    627   2.34262  4.36630  2.93312  2.71569  4.32528  1.76219  3.99293  3.79170  2.92414  3.42516  4.24748  2.70623  3.70247  3.21505  3.31387  1.82642  2.78235  3.27470  5.62359  4.33671   1066 - -
          2.68618  4.42225  2.77519  2.73123  3.46354  2.40513  3.72494  3.29354  2.67741  2.69355  4.24690  2.90347  2.73739  3.18146  2.89801  2.37887  2.77519  2.98518  4.58477  3.61503
          0.06915  3.95155  3.04509  0.61958  0.77255  0.48576  0.95510
    628   2.91159  5.45059  1.46539  1.58545  4.73609  3.18834  3.73520  4.24449  2.75123  3.76238  4.62303  2.65859  3.81030  2.90490  3.33923  2.79966  3.20121  3.82894  5.91763  4.42512   1067 - -
          2.68618  4.42225  2.77519  2.73123  3.46354  2.40513  3.72494  3.29354  2.67741  2.69355  4.24690  2.90347  2.73739  3.18146  2.89801  2.37887  2.77519  2.98518  4.58477  3.61503
          0.03015  3.91254  4.63489  0.61958  0.77255  0.52287  0.89849
    629   2.41111  4.47832  2.76091  2.56033  4.31786  1.85691  3.89714  3.78827  2.81096  3.40689  4.23398  2.27448  3.71048  3.10374  3.22597  2.18473  2.82084  3.30363  5.60039  4.28384   1068 - -
          2.68618  4.42225  2.77519  2.73123  3.46354  2.40513  3.72494  3.29354  2.67741  2.69355  4.24690  2.90347  2.73739  3.18146  2.89801  2.37887  2.77519  2.98518  4.58477  3.61503
          0.03015  3.91254  4.63489  0.61958  0.77255  0.52287  0.89849
    630   1.34095  4.12929  3.58531  3.21522  3.97455  3.04477  4.18597  2.97709  3.16242  2.93360  3.89368  3.36979  3.74729  3.48505  3.45254  2.47871  2.30361  2.48969  5.43515  4.22310   1069 - -
          2.68618  4.42225  2.77519  2.73123  3.46354  2.40513  3.72494  3.29354  2.67741  2.69355  4.24690  2.90347  2.73739  3.18146  2.89801  2.37887  2.77519  2.98518  4.58477  3.61503
          0.03015  3.91254  4.63489  0.61958  0.77255  0.46324  0.99221
    631   2.77209  4.74592  3.10522  2.69811  3.05896  3.49596  3.73760  3.24760  2.56586  2.74517  3.80282  3.15344  3.95519  1.57700  2.90748  2.85356  3.03288  3.04829  4.96289  3.50699   1070 - -
          2.68618  4.42225  2.77519  2.73123  3.46354  2.40513  3.72494  3.29354  2.67741  2.69355  4.24690  2.90347  2.73739  3.18146  2.89801  2.37887  2.77519  2.98518  4.58477  3.61503
          0.02898  3.95155  4.67389  0.61958  0.77255  0.48576  0.95510
    632   2.91351  4.53282  3.83223  3.34393  3.28163  3.79236  4.09917  2.59125  2.94422  1.16277  3.30088  3.67238  4.20813  3.46474  2.81083  3.19142  3.17430  2.55006  4.97920  3.70298   1071 - -
          2.68618  4.42225  2.77519  2.73123  3.46354  2.40513  3.72494  3.29354  2.67741  2.69355  4.24690  2.90347  2.73739  3.18146  2.89801  2.37887  2.77519  2.98518  4.58477  3.61503
          0.02898  3.95155  4.67389  0.61958  0.77255  0.48576  0.95510
    633   2.72833  5.03485  1.37673  2.22554  4.54600  2.75309  3.78350  3.99679  2.76002  3.58700  4.43221  2.77242  3.79422  2.95897  3.29571  2.70465  2.73867  3.57463  5.77854  4.35491   1072 - -
          2.68618  4.42225  2.77519  2.73123  3.46354  2.40513  3.72494  3.29354  2.67741  2.69355  4.24690  2.90347  2.73739  3.18146  2.89801  2.37887  2.77519  2.98518  4.58477  3.61503
          0.02898  3.95155  4.67389  0.61958  0.77255  0.48576  0.95510
    634   3.27806  4.65422  4.48772  4.06379  1.27787  4.24335  3.98156  2.52229  3.91173  1.65740  3.22602  4.14325  4.56546  4.04941  4.04029  3.63243  3.52681  2.56395  4.22148  2.61400   1073 - -
          2.68618  4.42225  2.77519  2.73123  3.46354  2.40513  3.72494  3.29354  2.67741  2.69355  4.24690  2.90347  2.73739  3.18146  2.89801  2.37887  2.77519  2.98518  4.58477  3.61503
          0.02898  3.95155  4.67389  0.61958  0.77255  0.48576  0.95510
    635   2.84430  5.26070  1.29958  2.06130  4.60735  3.20934  3.75424  4.04169  2.74022  3.62964  4.49217  2.71786  3.81963  2.92623  3.29581  2.77415  2.80382  3.65165  5.83128  4.37229   1074 - -
          2.68618  4.42225  2.77519  2.73123  3.46354  2.40513  3.72494  3.29354  2.67741  2.69355  4.24690  2.90347  2.73739  3.18146  2.89801  2.37887  2.77519  2.98518  4.58477  3.61503
          0.04422  3.95155  3.72853  0.61958  0.77255  0.48576  0.95510
    636   1.18058  4.14347  3.61426  3.28971  3.99703  3.05161  4.25849  2.96107  3.23899  2.92784  3.93175  3.41588  3.77197  3.56759  3.51102  2.50249  2.64526  2.47659  5.48950  4.27066   1075 - -
          2.68618  4.42225  2.77519  2.73123  3.46354  2.40513  3.72494  3.29354  2.67741  2.69355  4.24690  2.90347  2.73739  3.18146  2.89801  2.37887  2.77519  2.98518  4.58477  3.61503
          0.02942  3.93675  4.65909  0.61958  0.77255  0.50018  0.93248
    637   3.22749  4.67074  4.29261  3.93281  3.16055  4.06365  4.56837  2.36819  3.69992  0.79997  3.16355  4.20205  4.48800  4.05288  3.86546  3.64208  3.51884  2.42219  5.06311  3.80125   1076 - -
          2.68618  4.42225  2.77519  2.73123  3.46354  2.40513  3.72494  3.29354  2.67741  2.69355  4.24690  2.90347  2.73739  3.18146  2.89801  2.37887  2.77519  2.98518  4.58477  3.61503
          0.02942  3.93675  4.65909  0.61958  0.77255  0.50018  0.93248
    638   2.07975  1.36811  4.03780  3.70960  3.85000  3.07763  4.42181  2.84176  3.54267  2.83472  3.86570  3.63179  3.81580  3.85257  3.71403  2.56000  2.77768  2.54545  5.37270  4.17569   1077 - -
          2.68618  4.42225  2.77519  2.73123  3.46354  2.40513  3.72494  3.29354  2.67741  2.69355  4.24690  2.90347  2.73739  3.18146  2.89801  2.37887  2.77519  2.98518  4.58477  3.61503
          0.02942  3.93675  4.65909  0.61958  0.77255  0.50018  0.93248
    639   2.85027  5.14747  1.15641  2.23443  4.57714  3.20039  3.82828  4.09376  2.84139  3.66579  4.55073  2.79284  3.12659  3.01965  3.38229  2.80545  3.17477  3.68823  5.78400  4.38449   1078 - -
          2.68618  4.42225  2.77519  2.73123  3.46354  2.40513  3.72494  3.29354  2.67741  2.69355  4.24690  2.90347  2.73739  3.18146  2.89801  2.37887  2.77519  2.98518  4.58477  3.61503
          0.02942  3.93675  4.65909  0.61958  0.77255  0.50018  0.93248
    640   2.62473  4.81177  2.58918  2.36609  4.26336  2.88801  3.46257  3.77046  2.59026  3.35164  4.18644  1.71797  3.78542  2.92052  3.02829  2.40911  2.94132  3.37545  5.52115  4.14973   1079 - -
          2.68618  4.42225  2.77519  2.73123  3.46354  2.40513  3.72494  3.29354  2.67741  2.69355  4.24690  2.90347  2.73739  3.18146  2.89801  2.37887  2.77519  2.98518  4.58477  3.61503
          0.07022  3.93675  3.03029  0.61958  0.77255  0.50018  0.93248
    641   2.92882  5.34972  1.15243  2.00968  4.66015  3.18162  3.78345  4.16220  2.82813  3.73254  4.63191  2.69650  3.82256  2.97238  3.40289  2.83493  3.23619  3.77066  5.86742  4.41258   1080 - -
          2.68618  4.42225  2.77519  2.73123  3.46354  2.40513  3.72494  3.29354  2.67741  2.69355  4.24690  2.90347  2.73739  3.18146  2.89801  2.37887  2.77519  2.98518  4.58477  3.61503
          0.03062  3.89715  4.61949  0.61958  0.77255  0.53677  0.87860
    642   2.80598  5.12112  1.20807  2.17859  4.51283  3.15051  3.79975  4.04056  2.83770  3.65068  4.54489  2.73581  3.80038  2.99730  3.38892  2.57749  3.14361  3.63471  5.78274  4.32317   1081 - -
          2.68618  4.42225  2.77519  2.73123  3.46354  2.40513  3.72494  3.29354  2.67741  2.69355  4.24690  2.90347  2.73739  3.18146  2.89801  2.37887  2.77519  2.98518  4.58477  3.61503
          0.03062  3.89715  4.61949  0.61958  0.77255  0.53677  0.87860
    643   2.46938  4.27505  3.54610  3.15785  3.73086  3.27602  4.12140  2.52999  3.03157  2.61626  3.70259  3.41768  3.89673  3.42590  3.31910  2.69712  1.47477  2.46092  5.28162  4.01650   1082 - -
          2.68618  4.42225  2.77519  2.73123  3.46354  2.40513  3.72494  3.29354  2.67741  2.69355  4.24690  2.90347  2.73739  3.18146  2.89801  2.37887  2.77519  2.98518  4.58477  3.61503
          0.03062  3.89715  4.61949  0.61958  0.77255  0.53677  0.87860
    644   1.24683  4.35687  2.75120  2.77488  4.10195  3.07649  4.01432  3.33939  2.97820  3.16161  4.07969  3.13159  3.75286  3.27140  3.34732  2.55585  2.82979  2.97191  5.47541  4.20285   1083 - -
          2.68618  4.42225  2.77519  2.73123  3.46354  2.40513  3.72494  3.29354  2.67741  2.69355  4.24690  2.90347  2.73739  3.18146  2.89801  2.37887  2.77519  2.98518  4.58477  3.61503
          0.03062  3.89715  4.61949  0.61958  0.77255  0.53677  0.87860
    645   2.93467  4.47150  4.17048  3.69056  3.18553  3.93631  4.42238  2.24388  3.47918  1.71782  1.57645  3.96475  4.34807  3.81271  3.69685  3.32216  3.22443  2.14217  5.08214  3.87099   1084 - -
          2.68618  4.42225  2.77519  2.73123  3.46354  2.40513  3.72494  3.29354  2.67741  2.69355  4.24690  2.90347  2.73739  3.18146  2.89801  2.37887  2.77519  2.98518  4.58477  3.61503
          0.03062  3.89715  4.61949  0.61958  0.77255  0.47713  0.96906
    646   0.92498  4.22453  3.52814  3.32246  4.11664  3.04733  4.33687  3.25180  3.34037  3.13043  4.15527  3.45573  3.79263  3.67567  3.58643  2.57430  2.85611  2.89509  5.53738  4.34479   1085 - -
          2.68618  4.42225  2.77519  2.73123  3.46354  2.40513  3.72494  3.29354  2.67741  2.69355  4.24690  2.90347  2.73739  3.18146  2.89801  2.37887  2.77519  2.98518  4.58477  3.61503
          0.02942  3.93675  4.65909  0.61958  0.77255  0.50018  0.93248
    647   1.18735  4.13453  3.51388  3.22358  4.11057  2.98600  4.23551  3.19724  3.21031  3.10325  4.04492  3.35583  3.72276  3.53345  3.48838  2.44684  2.28348  2.81311  5.54084  4.33248   1086 - -
          2.68618  4.42225  2.77519  2.73123  3.46354  2.40513  3.72494  3.29354  2.67741  2.69355  4.24690  2.90347  2.73739  3.18146  2.89801  2.37887  2.77519  2.98518  4.58477  3.61503
          0.02942  3.93675  4.65909  0.61958  0.77255  0.50018  0.93248
    648   3.41218  4.71227  4.52713  4.14955  1.03943  4.23656  3.55204  3.03899  3.97080  2.34911  3.62792  4.01955  4.56155  4.02148  4.03823  3.61937  3.64290  3.00111  3.05148  2.02529   1087 - -
          2.68618  4.42225  2.77519  2.73123  3.46354  2.40513  3.72494  3.29354  2.67741  2.69355  4.24690  2.90347  2.73739  3.18146  2.89801  2.37887  2.77519  2.98518  4.58477  3.61503
          0.02942  3.93675  4.65909  0.61958  0.77255  0.50018  0.93248
    649   2.76416  4.46585  3.45871  2.76023  3.45056  3.62794  3.99313  2.63444  2.87862  2.24215  1.69245  3.43451  4.06999  3.30888  3.16364  3.00027  3.02827  2.51534  5.05262  3.80904   1088 - -
          2.68618  4.42225  2.77519  2.73123  3.46354  2.40513  3.72494  3.29354  2.67741  2.69355  4.24690  2.90347  2.73739  3.18146  2.89801  2.37887  2.77519  2.98518  4.58477  3.61503
          0.02942  3.93675  4.65909  0.61958  0.77255  0.50018  0.93248
    650   2.77249  4.96354  2.52747  2.37046  4.25152  3.25986  3.75550  3.86696  2.55235  3.43137  4.31809  1.45713  3.84562  2.65306  2.93786  2.77361  3.08150  3.49636  5.51587  4.11385   1089 - -
          2.68618  4.42225  2.77519  2.73123  3.46354  2.40513  3.72494  3.29354  2.67741  2.69355  4.24690  2.90347  2.73739  3.18146  2.89801  2.37887  2.77519  2.98518  4.58477  3.61503
          0.02942  3.93675  4.65909  0.61958  0.77255  0.50018  0.93248
    651   3.21026  4.69931  4.00893  3.62452  2.24556  3.99416  3.60028  3.02838  3.41583  2.26244  3.71821  3.75766  4.38619  3.70669  3.60942  3.38285  3.46231  2.92615  3.91144  1.14514   1090 - -
          2.68618  4.42225  2.77519  2.73123  3.46354  2.40513  3.72494  3.29354  2.67741  2.69355  4.24690  2.90347  2.73739  3.18146  2.89801  2.37887  2.77519  2.98518  4.58477  3.61503
          0.02942  3.93675  4.65909  0.61958  0.77255  0.50018  0.93248
    652   3.24440  4.61616  4.58705  4.09036  2.11619  4.34304  4.35689  2.29635  3.94787  1.04133  2.96278  4.28779  4.60015  4.08805  4.08898  3.70743  3.47768  2.39653  4.65034  3.21912   1091 - -
          2.68618  4.42225  2.77519  2.73123  3.46354  2.40513  3.72494  3.29354  2.67741  2.69355  4.24690  2.90347  2.73739  3.18146  2.89801  2.37887  2.77519  2.98518  4.58477  3.61503
          0.02942  3.93675  4.65909  0.61958  0.77255  0.50018  0.93248
    653   2.81868  5.07402  2.44632  1.24019  4.45880  3.26368  3.76982  3.90281  2.63027  3.48385  4.36432  2.84479  3.19317  2.94808  3.07857  2.79361  3.11226  3.53863  5.65147  4.29312   1092 - -
          2.68618  4.42225  2.77519  2.73123  3.46354  2.40513  3.72494  3.29354  2.67741  2.69355  4.24690  2.90347  2.73739  3.18146  2.89801  2.37887  2.77519  2.98518  4.58477  3.61503
          0.02942  3.93675  4.65909  0.61958  0.77255  0.50018  0.93248
    654   1.10363  4.12820  3.42210  3.18292  4.17083  2.93387  4.22974  3.43332  3.21959  3.25764  4.15287  3.31404  3.68880  3.53204  3.49691  2.18003  2.70735  2.97606  5.56867  4.34187   1093 - -
          2.68618  4.42225  2.77519  2.73123  3.46354  2.40513  3.72494  3.29354  2.67741  2.69355  4.24690  2.90347  2.73739  3.18146  2.89801  2.37887  2.77519  2.98518  4.58477  3.61503
          0.02942  3.93675  4.65909  0.61958  0.77255  0.50018  0.93248
    655   2.86267  5.21047  2.31465  1.24725  4.52869  3.24441  3.74512  4.02127  2.62302  3.58682  4.45845  2.51379  3.83932  2.92210  3.08644  2.80494  3.15263  3.64168  5.72607  4.30801   1094 - -
          2.68618  4.42225  2.77519  2.73123  3.46354  2.40513  3.72494  3.29354  2.67741  2.69355  4.24690  2.90347  2.73739  3.18146  2.89801  2.37887  2.77519  2.98518  4.58477  3.61503
          0.02942  3.93675  4.65909  0.61958  0.77255  0.50018  0.93248
    656   2.34590  4.49777  2.87246  2.65262  4.25610  1.50803  3.91202  3.64782  2.47390  3.31415  4.17744  3.05388  3.76823  3.12996  3.08950  2.59019  2.87714  3.22803  5.53512  4.25770   1095 - -
          2.68618  4.42225  2.77519  2.73123  3.46354  2.40513  3.72494  3.29354  2.67741  2.69355  4.24690  2.90347  2.73739  3.18146  2.89801  2.37887  2.77519  2.98518  4.58477  3.61503
          0.02942  3.93675  4.65909  0.61958  0.77255  0.50018  0.93248
    657   2.57534  4.57498  2.83225  2.66693  4.25165  1.29527  3.95831  3.77604  2.81978  3.39299  4.28757  3.08207  3.80569  2.73766  3.16750  2.67491  2.97528  3.35440  5.52430  4.24212   1096 - -
          2.68618  4.42225  2.77519  2.73123  3.46354  2.40513  3.72494  3.29354  2.67741  2.69355  4.24690  2.90347  2.73739  3.18146  2.89801  2.37887  2.77519  2.98518  4.58477  3.61503
          0.02942  3.93675  4.65909  0.61958  0.77255  0.50018  0.93248
    658   3.22749  4.67074  4.29261  3.93281  3.16055  4.06365  4.56837  2.36819  3.69992  0.79997  3.16355  4.20205  4.48800  4.05288  3.86546  3.64208  3.51884  2.42219  5.06311  3.80125   1097 - -
          2.68618  4.42225  2.77519  2.73123  3.46354  2.40513  3.72494  3.29354  2.67741  2.69355  4.24690  2.90347  2.73739  3.18146  2.89801  2.37887  2.77519  2.98518  4.58477  3.61503
          0.02942  3.93675  4.65909  0.61958  0.77255  0.50018  0.93248
    659   2.74584  4.51491  3.43277  3.34034  4.48147  0.63648  4.45669  4.09671  3.53035  3.74279  4.71906  3.59704  3.90811  3.84942  3.75935  2.91959  3.23207  3.61263  5.55965  4.58554   1098 - -
          2.68618  4.42225  2.77519  2.73123  3.46354  2.40513  3.72494  3.29354  2.67741  2.69355  4.24690  2.90347  2.73739  3.18146  2.89801  2.37887  2.77519  2.98518  4.58477  3.61503
          0.02942  3.93675  4.65909  0.61958  0.77255  0.50018  0.93248
    660   2.84719  5.16569  1.24880  2.24293  4.47960  3.24635  3.76741  4.01085  2.68987  3.56823  4.44282  2.80019  3.83676  2.94809  2.79114  2.79899  3.14101  3.63015  5.68731  4.28435   1099 - -
          2.68618  4.42225  2.77519  2.73123  3.46354  2.40513  3.72494  3.29354  2.67741  2.69355  4.24690  2.90347  2.73739  3.18146  2.89801  2.37887  2.77519  2.98518  4.58477  3.61503
          0.02942  3.93675  4.65909  0.61958  0.77255  0.50018  0.93248
    661   2.37389  4.32430  3.11516  2.90701  4.17246  3.03129  4.07677  3.64083  2.98855  3.32846  4.22303  3.19864  1.37980  3.34719  3.30511  2.26725  2.82760  3.18445  5.51461  4.24050   1100 - -
          2.68618  4.42225  2.77519  2.73123  3.46354  2.40513  3.72494  3.29354  2.67741  2.69355  4.24690  2.90347  2.73739  3.18146  2.89801  2.37887  2.77519  2.98518  4.58477  3.61503
          0.02942  3.93675  4.65909  0.61958  0.77255  0.50018  0.93248
    662   2.43555  4.35453  3.16577  3.00450  4.38331  1.06246  4.20595  3.87862  3.18662  3.53409  4.41122  3.28418  2.91855  3.49365  3.49947  2.59090  2.90885  3.35964  5.61122  4.45981   1101 - -
          2.68618  4.42225  2.77519  2.73123  3.46354  2.40513  3.72494  3.29354  2.67741  2.69355  4.24690  2.90347  2.73739  3.18146  2.89801  2.37887  2.77519  2.98518  4.58477  3.61503
          0.02942  3.93675  4.65909  0.61958  0.77255  0.50018  0.93248
    663   2.89045  5.28158  1.22969  2.17303  4.38494  3.23080  3.15077  4.10779  2.74678  3.63350  4.51181  2.74307  3.83728  2.94678  3.28392  2.81420  3.18255  3.71960  5.66522  4.17948   1102 - -
          2.68618  4.42225  2.77519  2.73123  3.46354  2.40513  3.72494  3.29354  2.67741  2.69355  4.24690  2.90347  2.73739  3.18146  2.89801  2.37887  2.77519  2.98518  4.58477  3.61503
          0.02942  3.93675  4.65909  0.61958  0.77255  0.50018  0.93248
    664   2.86970  4.45538  3.86543  3.49362  1.28292  3.68419  3.90186  2.81827  3.42750  2.32037  3.51486  3.69901  3.28925  3.68428  3.64962  3.12220  3.17975  2.70484  4.38382  2.82266   1103 - -
          2.68618  4.42225  2.77519  2.73123  3.46354  2.40513  3.72494  3.29354  2.67741  2.69355  4.24690  2.90347  2.73739  3.18146  2.89801  2.37887  2.77519  2.98518  4.58477  3.61503
          0.07022  3.93675  3.03029  0.61958  0.77255  0.50018  0.93248
    665   2.32686  4.24770  3.22757  3.04426  4.10073  2.97711  4.15354  3.62657  3.11969  3.34482  4.26871  3.26524  3.71790  3.46704  3.40512  1.05447  2.80880  3.15629  5.47120  4.18433   1104 - -
          2.68618  4.42225  2.77519  2.73123  3.46354  2.40513  3.72494  3.29354  2.67741  2.69355  4.24690  2.90347  2.73739  3.18146  2.89801  2.37887  2.77519  2.98518  4.58477  3.61503
          0.03062  3.89715  4.61949  0.61958  0.77255  0.53677  0.87860
    666   3.01581  5.14836  0.88331  2.34985  4.52860  3.22909  3.95235  4.12233  3.04107  3.72618  4.70463  2.90753  3.88360  3.19140  3.56079  2.97524  3.35483  3.75882  5.69244  4.39718   1105 - -
          2.68618  4.42225  2.77519  2.73123  3.46354  2.40513  3.72494  3.29354  2.67741  2.69355  4.24690  2.90347  2.73739  3.18146  2.89801  2.37887  2.77519  2.98518  4.58477  3.61503
          0.03062  3.89715  4.61949  0.61958  0.77255  0.53677  0.87860
    667   3.05027  4.46190  4.37104  3.98762  3.39063  4.09340  4.71103  1.04788  3.81624  1.97142  3.32194  4.22949  4.52208  4.16188  4.00997  3.59093  3.34892  1.84632  5.28669  4.02724   1106 - -
          2.68618  4.42225  2.77519  2.73123  3.46354  2.40513  3.72494  3.29354  2.67741  2.69355  4.24690  2.90347  2.73739  3.18146  2.89801  2.37887  2.77519  2.98518  4.58477  3.61503
          0.03062  3.89715  4.61949  0.61958  0.77255  0.53677  0.87860
    668   2.80254  4.96338  2.84048  2.47842  3.92238  3.42221  2.40083  3.69761  2.26167  3.21848  4.10017  2.96924  3.88208  1.94186  2.58196  2.80668  3.03670  3.38113  5.20449  3.79210   1107 - -
          2.68618  4.42225  2.77519  2.73123  3.46354  2.40513  3.72494  3.29354  2.67741  2.69355  4.24690  2.90347  2.73739  3.18146  2.89801  2.37887  2.77519  2.98518  4.58477  3.61503
          0.03062  3.89715  4.61949  0.61958  0.77255  0.53677  0.87860
    669   3.37623  4.74222  4.12867  3.84070  2.69105  3.75760  3.92978  3.40067  3.56229  2.79139  4.03336  3.98473  4.27734  3.94862  3.68637  3.57971  3.67783  3.29169  0.83697  2.69182   1108 - -
          2.68618  4.42225  2.77519  2.73123  3.46354  2.40513  3.72494  3.29354  2.67741  2.69355  4.24690  2.90347  2.73739  3.18146  2.89801  2.37887  2.77519  2.98518  4.58477  3.61503
          0.03062  3.89715  4.61949  0.61958  0.77255  0.53677  0.87860
    670   2.18037  4.18834  3.41722  3.13982  4.02200  3.04174  4.17417  3.08084  3.09890  2.98652  3.97958  3.33119  3.75486  3.46742  3.37657  2.50891  1.32452  2.74666  5.47335  4.24320   1109 - -
          2.68618  4.42225  2.77519  2.73123  3.46354  2.40513  3.72494  3.29354  2.67741  2.69355  4.24690  2.90347  2.73739  3.18146  2.89801  2.37887  2.77519  2.98518  4.58477  3.61503
          0.03062  3.89715  4.61949  0.61958  0.77255  0.53677  0.87860
    671   3.18275  4.63759  4.22916  3.86892  3.14481  4.01360  4.51691  2.34998  3.63644  0.84541  3.15970  4.14202  4.44458  3.99886  3.80855  3.58704  3.47580  2.39376  5.03325  3.76233   1110 - -
          2.68618  4.42225  2.77519  2.73123  3.46354  2.40513  3.72494  3.29354  2.67741  2.69355  4.24690  2.90347  2.73739  3.18146  2.89801  2.37887  2.77519  2.98518  4.58477  3.61503
          0.02071  3.88724        *  0.61958  0.77255  0.00000        *
//
