# Supplementary material for: Potential Conservation of Circadian Clock Proteins in the phylum Nematoda as Revealed by Bioinformatic Searches
Source: PLoS One. 2014 Nov 14;9(11):e112871. doi: 10.1371/journal.pone.0112871 (PMC4232591; doi:10.1371/journal.pone.0112871)
Supplement: File S1 — HMM profiles used in this work and HMMsearch results. (ZIP) [file pone.0112871.s007.zip › HMMs-CE/Mamiferos/BMAL1-aln.fasta.hmm]

HMMER3/b [3.0 | March 2010]
NAME  BMAL1-aln
LENG  626
ALPH  amino
RF    no
CS    no
MAP   yes
DATE  Wed Aug 22 12:28:30 2012
NSEQ  26
EFFN  0.415771
CKSUM 1265293734
STATS LOCAL MSV      -12.3107  0.69704
STATS LOCAL VITERBI  -13.0382  0.69704
STATS LOCAL FORWARD   -6.7774  0.69704
HMM          A        C        D        E        F        G        H        I        K        L        M        N        P        Q        R        S        T        V        W        Y   
            m->m     m->i     m->d     i->m     i->i     d->m     d->d
  COMPO   2.53452  4.03307  2.81441  2.77806  3.37550  2.70655  3.72556  2.83918  2.72820  2.48242  3.67235  3.12187  3.14359  3.22115  2.92603  2.52612  2.83809  2.69368  4.80931  3.57427
          2.68558  4.42062  2.77560  2.73105  3.46382  2.40520  3.72533  3.29394  2.67788  2.69293  4.24682  2.90364  2.73758  3.18096  2.89833  2.37905  2.77509  2.98480  4.58266  3.61609
          0.10276  2.44342  4.52899  3.83113  0.02192  0.00000        *
      1   2.91939  4.47921  3.97943  3.56919  3.18212  3.78495  4.31965  2.35128  3.34036  1.78798  1.51032  3.85443  4.24634  3.72732  3.55316  3.26103  3.22401  2.34942  5.01339  3.76860    132 - -
          2.68618  4.42225  2.77519  2.73123  3.46354  2.40513  3.72494  3.29354  2.67741  2.69355  4.24690  2.90347  2.73739  3.18146  2.89801  2.37887  2.77519  2.98518  4.58477  3.61503
          0.03357  3.80664  4.52899  0.61958  0.77255  0.48576  0.95510
      2   1.11308  4.16190  3.39782  3.18781  3.98869  2.98783  4.21735  3.10457  3.20240  2.98899  4.02945  3.35342  3.72099  3.55002  3.45652  2.51346  2.78634  2.77050  5.42252  4.21576    133 - -
          2.68618  4.42225  2.77519  2.73123  3.46354  2.40513  3.72494  3.29354  2.67741  2.69355  4.24690  2.90347  2.73739  3.18146  2.89801  2.37887  2.77519  2.98518  4.58477  3.61503
          0.03357  3.80664  4.52899  0.61958  0.77255  0.48576  0.95510
      3   2.92132  5.03510  1.01732  2.29924  4.40394  3.16296  3.87699  3.97767  2.94932  3.59850  4.57666  2.85164  3.81131  3.11715  3.45530  2.89224  3.25905  3.62442  5.58524  4.28969    134 - -
          2.68618  4.42225  2.77519  2.73123  3.46354  2.40513  3.72494  3.29354  2.67741  2.69355  4.24690  2.90347  2.73739  3.18146  2.89801  2.37887  2.77519  2.98518  4.58477  3.61503
          0.03357  3.80664  4.52899  0.61958  0.77255  0.48576  0.95510
      4   2.83162  4.81239  2.86273  2.61818  3.97171  3.32421  3.77531  3.59390  2.44400  3.10266  4.13409  3.07668  3.87782  1.35609  2.72877  2.88296  3.12945  3.32821  5.25631  3.94618    135 - -
          2.68618  4.42225  2.77519  2.73123  3.46354  2.40513  3.72494  3.29354  2.67741  2.69355  4.24690  2.90347  2.73739  3.18146  2.89801  2.37887  2.77519  2.98518  4.58477  3.61503
          0.03357  3.80664  4.52899  0.61958  0.77255  0.48576  0.95510
      5   2.93380  4.77462  3.41801  2.94492  4.11254  3.43247  3.78120  3.65094  2.21764  3.17899  4.18236  3.30896  3.93958  3.00609  1.08408  3.02202  3.20513  3.37810  5.22318  4.05567    136 - -
          2.68618  4.42225  2.77519  2.73123  3.46354  2.40513  3.72494  3.29354  2.67741  2.69355  4.24690  2.90347  2.73739  3.18146  2.89801  2.37887  2.77519  2.98518  4.58477  3.61503
          0.03357  3.80664  4.52899  0.61958  0.77255  0.48576  0.95510
      6   2.91939  4.47921  3.97943  3.56919  3.18212  3.78495  4.31965  2.35128  3.34036  1.78798  1.51032  3.85443  4.24634  3.72732  3.55316  3.26103  3.22401  2.34942  5.01339  3.76860    137 - -
          2.68618  4.42225  2.77519  2.73123  3.46354  2.40513  3.72494  3.29354  2.67741  2.69355  4.24690  2.90347  2.73739  3.18146  2.89801  2.37887  2.77519  2.98518  4.58477  3.61503
          0.03357  3.80664  4.52899  0.61958  0.77255  0.48576  0.95510
      7   2.92132  5.03510  1.01732  2.29924  4.40394  3.16296  3.87699  3.97767  2.94932  3.59850  4.57666  2.85164  3.81131  3.11715  3.45530  2.89224  3.25905  3.62442  5.58524  4.28969    138 - -
          2.68618  4.42225  2.77519  2.73123  3.46354  2.40513  3.72494  3.29354  2.67741  2.69355  4.24690  2.90347  2.73739  3.18146  2.89801  2.37887  2.77519  2.98518  4.58477  3.61503
          0.03357  3.80664  4.52899  0.61958  0.77255  0.48576  0.95510
      8   2.97994  4.41902  4.23898  3.85354  3.33146  3.99278  4.59492  1.16351  3.68026  1.93284  3.27896  4.10818  4.43172  4.03630  3.88446  3.48300  3.28090  1.84879  5.20753  3.93905    139 - -
          2.68618  4.42225  2.77519  2.73123  3.46354  2.40513  3.72494  3.29354  2.67741  2.69355  4.24690  2.90347  2.73739  3.18146  2.89801  2.37887  2.77519  2.98518  4.58477  3.61503
          0.03357  3.80664  4.52899  0.61958  0.77255  0.48576  0.95510
      9   2.28525  4.20393  3.15171  2.96597  4.01144  2.93515  4.07690  3.52584  3.03521  3.25176  4.18449  3.20034  3.66884  3.39007  3.32223  1.19488  2.76073  3.07544  5.38957  4.09497    140 - -
          2.68618  4.42225  2.77519  2.73123  3.46354  2.40513  3.72494  3.29354  2.67741  2.69355  4.24690  2.90347  2.73739  3.18146  2.89801  2.37887  2.77519  2.98518  4.58477  3.61503
          0.03357  3.80664  4.52899  0.61958  0.77255  0.48576  0.95510
     10   2.28525  4.20393  3.15171  2.96597  4.01144  2.93515  4.07690  3.52584  3.03521  3.25176  4.18449  3.20034  3.66884  3.39007  3.32223  1.19488  2.76073  3.07544  5.38957  4.09497    141 - -
          2.68618  4.42225  2.77519  2.73123  3.46354  2.40513  3.72494  3.29354  2.67741  2.69355  4.24690  2.90347  2.73739  3.18146  2.89801  2.37887  2.77519  2.98518  4.58477  3.61503
          0.03357  3.80664  4.52899  0.61958  0.77255  0.48576  0.95510
     11   2.38006  4.22447  3.37228  3.12307  3.91324  3.06544  4.14507  3.03246  3.06472  2.89821  3.95428  3.34198  3.76458  3.46326  3.32565  2.58077  1.28872  2.73450  5.35696  4.13033    142 - -
          2.68618  4.42225  2.77519  2.73123  3.46354  2.40513  3.72494  3.29354  2.67741  2.69355  4.24690  2.90347  2.73739  3.18146  2.89801  2.37887  2.77519  2.98518  4.58477  3.61503
          0.03357  3.80664  4.52899  0.61958  0.77255  0.48576  0.95510
     12   2.97994  4.41902  4.23898  3.85354  3.33146  3.99278  4.59492  1.16351  3.68026  1.93284  3.27896  4.10818  4.43172  4.03630  3.88446  3.48300  3.28090  1.84879  5.20753  3.93905    143 - -
          2.68618  4.42225  2.77519  2.73123  3.46354  2.40513  3.72494  3.29354  2.67741  2.69355  4.24690  2.90347  2.73739  3.18146  2.89801  2.37887  2.77519  2.98518  4.58477  3.61503
          0.03357  3.80664  4.52899  0.61958  0.77255  0.48576  0.95510
     13   2.28525  4.20393  3.15171  2.96597  4.01144  2.93515  4.07690  3.52584  3.03521  3.25176  4.18449  3.20034  3.66884  3.39007  3.32223  1.19488  2.76073  3.07544  5.38957  4.09497    144 - -
          2.68618  4.42225  2.77519  2.73123  3.46354  2.40513  3.72494  3.29354  2.67741  2.69355  4.24690  2.90347  2.73739  3.18146  2.89801  2.37887  2.77519  2.98518  4.58477  3.61503
          0.03357  3.80664  4.52899  0.61958  0.77255  0.48576  0.95510
     14   2.92132  5.03510  1.01732  2.29924  4.40394  3.16296  3.87699  3.97767  2.94932  3.59850  4.57666  2.85164  3.81131  3.11715  3.45530  2.89224  3.25905  3.62442  5.58524  4.28969    145 - -
          2.68618  4.42225  2.77519  2.73123  3.46354  2.40513  3.72494  3.29354  2.67741  2.69355  4.24690  2.90347  2.73739  3.18146  2.89801  2.37887  2.77519  2.98518  4.58477  3.61503
          0.03357  3.80664  4.52899  0.61958  0.77255  0.48576  0.95510
     15   3.17674  4.59848  4.14788  3.85116  1.12606  3.87934  3.85185  2.71003  3.76014  2.09608  3.45096  3.94585  4.34049  3.94672  3.89611  3.44923  3.47840  2.69561  4.12294  2.49924    146 - -
          2.68618  4.42225  2.77519  2.73123  3.46354  2.40513  3.72494  3.29354  2.67741  2.69355  4.24690  2.90347  2.73739  3.18146  2.89801  2.37887  2.77519  2.98518  4.58477  3.61503
          0.03357  3.80664  4.52899  0.61958  0.77255  0.48576  0.95510
     16   2.91939  4.47921  3.97943  3.56919  3.18212  3.78495  4.31965  2.35128  3.34036  1.78798  1.51032  3.85443  4.24634  3.72732  3.55316  3.26103  3.22401  2.34942  5.01339  3.76860    147 - -
          2.68618  4.42225  2.77519  2.73123  3.46354  2.40513  3.72494  3.29354  2.67741  2.69355  4.24690  2.90347  2.73739  3.18146  2.89801  2.37887  2.77519  2.98518  4.58477  3.61503
          0.03357  3.80664  4.52899  0.61958  0.77255  0.48576  0.95510
     17   2.28525  4.20393  3.15171  2.96597  4.01144  2.93515  4.07690  3.52584  3.03521  3.25176  4.18449  3.20034  3.66884  3.39007  3.32223  1.19488  2.76073  3.07544  5.38957  4.09497    148 - -
          2.68618  4.42225  2.77519  2.73123  3.46354  2.40513  3.72494  3.29354  2.67741  2.69355  4.24690  2.90347  2.73739  3.18146  2.89801  2.37887  2.77519  2.98518  4.58477  3.61503
          0.03357  3.80664  4.52899  0.61958  0.77255  0.48576  0.95510
     18   2.32938  4.27525  3.03061  2.81593  4.05451  2.98493  3.98187  3.51209  2.88389  3.20751  4.11708  3.12263  1.62404  3.25308  3.20070  2.28212  2.77265  3.08375  5.40466  4.12373    149 - -
          2.68618  4.42225  2.77519  2.73123  3.46354  2.40513  3.72494  3.29354  2.67741  2.69355  4.24690  2.90347  2.73739  3.18146  2.89801  2.37887  2.77519  2.98518  4.58477  3.61503
          0.03357  3.80664  4.52899  0.61958  0.77255  0.48576  0.95510
     19   2.58730  4.36750  3.24740  3.13934  4.27955  0.83836  4.26224  3.86445  3.31146  3.52659  4.50300  3.41209  3.75651  3.64111  3.55335  2.75760  3.06348  3.40564  5.39068  4.37975    150 - -
          2.68618  4.42225  2.77519  2.73123  3.46354  2.40513  3.72494  3.29354  2.67741  2.69355  4.24690  2.90347  2.73739  3.18146  2.89801  2.37887  2.77519  2.98518  4.58477  3.61503
          0.03357  3.80664  4.52899  0.61958  0.77255  0.48576  0.95510
     20   2.10180  4.25356  3.11269  2.88052  4.05685  2.99782  4.02465  3.37382  2.93248  3.10611  4.05817  3.16984  1.63539  3.29595  3.24427  2.49109  2.77352  2.98692  5.42211  4.18130    151 - -
          2.68618  4.42225  2.77519  2.73123  3.46354  2.40513  3.72494  3.29354  2.67741  2.69355  4.24690  2.90347  2.73739  3.18146  2.89801  2.37887  2.77519  2.98518  4.58477  3.61503
          0.03357  3.80664  4.52899  0.61958  0.77255  0.48576  0.95510
     21   2.29350  4.21033  3.21468  2.90226  3.98481  3.01627  3.98849  3.25263  2.88592  3.01577  3.93961  3.17924  2.85878  3.25389  3.20189  2.46464  1.60944  2.88197  5.36551  4.12712    152 - -
          2.68618  4.42225  2.77519  2.73123  3.46354  2.40513  3.72494  3.29354  2.67741  2.69355  4.24690  2.90347  2.73739  3.18146  2.89801  2.37887  2.77519  2.98518  4.58477  3.61503
          0.03357  3.80664  4.52899  0.61958  0.77255  0.48576  0.95510
     22   2.92132  5.03510  1.01732  2.29924  4.40394  3.16296  3.87699  3.97767  2.94932  3.59850  4.57666  2.85164  3.81131  3.11715  3.45530  2.89224  3.25905  3.62442  5.58524  4.28969    153 - -
          2.68618  4.42225  2.77519  2.73123  3.46354  2.40513  3.72494  3.29354  2.67741  2.69355  4.24690  2.90347  2.73739  3.18146  2.89801  2.37887  2.77519  2.98518  4.58477  3.61503
          0.03357  3.80664  4.52899  0.61958  0.77255  0.48576  0.95510
     23   3.08278  4.56545  4.08296  3.72411  3.11326  3.89705  4.40054  2.31567  3.49244  0.96086  3.15969  4.00577  4.34482  3.87660  3.67864  3.46250  3.38066  2.33559  4.96706  3.67468    154 - -
          2.68618  4.42225  2.77519  2.73123  3.46354  2.40513  3.72494  3.29354  2.67741  2.69355  4.24690  2.90347  2.73739  3.18146  2.89801  2.37887  2.77519  2.98518  4.58477  3.61503
          0.03357  3.80664  4.52899  0.61958  0.77255  0.48576  0.95510
     24   3.07865  4.53572  4.28946  3.81352  3.05709  4.13760  4.47985  2.02471  3.57648  1.08193  2.99884  4.10532  4.47428  3.90798  3.77951  3.53262  3.34215  2.13081  5.01468  3.74659    155 - -
          2.68618  4.42225  2.77519  2.73123  3.46354  2.40513  3.72494  3.29354  2.67741  2.69355  4.24690  2.90347  2.73739  3.18146  2.89801  2.37887  2.77519  2.98518  4.58477  3.61503
          0.03357  3.80664  4.52899  0.61958  0.77255  0.48576  0.95510
     25   2.28525  4.20393  3.15171  2.96597  4.01144  2.93515  4.07690  3.52584  3.03521  3.25176  4.18449  3.20034  3.66884  3.39007  3.32223  1.19488  2.76073  3.07544  5.38957  4.09497    156 - -
          2.68618  4.42225  2.77519  2.73123  3.46354  2.40513  3.72494  3.29354  2.67741  2.69355  4.24690  2.90347  2.73739  3.18146  2.89801  2.37887  2.77519  2.98518  4.58477  3.61503
          0.03357  3.80664  4.52899  0.61958  0.77255  0.48576  0.95510
     26   2.17847  4.13745  3.12454  2.88812  4.18099  2.54321  4.03926  3.59284  2.98418  3.29253  4.13398  3.12453  3.60792  3.29994  3.30885  1.43520  2.50311  3.07800  5.51857  4.27391    157 - -
          2.68618  4.42225  2.77519  2.73123  3.46354  2.40513  3.72494  3.29354  2.67741  2.69355  4.24690  2.90347  2.73739  3.18146  2.89801  2.37887  2.77519  2.98518  4.58477  3.61503
          0.03357  3.80664  4.52899  0.61958  0.77255  0.48576  0.95510
     27   2.25126  4.21792  3.06771  2.81087  4.11092  2.94056  3.97324  3.55925  2.88913  3.23712  4.09775  3.10144  2.73801  3.22630  3.22712  1.49719  2.69935  3.08726  5.44821  4.17896    158 - -
          2.68618  4.42225  2.77519  2.73123  3.46354  2.40513  3.72494  3.29354  2.67741  2.69355  4.24690  2.90347  2.73739  3.18146  2.89801  2.37887  2.77519  2.98518  4.58477  3.61503
          0.03357  3.80664  4.52899  0.61958  0.77255  0.48576  0.95510
     28   3.08278  4.56545  4.08296  3.72411  3.11326  3.89705  4.40054  2.31567  3.49244  0.96086  3.15969  4.00577  4.34482  3.87660  3.67864  3.46250  3.38066  2.33559  4.96706  3.67468    159 - -
          2.68618  4.42225  2.77519  2.73123  3.46354  2.40513  3.72494  3.29354  2.67741  2.69355  4.24690  2.90347  2.73739  3.18146  2.89801  2.37887  2.77519  2.98518  4.58477  3.61503
          0.03357  3.80664  4.52899  0.61958  0.77255  0.48576  0.95510
     29   2.23220  4.21734  2.94428  2.75329  4.21599  1.76348  3.99043  3.68723  2.93963  3.35014  4.18504  2.92388  3.62121  3.23990  3.29148  1.93799  2.69453  3.16277  5.53872  4.26591    160 - -
          2.68618  4.42225  2.77519  2.73123  3.46354  2.40513  3.72494  3.29354  2.67741  2.69355  4.24690  2.90347  2.73739  3.18146  2.89801  2.37887  2.77519  2.98518  4.58477  3.61503
          0.03357  3.80664  4.52899  0.61958  0.77255  0.48576  0.95510
     30   2.10341  4.14644  3.35633  3.07287  3.96809  3.00297  4.11340  3.01290  3.03435  2.92670  3.91809  3.27526  3.71040  3.40259  3.31701  2.46569  1.51095  2.68366  5.42015  4.18864    161 - -
          2.68618  4.42225  2.77519  2.73123  3.46354  2.40513  3.72494  3.29354  2.67741  2.69355  4.24690  2.90347  2.73739  3.18146  2.89801  2.37887  2.77519  2.98518  4.58477  3.61503
          0.03357  3.80664  4.52899  0.61958  0.77255  0.48576  0.95510
     31   2.17736  4.13616  3.13000  2.88933  4.17933  2.54264  4.03796  3.58833  2.98245  3.28805  4.12879  3.12532  3.60768  3.29801  3.30776  1.44555  2.48132  3.07463  5.51666  4.27339    162 - -
          2.68618  4.42225  2.77519  2.73123  3.46354  2.40513  3.72494  3.29354  2.67741  2.69355  4.24690  2.90347  2.73739  3.18146  2.89801  2.37887  2.77519  2.98518  4.58477  3.61503
          0.03357  3.80664  4.52899  0.61958  0.77255  0.48576  0.95510
     32   2.09132  4.15040  3.04425  2.87687  4.21816  1.50537  4.07446  3.62568  3.04334  3.34787  4.20595  3.11783  3.61227  3.34694  3.36039  2.23684  2.67886  3.10422  5.56055  4.30955    163 - -
          2.68618  4.42225  2.77519  2.73123  3.46354  2.40513  3.72494  3.29354  2.67741  2.69355  4.24690  2.90347  2.73739  3.18146  2.89801  2.37887  2.77519  2.98518  4.58477  3.61503
          0.03357  3.80664  4.52899  0.61958  0.77255  0.48576  0.95510
     33   2.93768  4.37796  4.28694  3.74393  3.23317  4.10306  4.48463  1.96245  3.60121  1.62820  2.64912  4.04569  4.42337  3.87955  3.83662  3.43557  3.18808  1.49386  5.12504  3.94298    164 - -
          2.68618  4.42225  2.77519  2.73123  3.46354  2.40513  3.72494  3.29354  2.67741  2.69355  4.24690  2.90347  2.73739  3.18146  2.89801  2.37887  2.77519  2.98518  4.58477  3.61503
          0.03357  3.80664  4.52899  0.61958  0.77255  0.48576  0.95510
     34   2.92132  5.03510  1.01732  2.29924  4.40394  3.16296  3.87699  3.97767  2.94932  3.59850  4.57666  2.85164  3.81131  3.11715  3.45530  2.89224  3.25905  3.62442  5.58524  4.28969    165 - -
          2.68618  4.42225  2.77519  2.73123  3.46354  2.40513  3.72494  3.29354  2.67741  2.69355  4.24690  2.90347  2.73739  3.18146  2.89801  2.37887  2.77519  2.98518  4.58477  3.61503
          0.03357  3.80664  4.52899  0.61958  0.77255  0.48576  0.95510
     35   2.51617  1.08450  4.01774  3.74353  3.75146  3.15168  4.40527  2.88570  3.57049  2.80351  3.92328  3.74811  3.85341  3.91947  3.70603  2.78744  2.97762  2.63441  5.17996  4.03920    166 - -
          2.68618  4.42225  2.77519  2.73123  3.46354  2.40513  3.72494  3.29354  2.67741  2.69355  4.24690  2.90347  2.73739  3.18146  2.89801  2.37887  2.77519  2.98518  4.58477  3.61503
          0.03357  3.80664  4.52899  0.61958  0.77255  0.48576  0.95510
     36   2.67131  4.66316  2.67662  2.55623  4.01658  3.14168  3.87212  3.71422  2.77112  3.36909  4.32591  1.28028  3.79104  3.14604  3.12243  2.74184  3.05178  3.34311  5.33031  3.97063    167 - -
          2.68618  4.42225  2.77519  2.73123  3.46354  2.40513  3.72494  3.29354  2.67741  2.69355  4.24690  2.90347  2.73739  3.18146  2.89801  2.37887  2.77519  2.98518  4.58477  3.61503
          0.03357  3.80664  4.52899  0.61958  0.77255  0.48576  0.95510
     37   2.93380  4.77462  3.41801  2.94492  4.11254  3.43247  3.78120  3.65094  2.21764  3.17899  4.18236  3.30896  3.93958  3.00609  1.08408  3.02202  3.20513  3.37810  5.22318  4.05567    168 - -
          2.68618  4.42225  2.77519  2.73123  3.46354  2.40513  3.72494  3.29354  2.67741  2.69355  4.24690  2.90347  2.73739  3.18146  2.89801  2.37887  2.77519  2.98518  4.58477  3.61503
          0.03357  3.80664  4.52899  0.61958  0.77255  0.48576  0.95510
     38   2.91405  4.87211  3.08550  2.72130  4.24344  3.40898  3.72666  3.66893  1.13232  3.24922  4.21568  3.14815  3.91521  2.92298  2.42475  2.96123  3.17301  3.38095  5.32638  4.13020    169 - -
          2.68618  4.42225  2.77519  2.73123  3.46354  2.40513  3.72494  3.29354  2.67741  2.69355  4.24690  2.90347  2.73739  3.18146  2.89801  2.37887  2.77519  2.98518  4.58477  3.61503
          0.03357  3.80664  4.52899  0.61958  0.77255  0.48576  0.95510
     39   2.93380  4.77462  3.41801  2.94492  4.11254  3.43247  3.78120  3.65094  2.21764  3.17899  4.18236  3.30896  3.93958  3.00609  1.08408  3.02202  3.20513  3.37810  5.22318  4.05567    170 - -
          2.68618  4.42225  2.77519  2.73123  3.46354  2.40513  3.72494  3.29354  2.67741  2.69355  4.24690  2.90347  2.73739  3.18146  2.89801  2.37887  2.77519  2.98518  4.58477  3.61503
          0.03357  3.80664  4.52899  0.61958  0.77255  0.48576  0.95510
     40   2.91405  4.87211  3.08550  2.72130  4.24344  3.40898  3.72666  3.66893  1.13232  3.24922  4.21568  3.14815  3.91521  2.92298  2.42475  2.96123  3.17301  3.38095  5.32638  4.13020    171 - -
          2.68618  4.42225  2.77519  2.73123  3.46354  2.40513  3.72494  3.29354  2.67741  2.69355  4.24690  2.90347  2.73739  3.18146  2.89801  2.37887  2.77519  2.98518  4.58477  3.61503
          0.03357  3.80664  4.52899  0.61958  0.77255  0.48576  0.95510
     41   2.58730  4.36750  3.24740  3.13934  4.27955  0.83836  4.26224  3.86445  3.31146  3.52659  4.50300  3.41209  3.75651  3.64111  3.55335  2.75760  3.06348  3.40564  5.39068  4.37975    172 - -
          2.68618  4.42225  2.77519  2.73123  3.46354  2.40513  3.72494  3.29354  2.67741  2.69355  4.24690  2.90347  2.73739  3.18146  2.89801  2.37887  2.77519  2.98518  4.58477  3.61503
          0.03357  3.80664  4.52899  0.61958  0.77255  0.48576  0.95510
     42   2.28525  4.20393  3.15171  2.96597  4.01144  2.93515  4.07690  3.52584  3.03521  3.25176  4.18449  3.20034  3.66884  3.39007  3.32223  1.19488  2.76073  3.07544  5.38957  4.09497    173 - -
          2.68618  4.42225  2.77519  2.73123  3.46354  2.40513  3.72494  3.29354  2.67741  2.69355  4.24690  2.90347  2.73739  3.18146  2.89801  2.37887  2.77519  2.98518  4.58477  3.61503
          0.03357  3.80664  4.52899  0.61958  0.77255  0.48576  0.95510
     43   2.00077  4.12766  3.18315  2.95760  4.11311  2.88579  4.07573  3.47045  3.02502  3.23067  4.11743  3.16810  3.62495  3.35515  3.32852  1.37377  2.66664  2.99944  5.48940  4.22957    174 - -
          2.68618  4.42225  2.77519  2.73123  3.46354  2.40513  3.72494  3.29354  2.67741  2.69355  4.24690  2.90347  2.73739  3.18146  2.89801  2.37887  2.77519  2.98518  4.58477  3.61503
          0.03357  3.80664  4.52899  0.61958  0.77255  0.48576  0.95510
     44   2.38006  4.22447  3.37228  3.12307  3.91324  3.06544  4.14507  3.03246  3.06472  2.89821  3.95428  3.34198  3.76458  3.46326  3.32565  2.58077  1.28872  2.73450  5.35696  4.13033    175 - -
          2.68618  4.42225  2.77519  2.73123  3.46354  2.40513  3.72494  3.29354  2.67741  2.69355  4.24690  2.90347  2.73739  3.18146  2.89801  2.37887  2.77519  2.98518  4.58477  3.61503
          0.03357  3.80664  4.52899  0.61958  0.77255  0.48576  0.95510
     45   2.92132  5.03510  1.01732  2.29924  4.40394  3.16296  3.87699  3.97767  2.94932  3.59850  4.57666  2.85164  3.81131  3.11715  3.45530  2.89224  3.25905  3.62442  5.58524  4.28969    176 - -
          2.68618  4.42225  2.77519  2.73123  3.46354  2.40513  3.72494  3.29354  2.67741  2.69355  4.24690  2.90347  2.73739  3.18146  2.89801  2.37887  2.77519  2.98518  4.58477  3.61503
          0.03357  3.80664  4.52899  0.61958  0.77255  0.48576  0.95510
     46   3.15485  4.67049  3.74220  3.46060  2.30008  3.75433  3.59228  3.17350  3.32001  2.64409  3.85583  3.64438  4.23041  3.64188  3.51666  3.29762  3.44162  3.04115  3.94084  1.08277    177 - -
          2.68618  4.42225  2.77519  2.73123  3.46354  2.40513  3.72494  3.29354  2.67741  2.69355  4.24690  2.90347  2.73739  3.18146  2.89801  2.37887  2.77519  2.98518  4.58477  3.61503
          0.03357  3.80664  4.52899  0.61958  0.77255  0.48576  0.95510
     47   2.83162  4.81239  2.86273  2.61818  3.97171  3.32421  3.77531  3.59390  2.44400  3.10266  4.13409  3.07668  3.87782  1.35609  2.72877  2.88296  3.12945  3.32821  5.25631  3.94618    178 - -
          2.68620  4.42231  2.77503  2.73116  3.46307  2.40515  3.72500  3.29360  2.67746  2.69348  4.24695  2.90352  2.73745  3.18152  2.89806  2.37886  2.77525  2.98524  4.58483  3.61509
          0.10433  2.42727  4.52899  1.29347  0.32064  0.48576  0.95510
     48   2.89853  4.99182  2.46473  1.12299  4.33026  3.23362  3.81679  3.77112  2.68920  3.39963  4.37822  2.90023  3.83557  3.03491  3.08993  2.88870  3.20283  3.46241  5.51442  4.23845    186 - -
          2.68618  4.42225  2.77519  2.73123  3.46354  2.40513  3.72494  3.29354  2.67741  2.69355  4.24690  2.90347  2.73739  3.18146  2.89801  2.37887  2.77519  2.98518  4.58477  3.61503
          0.03357  3.80664  4.52899  0.61958  0.77255  0.48576  0.95510
     49   2.28525  4.20393  3.15171  2.96597  4.01144  2.93515  4.07690  3.52584  3.03521  3.25176  4.18449  3.20034  3.66884  3.39007  3.32223  1.19488  2.76073  3.07544  5.38957  4.09497    187 - -
          2.68618  4.42225  2.77519  2.73123  3.46354  2.40513  3.72494  3.29354  2.67741  2.69355  4.24690  2.90347  2.73739  3.18146  2.89801  2.37887  2.77519  2.98518  4.58477  3.61503
          0.03357  3.80664  4.52899  0.61958  0.77255  0.48576  0.95510
     50   2.91939  4.47921  3.97943  3.56919  3.18212  3.78495  4.31965  2.35128  3.34036  1.78798  1.51032  3.85443  4.24634  3.72732  3.55316  3.26103  3.22401  2.34942  5.01339  3.76860    188 - -
          2.68618  4.42225  2.77519  2.73123  3.46354  2.40513  3.72494  3.29354  2.67741  2.69355  4.24690  2.90347  2.73739  3.18146  2.89801  2.37887  2.77519  2.98518  4.58477  3.61503
          0.03357  3.80664  4.52899  0.61958  0.77255  0.48576  0.95510
     51   2.92132  5.03510  1.01732  2.29924  4.40394  3.16296  3.87699  3.97767  2.94932  3.59850  4.57666  2.85164  3.81131  3.11715  3.45530  2.89224  3.25905  3.62442  5.58524  4.28969    189 - -
          2.68618  4.42225  2.77519  2.73123  3.46354  2.40513  3.72494  3.29354  2.67741  2.69355  4.24690  2.90347  2.73739  3.18146  2.89801  2.37887  2.77519  2.98518  4.58477  3.61503
          0.03357  3.80664  4.52899  0.61958  0.77255  0.48576  0.95510
     52   2.38006  4.22447  3.37228  3.12307  3.91324  3.06544  4.14507  3.03246  3.06472  2.89821  3.95428  3.34198  3.76458  3.46326  3.32565  2.58077  1.28872  2.73450  5.35696  4.13033    190 - -
          2.68618  4.42225  2.77519  2.73123  3.46354  2.40513  3.72494  3.29354  2.67741  2.69355  4.24690  2.90347  2.73739  3.18146  2.89801  2.37887  2.77519  2.98518  4.58477  3.61503
          0.03357  3.80664  4.52899  0.61958  0.77255  0.48576  0.95510
     53   2.92132  5.03510  1.01732  2.29924  4.40394  3.16296  3.87699  3.97767  2.94932  3.59850  4.57666  2.85164  3.81131  3.11715  3.45530  2.89224  3.25905  3.62442  5.58524  4.28969    191 - -
          2.68618  4.42225  2.77519  2.73123  3.46354  2.40513  3.72494  3.29354  2.67741  2.69355  4.24690  2.90347  2.73739  3.18146  2.89801  2.37887  2.77519  2.98518  4.58477  3.61503
          0.03357  3.80664  4.52899  0.61958  0.77255  0.48576  0.95510
     54   2.91405  4.87211  3.08550  2.72130  4.24344  3.40898  3.72666  3.66893  1.13232  3.24922  4.21568  3.14815  3.91521  2.92298  2.42475  2.96123  3.17301  3.38095  5.32638  4.13020    192 - -
          2.68618  4.42225  2.77519  2.73123  3.46354  2.40513  3.72494  3.29354  2.67741  2.69355  4.24690  2.90347  2.73739  3.18146  2.89801  2.37887  2.77519  2.98518  4.58477  3.61503
          0.03357  3.80664  4.52899  0.61958  0.77255  0.48576  0.95510
     55   2.92132  5.03510  1.01732  2.29924  4.40394  3.16296  3.87699  3.97767  2.94932  3.59850  4.57666  2.85164  3.81131  3.11715  3.45530  2.89224  3.25905  3.62442  5.58524  4.28969    193 - -
          2.68618  4.42225  2.77519  2.73123  3.46354  2.40513  3.72494  3.29354  2.67741  2.69355  4.24690  2.90347  2.73739  3.18146  2.89801  2.37887  2.77519  2.98518  4.58477  3.61503
          0.03357  3.80664  4.52899  0.61958  0.77255  0.48576  0.95510
     56   2.92132  5.03510  1.01732  2.29924  4.40394  3.16296  3.87699  3.97767  2.94932  3.59850  4.57666  2.85164  3.81131  3.11715  3.45530  2.89224  3.25905  3.62442  5.58524  4.28969    194 - -
          2.68618  4.42225  2.77519  2.73123  3.46354  2.40513  3.72494  3.29354  2.67741  2.69355  4.24690  2.90347  2.73739  3.18146  2.89801  2.37887  2.77519  2.98518  4.58477  3.61503
          0.03357  3.80664  4.52899  0.61958  0.77255  0.48576  0.95510
     57   2.54888  4.51241  2.88331  2.65607  3.99193  3.15072  3.85788  3.49891  2.67673  3.10096  4.05956  3.06649  1.62516  2.83581  3.00209  2.65728  2.92090  3.15899  5.31914  4.02864    195 - -
          2.68618  4.42225  2.77519  2.73123  3.46354  2.40513  3.72494  3.29354  2.67741  2.69355  4.24690  2.90347  2.73739  3.18146  2.89801  2.37887  2.77519  2.98518  4.58477  3.61503
          0.03357  3.80664  4.52899  0.61958  0.77255  0.48576  0.95510
     58   2.92752  4.75419  3.06585  2.82062  3.24193  3.39473  1.28936  3.62004  2.66565  3.12173  4.16072  3.23203  3.94442  3.18643  2.93458  2.99924  3.22926  3.35657  4.70763  3.19495    196 - -
          2.68618  4.42225  2.77519  2.73123  3.46354  2.40513  3.72494  3.29354  2.67741  2.69355  4.24690  2.90347  2.73739  3.18146  2.89801  2.37887  2.77519  2.98518  4.58477  3.61503
          0.03357  3.80664  4.52899  0.61958  0.77255  0.48576  0.95510
     59   2.58730  4.36750  3.24740  3.13934  4.27955  0.83836  4.26224  3.86445  3.31146  3.52659  4.50300  3.41209  3.75651  3.64111  3.55335  2.75760  3.06348  3.40564  5.39068  4.37975    197 - -
          2.68618  4.42225  2.77519  2.73123  3.46354  2.40513  3.72494  3.29354  2.67741  2.69355  4.24690  2.90347  2.73739  3.18146  2.89801  2.37887  2.77519  2.98518  4.58477  3.61503
          0.03357  3.80664  4.52899  0.61958  0.77255  0.48576  0.95510
     60   2.93380  4.77462  3.41801  2.94492  4.11254  3.43247  3.78120  3.65094  2.21764  3.17899  4.18236  3.30896  3.93958  3.00609  1.08408  3.02202  3.20513  3.37810  5.22318  4.05567    198 - -
          2.68618  4.42225  2.77519  2.73123  3.46354  2.40513  3.72494  3.29354  2.67741  2.69355  4.24690  2.90347  2.73739  3.18146  2.89801  2.37887  2.77519  2.98518  4.58477  3.61503
          0.03357  3.80664  4.52899  0.61958  0.77255  0.48576  0.95510
     61   3.08278  4.56545  4.08296  3.72411  3.11326  3.89705  4.40054  2.31567  3.49244  0.96086  3.15969  4.00577  4.34482  3.87660  3.67864  3.46250  3.38066  2.33559  4.96706  3.67468    199 - -
          2.68618  4.42225  2.77519  2.73123  3.46354  2.40513  3.72494  3.29354  2.67741  2.69355  4.24690  2.90347  2.73739  3.18146  2.89801  2.37887  2.77519  2.98518  4.58477  3.61503
          0.03357  3.80664  4.52899  0.61958  0.77255  0.48576  0.95510
     62   2.83732  5.09521  2.24188  1.27268  4.41468  3.19686  3.73443  3.85832  2.64378  3.47520  4.38414  2.76269  3.79723  2.92668  3.10631  2.79379  3.13168  3.51203  5.61929  4.25014    200 - -
          2.68618  4.42225  2.77519  2.73123  3.46354  2.40513  3.72494  3.29354  2.67741  2.69355  4.24690  2.90347  2.73739  3.18146  2.89801  2.37887  2.77519  2.98518  4.58477  3.61503
          0.03357  3.80664  4.52899  0.61958  0.77255  0.48576  0.95510
     63   3.15485  4.67049  3.74220  3.46060  2.30008  3.75433  3.59228  3.17350  3.32001  2.64409  3.85583  3.64438  4.23041  3.64188  3.51666  3.29762  3.44162  3.04115  3.94084  1.08277    201 - -
          2.68618  4.42225  2.77519  2.73123  3.46354  2.40513  3.72494  3.29354  2.67741  2.69355  4.24690  2.90347  2.73739  3.18146  2.89801  2.37887  2.77519  2.98518  4.58477  3.61503
          0.03357  3.80664  4.52899  0.61958  0.77255  0.48576  0.95510
     64   2.06314  4.14754  3.28275  2.96126  3.99595  2.97978  4.02528  3.19798  2.94614  3.01160  3.92369  3.19904  3.28982  3.29572  3.25747  2.41963  1.62889  2.81946  5.39136  4.16313    202 - -
          2.68618  4.42225  2.77519  2.73123  3.46354  2.40513  3.72494  3.29354  2.67741  2.69355  4.24690  2.90347  2.73739  3.18146  2.89801  2.37887  2.77519  2.98518  4.58477  3.61503
          0.03357  3.80664  4.52899  0.61958  0.77255  0.48576  0.95510
     65   2.82850  5.16401  2.12542  1.32742  4.47018  3.18224  3.70905  3.92532  2.64557  3.51848  4.40549  2.71131  3.78301  2.89189  3.14338  2.76722  3.11820  3.56266  5.67584  4.27100    203 - -
          2.68618  4.42225  2.77519  2.73123  3.46354  2.40513  3.72494  3.29354  2.67741  2.69355  4.24690  2.90347  2.73739  3.18146  2.89801  2.37887  2.77519  2.98518  4.58477  3.61503
          0.03357  3.80664  4.52899  0.61958  0.77255  0.48576  0.95510
     66   2.81219  4.82199  2.85751  2.56953  3.45492  3.39343  1.80350  3.56413  2.38605  3.08595  4.04184  3.02685  3.89591  2.74464  2.68301  2.84940  3.07473  3.28295  4.88738  3.38547    204 - -
          2.68618  4.42225  2.77519  2.73123  3.46354  2.40513  3.72494  3.29354  2.67741  2.69355  4.24690  2.90347  2.73739  3.18146  2.89801  2.37887  2.77519  2.98518  4.58477  3.61503
          0.03357  3.80664  4.52899  0.61958  0.77255  0.48576  0.95510
     67   2.71111  4.78168  2.77731  2.50483  4.09205  3.28106  3.71199  3.60972  2.38705  3.15644  4.09634  2.97601  3.44495  1.60042  2.70428  2.75492  3.00670  3.29518  5.34112  4.02768    205 - -
          2.68618  4.42225  2.77519  2.73123  3.46354  2.40513  3.72494  3.29354  2.67741  2.69355  4.24690  2.90347  2.73739  3.18146  2.89801  2.37887  2.77519  2.98518  4.58477  3.61503
          0.03357  3.80664  4.52899  0.61958  0.77255  0.48576  0.95510
     68   2.58730  4.36750  3.24740  3.13934  4.27955  0.83836  4.26224  3.86445  3.31146  3.52659  4.50300  3.41209  3.75651  3.64111  3.55335  2.75760  3.06348  3.40564  5.39068  4.37975    206 - -
          2.68618  4.42225  2.77519  2.73123  3.46354  2.40513  3.72494  3.29354  2.67741  2.69355  4.24690  2.90347  2.73739  3.18146  2.89801  2.37887  2.77519  2.98518  4.58477  3.61503
          0.03357  3.80664  4.52899  0.61958  0.77255  0.48576  0.95510
     69   2.93380  4.77462  3.41801  2.94492  4.11254  3.43247  3.78120  3.65094  2.21764  3.17899  4.18236  3.30896  3.93958  3.00609  1.08408  3.02202  3.20513  3.37810  5.22318  4.05567    207 - -
          2.68618  4.42225  2.77519  2.73123  3.46354  2.40513  3.72494  3.29354  2.67741  2.69355  4.24690  2.90347  2.73739  3.18146  2.89801  2.37887  2.77519  2.98518  4.58477  3.61503
          0.03357  3.80664  4.52899  0.61958  0.77255  0.48576  0.95510
     70   2.97994  4.41902  4.23898  3.85354  3.33146  3.99278  4.59492  1.16351  3.68026  1.93284  3.27896  4.10818  4.43172  4.03630  3.88446  3.48300  3.28090  1.84879  5.20753  3.93905    208 - -
          2.68618  4.42225  2.77519  2.73123  3.46354  2.40513  3.72494  3.29354  2.67741  2.69355  4.24690  2.90347  2.73739  3.18146  2.89801  2.37887  2.77519  2.98518  4.58477  3.61503
          0.03357  3.80664  4.52899  0.61958  0.77255  0.48576  0.95510
     71   2.88889  4.95573  3.15760  2.65914  4.33598  3.48726  3.59413  3.72823  1.32426  3.24560  4.14184  3.08354  3.91873  2.75244  2.06958  2.90980  3.09984  3.42213  5.34101  4.12892    209 - -
          2.68618  4.42225  2.77519  2.73123  3.46354  2.40513  3.72494  3.29354  2.67741  2.69355  4.24690  2.90347  2.73739  3.18146  2.89801  2.37887  2.77519  2.98518  4.58477  3.61503
          0.03357  3.80664  4.52899  0.61958  0.77255  0.48576  0.95510
     72   2.58460  4.60629  2.75162  2.54672  3.85397  3.18037  3.78919  3.29312  2.63849  3.14607  4.09785  1.58626  3.78994  3.04469  2.99216  2.66698  2.94055  3.11192  5.24902  3.83211    210 - -
          2.68618  4.42225  2.77519  2.73123  3.46354  2.40513  3.72494  3.29354  2.67741  2.69355  4.24690  2.90347  2.73739  3.18146  2.89801  2.37887  2.77519  2.98518  4.58477  3.61503
          0.03357  3.80664  4.52899  0.61958  0.77255  0.48576  0.95510
     73   1.19634  4.13491  3.32490  3.09389  4.03078  2.94729  4.15172  3.21182  3.11731  3.05224  4.02788  3.27552  3.45186  3.45850  3.39210  2.44277  2.72322  2.83526  5.44314  4.22800    211 - -
          2.68618  4.42225  2.77519  2.73123  3.46354  2.40513  3.72494  3.29354  2.67741  2.69355  4.24690  2.90347  2.73739  3.18146  2.89801  2.37887  2.77519  2.98518  4.58477  3.61503
          0.03357  3.80664  4.52899  0.61958  0.77255  0.48576  0.95510
     74   2.93380  4.77462  3.41801  2.94492  4.11254  3.43247  3.78120  3.65094  2.21764  3.17899  4.18236  3.30896  3.93958  3.00609  1.08408  3.02202  3.20513  3.37810  5.22318  4.05567    212 - -
          2.68618  4.42225  2.77519  2.73123  3.46354  2.40513  3.72494  3.29354  2.67741  2.69355  4.24690  2.90347  2.73739  3.18146  2.89801  2.37887  2.77519  2.98518  4.58477  3.61503
          0.03357  3.80664  4.52899  0.61958  0.77255  0.48576  0.95510
     75   2.89853  4.99182  2.46473  1.12299  4.33026  3.23362  3.81679  3.77112  2.68920  3.39963  4.37822  2.90023  3.83557  3.03491  3.08993  2.88870  3.20283  3.46241  5.51442  4.23845    213 - -
          2.68618  4.42225  2.77519  2.73123  3.46354  2.40513  3.72494  3.29354  2.67741  2.69355  4.24690  2.90347  2.73739  3.18146  2.89801  2.37887  2.77519  2.98518  4.58477  3.61503
          0.03357  3.80664  4.52899  0.61958  0.77255  0.48576  0.95510
     76   1.11308  4.16190  3.39782  3.18781  3.98869  2.98783  4.21735  3.10457  3.20240  2.98899  4.02945  3.35342  3.72099  3.55002  3.45652  2.51346  2.78634  2.77050  5.42252  4.21576    214 - -
          2.68618  4.42225  2.77519  2.73123  3.46354  2.40513  3.72494  3.29354  2.67741  2.69355  4.24690  2.90347  2.73739  3.18146  2.89801  2.37887  2.77519  2.98518  4.58477  3.61503
          0.03357  3.80664  4.52899  0.61958  0.77255  0.48576  0.95510
     77   2.92752  4.75419  3.06585  2.82062  3.24193  3.39473  1.28936  3.62004  2.66565  3.12173  4.16072  3.23203  3.94442  3.18643  2.93458  2.99924  3.22926  3.35657  4.70763  3.19495    215 - -
          2.68618  4.42225  2.77519  2.73123  3.46354  2.40513  3.72494  3.29354  2.67741  2.69355  4.24690  2.90347  2.73739  3.18146  2.89801  2.37887  2.77519  2.98518  4.58477  3.61503
          0.03357  3.80664  4.52899  0.61958  0.77255  0.48576  0.95510
     78   2.28525  4.20393  3.15171  2.96597  4.01144  2.93515  4.07690  3.52584  3.03521  3.25176  4.18449  3.20034  3.66884  3.39007  3.32223  1.19488  2.76073  3.07544  5.38957  4.09497    216 - -
          2.68618  4.42225  2.77519  2.73123  3.46354  2.40513  3.72494  3.29354  2.67741  2.69355  4.24690  2.90347  2.73739  3.18146  2.89801  2.37887  2.77519  2.98518  4.58477  3.61503
          0.03357  3.80664  4.52899  0.61958  0.77255  0.48576  0.95510
     79   2.83162  4.81239  2.86273  2.61818  3.97171  3.32421  3.77531  3.59390  2.44400  3.10266  4.13409  3.07668  3.87782  1.35609  2.72877  2.88296  3.12945  3.32821  5.25631  3.94618    217 - -
          2.68618  4.42225  2.77519  2.73123  3.46354  2.40513  3.72494  3.29354  2.67741  2.69355  4.24690  2.90347  2.73739  3.18146  2.89801  2.37887  2.77519  2.98518  4.58477  3.61503
          0.03357  3.80664  4.52899  0.61958  0.77255  0.48576  0.95510
     80   2.97994  4.41902  4.23898  3.85354  3.33146  3.99278  4.59492  1.16351  3.68026  1.93284  3.27896  4.10818  4.43172  4.03630  3.88446  3.48300  3.28090  1.84879  5.20753  3.93905    218 - -
          2.68618  4.42225  2.77519  2.73123  3.46354  2.40513  3.72494  3.29354  2.67741  2.69355  4.24690  2.90347  2.73739  3.18146  2.89801  2.37887  2.77519  2.98518  4.58477  3.61503
          0.03357  3.80664  4.52899  0.61958  0.77255  0.48576  0.95510
     81   2.89853  4.99182  2.46473  1.12299  4.33026  3.23362  3.81679  3.77112  2.68920  3.39963  4.37822  2.90023  3.83557  3.03491  3.08993  2.88870  3.20283  3.46241  5.51442  4.23845    219 - -
          2.68618  4.42225  2.77519  2.73123  3.46354  2.40513  3.72494  3.29354  2.67741  2.69355  4.24690  2.90347  2.73739  3.18146  2.89801  2.37887  2.77519  2.98518  4.58477  3.61503
          0.03357  3.80664  4.52899  0.61958  0.77255  0.48576  0.95510
     82   2.91405  4.87211  3.08550  2.72130  4.24344  3.40898  3.72666  3.66893  1.13232  3.24922  4.21568  3.14815  3.91521  2.92298  2.42475  2.96123  3.17301  3.38095  5.32638  4.13020    220 - -
          2.68618  4.42225  2.77519  2.73123  3.46354  2.40513  3.72494  3.29354  2.67741  2.69355  4.24690  2.90347  2.73739  3.18146  2.89801  2.37887  2.77519  2.98518  4.58477  3.61503
          0.03357  3.80664  4.52899  0.61958  0.77255  0.48576  0.95510
     83   2.93380  4.77462  3.41801  2.94492  4.11254  3.43247  3.78120  3.65094  2.21764  3.17899  4.18236  3.30896  3.93958  3.00609  1.08408  3.02202  3.20513  3.37810  5.22318  4.05567    221 - -
          2.68618  4.42225  2.77519  2.73123  3.46354  2.40513  3.72494  3.29354  2.67741  2.69355  4.24690  2.90347  2.73739  3.18146  2.89801  2.37887  2.77519  2.98518  4.58477  3.61503
          0.03357  3.80664  4.52899  0.61958  0.77255  0.48576  0.95510
     84   2.93380  4.77462  3.41801  2.94492  4.11254  3.43247  3.78120  3.65094  2.21764  3.17899  4.18236  3.30896  3.93958  3.00609  1.08408  3.02202  3.20513  3.37810  5.22318  4.05567    222 - -
          2.68618  4.42225  2.77519  2.73123  3.46354  2.40513  3.72494  3.29354  2.67741  2.69355  4.24690  2.90347  2.73739  3.18146  2.89801  2.37887  2.77519  2.98518  4.58477  3.61503
          0.03357  3.80664  4.52899  0.61958  0.77255  0.48576  0.95510
     85   2.93380  4.77462  3.41801  2.94492  4.11254  3.43247  3.78120  3.65094  2.21764  3.17899  4.18236  3.30896  3.93958  3.00609  1.08408  3.02202  3.20513  3.37810  5.22318  4.05567    223 - -
          2.68618  4.42225  2.77519  2.73123  3.46354  2.40513  3.72494  3.29354  2.67741  2.69355  4.24690  2.90347  2.73739  3.18146  2.89801  2.37887  2.77519  2.98518  4.58477  3.61503
          0.03357  3.80664  4.52899  0.61958  0.77255  0.48576  0.95510
     86   2.92132  5.03510  1.01732  2.29924  4.40394  3.16296  3.87699  3.97767  2.94932  3.59850  4.57666  2.85164  3.81131  3.11715  3.45530  2.89224  3.25905  3.62442  5.58524  4.28969    224 - -
          2.68618  4.42225  2.77519  2.73123  3.46354  2.40513  3.72494  3.29354  2.67741  2.69355  4.24690  2.90347  2.73739  3.18146  2.89801  2.37887  2.77519  2.98518  4.58477  3.61503
          0.03357  3.80664  4.52899  0.61958  0.77255  0.48576  0.95510
     87   2.91405  4.87211  3.08550  2.72130  4.24344  3.40898  3.72666  3.66893  1.13232  3.24922  4.21568  3.14815  3.91521  2.92298  2.42475  2.96123  3.17301  3.38095  5.32638  4.13020    225 - -
          2.68618  4.42225  2.77519  2.73123  3.46354  2.40513  3.72494  3.29354  2.67741  2.69355  4.24690  2.90347  2.73739  3.18146  2.89801  2.37887  2.77519  2.98518  4.58477  3.61503
          0.03357  3.80664  4.52899  0.61958  0.77255  0.48576  0.95510
     88   2.91939  4.47921  3.97943  3.56919  3.18212  3.78495  4.31965  2.35128  3.34036  1.78798  1.51032  3.85443  4.24634  3.72732  3.55316  3.26103  3.22401  2.34942  5.01339  3.76860    226 - -
          2.68618  4.42225  2.77519  2.73123  3.46354  2.40513  3.72494  3.29354  2.67741  2.69355  4.24690  2.90347  2.73739  3.18146  2.89801  2.37887  2.77519  2.98518  4.58477  3.61503
          0.03357  3.80664  4.52899  0.61958  0.77255  0.48576  0.95510
     89   2.67131  4.66316  2.67662  2.55623  4.01658  3.14168  3.87212  3.71422  2.77112  3.36909  4.32591  1.28028  3.79104  3.14604  3.12243  2.74184  3.05178  3.34311  5.33031  3.97063    227 - -
          2.68618  4.42225  2.77519  2.73123  3.46354  2.40513  3.72494  3.29354  2.67741  2.69355  4.24690  2.90347  2.73739  3.18146  2.89801  2.37887  2.77519  2.98518  4.58477  3.61503
          0.03357  3.80664  4.52899  0.61958  0.77255  0.48576  0.95510
     90   2.28525  4.20393  3.15171  2.96597  4.01144  2.93515  4.07690  3.52584  3.03521  3.25176  4.18449  3.20034  3.66884  3.39007  3.32223  1.19488  2.76073  3.07544  5.38957  4.09497    228 - -
          2.68618  4.42225  2.77519  2.73123  3.46354  2.40513  3.72494  3.29354  2.67741  2.69355  4.24690  2.90347  2.73739  3.18146  2.89801  2.37887  2.77519  2.98518  4.58477  3.61503
          0.03357  3.80664  4.52899  0.61958  0.77255  0.48576  0.95510
     91   3.17674  4.59848  4.14788  3.85116  1.12606  3.87934  3.85185  2.71003  3.76014  2.09608  3.45096  3.94585  4.34049  3.94672  3.89611  3.44923  3.47840  2.69561  4.12294  2.49924    229 - -
          2.68618  4.42225  2.77519  2.73123  3.46354  2.40513  3.72494  3.29354  2.67741  2.69355  4.24690  2.90347  2.73739  3.18146  2.89801  2.37887  2.77519  2.98518  4.58477  3.61503
          0.03357  3.80664  4.52899  0.61958  0.77255  0.48576  0.95510
     92   2.97994  4.41902  4.23898  3.85354  3.33146  3.99278  4.59492  1.16351  3.68026  1.93284  3.27896  4.10818  4.43172  4.03630  3.88446  3.48300  3.28090  1.84879  5.20753  3.93905    230 - -
          2.68618  4.42225  2.77519  2.73123  3.46354  2.40513  3.72494  3.29354  2.67741  2.69355  4.24690  2.90347  2.73739  3.18146  2.89801  2.37887  2.77519  2.98518  4.58477  3.61503
          0.03357  3.80664  4.52899  0.61958  0.77255  0.48576  0.95510
     93   2.92132  5.03510  1.01732  2.29924  4.40394  3.16296  3.87699  3.97767  2.94932  3.59850  4.57666  2.85164  3.81131  3.11715  3.45530  2.89224  3.25905  3.62442  5.58524  4.28969    231 - -
          2.68618  4.42225  2.77519  2.73123  3.46354  2.40513  3.72494  3.29354  2.67741  2.69355  4.24690  2.90347  2.73739  3.18146  2.89801  2.37887  2.77519  2.98518  4.58477  3.61503
          0.03357  3.80664  4.52899  0.61958  0.77255  0.48576  0.95510
     94   2.89853  4.99182  2.46473  1.12299  4.33026  3.23362  3.81679  3.77112  2.68920  3.39963  4.37822  2.90023  3.83557  3.03491  3.08993  2.88870  3.20283  3.46241  5.51442  4.23845    232 - -
          2.68618  4.42225  2.77519  2.73123  3.46354  2.40513  3.72494  3.29354  2.67741  2.69355  4.24690  2.90347  2.73739  3.18146  2.89801  2.37887  2.77519  2.98518  4.58477  3.61503
          0.03357  3.80664  4.52899  0.61958  0.77255  0.48576  0.95510
     95   3.08278  4.56545  4.08296  3.72411  3.11326  3.89705  4.40054  2.31567  3.49244  0.96086  3.15969  4.00577  4.34482  3.87660  3.67864  3.46250  3.38066  2.33559  4.96706  3.67468    233 - -
          2.68618  4.42225  2.77519  2.73123  3.46354  2.40513  3.72494  3.29354  2.67741  2.69355  4.24690  2.90347  2.73739  3.18146  2.89801  2.37887  2.77519  2.98518  4.58477  3.61503
          0.03357  3.80664  4.52899  0.61958  0.77255  0.48576  0.95510
     96   1.11308  4.16190  3.39782  3.18781  3.98869  2.98783  4.21735  3.10457  3.20240  2.98899  4.02945  3.35342  3.72099  3.55002  3.45652  2.51346  2.78634  2.77050  5.42252  4.21576    234 - -
          2.68618  4.42225  2.77519  2.73123  3.46354  2.40513  3.72494  3.29354  2.67741  2.69355  4.24690  2.90347  2.73739  3.18146  2.89801  2.37887  2.77519  2.98518  4.58477  3.61503
          0.03357  3.80664  4.52899  0.61958  0.77255  0.48576  0.95510
     97   2.28525  4.20393  3.15171  2.96597  4.01144  2.93515  4.07690  3.52584  3.03521  3.25176  4.18449  3.20034  3.66884  3.39007  3.32223  1.19488  2.76073  3.07544  5.38957  4.09497    235 - -
          2.68618  4.42225  2.77519  2.73123  3.46354  2.40513  3.72494  3.29354  2.67741  2.69355  4.24690  2.90347  2.73739  3.18146  2.89801  2.37887  2.77519  2.98518  4.58477  3.61503
          0.03357  3.80664  4.52899  0.61958  0.77255  0.48576  0.95510
     98   3.08278  4.56545  4.08296  3.72411  3.11326  3.89705  4.40054  2.31567  3.49244  0.96086  3.15969  4.00577  4.34482  3.87660  3.67864  3.46250  3.38066  2.33559  4.96706  3.67468    236 - -
          2.68618  4.42225  2.77519  2.73123  3.46354  2.40513  3.72494  3.29354  2.67741  2.69355  4.24690  2.90347  2.73739  3.18146  2.89801  2.37887  2.77519  2.98518  4.58477  3.61503
          0.03357  3.80664  4.52899  0.61958  0.77255  0.48576  0.95510
     99   2.75646  4.31890  4.03280  3.69542  3.50365  3.65408  4.50903  2.05910  3.56212  2.20328  3.48042  3.89535  4.21935  3.92737  3.78067  3.15469  3.12033  1.11250  5.27641  4.00322    237 - -
          2.68618  4.42225  2.77519  2.73123  3.46354  2.40513  3.72494  3.29354  2.67741  2.69355  4.24690  2.90347  2.73739  3.18146  2.89801  2.37887  2.77519  2.98518  4.58477  3.61503
          0.03357  3.80664  4.52899  0.61958  0.77255  0.48576  0.95510
    100   2.66908  4.43569  3.26943  3.10020  4.09828  3.12700  4.18192  3.62811  3.15211  3.26161  4.30973  3.41279  0.95966  3.54297  3.40386  2.83487  3.10582  3.28086  5.30158  4.21856    238 - -
          2.68618  4.42225  2.77519  2.73123  3.46354  2.40513  3.72494  3.29354  2.67741  2.69355  4.24690  2.90347  2.73739  3.18146  2.89801  2.37887  2.77519  2.98518  4.58477  3.61503
          0.03357  3.80664  4.52899  0.61958  0.77255  0.48576  0.95510
    101   2.38006  4.22447  3.37228  3.12307  3.91324  3.06544  4.14507  3.03246  3.06472  2.89821  3.95428  3.34198  3.76458  3.46326  3.32565  2.58077  1.28872  2.73450  5.35696  4.13033    239 - -
          2.68618  4.42225  2.77519  2.73123  3.46354  2.40513  3.72494  3.29354  2.67741  2.69355  4.24690  2.90347  2.73739  3.18146  2.89801  2.37887  2.77519  2.98518  4.58477  3.61503
          0.03357  3.80664  4.52899  0.61958  0.77255  0.48576  0.95510
    102   2.51617  1.08450  4.01774  3.74353  3.75146  3.15168  4.40527  2.88570  3.57049  2.80351  3.92328  3.74811  3.85341  3.91947  3.70603  2.78744  2.97762  2.63441  5.17996  4.03920    240 - -
          2.68618  4.42225  2.77519  2.73123  3.46354  2.40513  3.72494  3.29354  2.67741  2.69355  4.24690  2.90347  2.73739  3.18146  2.89801  2.37887  2.77519  2.98518  4.58477  3.61503
          0.03357  3.80664  4.52899  0.61958  0.77255  0.48576  0.95510
    103   2.67131  4.66316  2.67662  2.55623  4.01658  3.14168  3.87212  3.71422  2.77112  3.36909  4.32591  1.28028  3.79104  3.14604  3.12243  2.74184  3.05178  3.34311  5.33031  3.97063    241 - -
          2.68618  4.42225  2.77519  2.73123  3.46354  2.40513  3.72494  3.29354  2.67741  2.69355  4.24690  2.90347  2.73739  3.18146  2.89801  2.37887  2.77519  2.98518  4.58477  3.61503
          0.03357  3.80664  4.52899  0.61958  0.77255  0.48576  0.95510
    104   1.11308  4.16190  3.39782  3.18781  3.98869  2.98783  4.21735  3.10457  3.20240  2.98899  4.02945  3.35342  3.72099  3.55002  3.45652  2.51346  2.78634  2.77050  5.42252  4.21576    242 - -
          2.68618  4.42225  2.77519  2.73123  3.46354  2.40513  3.72494  3.29354  2.67741  2.69355  4.24690  2.90347  2.73739  3.18146  2.89801  2.37887  2.77519  2.98518  4.58477  3.61503
          0.03357  3.80664  4.52899  0.61958  0.77255  0.48576  0.95510
    105   2.91939  4.47921  3.97943  3.56919  3.18212  3.78495  4.31965  2.35128  3.34036  1.78798  1.51032  3.85443  4.24634  3.72732  3.55316  3.26103  3.22401  2.34942  5.01339  3.76860    243 - -
          2.68618  4.42225  2.77519  2.73123  3.46354  2.40513  3.72494  3.29354  2.67741  2.69355  4.24690  2.90347  2.73739  3.18146  2.89801  2.37887  2.77519  2.98518  4.58477  3.61503
          0.03357  3.80664  4.52899  0.61958  0.77255  0.48576  0.95510
    106   2.28525  4.20393  3.15171  2.96597  4.01144  2.93515  4.07690  3.52584  3.03521  3.25176  4.18449  3.20034  3.66884  3.39007  3.32223  1.19488  2.76073  3.07544  5.38957  4.09497    244 - -
          2.68618  4.42225  2.77519  2.73123  3.46354  2.40513  3.72494  3.29354  2.67741  2.69355  4.24690  2.90347  2.73739  3.18146  2.89801  2.37887  2.77519  2.98518  4.58477  3.61503
          0.03357  3.80664  4.52899  0.61958  0.77255  0.48576  0.95510
    107   2.93380  4.77462  3.41801  2.94492  4.11254  3.43247  3.78120  3.65094  2.21764  3.17899  4.18236  3.30896  3.93958  3.00609  1.08408  3.02202  3.20513  3.37810  5.22318  4.05567    245 - -
          2.68618  4.42225  2.77519  2.73123  3.46354  2.40513  3.72494  3.29354  2.67741  2.69355  4.24690  2.90347  2.73739  3.18146  2.89801  2.37887  2.77519  2.98518  4.58477  3.61503
          0.03357  3.80664  4.52899  0.61958  0.77255  0.48576  0.95510
    108   2.91405  4.87211  3.08550  2.72130  4.24344  3.40898  3.72666  3.66893  1.13232  3.24922  4.21568  3.14815  3.91521  2.92298  2.42475  2.96123  3.17301  3.38095  5.32638  4.13020    246 - -
          2.68618  4.42225  2.77519  2.73123  3.46354  2.40513  3.72494  3.29354  2.67741  2.69355  4.24690  2.90347  2.73739  3.18146  2.89801  2.37887  2.77519  2.98518  4.58477  3.61503
          0.03357  3.80664  4.52899  0.61958  0.77255  0.48576  0.95510
    109   3.08278  4.56545  4.08296  3.72411  3.11326  3.89705  4.40054  2.31567  3.49244  0.96086  3.15969  4.00577  4.34482  3.87660  3.67864  3.46250  3.38066  2.33559  4.96706  3.67468    247 - -
          2.68618  4.42225  2.77519  2.73123  3.46354  2.40513  3.72494  3.29354  2.67741  2.69355  4.24690  2.90347  2.73739  3.18146  2.89801  2.37887  2.77519  2.98518  4.58477  3.61503
          0.03357  3.80664  4.52899  0.61958  0.77255  0.48576  0.95510
    110   2.92132  5.03510  1.01732  2.29924  4.40394  3.16296  3.87699  3.97767  2.94932  3.59850  4.57666  2.85164  3.81131  3.11715  3.45530  2.89224  3.25905  3.62442  5.58524  4.28969    248 - -
          2.68618  4.42225  2.77519  2.73123  3.46354  2.40513  3.72494  3.29354  2.67741  2.69355  4.24690  2.90347  2.73739  3.18146  2.89801  2.37887  2.77519  2.98518  4.58477  3.61503
          0.03357  3.80664  4.52899  0.61958  0.77255  0.48576  0.95510
    111   2.91405  4.87211  3.08550  2.72130  4.24344  3.40898  3.72666  3.66893  1.13232  3.24922  4.21568  3.14815  3.91521  2.92298  2.42475  2.96123  3.17301  3.38095  5.32638  4.13020    249 - -
          2.68618  4.42225  2.77519  2.73123  3.46354  2.40513  3.72494  3.29354  2.67741  2.69355  4.24690  2.90347  2.73739  3.18146  2.89801  2.37887  2.77519  2.98518  4.58477  3.61503
          0.03357  3.80664  4.52899  0.61958  0.77255  0.48576  0.95510
    112   3.08278  4.56545  4.08296  3.72411  3.11326  3.89705  4.40054  2.31567  3.49244  0.96086  3.15969  4.00577  4.34482  3.87660  3.67864  3.46250  3.38066  2.33559  4.96706  3.67468    250 - -
          2.68618  4.42225  2.77519  2.73123  3.46354  2.40513  3.72494  3.29354  2.67741  2.69355  4.24690  2.90347  2.73739  3.18146  2.89801  2.37887  2.77519  2.98518  4.58477  3.61503
          0.03357  3.80664  4.52899  0.61958  0.77255  0.48576  0.95510
    113   2.38006  4.22447  3.37228  3.12307  3.91324  3.06544  4.14507  3.03246  3.06472  2.89821  3.95428  3.34198  3.76458  3.46326  3.32565  2.58077  1.28872  2.73450  5.35696  4.13033    251 - -
          2.68618  4.42225  2.77519  2.73123  3.46354  2.40513  3.72494  3.29354  2.67741  2.69355  4.24690  2.90347  2.73739  3.18146  2.89801  2.37887  2.77519  2.98518  4.58477  3.61503
          0.03357  3.80664  4.52899  0.61958  0.77255  0.48576  0.95510
    114   2.75646  4.31890  4.03280  3.69542  3.50365  3.65408  4.50903  2.05910  3.56212  2.20328  3.48042  3.89535  4.21935  3.92737  3.78067  3.15469  3.12033  1.11250  5.27641  4.00322    252 - -
          2.68618  4.42225  2.77519  2.73123  3.46354  2.40513  3.72494  3.29354  2.67741  2.69355  4.24690  2.90347  2.73739  3.18146  2.89801  2.37887  2.77519  2.98518  4.58477  3.61503
          0.03357  3.80664  4.52899  0.61958  0.77255  0.48576  0.95510
    115   3.08278  4.56545  4.08296  3.72411  3.11326  3.89705  4.40054  2.31567  3.49244  0.96086  3.15969  4.00577  4.34482  3.87660  3.67864  3.46250  3.38066  2.33559  4.96706  3.67468    253 - -
          2.68618  4.42225  2.77519  2.73123  3.46354  2.40513  3.72494  3.29354  2.67741  2.69355  4.24690  2.90347  2.73739  3.18146  2.89801  2.37887  2.77519  2.98518  4.58477  3.61503
          0.03357  3.80664  4.52899  0.61958  0.77255  0.48576  0.95510
    116   2.93380  4.77462  3.41801  2.94492  4.11254  3.43247  3.78120  3.65094  2.21764  3.17899  4.18236  3.30896  3.93958  3.00609  1.08408  3.02202  3.20513  3.37810  5.22318  4.05567    254 - -
          2.68618  4.42225  2.77519  2.73123  3.46354  2.40513  3.72494  3.29354  2.67741  2.69355  4.24690  2.90347  2.73739  3.18146  2.89801  2.37887  2.77519  2.98518  4.58477  3.61503
          0.03357  3.80664  4.52899  0.61958  0.77255  0.48576  0.95510
    117   2.91939  4.47921  3.97943  3.56919  3.18212  3.78495  4.31965  2.35128  3.34036  1.78798  1.51032  3.85443  4.24634  3.72732  3.55316  3.26103  3.22401  2.34942  5.01339  3.76860    255 - -
          2.68618  4.42225  2.77519  2.73123  3.46354  2.40513  3.72494  3.29354  2.67741  2.69355  4.24690  2.90347  2.73739  3.18146  2.89801  2.37887  2.77519  2.98518  4.58477  3.61503
          0.03357  3.80664  4.52899  0.61958  0.77255  0.48576  0.95510
    118   1.11308  4.16190  3.39782  3.18781  3.98869  2.98783  4.21735  3.10457  3.20240  2.98899  4.02945  3.35342  3.72099  3.55002  3.45652  2.51346  2.78634  2.77050  5.42252  4.21576    256 - -
          2.68618  4.42225  2.77519  2.73123  3.46354  2.40513  3.72494  3.29354  2.67741  2.69355  4.24690  2.90347  2.73739  3.18146  2.89801  2.37887  2.77519  2.98518  4.58477  3.61503
          0.03357  3.80664  4.52899  0.61958  0.77255  0.48576  0.95510
    119   2.75646  4.31890  4.03280  3.69542  3.50365  3.65408  4.50903  2.05910  3.56212  2.20328  3.48042  3.89535  4.21935  3.92737  3.78067  3.15469  3.12033  1.11250  5.27641  4.00322    257 - -
          2.68618  4.42225  2.77519  2.73123  3.46354  2.40513  3.72494  3.29354  2.67741  2.69355  4.24690  2.90347  2.73739  3.18146  2.89801  2.37887  2.77519  2.98518  4.58477  3.61503
          0.03357  3.80664  4.52899  0.61958  0.77255  0.48576  0.95510
    120   2.83162  4.81239  2.86273  2.61818  3.97171  3.32421  3.77531  3.59390  2.44400  3.10266  4.13409  3.07668  3.87782  1.35609  2.72877  2.88296  3.12945  3.32821  5.25631  3.94618    258 - -
          2.68618  4.42225  2.77519  2.73123  3.46354  2.40513  3.72494  3.29354  2.67741  2.69355  4.24690  2.90347  2.73739  3.18146  2.89801  2.37887  2.77519  2.98518  4.58477  3.61503
          0.03357  3.80664  4.52899  0.61958  0.77255  0.48576  0.95510
    121   2.92752  4.75419  3.06585  2.82062  3.24193  3.39473  1.28936  3.62004  2.66565  3.12173  4.16072  3.23203  3.94442  3.18643  2.93458  2.99924  3.22926  3.35657  4.70763  3.19495    259 - -
          2.68618  4.42225  2.77519  2.73123  3.46354  2.40513  3.72494  3.29354  2.67741  2.69355  4.24690  2.90347  2.73739  3.18146  2.89801  2.37887  2.77519  2.98518  4.58477  3.61503
          0.03357  3.80664  4.52899  0.61958  0.77255  0.48576  0.95510
    122   2.91939  4.47921  3.97943  3.56919  3.18212  3.78495  4.31965  2.35128  3.34036  1.78798  1.51032  3.85443  4.24634  3.72732  3.55316  3.26103  3.22401  2.34942  5.01339  3.76860    260 - -
          2.68618  4.42225  2.77519  2.73123  3.46354  2.40513  3.72494  3.29354  2.67741  2.69355  4.24690  2.90347  2.73739  3.18146  2.89801  2.37887  2.77519  2.98518  4.58477  3.61503
          0.03357  3.80664  4.52899  0.61958  0.77255  0.48576  0.95510
    123   2.91405  4.87211  3.08550  2.72130  4.24344  3.40898  3.72666  3.66893  1.13232  3.24922  4.21568  3.14815  3.91521  2.92298  2.42475  2.96123  3.17301  3.38095  5.32638  4.13020    261 - -
          2.68618  4.42225  2.77519  2.73123  3.46354  2.40513  3.72494  3.29354  2.67741  2.69355  4.24690  2.90347  2.73739  3.18146  2.89801  2.37887  2.77519  2.98518  4.58477  3.61503
          0.03357  3.80664  4.52899  0.61958  0.77255  0.48576  0.95510
    124   2.38006  4.22447  3.37228  3.12307  3.91324  3.06544  4.14507  3.03246  3.06472  2.89821  3.95428  3.34198  3.76458  3.46326  3.32565  2.58077  1.28872  2.73450  5.35696  4.13033    262 - -
          2.68618  4.42225  2.77519  2.73123  3.46354  2.40513  3.72494  3.29354  2.67741  2.69355  4.24690  2.90347  2.73739  3.18146  2.89801  2.37887  2.77519  2.98518  4.58477  3.61503
          0.03357  3.80664  4.52899  0.61958  0.77255  0.48576  0.95510
    125   3.08278  4.56545  4.08296  3.72411  3.11326  3.89705  4.40054  2.31567  3.49244  0.96086  3.15969  4.00577  4.34482  3.87660  3.67864  3.46250  3.38066  2.33559  4.96706  3.67468    263 - -
          2.68618  4.42225  2.77519  2.73123  3.46354  2.40513  3.72494  3.29354  2.67741  2.69355  4.24690  2.90347  2.73739  3.18146  2.89801  2.37887  2.77519  2.98518  4.58477  3.61503
          0.03357  3.80664  4.52899  0.61958  0.77255  0.48576  0.95510
    126   2.93380  4.77462  3.41801  2.94492  4.11254  3.43247  3.78120  3.65094  2.21764  3.17899  4.18236  3.30896  3.93958  3.00609  1.08408  3.02202  3.20513  3.37810  5.22318  4.05567    264 - -
          2.68618  4.42225  2.77519  2.73123  3.46354  2.40513  3.72494  3.29354  2.67741  2.69355  4.24690  2.90347  2.73739  3.18146  2.89801  2.37887  2.77519  2.98518  4.58477  3.61503
          0.03357  3.80664  4.52899  0.61958  0.77255  0.48576  0.95510
    127   2.58730  4.36750  3.24740  3.13934  4.27955  0.83836  4.26224  3.86445  3.31146  3.52659  4.50300  3.41209  3.75651  3.64111  3.55335  2.75760  3.06348  3.40564  5.39068  4.37975    265 - -
          2.68618  4.42225  2.77519  2.73123  3.46354  2.40513  3.72494  3.29354  2.67741  2.69355  4.24690  2.90347  2.73739  3.18146  2.89801  2.37887  2.77519  2.98518  4.58477  3.61503
          0.03357  3.80664  4.52899  0.61958  0.77255  0.48576  0.95510
    128   1.11308  4.16190  3.39782  3.18781  3.98869  2.98783  4.21735  3.10457  3.20240  2.98899  4.02945  3.35342  3.72099  3.55002  3.45652  2.51346  2.78634  2.77050  5.42252  4.21576    266 - -
          2.68618  4.42225  2.77519  2.73123  3.46354  2.40513  3.72494  3.29354  2.67741  2.69355  4.24690  2.90347  2.73739  3.18146  2.89801  2.37887  2.77519  2.98518  4.58477  3.61503
          0.03357  3.80664  4.52899  0.61958  0.77255  0.48576  0.95510
    129   2.38006  4.22447  3.37228  3.12307  3.91324  3.06544  4.14507  3.03246  3.06472  2.89821  3.95428  3.34198  3.76458  3.46326  3.32565  2.58077  1.28872  2.73450  5.35696  4.13033    267 - -
          2.68618  4.42225  2.77519  2.73123  3.46354  2.40513  3.72494  3.29354  2.67741  2.69355  4.24690  2.90347  2.73739  3.18146  2.89801  2.37887  2.77519  2.98518  4.58477  3.61503
          0.03357  3.80664  4.52899  0.61958  0.77255  0.48576  0.95510
    130   2.67131  4.66316  2.67662  2.55623  4.01658  3.14168  3.87212  3.71422  2.77112  3.36909  4.32591  1.28028  3.79104  3.14604  3.12243  2.74184  3.05178  3.34311  5.33031  3.97063    268 - -
          2.68618  4.42225  2.77519  2.73123  3.46354  2.40513  3.72494  3.29354  2.67741  2.69355  4.24690  2.90347  2.73739  3.18146  2.89801  2.37887  2.77519  2.98518  4.58477  3.61503
          0.03357  3.80664  4.52899  0.61958  0.77255  0.48576  0.95510
    131   2.66908  4.43569  3.26943  3.10020  4.09828  3.12700  4.18192  3.62811  3.15211  3.26161  4.30973  3.41279  0.95966  3.54297  3.40386  2.83487  3.10582  3.28086  5.30158  4.21856    269 - -
          2.68618  4.42225  2.77519  2.73123  3.46354  2.40513  3.72494  3.29354  2.67741  2.69355  4.24690  2.90347  2.73739  3.18146  2.89801  2.37887  2.77519  2.98518  4.58477  3.61503
          0.03357  3.80664  4.52899  0.61958  0.77255  0.48576  0.95510
    132   3.15485  4.67049  3.74220  3.46060  2.30008  3.75433  3.59228  3.17350  3.32001  2.64409  3.85583  3.64438  4.23041  3.64188  3.51666  3.29762  3.44162  3.04115  3.94084  1.08277    270 - -
          2.68618  4.42225  2.77519  2.73123  3.46354  2.40513  3.72494  3.29354  2.67741  2.69355  4.24690  2.90347  2.73739  3.18146  2.89801  2.37887  2.77519  2.98518  4.58477  3.61503
          0.03357  3.80664  4.52899  0.61958  0.77255  0.48576  0.95510
    133   2.38006  4.22447  3.37228  3.12307  3.91324  3.06544  4.14507  3.03246  3.06472  2.89821  3.95428  3.34198  3.76458  3.46326  3.32565  2.58077  1.28872  2.73450  5.35696  4.13033    271 - -
          2.68618  4.42225  2.77519  2.73123  3.46354  2.40513  3.72494  3.29354  2.67741  2.69355  4.24690  2.90347  2.73739  3.18146  2.89801  2.37887  2.77519  2.98518  4.58477  3.61503
          0.03357  3.80664  4.52899  0.61958  0.77255  0.48576  0.95510
    134   2.89853  4.99182  2.46473  1.12299  4.33026  3.23362  3.81679  3.77112  2.68920  3.39963  4.37822  2.90023  3.83557  3.03491  3.08993  2.88870  3.20283  3.46241  5.51442  4.23845    272 - -
          2.68618  4.42225  2.77519  2.73123  3.46354  2.40513  3.72494  3.29354  2.67741  2.69355  4.24690  2.90347  2.73739  3.18146  2.89801  2.37887  2.77519  2.98518  4.58477  3.61503
          0.03357  3.80664  4.52899  0.61958  0.77255  0.48576  0.95510
    135   1.11308  4.16190  3.39782  3.18781  3.98869  2.98783  4.21735  3.10457  3.20240  2.98899  4.02945  3.35342  3.72099  3.55002  3.45652  2.51346  2.78634  2.77050  5.42252  4.21576    273 - -
          2.68618  4.42225  2.77519  2.73123  3.46354  2.40513  3.72494  3.29354  2.67741  2.69355  4.24690  2.90347  2.73739  3.18146  2.89801  2.37887  2.77519  2.98518  4.58477  3.61503
          0.03357  3.80664  4.52899  0.61958  0.77255  0.48576  0.95510
    136   2.67131  4.66316  2.67662  2.55623  4.01658  3.14168  3.87212  3.71422  2.77112  3.36909  4.32591  1.28028  3.79104  3.14604  3.12243  2.74184  3.05178  3.34311  5.33031  3.97063    274 - -
          2.68618  4.42225  2.77519  2.73123  3.46354  2.40513  3.72494  3.29354  2.67741  2.69355  4.24690  2.90347  2.73739  3.18146  2.89801  2.37887  2.77519  2.98518  4.58477  3.61503
          0.03357  3.80664  4.52899  0.61958  0.77255  0.48576  0.95510
    137   3.15485  4.67049  3.74220  3.46060  2.30008  3.75433  3.59228  3.17350  3.32001  2.64409  3.85583  3.64438  4.23041  3.64188  3.51666  3.29762  3.44162  3.04115  3.94084  1.08277    275 - -
          2.68618  4.42225  2.77519  2.73123  3.46354  2.40513  3.72494  3.29354  2.67741  2.69355  4.24690  2.90347  2.73739  3.18146  2.89801  2.37887  2.77519  2.98518  4.58477  3.61503
          0.03357  3.80664  4.52899  0.61958  0.77255  0.48576  0.95510
    138   2.91405  4.87211  3.08550  2.72130  4.24344  3.40898  3.72666  3.66893  1.13232  3.24922  4.21568  3.14815  3.91521  2.92298  2.42475  2.96123  3.17301  3.38095  5.32638  4.13020    276 - -
          2.68618  4.42225  2.77519  2.73123  3.46354  2.40513  3.72494  3.29354  2.67741  2.69355  4.24690  2.90347  2.73739  3.18146  2.89801  2.37887  2.77519  2.98518  4.58477  3.61503
          0.03357  3.80664  4.52899  0.61958  0.77255  0.48576  0.95510
    139   2.66908  4.43569  3.26943  3.10020  4.09828  3.12700  4.18192  3.62811  3.15211  3.26161  4.30973  3.41279  0.95966  3.54297  3.40386  2.83487  3.10582  3.28086  5.30158  4.21856    277 - -
          2.68618  4.42225  2.77519  2.73123  3.46354  2.40513  3.72494  3.29354  2.67741  2.69355  4.24690  2.90347  2.73739  3.18146  2.89801  2.37887  2.77519  2.98518  4.58477  3.61503
          0.03357  3.80664  4.52899  0.61958  0.77255  0.48576  0.95510
    140   2.38006  4.22447  3.37228  3.12307  3.91324  3.06544  4.14507  3.03246  3.06472  2.89821  3.95428  3.34198  3.76458  3.46326  3.32565  2.58077  1.28872  2.73450  5.35696  4.13033    278 - -
          2.68618  4.42225  2.77519  2.73123  3.46354  2.40513  3.72494  3.29354  2.67741  2.69355  4.24690  2.90347  2.73739  3.18146  2.89801  2.37887  2.77519  2.98518  4.58477  3.61503
          0.03357  3.80664  4.52899  0.61958  0.77255  0.48576  0.95510
    141   3.17674  4.59848  4.14788  3.85116  1.12606  3.87934  3.85185  2.71003  3.76014  2.09608  3.45096  3.94585  4.34049  3.94672  3.89611  3.44923  3.47840  2.69561  4.12294  2.49924    279 - -
          2.68618  4.42225  2.77519  2.73123  3.46354  2.40513  3.72494  3.29354  2.67741  2.69355  4.24690  2.90347  2.73739  3.18146  2.89801  2.37887  2.77519  2.98518  4.58477  3.61503
          0.03357  3.80664  4.52899  0.61958  0.77255  0.48576  0.95510
    142   3.08278  4.56545  4.08296  3.72411  3.11326  3.89705  4.40054  2.31567  3.49244  0.96086  3.15969  4.00577  4.34482  3.87660  3.67864  3.46250  3.38066  2.33559  4.96706  3.67468    280 - -
          2.68618  4.42225  2.77519  2.73123  3.46354  2.40513  3.72494  3.29354  2.67741  2.69355  4.24690  2.90347  2.73739  3.18146  2.89801  2.37887  2.77519  2.98518  4.58477  3.61503
          0.03357  3.80664  4.52899  0.61958  0.77255  0.48576  0.95510
    143   2.28525  4.20393  3.15171  2.96597  4.01144  2.93515  4.07690  3.52584  3.03521  3.25176  4.18449  3.20034  3.66884  3.39007  3.32223  1.19488  2.76073  3.07544  5.38957  4.09497    281 - -
          2.68618  4.42225  2.77519  2.73123  3.46354  2.40513  3.72494  3.29354  2.67741  2.69355  4.24690  2.90347  2.73739  3.18146  2.89801  2.37887  2.77519  2.98518  4.58477  3.61503
          0.03357  3.80664  4.52899  0.61958  0.77255  0.48576  0.95510
    144   2.81642  5.10583  1.23594  2.15316  4.42526  3.12656  3.76797  3.99675  2.81092  3.60915  4.52053  2.62735  3.77290  2.97590  3.35183  2.76544  3.14668  3.60839  5.68440  4.24717    282 - -
          2.68618  4.42225  2.77519  2.73123  3.46354  2.40513  3.72494  3.29354  2.67741  2.69355  4.24690  2.90347  2.73739  3.18146  2.89801  2.37887  2.77519  2.98518  4.58477  3.61503
          0.03357  3.80664  4.52899  0.61958  0.77255  0.48576  0.95510
    145   2.92132  5.03510  1.01732  2.29924  4.40394  3.16296  3.87699  3.97767  2.94932  3.59850  4.57666  2.85164  3.81131  3.11715  3.45530  2.89224  3.25905  3.62442  5.58524  4.28969    283 - -
          2.68618  4.42225  2.77519  2.73123  3.46354  2.40513  3.72494  3.29354  2.67741  2.69355  4.24690  2.90347  2.73739  3.18146  2.89801  2.37887  2.77519  2.98518  4.58477  3.61503
          0.03357  3.80664  4.52899  0.61958  0.77255  0.48576  0.95510
    146   2.89853  4.99182  2.46473  1.12299  4.33026  3.23362  3.81679  3.77112  2.68920  3.39963  4.37822  2.90023  3.83557  3.03491  3.08993  2.88870  3.20283  3.46241  5.51442  4.23845    284 - -
          2.68618  4.42225  2.77519  2.73123  3.46354  2.40513  3.72494  3.29354  2.67741  2.69355  4.24690  2.90347  2.73739  3.18146  2.89801  2.37887  2.77519  2.98518  4.58477  3.61503
          0.03357  3.80664  4.52899  0.61958  0.77255  0.48576  0.95510
    147   3.08278  4.56545  4.08296  3.72411  3.11326  3.89705  4.40054  2.31567  3.49244  0.96086  3.15969  4.00577  4.34482  3.87660  3.67864  3.46250  3.38066  2.33559  4.96706  3.67468    285 - -
          2.68618  4.42225  2.77519  2.73123  3.46354  2.40513  3.72494  3.29354  2.67741  2.69355  4.24690  2.90347  2.73739  3.18146  2.89801  2.37887  2.77519  2.98518  4.58477  3.61503
          0.03357  3.80664  4.52899  0.61958  0.77255  0.48576  0.95510
    148   2.91405  4.87211  3.08550  2.72130  4.24344  3.40898  3.72666  3.66893  1.13232  3.24922  4.21568  3.14815  3.91521  2.92298  2.42475  2.96123  3.17301  3.38095  5.32638  4.13020    286 - -
          2.68618  4.42225  2.77519  2.73123  3.46354  2.40513  3.72494  3.29354  2.67741  2.69355  4.24690  2.90347  2.73739  3.18146  2.89801  2.37887  2.77519  2.98518  4.58477  3.61503
          0.03357  3.80664  4.52899  0.61958  0.77255  0.48576  0.95510
    149   2.92752  4.75419  3.06585  2.82062  3.24193  3.39473  1.28936  3.62004  2.66565  3.12173  4.16072  3.23203  3.94442  3.18643  2.93458  2.99924  3.22926  3.35657  4.70763  3.19495    287 - -
          2.68618  4.42225  2.77519  2.73123  3.46354  2.40513  3.72494  3.29354  2.67741  2.69355  4.24690  2.90347  2.73739  3.18146  2.89801  2.37887  2.77519  2.98518  4.58477  3.61503
          0.03357  3.80664  4.52899  0.61958  0.77255  0.48576  0.95510
    150   3.08278  4.56545  4.08296  3.72411  3.11326  3.89705  4.40054  2.31567  3.49244  0.96086  3.15969  4.00577  4.34482  3.87660  3.67864  3.46250  3.38066  2.33559  4.96706  3.67468    288 - -
          2.68618  4.42225  2.77519  2.73123  3.46354  2.40513  3.72494  3.29354  2.67741  2.69355  4.24690  2.90347  2.73739  3.18146  2.89801  2.37887  2.77519  2.98518  4.58477  3.61503
          0.03357  3.80664  4.52899  0.61958  0.77255  0.48576  0.95510
    151   2.97994  4.41902  4.23898  3.85354  3.33146  3.99278  4.59492  1.16351  3.68026  1.93284  3.27896  4.10818  4.43172  4.03630  3.88446  3.48300  3.28090  1.84879  5.20753  3.93905    289 - -
          2.68618  4.42225  2.77519  2.73123  3.46354  2.40513  3.72494  3.29354  2.67741  2.69355  4.24690  2.90347  2.73739  3.18146  2.89801  2.37887  2.77519  2.98518  4.58477  3.61503
          0.03357  3.80664  4.52899  0.61958  0.77255  0.48576  0.95510
    152   3.08278  4.56545  4.08296  3.72411  3.11326  3.89705  4.40054  2.31567  3.49244  0.96086  3.15969  4.00577  4.34482  3.87660  3.67864  3.46250  3.38066  2.33559  4.96706  3.67468    290 - -
          2.68618  4.42225  2.77519  2.73123  3.46354  2.40513  3.72494  3.29354  2.67741  2.69355  4.24690  2.90347  2.73739  3.18146  2.89801  2.37887  2.77519  2.98518  4.58477  3.61503
          0.03357  3.80664  4.52899  0.61958  0.77255  0.48576  0.95510
    153   2.93380  4.77462  3.41801  2.94492  4.11254  3.43247  3.78120  3.65094  2.21764  3.17899  4.18236  3.30896  3.93958  3.00609  1.08408  3.02202  3.20513  3.37810  5.22318  4.05567    291 - -
          2.68618  4.42225  2.77519  2.73123  3.46354  2.40513  3.72494  3.29354  2.67741  2.69355  4.24690  2.90347  2.73739  3.18146  2.89801  2.37887  2.77519  2.98518  4.58477  3.61503
          0.03357  3.80664  4.52899  0.61958  0.77255  0.48576  0.95510
    154   1.11308  4.16190  3.39782  3.18781  3.98869  2.98783  4.21735  3.10457  3.20240  2.98899  4.02945  3.35342  3.72099  3.55002  3.45652  2.51346  2.78634  2.77050  5.42252  4.21576    292 - -
          2.68618  4.42225  2.77519  2.73123  3.46354  2.40513  3.72494  3.29354  2.67741  2.69355  4.24690  2.90347  2.73739  3.18146  2.89801  2.37887  2.77519  2.98518  4.58477  3.61503
          0.03357  3.80664  4.52899  0.61958  0.77255  0.48576  0.95510
    155   1.11308  4.16190  3.39782  3.18781  3.98869  2.98783  4.21735  3.10457  3.20240  2.98899  4.02945  3.35342  3.72099  3.55002  3.45652  2.51346  2.78634  2.77050  5.42252  4.21576    293 - -
          2.68618  4.42225  2.77519  2.73123  3.46354  2.40513  3.72494  3.29354  2.67741  2.69355  4.24690  2.90347  2.73739  3.18146  2.89801  2.37887  2.77519  2.98518  4.58477  3.61503
          0.03357  3.80664  4.52899  0.61958  0.77255  0.48576  0.95510
    156   2.92132  5.03510  1.01732  2.29924  4.40394  3.16296  3.87699  3.97767  2.94932  3.59850  4.57666  2.85164  3.81131  3.11715  3.45530  2.89224  3.25905  3.62442  5.58524  4.28969    294 - -
          2.68618  4.42225  2.77519  2.73123  3.46354  2.40513  3.72494  3.29354  2.67741  2.69355  4.24690  2.90347  2.73739  3.18146  2.89801  2.37887  2.77519  2.98518  4.58477  3.61503
          0.03357  3.80664  4.52899  0.61958  0.77255  0.48576  0.95510
    157   2.58730  4.36750  3.24740  3.13934  4.27955  0.83836  4.26224  3.86445  3.31146  3.52659  4.50300  3.41209  3.75651  3.64111  3.55335  2.75760  3.06348  3.40564  5.39068  4.37975    295 - -
          2.68618  4.42225  2.77519  2.73123  3.46354  2.40513  3.72494  3.29354  2.67741  2.69355  4.24690  2.90347  2.73739  3.18146  2.89801  2.37887  2.77519  2.98518  4.58477  3.61503
          0.03357  3.80664  4.52899  0.61958  0.77255  0.48576  0.95510
    158   3.17674  4.59848  4.14788  3.85116  1.12606  3.87934  3.85185  2.71003  3.76014  2.09608  3.45096  3.94585  4.34049  3.94672  3.89611  3.44923  3.47840  2.69561  4.12294  2.49924    296 - -
          2.68618  4.42225  2.77519  2.73123  3.46354  2.40513  3.72494  3.29354  2.67741  2.69355  4.24690  2.90347  2.73739  3.18146  2.89801  2.37887  2.77519  2.98518  4.58477  3.61503
          0.03357  3.80664  4.52899  0.61958  0.77255  0.48576  0.95510
    159   3.08278  4.56545  4.08296  3.72411  3.11326  3.89705  4.40054  2.31567  3.49244  0.96086  3.15969  4.00577  4.34482  3.87660  3.67864  3.46250  3.38066  2.33559  4.96706  3.67468    297 - -
          2.68618  4.42225  2.77519  2.73123  3.46354  2.40513  3.72494  3.29354  2.67741  2.69355  4.24690  2.90347  2.73739  3.18146  2.89801  2.37887  2.77519  2.98518  4.58477  3.61503
          0.03357  3.80664  4.52899  0.61958  0.77255  0.48576  0.95510
    160   3.17674  4.59848  4.14788  3.85116  1.12606  3.87934  3.85185  2.71003  3.76014  2.09608  3.45096  3.94585  4.34049  3.94672  3.89611  3.44923  3.47840  2.69561  4.12294  2.49924    298 - -
          2.68618  4.42225  2.77519  2.73123  3.46354  2.40513  3.72494  3.29354  2.67741  2.69355  4.24690  2.90347  2.73739  3.18146  2.89801  2.37887  2.77519  2.98518  4.58477  3.61503
          0.03357  3.80664  4.52899  0.61958  0.77255  0.48576  0.95510
    161   2.75646  4.31890  4.03280  3.69542  3.50365  3.65408  4.50903  2.05910  3.56212  2.20328  3.48042  3.89535  4.21935  3.92737  3.78067  3.15469  3.12033  1.11250  5.27641  4.00322    299 - -
          2.68618  4.42225  2.77519  2.73123  3.46354  2.40513  3.72494  3.29354  2.67741  2.69355  4.24690  2.90347  2.73739  3.18146  2.89801  2.37887  2.77519  2.98518  4.58477  3.61503
          0.03357  3.80664  4.52899  0.61958  0.77255  0.48576  0.95510
    162   2.75646  4.31890  4.03280  3.69542  3.50365  3.65408  4.50903  2.05910  3.56212  2.20328  3.48042  3.89535  4.21935  3.92737  3.78067  3.15469  3.12033  1.11250  5.27641  4.00322    300 - -
          2.68618  4.42225  2.77519  2.73123  3.46354  2.40513  3.72494  3.29354  2.67741  2.69355  4.24690  2.90347  2.73739  3.18146  2.89801  2.37887  2.77519  2.98518  4.58477  3.61503
          0.03357  3.80664  4.52899  0.61958  0.77255  0.48576  0.95510
    163   2.58730  4.36750  3.24740  3.13934  4.27955  0.83836  4.26224  3.86445  3.31146  3.52659  4.50300  3.41209  3.75651  3.64111  3.55335  2.75760  3.06348  3.40564  5.39068  4.37975    301 - -
          2.68618  4.42225  2.77519  2.73123  3.46354  2.40513  3.72494  3.29354  2.67741  2.69355  4.24690  2.90347  2.73739  3.18146  2.89801  2.37887  2.77519  2.98518  4.58477  3.61503
          0.03357  3.80664  4.52899  0.61958  0.77255  0.48576  0.95510
    164   2.51617  1.08450  4.01774  3.74353  3.75146  3.15168  4.40527  2.88570  3.57049  2.80351  3.92328  3.74811  3.85341  3.91947  3.70603  2.78744  2.97762  2.63441  5.17996  4.03920    302 - -
          2.68618  4.42225  2.77519  2.73123  3.46354  2.40513  3.72494  3.29354  2.67741  2.69355  4.24690  2.90347  2.73739  3.18146  2.89801  2.37887  2.77519  2.98518  4.58477  3.61503
          0.03357  3.80664  4.52899  0.61958  0.77255  0.48576  0.95510
    165   2.92132  5.03510  1.01732  2.29924  4.40394  3.16296  3.87699  3.97767  2.94932  3.59850  4.57666  2.85164  3.81131  3.11715  3.45530  2.89224  3.25905  3.62442  5.58524  4.28969    303 - -
          2.68618  4.42225  2.77519  2.73123  3.46354  2.40513  3.72494  3.29354  2.67741  2.69355  4.24690  2.90347  2.73739  3.18146  2.89801  2.37887  2.77519  2.98518  4.58477  3.61503
          0.03357  3.80664  4.52899  0.61958  0.77255  0.48576  0.95510
    166   2.93380  4.77462  3.41801  2.94492  4.11254  3.43247  3.78120  3.65094  2.21764  3.17899  4.18236  3.30896  3.93958  3.00609  1.08408  3.02202  3.20513  3.37810  5.22318  4.05567    304 - -
          2.68618  4.42225  2.77519  2.73123  3.46354  2.40513  3.72494  3.29354  2.67741  2.69355  4.24690  2.90347  2.73739  3.18146  2.89801  2.37887  2.77519  2.98518  4.58477  3.61503
          0.03357  3.80664  4.52899  0.61958  0.77255  0.48576  0.95510
    167   2.58730  4.36750  3.24740  3.13934  4.27955  0.83836  4.26224  3.86445  3.31146  3.52659  4.50300  3.41209  3.75651  3.64111  3.55335  2.75760  3.06348  3.40564  5.39068  4.37975    305 - -
          2.68618  4.42225  2.77519  2.73123  3.46354  2.40513  3.72494  3.29354  2.67741  2.69355  4.24690  2.90347  2.73739  3.18146  2.89801  2.37887  2.77519  2.98518  4.58477  3.61503
          0.03357  3.80664  4.52899  0.61958  0.77255  0.48576  0.95510
    168   2.91405  4.87211  3.08550  2.72130  4.24344  3.40898  3.72666  3.66893  1.13232  3.24922  4.21568  3.14815  3.91521  2.92298  2.42475  2.96123  3.17301  3.38095  5.32638  4.13020    306 - -
          2.68618  4.42225  2.77519  2.73123  3.46354  2.40513  3.72494  3.29354  2.67741  2.69355  4.24690  2.90347  2.73739  3.18146  2.89801  2.37887  2.77519  2.98518  4.58477  3.61503
          0.03357  3.80664  4.52899  0.61958  0.77255  0.48576  0.95510
    169   2.97994  4.41902  4.23898  3.85354  3.33146  3.99278  4.59492  1.16351  3.68026  1.93284  3.27896  4.10818  4.43172  4.03630  3.88446  3.48300  3.28090  1.84879  5.20753  3.93905    307 - -
          2.68618  4.42225  2.77519  2.73123  3.46354  2.40513  3.72494  3.29354  2.67741  2.69355  4.24690  2.90347  2.73739  3.18146  2.89801  2.37887  2.77519  2.98518  4.58477  3.61503
          0.03357  3.80664  4.52899  0.61958  0.77255  0.48576  0.95510
    170   3.08278  4.56545  4.08296  3.72411  3.11326  3.89705  4.40054  2.31567  3.49244  0.96086  3.15969  4.00577  4.34482  3.87660  3.67864  3.46250  3.38066  2.33559  4.96706  3.67468    308 - -
          2.68618  4.42225  2.77519  2.73123  3.46354  2.40513  3.72494  3.29354  2.67741  2.69355  4.24690  2.90347  2.73739  3.18146  2.89801  2.37887  2.77519  2.98518  4.58477  3.61503
          0.03357  3.80664  4.52899  0.61958  0.77255  0.48576  0.95510
    171   3.17674  4.59848  4.14788  3.85116  1.12606  3.87934  3.85185  2.71003  3.76014  2.09608  3.45096  3.94585  4.34049  3.94672  3.89611  3.44923  3.47840  2.69561  4.12294  2.49924    309 - -
          2.68618  4.42225  2.77519  2.73123  3.46354  2.40513  3.72494  3.29354  2.67741  2.69355  4.24690  2.90347  2.73739  3.18146  2.89801  2.37887  2.77519  2.98518  4.58477  3.61503
          0.03357  3.80664  4.52899  0.61958  0.77255  0.48576  0.95510
    172   2.75646  4.31890  4.03280  3.69542  3.50365  3.65408  4.50903  2.05910  3.56212  2.20328  3.48042  3.89535  4.21935  3.92737  3.78067  3.15469  3.12033  1.11250  5.27641  4.00322    310 - -
          2.68618  4.42225  2.77519  2.73123  3.46354  2.40513  3.72494  3.29354  2.67741  2.69355  4.24690  2.90347  2.73739  3.18146  2.89801  2.37887  2.77519  2.98518  4.58477  3.61503
          0.03357  3.80664  4.52899  0.61958  0.77255  0.48576  0.95510
    173   2.28525  4.20393  3.15171  2.96597  4.01144  2.93515  4.07690  3.52584  3.03521  3.25176  4.18449  3.20034  3.66884  3.39007  3.32223  1.19488  2.76073  3.07544  5.38957  4.09497    311 - -
          2.68618  4.42225  2.77519  2.73123  3.46354  2.40513  3.72494  3.29354  2.67741  2.69355  4.24690  2.90347  2.73739  3.18146  2.89801  2.37887  2.77519  2.98518  4.58477  3.61503
          0.03357  3.80664  4.52899  0.61958  0.77255  0.48576  0.95510
    174   2.89853  4.99182  2.46473  1.12299  4.33026  3.23362  3.81679  3.77112  2.68920  3.39963  4.37822  2.90023  3.83557  3.03491  3.08993  2.88870  3.20283  3.46241  5.51442  4.23845    312 - -
          2.68618  4.42225  2.77519  2.73123  3.46354  2.40513  3.72494  3.29354  2.67741  2.69355  4.24690  2.90347  2.73739  3.18146  2.89801  2.37887  2.77519  2.98518  4.58477  3.61503
          0.03357  3.80664  4.52899  0.61958  0.77255  0.48576  0.95510
    175   2.28525  4.20393  3.15171  2.96597  4.01144  2.93515  4.07690  3.52584  3.03521  3.25176  4.18449  3.20034  3.66884  3.39007  3.32223  1.19488  2.76073  3.07544  5.38957  4.09497    313 - -
          2.68618  4.42225  2.77519  2.73123  3.46354  2.40513  3.72494  3.29354  2.67741  2.69355  4.24690  2.90347  2.73739  3.18146  2.89801  2.37887  2.77519  2.98518  4.58477  3.61503
          0.03357  3.80664  4.52899  0.61958  0.77255  0.48576  0.95510
    176   2.61056  4.27616  3.98538  3.63153  3.54451  3.60997  4.48133  2.04157  3.50620  2.22867  3.47769  3.82895  4.18361  3.86718  3.73995  3.06542  3.04881  1.19085  5.32070  4.05350    314 - -
          2.68618  4.42225  2.77519  2.73123  3.46354  2.40513  3.72494  3.29354  2.67741  2.69355  4.24690  2.90347  2.73739  3.18146  2.89801  2.37887  2.77519  2.98518  4.58477  3.61503
          0.03357  3.80664  4.52899  0.61958  0.77255  0.48576  0.95510
    177   3.17674  4.59848  4.14788  3.85116  1.12606  3.87934  3.85185  2.71003  3.76014  2.09608  3.45096  3.94585  4.34049  3.94672  3.89611  3.44923  3.47840  2.69561  4.12294  2.49924    315 - -
          2.68618  4.42225  2.77519  2.73123  3.46354  2.40513  3.72494  3.29354  2.67741  2.69355  4.24690  2.90347  2.73739  3.18146  2.89801  2.37887  2.77519  2.98518  4.58477  3.61503
          0.03357  3.80664  4.52899  0.61958  0.77255  0.48576  0.95510
    178   2.91405  4.87211  3.08550  2.72130  4.24344  3.40898  3.72666  3.66893  1.13232  3.24922  4.21568  3.14815  3.91521  2.92298  2.42475  2.96123  3.17301  3.38095  5.32638  4.13020    316 - -
          2.68618  4.42225  2.77519  2.73123  3.46354  2.40513  3.72494  3.29354  2.67741  2.69355  4.24690  2.90347  2.73739  3.18146  2.89801  2.37887  2.77519  2.98518  4.58477  3.61503
          0.03357  3.80664  4.52899  0.61958  0.77255  0.48576  0.95510
    179   2.97994  4.41902  4.23898  3.85354  3.33146  3.99278  4.59492  1.16351  3.68026  1.93284  3.27896  4.10818  4.43172  4.03630  3.88446  3.48300  3.28090  1.84879  5.20753  3.93905    317 - -
          2.68618  4.42225  2.77519  2.73123  3.46354  2.40513  3.72494  3.29354  2.67741  2.69355  4.24690  2.90347  2.73739  3.18146  2.89801  2.37887  2.77519  2.98518  4.58477  3.61503
          0.03357  3.80664  4.52899  0.61958  0.77255  0.48576  0.95510
    180   3.08278  4.56545  4.08296  3.72411  3.11326  3.89705  4.40054  2.31567  3.49244  0.96086  3.15969  4.00577  4.34482  3.87660  3.67864  3.46250  3.38066  2.33559  4.96706  3.67468    318 - -
          2.68618  4.42225  2.77519  2.73123  3.46354  2.40513  3.72494  3.29354  2.67741  2.69355  4.24690  2.90347  2.73739  3.18146  2.89801  2.37887  2.77519  2.98518  4.58477  3.61503
          0.03357  3.80664  4.52899  0.61958  0.77255  0.48576  0.95510
    181   2.67131  4.66316  2.67662  2.55623  4.01658  3.14168  3.87212  3.71422  2.77112  3.36909  4.32591  1.28028  3.79104  3.14604  3.12243  2.74184  3.05178  3.34311  5.33031  3.97063    319 - -
          2.68618  4.42225  2.77519  2.73123  3.46354  2.40513  3.72494  3.29354  2.67741  2.69355  4.24690  2.90347  2.73739  3.18146  2.89801  2.37887  2.77519  2.98518  4.58477  3.61503
          0.03357  3.80664  4.52899  0.61958  0.77255  0.48576  0.95510
    182   3.15485  4.67049  3.74220  3.46060  2.30008  3.75433  3.59228  3.17350  3.32001  2.64409  3.85583  3.64438  4.23041  3.64188  3.51666  3.29762  3.44162  3.04115  3.94084  1.08277    320 - -
          2.68618  4.42225  2.77519  2.73123  3.46354  2.40513  3.72494  3.29354  2.67741  2.69355  4.24690  2.90347  2.73739  3.18146  2.89801  2.37887  2.77519  2.98518  4.58477  3.61503
          0.03357  3.80664  4.52899  0.61958  0.77255  0.48576  0.95510
    183   2.28525  4.20393  3.15171  2.96597  4.01144  2.93515  4.07690  3.52584  3.03521  3.25176  4.18449  3.20034  3.66884  3.39007  3.32223  1.19488  2.76073  3.07544  5.38957  4.09497    321 - -
          2.68618  4.42225  2.77519  2.73123  3.46354  2.40513  3.72494  3.29354  2.67741  2.69355  4.24690  2.90347  2.73739  3.18146  2.89801  2.37887  2.77519  2.98518  4.58477  3.61503
          0.03357  3.80664  4.52899  0.61958  0.77255  0.48576  0.95510
    184   2.83162  4.81239  2.86273  2.61818  3.97171  3.32421  3.77531  3.59390  2.44400  3.10266  4.13409  3.07668  3.87782  1.35609  2.72877  2.88296  3.12945  3.32821  5.25631  3.94618    322 - -
          2.68618  4.42225  2.77519  2.73123  3.46354  2.40513  3.72494  3.29354  2.67741  2.69355  4.24690  2.90347  2.73739  3.18146  2.89801  2.37887  2.77519  2.98518  4.58477  3.61503
          0.03357  3.80664  4.52899  0.61958  0.77255  0.48576  0.95510
    185   2.67131  4.66316  2.67662  2.55623  4.01658  3.14168  3.87212  3.71422  2.77112  3.36909  4.32591  1.28028  3.79104  3.14604  3.12243  2.74184  3.05178  3.34311  5.33031  3.97063    323 - -
          2.68618  4.42225  2.77519  2.73123  3.46354  2.40513  3.72494  3.29354  2.67741  2.69355  4.24690  2.90347  2.73739  3.18146  2.89801  2.37887  2.77519  2.98518  4.58477  3.61503
          0.03357  3.80664  4.52899  0.61958  0.77255  0.48576  0.95510
    186   2.92132  5.03510  1.01732  2.29924  4.40394  3.16296  3.87699  3.97767  2.94932  3.59850  4.57666  2.85164  3.81131  3.11715  3.45530  2.89224  3.25905  3.62442  5.58524  4.28969    324 - -
          2.68618  4.42225  2.77519  2.73123  3.46354  2.40513  3.72494  3.29354  2.67741  2.69355  4.24690  2.90347  2.73739  3.18146  2.89801  2.37887  2.77519  2.98518  4.58477  3.61503
          0.03357  3.80664  4.52899  0.61958  0.77255  0.48576  0.95510
    187   3.08278  4.56545  4.08296  3.72411  3.11326  3.89705  4.40054  2.31567  3.49244  0.96086  3.15969  4.00577  4.34482  3.87660  3.67864  3.46250  3.38066  2.33559  4.96706  3.67468    325 - -
          2.68618  4.42225  2.77519  2.73123  3.46354  2.40513  3.72494  3.29354  2.67741  2.69355  4.24690  2.90347  2.73739  3.18146  2.89801  2.37887  2.77519  2.98518  4.58477  3.61503
          0.03357  3.80664  4.52899  0.61958  0.77255  0.48576  0.95510
    188   2.97994  4.41902  4.23898  3.85354  3.33146  3.99278  4.59492  1.16351  3.68026  1.93284  3.27896  4.10818  4.43172  4.03630  3.88446  3.48300  3.28090  1.84879  5.20753  3.93905    326 - -
          2.68618  4.42225  2.77519  2.73123  3.46354  2.40513  3.72494  3.29354  2.67741  2.69355  4.24690  2.90347  2.73739  3.18146  2.89801  2.37887  2.77519  2.98518  4.58477  3.61503
          0.03357  3.80664  4.52899  0.61958  0.77255  0.48576  0.95510
    189   2.58730  4.36750  3.24740  3.13934  4.27955  0.83836  4.26224  3.86445  3.31146  3.52659  4.50300  3.41209  3.75651  3.64111  3.55335  2.75760  3.06348  3.40564  5.39068  4.37975    327 - -
          2.68618  4.42225  2.77519  2.73123  3.46354  2.40513  3.72494  3.29354  2.67741  2.69355  4.24690  2.90347  2.73739  3.18146  2.89801  2.37887  2.77519  2.98518  4.58477  3.61503
          0.03357  3.80664  4.52899  0.61958  0.77255  0.48576  0.95510
    190   2.83162  4.81239  2.86273  2.61818  3.97171  3.32421  3.77531  3.59390  2.44400  3.10266  4.13409  3.07668  3.87782  1.35609  2.72877  2.88296  3.12945  3.32821  5.25631  3.94618    328 - -
          2.68618  4.42225  2.77519  2.73123  3.46354  2.40513  3.72494  3.29354  2.67741  2.69355  4.24690  2.90347  2.73739  3.18146  2.89801  2.37887  2.77519  2.98518  4.58477  3.61503
          0.03357  3.80664  4.52899  0.61958  0.77255  0.48576  0.95510
    191   2.28525  4.20393  3.15171  2.96597  4.01144  2.93515  4.07690  3.52584  3.03521  3.25176  4.18449  3.20034  3.66884  3.39007  3.32223  1.19488  2.76073  3.07544  5.38957  4.09497    329 - -
          2.68618  4.42225  2.77519  2.73123  3.46354  2.40513  3.72494  3.29354  2.67741  2.69355  4.24690  2.90347  2.73739  3.18146  2.89801  2.37887  2.77519  2.98518  4.58477  3.61503
          0.03357  3.80664  4.52899  0.61958  0.77255  0.48576  0.95510
    192   3.08278  4.56545  4.08296  3.72411  3.11326  3.89705  4.40054  2.31567  3.49244  0.96086  3.15969  4.00577  4.34482  3.87660  3.67864  3.46250  3.38066  2.33559  4.96706  3.67468    330 - -
          2.68618  4.42225  2.77519  2.73123  3.46354  2.40513  3.72494  3.29354  2.67741  2.69355  4.24690  2.90347  2.73739  3.18146  2.89801  2.37887  2.77519  2.98518  4.58477  3.61503
          0.03357  3.80664  4.52899  0.61958  0.77255  0.48576  0.95510
    193   3.17674  4.59848  4.14788  3.85116  1.12606  3.87934  3.85185  2.71003  3.76014  2.09608  3.45096  3.94585  4.34049  3.94672  3.89611  3.44923  3.47840  2.69561  4.12294  2.49924    331 - -
          2.68618  4.42225  2.77519  2.73123  3.46354  2.40513  3.72494  3.29354  2.67741  2.69355  4.24690  2.90347  2.73739  3.18146  2.89801  2.37887  2.77519  2.98518  4.58477  3.61503
          0.03357  3.80664  4.52899  0.61958  0.77255  0.48576  0.95510
    194   2.92132  5.03510  1.01732  2.29924  4.40394  3.16296  3.87699  3.97767  2.94932  3.59850  4.57666  2.85164  3.81131  3.11715  3.45530  2.89224  3.25905  3.62442  5.58524  4.28969    332 - -
          2.68618  4.42225  2.77519  2.73123  3.46354  2.40513  3.72494  3.29354  2.67741  2.69355  4.24690  2.90347  2.73739  3.18146  2.89801  2.37887  2.77519  2.98518  4.58477  3.61503
          0.03357  3.80664  4.52899  0.61958  0.77255  0.48576  0.95510
    195   3.15485  4.67049  3.74220  3.46060  2.30008  3.75433  3.59228  3.17350  3.32001  2.64409  3.85583  3.64438  4.23041  3.64188  3.51666  3.29762  3.44162  3.04115  3.94084  1.08277    333 - -
          2.68618  4.42225  2.77519  2.73123  3.46354  2.40513  3.72494  3.29354  2.67741  2.69355  4.24690  2.90347  2.73739  3.18146  2.89801  2.37887  2.77519  2.98518  4.58477  3.61503
          0.03357  3.80664  4.52899  0.61958  0.77255  0.48576  0.95510
    196   3.08278  4.56545  4.08296  3.72411  3.11326  3.89705  4.40054  2.31567  3.49244  0.96086  3.15969  4.00577  4.34482  3.87660  3.67864  3.46250  3.38066  2.33559  4.96706  3.67468    334 - -
          2.68618  4.42225  2.77519  2.73123  3.46354  2.40513  3.72494  3.29354  2.67741  2.69355  4.24690  2.90347  2.73739  3.18146  2.89801  2.37887  2.77519  2.98518  4.58477  3.61503
          0.03357  3.80664  4.52899  0.61958  0.77255  0.48576  0.95510
    197   2.92752  4.75419  3.06585  2.82062  3.24193  3.39473  1.28936  3.62004  2.66565  3.12173  4.16072  3.23203  3.94442  3.18643  2.93458  2.99924  3.22926  3.35657  4.70763  3.19495    335 - -
          2.68618  4.42225  2.77519  2.73123  3.46354  2.40513  3.72494  3.29354  2.67741  2.69355  4.24690  2.90347  2.73739  3.18146  2.89801  2.37887  2.77519  2.98518  4.58477  3.61503
          0.03357  3.80664  4.52899  0.61958  0.77255  0.48576  0.95510
    198   2.66908  4.43569  3.26943  3.10020  4.09828  3.12700  4.18192  3.62811  3.15211  3.26161  4.30973  3.41279  0.95966  3.54297  3.40386  2.83487  3.10582  3.28086  5.30158  4.21856    336 - -
          2.68618  4.42225  2.77519  2.73123  3.46354  2.40513  3.72494  3.29354  2.67741  2.69355  4.24690  2.90347  2.73739  3.18146  2.89801  2.37887  2.77519  2.98518  4.58477  3.61503
          0.03357  3.80664  4.52899  0.61958  0.77255  0.48576  0.95510
    199   2.91405  4.87211  3.08550  2.72130  4.24344  3.40898  3.72666  3.66893  1.13232  3.24922  4.21568  3.14815  3.91521  2.92298  2.42475  2.96123  3.17301  3.38095  5.32638  4.13020    337 - -
          2.68618  4.42225  2.77519  2.73123  3.46354  2.40513  3.72494  3.29354  2.67741  2.69355  4.24690  2.90347  2.73739  3.18146  2.89801  2.37887  2.77519  2.98518  4.58477  3.61503
          0.03357  3.80664  4.52899  0.61958  0.77255  0.48576  0.95510
    200   2.92132  5.03510  1.01732  2.29924  4.40394  3.16296  3.87699  3.97767  2.94932  3.59850  4.57666  2.85164  3.81131  3.11715  3.45530  2.89224  3.25905  3.62442  5.58524  4.28969    338 - -
          2.68618  4.42225  2.77519  2.73123  3.46354  2.40513  3.72494  3.29354  2.67741  2.69355  4.24690  2.90347  2.73739  3.18146  2.89801  2.37887  2.77519  2.98518  4.58477  3.61503
          0.03357  3.80664  4.52899  0.61958  0.77255  0.48576  0.95510
    201   2.97994  4.41902  4.23898  3.85354  3.33146  3.99278  4.59492  1.16351  3.68026  1.93284  3.27896  4.10818  4.43172  4.03630  3.88446  3.48300  3.28090  1.84879  5.20753  3.93905    339 - -
          2.68618  4.42225  2.77519  2.73123  3.46354  2.40513  3.72494  3.29354  2.67741  2.69355  4.24690  2.90347  2.73739  3.18146  2.89801  2.37887  2.77519  2.98518  4.58477  3.61503
          0.03357  3.80664  4.52899  0.61958  0.77255  0.48576  0.95510
    202   1.27004  4.10488  3.38280  3.13421  4.01427  2.94839  4.17340  3.06188  3.13235  2.98162  3.97379  3.29141  3.68325  3.47466  3.40448  2.42437  2.53521  2.70990  5.47072  4.24567    340 - -
          2.68618  4.42225  2.77519  2.73123  3.46354  2.40513  3.72494  3.29354  2.67741  2.69355  4.24690  2.90347  2.73739  3.18146  2.89801  2.37887  2.77519  2.98518  4.58477  3.61503
          0.03357  3.80664  4.52899  0.61958  0.77255  0.48576  0.95510
    203   2.91405  4.87211  3.08550  2.72130  4.24344  3.40898  3.72666  3.66893  1.13232  3.24922  4.21568  3.14815  3.91521  2.92298  2.42475  2.96123  3.17301  3.38095  5.32638  4.13020    341 - -
          2.68618  4.42225  2.77519  2.73123  3.46354  2.40513  3.72494  3.29354  2.67741  2.69355  4.24690  2.90347  2.73739  3.18146  2.89801  2.37887  2.77519  2.98518  4.58477  3.61503
          0.03357  3.80664  4.52899  0.61958  0.77255  0.48576  0.95510
    204   2.75646  4.31890  4.03280  3.69542  3.50365  3.65408  4.50903  2.05910  3.56212  2.20328  3.48042  3.89535  4.21935  3.92737  3.78067  3.15469  3.12033  1.11250  5.27641  4.00322    342 - -
          2.68618  4.42225  2.77519  2.73123  3.46354  2.40513  3.72494  3.29354  2.67741  2.69355  4.24690  2.90347  2.73739  3.18146  2.89801  2.37887  2.77519  2.98518  4.58477  3.61503
          0.03357  3.80664  4.52899  0.61958  0.77255  0.48576  0.95510
    205   2.91405  4.87211  3.08550  2.72130  4.24344  3.40898  3.72666  3.66893  1.13232  3.24922  4.21568  3.14815  3.91521  2.92298  2.42475  2.96123  3.17301  3.38095  5.32638  4.13020    343 - -
          2.68618  4.42225  2.77519  2.73123  3.46354  2.40513  3.72494  3.29354  2.67741  2.69355  4.24690  2.90347  2.73739  3.18146  2.89801  2.37887  2.77519  2.98518  4.58477  3.61503
          0.03357  3.80664  4.52899  0.61958  0.77255  0.48576  0.95510
    206   2.89853  4.99182  2.46473  1.12299  4.33026  3.23362  3.81679  3.77112  2.68920  3.39963  4.37822  2.90023  3.83557  3.03491  3.08993  2.88870  3.20283  3.46241  5.51442  4.23845    344 - -
          2.68618  4.42225  2.77519  2.73123  3.46354  2.40513  3.72494  3.29354  2.67741  2.69355  4.24690  2.90347  2.73739  3.18146  2.89801  2.37887  2.77519  2.98518  4.58477  3.61503
          0.03357  3.80664  4.52899  0.61958  0.77255  0.48576  0.95510
    207   2.83162  4.81239  2.86273  2.61818  3.97171  3.32421  3.77531  3.59390  2.44400  3.10266  4.13409  3.07668  3.87782  1.35609  2.72877  2.88296  3.12945  3.32821  5.25631  3.94618    345 - -
          2.68618  4.42225  2.77519  2.73123  3.46354  2.40513  3.72494  3.29354  2.67741  2.69355  4.24690  2.90347  2.73739  3.18146  2.89801  2.37887  2.77519  2.98518  4.58477  3.61503
          0.03357  3.80664  4.52899  0.61958  0.77255  0.48576  0.95510
    208   3.08278  4.56545  4.08296  3.72411  3.11326  3.89705  4.40054  2.31567  3.49244  0.96086  3.15969  4.00577  4.34482  3.87660  3.67864  3.46250  3.38066  2.33559  4.96706  3.67468    346 - -
          2.68618  4.42225  2.77519  2.73123  3.46354  2.40513  3.72494  3.29354  2.67741  2.69355  4.24690  2.90347  2.73739  3.18146  2.89801  2.37887  2.77519  2.98518  4.58477  3.61503
          0.03357  3.80664  4.52899  0.61958  0.77255  0.48576  0.95510
    209   2.28525  4.20393  3.15171  2.96597  4.01144  2.93515  4.07690  3.52584  3.03521  3.25176  4.18449  3.20034  3.66884  3.39007  3.32223  1.19488  2.76073  3.07544  5.38957  4.09497    347 - -
          2.68618  4.42225  2.77519  2.73123  3.46354  2.40513  3.72494  3.29354  2.67741  2.69355  4.24690  2.90347  2.73739  3.18146  2.89801  2.37887  2.77519  2.98518  4.58477  3.61503
          0.03357  3.80664  4.52899  0.61958  0.77255  0.48576  0.95510
    210   2.28525  4.20393  3.15171  2.96597  4.01144  2.93515  4.07690  3.52584  3.03521  3.25176  4.18449  3.20034  3.66884  3.39007  3.32223  1.19488  2.76073  3.07544  5.38957  4.09497    348 - -
          2.68618  4.42225  2.77519  2.73123  3.46354  2.40513  3.72494  3.29354  2.67741  2.69355  4.24690  2.90347  2.73739  3.18146  2.89801  2.37887  2.77519  2.98518  4.58477  3.61503
          0.03357  3.80664  4.52899  0.61958  0.77255  0.48576  0.95510
    211   2.28525  4.20393  3.15171  2.96597  4.01144  2.93515  4.07690  3.52584  3.03521  3.25176  4.18449  3.20034  3.66884  3.39007  3.32223  1.19488  2.76073  3.07544  5.38957  4.09497    349 - -
          2.68618  4.42225  2.77519  2.73123  3.46354  2.40513  3.72494  3.29354  2.67741  2.69355  4.24690  2.90347  2.73739  3.18146  2.89801  2.37887  2.77519  2.98518  4.58477  3.61503
          0.03357  3.80664  4.52899  0.61958  0.77255  0.48576  0.95510
    212   2.92132  5.03510  1.01732  2.29924  4.40394  3.16296  3.87699  3.97767  2.94932  3.59850  4.57666  2.85164  3.81131  3.11715  3.45530  2.89224  3.25905  3.62442  5.58524  4.28969    350 - -
          2.68618  4.42225  2.77519  2.73123  3.46354  2.40513  3.72494  3.29354  2.67741  2.69355  4.24690  2.90347  2.73739  3.18146  2.89801  2.37887  2.77519  2.98518  4.58477  3.61503
          0.03357  3.80664  4.52899  0.61958  0.77255  0.48576  0.95510
    213   2.38006  4.22447  3.37228  3.12307  3.91324  3.06544  4.14507  3.03246  3.06472  2.89821  3.95428  3.34198  3.76458  3.46326  3.32565  2.58077  1.28872  2.73450  5.35696  4.13033    351 - -
          2.68618  4.42225  2.77519  2.73123  3.46354  2.40513  3.72494  3.29354  2.67741  2.69355  4.24690  2.90347  2.73739  3.18146  2.89801  2.37887  2.77519  2.98518  4.58477  3.61503
          0.03357  3.80664  4.52899  0.61958  0.77255  0.48576  0.95510
    214   1.27004  4.10488  3.38280  3.13421  4.01427  2.94839  4.17340  3.06188  3.13235  2.98162  3.97379  3.29141  3.68325  3.47466  3.40448  2.42437  2.53521  2.70990  5.47072  4.24567    352 - -
          2.68618  4.42225  2.77519  2.73123  3.46354  2.40513  3.72494  3.29354  2.67741  2.69355  4.24690  2.90347  2.73739  3.18146  2.89801  2.37887  2.77519  2.98518  4.58477  3.61503
          0.03357  3.80664  4.52899  0.61958  0.77255  0.48576  0.95510
    215   2.66908  4.43569  3.26943  3.10020  4.09828  3.12700  4.18192  3.62811  3.15211  3.26161  4.30973  3.41279  0.95966  3.54297  3.40386  2.83487  3.10582  3.28086  5.30158  4.21856    353 - -
          2.68618  4.42225  2.77519  2.73123  3.46354  2.40513  3.72494  3.29354  2.67741  2.69355  4.24690  2.90347  2.73739  3.18146  2.89801  2.37887  2.77519  2.98518  4.58477  3.61503
          0.03357  3.80664  4.52899  0.61958  0.77255  0.48576  0.95510
    216   2.93380  4.77462  3.41801  2.94492  4.11254  3.43247  3.78120  3.65094  2.21764  3.17899  4.18236  3.30896  3.93958  3.00609  1.08408  3.02202  3.20513  3.37810  5.22318  4.05567    354 - -
          2.68618  4.42225  2.77519  2.73123  3.46354  2.40513  3.72494  3.29354  2.67741  2.69355  4.24690  2.90347  2.73739  3.18146  2.89801  2.37887  2.77519  2.98518  4.58477  3.61503
          0.03357  3.80664  4.52899  0.61958  0.77255  0.48576  0.95510
    217   2.89853  4.99182  2.46473  1.12299  4.33026  3.23362  3.81679  3.77112  2.68920  3.39963  4.37822  2.90023  3.83557  3.03491  3.08993  2.88870  3.20283  3.46241  5.51442  4.23845    355 - -
          2.68618  4.42225  2.77519  2.73123  3.46354  2.40513  3.72494  3.29354  2.67741  2.69355  4.24690  2.90347  2.73739  3.18146  2.89801  2.37887  2.77519  2.98518  4.58477  3.61503
          0.03357  3.80664  4.52899  0.61958  0.77255  0.48576  0.95510
    218   2.93380  4.77462  3.41801  2.94492  4.11254  3.43247  3.78120  3.65094  2.21764  3.17899  4.18236  3.30896  3.93958  3.00609  1.08408  3.02202  3.20513  3.37810  5.22318  4.05567    356 - -
          2.68618  4.42225  2.77519  2.73123  3.46354  2.40513  3.72494  3.29354  2.67741  2.69355  4.24690  2.90347  2.73739  3.18146  2.89801  2.37887  2.77519  2.98518  4.58477  3.61503
          0.03357  3.80664  4.52899  0.61958  0.77255  0.48576  0.95510
    219   3.08278  4.56545  4.08296  3.72411  3.11326  3.89705  4.40054  2.31567  3.49244  0.96086  3.15969  4.00577  4.34482  3.87660  3.67864  3.46250  3.38066  2.33559  4.96706  3.67468    357 - -
          2.68618  4.42225  2.77519  2.73123  3.46354  2.40513  3.72494  3.29354  2.67741  2.69355  4.24690  2.90347  2.73739  3.18146  2.89801  2.37887  2.77519  2.98518  4.58477  3.61503
          0.03357  3.80664  4.52899  0.61958  0.77255  0.48576  0.95510
    220   2.97994  4.41902  4.23898  3.85354  3.33146  3.99278  4.59492  1.16351  3.68026  1.93284  3.27896  4.10818  4.43172  4.03630  3.88446  3.48300  3.28090  1.84879  5.20753  3.93905    358 - -
          2.68618  4.42225  2.77519  2.73123  3.46354  2.40513  3.72494  3.29354  2.67741  2.69355  4.24690  2.90347  2.73739  3.18146  2.89801  2.37887  2.77519  2.98518  4.58477  3.61503
          0.03357  3.80664  4.52899  0.61958  0.77255  0.48576  0.95510
    221   2.92132  5.03510  1.01732  2.29924  4.40394  3.16296  3.87699  3.97767  2.94932  3.59850  4.57666  2.85164  3.81131  3.11715  3.45530  2.89224  3.25905  3.62442  5.58524  4.28969    359 - -
          2.68618  4.42225  2.77519  2.73123  3.46354  2.40513  3.72494  3.29354  2.67741  2.69355  4.24690  2.90347  2.73739  3.18146  2.89801  2.37887  2.77519  2.98518  4.58477  3.61503
          0.03357  3.80664  4.52899  0.61958  0.77255  0.48576  0.95510
    222   1.11308  4.16190  3.39782  3.18781  3.98869  2.98783  4.21735  3.10457  3.20240  2.98899  4.02945  3.35342  3.72099  3.55002  3.45652  2.51346  2.78634  2.77050  5.42252  4.21576    360 - -
          2.68618  4.42225  2.77519  2.73123  3.46354  2.40513  3.72494  3.29354  2.67741  2.69355  4.24690  2.90347  2.73739  3.18146  2.89801  2.37887  2.77519  2.98518  4.58477  3.61503
          0.03357  3.80664  4.52899  0.61958  0.77255  0.48576  0.95510
    223   2.91405  4.87211  3.08550  2.72130  4.24344  3.40898  3.72666  3.66893  1.13232  3.24922  4.21568  3.14815  3.91521  2.92298  2.42475  2.96123  3.17301  3.38095  5.32638  4.13020    361 - -
          2.68618  4.42225  2.77519  2.73123  3.46354  2.40513  3.72494  3.29354  2.67741  2.69355  4.24690  2.90347  2.73739  3.18146  2.89801  2.37887  2.77519  2.98518  4.58477  3.61503
          0.03357  3.80664  4.52899  0.61958  0.77255  0.48576  0.95510
    224   2.38006  4.22447  3.37228  3.12307  3.91324  3.06544  4.14507  3.03246  3.06472  2.89821  3.95428  3.34198  3.76458  3.46326  3.32565  2.58077  1.28872  2.73450  5.35696  4.13033    362 - -
          2.68618  4.42225  2.77519  2.73123  3.46354  2.40513  3.72494  3.29354  2.67741  2.69355  4.24690  2.90347  2.73739  3.18146  2.89801  2.37887  2.77519  2.98518  4.58477  3.61503
          0.03357  3.80664  4.52899  0.61958  0.77255  0.48576  0.95510
    225   2.58730  4.36750  3.24740  3.13934  4.27955  0.83836  4.26224  3.86445  3.31146  3.52659  4.50300  3.41209  3.75651  3.64111  3.55335  2.75760  3.06348  3.40564  5.39068  4.37975    363 - -
          2.68618  4.42225  2.77519  2.73123  3.46354  2.40513  3.72494  3.29354  2.67741  2.69355  4.24690  2.90347  2.73739  3.18146  2.89801  2.37887  2.77519  2.98518  4.58477  3.61503
          0.03357  3.80664  4.52899  0.61958  0.77255  0.48576  0.95510
    226   3.08278  4.56545  4.08296  3.72411  3.11326  3.89705  4.40054  2.31567  3.49244  0.96086  3.15969  4.00577  4.34482  3.87660  3.67864  3.46250  3.38066  2.33559  4.96706  3.67468    364 - -
          2.68618  4.42225  2.77519  2.73123  3.46354  2.40513  3.72494  3.29354  2.67741  2.69355  4.24690  2.90347  2.73739  3.18146  2.89801  2.37887  2.77519  2.98518  4.58477  3.61503
          0.03357  3.80664  4.52899  0.61958  0.77255  0.48576  0.95510
    227   2.66908  4.43569  3.26943  3.10020  4.09828  3.12700  4.18192  3.62811  3.15211  3.26161  4.30973  3.41279  0.95966  3.54297  3.40386  2.83487  3.10582  3.28086  5.30158  4.21856    365 - -
          2.68618  4.42225  2.77519  2.73123  3.46354  2.40513  3.72494  3.29354  2.67741  2.69355  4.24690  2.90347  2.73739  3.18146  2.89801  2.37887  2.77519  2.98518  4.58477  3.61503
          0.03357  3.80664  4.52899  0.61958  0.77255  0.48576  0.95510
    228   2.75646  4.31890  4.03280  3.69542  3.50365  3.65408  4.50903  2.05910  3.56212  2.20328  3.48042  3.89535  4.21935  3.92737  3.78067  3.15469  3.12033  1.11250  5.27641  4.00322    366 - -
          2.68618  4.42225  2.77519  2.73123  3.46354  2.40513  3.72494  3.29354  2.67741  2.69355  4.24690  2.90347  2.73739  3.18146  2.89801  2.37887  2.77519  2.98518  4.58477  3.61503
          0.03357  3.80664  4.52899  0.61958  0.77255  0.48576  0.95510
    229   2.91405  4.87211  3.08550  2.72130  4.24344  3.40898  3.72666  3.66893  1.13232  3.24922  4.21568  3.14815  3.91521  2.92298  2.42475  2.96123  3.17301  3.38095  5.32638  4.13020    367 - -
          2.68618  4.42225  2.77519  2.73123  3.46354  2.40513  3.72494  3.29354  2.67741  2.69355  4.24690  2.90347  2.73739  3.18146  2.89801  2.37887  2.77519  2.98518  4.58477  3.61503
          0.03357  3.80664  4.52899  0.61958  0.77255  0.48576  0.95510
    230   2.38006  4.22447  3.37228  3.12307  3.91324  3.06544  4.14507  3.03246  3.06472  2.89821  3.95428  3.34198  3.76458  3.46326  3.32565  2.58077  1.28872  2.73450  5.35696  4.13033    368 - -
          2.68618  4.42225  2.77519  2.73123  3.46354  2.40513  3.72494  3.29354  2.67741  2.69355  4.24690  2.90347  2.73739  3.18146  2.89801  2.37887  2.77519  2.98518  4.58477  3.61503
          0.03357  3.80664  4.52899  0.61958  0.77255  0.48576  0.95510
    231   2.92132  5.03510  1.01732  2.29924  4.40394  3.16296  3.87699  3.97767  2.94932  3.59850  4.57666  2.85164  3.81131  3.11715  3.45530  2.89224  3.25905  3.62442  5.58524  4.28969    369 - -
          2.68618  4.42225  2.77519  2.73123  3.46354  2.40513  3.72494  3.29354  2.67741  2.69355  4.24690  2.90347  2.73739  3.18146  2.89801  2.37887  2.77519  2.98518  4.58477  3.61503
          0.03357  3.80664  4.52899  0.61958  0.77255  0.48576  0.95510
    232   2.97994  4.41902  4.23898  3.85354  3.33146  3.99278  4.59492  1.16351  3.68026  1.93284  3.27896  4.10818  4.43172  4.03630  3.88446  3.48300  3.28090  1.84879  5.20753  3.93905    370 - -
          2.68618  4.42225  2.77519  2.73123  3.46354  2.40513  3.72494  3.29354  2.67741  2.69355  4.24690  2.90347  2.73739  3.18146  2.89801  2.37887  2.77519  2.98518  4.58477  3.61503
          0.03357  3.80664  4.52899  0.61958  0.77255  0.48576  0.95510
    233   2.38006  4.22447  3.37228  3.12307  3.91324  3.06544  4.14507  3.03246  3.06472  2.89821  3.95428  3.34198  3.76458  3.46326  3.32565  2.58077  1.28872  2.73450  5.35696  4.13033    371 - -
          2.68618  4.42225  2.77519  2.73123  3.46354  2.40513  3.72494  3.29354  2.67741  2.69355  4.24690  2.90347  2.73739  3.18146  2.89801  2.37887  2.77519  2.98518  4.58477  3.61503
          0.03357  3.80664  4.52899  0.61958  0.77255  0.48576  0.95510
    234   2.66908  4.43569  3.26943  3.10020  4.09828  3.12700  4.18192  3.62811  3.15211  3.26161  4.30973  3.41279  0.95966  3.54297  3.40386  2.83487  3.10582  3.28086  5.30158  4.21856    372 - -
          2.68618  4.42225  2.77519  2.73123  3.46354  2.40513  3.72494  3.29354  2.67741  2.69355  4.24690  2.90347  2.73739  3.18146  2.89801  2.37887  2.77519  2.98518  4.58477  3.61503
          0.03357  3.80664  4.52899  0.61958  0.77255  0.48576  0.95510
    235   2.58730  4.36750  3.24740  3.13934  4.27955  0.83836  4.26224  3.86445  3.31146  3.52659  4.50300  3.41209  3.75651  3.64111  3.55335  2.75760  3.06348  3.40564  5.39068  4.37975    373 - -
          2.68618  4.42225  2.77519  2.73123  3.46354  2.40513  3.72494  3.29354  2.67741  2.69355  4.24690  2.90347  2.73739  3.18146  2.89801  2.37887  2.77519  2.98518  4.58477  3.61503
          0.03357  3.80664  4.52899  0.61958  0.77255  0.48576  0.95510
    236   2.66908  4.43569  3.26943  3.10020  4.09828  3.12700  4.18192  3.62811  3.15211  3.26161  4.30973  3.41279  0.95966  3.54297  3.40386  2.83487  3.10582  3.28086  5.30158  4.21856    374 - -
          2.68618  4.42225  2.77519  2.73123  3.46354  2.40513  3.72494  3.29354  2.67741  2.69355  4.24690  2.90347  2.73739  3.18146  2.89801  2.37887  2.77519  2.98518  4.58477  3.61503
          0.03357  3.80664  4.52899  0.61958  0.77255  0.48576  0.95510
    237   2.28525  4.20393  3.15171  2.96597  4.01144  2.93515  4.07690  3.52584  3.03521  3.25176  4.18449  3.20034  3.66884  3.39007  3.32223  1.19488  2.76073  3.07544  5.38957  4.09497    375 - -
          2.68618  4.42225  2.77519  2.73123  3.46354  2.40513  3.72494  3.29354  2.67741  2.69355  4.24690  2.90347  2.73739  3.18146  2.89801  2.37887  2.77519  2.98518  4.58477  3.61503
          0.03357  3.80664  4.52899  0.61958  0.77255  0.48576  0.95510
    238   2.93380  4.77462  3.41801  2.94492  4.11254  3.43247  3.78120  3.65094  2.21764  3.17899  4.18236  3.30896  3.93958  3.00609  1.08408  3.02202  3.20513  3.37810  5.22318  4.05567    376 - -
          2.68618  4.42225  2.77519  2.73123  3.46354  2.40513  3.72494  3.29354  2.67741  2.69355  4.24690  2.90347  2.73739  3.18146  2.89801  2.37887  2.77519  2.98518  4.58477  3.61503
          0.03357  3.80664  4.52899  0.61958  0.77255  0.48576  0.95510
    239   3.08278  4.56545  4.08296  3.72411  3.11326  3.89705  4.40054  2.31567  3.49244  0.96086  3.15969  4.00577  4.34482  3.87660  3.67864  3.46250  3.38066  2.33559  4.96706  3.67468    377 - -
          2.68618  4.42225  2.77519  2.73123  3.46354  2.40513  3.72494  3.29354  2.67741  2.69355  4.24690  2.90347  2.73739  3.18146  2.89801  2.37887  2.77519  2.98518  4.58477  3.61503
          0.03357  3.80664  4.52899  0.61958  0.77255  0.48576  0.95510
    240   2.51617  1.08450  4.01774  3.74353  3.75146  3.15168  4.40527  2.88570  3.57049  2.80351  3.92328  3.74811  3.85341  3.91947  3.70603  2.78744  2.97762  2.63441  5.17996  4.03920    378 - -
          2.68618  4.42225  2.77519  2.73123  3.46354  2.40513  3.72494  3.29354  2.67741  2.69355  4.24690  2.90347  2.73739  3.18146  2.89801  2.37887  2.77519  2.98518  4.58477  3.61503
          0.03357  3.80664  4.52899  0.61958  0.77255  0.48576  0.95510
    241   2.28525  4.20393  3.15171  2.96597  4.01144  2.93515  4.07690  3.52584  3.03521  3.25176  4.18449  3.20034  3.66884  3.39007  3.32223  1.19488  2.76073  3.07544  5.38957  4.09497    379 - -
          2.68618  4.42225  2.77519  2.73123  3.46354  2.40513  3.72494  3.29354  2.67741  2.69355  4.24690  2.90347  2.73739  3.18146  2.89801  2.37887  2.77519  2.98518  4.58477  3.61503
          0.03357  3.80664  4.52899  0.61958  0.77255  0.48576  0.95510
    242   2.58730  4.36750  3.24740  3.13934  4.27955  0.83836  4.26224  3.86445  3.31146  3.52659  4.50300  3.41209  3.75651  3.64111  3.55335  2.75760  3.06348  3.40564  5.39068  4.37975    380 - -
          2.68618  4.42225  2.77519  2.73123  3.46354  2.40513  3.72494  3.29354  2.67741  2.69355  4.24690  2.90347  2.73739  3.18146  2.89801  2.37887  2.77519  2.98518  4.58477  3.61503
          0.03357  3.80664  4.52899  0.61958  0.77255  0.48576  0.95510
    243   1.11308  4.16190  3.39782  3.18781  3.98869  2.98783  4.21735  3.10457  3.20240  2.98899  4.02945  3.35342  3.72099  3.55002  3.45652  2.51346  2.78634  2.77050  5.42252  4.21576    381 - -
          2.68618  4.42225  2.77519  2.73123  3.46354  2.40513  3.72494  3.29354  2.67741  2.69355  4.24690  2.90347  2.73739  3.18146  2.89801  2.37887  2.77519  2.98518  4.58477  3.61503
          0.03357  3.80664  4.52899  0.61958  0.77255  0.48576  0.95510
    244   2.93380  4.77462  3.41801  2.94492  4.11254  3.43247  3.78120  3.65094  2.21764  3.17899  4.18236  3.30896  3.93958  3.00609  1.08408  3.02202  3.20513  3.37810  5.22318  4.05567    382 - -
          2.68618  4.42225  2.77519  2.73123  3.46354  2.40513  3.72494  3.29354  2.67741  2.69355  4.24690  2.90347  2.73739  3.18146  2.89801  2.37887  2.77519  2.98518  4.58477  3.61503
          0.03357  3.80664  4.52899  0.61958  0.77255  0.48576  0.95510
    245   2.93380  4.77462  3.41801  2.94492  4.11254  3.43247  3.78120  3.65094  2.21764  3.17899  4.18236  3.30896  3.93958  3.00609  1.08408  3.02202  3.20513  3.37810  5.22318  4.05567    383 - -
          2.68618  4.42225  2.77519  2.73123  3.46354  2.40513  3.72494  3.29354  2.67741  2.69355  4.24690  2.90347  2.73739  3.18146  2.89801  2.37887  2.77519  2.98518  4.58477  3.61503
          0.03357  3.80664  4.52899  0.61958  0.77255  0.48576  0.95510
    246   2.28525  4.20393  3.15171  2.96597  4.01144  2.93515  4.07690  3.52584  3.03521  3.25176  4.18449  3.20034  3.66884  3.39007  3.32223  1.19488  2.76073  3.07544  5.38957  4.09497    384 - -
          2.68618  4.42225  2.77519  2.73123  3.46354  2.40513  3.72494  3.29354  2.67741  2.69355  4.24690  2.90347  2.73739  3.18146  2.89801  2.37887  2.77519  2.98518  4.58477  3.61503
          0.03357  3.80664  4.52899  0.61958  0.77255  0.48576  0.95510
    247   3.17674  4.59848  4.14788  3.85116  1.12606  3.87934  3.85185  2.71003  3.76014  2.09608  3.45096  3.94585  4.34049  3.94672  3.89611  3.44923  3.47840  2.69561  4.12294  2.49924    385 - -
          2.68618  4.42225  2.77519  2.73123  3.46354  2.40513  3.72494  3.29354  2.67741  2.69355  4.24690  2.90347  2.73739  3.18146  2.89801  2.37887  2.77519  2.98518  4.58477  3.61503
          0.03357  3.80664  4.52899  0.61958  0.77255  0.48576  0.95510
    248   3.17674  4.59848  4.14788  3.85116  1.12606  3.87934  3.85185  2.71003  3.76014  2.09608  3.45096  3.94585  4.34049  3.94672  3.89611  3.44923  3.47840  2.69561  4.12294  2.49924    386 - -
          2.68618  4.42225  2.77519  2.73123  3.46354  2.40513  3.72494  3.29354  2.67741  2.69355  4.24690  2.90347  2.73739  3.18146  2.89801  2.37887  2.77519  2.98518  4.58477  3.61503
          0.03357  3.80664  4.52899  0.61958  0.77255  0.48576  0.95510
    249   2.51617  1.08450  4.01774  3.74353  3.75146  3.15168  4.40527  2.88570  3.57049  2.80351  3.92328  3.74811  3.85341  3.91947  3.70603  2.78744  2.97762  2.63441  5.17996  4.03920    387 - -
          2.68618  4.42225  2.77519  2.73123  3.46354  2.40513  3.72494  3.29354  2.67741  2.69355  4.24690  2.90347  2.73739  3.18146  2.89801  2.37887  2.77519  2.98518  4.58477  3.61503
          0.03357  3.80664  4.52899  0.61958  0.77255  0.48576  0.95510
    250   2.93380  4.77462  3.41801  2.94492  4.11254  3.43247  3.78120  3.65094  2.21764  3.17899  4.18236  3.30896  3.93958  3.00609  1.08408  3.02202  3.20513  3.37810  5.22318  4.05567    388 - -
          2.68618  4.42225  2.77519  2.73123  3.46354  2.40513  3.72494  3.29354  2.67741  2.69355  4.24690  2.90347  2.73739  3.18146  2.89801  2.37887  2.77519  2.98518  4.58477  3.61503
          0.03357  3.80664  4.52899  0.61958  0.77255  0.48576  0.95510
    251   2.91939  4.47921  3.97943  3.56919  3.18212  3.78495  4.31965  2.35128  3.34036  1.78798  1.51032  3.85443  4.24634  3.72732  3.55316  3.26103  3.22401  2.34942  5.01339  3.76860    389 - -
          2.68618  4.42225  2.77519  2.73123  3.46354  2.40513  3.72494  3.29354  2.67741  2.69355  4.24690  2.90347  2.73739  3.18146  2.89801  2.37887  2.77519  2.98518  4.58477  3.61503
          0.03357  3.80664  4.52899  0.61958  0.77255  0.48576  0.95510
    252   2.91405  4.87211  3.08550  2.72130  4.24344  3.40898  3.72666  3.66893  1.13232  3.24922  4.21568  3.14815  3.91521  2.92298  2.42475  2.96123  3.17301  3.38095  5.32638  4.13020    390 - -
          2.68618  4.42225  2.77519  2.73123  3.46354  2.40513  3.72494  3.29354  2.67741  2.69355  4.24690  2.90347  2.73739  3.18146  2.89801  2.37887  2.77519  2.98518  4.58477  3.61503
          0.03357  3.80664  4.52899  0.61958  0.77255  0.48576  0.95510
    253   2.51617  1.08450  4.01774  3.74353  3.75146  3.15168  4.40527  2.88570  3.57049  2.80351  3.92328  3.74811  3.85341  3.91947  3.70603  2.78744  2.97762  2.63441  5.17996  4.03920    391 - -
          2.68618  4.42225  2.77519  2.73123  3.46354  2.40513  3.72494  3.29354  2.67741  2.69355  4.24690  2.90347  2.73739  3.18146  2.89801  2.37887  2.77519  2.98518  4.58477  3.61503
          0.03357  3.80664  4.52899  0.61958  0.77255  0.48576  0.95510
    254   2.67131  4.66316  2.67662  2.55623  4.01658  3.14168  3.87212  3.71422  2.77112  3.36909  4.32591  1.28028  3.79104  3.14604  3.12243  2.74184  3.05178  3.34311  5.33031  3.97063    392 - -
          2.68618  4.42225  2.77519  2.73123  3.46354  2.40513  3.72494  3.29354  2.67741  2.69355  4.24690  2.90347  2.73739  3.18146  2.89801  2.37887  2.77519  2.98518  4.58477  3.61503
          0.03357  3.80664  4.52899  0.61958  0.77255  0.48576  0.95510
    255   2.93380  4.77462  3.41801  2.94492  4.11254  3.43247  3.78120  3.65094  2.21764  3.17899  4.18236  3.30896  3.93958  3.00609  1.08408  3.02202  3.20513  3.37810  5.22318  4.05567    393 - -
          2.68618  4.42225  2.77519  2.73123  3.46354  2.40513  3.72494  3.29354  2.67741  2.69355  4.24690  2.90347  2.73739  3.18146  2.89801  2.37887  2.77519  2.98518  4.58477  3.61503
          0.03357  3.80664  4.52899  0.61958  0.77255  0.48576  0.95510
    256   2.66908  4.43569  3.26943  3.10020  4.09828  3.12700  4.18192  3.62811  3.15211  3.26161  4.30973  3.41279  0.95966  3.54297  3.40386  2.83487  3.10582  3.28086  5.30158  4.21856    394 - -
          2.68618  4.42225  2.77519  2.73123  3.46354  2.40513  3.72494  3.29354  2.67741  2.69355  4.24690  2.90347  2.73739  3.18146  2.89801  2.37887  2.77519  2.98518  4.58477  3.61503
          0.03357  3.80664  4.52899  0.61958  0.77255  0.48576  0.95510
    257   2.28525  4.20393  3.15171  2.96597  4.01144  2.93515  4.07690  3.52584  3.03521  3.25176  4.18449  3.20034  3.66884  3.39007  3.32223  1.19488  2.76073  3.07544  5.38957  4.09497    395 - -
          2.68618  4.42225  2.77519  2.73123  3.46354  2.40513  3.72494  3.29354  2.67741  2.69355  4.24690  2.90347  2.73739  3.18146  2.89801  2.37887  2.77519  2.98518  4.58477  3.61503
          0.03357  3.80664  4.52899  0.61958  0.77255  0.48576  0.95510
    258   2.75646  4.31890  4.03280  3.69542  3.50365  3.65408  4.50903  2.05910  3.56212  2.20328  3.48042  3.89535  4.21935  3.92737  3.78067  3.15469  3.12033  1.11250  5.27641  4.00322    396 - -
          2.68618  4.42225  2.77519  2.73123  3.46354  2.40513  3.72494  3.29354  2.67741  2.69355  4.24690  2.90347  2.73739  3.18146  2.89801  2.37887  2.77519  2.98518  4.58477  3.61503
          0.03357  3.80664  4.52899  0.61958  0.77255  0.48576  0.95510
    259   2.91405  4.87211  3.08550  2.72130  4.24344  3.40898  3.72666  3.66893  1.13232  3.24922  4.21568  3.14815  3.91521  2.92298  2.42475  2.96123  3.17301  3.38095  5.32638  4.13020    397 - -
          2.68618  4.42225  2.77519  2.73123  3.46354  2.40513  3.72494  3.29354  2.67741  2.69355  4.24690  2.90347  2.73739  3.18146  2.89801  2.37887  2.77519  2.98518  4.58477  3.61503
          0.03357  3.80664  4.52899  0.61958  0.77255  0.48576  0.95510
    260   2.75646  4.31890  4.03280  3.69542  3.50365  3.65408  4.50903  2.05910  3.56212  2.20328  3.48042  3.89535  4.21935  3.92737  3.78067  3.15469  3.12033  1.11250  5.27641  4.00322    398 - -
          2.68618  4.42225  2.77519  2.73123  3.46354  2.40513  3.72494  3.29354  2.67741  2.69355  4.24690  2.90347  2.73739  3.18146  2.89801  2.37887  2.77519  2.98518  4.58477  3.61503
          0.03357  3.80664  4.52899  0.61958  0.77255  0.48576  0.95510
    261   2.89853  4.99182  2.46473  1.12299  4.33026  3.23362  3.81679  3.77112  2.68920  3.39963  4.37822  2.90023  3.83557  3.03491  3.08993  2.88870  3.20283  3.46241  5.51442  4.23845    399 - -
          2.68618  4.42225  2.77519  2.73123  3.46354  2.40513  3.72494  3.29354  2.67741  2.69355  4.24690  2.90347  2.73739  3.18146  2.89801  2.37887  2.77519  2.98518  4.58477  3.61503
          0.03357  3.80664  4.52899  0.61958  0.77255  0.48576  0.95510
    262   2.86206  5.24160  1.27903  1.99611  4.55180  3.14309  3.73643  4.03906  2.76430  3.62791  4.52869  2.66990  3.77651  2.92696  3.32193  2.78148  3.16833  3.65951  5.76935  4.33076    400 - -
          2.68618  4.42225  2.77519  2.73123  3.46354  2.40513  3.72494  3.29354  2.67741  2.69355  4.24690  2.90347  2.73739  3.18146  2.89801  2.37887  2.77519  2.98518  4.58477  3.61503
          0.03357  3.80664  4.52899  0.61958  0.77255  0.48576  0.95510
    263   2.91405  4.87211  3.08550  2.72130  4.24344  3.40898  3.72666  3.66893  1.13232  3.24922  4.21568  3.14815  3.91521  2.92298  2.42475  2.96123  3.17301  3.38095  5.32638  4.13020    401 - -
          2.68618  4.42225  2.77519  2.73123  3.46354  2.40513  3.72494  3.29354  2.67741  2.69355  4.24690  2.90347  2.73739  3.18146  2.89801  2.37887  2.77519  2.98518  4.58477  3.61503
          0.03357  3.80664  4.52899  0.61958  0.77255  0.48576  0.95510
    264   2.92132  5.03510  1.01732  2.29924  4.40394  3.16296  3.87699  3.97767  2.94932  3.59850  4.57666  2.85164  3.81131  3.11715  3.45530  2.89224  3.25905  3.62442  5.58524  4.28969    402 - -
          2.68618  4.42225  2.77519  2.73123  3.46354  2.40513  3.72494  3.29354  2.67741  2.69355  4.24690  2.90347  2.73739  3.18146  2.89801  2.37887  2.77519  2.98518  4.58477  3.61503
          0.03357  3.80664  4.52899  0.61958  0.77255  0.48576  0.95510
    265   3.17674  4.59848  4.14788  3.85116  1.12606  3.87934  3.85185  2.71003  3.76014  2.09608  3.45096  3.94585  4.34049  3.94672  3.89611  3.44923  3.47840  2.69561  4.12294  2.49924    403 - -
          2.68618  4.42225  2.77519  2.73123  3.46354  2.40513  3.72494  3.29354  2.67741  2.69355  4.24690  2.90347  2.73739  3.18146  2.89801  2.37887  2.77519  2.98518  4.58477  3.61503
          0.03357  3.80664  4.52899  0.61958  0.77255  0.48576  0.95510
    266   2.10263  4.25374  3.11259  2.88055  4.05680  2.99792  4.02471  3.37391  2.93251  3.10612  4.05832  3.16992  1.63458  3.29605  3.24425  2.49131  2.77375  2.98708  5.42204  4.18123    404 - -
          2.68618  4.42225  2.77519  2.73123  3.46354  2.40513  3.72494  3.29354  2.67741  2.69355  4.24690  2.90347  2.73739  3.18146  2.89801  2.37887  2.77519  2.98518  4.58477  3.61503
          0.03357  3.80664  4.52899  0.61958  0.77255  0.48576  0.95510
    267   2.28525  4.20393  3.15171  2.96597  4.01144  2.93515  4.07690  3.52584  3.03521  3.25176  4.18449  3.20034  3.66884  3.39007  3.32223  1.19488  2.76073  3.07544  5.38957  4.09497    405 - -
          2.68618  4.42225  2.77519  2.73123  3.46354  2.40513  3.72494  3.29354  2.67741  2.69355  4.24690  2.90347  2.73739  3.18146  2.89801  2.37887  2.77519  2.98518  4.58477  3.61503
          0.03357  3.80664  4.52899  0.61958  0.77255  0.48576  0.95510
    268   2.38006  4.22447  3.37228  3.12307  3.91324  3.06544  4.14507  3.03246  3.06472  2.89821  3.95428  3.34198  3.76458  3.46326  3.32565  2.58077  1.28872  2.73450  5.35696  4.13033    406 - -
          2.68618  4.42225  2.77519  2.73123  3.46354  2.40513  3.72494  3.29354  2.67741  2.69355  4.24690  2.90347  2.73739  3.18146  2.89801  2.37887  2.77519  2.98518  4.58477  3.61503
          0.03357  3.80664  4.52899  0.61958  0.77255  0.48576  0.95510
    269   2.51617  1.08450  4.01774  3.74353  3.75146  3.15168  4.40527  2.88570  3.57049  2.80351  3.92328  3.74811  3.85341  3.91947  3.70603  2.78744  2.97762  2.63441  5.17996  4.03920    407 - -
          2.68618  4.42225  2.77519  2.73123  3.46354  2.40513  3.72494  3.29354  2.67741  2.69355  4.24690  2.90347  2.73739  3.18146  2.89801  2.37887  2.77519  2.98518  4.58477  3.61503
          0.03357  3.80664  4.52899  0.61958  0.77255  0.48576  0.95510
    270   2.28525  4.20393  3.15171  2.96597  4.01144  2.93515  4.07690  3.52584  3.03521  3.25176  4.18449  3.20034  3.66884  3.39007  3.32223  1.19488  2.76073  3.07544  5.38957  4.09497    408 - -
          2.68618  4.42225  2.77519  2.73123  3.46354  2.40513  3.72494  3.29354  2.67741  2.69355  4.24690  2.90347  2.73739  3.18146  2.89801  2.37887  2.77519  2.98518  4.58477  3.61503
          0.03357  3.80664  4.52899  0.61958  0.77255  0.48576  0.95510
    271   2.91405  4.87211  3.08550  2.72130  4.24344  3.40898  3.72666  3.66893  1.13232  3.24922  4.21568  3.14815  3.91521  2.92298  2.42475  2.96123  3.17301  3.38095  5.32638  4.13020    409 - -
          2.68618  4.42225  2.77519  2.73123  3.46354  2.40513  3.72494  3.29354  2.67741  2.69355  4.24690  2.90347  2.73739  3.18146  2.89801  2.37887  2.77519  2.98518  4.58477  3.61503
          0.03357  3.80664  4.52899  0.61958  0.77255  0.48576  0.95510
    272   2.91405  4.87211  3.08550  2.72130  4.24344  3.40898  3.72666  3.66893  1.13232  3.24922  4.21568  3.14815  3.91521  2.92298  2.42475  2.96123  3.17301  3.38095  5.32638  4.13020    410 - -
          2.68618  4.42225  2.77519  2.73123  3.46354  2.40513  3.72494  3.29354  2.67741  2.69355  4.24690  2.90347  2.73739  3.18146  2.89801  2.37887  2.77519  2.98518  4.58477  3.61503
          0.03357  3.80664  4.52899  0.61958  0.77255  0.48576  0.95510
    273   2.91405  4.87211  3.08550  2.72130  4.24344  3.40898  3.72666  3.66893  1.13232  3.24922  4.21568  3.14815  3.91521  2.92298  2.42475  2.96123  3.17301  3.38095  5.32638  4.13020    411 - -
          2.68618  4.42225  2.77519  2.73123  3.46354  2.40513  3.72494  3.29354  2.67741  2.69355  4.24690  2.90347  2.73739  3.18146  2.89801  2.37887  2.77519  2.98518  4.58477  3.61503
          0.13681  3.80664  2.24768  0.61958  0.77255  0.48576  0.95510
    274   1.49620  4.07142  3.15167  2.93390  4.06705  2.31733  4.04857  3.35322  3.02060  3.14919  4.04412  3.14186  3.58114  3.33732  3.31909  2.33345  2.63026  2.90532  5.42737  4.21169    412 - -
          2.68618  4.42225  2.77519  2.73123  3.46354  2.40513  3.72494  3.29354  2.67741  2.69355  4.24690  2.90347  2.73739  3.18146  2.89801  2.37887  2.77519  2.98518  4.58477  3.61503
          0.03716  3.70698  4.42933  0.61958  0.77255  0.43992  1.03308
    275   2.70079  4.74255  1.73995  2.47422  3.52879  3.35023  3.66083  3.40319  2.61705  2.99366  3.91638  2.97504  3.83370  2.93897  3.04555  2.74704  2.96113  3.12372  3.36291  3.49748    413 - -
          2.68618  4.42225  2.77519  2.73123  3.46354  2.40513  3.72494  3.29354  2.67741  2.69355  4.24690  2.90347  2.73739  3.18146  2.89801  2.37887  2.77519  2.98518  4.58477  3.61503
          0.03357  3.80664  4.52899  0.61958  0.77255  0.48576  0.95510
    276   2.80124  4.70310  3.40658  2.83363  3.78386  3.52283  3.68485  3.20628  2.17687  2.41745  3.80962  3.22142  3.95041  2.90137  1.60300  2.90577  3.03849  2.99958  5.10916  3.82411    414 - -
          2.68618  4.42225  2.77519  2.73123  3.46354  2.40513  3.72494  3.29354  2.67741  2.69355  4.24690  2.90347  2.73739  3.18146  2.89801  2.37887  2.77519  2.98518  4.58477  3.61503
          0.03357  3.80664  4.52899  0.61958  0.77255  0.48576  0.95510
    277   2.79475  4.77003  3.19159  2.69838  3.92999  3.49042  3.66251  3.25525  1.52318  2.51966  3.88514  3.12734  3.92353  2.85562  2.42519  2.87063  3.02730  3.02473  5.20328  3.92293    415 - -
          2.68618  4.42225  2.77519  2.73123  3.46354  2.40513  3.72494  3.29354  2.67741  2.69355  4.24690  2.90347  2.73739  3.18146  2.89801  2.37887  2.77519  2.98518  4.58477  3.61503
          0.03357  3.80664  4.52899  0.61958  0.77255  0.48576  0.95510
    278   2.50796  4.40404  3.11494  2.75381  3.35486  3.25961  3.74796  3.17870  2.73155  2.84432  3.78086  3.13321  3.81353  3.10381  3.07370  1.73829  2.84175  2.88794  4.84752  2.82691    416 - -
          2.68618  4.42225  2.77519  2.73123  3.46354  2.40513  3.72494  3.29354  2.67741  2.69355  4.24690  2.90347  2.73739  3.18146  2.89801  2.37887  2.77519  2.98518  4.58477  3.61503
          0.03357  3.80664  4.52899  0.61958  0.77255  0.48576  0.95510
    279   3.13923  4.55561  4.30238  3.86330  1.54601  4.10801  3.94932  2.41756  3.71957  1.60830  3.14758  4.00605  4.44419  3.90074  3.88350  3.48974  3.39151  2.44410  4.24183  2.65697    417 - -
          2.68618  4.42225  2.77519  2.73123  3.46354  2.40513  3.72494  3.29354  2.67741  2.69355  4.24690  2.90347  2.73739  3.18146  2.89801  2.37887  2.77519  2.98518  4.58477  3.61503
          0.03357  3.80664  4.52899  0.61958  0.77255  0.48576  0.95510
    280   2.48382  1.97012  3.53240  3.08683  3.32312  3.28932  2.97674  2.93474  2.88335  2.65331  3.61167  3.35335  3.84766  3.29491  3.14356  2.70211  2.82595  2.67755  4.81122  3.44896    418 - -
          2.68618  4.42225  2.77519  2.73123  3.46354  2.40513  3.72494  3.29354  2.67741  2.69355  4.24690  2.90347  2.73739  3.18146  2.89801  2.37887  2.77519  2.98518  4.58477  3.61503
          0.03357  3.80664  4.52899  0.61958  0.77255  0.48576  0.95510
    281   2.22374  4.13969  3.26009  2.97504  4.01424  2.94887  4.04156  3.28364  2.96255  3.08811  3.99102  3.19621  3.65886  3.32154  3.26123  2.09453  1.58714  2.87753  5.40556  4.15759    419 - -
          2.68618  4.42225  2.77519  2.73123  3.46354  2.40513  3.72494  3.29354  2.67741  2.69355  4.24690  2.90347  2.73739  3.18146  2.89801  2.37887  2.77519  2.98518  4.58477  3.61503
          0.03357  3.80664  4.52899  0.61958  0.77255  0.48576  0.95510
    282   2.97994  4.41902  4.23898  3.85354  3.33146  3.99278  4.59492  1.16351  3.68026  1.93284  3.27896  4.10818  4.43172  4.03630  3.88446  3.48300  3.28090  1.84879  5.20753  3.93905    420 - -
          2.68618  4.42225  2.77519  2.73123  3.46354  2.40513  3.72494  3.29354  2.67741  2.69355  4.24690  2.90347  2.73739  3.18146  2.89801  2.37887  2.77519  2.98518  4.58477  3.61503
          0.03357  3.80664  4.52899  0.61958  0.77255  0.48576  0.95510
    283   2.92752  4.75419  3.06585  2.82062  3.24193  3.39473  1.28936  3.62004  2.66565  3.12173  4.16072  3.23203  3.94442  3.18643  2.93458  2.99924  3.22926  3.35657  4.70763  3.19495    421 - -
          2.68618  4.42225  2.77519  2.73123  3.46354  2.40513  3.72494  3.29354  2.67741  2.69355  4.24690  2.90347  2.73739  3.18146  2.89801  2.37887  2.77519  2.98518  4.58477  3.61503
          0.10276  3.80664  2.58452  0.61958  0.77255  0.48576  0.95510
    284   2.25884  4.17448  3.09914  2.91396  3.94540  2.90716  4.02495  3.45234  2.97822  3.18509  4.12654  3.15704  3.63608  3.33955  3.26484  1.31105  2.72993  3.01724  5.32998  4.02935    422 - -
          2.68618  4.42225  2.77519  2.73123  3.46354  2.40513  3.72494  3.29354  2.67741  2.69355  4.24690  2.90347  2.73739  3.18146  2.89801  2.37887  2.77519  2.98518  4.58477  3.61503
          0.03593  3.73982  4.46216  0.61958  0.77255  0.53956  0.87469
    285   2.35065  4.19349  3.31840  3.07069  3.85913  3.03541  4.09703  2.97057  3.01092  2.83835  3.90231  3.29807  3.73066  3.41401  3.27283  2.55103  1.41964  2.68006  5.30927  4.07736    423 - -
          2.68618  4.42225  2.77519  2.73123  3.46354  2.40513  3.72494  3.29354  2.67741  2.69355  4.24690  2.90347  2.73739  3.18146  2.89801  2.37887  2.77519  2.98518  4.58477  3.61503
          0.03593  3.73982  4.46216  0.61958  0.77255  0.53956  0.87469
    286   2.51489  4.29723  3.16066  3.04636  4.17935  0.96715  4.16989  3.75095  3.20868  3.42113  4.40012  3.32637  3.68411  3.54449  3.45456  2.68399  2.98606  3.30570  5.30484  4.27856    424 - -
          2.68618  4.42225  2.77519  2.73123  3.46354  2.40513  3.72494  3.29354  2.67741  2.69355  4.24690  2.90347  2.73739  3.18146  2.89801  2.37887  2.77519  2.98518  4.58477  3.61503
          0.03593  3.73982  4.46216  0.61958  0.77255  0.53956  0.87469
    287   3.06490  4.60776  3.64553  3.35488  2.31905  3.67785  3.57237  3.09334  3.21613  2.58052  3.78409  3.56659  4.15743  3.55445  3.42517  3.21328  3.35246  2.95839  3.95601  1.21948    425 - -
          2.68618  4.42225  2.77519  2.73123  3.46354  2.40513  3.72494  3.29354  2.67741  2.69355  4.24690  2.90347  2.73739  3.18146  2.89801  2.37887  2.77519  2.98518  4.58477  3.61503
          0.03593  3.73982  4.46216  0.61958  0.77255  0.53956  0.87469
    288   3.01022  4.51494  3.97255  3.61758  3.09388  3.80715  4.31503  2.29813  3.38638  1.05888  3.16885  3.90505  4.26936  3.78696  3.58193  3.37052  3.31286  2.29981  4.91932  3.61033    426 - -
          2.68618  4.42225  2.77519  2.73123  3.46354  2.40513  3.72494  3.29354  2.67741  2.69355  4.24690  2.90347  2.73739  3.18146  2.89801  2.37887  2.77519  2.98518  4.58477  3.61503
          0.03593  3.73982  4.46216  0.61958  0.77255  0.53956  0.87469
    289   2.85683  4.80454  3.02370  2.67724  4.16029  3.35502  3.69893  3.58242  1.23759  3.17960  4.15353  3.10570  3.86921  2.90201  2.42627  2.91070  3.12296  3.29951  5.27412  4.06944    427 - -
          2.68618  4.42225  2.77519  2.73123  3.46354  2.40513  3.72494  3.29354  2.67741  2.69355  4.24690  2.90347  2.73739  3.18146  2.89801  2.37887  2.77519  2.98518  4.58477  3.61503
          0.03593  3.73982  4.46216  0.61958  0.77255  0.53956  0.87469
    290   2.25884  4.17448  3.09914  2.91396  3.94540  2.90716  4.02495  3.45234  2.97822  3.18509  4.12654  3.15704  3.63608  3.33955  3.26484  1.31105  2.72993  3.01724  5.32998  4.02935    428 - -
          2.68618  4.42225  2.77519  2.73123  3.46354  2.40513  3.72494  3.29354  2.67741  2.69355  4.24690  2.90347  2.73739  3.18146  2.89801  2.37887  2.77519  2.98518  4.58477  3.61503
          0.03593  3.73982  4.46216  0.61958  0.77255  0.53956  0.87469
    291   3.13113  4.55052  3.89816  3.57502  2.55351  3.58935  3.75451  3.15337  3.30149  2.56909  3.79300  3.75196  4.09751  3.69677  3.45181  3.33572  3.42603  3.04014  1.20256  2.56349    429 - -
          2.68618  4.42225  2.77519  2.73123  3.46354  2.40513  3.72494  3.29354  2.67741  2.69355  4.24690  2.90347  2.73739  3.18146  2.89801  2.37887  2.77519  2.98518  4.58477  3.61503
          0.03593  3.73982  4.46216  0.61958  0.77255  0.53956  0.87469
    292   2.59230  4.36580  3.18613  3.01043  4.00706  3.06107  4.09487  3.52272  3.05705  3.16250  4.21061  3.32787  1.11642  3.45029  3.31338  2.75693  3.02476  3.18299  5.22580  4.12778    430 - -
          2.68618  4.42225  2.77519  2.73123  3.46354  2.40513  3.72494  3.29354  2.67741  2.69355  4.24690  2.90347  2.73739  3.18146  2.89801  2.37887  2.77519  2.98518  4.58477  3.61503
          0.03593  3.73982  4.46216  0.61958  0.77255  0.53956  0.87469
    293   2.59230  4.36580  3.18613  3.01043  4.00706  3.06107  4.09487  3.52272  3.05705  3.16250  4.21061  3.32787  1.11642  3.45029  3.31338  2.75693  3.02476  3.18299  5.22580  4.12778    431 - -
          2.68618  4.42225  2.77519  2.73123  3.46354  2.40513  3.72494  3.29354  2.67741  2.69355  4.24690  2.90347  2.73739  3.18146  2.89801  2.37887  2.77519  2.98518  4.58477  3.61503
          0.03593  3.73982  4.46216  0.61958  0.77255  0.53956  0.87469
    294   2.35065  4.19349  3.31840  3.07069  3.85913  3.03541  4.09703  2.97057  3.01092  2.83835  3.90231  3.29807  3.73066  3.41401  3.27283  2.55103  1.41964  2.68006  5.30927  4.07736    432 - -
          2.68618  4.42225  2.77519  2.73123  3.46354  2.40513  3.72494  3.29354  2.67741  2.69355  4.24690  2.90347  2.73739  3.18146  2.89801  2.37887  2.77519  2.98518  4.58477  3.61503
          0.03593  3.73982  4.46216  0.61958  0.77255  0.53956  0.87469
    295   2.85683  4.80454  3.02370  2.67724  4.16029  3.35502  3.69893  3.58242  1.23759  3.17960  4.15353  3.10570  3.86921  2.90201  2.42627  2.91070  3.12296  3.29951  5.27412  4.06944    433 - -
          2.68618  4.42225  2.77519  2.73123  3.46354  2.40513  3.72494  3.29354  2.67741  2.69355  4.24690  2.90347  2.73739  3.18146  2.89801  2.37887  2.77519  2.98518  4.58477  3.61503
          0.03593  3.73982  4.46216  0.61958  0.77255  0.53956  0.87469
    296   2.87091  4.44321  3.90826  3.49625  3.16060  3.73395  4.26243  2.32347  3.26969  1.78022  1.65965  3.78873  4.19805  3.66314  3.48971  3.20399  3.17585  2.31280  4.98083  3.72792    434 - -
          2.68618  4.42225  2.77519  2.73123  3.46354  2.40513  3.72494  3.29354  2.67741  2.69355  4.24690  2.90347  2.73739  3.18146  2.89801  2.37887  2.77519  2.98518  4.58477  3.61503
          0.03593  3.73982  4.46216  0.61958  0.77255  0.53956  0.87469
    297   2.51489  4.29723  3.16066  3.04636  4.17935  0.96715  4.16989  3.75095  3.20868  3.42113  4.40012  3.32637  3.68411  3.54449  3.45456  2.68399  2.98606  3.30570  5.30484  4.27856    435 - -
          2.68618  4.42225  2.77519  2.73123  3.46354  2.40513  3.72494  3.29354  2.67741  2.69355  4.24690  2.90347  2.73739  3.18146  2.89801  2.37887  2.77519  2.98518  4.58477  3.61503
          0.03593  3.73982  4.46216  0.61958  0.77255  0.53956  0.87469
    298   3.01022  4.51494  3.97255  3.61758  3.09388  3.80715  4.31503  2.29813  3.38638  1.05888  3.16885  3.90505  4.26936  3.78696  3.58193  3.37052  3.31286  2.29981  4.91932  3.61033    436 - -
          2.68618  4.42225  2.77519  2.73123  3.46354  2.40513  3.72494  3.29354  2.67741  2.69355  4.24690  2.90347  2.73739  3.18146  2.89801  2.37887  2.77519  2.98518  4.58477  3.61503
          0.03593  3.73982  4.46216  0.61958  0.77255  0.53956  0.87469
    299   2.85454  4.94649  1.12957  2.27147  4.30791  3.11674  3.82752  3.86761  2.88882  3.50258  4.48313  2.81866  3.76097  3.07060  3.38214  2.83609  3.19235  3.52299  5.50218  4.20982    437 - -
          2.68618  4.42225  2.77519  2.73123  3.46354  2.40513  3.72494  3.29354  2.67741  2.69355  4.24690  2.90347  2.73739  3.18146  2.89801  2.37887  2.77519  2.98518  4.58477  3.61503
          0.03593  3.73982  4.46216  0.61958  0.77255  0.53956  0.87469
    300   2.84690  4.91559  2.44884  1.23179  4.24675  3.19447  3.77715  3.67422  2.64139  3.31562  4.30135  2.87370  3.79447  2.99946  3.03180  2.84681  3.15214  3.37407  5.44420  4.17257    438 - -
          2.68618  4.42225  2.77519  2.73123  3.46354  2.40513  3.72494  3.29354  2.67741  2.69355  4.24690  2.90347  2.73739  3.18146  2.89801  2.37887  2.77519  2.98518  4.58477  3.61503
          0.03593  3.73982  4.46216  0.61958  0.77255  0.53956  0.87469
    301   2.85454  4.94649  1.12957  2.27147  4.30791  3.11674  3.82752  3.86761  2.88882  3.50258  4.48313  2.81866  3.76097  3.07060  3.38214  2.83609  3.19235  3.52299  5.50218  4.20982    439 - -
          2.68618  4.42225  2.77519  2.73123  3.46354  2.40513  3.72494  3.29354  2.67741  2.69355  4.24690  2.90347  2.73739  3.18146  2.89801  2.37887  2.77519  2.98518  4.58477  3.61503
          0.03593  3.73982  4.46216  0.61958  0.77255  0.53956  0.87469
    302   2.45650  4.51831  2.61261  2.44957  4.08227  3.04002  3.78129  3.64170  2.65657  3.29415  4.16875  1.83438  3.69060  3.00996  3.03637  2.25410  2.84378  3.22213  5.40779  4.03280    440 - -
          2.68618  4.42225  2.77519  2.73123  3.46354  2.40513  3.72494  3.29354  2.67741  2.69355  4.24690  2.90347  2.73739  3.18146  2.89801  2.37887  2.77519  2.98518  4.58477  3.61503
          0.03593  3.73982  4.46216  0.61958  0.77255  0.53956  0.87469
    303   2.84690  4.91559  2.44884  1.23179  4.24675  3.19447  3.77715  3.67422  2.64139  3.31562  4.30135  2.87370  3.79447  2.99946  3.03180  2.84681  3.15214  3.37407  5.44420  4.17257    441 - -
          2.68618  4.42225  2.77519  2.73123  3.46354  2.40513  3.72494  3.29354  2.67741  2.69355  4.24690  2.90347  2.73739  3.18146  2.89801  2.37887  2.77519  2.98518  4.58477  3.61503
          0.03593  3.73982  4.46216  0.61958  0.77255  0.53956  0.87469
    304   2.30079  4.28086  3.06766  2.86234  3.97268  3.00504  3.99967  3.35556  2.90757  3.05417  4.05430  3.17067  1.54679  3.29284  3.20308  2.54760  2.82601  2.99854  5.32166  4.09337    442 - -
          2.68618  4.42225  2.77519  2.73123  3.46354  2.40513  3.72494  3.29354  2.67741  2.69355  4.24690  2.90347  2.73739  3.18146  2.89801  2.37887  2.77519  2.98518  4.58477  3.61503
          0.03593  3.73982  4.46216  0.61958  0.77255  0.53956  0.87469
    305   2.85454  4.94649  1.12957  2.27147  4.30791  3.11674  3.82752  3.86761  2.88882  3.50258  4.48313  2.81866  3.76097  3.07060  3.38214  2.83609  3.19235  3.52299  5.50218  4.20982    443 - -
          2.68618  4.42225  2.77519  2.73123  3.46354  2.40513  3.72494  3.29354  2.67741  2.69355  4.24690  2.90347  2.73739  3.18146  2.89801  2.37887  2.77519  2.98518  4.58477  3.61503
          0.03593  3.73982  4.46216  0.61958  0.77255  0.53956  0.87469
    306   2.52383  4.57491  2.58763  2.45079  3.99583  3.06820  3.78131  3.62452  2.65625  3.29568  4.20748  1.65385  3.71918  3.02869  3.02155  2.51760  2.90698  3.23203  5.34672  3.94121    444 - -
          2.68618  4.42225  2.77519  2.73123  3.46354  2.40513  3.72494  3.29354  2.67741  2.69355  4.24690  2.90347  2.73739  3.18146  2.89801  2.37887  2.77519  2.98518  4.58477  3.61503
          0.03593  3.73982  4.46216  0.61958  0.77255  0.53956  0.87469
    307   2.84690  4.91559  2.44884  1.23179  4.24675  3.19447  3.77715  3.67422  2.64139  3.31562  4.30135  2.87370  3.79447  2.99946  3.03180  2.84681  3.15214  3.37407  5.44420  4.17257    445 - -
          2.68618  4.42225  2.77519  2.73123  3.46354  2.40513  3.72494  3.29354  2.67741  2.69355  4.24690  2.90347  2.73739  3.18146  2.89801  2.37887  2.77519  2.98518  4.58477  3.61503
          0.03593  3.73982  4.46216  0.61958  0.77255  0.53956  0.87469
    308   2.51489  4.29723  3.16066  3.04636  4.17935  0.96715  4.16989  3.75095  3.20868  3.42113  4.40012  3.32637  3.68411  3.54449  3.45456  2.68399  2.98606  3.30570  5.30484  4.27856    446 - -
          2.68618  4.42225  2.77519  2.73123  3.46354  2.40513  3.72494  3.29354  2.67741  2.69355  4.24690  2.90347  2.73739  3.18146  2.89801  2.37887  2.77519  2.98518  4.58477  3.61503
          0.03593  3.73982  4.46216  0.61958  0.77255  0.53956  0.87469
    309   2.45148  1.25587  3.93265  3.64602  3.67269  3.09772  4.32295  2.79858  3.47329  2.71797  3.83727  3.66848  3.79421  3.82566  3.61958  2.72198  2.90788  2.55119  5.11199  3.95993    447 - -
          2.68618  4.42225  2.77519  2.73123  3.46354  2.40513  3.72494  3.29354  2.67741  2.69355  4.24690  2.90347  2.73739  3.18146  2.89801  2.37887  2.77519  2.98518  4.58477  3.61503
          0.03593  3.73982  4.46216  0.61958  0.77255  0.53956  0.87469
    310   2.62091  4.60417  2.65136  2.52609  3.94739  3.10047  3.82808  3.63401  2.72338  3.29802  4.25827  1.41781  3.74839  3.10515  3.06953  2.69615  3.00116  3.26986  5.26967  3.90871    448 - -
          2.68618  4.42225  2.77519  2.73123  3.46354  2.40513  3.72494  3.29354  2.67741  2.69355  4.24690  2.90347  2.73739  3.18146  2.89801  2.37887  2.77519  2.98518  4.58477  3.61503
          0.03593  3.73982  4.46216  0.61958  0.77255  0.53956  0.87469
    311   3.01022  4.51494  3.97255  3.61758  3.09388  3.80715  4.31503  2.29813  3.38638  1.05888  3.16885  3.90505  4.26936  3.78696  3.58193  3.37052  3.31286  2.29981  4.91932  3.61033    449 - -
          2.68618  4.42225  2.77519  2.73123  3.46354  2.40513  3.72494  3.29354  2.67741  2.69355  4.24690  2.90347  2.73739  3.18146  2.89801  2.37887  2.77519  2.98518  4.58477  3.61503
          0.03593  3.73982  4.46216  0.61958  0.77255  0.53956  0.87469
    312   2.25884  4.17448  3.09914  2.91396  3.94540  2.90716  4.02495  3.45234  2.97822  3.18509  4.12654  3.15704  3.63608  3.33955  3.26484  1.31105  2.72993  3.01724  5.32998  4.02935    450 - -
          2.68618  4.42225  2.77519  2.73123  3.46354  2.40513  3.72494  3.29354  2.67741  2.69355  4.24690  2.90347  2.73739  3.18146  2.89801  2.37887  2.77519  2.98518  4.58477  3.61503
          0.03593  3.73982  4.46216  0.61958  0.77255  0.53956  0.87469
    313   2.45148  1.25587  3.93265  3.64602  3.67269  3.09772  4.32295  2.79858  3.47329  2.71797  3.83727  3.66848  3.79421  3.82566  3.61958  2.72198  2.90788  2.55119  5.11199  3.95993    451 - -
          2.68618  4.42225  2.77519  2.73123  3.46354  2.40513  3.72494  3.29354  2.67741  2.69355  4.24690  2.90347  2.73739  3.18146  2.89801  2.37887  2.77519  2.98518  4.58477  3.61503
          0.03593  3.73982  4.46216  0.61958  0.77255  0.53956  0.87469
    314   3.01022  4.51494  3.97255  3.61758  3.09388  3.80715  4.31503  2.29813  3.38638  1.05888  3.16885  3.90505  4.26936  3.78696  3.58193  3.37052  3.31286  2.29981  4.91932  3.61033    452 - -
          2.68618  4.42225  2.77519  2.73123  3.46354  2.40513  3.72494  3.29354  2.67741  2.69355  4.24690  2.90347  2.73739  3.18146  2.89801  2.37887  2.77519  2.98518  4.58477  3.61503
          0.03593  3.73982  4.46216  0.61958  0.77255  0.53956  0.87469
    315   2.70390  4.28874  3.93602  3.60058  3.45842  3.57984  4.42677  2.07689  3.46593  2.17316  3.44992  3.80997  4.15165  3.83785  3.69003  3.07940  3.07124  1.21259  5.21829  3.93901    453 - -
          2.68618  4.42225  2.77519  2.73123  3.46354  2.40513  3.72494  3.29354  2.67741  2.69355  4.24690  2.90347  2.73739  3.18146  2.89801  2.37887  2.77519  2.98518  4.58477  3.61503
          0.03593  3.73982  4.46216  0.61958  0.77255  0.53956  0.87469
    316   1.22430  4.13507  3.33404  3.12517  3.92537  2.96179  4.16201  3.03209  3.13797  2.91874  3.97039  3.30643  3.68895  3.49301  3.39446  2.48909  2.75746  2.71025  5.36632  4.15266    454 - -
          2.68618  4.42225  2.77519  2.73123  3.46354  2.40513  3.72494  3.29354  2.67741  2.69355  4.24690  2.90347  2.73739  3.18146  2.89801  2.37887  2.77519  2.98518  4.58477  3.61503
          0.03593  3.73982  4.46216  0.61958  0.77255  0.53956  0.87469
    317   2.92731  4.39030  4.13510  3.75048  3.29015  3.91263  4.50663  1.26042  3.57538  1.91060  3.25340  4.01446  4.36174  3.94085  3.78735  3.39972  3.23117  1.85983  5.14919  3.87197    455 - -
          2.68618  4.42225  2.77519  2.73123  3.46354  2.40513  3.72494  3.29354  2.67741  2.69355  4.24690  2.90347  2.73739  3.18146  2.89801  2.37887  2.77519  2.98518  4.58477  3.61503
          0.03593  3.73982  4.46216  0.61958  0.77255  0.53956  0.87469
    318   2.51489  4.29723  3.16066  3.04636  4.17935  0.96715  4.16989  3.75095  3.20868  3.42113  4.40012  3.32637  3.68411  3.54449  3.45456  2.68399  2.98606  3.30570  5.30484  4.27856    456 - -
          2.68618  4.42225  2.77519  2.73123  3.46354  2.40513  3.72494  3.29354  2.67741  2.69355  4.24690  2.90347  2.73739  3.18146  2.89801  2.37887  2.77519  2.98518  4.58477  3.61503
          0.03593  3.73982  4.46216  0.61958  0.77255  0.53956  0.87469
    319   2.86363  4.70199  3.34154  2.88809  4.02281  3.37023  3.74372  3.55962  2.20772  3.10033  4.10928  3.25544  3.88403  2.97534  1.20363  2.95725  3.14186  3.29065  5.16305  3.98417    457 - -
          2.68618  4.42225  2.77519  2.73123  3.46354  2.40513  3.72494  3.29354  2.67741  2.69355  4.24690  2.90347  2.73739  3.18146  2.89801  2.37887  2.77519  2.98518  4.58477  3.61503
          0.03593  3.73982  4.46216  0.61958  0.77255  0.53956  0.87469
    320   3.01022  4.51494  3.97255  3.61758  3.09388  3.80715  4.31503  2.29813  3.38638  1.05888  3.16885  3.90505  4.26936  3.78696  3.58193  3.37052  3.31286  2.29981  4.91932  3.61033    458 - -
          2.68618  4.42225  2.77519  2.73123  3.46354  2.40513  3.72494  3.29354  2.67741  2.69355  4.24690  2.90347  2.73739  3.18146  2.89801  2.37887  2.77519  2.98518  4.58477  3.61503
          0.03593  3.73982  4.46216  0.61958  0.77255  0.53956  0.87469
    321   2.86526  4.69789  3.01065  2.76242  3.20228  3.34420  1.45714  3.54663  2.60979  3.05555  4.09229  3.17508  3.89230  3.12848  2.88093  2.93870  3.16631  3.28486  4.66844  3.15803    459 - -
          2.68618  4.42225  2.77519  2.73123  3.46354  2.40513  3.72494  3.29354  2.67741  2.69355  4.24690  2.90347  2.73739  3.18146  2.89801  2.37887  2.77519  2.98518  4.58477  3.61503
          0.03593  3.73982  4.46216  0.61958  0.77255  0.53956  0.87469
    322   2.25884  4.17448  3.09914  2.91396  3.94540  2.90716  4.02495  3.45234  2.97822  3.18509  4.12654  3.15704  3.63608  3.33955  3.26484  1.31105  2.72993  3.01724  5.32998  4.02935    460 - -
          2.68618  4.42225  2.77519  2.73123  3.46354  2.40513  3.72494  3.29354  2.67741  2.69355  4.24690  2.90347  2.73739  3.18146  2.89801  2.37887  2.77519  2.98518  4.58477  3.61503
          0.03593  3.73982  4.46216  0.61958  0.77255  0.53956  0.87469
    323   2.86526  4.69789  3.01065  2.76242  3.20228  3.34420  1.45714  3.54663  2.60979  3.05555  4.09229  3.17508  3.89230  3.12848  2.88093  2.93870  3.16631  3.28486  4.66844  3.15803    461 - -
          2.68618  4.42225  2.77519  2.73123  3.46354  2.40513  3.72494  3.29354  2.67741  2.69355  4.24690  2.90347  2.73739  3.18146  2.89801  2.37887  2.77519  2.98518  4.58477  3.61503
          0.03593  3.73982  4.46216  0.61958  0.77255  0.53956  0.87469
    324   2.82651  4.33604  4.11248  3.60575  3.26690  3.90012  4.38863  2.00127  3.44760  1.83869  2.56722  3.89557  4.29983  3.76780  3.69463  3.26006  3.10751  1.51650  5.11614  3.90311    462 - -
          2.68618  4.42225  2.77519  2.73123  3.46354  2.40513  3.72494  3.29354  2.67741  2.69355  4.24690  2.90347  2.73739  3.18146  2.89801  2.37887  2.77519  2.98518  4.58477  3.61503
          0.03593  3.73982  4.46216  0.61958  0.77255  0.53956  0.87469
    325   2.70390  4.28874  3.93602  3.60058  3.45842  3.57984  4.42677  2.07689  3.46593  2.17316  3.44992  3.80997  4.15165  3.83785  3.69003  3.07940  3.07124  1.21259  5.21829  3.93901    463 - -
          2.68618  4.42225  2.77519  2.73123  3.46354  2.40513  3.72494  3.29354  2.67741  2.69355  4.24690  2.90347  2.73739  3.18146  2.89801  2.37887  2.77519  2.98518  4.58477  3.61503
          0.03593  3.73982  4.46216  0.61958  0.77255  0.53956  0.87469
    326   2.59230  4.36580  3.18613  3.01043  4.00706  3.06107  4.09487  3.52272  3.05705  3.16250  4.21061  3.32787  1.11642  3.45029  3.31338  2.75693  3.02476  3.18299  5.22580  4.12778    464 - -
          2.68618  4.42225  2.77519  2.73123  3.46354  2.40513  3.72494  3.29354  2.67741  2.69355  4.24690  2.90347  2.73739  3.18146  2.89801  2.37887  2.77519  2.98518  4.58477  3.61503
          0.03593  3.73982  4.46216  0.61958  0.77255  0.53956  0.87469
    327   2.78502  4.75649  2.82601  2.58463  3.90539  3.28296  3.73965  3.52088  2.41651  3.03608  4.07370  3.04086  3.83834  1.49202  2.70094  2.84125  3.08498  3.26075  5.20446  3.89080    465 - -
          2.68618  4.42225  2.77519  2.73123  3.46354  2.40513  3.72494  3.29354  2.67741  2.69355  4.24690  2.90347  2.73739  3.18146  2.89801  2.37887  2.77519  2.98518  4.58477  3.61503
          0.03593  3.73982  4.46216  0.61958  0.77255  0.53956  0.87469
    328   2.59230  4.36580  3.18613  3.01043  4.00706  3.06107  4.09487  3.52272  3.05705  3.16250  4.21061  3.32787  1.11642  3.45029  3.31338  2.75693  3.02476  3.18299  5.22580  4.12778    466 - -
          2.68618  4.42225  2.77519  2.73123  3.46354  2.40513  3.72494  3.29354  2.67741  2.69355  4.24690  2.90347  2.73739  3.18146  2.89801  2.37887  2.77519  2.98518  4.58477  3.61503
          0.03593  3.73982  4.46216  0.61958  0.77255  0.53956  0.87469
    329   2.37305  4.22909  3.86147  3.44703  3.52754  3.53913  4.32612  2.07663  3.32127  2.18588  3.43504  3.68348  4.09298  3.67883  3.58400  2.94992  2.95138  1.43236  5.25427  4.00409    467 - -
          2.68618  4.42225  2.77519  2.73123  3.46354  2.40513  3.72494  3.29354  2.67741  2.69355  4.24690  2.90347  2.73739  3.18146  2.89801  2.37887  2.77519  2.98518  4.58477  3.61503
          0.03593  3.73982  4.46216  0.61958  0.77255  0.53956  0.87469
    330   2.55575  4.58279  2.59982  2.46944  4.07629  2.92219  3.80989  3.68846  2.69579  3.34391  4.25220  1.53646  3.71851  3.05832  3.06124  2.62787  2.93937  3.28719  5.37016  4.02284    468 - -
          2.68618  4.42225  2.77519  2.73123  3.46354  2.40513  3.72494  3.29354  2.67741  2.69355  4.24690  2.90347  2.73739  3.18146  2.89801  2.37887  2.77519  2.98518  4.58477  3.61503
          0.03593  3.73982  4.46216  0.61958  0.77255  0.53956  0.87469
    331   2.51489  4.29723  3.16066  3.04636  4.17935  0.96715  4.16989  3.75095  3.20868  3.42113  4.40012  3.32637  3.68411  3.54449  3.45456  2.68399  2.98606  3.30570  5.30484  4.27856    469 - -
          2.68618  4.42225  2.77519  2.73123  3.46354  2.40513  3.72494  3.29354  2.67741  2.69355  4.24690  2.90347  2.73739  3.18146  2.89801  2.37887  2.77519  2.98518  4.58477  3.61503
          0.03593  3.73982  4.46216  0.61958  0.77255  0.53956  0.87469
    332   2.79115  5.08917  2.12770  1.42111  4.39416  3.15744  3.68393  3.83712  2.61102  3.44694  4.34109  2.69903  3.75598  2.87099  3.09495  2.74021  3.08180  3.48511  5.61016  4.21802    470 - -
          2.68618  4.42225  2.77519  2.73123  3.46354  2.40513  3.72494  3.29354  2.67741  2.69355  4.24690  2.90347  2.73739  3.18146  2.89801  2.37887  2.77519  2.98518  4.58477  3.61503
          0.03593  3.73982  4.46216  0.61958  0.77255  0.53956  0.87469
    333   2.90673  4.37064  4.21242  3.78259  3.28881  3.98294  4.54175  1.32619  3.60467  1.87086  3.21028  4.04245  4.40455  3.95385  3.82703  3.40123  3.20434  1.76403  5.18895  3.91477    471 - -
          2.68618  4.42225  2.77519  2.73123  3.46354  2.40513  3.72494  3.29354  2.67741  2.69355  4.24690  2.90347  2.73739  3.18146  2.89801  2.37887  2.77519  2.98518  4.58477  3.61503
          0.03593  3.73982  4.46216  0.61958  0.77255  0.53956  0.87469
    334   2.82618  4.78135  3.24626  2.75024  4.11843  3.42307  3.63135  3.56513  1.98851  3.11720  4.06064  3.13944  3.89052  2.82031  1.42258  2.89054  3.07081  3.27962  5.22736  4.01129    472 - -
          2.68618  4.42225  2.77519  2.73123  3.46354  2.40513  3.72494  3.29354  2.67741  2.69355  4.24690  2.90347  2.73739  3.18146  2.89801  2.37887  2.77519  2.98518  4.58477  3.61503
          0.03593  3.73982  4.46216  0.61958  0.77255  0.53956  0.87469
    335   2.70390  4.28874  3.93602  3.60058  3.45842  3.57984  4.42677  2.07689  3.46593  2.17316  3.44992  3.80997  4.15165  3.83785  3.69003  3.07940  3.07124  1.21259  5.21829  3.93901    473 - -
          2.68618  4.42225  2.77519  2.73123  3.46354  2.40513  3.72494  3.29354  2.67741  2.69355  4.24690  2.90347  2.73739  3.18146  2.89801  2.37887  2.77519  2.98518  4.58477  3.61503
          0.03593  3.73982  4.46216  0.61958  0.77255  0.53956  0.87469
    336   2.85683  4.80454  3.02370  2.67724  4.16029  3.35502  3.69893  3.58242  1.23759  3.17960  4.15353  3.10570  3.86921  2.90201  2.42627  2.91070  3.12296  3.29951  5.27412  4.06944    474 - -
          2.68618  4.42225  2.77519  2.73123  3.46354  2.40513  3.72494  3.29354  2.67741  2.69355  4.24690  2.90347  2.73739  3.18146  2.89801  2.37887  2.77519  2.98518  4.58477  3.61503
          0.03593  3.73982  4.46216  0.61958  0.77255  0.53956  0.87469
    337   2.08336  4.12317  3.10789  2.89959  4.03301  2.87334  4.02579  3.41093  2.96571  3.17360  4.08166  3.12836  3.60777  3.31145  3.26508  1.44116  2.66087  2.96089  5.42151  4.14038    475 - -
          2.68618  4.42225  2.77519  2.73123  3.46354  2.40513  3.72494  3.29354  2.67741  2.69355  4.24690  2.90347  2.73739  3.18146  2.89801  2.37887  2.77519  2.98518  4.58477  3.61503
          0.03593  3.73982  4.46216  0.61958  0.77255  0.53956  0.87469
    338   2.67610  4.32941  3.73962  3.28500  3.30605  3.59165  4.13811  2.34365  3.08840  1.96403  2.00409  3.58919  4.07447  3.48136  3.34648  2.97520  2.72908  2.25733  5.04412  3.81634    476 - -
          2.68618  4.42225  2.77519  2.73123  3.46354  2.40513  3.72494  3.29354  2.67741  2.69355  4.24690  2.90347  2.73739  3.18146  2.89801  2.37887  2.77519  2.98518  4.58477  3.61503
          0.03593  3.73982  4.46216  0.61958  0.77255  0.53956  0.87469
    339   2.84690  4.91559  2.44884  1.23179  4.24675  3.19447  3.77715  3.67422  2.64139  3.31562  4.30135  2.87370  3.79447  2.99946  3.03180  2.84681  3.15214  3.37407  5.44420  4.17257    477 - -
          2.68618  4.42225  2.77519  2.73123  3.46354  2.40513  3.72494  3.29354  2.67741  2.69355  4.24690  2.90347  2.73739  3.18146  2.89801  2.37887  2.77519  2.98518  4.58477  3.61503
          0.03593  3.73982  4.46216  0.61958  0.77255  0.53956  0.87469
    340   3.06490  4.60776  3.64553  3.35488  2.31905  3.67785  3.57237  3.09334  3.21613  2.58052  3.78409  3.56659  4.15743  3.55445  3.42517  3.21328  3.35246  2.95839  3.95601  1.21948    478 - -
          2.68618  4.42225  2.77519  2.73123  3.46354  2.40513  3.72494  3.29354  2.67741  2.69355  4.24690  2.90347  2.73739  3.18146  2.89801  2.37887  2.77519  2.98518  4.58477  3.61503
          0.03593  3.73982  4.46216  0.61958  0.77255  0.53956  0.87469
    341   2.70390  4.28874  3.93602  3.60058  3.45842  3.57984  4.42677  2.07689  3.46593  2.17316  3.44992  3.80997  4.15165  3.83785  3.69003  3.07940  3.07124  1.21259  5.21829  3.93901    479 - -
          2.68618  4.42225  2.77519  2.73123  3.46354  2.40513  3.72494  3.29354  2.67741  2.69355  4.24690  2.90347  2.73739  3.18146  2.89801  2.37887  2.77519  2.98518  4.58477  3.61503
          0.03593  3.73982  4.46216  0.61958  0.77255  0.53956  0.87469
    342   2.25884  4.17448  3.09914  2.91396  3.94540  2.90716  4.02495  3.45234  2.97822  3.18509  4.12654  3.15704  3.63608  3.33955  3.26484  1.31105  2.72993  3.01724  5.32998  4.02935    480 - -
          2.68618  4.42225  2.77519  2.73123  3.46354  2.40513  3.72494  3.29354  2.67741  2.69355  4.24690  2.90347  2.73739  3.18146  2.89801  2.37887  2.77519  2.98518  4.58477  3.61503
          0.03593  3.73982  4.46216  0.61958  0.77255  0.53956  0.87469
    343   2.86363  4.70199  3.34154  2.88809  4.02281  3.37023  3.74372  3.55962  2.20772  3.10033  4.10928  3.25544  3.88403  2.97534  1.20363  2.95725  3.14186  3.29065  5.16305  3.98417    481 - -
          2.68618  4.42225  2.77519  2.73123  3.46354  2.40513  3.72494  3.29354  2.67741  2.69355  4.24690  2.90347  2.73739  3.18146  2.89801  2.37887  2.77519  2.98518  4.58477  3.61503
          0.03593  3.73982  4.46216  0.61958  0.77255  0.53956  0.87469
    344   2.86526  4.69789  3.01065  2.76242  3.20228  3.34420  1.45714  3.54663  2.60979  3.05555  4.09229  3.17508  3.89230  3.12848  2.88093  2.93870  3.16631  3.28486  4.66844  3.15803    482 - -
          2.68618  4.42225  2.77519  2.73123  3.46354  2.40513  3.72494  3.29354  2.67741  2.69355  4.24690  2.90347  2.73739  3.18146  2.89801  2.37887  2.77519  2.98518  4.58477  3.61503
          0.03593  3.73982  4.46216  0.61958  0.77255  0.53956  0.87469
    345   1.22430  4.13507  3.33404  3.12517  3.92537  2.96179  4.16201  3.03209  3.13797  2.91874  3.97039  3.30643  3.68895  3.49301  3.39446  2.48909  2.75746  2.71025  5.36632  4.15266    483 - -
          2.68618  4.42225  2.77519  2.73123  3.46354  2.40513  3.72494  3.29354  2.67741  2.69355  4.24690  2.90347  2.73739  3.18146  2.89801  2.37887  2.77519  2.98518  4.58477  3.61503
          0.03593  3.73982  4.46216  0.61958  0.77255  0.53956  0.87469
    346   2.92731  4.39030  4.13510  3.75048  3.29015  3.91263  4.50663  1.26042  3.57538  1.91060  3.25340  4.01446  4.36174  3.94085  3.78735  3.39972  3.23117  1.85983  5.14919  3.87197    484 - -
          2.68618  4.42225  2.77519  2.73123  3.46354  2.40513  3.72494  3.29354  2.67741  2.69355  4.24690  2.90347  2.73739  3.18146  2.89801  2.37887  2.77519  2.98518  4.58477  3.61503
          0.03593  3.73982  4.46216  0.61958  0.77255  0.53956  0.87469
    347   2.85454  4.94649  1.12957  2.27147  4.30791  3.11674  3.82752  3.86761  2.88882  3.50258  4.48313  2.81866  3.76097  3.07060  3.38214  2.83609  3.19235  3.52299  5.50218  4.20982    485 - -
          2.68618  4.42225  2.77519  2.73123  3.46354  2.40513  3.72494  3.29354  2.67741  2.69355  4.24690  2.90347  2.73739  3.18146  2.89801  2.37887  2.77519  2.98518  4.58477  3.61503
          0.03593  3.73982  4.46216  0.61958  0.77255  0.53956  0.87469
    348   2.51489  4.29723  3.16066  3.04636  4.17935  0.96715  4.16989  3.75095  3.20868  3.42113  4.40012  3.32637  3.68411  3.54449  3.45456  2.68399  2.98606  3.30570  5.30484  4.27856    486 - -
          2.68618  4.42225  2.77519  2.73123  3.46354  2.40513  3.72494  3.29354  2.67741  2.69355  4.24690  2.90347  2.73739  3.18146  2.89801  2.37887  2.77519  2.98518  4.58477  3.61503
          0.03593  3.73982  4.46216  0.61958  0.77255  0.53956  0.87469
    349   2.85683  4.80454  3.02370  2.67724  4.16029  3.35502  3.69893  3.58242  1.23759  3.17960  4.15353  3.10570  3.86921  2.90201  2.42627  2.91070  3.12296  3.29951  5.27412  4.06944    487 - -
          2.68618  4.42225  2.77519  2.73123  3.46354  2.40513  3.72494  3.29354  2.67741  2.69355  4.24690  2.90347  2.73739  3.18146  2.89801  2.37887  2.77519  2.98518  4.58477  3.61503
          0.03593  3.73982  4.46216  0.61958  0.77255  0.53956  0.87469
    350   3.09609  4.53939  4.05359  3.74748  1.25784  3.80785  3.83147  2.64156  3.65880  2.04554  3.39541  3.87180  4.27341  3.86528  3.81133  3.37000  3.39923  2.62140  4.12904  2.51644    488 - -
          2.68618  4.42225  2.77519  2.73123  3.46354  2.40513  3.72494  3.29354  2.67741  2.69355  4.24690  2.90347  2.73739  3.18146  2.89801  2.37887  2.77519  2.98518  4.58477  3.61503
          0.03593  3.73982  4.46216  0.61958  0.77255  0.53956  0.87469
    351   2.70390  4.28874  3.93602  3.60058  3.45842  3.57984  4.42677  2.07689  3.46593  2.17316  3.44992  3.80997  4.15165  3.83785  3.69003  3.07940  3.07124  1.21259  5.21829  3.93901    489 - -
          2.68618  4.42225  2.77519  2.73123  3.46354  2.40513  3.72494  3.29354  2.67741  2.69355  4.24690  2.90347  2.73739  3.18146  2.89801  2.37887  2.77519  2.98518  4.58477  3.61503
          0.03593  3.73982  4.46216  0.61958  0.77255  0.53956  0.87469
    352   3.09609  4.53939  4.05359  3.74748  1.25784  3.80785  3.83147  2.64156  3.65880  2.04554  3.39541  3.87180  4.27341  3.86528  3.81133  3.37000  3.39923  2.62140  4.12904  2.51644    490 - -
          2.68618  4.42225  2.77519  2.73123  3.46354  2.40513  3.72494  3.29354  2.67741  2.69355  4.24690  2.90347  2.73739  3.18146  2.89801  2.37887  2.77519  2.98518  4.58477  3.61503
          0.03593  3.73982  4.46216  0.61958  0.77255  0.53956  0.87469
    353   2.70390  4.28874  3.93602  3.60058  3.45842  3.57984  4.42677  2.07689  3.46593  2.17316  3.44992  3.80997  4.15165  3.83785  3.69003  3.07940  3.07124  1.21259  5.21829  3.93901    491 - -
          2.68618  4.42225  2.77519  2.73123  3.46354  2.40513  3.72494  3.29354  2.67741  2.69355  4.24690  2.90347  2.73739  3.18146  2.89801  2.37887  2.77519  2.98518  4.58477  3.61503
          0.03593  3.73982  4.46216  0.61958  0.77255  0.53956  0.87469
    354   2.85454  4.94649  1.12957  2.27147  4.30791  3.11674  3.82752  3.86761  2.88882  3.50258  4.48313  2.81866  3.76097  3.07060  3.38214  2.83609  3.19235  3.52299  5.50218  4.20982    492 - -
          2.68618  4.42225  2.77519  2.73123  3.46354  2.40513  3.72494  3.29354  2.67741  2.69355  4.24690  2.90347  2.73739  3.18146  2.89801  2.37887  2.77519  2.98518  4.58477  3.61503
          0.03593  3.73982  4.46216  0.61958  0.77255  0.53956  0.87469
    355   2.78502  4.75649  2.82601  2.58463  3.90539  3.28296  3.73965  3.52088  2.41651  3.03608  4.07370  3.04086  3.83834  1.49202  2.70094  2.84125  3.08498  3.26075  5.20446  3.89080    493 - -
          2.68618  4.42225  2.77519  2.73123  3.46354  2.40513  3.72494  3.29354  2.67741  2.69355  4.24690  2.90347  2.73739  3.18146  2.89801  2.37887  2.77519  2.98518  4.58477  3.61503
          0.03593  3.73982  4.46216  0.61958  0.77255  0.45354  1.00889
    356   2.93380  4.77462  3.41801  2.94492  4.11254  3.43247  3.78120  3.65094  2.21764  3.17899  4.18236  3.30896  3.93958  3.00609  1.08408  3.02202  3.20513  3.37810  5.22318  4.05567    494 - -
          2.68618  4.42225  2.77519  2.73123  3.46354  2.40513  3.72494  3.29354  2.67741  2.69355  4.24690  2.90347  2.73739  3.18146  2.89801  2.37887  2.77519  2.98518  4.58477  3.61503
          0.03357  3.80664  4.52899  0.61958  0.77255  0.48576  0.95510
    357   1.11308  4.16190  3.39782  3.18781  3.98869  2.98783  4.21735  3.10457  3.20240  2.98899  4.02945  3.35342  3.72099  3.55002  3.45652  2.51346  2.78634  2.77050  5.42252  4.21576    495 - -
          2.68618  4.42225  2.77519  2.73123  3.46354  2.40513  3.72494  3.29354  2.67741  2.69355  4.24690  2.90347  2.73739  3.18146  2.89801  2.37887  2.77519  2.98518  4.58477  3.61503
          0.03357  3.80664  4.52899  0.61958  0.77255  0.48576  0.95510
    358   2.38006  4.22447  3.37228  3.12307  3.91324  3.06544  4.14507  3.03246  3.06472  2.89821  3.95428  3.34198  3.76458  3.46326  3.32565  2.58077  1.28872  2.73450  5.35696  4.13033    496 - -
          2.68618  4.42225  2.77519  2.73123  3.46354  2.40513  3.72494  3.29354  2.67741  2.69355  4.24690  2.90347  2.73739  3.18146  2.89801  2.37887  2.77519  2.98518  4.58477  3.61503
          0.03357  3.80664  4.52899  0.61958  0.77255  0.48576  0.95510
    359   1.11308  4.16190  3.39782  3.18781  3.98869  2.98783  4.21735  3.10457  3.20240  2.98899  4.02945  3.35342  3.72099  3.55002  3.45652  2.51346  2.78634  2.77050  5.42252  4.21576    497 - -
          2.68618  4.42225  2.77519  2.73123  3.46354  2.40513  3.72494  3.29354  2.67741  2.69355  4.24690  2.90347  2.73739  3.18146  2.89801  2.37887  2.77519  2.98518  4.58477  3.61503
          0.03357  3.80664  4.52899  0.61958  0.77255  0.48576  0.95510
    360   2.97994  4.41902  4.23898  3.85354  3.33146  3.99278  4.59492  1.16351  3.68026  1.93284  3.27896  4.10818  4.43172  4.03630  3.88446  3.48300  3.28090  1.84879  5.20753  3.93905    498 - -
          2.68618  4.42225  2.77519  2.73123  3.46354  2.40513  3.72494  3.29354  2.67741  2.69355  4.24690  2.90347  2.73739  3.18146  2.89801  2.37887  2.77519  2.98518  4.58477  3.61503
          0.03357  3.80664  4.52899  0.61958  0.77255  0.48576  0.95510
    361   3.08278  4.56545  4.08296  3.72411  3.11326  3.89705  4.40054  2.31567  3.49244  0.96086  3.15969  4.00577  4.34482  3.87660  3.67864  3.46250  3.38066  2.33559  4.96706  3.67468    499 - -
          2.68618  4.42225  2.77519  2.73123  3.46354  2.40513  3.72494  3.29354  2.67741  2.69355  4.24690  2.90347  2.73739  3.18146  2.89801  2.37887  2.77519  2.98518  4.58477  3.61503
          0.03357  3.80664  4.52899  0.61958  0.77255  0.48576  0.95510
    362   1.11308  4.16190  3.39782  3.18781  3.98869  2.98783  4.21735  3.10457  3.20240  2.98899  4.02945  3.35342  3.72099  3.55002  3.45652  2.51346  2.78634  2.77050  5.42252  4.21576    500 - -
          2.68618  4.42225  2.77519  2.73123  3.46354  2.40513  3.72494  3.29354  2.67741  2.69355  4.24690  2.90347  2.73739  3.18146  2.89801  2.37887  2.77519  2.98518  4.58477  3.61503
          0.03357  3.80664  4.52899  0.61958  0.77255  0.48576  0.95510
    363   3.15485  4.67049  3.74220  3.46060  2.30008  3.75433  3.59228  3.17350  3.32001  2.64409  3.85583  3.64438  4.23041  3.64188  3.51666  3.29762  3.44162  3.04115  3.94084  1.08277    501 - -
          2.68618  4.42225  2.77519  2.73123  3.46354  2.40513  3.72494  3.29354  2.67741  2.69355  4.24690  2.90347  2.73739  3.18146  2.89801  2.37887  2.77519  2.98518  4.58477  3.61503
          0.03357  3.80664  4.52899  0.61958  0.77255  0.48576  0.95510
    364   3.08278  4.56545  4.08296  3.72411  3.11326  3.89705  4.40054  2.31567  3.49244  0.96086  3.15969  4.00577  4.34482  3.87660  3.67864  3.46250  3.38066  2.33559  4.96706  3.67468    502 - -
          2.68618  4.42225  2.77519  2.73123  3.46354  2.40513  3.72494  3.29354  2.67741  2.69355  4.24690  2.90347  2.73739  3.18146  2.89801  2.37887  2.77519  2.98518  4.58477  3.61503
          0.03357  3.80664  4.52899  0.61958  0.77255  0.48576  0.95510
    365   2.66908  4.43569  3.26943  3.10020  4.09828  3.12700  4.18192  3.62811  3.15211  3.26161  4.30973  3.41279  0.95966  3.54297  3.40386  2.83487  3.10582  3.28086  5.30158  4.21856    503 - -
          2.68618  4.42225  2.77519  2.73123  3.46354  2.40513  3.72494  3.29354  2.67741  2.69355  4.24690  2.90347  2.73739  3.18146  2.89801  2.37887  2.77519  2.98518  4.58477  3.61503
          0.03357  3.80664  4.52899  0.61958  0.77255  0.48576  0.95510
    366   2.83162  4.81239  2.86273  2.61818  3.97171  3.32421  3.77531  3.59390  2.44400  3.10266  4.13409  3.07668  3.87782  1.35609  2.72877  2.88296  3.12945  3.32821  5.25631  3.94618    504 - -
          2.68618  4.42225  2.77519  2.73123  3.46354  2.40513  3.72494  3.29354  2.67741  2.69355  4.24690  2.90347  2.73739  3.18146  2.89801  2.37887  2.77519  2.98518  4.58477  3.61503
          0.03357  3.80664  4.52899  0.61958  0.77255  0.48576  0.95510
    367   2.89853  4.99182  2.46473  1.12299  4.33026  3.23362  3.81679  3.77112  2.68920  3.39963  4.37822  2.90023  3.83557  3.03491  3.08993  2.88870  3.20283  3.46241  5.51442  4.23845    505 - -
          2.68618  4.42225  2.77519  2.73123  3.46354  2.40513  3.72494  3.29354  2.67741  2.69355  4.24690  2.90347  2.73739  3.18146  2.89801  2.37887  2.77519  2.98518  4.58477  3.61503
          0.03357  3.80664  4.52899  0.61958  0.77255  0.48576  0.95510
    368   3.08278  4.56545  4.08296  3.72411  3.11326  3.89705  4.40054  2.31567  3.49244  0.96086  3.15969  4.00577  4.34482  3.87660  3.67864  3.46250  3.38066  2.33559  4.96706  3.67468    506 - -
          2.68618  4.42225  2.77519  2.73123  3.46354  2.40513  3.72494  3.29354  2.67741  2.69355  4.24690  2.90347  2.73739  3.18146  2.89801  2.37887  2.77519  2.98518  4.58477  3.61503
          0.03357  3.80664  4.52899  0.61958  0.77255  0.48576  0.95510
    369   3.08278  4.56545  4.08296  3.72411  3.11326  3.89705  4.40054  2.31567  3.49244  0.96086  3.15969  4.00577  4.34482  3.87660  3.67864  3.46250  3.38066  2.33559  4.96706  3.67468    507 - -
          2.68618  4.42225  2.77519  2.73123  3.46354  2.40513  3.72494  3.29354  2.67741  2.69355  4.24690  2.90347  2.73739  3.18146  2.89801  2.37887  2.77519  2.98518  4.58477  3.61503
          0.03357  3.80664  4.52899  0.61958  0.77255  0.48576  0.95510
    370   2.58730  4.36750  3.24740  3.13934  4.27955  0.83836  4.26224  3.86445  3.31146  3.52659  4.50300  3.41209  3.75651  3.64111  3.55335  2.75760  3.06348  3.40564  5.39068  4.37975    508 - -
          2.68618  4.42225  2.77519  2.73123  3.46354  2.40513  3.72494  3.29354  2.67741  2.69355  4.24690  2.90347  2.73739  3.18146  2.89801  2.37887  2.77519  2.98518  4.58477  3.61503
          0.03357  3.80664  4.52899  0.61958  0.77255  0.48576  0.95510
    371   2.38006  4.22447  3.37228  3.12307  3.91324  3.06544  4.14507  3.03246  3.06472  2.89821  3.95428  3.34198  3.76458  3.46326  3.32565  2.58077  1.28872  2.73450  5.35696  4.13033    509 - -
          2.68618  4.42225  2.77519  2.73123  3.46354  2.40513  3.72494  3.29354  2.67741  2.69355  4.24690  2.90347  2.73739  3.18146  2.89801  2.37887  2.77519  2.98518  4.58477  3.61503
          0.03357  3.80664  4.52899  0.61958  0.77255  0.48576  0.95510
    372   2.28525  4.20393  3.15171  2.96597  4.01144  2.93515  4.07690  3.52584  3.03521  3.25176  4.18449  3.20034  3.66884  3.39007  3.32223  1.19488  2.76073  3.07544  5.38957  4.09497    510 - -
          2.68618  4.42225  2.77519  2.73123  3.46354  2.40513  3.72494  3.29354  2.67741  2.69355  4.24690  2.90347  2.73739  3.18146  2.89801  2.37887  2.77519  2.98518  4.58477  3.61503
          0.03357  3.80664  4.52899  0.61958  0.77255  0.48576  0.95510
    373   2.51617  1.08450  4.01774  3.74353  3.75146  3.15168  4.40527  2.88570  3.57049  2.80351  3.92328  3.74811  3.85341  3.91947  3.70603  2.78744  2.97762  2.63441  5.17996  4.03920    511 - -
          2.68618  4.42225  2.77519  2.73123  3.46354  2.40513  3.72494  3.29354  2.67741  2.69355  4.24690  2.90347  2.73739  3.18146  2.89801  2.37887  2.77519  2.98518  4.58477  3.61503
          0.03357  3.80664  4.52899  0.61958  0.77255  0.48576  0.95510
    374   3.15485  4.67049  3.74220  3.46060  2.30008  3.75433  3.59228  3.17350  3.32001  2.64409  3.85583  3.64438  4.23041  3.64188  3.51666  3.29762  3.44162  3.04115  3.94084  1.08277    512 - -
          2.68618  4.42225  2.77519  2.73123  3.46354  2.40513  3.72494  3.29354  2.67741  2.69355  4.24690  2.90347  2.73739  3.18146  2.89801  2.37887  2.77519  2.98518  4.58477  3.61503
          0.03357  3.80664  4.52899  0.61958  0.77255  0.48576  0.95510
    375   2.89853  4.99182  2.46473  1.12299  4.33026  3.23362  3.81679  3.77112  2.68920  3.39963  4.37822  2.90023  3.83557  3.03491  3.08993  2.88870  3.20283  3.46241  5.51442  4.23845    513 - -
          2.68618  4.42225  2.77519  2.73123  3.46354  2.40513  3.72494  3.29354  2.67741  2.69355  4.24690  2.90347  2.73739  3.18146  2.89801  2.37887  2.77519  2.98518  4.58477  3.61503
          0.03357  3.80664  4.52899  0.61958  0.77255  0.48576  0.95510
    376   3.15485  4.67049  3.74220  3.46060  2.30008  3.75433  3.59228  3.17350  3.32001  2.64409  3.85583  3.64438  4.23041  3.64188  3.51666  3.29762  3.44162  3.04115  3.94084  1.08277    514 - -
          2.68618  4.42225  2.77519  2.73123  3.46354  2.40513  3.72494  3.29354  2.67741  2.69355  4.24690  2.90347  2.73739  3.18146  2.89801  2.37887  2.77519  2.98518  4.58477  3.61503
          0.03357  3.80664  4.52899  0.61958  0.77255  0.48576  0.95510
    377   3.17674  4.59848  4.14788  3.85116  1.12606  3.87934  3.85185  2.71003  3.76014  2.09608  3.45096  3.94585  4.34049  3.94672  3.89611  3.44923  3.47840  2.69561  4.12294  2.49924    515 - -
          2.68618  4.42225  2.77519  2.73123  3.46354  2.40513  3.72494  3.29354  2.67741  2.69355  4.24690  2.90347  2.73739  3.18146  2.89801  2.37887  2.77519  2.98518  4.58477  3.61503
          0.03357  3.80664  4.52899  0.61958  0.77255  0.48576  0.95510
    378   2.92752  4.75419  3.06585  2.82062  3.24193  3.39473  1.28936  3.62004  2.66565  3.12173  4.16072  3.23203  3.94442  3.18643  2.93458  2.99924  3.22926  3.35657  4.70763  3.19495    516 - -
          2.68618  4.42225  2.77519  2.73123  3.46354  2.40513  3.72494  3.29354  2.67741  2.69355  4.24690  2.90347  2.73739  3.18146  2.89801  2.37887  2.77519  2.98518  4.58477  3.61503
          0.03357  3.80664  4.52899  0.61958  0.77255  0.48576  0.95510
    379   2.83162  4.81239  2.86273  2.61818  3.97171  3.32421  3.77531  3.59390  2.44400  3.10266  4.13409  3.07668  3.87782  1.35609  2.72877  2.88296  3.12945  3.32821  5.25631  3.94618    517 - -
          2.68618  4.42225  2.77519  2.73123  3.46354  2.40513  3.72494  3.29354  2.67741  2.69355  4.24690  2.90347  2.73739  3.18146  2.89801  2.37887  2.77519  2.98518  4.58477  3.61503
          0.03357  3.80664  4.52899  0.61958  0.77255  0.48576  0.95510
    380   2.92132  5.03510  1.01732  2.29924  4.40394  3.16296  3.87699  3.97767  2.94932  3.59850  4.57666  2.85164  3.81131  3.11715  3.45530  2.89224  3.25905  3.62442  5.58524  4.28969    518 - -
          2.68618  4.42225  2.77519  2.73123  3.46354  2.40513  3.72494  3.29354  2.67741  2.69355  4.24690  2.90347  2.73739  3.18146  2.89801  2.37887  2.77519  2.98518  4.58477  3.61503
          0.03357  3.80664  4.52899  0.61958  0.77255  0.48576  0.95510
    381   2.92132  5.03510  1.01732  2.29924  4.40394  3.16296  3.87699  3.97767  2.94932  3.59850  4.57666  2.85164  3.81131  3.11715  3.45530  2.89224  3.25905  3.62442  5.58524  4.28969    519 - -
          2.68618  4.42225  2.77519  2.73123  3.46354  2.40513  3.72494  3.29354  2.67741  2.69355  4.24690  2.90347  2.73739  3.18146  2.89801  2.37887  2.77519  2.98518  4.58477  3.61503
          0.03357  3.80664  4.52899  0.61958  0.77255  0.48576  0.95510
    382   2.97994  4.41902  4.23898  3.85354  3.33146  3.99278  4.59492  1.16351  3.68026  1.93284  3.27896  4.10818  4.43172  4.03630  3.88446  3.48300  3.28090  1.84879  5.20753  3.93905    520 - -
          2.68618  4.42225  2.77519  2.73123  3.46354  2.40513  3.72494  3.29354  2.67741  2.69355  4.24690  2.90347  2.73739  3.18146  2.89801  2.37887  2.77519  2.98518  4.58477  3.61503
          0.03357  3.80664  4.52899  0.61958  0.77255  0.48576  0.95510
    383   2.58730  4.36750  3.24740  3.13934  4.27955  0.83836  4.26224  3.86445  3.31146  3.52659  4.50300  3.41209  3.75651  3.64111  3.55335  2.75760  3.06348  3.40564  5.39068  4.37975    521 - -
          2.68618  4.42225  2.77519  2.73123  3.46354  2.40513  3.72494  3.29354  2.67741  2.69355  4.24690  2.90347  2.73739  3.18146  2.89801  2.37887  2.77519  2.98518  4.58477  3.61503
          0.03357  3.80664  4.52899  0.61958  0.77255  0.48576  0.95510
    384   2.92752  4.75419  3.06585  2.82062  3.24193  3.39473  1.28936  3.62004  2.66565  3.12173  4.16072  3.23203  3.94442  3.18643  2.93458  2.99924  3.22926  3.35657  4.70763  3.19495    522 - -
          2.68618  4.42225  2.77519  2.73123  3.46354  2.40513  3.72494  3.29354  2.67741  2.69355  4.24690  2.90347  2.73739  3.18146  2.89801  2.37887  2.77519  2.98518  4.58477  3.61503
          0.03357  3.80664  4.52899  0.61958  0.77255  0.48576  0.95510
    385   3.08278  4.56545  4.08296  3.72411  3.11326  3.89705  4.40054  2.31567  3.49244  0.96086  3.15969  4.00577  4.34482  3.87660  3.67864  3.46250  3.38066  2.33559  4.96706  3.67468    523 - -
          2.68618  4.42225  2.77519  2.73123  3.46354  2.40513  3.72494  3.29354  2.67741  2.69355  4.24690  2.90347  2.73739  3.18146  2.89801  2.37887  2.77519  2.98518  4.58477  3.61503
          0.03357  3.80664  4.52899  0.61958  0.77255  0.48576  0.95510
    386   1.11308  4.16190  3.39782  3.18781  3.98869  2.98783  4.21735  3.10457  3.20240  2.98899  4.02945  3.35342  3.72099  3.55002  3.45652  2.51346  2.78634  2.77050  5.42252  4.21576    524 - -
          2.68618  4.42225  2.77519  2.73123  3.46354  2.40513  3.72494  3.29354  2.67741  2.69355  4.24690  2.90347  2.73739  3.18146  2.89801  2.37887  2.77519  2.98518  4.58477  3.61503
          0.03357  3.80664  4.52899  0.61958  0.77255  0.48576  0.95510
    387   2.83247  5.05564  2.37831  1.32226  4.36764  3.23022  3.71864  3.78140  2.47249  3.39745  4.31839  2.80097  3.81294  2.90758  2.94620  2.80230  3.11838  3.45287  5.56957  4.21767    525 - -
          2.68618  4.42225  2.77519  2.73123  3.46354  2.40513  3.72494  3.29354  2.67741  2.69355  4.24690  2.90347  2.73739  3.18146  2.89801  2.37887  2.77519  2.98518  4.58477  3.61503
          0.03357  3.80664  4.52899  0.61958  0.77255  0.48576  0.95510
    388   2.51617  1.08450  4.01774  3.74353  3.75146  3.15168  4.40527  2.88570  3.57049  2.80351  3.92328  3.74811  3.85341  3.91947  3.70603  2.78744  2.97762  2.63441  5.17996  4.03920    526 - -
          2.68618  4.42225  2.77519  2.73123  3.46354  2.40513  3.72494  3.29354  2.67741  2.69355  4.24690  2.90347  2.73739  3.18146  2.89801  2.37887  2.77519  2.98518  4.58477  3.61503
          0.03357  3.80664  4.52899  0.61958  0.77255  0.48576  0.95510
    389   2.92752  4.75419  3.06585  2.82062  3.24193  3.39473  1.28936  3.62004  2.66565  3.12173  4.16072  3.23203  3.94442  3.18643  2.93458  2.99924  3.22926  3.35657  4.70763  3.19495    527 - -
          2.68618  4.42225  2.77519  2.73123  3.46354  2.40513  3.72494  3.29354  2.67741  2.69355  4.24690  2.90347  2.73739  3.18146  2.89801  2.37887  2.77519  2.98518  4.58477  3.61503
          0.03357  3.80664  4.52899  0.61958  0.77255  0.48576  0.95510
    390   2.93380  4.77462  3.41801  2.94492  4.11254  3.43247  3.78120  3.65094  2.21764  3.17899  4.18236  3.30896  3.93958  3.00609  1.08408  3.02202  3.20513  3.37810  5.22318  4.05567    528 - -
          2.68618  4.42225  2.77519  2.73123  3.46354  2.40513  3.72494  3.29354  2.67741  2.69355  4.24690  2.90347  2.73739  3.18146  2.89801  2.37887  2.77519  2.98518  4.58477  3.61503
          0.03357  3.80664  4.52899  0.61958  0.77255  0.48576  0.95510
    391   2.83162  4.81239  2.86273  2.61818  3.97171  3.32421  3.77531  3.59390  2.44400  3.10266  4.13409  3.07668  3.87782  1.35609  2.72877  2.88296  3.12945  3.32821  5.25631  3.94618    529 - -
          2.68618  4.42225  2.77519  2.73123  3.46354  2.40513  3.72494  3.29354  2.67741  2.69355  4.24690  2.90347  2.73739  3.18146  2.89801  2.37887  2.77519  2.98518  4.58477  3.61503
          0.03357  3.80664  4.52899  0.61958  0.77255  0.48576  0.95510
    392   2.75646  4.31890  4.03280  3.69542  3.50365  3.65408  4.50903  2.05910  3.56212  2.20328  3.48042  3.89535  4.21935  3.92737  3.78067  3.15469  3.12033  1.11250  5.27641  4.00322    530 - -
          2.68618  4.42225  2.77519  2.73123  3.46354  2.40513  3.72494  3.29354  2.67741  2.69355  4.24690  2.90347  2.73739  3.18146  2.89801  2.37887  2.77519  2.98518  4.58477  3.61503
          0.03357  3.80664  4.52899  0.61958  0.77255  0.48576  0.95510
    393   3.08278  4.56545  4.08296  3.72411  3.11326  3.89705  4.40054  2.31567  3.49244  0.96086  3.15969  4.00577  4.34482  3.87660  3.67864  3.46250  3.38066  2.33559  4.96706  3.67468    531 - -
          2.68618  4.42225  2.77519  2.73123  3.46354  2.40513  3.72494  3.29354  2.67741  2.69355  4.24690  2.90347  2.73739  3.18146  2.89801  2.37887  2.77519  2.98518  4.58477  3.61503
          0.03357  3.80664  4.52899  0.61958  0.77255  0.48576  0.95510
    394   2.83162  4.81239  2.86273  2.61818  3.97171  3.32421  3.77531  3.59390  2.44400  3.10266  4.13409  3.07668  3.87782  1.35609  2.72877  2.88296  3.12945  3.32821  5.25631  3.94618    532 - -
          2.68618  4.42225  2.77519  2.73123  3.46354  2.40513  3.72494  3.29354  2.67741  2.69355  4.24690  2.90347  2.73739  3.18146  2.89801  2.37887  2.77519  2.98518  4.58477  3.61503
          0.03357  3.80664  4.52899  0.61958  0.77255  0.48576  0.95510
    395   2.28620  4.17270  3.29892  3.03777  3.94277  3.00350  4.08309  3.10343  2.99098  2.97957  3.96166  3.25469  3.71094  3.38048  3.26800  2.41270  1.43383  2.76076  5.38187  4.11916    533 - -
          2.68618  4.42225  2.77519  2.73123  3.46354  2.40513  3.72494  3.29354  2.67741  2.69355  4.24690  2.90347  2.73739  3.18146  2.89801  2.37887  2.77519  2.98518  4.58477  3.61503
          0.03357  3.80664  4.52899  0.61958  0.77255  0.48576  0.95510
    396   2.93380  4.77462  3.41801  2.94492  4.11254  3.43247  3.78120  3.65094  2.21764  3.17899  4.18236  3.30896  3.93958  3.00609  1.08408  3.02202  3.20513  3.37810  5.22318  4.05567    534 - -
          2.68618  4.42225  2.77519  2.73123  3.46354  2.40513  3.72494  3.29354  2.67741  2.69355  4.24690  2.90347  2.73739  3.18146  2.89801  2.37887  2.77519  2.98518  4.58477  3.61503
          0.03357  3.80664  4.52899  0.61958  0.77255  0.48576  0.95510
    397   2.89853  4.99182  2.46473  1.12299  4.33026  3.23362  3.81679  3.77112  2.68920  3.39963  4.37822  2.90023  3.83557  3.03491  3.08993  2.88870  3.20283  3.46241  5.51442  4.23845    535 - -
          2.68618  4.42225  2.77519  2.73123  3.46354  2.40513  3.72494  3.29354  2.67741  2.69355  4.24690  2.90347  2.73739  3.18146  2.89801  2.37887  2.77519  2.98518  4.58477  3.61503
          0.03357  3.80664  4.52899  0.61958  0.77255  0.48576  0.95510
    398   2.91405  4.87211  3.08550  2.72130  4.24344  3.40898  3.72666  3.66893  1.13232  3.24922  4.21568  3.14815  3.91521  2.92298  2.42475  2.96123  3.17301  3.38095  5.32638  4.13020    536 - -
          2.68618  4.42225  2.77519  2.73123  3.46354  2.40513  3.72494  3.29354  2.67741  2.69355  4.24690  2.90347  2.73739  3.18146  2.89801  2.37887  2.77519  2.98518  4.58477  3.61503
          0.03357  3.80664  4.52899  0.61958  0.77255  0.48576  0.95510
    399   2.97994  4.41902  4.23898  3.85354  3.33146  3.99278  4.59492  1.16351  3.68026  1.93284  3.27896  4.10818  4.43172  4.03630  3.88446  3.48300  3.28090  1.84879  5.20753  3.93905    537 - -
          2.68618  4.42225  2.77519  2.73123  3.46354  2.40513  3.72494  3.29354  2.67741  2.69355  4.24690  2.90347  2.73739  3.18146  2.89801  2.37887  2.77519  2.98518  4.58477  3.61503
          0.03357  3.80664  4.52899  0.61958  0.77255  0.48576  0.95510
    400   2.38006  4.22447  3.37228  3.12307  3.91324  3.06544  4.14507  3.03246  3.06472  2.89821  3.95428  3.34198  3.76458  3.46326  3.32565  2.58077  1.28872  2.73450  5.35696  4.13033    538 - -
          2.68618  4.42225  2.77519  2.73123  3.46354  2.40513  3.72494  3.29354  2.67741  2.69355  4.24690  2.90347  2.73739  3.18146  2.89801  2.37887  2.77519  2.98518  4.58477  3.61503
          0.03357  3.80664  4.52899  0.61958  0.77255  0.48576  0.95510
    401   2.38006  4.22447  3.37228  3.12307  3.91324  3.06544  4.14507  3.03246  3.06472  2.89821  3.95428  3.34198  3.76458  3.46326  3.32565  2.58077  1.28872  2.73450  5.35696  4.13033    539 - -
          2.68618  4.42225  2.77519  2.73123  3.46354  2.40513  3.72494  3.29354  2.67741  2.69355  4.24690  2.90347  2.73739  3.18146  2.89801  2.37887  2.77519  2.98518  4.58477  3.61503
          0.03357  3.80664  4.52899  0.61958  0.77255  0.48576  0.95510
    402   2.67131  4.66316  2.67662  2.55623  4.01658  3.14168  3.87212  3.71422  2.77112  3.36909  4.32591  1.28028  3.79104  3.14604  3.12243  2.74184  3.05178  3.34311  5.33031  3.97063    540 - -
          2.68618  4.42225  2.77519  2.73123  3.46354  2.40513  3.72494  3.29354  2.67741  2.69355  4.24690  2.90347  2.73739  3.18146  2.89801  2.37887  2.77519  2.98518  4.58477  3.61503
          0.03357  3.80664  4.52899  0.61958  0.77255  0.48576  0.95510
    403   2.51617  1.08450  4.01774  3.74353  3.75146  3.15168  4.40527  2.88570  3.57049  2.80351  3.92328  3.74811  3.85341  3.91947  3.70603  2.78744  2.97762  2.63441  5.17996  4.03920    541 - -
          2.68618  4.42225  2.77519  2.73123  3.46354  2.40513  3.72494  3.29354  2.67741  2.69355  4.24690  2.90347  2.73739  3.18146  2.89801  2.37887  2.77519  2.98518  4.58477  3.61503
          0.03357  3.80664  4.52899  0.61958  0.77255  0.48576  0.95510
    404   3.15485  4.67049  3.74220  3.46060  2.30008  3.75433  3.59228  3.17350  3.32001  2.64409  3.85583  3.64438  4.23041  3.64188  3.51666  3.29762  3.44162  3.04115  3.94084  1.08277    542 - -
          2.68618  4.42225  2.77519  2.73123  3.46354  2.40513  3.72494  3.29354  2.67741  2.69355  4.24690  2.90347  2.73739  3.18146  2.89801  2.37887  2.77519  2.98518  4.58477  3.61503
          0.03357  3.80664  4.52899  0.61958  0.77255  0.48576  0.95510
    405   2.91405  4.87211  3.08550  2.72130  4.24344  3.40898  3.72666  3.66893  1.13232  3.24922  4.21568  3.14815  3.91521  2.92298  2.42475  2.96123  3.17301  3.38095  5.32638  4.13020    543 - -
          2.68618  4.42225  2.77519  2.73123  3.46354  2.40513  3.72494  3.29354  2.67741  2.69355  4.24690  2.90347  2.73739  3.18146  2.89801  2.37887  2.77519  2.98518  4.58477  3.61503
          0.03357  3.80664  4.52899  0.61958  0.77255  0.48576  0.95510
    406   3.17674  4.59848  4.14788  3.85116  1.12606  3.87934  3.85185  2.71003  3.76014  2.09608  3.45096  3.94585  4.34049  3.94672  3.89611  3.44923  3.47840  2.69561  4.12294  2.49924    544 - -
          2.68618  4.42225  2.77519  2.73123  3.46354  2.40513  3.72494  3.29354  2.67741  2.69355  4.24690  2.90347  2.73739  3.18146  2.89801  2.37887  2.77519  2.98518  4.58477  3.61503
          0.03357  3.80664  4.52899  0.61958  0.77255  0.48576  0.95510
    407   2.91405  4.87211  3.08550  2.72130  4.24344  3.40898  3.72666  3.66893  1.13232  3.24922  4.21568  3.14815  3.91521  2.92298  2.42475  2.96123  3.17301  3.38095  5.32638  4.13020    545 - -
          2.68618  4.42225  2.77519  2.73123  3.46354  2.40513  3.72494  3.29354  2.67741  2.69355  4.24690  2.90347  2.73739  3.18146  2.89801  2.37887  2.77519  2.98518  4.58477  3.61503
          0.03357  3.80664  4.52899  0.61958  0.77255  0.48576  0.95510
    408   2.97994  4.41902  4.23898  3.85354  3.33146  3.99278  4.59492  1.16351  3.68026  1.93284  3.27896  4.10818  4.43172  4.03630  3.88446  3.48300  3.28090  1.84879  5.20753  3.93905    546 - -
          2.68618  4.42225  2.77519  2.73123  3.46354  2.40513  3.72494  3.29354  2.67741  2.69355  4.24690  2.90347  2.73739  3.18146  2.89801  2.37887  2.77519  2.98518  4.58477  3.61503
          0.03357  3.80664  4.52899  0.61958  0.77255  0.48576  0.95510
    409   2.91405  4.87211  3.08550  2.72130  4.24344  3.40898  3.72666  3.66893  1.13232  3.24922  4.21568  3.14815  3.91521  2.92298  2.42475  2.96123  3.17301  3.38095  5.32638  4.13020    547 - -
          2.68618  4.42225  2.77519  2.73123  3.46354  2.40513  3.72494  3.29354  2.67741  2.69355  4.24690  2.90347  2.73739  3.18146  2.89801  2.37887  2.77519  2.98518  4.58477  3.61503
          0.03357  3.80664  4.52899  0.61958  0.77255  0.48576  0.95510
    410   2.92132  5.03510  1.01732  2.29924  4.40394  3.16296  3.87699  3.97767  2.94932  3.59850  4.57666  2.85164  3.81131  3.11715  3.45530  2.89224  3.25905  3.62442  5.58524  4.28969    548 - -
          2.68618  4.42225  2.77519  2.73123  3.46354  2.40513  3.72494  3.29354  2.67741  2.69355  4.24690  2.90347  2.73739  3.18146  2.89801  2.37887  2.77519  2.98518  4.58477  3.61503
          0.03357  3.80664  4.52899  0.61958  0.77255  0.48576  0.95510
    411   2.58730  4.36750  3.24740  3.13934  4.27955  0.83836  4.26224  3.86445  3.31146  3.52659  4.50300  3.41209  3.75651  3.64111  3.55335  2.75760  3.06348  3.40564  5.39068  4.37975    549 - -
          2.68618  4.42225  2.77519  2.73123  3.46354  2.40513  3.72494  3.29354  2.67741  2.69355  4.24690  2.90347  2.73739  3.18146  2.89801  2.37887  2.77519  2.98518  4.58477  3.61503
          0.03357  3.80664  4.52899  0.61958  0.77255  0.48576  0.95510
    412   2.28525  4.20393  3.15171  2.96597  4.01144  2.93515  4.07690  3.52584  3.03521  3.25176  4.18449  3.20034  3.66884  3.39007  3.32223  1.19488  2.76073  3.07544  5.38957  4.09497    550 - -
          2.68618  4.42225  2.77519  2.73123  3.46354  2.40513  3.72494  3.29354  2.67741  2.69355  4.24690  2.90347  2.73739  3.18146  2.89801  2.37887  2.77519  2.98518  4.58477  3.61503
          0.03357  3.80664  4.52899  0.61958  0.77255  0.48576  0.95510
    413   3.17674  4.59848  4.14788  3.85116  1.12606  3.87934  3.85185  2.71003  3.76014  2.09608  3.45096  3.94585  4.34049  3.94672  3.89611  3.44923  3.47840  2.69561  4.12294  2.49924    551 - -
          2.68618  4.42225  2.77519  2.73123  3.46354  2.40513  3.72494  3.29354  2.67741  2.69355  4.24690  2.90347  2.73739  3.18146  2.89801  2.37887  2.77519  2.98518  4.58477  3.61503
          0.03357  3.80664  4.52899  0.61958  0.77255  0.48576  0.95510
    414   2.97994  4.41902  4.23898  3.85354  3.33146  3.99278  4.59492  1.16351  3.68026  1.93284  3.27896  4.10818  4.43172  4.03630  3.88446  3.48300  3.28090  1.84879  5.20753  3.93905    552 - -
          2.68618  4.42225  2.77519  2.73123  3.46354  2.40513  3.72494  3.29354  2.67741  2.69355  4.24690  2.90347  2.73739  3.18146  2.89801  2.37887  2.77519  2.98518  4.58477  3.61503
          0.03357  3.80664  4.52899  0.61958  0.77255  0.48576  0.95510
    415   2.38006  4.22447  3.37228  3.12307  3.91324  3.06544  4.14507  3.03246  3.06472  2.89821  3.95428  3.34198  3.76458  3.46326  3.32565  2.58077  1.28872  2.73450  5.35696  4.13033    553 - -
          2.68618  4.42225  2.77519  2.73123  3.46354  2.40513  3.72494  3.29354  2.67741  2.69355  4.24690  2.90347  2.73739  3.18146  2.89801  2.37887  2.77519  2.98518  4.58477  3.61503
          0.03357  3.80664  4.52899  0.61958  0.77255  0.48576  0.95510
    416   3.08278  4.56545  4.08296  3.72411  3.11326  3.89705  4.40054  2.31567  3.49244  0.96086  3.15969  4.00577  4.34482  3.87660  3.67864  3.46250  3.38066  2.33559  4.96706  3.67468    554 - -
          2.68618  4.42225  2.77519  2.73123  3.46354  2.40513  3.72494  3.29354  2.67741  2.69355  4.24690  2.90347  2.73739  3.18146  2.89801  2.37887  2.77519  2.98518  4.58477  3.61503
          0.03357  3.80664  4.52899  0.61958  0.77255  0.48576  0.95510
    417   2.93380  4.77462  3.41801  2.94492  4.11254  3.43247  3.78120  3.65094  2.21764  3.17899  4.18236  3.30896  3.93958  3.00609  1.08408  3.02202  3.20513  3.37810  5.22318  4.05567    555 - -
          2.68618  4.42225  2.77519  2.73123  3.46354  2.40513  3.72494  3.29354  2.67741  2.69355  4.24690  2.90347  2.73739  3.18146  2.89801  2.37887  2.77519  2.98518  4.58477  3.61503
          0.03357  3.80664  4.52899  0.61958  0.77255  0.48576  0.95510
    418   2.28525  4.20393  3.15171  2.96597  4.01144  2.93515  4.07690  3.52584  3.03521  3.25176  4.18449  3.20034  3.66884  3.39007  3.32223  1.19488  2.76073  3.07544  5.38957  4.09497    556 - -
          2.68618  4.42225  2.77519  2.73123  3.46354  2.40513  3.72494  3.29354  2.67741  2.69355  4.24690  2.90347  2.73739  3.18146  2.89801  2.37887  2.77519  2.98518  4.58477  3.61503
          0.03357  3.80664  4.52899  0.61958  0.77255  0.48576  0.95510
    419   2.93380  4.77462  3.41801  2.94492  4.11254  3.43247  3.78120  3.65094  2.21764  3.17899  4.18236  3.30896  3.93958  3.00609  1.08408  3.02202  3.20513  3.37810  5.22318  4.05567    557 - -
          2.68618  4.42225  2.77519  2.73123  3.46354  2.40513  3.72494  3.29354  2.67741  2.69355  4.24690  2.90347  2.73739  3.18146  2.89801  2.37887  2.77519  2.98518  4.58477  3.61503
          0.03357  3.80664  4.52899  0.61958  0.77255  0.48576  0.95510
    420   3.23086  4.62820  3.99344  3.68432  2.60540  3.65879  3.82399  3.25298  3.40844  2.65862  3.88970  3.84698  4.17142  3.79963  3.54794  3.43509  3.52828  3.14151  1.02932  2.61120    558 - -
          2.68618  4.42225  2.77519  2.73123  3.46354  2.40513  3.72494  3.29354  2.67741  2.69355  4.24690  2.90347  2.73739  3.18146  2.89801  2.37887  2.77519  2.98518  4.58477  3.61503
          0.03357  3.80664  4.52899  0.61958  0.77255  0.48576  0.95510
    421   3.17674  4.59848  4.14788  3.85116  1.12606  3.87934  3.85185  2.71003  3.76014  2.09608  3.45096  3.94585  4.34049  3.94672  3.89611  3.44923  3.47840  2.69561  4.12294  2.49924    559 - -
          2.68618  4.42225  2.77519  2.73123  3.46354  2.40513  3.72494  3.29354  2.67741  2.69355  4.24690  2.90347  2.73739  3.18146  2.89801  2.37887  2.77519  2.98518  4.58477  3.61503
          0.03357  3.80664  4.52899  0.61958  0.77255  0.48576  0.95510
    422   2.28525  4.20393  3.15171  2.96597  4.01144  2.93515  4.07690  3.52584  3.03521  3.25176  4.18449  3.20034  3.66884  3.39007  3.32223  1.19488  2.76073  3.07544  5.38957  4.09497    560 - -
          2.68618  4.42225  2.77519  2.73123  3.46354  2.40513  3.72494  3.29354  2.67741  2.69355  4.24690  2.90347  2.73739  3.18146  2.89801  2.37887  2.77519  2.98518  4.58477  3.61503
          0.03357  3.80664  4.52899  0.61958  0.77255  0.48576  0.95510
    423   3.17674  4.59848  4.14788  3.85116  1.12606  3.87934  3.85185  2.71003  3.76014  2.09608  3.45096  3.94585  4.34049  3.94672  3.89611  3.44923  3.47840  2.69561  4.12294  2.49924    561 - -
          2.68618  4.42225  2.77519  2.73123  3.46354  2.40513  3.72494  3.29354  2.67741  2.69355  4.24690  2.90347  2.73739  3.18146  2.89801  2.37887  2.77519  2.98518  4.58477  3.61503
          0.03357  3.80664  4.52899  0.61958  0.77255  0.48576  0.95510
    424   2.95706  4.48882  4.08890  3.60879  3.10308  3.94420  4.33388  2.24493  3.36522  1.61641  1.70475  3.91047  4.32932  3.73029  3.58572  3.33327  3.23053  2.26228  4.99201  3.74596    562 - -
          2.68618  4.42225  2.77519  2.73123  3.46354  2.40513  3.72494  3.29354  2.67741  2.69355  4.24690  2.90347  2.73739  3.18146  2.89801  2.37887  2.77519  2.98518  4.58477  3.61503
          0.03357  3.80664  4.52899  0.61958  0.77255  0.48576  0.95510
    425   2.67131  4.66316  2.67662  2.55623  4.01658  3.14168  3.87212  3.71422  2.77112  3.36909  4.32591  1.28028  3.79104  3.14604  3.12243  2.74184  3.05178  3.34311  5.33031  3.97063    563 - -
          2.68618  4.42225  2.77519  2.73123  3.46354  2.40513  3.72494  3.29354  2.67741  2.69355  4.24690  2.90347  2.73739  3.18146  2.89801  2.37887  2.77519  2.98518  4.58477  3.61503
          0.03357  3.80664  4.52899  0.61958  0.77255  0.48576  0.95510
    426   2.66908  4.43569  3.26943  3.10020  4.09828  3.12700  4.18192  3.62811  3.15211  3.26161  4.30973  3.41279  0.95966  3.54297  3.40386  2.83487  3.10582  3.28086  5.30158  4.21856    564 - -
          2.68618  4.42225  2.77519  2.73123  3.46354  2.40513  3.72494  3.29354  2.67741  2.69355  4.24690  2.90347  2.73739  3.18146  2.89801  2.37887  2.77519  2.98518  4.58477  3.61503
          0.03357  3.80664  4.52899  0.61958  0.77255  0.48576  0.95510
    427   3.23086  4.62820  3.99344  3.68432  2.60540  3.65879  3.82399  3.25298  3.40844  2.65862  3.88970  3.84698  4.17142  3.79963  3.54794  3.43509  3.52828  3.14151  1.02932  2.61120    565 - -
          2.68618  4.42225  2.77519  2.73123  3.46354  2.40513  3.72494  3.29354  2.67741  2.69355  4.24690  2.90347  2.73739  3.18146  2.89801  2.37887  2.77519  2.98518  4.58477  3.61503
          0.03357  3.80664  4.52899  0.61958  0.77255  0.48576  0.95510
    428   2.38006  4.22447  3.37228  3.12307  3.91324  3.06544  4.14507  3.03246  3.06472  2.89821  3.95428  3.34198  3.76458  3.46326  3.32565  2.58077  1.28872  2.73450  5.35696  4.13033    566 - -
          2.68618  4.42225  2.77519  2.73123  3.46354  2.40513  3.72494  3.29354  2.67741  2.69355  4.24690  2.90347  2.73739  3.18146  2.89801  2.37887  2.77519  2.98518  4.58477  3.61503
          0.03357  3.80664  4.52899  0.61958  0.77255  0.48576  0.95510
    429   2.91405  4.87211  3.08550  2.72130  4.24344  3.40898  3.72666  3.66893  1.13232  3.24922  4.21568  3.14815  3.91521  2.92298  2.42475  2.96123  3.17301  3.38095  5.32638  4.13020    567 - -
          2.68618  4.42225  2.77519  2.73123  3.46354  2.40513  3.72494  3.29354  2.67741  2.69355  4.24690  2.90347  2.73739  3.18146  2.89801  2.37887  2.77519  2.98518  4.58477  3.61503
          0.03357  3.80664  4.52899  0.61958  0.77255  0.48576  0.95510
    430   2.82938  5.15032  2.14870  1.31729  4.45898  3.18488  3.71320  3.91158  2.64456  3.50960  4.40028  2.72023  3.78547  2.89769  3.13570  2.77146  3.11987  3.55206  5.66493  4.26652    568 - -
          2.68618  4.42225  2.77519  2.73123  3.46354  2.40513  3.72494  3.29354  2.67741  2.69355  4.24690  2.90347  2.73739  3.18146  2.89801  2.37887  2.77519  2.98518  4.58477  3.61503
          0.03357  3.80664  4.52899  0.61958  0.77255  0.48576  0.95510
    431   2.75646  4.31890  4.03280  3.69542  3.50365  3.65408  4.50903  2.05910  3.56212  2.20328  3.48042  3.89535  4.21935  3.92737  3.78067  3.15469  3.12033  1.11250  5.27641  4.00322    569 - -
          2.68618  4.42225  2.77519  2.73123  3.46354  2.40513  3.72494  3.29354  2.67741  2.69355  4.24690  2.90347  2.73739  3.18146  2.89801  2.37887  2.77519  2.98518  4.58477  3.61503
          0.03357  3.80664  4.52899  0.61958  0.77255  0.48576  0.95510
    432   2.89853  4.99182  2.46473  1.12299  4.33026  3.23362  3.81679  3.77112  2.68920  3.39963  4.37822  2.90023  3.83557  3.03491  3.08993  2.88870  3.20283  3.46241  5.51442  4.23845    570 - -
          2.68618  4.42225  2.77519  2.73123  3.46354  2.40513  3.72494  3.29354  2.67741  2.69355  4.24690  2.90347  2.73739  3.18146  2.89801  2.37887  2.77519  2.98518  4.58477  3.61503
          0.03357  3.80664  4.52899  0.61958  0.77255  0.48576  0.95510
    433   3.15485  4.67049  3.74220  3.46060  2.30008  3.75433  3.59228  3.17350  3.32001  2.64409  3.85583  3.64438  4.23041  3.64188  3.51666  3.29762  3.44162  3.04115  3.94084  1.08277    571 - -
          2.68618  4.42225  2.77519  2.73123  3.46354  2.40513  3.72494  3.29354  2.67741  2.69355  4.24690  2.90347  2.73739  3.18146  2.89801  2.37887  2.77519  2.98518  4.58477  3.61503
          0.03357  3.80664  4.52899  0.61958  0.77255  0.48576  0.95510
    434   2.97994  4.41902  4.23898  3.85354  3.33146  3.99278  4.59492  1.16351  3.68026  1.93284  3.27896  4.10818  4.43172  4.03630  3.88446  3.48300  3.28090  1.84879  5.20753  3.93905    572 - -
          2.68618  4.42225  2.77519  2.73123  3.46354  2.40513  3.72494  3.29354  2.67741  2.69355  4.24690  2.90347  2.73739  3.18146  2.89801  2.37887  2.77519  2.98518  4.58477  3.61503
          0.03357  3.80664  4.52899  0.61958  0.77255  0.48576  0.95510
    435   2.75646  4.31890  4.03280  3.69542  3.50365  3.65408  4.50903  2.05910  3.56212  2.20328  3.48042  3.89535  4.21935  3.92737  3.78067  3.15469  3.12033  1.11250  5.27641  4.00322    573 - -
          2.68618  4.42225  2.77519  2.73123  3.46354  2.40513  3.72494  3.29354  2.67741  2.69355  4.24690  2.90347  2.73739  3.18146  2.89801  2.37887  2.77519  2.98518  4.58477  3.61503
          0.03357  3.80664  4.52899  0.61958  0.77255  0.48576  0.95510
    436   2.28525  4.20393  3.15171  2.96597  4.01144  2.93515  4.07690  3.52584  3.03521  3.25176  4.18449  3.20034  3.66884  3.39007  3.32223  1.19488  2.76073  3.07544  5.38957  4.09497    574 - -
          2.68618  4.42225  2.77519  2.73123  3.46354  2.40513  3.72494  3.29354  2.67741  2.69355  4.24690  2.90347  2.73739  3.18146  2.89801  2.37887  2.77519  2.98518  4.58477  3.61503
          0.03357  3.80664  4.52899  0.61958  0.77255  0.48576  0.95510
    437   2.38006  4.22447  3.37228  3.12307  3.91324  3.06544  4.14507  3.03246  3.06472  2.89821  3.95428  3.34198  3.76458  3.46326  3.32565  2.58077  1.28872  2.73450  5.35696  4.13033    575 - -
          2.68618  4.42225  2.77519  2.73123  3.46354  2.40513  3.72494  3.29354  2.67741  2.69355  4.24690  2.90347  2.73739  3.18146  2.89801  2.37887  2.77519  2.98518  4.58477  3.61503
          0.03357  3.80664  4.52899  0.61958  0.77255  0.48576  0.95510
    438   2.67131  4.66316  2.67662  2.55623  4.01658  3.14168  3.87212  3.71422  2.77112  3.36909  4.32591  1.28028  3.79104  3.14604  3.12243  2.74184  3.05178  3.34311  5.33031  3.97063    576 - -
          2.68618  4.42225  2.77519  2.73123  3.46354  2.40513  3.72494  3.29354  2.67741  2.69355  4.24690  2.90347  2.73739  3.18146  2.89801  2.37887  2.77519  2.98518  4.58477  3.61503
          0.03357  3.80664  4.52899  0.61958  0.77255  0.48576  0.95510
    439   2.38006  4.22447  3.37228  3.12307  3.91324  3.06544  4.14507  3.03246  3.06472  2.89821  3.95428  3.34198  3.76458  3.46326  3.32565  2.58077  1.28872  2.73450  5.35696  4.13033    577 - -
          2.68618  4.42225  2.77519  2.73123  3.46354  2.40513  3.72494  3.29354  2.67741  2.69355  4.24690  2.90347  2.73739  3.18146  2.89801  2.37887  2.77519  2.98518  4.58477  3.61503
          0.03357  3.80664  4.52899  0.61958  0.77255  0.48576  0.95510
    440   2.75646  4.31890  4.03280  3.69542  3.50365  3.65408  4.50903  2.05910  3.56212  2.20328  3.48042  3.89535  4.21935  3.92737  3.78067  3.15469  3.12033  1.11250  5.27641  4.00322    578 - -
          2.68618  4.42225  2.77519  2.73123  3.46354  2.40513  3.72494  3.29354  2.67741  2.69355  4.24690  2.90347  2.73739  3.18146  2.89801  2.37887  2.77519  2.98518  4.58477  3.61503
          0.03357  3.80664  4.52899  0.61958  0.77255  0.48576  0.95510
    441   2.75646  4.31890  4.03280  3.69542  3.50365  3.65408  4.50903  2.05910  3.56212  2.20328  3.48042  3.89535  4.21935  3.92737  3.78067  3.15469  3.12033  1.11250  5.27641  4.00322    579 - -
          2.68618  4.42225  2.77519  2.73123  3.46354  2.40513  3.72494  3.29354  2.67741  2.69355  4.24690  2.90347  2.73739  3.18146  2.89801  2.37887  2.77519  2.98518  4.58477  3.61503
          0.03357  3.80664  4.52899  0.61958  0.77255  0.48576  0.95510
    442   2.73196  4.38380  3.68984  3.30503  3.22362  3.59318  4.10219  2.43833  3.10015  1.34161  3.34243  3.59603  4.10001  3.51980  3.34171  2.81376  3.05178  2.33969  4.92939  3.57755    580 - -
          2.68618  4.42225  2.77519  2.73123  3.46354  2.40513  3.72494  3.29354  2.67741  2.69355  4.24690  2.90347  2.73739  3.18146  2.89801  2.37887  2.77519  2.98518  4.58477  3.61503
          0.03357  3.80664  4.52899  0.61958  0.77255  0.48576  0.95510
    443   1.11308  4.16190  3.39782  3.18781  3.98869  2.98783  4.21735  3.10457  3.20240  2.98899  4.02945  3.35342  3.72099  3.55002  3.45652  2.51346  2.78634  2.77050  5.42252  4.21576    581 - -
          2.68618  4.42225  2.77519  2.73123  3.46354  2.40513  3.72494  3.29354  2.67741  2.69355  4.24690  2.90347  2.73739  3.18146  2.89801  2.37887  2.77519  2.98518  4.58477  3.61503
          0.03357  3.80664  4.52899  0.61958  0.77255  0.48576  0.95510
    444   2.67131  4.66316  2.67662  2.55623  4.01658  3.14168  3.87212  3.71422  2.77112  3.36909  4.32591  1.28028  3.79104  3.14604  3.12243  2.74184  3.05178  3.34311  5.33031  3.97063    582 - -
          2.68618  4.42225  2.77519  2.73123  3.46354  2.40513  3.72494  3.29354  2.67741  2.69355  4.24690  2.90347  2.73739  3.18146  2.89801  2.37887  2.77519  2.98518  4.58477  3.61503
          0.03357  3.80664  4.52899  0.61958  0.77255  0.48576  0.95510
    445   2.75646  4.31890  4.03280  3.69542  3.50365  3.65408  4.50903  2.05910  3.56212  2.20328  3.48042  3.89535  4.21935  3.92737  3.78067  3.15469  3.12033  1.11250  5.27641  4.00322    583 - -
          2.68618  4.42225  2.77519  2.73123  3.46354  2.40513  3.72494  3.29354  2.67741  2.69355  4.24690  2.90347  2.73739  3.18146  2.89801  2.37887  2.77519  2.98518  4.58477  3.61503
          0.03357  3.80664  4.52899  0.61958  0.77255  0.48576  0.95510
    446   3.08278  4.56545  4.08296  3.72411  3.11326  3.89705  4.40054  2.31567  3.49244  0.96086  3.15969  4.00577  4.34482  3.87660  3.67864  3.46250  3.38066  2.33559  4.96706  3.67468    584 - -
          2.68618  4.42225  2.77519  2.73123  3.46354  2.40513  3.72494  3.29354  2.67741  2.69355  4.24690  2.90347  2.73739  3.18146  2.89801  2.37887  2.77519  2.98518  4.58477  3.61503
          0.03357  3.80664  4.52899  0.61958  0.77255  0.48576  0.95510
    447   2.89853  4.99182  2.46473  1.12299  4.33026  3.23362  3.81679  3.77112  2.68920  3.39963  4.37822  2.90023  3.83557  3.03491  3.08993  2.88870  3.20283  3.46241  5.51442  4.23845    585 - -
          2.68618  4.42225  2.77519  2.73123  3.46354  2.40513  3.72494  3.29354  2.67741  2.69355  4.24690  2.90347  2.73739  3.18146  2.89801  2.37887  2.77519  2.98518  4.58477  3.61503
          0.03357  3.80664  4.52899  0.61958  0.77255  0.48576  0.95510
    448   2.23856  4.18805  3.02079  2.86913  4.20388  1.42301  4.07416  3.68554  3.04738  3.38422  4.25010  3.12587  3.62866  3.35663  3.36104  2.18033  2.72131  3.16095  5.52863  4.27690    586 - -
          2.68618  4.42225  2.77519  2.73123  3.46354  2.40513  3.72494  3.29354  2.67741  2.69355  4.24690  2.90347  2.73739  3.18146  2.89801  2.37887  2.77519  2.98518  4.58477  3.61503
          0.03357  3.80664  4.52899  0.61958  0.77255  0.48576  0.95510
    449   2.58730  4.36750  3.24740  3.13934  4.27955  0.83836  4.26224  3.86445  3.31146  3.52659  4.50300  3.41209  3.75651  3.64111  3.55335  2.75760  3.06348  3.40564  5.39068  4.37975    587 - -
          2.68618  4.42225  2.77519  2.73123  3.46354  2.40513  3.72494  3.29354  2.67741  2.69355  4.24690  2.90347  2.73739  3.18146  2.89801  2.37887  2.77519  2.98518  4.58477  3.61503
          0.10276  3.80664  2.58452  0.61958  0.77255  0.48576  0.95510
    450   2.85454  4.94649  1.12957  2.27147  4.30791  3.11674  3.82752  3.86761  2.88882  3.50258  4.48313  2.81866  3.76097  3.07060  3.38214  2.83609  3.19235  3.52299  5.50218  4.20982    588 - -
          2.68618  4.42225  2.77519  2.73123  3.46354  2.40513  3.72494  3.29354  2.67741  2.69355  4.24690  2.90347  2.73739  3.18146  2.89801  2.37887  2.77519  2.98518  4.58477  3.61503
          0.03593  3.73982  4.46216  0.61958  0.77255  0.53956  0.87469
    451   2.59230  4.36580  3.18613  3.01043  4.00706  3.06107  4.09487  3.52272  3.05705  3.16250  4.21061  3.32787  1.11642  3.45029  3.31338  2.75693  3.02476  3.18299  5.22580  4.12778    589 - -
          2.68618  4.42225  2.77519  2.73123  3.46354  2.40513  3.72494  3.29354  2.67741  2.69355  4.24690  2.90347  2.73739  3.18146  2.89801  2.37887  2.77519  2.98518  4.58477  3.61503
          0.03593  3.73982  4.46216  0.61958  0.77255  0.53956  0.87469
    452   2.21193  4.12180  3.21645  2.94294  3.96169  2.93328  4.01074  3.20073  2.92247  3.02915  3.95162  3.17000  3.64106  3.29388  3.21562  2.16460  1.67308  2.81391  5.36464  4.10917    590 - -
          2.68618  4.42225  2.77519  2.73123  3.46354  2.40513  3.72494  3.29354  2.67741  2.69355  4.24690  2.90347  2.73739  3.18146  2.89801  2.37887  2.77519  2.98518  4.58477  3.61503
          0.03593  3.73982  4.46216  0.61958  0.77255  0.53956  0.87469
    453   3.09609  4.53939  4.05359  3.74748  1.25784  3.80785  3.83147  2.64156  3.65880  2.04554  3.39541  3.87180  4.27341  3.86528  3.81133  3.37000  3.39923  2.62140  4.12904  2.51644    591 - -
          2.68618  4.42225  2.77519  2.73123  3.46354  2.40513  3.72494  3.29354  2.67741  2.69355  4.24690  2.90347  2.73739  3.18146  2.89801  2.37887  2.77519  2.98518  4.58477  3.61503
          0.03593  3.73982  4.46216  0.61958  0.77255  0.53956  0.87469
    454   2.59230  4.36580  3.18613  3.01043  4.00706  3.06107  4.09487  3.52272  3.05705  3.16250  4.21061  3.32787  1.11642  3.45029  3.31338  2.75693  3.02476  3.18299  5.22580  4.12778    592 - -
          2.68618  4.42225  2.77519  2.73123  3.46354  2.40513  3.72494  3.29354  2.67741  2.69355  4.24690  2.90347  2.73739  3.18146  2.89801  2.37887  2.77519  2.98518  4.58477  3.61503
          0.03593  3.73982  4.46216  0.61958  0.77255  0.53956  0.87469
    455   2.78502  4.75649  2.82601  2.58463  3.90539  3.28296  3.73965  3.52088  2.41651  3.03608  4.07370  3.04086  3.83834  1.49202  2.70094  2.84125  3.08498  3.26075  5.20446  3.89080    593 - -
          2.68618  4.42225  2.77519  2.73123  3.46354  2.40513  3.72494  3.29354  2.67741  2.69355  4.24690  2.90347  2.73739  3.18146  2.89801  2.37887  2.77519  2.98518  4.58477  3.61503
          0.03593  3.73982  4.46216  0.61958  0.77255  0.53956  0.87469
    456   3.01022  4.51494  3.97255  3.61758  3.09388  3.80715  4.31503  2.29813  3.38638  1.05888  3.16885  3.90505  4.26936  3.78696  3.58193  3.37052  3.31286  2.29981  4.91932  3.61033    594 - -
          2.68618  4.42225  2.77519  2.73123  3.46354  2.40513  3.72494  3.29354  2.67741  2.69355  4.24690  2.90347  2.73739  3.18146  2.89801  2.37887  2.77519  2.98518  4.58477  3.61503
          0.03593  3.73982  4.46216  0.61958  0.77255  0.53956  0.87469
    457   2.35065  4.19349  3.31840  3.07069  3.85913  3.03541  4.09703  2.97057  3.01092  2.83835  3.90231  3.29807  3.73066  3.41401  3.27283  2.55103  1.41964  2.68006  5.30927  4.07736    595 - -
          2.68618  4.42225  2.77519  2.73123  3.46354  2.40513  3.72494  3.29354  2.67741  2.69355  4.24690  2.90347  2.73739  3.18146  2.89801  2.37887  2.77519  2.98518  4.58477  3.61503
          0.03593  3.73982  4.46216  0.61958  0.77255  0.53956  0.87469
    458   1.37308  4.10355  3.40018  3.13785  3.85633  2.98025  4.14668  2.87641  3.10718  2.80015  3.85650  3.30435  3.69920  3.46246  3.37421  2.45644  2.70845  2.49860  5.36701  4.11308    596 - -
          2.68618  4.42225  2.77519  2.73123  3.46354  2.40513  3.72494  3.29354  2.67741  2.69355  4.24690  2.90347  2.73739  3.18146  2.89801  2.37887  2.77519  2.98518  4.58477  3.61503
          0.03593  3.73982  4.46216  0.61958  0.77255  0.53956  0.87469
    459   2.22521  4.16446  3.05969  2.85439  4.02430  2.89289  3.99473  3.49395  2.92680  3.20489  4.10472  3.11188  3.39690  3.27996  3.23148  1.39800  2.69070  3.03388  5.38930  4.10611    597 - -
          2.68618  4.42225  2.77519  2.73123  3.46354  2.40513  3.72494  3.29354  2.67741  2.69355  4.24690  2.90347  2.73739  3.18146  2.89801  2.37887  2.77519  2.98518  4.58477  3.61503
          0.03593  3.73982  4.46216  0.61958  0.77255  0.53956  0.87469
    460   2.59230  4.36580  3.18613  3.01043  4.00706  3.06107  4.09487  3.52272  3.05705  3.16250  4.21061  3.32787  1.11642  3.45029  3.31338  2.75693  3.02476  3.18299  5.22580  4.12778    598 - -
          2.68618  4.42225  2.77519  2.73123  3.46354  2.40513  3.72494  3.29354  2.67741  2.69355  4.24690  2.90347  2.73739  3.18146  2.89801  2.37887  2.77519  2.98518  4.58477  3.61503
          0.03593  3.73982  4.46216  0.61958  0.77255  0.53956  0.87469
    461   2.78927  4.71868  2.96078  2.65487  3.33923  3.36221  1.76415  3.50385  2.41722  3.03440  4.01204  3.08328  3.87630  2.97859  2.61164  2.85121  3.06680  3.22829  4.78137  3.28484    599 - -
          2.68618  4.42225  2.77519  2.73123  3.46354  2.40513  3.72494  3.29354  2.67741  2.69355  4.24690  2.90347  2.73739  3.18146  2.89801  2.37887  2.77519  2.98518  4.58477  3.61503
          0.03593  3.73982  4.46216  0.61958  0.77255  0.53956  0.87469
    462   2.25884  4.17448  3.09914  2.91396  3.94540  2.90716  4.02495  3.45234  2.97822  3.18509  4.12654  3.15704  3.63608  3.33955  3.26484  1.31105  2.72993  3.01724  5.32998  4.02935    600 - -
          2.68618  4.42225  2.77519  2.73123  3.46354  2.40513  3.72494  3.29354  2.67741  2.69355  4.24690  2.90347  2.73739  3.18146  2.89801  2.37887  2.77519  2.98518  4.58477  3.61503
          0.03593  3.73982  4.46216  0.61958  0.77255  0.53956  0.87469
    463   2.87091  4.44321  3.90826  3.49625  3.16060  3.73395  4.26243  2.32347  3.26969  1.78022  1.65965  3.78873  4.19805  3.66314  3.48971  3.20399  3.17585  2.31280  4.98083  3.72792    601 - -
          2.68618  4.42225  2.77519  2.73123  3.46354  2.40513  3.72494  3.29354  2.67741  2.69355  4.24690  2.90347  2.73739  3.18146  2.89801  2.37887  2.77519  2.98518  4.58477  3.61503
          0.03593  3.73982  4.46216  0.61958  0.77255  0.53956  0.87469
    464   2.85454  4.94649  1.12957  2.27147  4.30791  3.11674  3.82752  3.86761  2.88882  3.50258  4.48313  2.81866  3.76097  3.07060  3.38214  2.83609  3.19235  3.52299  5.50218  4.20982    602 - -
          2.68618  4.42225  2.77519  2.73123  3.46354  2.40513  3.72494  3.29354  2.67741  2.69355  4.24690  2.90347  2.73739  3.18146  2.89801  2.37887  2.77519  2.98518  4.58477  3.61503
          0.03593  3.73982  4.46216  0.61958  0.77255  0.53956  0.87469
    465   2.25884  4.17448  3.09914  2.91396  3.94540  2.90716  4.02495  3.45234  2.97822  3.18509  4.12654  3.15704  3.63608  3.33955  3.26484  1.31105  2.72993  3.01724  5.32998  4.02935    603 - -
          2.68618  4.42225  2.77519  2.73123  3.46354  2.40513  3.72494  3.29354  2.67741  2.69355  4.24690  2.90347  2.73739  3.18146  2.89801  2.37887  2.77519  2.98518  4.58477  3.61503
          0.03593  3.73982  4.46216  0.61958  0.77255  0.53956  0.87469
    466   2.91212  4.43739  4.08187  3.57913  3.10907  3.94036  4.32788  2.07394  3.36598  1.64933  1.89809  3.88881  4.31136  3.70890  3.59846  3.30429  3.18048  2.15534  5.00288  3.77757    604 - -
          2.68618  4.42225  2.77519  2.73123  3.46354  2.40513  3.72494  3.29354  2.67741  2.69355  4.24690  2.90347  2.73739  3.18146  2.89801  2.37887  2.77519  2.98518  4.58477  3.61503
          0.03593  3.73982  4.46216  0.61958  0.77255  0.53956  0.87469
    467   3.01022  4.51494  3.97255  3.61758  3.09388  3.80715  4.31503  2.29813  3.38638  1.05888  3.16885  3.90505  4.26936  3.78696  3.58193  3.37052  3.31286  2.29981  4.91932  3.61033    605 - -
          2.68618  4.42225  2.77519  2.73123  3.46354  2.40513  3.72494  3.29354  2.67741  2.69355  4.24690  2.90347  2.73739  3.18146  2.89801  2.37887  2.77519  2.98518  4.58477  3.61503
          0.03593  3.73982  4.46216  0.61958  0.77255  0.53956  0.87469
    468   2.36963  4.27452  3.06202  2.84466  3.96480  3.00535  3.98096  3.32975  2.87255  3.03357  4.02709  3.15347  1.62158  3.26491  3.17120  2.52774  2.67268  2.97381  5.32913  4.08479    606 - -
          2.68618  4.42225  2.77519  2.73123  3.46354  2.40513  3.72494  3.29354  2.67741  2.69355  4.24690  2.90347  2.73739  3.18146  2.89801  2.37887  2.77519  2.98518  4.58477  3.61503
          0.03593  3.73982  4.46216  0.61958  0.77255  0.53956  0.87469
    469   2.22420  4.16461  3.05784  2.85091  4.02778  2.89286  3.99263  3.49574  2.92378  3.20523  4.10297  3.10961  3.37801  3.27633  3.22969  1.40386  2.68911  3.03475  5.39151  4.10934    607 - -
          2.68618  4.42225  2.77519  2.73123  3.46354  2.40513  3.72494  3.29354  2.67741  2.69355  4.24690  2.90347  2.73739  3.18146  2.89801  2.37887  2.77519  2.98518  4.58477  3.61503
          0.03593  3.73982  4.46216  0.61958  0.77255  0.53956  0.87469
    470   2.51489  4.29723  3.16066  3.04636  4.17935  0.96715  4.16989  3.75095  3.20868  3.42113  4.40012  3.32637  3.68411  3.54449  3.45456  2.68399  2.98606  3.30570  5.30484  4.27856    608 - -
          2.68618  4.42225  2.77519  2.73123  3.46354  2.40513  3.72494  3.29354  2.67741  2.69355  4.24690  2.90347  2.73739  3.18146  2.89801  2.37887  2.77519  2.98518  4.58477  3.61503
          0.03593  3.73982  4.46216  0.61958  0.77255  0.53956  0.87469
    471   2.84690  4.91559  2.44884  1.23179  4.24675  3.19447  3.77715  3.67422  2.64139  3.31562  4.30135  2.87370  3.79447  2.99946  3.03180  2.84681  3.15214  3.37407  5.44420  4.17257    609 - -
          2.68618  4.42225  2.77519  2.73123  3.46354  2.40513  3.72494  3.29354  2.67741  2.69355  4.24690  2.90347  2.73739  3.18146  2.89801  2.37887  2.77519  2.98518  4.58477  3.61503
          0.03593  3.73982  4.46216  0.61958  0.77255  0.53956  0.87469
    472   2.23493  4.17379  2.97528  2.82836  4.12773  1.49277  4.02881  3.61136  2.99655  3.32217  4.20689  3.09620  3.60575  3.31872  3.30442  2.24988  2.71259  3.11270  5.45157  4.19934    610 - -
          2.68618  4.42225  2.77519  2.73123  3.46354  2.40513  3.72494  3.29354  2.67741  2.69355  4.24690  2.90347  2.73739  3.18146  2.89801  2.37887  2.77519  2.98518  4.58477  3.61503
          0.03593  3.73982  4.46216  0.61958  0.77255  0.45354  1.00889
    473   2.58730  4.36750  3.24740  3.13934  4.27955  0.83836  4.26224  3.86445  3.31146  3.52659  4.50300  3.41209  3.75651  3.64111  3.55335  2.75760  3.06348  3.40564  5.39068  4.37975    611 - -
          2.68618  4.42225  2.77519  2.73123  3.46354  2.40513  3.72494  3.29354  2.67741  2.69355  4.24690  2.90347  2.73739  3.18146  2.89801  2.37887  2.77519  2.98518  4.58477  3.61503
          0.03357  3.80664  4.52899  0.61958  0.77255  0.48576  0.95510
    474   2.54888  4.51241  2.88331  2.65607  3.99193  3.15072  3.85788  3.49891  2.67673  3.10096  4.05956  3.06649  1.62516  2.83581  3.00209  2.65728  2.92090  3.15899  5.31914  4.02864    612 - -
          2.68618  4.42225  2.77519  2.73123  3.46354  2.40513  3.72494  3.29354  2.67741  2.69355  4.24690  2.90347  2.73739  3.18146  2.89801  2.37887  2.77519  2.98518  4.58477  3.61503
          0.03357  3.80664  4.52899  0.61958  0.77255  0.48576  0.95510
    475   2.91405  4.87211  3.08550  2.72130  4.24344  3.40898  3.72666  3.66893  1.13232  3.24922  4.21568  3.14815  3.91521  2.92298  2.42475  2.96123  3.17301  3.38095  5.32638  4.13020    613 - -
          2.68618  4.42225  2.77519  2.73123  3.46354  2.40513  3.72494  3.29354  2.67741  2.69355  4.24690  2.90347  2.73739  3.18146  2.89801  2.37887  2.77519  2.98518  4.58477  3.61503
          0.03357  3.80664  4.52899  0.61958  0.77255  0.48576  0.95510
    476   2.88192  4.84182  3.31244  2.79465  4.19492  3.47234  3.65383  3.63967  1.98654  3.17758  4.11714  3.17941  3.93195  2.83729  1.30578  2.94070  3.11930  3.35116  5.27172  4.06611    614 - -
          2.68618  4.42225  2.77519  2.73123  3.46354  2.40513  3.72494  3.29354  2.67741  2.69355  4.24690  2.90347  2.73739  3.18146  2.89801  2.37887  2.77519  2.98518  4.58477  3.61503
          0.03357  3.80664  4.52899  0.61958  0.77255  0.48576  0.95510
    477   2.30386  4.21124  3.23661  2.87915  3.88916  3.06012  3.93371  3.05171  2.82167  2.96370  3.86041  3.05356  3.70774  3.20237  3.14002  2.31995  1.68311  2.80293  5.28192  4.01884    615 - -
          2.68618  4.42225  2.77519  2.73123  3.46354  2.40513  3.72494  3.29354  2.67741  2.69355  4.24690  2.90347  2.73739  3.18146  2.89801  2.37887  2.77519  2.98518  4.58477  3.61503
          0.03357  3.80664  4.52899  0.61958  0.77255  0.48576  0.95510
    478   2.92752  4.75419  3.06585  2.82062  3.24193  3.39473  1.28936  3.62004  2.66565  3.12173  4.16072  3.23203  3.94442  3.18643  2.93458  2.99924  3.22926  3.35657  4.70763  3.19495    616 - -
          2.68618  4.42225  2.77519  2.73123  3.46354  2.40513  3.72494  3.29354  2.67741  2.69355  4.24690  2.90347  2.73739  3.18146  2.89801  2.37887  2.77519  2.98518  4.58477  3.61503
          0.03357  3.80664  4.52899  0.61958  0.77255  0.48576  0.95510
    479   2.66908  4.43569  3.26943  3.10020  4.09828  3.12700  4.18192  3.62811  3.15211  3.26161  4.30973  3.41279  0.95966  3.54297  3.40386  2.83487  3.10582  3.28086  5.30158  4.21856    617 - -
          2.68618  4.42225  2.77519  2.73123  3.46354  2.40513  3.72494  3.29354  2.67741  2.69355  4.24690  2.90347  2.73739  3.18146  2.89801  2.37887  2.77519  2.98518  4.58477  3.61503
          0.03357  3.80664  4.52899  0.61958  0.77255  0.48576  0.95510
    480   2.25033  4.17898  3.34574  3.08103  3.93445  3.03015  4.12002  2.99846  3.03013  2.89366  3.91992  3.29272  3.73468  3.41729  3.30380  2.50778  1.42553  2.68697  5.39911  4.15658    618 - -
          2.68618  4.42225  2.77519  2.73123  3.46354  2.40513  3.72494  3.29354  2.67741  2.69355  4.24690  2.90347  2.73739  3.18146  2.89801  2.37887  2.77519  2.98518  4.58477  3.61503
          0.03357  3.80664  4.52899  0.61958  0.77255  0.48576  0.95510
    481   2.75646  4.31890  4.03280  3.69542  3.50365  3.65408  4.50903  2.05910  3.56212  2.20328  3.48042  3.89535  4.21935  3.92737  3.78067  3.15469  3.12033  1.11250  5.27641  4.00322    619 - -
          2.68618  4.42225  2.77519  2.73123  3.46354  2.40513  3.72494  3.29354  2.67741  2.69355  4.24690  2.90347  2.73739  3.18146  2.89801  2.37887  2.77519  2.98518  4.58477  3.61503
          0.03357  3.80664  4.52899  0.61958  0.77255  0.48576  0.95510
    482   2.66908  4.43569  3.26943  3.10020  4.09828  3.12700  4.18192  3.62811  3.15211  3.26161  4.30973  3.41279  0.95966  3.54297  3.40386  2.83487  3.10582  3.28086  5.30158  4.21856    620 - -
          2.68618  4.42225  2.77519  2.73123  3.46354  2.40513  3.72494  3.29354  2.67741  2.69355  4.24690  2.90347  2.73739  3.18146  2.89801  2.37887  2.77519  2.98518  4.58477  3.61503
          0.03357  3.80664  4.52899  0.61958  0.77255  0.48576  0.95510
    483   2.58730  4.36750  3.24740  3.13934  4.27955  0.83836  4.26224  3.86445  3.31146  3.52659  4.50300  3.41209  3.75651  3.64111  3.55335  2.75760  3.06348  3.40564  5.39068  4.37975    621 - -
          2.68618  4.42225  2.77519  2.73123  3.46354  2.40513  3.72494  3.29354  2.67741  2.69355  4.24690  2.90347  2.73739  3.18146  2.89801  2.37887  2.77519  2.98518  4.58477  3.61503
          0.03357  3.80664  4.52899  0.61958  0.77255  0.48576  0.95510
    484   2.97994  4.41902  4.23898  3.85354  3.33146  3.99278  4.59492  1.16351  3.68026  1.93284  3.27896  4.10818  4.43172  4.03630  3.88446  3.48300  3.28090  1.84879  5.20753  3.93905    622 - -
          2.68618  4.42225  2.77519  2.73123  3.46354  2.40513  3.72494  3.29354  2.67741  2.69355  4.24690  2.90347  2.73739  3.18146  2.89801  2.37887  2.77519  2.98518  4.58477  3.61503
          0.03357  3.80664  4.52899  0.61958  0.77255  0.48576  0.95510
    485   2.66908  4.43569  3.26943  3.10020  4.09828  3.12700  4.18192  3.62811  3.15211  3.26161  4.30973  3.41279  0.95966  3.54297  3.40386  2.83487  3.10582  3.28086  5.30158  4.21856    623 - -
          2.68618  4.42225  2.77519  2.73123  3.46354  2.40513  3.72494  3.29354  2.67741  2.69355  4.24690  2.90347  2.73739  3.18146  2.89801  2.37887  2.77519  2.98518  4.58477  3.61503
          0.03357  3.80664  4.52899  0.61958  0.77255  0.48576  0.95510
    486   2.58730  4.36750  3.24740  3.13934  4.27955  0.83836  4.26224  3.86445  3.31146  3.52659  4.50300  3.41209  3.75651  3.64111  3.55335  2.75760  3.06348  3.40564  5.39068  4.37975    624 - -
          2.68618  4.42225  2.77519  2.73123  3.46354  2.40513  3.72494  3.29354  2.67741  2.69355  4.24690  2.90347  2.73739  3.18146  2.89801  2.37887  2.77519  2.98518  4.58477  3.61503
          0.03357  3.80664  4.52899  0.61958  0.77255  0.48576  0.95510
    487   2.58730  4.36750  3.24740  3.13934  4.27955  0.83836  4.26224  3.86445  3.31146  3.52659  4.50300  3.41209  3.75651  3.64111  3.55335  2.75760  3.06348  3.40564  5.39068  4.37975    625 - -
          2.68618  4.42225  2.77519  2.73123  3.46354  2.40513  3.72494  3.29354  2.67741  2.69355  4.24690  2.90347  2.73739  3.18146  2.89801  2.37887  2.77519  2.98518  4.58477  3.61503
          0.03357  3.80664  4.52899  0.61958  0.77255  0.48576  0.95510
    488   2.38006  4.22447  3.37228  3.12307  3.91324  3.06544  4.14507  3.03246  3.06472  2.89821  3.95428  3.34198  3.76458  3.46326  3.32565  2.58077  1.28872  2.73450  5.35696  4.13033    626 - -
          2.68618  4.42225  2.77519  2.73123  3.46354  2.40513  3.72494  3.29354  2.67741  2.69355  4.24690  2.90347  2.73739  3.18146  2.89801  2.37887  2.77519  2.98518  4.58477  3.61503
          0.03357  3.80664  4.52899  0.61958  0.77255  0.48576  0.95510
    489   2.93380  4.77462  3.41801  2.94492  4.11254  3.43247  3.78120  3.65094  2.21764  3.17899  4.18236  3.30896  3.93958  3.00609  1.08408  3.02202  3.20513  3.37810  5.22318  4.05567    627 - -
          2.68618  4.42225  2.77519  2.73123  3.46354  2.40513  3.72494  3.29354  2.67741  2.69355  4.24690  2.90347  2.73739  3.18146  2.89801  2.37887  2.77519  2.98518  4.58477  3.61503
          0.03357  3.80664  4.52899  0.61958  0.77255  0.48576  0.95510
    490   1.11308  4.16190  3.39782  3.18781  3.98869  2.98783  4.21735  3.10457  3.20240  2.98899  4.02945  3.35342  3.72099  3.55002  3.45652  2.51346  2.78634  2.77050  5.42252  4.21576    628 - -
          2.68618  4.42225  2.77519  2.73123  3.46354  2.40513  3.72494  3.29354  2.67741  2.69355  4.24690  2.90347  2.73739  3.18146  2.89801  2.37887  2.77519  2.98518  4.58477  3.61503
          0.03357  3.80664  4.52899  0.61958  0.77255  0.48576  0.95510
    491   2.58730  4.36750  3.24740  3.13934  4.27955  0.83836  4.26224  3.86445  3.31146  3.52659  4.50300  3.41209  3.75651  3.64111  3.55335  2.75760  3.06348  3.40564  5.39068  4.37975    629 - -
          2.68618  4.42225  2.77519  2.73123  3.46354  2.40513  3.72494  3.29354  2.67741  2.69355  4.24690  2.90347  2.73739  3.18146  2.89801  2.37887  2.77519  2.98518  4.58477  3.61503
          0.03357  3.80664  4.52899  0.61958  0.77255  0.48576  0.95510
    492   1.11308  4.16190  3.39782  3.18781  3.98869  2.98783  4.21735  3.10457  3.20240  2.98899  4.02945  3.35342  3.72099  3.55002  3.45652  2.51346  2.78634  2.77050  5.42252  4.21576    630 - -
          2.68618  4.42225  2.77519  2.73123  3.46354  2.40513  3.72494  3.29354  2.67741  2.69355  4.24690  2.90347  2.73739  3.18146  2.89801  2.37887  2.77519  2.98518  4.58477  3.61503
          0.03357  3.80664  4.52899  0.61958  0.77255  0.48576  0.95510
    493   2.58730  4.36750  3.24740  3.13934  4.27955  0.83836  4.26224  3.86445  3.31146  3.52659  4.50300  3.41209  3.75651  3.64111  3.55335  2.75760  3.06348  3.40564  5.39068  4.37975    631 - -
          2.68618  4.42225  2.77519  2.73123  3.46354  2.40513  3.72494  3.29354  2.67741  2.69355  4.24690  2.90347  2.73739  3.18146  2.89801  2.37887  2.77519  2.98518  4.58477  3.61503
          0.03357  3.80664  4.52899  0.61958  0.77255  0.48576  0.95510
    494   2.91405  4.87211  3.08550  2.72130  4.24344  3.40898  3.72666  3.66893  1.13232  3.24922  4.21568  3.14815  3.91521  2.92298  2.42475  2.96123  3.17301  3.38095  5.32638  4.13020    632 - -
          2.68618  4.42225  2.77519  2.73123  3.46354  2.40513  3.72494  3.29354  2.67741  2.69355  4.24690  2.90347  2.73739  3.18146  2.89801  2.37887  2.77519  2.98518  4.58477  3.61503
          0.03357  3.80664  4.52899  0.61958  0.77255  0.48576  0.95510
    495   2.97994  4.41902  4.23898  3.85354  3.33146  3.99278  4.59492  1.16351  3.68026  1.93284  3.27896  4.10818  4.43172  4.03630  3.88446  3.48300  3.28090  1.84879  5.20753  3.93905    633 - -
          2.68618  4.42225  2.77519  2.73123  3.46354  2.40513  3.72494  3.29354  2.67741  2.69355  4.24690  2.90347  2.73739  3.18146  2.89801  2.37887  2.77519  2.98518  4.58477  3.61503
          0.03357  3.80664  4.52899  0.61958  0.77255  0.48576  0.95510
    496   2.58730  4.36750  3.24740  3.13934  4.27955  0.83836  4.26224  3.86445  3.31146  3.52659  4.50300  3.41209  3.75651  3.64111  3.55335  2.75760  3.06348  3.40564  5.39068  4.37975    634 - -
          2.68618  4.42225  2.77519  2.73123  3.46354  2.40513  3.72494  3.29354  2.67741  2.69355  4.24690  2.90347  2.73739  3.18146  2.89801  2.37887  2.77519  2.98518  4.58477  3.61503
          0.03357  3.80664  4.52899  0.61958  0.77255  0.48576  0.95510
    497   2.93380  4.77462  3.41801  2.94492  4.11254  3.43247  3.78120  3.65094  2.21764  3.17899  4.18236  3.30896  3.93958  3.00609  1.08408  3.02202  3.20513  3.37810  5.22318  4.05567    635 - -
          2.68618  4.42225  2.77519  2.73123  3.46354  2.40513  3.72494  3.29354  2.67741  2.69355  4.24690  2.90347  2.73739  3.18146  2.89801  2.37887  2.77519  2.98518  4.58477  3.61503
          0.03357  3.80664  4.52899  0.61958  0.77255  0.48576  0.95510
    498   2.91939  4.47921  3.97943  3.56919  3.18212  3.78495  4.31965  2.35128  3.34036  1.78798  1.51032  3.85443  4.24634  3.72732  3.55316  3.26103  3.22401  2.34942  5.01339  3.76860    636 - -
          2.68618  4.42225  2.77519  2.73123  3.46354  2.40513  3.72494  3.29354  2.67741  2.69355  4.24690  2.90347  2.73739  3.18146  2.89801  2.37887  2.77519  2.98518  4.58477  3.61503
          0.03357  3.80664  4.52899  0.61958  0.77255  0.48576  0.95510
    499   2.97994  4.41902  4.23898  3.85354  3.33146  3.99278  4.59492  1.16351  3.68026  1.93284  3.27896  4.10818  4.43172  4.03630  3.88446  3.48300  3.28090  1.84879  5.20753  3.93905    637 - -
          2.68618  4.42225  2.77519  2.73123  3.46354  2.40513  3.72494  3.29354  2.67741  2.69355  4.24690  2.90347  2.73739  3.18146  2.89801  2.37887  2.77519  2.98518  4.58477  3.61503
          0.03357  3.80664  4.52899  0.61958  0.77255  0.48576  0.95510
    500   1.11308  4.16190  3.39782  3.18781  3.98869  2.98783  4.21735  3.10457  3.20240  2.98899  4.02945  3.35342  3.72099  3.55002  3.45652  2.51346  2.78634  2.77050  5.42252  4.21576    638 - -
          2.68618  4.42225  2.77519  2.73123  3.46354  2.40513  3.72494  3.29354  2.67741  2.69355  4.24690  2.90347  2.73739  3.18146  2.89801  2.37887  2.77519  2.98518  4.58477  3.61503
          0.03357  3.80664  4.52899  0.61958  0.77255  0.48576  0.95510
    501   2.89853  4.99182  2.46473  1.12299  4.33026  3.23362  3.81679  3.77112  2.68920  3.39963  4.37822  2.90023  3.83557  3.03491  3.08993  2.88870  3.20283  3.46241  5.51442  4.23845    639 - -
          2.68618  4.42225  2.77519  2.73123  3.46354  2.40513  3.72494  3.29354  2.67741  2.69355  4.24690  2.90347  2.73739  3.18146  2.89801  2.37887  2.77519  2.98518  4.58477  3.61503
          0.03357  3.80664  4.52899  0.61958  0.77255  0.48576  0.95510
    502   2.89853  4.99182  2.46473  1.12299  4.33026  3.23362  3.81679  3.77112  2.68920  3.39963  4.37822  2.90023  3.83557  3.03491  3.08993  2.88870  3.20283  3.46241  5.51442  4.23845    640 - -
          2.68618  4.42225  2.77519  2.73123  3.46354  2.40513  3.72494  3.29354  2.67741  2.69355  4.24690  2.90347  2.73739  3.18146  2.89801  2.37887  2.77519  2.98518  4.58477  3.61503
          0.03357  3.80664  4.52899  0.61958  0.77255  0.48576  0.95510
    503   2.95577  4.39494  4.31416  3.88382  3.32548  4.06118  4.62763  1.23066  3.70781  1.89070  3.23341  4.13375  4.47154  4.04737  3.92193  3.48228  3.25053  1.75192  5.24261  3.97666    641 - -
          2.68618  4.42225  2.77519  2.73123  3.46354  2.40513  3.72494  3.29354  2.67741  2.69355  4.24690  2.90347  2.73739  3.18146  2.89801  2.37887  2.77519  2.98518  4.58477  3.61503
          0.03357  3.80664  4.52899  0.61958  0.77255  0.48576  0.95510
    504   2.91939  4.47921  3.97943  3.56919  3.18212  3.78495  4.31965  2.35128  3.34036  1.78798  1.51032  3.85443  4.24634  3.72732  3.55316  3.26103  3.22401  2.34942  5.01339  3.76860    642 - -
          2.68618  4.42225  2.77519  2.73123  3.46354  2.40513  3.72494  3.29354  2.67741  2.69355  4.24690  2.90347  2.73739  3.18146  2.89801  2.37887  2.77519  2.98518  4.58477  3.61503
          0.03357  3.80664  4.52899  0.61958  0.77255  0.48576  0.95510
    505   2.89853  4.99182  2.46473  1.12299  4.33026  3.23362  3.81679  3.77112  2.68920  3.39963  4.37822  2.90023  3.83557  3.03491  3.08993  2.88870  3.20283  3.46241  5.51442  4.23845    643 - -
          2.68618  4.42225  2.77519  2.73123  3.46354  2.40513  3.72494  3.29354  2.67741  2.69355  4.24690  2.90347  2.73739  3.18146  2.89801  2.37887  2.77519  2.98518  4.58477  3.61503
          0.03357  3.80664  4.52899  0.61958  0.77255  0.48576  0.95510
    506   2.95576  4.39473  4.31523  3.88440  3.32574  4.06192  4.62824  1.23104  3.70850  1.89051  3.23315  4.13432  4.47196  4.04779  3.92269  3.48263  3.25042  1.75076  5.24315  3.97752    644 - -
          2.68618  4.42225  2.77519  2.73123  3.46354  2.40513  3.72494  3.29354  2.67741  2.69355  4.24690  2.90347  2.73739  3.18146  2.89801  2.37887  2.77519  2.98518  4.58477  3.61503
          0.03357  3.80664  4.52899  0.61958  0.77255  0.48576  0.95510
    507   2.92752  4.75419  3.06585  2.82062  3.24193  3.39473  1.28936  3.62004  2.66565  3.12173  4.16072  3.23203  3.94442  3.18643  2.93458  2.99924  3.22926  3.35657  4.70763  3.19495    645 - -
          2.68618  4.42225  2.77519  2.73123  3.46354  2.40513  3.72494  3.29354  2.67741  2.69355  4.24690  2.90347  2.73739  3.18146  2.89801  2.37887  2.77519  2.98518  4.58477  3.61503
          0.03357  3.80664  4.52899  0.61958  0.77255  0.48576  0.95510
    508   2.93380  4.77462  3.41801  2.94492  4.11254  3.43247  3.78120  3.65094  2.21764  3.17899  4.18236  3.30896  3.93958  3.00609  1.08408  3.02202  3.20513  3.37810  5.22318  4.05567    646 - -
          2.68618  4.42225  2.77520  2.73123  3.46354  2.40513  3.72495  3.29354  2.67741  2.69355  4.24690  2.90347  2.73740  3.18140  2.89801  2.37887  2.77520  2.98518  4.58477  3.61503
          0.05581  3.13523  4.52899  0.54957  0.86085  0.48576  0.95510
    509   2.97994  4.41902  4.23898  3.85354  3.33146  3.99278  4.59492  1.16351  3.68026  1.93284  3.27896  4.10818  4.43172  4.03630  3.88446  3.48300  3.28090  1.84879  5.20753  3.93905    648 - -
          2.68618  4.42225  2.77519  2.73123  3.46354  2.40513  3.72494  3.29354  2.67741  2.69355  4.24690  2.90347  2.73739  3.18146  2.89801  2.37887  2.77519  2.98518  4.58477  3.61503
          0.03357  3.80664  4.52899  0.61958  0.77255  0.48576  0.95510
    510   2.93380  4.77462  3.41801  2.94492  4.11254  3.43247  3.78120  3.65094  2.21764  3.17899  4.18236  3.30896  3.93958  3.00609  1.08408  3.02202  3.20513  3.37810  5.22318  4.05567    649 - -
          2.68618  4.42225  2.77519  2.73123  3.46354  2.40513  3.72494  3.29354  2.67741  2.69355  4.24690  2.90347  2.73739  3.18146  2.89801  2.37887  2.77519  2.98518  4.58477  3.61503
          0.03357  3.80664  4.52899  0.61958  0.77255  0.48576  0.95510
    511   2.58730  4.36750  3.24740  3.13934  4.27955  0.83836  4.26224  3.86445  3.31146  3.52659  4.50300  3.41209  3.75651  3.64111  3.55335  2.75760  3.06348  3.40564  5.39068  4.37975    650 - -
          2.68618  4.42225  2.77519  2.73123  3.46354  2.40513  3.72494  3.29354  2.67741  2.69355  4.24690  2.90347  2.73739  3.18146  2.89801  2.37887  2.77519  2.98518  4.58477  3.61503
          0.03357  3.80664  4.52899  0.61958  0.77255  0.48576  0.95510
    512   2.28525  4.20393  3.15171  2.96597  4.01144  2.93515  4.07690  3.52584  3.03521  3.25176  4.18449  3.20034  3.66884  3.39007  3.32223  1.19488  2.76073  3.07544  5.38957  4.09497    651 - -
          2.68618  4.42225  2.77519  2.73123  3.46354  2.40513  3.72494  3.29354  2.67741  2.69355  4.24690  2.90347  2.73739  3.18146  2.89801  2.37887  2.77519  2.98518  4.58477  3.61503
          0.03357  3.80664  4.52899  0.61958  0.77255  0.48576  0.95510
    513   2.28525  4.20393  3.15171  2.96597  4.01144  2.93515  4.07690  3.52584  3.03521  3.25176  4.18449  3.20034  3.66884  3.39007  3.32223  1.19488  2.76073  3.07544  5.38957  4.09497    652 - -
          2.68618  4.42225  2.77519  2.73123  3.46354  2.40513  3.72494  3.29354  2.67741  2.69355  4.24690  2.90347  2.73739  3.18146  2.89801  2.37887  2.77519  2.98518  4.58477  3.61503
          0.03357  3.80664  4.52899  0.61958  0.77255  0.48576  0.95510
    514   2.66908  4.43569  3.26943  3.10020  4.09828  3.12700  4.18192  3.62811  3.15211  3.26161  4.30973  3.41279  0.95966  3.54297  3.40386  2.83487  3.10582  3.28086  5.30158  4.21856    653 - -
          2.68618  4.42225  2.77519  2.73123  3.46354  2.40513  3.72494  3.29354  2.67741  2.69355  4.24690  2.90347  2.73739  3.18146  2.89801  2.37887  2.77519  2.98518  4.58477  3.61503
          0.03357  3.80664  4.52899  0.61958  0.77255  0.48576  0.95510
    515   2.28525  4.20393  3.15171  2.96597  4.01144  2.93515  4.07690  3.52584  3.03521  3.25176  4.18449  3.20034  3.66884  3.39007  3.32223  1.19488  2.76073  3.07544  5.38957  4.09497    654 - -
          2.68618  4.42225  2.77519  2.73123  3.46354  2.40513  3.72494  3.29354  2.67741  2.69355  4.24690  2.90347  2.73739  3.18146  2.89801  2.37887  2.77519  2.98518  4.58477  3.61503
          0.03357  3.80664  4.52899  0.61958  0.77255  0.48576  0.95510
    516   2.28525  4.20393  3.15171  2.96597  4.01144  2.93515  4.07690  3.52584  3.03521  3.25176  4.18449  3.20034  3.66884  3.39007  3.32223  1.19488  2.76073  3.07544  5.38957  4.09497    655 - -
          2.68618  4.42225  2.77519  2.73123  3.46354  2.40513  3.72494  3.29354  2.67741  2.69355  4.24690  2.90347  2.73739  3.18146  2.89801  2.37887  2.77519  2.98518  4.58477  3.61503
          0.03357  3.80664  4.52899  0.61958  0.77255  0.48576  0.95510
    517   2.51617  1.08450  4.01774  3.74353  3.75146  3.15168  4.40527  2.88570  3.57049  2.80351  3.92328  3.74811  3.85341  3.91947  3.70603  2.78744  2.97762  2.63441  5.17996  4.03920    656 - -
          2.68618  4.42225  2.77519  2.73123  3.46354  2.40513  3.72494  3.29354  2.67741  2.69355  4.24690  2.90347  2.73739  3.18146  2.89801  2.37887  2.77519  2.98518  4.58477  3.61503
          0.03357  3.80664  4.52899  0.61958  0.77255  0.48576  0.95510
    518   2.58730  4.36750  3.24740  3.13934  4.27955  0.83836  4.26224  3.86445  3.31146  3.52659  4.50300  3.41209  3.75651  3.64111  3.55335  2.75760  3.06348  3.40564  5.39068  4.37975    657 - -
          2.68618  4.42225  2.77519  2.73123  3.46354  2.40513  3.72494  3.29354  2.67741  2.69355  4.24690  2.90347  2.73739  3.18146  2.89801  2.37887  2.77519  2.98518  4.58477  3.61503
          0.03357  3.80664  4.52899  0.61958  0.77255  0.48576  0.95510
    519   2.28525  4.20393  3.15171  2.96597  4.01144  2.93515  4.07690  3.52584  3.03521  3.25176  4.18449  3.20034  3.66884  3.39007  3.32223  1.19488  2.76073  3.07544  5.38957  4.09497    658 - -
          2.68618  4.42225  2.77519  2.73123  3.46354  2.40513  3.72494  3.29354  2.67741  2.69355  4.24690  2.90347  2.73739  3.18146  2.89801  2.37887  2.77519  2.98518  4.58477  3.61503
          0.03357  3.80664  4.52899  0.61958  0.77255  0.48576  0.95510
    520   2.28525  4.20393  3.15171  2.96597  4.01144  2.93515  4.07690  3.52584  3.03521  3.25176  4.18449  3.20034  3.66884  3.39007  3.32223  1.19488  2.76073  3.07544  5.38957  4.09497    659 - -
          2.68618  4.42225  2.77519  2.73123  3.46354  2.40513  3.72494  3.29354  2.67741  2.69355  4.24690  2.90347  2.73739  3.18146  2.89801  2.37887  2.77519  2.98518  4.58477  3.61503
          0.03357  3.80664  4.52899  0.61958  0.77255  0.48576  0.95510
    521   2.66908  4.43569  3.26943  3.10020  4.09828  3.12700  4.18192  3.62811  3.15211  3.26161  4.30973  3.41279  0.95966  3.54297  3.40386  2.83487  3.10582  3.28086  5.30158  4.21856    660 - -
          2.68618  4.42225  2.77519  2.73123  3.46354  2.40513  3.72494  3.29354  2.67741  2.69355  4.24690  2.90347  2.73739  3.18146  2.89801  2.37887  2.77519  2.98518  4.58477  3.61503
          0.03357  3.80664  4.52899  0.61958  0.77255  0.48576  0.95510
    522   3.08278  4.56545  4.08296  3.72411  3.11326  3.89705  4.40054  2.31567  3.49244  0.96086  3.15969  4.00577  4.34482  3.87660  3.67864  3.46250  3.38066  2.33559  4.96706  3.67468    661 - -
          2.68618  4.42225  2.77519  2.73123  3.46354  2.40513  3.72494  3.29354  2.67741  2.69355  4.24690  2.90347  2.73739  3.18146  2.89801  2.37887  2.77519  2.98518  4.58477  3.61503
          0.03357  3.80664  4.52899  0.61958  0.77255  0.48576  0.95510
    523   2.67131  4.66316  2.67662  2.55623  4.01658  3.14168  3.87212  3.71422  2.77112  3.36909  4.32591  1.28028  3.79104  3.14604  3.12243  2.74184  3.05178  3.34311  5.33031  3.97063    662 - -
          2.68618  4.42225  2.77519  2.73123  3.46354  2.40513  3.72494  3.29354  2.67741  2.69355  4.24690  2.90347  2.73739  3.18146  2.89801  2.37887  2.77519  2.98518  4.58477  3.61503
          0.03357  3.80664  4.52899  0.61958  0.77255  0.48576  0.95510
    524   2.97994  4.41902  4.23898  3.85354  3.33146  3.99278  4.59492  1.16351  3.68026  1.93284  3.27896  4.10818  4.43172  4.03630  3.88446  3.48300  3.28090  1.84879  5.20753  3.93905    663 - -
          2.68618  4.42225  2.77519  2.73123  3.46354  2.40513  3.72494  3.29354  2.67741  2.69355  4.24690  2.90347  2.73739  3.18146  2.89801  2.37887  2.77519  2.98518  4.58477  3.61503
          0.03357  3.80664  4.52899  0.61958  0.77255  0.48576  0.95510
    525   2.38006  4.22447  3.37228  3.12307  3.91324  3.06544  4.14507  3.03246  3.06472  2.89821  3.95428  3.34198  3.76458  3.46326  3.32565  2.58077  1.28872  2.73450  5.35696  4.13033    664 - -
          2.68618  4.42225  2.77519  2.73123  3.46354  2.40513  3.72494  3.29354  2.67741  2.69355  4.24690  2.90347  2.73739  3.18146  2.89801  2.37887  2.77519  2.98518  4.58477  3.61503
          0.03357  3.80664  4.52899  0.61958  0.77255  0.48576  0.95510
    526   2.28525  4.20393  3.15171  2.96597  4.01144  2.93515  4.07690  3.52584  3.03521  3.25176  4.18449  3.20034  3.66884  3.39007  3.32223  1.19488  2.76073  3.07544  5.38957  4.09497    665 - -
          2.68618  4.42225  2.77519  2.73123  3.46354  2.40513  3.72494  3.29354  2.67741  2.69355  4.24690  2.90347  2.73739  3.18146  2.89801  2.37887  2.77519  2.98518  4.58477  3.61503
          0.03357  3.80664  4.52899  0.61958  0.77255  0.48576  0.95510
    527   2.38006  4.22447  3.37228  3.12307  3.91324  3.06544  4.14507  3.03246  3.06472  2.89821  3.95428  3.34198  3.76458  3.46326  3.32565  2.58077  1.28872  2.73450  5.35696  4.13033    666 - -
          2.68618  4.42225  2.77519  2.73123  3.46354  2.40513  3.72494  3.29354  2.67741  2.69355  4.24690  2.90347  2.73739  3.18146  2.89801  2.37887  2.77519  2.98518  4.58477  3.61503
          0.03357  3.80664  4.52899  0.61958  0.77255  0.48576  0.95510
    528   2.66908  4.43569  3.26943  3.10020  4.09828  3.12700  4.18192  3.62811  3.15211  3.26161  4.30973  3.41279  0.95966  3.54297  3.40386  2.83487  3.10582  3.28086  5.30158  4.21856    667 - -
          2.68618  4.42225  2.77519  2.73123  3.46354  2.40513  3.72494  3.29354  2.67741  2.69355  4.24690  2.90347  2.73739  3.18146  2.89801  2.37887  2.77519  2.98518  4.58477  3.61503
          0.03357  3.80664  4.52899  0.61958  0.77255  0.48576  0.95510
    529   2.66908  4.43569  3.26943  3.10020  4.09828  3.12700  4.18192  3.62811  3.15211  3.26161  4.30973  3.41279  0.95966  3.54297  3.40386  2.83487  3.10582  3.28086  5.30158  4.21856    668 - -
          2.68618  4.42225  2.77519  2.73123  3.46354  2.40513  3.72494  3.29354  2.67741  2.69355  4.24690  2.90347  2.73739  3.18146  2.89801  2.37887  2.77519  2.98518  4.58477  3.61503
          0.03357  3.80664  4.52899  0.61958  0.77255  0.48576  0.95510
    530   2.66908  4.43569  3.26943  3.10020  4.09828  3.12700  4.18192  3.62811  3.15211  3.26161  4.30973  3.41279  0.95966  3.54297  3.40386  2.83487  3.10582  3.28086  5.30158  4.21856    669 - -
          2.68618  4.42225  2.77519  2.73123  3.46354  2.40513  3.72494  3.29354  2.67741  2.69355  4.24690  2.90347  2.73739  3.18146  2.89801  2.37887  2.77519  2.98518  4.58477  3.61503
          0.03357  3.80664  4.52899  0.61958  0.77255  0.48576  0.95510
    531   2.92132  5.03510  1.01732  2.29924  4.40394  3.16296  3.87699  3.97767  2.94932  3.59850  4.57666  2.85164  3.81131  3.11715  3.45530  2.89224  3.25905  3.62442  5.58524  4.28969    670 - -
          2.68618  4.42225  2.77519  2.73123  3.46354  2.40513  3.72494  3.29354  2.67741  2.69355  4.24690  2.90347  2.73739  3.18146  2.89801  2.37887  2.77519  2.98518  4.58477  3.61503
          0.03357  3.80664  4.52899  0.61958  0.77255  0.48576  0.95510
    532   1.11308  4.16190  3.39782  3.18781  3.98869  2.98783  4.21735  3.10457  3.20240  2.98899  4.02945  3.35342  3.72099  3.55002  3.45652  2.51346  2.78634  2.77050  5.42252  4.21576    671 - -
          2.68618  4.42225  2.77519  2.73123  3.46354  2.40513  3.72494  3.29354  2.67741  2.69355  4.24690  2.90347  2.73739  3.18146  2.89801  2.37887  2.77519  2.98518  4.58477  3.61503
          0.03357  3.80664  4.52899  0.61958  0.77255  0.48576  0.95510
    533   2.28525  4.20393  3.15171  2.96597  4.01144  2.93515  4.07690  3.52584  3.03521  3.25176  4.18449  3.20034  3.66884  3.39007  3.32223  1.19488  2.76073  3.07544  5.38957  4.09497    672 - -
          2.68618  4.42225  2.77519  2.73123  3.46354  2.40513  3.72494  3.29354  2.67741  2.69355  4.24690  2.90347  2.73739  3.18146  2.89801  2.37887  2.77519  2.98518  4.58477  3.61503
          0.03357  3.80664  4.52899  0.61958  0.77255  0.48576  0.95510
    534   2.28525  4.20393  3.15171  2.96597  4.01144  2.93515  4.07690  3.52584  3.03521  3.25176  4.18449  3.20034  3.66884  3.39007  3.32223  1.19488  2.76073  3.07544  5.38957  4.09497    673 - -
          2.68618  4.42225  2.77519  2.73123  3.46354  2.40513  3.72494  3.29354  2.67741  2.69355  4.24690  2.90347  2.73739  3.18146  2.89801  2.37887  2.77519  2.98518  4.58477  3.61503
          0.03357  3.80664  4.52899  0.61958  0.77255  0.48576  0.95510
    535   2.66908  4.43569  3.26943  3.10020  4.09828  3.12700  4.18192  3.62811  3.15211  3.26161  4.30973  3.41279  0.95966  3.54297  3.40386  2.83487  3.10582  3.28086  5.30158  4.21856    674 - -
          2.68618  4.42225  2.77519  2.73123  3.46354  2.40513  3.72494  3.29354  2.67741  2.69355  4.24690  2.90347  2.73739  3.18146  2.89801  2.37887  2.77519  2.98518  4.58477  3.61503
          0.03357  3.80664  4.52899  0.61958  0.77255  0.48576  0.95510
    536   2.58730  4.36750  3.24740  3.13934  4.27955  0.83836  4.26224  3.86445  3.31146  3.52659  4.50300  3.41209  3.75651  3.64111  3.55335  2.75760  3.06348  3.40564  5.39068  4.37975    675 - -
          2.68618  4.42225  2.77519  2.73123  3.46354  2.40513  3.72494  3.29354  2.67741  2.69355  4.24690  2.90347  2.73739  3.18146  2.89801  2.37887  2.77519  2.98518  4.58477  3.61503
          0.03357  3.80664  4.52899  0.61958  0.77255  0.48576  0.95510
    537   2.58730  4.36750  3.24740  3.13934  4.27955  0.83836  4.26224  3.86445  3.31146  3.52659  4.50300  3.41209  3.75651  3.64111  3.55335  2.75760  3.06348  3.40564  5.39068  4.37975    676 - -
          2.68618  4.42225  2.77519  2.73123  3.46354  2.40513  3.72494  3.29354  2.67741  2.69355  4.24690  2.90347  2.73739  3.18146  2.89801  2.37887  2.77519  2.98518  4.58477  3.61503
          0.03357  3.80664  4.52899  0.61958  0.77255  0.48576  0.95510
    538   2.91405  4.87211  3.08550  2.72130  4.24344  3.40898  3.72666  3.66893  1.13232  3.24922  4.21568  3.14815  3.91521  2.92298  2.42475  2.96123  3.17301  3.38095  5.32638  4.13020    677 - -
          2.68618  4.42225  2.77519  2.73123  3.46354  2.40513  3.72494  3.29354  2.67741  2.69355  4.24690  2.90347  2.73739  3.18146  2.89801  2.37887  2.77519  2.98518  4.58477  3.61503
          0.03357  3.80664  4.52899  0.61958  0.77255  0.48576  0.95510
    539   2.91405  4.87211  3.08550  2.72130  4.24344  3.40898  3.72666  3.66893  1.13232  3.24922  4.21568  3.14815  3.91521  2.92298  2.42475  2.96123  3.17301  3.38095  5.32638  4.13020    678 - -
          2.68618  4.42225  2.77519  2.73123  3.46354  2.40513  3.72494  3.29354  2.67741  2.69355  4.24690  2.90347  2.73739  3.18146  2.89801  2.37887  2.77519  2.98518  4.58477  3.61503
          0.03357  3.80664  4.52899  0.61958  0.77255  0.48576  0.95510
    540   2.97994  4.41902  4.23898  3.85354  3.33146  3.99278  4.59492  1.16351  3.68026  1.93284  3.27896  4.10818  4.43172  4.03630  3.88446  3.48300  3.28090  1.84879  5.20753  3.93905    679 - -
          2.68618  4.42225  2.77519  2.73123  3.46354  2.40513  3.72494  3.29354  2.67741  2.69355  4.24690  2.90347  2.73739  3.18146  2.89801  2.37887  2.77519  2.98518  4.58477  3.61503
          0.03357  3.80664  4.52899  0.61958  0.77255  0.48576  0.95510
    541   3.08278  4.56545  4.08296  3.72411  3.11326  3.89705  4.40054  2.31567  3.49244  0.96086  3.15969  4.00577  4.34482  3.87660  3.67864  3.46250  3.38066  2.33559  4.96706  3.67468    680 - -
          2.68618  4.42225  2.77519  2.73123  3.46354  2.40513  3.72494  3.29354  2.67741  2.69355  4.24690  2.90347  2.73739  3.18146  2.89801  2.37887  2.77519  2.98518  4.58477  3.61503
          0.03357  3.80664  4.52899  0.61958  0.77255  0.48576  0.95510
    542   2.67131  4.66316  2.67662  2.55623  4.01658  3.14168  3.87212  3.71422  2.77112  3.36909  4.32591  1.28028  3.79104  3.14604  3.12243  2.74184  3.05178  3.34311  5.33031  3.97063    681 - -
          2.68618  4.42225  2.77519  2.73123  3.46354  2.40513  3.72494  3.29354  2.67741  2.69355  4.24690  2.90347  2.73739  3.18146  2.89801  2.37887  2.77519  2.98518  4.58477  3.61503
          0.03357  3.80664  4.52899  0.61958  0.77255  0.48576  0.95510
    543   2.58730  4.36750  3.24740  3.13934  4.27955  0.83836  4.26224  3.86445  3.31146  3.52659  4.50300  3.41209  3.75651  3.64111  3.55335  2.75760  3.06348  3.40564  5.39068  4.37975    682 - -
          2.68618  4.42225  2.77519  2.73123  3.46354  2.40513  3.72494  3.29354  2.67741  2.69355  4.24690  2.90347  2.73739  3.18146  2.89801  2.37887  2.77519  2.98518  4.58477  3.61503
          0.03357  3.80664  4.52899  0.61958  0.77255  0.48576  0.95510
    544   2.58730  4.36750  3.24740  3.13934  4.27955  0.83836  4.26224  3.86445  3.31146  3.52659  4.50300  3.41209  3.75651  3.64111  3.55335  2.75760  3.06348  3.40564  5.39068  4.37975    683 - -
          2.68618  4.42225  2.77519  2.73123  3.46354  2.40513  3.72494  3.29354  2.67741  2.69355  4.24690  2.90347  2.73739  3.18146  2.89801  2.37887  2.77519  2.98518  4.58477  3.61503
          0.03357  3.80664  4.52899  0.61958  0.77255  0.48576  0.95510
    545   2.38006  4.22447  3.37228  3.12307  3.91324  3.06544  4.14507  3.03246  3.06472  2.89821  3.95428  3.34198  3.76458  3.46326  3.32565  2.58077  1.28872  2.73450  5.35696  4.13033    684 - -
          2.68618  4.42225  2.77519  2.73123  3.46354  2.40513  3.72494  3.29354  2.67741  2.69355  4.24690  2.90347  2.73739  3.18146  2.89801  2.37887  2.77519  2.98518  4.58477  3.61503
          0.03357  3.80664  4.52899  0.61958  0.77255  0.48576  0.95510
    546   2.66908  4.43569  3.26943  3.10020  4.09828  3.12700  4.18192  3.62811  3.15211  3.26161  4.30973  3.41279  0.95966  3.54297  3.40386  2.83487  3.10582  3.28086  5.30158  4.21856    685 - -
          2.68618  4.42225  2.77519  2.73123  3.46354  2.40513  3.72494  3.29354  2.67741  2.69355  4.24690  2.90347  2.73739  3.18146  2.89801  2.37887  2.77519  2.98518  4.58477  3.61503
          0.03357  3.80664  4.52899  0.61958  0.77255  0.48576  0.95510
    547   2.92132  5.03510  1.01732  2.29924  4.40394  3.16296  3.87699  3.97767  2.94932  3.59850  4.57666  2.85164  3.81131  3.11715  3.45530  2.89224  3.25905  3.62442  5.58524  4.28969    686 - -
          2.68618  4.42225  2.77519  2.73123  3.46354  2.40513  3.72494  3.29354  2.67741  2.69355  4.24690  2.90347  2.73739  3.18146  2.89801  2.37887  2.77519  2.98518  4.58477  3.61503
          0.03357  3.80664  4.52899  0.61958  0.77255  0.48576  0.95510
    548   2.97994  4.41902  4.23898  3.85354  3.33146  3.99278  4.59492  1.16351  3.68026  1.93284  3.27896  4.10818  4.43172  4.03630  3.88446  3.48300  3.28090  1.84879  5.20753  3.93905    687 - -
          2.68618  4.42225  2.77519  2.73123  3.46354  2.40513  3.72494  3.29354  2.67741  2.69355  4.24690  2.90347  2.73739  3.18146  2.89801  2.37887  2.77519  2.98518  4.58477  3.61503
          0.03357  3.80664  4.52899  0.61958  0.77255  0.48576  0.95510
    549   2.29678  4.25605  3.02969  2.79587  4.08086  2.96904  3.96680  3.53141  2.87119  3.21813  4.10157  3.10252  1.77834  3.22654  3.20039  2.10934  2.73901  3.08522  5.42418  4.14645    688 - -
          2.68618  4.42225  2.77519  2.73123  3.46354  2.40513  3.72494  3.29354  2.67741  2.69355  4.24690  2.90347  2.73739  3.18146  2.89801  2.37887  2.77519  2.98518  4.58477  3.61503
          0.03357  3.80664  4.52899  0.61958  0.77255  0.48576  0.95510
    550   2.28525  4.20393  3.15171  2.96597  4.01144  2.93515  4.07690  3.52584  3.03521  3.25176  4.18449  3.20034  3.66884  3.39007  3.32223  1.19488  2.76073  3.07544  5.38957  4.09497    689 - -
          2.68618  4.42225  2.77519  2.73123  3.46354  2.40513  3.72494  3.29354  2.67741  2.69355  4.24690  2.90347  2.73739  3.18146  2.89801  2.37887  2.77519  2.98518  4.58477  3.61503
          0.03357  3.80664  4.52899  0.61958  0.77255  0.48576  0.95510
    551   1.97931  4.10891  3.22739  2.96590  4.13237  2.88358  4.06844  3.44487  3.01204  3.21063  4.07999  3.17014  3.61673  3.33790  3.32155  1.44902  2.49832  2.97369  5.49730  4.26154    690 - -
          2.68618  4.42225  2.77519  2.73123  3.46354  2.40513  3.72494  3.29354  2.67741  2.69355  4.24690  2.90347  2.73739  3.18146  2.89801  2.37887  2.77519  2.98518  4.58477  3.61503
          0.03357  3.80664  4.52899  0.61958  0.77255  0.48576  0.95510
    552   2.58730  4.36750  3.24740  3.13934  4.27955  0.83836  4.26224  3.86445  3.31146  3.52659  4.50300  3.41209  3.75651  3.64111  3.55335  2.75760  3.06348  3.40564  5.39068  4.37975    691 - -
          2.68618  4.42225  2.77519  2.73123  3.46354  2.40513  3.72494  3.29354  2.67741  2.69355  4.24690  2.90347  2.73739  3.18146  2.89801  2.37887  2.77519  2.98518  4.58477  3.61503
          0.03357  3.80664  4.52899  0.61958  0.77255  0.48576  0.95510
    553   3.08278  4.56545  4.08296  3.72411  3.11326  3.89705  4.40054  2.31567  3.49244  0.96086  3.15969  4.00577  4.34482  3.87660  3.67864  3.46250  3.38066  2.33559  4.96706  3.67468    692 - -
          2.68618  4.42225  2.77519  2.73123  3.46354  2.40513  3.72494  3.29354  2.67741  2.69355  4.24690  2.90347  2.73739  3.18146  2.89801  2.37887  2.77519  2.98518  4.58477  3.61503
          0.03357  3.80664  4.52899  0.61958  0.77255  0.48576  0.95510
    554   2.89306  4.47433  3.84835  3.46818  3.19726  3.72769  4.24276  2.39983  3.25540  1.12096  3.23152  3.76749  3.87997  3.66103  3.47720  3.21114  3.19912  2.37135  4.97776  3.69132    693 - -
          2.68618  4.42225  2.77519  2.73123  3.46354  2.40513  3.72494  3.29354  2.67741  2.69355  4.24690  2.90347  2.73739  3.18146  2.89801  2.37887  2.77519  2.98518  4.58477  3.61503
          0.03357  3.80664  4.52899  0.61958  0.77255  0.48576  0.95510
    555   2.30608  4.26148  3.02826  2.80135  4.07326  2.97324  3.97136  3.52587  2.87476  3.21576  4.10680  3.10789  1.72195  3.23460  3.19988  2.17141  2.74884  3.08477  5.41898  4.13980    694 - -
          2.68618  4.42225  2.77519  2.73123  3.46354  2.40513  3.72494  3.29354  2.67741  2.69355  4.24690  2.90347  2.73739  3.18146  2.89801  2.37887  2.77519  2.98518  4.58477  3.61503
          0.03357  3.80664  4.52899  0.61958  0.77255  0.48576  0.95510
    556   2.58730  4.36750  3.24740  3.13934  4.27955  0.83836  4.26224  3.86445  3.31146  3.52659  4.50300  3.41209  3.75651  3.64111  3.55335  2.75760  3.06348  3.40564  5.39068  4.37975    695 - -
          2.68618  4.42225  2.77519  2.73123  3.46354  2.40513  3.72494  3.29354  2.67741  2.69355  4.24690  2.90347  2.73739  3.18146  2.89801  2.37887  2.77519  2.98518  4.58477  3.61503
          0.03357  3.80664  4.52899  0.61958  0.77255  0.48576  0.95510
    557   2.83162  4.81239  2.86273  2.61818  3.97171  3.32421  3.77531  3.59390  2.44400  3.10266  4.13409  3.07668  3.87782  1.35609  2.72877  2.88296  3.12945  3.32821  5.25631  3.94618    696 - -
          2.68618  4.42225  2.77519  2.73123  3.46354  2.40513  3.72494  3.29354  2.67741  2.69355  4.24690  2.90347  2.73739  3.18146  2.89801  2.37887  2.77519  2.98518  4.58477  3.61503
          0.03357  3.80664  4.52899  0.61958  0.77255  0.48576  0.95510
    558   1.42642  4.19065  3.50953  3.16028  3.74295  3.16171  4.13486  2.52042  3.08251  2.63345  3.71756  3.38170  3.82016  3.44704  3.36700  2.60080  2.79158  2.43672  5.29640  4.03449    697 - -
          2.68618  4.42225  2.77519  2.73123  3.46354  2.40513  3.72494  3.29354  2.67741  2.69355  4.24690  2.90347  2.73739  3.18146  2.89801  2.37887  2.77519  2.98518  4.58477  3.61503
          0.03357  3.80664  4.52899  0.61958  0.77255  0.48576  0.95510
    559   2.83162  4.81239  2.86273  2.61818  3.97171  3.32421  3.77531  3.59390  2.44400  3.10266  4.13409  3.07668  3.87782  1.35609  2.72877  2.88296  3.12945  3.32821  5.25631  3.94618    698 - -
          2.68618  4.42225  2.77519  2.73123  3.46354  2.40513  3.72494  3.29354  2.67741  2.69355  4.24690  2.90347  2.73739  3.18146  2.89801  2.37887  2.77519  2.98518  4.58477  3.61503
          0.03357  3.80664  4.52899  0.61958  0.77255  0.48576  0.95510
    560   2.82850  5.16401  2.12542  1.32742  4.47018  3.18224  3.70905  3.92532  2.64557  3.51848  4.40549  2.71131  3.78301  2.89189  3.14338  2.76722  3.11820  3.56266  5.67584  4.27100    699 - -
          2.68618  4.42225  2.77519  2.73123  3.46354  2.40513  3.72494  3.29354  2.67741  2.69355  4.24690  2.90347  2.73739  3.18146  2.89801  2.37887  2.77519  2.98518  4.58477  3.61503
          0.03357  3.80664  4.52899  0.61958  0.77255  0.48576  0.95510
    561   2.50028  4.54941  2.69342  2.50735  4.11954  3.09874  3.81612  3.55294  2.66273  3.25534  4.15310  1.67179  3.73659  3.03790  3.03337  2.58551  2.57843  3.16942  5.44153  4.09029    700 - -
          2.68618  4.42225  2.77519  2.73123  3.46354  2.40513  3.72494  3.29354  2.67741  2.69355  4.24690  2.90347  2.73739  3.18146  2.89801  2.37887  2.77519  2.98518  4.58477  3.61503
          0.03357  3.80664  4.52899  0.61958  0.77255  0.48576  0.95510
    562   2.66908  4.43569  3.26943  3.10020  4.09828  3.12700  4.18192  3.62811  3.15211  3.26161  4.30973  3.41279  0.95966  3.54297  3.40386  2.83487  3.10582  3.28086  5.30158  4.21856    701 - -
          2.68618  4.42225  2.77519  2.73123  3.46354  2.40513  3.72494  3.29354  2.67741  2.69355  4.24690  2.90347  2.73739  3.18146  2.89801  2.37887  2.77519  2.98518  4.58477  3.61503
          0.03357  3.80664  4.52899  0.61958  0.77255  0.48576  0.95510
    563   2.58730  4.36750  3.24740  3.13934  4.27955  0.83836  4.26224  3.86445  3.31146  3.52659  4.50300  3.41209  3.75651  3.64111  3.55335  2.75760  3.06348  3.40564  5.39068  4.37975    702 - -
          2.68618  4.42225  2.77519  2.73123  3.46354  2.40513  3.72494  3.29354  2.67741  2.69355  4.24690  2.90347  2.73739  3.18146  2.89801  2.37887  2.77519  2.98518  4.58477  3.61503
          0.03357  3.80664  4.52899  0.61958  0.77255  0.48576  0.95510
    564   3.15485  4.67049  3.74220  3.46060  2.30008  3.75433  3.59228  3.17350  3.32001  2.64409  3.85583  3.64438  4.23041  3.64188  3.51666  3.29762  3.44162  3.04115  3.94084  1.08277    703 - -
          2.68618  4.42225  2.77519  2.73123  3.46354  2.40513  3.72494  3.29354  2.67741  2.69355  4.24690  2.90347  2.73739  3.18146  2.89801  2.37887  2.77519  2.98518  4.58477  3.61503
          0.03357  3.80664  4.52899  0.61958  0.77255  0.48576  0.95510
    565   2.66908  4.43569  3.26943  3.10020  4.09828  3.12700  4.18192  3.62811  3.15211  3.26161  4.30973  3.41279  0.95966  3.54297  3.40386  2.83487  3.10582  3.28086  5.30158  4.21856    704 - -
          2.68618  4.42225  2.77519  2.73123  3.46354  2.40513  3.72494  3.29354  2.67741  2.69355  4.24690  2.90347  2.73739  3.18146  2.89801  2.37887  2.77519  2.98518  4.58477  3.61503
          0.03357  3.80664  4.52899  0.61958  0.77255  0.48576  0.95510
    566   3.15485  4.67049  3.74220  3.46060  2.30008  3.75433  3.59228  3.17350  3.32001  2.64409  3.85583  3.64438  4.23041  3.64188  3.51666  3.29762  3.44162  3.04115  3.94084  1.08277    705 - -
          2.68618  4.42225  2.77519  2.73123  3.46354  2.40513  3.72494  3.29354  2.67741  2.69355  4.24690  2.90347  2.73739  3.18146  2.89801  2.37887  2.77519  2.98518  4.58477  3.61503
          0.03357  3.80664  4.52899  0.61958  0.77255  0.48576  0.95510
    567   2.28525  4.20393  3.15171  2.96597  4.01144  2.93515  4.07690  3.52584  3.03521  3.25176  4.18449  3.20034  3.66884  3.39007  3.32223  1.19488  2.76073  3.07544  5.38957  4.09497    706 - -
          2.68618  4.42225  2.77520  2.73123  3.46354  2.40513  3.72494  3.29354  2.67741  2.69355  4.24690  2.90347  2.73740  3.18146  2.89801  2.37885  2.77520  2.98518  4.58477  3.61503
          0.04490  3.40789  4.52899  0.58159  0.81873  0.48576  0.95510
    568   2.92132  5.03510  1.01732  2.29924  4.40394  3.16296  3.87699  3.97767  2.94932  3.59850  4.57666  2.85164  3.81131  3.11715  3.45530  2.89224  3.25905  3.62442  5.58524  4.28969    708 - -
          2.68618  4.42225  2.77519  2.73123  3.46354  2.40513  3.72494  3.29354  2.67741  2.69355  4.24690  2.90347  2.73739  3.18146  2.89801  2.37887  2.77519  2.98518  4.58477  3.61503
          0.03357  3.80664  4.52899  0.61958  0.77255  0.48576  0.95510
    569   2.28525  4.20393  3.15171  2.96597  4.01144  2.93515  4.07690  3.52584  3.03521  3.25176  4.18449  3.20034  3.66884  3.39007  3.32223  1.19488  2.76073  3.07544  5.38957  4.09497    709 - -
          2.68618  4.42225  2.77519  2.73123  3.46354  2.40513  3.72494  3.29354  2.67741  2.69355  4.24690  2.90347  2.73739  3.18146  2.89801  2.37887  2.77519  2.98518  4.58477  3.61503
          0.03357  3.80664  4.52899  0.61958  0.77255  0.48576  0.95510
    570   2.28525  4.20393  3.15171  2.96597  4.01144  2.93515  4.07690  3.52584  3.03521  3.25176  4.18449  3.20034  3.66884  3.39007  3.32223  1.19488  2.76073  3.07544  5.38957  4.09497    710 - -
          2.68618  4.42225  2.77519  2.73123  3.46354  2.40513  3.72494  3.29354  2.67741  2.69355  4.24690  2.90347  2.73739  3.18146  2.89801  2.37887  2.77519  2.98518  4.58477  3.61503
          0.03357  3.80664  4.52899  0.61958  0.77255  0.48576  0.95510
    571   2.28525  4.20393  3.15171  2.96597  4.01144  2.93515  4.07690  3.52584  3.03521  3.25176  4.18449  3.20034  3.66884  3.39007  3.32223  1.19488  2.76073  3.07544  5.38957  4.09497    711 - -
          2.68618  4.42225  2.77519  2.73123  3.46354  2.40513  3.72494  3.29354  2.67741  2.69355  4.24690  2.90347  2.73739  3.18146  2.89801  2.37887  2.77519  2.98518  4.58477  3.61503
          0.03357  3.80664  4.52899  0.61958  0.77255  0.48576  0.95510
    572   2.97994  4.41902  4.23898  3.85354  3.33146  3.99278  4.59492  1.16351  3.68026  1.93284  3.27896  4.10818  4.43172  4.03630  3.88446  3.48300  3.28090  1.84879  5.20753  3.93905    712 - -
          2.68618  4.42225  2.77519  2.73123  3.46354  2.40513  3.72494  3.29354  2.67741  2.69355  4.24690  2.90347  2.73739  3.18146  2.89801  2.37887  2.77519  2.98518  4.58477  3.61503
          0.03357  3.80664  4.52899  0.61958  0.77255  0.48576  0.95510
    573   3.08278  4.56545  4.08296  3.72411  3.11326  3.89705  4.40054  2.31567  3.49244  0.96086  3.15969  4.00577  4.34482  3.87660  3.67864  3.46250  3.38066  2.33559  4.96706  3.67468    713 - -
          2.68618  4.42225  2.77519  2.73123  3.46354  2.40513  3.72494  3.29354  2.67741  2.69355  4.24690  2.90347  2.73739  3.18146  2.89801  2.37887  2.77519  2.98518  4.58477  3.61503
          0.03357  3.80664  4.52899  0.61958  0.77255  0.48576  0.95510
    574   2.58730  4.36750  3.24740  3.13934  4.27955  0.83836  4.26224  3.86445  3.31146  3.52659  4.50300  3.41209  3.75651  3.64111  3.55335  2.75760  3.06348  3.40564  5.39068  4.37975    714 - -
          2.68618  4.42225  2.77519  2.73123  3.46354  2.40513  3.72494  3.29354  2.67741  2.69355  4.24690  2.90347  2.73739  3.18146  2.89801  2.37887  2.77519  2.98518  4.58477  3.61503
          0.03357  3.80664  4.52899  0.61958  0.77255  0.48576  0.95510
    575   2.89853  4.99182  2.46473  1.12299  4.33026  3.23362  3.81679  3.77112  2.68920  3.39963  4.37822  2.90023  3.83557  3.03491  3.08993  2.88870  3.20283  3.46241  5.51442  4.23845    715 - -
          2.68618  4.42225  2.77519  2.73123  3.46354  2.40513  3.72494  3.29354  2.67741  2.69355  4.24690  2.90347  2.73739  3.18146  2.89801  2.37887  2.77519  2.98518  4.58477  3.61503
          0.03357  3.80664  4.52899  0.61958  0.77255  0.48576  0.95510
    576   2.67131  4.66316  2.67662  2.55623  4.01658  3.14168  3.87212  3.71422  2.77112  3.36909  4.32591  1.28028  3.79104  3.14604  3.12243  2.74184  3.05178  3.34311  5.33031  3.97063    716 - -
          2.68618  4.42225  2.77519  2.73123  3.46354  2.40513  3.72494  3.29354  2.67741  2.69355  4.24690  2.90347  2.73739  3.18146  2.89801  2.37887  2.77519  2.98518  4.58477  3.61503
          0.03357  3.80664  4.52899  0.61958  0.77255  0.48576  0.95510
    577   2.40695  4.31121  3.10927  2.89736  4.02264  3.03839  4.03406  3.39704  2.92987  3.09687  4.08846  3.20062  1.44474  3.32003  3.22646  2.56568  2.71201  3.03304  5.38061  4.14142    717 - -
          2.68618  4.42225  2.77519  2.73123  3.46354  2.40513  3.72494  3.29354  2.67741  2.69355  4.24690  2.90347  2.73739  3.18146  2.89801  2.37887  2.77519  2.98518  4.58477  3.61503
          0.03357  3.80664  4.52899  0.61958  0.77255  0.48576  0.95510
    578   2.92752  4.75419  3.06585  2.82062  3.24193  3.39473  1.28936  3.62004  2.66565  3.12173  4.16072  3.23203  3.94442  3.18643  2.93458  2.99924  3.22926  3.35657  4.70763  3.19495    718 - -
          2.68618  4.42225  2.77519  2.73123  3.46354  2.40513  3.72494  3.29354  2.67741  2.69355  4.24690  2.90347  2.73739  3.18146  2.89801  2.37887  2.77519  2.98518  4.58477  3.61503
          0.03357  3.80664  4.52899  0.61958  0.77255  0.48576  0.95510
    579   2.95745  4.38394  4.36821  3.91392  3.34264  4.10022  4.66053  1.25027  3.74766  1.88583  3.22403  4.16477  4.49339  4.07164  3.96515  3.50491  3.24646  1.68550  5.27130  4.02380    719 - -
          2.68618  4.42225  2.77519  2.73123  3.46354  2.40513  3.72494  3.29354  2.67741  2.69355  4.24690  2.90347  2.73739  3.18146  2.89801  2.37887  2.77519  2.98518  4.58477  3.61503
          0.03357  3.80664  4.52899  0.61958  0.77255  0.48576  0.95510
    580   2.30398  4.22773  3.04152  2.90830  4.18375  1.25896  4.10315  3.68617  3.08452  3.39547  4.29377  3.17027  3.65830  3.40558  3.38256  2.37165  2.78632  3.18604  5.48826  4.25779    720 - -
          2.68618  4.42225  2.77519  2.73123  3.46354  2.40513  3.72494  3.29354  2.67741  2.69355  4.24690  2.90347  2.73739  3.18146  2.89801  2.37887  2.77519  2.98518  4.58477  3.61503
          0.03357  3.80664  4.52899  0.61958  0.77255  0.48576  0.95510
    581   3.00235  4.41358  4.39023  3.89652  3.26462  4.17148  4.61667  1.27999  3.70582  1.78515  2.95622  4.17159  4.51201  4.02494  3.92027  3.55133  3.26885  1.80498  5.20357  3.97613    721 - -
          2.68618  4.42225  2.77519  2.73123  3.46354  2.40513  3.72494  3.29354  2.67741  2.69355  4.24690  2.90347  2.73739  3.18146  2.89801  2.37887  2.77519  2.98518  4.58477  3.61503
          0.03357  3.80664  4.52899  0.61958  0.77255  0.48576  0.95510
    582   2.92132  5.03510  1.01732  2.29924  4.40394  3.16296  3.87699  3.97767  2.94932  3.59850  4.57666  2.85164  3.81131  3.11715  3.45530  2.89224  3.25905  3.62442  5.58524  4.28969    722 - -
          2.68618  4.42225  2.77519  2.73123  3.46354  2.40513  3.72494  3.29354  2.67741  2.69355  4.24690  2.90347  2.73739  3.18146  2.89801  2.37887  2.77519  2.98518  4.58477  3.61503
          0.03357  3.80664  4.52899  0.61958  0.77255  0.48576  0.95510
    583   2.91939  4.47921  3.97943  3.56919  3.18212  3.78495  4.31965  2.35128  3.34036  1.78798  1.51032  3.85443  4.24634  3.72732  3.55316  3.26103  3.22401  2.34942  5.01339  3.76860    723 - -
          2.68618  4.42225  2.77519  2.73123  3.46354  2.40513  3.72494  3.29354  2.67741  2.69355  4.24690  2.90347  2.73739  3.18146  2.89801  2.37887  2.77519  2.98518  4.58477  3.61503
          0.03357  3.80664  4.52899  0.61958  0.77255  0.48576  0.95510
    584   2.97994  4.41902  4.23898  3.85354  3.33146  3.99278  4.59492  1.16351  3.68026  1.93284  3.27896  4.10818  4.43172  4.03630  3.88446  3.48300  3.28090  1.84879  5.20753  3.93905    724 - -
          2.68618  4.42225  2.77519  2.73123  3.46354  2.40513  3.72494  3.29354  2.67741  2.69355  4.24690  2.90347  2.73739  3.18146  2.89801  2.37887  2.77519  2.98518  4.58477  3.61503
          0.03357  3.80664  4.52899  0.61958  0.77255  0.48576  0.95510
    585   2.86167  5.26448  1.30501  1.95994  4.56876  3.14309  3.72689  4.05512  2.75178  3.63525  4.52950  2.65886  3.77435  2.91400  3.31331  2.77626  3.16462  3.67217  5.78358  4.33634    725 - -
          2.68618  4.42225  2.77519  2.73123  3.46354  2.40513  3.72494  3.29354  2.67741  2.69355  4.24690  2.90347  2.73739  3.18146  2.89801  2.37887  2.77519  2.98518  4.58477  3.61503
          0.03357  3.80664  4.52899  0.61958  0.77255  0.48576  0.95510
    586   2.67131  4.66316  2.67662  2.55623  4.01658  3.14168  3.87212  3.71422  2.77112  3.36909  4.32591  1.28028  3.79104  3.14604  3.12243  2.74184  3.05178  3.34311  5.33031  3.97063    726 - -
          2.68618  4.42225  2.77519  2.73123  3.46354  2.40513  3.72494  3.29354  2.67741  2.69355  4.24690  2.90347  2.73739  3.18146  2.89801  2.37887  2.77519  2.98518  4.58477  3.61503
          0.03357  3.80664  4.52899  0.61958  0.77255  0.48576  0.95510
    587   2.92132  5.03510  1.01732  2.29924  4.40394  3.16296  3.87699  3.97767  2.94932  3.59850  4.57666  2.85164  3.81131  3.11715  3.45530  2.89224  3.25905  3.62442  5.58524  4.28969    727 - -
          2.68618  4.42225  2.77519  2.73123  3.46354  2.40513  3.72494  3.29354  2.67741  2.69355  4.24690  2.90347  2.73739  3.18146  2.89801  2.37887  2.77519  2.98518  4.58477  3.61503
          0.03357  3.80664  4.52899  0.61958  0.77255  0.48576  0.95510
    588   2.83162  4.81239  2.86273  2.61818  3.97171  3.32421  3.77531  3.59390  2.44400  3.10266  4.13409  3.07668  3.87782  1.35609  2.72877  2.88296  3.12945  3.32821  5.25631  3.94618    728 - -
          2.68618  4.42225  2.77519  2.73123  3.46354  2.40513  3.72494  3.29354  2.67741  2.69355  4.24690  2.90347  2.73739  3.18146  2.89801  2.37887  2.77519  2.98518  4.58477  3.61503
          0.03357  3.80664  4.52899  0.61958  0.77255  0.48576  0.95510
    589   2.58730  4.36750  3.24740  3.13934  4.27955  0.83836  4.26224  3.86445  3.31146  3.52659  4.50300  3.41209  3.75651  3.64111  3.55335  2.75760  3.06348  3.40564  5.39068  4.37975    729 - -
          2.68618  4.42225  2.77519  2.73123  3.46354  2.40513  3.72494  3.29354  2.67741  2.69355  4.24690  2.90347  2.73739  3.18146  2.89801  2.37887  2.77519  2.98518  4.58477  3.61503
          0.03357  3.80664  4.52899  0.61958  0.77255  0.48576  0.95510
    590   2.28525  4.20393  3.15171  2.96597  4.01144  2.93515  4.07690  3.52584  3.03521  3.25176  4.18449  3.20034  3.66884  3.39007  3.32223  1.19488  2.76073  3.07544  5.38957  4.09497    730 - -
          2.68618  4.42225  2.77519  2.73123  3.46354  2.40513  3.72494  3.29354  2.67741  2.69355  4.24690  2.90347  2.73739  3.18146  2.89801  2.37887  2.77519  2.98518  4.58477  3.61503
          0.03357  3.80664  4.52899  0.61958  0.77255  0.48576  0.95510
    591   2.28525  4.20393  3.15171  2.96597  4.01144  2.93515  4.07690  3.52584  3.03521  3.25176  4.18449  3.20034  3.66884  3.39007  3.32223  1.19488  2.76073  3.07544  5.38957  4.09497    731 - -
          2.68618  4.42225  2.77519  2.73123  3.46354  2.40513  3.72494  3.29354  2.67741  2.69355  4.24690  2.90347  2.73739  3.18146  2.89801  2.37887  2.77519  2.98518  4.58477  3.61503
          0.03357  3.80664  4.52899  0.61958  0.77255  0.48576  0.95510
    592   2.28525  4.20393  3.15171  2.96597  4.01144  2.93515  4.07690  3.52584  3.03521  3.25176  4.18449  3.20034  3.66884  3.39007  3.32223  1.19488  2.76073  3.07544  5.38957  4.09497    732 - -
          2.68618  4.42225  2.77519  2.73123  3.46354  2.40513  3.72494  3.29354  2.67741  2.69355  4.24690  2.90347  2.73739  3.18146  2.89801  2.37887  2.77519  2.98518  4.58477  3.61503
          0.03357  3.80664  4.52899  0.61958  0.77255  0.48576  0.95510
    593   2.66908  4.43569  3.26943  3.10020  4.09828  3.12700  4.18192  3.62811  3.15211  3.26161  4.30973  3.41279  0.95966  3.54297  3.40386  2.83487  3.10582  3.28086  5.30158  4.21856    733 - -
          2.68618  4.42225  2.77519  2.73123  3.46354  2.40513  3.72494  3.29354  2.67741  2.69355  4.24690  2.90347  2.73739  3.18146  2.89801  2.37887  2.77519  2.98518  4.58477  3.61503
          0.03357  3.80664  4.52899  0.61958  0.77255  0.48576  0.95510
    594   2.28525  4.20393  3.15171  2.96597  4.01144  2.93515  4.07690  3.52584  3.03521  3.25176  4.18449  3.20034  3.66884  3.39007  3.32223  1.19488  2.76073  3.07544  5.38957  4.09497    734 - -
          2.68618  4.42225  2.77519  2.73123  3.46354  2.40513  3.72494  3.29354  2.67741  2.69355  4.24690  2.90347  2.73739  3.18146  2.89801  2.37887  2.77519  2.98518  4.58477  3.61503
          0.03357  3.80664  4.52899  0.61958  0.77255  0.48576  0.95510
    595   2.67131  4.66316  2.67662  2.55623  4.01658  3.14168  3.87212  3.71422  2.77112  3.36909  4.32591  1.28028  3.79104  3.14604  3.12243  2.74184  3.05178  3.34311  5.33031  3.97063    735 - -
          2.68618  4.42225  2.77519  2.73123  3.46354  2.40513  3.72494  3.29354  2.67741  2.69355  4.24690  2.90347  2.73739  3.18146  2.89801  2.37887  2.77519  2.98518  4.58477  3.61503
          0.03357  3.80664  4.52899  0.61958  0.77255  0.48576  0.95510
    596   2.92132  5.03510  1.01732  2.29924  4.40394  3.16296  3.87699  3.97767  2.94932  3.59850  4.57666  2.85164  3.81131  3.11715  3.45530  2.89224  3.25905  3.62442  5.58524  4.28969    736 - -
          2.68618  4.42225  2.77519  2.73123  3.46354  2.40513  3.72494  3.29354  2.67741  2.69355  4.24690  2.90347  2.73739  3.18146  2.89801  2.37887  2.77519  2.98518  4.58477  3.61503
          0.03357  3.80664  4.52899  0.61958  0.77255  0.48576  0.95510
    597   2.89853  4.99182  2.46473  1.12299  4.33026  3.23362  3.81679  3.77112  2.68920  3.39963  4.37822  2.90023  3.83557  3.03491  3.08993  2.88870  3.20283  3.46241  5.51442  4.23845    737 - -
          2.68618  4.42225  2.77519  2.73123  3.46354  2.40513  3.72494  3.29354  2.67741  2.69355  4.24690  2.90347  2.73739  3.18146  2.89801  2.37887  2.77519  2.98518  4.58477  3.61503
          0.03357  3.80664  4.52899  0.61958  0.77255  0.48576  0.95510
    598   1.11308  4.16190  3.39782  3.18781  3.98869  2.98783  4.21735  3.10457  3.20240  2.98899  4.02945  3.35342  3.72099  3.55002  3.45652  2.51346  2.78634  2.77050  5.42252  4.21576    738 - -
          2.68618  4.42225  2.77519  2.73123  3.46354  2.40513  3.72494  3.29354  2.67741  2.69355  4.24690  2.90347  2.73739  3.18146  2.89801  2.37887  2.77519  2.98518  4.58477  3.61503
          0.03357  3.80664  4.52899  0.61958  0.77255  0.48576  0.95510
    599   1.11308  4.16190  3.39782  3.18781  3.98869  2.98783  4.21735  3.10457  3.20240  2.98899  4.02945  3.35342  3.72099  3.55002  3.45652  2.51346  2.78634  2.77050  5.42252  4.21576    739 - -
          2.68618  4.42225  2.77519  2.73123  3.46354  2.40513  3.72494  3.29354  2.67741  2.69355  4.24690  2.90347  2.73739  3.18146  2.89801  2.37887  2.77519  2.98518  4.58477  3.61503
          0.03357  3.80664  4.52899  0.61958  0.77255  0.48576  0.95510
    600   2.91939  4.47921  3.97943  3.56919  3.18212  3.78495  4.31965  2.35128  3.34036  1.78798  1.51032  3.85443  4.24634  3.72732  3.55316  3.26103  3.22401  2.34942  5.01339  3.76860    740 - -
          2.68618  4.42225  2.77519  2.73123  3.46354  2.40513  3.72494  3.29354  2.67741  2.69355  4.24690  2.90347  2.73739  3.18146  2.89801  2.37887  2.77519  2.98518  4.58477  3.61503
          0.03357  3.80664  4.52899  0.61958  0.77255  0.48576  0.95510
    601   1.11308  4.16190  3.39782  3.18781  3.98869  2.98783  4.21735  3.10457  3.20240  2.98899  4.02945  3.35342  3.72099  3.55002  3.45652  2.51346  2.78634  2.77050  5.42252  4.21576    741 - -
          2.68618  4.42225  2.77519  2.73123  3.46354  2.40513  3.72494  3.29354  2.67741  2.69355  4.24690  2.90347  2.73739  3.18146  2.89801  2.37887  2.77519  2.98518  4.58477  3.61503
          0.03357  3.80664  4.52899  0.61958  0.77255  0.48576  0.95510
    602   2.75646  4.31890  4.03280  3.69542  3.50365  3.65408  4.50903  2.05910  3.56212  2.20328  3.48042  3.89535  4.21935  3.92737  3.78067  3.15469  3.12033  1.11250  5.27641  4.00322    742 - -
          2.68618  4.42225  2.77519  2.73123  3.46354  2.40513  3.72494  3.29354  2.67741  2.69355  4.24690  2.90347  2.73739  3.18146  2.89801  2.37887  2.77519  2.98518  4.58477  3.61503
          0.03357  3.80664  4.52899  0.61958  0.77255  0.48576  0.95510
    603   2.97994  4.41902  4.23898  3.85354  3.33146  3.99278  4.59492  1.16351  3.68026  1.93284  3.27896  4.10818  4.43172  4.03630  3.88446  3.48300  3.28090  1.84879  5.20753  3.93905    743 - -
          2.68618  4.42225  2.77519  2.73123  3.46354  2.40513  3.72494  3.29354  2.67741  2.69355  4.24690  2.90347  2.73739  3.18146  2.89801  2.37887  2.77519  2.98518  4.58477  3.61503
          0.03357  3.80664  4.52899  0.61958  0.77255  0.48576  0.95510
    604   2.91939  4.47921  3.97943  3.56919  3.18212  3.78495  4.31965  2.35128  3.34036  1.78798  1.51032  3.85443  4.24634  3.72732  3.55316  3.26103  3.22401  2.34942  5.01339  3.76860    744 - -
          2.68618  4.42225  2.77519  2.73123  3.46354  2.40513  3.72494  3.29354  2.67741  2.69355  4.24690  2.90347  2.73739  3.18146  2.89801  2.37887  2.77519  2.98518  4.58477  3.61503
          0.03357  3.80664  4.52899  0.61958  0.77255  0.48576  0.95510
    605   2.28525  4.20393  3.15171  2.96597  4.01144  2.93515  4.07690  3.52584  3.03521  3.25176  4.18449  3.20034  3.66884  3.39007  3.32223  1.19488  2.76073  3.07544  5.38957  4.09497    745 - -
          2.68618  4.42225  2.77519  2.73123  3.46354  2.40513  3.72494  3.29354  2.67741  2.69355  4.24690  2.90347  2.73739  3.18146  2.89801  2.37887  2.77519  2.98518  4.58477  3.61503
          0.03357  3.80664  4.52899  0.61958  0.77255  0.48576  0.95510
    606   3.08278  4.56545  4.08296  3.72411  3.11326  3.89705  4.40054  2.31567  3.49244  0.96086  3.15969  4.00577  4.34482  3.87660  3.67864  3.46250  3.38066  2.33559  4.96706  3.67468    746 - -
          2.68618  4.42225  2.77519  2.73123  3.46354  2.40513  3.72494  3.29354  2.67741  2.69355  4.24690  2.90347  2.73739  3.18146  2.89801  2.37887  2.77519  2.98518  4.58477  3.61503
          0.03357  3.80664  4.52899  0.61958  0.77255  0.48576  0.95510
    607   3.08278  4.56545  4.08296  3.72411  3.11326  3.89705  4.40054  2.31567  3.49244  0.96086  3.15969  4.00577  4.34482  3.87660  3.67864  3.46250  3.38066  2.33559  4.96706  3.67468    747 - -
          2.68618  4.42225  2.77519  2.73123  3.46354  2.40513  3.72494  3.29354  2.67741  2.69355  4.24690  2.90347  2.73739  3.18146  2.89801  2.37887  2.77519  2.98518  4.58477  3.61503
          0.03357  3.80664  4.52899  0.61958  0.77255  0.48576  0.95510
    608   2.89853  4.99182  2.46473  1.12299  4.33026  3.23362  3.81679  3.77112  2.68920  3.39963  4.37822  2.90023  3.83557  3.03491  3.08993  2.88870  3.20283  3.46241  5.51442  4.23845    748 - -
          2.68618  4.42225  2.77519  2.73123  3.46354  2.40513  3.72494  3.29354  2.67741  2.69355  4.24690  2.90347  2.73739  3.18146  2.89801  2.37887  2.77519  2.98518  4.58477  3.61503
          0.03357  3.80664  4.52899  0.61958  0.77255  0.48576  0.95510
    609   1.11308  4.16190  3.39782  3.18781  3.98869  2.98783  4.21735  3.10457  3.20240  2.98899  4.02945  3.35342  3.72099  3.55002  3.45652  2.51346  2.78634  2.77050  5.42252  4.21576    749 - -
          2.68618  4.42225  2.77519  2.73123  3.46354  2.40513  3.72494  3.29354  2.67741  2.69355  4.24690  2.90347  2.73739  3.18146  2.89801  2.37887  2.77519  2.98518  4.58477  3.61503
          0.03357  3.80664  4.52899  0.61958  0.77255  0.48576  0.95510
    610   2.92132  5.03510  1.01732  2.29924  4.40394  3.16296  3.87699  3.97767  2.94932  3.59850  4.57666  2.85164  3.81131  3.11715  3.45530  2.89224  3.25905  3.62442  5.58524  4.28969    750 - -
          2.68618  4.42225  2.77519  2.73123  3.46354  2.40513  3.72494  3.29354  2.67741  2.69355  4.24690  2.90347  2.73739  3.18146  2.89801  2.37887  2.77519  2.98518  4.58477  3.61503
          0.03357  3.80664  4.52899  0.61958  0.77255  0.48576  0.95510
    611   1.11308  4.16190  3.39782  3.18781  3.98869  2.98783  4.21735  3.10457  3.20240  2.98899  4.02945  3.35342  3.72099  3.55002  3.45652  2.51346  2.78634  2.77050  5.42252  4.21576    751 - -
          2.68618  4.42225  2.77519  2.73123  3.46354  2.40513  3.72494  3.29354  2.67741  2.69355  4.24690  2.90347  2.73739  3.18146  2.89801  2.37887  2.77519  2.98518  4.58477  3.61503
          0.03357  3.80664  4.52899  0.61958  0.77255  0.48576  0.95510
    612   2.58730  4.36750  3.24740  3.13934  4.27955  0.83836  4.26224  3.86445  3.31146  3.52659  4.50300  3.41209  3.75651  3.64111  3.55335  2.75760  3.06348  3.40564  5.39068  4.37975    752 - -
          2.68618  4.42225  2.77519  2.73123  3.46354  2.40513  3.72494  3.29354  2.67741  2.69355  4.24690  2.90347  2.73739  3.18146  2.89801  2.37887  2.77519  2.98518  4.58477  3.61503
          0.03357  3.80664  4.52899  0.61958  0.77255  0.48576  0.95510
    613   3.08278  4.56545  4.08296  3.72411  3.11326  3.89705  4.40054  2.31567  3.49244  0.96086  3.15969  4.00577  4.34482  3.87660  3.67864  3.46250  3.38066  2.33559  4.96706  3.67468    753 - -
          2.68618  4.42225  2.77519  2.73123  3.46354  2.40513  3.72494  3.29354  2.67741  2.69355  4.24690  2.90347  2.73739  3.18146  2.89801  2.37887  2.77519  2.98518  4.58477  3.61503
          0.03357  3.80664  4.52899  0.61958  0.77255  0.48576  0.95510
    614   2.58730  4.36750  3.24740  3.13934  4.27955  0.83836  4.26224  3.86445  3.31146  3.52659  4.50300  3.41209  3.75651  3.64111  3.55335  2.75760  3.06348  3.40564  5.39068  4.37975    754 - -
          2.68618  4.42225  2.77519  2.73123  3.46354  2.40513  3.72494  3.29354  2.67741  2.69355  4.24690  2.90347  2.73739  3.18146  2.89801  2.37887  2.77519  2.98518  4.58477  3.61503
          0.03357  3.80664  4.52899  0.61958  0.77255  0.48576  0.95510
    615   2.58730  4.36750  3.24740  3.13934  4.27955  0.83836  4.26224  3.86445  3.31146  3.52659  4.50300  3.41209  3.75651  3.64111  3.55335  2.75760  3.06348  3.40564  5.39068  4.37975    755 - -
          2.68618  4.42225  2.77519  2.73123  3.46354  2.40513  3.72494  3.29354  2.67741  2.69355  4.24690  2.90347  2.73739  3.18146  2.89801  2.37887  2.77519  2.98518  4.58477  3.61503
          0.03357  3.80664  4.52899  0.61958  0.77255  0.48576  0.95510
    616   2.66908  4.43569  3.26943  3.10020  4.09828  3.12700  4.18192  3.62811  3.15211  3.26161  4.30973  3.41279  0.95966  3.54297  3.40386  2.83487  3.10582  3.28086  5.30158  4.21856    756 - -
          2.68618  4.42225  2.77519  2.73123  3.46354  2.40513  3.72494  3.29354  2.67741  2.69355  4.24690  2.90347  2.73739  3.18146  2.89801  2.37887  2.77519  2.98518  4.58477  3.61503
          0.03357  3.80664  4.52899  0.61958  0.77255  0.48576  0.95510
    617   2.75646  4.31890  4.03280  3.69542  3.50365  3.65408  4.50903  2.05910  3.56212  2.20328  3.48042  3.89535  4.21935  3.92737  3.78067  3.15469  3.12033  1.11250  5.27641  4.00322    757 - -
          2.68618  4.42225  2.77519  2.73123  3.46354  2.40513  3.72494  3.29354  2.67741  2.69355  4.24690  2.90347  2.73739  3.18146  2.89801  2.37887  2.77519  2.98518  4.58477  3.61503
          0.03357  3.80664  4.52899  0.61958  0.77255  0.48576  0.95510
    618   2.81642  5.10583  1.23594  2.15316  4.42526  3.12656  3.76797  3.99675  2.81092  3.60915  4.52053  2.62735  3.77290  2.97590  3.35183  2.76544  3.14668  3.60839  5.68440  4.24717    758 - -
          2.68618  4.42225  2.77519  2.73123  3.46354  2.40513  3.72494  3.29354  2.67741  2.69355  4.24690  2.90347  2.73739  3.18146  2.89801  2.37887  2.77519  2.98518  4.58477  3.61503
          0.03357  3.80664  4.52899  0.61958  0.77255  0.48576  0.95510
    619   3.17674  4.59848  4.14788  3.85116  1.12606  3.87934  3.85185  2.71003  3.76014  2.09608  3.45096  3.94585  4.34049  3.94672  3.89611  3.44923  3.47840  2.69561  4.12294  2.49924    759 - -
          2.68618  4.42225  2.77519  2.73123  3.46354  2.40513  3.72494  3.29354  2.67741  2.69355  4.24690  2.90347  2.73739  3.18146  2.89801  2.37887  2.77519  2.98518  4.58477  3.61503
          0.03357  3.80664  4.52899  0.61958  0.77255  0.48576  0.95510
    620   2.28525  4.20393  3.15171  2.96597  4.01144  2.93515  4.07690  3.52584  3.03521  3.25176  4.18449  3.20034  3.66884  3.39007  3.32223  1.19488  2.76073  3.07544  5.38957  4.09497    760 - -
          2.68618  4.42225  2.77519  2.73123  3.46354  2.40513  3.72494  3.29354  2.67741  2.69355  4.24690  2.90347  2.73739  3.18146  2.89801  2.37887  2.77519  2.98518  4.58477  3.61503
          0.03357  3.80664  4.52899  0.61958  0.77255  0.48576  0.95510
    621   2.92132  5.03510  1.01732  2.29924  4.40394  3.16296  3.87699  3.97767  2.94932  3.59850  4.57666  2.85164  3.81131  3.11715  3.45530  2.89224  3.25905  3.62442  5.58524  4.28969    761 - -
          2.68618  4.42225  2.77519  2.73123  3.46354  2.40513  3.72494  3.29354  2.67741  2.69355  4.24690  2.90347  2.73739  3.18146  2.89801  2.37887  2.77519  2.98518  4.58477  3.61503
          0.03357  3.80664  4.52899  0.61958  0.77255  0.48576  0.95510
    622   3.08278  4.56545  4.08296  3.72411  3.11326  3.89705  4.40054  2.31567  3.49244  0.96086  3.15969  4.00577  4.34482  3.87660  3.67864  3.46250  3.38066  2.33559  4.96706  3.67468    762 - -
          2.68618  4.42225  2.77519  2.73123  3.46354  2.40513  3.72494  3.29354  2.67741  2.69355  4.24690  2.90347  2.73739  3.18146  2.89801  2.37887  2.77519  2.98518  4.58477  3.61503
          0.03357  3.80664  4.52899  0.61958  0.77255  0.48576  0.95510
    623   2.66908  4.43569  3.26943  3.10020  4.09828  3.12700  4.18192  3.62811  3.15211  3.26161  4.30973  3.41279  0.95966  3.54297  3.40386  2.83487  3.10582  3.28086  5.30158  4.21856    763 - -
          2.68618  4.42225  2.77519  2.73123  3.46354  2.40513  3.72494  3.29354  2.67741  2.69355  4.24690  2.90347  2.73739  3.18146  2.89801  2.37887  2.77519  2.98518  4.58477  3.61503
          0.03357  3.80664  4.52899  0.61958  0.77255  0.48576  0.95510
    624   3.23086  4.62820  3.99344  3.68432  2.60540  3.65879  3.82399  3.25298  3.40844  2.65862  3.88970  3.84698  4.17142  3.79963  3.54794  3.43509  3.52828  3.14151  1.02932  2.61120    764 - -
          2.68618  4.42225  2.77519  2.73123  3.46354  2.40513  3.72494  3.29354  2.67741  2.69355  4.24690  2.90347  2.73739  3.18146  2.89801  2.37887  2.77519  2.98518  4.58477  3.61503
          0.03357  3.80664  4.52899  0.61958  0.77255  0.48576  0.95510
    625   2.66908  4.43569  3.26943  3.10020  4.09828  3.12700  4.18192  3.62811  3.15211  3.26161  4.30973  3.41279  0.95966  3.54297  3.40386  2.83487  3.10582  3.28086  5.30158  4.21856    765 - -
          2.68618  4.42225  2.77519  2.73123  3.46354  2.40513  3.72494  3.29354  2.67741  2.69355  4.24690  2.90347  2.73739  3.18146  2.89801  2.37887  2.77519  2.98518  4.58477  3.61503
          0.03357  3.80664  4.52899  0.61958  0.77255  0.48576  0.95510
    626   3.08278  4.56545  4.08296  3.72411  3.11326  3.89705  4.40054  2.31567  3.49244  0.96086  3.15969  4.00577  4.34482  3.87660  3.67864  3.46250  3.38066  2.33559  4.96706  3.67468    766 - -
          2.68618  4.42225  2.77519  2.73123  3.46354  2.40513  3.72494  3.29354  2.67741  2.69355  4.24690  2.90347  2.73739  3.18146  2.89801  2.37887  2.77519  2.98518  4.58477  3.61503
          0.02272  3.79579        *  0.61958  0.77255  0.00000        *
//
