# Supplementary material for: Potential Conservation of Circadian Clock Proteins in the phylum Nematoda as Revealed by Bioinformatic Searches
Source: PLoS One. 2014 Nov 14;9(11):e112871. doi: 10.1371/journal.pone.0112871 (PMC4232591; doi:10.1371/journal.pone.0112871)
Supplement: File S1 — HMM profiles used in this work and HMMsearch results. (ZIP) [file pone.0112871.s007.zip › HMMs-CE/Mamiferos/Bhlhe41-aln.fasta.hmm]

HMMER3/b [3.0 | March 2010]
NAME  Bhlhe41-aln
LENG  425
ALPH  amino
RF    no
CS    no
MAP   yes
DATE  Wed Aug 22 12:28:28 2012
NSEQ  14
EFFN  0.693848
CKSUM 3061151197
STATS LOCAL MSV      -11.5809  0.69887
STATS LOCAL VITERBI  -12.6905  0.69887
STATS LOCAL FORWARD   -5.0611  0.69887
HMM          A        C        D        E        F        G        H        I        K        L        M        N        P        Q        R        S        T        V        W        Y   
            m->m     m->i     m->d     i->m     i->i     d->m     d->d
  COMPO   2.40472  4.03583  2.95874  2.67582  3.52701  2.93454  3.55274  3.00193  2.62870  2.42588  3.78917  3.20609  3.00473  2.98275  2.83956  2.58592  2.80668  2.80362  4.96969  3.69717
          2.68618  4.42225  2.77519  2.73123  3.46354  2.40513  3.72494  3.29354  2.67741  2.69355  4.24690  2.90347  2.73739  3.18146  2.89801  2.37887  2.77519  2.98518  4.58477  3.61503
          0.02738  4.00736  4.72971  0.61958  0.77255  0.00000        *
      1   3.07968  4.60820  4.19632  3.80174  3.27307  3.93576  4.50573  2.46241  3.56188  1.84903  1.14131  4.06204  4.39868  3.93581  3.75100  3.44204  3.38846  2.48378  5.13083  3.90358      1 - -
          2.68618  4.42225  2.77519  2.73123  3.46354  2.40513  3.72494  3.29354  2.67741  2.69355  4.24690  2.90347  2.73739  3.18146  2.89801  2.37887  2.77519  2.98518  4.58477  3.61503
          0.02738  4.00736  4.72971  0.61958  0.77255  0.48576  0.95510
      2   3.13919  5.28246  0.74228  2.42822  4.67870  3.31705  4.05644  4.29857  3.16711  3.88360  4.86637  2.99071  3.97956  3.29703  3.70031  3.08753  3.48124  3.92397  5.82066  4.53156      2 - -
          2.68618  4.42225  2.77519  2.73123  3.46354  2.40513  3.72494  3.29354  2.67741  2.69355  4.24690  2.90347  2.73739  3.18146  2.89801  2.37887  2.77519  2.98518  4.58477  3.61503
          0.02738  4.00736  4.72971  0.61958  0.77255  0.48576  0.95510
      3   3.07361  5.20695  2.55189  0.84778  4.57090  3.36484  3.96567  4.05184  2.86357  3.64809  4.61804  3.01679  3.97639  3.17970  3.28502  3.04340  3.37948  3.72247  5.71708  4.44158      3 - -
          2.68618  4.42225  2.77519  2.73123  3.46354  2.40513  3.72494  3.29354  2.67741  2.69355  4.24690  2.90347  2.73739  3.18146  2.89801  2.37887  2.77519  2.98518  4.58477  3.61503
          0.02738  4.00736  4.72971  0.61958  0.77255  0.48576  0.95510
      4   2.84061  4.60093  3.54186  3.45928  4.59582  0.54830  4.56975  4.22976  3.65879  3.86651  4.84455  3.70640  3.99632  3.97242  3.87851  3.01666  3.33236  3.73206  5.65374  4.70284      4 - -
          2.68618  4.42225  2.77519  2.73123  3.46354  2.40513  3.72494  3.29354  2.67741  2.69355  4.24690  2.90347  2.73739  3.18146  2.89801  2.37887  2.77519  2.98518  4.58477  3.61503
          0.02738  4.00736  4.72971  0.61958  0.77255  0.48576  0.95510
      5   3.13696  4.52066  4.52346  4.14583  3.46797  4.20906  4.85047  0.92499  3.97653  2.02844  3.38440  4.37247  4.62898  4.31207  4.15790  3.71896  3.43443  1.85855  5.38540  4.13412      5 - -
          2.68618  4.42225  2.77519  2.73123  3.46354  2.40513  3.72494  3.29354  2.67741  2.69355  4.24690  2.90347  2.73739  3.18146  2.89801  2.37887  2.77519  2.98518  4.58477  3.61503
          0.02738  4.00736  4.72971  0.61958  0.77255  0.48576  0.95510
      6   2.40107  4.35246  3.16687  2.96424  4.23929  3.05864  4.13492  3.71382  3.05327  3.39782  4.28577  3.24557  1.26592  3.40625  3.36824  2.25845  2.86123  3.24154  5.57776  4.30802      6 - -
          2.68618  4.42225  2.77519  2.73123  3.46354  2.40513  3.72494  3.29354  2.67741  2.69355  4.24690  2.90347  2.73739  3.18146  2.89801  2.37887  2.77519  2.98518  4.58477  3.61503
          0.02738  4.00736  4.72971  0.61958  0.77255  0.48576  0.95510
      7   2.90614  4.95765  3.20826  2.71605  3.92181  3.55792  1.71294  3.71347  2.18279  3.23202  4.12617  3.15330  3.98513  2.87531  2.00429  2.93763  3.12640  3.41288  5.17268  3.79852      7 - -
          2.68618  4.42225  2.77519  2.73123  3.46354  2.40513  3.72494  3.29354  2.67741  2.69355  4.24690  2.90347  2.73739  3.18146  2.89801  2.37887  2.77519  2.98518  4.58477  3.61503
          0.02738  4.00736  4.72971  0.61958  0.77255  0.48576  0.95510
      8   3.30913  4.73241  4.40557  4.04778  3.19159  4.15236  4.66131  2.40486  3.81419  0.72535  3.17556  4.31012  4.56565  4.15015  3.96749  3.74156  3.59788  2.47688  5.11801  3.87189      8 - -
          2.68618  4.42225  2.77519  2.73123  3.46354  2.40513  3.72494  3.29354  2.67741  2.69355  4.24690  2.90347  2.73739  3.18146  2.89801  2.37887  2.77519  2.98518  4.58477  3.61503
          0.02738  4.00736  4.72971  0.61958  0.77255  0.48576  0.95510
      9   2.99375  4.97986  2.99797  2.75660  4.16593  3.45876  3.91548  3.81908  2.56845  3.30784  4.33364  3.21687  4.01526  1.01203  2.84924  3.03661  3.29143  3.54088  5.41482  4.11818      9 - -
          2.68618  4.42225  2.77519  2.73123  3.46354  2.40513  3.72494  3.29354  2.67741  2.69355  4.24690  2.90347  2.73739  3.18146  2.89801  2.37887  2.77519  2.98518  4.58477  3.61503
          0.02738  4.00736  4.72971  0.61958  0.77255  0.48576  0.95510
     10   2.95369  5.34976  2.17520  1.06907  4.66498  3.27000  3.81087  4.14780  2.76877  3.71024  4.59120  2.78477  3.88085  2.98972  3.28937  2.87357  3.24530  3.76399  5.84736  4.42287     10 - -
          2.68618  4.42225  2.77519  2.73123  3.46354  2.40513  3.72494  3.29354  2.67741  2.69355  4.24690  2.90347  2.73739  3.18146  2.89801  2.37887  2.77519  2.98518  4.58477  3.61503
          0.02738  4.00736  4.72971  0.61958  0.77255  0.48576  0.95510
     11   3.16242  4.98881  3.66731  3.15241  4.37778  3.62233  3.92935  3.93026  2.30192  3.42176  4.41991  3.50107  4.11970  3.14428  0.79074  3.24100  3.42005  3.64876  5.40697  4.27742     11 - -
          2.68618  4.42225  2.77519  2.73123  3.46354  2.40513  3.72494  3.29354  2.67741  2.69355  4.24690  2.90347  2.73739  3.18146  2.89801  2.37887  2.77519  2.98518  4.58477  3.61503
          0.02738  4.00736  4.72971  0.61958  0.77255  0.48576  0.95510
     12   2.99375  4.97986  2.99797  2.75660  4.16593  3.45876  3.91548  3.81908  2.56845  3.30784  4.33364  3.21687  4.01526  1.01203  2.84924  3.03661  3.29143  3.54088  5.41482  4.11818     12 - -
          2.68618  4.42225  2.77519  2.73123  3.46354  2.40513  3.72494  3.29354  2.67741  2.69355  4.24690  2.90347  2.73739  3.18146  2.89801  2.37887  2.77519  2.98518  4.58477  3.61503
          0.02738  4.00736  4.72971  0.61958  0.77255  0.48576  0.95510
     13   3.30913  4.73241  4.40557  4.04778  3.19159  4.15236  4.66131  2.40486  3.81419  0.72535  3.17556  4.31012  4.56565  4.15015  3.96749  3.74156  3.59788  2.47688  5.11801  3.87189     13 - -
          2.68618  4.42225  2.77519  2.73123  3.46354  2.40513  3.72494  3.29354  2.67741  2.69355  4.24690  2.90347  2.73739  3.18146  2.89801  2.37887  2.77519  2.98518  4.58477  3.61503
          0.02738  4.00736  4.72971  0.61958  0.77255  0.48576  0.95510
     14   3.28565  4.66438  4.68381  4.14066  3.06100  4.45490  4.74323  2.21166  3.93950  0.91701  2.24421  4.42966  4.67530  4.14145  4.09563  3.81346  3.51506  2.33816  5.12656  4.01268     14 - -
          2.68618  4.42225  2.77519  2.73123  3.46354  2.40513  3.72494  3.29354  2.67741  2.69355  4.24690  2.90347  2.73739  3.18146  2.89801  2.37887  2.77519  2.98518  4.58477  3.61503
          0.02738  4.00736  4.72971  0.61958  0.77255  0.48576  0.95510
     15   3.07361  5.20695  2.55189  0.84778  4.57090  3.36484  3.96567  4.05184  2.86357  3.64809  4.61804  3.01679  3.97639  3.17970  3.28502  3.04340  3.37948  3.72247  5.71708  4.44158     15 - -
          2.68618  4.42225  2.77519  2.73123  3.46354  2.40513  3.72494  3.29354  2.67741  2.69355  4.24690  2.90347  2.73739  3.18146  2.89801  2.37887  2.77519  2.98518  4.58477  3.61503
          0.02738  4.00736  4.72971  0.61958  0.77255  0.48576  0.95510
     16   3.15214  4.94268  3.26638  3.04160  3.38620  3.56758  0.88710  3.87590  2.88129  3.35217  4.40701  3.44478  4.12841  3.41008  3.13804  3.22210  3.46081  3.60855  4.84912  3.33362     16 - -
          2.68618  4.42225  2.77519  2.73123  3.46354  2.40513  3.72494  3.29354  2.67741  2.69355  4.24690  2.90347  2.73739  3.18146  2.89801  2.37887  2.77519  2.98518  4.58477  3.61503
          0.02738  4.00736  4.72971  0.61958  0.77255  0.48576  0.95510
     17   3.16242  4.98881  3.66731  3.15241  4.37778  3.62233  3.92935  3.93026  2.30192  3.42176  4.41991  3.50107  4.11970  3.14428  0.79074  3.24100  3.42005  3.64876  5.40697  4.27742     17 - -
          2.68618  4.42225  2.77519  2.73123  3.46354  2.40513  3.72494  3.29354  2.67741  2.69355  4.24690  2.90347  2.73739  3.18146  2.89801  2.37887  2.77519  2.98518  4.58477  3.61503
          0.02738  4.00736  4.72971  0.61958  0.77255  0.48576  0.95510
     18   3.13919  5.28246  0.74228  2.42822  4.67870  3.31705  4.05644  4.29857  3.16711  3.88360  4.86637  2.99071  3.97956  3.29703  3.70031  3.08753  3.48124  3.92397  5.82066  4.53156     18 - -
          2.68618  4.42225  2.77519  2.73123  3.46354  2.40513  3.72494  3.29354  2.67741  2.69355  4.24690  2.90347  2.73739  3.18146  2.89801  2.37887  2.77519  2.98518  4.58477  3.61503
          0.02738  4.00736  4.72971  0.61958  0.77255  0.48576  0.95510
     19   3.43416  4.79695  4.42370  4.16539  0.81437  4.08913  3.94334  2.94301  4.06944  2.28275  3.65426  4.17326  4.54590  4.20064  4.15577  3.69608  3.73597  2.94334  4.15539  2.50672     19 - -
          2.68618  4.42225  2.77519  2.73123  3.46354  2.40513  3.72494  3.29354  2.67741  2.69355  4.24690  2.90347  2.73739  3.18146  2.89801  2.37887  2.77519  2.98518  4.58477  3.61503
          0.02738  4.00736  4.72971  0.61958  0.77255  0.48576  0.95510
     20   3.13696  4.52066  4.52346  4.14583  3.46797  4.20906  4.85047  0.92499  3.97653  2.02844  3.38440  4.37247  4.62898  4.31207  4.15790  3.71896  3.43443  1.85855  5.38540  4.13412     20 - -
          2.68618  4.42225  2.77519  2.73123  3.46354  2.40513  3.72494  3.29354  2.67741  2.69355  4.24690  2.90347  2.73739  3.18146  2.89801  2.37887  2.77519  2.98518  4.58477  3.61503
          0.02738  4.00736  4.72971  0.61958  0.77255  0.48576  0.95510
     21   2.84061  4.60093  3.54186  3.45928  4.59582  0.54830  4.56975  4.22976  3.65879  3.86651  4.84455  3.70640  3.99632  3.97242  3.87851  3.01666  3.33236  3.73206  5.65374  4.70284     21 - -
          2.68618  4.42225  2.77519  2.73123  3.46354  2.40513  3.72494  3.29354  2.67741  2.69355  4.24690  2.90347  2.73739  3.18146  2.89801  2.37887  2.77519  2.98518  4.58477  3.61503
          0.02738  4.00736  4.72971  0.61958  0.77255  0.48576  0.95510
     22   3.30913  4.73241  4.40557  4.04778  3.19159  4.15236  4.66131  2.40486  3.81419  0.72535  3.17556  4.31012  4.56565  4.15015  3.96749  3.74156  3.59788  2.47688  5.11801  3.87189     22 - -
          2.68618  4.42225  2.77519  2.73123  3.46354  2.40513  3.72494  3.29354  2.67741  2.69355  4.24690  2.90347  2.73739  3.18146  2.89801  2.37887  2.77519  2.98518  4.58477  3.61503
          0.02738  4.00736  4.72971  0.61958  0.77255  0.48576  0.95510
     23   3.13919  5.28246  0.74228  2.42822  4.67870  3.31705  4.05644  4.29857  3.16711  3.88360  4.86637  2.99071  3.97956  3.29703  3.70031  3.08753  3.48124  3.92397  5.82066  4.53156     23 - -
          2.68618  4.42225  2.77519  2.73123  3.46354  2.40513  3.72494  3.29354  2.67741  2.69355  4.24690  2.90347  2.73739  3.18146  2.89801  2.37887  2.77519  2.98518  4.58477  3.61503
          0.02738  4.00736  4.72971  0.61958  0.77255  0.48576  0.95510
     24   3.44683  4.88100  4.03959  3.79583  2.30946  3.98900  3.68901  3.43774  3.64955  2.85644  4.09909  3.89293  4.46044  3.92295  3.80492  3.56946  3.73458  3.31489  3.95784  0.76791     24 - -
          2.68618  4.42225  2.77519  2.73123  3.46354  2.40513  3.72494  3.29354  2.67741  2.69355  4.24690  2.90347  2.73739  3.18146  2.89801  2.37887  2.77519  2.98518  4.58477  3.61503
          0.02738  4.00736  4.72971  0.61958  0.77255  0.48576  0.95510
     25   2.32182  4.28023  3.23861  3.01131  4.28302  3.00301  4.16067  3.75652  3.10086  3.43463  4.29190  3.25221  3.20044  3.42751  3.42059  1.06420  2.79611  3.23805  5.61875  4.36002     25 - -
          2.68618  4.42225  2.77519  2.73123  3.46354  2.40513  3.72494  3.29354  2.67741  2.69355  4.24690  2.90347  2.73739  3.18146  2.89801  2.37887  2.77519  2.98518  4.58477  3.61503
          0.02738  4.00736  4.72971  0.61958  0.77255  0.48576  0.95510
     26   2.38581  4.30705  3.32841  3.15221  4.21294  3.03466  4.25746  3.75466  3.23512  3.46509  4.38102  3.35412  3.78497  3.57418  3.51576  0.90442  2.87636  3.26005  5.57497  4.29766     26 - -
          2.68618  4.42225  2.77519  2.73123  3.46354  2.40513  3.72494  3.29354  2.67741  2.69355  4.24690  2.90347  2.73739  3.18146  2.89801  2.37887  2.77519  2.98518  4.58477  3.61503
          0.02738  4.00736  4.72971  0.61958  0.77255  0.48576  0.95510
     27   3.30913  4.73241  4.40557  4.04778  3.19159  4.15236  4.66131  2.40486  3.81419  0.72535  3.17556  4.31012  4.56565  4.15015  3.96749  3.74156  3.59788  2.47688  5.11801  3.87189     27 - -
          2.68618  4.42225  2.77519  2.73123  3.46354  2.40513  3.72494  3.29354  2.67741  2.69355  4.24690  2.90347  2.73739  3.18146  2.89801  2.37887  2.77519  2.98518  4.58477  3.61503
          0.02738  4.00736  4.72971  0.61958  0.77255  0.48576  0.95510
     28   3.44683  4.88100  4.03959  3.79583  2.30946  3.98900  3.68901  3.43774  3.64955  2.85644  4.09909  3.89293  4.46044  3.92295  3.80492  3.56946  3.73458  3.31489  3.95784  0.76791     28 - -
          2.68618  4.42225  2.77519  2.73123  3.46354  2.40513  3.72494  3.29354  2.67741  2.69355  4.24690  2.90347  2.73739  3.18146  2.89801  2.37887  2.77519  2.98518  4.58477  3.61503
          0.02738  4.00736  4.72971  0.61958  0.77255  0.48576  0.95510
     29   3.07968  4.60820  4.19632  3.80174  3.27307  3.93576  4.50573  2.46241  3.56188  1.84903  1.14131  4.06204  4.39868  3.93581  3.75100  3.44204  3.38846  2.48378  5.13083  3.90358     29 - -
          2.68618  4.42225  2.77519  2.73123  3.46354  2.40513  3.72494  3.29354  2.67741  2.69355  4.24690  2.90347  2.73739  3.18146  2.89801  2.37887  2.77519  2.98518  4.58477  3.61503
          0.02738  4.00736  4.72971  0.61958  0.77255  0.48576  0.95510
     30   2.74821  0.70354  4.29642  4.06804  4.03030  3.34119  4.68564  3.19813  3.89628  3.10678  4.23308  4.01921  4.05863  4.23696  3.99617  3.01987  3.22647  2.93320  5.41609  4.31658     30 - -
          2.68618  4.42225  2.77519  2.73123  3.46354  2.40513  3.72494  3.29354  2.67741  2.69355  4.24690  2.90347  2.73739  3.18146  2.89801  2.37887  2.77519  2.98518  4.58477  3.61503
          0.02738  4.00736  4.72971  0.61958  0.77255  0.48576  0.95510
     31   3.09922  5.06445  3.28392  2.88244  4.48178  3.57214  3.83999  3.91995  0.86758  3.45653  4.41244  3.30031  4.06439  3.02507  2.46547  3.13338  3.34333  3.62075  5.48233  4.31530     31 - -
          2.68618  4.42225  2.77519  2.73123  3.46354  2.40513  3.72494  3.29354  2.67741  2.69355  4.24690  2.90347  2.73739  3.18146  2.89801  2.37887  2.77519  2.98518  4.58477  3.61503
          0.02738  4.00736  4.72971  0.61958  0.77255  0.48576  0.95510
     32   2.93929  4.67237  3.56134  3.42110  4.40189  3.35233  4.48611  3.98368  3.49027  3.59522  4.65195  3.71342  0.61108  3.87494  3.71912  3.11138  3.39181  3.61339  5.54983  4.52493     32 - -
          2.68618  4.42225  2.77519  2.73123  3.46354  2.40513  3.72494  3.29354  2.67741  2.69355  4.24690  2.90347  2.73739  3.18146  2.89801  2.37887  2.77519  2.98518  4.58477  3.61503
          0.02738  4.00736  4.72971  0.61958  0.77255  0.48576  0.95510
     33   3.09922  5.06445  3.28392  2.88244  4.48178  3.57214  3.83999  3.91995  0.86758  3.45653  4.41244  3.30031  4.06439  3.02507  2.46547  3.13338  3.34333  3.62075  5.48233  4.31530     33 - -
          2.68618  4.42225  2.77519  2.73123  3.46354  2.40513  3.72494  3.29354  2.67741  2.69355  4.24690  2.90347  2.73739  3.18146  2.89801  2.37887  2.77519  2.98518  4.58477  3.61503
          0.02738  4.00736  4.72971  0.61958  0.77255  0.48576  0.95510
     34   3.16242  4.98881  3.66731  3.15241  4.37778  3.62233  3.92935  3.93026  2.30192  3.42176  4.41991  3.50107  4.11970  3.14428  0.79074  3.24100  3.42005  3.64876  5.40697  4.27742     34 - -
          2.68618  4.42225  2.77519  2.73123  3.46354  2.40513  3.72494  3.29354  2.67741  2.69355  4.24690  2.90347  2.73739  3.18146  2.89801  2.37887  2.77519  2.98518  4.58477  3.61503
          0.02738  4.00736  4.72971  0.61958  0.77255  0.48576  0.95510
     35   2.27729  4.24449  3.23341  3.02125  4.37816  2.13723  4.19467  3.85183  3.16892  3.51880  4.34461  3.24410  3.70806  3.45662  3.49909  1.19580  2.76482  3.27760  5.69495  4.45641     35 - -
          2.68618  4.42225  2.77519  2.73123  3.46354  2.40513  3.72494  3.29354  2.67741  2.69355  4.24690  2.90347  2.73739  3.18146  2.89801  2.37887  2.77519  2.98518  4.58477  3.61503
          0.02738  4.00736  4.72971  0.61958  0.77255  0.48576  0.95510
     36   3.15362  4.60427  4.43008  3.91185  3.11462  4.23476  4.56232  2.26008  3.67775  1.45774  1.45335  4.20143  4.54145  3.97287  3.86844  3.60293  3.40298  2.32777  5.08451  3.89597     36 - -
          2.68618  4.42225  2.77519  2.73123  3.46354  2.40513  3.72494  3.29354  2.67741  2.69355  4.24690  2.90347  2.73739  3.18146  2.89801  2.37887  2.77519  2.98518  4.58477  3.61503
          0.02738  4.00736  4.72971  0.61958  0.77255  0.48576  0.95510
     37   3.09922  5.06445  3.28392  2.88244  4.48178  3.57214  3.83999  3.91995  0.86758  3.45653  4.41244  3.30031  4.06439  3.02507  2.46547  3.13338  3.34333  3.62075  5.48233  4.31530     37 - -
          2.68618  4.42225  2.77519  2.73123  3.46354  2.40513  3.72494  3.29354  2.67741  2.69355  4.24690  2.90347  2.73739  3.18146  2.89801  2.37887  2.77519  2.98518  4.58477  3.61503
          0.02738  4.00736  4.72971  0.61958  0.77255  0.48576  0.95510
     38   3.16242  4.98881  3.66731  3.15241  4.37778  3.62233  3.92935  3.93026  2.30192  3.42176  4.41991  3.50107  4.11970  3.14428  0.79074  3.24100  3.42005  3.64876  5.40697  4.27742     38 - -
          2.68618  4.42225  2.77519  2.73123  3.46354  2.40513  3.72494  3.29354  2.67741  2.69355  4.24690  2.90347  2.73739  3.18146  2.89801  2.37887  2.77519  2.98518  4.58477  3.61503
          0.02738  4.00736  4.72971  0.61958  0.77255  0.48576  0.95510
     39   3.13919  5.28246  0.74228  2.42822  4.67870  3.31705  4.05644  4.29857  3.16711  3.88360  4.86637  2.99071  3.97956  3.29703  3.70031  3.08753  3.48124  3.92397  5.82066  4.53156     39 - -
          2.68618  4.42225  2.77519  2.73123  3.46354  2.40513  3.72494  3.29354  2.67741  2.69355  4.24690  2.90347  2.73739  3.18146  2.89801  2.37887  2.77519  2.98518  4.58477  3.61503
          0.02738  4.00736  4.72971  0.61958  0.77255  0.48576  0.95510
     40   2.98955  5.55205  1.20732  1.73015  4.83750  3.22511  3.79814  4.35869  2.84378  3.86935  4.73996  2.69378  3.86232  2.97207  3.44970  2.86682  3.28543  3.93563  6.01847  4.51110     40 - -
          2.68618  4.42225  2.77519  2.73123  3.46354  2.40513  3.72494  3.29354  2.67741  2.69355  4.24690  2.90347  2.73739  3.18146  2.89801  2.37887  2.77519  2.98518  4.58477  3.61503
          0.02738  4.00736  4.72971  0.61958  0.77255  0.48576  0.95510
     41   2.27403  4.21645  3.38322  3.07086  4.20844  3.00183  4.14772  3.56164  3.08459  3.29695  4.15377  3.27877  3.72213  3.41178  3.40306  1.41614  1.82338  3.08813  5.56605  4.32943     41 - -
          2.68618  4.42225  2.77519  2.73123  3.46354  2.40513  3.72494  3.29354  2.67741  2.69355  4.24690  2.90347  2.73739  3.18146  2.89801  2.37887  2.77519  2.98518  4.58477  3.61503
          0.02738  4.00736  4.72971  0.61958  0.77255  0.48576  0.95510
     42   3.09922  5.06445  3.28392  2.88244  4.48178  3.57214  3.83999  3.91995  0.86758  3.45653  4.41244  3.30031  4.06439  3.02507  2.46547  3.13338  3.34333  3.62075  5.48233  4.31530     42 - -
          2.68618  4.42225  2.77519  2.73123  3.46354  2.40513  3.72494  3.29354  2.67741  2.69355  4.24690  2.90347  2.73739  3.18146  2.89801  2.37887  2.77519  2.98518  4.58477  3.61503
          0.02738  4.00736  4.72971  0.61958  0.77255  0.48576  0.95510
     43   2.98955  5.55205  1.20732  1.73015  4.83750  3.22511  3.79814  4.35869  2.84378  3.86935  4.73996  2.69378  3.86232  2.97207  3.44970  2.86682  3.28543  3.93563  6.01847  4.51110     43 - -
          2.68618  4.42225  2.77519  2.73123  3.46354  2.40513  3.72494  3.29354  2.67741  2.69355  4.24690  2.90347  2.73739  3.18146  2.89801  2.37887  2.77519  2.98518  4.58477  3.61503
          0.02738  4.00736  4.72971  0.61958  0.77255  0.48576  0.95510
     44   2.49007  4.33478  3.55288  3.31341  4.09292  3.16903  4.31979  3.23669  3.25904  3.09535  4.13868  3.49963  3.88409  3.64752  3.51003  2.69303  0.96218  2.91704  5.51880  4.31013     44 - -
          2.68618  4.42225  2.77519  2.73123  3.46354  2.40513  3.72494  3.29354  2.67741  2.69355  4.24690  2.90347  2.73739  3.18146  2.89801  2.37887  2.77519  2.98518  4.58477  3.61503
          0.02738  4.00736  4.72971  0.61958  0.77255  0.48576  0.95510
     45   3.44683  4.88100  4.03959  3.79583  2.30946  3.98900  3.68901  3.43774  3.64955  2.85644  4.09909  3.89293  4.46044  3.92295  3.80492  3.56946  3.73458  3.31489  3.95784  0.76791     45 - -
          2.68618  4.42225  2.77519  2.73123  3.46354  2.40513  3.72494  3.29354  2.67741  2.69355  4.24690  2.90347  2.73739  3.18146  2.89801  2.37887  2.77519  2.98518  4.58477  3.61503
          0.02738  4.00736  4.72971  0.61958  0.77255  0.48576  0.95510
     46   3.09922  5.06445  3.28392  2.88244  4.48178  3.57214  3.83999  3.91995  0.86758  3.45653  4.41244  3.30031  4.06439  3.02507  2.46547  3.13338  3.34333  3.62075  5.48233  4.31530     46 - -
          2.68618  4.42225  2.77519  2.73123  3.46354  2.40513  3.72494  3.29354  2.67741  2.69355  4.24690  2.90347  2.73739  3.18146  2.89801  2.37887  2.77519  2.98518  4.58477  3.61503
          0.02738  4.00736  4.72971  0.61958  0.77255  0.48576  0.95510
     47   3.30913  4.73241  4.40557  4.04778  3.19159  4.15236  4.66131  2.40486  3.81419  0.72535  3.17556  4.31012  4.56565  4.15015  3.96749  3.74156  3.59788  2.47688  5.11801  3.87189     47 - -
          2.68618  4.42225  2.77519  2.73123  3.46354  2.40513  3.72494  3.29354  2.67741  2.69355  4.24690  2.90347  2.73739  3.18146  2.89801  2.37887  2.77519  2.98518  4.58477  3.61503
          0.02738  4.00736  4.72971  0.61958  0.77255  0.48576  0.95510
     48   2.93929  4.67237  3.56134  3.42110  4.40189  3.35233  4.48611  3.98368  3.49027  3.59522  4.65195  3.71342  0.61108  3.87494  3.71912  3.11138  3.39181  3.61339  5.54983  4.52493     48 - -
          2.68618  4.42225  2.77519  2.73123  3.46354  2.40513  3.72494  3.29354  2.67741  2.69355  4.24690  2.90347  2.73739  3.18146  2.89801  2.37887  2.77519  2.98518  4.58477  3.61503
          0.02738  4.00736  4.72971  0.61958  0.77255  0.48576  0.95510
     49   3.15214  4.94268  3.26638  3.04160  3.38620  3.56758  0.88710  3.87590  2.88129  3.35217  4.40701  3.44478  4.12841  3.41008  3.13804  3.22210  3.46081  3.60855  4.84912  3.33362     49 - -
          2.68618  4.42225  2.77519  2.73123  3.46354  2.40513  3.72494  3.29354  2.67741  2.69355  4.24690  2.90347  2.73739  3.18146  2.89801  2.37887  2.77519  2.98518  4.58477  3.61503
          0.02738  4.00736  4.72971  0.61958  0.77255  0.48576  0.95510
     50   3.16242  4.98881  3.66731  3.15241  4.37778  3.62233  3.92935  3.93026  2.30192  3.42176  4.41991  3.50107  4.11970  3.14428  0.79074  3.24100  3.42005  3.64876  5.40697  4.27742     50 - -
          2.68618  4.42225  2.77519  2.73123  3.46354  2.40513  3.72494  3.29354  2.67741  2.69355  4.24690  2.90347  2.73739  3.18146  2.89801  2.37887  2.77519  2.98518  4.58477  3.61503
          0.02738  4.00736  4.72971  0.61958  0.77255  0.48576  0.95510
     51   3.30913  4.73241  4.40557  4.04778  3.19159  4.15236  4.66131  2.40486  3.81419  0.72535  3.17556  4.31012  4.56565  4.15015  3.96749  3.74156  3.59788  2.47688  5.11801  3.87189     51 - -
          2.68618  4.42225  2.77519  2.73123  3.46354  2.40513  3.72494  3.29354  2.67741  2.69355  4.24690  2.90347  2.73739  3.18146  2.89801  2.37887  2.77519  2.98518  4.58477  3.61503
          0.02738  4.00736  4.72971  0.61958  0.77255  0.48576  0.95510
     52   3.13696  4.52066  4.52346  4.14583  3.46797  4.20906  4.85047  0.92499  3.97653  2.02844  3.38440  4.37247  4.62898  4.31207  4.15790  3.71896  3.43443  1.85855  5.38540  4.13412     52 - -
          2.68618  4.42225  2.77519  2.73123  3.46354  2.40513  3.72494  3.29354  2.67741  2.69355  4.24690  2.90347  2.73739  3.18146  2.89801  2.37887  2.77519  2.98518  4.58477  3.61503
          0.02738  4.00736  4.72971  0.61958  0.77255  0.48576  0.95510
     53   3.07361  5.20695  2.55189  0.84778  4.57090  3.36484  3.96567  4.05184  2.86357  3.64809  4.61804  3.01679  3.97639  3.17970  3.28502  3.04340  3.37948  3.72247  5.71708  4.44158     53 - -
          2.68618  4.42225  2.77519  2.73123  3.46354  2.40513  3.72494  3.29354  2.67741  2.69355  4.24690  2.90347  2.73739  3.18146  2.89801  2.37887  2.77519  2.98518  4.58477  3.61503
          0.02738  4.00736  4.72971  0.61958  0.77255  0.48576  0.95510
     54   3.09922  5.06445  3.28392  2.88244  4.48178  3.57214  3.83999  3.91995  0.86758  3.45653  4.41244  3.30031  4.06439  3.02507  2.46547  3.13338  3.34333  3.62075  5.48233  4.31530     54 - -
          2.68618  4.42225  2.77519  2.73123  3.46354  2.40513  3.72494  3.29354  2.67741  2.69355  4.24690  2.90347  2.73739  3.18146  2.89801  2.37887  2.77519  2.98518  4.58477  3.61503
          0.02738  4.00736  4.72971  0.61958  0.77255  0.48576  0.95510
     55   3.09922  5.06445  3.28392  2.88244  4.48178  3.57214  3.83999  3.91995  0.86758  3.45653  4.41244  3.30031  4.06439  3.02507  2.46547  3.13338  3.34333  3.62075  5.48233  4.31530     55 - -
          2.68618  4.42225  2.77519  2.73123  3.46354  2.40513  3.72494  3.29354  2.67741  2.69355  4.24690  2.90347  2.73739  3.18146  2.89801  2.37887  2.77519  2.98518  4.58477  3.61503
          0.02738  4.00736  4.72971  0.61958  0.77255  0.48576  0.95510
     56   3.16242  4.98881  3.66731  3.15241  4.37778  3.62233  3.92935  3.93026  2.30192  3.42176  4.41991  3.50107  4.11970  3.14428  0.79074  3.24100  3.42005  3.64876  5.40697  4.27742     56 - -
          2.68618  4.42225  2.77519  2.73123  3.46354  2.40513  3.72494  3.29354  2.67741  2.69355  4.24690  2.90347  2.73739  3.18146  2.89801  2.37887  2.77519  2.98518  4.58477  3.61503
          0.02738  4.00736  4.72971  0.61958  0.77255  0.48576  0.95510
     57   3.16242  4.98881  3.66731  3.15241  4.37778  3.62233  3.92935  3.93026  2.30192  3.42176  4.41991  3.50107  4.11970  3.14428  0.79074  3.24100  3.42005  3.64876  5.40697  4.27742     57 - -
          2.68618  4.42225  2.77519  2.73123  3.46354  2.40513  3.72494  3.29354  2.67741  2.69355  4.24690  2.90347  2.73739  3.18146  2.89801  2.37887  2.77519  2.98518  4.58477  3.61503
          0.02738  4.00736  4.72971  0.61958  0.77255  0.48576  0.95510
     58   3.13919  5.28246  0.74228  2.42822  4.67870  3.31705  4.05644  4.29857  3.16711  3.88360  4.86637  2.99071  3.97956  3.29703  3.70031  3.08753  3.48124  3.92397  5.82066  4.53156     58 - -
          2.68618  4.42225  2.77519  2.73123  3.46354  2.40513  3.72494  3.29354  2.67741  2.69355  4.24690  2.90347  2.73739  3.18146  2.89801  2.37887  2.77519  2.98518  4.58477  3.61503
          0.02738  4.00736  4.72971  0.61958  0.77255  0.48576  0.95510
     59   3.16242  4.98881  3.66731  3.15241  4.37778  3.62233  3.92935  3.93026  2.30192  3.42176  4.41991  3.50107  4.11970  3.14428  0.79074  3.24100  3.42005  3.64876  5.40697  4.27742     59 - -
          2.68618  4.42225  2.77519  2.73123  3.46354  2.40513  3.72494  3.29354  2.67741  2.69355  4.24690  2.90347  2.73739  3.18146  2.89801  2.37887  2.77519  2.98518  4.58477  3.61503
          0.02738  4.00736  4.72971  0.61958  0.77255  0.48576  0.95510
     60   3.13696  4.52066  4.52346  4.14583  3.46797  4.20906  4.85047  0.92499  3.97653  2.02844  3.38440  4.37247  4.62898  4.31207  4.15790  3.71896  3.43443  1.85855  5.38540  4.13412     60 - -
          2.68618  4.42225  2.77519  2.73123  3.46354  2.40513  3.72494  3.29354  2.67741  2.69355  4.24690  2.90347  2.73739  3.18146  2.89801  2.37887  2.77519  2.98518  4.58477  3.61503
          0.02738  4.00736  4.72971  0.61958  0.77255  0.48576  0.95510
     61   2.84006  4.83802  2.79085  2.69086  4.22321  3.27827  4.03715  3.96451  2.95319  3.59655  4.55234  0.93969  3.93754  3.31160  3.31117  2.90303  3.22728  3.57300  5.51378  4.16299     61 - -
          2.68618  4.42225  2.77519  2.73123  3.46354  2.40513  3.72494  3.29354  2.67741  2.69355  4.24690  2.90347  2.73739  3.18146  2.89801  2.37887  2.77519  2.98518  4.58477  3.61503
          0.02738  4.00736  4.72971  0.61958  0.77255  0.48576  0.95510
     62   3.07361  5.20695  2.55189  0.84778  4.57090  3.36484  3.96567  4.05184  2.86357  3.64809  4.61804  3.01679  3.97639  3.17970  3.28502  3.04340  3.37948  3.72247  5.71708  4.44158     62 - -
          2.68618  4.42225  2.77519  2.73123  3.46354  2.40513  3.72494  3.29354  2.67741  2.69355  4.24690  2.90347  2.73739  3.18146  2.89801  2.37887  2.77519  2.98518  4.58477  3.61503
          0.02738  4.00736  4.72971  0.61958  0.77255  0.48576  0.95510
     63   2.74821  0.70354  4.29642  4.06804  4.03030  3.34119  4.68564  3.19813  3.89628  3.10678  4.23308  4.01921  4.05863  4.23696  3.99617  3.01987  3.22647  2.93320  5.41609  4.31658     63 - -
          2.68618  4.42225  2.77519  2.73123  3.46354  2.40513  3.72494  3.29354  2.67741  2.69355  4.24690  2.90347  2.73739  3.18146  2.89801  2.37887  2.77519  2.98518  4.58477  3.61503
          0.02738  4.00736  4.72971  0.61958  0.77255  0.48576  0.95510
     64   3.13696  4.52066  4.52346  4.14583  3.46797  4.20906  4.85047  0.92499  3.97653  2.02844  3.38440  4.37247  4.62898  4.31207  4.15790  3.71896  3.43443  1.85855  5.38540  4.13412     64 - -
          2.68618  4.42225  2.77519  2.73123  3.46354  2.40513  3.72494  3.29354  2.67741  2.69355  4.24690  2.90347  2.73739  3.18146  2.89801  2.37887  2.77519  2.98518  4.58477  3.61503
          0.02738  4.00736  4.72971  0.61958  0.77255  0.48576  0.95510
     65   0.83557  4.26396  3.60361  3.40319  4.19059  3.08448  4.40874  3.33660  3.42302  3.21180  4.23031  3.51741  3.83665  3.75216  3.66304  2.61385  2.90065  2.96757  5.60424  4.42006     65 - -
          2.68618  4.42225  2.77519  2.73123  3.46354  2.40513  3.72494  3.29354  2.67741  2.69355  4.24690  2.90347  2.73739  3.18146  2.89801  2.37887  2.77519  2.98518  4.58477  3.61503
          0.02738  4.00736  4.72971  0.61958  0.77255  0.48576  0.95510
     66   2.99375  4.97986  2.99797  2.75660  4.16593  3.45876  3.91548  3.81908  2.56845  3.30784  4.33364  3.21687  4.01526  1.01203  2.84924  3.03661  3.29143  3.54088  5.41482  4.11818     66 - -
          2.68618  4.42225  2.77519  2.73123  3.46354  2.40513  3.72494  3.29354  2.67741  2.69355  4.24690  2.90347  2.73739  3.18146  2.89801  2.37887  2.77519  2.98518  4.58477  3.61503
          0.02738  4.00736  4.72971  0.61958  0.77255  0.48576  0.95510
     67   3.30913  4.73241  4.40557  4.04778  3.19159  4.15236  4.66131  2.40486  3.81419  0.72535  3.17556  4.31012  4.56565  4.15015  3.96749  3.74156  3.59788  2.47688  5.11801  3.87189     67 - -
          2.68618  4.42225  2.77519  2.73123  3.46354  2.40513  3.72494  3.29354  2.67741  2.69355  4.24690  2.90347  2.73739  3.18146  2.89801  2.37887  2.77519  2.98518  4.58477  3.61503
          0.02738  4.00736  4.72971  0.61958  0.77255  0.48576  0.95510
     68   3.09922  5.06445  3.28392  2.88244  4.48178  3.57214  3.83999  3.91995  0.86758  3.45653  4.41244  3.30031  4.06439  3.02507  2.46547  3.13338  3.34333  3.62075  5.48233  4.31530     68 - -
          2.68618  4.42225  2.77519  2.73123  3.46354  2.40513  3.72494  3.29354  2.67741  2.69355  4.24690  2.90347  2.73739  3.18146  2.89801  2.37887  2.77519  2.98518  4.58477  3.61503
          0.02738  4.00736  4.72971  0.61958  0.77255  0.48576  0.95510
     69   3.13919  5.28246  0.74228  2.42822  4.67870  3.31705  4.05644  4.29857  3.16711  3.88360  4.86637  2.99071  3.97956  3.29703  3.70031  3.08753  3.48124  3.92397  5.82066  4.53156     69 - -
          2.68618  4.42225  2.77519  2.73123  3.46354  2.40513  3.72494  3.29354  2.67741  2.69355  4.24690  2.90347  2.73739  3.18146  2.89801  2.37887  2.77519  2.98518  4.58477  3.61503
          0.02738  4.00736  4.72971  0.61958  0.77255  0.48576  0.95510
     70   3.30913  4.73241  4.40557  4.04778  3.19159  4.15236  4.66131  2.40486  3.81419  0.72535  3.17556  4.31012  4.56565  4.15015  3.96749  3.74156  3.59788  2.47688  5.11801  3.87189     70 - -
          2.68618  4.42225  2.77519  2.73123  3.46354  2.40513  3.72494  3.29354  2.67741  2.69355  4.24690  2.90347  2.73739  3.18146  2.89801  2.37887  2.77519  2.98518  4.58477  3.61503
          0.02738  4.00736  4.72971  0.61958  0.77255  0.48576  0.95510
     71   3.30913  4.73241  4.40557  4.04778  3.19159  4.15236  4.66131  2.40486  3.81419  0.72535  3.17556  4.31012  4.56565  4.15015  3.96749  3.74156  3.59788  2.47688  5.11801  3.87189     71 - -
          2.68618  4.42225  2.77519  2.73123  3.46354  2.40513  3.72494  3.29354  2.67741  2.69355  4.24690  2.90347  2.73739  3.18146  2.89801  2.37887  2.77519  2.98518  4.58477  3.61503
          0.02738  4.00736  4.72971  0.61958  0.77255  0.48576  0.95510
     72   2.93929  4.67237  3.56134  3.42110  4.40189  3.35233  4.48611  3.98368  3.49027  3.59522  4.65195  3.71342  0.61108  3.87494  3.71912  3.11138  3.39181  3.61339  5.54983  4.52493     72 - -
          2.68618  4.42225  2.77519  2.73123  3.46354  2.40513  3.72494  3.29354  2.67741  2.69355  4.24690  2.90347  2.73739  3.18146  2.89801  2.37887  2.77519  2.98518  4.58477  3.61503
          0.02738  4.00736  4.72971  0.61958  0.77255  0.48576  0.95510
     73   3.07361  5.20695  2.55189  0.84778  4.57090  3.36484  3.96567  4.05184  2.86357  3.64809  4.61804  3.01679  3.97639  3.17970  3.28502  3.04340  3.37948  3.72247  5.71708  4.44158     73 - -
          2.68618  4.42225  2.77519  2.73123  3.46354  2.40513  3.72494  3.29354  2.67741  2.69355  4.24690  2.90347  2.73739  3.18146  2.89801  2.37887  2.77519  2.98518  4.58477  3.61503
          0.02738  4.00736  4.72971  0.61958  0.77255  0.48576  0.95510
     74   3.15214  4.94268  3.26638  3.04160  3.38620  3.56758  0.88710  3.87590  2.88129  3.35217  4.40701  3.44478  4.12841  3.41008  3.13804  3.22210  3.46081  3.60855  4.84912  3.33362     74 - -
          2.68618  4.42225  2.77519  2.73123  3.46354  2.40513  3.72494  3.29354  2.67741  2.69355  4.24690  2.90347  2.73739  3.18146  2.89801  2.37887  2.77519  2.98518  4.58477  3.61503
          0.02738  4.00736  4.72971  0.61958  0.77255  0.48576  0.95510
     75   3.30913  4.73241  4.40557  4.04778  3.19159  4.15236  4.66131  2.40486  3.81419  0.72535  3.17556  4.31012  4.56565  4.15015  3.96749  3.74156  3.59788  2.47688  5.11801  3.87189     75 - -
          2.68618  4.42225  2.77519  2.73123  3.46354  2.40513  3.72494  3.29354  2.67741  2.69355  4.24690  2.90347  2.73739  3.18146  2.89801  2.37887  2.77519  2.98518  4.58477  3.61503
          0.02738  4.00736  4.72971  0.61958  0.77255  0.48576  0.95510
     76   3.09922  5.06445  3.28392  2.88244  4.48178  3.57214  3.83999  3.91995  0.86758  3.45653  4.41244  3.30031  4.06439  3.02507  2.46547  3.13338  3.34333  3.62075  5.48233  4.31530     76 - -
          2.68618  4.42225  2.77519  2.73123  3.46354  2.40513  3.72494  3.29354  2.67741  2.69355  4.24690  2.90347  2.73739  3.18146  2.89801  2.37887  2.77519  2.98518  4.58477  3.61503
          0.02738  4.00736  4.72971  0.61958  0.77255  0.48576  0.95510
     77   3.30913  4.73241  4.40557  4.04778  3.19159  4.15236  4.66131  2.40486  3.81419  0.72535  3.17556  4.31012  4.56565  4.15015  3.96749  3.74156  3.59788  2.47688  5.11801  3.87189     77 - -
          2.68618  4.42225  2.77519  2.73123  3.46354  2.40513  3.72494  3.29354  2.67741  2.69355  4.24690  2.90347  2.73739  3.18146  2.89801  2.37887  2.77519  2.98518  4.58477  3.61503
          0.02738  4.00736  4.72971  0.61958  0.77255  0.48576  0.95510
     78   2.49007  4.33478  3.55288  3.31341  4.09292  3.16903  4.31979  3.23669  3.25904  3.09535  4.13868  3.49963  3.88409  3.64752  3.51003  2.69303  0.96218  2.91704  5.51880  4.31013     78 - -
          2.68618  4.42225  2.77519  2.73123  3.46354  2.40513  3.72494  3.29354  2.67741  2.69355  4.24690  2.90347  2.73739  3.18146  2.89801  2.37887  2.77519  2.98518  4.58477  3.61503
          0.02738  4.00736  4.72971  0.61958  0.77255  0.48576  0.95510
     79   2.49007  4.33478  3.55288  3.31341  4.09292  3.16903  4.31979  3.23669  3.25904  3.09535  4.13868  3.49963  3.88409  3.64752  3.51003  2.69303  0.96218  2.91704  5.51880  4.31013     79 - -
          2.68618  4.42225  2.77519  2.73123  3.46354  2.40513  3.72494  3.29354  2.67741  2.69355  4.24690  2.90347  2.73739  3.18146  2.89801  2.37887  2.77519  2.98518  4.58477  3.61503
          0.02738  4.00736  4.72971  0.61958  0.77255  0.48576  0.95510
     80   3.30913  4.73241  4.40557  4.04778  3.19159  4.15236  4.66131  2.40486  3.81419  0.72535  3.17556  4.31012  4.56565  4.15015  3.96749  3.74156  3.59788  2.47688  5.11801  3.87189     80 - -
          2.68618  4.42225  2.77519  2.73123  3.46354  2.40513  3.72494  3.29354  2.67741  2.69355  4.24690  2.90347  2.73739  3.18146  2.89801  2.37887  2.77519  2.98518  4.58477  3.61503
          0.02738  4.00736  4.72971  0.61958  0.77255  0.48576  0.95510
     81   2.84061  4.60093  3.54186  3.45928  4.59582  0.54830  4.56975  4.22976  3.65879  3.86651  4.84455  3.70640  3.99632  3.97242  3.87851  3.01666  3.33236  3.73206  5.65374  4.70284     81 - -
          2.68618  4.42225  2.77519  2.73123  3.46354  2.40513  3.72494  3.29354  2.67741  2.69355  4.24690  2.90347  2.73739  3.18146  2.89801  2.37887  2.77519  2.98518  4.58477  3.61503
          0.02738  4.00736  4.72971  0.61958  0.77255  0.48576  0.95510
     82   3.15214  4.94268  3.26638  3.04160  3.38620  3.56758  0.88710  3.87590  2.88129  3.35217  4.40701  3.44478  4.12841  3.41008  3.13804  3.22210  3.46081  3.60855  4.84912  3.33362     82 - -
          2.68618  4.42225  2.77519  2.73123  3.46354  2.40513  3.72494  3.29354  2.67741  2.69355  4.24690  2.90347  2.73739  3.18146  2.89801  2.37887  2.77519  2.98518  4.58477  3.61503
          0.02738  4.00736  4.72971  0.61958  0.77255  0.48576  0.95510
     83   3.30913  4.73241  4.40557  4.04778  3.19159  4.15236  4.66131  2.40486  3.81419  0.72535  3.17556  4.31012  4.56565  4.15015  3.96749  3.74156  3.59788  2.47688  5.11801  3.87189     83 - -
          2.68618  4.42225  2.77519  2.73123  3.46354  2.40513  3.72494  3.29354  2.67741  2.69355  4.24690  2.90347  2.73739  3.18146  2.89801  2.37887  2.77519  2.98518  4.58477  3.61503
          0.02738  4.00736  4.72971  0.61958  0.77255  0.48576  0.95510
     84   3.07361  5.20695  2.55189  0.84778  4.57090  3.36484  3.96567  4.05184  2.86357  3.64809  4.61804  3.01679  3.97639  3.17970  3.28502  3.04340  3.37948  3.72247  5.71708  4.44158     84 - -
          2.68618  4.42225  2.77519  2.73123  3.46354  2.40513  3.72494  3.29354  2.67741  2.69355  4.24690  2.90347  2.73739  3.18146  2.89801  2.37887  2.77519  2.98518  4.58477  3.61503
          0.02738  4.00736  4.72971  0.61958  0.77255  0.48576  0.95510
     85   3.09922  5.06445  3.28392  2.88244  4.48178  3.57214  3.83999  3.91995  0.86758  3.45653  4.41244  3.30031  4.06439  3.02507  2.46547  3.13338  3.34333  3.62075  5.48233  4.31530     85 - -
          2.68618  4.42225  2.77519  2.73123  3.46354  2.40513  3.72494  3.29354  2.67741  2.69355  4.24690  2.90347  2.73739  3.18146  2.89801  2.37887  2.77519  2.98518  4.58477  3.61503
          0.02738  4.00736  4.72971  0.61958  0.77255  0.48576  0.95510
     86   0.83557  4.26396  3.60361  3.40319  4.19059  3.08448  4.40874  3.33660  3.42302  3.21180  4.23031  3.51741  3.83665  3.75216  3.66304  2.61385  2.90065  2.96757  5.60424  4.42006     86 - -
          2.68618  4.42225  2.77519  2.73123  3.46354  2.40513  3.72494  3.29354  2.67741  2.69355  4.24690  2.90347  2.73739  3.18146  2.89801  2.37887  2.77519  2.98518  4.58477  3.61503
          0.02738  4.00736  4.72971  0.61958  0.77255  0.48576  0.95510
     87   2.91546  4.42268  4.31046  3.97947  3.65168  3.86161  4.75883  2.05246  3.84930  2.31640  3.59801  4.14716  4.41584  4.20016  4.04854  3.37497  3.27451  0.87051  5.45835  4.19759     87 - -
          2.68618  4.42225  2.77519  2.73123  3.46354  2.40513  3.72494  3.29354  2.67741  2.69355  4.24690  2.90347  2.73739  3.18146  2.89801  2.37887  2.77519  2.98518  4.58477  3.61503
          0.02738  4.00736  4.72971  0.61958  0.77255  0.48576  0.95510
     88   2.91546  4.42268  4.31046  3.97947  3.65168  3.86161  4.75883  2.05246  3.84930  2.31640  3.59801  4.14716  4.41584  4.20016  4.04854  3.37497  3.27451  0.87051  5.45835  4.19759     88 - -
          2.68618  4.42225  2.77519  2.73123  3.46354  2.40513  3.72494  3.29354  2.67741  2.69355  4.24690  2.90347  2.73739  3.18146  2.89801  2.37887  2.77519  2.98518  4.58477  3.61503
          0.02738  4.00736  4.72971  0.61958  0.77255  0.48576  0.95510
     89   3.30913  4.73241  4.40557  4.04778  3.19159  4.15236  4.66131  2.40486  3.81419  0.72535  3.17556  4.31012  4.56565  4.15015  3.96749  3.74156  3.59788  2.47688  5.11801  3.87189     89 - -
          2.68618  4.42225  2.77519  2.73123  3.46354  2.40513  3.72494  3.29354  2.67741  2.69355  4.24690  2.90347  2.73739  3.18146  2.89801  2.37887  2.77519  2.98518  4.58477  3.61503
          0.02738  4.00736  4.72971  0.61958  0.77255  0.48576  0.95510
     90   3.07361  5.20695  2.55189  0.84778  4.57090  3.36484  3.96567  4.05184  2.86357  3.64809  4.61804  3.01679  3.97639  3.17970  3.28502  3.04340  3.37948  3.72247  5.71708  4.44158     90 - -
          2.68618  4.42225  2.77519  2.73123  3.46354  2.40513  3.72494  3.29354  2.67741  2.69355  4.24690  2.90347  2.73739  3.18146  2.89801  2.37887  2.77519  2.98518  4.58477  3.61503
          0.02738  4.00736  4.72971  0.61958  0.77255  0.48576  0.95510
     91   3.30913  4.73241  4.40557  4.04778  3.19159  4.15236  4.66131  2.40486  3.81419  0.72535  3.17556  4.31012  4.56565  4.15015  3.96749  3.74156  3.59788  2.47688  5.11801  3.87189     91 - -
          2.68618  4.42225  2.77519  2.73123  3.46354  2.40513  3.72494  3.29354  2.67741  2.69355  4.24690  2.90347  2.73739  3.18146  2.89801  2.37887  2.77519  2.98518  4.58477  3.61503
          0.02738  4.00736  4.72971  0.61958  0.77255  0.48576  0.95510
     92   2.49007  4.33478  3.55288  3.31341  4.09292  3.16903  4.31979  3.23669  3.25904  3.09535  4.13868  3.49963  3.88409  3.64752  3.51003  2.69303  0.96218  2.91704  5.51880  4.31013     92 - -
          2.68618  4.42225  2.77519  2.73123  3.46354  2.40513  3.72494  3.29354  2.67741  2.69355  4.24690  2.90347  2.73739  3.18146  2.89801  2.37887  2.77519  2.98518  4.58477  3.61503
          0.02738  4.00736  4.72971  0.61958  0.77255  0.48576  0.95510
     93   3.30913  4.73241  4.40557  4.04778  3.19159  4.15236  4.66131  2.40486  3.81419  0.72535  3.17556  4.31012  4.56565  4.15015  3.96749  3.74156  3.59788  2.47688  5.11801  3.87189     93 - -
          2.68618  4.42225  2.77519  2.73123  3.46354  2.40513  3.72494  3.29354  2.67741  2.69355  4.24690  2.90347  2.73739  3.18146  2.89801  2.37887  2.77519  2.98518  4.58477  3.61503
          0.02738  4.00736  4.72971  0.61958  0.77255  0.48576  0.95510
     94   3.09922  5.06445  3.28392  2.88244  4.48178  3.57214  3.83999  3.91995  0.86758  3.45653  4.41244  3.30031  4.06439  3.02507  2.46547  3.13338  3.34333  3.62075  5.48233  4.31530     94 - -
          2.68618  4.42225  2.77519  2.73123  3.46354  2.40513  3.72494  3.29354  2.67741  2.69355  4.24690  2.90347  2.73739  3.18146  2.89801  2.37887  2.77519  2.98518  4.58477  3.61503
          0.02738  4.00736  4.72971  0.61958  0.77255  0.48576  0.95510
     95   3.15214  4.94268  3.26638  3.04160  3.38620  3.56758  0.88710  3.87590  2.88129  3.35217  4.40701  3.44478  4.12841  3.41008  3.13804  3.22210  3.46081  3.60855  4.84912  3.33362     95 - -
          2.68618  4.42225  2.77519  2.73123  3.46354  2.40513  3.72494  3.29354  2.67741  2.69355  4.24690  2.90347  2.73739  3.18146  2.89801  2.37887  2.77519  2.98518  4.58477  3.61503
          0.02738  4.00736  4.72971  0.61958  0.77255  0.48576  0.95510
     96   3.30913  4.73241  4.40557  4.04778  3.19159  4.15236  4.66131  2.40486  3.81419  0.72535  3.17556  4.31012  4.56565  4.15015  3.96749  3.74156  3.59788  2.47688  5.11801  3.87189     96 - -
          2.68618  4.42225  2.77519  2.73123  3.46354  2.40513  3.72494  3.29354  2.67741  2.69355  4.24690  2.90347  2.73739  3.18146  2.89801  2.37887  2.77519  2.98518  4.58477  3.61503
          0.02738  4.00736  4.72971  0.61958  0.77255  0.48576  0.95510
     97   3.09922  5.06445  3.28392  2.88244  4.48178  3.57214  3.83999  3.91995  0.86758  3.45653  4.41244  3.30031  4.06439  3.02507  2.46547  3.13338  3.34333  3.62075  5.48233  4.31530     97 - -
          2.68618  4.42225  2.77519  2.73123  3.46354  2.40513  3.72494  3.29354  2.67741  2.69355  4.24690  2.90347  2.73739  3.18146  2.89801  2.37887  2.77519  2.98518  4.58477  3.61503
          0.02738  4.00736  4.72971  0.61958  0.77255  0.48576  0.95510
     98   0.83557  4.26396  3.60361  3.40319  4.19059  3.08448  4.40874  3.33660  3.42302  3.21180  4.23031  3.51741  3.83665  3.75216  3.66304  2.61385  2.90065  2.96757  5.60424  4.42006     98 - -
          2.68618  4.42225  2.77519  2.73123  3.46354  2.40513  3.72494  3.29354  2.67741  2.69355  4.24690  2.90347  2.73739  3.18146  2.89801  2.37887  2.77519  2.98518  4.58477  3.61503
          0.02738  4.00736  4.72971  0.61958  0.77255  0.48576  0.95510
     99   3.30913  4.73241  4.40557  4.04778  3.19159  4.15236  4.66131  2.40486  3.81419  0.72535  3.17556  4.31012  4.56565  4.15015  3.96749  3.74156  3.59788  2.47688  5.11801  3.87189     99 - -
          2.68618  4.42225  2.77519  2.73123  3.46354  2.40513  3.72494  3.29354  2.67741  2.69355  4.24690  2.90347  2.73739  3.18146  2.89801  2.37887  2.77519  2.98518  4.58477  3.61503
          0.02738  4.00736  4.72971  0.61958  0.77255  0.48576  0.95510
    100   2.49007  4.33478  3.55288  3.31341  4.09292  3.16903  4.31979  3.23669  3.25904  3.09535  4.13868  3.49963  3.88409  3.64752  3.51003  2.69303  0.96218  2.91704  5.51880  4.31013    100 - -
          2.68618  4.42225  2.77519  2.73123  3.46354  2.40513  3.72494  3.29354  2.67741  2.69355  4.24690  2.90347  2.73739  3.18146  2.89801  2.37887  2.77519  2.98518  4.58477  3.61503
          0.02738  4.00736  4.72971  0.61958  0.77255  0.48576  0.95510
    101   0.83557  4.26396  3.60361  3.40319  4.19059  3.08448  4.40874  3.33660  3.42302  3.21180  4.23031  3.51741  3.83665  3.75216  3.66304  2.61385  2.90065  2.96757  5.60424  4.42006    101 - -
          2.68618  4.42225  2.77519  2.73123  3.46354  2.40513  3.72494  3.29354  2.67741  2.69355  4.24690  2.90347  2.73739  3.18146  2.89801  2.37887  2.77519  2.98518  4.58477  3.61503
          0.02738  4.00736  4.72971  0.61958  0.77255  0.48576  0.95510
    102   3.30913  4.73241  4.40557  4.04778  3.19159  4.15236  4.66131  2.40486  3.81419  0.72535  3.17556  4.31012  4.56565  4.15015  3.96749  3.74156  3.59788  2.47688  5.11801  3.87189    102 - -
          2.68618  4.42225  2.77519  2.73123  3.46354  2.40513  3.72494  3.29354  2.67741  2.69355  4.24690  2.90347  2.73739  3.18146  2.89801  2.37887  2.77519  2.98518  4.58477  3.61503
          0.02738  4.00736  4.72971  0.61958  0.77255  0.48576  0.95510
    103   2.49007  4.33478  3.55288  3.31341  4.09292  3.16903  4.31979  3.23669  3.25904  3.09535  4.13868  3.49963  3.88409  3.64752  3.51003  2.69303  0.96218  2.91704  5.51880  4.31013    103 - -
          2.68618  4.42225  2.77519  2.73123  3.46354  2.40513  3.72494  3.29354  2.67741  2.69355  4.24690  2.90347  2.73739  3.18146  2.89801  2.37887  2.77519  2.98518  4.58477  3.61503
          0.02738  4.00736  4.72971  0.61958  0.77255  0.48576  0.95510
    104   3.07361  5.20695  2.55189  0.84778  4.57090  3.36484  3.96567  4.05184  2.86357  3.64809  4.61804  3.01679  3.97639  3.17970  3.28502  3.04340  3.37948  3.72247  5.71708  4.44158    104 - -
          2.68618  4.42225  2.77519  2.73123  3.46354  2.40513  3.72494  3.29354  2.67741  2.69355  4.24690  2.90347  2.73739  3.18146  2.89801  2.37887  2.77519  2.98518  4.58477  3.61503
          0.02738  4.00736  4.72971  0.61958  0.77255  0.48576  0.95510
    105   2.99375  4.97986  2.99797  2.75660  4.16593  3.45876  3.91548  3.81908  2.56845  3.30784  4.33364  3.21687  4.01526  1.01203  2.84924  3.03661  3.29143  3.54088  5.41482  4.11818    105 - -
          2.68618  4.42225  2.77519  2.73123  3.46354  2.40513  3.72494  3.29354  2.67741  2.69355  4.24690  2.90347  2.73739  3.18146  2.89801  2.37887  2.77519  2.98518  4.58477  3.61503
          0.02738  4.00736  4.72971  0.61958  0.77255  0.48576  0.95510
    106   2.99375  4.97986  2.99797  2.75660  4.16593  3.45876  3.91548  3.81908  2.56845  3.30784  4.33364  3.21687  4.01526  1.01203  2.84924  3.03661  3.29143  3.54088  5.41482  4.11818    106 - -
          2.68618  4.42225  2.77519  2.73123  3.46354  2.40513  3.72494  3.29354  2.67741  2.69355  4.24690  2.90347  2.73739  3.18146  2.89801  2.37887  2.77519  2.98518  4.58477  3.61503
          0.02738  4.00736  4.72971  0.61958  0.77255  0.48576  0.95510
    107   3.15214  4.94268  3.26638  3.04160  3.38620  3.56758  0.88710  3.87590  2.88129  3.35217  4.40701  3.44478  4.12841  3.41008  3.13804  3.22210  3.46081  3.60855  4.84912  3.33362    107 - -
          2.68618  4.42225  2.77519  2.73123  3.46354  2.40513  3.72494  3.29354  2.67741  2.69355  4.24690  2.90347  2.73739  3.18146  2.89801  2.37887  2.77519  2.98518  4.58477  3.61503
          0.02738  4.00736  4.72971  0.61958  0.77255  0.48576  0.95510
    108   2.99375  4.97986  2.99797  2.75660  4.16593  3.45876  3.91548  3.81908  2.56845  3.30784  4.33364  3.21687  4.01526  1.01203  2.84924  3.03661  3.29143  3.54088  5.41482  4.11818    108 - -
          2.68618  4.42225  2.77519  2.73123  3.46354  2.40513  3.72494  3.29354  2.67741  2.69355  4.24690  2.90347  2.73739  3.18146  2.89801  2.37887  2.77519  2.98518  4.58477  3.61503
          0.02738  4.00736  4.72971  0.61958  0.77255  0.48576  0.95510
    109   3.09922  5.06445  3.28392  2.88244  4.48178  3.57214  3.83999  3.91995  0.86758  3.45653  4.41244  3.30031  4.06439  3.02507  2.46547  3.13338  3.34333  3.62075  5.48233  4.31530    109 - -
          2.68618  4.42225  2.77519  2.73123  3.46354  2.40513  3.72494  3.29354  2.67741  2.69355  4.24690  2.90347  2.73739  3.18146  2.89801  2.37887  2.77519  2.98518  4.58477  3.61503
          0.02738  4.00736  4.72971  0.61958  0.77255  0.48576  0.95510
    110   3.13696  4.52066  4.52346  4.14583  3.46797  4.20906  4.85047  0.92499  3.97653  2.02844  3.38440  4.37247  4.62898  4.31207  4.15790  3.71896  3.43443  1.85855  5.38540  4.13412    110 - -
          2.68618  4.42225  2.77519  2.73123  3.46354  2.40513  3.72494  3.29354  2.67741  2.69355  4.24690  2.90347  2.73739  3.18146  2.89801  2.37887  2.77519  2.98518  4.58477  3.61503
          0.02738  4.00736  4.72971  0.61958  0.77255  0.48576  0.95510
    111   3.13696  4.52066  4.52346  4.14583  3.46797  4.20906  4.85047  0.92499  3.97653  2.02844  3.38440  4.37247  4.62898  4.31207  4.15790  3.71896  3.43443  1.85855  5.38540  4.13412    111 - -
          2.68618  4.42225  2.77519  2.73123  3.46354  2.40513  3.72494  3.29354  2.67741  2.69355  4.24690  2.90347  2.73739  3.18146  2.89801  2.37887  2.77519  2.98518  4.58477  3.61503
          0.02738  4.00736  4.72971  0.61958  0.77255  0.48576  0.95510
    112   0.83557  4.26396  3.60361  3.40319  4.19059  3.08448  4.40874  3.33660  3.42302  3.21180  4.23031  3.51741  3.83665  3.75216  3.66304  2.61385  2.90065  2.96757  5.60424  4.42006    112 - -
          2.68618  4.42225  2.77519  2.73123  3.46354  2.40513  3.72494  3.29354  2.67741  2.69355  4.24690  2.90347  2.73739  3.18146  2.89801  2.37887  2.77519  2.98518  4.58477  3.61503
          0.02738  4.00736  4.72971  0.61958  0.77255  0.48576  0.95510
    113   3.30913  4.73241  4.40557  4.04778  3.19159  4.15236  4.66131  2.40486  3.81419  0.72535  3.17556  4.31012  4.56565  4.15015  3.96749  3.74156  3.59788  2.47688  5.11801  3.87189    113 - -
          2.68618  4.42225  2.77519  2.73123  3.46354  2.40513  3.72494  3.29354  2.67741  2.69355  4.24690  2.90347  2.73739  3.18146  2.89801  2.37887  2.77519  2.98518  4.58477  3.61503
          0.02738  4.00736  4.72971  0.61958  0.77255  0.48576  0.95510
    114   2.99375  4.97986  2.99797  2.75660  4.16593  3.45876  3.91548  3.81908  2.56845  3.30784  4.33364  3.21687  4.01526  1.01203  2.84924  3.03661  3.29143  3.54088  5.41482  4.11818    114 - -
          2.68618  4.42225  2.77519  2.73123  3.46354  2.40513  3.72494  3.29354  2.67741  2.69355  4.24690  2.90347  2.73739  3.18146  2.89801  2.37887  2.77519  2.98518  4.58477  3.61503
          0.02738  4.00736  4.72971  0.61958  0.77255  0.48576  0.95510
    115   2.84006  4.83802  2.79085  2.69086  4.22321  3.27827  4.03715  3.96451  2.95319  3.59655  4.55234  0.93969  3.93754  3.31160  3.31117  2.90303  3.22728  3.57300  5.51378  4.16299    115 - -
          2.68618  4.42225  2.77519  2.73123  3.46354  2.40513  3.72494  3.29354  2.67741  2.69355  4.24690  2.90347  2.73739  3.18146  2.89801  2.37887  2.77519  2.98518  4.58477  3.61503
          0.02738  4.00736  4.72971  0.61958  0.77255  0.48576  0.95510
    116   2.84061  4.60093  3.54186  3.45928  4.59582  0.54830  4.56975  4.22976  3.65879  3.86651  4.84455  3.70640  3.99632  3.97242  3.87851  3.01666  3.33236  3.73206  5.65374  4.70284    116 - -
          2.68618  4.42225  2.77519  2.73123  3.46354  2.40513  3.72494  3.29354  2.67741  2.69355  4.24690  2.90347  2.73739  3.18146  2.89801  2.37887  2.77519  2.98518  4.58477  3.61503
          0.02738  4.00736  4.72971  0.61958  0.77255  0.48576  0.95510
    117   3.07361  5.20695  2.55189  0.84778  4.57090  3.36484  3.96567  4.05184  2.86357  3.64809  4.61804  3.01679  3.97639  3.17970  3.28502  3.04340  3.37948  3.72247  5.71708  4.44158    117 - -
          2.68618  4.42225  2.77519  2.73123  3.46354  2.40513  3.72494  3.29354  2.67741  2.69355  4.24690  2.90347  2.73739  3.18146  2.89801  2.37887  2.77519  2.98518  4.58477  3.61503
          0.02738  4.00736  4.72971  0.61958  0.77255  0.48576  0.95510
    118   3.16242  4.98881  3.66731  3.15241  4.37778  3.62233  3.92935  3.93026  2.30192  3.42176  4.41991  3.50107  4.11970  3.14428  0.79074  3.24100  3.42005  3.64876  5.40697  4.27742    118 - -
          2.68618  4.42225  2.77519  2.73123  3.46354  2.40513  3.72494  3.29354  2.67741  2.69355  4.24690  2.90347  2.73739  3.18146  2.89801  2.37887  2.77519  2.98518  4.58477  3.61503
          0.02738  4.00736  4.72971  0.61958  0.77255  0.48576  0.95510
    119   2.38581  4.30705  3.32841  3.15221  4.21294  3.03466  4.25746  3.75466  3.23512  3.46509  4.38102  3.35412  3.78497  3.57418  3.51576  0.90442  2.87636  3.26005  5.57497  4.29766    119 - -
          2.68618  4.42225  2.77519  2.73123  3.46354  2.40513  3.72494  3.29354  2.67741  2.69355  4.24690  2.90347  2.73739  3.18146  2.89801  2.37887  2.77519  2.98518  4.58477  3.61503
          0.02738  4.00736  4.72971  0.61958  0.77255  0.48576  0.95510
    120   3.28565  4.66438  4.68381  4.14066  3.06100  4.45490  4.74323  2.21166  3.93950  0.91701  2.24421  4.42966  4.67530  4.14145  4.09563  3.81346  3.51506  2.33816  5.12656  4.01268    120 - -
          2.68618  4.42225  2.77519  2.73123  3.46354  2.40513  3.72494  3.29354  2.67741  2.69355  4.24690  2.90347  2.73739  3.18146  2.89801  2.37887  2.77519  2.98518  4.58477  3.61503
          0.02738  4.00736  4.72971  0.61958  0.77255  0.48576  0.95510
    121   3.09922  5.06445  3.28392  2.88244  4.48178  3.57214  3.83999  3.91995  0.86758  3.45653  4.41244  3.30031  4.06439  3.02507  2.46547  3.13338  3.34333  3.62075  5.48233  4.31530    121 - -
          2.68618  4.42225  2.77519  2.73123  3.46354  2.40513  3.72494  3.29354  2.67741  2.69355  4.24690  2.90347  2.73739  3.18146  2.89801  2.37887  2.77519  2.98518  4.58477  3.61503
          0.02738  4.00736  4.72971  0.61958  0.77255  0.48576  0.95510
    122   2.38581  4.30705  3.32841  3.15221  4.21294  3.03466  4.25746  3.75466  3.23512  3.46509  4.38102  3.35412  3.78497  3.57418  3.51576  0.90442  2.87636  3.26005  5.57497  4.29766    122 - -
          2.68618  4.42225  2.77519  2.73123  3.46354  2.40513  3.72494  3.29354  2.67741  2.69355  4.24690  2.90347  2.73739  3.18146  2.89801  2.37887  2.77519  2.98518  4.58477  3.61503
          0.02738  4.00736  4.72971  0.61958  0.77255  0.48576  0.95510
    123   2.93929  4.67237  3.56134  3.42110  4.40189  3.35233  4.48611  3.98368  3.49027  3.59522  4.65195  3.71342  0.61108  3.87494  3.71912  3.11138  3.39181  3.61339  5.54983  4.52493    123 - -
          2.68618  4.42225  2.77519  2.73123  3.46354  2.40513  3.72494  3.29354  2.67741  2.69355  4.24690  2.90347  2.73739  3.18146  2.89801  2.37887  2.77519  2.98518  4.58477  3.61503
          0.02738  4.00736  4.72971  0.61958  0.77255  0.48576  0.95510
    124   3.10332  4.44599  4.73500  4.25721  3.50273  4.38620  4.97154  1.06082  4.11996  1.99165  3.32547  4.47936  4.72292  4.39749  4.31630  3.78641  3.37839  1.53535  5.48593  4.27589    124 - -
          2.68618  4.42225  2.77519  2.73123  3.46354  2.40513  3.72494  3.29354  2.67741  2.69355  4.24690  2.90347  2.73739  3.18146  2.89801  2.37887  2.77519  2.98518  4.58477  3.61503
          0.02738  4.00736  4.72971  0.61958  0.77255  0.48576  0.95510
    125   2.99375  4.97986  2.99797  2.75660  4.16593  3.45876  3.91548  3.81908  2.56845  3.30784  4.33364  3.21687  4.01526  1.01203  2.84924  3.03661  3.29143  3.54088  5.41482  4.11818    125 - -
          2.68618  4.42225  2.77519  2.73123  3.46354  2.40513  3.72494  3.29354  2.67741  2.69355  4.24690  2.90347  2.73739  3.18146  2.89801  2.37887  2.77519  2.98518  4.58477  3.61503
          0.02738  4.00736  4.72971  0.61958  0.77255  0.48576  0.95510
    126   1.50674  4.16747  3.43931  3.15941  4.27262  2.95132  4.22690  3.62967  3.20783  3.37140  4.21980  3.31102  3.70055  3.50436  3.51348  1.40923  2.71761  3.11475  5.63305  4.41159    126 - -
          2.68618  4.42225  2.77519  2.73123  3.46354  2.40513  3.72494  3.29354  2.67741  2.69355  4.24690  2.90347  2.73739  3.18146  2.89801  2.37887  2.77519  2.98518  4.58477  3.61503
          0.02738  4.00736  4.72971  0.61958  0.77255  0.48576  0.95510
    127   3.13919  5.28246  0.74228  2.42822  4.67870  3.31705  4.05644  4.29857  3.16711  3.88360  4.86637  2.99071  3.97956  3.29703  3.70031  3.08753  3.48124  3.92397  5.82066  4.53156    127 - -
          2.68618  4.42225  2.77519  2.73123  3.46354  2.40513  3.72494  3.29354  2.67741  2.69355  4.24690  2.90347  2.73739  3.18146  2.89801  2.37887  2.77519  2.98518  4.58477  3.61503
          0.02738  4.00736  4.72971  0.61958  0.77255  0.48576  0.95510
    128   3.30913  4.73241  4.40557  4.04778  3.19159  4.15236  4.66131  2.40486  3.81419  0.72535  3.17556  4.31012  4.56565  4.15015  3.96749  3.74156  3.59788  2.47688  5.11801  3.87189    128 - -
          2.68618  4.42225  2.77519  2.73123  3.46354  2.40513  3.72494  3.29354  2.67741  2.69355  4.24690  2.90347  2.73739  3.18146  2.89801  2.37887  2.77519  2.98518  4.58477  3.61503
          0.02738  4.00736  4.72971  0.61958  0.77255  0.48576  0.95510
    129   3.13919  5.28246  0.74228  2.42822  4.67870  3.31705  4.05644  4.29857  3.16711  3.88360  4.86637  2.99071  3.97956  3.29703  3.70031  3.08753  3.48124  3.92397  5.82066  4.53156    129 - -
          2.68618  4.42225  2.77519  2.73123  3.46354  2.40513  3.72494  3.29354  2.67741  2.69355  4.24690  2.90347  2.73739  3.18146  2.89801  2.37887  2.77519  2.98518  4.58477  3.61503
          0.02738  4.00736  4.72971  0.61958  0.77255  0.48576  0.95510
    130   1.14979  4.15178  3.47698  3.21049  4.25092  2.95001  4.25700  3.58016  3.25271  3.34807  4.20798  3.33725  3.70541  3.54849  3.54290  1.87397  2.71927  3.07962  5.62549  4.40962    130 - -
          2.68618  4.42225  2.77519  2.73123  3.46354  2.40513  3.72494  3.29354  2.67741  2.69355  4.24690  2.90347  2.73739  3.18146  2.89801  2.37887  2.77519  2.98518  4.58477  3.61503
          0.02738  4.00736  4.72971  0.61958  0.77255  0.48576  0.95510
    131   3.43416  4.79695  4.42370  4.16539  0.81437  4.08913  3.94334  2.94301  4.06944  2.28275  3.65426  4.17326  4.54590  4.20064  4.15577  3.69608  3.73597  2.94334  4.15539  2.50672    131 - -
          2.68618  4.42225  2.77519  2.73123  3.46354  2.40513  3.72494  3.29354  2.67741  2.69355  4.24690  2.90347  2.73739  3.18146  2.89801  2.37887  2.77519  2.98518  4.58477  3.61503
          0.02738  4.00736  4.72971  0.61958  0.77255  0.48576  0.95510
    132   3.15214  4.94268  3.26638  3.04160  3.38620  3.56758  0.88710  3.87590  2.88129  3.35217  4.40701  3.44478  4.12841  3.41008  3.13804  3.22210  3.46081  3.60855  4.84912  3.33362    132 - -
          2.68618  4.42225  2.77519  2.73123  3.46354  2.40513  3.72494  3.29354  2.67741  2.69355  4.24690  2.90347  2.73739  3.18146  2.89801  2.37887  2.77519  2.98518  4.58477  3.61503
          0.02738  4.00736  4.72971  0.61958  0.77255  0.48576  0.95510
    133   2.38581  4.30705  3.32841  3.15221  4.21294  3.03466  4.25746  3.75466  3.23512  3.46509  4.38102  3.35412  3.78497  3.57418  3.51576  0.90442  2.87636  3.26005  5.57497  4.29766    133 - -
          2.68618  4.42225  2.77519  2.73123  3.46354  2.40513  3.72494  3.29354  2.67741  2.69355  4.24690  2.90347  2.73739  3.18146  2.89801  2.37887  2.77519  2.98518  4.58477  3.61503
          0.02738  4.00736  4.72971  0.61958  0.77255  0.48576  0.95510
    134   2.84061  4.60093  3.54186  3.45928  4.59582  0.54830  4.56975  4.22976  3.65879  3.86651  4.84455  3.70640  3.99632  3.97242  3.87851  3.01666  3.33236  3.73206  5.65374  4.70284    134 - -
          2.68618  4.42225  2.77519  2.73123  3.46354  2.40513  3.72494  3.29354  2.67741  2.69355  4.24690  2.90347  2.73739  3.18146  2.89801  2.37887  2.77519  2.98518  4.58477  3.61503
          0.02738  4.00736  4.72971  0.61958  0.77255  0.48576  0.95510
    135   3.43416  4.79695  4.42370  4.16539  0.81437  4.08913  3.94334  2.94301  4.06944  2.28275  3.65426  4.17326  4.54590  4.20064  4.15577  3.69608  3.73597  2.94334  4.15539  2.50672    135 - -
          2.68618  4.42225  2.77519  2.73123  3.46354  2.40513  3.72494  3.29354  2.67741  2.69355  4.24690  2.90347  2.73739  3.18146  2.89801  2.37887  2.77519  2.98518  4.58477  3.61503
          0.02738  4.00736  4.72971  0.61958  0.77255  0.48576  0.95510
    136   2.99375  4.97986  2.99797  2.75660  4.16593  3.45876  3.91548  3.81908  2.56845  3.30784  4.33364  3.21687  4.01526  1.01203  2.84924  3.03661  3.29143  3.54088  5.41482  4.11818    136 - -
          2.68618  4.42225  2.77519  2.73123  3.46354  2.40513  3.72494  3.29354  2.67741  2.69355  4.24690  2.90347  2.73739  3.18146  2.89801  2.37887  2.77519  2.98518  4.58477  3.61503
          0.02738  4.00736  4.72971  0.61958  0.77255  0.48576  0.95510
    137   2.49007  4.33478  3.55288  3.31341  4.09292  3.16903  4.31979  3.23669  3.25904  3.09535  4.13868  3.49963  3.88409  3.64752  3.51003  2.69303  0.96218  2.91704  5.51880  4.31013    137 - -
          2.68618  4.42225  2.77519  2.73123  3.46354  2.40513  3.72494  3.29354  2.67741  2.69355  4.24690  2.90347  2.73739  3.18146  2.89801  2.37887  2.77519  2.98518  4.58477  3.61503
          0.02738  4.00736  4.72971  0.61958  0.77255  0.48576  0.95510
    138   2.74821  0.70354  4.29642  4.06804  4.03030  3.34119  4.68564  3.19813  3.89628  3.10678  4.23308  4.01921  4.05863  4.23696  3.99617  3.01987  3.22647  2.93320  5.41609  4.31658    138 - -
          2.68618  4.42225  2.77519  2.73123  3.46354  2.40513  3.72494  3.29354  2.67741  2.69355  4.24690  2.90347  2.73739  3.18146  2.89801  2.37887  2.77519  2.98518  4.58477  3.61503
          0.02738  4.00736  4.72971  0.61958  0.77255  0.48576  0.95510
    139   0.83557  4.26396  3.60361  3.40319  4.19059  3.08448  4.40874  3.33660  3.42302  3.21180  4.23031  3.51741  3.83665  3.75216  3.66304  2.61385  2.90065  2.96757  5.60424  4.42006    139 - -
          2.68618  4.42225  2.77519  2.73123  3.46354  2.40513  3.72494  3.29354  2.67741  2.69355  4.24690  2.90347  2.73739  3.18146  2.89801  2.37887  2.77519  2.98518  4.58477  3.61503
          0.02738  4.00736  4.72971  0.61958  0.77255  0.48576  0.95510
    140   3.09922  5.06445  3.28392  2.88244  4.48178  3.57214  3.83999  3.91995  0.86758  3.45653  4.41244  3.30031  4.06439  3.02507  2.46547  3.13338  3.34333  3.62075  5.48233  4.31530    140 - -
          2.68618  4.42225  2.77519  2.73123  3.46354  2.40513  3.72494  3.29354  2.67741  2.69355  4.24690  2.90347  2.73739  3.18146  2.89801  2.37887  2.77519  2.98518  4.58477  3.61503
          0.02738  4.00736  4.72971  0.61958  0.77255  0.48576  0.95510
    141   3.07361  5.20695  2.55189  0.84778  4.57090  3.36484  3.96567  4.05184  2.86357  3.64809  4.61804  3.01679  3.97639  3.17970  3.28502  3.04340  3.37948  3.72247  5.71708  4.44158    141 - -
          2.68618  4.42225  2.77519  2.73123  3.46354  2.40513  3.72494  3.29354  2.67741  2.69355  4.24690  2.90347  2.73739  3.18146  2.89801  2.37887  2.77519  2.98518  4.58477  3.61503
          0.02738  4.00736  4.72971  0.61958  0.77255  0.48576  0.95510
    142   2.91546  4.42268  4.31046  3.97947  3.65168  3.86161  4.75883  2.05246  3.84930  2.31640  3.59801  4.14716  4.41584  4.20016  4.04854  3.37497  3.27451  0.87051  5.45835  4.19759    142 - -
          2.68618  4.42225  2.77519  2.73123  3.46354  2.40513  3.72494  3.29354  2.67741  2.69355  4.24690  2.90347  2.73739  3.18146  2.89801  2.37887  2.77519  2.98518  4.58477  3.61503
          0.02738  4.00736  4.72971  0.61958  0.77255  0.48576  0.95510
    143   3.28565  4.66438  4.68381  4.14066  3.06100  4.45490  4.74323  2.21166  3.93950  0.91701  2.24421  4.42966  4.67530  4.14145  4.09563  3.81346  3.51506  2.33816  5.12656  4.01268    143 - -
          2.68618  4.42225  2.77519  2.73123  3.46354  2.40513  3.72494  3.29354  2.67741  2.69355  4.24690  2.90347  2.73739  3.18146  2.89801  2.37887  2.77519  2.98518  4.58477  3.61503
          0.02738  4.00736  4.72971  0.61958  0.77255  0.48576  0.95510
    144   2.99375  4.97986  2.99797  2.75660  4.16593  3.45876  3.91548  3.81908  2.56845  3.30784  4.33364  3.21687  4.01526  1.01203  2.84924  3.03661  3.29143  3.54088  5.41482  4.11818    144 - -
          2.68618  4.42225  2.77519  2.73123  3.46354  2.40513  3.72494  3.29354  2.67741  2.69355  4.24690  2.90347  2.73739  3.18146  2.89801  2.37887  2.77519  2.98518  4.58477  3.61503
          0.02738  4.00736  4.72971  0.61958  0.77255  0.48576  0.95510
    145   3.44683  4.88100  4.03959  3.79583  2.30946  3.98900  3.68901  3.43774  3.64955  2.85644  4.09909  3.89293  4.46044  3.92295  3.80492  3.56946  3.73458  3.31489  3.95784  0.76791    145 - -
          2.68618  4.42225  2.77519  2.73123  3.46354  2.40513  3.72494  3.29354  2.67741  2.69355  4.24690  2.90347  2.73739  3.18146  2.89801  2.37887  2.77519  2.98518  4.58477  3.61503
          0.02738  4.00736  4.72971  0.61958  0.77255  0.48576  0.95510
    146   3.30913  4.73241  4.40557  4.04778  3.19159  4.15236  4.66131  2.40486  3.81419  0.72535  3.17556  4.31012  4.56565  4.15015  3.96749  3.74156  3.59788  2.47688  5.11801  3.87189    146 - -
          2.68618  4.42225  2.77519  2.73123  3.46354  2.40513  3.72494  3.29354  2.67741  2.69355  4.24690  2.90347  2.73739  3.18146  2.89801  2.37887  2.77519  2.98518  4.58477  3.61503
          0.02738  4.00736  4.72971  0.61958  0.77255  0.48576  0.95510
    147   1.65489  4.17381  3.42145  3.14989  4.28244  2.95148  4.22630  3.64293  3.20376  3.38350  4.23287  3.30640  3.70167  3.50242  3.50983  1.28944  2.72218  3.12505  5.64128  4.41674    147 - -
          2.68618  4.42225  2.77519  2.73123  3.46354  2.40513  3.72494  3.29354  2.67741  2.69355  4.24690  2.90347  2.73739  3.18146  2.89801  2.37887  2.77519  2.98518  4.58477  3.61503
          0.02738  4.00736  4.72971  0.61958  0.77255  0.48576  0.95510
    148   3.16242  4.98881  3.66731  3.15241  4.37778  3.62233  3.92935  3.93026  2.30192  3.42176  4.41991  3.50107  4.11970  3.14428  0.79074  3.24100  3.42005  3.64876  5.40697  4.27742    148 - -
          2.68618  4.42225  2.77519  2.73123  3.46354  2.40513  3.72494  3.29354  2.67741  2.69355  4.24690  2.90347  2.73739  3.18146  2.89801  2.37887  2.77519  2.98518  4.58477  3.61503
          0.02738  4.00736  4.72971  0.61958  0.77255  0.48576  0.95510
    149   3.43416  4.79695  4.42370  4.16539  0.81437  4.08913  3.94334  2.94301  4.06944  2.28275  3.65426  4.17326  4.54590  4.20064  4.15577  3.69608  3.73597  2.94334  4.15539  2.50672    149 - -
          2.68618  4.42225  2.77519  2.73123  3.46354  2.40513  3.72494  3.29354  2.67741  2.69355  4.24690  2.90347  2.73739  3.18146  2.89801  2.37887  2.77519  2.98518  4.58477  3.61503
          0.02738  4.00736  4.72971  0.61958  0.77255  0.48576  0.95510
    150   3.07361  5.20695  2.55189  0.84778  4.57090  3.36484  3.96567  4.05184  2.86357  3.64809  4.61804  3.01679  3.97639  3.17970  3.28502  3.04340  3.37948  3.72247  5.71708  4.44158    150 - -
          2.68618  4.42225  2.77519  2.73123  3.46354  2.40513  3.72494  3.29354  2.67741  2.69355  4.24690  2.90347  2.73739  3.18146  2.89801  2.37887  2.77519  2.98518  4.58477  3.61503
          0.02738  4.00736  4.72971  0.61958  0.77255  0.48576  0.95510
    151   2.38581  4.30705  3.32841  3.15221  4.21294  3.03466  4.25746  3.75466  3.23512  3.46509  4.38102  3.35412  3.78497  3.57418  3.51576  0.90442  2.87636  3.26005  5.57497  4.29766    151 - -
          2.68618  4.42225  2.77519  2.73123  3.46354  2.40513  3.72494  3.29354  2.67741  2.69355  4.24690  2.90347  2.73739  3.18146  2.89801  2.37887  2.77519  2.98518  4.58477  3.61503
          0.02738  4.00736  4.72971  0.61958  0.77255  0.48576  0.95510
    152   3.56858  4.89372  4.30316  4.04378  2.81624  3.88607  4.07509  3.59964  3.76394  2.97050  4.22693  4.16601  4.41543  4.14458  3.86800  3.77092  3.87618  3.49367  0.65221  2.81157    152 - -
          2.68618  4.42225  2.77519  2.73123  3.46354  2.40513  3.72494  3.29354  2.67741  2.69355  4.24690  2.90347  2.73739  3.18146  2.89801  2.37887  2.77519  2.98518  4.58477  3.61503
          0.02738  4.00736  4.72971  0.61958  0.77255  0.48576  0.95510
    153   2.49007  4.33478  3.55288  3.31341  4.09292  3.16903  4.31979  3.23669  3.25904  3.09535  4.13868  3.49963  3.88409  3.64752  3.51003  2.69303  0.96218  2.91704  5.51880  4.31013    153 - -
          2.68618  4.42225  2.77519  2.73123  3.46354  2.40513  3.72494  3.29354  2.67741  2.69355  4.24690  2.90347  2.73739  3.18146  2.89801  2.37887  2.77519  2.98518  4.58477  3.61503
          0.02738  4.00736  4.72971  0.61958  0.77255  0.48576  0.95510
    154   2.93929  4.67237  3.56134  3.42110  4.40189  3.35233  4.48611  3.98368  3.49027  3.59522  4.65195  3.71342  0.61108  3.87494  3.71912  3.11138  3.39181  3.61339  5.54983  4.52493    154 - -
          2.68618  4.42225  2.77519  2.73123  3.46354  2.40513  3.72494  3.29354  2.67741  2.69355  4.24690  2.90347  2.73739  3.18146  2.89801  2.37887  2.77519  2.98518  4.58477  3.61503
          0.02738  4.00736  4.72971  0.61958  0.77255  0.48576  0.95510
    155   3.16242  4.98881  3.66731  3.15241  4.37778  3.62233  3.92935  3.93026  2.30192  3.42176  4.41991  3.50107  4.11970  3.14428  0.79074  3.24100  3.42005  3.64876  5.40697  4.27742    155 - -
          2.68618  4.42225  2.77519  2.73123  3.46354  2.40513  3.72494  3.29354  2.67741  2.69355  4.24690  2.90347  2.73739  3.18146  2.89801  2.37887  2.77519  2.98518  4.58477  3.61503
          0.02738  4.00736  4.72971  0.61958  0.77255  0.48576  0.95510
    156   3.07361  5.20695  2.55189  0.84778  4.57090  3.36484  3.96567  4.05184  2.86357  3.64809  4.61804  3.01679  3.97639  3.17970  3.28502  3.04340  3.37948  3.72247  5.71708  4.44158    156 - -
          2.68618  4.42225  2.77519  2.73123  3.46354  2.40513  3.72494  3.29354  2.67741  2.69355  4.24690  2.90347  2.73739  3.18146  2.89801  2.37887  2.77519  2.98518  4.58477  3.61503
          0.02738  4.00736  4.72971  0.61958  0.77255  0.48576  0.95510
    157   2.71202  4.82431  2.84549  2.54178  4.22408  3.33157  3.78075  3.70606  2.50636  3.27082  4.15567  3.02123  1.89301  2.02652  2.86462  2.75633  3.01187  3.35831  5.46109  4.14540    157 - -
          2.68618  4.42225  2.77519  2.73123  3.46354  2.40513  3.72494  3.29354  2.67741  2.69355  4.24690  2.90347  2.73739  3.18146  2.89801  2.37887  2.77519  2.98518  4.58477  3.61503
          0.02738  4.00736  4.72971  0.61958  0.77255  0.48576  0.95510
    158   3.16242  4.98881  3.66731  3.15241  4.37778  3.62233  3.92935  3.93026  2.30192  3.42176  4.41991  3.50107  4.11970  3.14428  0.79074  3.24100  3.42005  3.64876  5.40697  4.27742    158 - -
          2.68618  4.42225  2.77519  2.73123  3.46354  2.40513  3.72494  3.29354  2.67741  2.69355  4.24690  2.90347  2.73739  3.18146  2.89801  2.37887  2.77519  2.98518  4.58477  3.61503
          0.02738  4.00736  4.72971  0.61958  0.77255  0.48576  0.95510
    159   2.74821  0.70354  4.29642  4.06804  4.03030  3.34119  4.68564  3.19813  3.89628  3.10678  4.23308  4.01921  4.05863  4.23696  3.99617  3.01987  3.22647  2.93320  5.41609  4.31658    159 - -
          2.68618  4.42225  2.77519  2.73123  3.46354  2.40513  3.72494  3.29354  2.67741  2.69355  4.24690  2.90347  2.73739  3.18146  2.89801  2.37887  2.77519  2.98518  4.58477  3.61503
          0.02738  4.00736  4.72971  0.61958  0.77255  0.48576  0.95510
    160   1.85084  4.23913  3.98685  3.58226  3.74466  3.47820  4.43931  2.27386  3.50162  2.52973  3.64426  3.74490  4.09110  3.81122  3.75595  2.89954  2.95665  1.33155  5.39338  4.17377    160 - -
          2.68618  4.42225  2.77519  2.73123  3.46354  2.40513  3.72494  3.29354  2.67741  2.69355  4.24690  2.90347  2.73739  3.18146  2.89801  2.37887  2.77519  2.98518  4.58477  3.61503
          0.02738  4.00736  4.72971  0.61958  0.77255  0.48576  0.95510
    161   2.99375  4.97986  2.99797  2.75660  4.16593  3.45876  3.91548  3.81908  2.56845  3.30784  4.33364  3.21687  4.01526  1.01203  2.84924  3.03661  3.29143  3.54088  5.41482  4.11818    161 - -
          2.68618  4.42225  2.77519  2.73123  3.46354  2.40513  3.72494  3.29354  2.67741  2.69355  4.24690  2.90347  2.73739  3.18146  2.89801  2.37887  2.77519  2.98518  4.58477  3.61503
          0.02738  4.00736  4.72971  0.61958  0.77255  0.48576  0.95510
    162   3.30913  4.73241  4.40557  4.04778  3.19159  4.15236  4.66131  2.40486  3.81419  0.72535  3.17556  4.31012  4.56565  4.15015  3.96749  3.74156  3.59788  2.47688  5.11801  3.87189    162 - -
          2.68618  4.42225  2.77519  2.73123  3.46354  2.40513  3.72494  3.29354  2.67741  2.69355  4.24690  2.90347  2.73739  3.18146  2.89801  2.37887  2.77519  2.98518  4.58477  3.61503
          0.02738  4.00736  4.72971  0.61958  0.77255  0.48576  0.95510
    163   3.10332  4.44599  4.73500  4.25721  3.50273  4.38620  4.97154  1.06082  4.11996  1.99165  3.32547  4.47936  4.72292  4.39749  4.31630  3.78641  3.37839  1.53535  5.48593  4.27589    163 - -
          2.68618  4.42225  2.77519  2.73123  3.46354  2.40513  3.72494  3.29354  2.67741  2.69355  4.24690  2.90347  2.73739  3.18146  2.89801  2.37887  2.77519  2.98518  4.58477  3.61503
          0.02738  4.00736  4.72971  0.61958  0.77255  0.48576  0.95510
    164   2.58660  4.68660  2.67979  2.52830  4.31407  3.15214  3.90474  3.88375  2.79202  3.50584  4.36444  1.36412  3.80767  3.11939  3.19492  2.28443  2.97621  3.43272  5.61295  4.23299    164 - -
          2.68618  4.42225  2.77519  2.73123  3.46354  2.40513  3.72494  3.29354  2.67741  2.69355  4.24690  2.90347  2.73739  3.18146  2.89801  2.37887  2.77519  2.98518  4.58477  3.61503
          0.02738  4.00736  4.72971  0.61958  0.77255  0.48576  0.95510
    165   3.15214  4.94268  3.26638  3.04160  3.38620  3.56758  0.88710  3.87590  2.88129  3.35217  4.40701  3.44478  4.12841  3.41008  3.13804  3.22210  3.46081  3.60855  4.84912  3.33362    165 - -
          2.68618  4.42225  2.77519  2.73123  3.46354  2.40513  3.72494  3.29354  2.67741  2.69355  4.24690  2.90347  2.73739  3.18146  2.89801  2.37887  2.77519  2.98518  4.58477  3.61503
          0.02738  4.00736  4.72971  0.61958  0.77255  0.48576  0.95510
    166   3.18384  4.61213  4.54277  4.06708  3.15550  4.27761  4.70701  2.16440  3.85704  0.90981  3.03195  4.32489  4.60987  4.12771  4.03268  3.67998  3.45435  2.03918  5.16851  3.96959    166 - -
          2.68618  4.42225  2.77519  2.73123  3.46354  2.40513  3.72494  3.29354  2.67741  2.69355  4.24690  2.90347  2.73739  3.18146  2.89801  2.37887  2.77519  2.98518  4.58477  3.61503
          0.02738  4.00736  4.72971  0.61958  0.77255  0.48576  0.95510
    167   3.15214  4.94268  3.26638  3.04160  3.38620  3.56758  0.88710  3.87590  2.88129  3.35217  4.40701  3.44478  4.12841  3.41008  3.13804  3.22210  3.46081  3.60855  4.84912  3.33362    167 - -
          2.68618  4.42225  2.77519  2.73123  3.46354  2.40513  3.72494  3.29354  2.67741  2.69355  4.24690  2.90347  2.73739  3.18146  2.89801  2.37887  2.77519  2.98518  4.58477  3.61503
          0.02738  4.00736  4.72971  0.61958  0.77255  0.48576  0.95510
    168   1.14979  4.15178  3.47698  3.21049  4.25092  2.95001  4.25700  3.58016  3.25271  3.34807  4.20798  3.33725  3.70541  3.54849  3.54290  1.87397  2.71927  3.07962  5.62549  4.40962    168 - -
          2.68618  4.42225  2.77519  2.73123  3.46354  2.40513  3.72494  3.29354  2.67741  2.69355  4.24690  2.90347  2.73739  3.18146  2.89801  2.37887  2.77519  2.98518  4.58477  3.61503
          0.02738  4.00736  4.72971  0.61958  0.77255  0.48576  0.95510
    169   2.91546  4.42268  4.31046  3.97947  3.65168  3.86161  4.75883  2.05246  3.84930  2.31640  3.59801  4.14716  4.41584  4.20016  4.04854  3.37497  3.27451  0.87051  5.45835  4.19759    169 - -
          2.68618  4.42225  2.77519  2.73123  3.46354  2.40513  3.72494  3.29354  2.67741  2.69355  4.24690  2.90347  2.73739  3.18146  2.89801  2.37887  2.77519  2.98518  4.58477  3.61503
          0.02738  4.00736  4.72971  0.61958  0.77255  0.48576  0.95510
    170   1.14979  4.15178  3.47698  3.21049  4.25092  2.95001  4.25700  3.58016  3.25271  3.34807  4.20798  3.33725  3.70541  3.54849  3.54290  1.87397  2.71927  3.07962  5.62549  4.40962    170 - -
          2.68618  4.42225  2.77519  2.73123  3.46354  2.40513  3.72494  3.29354  2.67741  2.69355  4.24690  2.90347  2.73739  3.18146  2.89801  2.37887  2.77519  2.98518  4.58477  3.61503
          0.02738  4.00736  4.72971  0.61958  0.77255  0.48576  0.95510
    171   2.49007  4.33478  3.55288  3.31341  4.09292  3.16903  4.31979  3.23669  3.25904  3.09535  4.13868  3.49963  3.88409  3.64752  3.51003  2.69303  0.96218  2.91704  5.51880  4.31013    171 - -
          2.68618  4.42225  2.77519  2.73123  3.46354  2.40513  3.72494  3.29354  2.67741  2.69355  4.24690  2.90347  2.73739  3.18146  2.89801  2.37887  2.77519  2.98518  4.58477  3.61503
          0.09133  4.00736  2.67213  0.61958  0.77255  0.48576  0.95510
    172   2.81784  4.82854  3.07122  2.67976  3.81303  3.48609  3.74702  3.34494  2.38937  2.57653  3.90618  3.13444  3.95632  1.53932  2.68452  2.88346  3.07493  3.13557  5.20415  3.84492    172 - -
          2.68618  4.42225  2.77519  2.73123  3.46354  2.40513  3.72494  3.29354  2.67741  2.69355  4.24690  2.90347  2.73739  3.18146  2.89801  2.37887  2.77519  2.98518  4.58477  3.61503
          0.02916  3.94519  4.66754  0.61958  0.77255  0.54685  0.86458
    173   3.35149  4.73200  4.33837  4.06686  0.89986  4.02388  3.91049  2.86642  3.97210  2.21982  3.58596  4.10142  4.48098  4.12010  4.07386  3.61757  3.65273  2.86242  4.13837  2.49641    173 - -
          2.68618  4.42225  2.77519  2.73123  3.46354  2.40513  3.72494  3.29354  2.67741  2.69355  4.24690  2.90347  2.73739  3.18146  2.89801  2.37887  2.77519  2.98518  4.58477  3.61503
          0.02916  3.94519  4.66754  0.61958  0.77255  0.54685  0.86458
    174   3.23713  4.67794  4.30613  3.94649  3.16407  4.07429  4.57941  2.37230  3.71352  0.79062  3.16465  4.21490  4.49726  4.06445  3.87762  3.65389  3.52814  2.42847  5.06956  3.80961    174 - -
          2.68618  4.42225  2.77519  2.73123  3.46354  2.40513  3.72494  3.29354  2.67741  2.69355  4.24690  2.90347  2.73739  3.18146  2.89801  2.37887  2.77519  2.98518  4.58477  3.61503
          0.02916  3.94519  4.66754  0.61958  0.77255  0.54685  0.86458
    175   2.84947  4.59459  3.46453  3.31415  4.30287  3.27799  4.38554  3.86708  3.37768  3.48601  4.53905  3.61347  0.70288  3.76426  3.61488  3.01927  3.29679  3.50415  5.46940  4.42457    175 - -
          2.68618  4.42225  2.77519  2.73123  3.46354  2.40513  3.72494  3.29354  2.67741  2.69355  4.24690  2.90347  2.73739  3.18146  2.89801  2.37887  2.77519  2.98518  4.58477  3.61503
          0.02916  3.94519  4.66754  0.61958  0.77255  0.54685  0.86458
    176   2.26097  4.18755  3.35521  3.05036  4.12156  2.99119  4.11434  3.43882  3.04985  3.20401  4.07929  3.25973  3.70614  3.38860  3.35791  1.90785  1.46740  2.99885  5.49592  4.25820    176 - -
          2.68618  4.42225  2.77519  2.73123  3.46354  2.40513  3.72494  3.29354  2.67741  2.69355  4.24690  2.90347  2.73739  3.18146  2.89801  2.37887  2.77519  2.98518  4.58477  3.61503
          0.02916  3.94519  4.66754  0.61958  0.77255  0.54685  0.86458
    177   2.84947  4.59459  3.46453  3.31415  4.30287  3.27799  4.38554  3.86708  3.37768  3.48601  4.53905  3.61347  0.70288  3.76426  3.61488  3.01927  3.29679  3.50415  5.46940  4.42457    177 - -
          2.68618  4.42225  2.77519  2.73123  3.46354  2.40513  3.72494  3.29354  2.67741  2.69355  4.24690  2.90347  2.73739  3.18146  2.89801  2.37887  2.77519  2.98518  4.58477  3.61503
          0.02916  3.94519  4.66754  0.61958  0.77255  0.44937  1.01619
    178   2.99375  4.97986  2.99797  2.75660  4.16593  3.45876  3.91548  3.81908  2.56845  3.30784  4.33364  3.21687  4.01526  1.01203  2.84924  3.03661  3.29143  3.54088  5.41482  4.11818    178 - -
          2.68618  4.42225  2.77519  2.73123  3.46354  2.40513  3.72494  3.29354  2.67741  2.69355  4.24690  2.90347  2.73739  3.18146  2.89801  2.37887  2.77519  2.98518  4.58477  3.61503
          0.02738  4.00736  4.72971  0.61958  0.77255  0.48576  0.95510
    179   3.30913  4.73241  4.40557  4.04778  3.19159  4.15236  4.66131  2.40486  3.81419  0.72535  3.17556  4.31012  4.56565  4.15015  3.96749  3.74156  3.59788  2.47688  5.11801  3.87189    179 - -
          2.68618  4.42225  2.77519  2.73123  3.46354  2.40513  3.72494  3.29354  2.67741  2.69355  4.24690  2.90347  2.73739  3.18146  2.89801  2.37887  2.77519  2.98518  4.58477  3.61503
          0.02738  4.00736  4.72971  0.61958  0.77255  0.48576  0.95510
    180   3.30913  4.73241  4.40557  4.04778  3.19159  4.15236  4.66131  2.40486  3.81419  0.72535  3.17556  4.31012  4.56565  4.15015  3.96749  3.74156  3.59788  2.47688  5.11801  3.87189    180 - -
          2.68618  4.42225  2.77519  2.73123  3.46354  2.40513  3.72494  3.29354  2.67741  2.69355  4.24690  2.90347  2.73739  3.18146  2.89801  2.37887  2.77519  2.98518  4.58477  3.61503
          0.02738  4.00736  4.72971  0.61958  0.77255  0.48576  0.95510
    181   2.10129  4.21194  3.51595  3.22771  4.11555  3.06604  4.24930  3.19080  3.19483  3.09537  4.05871  3.39220  3.78931  3.54388  3.47306  2.52818  1.20458  2.83176  5.55304  4.33512    181 - -
          2.68618  4.42225  2.77519  2.73123  3.46354  2.40513  3.72494  3.29354  2.67741  2.69355  4.24690  2.90347  2.73739  3.18146  2.89801  2.37887  2.77519  2.98518  4.58477  3.61503
          0.02738  4.00736  4.72971  0.61958  0.77255  0.48576  0.95510
    182   2.75769  4.89023  2.84115  2.53651  4.26472  3.35703  3.76726  3.75870  2.45280  3.30395  4.19496  3.02041  3.01732  1.43581  2.79681  2.78899  3.04689  3.41367  5.47565  4.15922    182 - -
          2.68618  4.42225  2.77519  2.73123  3.46354  2.40513  3.72494  3.29354  2.67741  2.69355  4.24690  2.90347  2.73739  3.18146  2.89801  2.37887  2.77519  2.98518  4.58477  3.61503
          0.02738  4.00736  4.72971  0.61958  0.77255  0.48576  0.95510
    183   2.99375  4.97986  2.99797  2.75660  4.16593  3.45876  3.91548  3.81908  2.56845  3.30784  4.33364  3.21687  4.01526  1.01203  2.84924  3.03661  3.29143  3.54088  5.41482  4.11818    183 - -
          2.68618  4.42225  2.77519  2.73123  3.46354  2.40513  3.72494  3.29354  2.67741  2.69355  4.24690  2.90347  2.73739  3.18146  2.89801  2.37887  2.77519  2.98518  4.58477  3.61503
          0.02738  4.00736  4.72971  0.61958  0.77255  0.48576  0.95510
    184   2.91546  4.42268  4.31046  3.97947  3.65168  3.86161  4.75883  2.05246  3.84930  2.31640  3.59801  4.14716  4.41584  4.20016  4.04854  3.37497  3.27451  0.87051  5.45835  4.19759    184 - -
          2.68618  4.42225  2.77519  2.73123  3.46354  2.40513  3.72494  3.29354  2.67741  2.69355  4.24690  2.90347  2.73739  3.18146  2.89801  2.37887  2.77519  2.98518  4.58477  3.61503
          0.02738  4.00736  4.72971  0.61958  0.77255  0.48576  0.95510
    185   2.44474  4.36746  3.25998  3.03764  4.20871  3.10669  4.17085  3.54707  3.06864  3.26597  4.21940  3.30932  1.20610  3.44596  3.36740  2.60864  2.58936  3.14465  5.56589  4.33137    185 - -
          2.68618  4.42225  2.77519  2.73123  3.46354  2.40513  3.72494  3.29354  2.67741  2.69355  4.24690  2.90347  2.73739  3.18146  2.89801  2.37887  2.77519  2.98518  4.58477  3.61503
          0.02738  4.00736  4.72971  0.61958  0.77255  0.48576  0.95510
    186   2.61855  4.23350  3.78335  3.25795  3.37485  3.61075  4.05082  2.46133  3.14347  1.65065  3.33670  3.55908  3.58085  3.45589  3.41645  2.75526  2.89430  1.92558  4.94153  3.72099    186 - -
          2.68618  4.42225  2.77519  2.73123  3.46354  2.40513  3.72494  3.29354  2.67741  2.69355  4.24690  2.90347  2.73739  3.18146  2.89801  2.37887  2.77519  2.98518  4.58477  3.61503
          0.02738  4.00736  4.72971  0.61958  0.77255  0.48576  0.95510
    187   2.27757  4.24447  3.23395  3.02219  4.37761  2.15699  4.19523  3.85148  3.16946  3.51877  4.34487  3.24470  3.70833  3.45749  3.49919  1.18757  2.76520  3.27747  5.69459  4.45604    187 - -
          2.68618  4.42225  2.77519  2.73123  3.46354  2.40513  3.72494  3.29354  2.67741  2.69355  4.24690  2.90347  2.73739  3.18146  2.89801  2.37887  2.77519  2.98518  4.58477  3.61503
          0.02738  4.00736  4.72971  0.61958  0.77255  0.48576  0.95510
    188   3.04367  5.14338  3.39137  2.78790  4.58233  3.64245  3.63864  3.94766  1.12393  3.40648  4.28609  3.19598  4.03362  2.77987  1.93366  3.04439  3.22370  3.63109  5.45582  4.27771    188 - -
          2.68618  4.42225  2.77519  2.73123  3.46354  2.40513  3.72494  3.29354  2.67741  2.69355  4.24690  2.90347  2.73739  3.18146  2.89801  2.37887  2.77519  2.98518  4.58477  3.61503
          0.02738  4.00736  4.72971  0.61958  0.77255  0.48576  0.95510
    189   2.84061  4.60093  3.54186  3.45928  4.59582  0.54830  4.56975  4.22976  3.65879  3.86651  4.84455  3.70640  3.99632  3.97242  3.87851  3.01666  3.33236  3.73206  5.65374  4.70284    189 - -
          2.68620  4.42227  2.77521  2.73125  3.46356  2.40515  3.72496  3.29356  2.67743  2.69357  4.24692  2.90331  2.73741  3.18148  2.89803  2.37889  2.77506  2.98520  4.58479  3.61505
          0.14343  2.49795  2.96887  0.64871  0.73965  0.48576  0.95510
    190   1.96875  4.22377  3.33289  2.92706  4.11708  2.81256  4.01238  3.51855  2.94566  3.19124  4.01907  3.19723  3.21817  3.25209  3.31029  1.92557  1.87761  3.05994  5.45604  4.21737    192 - -
          2.68618  4.42225  2.77519  2.73123  3.46354  2.40513  3.72494  3.29354  2.67741  2.69355  4.24690  2.90347  2.73739  3.18146  2.89801  2.37887  2.77519  2.98518  4.58477  3.61503
          0.02862  3.96390  4.68625  0.61958  0.77255  0.45950  0.99859
    191   2.29041  4.25123  3.19759  3.03231  4.40437  1.24383  4.22912  3.88721  3.22245  3.56126  4.39499  3.25175  3.71576  3.50292  3.54196  1.93610  2.78649  3.30361  5.72239  4.48641    193 - -
          2.68618  4.42225  2.77519  2.73123  3.46354  2.40513  3.72494  3.29354  2.67741  2.69355  4.24690  2.90347  2.73739  3.18146  2.89801  2.37887  2.77519  2.98518  4.58477  3.61503
          0.02738  4.00736  4.72971  0.61958  0.77255  0.48576  0.95510
    192   1.57081  4.38086  3.25871  2.80139  4.02906  3.18527  3.88464  3.40131  2.71605  3.07701  3.92334  3.16079  3.77437  3.10420  2.64514  2.25814  2.52875  3.02519  5.35351  4.09758    194 - -
          2.68618  4.42225  2.77519  2.73123  3.46354  2.40513  3.72494  3.29354  2.67741  2.69355  4.24690  2.90347  2.73739  3.18146  2.89801  2.37887  2.77519  2.98518  4.58477  3.61503
          0.02738  4.00736  4.72971  0.61958  0.77255  0.48576  0.95510
    193   1.93176  4.26195  3.26716  2.94584  4.23725  3.01554  4.07797  3.63542  3.00670  3.31710  4.15055  3.21190  1.80974  3.31864  3.35991  1.94751  2.74079  3.14760  5.56800  4.32361    195 - -
          2.68618  4.42225  2.77519  2.73123  3.46354  2.40513  3.72494  3.29354  2.67741  2.69355  4.24690  2.90347  2.73739  3.18146  2.89801  2.37887  2.77519  2.98518  4.58477  3.61503
          0.02738  4.00736  4.72971  0.61958  0.77255  0.48576  0.95510
    194   2.29570  4.27079  3.27335  2.93537  4.23311  3.02342  4.06138  3.63640  2.97451  3.31171  4.14349  3.20727  2.88914  3.29725  3.32826  1.34530  2.35641  3.15060  5.55873  4.31183    196 - -
          2.68618  4.42225  2.77519  2.73123  3.46354  2.40513  3.72494  3.29354  2.67741  2.69355  4.24690  2.90347  2.73739  3.18146  2.89801  2.37887  2.77519  2.98518  4.58477  3.61503
          0.08141  4.00736  2.81340  0.61958  0.77255  0.48576  0.95510
    195   1.60898  2.51641  3.81701  3.35778  3.77327  3.06469  4.16767  3.00675  3.27327  2.83895  3.73190  3.44044  3.74703  3.54237  3.53146  2.24820  2.46963  2.52184  5.22400  4.03401    197 - -
          2.68618  4.42225  2.77519  2.73123  3.46354  2.40513  3.72494  3.29354  2.67741  2.69355  4.24690  2.90347  2.73739  3.18146  2.89801  2.37887  2.77519  2.98518  4.58477  3.61503
          0.02888  3.95484  4.67718  0.61958  0.77255  0.53786  0.87706
    196   1.40744  4.13229  3.46418  3.12183  4.16036  2.95170  4.15478  3.47906  3.12996  3.23399  4.08216  3.28520  3.67879  3.43043  3.44306  1.89551  2.25040  3.00615  5.52706  4.31574    198 - -
          2.68600  4.42228  2.77522  2.73126  3.46357  2.40516  3.72497  3.29357  2.67744  2.69358  4.24693  2.90350  2.73742  3.18149  2.89804  2.37883  2.77507  2.98521  4.58480  3.61506
          0.49978  1.46540  1.81799  0.25296  1.49832  0.45451  1.00720
    197   2.01576  4.20234  3.21300  2.84835  4.06981  2.98785  3.95640  3.43120  2.87221  3.13313  3.97655  3.13557  2.24863  3.19690  3.22809  2.17968  2.27189  2.99343  5.41183  4.16885    200 - -
          2.68618  4.42225  2.77519  2.73123  3.46354  2.40513  3.72494  3.29354  2.67741  2.69355  4.24690  2.90347  2.73739  3.18146  2.89801  2.37887  2.77519  2.98518  4.58477  3.61503
          0.03211  3.85046  4.57281  0.61958  0.77255  0.52957  0.88881
    198   1.12654  4.13600  3.48637  3.22816  4.10620  2.97991  4.25045  3.17377  3.22417  3.08763  4.05522  3.35734  3.72343  3.55362  3.49349  2.45234  2.50638  2.79861  5.54982  4.33637    201 - -
          2.68618  4.42225  2.77519  2.73123  3.46354  2.40513  3.72494  3.29354  2.67741  2.69355  4.24690  2.90347  2.73739  3.18146  2.89801  2.37887  2.77519  2.98518  4.58477  3.61503
          0.02996  3.91860  4.64095  0.61958  0.77255  0.47024  0.98043
    199   2.00800  4.18511  3.25565  3.04747  4.37321  1.37223  4.20824  3.79496  3.20118  3.48373  4.30690  3.24029  3.67737  3.47457  3.52396  2.03526  2.71951  3.21941  5.70357  4.48002    202 - -
          2.68618  4.42225  2.77519  2.73123  3.46354  2.40513  3.72494  3.29354  2.67741  2.69355  4.24690  2.90347  2.73739  3.18146  2.89801  2.37887  2.77519  2.98518  4.58477  3.61503
          0.02803  3.98445  4.70679  0.61958  0.77255  0.50916  0.91879
    200   1.77300  4.17034  3.38385  3.12303  4.26912  2.94279  4.20931  3.62937  3.18230  3.37247  4.22638  3.28788  3.69262  3.48525  3.48807  1.24294  2.71718  3.11517  5.62903  4.39952    203 - -
          2.68618  4.42225  2.77519  2.73123  3.46354  2.40513  3.72494  3.29354  2.67741  2.69355  4.24690  2.90347  2.73739  3.18146  2.89801  2.37887  2.77519  2.98518  4.58477  3.61503
          0.02803  3.98445  4.70679  0.61958  0.77255  0.47140  0.97850
    201   1.24912  4.14840  3.53475  3.16890  4.11930  2.73250  4.17338  3.44979  3.16605  3.20093  4.05118  3.32694  3.71225  3.46000  3.47711  2.09436  2.70004  2.70851  5.49820  4.28726    204 - -
          2.68618  4.42225  2.77519  2.73123  3.46354  2.40513  3.72494  3.29354  2.67741  2.69355  4.24690  2.90347  2.73739  3.18146  2.89801  2.37887  2.77519  2.98518  4.58477  3.61503
          0.02738  4.00736  4.72971  0.61958  0.77255  0.48576  0.95510
    202   1.14855  4.17127  3.42630  3.13227  4.23077  2.96692  4.19685  3.59452  3.17606  3.32037  4.16545  3.30071  3.28083  3.47411  3.48612  2.07384  2.71661  3.09598  5.59097  4.37502    205 - -
          2.68618  4.42225  2.77519  2.73123  3.46354  2.40513  3.72494  3.29354  2.67741  2.69355  4.24690  2.90347  2.73739  3.18146  2.89801  2.37887  2.77519  2.98518  4.58477  3.61503
          0.02738  4.00736  4.72971  0.61958  0.77255  0.48576  0.95510
    203   1.25088  4.15014  3.55785  3.20671  4.12529  2.99700  4.20430  3.39294  3.19254  3.19319  4.06715  3.34949  3.72296  3.49528  3.49298  1.91989  2.71227  2.73988  5.51999  4.30392    206 - -
          2.68618  4.42225  2.77519  2.73123  3.46354  2.40513  3.72494  3.29354  2.67741  2.69355  4.24690  2.90347  2.73739  3.18146  2.89801  2.37887  2.77519  2.98518  4.58477  3.61503
          0.02738  4.00736  4.72971  0.61958  0.77255  0.48576  0.95510
    204   2.15034  4.28715  3.20763  2.89049  4.27593  2.80013  4.05293  3.70035  2.97677  3.35575  4.17555  3.17959  1.92499  3.28191  3.34563  1.75223  2.74320  3.19438  5.58929  4.33811    207 - -
          2.68618  4.42225  2.77519  2.73123  3.46354  2.40513  3.72494  3.29354  2.67741  2.69355  4.24690  2.90347  2.73739  3.18146  2.89801  2.37887  2.77519  2.98518  4.58477  3.61503
          0.02738  4.00736  4.72971  0.61958  0.77255  0.48576  0.95510
    205   2.18920  1.76703  3.81968  3.44938  4.01670  2.44473  4.28831  3.38904  3.37850  3.13195  3.99052  3.44987  3.70700  3.64941  3.61757  1.80158  2.67266  2.93651  5.43061  4.24696    208 - -
          2.68605  4.42241  2.77535  2.73139  3.46338  2.40528  3.72510  3.29343  2.67756  2.69356  4.24705  2.90344  2.73725  3.18162  2.89816  2.37839  2.77519  2.98514  4.58492  3.61519
          0.14343  2.49795  2.96887  1.99236  0.14661  0.48576  0.95510
    206   2.60982  4.44225  3.23908  2.77032  3.60037  3.46248  3.78099  2.97188  2.63441  1.79395  3.57018  3.19297  3.50928  2.68613  2.96483  2.62619  2.86758  2.74446  5.02768  3.76164    225 - -
          2.68618  4.42225  2.77519  2.73123  3.46354  2.40513  3.72494  3.29354  2.67741  2.69355  4.24690  2.90347  2.73739  3.18146  2.89801  2.37887  2.77519  2.98518  4.58477  3.61503
          0.02862  3.96390  4.68625  0.61958  0.77255  0.52925  0.88927
    207   2.91916  5.41019  1.93494  1.21745  4.70505  3.22689  3.75812  4.20185  2.74367  3.73338  4.59395  2.70866  3.83797  2.92772  3.30492  2.82035  3.20608  3.79741  5.88565  4.41825    226 - -
          2.68618  4.42225  2.77519  2.73123  3.46354  2.40513  3.72494  3.29354  2.67741  2.69355  4.24690  2.90347  2.73739  3.18146  2.89801  2.37887  2.77519  2.98518  4.58477  3.61503
          0.02862  3.96390  4.68625  0.61958  0.77255  0.52925  0.88927
    208   3.11009  4.94189  3.61022  3.10288  4.31969  3.57992  3.89293  3.86813  2.27766  3.36747  4.36570  3.45542  4.07845  3.10910  0.84743  3.19011  3.37007  3.58823  5.36592  4.22764    227 - -
          2.68618  4.42225  2.77519  2.73123  3.46354  2.40513  3.72494  3.29354  2.67741  2.69355  4.24690  2.90347  2.73739  3.18146  2.89801  2.37887  2.77519  2.98518  4.58477  3.61503
          0.02862  3.96390  4.68625  0.61958  0.77255  0.52925  0.88927
    209   1.44939  4.14961  3.57395  3.15055  3.92171  2.87634  4.11380  3.07185  3.10905  2.95078  3.84985  3.34547  3.75607  3.41456  3.42069  2.49352  2.31922  2.34720  5.34726  4.13369    228 - -
          2.68618  4.42225  2.77519  2.73123  3.46354  2.40513  3.72494  3.29354  2.67741  2.69355  4.24690  2.90347  2.73739  3.18146  2.89801  2.37887  2.77519  2.98518  4.58477  3.61503
          0.02862  3.96390  4.68625  0.61958  0.77255  0.52925  0.88927
    210   1.98416  4.16807  3.42254  3.05376  4.06921  1.71392  4.09437  3.39466  3.06866  3.14365  3.99747  3.26640  3.70417  3.36827  3.39907  2.21561  2.69548  2.45851  5.44518  4.22127    229 - -
          2.68618  4.42225  2.77519  2.73123  3.46354  2.40513  3.72494  3.29354  2.67741  2.69355  4.24690  2.90347  2.73739  3.18146  2.89801  2.37887  2.77519  2.98518  4.58477  3.61503
          0.02862  3.96390  4.68625  0.61958  0.77255  0.52925  0.88927
    211   2.88656  5.02648  3.12099  2.62905  4.34650  3.51968  3.63640  3.79919  2.07452  3.29013  4.16948  3.08179  3.94472  1.63508  1.96528  2.89547  3.10034  3.48066  5.39992  4.14225    230 - -
          2.68618  4.42225  2.77519  2.73123  3.46354  2.40513  3.72494  3.29354  2.67741  2.69355  4.24690  2.90347  2.73739  3.18146  2.89801  2.37887  2.77519  2.98518  4.58477  3.61503
          0.09559  3.96390  2.62866  0.61958  0.77255  0.52925  0.88927
    212   2.86313  4.87427  3.22888  2.72498  4.07966  3.52899  3.67668  3.42555  1.32769  2.70597  4.00883  3.15245  3.96062  2.85656  2.38112  2.91949  3.08974  3.17762  5.28423  4.01507    231 - -
          2.68618  4.42225  2.77519  2.73123  3.46354  2.40513  3.72494  3.29354  2.67741  2.69355  4.24690  2.90347  2.73739  3.18146  2.89801  2.37887  2.77519  2.98518  4.58477  3.61503
          0.03057  3.89888  4.62122  0.61958  0.77255  0.58781  0.81090
    213   3.18469  4.63902  4.23194  3.87171  3.14547  4.01579  4.51915  2.35074  3.63921  0.84336  3.15982  4.14464  4.44648  4.00122  3.81104  3.58944  3.47766  2.39497  5.03455  3.76403    232 - -
          2.68618  4.42225  2.77519  2.73123  3.46354  2.40513  3.72494  3.29354  2.67741  2.69355  4.24690  2.90347  2.73739  3.18146  2.89801  2.37887  2.77519  2.98518  4.58477  3.61503
          0.03057  3.89888  4.62122  0.61958  0.77255  0.51806  0.90554
    214   2.87786  5.22522  2.37779  1.28351  4.50185  3.28840  3.72027  3.98020  2.52983  3.51292  4.39450  2.79706  3.85465  2.59205  2.95873  2.81981  3.14743  3.62213  5.68082  4.28513    233 - -
          2.68618  4.42225  2.77519  2.73123  3.46354  2.40513  3.72494  3.29354  2.67741  2.69355  4.24690  2.90347  2.73739  3.18146  2.89801  2.37887  2.77519  2.98518  4.58477  3.61503
          0.02916  3.94519  4.66754  0.61958  0.77255  0.54685  0.86458
    215   2.84947  4.59459  3.46453  3.31415  4.30287  3.27799  4.38554  3.86708  3.37768  3.48601  4.53905  3.61347  0.70288  3.76426  3.61488  3.01927  3.29679  3.50415  5.46940  4.42457    234 - -
          2.68618  4.42225  2.77519  2.73123  3.46354  2.40513  3.72494  3.29354  2.67741  2.69355  4.24690  2.90347  2.73739  3.18146  2.89801  2.37887  2.77519  2.98518  4.58477  3.61503
          0.02916  3.94519  4.66754  0.61958  0.77255  0.54685  0.86458
    216   2.67082  4.53165  3.22963  2.75823  3.60465  3.50449  3.78093  2.97976  2.58322  1.80635  3.56655  3.19534  3.39800  2.46345  2.90974  2.81812  2.91969  2.78927  5.06235  3.78655    235 - -
          2.68618  4.42225  2.77519  2.73123  3.46354  2.40513  3.72494  3.29354  2.67741  2.69355  4.24690  2.90347  2.73739  3.18146  2.89801  2.37887  2.77519  2.98518  4.58477  3.61503
          0.02916  3.94519  4.66754  0.61958  0.77255  0.54685  0.86458
    217   1.43851  4.17627  3.40560  3.03751  4.07550  3.01071  4.08374  3.35781  3.03406  3.12397  3.99311  3.25816  3.08018  3.35086  3.36160  2.43530  2.08481  2.93959  5.45175  4.22958    236 - -
          2.68618  4.42225  2.77519  2.73123  3.46354  2.40513  3.72494  3.29354  2.67741  2.69355  4.24690  2.90347  2.73739  3.18146  2.89801  2.37887  2.77519  2.98518  4.58477  3.61503
          0.02916  3.94519  4.66754  0.61958  0.77255  0.54685  0.86458
    218   2.64018  4.71202  2.96847  2.50292  3.64520  3.42545  2.54543  3.34903  2.46485  2.96197  3.82115  2.50274  3.84475  2.85394  2.87060  2.69781  2.68567  3.05678  5.03163  3.01680    237 - -
          2.68618  4.42225  2.77519  2.73123  3.46354  2.40513  3.72494  3.29354  2.67741  2.69355  4.24690  2.90347  2.73739  3.18146  2.89801  2.37887  2.77519  2.98518  4.58477  3.61503
          0.02916  3.94519  4.66754  0.61958  0.77255  0.44937  1.01619
    219   2.74821  0.70354  4.29642  4.06804  4.03030  3.34119  4.68564  3.19813  3.89628  3.10678  4.23308  4.01921  4.05863  4.23696  3.99617  3.01987  3.22647  2.93320  5.41609  4.31658    238 - -
          2.68618  4.42225  2.77519  2.73123  3.46354  2.40513  3.72494  3.29354  2.67741  2.69355  4.24690  2.90347  2.73739  3.18146  2.89801  2.37887  2.77519  2.98518  4.58477  3.61503
          0.02738  4.00736  4.72971  0.61958  0.77255  0.48576  0.95510
    220   2.58032  4.25150  3.90503  3.54415  3.68381  3.46714  4.38326  2.33416  3.44204  2.56587  3.66760  3.71349  4.08284  3.78350  3.68117  2.59524  2.96728  1.12959  5.31169  4.04466    239 - -
          2.68618  4.42225  2.77519  2.73123  3.46354  2.40513  3.72494  3.29354  2.67741  2.69355  4.24690  2.90347  2.73739  3.18146  2.89801  2.37887  2.77519  2.98518  4.58477  3.61503
          0.02738  4.00736  4.72971  0.61958  0.77255  0.48576  0.95510
    221   2.93929  4.67237  3.56134  3.42110  4.40189  3.35233  4.48611  3.98368  3.49027  3.59522  4.65195  3.71342  0.61108  3.87494  3.71912  3.11138  3.39181  3.61339  5.54983  4.52493    240 - -
          2.68605  4.42230  2.77525  2.73129  3.46359  2.40518  3.72500  3.29359  2.67746  2.69360  4.24695  2.90352  2.73745  3.18152  2.89784  2.37879  2.77515  2.98524  4.58363  3.61508
          0.06921  2.84669  4.72971  1.35395  0.29870  0.48576  0.95510
    222   3.01980  4.40999  4.59544  4.12899  3.56595  4.23493  4.87803  1.70261  3.99128  2.11960  3.41427  4.34693  4.63050  4.29932  4.20804  3.63808  3.31179  0.97700  5.48655  4.24556    250 - -
          2.68618  4.42225  2.77519  2.73123  3.46354  2.40513  3.72494  3.29354  2.67741  2.69355  4.24690  2.90347  2.73739  3.18146  2.89801  2.37887  2.77519  2.98518  4.58477  3.61503
          0.02738  4.00736  4.72971  0.61958  0.77255  0.48576  0.95510
    223   2.91114  3.46773  4.57649  4.08137  3.49500  4.06727  4.71610  1.08835  3.92569  2.14219  3.38202  4.24098  4.49465  4.20289  4.10904  3.46609  3.20805  1.75633  5.31435  4.09158    251 - -
          2.68618  4.42225  2.77519  2.73123  3.46354  2.40513  3.72494  3.29354  2.67741  2.69355  4.24690  2.90347  2.73739  3.18146  2.89801  2.37887  2.77519  2.98518  4.58477  3.61503
          0.02738  4.00736  4.72971  0.61958  0.77255  0.48576  0.95510
    224   2.74411  4.83298  2.90649  2.59544  4.20318  3.36378  3.78213  3.62525  2.43028  3.20287  4.13901  3.05775  3.89965  1.42755  2.74675  2.79518  2.72034  3.31092  5.45562  4.14129    252 - -
          2.68618  4.42225  2.77519  2.73123  3.46354  2.40513  3.72494  3.29354  2.67741  2.69355  4.24690  2.90347  2.73739  3.18146  2.89801  2.37887  2.77519  2.98518  4.58477  3.61503
          0.02738  4.00736  4.72971  0.61958  0.77255  0.48576  0.95510
    225   3.16242  4.98881  3.66731  3.15241  4.37778  3.62233  3.92935  3.93026  2.30192  3.42176  4.41991  3.50107  4.11970  3.14428  0.79074  3.24100  3.42005  3.64876  5.40697  4.27742    253 - -
          2.68618  4.42225  2.77519  2.73123  3.46354  2.40513  3.72494  3.29354  2.67741  2.69355  4.24690  2.90347  2.73739  3.18146  2.89801  2.37887  2.77519  2.98518  4.58477  3.61503
          0.02738  4.00736  4.72971  0.61958  0.77255  0.48576  0.95510
    226   2.52253  4.43647  3.32546  2.93219  4.01285  3.25517  3.95627  3.31667  2.69964  3.03734  3.96802  3.26321  3.85835  3.20009  2.65416  2.67699  1.33921  2.99326  5.36020  4.11223    254 - -
          2.68618  4.42225  2.77519  2.73123  3.46354  2.40513  3.72494  3.29354  2.67741  2.69355  4.24690  2.90347  2.73739  3.18146  2.89801  2.37887  2.77519  2.98518  4.58477  3.61503
          0.02738  4.00736  4.72971  0.61958  0.77255  0.48576  0.95510
    227   2.89712  5.01830  3.03708  2.62978  4.30026  3.49657  3.69649  3.80254  2.18905  3.30053  4.20309  3.09037  3.95863  1.40294  2.26434  2.91177  3.13216  3.48839  5.41939  4.13659    255 - -
          2.68618  4.42225  2.77519  2.73123  3.46354  2.40513  3.72494  3.29354  2.67741  2.69355  4.24690  2.90347  2.73739  3.18146  2.89801  2.37887  2.77519  2.98518  4.58477  3.61503
          0.02738  4.00736  4.72971  0.61958  0.77255  0.48576  0.95510
    228   2.30248  4.38986  3.26686  3.07402  4.23664  3.11633  4.21763  3.60042  3.14088  3.31201  4.27999  3.34280  1.10917  3.50614  3.43423  2.64409  2.94047  3.19411  5.58203  4.36135    256 - -
          2.68618  4.42225  2.77519  2.73123  3.46354  2.40513  3.72494  3.29354  2.67741  2.69355  4.24690  2.90347  2.73739  3.18146  2.89801  2.37887  2.77519  2.98518  4.58477  3.61503
          0.07817  4.00736  2.86455  0.61958  0.77255  0.48576  0.95510
    229   2.26995  4.25997  3.15013  2.87478  4.29929  2.32276  4.05941  3.74571  2.99668  3.39426  4.21236  3.15625  3.04466  3.29351  3.36087  1.39279  2.72762  3.21327  5.60797  4.35677    257 - -
          2.68618  4.42225  2.77519  2.73123  3.46354  2.40513  3.72494  3.29354  2.67741  2.69355  4.24690  2.90347  2.73739  3.18146  2.89801  2.37887  2.77519  2.98518  4.58477  3.61503
          0.02950  3.93389  4.65624  0.61958  0.77255  0.53489  0.88125
    230   1.69310  4.19288  3.34054  2.94935  4.11567  2.99273  4.02672  3.49807  2.96453  3.18856  4.02132  3.20059  3.07886  3.27262  3.31853  1.83190  2.30235  3.03664  5.45942  4.22600    258 - -
          2.68618  4.42225  2.77519  2.73123  3.46354  2.40513  3.72494  3.29354  2.67741  2.69355  4.24690  2.90347  2.73739  3.18146  2.89801  2.37887  2.77519  2.98518  4.58477  3.61503
          0.07468  3.93389  2.94894  0.61958  0.77255  0.53489  0.88125
    231   2.96706  5.08219  2.49450  1.00064  4.43056  3.28515  3.87322  3.88793  2.75593  3.50214  4.47519  2.94238  3.89050  3.08838  3.16675  2.94755  3.27136  3.56988  5.59880  4.32083    259 - -
          2.68618  4.42225  2.77519  2.73123  3.46354  2.40513  3.72494  3.29354  2.67741  2.69355  4.24690  2.90347  2.73739  3.18146  2.89801  2.37887  2.77519  2.98518  4.58477  3.61503
          0.03084  3.89005  4.61240  0.61958  0.77255  0.57377  0.82873
    232   2.76381  4.34301  3.84469  3.32091  2.61958  3.76676  4.02713  2.46203  3.21989  1.46955  3.15580  3.63934  3.22534  3.50065  3.48873  3.07657  3.01441  2.39465  4.74332  3.41235    260 - -
          2.68618  4.42225  2.77519  2.73123  3.46354  2.40513  3.72494  3.29354  2.67741  2.69355  4.24690  2.90347  2.73739  3.18146  2.89801  2.37887  2.77519  2.98518  4.58477  3.61503
          0.03084  3.89005  4.61240  0.61958  0.77255  0.57377  0.82873
    233   1.50649  4.54206  2.81471  2.24248  4.09185  3.19220  3.85710  3.33304  2.72224  3.10288  4.01494  3.02280  3.79478  3.07678  3.10371  2.64453  2.89385  3.00828  5.43029  4.13845    261 - -
          2.68618  4.42225  2.77519  2.73123  3.46354  2.40513  3.72494  3.29354  2.67741  2.69355  4.24690  2.90347  2.73739  3.18146  2.89801  2.37887  2.77519  2.98518  4.58477  3.61503
          0.03084  3.89005  4.61240  0.61958  0.77255  0.57377  0.82873
    234   1.81581  4.45864  2.95411  2.60853  3.97905  2.42970  3.02479  3.42563  2.66153  3.07581  3.92751  3.02983  3.75103  3.01661  3.04932  2.56049  2.79710  3.06042  5.31044  4.00835    262 - -
          2.68618  4.42225  2.77519  2.73123  3.46354  2.40513  3.72494  3.29354  2.67741  2.69355  4.24690  2.90347  2.73739  3.18146  2.89801  2.37887  2.77519  2.98518  4.58477  3.61503
          0.03084  3.89005  4.61240  0.61958  0.77255  0.57377  0.82873
    235   2.61756  5.25607  1.99638  1.43529  4.56691  3.20446  3.69401  4.01916  2.64110  3.57697  4.42090  2.69127  3.78924  2.85628  3.18398  2.73426  3.08952  3.62759  5.76727  4.31482    263 - -
          2.68618  4.42225  2.77519  2.73123  3.46354  2.40513  3.72494  3.29354  2.67741  2.69355  4.24690  2.90347  2.73739  3.18146  2.89801  2.37887  2.77519  2.98518  4.58477  3.61503
          0.03084  3.89005  4.61240  0.61958  0.77255  0.57377  0.82873
    236   2.65459  4.83824  2.55586  2.22398  4.27108  3.22865  3.71940  3.67530  2.54429  3.30318  4.15638  1.77542  3.78988  2.89802  2.96737  2.67522  2.54628  3.31296  5.51777  4.16352    264 - -
          2.68618  4.42225  2.77520  2.73123  3.46354  2.40513  3.72495  3.29354  2.67741  2.69355  4.24690  2.90339  2.73740  3.18147  2.89801  2.37887  2.77520  2.98519  4.58477  3.61503
          0.19475  2.96765  2.07519  0.51573  0.90898  0.57377  0.82873
    237   2.88168  4.98356  1.08198  2.28174  4.34792  3.13549  3.84714  3.91329  2.91284  3.54225  4.52151  2.83124  3.78134  3.08875  3.41169  2.85859  3.21933  3.56500  5.53684  4.24277    266 - -
          2.68618  4.42225  2.77519  2.73123  3.46354  2.40513  3.72494  3.29354  2.67741  2.69355  4.24690  2.90347  2.73739  3.18146  2.89801  2.37887  2.77519  2.98518  4.58477  3.61503
          0.03495  3.76720  4.48955  0.61958  0.77255  0.66761  0.71935
    238   2.36225  4.20585  3.34022  3.09153  3.88112  3.04750  4.11613  2.99570  3.03235  2.86270  3.92310  3.31557  3.74423  3.43346  3.29403  2.56273  1.36429  2.70207  5.32855  4.09880    267 - -
          2.68618  4.42225  2.77519  2.73123  3.46354  2.40513  3.72494  3.29354  2.67741  2.69355  4.24690  2.90347  2.73739  3.18146  2.89801  2.37887  2.77519  2.98518  4.58477  3.61503
          0.03495  3.76720  4.48955  0.61958  0.77255  0.57014  0.83344
    239   2.95660  5.07878  0.96418  2.31687  4.45178  3.18754  3.90454  4.03296  2.98290  3.64711  4.62497  2.87147  3.83816  3.14396  3.49448  2.92283  3.29467  3.67565  5.62645  4.33045    268 - -
          2.68618  4.42225  2.77519  2.73123  3.46354  2.40513  3.72494  3.29354  2.67741  2.69355  4.24690  2.90347  2.73739  3.18146  2.89801  2.37887  2.77519  2.98518  4.58477  3.61503
          0.03242  3.84105  4.56339  0.61958  0.77255  0.54816  0.86277
    240   2.48157  4.39783  3.25146  2.85415  3.94430  3.21609  3.88247  3.24215  2.61894  2.96366  3.89763  3.19658  3.80850  3.12309  2.58794  2.63271  1.54418  2.92719  5.29274  4.04082    269 - -
          2.68618  4.42225  2.77519  2.73123  3.46354  2.40513  3.72494  3.29354  2.67741  2.69355  4.24690  2.90347  2.73739  3.18146  2.89801  2.37887  2.77519  2.98518  4.58477  3.61503
          0.03094  3.88704  4.60939  0.61958  0.77255  0.57633  0.82544
    241   2.76558  5.07697  1.29596  2.17904  4.50149  3.14258  3.78152  4.01716  2.80135  3.61860  4.49622  2.73249  3.78483  2.97330  3.34674  2.43653  3.10167  3.60422  5.76589  4.31264    270 - -
          2.68618  4.42225  2.77519  2.73123  3.46354  2.40513  3.72494  3.29354  2.67741  2.69355  4.24690  2.90347  2.73739  3.18146  2.89801  2.37887  2.77519  2.98518  4.58477  3.61503
          0.03094  3.88704  4.60939  0.61958  0.77255  0.57633  0.82544
    242   2.51278  4.51892  2.91316  2.63263  3.83307  3.18038  3.15916  3.54601  2.65586  3.16561  4.04567  3.04493  3.78163  3.05838  3.00813  1.49281  2.87287  3.17067  5.21525  3.81639    271 - -
          2.68618  4.42225  2.77519  2.73123  3.46354  2.40513  3.72494  3.29354  2.67741  2.69355  4.24690  2.90347  2.73739  3.18146  2.89801  2.37887  2.77519  2.98518  4.58477  3.61503
          0.03094  3.88704  4.60939  0.61958  0.77255  0.50658  0.92270
    243   2.37670  3.39991  2.72687  2.77904  4.04748  1.61776  3.93559  3.43164  2.86905  3.13178  3.98417  3.13648  3.73841  3.17321  3.25673  2.51880  2.77042  3.03619  5.38506  4.12504    272 - -
          2.68618  4.42225  2.77519  2.73123  3.46354  2.40513  3.72494  3.29354  2.67741  2.69355  4.24690  2.90347  2.73739  3.18146  2.89801  2.37887  2.77519  2.98518  4.58477  3.61503
          0.02950  3.93389  4.65624  0.61958  0.77255  0.53489  0.88125
    244   2.81903  4.50292  3.55919  3.18715  2.72196  3.61342  3.73595  2.98324  3.05870  2.61536  3.69405  3.47053  4.09981  3.42335  3.32189  3.00578  2.71209  2.79561  4.33634  1.42322    273 - -
          2.68618  4.42225  2.77519  2.73123  3.46354  2.40513  3.72494  3.29354  2.67741  2.69355  4.24690  2.90347  2.73739  3.18146  2.89801  2.37887  2.77519  2.98518  4.58477  3.61503
          0.02950  3.93389  4.65624  0.61958  0.77255  0.53489  0.88125
    245   2.50229  4.59356  2.38336  2.48019  4.31950  1.61231  3.87605  3.73373  2.82349  3.38492  4.23007  2.93958  3.74855  3.07945  3.27397  2.57822  2.57420  3.29958  5.60825  4.27944    274 - -
          2.68618  4.42225  2.77519  2.73123  3.46354  2.40513  3.72494  3.29354  2.67741  2.69355  4.24690  2.90347  2.73739  3.18146  2.89801  2.37887  2.77519  2.98518  4.58477  3.61503
          0.02950  3.93389  4.65624  0.61958  0.77255  0.45623  1.00422
    246   2.26836  4.24873  3.20746  2.91909  4.29103  1.53461  4.08242  3.71533  3.02410  3.37488  4.19457  3.18518  3.06299  3.32058  3.38246  2.16227  2.42234  3.19188  5.60831  4.36666    275 - -
          2.68618  4.42225  2.77519  2.73123  3.46354  2.40513  3.72494  3.29354  2.67741  2.69355  4.24690  2.90347  2.73739  3.18146  2.89801  2.37887  2.77519  2.98518  4.58477  3.61503
          0.02803  3.98445  4.70679  0.61958  0.77255  0.48576  0.95510
    247   2.43179  5.13226  2.24508  1.49506  4.46661  3.26869  3.69340  3.89739  2.58154  3.46821  4.29035  2.77466  3.80782  2.84530  3.09687  2.70604  2.83534  3.51429  5.66968  4.25341    276 - -
          2.68618  4.42225  2.77519  2.73123  3.46354  2.40513  3.72494  3.29354  2.67741  2.69355  4.24690  2.90347  2.73739  3.18146  2.89801  2.37887  2.77519  2.98518  4.58477  3.61503
          0.02803  3.98445  4.70679  0.61958  0.77255  0.48576  0.95510
    248   1.69714  4.52059  2.90125  2.34608  4.15227  2.67993  3.83563  3.55833  2.72184  3.20074  4.03371  3.01707  3.76150  3.03359  3.14660  2.19431  2.82066  3.16200  5.45417  4.15455    277 - -
          2.68618  4.42225  2.77519  2.73123  3.46354  2.40513  3.72494  3.29354  2.67741  2.69355  4.24690  2.90347  2.73739  3.18146  2.89801  2.37887  2.77519  2.98518  4.58477  3.61503
          0.02803  3.98445  4.70679  0.61958  0.77255  0.48576  0.95510
    249   2.49486  4.79486  2.81625  1.66614  4.02993  3.39581  3.73074  3.27531  2.53196  2.51188  3.91388  2.98082  3.86966  2.91162  2.94519  2.74443  2.95075  3.01058  5.36610  4.03718    278 - -
          2.68618  4.42225  2.77519  2.73123  3.46354  2.40513  3.72494  3.29354  2.67741  2.69355  4.24690  2.90347  2.73739  3.18146  2.89801  2.37887  2.77519  2.98518  4.58477  3.61503
          0.02803  3.98445  4.70679  0.61958  0.77255  0.48576  0.95510
    250   1.60502  4.50202  2.99038  2.62108  4.09447  2.84792  3.82227  3.49885  2.67338  3.14065  3.97952  3.04752  3.24297  2.61869  3.07469  2.56968  2.81308  3.11916  5.39867  4.11021    279 - -
          2.68618  4.42225  2.77519  2.73123  3.46354  2.40513  3.72494  3.29354  2.67741  2.69355  4.24690  2.90347  2.73739  3.18146  2.89801  2.37887  2.77519  2.98518  4.58477  3.61503
          0.02803  3.98445  4.70679  0.61958  0.77255  0.48576  0.95510
    251   2.36911  4.66716  3.16986  2.69961  4.24085  2.78662  3.75312  3.62815  2.33619  3.22795  4.07869  3.11075  3.85007  2.92747  1.56099  2.69954  2.92678  3.26054  5.41437  4.16269    280 - -
          2.68618  4.42225  2.77519  2.73123  3.46354  2.40513  3.72494  3.29354  2.67741  2.69355  4.24690  2.90347  2.73739  3.18146  2.89801  2.37887  2.77519  2.98518  4.58477  3.61503
          0.02803  3.98445  4.70679  0.61958  0.77255  0.48576  0.95510
    252   2.71262  4.85998  2.84660  2.28144  4.22287  3.37336  3.69397  3.63563  2.37480  3.22015  4.06956  2.97646  1.92570  2.86113  2.42527  2.74302  2.97366  3.30044  5.41998  4.11789    281 - -
          2.68618  4.42225  2.77519  2.73123  3.46354  2.40513  3.72494  3.29354  2.67741  2.69355  4.24690  2.90347  2.73739  3.18146  2.89801  2.37887  2.77519  2.98518  4.58477  3.61503
          0.02803  3.98445  4.70679  0.61958  0.77255  0.48576  0.95510
    253   2.44437  5.19109  1.68140  2.18573  4.52936  2.90074  3.68790  4.00831  2.58906  3.53479  4.34460  2.49529  3.80054  2.60284  3.12209  2.70084  3.02826  3.60095  5.71407  4.27960    282 - -
          2.68618  4.42225  2.77519  2.73123  3.46354  2.40513  3.72494  3.29354  2.67741  2.69355  4.24690  2.90347  2.73739  3.18146  2.89801  2.37887  2.77519  2.98518  4.58477  3.61503
          0.05191  3.98445  3.44260  0.61958  0.77255  0.48576  0.95510
    254   2.37979  4.79761  2.77345  2.46281  4.18233  3.34995  3.65118  3.59046  2.35042  3.17731  4.00196  2.95575  3.34771  2.80480  1.84979  2.65337  2.88027  3.24036  5.38451  4.07016    283 - -
          2.68618  4.42225  2.77519  2.73123  3.46354  2.40513  3.72494  3.29354  2.67741  2.69355  4.24690  2.90347  2.73739  3.18146  2.89801  2.37887  2.77519  2.98518  4.58477  3.61503
          0.02869  3.96123  4.68358  0.61958  0.77255  0.50893  0.91914
    255   2.60237  4.91579  2.60496  1.90794  4.19951  3.34856  3.59189  3.63258  2.37527  3.19940  3.99589  2.85619  3.38291  2.72585  2.68418  2.60055  2.73278  2.92969  5.40522  4.03984    284 - -
          2.68618  4.42225  2.77519  2.73123  3.46354  2.40513  3.72494  3.29354  2.67741  2.69355  4.24690  2.90347  2.73739  3.18146  2.89801  2.37887  2.77519  2.98518  4.58477  3.61503
          0.02869  3.96123  4.68358  0.61958  0.77255  0.50893  0.91914
    256   2.71606  4.99170  2.59455  2.37429  4.35237  3.35252  3.64562  3.78259  1.57806  3.33142  4.15330  2.89431  2.95959  2.79068  2.72553  2.70836  2.96647  3.41701  5.49655  4.15854    285 - -
          2.68618  4.42225  2.77519  2.73123  3.46354  2.40513  3.72494  3.29354  2.67741  2.69355  4.24690  2.90347  2.73739  3.18146  2.89801  2.37887  2.77519  2.98518  4.58477  3.61503
          0.22898  3.96123  1.68410  0.61958  0.77255  0.50893  0.91914
    257   2.54506  4.42157  3.05181  2.73496  3.38448  1.93368  3.75936  3.21112  2.75679  2.87052  3.81286  3.12732  3.80668  3.12064  3.09698  2.68126  2.87735  2.92245  4.85590  2.64142    286 - -
          2.68618  4.42225  2.77519  2.73123  3.46354  2.40513  3.72494  3.29354  2.67741  2.69355  4.24690  2.90347  2.73739  3.18146  2.89801  2.37887  2.77519  2.98518  4.58477  3.61503
          0.03495  3.76720  4.48955  0.61958  0.77255  0.66761  0.71935
    258   2.81274  4.92680  2.94502  2.52359  4.08251  3.42809  2.84210  3.66762  1.56504  3.19382  4.07321  2.98655  3.86847  2.74686  2.33669  2.82484  3.03085  3.35699  5.23986  3.92188    287 - -
          2.68618  4.42225  2.77519  2.73123  3.46354  2.40513  3.72494  3.29354  2.67741  2.69355  4.24690  2.90347  2.73739  3.18146  2.89801  2.37887  2.77519  2.98518  4.58477  3.61503
          0.03495  3.76720  4.48955  0.61958  0.77255  0.66761  0.71935
    259   2.27737  4.15507  3.29016  2.99285  3.86490  1.78947  4.03563  3.07279  2.99479  2.92241  3.88489  3.23168  3.69370  3.33833  3.29585  2.46859  2.71516  2.22936  5.29667  4.04096    288 - -
          2.68618  4.42225  2.77519  2.73123  3.46354  2.40513  3.72494  3.29354  2.67741  2.69355  4.24690  2.90347  2.73739  3.18146  2.89801  2.37887  2.77519  2.98518  4.58477  3.61503
          0.03495  3.76720  4.48955  0.61958  0.77255  0.66761  0.71935
    260   1.72923  4.13827  3.15651  2.84750  4.06514  2.91232  3.96666  3.43286  2.90097  3.14225  3.99216  3.10938  2.73120  3.21972  3.24180  2.00154  2.63283  2.97567  5.41418  4.17268    289 - -
          2.68618  4.42225  2.77519  2.73123  3.46354  2.40513  3.72494  3.29354  2.67741  2.69355  4.24690  2.90347  2.73739  3.18146  2.89801  2.37887  2.77519  2.98518  4.58477  3.61503
          0.03495  3.76720  4.48955  0.61958  0.77255  0.66761  0.71935
    261   2.54377  4.32562  3.19549  3.08357  4.22024  0.91194  4.20712  3.79708  3.25000  3.46395  4.44162  3.36069  3.71336  3.58318  3.49450  2.71330  3.01698  3.34618  5.34008  4.31975    290 - -
          2.68618  4.42225  2.77519  2.73123  3.46354  2.40513  3.72494  3.29354  2.67741  2.69355  4.24690  2.90347  2.73739  3.18146  2.89801  2.37887  2.77519  2.98518  4.58477  3.61503
          0.03495  3.76720  4.48955  0.61958  0.77255  0.66761  0.71935
    262   1.75267  4.53726  2.71947  2.15164  4.04723  3.16069  3.78930  3.27871  2.64399  3.05095  3.97086  2.95263  3.75493  3.00538  3.02650  2.61875  2.86741  2.96419  5.38335  4.08422    291 - -
          2.68618  4.42225  2.77519  2.73123  3.46354  2.40513  3.72494  3.29354  2.67741  2.69355  4.24690  2.90347  2.73739  3.18146  2.89801  2.37887  2.77519  2.98518  4.58477  3.61503
          0.03495  3.76720  4.48955  0.61958  0.77255  0.66761  0.71935
    263   2.18526  4.14498  3.04298  2.83955  4.16404  2.26047  4.01964  3.62665  2.97802  3.31205  4.15858  3.09359  3.59459  3.28665  3.30509  1.52358  2.65928  3.10399  5.49444  4.24097    292 - -
          2.68618  4.42225  2.77519  2.73123  3.46354  2.40513  3.72494  3.29354  2.67741  2.69355  4.24690  2.90347  2.73739  3.18146  2.89801  2.37887  2.77519  2.98518  4.58477  3.61503
          0.03495  3.76720  4.48955  0.61958  0.77255  0.66761  0.71935
    264   2.89216  4.73208  3.37263  2.91062  4.05994  3.39590  3.75831  3.59717  2.21046  3.13264  4.13897  3.27676  3.90667  2.98688  1.15294  2.98339  3.16735  3.32654  5.18782  4.01354    293 - -
          2.68618  4.42225  2.77519  2.73123  3.46354  2.40513  3.72494  3.29354  2.67741  2.69355  4.24690  2.90347  2.73739  3.18146  2.89801  2.37887  2.77519  2.98518  4.58477  3.61503
          0.03495  3.76720  4.48955  0.61958  0.77255  0.66761  0.71935
    265   2.72552  4.30088  3.97612  3.63955  3.47676  3.61078  4.46053  2.06843  3.50549  2.18495  3.46179  3.84517  4.17967  3.87451  3.72740  3.11050  3.09128  1.17001  5.24208  3.96547    294 - -
          2.68618  4.42225  2.77519  2.73123  3.46354  2.40513  3.72494  3.29354  2.67741  2.69355  4.24690  2.90347  2.73739  3.18146  2.89801  2.37887  2.77519  2.98518  4.58477  3.61503
          0.03495  3.76720  4.48955  0.61958  0.77255  0.66761  0.71935
    266   2.36225  4.20585  3.34022  3.09153  3.88112  3.04750  4.11613  2.99570  3.03235  2.86270  3.92310  3.31557  3.74423  3.43346  3.29403  2.56273  1.36429  2.70207  5.32855  4.09880    295 - -
          2.68618  4.42225  2.77519  2.73123  3.46354  2.40513  3.72494  3.29354  2.67741  2.69355  4.24690  2.90347  2.73739  3.18146  2.89801  2.37887  2.77519  2.98518  4.58477  3.61503
          0.03495  3.76720  4.48955  0.61958  0.77255  0.66761  0.71935
    267   2.94905  4.40178  4.17850  3.79326  3.30685  3.94628  4.54320  1.21930  3.61897  1.91896  3.26313  4.05343  4.39089  3.98035  3.82776  3.43436  3.25156  1.85422  5.17316  3.89979    296 - -
          2.68618  4.42225  2.77519  2.73123  3.46354  2.40513  3.72494  3.29354  2.67741  2.69355  4.24690  2.90347  2.73739  3.18146  2.89801  2.37887  2.77519  2.98518  4.58477  3.61503
          0.03495  3.76720  4.48955  0.61958  0.77255  0.59786  0.79848
    268   2.73920  4.82639  2.94006  2.55569  4.25481  3.35154  3.66043  3.65384  1.44250  3.22714  4.11079  3.01229  3.13083  2.83085  2.48765  2.77715  3.00433  3.32280  5.37509  4.12128    297 - -
          2.68618  4.42225  2.77519  2.73123  3.46354  2.40513  3.72494  3.29354  2.67741  2.69355  4.24690  2.90347  2.73739  3.18146  2.89801  2.37887  2.77519  2.98518  4.58477  3.61503
          0.03312  3.81987  4.54222  0.61958  0.77255  0.43608  1.04006
    269   2.40115  4.72238  2.87769  2.49347  4.17763  3.29396  3.71210  3.57174  2.45257  3.17741  4.02332  2.97188  3.29788  1.79037  2.83803  2.64461  2.72775  3.21768  5.41693  4.10581    298 - -
          2.68618  4.42225  2.77519  2.73123  3.46354  2.40513  3.72494  3.29354  2.67741  2.69355  4.24690  2.90347  2.73739  3.18146  2.89801  2.37887  2.77519  2.98518  4.58477  3.61503
          0.02869  3.96123  4.68358  0.61958  0.77255  0.50893  0.91914
    270   2.60486  4.75636  2.87921  1.76473  4.02209  3.37317  3.60739  3.44300  2.39100  2.83689  3.87513  2.91875  3.39939  2.77215  2.82196  2.63575  2.84126  3.12698  5.23439  3.94840    299 - -
          2.68618  4.42225  2.77519  2.73123  3.46354  2.40513  3.72494  3.29354  2.67741  2.69355  4.24690  2.90347  2.73739  3.18146  2.89801  2.37887  2.77519  2.98518  4.58477  3.61503
          0.05684  3.96123  3.31832  0.61958  0.77255  0.50893  0.91914
    271   2.83372  4.58088  3.44752  3.29539  4.28535  3.26492  4.36783  3.84650  3.35794  3.46671  4.51917  3.59593  0.72097  3.74485  3.59654  3.00313  3.28011  3.48488  5.45511  4.40685    300 - -
          2.68618  4.42225  2.77519  2.73123  3.46354  2.40513  3.72494  3.29354  2.67741  2.69355  4.24690  2.90347  2.73739  3.18146  2.89801  2.37887  2.77519  2.98518  4.58477  3.61503
          0.02950  3.93389  4.65624  0.61958  0.77255  0.53489  0.88125
    272   2.83372  4.58088  3.44752  3.29539  4.28535  3.26492  4.36783  3.84650  3.35794  3.46671  4.51917  3.59593  0.72097  3.74485  3.59654  3.00313  3.28011  3.48488  5.45511  4.40685    301 - -
          2.68618  4.42225  2.77519  2.73123  3.46354  2.40513  3.72494  3.29354  2.67741  2.69355  4.24690  2.90347  2.73739  3.18146  2.89801  2.37887  2.77519  2.98518  4.58477  3.61503
          0.02950  3.93389  4.65624  0.61958  0.77255  0.53489  0.88125
    273   2.13811  4.27338  3.24801  2.93677  3.99458  1.56887  4.03105  3.28090  2.95129  2.67882  3.97331  3.22527  3.75656  3.30102  3.27840  2.52579  2.77790  2.91702  5.39349  4.13027    302 - -
          2.68618  4.42225  2.77519  2.73123  3.46354  2.40513  3.72494  3.29354  2.67741  2.69355  4.24690  2.90347  2.73739  3.18146  2.89801  2.37887  2.77519  2.98518  4.58477  3.61503
          0.02950  3.93389  4.65624  0.61958  0.77255  0.53489  0.88125
    274   2.68968  5.05537  2.29004  1.66863  4.33607  3.29339  3.63375  3.77839  2.47559  2.99947  4.15391  2.78713  3.31829  2.77819  2.97146  2.65898  2.94122  3.41029  5.54104  4.14361    303 - -
          2.68618  4.42225  2.77519  2.73123  3.46354  2.40513  3.72494  3.29354  2.67741  2.69355  4.24690  2.90347  2.73739  3.18146  2.89801  2.37887  2.77519  2.98518  4.58477  3.61503
          0.02950  3.93389  4.65624  0.61958  0.77255  0.53489  0.88125
    275   2.41946  4.92830  1.68599  2.26281  4.41525  3.19566  3.72254  3.86399  2.63233  3.44099  4.26101  2.79810  2.94964  2.88400  3.14275  2.47684  2.95079  3.45166  5.64303  4.24516    304 - -
          2.68618  4.42225  2.77519  2.73123  3.46354  2.40513  3.72494  3.29354  2.67741  2.69355  4.24690  2.90347  2.73739  3.18146  2.89801  2.37887  2.77519  2.98518  4.58477  3.61503
          0.02950  3.93389  4.65624  0.61958  0.77255  0.53489  0.88125
    276   2.29954  4.27340  3.14969  2.88259  4.21100  2.99247  4.04543  3.66532  2.96405  3.33324  4.18219  3.16690  2.61256  3.29291  3.30773  1.33372  2.75162  3.17345  5.53881  4.27403    305 - -
          2.68618  4.42225  2.77519  2.73123  3.46354  2.40513  3.72494  3.29354  2.67741  2.69355  4.24690  2.90347  2.73739  3.18146  2.89801  2.37887  2.77519  2.98518  4.58477  3.61503
          0.02950  3.93389  4.65624  0.61958  0.77255  0.53489  0.88125
    277   2.19224  4.32537  3.20238  2.98921  4.16583  3.06096  4.13379  3.50354  3.05015  3.22680  4.18221  3.26489  1.30692  3.41215  3.35362  2.56889  2.85986  3.10197  5.52150  4.29031    306 - -
          2.68618  4.42225  2.77519  2.73123  3.46354  2.40513  3.72494  3.29354  2.67741  2.69355  4.24690  2.90347  2.73739  3.18146  2.89801  2.37887  2.77519  2.98518  4.58477  3.61503
          0.02950  3.93389  4.65624  0.61958  0.77255  0.53489  0.88125
    278   1.94783  4.71617  2.87500  2.23669  4.06902  3.32580  3.66483  3.46752  2.44177  3.08472  3.91851  2.94585  3.12081  2.83389  2.64172  2.63330  2.84964  3.13518  5.32989  4.01547    307 - -
          2.68618  4.42225  2.77519  2.73123  3.46354  2.40513  3.72494  3.29354  2.67741  2.69355  4.24690  2.90347  2.73739  3.18146  2.89801  2.37887  2.77519  2.98518  4.58477  3.61503
          0.02950  3.93389  4.65624  0.61958  0.77255  0.53489  0.88125
    279   2.83372  4.58088  3.44752  3.29539  4.28535  3.26492  4.36783  3.84650  3.35794  3.46671  4.51917  3.59593  0.72097  3.74485  3.59654  3.00313  3.28011  3.48488  5.45511  4.40685    308 - -
          2.68618  4.42225  2.77519  2.73123  3.46354  2.40513  3.72494  3.29354  2.67741  2.69355  4.24690  2.90347  2.73739  3.18146  2.89801  2.37887  2.77519  2.98518  4.58477  3.61503
          0.03020  3.91089  4.63323  0.61958  0.77255  0.53489  0.88125
    280   2.64851  4.80356  2.90435  2.49521  4.26215  3.32772  3.66191  3.67236  1.61186  3.24454  4.07986  2.96941  3.25544  2.81964  2.62640  2.35866  2.92313  3.30959  5.42056  4.12464    309 - -
          2.68618  4.42225  2.77519  2.73123  3.46354  2.40513  3.72494  3.29354  2.67741  2.69355  4.24690  2.90347  2.73739  3.18146  2.89801  2.37887  2.77519  2.98518  4.58477  3.61503
          0.16348  3.91089  2.03412  0.61958  0.77255  0.53489  0.88125
    281   2.70863  4.66921  3.24634  2.67529  3.92738  3.43799  3.58475  3.39507  2.08737  2.98747  3.87358  3.08572  3.85406  2.78092  1.64685  2.78107  2.94117  3.11405  5.09045  3.86365    310 - -
          2.68618  4.42225  2.77519  2.73123  3.46354  2.40513  3.72494  3.29354  2.67741  2.69355  4.24690  2.90347  2.73739  3.18146  2.89801  2.37887  2.77519  2.98518  4.58477  3.61503
          0.03443  3.78184  4.50418  0.61958  0.77255  0.63869  0.75075
    282   2.55216  4.23182  3.46942  2.92044  3.31868  3.50768  3.79171  2.63425  2.78464  2.21224  2.39694  3.29697  3.51767  3.14115  3.09637  2.79096  2.79602  2.45226  4.79448  3.57852    311 - -
          2.68618  4.42225  2.77519  2.73123  3.46354  2.40513  3.72494  3.29354  2.67741  2.69355  4.24690  2.90347  2.73739  3.18146  2.89801  2.37887  2.77519  2.98518  4.58477  3.61503
          0.03443  3.78184  4.50418  0.61958  0.77255  0.63869  0.75075
    283   2.71481  4.74264  3.07455  2.57160  4.03659  3.41519  3.57448  3.46260  1.53371  3.06050  3.92883  3.01647  3.83651  2.75454  2.37602  2.76151  2.94358  3.16882  5.16324  3.93618    312 - -
          2.68618  4.42225  2.77519  2.73123  3.46354  2.40513  3.72494  3.29354  2.67741  2.69355  4.24690  2.90347  2.73739  3.18146  2.89801  2.37887  2.77519  2.98518  4.58477  3.61503
          0.03443  3.78184  4.50418  0.61958  0.77255  0.63869  0.75075
    284   2.69402  4.31362  3.63976  3.14401  3.15608  3.62196  3.90948  2.48564  2.90303  1.51557  3.26506  3.47485  4.03202  3.32053  3.16290  2.96351  2.95543  2.37317  4.75279  3.45429    313 - -
          2.68618  4.42225  2.77519  2.73123  3.46354  2.40513  3.72494  3.29354  2.67741  2.69355  4.24690  2.90347  2.73739  3.18146  2.89801  2.37887  2.77519  2.98518  4.58477  3.61503
          0.03443  3.78184  4.50418  0.61958  0.77255  0.63869  0.75075
    285   2.66019  4.95678  1.87329  1.99350  4.25099  3.22653  3.58924  3.71701  2.45842  3.29303  4.10375  2.72864  3.72882  2.75095  2.94992  2.62882  2.91515  3.35964  5.40911  4.07581    314 - -
          2.68618  4.42225  2.77519  2.73123  3.46354  2.40513  3.72494  3.29354  2.67741  2.69355  4.24690  2.90347  2.73739  3.18146  2.89801  2.37887  2.77519  2.98518  4.58477  3.61503
          0.03443  3.78184  4.50418  0.61958  0.77255  0.63869  0.75075
    286   2.08037  3.13931  3.42056  2.92115  3.59278  3.15364  3.84605  2.94063  2.84696  2.68003  3.55343  3.21219  3.71566  3.16755  3.17274  2.07185  2.65880  2.64133  4.96659  3.78124    315 - -
          2.68618  4.42225  2.77519  2.73123  3.46354  2.40513  3.72494  3.29354  2.67741  2.69355  4.24690  2.90347  2.73739  3.18146  2.89801  2.37887  2.77519  2.98518  4.58477  3.61503
          0.03443  3.78184  4.50418  0.61958  0.77255  0.63869  0.75075
    287   2.59377  4.49244  3.23961  2.67043  3.71965  3.42096  3.63906  3.08066  2.32364  2.75856  3.65514  3.09678  3.83074  2.86366  2.04259  2.71314  2.83566  2.51024  5.01216  3.77980    316 - -
          2.68618  4.42225  2.77519  2.73123  3.46354  2.40513  3.72494  3.29354  2.67741  2.69355  4.24690  2.90347  2.73739  3.18146  2.89801  2.37887  2.77519  2.98518  4.58477  3.61503
          0.06196  3.78184  3.28870  0.61958  0.77255  0.63869  0.75075
    288   2.61651  4.70128  2.50286  1.98251  4.24664  1.84879  3.76902  3.67811  2.65568  3.31594  4.20025  2.85797  3.73485  2.97991  3.06566  2.66019  2.96012  3.30232  5.47939  4.18260    317 - -
          2.68618  4.42225  2.77519  2.73123  3.46354  2.40513  3.72494  3.29354  2.67741  2.69355  4.24690  2.90347  2.73739  3.18146  2.89801  2.37887  2.77519  2.98518  4.58477  3.61503
          0.03537  3.75525  4.47759  0.61958  0.77255  0.65729  0.73034
    289   2.00585  4.32337  2.80117  2.58498  4.16052  2.17707  3.86369  3.57662  2.77806  3.24556  4.08904  2.42234  3.63970  3.08819  3.16339  2.42702  2.72513  3.12108  5.47082  4.18164    318 - -
          2.68175  4.42354  2.77603  2.73252  3.46379  2.40225  3.72623  3.29483  2.67869  2.69199  4.24818  2.90458  2.73691  3.18236  2.89882  2.37933  2.77641  2.98606  4.58606  3.61632
          0.40332  1.13774  4.47759  3.25543  0.03933  0.65729  0.73034
    290   1.73501  4.17517  3.14211  2.86632  4.01857  2.95159  3.98687  3.30420  2.90804  3.05882  3.97712  3.13843  2.22150  3.25170  3.23070  2.41393  2.68929  2.90713  5.39079  4.15253    394 - -
          2.68618  4.42225  2.77519  2.73123  3.46354  2.40513  3.72494  3.29354  2.67741  2.69355  4.24690  2.90347  2.73739  3.18146  2.89801  2.37887  2.77519  2.98518  4.58477  3.61503
          0.03537  3.75525  4.47759  0.61958  0.77255  0.65729  0.73034
    291   2.13901  4.93513  2.08317  1.96341  4.28260  3.17808  3.65407  3.67298  2.57064  3.30186  4.15272  2.72602  3.73797  2.82662  3.07154  2.64474  2.94620  3.31890  5.53851  4.14703    395 - -
          2.68618  4.42225  2.77519  2.73123  3.46354  2.40513  3.72494  3.29354  2.67741  2.69355  4.24690  2.90347  2.73739  3.18146  2.89801  2.37887  2.77519  2.98518  4.58477  3.61503
          0.03537  3.75525  4.47759  0.61958  0.77255  0.65729  0.73034
    292   1.91667  4.19989  3.10826  2.85026  4.02195  2.96207  3.98440  3.31499  2.89666  3.06234  3.99434  3.13396  1.96608  3.24965  3.21657  2.43488  2.71232  2.92435  5.39242  4.15069    396 - -
          2.68618  4.42225  2.77519  2.73123  3.46354  2.40513  3.72494  3.29354  2.67741  2.69355  4.24690  2.90347  2.73739  3.18146  2.89801  2.37887  2.77519  2.98518  4.58477  3.61503
          0.03537  3.75525  4.47759  0.61958  0.77255  0.65729  0.73034
    293   1.94895  4.24373  3.62422  3.20527  2.31705  3.42097  3.97523  2.53607  3.15340  2.25802  3.40086  3.47109  3.95734  3.44973  3.43523  2.80973  2.88656  2.37562  4.77033  3.36370    397 - -
          2.68618  4.42225  2.77519  2.73123  3.46354  2.40513  3.72494  3.29354  2.67741  2.69355  4.24690  2.90347  2.73739  3.18146  2.89801  2.37887  2.77519  2.98518  4.58477  3.61503
          0.03537  3.75525  4.47759  0.61958  0.77255  0.65729  0.73034
    294   2.62293  2.63322  4.02221  3.52719  3.25599  3.57926  4.20508  2.23118  3.33610  1.64882  3.26951  3.72620  4.08269  3.66377  3.55514  2.97820  2.94623  2.09774  4.94644  3.68084    398 - -
          2.68618  4.42225  2.77519  2.73123  3.46354  2.40513  3.72494  3.29354  2.67741  2.69355  4.24690  2.90347  2.73739  3.18146  2.89801  2.37887  2.77519  2.98518  4.58477  3.61503
          0.03537  3.75525  4.47759  0.61958  0.77255  0.65729  0.73034
    295   3.02694  4.52644  3.99834  3.64220  3.09806  3.82835  4.33480  2.30149  3.41090  1.03511  3.16594  3.92839  4.28703  3.80764  3.60439  3.39184  3.32836  2.30745  4.93031  3.62521    399 - -
          2.68618  4.42225  2.77519  2.73123  3.46354  2.40513  3.72494  3.29354  2.67741  2.69355  4.24690  2.90347  2.73739  3.18146  2.89801  2.37887  2.77519  2.98518  4.58477  3.61503
          0.03537  3.75525  4.47759  0.61958  0.77255  0.65729  0.73034
    296   2.22565  4.21293  2.97776  2.71499  4.13556  2.40304  3.91546  3.57078  2.83712  3.22920  4.06378  3.03372  2.39191  3.15122  3.20111  2.02197  2.66437  3.08676  5.45236  4.19063    400 - -
          2.68618  4.42225  2.77519  2.73123  3.46354  2.40513  3.72494  3.29354  2.67741  2.69355  4.24690  2.90347  2.73739  3.18146  2.89801  2.37887  2.77519  2.98518  4.58477  3.61503
          0.03537  3.75525  4.47759  0.61958  0.77255  0.65729  0.73034
    297   2.50090  4.26159  3.43105  3.03162  2.27483  3.32278  3.80361  2.84582  2.99861  2.52637  3.55993  3.31930  3.87297  3.30692  3.30145  2.03680  2.84179  2.62299  4.61069  3.12178    401 - -
          2.68618  4.42225  2.77519  2.73123  3.46354  2.40513  3.72494  3.29354  2.67741  2.69355  4.24690  2.90347  2.73739  3.18146  2.89801  2.37887  2.77519  2.98518  4.58477  3.61503
          0.03537  3.75525  4.47759  0.61958  0.77255  0.65729  0.73034
    298   2.66622  3.62435  3.81454  3.26986  2.91660  3.67361  3.86780  2.44260  3.12167  1.77174  3.22369  3.55234  4.06147  3.42373  3.37504  2.97785  2.91583  2.30574  4.54032  2.59849    402 - -
          2.68618  4.42225  2.77519  2.73123  3.46354  2.40513  3.72494  3.29354  2.67741  2.69355  4.24690  2.90347  2.73739  3.18146  2.89801  2.37887  2.77519  2.98518  4.58477  3.61503
          0.03537  3.75525  4.47759  0.61958  0.77255  0.65729  0.73034
    299   2.86013  4.34698  4.14993  3.66820  2.22297  3.90298  4.18795  2.13870  3.56259  1.84393  3.14256  3.89736  4.29800  3.80129  3.78218  3.26595  3.13702  1.66252  4.69719  3.27125    403 - -
          2.68618  4.42225  2.77519  2.73123  3.46354  2.40513  3.72494  3.29354  2.67741  2.69355  4.24690  2.90347  2.73739  3.18146  2.89801  2.37887  2.77519  2.98518  4.58477  3.61503
          0.03537  3.75525  4.47759  0.61958  0.77255  0.65729  0.73034
    300   1.93989  4.28062  3.57176  3.16812  3.47367  3.40694  4.09350  2.43434  3.03911  1.83173  3.44590  3.46241  3.96279  3.42445  3.32054  2.81431  2.90227  2.27597  5.11909  3.84914    404 - -
          2.68618  4.42225  2.77519  2.73123  3.46354  2.40513  3.72494  3.29354  2.67741  2.69355  4.24690  2.90347  2.73739  3.18146  2.89801  2.37887  2.77519  2.98518  4.58477  3.61503
          0.03537  3.75525  4.47759  0.61958  0.77255  0.65729  0.73034
    301   2.57711  4.27984  3.51950  3.02829  2.61926  3.48939  3.81236  2.63794  2.94713  2.09888  3.38475  3.36230  3.94548  3.26627  3.25747  2.26358  2.86000  2.46198  4.65310  3.23088    405 - -
          2.68618  4.42225  2.77519  2.73123  3.46354  2.40513  3.72494  3.29354  2.67741  2.69355  4.24690  2.90347  2.73739  3.18146  2.89801  2.37887  2.77519  2.98518  4.58477  3.61503
          0.03537  3.75525  4.47759  0.61958  0.77255  0.65729  0.73034
    302   2.31962  4.26162  2.98727  2.77261  4.16272  1.85086  3.97412  3.62426  2.91157  3.28405  4.15626  3.09601  2.15592  3.23677  3.24999  2.46376  2.76219  3.15590  5.42292  4.22474    406 - -
          2.68618  4.42225  2.77519  2.73123  3.46354  2.40513  3.72494  3.29354  2.67741  2.69355  4.24690  2.90347  2.73739  3.18146  2.89801  2.37887  2.77519  2.98518  4.58477  3.61503
          0.03537  3.75525  4.47759  0.61958  0.77255  0.65729  0.73034
    303   2.18120  4.14272  3.01651  2.82172  4.16790  1.92359  4.01335  3.63007  2.97573  3.31410  4.16025  3.08051  3.58780  3.27976  3.30517  1.75942  2.65573  3.10493  5.49662  4.24334    407 - -
          2.68618  4.42225  2.77519  2.73123  3.46354  2.40513  3.72494  3.29354  2.67741  2.69355  4.24690  2.90347  2.73739  3.18146  2.89801  2.37887  2.77519  2.98518  4.58477  3.61503
          0.03537  3.75525  4.47759  0.61958  0.77255  0.65729  0.73034
    304   1.64453  4.09825  3.14679  2.93292  4.13459  1.90160  4.06862  3.46056  3.04521  3.22450  4.10183  3.14719  3.59473  3.34958  3.35387  2.34196  2.64665  2.98419  5.48164  4.26528    408 - -
          2.68618  4.42225  2.77519  2.73123  3.46354  2.40513  3.72494  3.29354  2.67741  2.69355  4.24690  2.90347  2.73739  3.18146  2.89801  2.37887  2.77519  2.98518  4.58477  3.61503
          0.03537  3.75525  4.47759  0.61958  0.77255  0.65729  0.73034
    305   1.43650  4.08501  3.19330  2.96898  4.10652  2.25830  4.07954  3.40727  3.05809  3.19116  4.07555  3.16812  3.59848  3.36687  3.35870  2.34379  2.64301  2.94545  5.46367  4.25096    409 - -
          2.68623  4.42230  2.77524  2.73128  3.46327  2.40496  3.72499  3.29359  2.67745  2.69360  4.24694  2.90351  2.73729  3.18151  2.89805  2.37891  2.77509  2.98523  4.58482  3.61508
          0.12466  2.24583  4.47759  1.12312  0.39343  0.65729  0.73034
    306   2.01471  4.48813  2.86344  2.52385  3.99134  3.16620  3.72512  3.37394  2.53067  3.02004  3.89348  2.96395  2.97360  2.49851  2.90453  2.55468  2.78893  3.02974  5.30065  4.00864    415 - -
          2.68618  4.42225  2.77519  2.73123  3.46354  2.40513  3.72494  3.29354  2.67741  2.69355  4.24690  2.90347  2.73739  3.18146  2.89801  2.37887  2.77519  2.98518  4.58477  3.61503
          0.03537  3.75525  4.47759  0.61958  0.77255  0.65729  0.73034
    307   2.12757  4.37961  3.18591  2.73112  2.91056  3.37942  3.74706  2.87887  2.67904  2.53490  3.52072  3.14802  3.84454  2.63644  3.03534  2.69793  2.81123  2.66068  4.92721  3.59535    416 - -
          2.68618  4.42225  2.77519  2.73123  3.46354  2.40513  3.72494  3.29354  2.67741  2.69355  4.24690  2.90347  2.73739  3.18146  2.89801  2.37887  2.77519  2.98518  4.58477  3.61503
          0.03537  3.75525  4.47759  0.61958  0.77255  0.65729  0.73034
    308   1.98017  4.33158  3.29465  2.89699  3.17563  3.35920  3.77666  2.85131  2.83157  2.57127  3.58113  3.24757  3.87675  3.19519  3.14619  2.73405  2.85886  2.62849  4.71975  2.41708    417 - -
          2.68618  4.42225  2.77519  2.73123  3.46354  2.40513  3.72494  3.29354  2.67741  2.69355  4.24690  2.90347  2.73739  3.18146  2.89801  2.37887  2.77519  2.98518  4.58477  3.61503
          0.03537  3.75525  4.47759  0.61958  0.77255  0.65729  0.73034
    309   2.21281  4.34397  3.21613  2.78548  3.65851  3.31737  3.82889  2.79900  2.68430  2.60035  3.59246  3.17589  3.83251  2.64848  3.01749  2.67234  2.80498  2.10975  5.11548  3.85481    418 - -
          2.68618  4.42225  2.77519  2.73123  3.46354  2.40513  3.72494  3.29354  2.67741  2.69355  4.24690  2.90347  2.73739  3.18146  2.89801  2.37887  2.77519  2.98518  4.58477  3.61503
          0.03537  3.75525  4.47759  0.61958  0.77255  0.65729  0.73034
    310   2.21341  4.57494  2.81247  2.47284  4.03362  3.19958  3.68985  3.42740  2.46315  3.05339  3.92418  2.93401  2.99634  2.27863  2.83752  2.58317  2.81953  3.08651  5.31831  4.01589    419 - -
          2.68618  4.42225  2.77519  2.73123  3.46354  2.40513  3.72494  3.29354  2.67741  2.69355  4.24690  2.90347  2.73739  3.18146  2.89801  2.37887  2.77519  2.98518  4.58477  3.61503
          0.03537  3.75525  4.47759  0.61958  0.77255  0.65729  0.73034
    311   1.66804  4.16658  3.15480  2.87565  4.01644  2.94776  3.99087  3.29922  2.91560  3.05688  3.97299  3.14239  2.33829  3.25689  3.23754  2.40854  2.68348  2.90084  5.39007  4.15345    420 - -
          2.68618  4.42225  2.77519  2.73123  3.46354  2.40513  3.72494  3.29354  2.67741  2.69355  4.24690  2.90347  2.73739  3.18146  2.89801  2.37887  2.77519  2.98518  4.58477  3.61503
          0.03537  3.75525  4.47759  0.61958  0.77255  0.65729  0.73034
    312   1.94895  4.24373  3.62422  3.20527  2.31705  3.42097  3.97523  2.53607  3.15340  2.25802  3.40086  3.47109  3.95734  3.44973  3.43523  2.80973  2.88656  2.37562  4.77033  3.36370    421 - -
          2.68618  4.42225  2.77519  2.73123  3.46354  2.40513  3.72494  3.29354  2.67741  2.69355  4.24690  2.90347  2.73739  3.18146  2.89801  2.37887  2.77519  2.98518  4.58477  3.61503
          0.03537  3.75525  4.47759  0.61958  0.77255  0.65729  0.73034
    313   1.93989  4.28062  3.57176  3.16812  3.47367  3.40694  4.09350  2.43434  3.03911  1.83173  3.44590  3.46241  3.96279  3.42445  3.32054  2.81431  2.90227  2.27597  5.11909  3.84914    422 - -
          2.68618  4.42225  2.77519  2.73123  3.46354  2.40513  3.72494  3.29354  2.67741  2.69355  4.24690  2.90347  2.73739  3.18146  2.89801  2.37887  2.77519  2.98518  4.58477  3.61503
          0.03537  3.75525  4.47759  0.61958  0.77255  0.65729  0.73034
    314   2.63821  4.82463  1.86152  2.25765  4.27449  3.12943  3.72269  3.74398  2.66491  3.35461  4.22657  2.78572  2.29988  2.91503  3.14919  2.64704  2.96088  3.36441  5.51785  4.16353    423 - -
          2.68618  4.42225  2.77519  2.73123  3.46354  2.40513  3.72494  3.29354  2.67741  2.69355  4.24690  2.90347  2.73739  3.18146  2.89801  2.37887  2.77519  2.98518  4.58477  3.61503
          0.03537  3.75525  4.47759  0.61958  0.77255  0.65729  0.73034
    315   2.68787  4.47344  3.29546  2.83654  2.31537  3.51011  3.70800  2.86988  2.12140  2.49287  3.53960  3.23653  3.94113  3.08778  2.94120  2.85150  2.94012  2.68777  4.69970  3.25472    424 - -
          2.68618  4.42225  2.77519  2.73123  3.46354  2.40513  3.72494  3.29354  2.67741  2.69355  4.24690  2.90347  2.73739  3.18146  2.89801  2.37887  2.77519  2.98518  4.58477  3.61503
          0.03537  3.75525  4.47759  0.61958  0.77255  0.65729  0.73034
    316   2.13047  2.29031  3.67776  3.30125  3.76938  2.90794  4.12737  3.05146  3.18471  2.88541  3.80060  3.34465  3.63111  3.49947  3.42156  1.79941  2.59697  2.67602  5.21987  3.99293    425 - -
          2.68618  4.42225  2.77519  2.73123  3.46354  2.40513  3.72494  3.29354  2.67741  2.69355  4.24690  2.90347  2.73739  3.18146  2.89801  2.37887  2.77519  2.98518  4.58477  3.61503
          0.03537  3.75525  4.47759  0.61958  0.77255  0.65729  0.73034
    317   2.50301  4.30587  3.28803  2.93630  3.56024  2.24426  3.92498  2.86226  2.85712  1.88108  3.65462  3.27087  3.83167  3.25310  3.15492  2.69841  2.85682  2.63512  5.04986  3.75485    426 - -
          2.68618  4.42225  2.77519  2.73123  3.46354  2.40513  3.72494  3.29354  2.67741  2.69355  4.24690  2.90347  2.73739  3.18146  2.89801  2.37887  2.77519  2.98518  4.58477  3.61503
          0.03537  3.75525  4.47759  0.61958  0.77255  0.65729  0.73034
    318   2.57805  4.37336  3.33496  2.93646  3.48138  3.35954  3.91394  2.76963  2.81299  1.89249  3.53568  3.29808  2.39177  3.22565  3.11601  2.77353  2.90283  2.59726  5.02918  3.73136    427 - -
          2.68618  4.42225  2.77519  2.73123  3.46354  2.40513  3.72494  3.29354  2.67741  2.69355  4.24690  2.90347  2.73739  3.18146  2.89801  2.37887  2.77519  2.98518  4.58477  3.61503
          0.03537  3.75525  4.47759  0.61958  0.77255  0.65729  0.73034
    319   2.68283  4.51562  3.05199  2.14912  2.33904  3.45586  3.72736  2.88731  2.73925  2.52658  3.57485  3.14546  3.91271  3.08320  3.10306  2.82453  2.94118  2.70226  4.78614  3.34629    428 - -
          2.68618  4.42225  2.77519  2.73123  3.46354  2.40513  3.72494  3.29354  2.67741  2.69355  4.24690  2.90347  2.73739  3.18146  2.89801  2.37887  2.77519  2.98518  4.58477  3.61503
          0.03537  3.75525  4.47759  0.61958  0.77255  0.62234  0.76935
    320   2.73414  4.65937  3.12282  2.66570  3.38216  3.47800  3.60735  3.23125  1.89384  2.84068  3.78152  3.10128  3.90232  2.90595  2.64483  2.82165  2.96643  2.98572  4.81799  2.42621    429 - -
          2.68618  4.42225  2.77519  2.73123  3.46354  2.40513  3.72494  3.29354  2.67741  2.69355  4.24690  2.90347  2.73739  3.18146  2.89801  2.37887  2.77519  2.98518  4.58477  3.61503
          0.03443  3.78184  4.50418  0.61958  0.77255  0.63869  0.75075
    321   2.82217  4.37510  3.79062  3.28301  2.12275  3.76270  3.58054  2.79028  3.17887  2.12231  3.44285  3.23745  4.12627  3.42725  3.43517  3.05379  3.05459  2.62626  4.03635  1.98154    430 - -
          2.68618  4.42225  2.77519  2.73123  3.46354  2.40513  3.72494  3.29354  2.67741  2.69355  4.24690  2.90347  2.73739  3.18146  2.89801  2.37887  2.77519  2.98518  4.58477  3.61503
          0.03443  3.78184  4.50418  0.61958  0.77255  0.63869  0.75075
    322   2.86559  4.41825  3.91011  3.38474  3.13943  3.89511  4.16342  2.02188  3.17057  1.41163  3.07082  3.73213  4.23996  3.26436  3.42425  3.21693  3.10680  2.23094  4.93672  3.69769    431 - -
          2.68618  4.42225  2.77519  2.73123  3.46354  2.40513  3.72494  3.29354  2.67741  2.69355  4.24690  2.90347  2.73739  3.18146  2.89801  2.37887  2.77519  2.98518  4.58477  3.61503
          0.03443  3.78184  4.50418  0.61958  0.77255  0.63869  0.75075
    323   2.57990  4.40800  3.20461  2.82661  3.03805  3.35698  3.68567  3.08661  2.78133  2.73955  3.70070  3.19125  3.87323  3.14491  3.10725  2.08182  2.88872  2.82920  4.58193  2.22442    432 - -
          2.68618  4.42225  2.77519  2.73123  3.46354  2.40513  3.72494  3.29354  2.67741  2.69355  4.24690  2.90347  2.73739  3.18146  2.89801  2.37887  2.77519  2.98518  4.58477  3.61503
          0.03443  3.78184  4.50418  0.61958  0.77255  0.53029  0.88779
    324   2.73895  4.49784  3.34510  3.18278  4.17871  3.18589  4.26099  3.72170  3.23927  3.34956  4.39903  3.49043  0.84558  3.62835  3.48585  2.90615  3.17977  3.36816  5.36785  4.29926    433 - -
          2.68619  4.42226  2.77520  2.73124  3.46355  2.40514  3.72495  3.29355  2.67742  2.69356  4.24691  2.90347  2.73740  3.18147  2.89802  2.37877  2.77520  2.98519  4.58478  3.61504
          0.11120  2.35351  4.58526  0.42261  1.06517  0.50658  0.92270
    325   1.29459  4.11607  3.38275  3.11585  4.17356  2.91272  4.17605  3.49220  3.15950  3.26638  4.13330  3.26802  3.65966  3.46349  3.45573  1.84966  2.67586  3.00981  5.55038  4.32651    435 - -
          2.68618  4.42225  2.77519  2.73123  3.46354  2.40513  3.72494  3.29354  2.67741  2.69355  4.24690  2.90347  2.73739  3.18146  2.89801  2.37887  2.77519  2.98518  4.58477  3.61503
          0.03020  3.91089  4.63323  0.61958  0.77255  0.53489  0.88125
    326   1.55548  3.03699  3.80644  3.32520  3.61429  3.25670  4.14339  2.61681  3.21248  2.34089  3.57366  3.49723  3.86957  3.51886  3.47953  2.64927  2.76797  2.37402  5.14121  3.92310    436 - -
          2.68618  4.42225  2.77519  2.73123  3.46354  2.40513  3.72494  3.29354  2.67741  2.69355  4.24690  2.90347  2.73739  3.18146  2.89801  2.37887  2.77519  2.98518  4.58477  3.61503
          0.03020  3.91089  4.63323  0.61958  0.77255  0.53489  0.88125
    327   1.60253  4.38831  3.15793  2.74048  4.00495  3.16881  3.84294  3.37214  2.65351  3.04545  3.90891  3.11402  2.93112  3.06205  2.68030  2.54707  2.77601  3.00808  5.32712  4.06649    437 - -
          2.68618  4.42225  2.77519  2.73123  3.46354  2.40513  3.72494  3.29354  2.67741  2.69355  4.24690  2.90347  2.73739  3.18146  2.89801  2.37887  2.77519  2.98518  4.58477  3.61503
          0.03020  3.91089  4.63323  0.61958  0.77255  0.53489  0.88125
    328   1.58465  4.34844  3.17013  2.75389  4.01487  3.13287  3.85831  3.40042  2.69451  3.06855  3.91612  3.11402  3.32075  3.08030  2.73297  2.30244  2.74814  3.01605  5.33815  4.07957    438 - -
          2.68618  4.42225  2.77519  2.73123  3.46354  2.40513  3.72494  3.29354  2.67741  2.69355  4.24690  2.90347  2.73739  3.18146  2.89801  2.37887  2.77519  2.98518  4.58477  3.61503
          0.03020  3.91089  4.63323  0.61958  0.77255  0.53489  0.88125
    329   2.04254  2.89117  3.69187  3.16512  3.27976  3.42651  3.91609  2.65466  3.06457  2.43857  3.37999  3.43386  3.91283  3.35982  3.33899  2.75590  2.77848  2.43077  4.78947  2.59243    439 - -
          2.68618  4.42225  2.77519  2.73123  3.46354  2.40513  3.72494  3.29354  2.67741  2.69355  4.24690  2.90347  2.73739  3.18146  2.89801  2.37887  2.77519  2.98518  4.58477  3.61503
          0.03020  3.91089  4.63323  0.61958  0.77255  0.53489  0.88125
    330   2.55950  3.32055  3.72070  3.15575  3.29590  3.58345  3.93871  2.47173  3.06894  2.15032  2.84730  3.47546  2.85625  3.35224  3.35441  2.86926  2.81210  2.12094  4.82493  3.61480    440 - -
          2.68618  4.42225  2.77519  2.73123  3.46354  2.40513  3.72494  3.29354  2.67741  2.69355  4.24690  2.90347  2.73739  3.18146  2.89801  2.37887  2.77519  2.98518  4.58477  3.61503
          0.03020  3.91089  4.63323  0.61958  0.77255  0.53489  0.88125
    331   2.66094  4.60000  3.18881  2.65836  2.65885  3.49412  3.65872  3.14926  2.44865  2.74184  3.67175  3.11180  3.89243  2.22989  2.48917  2.76583  2.89162  2.90956  4.94874  3.57565    441 - -
          2.68618  4.42225  2.77519  2.73123  3.46354  2.40513  3.72494  3.29354  2.67741  2.69355  4.24690  2.90347  2.73739  3.18146  2.89801  2.37887  2.77519  2.98518  4.58477  3.61503
          0.03020  3.91089  4.63323  0.61958  0.77255  0.53489  0.88125
    332   2.47972  4.38928  3.15056  2.95878  4.29822  2.48451  4.14157  3.78483  3.08584  3.44325  4.33627  3.26872  1.20266  3.42484  3.39992  2.62951  2.93030  3.31659  5.52653  4.36817    442 - -
          2.68618  4.42225  2.77519  2.73123  3.46354  2.40513  3.72494  3.29354  2.67741  2.69355  4.24690  2.90347  2.73739  3.18146  2.89801  2.37887  2.77519  2.98518  4.58477  3.61503
          0.03020  3.91089  4.63323  0.61958  0.77255  0.53489  0.88125
    333   2.53193  4.23064  4.07976  3.51983  2.48378  3.82303  3.94329  2.47239  3.39163  1.55402  3.11905  3.73833  4.16822  3.61068  3.58815  3.11829  2.98584  2.38054  3.38654  3.07654    443 - -
          2.68618  4.42225  2.77519  2.73123  3.46354  2.40513  3.72494  3.29354  2.67741  2.69355  4.24690  2.90347  2.73739  3.18146  2.89801  2.37887  2.77519  2.98518  4.58477  3.61503
          0.03020  3.91089  4.63323  0.61958  0.77255  0.53489  0.88125
    334   2.63570  4.42444  3.39341  2.88078  3.52830  3.50283  3.81600  2.86930  2.63269  1.73482  3.50238  3.27550  3.11577  3.10090  2.67245  2.82275  2.89525  2.67938  4.99987  3.74246    444 - -
          2.68618  4.42225  2.77519  2.73123  3.46354  2.40513  3.72494  3.29354  2.67741  2.69355  4.24690  2.90347  2.73739  3.18146  2.89801  2.37887  2.77519  2.98518  4.58477  3.61503
          0.03020  3.91089  4.63323  0.61958  0.77255  0.53489  0.88125
    335   2.45141  4.76148  2.37611  2.39749  3.93637  3.36754  3.61625  3.41176  2.43302  3.02424  3.85941  2.91384  3.79443  2.78982  2.58810  2.63644  2.83954  3.09912  5.23647  2.87746    445 - -
          2.68618  4.42225  2.77519  2.73123  3.46354  2.40513  3.72494  3.29354  2.67741  2.69355  4.24690  2.90347  2.73739  3.18146  2.89801  2.37887  2.77519  2.98518  4.58477  3.61503
          0.03020  3.91089  4.63323  0.61958  0.77255  0.53489  0.88125
    336   2.72094  4.97868  2.92775  2.28743  4.31139  3.42565  3.57831  3.71930  1.85437  3.24845  4.06636  2.93685  2.75837  2.71339  2.25755  2.71749  2.93987  3.37165  5.40408  4.10265    446 - -
          2.68618  4.42225  2.77519  2.73123  3.46354  2.40513  3.72494  3.29354  2.67741  2.69355  4.24690  2.90347  2.73739  3.18146  2.89801  2.37887  2.77519  2.98518  4.58477  3.61503
          0.03020  3.91089  4.63323  0.61958  0.77255  0.53489  0.88125
    337   2.50105  4.52634  3.07844  2.59961  3.94648  2.49820  3.71782  3.35163  2.49605  2.73248  3.83957  3.04039  3.78321  2.91409  2.52157  2.13771  2.79973  3.01977  5.24823  3.96152    447 - -
          2.68618  4.42225  2.77519  2.73123  3.46354  2.40513  3.72494  3.29354  2.67741  2.69355  4.24690  2.90347  2.73739  3.18146  2.89801  2.37887  2.77519  2.98518  4.58477  3.61503
          0.03020  3.91089  4.63323  0.61958  0.77255  0.53489  0.88125
    338   2.37871  4.43815  3.14017  2.64737  3.71610  2.71971  3.72780  2.46039  2.60109  2.76802  3.63843  2.73280  3.82073  2.96450  2.83124  2.65521  2.78893  2.79465  5.08907  3.82077    448 - -
          2.68618  4.42225  2.77519  2.73123  3.46354  2.40513  3.72494  3.29354  2.67741  2.69355  4.24690  2.90347  2.73739  3.18146  2.89801  2.37887  2.77519  2.98518  4.58477  3.61503
          0.03020  3.91089  4.63323  0.61958  0.77255  0.53489  0.88125
    339   2.64094  4.43896  3.40879  3.00711  3.55913  3.42207  3.98608  2.85866  2.89085  1.89884  3.60715  3.36744  1.92430  3.29684  3.19626  2.83549  2.96742  2.68448  5.10328  3.81107    449 - -
          2.68618  4.42225  2.77519  2.73123  3.46354  2.40513  3.72494  3.29354  2.67741  2.69355  4.24690  2.90347  2.73739  3.18146  2.89801  2.37887  2.77519  2.98518  4.58477  3.61503
          0.03020  3.91089  4.63323  0.61958  0.77255  0.53489  0.88125
    340   2.16026  4.94096  2.32190  2.07022  4.28468  2.94379  3.64235  3.72808  2.49883  3.29693  4.10646  2.80220  3.07706  2.79149  2.99665  2.62250  2.89834  3.35325  5.50694  4.12422    450 - -
          2.68618  4.42225  2.77519  2.73123  3.46354  2.40513  3.72494  3.29354  2.67741  2.69355  4.24690  2.90347  2.73739  3.18146  2.89801  2.37887  2.77519  2.98518  4.58477  3.61503
          0.03020  3.91089  4.63323  0.61958  0.77255  0.53489  0.88125
    341   2.67765  4.95686  2.42025  2.30992  4.30025  3.29832  3.64615  3.73721  2.00446  3.30364  4.12667  2.84161  2.35669  2.79804  2.85791  2.67015  2.93813  3.37262  5.49259  4.13356    451 - -
          2.68609  4.42228  2.77522  2.73126  3.46357  2.40516  3.72497  3.29357  2.67744  2.69358  4.24693  2.90350  2.73742  3.18139  2.89804  2.37890  2.77522  2.98521  4.58480  3.61435
          0.42177  1.41198  2.29805  0.25143  1.50367  0.53489  0.88125
    342   1.95663  4.26151  3.41553  2.97494  3.58004  3.31645  3.94696  2.71032  2.88591  1.98275  3.53197  3.30486  3.40312  3.25056  3.20145  2.68632  2.80587  2.49511  5.09602  3.84877    453 - -
          2.68618  4.42225  2.77519  2.73123  3.46354  2.40513  3.72494  3.29354  2.67741  2.69355  4.24690  2.90347  2.73739  3.18146  2.89801  2.37887  2.77519  2.98518  4.58477  3.61503
          0.03326  3.81577  4.53812  0.61958  0.77255  0.54816  0.86277
    343   2.13432  4.45071  3.22892  2.71715  3.50808  3.43196  3.69853  3.03032  2.54375  2.70340  3.60926  3.14164  3.86412  2.97855  2.54187  2.72553  2.83581  2.77964  4.92953  2.67176    454 - -
          2.68618  4.42225  2.77519  2.73123  3.46354  2.40513  3.72494  3.29354  2.67741  2.69355  4.24690  2.90347  2.73739  3.18146  2.89801  2.37887  2.77519  2.98518  4.58477  3.61503
          0.03171  3.86292  4.58526  0.61958  0.77255  0.57633  0.82544
    344   1.70472  4.21730  3.21236  2.93025  4.09572  2.99135  4.04825  3.39683  2.97474  3.14245  4.04807  3.19378  1.93038  3.31120  3.29987  2.45123  2.73105  2.98329  5.46032  4.22549    455 - -
          2.68618  4.42225  2.77519  2.73123  3.46354  2.40513  3.72494  3.29354  2.67741  2.69355  4.24690  2.90347  2.73739  3.18146  2.89801  2.37887  2.77519  2.98518  4.58477  3.61503
          0.03171  3.86292  4.58526  0.61958  0.77255  0.57633  0.82544
    345   1.28784  4.09815  3.34477  3.08935  4.12850  2.89783  4.15138  3.42102  3.13133  3.21738  4.09810  3.24615  3.64360  3.44284  3.42283  1.98422  2.66187  2.95716  5.51456  4.28591    456 - -
          2.68618  4.42225  2.77519  2.73123  3.46354  2.40513  3.72494  3.29354  2.67741  2.69355  4.24690  2.90347  2.73739  3.18146  2.89801  2.37887  2.77519  2.98518  4.58477  3.61503
          0.03171  3.86292  4.58526  0.61958  0.77255  0.53352  0.88319
    346   1.32031  2.57755  3.88219  3.49794  3.87126  2.99842  4.29253  2.93050  3.38735  2.88111  3.83864  3.48908  3.72825  3.67268  3.60982  2.44925  2.67814  2.59514  5.35274  4.16430    457 - -
          2.68618  4.42225  2.77519  2.73123  3.46354  2.40513  3.72494  3.29354  2.67741  2.69355  4.24690  2.90347  2.73739  3.18146  2.89801  2.37887  2.77519  2.98518  4.58477  3.61503
          0.03077  3.89224  4.61458  0.61958  0.77255  0.55144  0.85830
    347   1.76117  4.57509  3.08163  2.62617  3.91163  3.33533  3.34968  3.34488  2.41314  2.97968  3.84891  3.06240  3.82306  2.91125  2.41390  2.67486  2.86118  3.03484  5.21053  3.92076    458 - -
          2.68618  4.42225  2.77519  2.73123  3.46354  2.40513  3.72494  3.29354  2.67741  2.69355  4.24690  2.90347  2.73739  3.18146  2.89801  2.37887  2.77519  2.98518  4.58477  3.61503
          0.03077  3.89224  4.61458  0.61958  0.77255  0.55144  0.85830
    348   1.34593  4.12081  3.47592  3.16602  4.06316  2.97806  4.18095  3.15502  3.14791  3.05705  3.99291  3.31915  3.70338  3.47354  3.43505  2.43111  2.08903  2.77820  5.48998  4.27836    459 - -
          2.68618  4.42225  2.77519  2.73123  3.46354  2.40513  3.72494  3.29354  2.67741  2.69355  4.24690  2.90347  2.73739  3.18146  2.89801  2.37887  2.77519  2.98518  4.58477  3.61503
          0.03077  3.89224  4.61458  0.61958  0.77255  0.55144  0.85830
    349   2.01113  4.51309  3.09129  2.63012  4.02969  3.24375  3.74281  3.41055  2.48445  3.05178  3.90455  3.05241  2.62741  2.93446  2.34930  2.58684  2.80480  3.06088  5.30878  4.03394    460 - -
          2.68618  4.42225  2.77519  2.73123  3.46354  2.40513  3.72494  3.29354  2.67741  2.69355  4.24690  2.90347  2.73739  3.18146  2.89801  2.37887  2.77519  2.98518  4.58477  3.61503
          0.03077  3.89224  4.61458  0.61958  0.77255  0.55144  0.85830
    350   2.17015  4.14264  3.88726  3.32140  2.66263  3.67622  3.89723  2.25873  3.21455  2.15345  3.17770  3.58205  4.04681  3.46188  3.44680  2.96232  2.85581  2.32101  3.20593  3.24075    461 - -
          2.68515  4.42250  2.77544  2.73148  3.46379  2.40516  3.72519  3.29327  2.67765  2.69323  4.24714  2.90371  2.73676  3.18147  2.89825  2.37911  2.77544  2.98543  4.58502  3.61457
          0.18612  1.83308  4.61458  2.08503  0.13274  0.55144  0.85830
    351   1.57565  4.43666  3.22686  2.80090  4.00635  3.22246  3.84004  3.32928  2.54502  3.02371  3.92921  3.16117  3.80004  3.06077  2.26264  2.62255  2.84074  2.99625  5.31541  4.06449    478 - -
          2.68618  4.42225  2.77519  2.73123  3.46354  2.40513  3.72494  3.29354  2.67741  2.69355  4.24690  2.90347  2.73739  3.18146  2.89801  2.37887  2.77519  2.98518  4.58477  3.61503
          0.03077  3.89224  4.61458  0.61958  0.77255  0.48169  0.96165
    352   1.71837  4.37297  3.19968  2.73719  3.79651  3.25896  3.45628  3.16740  2.70552  2.86150  3.73564  3.13319  3.04942  3.05751  3.08096  2.59343  2.77116  2.61663  5.17518  3.90474    479 - -
          2.68618  4.42225  2.77519  2.73123  3.46354  2.40513  3.72494  3.29354  2.67741  2.69355  4.24690  2.90347  2.73739  3.18146  2.89801  2.37887  2.77519  2.98518  4.58477  3.61503
          0.02935  3.93885  4.66120  0.61958  0.77255  0.50893  0.91914
    353   1.79079  4.31204  3.75586  3.24354  2.92383  3.63560  4.06290  2.44183  3.16219  1.90226  3.32184  3.56505  4.08109  3.46250  3.45984  2.96055  2.95104  2.30448  4.93007  3.63705    480 - -
          2.68618  4.42225  2.77519  2.73123  3.46354  2.40513  3.72494  3.29354  2.67741  2.69355  4.24690  2.90347  2.73739  3.18146  2.89801  2.37887  2.77519  2.98518  4.58477  3.61503
          0.02935  3.93885  4.66120  0.61958  0.77255  0.47154  0.97827
    354   1.52614  4.37457  2.78822  2.70012  4.20644  2.38232  3.94379  3.61672  2.88276  3.27509  4.10403  3.07273  3.71722  3.16157  3.29376  2.26188  2.76915  3.16410  5.52416  4.24435    481 - -
          2.68618  4.42225  2.77519  2.73123  3.46354  2.40513  3.72494  3.29354  2.67741  2.69355  4.24690  2.90347  2.73739  3.18146  2.89801  2.37887  2.77519  2.98518  4.58477  3.61503
          0.02865  3.96259  4.68493  0.61958  0.77255  0.48576  0.95510
    355   1.75207  4.43540  3.20822  2.71148  3.88326  2.94697  3.78522  3.23720  2.60243  2.75569  3.78344  3.11966  3.80101  3.00429  2.59381  2.60716  2.66806  2.91961  5.22181  3.95838    482 - -
          2.68618  4.42225  2.77519  2.73123  3.46354  2.40513  3.72494  3.29354  2.67741  2.69355  4.24690  2.90347  2.73739  3.18146  2.89801  2.37887  2.77519  2.98518  4.58477  3.61503
          0.02865  3.96259  4.68493  0.61958  0.77255  0.48576  0.95510
    356   1.74316  3.46896  3.06231  2.73844  3.80402  2.93751  3.80725  3.17739  2.70981  2.86357  3.72047  3.13526  3.78432  3.04504  2.83279  2.57682  2.75109  2.86083  5.17296  3.91221    483 - -
          2.68618  4.42225  2.77519  2.73123  3.46354  2.40513  3.72494  3.29354  2.67741  2.69355  4.24690  2.90347  2.73739  3.18146  2.89801  2.37887  2.77519  2.98518  4.58477  3.61503
          0.02865  3.96259  4.68493  0.61958  0.77255  0.48576  0.95510
    357   2.05375  3.46612  3.78639  3.24849  2.53728  3.43173  3.99737  2.58829  3.16530  2.41377  3.36149  3.49230  3.92810  3.43290  3.43113  2.76424  2.27458  2.36802  4.87517  3.65768    484 - -
          2.68618  4.42225  2.77519  2.73123  3.46354  2.40513  3.72494  3.29354  2.67741  2.69355  4.24690  2.90347  2.73739  3.18146  2.89801  2.37887  2.77519  2.98518  4.58477  3.61503
          0.02865  3.96259  4.68493  0.61958  0.77255  0.48576  0.95510
    358   2.19092  4.64180  2.83669  2.48461  3.90184  3.36456  3.30434  3.31129  2.50685  2.74524  3.79507  2.97878  2.61536  2.85615  2.93976  2.63757  2.82151  3.00742  5.22021  3.90629    485 - -
          2.68618  4.42225  2.77519  2.73123  3.46354  2.40513  3.72494  3.29354  2.67741  2.69355  4.24690  2.90347  2.73739  3.18146  2.89801  2.37887  2.77519  2.98518  4.58477  3.61503
          0.17627  3.96259  1.94773  0.61958  0.77255  0.48576  0.95510
    359   2.53104  4.38029  3.18892  2.64553  2.75456  3.42492  3.65893  2.95384  2.56639  2.63528  3.50755  2.87732  3.39429  2.92856  2.69954  2.67801  2.76707  2.70483  4.88796  3.62591    486 - -
          2.68618  4.42225  2.77519  2.73123  3.46354  2.40513  3.72494  3.29354  2.67741  2.69355  4.24690  2.90347  2.73739  3.18146  2.89801  2.37887  2.77519  2.98518  4.58477  3.61503
          0.03314  3.81945  4.54180  0.61958  0.77255  0.61086  0.78281
    360   2.42480  4.34866  3.12394  2.66063  3.78856  3.22078  3.73498  3.16291  2.59224  2.85563  3.71801  3.06523  2.43600  2.97266  2.95960  2.55793  2.30241  2.85287  5.09440  3.87002    487 - -
          2.68618  4.42225  2.77519  2.73123  3.46354  2.40513  3.72494  3.29354  2.67741  2.69355  4.24690  2.90347  2.73739  3.18146  2.89801  2.37887  2.77519  2.98518  4.58477  3.61503
          0.03314  3.81945  4.54180  0.61958  0.77255  0.41480  1.08020
    361   2.55708  2.45063  3.58809  3.01295  3.30078  3.53632  3.79795  2.70765  2.82365  2.42703  3.33125  3.35562  3.92349  3.19312  2.64322  2.81716  2.79520  2.49225  3.87446  3.51624    488 - -
          2.68618  4.42225  2.77519  2.73123  3.46354  2.40513  3.72494  3.29354  2.67741  2.69355  4.24690  2.90347  2.73739  3.18146  2.89801  2.37887  2.77519  2.98518  4.58477  3.61503
          0.02865  3.96259  4.68493  0.61958  0.77255  0.48576  0.95510
    362   2.58539  4.32156  3.39672  2.84632  3.48588  3.51248  3.76842  2.80294  2.51411  1.88425  3.44311  3.24872  3.90455  3.07639  2.99764  2.78872  2.45278  2.58411  4.88863  3.67902    489 - -
          2.68618  4.42225  2.77519  2.73123  3.46354  2.40513  3.72494  3.29354  2.67741  2.69355  4.24690  2.90347  2.73739  3.18146  2.89801  2.37887  2.77519  2.98518  4.58477  3.61503
          0.02865  3.96259  4.68493  0.61958  0.77255  0.48576  0.95510
    363   1.72040  4.15780  3.34282  3.05707  4.28642  2.53785  4.16187  3.69585  3.13859  3.38460  4.20608  3.24263  3.66338  3.42290  3.46718  1.41818  2.68475  3.14962  5.62174  4.40158    490 - -
          2.68618  4.42225  2.77519  2.73123  3.46354  2.40513  3.72494  3.29354  2.67741  2.69355  4.24690  2.90347  2.73739  3.18146  2.89801  2.37887  2.77519  2.98518  4.58477  3.61503
          0.02865  3.96259  4.68493  0.61958  0.77255  0.48576  0.95510
    364   1.92741  4.36664  3.19070  2.78860  4.10055  3.12410  3.90072  3.49382  2.72544  3.15888  4.00289  3.13709  3.74522  3.11803  2.72517  1.62884  2.76832  3.08463  5.41201  4.14933    491 - -
          2.68618  4.42225  2.77519  2.73123  3.46354  2.40513  3.72494  3.29354  2.67741  2.69355  4.24690  2.90347  2.73739  3.18146  2.89801  2.37887  2.77519  2.98518  4.58477  3.61503
          0.02865  3.96259  4.68493  0.61958  0.77255  0.48576  0.95510
    365   2.52374  4.27954  3.60917  3.20458  3.68544  3.36329  4.14623  2.62734  3.13325  2.59142  3.64860  3.47678  2.33644  3.47870  3.42764  2.77266  2.89134  1.54547  5.22907  3.98637    492 - -
          2.68618  4.42225  2.77519  2.73123  3.46354  2.40513  3.72494  3.29354  2.67741  2.69355  4.24690  2.90347  2.73739  3.18146  2.89801  2.37887  2.77519  2.98518  4.58477  3.61503
          0.02865  3.96259  4.68493  0.61958  0.77255  0.48576  0.95510
    366   2.76195  4.34083  3.97976  3.46501  3.37790  3.77873  4.27202  2.24827  3.32295  1.46428  3.26885  3.76111  4.21207  3.64689  3.58605  3.12151  2.35962  1.99953  5.10733  3.90472    493 - -
          2.68618  4.42225  2.77519  2.73123  3.46354  2.40513  3.72494  3.29354  2.67741  2.69355  4.24690  2.90347  2.73739  3.18146  2.89801  2.37887  2.77519  2.98518  4.58477  3.61503
          0.02865  3.96259  4.68493  0.61958  0.77255  0.48576  0.95510
    367   2.37770  2.75730  3.41203  2.94006  3.81500  3.18861  3.92663  3.16793  2.56254  2.89050  3.76416  3.24501  3.78151  3.20273  3.15727  1.68846  2.74733  2.83562  5.20358  3.96369    494 - -
          2.68618  4.42225  2.77519  2.73123  3.46354  2.40513  3.72494  3.29354  2.67741  2.69355  4.24690  2.90347  2.73739  3.18146  2.89801  2.37887  2.77519  2.98518  4.58477  3.61503
          0.02865  3.96259  4.68493  0.61958  0.77255  0.48576  0.95510
    368   2.12225  4.31910  3.23060  3.00928  4.19346  3.06106  4.15062  3.52036  3.07133  3.25048  4.19214  3.27577  1.31249  3.42568  3.37774  2.55943  2.85158  3.10824  5.55018  4.31979    495 - -
          2.68618  4.42225  2.77519  2.73123  3.46354  2.40513  3.72494  3.29354  2.67741  2.69355  4.24690  2.90347  2.73739  3.18146  2.89801  2.37887  2.77519  2.98518  4.58477  3.61503
          0.02865  3.96259  4.68493  0.61958  0.77255  0.48576  0.95510
    369   2.42476  4.38028  3.18027  2.78622  3.92951  3.18278  3.88987  3.32782  2.76253  2.69284  3.90196  3.15168  2.01073  3.13064  3.12242  2.05786  2.79416  2.97792  5.30158  4.01190    496 - -
          2.68618  4.42225  2.77519  2.73123  3.46354  2.40513  3.72494  3.29354  2.67741  2.69355  4.24690  2.90347  2.73739  3.18146  2.89801  2.37887  2.77519  2.98518  4.58477  3.61503
          0.02865  3.96259  4.68493  0.61958  0.77255  0.48576  0.95510
    370   2.87407  4.61595  3.49106  3.34343  4.33013  3.29838  4.41314  3.89912  3.40852  3.51604  4.57004  3.64085  0.67592  3.79456  3.64348  3.04448  3.32282  3.53416  5.49158  4.45217    497 - -
          2.68618  4.42225  2.77519  2.73123  3.46354  2.40513  3.72494  3.29354  2.67741  2.69355  4.24690  2.90347  2.73739  3.18146  2.89801  2.37887  2.77519  2.98518  4.58477  3.61503
          0.02865  3.96259  4.68493  0.61958  0.77255  0.48576  0.95510
    371   2.27164  4.70907  2.83883  1.80520  3.44979  3.16748  3.68267  3.35972  2.53034  3.01965  3.87137  2.94684  3.80927  2.86427  2.97652  2.65201  2.85747  3.05276  5.29297  3.96218    498 - -
          2.68618  4.42225  2.77519  2.73123  3.46354  2.40513  3.72494  3.29354  2.67741  2.69355  4.24690  2.90347  2.73739  3.18146  2.89801  2.37887  2.77519  2.98518  4.58477  3.61503
          0.02865  3.96259  4.68493  0.61958  0.77255  0.48576  0.95510
    372   2.74707  4.91900  3.11553  2.55064  4.24735  3.48332  3.60249  3.63915  1.59702  2.98674  4.02418  3.02496  2.99793  2.74642  2.28498  2.76753  2.96284  3.31425  5.35498  4.08245    499 - -
          2.68618  4.42225  2.77519  2.73123  3.46354  2.40513  3.72494  3.29354  2.67741  2.69355  4.24690  2.90347  2.73739  3.18146  2.89801  2.37887  2.77519  2.98518  4.58477  3.61503
          0.02865  3.96259  4.68493  0.61958  0.77255  0.48576  0.95510
    373   1.25701  4.35577  3.30858  2.94615  4.03392  3.16486  3.98958  3.33733  2.78386  3.06932  3.99031  3.24953  3.80397  3.24107  2.67571  2.59938  2.83833  2.98540  5.38785  4.14421    500 - -
          2.68618  4.42225  2.77519  2.73123  3.46354  2.40513  3.72494  3.29354  2.67741  2.69355  4.24690  2.90347  2.73739  3.18146  2.89801  2.37887  2.77519  2.98518  4.58477  3.61503
          0.02865  3.96259  4.68493  0.61958  0.77255  0.48576  0.95510
    374   2.29055  4.48866  2.94935  2.61674  4.20190  2.18459  3.84596  3.61943  2.44776  3.24870  4.07572  3.03205  3.74504  3.04055  3.09072  1.84308  2.80512  3.19573  5.48213  4.19052    501 - -
          2.68618  4.42225  2.77519  2.73123  3.46354  2.40513  3.72494  3.29354  2.67741  2.69355  4.24690  2.90347  2.73739  3.18146  2.89801  2.37887  2.77519  2.98518  4.58477  3.61503
          0.13875  3.96259  2.20240  0.61958  0.77255  0.48576  0.95510
    375   2.12787  4.70453  2.62170  2.39926  4.08479  3.27804  3.63604  3.50059  2.43337  3.10477  3.92488  2.90008  3.43336  2.79667  2.46781  2.45678  2.80732  3.14930  5.33767  4.00858    502 - -
          2.68618  4.42225  2.77519  2.73123  3.46354  2.40513  3.72494  3.29354  2.67741  2.69355  4.24690  2.90347  2.73739  3.18146  2.89801  2.37887  2.77519  2.98518  4.58477  3.61503
          0.03194  3.85578  4.57812  0.61958  0.77255  0.42987  1.05153
    376   1.41660  4.14287  3.39546  3.10905  4.24653  1.91362  4.18659  3.58395  3.17240  3.32561  4.16738  3.27414  3.67404  3.45973  3.48664  2.38587  2.45625  3.07614  5.60095  4.39123    503 - -
          2.68618  4.42225  2.77519  2.73123  3.46354  2.40513  3.72494  3.29354  2.67741  2.69355  4.24690  2.90347  2.73739  3.18146  2.89801  2.37887  2.77519  2.98518  4.58477  3.61503
          0.02865  3.96259  4.68493  0.61958  0.77255  0.48576  0.95510
    377   1.73952  4.25362  3.47141  2.95937  3.54393  3.34574  3.88313  2.89688  2.86686  2.62790  3.54670  3.29476  3.85803  3.20806  3.19342  2.67506  2.26663  2.64027  3.81400  3.73817    504 - -
          2.68618  4.42225  2.77519  2.73123  3.46354  2.40513  3.72494  3.29354  2.67741  2.69355  4.24690  2.90347  2.73739  3.18146  2.89801  2.37887  2.77519  2.98518  4.58477  3.61503
          0.02865  3.96259  4.68493  0.61958  0.77255  0.48576  0.95510
    378   2.14266  4.57928  3.08965  2.56413  3.92660  2.93663  3.68792  3.31691  2.47683  2.74026  3.79884  3.02928  3.18596  2.87419  2.40051  2.61931  2.80270  3.00153  5.22794  3.93773    505 - -
          2.68618  4.42225  2.77519  2.73123  3.46354  2.40513  3.72494  3.29354  2.67741  2.69355  4.24690  2.90347  2.73739  3.18146  2.89801  2.37887  2.77519  2.98518  4.58477  3.61503
          0.02865  3.96259  4.68493  0.61958  0.77255  0.48576  0.95510
    379   1.97735  4.45125  3.26527  2.72354  3.76848  3.39125  3.76261  2.79614  2.57779  2.78218  3.67256  3.14834  3.84898  2.99064  2.41339  2.67826  2.52264  2.77555  5.13758  3.87837    506 - -
          2.68618  4.42225  2.77519  2.73123  3.46354  2.40513  3.72494  3.29354  2.67741  2.69355  4.24690  2.90347  2.73739  3.18146  2.89801  2.37887  2.77519  2.98518  4.58477  3.61503
          0.02865  3.96259  4.68493  0.61958  0.77255  0.48576  0.95510
    380   2.10769  4.26573  3.47210  2.93867  3.58597  3.39878  3.89713  2.45367  2.88646  2.59816  3.52271  3.30020  3.20466  3.20184  3.23815  2.70536  2.26337  2.33876  5.04163  3.80679    507 - -
          2.68618  4.42225  2.77519  2.73123  3.46354  2.40513  3.72494  3.29354  2.67741  2.69355  4.24690  2.90347  2.73739  3.18146  2.89801  2.37887  2.77519  2.98518  4.58477  3.61503
          0.02865  3.96259  4.68493  0.61958  0.77255  0.48576  0.95510
    381   2.90085  4.36592  4.22069  3.66160  2.64911  4.01168  4.26716  2.13852  3.54708  1.24872  3.01821  3.93682  3.75987  3.76562  3.75804  3.31633  3.13410  2.27486  4.84887  3.61376    508 - -
          2.68618  4.42225  2.77519  2.73123  3.46354  2.40513  3.72494  3.29354  2.67741  2.69355  4.24690  2.90347  2.73739  3.18146  2.89801  2.37887  2.77519  2.98518  4.58477  3.61503
          0.02865  3.96259  4.68493  0.61958  0.77255  0.48576  0.95510
    382   2.78822  4.44681  3.72323  3.30487  3.36192  3.64647  4.15814  2.60387  3.14820  1.20975  3.35600  3.62708  3.01671  3.53089  3.40774  3.06039  3.09120  2.52344  5.04570  3.79175    509 - -
          2.68618  4.42225  2.77519  2.73123  3.46354  2.40513  3.72494  3.29354  2.67741  2.69355  4.24690  2.90347  2.73739  3.18146  2.89801  2.37887  2.77519  2.98518  4.58477  3.61503
          0.02865  3.96259  4.68493  0.61958  0.77255  0.48576  0.95510
    383   2.35136  4.59952  3.13888  2.61245  3.92821  3.38206  3.69790  3.29618  2.42767  2.71195  3.80707  3.06613  2.49183  2.88809  2.31729  2.66935  2.84372  2.99747  5.22645  3.94639    510 - -
          2.68618  4.42225  2.77519  2.73123  3.46354  2.40513  3.72494  3.29354  2.67741  2.69355  4.24690  2.90347  2.73739  3.18146  2.89801  2.37887  2.77519  2.98518  4.58477  3.61503
          0.02865  3.96259  4.68493  0.61958  0.77255  0.48576  0.95510
    384   2.72184  4.99285  2.83417  2.19621  4.28851  3.41043  2.43979  3.71483  1.94661  3.25702  4.07531  2.91535  3.83764  2.74403  2.61462  2.71517  2.71692  3.36847  5.42495  4.09981    511 - -
          2.68618  4.42225  2.77519  2.73123  3.46354  2.40513  3.72494  3.29354  2.67741  2.69355  4.24690  2.90347  2.73739  3.18146  2.89801  2.37887  2.77519  2.98518  4.58477  3.61503
          0.02865  3.96259  4.68493  0.61958  0.77255  0.48576  0.95510
    385   2.68780  4.44697  3.41992  2.17751  3.56113  3.64556  3.90902  2.14710  2.82357  2.20833  3.45878  3.33084  4.02573  3.17416  3.19338  2.90740  2.92476  2.20915  5.09676  3.84465    512 - -
          2.68618  4.42225  2.77519  2.73123  3.46354  2.40513  3.72494  3.29354  2.67741  2.69355  4.24690  2.90347  2.73739  3.18146  2.89801  2.37887  2.77519  2.98518  4.58477  3.61503
          0.02865  3.96259  4.68493  0.61958  0.77255  0.48576  0.95510
    386   2.30065  4.24749  3.65248  3.13027  3.53238  3.51426  4.03025  2.29743  3.06081  2.46025  3.46148  3.45989  2.82066  3.37271  3.38042  2.83567  2.85485  1.76355  5.06078  3.83568    513 - -
          2.68618  4.42225  2.77519  2.73123  3.46354  2.40513  3.72494  3.29354  2.67741  2.69355  4.24690  2.90347  2.73739  3.18146  2.89801  2.37887  2.77519  2.98518  4.58477  3.61503
          0.02865  3.96259  4.68493  0.61958  0.77255  0.48576  0.95510
    387   1.78718  4.50957  3.28296  2.76119  3.84220  3.39138  3.77533  3.13978  2.49735  2.60432  3.75827  3.17023  3.87025  2.99524  2.28308  2.71307  2.86714  2.87008  5.19341  3.93025    514 - -
          2.68618  4.42225  2.77519  2.73123  3.46354  2.40513  3.72494  3.29354  2.67741  2.69355  4.24690  2.90347  2.73739  3.18146  2.89801  2.37887  2.77519  2.98518  4.58477  3.61503
          0.02865  3.96259  4.68493  0.61958  0.77255  0.48576  0.95510
    388   2.51645  4.58987  2.91345  2.56705  4.16668  3.21450  3.78653  3.58637  2.36881  3.20917  4.04748  3.01147  2.16547  2.97462  2.96195  2.00207  2.85319  3.20073  5.43386  4.13296    515 - -
          2.68618  4.42225  2.77519  2.73123  3.46354  2.40513  3.72494  3.29354  2.67741  2.69355  4.24690  2.90347  2.73739  3.18146  2.89801  2.37887  2.77519  2.98518  4.58477  3.61503
          0.02865  3.96259  4.68493  0.61958  0.77255  0.48576  0.95510
    389   2.59382  4.76030  2.89771  2.43118  4.05415  3.36065  3.63743  3.47570  2.41124  2.80332  3.90394  2.73149  2.79110  2.36616  2.83620  2.40679  2.84385  3.14627  5.31103  3.98433    516 - -
          2.68618  4.42225  2.77519  2.73123  3.46354  2.40513  3.72494  3.29354  2.67741  2.69355  4.24690  2.90347  2.73739  3.18146  2.89801  2.37887  2.77519  2.98518  4.58477  3.61503
          0.02865  3.96259  4.68493  0.61958  0.77255  0.48576  0.95510
    390   2.36990  4.71410  2.86561  2.18044  3.99580  2.41175  3.66275  3.07420  2.48440  3.02137  3.86011  2.94467  3.80494  2.70931  2.92131  2.64573  2.84659  3.07439  5.28766  3.96888    517 - -
          2.68618  4.42225  2.77519  2.73123  3.46354  2.40513  3.72494  3.29354  2.67741  2.69355  4.24690  2.90347  2.73739  3.18146  2.89801  2.37887  2.77519  2.98518  4.58477  3.61503
          0.02865  3.96259  4.68493  0.61958  0.77255  0.48576  0.95510
    391   2.15987  4.51871  3.13050  2.59404  3.37286  3.37590  3.69585  3.18619  2.53745  2.84642  3.70055  3.05626  3.03240  2.90382  2.46665  2.52337  2.78984  2.89548  5.14050  3.85440    518 - -
          2.68618  4.42225  2.77519  2.73123  3.46354  2.40513  3.72494  3.29354  2.67741  2.69355  4.24690  2.90347  2.73739  3.18146  2.89801  2.37887  2.77519  2.98518  4.58477  3.61503
          0.02865  3.96259  4.68493  0.61958  0.77255  0.48576  0.95510
    392   2.58635  4.52037  3.17382  2.61869  3.29304  3.46915  3.17530  3.07580  2.20961  2.30397  3.60890  3.08654  3.37454  2.90684  2.91092  2.70527  2.81620  2.81893  5.01958  3.71957    519 - -
          2.68618  4.42225  2.77519  2.73123  3.46354  2.40513  3.72494  3.29354  2.67741  2.69355  4.24690  2.90347  2.73739  3.18146  2.89801  2.37887  2.77519  2.98518  4.58477  3.61503
          0.02865  3.96259  4.68493  0.61958  0.77255  0.48576  0.95510
    393   2.61656  4.71842  3.06570  2.50362  3.93371  3.44102  2.65328  3.34865  2.34134  2.74461  3.80077  2.99692  3.54421  2.54815  2.51169  2.67317  2.84209  2.84089  5.20436  3.90033    520 - -
          2.68618  4.42225  2.77519  2.73123  3.46354  2.40513  3.72494  3.29354  2.67741  2.69355  4.24690  2.90347  2.73739  3.18146  2.89801  2.37887  2.77519  2.98518  4.58477  3.61503
          0.02865  3.96259  4.68493  0.61958  0.77255  0.48576  0.95510
    394   2.54683  4.63194  2.85638  2.51500  4.07673  2.89310  3.02956  3.54738  2.58000  3.16329  4.00245  2.98211  2.04199  2.94636  2.98663  2.48226  2.86256  3.18285  5.37130  4.04421    521 - -
          2.68627  4.42234  2.77528  2.73132  3.46331  2.40522  3.72358  3.29363  2.67750  2.69364  4.24698  2.90355  2.73679  3.18155  2.89809  2.37896  2.77528  2.98527  4.58486  3.61512
          0.36875  2.01134  1.74531  1.29822  0.31885  0.48576  0.95510
    395   2.60265  4.61102  2.99020  2.54823  3.79488  3.36590  3.66106  3.20973  2.40306  2.47494  3.74294  3.01454  2.98966  2.31986  2.75369  2.68894  2.86055  2.95138  5.14825  3.84053    532 - -
          2.68618  4.42225  2.77519  2.73123  3.46354  2.40513  3.72494  3.29354  2.67741  2.69355  4.24690  2.90347  2.73739  3.18146  2.89801  2.37887  2.77519  2.98518  4.58477  3.61503
          0.03443  3.78184  4.50418  0.61958  0.77255  0.63869  0.75075
    396   2.64770  4.66169  2.86187  2.54335  3.68647  3.28640  2.05086  3.48528  2.47965  3.06848  3.97433  3.00159  2.85775  2.93676  2.82122  2.71447  2.94046  3.17050  5.05834  3.64582    533 - -
          2.68618  4.42225  2.77519  2.73123  3.46354  2.40513  3.72494  3.29354  2.67741  2.69355  4.24690  2.90347  2.73739  3.18146  2.89801  2.37887  2.77519  2.98518  4.58477  3.61503
          0.03443  3.78184  4.50418  0.61958  0.77255  0.63869  0.75075
    397   2.15310  4.29787  3.24697  2.82838  3.69888  3.22732  3.87234  2.90787  2.76114  2.31200  3.65325  3.18573  2.51049  3.13847  3.09872  2.60283  2.77308  2.65237  5.15559  3.88947    534 - -
          2.68618  4.42225  2.77519  2.73123  3.46354  2.40513  3.72494  3.29354  2.67741  2.69355  4.24690  2.90347  2.73739  3.18146  2.89801  2.37887  2.77519  2.98518  4.58477  3.61503
          0.03443  3.78184  4.50418  0.61958  0.77255  0.63869  0.75075
    398   2.90375  4.73305  3.04476  2.79813  3.22682  3.37569  1.34922  3.59222  2.64398  3.09666  4.13459  3.21011  3.92462  3.16394  2.91386  2.97602  3.20511  3.32935  4.69272  3.18079    535 - -
          2.68618  4.42225  2.77519  2.73123  3.46354  2.40513  3.72494  3.29354  2.67741  2.69355  4.24690  2.90347  2.73739  3.18146  2.89801  2.37887  2.77519  2.98518  4.58477  3.61503
          0.03443  3.78184  4.50418  0.61958  0.77255  0.63869  0.75075
    399   2.22210  4.21021  2.99304  2.73835  4.17220  2.02664  3.94353  3.61082  2.87509  3.26670  4.09726  3.04816  2.71995  3.18005  3.23977  2.03664  2.66806  3.11122  5.48713  4.22827    536 - -
          2.68618  4.42225  2.77519  2.73123  3.46354  2.40513  3.72494  3.29354  2.67741  2.69355  4.24690  2.90347  2.73739  3.18146  2.89801  2.37887  2.77519  2.98518  4.58477  3.61503
          0.03443  3.78184  4.50418  0.61958  0.77255  0.40079  1.10802
    400   2.74194  4.87067  3.11098  2.24016  4.14602  3.49627  3.60947  3.52462  2.09752  2.53645  3.94988  3.03191  3.88453  2.76389  1.93699  2.77495  2.95276  3.22222  5.30459  4.03364    537 - -
          2.68618  4.42225  2.77519  2.73123  3.46354  2.40513  3.72494  3.29354  2.67741  2.69355  4.24690  2.90347  2.73739  3.18146  2.89801  2.37887  2.77519  2.98518  4.58477  3.61503
          0.02865  3.96259  4.68493  0.61958  0.77255  0.48576  0.95510
    401   2.14341  4.37222  3.22164  2.76038  3.99728  3.17562  3.85337  3.37315  2.69532  3.04633  3.89128  3.13051  3.75618  3.07094  2.74868  2.06658  1.96596  3.00148  5.32422  4.06378    538 - -
          2.68618  4.42225  2.77519  2.73123  3.46354  2.40513  3.72494  3.29354  2.67741  2.69355  4.24690  2.90347  2.73739  3.18146  2.89801  2.37887  2.77519  2.98518  4.58477  3.61503
          0.02865  3.96259  4.68493  0.61958  0.77255  0.48576  0.95510
    402   2.57740  4.58978  2.84334  2.51422  3.74422  3.41964  2.41138  3.20621  2.47495  2.61369  3.69926  3.00396  3.81133  2.83812  2.89472  2.65720  2.80947  2.80573  5.05468  3.76437    539 - -
          2.68618  4.42225  2.77519  2.73123  3.46354  2.40513  3.72494  3.29354  2.67741  2.69355  4.24690  2.90347  2.73739  3.18146  2.89801  2.37887  2.77519  2.98518  4.58477  3.61503
          0.05676  3.96259  3.31968  0.61958  0.77255  0.48576  0.95510
    403   2.81009  4.40351  3.83581  3.28150  2.78102  3.80584  3.99480  2.52973  3.06603  1.40211  3.18454  3.61852  4.16236  3.43246  2.81765  3.10455  3.04511  2.47044  4.76681  3.43936    540 - -
          2.68618  4.42225  2.77519  2.73123  3.46354  2.40513  3.72494  3.29354  2.67741  2.69355  4.24690  2.90347  2.73739  3.18146  2.89801  2.37887  2.77519  2.98518  4.58477  3.61503
          0.10089  3.93529  2.57143  0.61958  0.77255  0.51232  0.91405
    404   2.39744  4.69202  2.85599  2.46674  4.02933  3.31435  3.33416  3.44969  2.24974  3.06453  3.91288  2.95083  2.33254  2.84440  2.78356  2.65560  2.86809  3.12534  5.29485  3.98698    541 - -
          2.68618  4.42225  2.77519  2.73123  3.46354  2.40513  3.72494  3.29354  2.67741  2.69355  4.24690  2.90347  2.73739  3.18146  2.89801  2.37887  2.77519  2.98518  4.58477  3.61503
          0.03161  3.86600  4.58835  0.61958  0.77255  0.47321  0.97551
    405   2.63487  4.28731  3.57276  3.02452  2.10475  3.60435  3.40887  2.75921  2.89790  2.20493  3.37435  3.37435  3.66227  3.22951  2.98946  2.87667  2.86827  2.56005  4.57275  3.16590    542 - -
          2.68618  4.42225  2.77519  2.73123  3.46354  2.40513  3.72494  3.29354  2.67741  2.69355  4.24690  2.90347  2.73739  3.18146  2.89801  2.37887  2.77519  2.98518  4.58477  3.61503
          0.02946  3.93529  4.65763  0.61958  0.77255  0.46951  0.98166
    406   1.90978  4.64191  3.06011  2.47222  3.91951  3.41065  3.67026  3.27848  2.22163  2.93535  3.78908  3.03024  3.83709  2.85759  2.66778  2.68494  2.85039  2.76533  5.21320  3.92913    543 - -
          2.68618  4.42225  2.77519  2.73123  3.46354  2.40513  3.72494  3.29354  2.67741  2.69355  4.24690  2.90347  2.73739  3.18146  2.89801  2.37887  2.77519  2.98518  4.58477  3.61503
          0.02865  3.96259  4.68493  0.61958  0.77255  0.48576  0.95510
    407   1.97892  3.26066  3.70957  3.25644  3.85900  1.76827  4.14243  3.08863  3.19113  2.91744  3.80633  3.38967  3.73991  3.47579  3.48025  2.46783  2.68344  2.34609  5.29264  4.09048    544 - -
          2.68618  4.42225  2.77519  2.73123  3.46354  2.40513  3.72494  3.29354  2.67741  2.69355  4.24690  2.90347  2.73739  3.18146  2.89801  2.37887  2.77519  2.98518  4.58477  3.61503
          0.02865  3.96259  4.68493  0.61958  0.77255  0.48576  0.95510
    408   2.32329  4.74545  2.83330  2.41258  3.99811  3.38101  3.60527  3.41410  2.40286  3.02013  3.83656  2.69220  3.16914  2.75972  2.62954  2.41533  2.79836  3.09119  4.48847  3.93432    545 - -
          2.68618  4.42225  2.77519  2.73123  3.46354  2.40513  3.72494  3.29354  2.67741  2.69355  4.24690  2.90347  2.73739  3.18146  2.89801  2.37887  2.77519  2.98518  4.58477  3.61503
          0.02865  3.96259  4.68493  0.61958  0.77255  0.48576  0.95510
    409   2.64647  4.77318  3.07254  2.52286  4.06669  3.43116  3.62285  3.47006  2.27348  2.82363  3.89744  3.00562  3.23510  2.65884  1.99363  2.44584  2.87970  3.15451  5.28053  3.98882    546 - -
          2.68618  4.42225  2.77519  2.73123  3.46354  2.40513  3.72494  3.29354  2.67741  2.69355  4.24690  2.90347  2.73739  3.18146  2.89801  2.37887  2.77519  2.98518  4.58477  3.61503
          0.02865  3.96259  4.68493  0.61958  0.77255  0.48576  0.95510
    410   2.55900  3.84619  3.12176  2.09825  3.07529  3.24213  3.67264  3.10416  2.53536  2.77228  3.63225  3.05344  3.83210  2.88883  2.68340  2.66878  2.79569  2.83540  5.07715  3.79007    547 - -
          2.68618  4.42225  2.77519  2.73123  3.46354  2.40513  3.72494  3.29354  2.67741  2.69355  4.24690  2.90347  2.73739  3.18146  2.89801  2.37887  2.77519  2.98518  4.58477  3.61503
          0.23846  3.96259  1.64430  0.61958  0.77255  0.48576  0.95510
    411   2.63627  4.72087  2.58958  2.03543  4.15150  3.18614  3.73000  3.55721  2.56071  3.19352  4.09201  2.88489  2.07019  2.93246  2.95397  2.68039  2.94993  3.22112  5.40463  4.10340    548 - -
          2.68622  4.42243  2.77522  2.73097  3.46372  2.40499  3.72513  3.29372  2.67759  2.69344  4.24708  2.90329  2.73713  3.18165  2.89819  2.37874  2.77522  2.98537  4.58495  3.61521
          0.32870  1.31370  4.48170  1.56591  0.23433  0.39310  1.12381
    412   2.63513  4.71112  2.98907  2.53324  4.00674  3.38986  3.67282  3.41344  2.18428  2.77978  3.88798  3.01116  3.84043  2.71723  2.74478  1.83965  2.88972  3.10524  5.27362  3.97483    558 - -
          2.68618  4.42225  2.77519  2.73123  3.46354  2.40513  3.72494  3.29354  2.67741  2.69355  4.24690  2.90347  2.73739  3.18146  2.89801  2.37887  2.77519  2.98518  4.58477  3.61503
          0.02865  3.96259  4.68493  0.61958  0.77255  0.48576  0.95510
    413   2.12543  4.63798  3.00273  2.51375  4.04614  3.30986  3.68345  3.45566  2.46115  3.07002  3.89612  2.98838  3.12389  2.73925  2.55634  2.17910  2.81094  3.11040  5.31329  4.00785    559 - -
          2.68618  4.42225  2.77519  2.73123  3.46354  2.40513  3.72494  3.29354  2.67741  2.69355  4.24690  2.90347  2.73739  3.18146  2.89801  2.37887  2.77519  2.98518  4.58477  3.61503
          0.02865  3.96259  4.68493  0.61958  0.77255  0.48576  0.95510
    414   2.63099  4.83604  2.71093  2.39914  4.28846  3.02901  3.70050  3.73925  2.46832  3.31087  4.13420  2.73869  3.79849  1.87692  2.88014  2.20493  2.92260  3.35538  5.49783  4.15456    560 - -
          2.68618  4.42225  2.77519  2.73123  3.46354  2.40513  3.72494  3.29354  2.67741  2.69355  4.24690  2.90347  2.73739  3.18146  2.89801  2.37887  2.77519  2.98518  4.58477  3.61503
          0.02865  3.96259  4.68493  0.61958  0.77255  0.48576  0.95510
    415   2.64604  4.96890  2.52571  1.72414  4.26715  2.88369  3.62870  3.41107  2.45377  3.27349  4.07920  2.82629  3.33128  2.77136  2.94075  2.63416  2.89640  3.34043  5.48048  4.10159    561 - -
          2.68618  4.42225  2.77519  2.73123  3.46354  2.40513  3.72494  3.29354  2.67741  2.69355  4.24690  2.90347  2.73739  3.18146  2.89801  2.37887  2.77519  2.98518  4.58477  3.61503
          0.02865  3.96259  4.68493  0.61958  0.77255  0.48576  0.95510
    416   2.66635  5.04370  1.89142  2.18464  4.33205  3.31802  3.61486  3.46640  2.23100  3.32715  4.12524  2.80700  3.33306  2.74994  2.91215  2.63883  2.91051  3.40312  5.51755  4.12656    562 - -
          2.68618  4.42225  2.77519  2.73123  3.46354  2.40513  3.72494  3.29354  2.67741  2.69355  4.24690  2.90347  2.73739  3.18146  2.89801  2.37887  2.77519  2.98518  4.58477  3.61503
          0.02865  3.96259  4.68493  0.61958  0.77255  0.48576  0.95510
    417   2.37152  4.43474  3.17428  2.62126  3.63315  3.43680  3.41875  2.88922  2.58153  2.49449  3.55783  3.08341  2.88468  2.92110  2.98523  2.47040  2.77906  2.76082  4.97902  3.74015    563 - -
          2.68618  4.42225  2.77519  2.73123  3.46354  2.40513  3.72494  3.29354  2.67741  2.69355  4.24690  2.90347  2.73739  3.18146  2.89801  2.37887  2.77519  2.98518  4.58477  3.61503
          0.02865  3.96259  4.68493  0.61958  0.77255  0.48576  0.95510
    418   2.55226  4.59783  3.06380  2.57804  3.97663  3.33863  3.70733  3.34606  2.17674  2.83512  3.84998  3.03708  3.81208  2.89420  2.84700  2.01092  2.38158  3.02784  5.26776  3.97919    564 - -
          2.68618  4.42225  2.77519  2.73123  3.46354  2.40513  3.72494  3.29354  2.67741  2.69355  4.24690  2.90347  2.73739  3.18146  2.89801  2.37887  2.77519  2.98518  4.58477  3.61503
          0.02865  3.96259  4.68493  0.61958  0.77255  0.48576  0.95510
    419   2.66032  4.80540  3.05831  2.49920  3.96040  3.45592  3.08711  3.24093  2.27611  3.04321  3.88127  2.99250  3.84331  2.01660  2.48752  2.69757  2.88089  3.15185  5.21389  3.61443    565 - -
          2.68618  4.42225  2.77519  2.73123  3.46354  2.40513  3.72494  3.29354  2.67741  2.69355  4.24690  2.90347  2.73739  3.18146  2.89801  2.37887  2.77519  2.98518  4.58477  3.61503
          0.02865  3.96259  4.68493  0.61958  0.77255  0.48576  0.95510
    420   2.46491  4.38886  3.20742  2.85381  3.86614  3.20632  3.93282  3.25601  2.79938  2.63296  3.90479  3.20214  1.68625  3.19728  3.12958  2.45139  2.84188  2.93604  5.27778  3.96945    566 - -
          2.68618  4.42225  2.77519  2.73123  3.46354  2.40513  3.72494  3.29354  2.67741  2.69355  4.24690  2.90347  2.73739  3.18146  2.89801  2.37887  2.77519  2.98518  4.58477  3.61503
          0.13033  3.96259  2.27128  0.61958  0.77255  0.48576  0.95510
    421   2.03562  4.23055  3.21035  2.85089  3.95202  1.93948  3.94201  3.28634  2.86422  2.65869  3.89495  3.15617  3.70393  3.19992  3.21090  2.32323  2.70854  2.90544  5.32658  4.07232    567 - -
          2.68618  4.42225  2.77519  2.73123  3.46354  2.40513  3.72494  3.29354  2.67741  2.69355  4.24690  2.90347  2.73739  3.18146  2.89801  2.37887  2.77519  2.98518  4.58477  3.61503
          0.08367  3.86393  2.82544  0.61958  0.77255  0.57549  0.82651
    422   2.89217  4.95744  3.15408  2.66192  4.33774  3.48682  3.60022  3.73196  1.30776  3.25039  4.14849  3.08658  3.92131  2.75935  2.08865  2.91338  3.10482  3.42586  5.34507  4.13233    568 - -
          2.68618  4.42225  2.77519  2.73123  3.46354  2.40513  3.72494  3.29354  2.67741  2.69355  4.24690  2.90347  2.73739  3.18146  2.89801  2.37887  2.77519  2.98518  4.58477  3.61503
          0.03334  3.81359  4.53594  0.61958  0.77255  0.61532  0.77755
    423   2.67577  4.97937  2.22072  1.70090  3.68669  3.25838  3.62502  3.64273  2.50393  3.24451  4.09033  2.76571  3.76469  2.78902  3.00000  2.65533  2.93238  3.30400  5.45190  4.04813    569 - -
          2.68618  4.42225  2.77519  2.73123  3.46354  2.40513  3.72494  3.29354  2.67741  2.69355  4.24690  2.90347  2.73739  3.18146  2.89801  2.37887  2.77519  2.98518  4.58477  3.61503
          0.06619  3.81359  3.17068  0.61958  0.77255  0.61532  0.77755
    424   1.66229  4.27608  2.93659  2.68369  4.08710  2.98186  3.89524  3.47166  2.80093  3.17905  4.03291  2.47243  3.65452  3.13234  3.16348  2.25026  2.71259  3.03938  5.42266  4.14223    570 - -
          2.68618  4.42225  2.77519  2.73123  3.46354  2.40513  3.72494  3.29354  2.67741  2.69355  4.24690  2.90347  2.73739  3.18146  2.89801  2.37887  2.77519  2.98518  4.58477  3.61503
          0.03443  3.78184  4.50418  0.61958  0.77255  0.63869  0.75075
    425   2.60162  4.59172  2.86080  2.57185  3.76611  3.23134  2.97022  3.48037  2.55244  3.07637  3.98663  3.01601  1.92557  2.98850  2.89439  2.68530  2.92105  3.15351  5.12474  3.74789    571 - -
          2.68618  4.42225  2.77519  2.73123  3.46354  2.40513  3.72494  3.29354  2.67741  2.69355  4.24690  2.90347  2.73739  3.18146  2.89801  2.37887  2.77519  2.98518  4.58477  3.61503
          0.02331  3.77071        *  0.61958  0.77255  0.00000        *
//
