# Supplementary material for: Potential Conservation of Circadian Clock Proteins in the phylum Nematoda as Revealed by Bioinformatic Searches
Source: PLoS One. 2014 Nov 14;9(11):e112871. doi: 10.1371/journal.pone.0112871 (PMC4232591; doi:10.1371/journal.pone.0112871)
Supplement: File S1 — HMM profiles used in this work and HMMsearch results. (ZIP) [file pone.0112871.s007.zip › HMMs-CE/Mamiferos/Bhlhe40-aln.fasta.hmm]

HMMER3/b [3.0 | March 2010]
NAME  Bhlhe40-aln
LENG  412
ALPH  amino
RF    no
CS    no
MAP   yes
DATE  Wed Aug 22 12:28:28 2012
NSEQ  21
EFFN  0.463989
CKSUM 1514478655
STATS LOCAL MSV      -11.5820  0.69908
STATS LOCAL VITERBI  -12.4777  0.69908
STATS LOCAL FORWARD   -5.7655  0.69908
HMM          A        C        D        E        F        G        H        I        K        L        M        N        P        Q        R        S        T        V        W        Y   
            m->m     m->i     m->d     i->m     i->i     d->m     d->d
  COMPO   2.53246  4.13199  2.92834  2.69010  3.43992  2.84534  3.63715  2.92291  2.64039  2.37005  3.68915  3.18898  3.00699  3.05612  2.93695  2.55966  2.87416  2.74617  4.99918  3.59092
          2.68615  4.42194  2.77522  2.73126  3.46357  2.40515  3.72497  3.29357  2.67743  2.69346  4.24664  2.90342  2.73742  3.18149  2.89803  2.37889  2.77516  2.98521  4.58480  3.61506
          0.08246  2.94637  3.62613  1.07216  0.41896  0.00000        *
      1   2.98857  4.50288  4.14681  3.65224  3.09472  4.00204  4.36564  2.23202  3.41171  1.56854  1.69699  3.95595  4.36557  3.76284  3.62977  3.37981  3.25392  2.25851  5.00014  3.76556      8 - -
          2.68618  4.42225  2.77519  2.73123  3.46354  2.40513  3.72494  3.29354  2.67741  2.69355  4.24690  2.90347  2.73739  3.18146  2.89801  2.37887  2.77519  2.98518  4.58477  3.61503
          0.03285  3.82810  4.55045  0.61958  0.77255  0.50007  0.93264
      2   2.91567  5.01542  2.47142  1.09024  4.35632  3.24654  3.83057  3.80144  2.70561  3.42610  4.40296  2.91016  3.84928  3.04772  3.10919  2.90313  3.21986  3.49020  5.53634  4.25952      9 - -
          2.68618  4.42225  2.77519  2.73123  3.46354  2.40513  3.72494  3.29354  2.67741  2.69355  4.24690  2.90347  2.73739  3.18146  2.89801  2.37887  2.77519  2.98518  4.58477  3.61503
          0.03285  3.82810  4.55045  0.61958  0.77255  0.50007  0.93264
      3   2.88619  4.90671  3.25540  2.72904  4.21320  3.50256  3.61490  3.68145  1.98895  3.17851  4.10199  3.13303  3.93693  2.58348  1.39511  2.92526  3.10502  3.39073  5.28771  4.05722     10 - -
          2.68618  4.42225  2.77519  2.73123  3.46354  2.40513  3.72494  3.29354  2.67741  2.69355  4.24690  2.90347  2.73739  3.18146  2.89801  2.37887  2.77519  2.98518  4.58477  3.61503
          0.03285  3.82810  4.55045  0.61958  0.77255  0.50007  0.93264
      4   3.03656  4.43450  4.41552  3.94573  3.26703  4.20222  4.64755  1.24717  3.75089  1.73295  3.17107  4.21397  4.54695  4.07795  3.95894  3.60188  3.30569  1.79359  5.20696  3.94699     11 - -
          2.68618  4.42225  2.77519  2.73123  3.46354  2.40513  3.72494  3.29354  2.67741  2.69355  4.24690  2.90347  2.73739  3.18146  2.89801  2.37887  2.77519  2.98518  4.58477  3.61503
          0.03285  3.82810  4.55045  0.61958  0.77255  0.50007  0.93264
      5   2.43276  4.41396  3.06298  2.68778  4.00555  3.15636  3.80545  3.37492  2.57475  3.03874  3.92298  3.07264  2.04291  3.02217  2.69524  2.55676  2.48482  3.01947  5.31802  4.05087     12 - -
          2.68618  4.42225  2.77519  2.73123  3.46354  2.40513  3.72494  3.29354  2.67741  2.69355  4.24690  2.90347  2.73739  3.18146  2.89801  2.37887  2.77519  2.98518  4.58477  3.61503
          0.03285  3.82810  4.55045  0.61958  0.77255  0.47692  0.96941
      6   2.15681  4.21109  3.28101  2.92051  3.93220  3.03941  3.97592  3.23310  2.87509  2.99908  3.59549  3.19255  3.70471  3.24143  3.19812  1.48044  2.71103  2.86478  5.33414  4.06383     13 - -
          2.68618  4.42223  2.77520  2.73123  3.46354  2.40513  3.72494  3.29354  2.67741  2.69355  4.24688  2.90347  2.73740  3.18146  2.89801  2.37885  2.77520  2.98518  4.58475  3.61503
          0.04814  3.30747  4.56681  0.74204  0.64654  0.48576  0.95510
      7   1.42663  4.35893  3.07250  2.77866  3.80600  3.14014  3.34724  3.29784  2.76362  2.99334  3.91762  3.13309  3.76489  3.16206  3.08726  2.58200  2.81842  2.96012  5.21144  3.88114     18 - -
          2.68618  4.42225  2.77519  2.73123  3.46354  2.40513  3.72494  3.29354  2.67741  2.69355  4.24690  2.90347  2.73739  3.18146  2.89801  2.37887  2.77519  2.98518  4.58477  3.61503
          0.03231  3.84446  4.56681  0.61958  0.77255  0.48576  0.95510
      8   2.80877  4.90073  2.93008  2.55894  4.14700  3.40457  3.65008  3.66448  2.18367  3.17892  4.10059  3.02063  3.88387  1.61649  2.31340  2.83464  3.05604  3.36239  5.32345  4.02652     19 - -
          2.68618  4.42225  2.77519  2.73123  3.46354  2.40513  3.72494  3.29354  2.67741  2.69355  4.24690  2.90347  2.73739  3.18146  2.89801  2.37887  2.77519  2.98518  4.58477  3.61503
          0.03231  3.84446  4.56681  0.61958  0.77255  0.48576  0.95510
      9   2.46697  4.36041  3.11657  2.92551  4.22155  2.61931  4.09565  3.70836  3.03426  3.37333  4.28360  3.24016  1.24626  3.38677  3.33989  2.61760  2.91246  3.26187  5.44782  4.29524     20 - -
          2.68618  4.42225  2.77519  2.73123  3.46354  2.40513  3.72494  3.29354  2.67741  2.69355  4.24690  2.90347  2.73739  3.18146  2.89801  2.37887  2.77519  2.98518  4.58477  3.61503
          0.03231  3.84446  4.56681  0.61958  0.77255  0.48576  0.95510
     10   2.40448  4.29112  3.27759  2.98021  3.85926  3.11036  4.03771  3.14836  2.94158  2.88193  3.91210  3.26395  1.57925  3.32893  3.24243  2.58110  2.82615  2.58291  5.30858  4.03087     21 - -
          2.68618  4.42225  2.77519  2.73123  3.46354  2.40513  3.72494  3.29354  2.67741  2.69355  4.24690  2.90347  2.73739  3.18146  2.89801  2.37887  2.77519  2.98518  4.58477  3.61503
          0.03231  3.84446  4.56681  0.61958  0.77255  0.48576  0.95510
     11   2.55383  4.41506  3.24234  2.93982  3.76116  3.22321  3.98778  3.15763  2.86691  2.54608  3.89013  3.27903  1.50705  3.29019  3.16427  2.71757  2.93774  2.89947  5.20494  3.91015     22 - -
          2.68618  4.42225  2.77519  2.73123  3.46354  2.40513  3.72494  3.29354  2.67741  2.69355  4.24690  2.90347  2.73739  3.18146  2.89801  2.37887  2.77519  2.98518  4.58477  3.61503
          0.04921  3.84446  3.62613  0.61958  0.77255  0.48576  0.95510
     12   1.34372  4.09950  3.41950  3.13300  4.03115  2.95259  4.15951  3.09262  3.11964  3.00995  3.96682  3.29028  3.68055  3.45353  3.40164  2.41332  2.28141  2.72752  5.46920  4.25341     23 - -
          2.68618  4.42225  2.77519  2.73123  3.46354  2.40513  3.72494  3.29354  2.67741  2.69355  4.24690  2.90347  2.73739  3.18146  2.89801  2.37887  2.77519  2.98518  4.58477  3.61503
          0.03285  3.82810  4.55045  0.61958  0.77255  0.50007  0.93264
     13   2.42297  1.58164  3.76067  3.33486  3.62791  3.18920  4.09416  2.89940  3.04551  2.70751  3.71022  3.48620  3.82620  3.48809  2.85573  2.66572  2.82474  2.63253  5.08172  3.85826     24 - -
          2.68618  4.42225  2.77519  2.73123  3.46354  2.40513  3.72494  3.29354  2.67741  2.69355  4.24690  2.90347  2.73739  3.18146  2.89801  2.37887  2.77519  2.98518  4.58477  3.61503
          0.03285  3.82810  4.55045  0.61958  0.77255  0.50007  0.93264
     14   2.88306  4.52786  3.63598  3.22391  3.18260  3.74127  4.05358  2.53479  2.95395  1.26609  3.23089  3.58281  4.16662  3.07228  3.19846  3.14472  3.14917  2.51606  4.92077  3.60576     25 - -
          2.68618  4.42225  2.77519  2.73123  3.46354  2.40513  3.72494  3.29354  2.67741  2.69355  4.24690  2.90347  2.73739  3.18146  2.89801  2.37887  2.77519  2.98518  4.58477  3.61503
          0.03285  3.82810  4.55045  0.61958  0.77255  0.50007  0.93264
     15   2.22156  4.35764  2.88200  2.63397  4.15719  2.80164  3.87930  3.57718  2.76773  3.23763  4.08188  2.75539  1.93793  3.10202  3.14348  2.46804  2.75547  3.13479  5.46538  4.18177     26 - -
          2.68618  4.42225  2.77519  2.73123  3.46354  2.40513  3.72494  3.29354  2.67741  2.69355  4.24690  2.90347  2.73739  3.18146  2.89801  2.37887  2.77519  2.98518  4.58477  3.61503
          0.03285  3.82810  4.55045  0.61958  0.77255  0.50007  0.93264
     16   2.55817  4.80522  2.99624  2.61486  4.24205  3.36782  3.68013  3.55080  1.38915  3.18479  4.10453  3.05127  3.87137  2.85428  2.44335  2.80540  3.02597  3.24337  5.38313  4.13106     27 - -
          2.68618  4.42225  2.77519  2.73123  3.46354  2.40513  3.72494  3.29354  2.67741  2.69355  4.24690  2.90347  2.73739  3.18146  2.89801  2.37887  2.77519  2.98518  4.58477  3.61503
          0.03285  3.82810  4.55045  0.61958  0.77255  0.50007  0.93264
     17   1.65162  3.54350  3.71791  3.22640  3.64119  3.22872  4.09635  2.56741  3.12815  2.44120  3.57106  3.43206  3.83525  3.43931  3.41870  2.61234  2.63742  2.22185  5.15932  3.94429     28 - -
          2.68618  4.42225  2.77519  2.73123  3.46354  2.40513  3.72494  3.29354  2.67741  2.69355  4.24690  2.90347  2.73739  3.18146  2.89801  2.37887  2.77519  2.98518  4.58477  3.61503
          0.03285  3.82810  4.55045  0.61958  0.77255  0.50007  0.93264
     18   2.31668  4.27147  3.04135  2.81709  4.08854  2.98235  3.98719  3.54350  2.89168  3.23297  4.12451  3.12161  1.65819  3.25137  3.21566  2.18788  2.76102  3.10017  5.43367  4.15516     29 - -
          2.68618  4.42225  2.77520  2.73123  3.46354  2.40513  3.72495  3.29354  2.67741  2.69355  4.24690  2.90347  2.73740  3.18147  2.89794  2.37887  2.77520  2.98519  4.58477  3.61503
          0.06610  2.93001  4.55045  0.51918  0.90388  0.50007  0.93264
     19   2.05947  4.13916  3.20528  2.97774  4.12100  1.51176  4.09678  3.42296  3.05598  3.20474  4.10230  3.18998  3.64398  3.37697  3.36149  2.38375  2.68323  2.81408  5.50087  4.25658     31 - -
          2.68618  4.42225  2.77519  2.73123  3.46354  2.40513  3.72494  3.29354  2.67741  2.69355  4.24690  2.90347  2.73739  3.18146  2.89801  2.37887  2.77519  2.98518  4.58477  3.61503
          0.03285  3.82810  4.55045  0.61958  0.77255  0.50007  0.93264
     20   2.88306  4.52786  3.63598  3.22391  3.18260  3.74127  4.05358  2.53479  2.95395  1.26609  3.23089  3.58281  4.16662  3.07228  3.19846  3.14472  3.14917  2.51606  4.92077  3.60576     32 - -
          2.68618  4.42225  2.77519  2.73123  3.46354  2.40513  3.72494  3.29354  2.67741  2.69355  4.24690  2.90347  2.73739  3.18146  2.89801  2.37887  2.77519  2.98518  4.58477  3.61503
          0.03285  3.82810  4.55045  0.61958  0.77255  0.50007  0.93264
     21   2.54147  4.94169  2.42082  1.40379  4.32131  3.21298  3.74048  3.64305  2.59334  3.32031  4.24373  2.81733  3.80161  2.92772  3.02147  2.74280  3.04977  3.31784  5.57864  4.21466     33 - -
          2.68618  4.42225  2.77519  2.73123  3.46354  2.40513  3.72494  3.29354  2.67741  2.69355  4.24690  2.90347  2.73739  3.18146  2.89801  2.37887  2.77519  2.98518  4.58477  3.61503
          0.03285  3.82810  4.55045  0.61958  0.77255  0.50007  0.93264
     22   2.55693  4.56579  2.98887  2.56573  3.72096  3.31356  2.65932  3.29715  2.49052  2.92506  3.81153  3.01902  2.54420  2.90970  2.85904  2.64794  2.84020  2.81232  5.09505  3.72890     34 - -
          2.68618  4.42225  2.77519  2.73123  3.46354  2.40513  3.72494  3.29354  2.67741  2.69355  4.24690  2.90347  2.73739  3.18146  2.89801  2.37887  2.77519  2.98518  4.58477  3.61503
          0.03285  3.82810  4.55045  0.61958  0.77255  0.50007  0.93264
     23   2.18588  4.14704  3.10567  2.89095  4.22350  1.62196  4.06282  3.63040  3.01997  3.32989  4.16922  3.12843  3.61479  3.32387  3.34667  2.08139  2.44363  3.10451  5.55791  4.31740     35 - -
          2.68618  4.42225  2.77519  2.73123  3.46354  2.40513  3.72494  3.29354  2.67741  2.69355  4.24690  2.90347  2.73739  3.18146  2.89801  2.37887  2.77519  2.98518  4.58477  3.61503
          0.03285  3.82810  4.55045  0.61958  0.77255  0.50007  0.93264
     24   2.79068  5.21653  1.51654  1.92739  4.53358  3.16950  3.68508  3.97379  2.65436  3.55111  4.40672  2.66522  3.76684  2.85372  3.20345  2.71867  2.83076  3.58864  5.75197  4.29789     36 - -
          2.68618  4.42225  2.77519  2.73123  3.46354  2.40513  3.72494  3.29354  2.67741  2.69355  4.24690  2.90347  2.73739  3.18146  2.89801  2.37887  2.77519  2.98518  4.58477  3.61503
          0.03285  3.82810  4.55045  0.61958  0.77255  0.50007  0.93264
     25   3.11300  4.55662  4.36212  3.83860  3.03908  4.21358  4.51303  2.14880  3.61450  1.05709  2.56216  4.14793  4.49926  3.90758  3.81558  3.57424  3.35665  2.21610  5.03197  3.84028     37 - -
          2.68618  4.42225  2.77519  2.73123  3.46354  2.40513  3.72494  3.29354  2.67741  2.69355  4.24690  2.90347  2.73739  3.18146  2.89801  2.37887  2.77519  2.98518  4.58477  3.61503
          0.03285  3.82810  4.55045  0.61958  0.77255  0.50007  0.93264
     26   2.01970  4.20468  3.11412  2.82836  4.11879  2.95205  3.97819  3.49668  2.89527  3.19824  4.05235  3.11384  1.98749  3.22457  3.23924  2.10313  2.68400  3.03875  5.46023  4.20695     38 - -
          2.68618  4.42225  2.77519  2.73123  3.46354  2.40513  3.72494  3.29354  2.67741  2.69355  4.24690  2.90347  2.73739  3.18146  2.89801  2.37887  2.77519  2.98518  4.58477  3.61503
          0.03285  3.82810  4.55045  0.61958  0.77255  0.50007  0.93264
     27   2.61191  4.39082  3.27650  3.17074  4.31214  0.80099  4.29299  3.90165  3.34588  3.56121  4.53721  3.44101  3.78053  3.67369  3.58607  2.78269  3.08973  3.43861  5.41826  4.41282     39 - -
          2.68620  4.42193  2.77521  2.73125  3.46356  2.40515  3.72496  3.29356  2.67743  2.69351  4.24692  2.90349  2.73741  3.18148  2.89795  2.37880  2.77521  2.98520  4.58479  3.61505
          0.06610  2.93001  4.55045  0.91949  0.50870  0.50007  0.93264
     28   2.93535  4.49145  4.00219  3.59295  3.18997  3.80101  4.33840  2.36120  3.36320  1.79196  1.46572  3.87572  4.26195  3.74837  3.57360  3.27952  3.24009  2.36200  5.02448  3.78196     45 - -
          2.68618  4.42225  2.77519  2.73123  3.46354  2.40513  3.72494  3.29354  2.67741  2.69355  4.24690  2.90347  2.73739  3.18146  2.89801  2.37887  2.77519  2.98518  4.58477  3.61503
          0.03285  3.82810  4.55045  0.61958  0.77255  0.50007  0.93264
     29   2.77492  5.01363  1.45846  2.24248  3.97198  3.23859  3.69494  3.69706  2.67453  3.29928  4.21793  2.79066  3.80585  2.91669  3.17234  2.75040  3.05933  3.37633  5.34600  3.36592     46 - -
          2.68618  4.42225  2.77519  2.73123  3.46354  2.40513  3.72494  3.29354  2.67741  2.69355  4.24690  2.90347  2.73739  3.18146  2.89801  2.37887  2.77519  2.98518  4.58477  3.61503
          0.03285  3.82810  4.55045  0.61958  0.77255  0.50007  0.93264
     30   2.81736  4.40945  3.78897  3.41661  1.43654  3.62888  3.85984  2.73881  3.34921  2.24336  3.45009  3.63634  3.41777  3.61563  3.57817  3.06881  3.12691  2.63135  4.35854  2.80354     47 - -
          2.68618  4.42225  2.77519  2.73123  3.46354  2.40513  3.72494  3.29354  2.67741  2.69355  4.24690  2.90347  2.73739  3.18146  2.89801  2.37887  2.77519  2.98518  4.58477  3.61503
          0.03285  3.82810  4.55045  0.61958  0.77255  0.50007  0.93264
     31   1.32174  4.10011  3.41744  3.13694  4.03328  2.95167  4.16488  3.09129  3.12524  3.01011  3.97122  3.29242  3.68145  3.45993  3.40539  2.41465  2.32898  2.72704  5.47364  4.25730     48 - -
          2.68618  4.42225  2.77519  2.73123  3.46354  2.40513  3.72494  3.29354  2.67741  2.69355  4.24690  2.90347  2.73739  3.18146  2.89801  2.37887  2.77519  2.98518  4.58477  3.61503
          0.03285  3.82810  4.55045  0.61958  0.77255  0.50007  0.93264
     32   2.94875  4.77277  3.08470  2.84093  3.25540  3.41153  1.23965  3.64471  2.68528  3.14395  4.18405  3.25175  3.96201  3.20680  2.95327  3.02006  3.25092  3.38076  4.72092  3.20767     49 - -
          2.68618  4.42225  2.77519  2.73123  3.46354  2.40513  3.72494  3.29354  2.67741  2.69355  4.24690  2.90347  2.73739  3.18146  2.89801  2.37887  2.77519  2.98518  4.58477  3.61503
          0.03285  3.82810  4.55045  0.61958  0.77255  0.50007  0.93264
     33   2.96816  4.47365  4.17947  3.67396  3.12336  4.01176  4.39877  2.08946  3.45991  1.64431  1.71163  3.97418  4.37198  3.78835  3.68163  3.37716  3.23401  2.18858  5.03539  3.82361     50 - -
          2.68618  4.42225  2.77519  2.73123  3.46354  2.40513  3.72494  3.29354  2.67741  2.69355  4.24690  2.90347  2.73739  3.18146  2.89801  2.37887  2.77519  2.98518  4.58477  3.61503
          0.03285  3.82810  4.55045  0.61958  0.77255  0.50007  0.93264
     34   3.18449  4.69144  3.77337  3.49513  2.29671  3.77894  3.60012  3.20003  3.35393  2.66523  3.87990  3.66986  4.25418  3.67062  3.54644  3.32534  3.47116  3.06859  3.93853  1.04290     51 - -
          2.68618  4.42225  2.77519  2.73123  3.46354  2.40513  3.72494  3.29354  2.67741  2.69355  4.24690  2.90347  2.73739  3.18146  2.89801  2.37887  2.77519  2.98518  4.58477  3.61503
          0.03285  3.82810  4.55045  0.61958  0.77255  0.50007  0.93264
     35   2.84721  4.83004  2.87536  2.63032  3.99246  3.33764  3.78792  3.61723  2.45442  3.12392  4.15392  3.08932  3.89103  1.31515  2.73909  2.89726  3.14464  3.34995  5.27281  3.96389     52 - -
          2.68618  4.42225  2.77519  2.73123  3.46354  2.40513  3.72494  3.29354  2.67741  2.69355  4.24690  2.90347  2.73739  3.18146  2.89801  2.37887  2.77519  2.98518  4.58477  3.61503
          0.03285  3.82810  4.55045  0.61958  0.77255  0.50007  0.93264
     36   2.77327  4.32900  4.06321  3.72576  3.51854  3.67714  4.53542  2.05531  3.59283  2.21387  3.49125  3.92248  4.24068  3.95619  3.80946  3.17851  3.13626  1.08288  5.29521  4.02371     53 - -
          2.68618  4.42225  2.77519  2.73123  3.46354  2.40513  3.72494  3.29354  2.67741  2.69355  4.24690  2.90347  2.73739  3.18146  2.89801  2.37887  2.77519  2.98518  4.58477  3.61503
          0.03285  3.82810  4.55045  0.61958  0.77255  0.50007  0.93264
     37   3.18449  4.69144  3.77337  3.49513  2.29671  3.77894  3.60012  3.20003  3.35393  2.66523  3.87990  3.66986  4.25418  3.67062  3.54644  3.32534  3.47116  3.06859  3.93853  1.04290     54 - -
          2.68618  4.42225  2.77519  2.73123  3.46354  2.40513  3.72494  3.29354  2.67741  2.69355  4.24690  2.90347  2.73739  3.18146  2.89801  2.37887  2.77519  2.98518  4.58477  3.61503
          0.03285  3.82810  4.55045  0.61958  0.77255  0.50007  0.93264
     38   2.93272  4.89312  3.10567  2.73647  4.26939  3.42611  3.73668  3.69606  1.10074  3.27126  4.23585  3.16262  3.93022  2.93124  2.42611  2.97807  3.18969  3.40662  5.34290  4.14957     55 - -
          2.68618  4.42225  2.77519  2.73123  3.46354  2.40513  3.72494  3.29354  2.67741  2.69355  4.24690  2.90347  2.73739  3.18146  2.89801  2.37887  2.77519  2.98518  4.58477  3.61503
          0.03285  3.82810  4.55045  0.61958  0.77255  0.50007  0.93264
     39   2.25411  4.21771  3.08921  2.84008  4.12893  2.94121  3.99930  3.58132  2.91996  3.26114  4.12288  3.12056  2.90360  3.25619  3.25316  1.40323  2.70778  3.10235  5.46768  4.19982     56 - -
          2.68618  4.42225  2.77519  2.73123  3.46354  2.40513  3.72494  3.29354  2.67741  2.69355  4.24690  2.90347  2.73739  3.18146  2.89801  2.37887  2.77519  2.98518  4.58477  3.61503
          0.03285  3.82810  4.55045  0.61958  0.77255  0.50007  0.93264
     40   2.95681  4.79752  3.44309  2.96449  4.14088  3.45230  3.79454  3.68017  2.22301  3.20424  4.20634  3.32723  3.95772  3.01774  1.04845  3.04358  3.22625  3.40623  5.24237  4.07864     57 - -
          2.68618  4.42225  2.77519  2.73123  3.46354  2.40513  3.72494  3.29354  2.67741  2.69355  4.24690  2.90347  2.73739  3.18146  2.89801  2.37887  2.77519  2.98518  4.58477  3.61503
          0.03285  3.82810  4.55045  0.61958  0.77255  0.50007  0.93264
     41   2.95681  4.79752  3.44309  2.96449  4.14088  3.45230  3.79454  3.68017  2.22301  3.20424  4.20634  3.32723  3.95772  3.01774  1.04845  3.04358  3.22625  3.40623  5.24237  4.07864     58 - -
          2.68618  4.42225  2.77519  2.73123  3.46354  2.40513  3.72494  3.29354  2.67741  2.69355  4.24690  2.90347  2.73739  3.18146  2.89801  2.37887  2.77519  2.98518  4.58477  3.61503
          0.03285  3.82810  4.55045  0.61958  0.77255  0.50007  0.93264
     42   2.61191  4.39082  3.27650  3.17074  4.31214  0.80099  4.29299  3.90165  3.34588  3.56121  4.53721  3.44101  3.78053  3.67369  3.58607  2.78269  3.08973  3.43861  5.41826  4.41282     59 - -
          2.68618  4.42225  2.77519  2.73123  3.46354  2.40513  3.72494  3.29354  2.67741  2.69355  4.24690  2.90347  2.73739  3.18146  2.89801  2.37887  2.77519  2.98518  4.58477  3.61503
          0.03285  3.82810  4.55045  0.61958  0.77255  0.50007  0.93264
     43   3.06550  4.43900  4.51073  3.97969  3.22452  4.30173  4.67064  1.33470  3.80390  1.59239  2.94944  4.26479  4.58016  4.08140  4.01062  3.65621  3.31194  1.81738  5.19737  4.00116     60 - -
          2.68618  4.42225  2.77519  2.73123  3.46354  2.40513  3.72494  3.29354  2.67741  2.69355  4.24690  2.90347  2.73739  3.18146  2.89801  2.37887  2.77519  2.98518  4.58477  3.61503
          0.03285  3.82810  4.55045  0.61958  0.77255  0.50007  0.93264
     44   2.93272  4.89312  3.10567  2.73647  4.26939  3.42611  3.73668  3.69606  1.10074  3.27126  4.23585  3.16262  3.93022  2.93124  2.42611  2.97807  3.18969  3.40662  5.34290  4.14957     61 - -
          2.68618  4.42225  2.77519  2.73123  3.46354  2.40513  3.72494  3.29354  2.67741  2.69355  4.24690  2.90347  2.73739  3.18146  2.89801  2.37887  2.77519  2.98518  4.58477  3.61503
          0.03285  3.82810  4.55045  0.61958  0.77255  0.50007  0.93264
     45   2.95681  4.79752  3.44309  2.96449  4.14088  3.45230  3.79454  3.68017  2.22301  3.20424  4.20634  3.32723  3.95772  3.01774  1.04845  3.04358  3.22625  3.40623  5.24237  4.07864     62 - -
          2.68618  4.42225  2.77519  2.73123  3.46354  2.40513  3.72494  3.29354  2.67741  2.69355  4.24690  2.90347  2.73739  3.18146  2.89801  2.37887  2.77519  2.98518  4.58477  3.61503
          0.03285  3.82810  4.55045  0.61958  0.77255  0.50007  0.93264
     46   2.29454  4.21391  3.16918  2.98370  4.03251  2.94468  4.09440  3.54949  3.05444  3.27346  4.20384  3.21508  3.67999  3.40742  3.34130  1.15998  2.77149  3.09434  5.40874  4.11600     63 - -
          2.68618  4.42225  2.77519  2.73123  3.46354  2.40513  3.72494  3.29354  2.67741  2.69355  4.24690  2.90347  2.73739  3.18146  2.89801  2.37887  2.77519  2.98518  4.58477  3.61503
          0.03285  3.82810  4.55045  0.61958  0.77255  0.50007  0.93264
     47   2.83971  5.21269  2.07948  1.31866  4.51482  3.18548  3.71072  3.97863  2.65943  3.55777  4.43674  2.70066  3.78761  2.88967  3.17337  2.76939  3.12798  3.60687  5.71635  4.29619     64 - -
          2.68618  4.42225  2.77519  2.73123  3.46354  2.40513  3.72494  3.29354  2.67741  2.69355  4.24690  2.90347  2.73739  3.18146  2.89801  2.37887  2.77519  2.98518  4.58477  3.61503
          0.03285  3.82810  4.55045  0.61958  0.77255  0.50007  0.93264
     48   2.94324  5.06246  0.98384  2.30999  4.43386  3.17822  3.89401  4.01222  2.97007  3.62884  4.60675  2.86380  3.82797  3.13366  3.47961  2.91118  3.28116  3.65641  5.61103  4.31511     65 - -
          2.68618  4.42225  2.77519  2.73123  3.46354  2.40513  3.72494  3.29354  2.67741  2.69355  4.24690  2.90347  2.73739  3.18146  2.89801  2.37887  2.77519  2.98518  4.58477  3.61503
          0.03285  3.82810  4.55045  0.61958  0.77255  0.50007  0.93264
     49   2.34637  4.35072  2.86757  2.66376  4.11667  2.99556  3.90962  3.64100  2.80910  3.30574  4.16291  2.58474  3.68084  3.15307  3.16651  1.47063  2.77447  3.17756  5.45278  4.12498     66 - -
          2.68618  4.42225  2.77519  2.73123  3.46354  2.40513  3.72494  3.29354  2.67741  2.69355  4.24690  2.90347  2.73739  3.18146  2.89801  2.37887  2.77519  2.98518  4.58477  3.61503
          0.03285  3.82810  4.55045  0.61958  0.77255  0.50007  0.93264
     50   2.93272  4.89312  3.10567  2.73647  4.26939  3.42611  3.73668  3.69606  1.10074  3.27126  4.23585  3.16262  3.93022  2.93124  2.42611  2.97807  3.18969  3.40662  5.34290  4.14957     67 - -
          2.68618  4.42225  2.77519  2.73123  3.46354  2.40513  3.72494  3.29354  2.67741  2.69355  4.24690  2.90347  2.73739  3.18146  2.89801  2.37887  2.77519  2.98518  4.58477  3.61503
          0.03285  3.82810  4.55045  0.61958  0.77255  0.50007  0.93264
     51   2.91567  5.01542  2.47142  1.09024  4.35632  3.24654  3.83057  3.80144  2.70561  3.42610  4.40296  2.91016  3.84928  3.04772  3.10919  2.90313  3.21986  3.49020  5.53634  4.25952     68 - -
          2.68618  4.42225  2.77519  2.73123  3.46354  2.40513  3.72494  3.29354  2.67741  2.69355  4.24690  2.90347  2.73739  3.18146  2.89801  2.37887  2.77519  2.98518  4.58477  3.61503
          0.03285  3.82810  4.55045  0.61958  0.77255  0.50007  0.93264
     52   2.39029  4.23500  3.39011  3.14101  3.93104  3.07550  4.16153  3.05282  3.08309  2.91785  3.97190  3.35696  3.77605  3.48035  3.34343  2.59115  1.24944  2.75254  5.37280  4.14791     69 - -
          2.68618  4.42225  2.77519  2.73123  3.46354  2.40513  3.72494  3.29354  2.67741  2.69355  4.24690  2.90347  2.73739  3.18146  2.89801  2.37887  2.77519  2.98518  4.58477  3.61503
          0.03285  3.82810  4.55045  0.61958  0.77255  0.50007  0.93264
     53   3.18449  4.69144  3.77337  3.49513  2.29671  3.77894  3.60012  3.20003  3.35393  2.66523  3.87990  3.66986  4.25418  3.67062  3.54644  3.32534  3.47116  3.06859  3.93853  1.04290     70 - -
          2.68618  4.42225  2.77519  2.73123  3.46354  2.40513  3.72494  3.29354  2.67741  2.69355  4.24690  2.90347  2.73739  3.18146  2.89801  2.37887  2.77519  2.98518  4.58477  3.61503
          0.03285  3.82810  4.55045  0.61958  0.77255  0.50007  0.93264
     54   2.93272  4.89312  3.10567  2.73647  4.26939  3.42611  3.73668  3.69606  1.10074  3.27126  4.23585  3.16262  3.93022  2.93124  2.42611  2.97807  3.18969  3.40662  5.34290  4.14957     71 - -
          2.68618  4.42225  2.77519  2.73123  3.46354  2.40513  3.72494  3.29354  2.67741  2.69355  4.24690  2.90347  2.73739  3.18146  2.89801  2.37887  2.77519  2.98518  4.58477  3.61503
          0.03285  3.82810  4.55045  0.61958  0.77255  0.50007  0.93264
     55   3.10624  4.58213  4.11787  3.75834  3.12019  3.92507  4.42802  2.32280  3.52649  0.93187  3.15850  4.03802  4.36862  3.90547  3.70949  3.49194  3.40283  2.34845  4.98255  3.69535     72 - -
          2.68618  4.42225  2.77519  2.73123  3.46354  2.40513  3.72494  3.29354  2.67741  2.69355  4.24690  2.90347  2.73739  3.18146  2.89801  2.37887  2.77519  2.98518  4.58477  3.61503
          0.03285  3.82810  4.55045  0.61958  0.77255  0.50007  0.93264
     56   2.69516  4.45901  3.29769  3.13096  4.12853  3.14907  4.21146  3.66325  3.18460  3.29464  4.34315  3.44175  0.91441  3.57476  3.43451  2.86145  3.13342  3.31361  5.32656  4.24886     73 - -
          2.68618  4.42225  2.77519  2.73123  3.46354  2.40513  3.72494  3.29354  2.67741  2.69355  4.24690  2.90347  2.73739  3.18146  2.89801  2.37887  2.77519  2.98518  4.58477  3.61503
          0.03285  3.82810  4.55045  0.61958  0.77255  0.50007  0.93264
     57   2.94875  4.77277  3.08470  2.84093  3.25540  3.41153  1.23965  3.64471  2.68528  3.14395  4.18405  3.25175  3.96201  3.20680  2.95327  3.02006  3.25092  3.38076  4.72092  3.20767     74 - -
          2.68618  4.42225  2.77519  2.73123  3.46354  2.40513  3.72494  3.29354  2.67741  2.69355  4.24690  2.90347  2.73739  3.18146  2.89801  2.37887  2.77519  2.98518  4.58477  3.61503
          0.03285  3.82810  4.55045  0.61958  0.77255  0.50007  0.93264
     58   2.95681  4.79752  3.44309  2.96449  4.14088  3.45230  3.79454  3.68017  2.22301  3.20424  4.20634  3.32723  3.95772  3.01774  1.04845  3.04358  3.22625  3.40623  5.24237  4.07864     75 - -
          2.68618  4.42225  2.77519  2.73123  3.46354  2.40513  3.72494  3.29354  2.67741  2.69355  4.24690  2.90347  2.73739  3.18146  2.89801  2.37887  2.77519  2.98518  4.58477  3.61503
          0.03285  3.82810  4.55045  0.61958  0.77255  0.50007  0.93264
     59   3.10624  4.58213  4.11787  3.75834  3.12019  3.92507  4.42802  2.32280  3.52649  0.93187  3.15850  4.03802  4.36862  3.90547  3.70949  3.49194  3.40283  2.34845  4.98255  3.69535     76 - -
          2.68618  4.42225  2.77519  2.73123  3.46354  2.40513  3.72494  3.29354  2.67741  2.69355  4.24690  2.90347  2.73739  3.18146  2.89801  2.37887  2.77519  2.98518  4.58477  3.61503
          0.03285  3.82810  4.55045  0.61958  0.77255  0.50007  0.93264
     60   2.99664  4.42876  4.27104  3.88581  3.34514  4.01730  4.62271  1.13465  3.71302  1.94120  3.28837  4.13741  4.45350  4.06638  3.91472  3.50897  3.29691  1.84703  5.22622  3.96013     77 - -
          2.68618  4.42225  2.77519  2.73123  3.46354  2.40513  3.72494  3.29354  2.67741  2.69355  4.24690  2.90347  2.73739  3.18146  2.89801  2.37887  2.77519  2.98518  4.58477  3.61503
          0.03285  3.82810  4.55045  0.61958  0.77255  0.50007  0.93264
     61   2.91567  5.01542  2.47142  1.09024  4.35632  3.24654  3.83057  3.80144  2.70561  3.42610  4.40296  2.91016  3.84928  3.04772  3.10919  2.90313  3.21986  3.49020  5.53634  4.25952     78 - -
          2.68618  4.42225  2.77519  2.73123  3.46354  2.40513  3.72494  3.29354  2.67741  2.69355  4.24690  2.90347  2.73739  3.18146  2.89801  2.37887  2.77519  2.98518  4.58477  3.61503
          0.03285  3.82810  4.55045  0.61958  0.77255  0.50007  0.93264
     62   2.93272  4.89312  3.10567  2.73647  4.26939  3.42611  3.73668  3.69606  1.10074  3.27126  4.23585  3.16262  3.93022  2.93124  2.42611  2.97807  3.18969  3.40662  5.34290  4.14957     79 - -
          2.68618  4.42225  2.77519  2.73123  3.46354  2.40513  3.72494  3.29354  2.67741  2.69355  4.24690  2.90347  2.73739  3.18146  2.89801  2.37887  2.77519  2.98518  4.58477  3.61503
          0.03285  3.82810  4.55045  0.61958  0.77255  0.50007  0.93264
     63   2.93272  4.89312  3.10567  2.73647  4.26939  3.42611  3.73668  3.69606  1.10074  3.27126  4.23585  3.16262  3.93022  2.93124  2.42611  2.97807  3.18969  3.40662  5.34290  4.14957     80 - -
          2.68618  4.42225  2.77519  2.73123  3.46354  2.40513  3.72494  3.29354  2.67741  2.69355  4.24690  2.90347  2.73739  3.18146  2.89801  2.37887  2.77519  2.98518  4.58477  3.61503
          0.03285  3.82810  4.55045  0.61958  0.77255  0.50007  0.93264
     64   2.95681  4.79752  3.44309  2.96449  4.14088  3.45230  3.79454  3.68017  2.22301  3.20424  4.20634  3.32723  3.95772  3.01774  1.04845  3.04358  3.22625  3.40623  5.24237  4.07864     81 - -
          2.68618  4.42225  2.77519  2.73123  3.46354  2.40513  3.72494  3.29354  2.67741  2.69355  4.24690  2.90347  2.73739  3.18146  2.89801  2.37887  2.77519  2.98518  4.58477  3.61503
          0.03285  3.82810  4.55045  0.61958  0.77255  0.50007  0.93264
     65   2.95681  4.79752  3.44309  2.96449  4.14088  3.45230  3.79454  3.68017  2.22301  3.20424  4.20634  3.32723  3.95772  3.01774  1.04845  3.04358  3.22625  3.40623  5.24237  4.07864     82 - -
          2.68618  4.42225  2.77519  2.73123  3.46354  2.40513  3.72494  3.29354  2.67741  2.69355  4.24690  2.90347  2.73739  3.18146  2.89801  2.37887  2.77519  2.98518  4.58477  3.61503
          0.03285  3.82810  4.55045  0.61958  0.77255  0.50007  0.93264
     66   2.94324  5.06246  0.98384  2.30999  4.43386  3.17822  3.89401  4.01222  2.97007  3.62884  4.60675  2.86380  3.82797  3.13366  3.47961  2.91118  3.28116  3.65641  5.61103  4.31511     83 - -
          2.68618  4.42225  2.77519  2.73123  3.46354  2.40513  3.72494  3.29354  2.67741  2.69355  4.24690  2.90347  2.73739  3.18146  2.89801  2.37887  2.77519  2.98518  4.58477  3.61503
          0.03285  3.82810  4.55045  0.61958  0.77255  0.50007  0.93264
     67   2.95681  4.79752  3.44309  2.96449  4.14088  3.45230  3.79454  3.68017  2.22301  3.20424  4.20634  3.32723  3.95772  3.01774  1.04845  3.04358  3.22625  3.40623  5.24237  4.07864     84 - -
          2.68618  4.42225  2.77519  2.73123  3.46354  2.40513  3.72494  3.29354  2.67741  2.69355  4.24690  2.90347  2.73739  3.18146  2.89801  2.37887  2.77519  2.98518  4.58477  3.61503
          0.03285  3.82810  4.55045  0.61958  0.77255  0.50007  0.93264
     68   2.99664  4.42876  4.27104  3.88581  3.34514  4.01730  4.62271  1.13465  3.71302  1.94120  3.28837  4.13741  4.45350  4.06638  3.91472  3.50897  3.29691  1.84703  5.22622  3.96013     85 - -
          2.68618  4.42225  2.77519  2.73123  3.46354  2.40513  3.72494  3.29354  2.67741  2.69355  4.24690  2.90347  2.73739  3.18146  2.89801  2.37887  2.77519  2.98518  4.58477  3.61503
          0.03285  3.82810  4.55045  0.61958  0.77255  0.50007  0.93264
     69   2.68796  4.68175  2.68621  2.56761  4.03843  3.15522  3.88742  3.74001  2.78782  3.39218  4.34831  1.23913  3.80529  3.16075  3.14040  2.75727  3.06877  3.36671  5.34957  3.99047     86 - -
          2.68618  4.42225  2.77519  2.73123  3.46354  2.40513  3.72494  3.29354  2.67741  2.69355  4.24690  2.90347  2.73739  3.18146  2.89801  2.37887  2.77519  2.98518  4.58477  3.61503
          0.03285  3.82810  4.55045  0.61958  0.77255  0.50007  0.93264
     70   2.91567  5.01542  2.47142  1.09024  4.35632  3.24654  3.83057  3.80144  2.70561  3.42610  4.40296  2.91016  3.84928  3.04772  3.10919  2.90313  3.21986  3.49020  5.53634  4.25952     87 - -
          2.68618  4.42225  2.77519  2.73123  3.46354  2.40513  3.72494  3.29354  2.67741  2.69355  4.24690  2.90347  2.73739  3.18146  2.89801  2.37887  2.77519  2.98518  4.58477  3.61503
          0.03285  3.82810  4.55045  0.61958  0.77255  0.50007  0.93264
     71   2.53830  1.03511  4.04583  3.77596  3.77828  3.16992  4.43289  2.91550  3.60287  2.83263  3.95280  3.77480  3.87335  3.95087  3.73484  2.80972  3.00144  2.66290  5.20294  4.06606     88 - -
          2.68618  4.42225  2.77519  2.73123  3.46354  2.40513  3.72494  3.29354  2.67741  2.69355  4.24690  2.90347  2.73739  3.18146  2.89801  2.37887  2.77519  2.98518  4.58477  3.61503
          0.03285  3.82810  4.55045  0.61958  0.77255  0.50007  0.93264
     72   2.99664  4.42876  4.27104  3.88581  3.34514  4.01730  4.62271  1.13465  3.71302  1.94120  3.28837  4.13741  4.45350  4.06638  3.91472  3.50897  3.29691  1.84703  5.22622  3.96013     89 - -
          2.68618  4.42225  2.77519  2.73123  3.46354  2.40513  3.72494  3.29354  2.67741  2.69355  4.24690  2.90347  2.73739  3.18146  2.89801  2.37887  2.77519  2.98518  4.58477  3.61503
          0.03285  3.82810  4.55045  0.61958  0.77255  0.50007  0.93264
     73   1.07969  4.17131  3.41866  3.20882  4.00922  2.99685  4.23596  3.12820  3.22395  3.01175  4.04917  3.36930  3.73196  3.56939  3.47704  2.52235  2.79667  2.79034  5.44086  4.23634     90 - -
          2.68618  4.42225  2.77519  2.73123  3.46354  2.40513  3.72494  3.29354  2.67741  2.69355  4.24690  2.90347  2.73739  3.18146  2.89801  2.37887  2.77519  2.98518  4.58477  3.61503
          0.03285  3.82810  4.55045  0.61958  0.77255  0.50007  0.93264
     74   2.84721  4.83004  2.87536  2.63032  3.99246  3.33764  3.78792  3.61723  2.45442  3.12392  4.15392  3.08932  3.89103  1.31515  2.73909  2.89726  3.14464  3.34995  5.27281  3.96389     91 - -
          2.68618  4.42225  2.77519  2.73123  3.46354  2.40513  3.72494  3.29354  2.67741  2.69355  4.24690  2.90347  2.73739  3.18146  2.89801  2.37887  2.77519  2.98518  4.58477  3.61503
          0.03285  3.82810  4.55045  0.61958  0.77255  0.50007  0.93264
     75   3.10624  4.58213  4.11787  3.75834  3.12019  3.92507  4.42802  2.32280  3.52649  0.93187  3.15850  4.03802  4.36862  3.90547  3.70949  3.49194  3.40283  2.34845  4.98255  3.69535     92 - -
          2.68618  4.42225  2.77519  2.73123  3.46354  2.40513  3.72494  3.29354  2.67741  2.69355  4.24690  2.90347  2.73739  3.18146  2.89801  2.37887  2.77519  2.98518  4.58477  3.61503
          0.03285  3.82810  4.55045  0.61958  0.77255  0.50007  0.93264
     76   2.93272  4.89312  3.10567  2.73647  4.26939  3.42611  3.73668  3.69606  1.10074  3.27126  4.23585  3.16262  3.93022  2.93124  2.42611  2.97807  3.18969  3.40662  5.34290  4.14957     93 - -
          2.68618  4.42225  2.77519  2.73123  3.46354  2.40513  3.72494  3.29354  2.67741  2.69355  4.24690  2.90347  2.73739  3.18146  2.89801  2.37887  2.77519  2.98518  4.58477  3.61503
          0.03285  3.82810  4.55045  0.61958  0.77255  0.50007  0.93264
     77   2.94324  5.06246  0.98384  2.30999  4.43386  3.17822  3.89401  4.01222  2.97007  3.62884  4.60675  2.86380  3.82797  3.13366  3.47961  2.91118  3.28116  3.65641  5.61103  4.31511     94 - -
          2.68618  4.42225  2.77519  2.73123  3.46354  2.40513  3.72494  3.29354  2.67741  2.69355  4.24690  2.90347  2.73739  3.18146  2.89801  2.37887  2.77519  2.98518  4.58477  3.61503
          0.03285  3.82810  4.55045  0.61958  0.77255  0.50007  0.93264
     78   3.10624  4.58213  4.11787  3.75834  3.12019  3.92507  4.42802  2.32280  3.52649  0.93187  3.15850  4.03802  4.36862  3.90547  3.70949  3.49194  3.40283  2.34845  4.98255  3.69535     95 - -
          2.68618  4.42225  2.77519  2.73123  3.46354  2.40513  3.72494  3.29354  2.67741  2.69355  4.24690  2.90347  2.73739  3.18146  2.89801  2.37887  2.77519  2.98518  4.58477  3.61503
          0.03285  3.82810  4.55045  0.61958  0.77255  0.50007  0.93264
     79   3.10624  4.58213  4.11787  3.75834  3.12019  3.92507  4.42802  2.32280  3.52649  0.93187  3.15850  4.03802  4.36862  3.90547  3.70949  3.49194  3.40283  2.34845  4.98255  3.69535     96 - -
          2.68618  4.42225  2.77519  2.73123  3.46354  2.40513  3.72494  3.29354  2.67741  2.69355  4.24690  2.90347  2.73739  3.18146  2.89801  2.37887  2.77519  2.98518  4.58477  3.61503
          0.03285  3.82810  4.55045  0.61958  0.77255  0.50007  0.93264
     80   2.69516  4.45901  3.29769  3.13096  4.12853  3.14907  4.21146  3.66325  3.18460  3.29464  4.34315  3.44175  0.91441  3.57476  3.43451  2.86145  3.13342  3.31361  5.32656  4.24886     97 - -
          2.68618  4.42225  2.77519  2.73123  3.46354  2.40513  3.72494  3.29354  2.67741  2.69355  4.24690  2.90347  2.73739  3.18146  2.89801  2.37887  2.77519  2.98518  4.58477  3.61503
          0.03285  3.82810  4.55045  0.61958  0.77255  0.50007  0.93264
     81   2.91567  5.01542  2.47142  1.09024  4.35632  3.24654  3.83057  3.80144  2.70561  3.42610  4.40296  2.91016  3.84928  3.04772  3.10919  2.90313  3.21986  3.49020  5.53634  4.25952     98 - -
          2.68618  4.42225  2.77519  2.73123  3.46354  2.40513  3.72494  3.29354  2.67741  2.69355  4.24690  2.90347  2.73739  3.18146  2.89801  2.37887  2.77519  2.98518  4.58477  3.61503
          0.03285  3.82810  4.55045  0.61958  0.77255  0.50007  0.93264
     82   2.94875  4.77277  3.08470  2.84093  3.25540  3.41153  1.23965  3.64471  2.68528  3.14395  4.18405  3.25175  3.96201  3.20680  2.95327  3.02006  3.25092  3.38076  4.72092  3.20767     99 - -
          2.68618  4.42225  2.77519  2.73123  3.46354  2.40513  3.72494  3.29354  2.67741  2.69355  4.24690  2.90347  2.73739  3.18146  2.89801  2.37887  2.77519  2.98518  4.58477  3.61503
          0.03285  3.82810  4.55045  0.61958  0.77255  0.50007  0.93264
     83   3.10624  4.58213  4.11787  3.75834  3.12019  3.92507  4.42802  2.32280  3.52649  0.93187  3.15850  4.03802  4.36862  3.90547  3.70949  3.49194  3.40283  2.34845  4.98255  3.69535    100 - -
          2.68618  4.42225  2.77519  2.73123  3.46354  2.40513  3.72494  3.29354  2.67741  2.69355  4.24690  2.90347  2.73739  3.18146  2.89801  2.37887  2.77519  2.98518  4.58477  3.61503
          0.03285  3.82810  4.55045  0.61958  0.77255  0.50007  0.93264
     84   2.93272  4.89312  3.10567  2.73647  4.26939  3.42611  3.73668  3.69606  1.10074  3.27126  4.23585  3.16262  3.93022  2.93124  2.42611  2.97807  3.18969  3.40662  5.34290  4.14957    101 - -
          2.68618  4.42225  2.77519  2.73123  3.46354  2.40513  3.72494  3.29354  2.67741  2.69355  4.24690  2.90347  2.73739  3.18146  2.89801  2.37887  2.77519  2.98518  4.58477  3.61503
          0.03285  3.82810  4.55045  0.61958  0.77255  0.50007  0.93264
     85   3.10624  4.58213  4.11787  3.75834  3.12019  3.92507  4.42802  2.32280  3.52649  0.93187  3.15850  4.03802  4.36862  3.90547  3.70949  3.49194  3.40283  2.34845  4.98255  3.69535    102 - -
          2.68618  4.42225  2.77519  2.73123  3.46354  2.40513  3.72494  3.29354  2.67741  2.69355  4.24690  2.90347  2.73739  3.18146  2.89801  2.37887  2.77519  2.98518  4.58477  3.61503
          0.03285  3.82810  4.55045  0.61958  0.77255  0.50007  0.93264
     86   2.39029  4.23500  3.39011  3.14101  3.93104  3.07550  4.16153  3.05282  3.08309  2.91785  3.97190  3.35696  3.77605  3.48035  3.34343  2.59115  1.24944  2.75254  5.37280  4.14791    103 - -
          2.68618  4.42225  2.77519  2.73123  3.46354  2.40513  3.72494  3.29354  2.67741  2.69355  4.24690  2.90347  2.73739  3.18146  2.89801  2.37887  2.77519  2.98518  4.58477  3.61503
          0.03285  3.82810  4.55045  0.61958  0.77255  0.47692  0.96941
     87   2.39833  4.24322  3.40391  3.15506  3.94480  3.08331  4.17444  3.06854  3.09748  2.93301  3.98565  3.36867  3.78500  3.49380  3.35728  2.59933  1.22029  2.76651  5.38508  4.16154    104 - -
          2.68618  4.42225  2.77519  2.73123  3.46354  2.40513  3.72494  3.29354  2.67741  2.69355  4.24690  2.90347  2.73739  3.18146  2.89801  2.37887  2.77519  2.98518  4.58477  3.61503
          0.03231  3.84446  4.56681  0.61958  0.77255  0.48576  0.95510
     88   3.12422  4.59501  4.14435  3.78447  3.12570  3.94625  4.44901  2.32868  3.55248  0.91048  3.15811  4.06262  4.38669  3.92752  3.73297  3.51441  3.41990  2.35867  4.99443  3.71115    105 - -
          2.68618  4.42225  2.77519  2.73123  3.46354  2.40513  3.72494  3.29354  2.67741  2.69355  4.24690  2.90347  2.73739  3.18146  2.89801  2.37887  2.77519  2.98518  4.58477  3.61503
          0.03231  3.84446  4.56681  0.61958  0.77255  0.48576  0.95510
     89   2.63109  4.40886  3.29909  3.19516  4.33716  0.77367  4.31680  3.93030  3.37258  3.58787  4.56368  3.46349  3.79910  3.69902  3.61135  2.80227  3.11017  3.46405  5.43934  4.43824    106 - -
          2.68618  4.42225  2.77519  2.73123  3.46354  2.40513  3.72494  3.29354  2.67741  2.69355  4.24690  2.90347  2.73739  3.18146  2.89801  2.37887  2.77519  2.98518  4.58477  3.61503
          0.03231  3.84446  4.56681  0.61958  0.77255  0.48576  0.95510
     90   2.96536  4.78715  3.09946  2.85694  3.26595  3.42456  1.20298  3.66391  2.70079  3.16125  4.20230  3.26726  3.97574  3.22291  2.96800  3.03641  3.26792  3.39960  4.73131  3.21767    107 - -
          2.68618  4.42225  2.77519  2.73123  3.46354  2.40513  3.72494  3.29354  2.67741  2.69355  4.24690  2.90347  2.73739  3.18146  2.89801  2.37887  2.77519  2.98518  4.58477  3.61503
          0.03231  3.84446  4.56681  0.61958  0.77255  0.48576  0.95510
     91   3.12422  4.59501  4.14435  3.78447  3.12570  3.94625  4.44901  2.32868  3.55248  0.91048  3.15811  4.06262  4.38669  3.92752  3.73297  3.51441  3.41990  2.35867  4.99443  3.71115    108 - -
          2.68618  4.42225  2.77519  2.73123  3.46354  2.40513  3.72494  3.29354  2.67741  2.69355  4.24690  2.90347  2.73739  3.18146  2.89801  2.37887  2.77519  2.98518  4.58477  3.61503
          0.03231  3.84446  4.56681  0.61958  0.77255  0.48576  0.95510
     92   2.92895  5.03322  2.47699  1.06589  4.37604  3.25654  3.84143  3.82440  2.71848  3.44621  4.42189  2.91817  3.85992  3.05794  3.12410  2.91446  3.23311  3.51129  5.55293  4.27562    109 - -
          2.68618  4.42225  2.77519  2.73123  3.46354  2.40513  3.72494  3.29354  2.67741  2.69355  4.24690  2.90347  2.73739  3.18146  2.89801  2.37887  2.77519  2.98518  4.58477  3.61503
          0.03231  3.84446  4.56681  0.61958  0.77255  0.48576  0.95510
     93   2.94709  4.90899  3.12117  2.74837  4.28901  3.43916  3.74467  3.71661  1.07728  3.28801  4.25132  3.17394  3.94178  2.93800  2.42769  2.99113  3.20263  3.42611  5.35546  4.16434    110 - -
          2.68618  4.42225  2.77519  2.73123  3.46354  2.40513  3.72494  3.29354  2.67741  2.69355  4.24690  2.90347  2.73739  3.18146  2.89801  2.37887  2.77519  2.98518  4.58477  3.61503
          0.03231  3.84446  4.56681  0.61958  0.77255  0.48576  0.95510
     94   1.05490  4.17874  3.43470  3.22514  4.02500  3.00394  4.25043  3.14636  3.24069  3.02922  4.06446  3.38166  3.74055  3.58452  3.49291  2.52944  2.80488  2.80563  5.45497  4.25219    111 - -
          2.68618  4.42225  2.77519  2.73123  3.46354  2.40513  3.72494  3.29354  2.67741  2.69355  4.24690  2.90347  2.73739  3.18146  2.89801  2.37887  2.77519  2.98518  4.58477  3.61503
          0.03231  3.84446  4.56681  0.61958  0.77255  0.48576  0.95510
     95   2.78609  4.33685  4.08624  3.74887  3.53004  3.69452  4.55557  2.05299  3.61621  2.22220  3.49982  3.94309  4.25686  3.97821  3.83135  3.19659  3.14849  1.06101  5.30962  4.03933    112 - -
          2.68618  4.42225  2.77519  2.73123  3.46354  2.40513  3.72494  3.29354  2.67741  2.69355  4.24690  2.90347  2.73739  3.18146  2.89801  2.37887  2.77519  2.98518  4.58477  3.61503
          0.03231  3.84446  4.56681  0.61958  0.77255  0.48576  0.95510
     96   2.78609  4.33685  4.08624  3.74887  3.53004  3.69452  4.55557  2.05299  3.61621  2.22220  3.49982  3.94309  4.25686  3.97821  3.83135  3.19659  3.14849  1.06101  5.30962  4.03933    113 - -
          2.68618  4.42225  2.77519  2.73123  3.46354  2.40513  3.72494  3.29354  2.67741  2.69355  4.24690  2.90347  2.73739  3.18146  2.89801  2.37887  2.77519  2.98518  4.58477  3.61503
          0.03231  3.84446  4.56681  0.61958  0.77255  0.48576  0.95510
     97   3.12422  4.59501  4.14435  3.78447  3.12570  3.94625  4.44901  2.32868  3.55248  0.91048  3.15811  4.06262  4.38669  3.92752  3.73297  3.51441  3.41990  2.35867  4.99443  3.71115    114 - -
          2.68618  4.42225  2.77519  2.73123  3.46354  2.40513  3.72494  3.29354  2.67741  2.69355  4.24690  2.90347  2.73739  3.18146  2.89801  2.37887  2.77519  2.98518  4.58477  3.61503
          0.03231  3.84446  4.56681  0.61958  0.77255  0.48576  0.95510
     98   2.92895  5.03322  2.47699  1.06589  4.37604  3.25654  3.84143  3.82440  2.71848  3.44621  4.42189  2.91817  3.85992  3.05794  3.12410  2.91446  3.23311  3.51129  5.55293  4.27562    115 - -
          2.68618  4.42225  2.77519  2.73123  3.46354  2.40513  3.72494  3.29354  2.67741  2.69355  4.24690  2.90347  2.73739  3.18146  2.89801  2.37887  2.77519  2.98518  4.58477  3.61503
          0.03231  3.84446  4.56681  0.61958  0.77255  0.48576  0.95510
     99   3.12422  4.59501  4.14435  3.78447  3.12570  3.94625  4.44901  2.32868  3.55248  0.91048  3.15811  4.06262  4.38669  3.92752  3.73297  3.51441  3.41990  2.35867  4.99443  3.71115    116 - -
          2.68618  4.42225  2.77519  2.73123  3.46354  2.40513  3.72494  3.29354  2.67741  2.69355  4.24690  2.90347  2.73739  3.18146  2.89801  2.37887  2.77519  2.98518  4.58477  3.61503
          0.03231  3.84446  4.56681  0.61958  0.77255  0.48576  0.95510
    100   2.39833  4.24322  3.40391  3.15506  3.94480  3.08331  4.17444  3.06854  3.09748  2.93301  3.98565  3.36867  3.78500  3.49380  3.35728  2.59933  1.22029  2.76651  5.38508  4.16154    117 - -
          2.68618  4.42225  2.77519  2.73123  3.46354  2.40513  3.72494  3.29354  2.67741  2.69355  4.24690  2.90347  2.73739  3.18146  2.89801  2.37887  2.77519  2.98518  4.58477  3.61503
          0.03231  3.84446  4.56681  0.61958  0.77255  0.48576  0.95510
    101   3.12422  4.59501  4.14435  3.78447  3.12570  3.94625  4.44901  2.32868  3.55248  0.91048  3.15811  4.06262  4.38669  3.92752  3.73297  3.51441  3.41990  2.35867  4.99443  3.71115    118 - -
          2.68618  4.42225  2.77519  2.73123  3.46354  2.40513  3.72494  3.29354  2.67741  2.69355  4.24690  2.90347  2.73739  3.18146  2.89801  2.37887  2.77519  2.98518  4.58477  3.61503
          0.03231  3.84446  4.56681  0.61958  0.77255  0.48576  0.95510
    102   2.94709  4.90899  3.12117  2.74837  4.28901  3.43916  3.74467  3.71661  1.07728  3.28801  4.25132  3.17394  3.94178  2.93800  2.42769  2.99113  3.20263  3.42611  5.35546  4.16434    119 - -
          2.68618  4.42225  2.77519  2.73123  3.46354  2.40513  3.72494  3.29354  2.67741  2.69355  4.24690  2.90347  2.73739  3.18146  2.89801  2.37887  2.77519  2.98518  4.58477  3.61503
          0.03231  3.84446  4.56681  0.61958  0.77255  0.48576  0.95510
    103   2.96536  4.78715  3.09946  2.85694  3.26595  3.42456  1.20298  3.66391  2.70079  3.16125  4.20230  3.26726  3.97574  3.22291  2.96800  3.03641  3.26792  3.39960  4.73131  3.21767    120 - -
          2.68618  4.42225  2.77519  2.73123  3.46354  2.40513  3.72494  3.29354  2.67741  2.69355  4.24690  2.90347  2.73739  3.18146  2.89801  2.37887  2.77519  2.98518  4.58477  3.61503
          0.03231  3.84446  4.56681  0.61958  0.77255  0.48576  0.95510
    104   2.78609  4.33685  4.08624  3.74887  3.53004  3.69452  4.55557  2.05299  3.61621  2.22220  3.49982  3.94309  4.25686  3.97821  3.83135  3.19659  3.14849  1.06101  5.30962  4.03933    121 - -
          2.68618  4.42225  2.77519  2.73123  3.46354  2.40513  3.72494  3.29354  2.67741  2.69355  4.24690  2.90347  2.73739  3.18146  2.89801  2.37887  2.77519  2.98518  4.58477  3.61503
          0.03231  3.84446  4.56681  0.61958  0.77255  0.48576  0.95510
    105   2.94709  4.90899  3.12117  2.74837  4.28901  3.43916  3.74467  3.71661  1.07728  3.28801  4.25132  3.17394  3.94178  2.93800  2.42769  2.99113  3.20263  3.42611  5.35546  4.16434    122 - -
          2.68618  4.42225  2.77519  2.73123  3.46354  2.40513  3.72494  3.29354  2.67741  2.69355  4.24690  2.90347  2.73739  3.18146  2.89801  2.37887  2.77519  2.98518  4.58477  3.61503
          0.03231  3.84446  4.56681  0.61958  0.77255  0.48576  0.95510
    106   1.05490  4.17874  3.43470  3.22514  4.02500  3.00394  4.25043  3.14636  3.24069  3.02922  4.06446  3.38166  3.74055  3.58452  3.49291  2.52944  2.80488  2.80563  5.45497  4.25219    123 - -
          2.68618  4.42225  2.77519  2.73123  3.46354  2.40513  3.72494  3.29354  2.67741  2.69355  4.24690  2.90347  2.73739  3.18146  2.89801  2.37887  2.77519  2.98518  4.58477  3.61503
          0.03231  3.84446  4.56681  0.61958  0.77255  0.48576  0.95510
    107   3.12422  4.59501  4.14435  3.78447  3.12570  3.94625  4.44901  2.32868  3.55248  0.91048  3.15811  4.06262  4.38669  3.92752  3.73297  3.51441  3.41990  2.35867  4.99443  3.71115    124 - -
          2.68618  4.42225  2.77519  2.73123  3.46354  2.40513  3.72494  3.29354  2.67741  2.69355  4.24690  2.90347  2.73739  3.18146  2.89801  2.37887  2.77519  2.98518  4.58477  3.61503
          0.03231  3.84446  4.56681  0.61958  0.77255  0.48576  0.95510
    108   2.39833  4.24322  3.40391  3.15506  3.94480  3.08331  4.17444  3.06854  3.09748  2.93301  3.98565  3.36867  3.78500  3.49380  3.35728  2.59933  1.22029  2.76651  5.38508  4.16154    125 - -
          2.68618  4.42225  2.77519  2.73123  3.46354  2.40513  3.72494  3.29354  2.67741  2.69355  4.24690  2.90347  2.73739  3.18146  2.89801  2.37887  2.77519  2.98518  4.58477  3.61503
          0.03231  3.84446  4.56681  0.61958  0.77255  0.48576  0.95510
    109   2.70085  4.69586  2.69396  2.57681  4.05505  3.16568  3.89945  3.75976  2.80101  3.40993  4.36564  1.20863  3.81635  3.17247  3.15444  2.76931  3.08198  3.38480  5.36424  4.00564    126 - -
          2.68618  4.42225  2.77519  2.73123  3.46354  2.40513  3.72494  3.29354  2.67741  2.69355  4.24690  2.90347  2.73739  3.18146  2.89801  2.37887  2.77519  2.98518  4.58477  3.61503
          0.03231  3.84446  4.56681  0.61958  0.77255  0.48576  0.95510
    110   3.12422  4.59501  4.14435  3.78447  3.12570  3.94625  4.44901  2.32868  3.55248  0.91048  3.15811  4.06262  4.38669  3.92752  3.73297  3.51441  3.41990  2.35867  4.99443  3.71115    127 - -
          2.68618  4.42225  2.77519  2.73123  3.46354  2.40513  3.72494  3.29354  2.67741  2.69355  4.24690  2.90347  2.73739  3.18146  2.89801  2.37887  2.77519  2.98518  4.58477  3.61503
          0.03231  3.84446  4.56681  0.61958  0.77255  0.48576  0.95510
    111   3.00935  4.43636  4.29515  3.91019  3.35572  4.03569  4.64377  1.11329  3.73776  1.94793  3.29588  4.15948  4.46993  4.08916  3.93756  3.52859  3.30916  1.84620  5.24049  3.97611    128 - -
          2.68618  4.42225  2.77519  2.73123  3.46354  2.40513  3.72494  3.29354  2.67741  2.69355  4.24690  2.90347  2.73739  3.18146  2.89801  2.37887  2.77519  2.98518  4.58477  3.61503
          0.03231  3.84446  4.56681  0.61958  0.77255  0.48576  0.95510
    112   2.88922  5.29630  1.23409  1.98690  4.60415  3.15851  3.75142  4.09726  2.78511  3.67462  4.57193  2.67554  3.79421  2.93976  3.35170  2.80093  3.19455  3.71116  5.81619  4.36697    129 - -
          2.68618  4.42225  2.77519  2.73123  3.46354  2.40513  3.72494  3.29354  2.67741  2.69355  4.24690  2.90347  2.73739  3.18146  2.89801  2.37887  2.77519  2.98518  4.58477  3.61503
          0.03231  3.84446  4.56681  0.61958  0.77255  0.48576  0.95510
    113   2.85934  4.84347  2.88526  2.64001  4.00820  3.34798  3.79792  3.63506  2.46284  3.14016  4.16924  3.09933  3.90132  1.28471  2.74739  2.90847  3.15653  3.36661  5.28539  3.97742    130 - -
          2.68618  4.42225  2.77519  2.73123  3.46354  2.40513  3.72494  3.29354  2.67741  2.69355  4.24690  2.90347  2.73739  3.18146  2.89801  2.37887  2.77519  2.98518  4.58477  3.61503
          0.03231  3.84446  4.56681  0.61958  0.77255  0.48576  0.95510
    114   2.85934  4.84347  2.88526  2.64001  4.00820  3.34798  3.79792  3.63506  2.46284  3.14016  4.16924  3.09933  3.90132  1.28471  2.74739  2.90847  3.15653  3.36661  5.28539  3.97742    131 - -
          2.68618  4.42225  2.77519  2.73123  3.46354  2.40513  3.72494  3.29354  2.67741  2.69355  4.24690  2.90347  2.73739  3.18146  2.89801  2.37887  2.77519  2.98518  4.58477  3.61503
          0.03231  3.84446  4.56681  0.61958  0.77255  0.48576  0.95510
    115   2.85934  4.84347  2.88526  2.64001  4.00820  3.34798  3.79792  3.63506  2.46284  3.14016  4.16924  3.09933  3.90132  1.28471  2.74739  2.90847  3.15653  3.36661  5.28539  3.97742    132 - -
          2.68618  4.42225  2.77519  2.73123  3.46354  2.40513  3.72494  3.29354  2.67741  2.69355  4.24690  2.90347  2.73739  3.18146  2.89801  2.37887  2.77519  2.98518  4.58477  3.61503
          0.03231  3.84446  4.56681  0.61958  0.77255  0.48576  0.95510
    116   2.85934  4.84347  2.88526  2.64001  4.00820  3.34798  3.79792  3.63506  2.46284  3.14016  4.16924  3.09933  3.90132  1.28471  2.74739  2.90847  3.15653  3.36661  5.28539  3.97742    133 - -
          2.68618  4.42225  2.77519  2.73123  3.46354  2.40513  3.72494  3.29354  2.67741  2.69355  4.24690  2.90347  2.73739  3.18146  2.89801  2.37887  2.77519  2.98518  4.58477  3.61503
          0.03231  3.84446  4.56681  0.61958  0.77255  0.48576  0.95510
    117   2.94709  4.90899  3.12117  2.74837  4.28901  3.43916  3.74467  3.71661  1.07728  3.28801  4.25132  3.17394  3.94178  2.93800  2.42769  2.99113  3.20263  3.42611  5.35546  4.16434    134 - -
          2.68618  4.42225  2.77519  2.73123  3.46354  2.40513  3.72494  3.29354  2.67741  2.69355  4.24690  2.90347  2.73739  3.18146  2.89801  2.37887  2.77519  2.98518  4.58477  3.61503
          0.03231  3.84446  4.56681  0.61958  0.77255  0.48576  0.95510
    118   3.00935  4.43636  4.29515  3.91019  3.35572  4.03569  4.64377  1.11329  3.73776  1.94793  3.29588  4.15948  4.46993  4.08916  3.93756  3.52859  3.30916  1.84620  5.24049  3.97611    135 - -
          2.68618  4.42225  2.77519  2.73123  3.46354  2.40513  3.72494  3.29354  2.67741  2.69355  4.24690  2.90347  2.73739  3.18146  2.89801  2.37887  2.77519  2.98518  4.58477  3.61503
          0.03231  3.84446  4.56681  0.61958  0.77255  0.48576  0.95510
    119   3.05281  4.43176  4.50293  3.96446  3.21581  4.28192  4.65065  1.34904  3.80156  1.65168  2.65501  4.24776  4.55958  4.06153  4.00488  3.62914  3.29664  1.85825  5.18010  4.00910    136 - -
          2.68618  4.42225  2.77519  2.73123  3.46354  2.40513  3.72494  3.29354  2.67741  2.69355  4.24690  2.90347  2.73739  3.18146  2.89801  2.37887  2.77519  2.98518  4.58477  3.61503
          0.03231  3.84446  4.56681  0.61958  0.77255  0.48576  0.95510
    120   1.05490  4.17874  3.43470  3.22514  4.02500  3.00394  4.25043  3.14636  3.24069  3.02922  4.06446  3.38166  3.74055  3.58452  3.49291  2.52944  2.80488  2.80563  5.45497  4.25219    137 - -
          2.68618  4.42225  2.77519  2.73123  3.46354  2.40513  3.72494  3.29354  2.67741  2.69355  4.24690  2.90347  2.73739  3.18146  2.89801  2.37887  2.77519  2.98518  4.58477  3.61503
          0.03231  3.84446  4.56681  0.61958  0.77255  0.48576  0.95510
    121   3.12422  4.59501  4.14435  3.78447  3.12570  3.94625  4.44901  2.32868  3.55248  0.91048  3.15811  4.06262  4.38669  3.92752  3.73297  3.51441  3.41990  2.35867  4.99443  3.71115    138 - -
          2.68618  4.42225  2.77519  2.73123  3.46354  2.40513  3.72494  3.29354  2.67741  2.69355  4.24690  2.90347  2.73739  3.18146  2.89801  2.37887  2.77519  2.98518  4.58477  3.61503
          0.03231  3.84446  4.56681  0.61958  0.77255  0.48576  0.95510
    122   2.85934  4.84347  2.88526  2.64001  4.00820  3.34798  3.79792  3.63506  2.46284  3.14016  4.16924  3.09933  3.90132  1.28471  2.74739  2.90847  3.15653  3.36661  5.28539  3.97742    139 - -
          2.68618  4.42225  2.77519  2.73123  3.46354  2.40513  3.72494  3.29354  2.67741  2.69355  4.24690  2.90347  2.73739  3.18146  2.89801  2.37887  2.77519  2.98518  4.58477  3.61503
          0.03231  3.84446  4.56681  0.61958  0.77255  0.48576  0.95510
    123   2.31317  4.29305  2.96083  2.76199  4.10352  2.97092  3.96966  3.63716  2.88315  3.31981  4.18359  2.80533  3.67723  3.23085  3.21931  1.34379  2.76072  3.16030  5.45559  4.13286    140 - -
          2.68618  4.42225  2.77519  2.73123  3.46354  2.40513  3.72494  3.29354  2.67741  2.69355  4.24690  2.90347  2.73739  3.18146  2.89801  2.37887  2.77519  2.98518  4.58477  3.61503
          0.03231  3.84446  4.56681  0.61958  0.77255  0.48576  0.95510
    124   2.63109  4.40886  3.29909  3.19516  4.33716  0.77367  4.31680  3.93030  3.37258  3.58787  4.56368  3.46349  3.79910  3.69902  3.61135  2.80227  3.11017  3.46405  5.43934  4.43824    141 - -
          2.68618  4.42225  2.77519  2.73123  3.46354  2.40513  3.72494  3.29354  2.67741  2.69355  4.24690  2.90347  2.73739  3.18146  2.89801  2.37887  2.77519  2.98518  4.58477  3.61503
          0.03231  3.84446  4.56681  0.61958  0.77255  0.48576  0.95510
    125   3.12422  4.59501  4.14435  3.78447  3.12570  3.94625  4.44901  2.32868  3.55248  0.91048  3.15811  4.06262  4.38669  3.92752  3.73297  3.51441  3.41990  2.35867  4.99443  3.71115    142 - -
          2.68618  4.42225  2.77519  2.73123  3.46354  2.40513  3.72494  3.29354  2.67741  2.69355  4.24690  2.90347  2.73739  3.18146  2.89801  2.37887  2.77519  2.98518  4.58477  3.61503
          0.03231  3.84446  4.56681  0.61958  0.77255  0.48576  0.95510
    126   2.85934  4.84347  2.88526  2.64001  4.00820  3.34798  3.79792  3.63506  2.46284  3.14016  4.16924  3.09933  3.90132  1.28471  2.74739  2.90847  3.15653  3.36661  5.28539  3.97742    143 - -
          2.68618  4.42225  2.77519  2.73123  3.46354  2.40513  3.72494  3.29354  2.67741  2.69355  4.24690  2.90347  2.73739  3.18146  2.89801  2.37887  2.77519  2.98518  4.58477  3.61503
          0.03231  3.84446  4.56681  0.61958  0.77255  0.48576  0.95510
    127   1.28977  4.11069  3.51635  3.20659  3.95750  3.00587  4.19595  2.93310  3.16191  2.89001  3.89674  3.35044  3.72506  3.49981  3.43652  2.45987  2.59387  2.49837  5.44647  4.22148    144 - -
          2.68618  4.42225  2.77519  2.73123  3.46354  2.40513  3.72494  3.29354  2.67741  2.69355  4.24690  2.90347  2.73739  3.18146  2.89801  2.37887  2.77519  2.98518  4.58477  3.61503
          0.03231  3.84446  4.56681  0.61958  0.77255  0.48576  0.95510
    128   2.63109  4.40886  3.29909  3.19516  4.33716  0.77367  4.31680  3.93030  3.37258  3.58787  4.56368  3.46349  3.79910  3.69902  3.61135  2.80227  3.11017  3.46405  5.43934  4.43824    145 - -
          2.68618  4.42225  2.77519  2.73123  3.46354  2.40513  3.72494  3.29354  2.67741  2.69355  4.24690  2.90347  2.73739  3.18146  2.89801  2.37887  2.77519  2.98518  4.58477  3.61503
          0.03231  3.84446  4.56681  0.61958  0.77255  0.48576  0.95510
    129   2.85176  5.31025  1.89441  1.38077  4.60180  3.17734  3.70194  4.08535  2.67840  3.63275  4.49599  2.66507  3.78350  2.87326  3.22898  2.76179  3.13764  3.69241  5.79385  4.33812    146 - -
          2.68618  4.42225  2.77519  2.73123  3.46354  2.40513  3.72494  3.29354  2.67741  2.69355  4.24690  2.90347  2.73739  3.18146  2.89801  2.37887  2.77519  2.98518  4.58477  3.61503
          0.03231  3.84446  4.56681  0.61958  0.77255  0.48576  0.95510
    130   3.12422  4.59501  4.14435  3.78447  3.12570  3.94625  4.44901  2.32868  3.55248  0.91048  3.15811  4.06262  4.38669  3.92752  3.73297  3.51441  3.41990  2.35867  4.99443  3.71115    147 - -
          2.68618  4.42225  2.77519  2.73123  3.46354  2.40513  3.72494  3.29354  2.67741  2.69355  4.24690  2.90347  2.73739  3.18146  2.89801  2.37887  2.77519  2.98518  4.58477  3.61503
          0.03231  3.84446  4.56681  0.61958  0.77255  0.48576  0.95510
    131   2.30186  4.22168  3.18271  2.99757  4.04860  2.95211  4.10801  3.56760  3.06944  3.29014  4.21884  3.22658  3.68869  3.42103  3.35607  1.13408  2.77997  3.10885  5.42342  4.13207    148 - -
          2.68618  4.42225  2.77519  2.73123  3.46354  2.40513  3.72494  3.29354  2.67741  2.69355  4.24690  2.90347  2.73739  3.18146  2.89801  2.37887  2.77519  2.98518  4.58477  3.61503
          0.03231  3.84446  4.56681  0.61958  0.77255  0.48576  0.95510
    132   2.23686  4.19246  3.05334  2.89340  4.24673  1.41848  4.09775  3.72496  3.07422  3.41449  4.26800  3.14263  3.63914  3.37470  3.39271  2.08950  2.72181  3.18478  5.57110  4.32179    149 - -
          2.68618  4.42225  2.77519  2.73123  3.46354  2.40513  3.72494  3.29354  2.67741  2.69355  4.24690  2.90347  2.73739  3.18146  2.89801  2.37887  2.77519  2.98518  4.58477  3.61503
          0.03231  3.84446  4.56681  0.61958  0.77255  0.48576  0.95510
    133   2.97455  4.81490  3.46242  2.97984  4.16240  3.46743  3.80513  3.70249  2.22776  3.22355  4.22482  3.34153  3.97170  3.02717  1.02207  3.06029  3.24263  3.42774  5.25702  4.09621    150 - -
          2.68618  4.42225  2.77519  2.73123  3.46354  2.40513  3.72494  3.29354  2.67741  2.69355  4.24690  2.90347  2.73739  3.18146  2.89801  2.37887  2.77519  2.98518  4.58477  3.61503
          0.03231  3.84446  4.56681  0.61958  0.77255  0.48576  0.95510
    134   2.56595  4.63962  2.60562  2.47188  4.11001  3.10711  3.82730  3.73370  2.70605  3.38772  4.28404  1.48130  3.76035  3.06399  3.08393  2.51753  2.95009  3.32293  5.44547  4.04137    151 - -
          2.68618  4.42225  2.77519  2.73123  3.46354  2.40513  3.72494  3.29354  2.67741  2.69355  4.24690  2.90347  2.73739  3.18146  2.89801  2.37887  2.77519  2.98518  4.58477  3.61503
          0.03231  3.84446  4.56681  0.61958  0.77255  0.48576  0.95510
    135   2.99164  4.37795  4.46219  3.93729  3.35619  4.23117  4.67748  1.70550  3.80403  1.71718  3.19758  4.21619  4.54892  4.08467  4.03323  3.58502  3.24961  1.29261  5.27850  4.07179    152 - -
          2.68618  4.42225  2.77519  2.73123  3.46354  2.40513  3.72494  3.29354  2.67741  2.69355  4.24690  2.90347  2.73739  3.18146  2.89801  2.37887  2.77519  2.98518  4.58477  3.61503
          0.03231  3.84446  4.56681  0.61958  0.77255  0.48576  0.95510
    136   2.84883  5.25557  2.02882  1.31915  4.55394  3.18688  3.71140  4.02570  2.67089  3.59210  4.46445  2.69064  3.79044  2.88712  3.19920  2.77057  3.13601  3.64558  5.75147  4.31748    153 - -
          2.68618  4.42225  2.77519  2.73123  3.46354  2.40513  3.72494  3.29354  2.67741  2.69355  4.24690  2.90347  2.73739  3.18146  2.89801  2.37887  2.77519  2.98518  4.58477  3.61503
          0.03231  3.84446  4.56681  0.61958  0.77255  0.48576  0.95510
    137   1.38214  4.10479  3.43590  3.13472  4.03500  2.96116  4.15651  3.10992  3.11790  3.02061  3.96646  3.29432  3.68546  3.44867  3.40403  2.41666  2.15666  2.74109  5.46704  4.25274    154 - -
          2.68618  4.42225  2.77519  2.73123  3.46354  2.40513  3.72494  3.29354  2.67741  2.69355  4.24690  2.90347  2.73739  3.18146  2.89801  2.37887  2.77519  2.98518  4.58477  3.61503
          0.03231  3.84446  4.56681  0.61958  0.77255  0.48576  0.95510
    138   2.31492  4.31836  2.83597  2.67837  4.24882  1.55415  3.97133  3.73987  2.90984  3.39568  4.23888  2.72770  3.66338  3.21498  3.27290  2.29779  2.76543  3.23013  5.56514  4.26814    155 - -
          2.68618  4.42225  2.77519  2.73123  3.46354  2.40513  3.72494  3.29354  2.67741  2.69355  4.24690  2.90347  2.73739  3.18146  2.89801  2.37887  2.77519  2.98518  4.58477  3.61503
          0.03231  3.84446  4.56681  0.61958  0.77255  0.48576  0.95510
    139   2.85934  4.84347  2.88526  2.64001  4.00820  3.34798  3.79792  3.63506  2.46284  3.14016  4.16924  3.09933  3.90132  1.28471  2.74739  2.90847  3.15653  3.36661  5.28539  3.97742    156 - -
          2.68618  4.42225  2.77519  2.73123  3.46354  2.40513  3.72494  3.29354  2.67741  2.69355  4.24690  2.90347  2.73739  3.18146  2.89801  2.37887  2.77519  2.98518  4.58477  3.61503
          0.03231  3.84446  4.56681  0.61958  0.77255  0.48576  0.95510
    140   2.92895  5.03322  2.47699  1.06589  4.37604  3.25654  3.84143  3.82440  2.71848  3.44621  4.42189  2.91817  3.85992  3.05794  3.12410  2.91446  3.23311  3.51129  5.55293  4.27562    157 - -
          2.68618  4.42225  2.77519  2.73123  3.46354  2.40513  3.72494  3.29354  2.67741  2.69355  4.24690  2.90347  2.73739  3.18146  2.89801  2.37887  2.77519  2.98518  4.58477  3.61503
          0.03231  3.84446  4.56681  0.61958  0.77255  0.48576  0.95510
    141   2.94767  4.50101  4.01955  3.61121  3.19625  3.81321  4.35285  2.36908  3.38070  1.79543  1.43269  3.89207  4.27393  3.76459  3.58924  3.29371  3.25257  2.37187  5.03315  3.79228    158 - -
          2.68618  4.42225  2.77519  2.73123  3.46354  2.40513  3.72494  3.29354  2.67741  2.69355  4.24690  2.90347  2.73739  3.18146  2.89801  2.37887  2.77519  2.98518  4.58477  3.61503
          0.03231  3.84446  4.56681  0.61958  0.77255  0.48576  0.95510
    142   3.22327  4.63341  4.20021  3.90970  1.05870  3.91896  3.86575  2.75077  3.81751  2.12747  3.48531  3.98785  4.37844  3.99331  3.94415  3.49444  3.52453  2.73935  4.12373  2.49450    159 - -
          2.68618  4.42225  2.77519  2.73123  3.46354  2.40513  3.72494  3.29354  2.67741  2.69355  4.24690  2.90347  2.73739  3.18146  2.89801  2.37887  2.77519  2.98518  4.58477  3.61503
          0.03231  3.84446  4.56681  0.61958  0.77255  0.48576  0.95510
    143   2.42943  1.50383  3.79252  3.37773  3.64356  3.18936  4.12736  2.91065  3.09369  2.72462  3.73325  3.51311  3.83492  3.53005  2.91752  2.67453  2.83788  2.64268  5.09952  3.87802    160 - -
          2.68618  4.42225  2.77519  2.73123  3.46354  2.40513  3.72494  3.29354  2.67741  2.69355  4.24690  2.90347  2.73739  3.18146  2.89801  2.37887  2.77519  2.98518  4.58477  3.61503
          0.03231  3.84446  4.56681  0.61958  0.77255  0.48576  0.95510
    144   2.30186  4.22168  3.18271  2.99757  4.04860  2.95211  4.10801  3.56760  3.06944  3.29014  4.21884  3.22658  3.68869  3.42103  3.35607  1.13408  2.77997  3.10885  5.42342  4.13207    161 - -
          2.68618  4.42225  2.77519  2.73123  3.46354  2.40513  3.72494  3.29354  2.67741  2.69355  4.24690  2.90347  2.73739  3.18146  2.89801  2.37887  2.77519  2.98518  4.58477  3.61503
          0.03231  3.84446  4.56681  0.61958  0.77255  0.48576  0.95510
    145   2.63109  4.40886  3.29909  3.19516  4.33716  0.77367  4.31680  3.93030  3.37258  3.58787  4.56368  3.46349  3.79910  3.69902  3.61135  2.80227  3.11017  3.46405  5.43934  4.43824    162 - -
          2.68618  4.42225  2.77519  2.73123  3.46354  2.40513  3.72494  3.29354  2.67741  2.69355  4.24690  2.90347  2.73739  3.18146  2.89801  2.37887  2.77519  2.98518  4.58477  3.61503
          0.03231  3.84446  4.56681  0.61958  0.77255  0.48576  0.95510
    146   3.22327  4.63341  4.20021  3.90970  1.05870  3.91896  3.86575  2.75077  3.81751  2.12747  3.48531  3.98785  4.37844  3.99331  3.94415  3.49444  3.52453  2.73935  4.12373  2.49450    163 - -
          2.68618  4.42225  2.77519  2.73123  3.46354  2.40513  3.72494  3.29354  2.67741  2.69355  4.24690  2.90347  2.73739  3.18146  2.89801  2.37887  2.77519  2.98518  4.58477  3.61503
          0.03231  3.84446  4.56681  0.61958  0.77255  0.48576  0.95510
    147   2.85934  4.84347  2.88526  2.64001  4.00820  3.34798  3.79792  3.63506  2.46284  3.14016  4.16924  3.09933  3.90132  1.28471  2.74739  2.90847  3.15653  3.36661  5.28539  3.97742    164 - -
          2.68618  4.42225  2.77519  2.73123  3.46354  2.40513  3.72494  3.29354  2.67741  2.69355  4.24690  2.90347  2.73739  3.18146  2.89801  2.37887  2.77519  2.98518  4.58477  3.61503
          0.03231  3.84446  4.56681  0.61958  0.77255  0.48576  0.95510
    148   2.39833  4.24322  3.40391  3.15506  3.94480  3.08331  4.17444  3.06854  3.09748  2.93301  3.98565  3.36867  3.78500  3.49380  3.35728  2.59933  1.22029  2.76651  5.38508  4.16154    165 - -
          2.68618  4.42225  2.77519  2.73123  3.46354  2.40513  3.72494  3.29354  2.67741  2.69355  4.24690  2.90347  2.73739  3.18146  2.89801  2.37887  2.77519  2.98518  4.58477  3.61503
          0.03231  3.84446  4.56681  0.61958  0.77255  0.48576  0.95510
    149   2.55560  0.99908  4.06751  3.80105  3.79921  3.18414  4.45434  2.93881  3.62795  2.85538  3.97591  3.79552  3.88888  3.97523  3.75716  2.82713  3.02007  2.68519  5.22084  4.08699    166 - -
          2.68618  4.42225  2.77519  2.73123  3.46354  2.40513  3.72494  3.29354  2.67741  2.69355  4.24690  2.90347  2.73739  3.18146  2.89801  2.37887  2.77519  2.98518  4.58477  3.61503
          0.03231  3.84446  4.56681  0.61958  0.77255  0.48576  0.95510
    150   1.05490  4.17874  3.43470  3.22514  4.02500  3.00394  4.25043  3.14636  3.24069  3.02922  4.06446  3.38166  3.74055  3.58452  3.49291  2.52944  2.80488  2.80563  5.45497  4.25219    167 - -
          2.68618  4.42225  2.77519  2.73123  3.46354  2.40513  3.72494  3.29354  2.67741  2.69355  4.24690  2.90347  2.73739  3.18146  2.89801  2.37887  2.77519  2.98518  4.58477  3.61503
          0.03231  3.84446  4.56681  0.61958  0.77255  0.48576  0.95510
    151   2.97455  4.81490  3.46242  2.97984  4.16240  3.46743  3.80513  3.70249  2.22776  3.22355  4.22482  3.34153  3.97170  3.02717  1.02207  3.06029  3.24263  3.42774  5.25702  4.09621    168 - -
          2.68618  4.42225  2.77519  2.73123  3.46354  2.40513  3.72494  3.29354  2.67741  2.69355  4.24690  2.90347  2.73739  3.18146  2.89801  2.37887  2.77519  2.98518  4.58477  3.61503
          0.03231  3.84446  4.56681  0.61958  0.77255  0.48576  0.95510
    152   2.92895  5.03322  2.47699  1.06589  4.37604  3.25654  3.84143  3.82440  2.71848  3.44621  4.42189  2.91817  3.85992  3.05794  3.12410  2.91446  3.23311  3.51129  5.55293  4.27562    169 - -
          2.68618  4.42225  2.77519  2.73123  3.46354  2.40513  3.72494  3.29354  2.67741  2.69355  4.24690  2.90347  2.73739  3.18146  2.89801  2.37887  2.77519  2.98518  4.58477  3.61503
          0.03231  3.84446  4.56681  0.61958  0.77255  0.48576  0.95510
    153   2.78609  4.33685  4.08624  3.74887  3.53004  3.69452  4.55557  2.05299  3.61621  2.22220  3.49982  3.94309  4.25686  3.97821  3.83135  3.19659  3.14849  1.06101  5.30962  4.03933    170 - -
          2.68618  4.42225  2.77519  2.73123  3.46354  2.40513  3.72494  3.29354  2.67741  2.69355  4.24690  2.90347  2.73739  3.18146  2.89801  2.37887  2.77519  2.98518  4.58477  3.61503
          0.03231  3.84446  4.56681  0.61958  0.77255  0.48576  0.95510
    154   3.12422  4.59501  4.14435  3.78447  3.12570  3.94625  4.44901  2.32868  3.55248  0.91048  3.15811  4.06262  4.38669  3.92752  3.73297  3.51441  3.41990  2.35867  4.99443  3.71115    171 - -
          2.68618  4.42225  2.77519  2.73123  3.46354  2.40513  3.72494  3.29354  2.67741  2.69355  4.24690  2.90347  2.73739  3.18146  2.89801  2.37887  2.77519  2.98518  4.58477  3.61503
          0.03231  3.84446  4.56681  0.61958  0.77255  0.48576  0.95510
    155   2.85934  4.84347  2.88526  2.64001  4.00820  3.34798  3.79792  3.63506  2.46284  3.14016  4.16924  3.09933  3.90132  1.28471  2.74739  2.90847  3.15653  3.36661  5.28539  3.97742    172 - -
          2.68618  4.42225  2.77519  2.73123  3.46354  2.40513  3.72494  3.29354  2.67741  2.69355  4.24690  2.90347  2.73739  3.18146  2.89801  2.37887  2.77519  2.98518  4.58477  3.61503
          0.03231  3.84446  4.56681  0.61958  0.77255  0.48576  0.95510
    156   3.20734  4.70767  3.79720  3.52167  2.29494  3.79775  3.60653  3.22053  3.37999  2.68160  3.89857  3.68946  4.27242  3.69275  3.56930  3.34670  3.49398  3.08981  3.93752  1.01366    173 - -
          2.68618  4.42225  2.77519  2.73123  3.46354  2.40513  3.72494  3.29354  2.67741  2.69355  4.24690  2.90347  2.73739  3.18146  2.89801  2.37887  2.77519  2.98518  4.58477  3.61503
          0.03231  3.84446  4.56681  0.61958  0.77255  0.48576  0.95510
    157   3.12422  4.59501  4.14435  3.78447  3.12570  3.94625  4.44901  2.32868  3.55248  0.91048  3.15811  4.06262  4.38669  3.92752  3.73297  3.51441  3.41990  2.35867  4.99443  3.71115    174 - -
          2.68618  4.42225  2.77519  2.73123  3.46354  2.40513  3.72494  3.29354  2.67741  2.69355  4.24690  2.90347  2.73739  3.18146  2.89801  2.37887  2.77519  2.98518  4.58477  3.61503
          0.03231  3.84446  4.56681  0.61958  0.77255  0.48576  0.95510
    158   1.05490  4.17874  3.43470  3.22514  4.02500  3.00394  4.25043  3.14636  3.24069  3.02922  4.06446  3.38166  3.74055  3.58452  3.49291  2.52944  2.80488  2.80563  5.45497  4.25219    175 - -
          2.68618  4.42225  2.77519  2.73123  3.46354  2.40513  3.72494  3.29354  2.67741  2.69355  4.24690  2.90347  2.73739  3.18146  2.89801  2.37887  2.77519  2.98518  4.58477  3.61503
          0.03231  3.84446  4.56681  0.61958  0.77255  0.48576  0.95510
    159   2.94709  4.90899  3.12117  2.74837  4.28901  3.43916  3.74467  3.71661  1.07728  3.28801  4.25132  3.17394  3.94178  2.93800  2.42769  2.99113  3.20263  3.42611  5.35546  4.16434    176 - -
          2.68618  4.42225  2.77519  2.73123  3.46354  2.40513  3.72494  3.29354  2.67741  2.69355  4.24690  2.90347  2.73739  3.18146  2.89801  2.37887  2.77519  2.98518  4.58477  3.61503
          0.03231  3.84446  4.56681  0.61958  0.77255  0.48576  0.95510
    160   2.96536  4.78715  3.09946  2.85694  3.26595  3.42456  1.20298  3.66391  2.70079  3.16125  4.20230  3.26726  3.97574  3.22291  2.96800  3.03641  3.26792  3.39960  4.73131  3.21767    177 - -
          2.68618  4.42225  2.77519  2.73123  3.46354  2.40513  3.72494  3.29354  2.67741  2.69355  4.24690  2.90347  2.73739  3.18146  2.89801  2.37887  2.77519  2.98518  4.58477  3.61503
          0.03231  3.84446  4.56681  0.61958  0.77255  0.48576  0.95510
    161   2.92895  5.03322  2.47699  1.06589  4.37604  3.25654  3.84143  3.82440  2.71848  3.44621  4.42189  2.91817  3.85992  3.05794  3.12410  2.91446  3.23311  3.51129  5.55293  4.27562    178 - -
          2.68618  4.42225  2.77519  2.73123  3.46354  2.40513  3.72494  3.29354  2.67741  2.69355  4.24690  2.90347  2.73739  3.18146  2.89801  2.37887  2.77519  2.98518  4.58477  3.61503
          0.03231  3.84446  4.56681  0.61958  0.77255  0.48576  0.95510
    162   2.54795  4.62611  2.60757  2.46740  4.13500  3.09905  3.82465  3.73850  2.70277  3.38726  4.27319  1.51896  3.75175  3.05571  3.08507  2.45381  2.93265  3.32036  5.46287  4.06619    179 - -
          2.68618  4.42225  2.77519  2.73123  3.46354  2.40513  3.72494  3.29354  2.67741  2.69355  4.24690  2.90347  2.73739  3.18146  2.89801  2.37887  2.77519  2.98518  4.58477  3.61503
          0.03231  3.84446  4.56681  0.61958  0.77255  0.48576  0.95510
    163   2.22062  4.14692  3.24801  2.96936  4.08277  2.70318  4.05479  3.40137  2.98713  3.16766  4.03663  3.19244  3.65685  3.32934  3.29371  2.26070  1.48838  2.95967  5.44894  4.21465    180 - -
          2.68618  4.42225  2.77519  2.73123  3.46354  2.40513  3.72494  3.29354  2.67741  2.69355  4.24690  2.90347  2.73739  3.18146  2.89801  2.37887  2.77519  2.98518  4.58477  3.61503
          0.03231  3.84446  4.56681  0.61958  0.77255  0.48576  0.95510
    164   2.97455  4.81490  3.46242  2.97984  4.16240  3.46743  3.80513  3.70249  2.22776  3.22355  4.22482  3.34153  3.97170  3.02717  1.02207  3.06029  3.24263  3.42774  5.25702  4.09621    181 - -
          2.68618  4.42225  2.77519  2.73123  3.46354  2.40513  3.72494  3.29354  2.67741  2.69355  4.24690  2.90347  2.73739  3.18146  2.89801  2.37887  2.77519  2.98518  4.58477  3.61503
          0.03231  3.84446  4.56681  0.61958  0.77255  0.48576  0.95510
    165   2.96014  5.08307  0.95907  2.31873  4.45648  3.19001  3.90734  4.03842  2.98632  3.65192  4.62978  2.87354  3.84087  3.14671  3.49843  2.92593  3.29825  3.68072  5.63050  4.33449    182 - -
          2.68618  4.42225  2.77519  2.73123  3.46354  2.40513  3.72494  3.29354  2.67741  2.69355  4.24690  2.90347  2.73739  3.18146  2.89801  2.37887  2.77519  2.98518  4.58477  3.61503
          0.03231  3.84446  4.56681  0.61958  0.77255  0.48576  0.95510
    166   3.12422  4.59501  4.14435  3.78447  3.12570  3.94625  4.44901  2.32868  3.55248  0.91048  3.15811  4.06262  4.38669  3.92752  3.73297  3.51441  3.41990  2.35867  4.99443  3.71115    183 - -
          2.68618  4.42225  2.77519  2.73123  3.46354  2.40513  3.72494  3.29354  2.67741  2.69355  4.24690  2.90347  2.73739  3.18146  2.89801  2.37887  2.77519  2.98518  4.58477  3.61503
          0.03231  3.84446  4.56681  0.61958  0.77255  0.48576  0.95510
    167   2.94709  4.90899  3.12117  2.74837  4.28901  3.43916  3.74467  3.71661  1.07728  3.28801  4.25132  3.17394  3.94178  2.93800  2.42769  2.99113  3.20263  3.42611  5.35546  4.16434    184 - -
          2.68618  4.42225  2.77519  2.73123  3.46354  2.40513  3.72494  3.29354  2.67741  2.69355  4.24690  2.90347  2.73739  3.18146  2.89801  2.37887  2.77519  2.98518  4.58477  3.61503
          0.03231  3.84446  4.56681  0.61958  0.77255  0.48576  0.95510
    168   2.30186  4.22168  3.18271  2.99757  4.04860  2.95211  4.10801  3.56760  3.06944  3.29014  4.21884  3.22658  3.68869  3.42103  3.35607  1.13408  2.77997  3.10885  5.42342  4.13207    185 - -
          2.68618  4.42225  2.77519  2.73123  3.46354  2.40513  3.72494  3.29354  2.67741  2.69355  4.24690  2.90347  2.73739  3.18146  2.89801  2.37887  2.77519  2.98518  4.58477  3.61503
          0.03231  3.84446  4.56681  0.61958  0.77255  0.48576  0.95510
    169   2.30186  4.22168  3.18271  2.99757  4.04860  2.95211  4.10801  3.56760  3.06944  3.29014  4.21884  3.22658  3.68869  3.42103  3.35607  1.13408  2.77997  3.10885  5.42342  4.13207    186 - -
          2.68618  4.42225  2.77519  2.73123  3.46354  2.40513  3.72494  3.29354  2.67741  2.69355  4.24690  2.90347  2.73739  3.18146  2.89801  2.37887  2.77519  2.98518  4.58477  3.61503
          0.03231  3.84446  4.56681  0.61958  0.77255  0.48576  0.95510
    170   2.71678  4.80269  2.78689  2.50669  4.13153  3.29485  3.72015  3.64079  2.39707  3.18836  4.11482  2.98105  3.36702  1.56790  2.72065  2.75759  3.01063  3.31846  5.37070  4.05727    187 - -
          2.68618  4.42225  2.77519  2.73123  3.46354  2.40513  3.72494  3.29354  2.67741  2.69355  4.24690  2.90347  2.73739  3.18146  2.89801  2.37887  2.77519  2.98518  4.58477  3.61503
          0.03231  3.84446  4.56681  0.61958  0.77255  0.48576  0.95510
    171   3.12422  4.59501  4.14435  3.78447  3.12570  3.94625  4.44901  2.32868  3.55248  0.91048  3.15811  4.06262  4.38669  3.92752  3.73297  3.51441  3.41990  2.35867  4.99443  3.71115    188 - -
          2.68618  4.42225  2.77519  2.73123  3.46354  2.40513  3.72494  3.29354  2.67741  2.69355  4.24690  2.90347  2.73739  3.18146  2.89801  2.37887  2.77519  2.98518  4.58477  3.61503
          0.03231  3.84446  4.56681  0.61958  0.77255  0.48576  0.95510
    172   2.84401  4.33880  4.24827  3.81928  3.46405  3.90611  4.60430  1.85114  3.66296  2.08675  3.37418  4.04137  4.38403  4.00887  3.89388  3.32515  3.16654  1.13639  5.31998  4.04623    189 - -
          2.68618  4.42225  2.77519  2.73123  3.46354  2.40513  3.72494  3.29354  2.67741  2.69355  4.24690  2.90347  2.73739  3.18146  2.89801  2.37887  2.77519  2.98518  4.58477  3.61503
          0.03231  3.84446  4.56681  0.61958  0.77255  0.48576  0.95510
    173   2.37026  4.29390  3.20228  2.78559  3.85801  3.14958  3.85373  3.17898  2.72315  2.92419  3.56599  2.91957  3.74068  3.10247  3.06850  2.34490  1.78039  2.84322  5.23060  3.96668    190 - -
          2.68618  4.42225  2.77519  2.73123  3.46354  2.40513  3.72494  3.29354  2.67741  2.69355  4.24690  2.90347  2.73739  3.18146  2.89801  2.37887  2.77519  2.98518  4.58477  3.61503
          0.03231  3.84446  4.56681  0.61958  0.77255  0.48576  0.95510
    174   2.96536  4.78715  3.09946  2.85694  3.26595  3.42456  1.20298  3.66391  2.70079  3.16125  4.20230  3.26726  3.97574  3.22291  2.96800  3.03641  3.26792  3.39960  4.73131  3.21767    191 - -
          2.68618  4.42225  2.77519  2.73123  3.46354  2.40513  3.72494  3.29354  2.67741  2.69355  4.24690  2.90347  2.73739  3.18146  2.89801  2.37887  2.77519  2.98518  4.58477  3.61503
          0.03231  3.84446  4.56681  0.61958  0.77255  0.48576  0.95510
    175   3.12422  4.59501  4.14435  3.78447  3.12570  3.94625  4.44901  2.32868  3.55248  0.91048  3.15811  4.06262  4.38669  3.92752  3.73297  3.51441  3.41990  2.35867  4.99443  3.71115    192 - -
          2.68618  4.42225  2.77519  2.73123  3.46354  2.40513  3.72494  3.29354  2.67741  2.69355  4.24690  2.90347  2.73739  3.18146  2.89801  2.37887  2.77519  2.98518  4.58477  3.61503
          0.03231  3.84446  4.56681  0.61958  0.77255  0.48576  0.95510
    176   2.96536  4.78715  3.09946  2.85694  3.26595  3.42456  1.20298  3.66391  2.70079  3.16125  4.20230  3.26726  3.97574  3.22291  2.96800  3.03641  3.26792  3.39960  4.73131  3.21767    193 - -
          2.68618  4.42225  2.77519  2.73123  3.46354  2.40513  3.72494  3.29354  2.67741  2.69355  4.24690  2.90347  2.73739  3.18146  2.89801  2.37887  2.77519  2.98518  4.58477  3.61503
          0.03231  3.84446  4.56681  0.61958  0.77255  0.48576  0.95510
    177   2.90555  4.89200  3.30596  2.77559  4.06555  3.51316  3.37402  3.69778  2.02855  3.19842  4.11997  3.17031  3.95210  2.82448  1.31255  2.95103  3.12804  3.40411  5.20461  3.92617    194 - -
          2.68618  4.42225  2.77519  2.73123  3.46354  2.40513  3.72494  3.29354  2.67741  2.69355  4.24690  2.90347  2.73739  3.18146  2.89801  2.37887  2.77519  2.98518  4.58477  3.61503
          0.03231  3.84446  4.56681  0.61958  0.77255  0.48576  0.95510
    178   2.87815  4.35254  4.25343  3.75512  3.35868  3.98773  4.51873  1.94373  3.59715  1.93649  2.80097  4.02093  4.39039  3.91464  3.83311  3.35912  3.16324  1.27038  5.21562  3.99630    195 - -
          2.68618  4.42225  2.77519  2.73123  3.46354  2.40513  3.72494  3.29354  2.67741  2.69355  4.24690  2.90347  2.73739  3.18146  2.89801  2.37887  2.77519  2.98518  4.58477  3.61503
          0.03231  3.84446  4.56681  0.61958  0.77255  0.48576  0.95510
    179   2.78609  4.33685  4.08624  3.74887  3.53004  3.69452  4.55557  2.05299  3.61621  2.22220  3.49982  3.94309  4.25686  3.97821  3.83135  3.19659  3.14849  1.06101  5.30962  4.03933    196 - -
          2.68618  4.42225  2.77519  2.73123  3.46354  2.40513  3.72494  3.29354  2.67741  2.69355  4.24690  2.90347  2.73739  3.18146  2.89801  2.37887  2.77519  2.98518  4.58477  3.61503
          0.03231  3.84446  4.56681  0.61958  0.77255  0.48576  0.95510
    180   2.30186  4.22168  3.18271  2.99757  4.04860  2.95211  4.10801  3.56760  3.06944  3.29014  4.21884  3.22658  3.68869  3.42103  3.35607  1.13408  2.77997  3.10885  5.42342  4.13207    197 - -
          2.68618  4.42225  2.77519  2.73123  3.46354  2.40513  3.72494  3.29354  2.67741  2.69355  4.24690  2.90347  2.73739  3.18146  2.89801  2.37887  2.77519  2.98518  4.58477  3.61503
          0.03231  3.84446  4.56681  0.61958  0.77255  0.48576  0.95510
    181   2.92895  5.03322  2.47699  1.06589  4.37604  3.25654  3.84143  3.82440  2.71848  3.44621  4.42189  2.91817  3.85992  3.05794  3.12410  2.91446  3.23311  3.51129  5.55293  4.27562    198 - -
          2.68618  4.42225  2.77519  2.73123  3.46354  2.40513  3.72494  3.29354  2.67741  2.69355  4.24690  2.90347  2.73739  3.18146  2.89801  2.37887  2.77519  2.98518  4.58477  3.61503
          0.03231  3.84446  4.56681  0.61958  0.77255  0.48576  0.95510
    182   3.02328  4.49498  4.29933  3.82361  3.13952  4.08633  4.52299  2.09385  3.62100  1.12595  3.04514  4.10039  4.45385  3.93351  3.82911  3.47821  3.30041  1.91484  5.09086  3.85600    199 - -
          2.68618  4.42225  2.77519  2.73123  3.46354  2.40513  3.72494  3.29354  2.67741  2.69355  4.24690  2.90347  2.73739  3.18146  2.89801  2.37887  2.77519  2.98518  4.58477  3.61503
          0.03231  3.84446  4.56681  0.61958  0.77255  0.48576  0.95510
    183   3.12422  4.59501  4.14435  3.78447  3.12570  3.94625  4.44901  2.32868  3.55248  0.91048  3.15811  4.06262  4.38669  3.92752  3.73297  3.51441  3.41990  2.35867  4.99443  3.71115    200 - -
          2.68618  4.42225  2.77519  2.73123  3.46354  2.40513  3.72494  3.29354  2.67741  2.69355  4.24690  2.90347  2.73739  3.18146  2.89801  2.37887  2.77519  2.98518  4.58477  3.61503
          0.03231  3.84446  4.56681  0.61958  0.77255  0.48576  0.95510
    184   2.85934  4.84347  2.88526  2.64001  4.00820  3.34798  3.79792  3.63506  2.46284  3.14016  4.16924  3.09933  3.90132  1.28471  2.74739  2.90847  3.15653  3.36661  5.28539  3.97742    201 - -
          2.68618  4.42225  2.77519  2.73123  3.46354  2.40513  3.72494  3.29354  2.67741  2.69355  4.24690  2.90347  2.73739  3.18146  2.89801  2.37887  2.77519  2.98518  4.58477  3.61503
          0.03231  3.84446  4.56681  0.61958  0.77255  0.48576  0.95510
    185   2.54698  4.48836  2.61100  2.70462  4.30210  1.15049  4.04333  3.81533  3.04832  3.48132  4.38190  3.10724  3.75147  3.31798  3.41862  2.66164  2.97879  3.36370  5.51590  4.32169    202 - -
          2.68618  4.42225  2.77519  2.73123  3.46354  2.40513  3.72494  3.29354  2.67741  2.69355  4.24690  2.90347  2.73739  3.18146  2.89801  2.37887  2.77519  2.98518  4.58477  3.61503
          0.03231  3.84446  4.56681  0.61958  0.77255  0.48576  0.95510
    186   2.29633  4.23136  3.05824  2.92365  4.22665  1.24224  4.12483  3.72553  3.10665  3.43056  4.31443  3.17860  3.66852  3.42058  3.40911  2.33026  2.78221  3.20783  5.53942  4.30007    203 - -
          2.68618  4.42225  2.77519  2.73123  3.46354  2.40513  3.72494  3.29354  2.67741  2.69355  4.24690  2.90347  2.73739  3.18146  2.89801  2.37887  2.77519  2.98518  4.58477  3.61503
          0.03231  3.84446  4.56681  0.61958  0.77255  0.48576  0.95510
    187   1.89519  4.13270  3.40741  3.09907  4.00674  2.99357  4.12869  3.07405  3.07069  2.98430  3.93961  3.28643  3.70408  3.41613  3.36120  2.44548  1.57288  2.72268  5.44168  4.22062    204 - -
          2.68618  4.42225  2.77519  2.73123  3.46354  2.40513  3.72494  3.29354  2.67741  2.69355  4.24690  2.90347  2.73739  3.18146  2.89801  2.37887  2.77519  2.98518  4.58477  3.61503
          0.03231  3.84446  4.56681  0.61958  0.77255  0.48576  0.95510
    188   2.20761  4.14677  3.25317  2.96043  4.07244  2.69391  4.04558  3.46341  2.98819  3.19678  4.05920  3.18323  3.64595  3.31805  3.30573  1.38871  2.66882  2.76427  5.44218  4.18400    205 - -
          2.68618  4.42225  2.77519  2.73123  3.46354  2.40513  3.72494  3.29354  2.67741  2.69355  4.24690  2.90347  2.73739  3.18146  2.89801  2.37887  2.77519  2.98518  4.58477  3.61503
          0.03231  3.84446  4.56681  0.61958  0.77255  0.48576  0.95510
    189   2.84339  4.79921  3.32623  2.77560  3.76689  3.52677  3.63558  3.45351  2.13225  2.99413  3.95343  3.17786  3.94958  2.86089  1.44674  2.91208  3.06862  3.20020  5.05991  3.33851    206 - -
          2.68618  4.42225  2.77519  2.73123  3.46354  2.40513  3.72494  3.29354  2.67741  2.69355  4.24690  2.90347  2.73739  3.18146  2.89801  2.37887  2.77519  2.98518  4.58477  3.61503
          0.03231  3.84446  4.56681  0.61958  0.77255  0.48576  0.95510
    190   2.94709  4.90899  3.12117  2.74837  4.28901  3.43916  3.74467  3.71661  1.07728  3.28801  4.25132  3.17394  3.94178  2.93800  2.42769  2.99113  3.20263  3.42611  5.35546  4.16434    207 - -
          2.68618  4.42225  2.77519  2.73123  3.46354  2.40513  3.72494  3.29354  2.67741  2.69355  4.24690  2.90347  2.73739  3.18146  2.89801  2.37887  2.77519  2.98518  4.58477  3.61503
          0.03231  3.84446  4.56681  0.61958  0.77255  0.48576  0.95510
    191   2.39377  4.31995  3.07651  2.87844  4.05922  3.02653  4.03372  3.53041  2.94051  3.22596  4.16680  3.18206  1.40887  3.31972  3.24435  2.42988  2.83951  3.11882  5.40803  4.13520    208 - -
          2.68618  4.42225  2.77519  2.73123  3.46354  2.40513  3.72494  3.29354  2.67741  2.69355  4.24690  2.90347  2.73739  3.18146  2.89801  2.37887  2.77519  2.98518  4.58477  3.61503
          0.03231  3.84446  4.56681  0.61958  0.77255  0.48576  0.95510
    192   2.15665  4.21982  3.19464  2.85001  3.98612  2.79435  3.94633  3.34757  2.85636  2.79846  3.94117  3.14484  3.68426  3.20180  3.19699  1.57228  2.69824  2.94458  5.35272  4.09145    209 - -
          2.68618  4.42225  2.77519  2.73123  3.46354  2.40513  3.72494  3.29354  2.67741  2.69355  4.24690  2.90347  2.73739  3.18146  2.89801  2.37887  2.77519  2.98518  4.58477  3.61503
          0.03231  3.84446  4.56681  0.61958  0.77255  0.48576  0.95510
    193   2.96014  5.08307  0.95907  2.31873  4.45648  3.19001  3.90734  4.03842  2.98632  3.65192  4.62978  2.87354  3.84087  3.14671  3.49843  2.92593  3.29825  3.68072  5.63050  4.33449    210 - -
          2.68618  4.42225  2.77519  2.73123  3.46354  2.40513  3.72494  3.29354  2.67741  2.69355  4.24690  2.90347  2.73739  3.18146  2.89801  2.37887  2.77519  2.98518  4.58477  3.61503
          0.03231  3.84446  4.56681  0.61958  0.77255  0.48576  0.95510
    194   2.30541  4.26778  3.05449  2.81706  4.11477  2.98065  3.98880  3.56684  2.89595  3.24941  4.12587  3.12051  1.72734  3.24624  3.22778  2.06538  2.74960  3.11167  5.45456  4.17941    211 - -
          2.68618  4.42225  2.77519  2.73123  3.46354  2.40513  3.72494  3.29354  2.67741  2.69355  4.24690  2.90347  2.73739  3.18146  2.89801  2.37887  2.77519  2.98518  4.58477  3.61503
          0.03231  3.84446  4.56681  0.61958  0.77255  0.48576  0.95510
    195   1.29983  4.08050  3.38205  3.08660  4.07143  2.67142  4.12144  3.33523  3.10077  3.14657  4.02149  3.24494  3.63991  3.41291  3.39568  2.27681  2.64322  2.76726  5.46093  4.24061    212 - -
          2.68618  4.42225  2.77519  2.73123  3.46354  2.40513  3.72494  3.29354  2.67741  2.69355  4.24690  2.90347  2.73739  3.18146  2.89801  2.37887  2.77519  2.98518  4.58477  3.61503
          0.03231  3.84446  4.56681  0.61958  0.77255  0.48576  0.95510
    196   2.37386  4.29629  3.13395  2.90038  4.06434  3.03690  4.03743  3.39617  2.92507  3.11549  4.07893  3.19562  1.50474  3.30882  3.23036  2.53377  2.57049  3.01837  5.42998  4.18458    213 - -
          2.68618  4.42225  2.77519  2.73123  3.46354  2.40513  3.72494  3.29354  2.67741  2.69355  4.24690  2.90347  2.73739  3.18146  2.89801  2.37887  2.77519  2.98518  4.58477  3.61503
          0.03231  3.84446  4.56681  0.61958  0.77255  0.48576  0.95510
    197   2.90852  4.95908  3.13380  2.67968  4.33807  3.47967  3.63800  3.74467  1.22677  3.27268  4.18452  3.10545  3.93360  2.80352  2.19168  2.93318  3.13275  3.43984  5.36337  4.14752    214 - -
          2.68618  4.42225  2.77519  2.73123  3.46354  2.40513  3.72494  3.29354  2.67741  2.69355  4.24690  2.90347  2.73739  3.18146  2.89801  2.37887  2.77519  2.98518  4.58477  3.61503
          0.03231  3.84446  4.56681  0.61958  0.77255  0.48576  0.95510
    198   2.23082  4.21369  3.70382  3.16065  3.44440  3.58016  4.02830  2.22469  3.07779  2.33383  3.16080  3.49383  3.76972  3.38683  3.38785  2.88700  2.76740  1.76831  5.00285  3.78472    215 - -
          2.68618  4.42225  2.77519  2.73123  3.46354  2.40513  3.72494  3.29354  2.67741  2.69355  4.24690  2.90347  2.73739  3.18146  2.89801  2.37887  2.77519  2.98518  4.58477  3.61503
          0.03231  3.84446  4.56681  0.61958  0.77255  0.48576  0.95510
    199   2.90159  4.44104  4.12974  3.64224  3.17699  3.91014  4.38756  2.21113  3.44032  1.71336  1.70054  3.92423  4.31840  3.77207  3.66544  3.28822  3.18858  2.08230  5.06517  3.85548    216 - -
          2.68618  4.42225  2.77519  2.73123  3.46354  2.40513  3.72494  3.29354  2.67741  2.69355  4.24690  2.90347  2.73739  3.18146  2.89801  2.37887  2.77519  2.98518  4.58477  3.61503
          0.03231  3.84446  4.56681  0.61958  0.77255  0.48576  0.95510
    200   2.96014  5.08307  0.95907  2.31873  4.45648  3.19001  3.90734  4.03842  2.98632  3.65192  4.62978  2.87354  3.84087  3.14671  3.49843  2.92593  3.29825  3.68072  5.63050  4.33449    217 - -
          2.68618  4.42225  2.77519  2.73123  3.46354  2.40513  3.72494  3.29354  2.67741  2.69355  4.24690  2.90347  2.73739  3.18146  2.89801  2.37887  2.77519  2.98518  4.58477  3.61503
          0.03231  3.84446  4.56681  0.61958  0.77255  0.48576  0.95510
    201   2.84782  3.69103  4.20238  3.71144  1.58555  3.83472  3.96765  2.41354  3.57236  1.95199  3.24128  3.85064  4.25187  3.78210  3.75420  3.19657  3.12902  2.33188  4.38045  2.85362    218 - -
          2.68618  4.42225  2.77519  2.73123  3.46354  2.40513  3.72494  3.29354  2.67741  2.69355  4.24690  2.90347  2.73739  3.18146  2.89801  2.37887  2.77519  2.98518  4.58477  3.61503
          0.03231  3.84446  4.56681  0.61958  0.77255  0.48576  0.95510
    202   2.94709  4.90899  3.12117  2.74837  4.28901  3.43916  3.74467  3.71661  1.07728  3.28801  4.25132  3.17394  3.94178  2.93800  2.42769  2.99113  3.20263  3.42611  5.35546  4.16434    219 - -
          2.68618  4.42225  2.77519  2.73123  3.46354  2.40513  3.72494  3.29354  2.67741  2.69355  4.24690  2.90347  2.73739  3.18146  2.89801  2.37887  2.77519  2.98518  4.58477  3.61503
          0.03231  3.84446  4.56681  0.61958  0.77255  0.48576  0.95510
    203   2.92895  5.03322  2.47699  1.06589  4.37604  3.25654  3.84143  3.82440  2.71848  3.44621  4.42189  2.91817  3.85992  3.05794  3.12410  2.91446  3.23311  3.51129  5.55293  4.27562    220 - -
          2.68618  4.42225  2.77519  2.73123  3.46354  2.40513  3.72494  3.29354  2.67741  2.69355  4.24690  2.90347  2.73739  3.18146  2.89801  2.37887  2.77519  2.98518  4.58477  3.61503
          0.03231  3.84446  4.56681  0.61958  0.77255  0.48576  0.95510
    204   2.94709  4.90899  3.12117  2.74837  4.28901  3.43916  3.74467  3.71661  1.07728  3.28801  4.25132  3.17394  3.94178  2.93800  2.42769  2.99113  3.20263  3.42611  5.35546  4.16434    221 - -
          2.68618  4.42225  2.77519  2.73123  3.46354  2.40513  3.72494  3.29354  2.67741  2.69355  4.24690  2.90347  2.73739  3.18146  2.89801  2.37887  2.77519  2.98518  4.58477  3.61503
          0.03231  3.84446  4.56681  0.61958  0.77255  0.48576  0.95510
    205   2.71551  4.47710  3.31973  3.15502  4.15194  3.16622  4.23449  3.69049  3.20999  3.32024  4.36916  3.46436  0.88138  3.59964  3.45839  2.88221  3.15496  3.33902  5.34584  4.27235    222 - -
          2.68618  4.42225  2.77519  2.73123  3.46354  2.40513  3.72494  3.29354  2.67741  2.69355  4.24690  2.90347  2.73739  3.18146  2.89801  2.37887  2.77519  2.98518  4.58477  3.61503
          0.03231  3.84446  4.56681  0.61958  0.77255  0.48576  0.95510
    206   2.30186  4.22168  3.18271  2.99757  4.04860  2.95211  4.10801  3.56760  3.06944  3.29014  4.21884  3.22658  3.68869  3.42103  3.35607  1.13408  2.77997  3.10885  5.42342  4.13207    223 - -
          2.68618  4.42225  2.77519  2.73123  3.46354  2.40513  3.72494  3.29354  2.67741  2.69355  4.24690  2.90347  2.73739  3.18146  2.89801  2.37887  2.77519  2.98518  4.58477  3.61503
          0.03231  3.84446  4.56681  0.61958  0.77255  0.48576  0.95510
    207   2.42198  4.28318  3.32031  2.94483  2.91777  3.19572  3.88767  3.07115  2.93608  2.77665  3.75847  3.24745  3.80301  3.26397  3.26594  1.55621  2.80175  2.78473  4.93275  3.50499    224 - -
          2.68618  4.42225  2.77519  2.73123  3.46354  2.40513  3.72494  3.29354  2.67741  2.69355  4.24690  2.90347  2.73739  3.18146  2.89801  2.37887  2.77519  2.98518  4.58477  3.61503
          0.03231  3.84446  4.56681  0.61958  0.77255  0.48576  0.95510
    208   2.69832  4.39706  3.57105  3.15523  3.36385  3.53579  4.04828  2.60823  3.00500  1.41537  3.37980  3.49322  2.95207  3.40143  3.28009  2.94599  3.00539  2.49985  5.00658  3.73457    225 - -
          2.68618  4.42225  2.77519  2.73123  3.46354  2.40513  3.72494  3.29354  2.67741  2.69355  4.24690  2.90347  2.73739  3.18146  2.89801  2.37887  2.77519  2.98518  4.58477  3.61503
          0.03231  3.84446  4.56681  0.61958  0.77255  0.48576  0.95510
    209   1.41307  4.10388  3.51335  3.16386  3.96335  3.00292  4.15138  2.97422  3.11644  2.92216  3.88509  3.32401  3.71007  3.44658  3.40544  2.44255  2.27456  2.53533  5.42053  4.20525    226 - -
          2.68618  4.42225  2.77519  2.73123  3.46354  2.40513  3.72494  3.29354  2.67741  2.69355  4.24690  2.90347  2.73739  3.18146  2.89801  2.37887  2.77519  2.98518  4.58477  3.61503
          0.03231  3.84446  4.56681  0.61958  0.77255  0.48576  0.95510
    210   2.84996  4.93280  2.96604  2.59828  4.31008  3.41000  3.65265  3.74794  1.27919  3.31060  4.20729  2.90868  3.89973  2.82453  2.36080  2.87281  3.09930  3.42274  5.38672  4.12658    227 - -
          2.68618  4.42225  2.77519  2.73123  3.46354  2.40513  3.72494  3.29354  2.67741  2.69355  4.24690  2.90347  2.73739  3.18146  2.89801  2.37887  2.77519  2.98518  4.58477  3.61503
          0.03231  3.84446  4.56681  0.61958  0.77255  0.48576  0.95510
    211   1.96092  4.17306  3.14551  2.97372  4.24207  1.38432  4.14267  3.60505  3.12557  3.35213  4.23520  3.19582  3.64997  3.42782  3.42979  2.40999  2.72722  3.10629  5.56968  4.35845    228 - -
          2.68618  4.42225  2.77519  2.73123  3.46354  2.40513  3.72494  3.29354  2.67741  2.69355  4.24690  2.90347  2.73739  3.18146  2.89801  2.37887  2.77519  2.98518  4.58477  3.61503
          0.03231  3.84446  4.56681  0.61958  0.77255  0.48576  0.95510
    212   2.22368  4.18373  3.15661  2.88436  4.15212  2.93079  4.02059  3.54744  2.93942  3.24656  4.09976  3.14092  3.21290  3.27387  3.26902  1.39518  2.50540  3.06634  5.49420  4.24327    229 - -
          2.68618  4.42225  2.77519  2.73123  3.46354  2.40513  3.72494  3.29354  2.67741  2.69355  4.24690  2.90347  2.73739  3.18146  2.89801  2.37887  2.77519  2.98518  4.58477  3.61503
          0.03231  3.84446  4.56681  0.61958  0.77255  0.48576  0.95510
    213   2.92895  5.03322  2.47699  1.06589  4.37604  3.25654  3.84143  3.82440  2.71848  3.44621  4.42189  2.91817  3.85992  3.05794  3.12410  2.91446  3.23311  3.51129  5.55293  4.27562    230 - -
          2.68618  4.42225  2.77519  2.73123  3.46354  2.40513  3.72494  3.29354  2.67741  2.69355  4.24690  2.90347  2.73739  3.18146  2.89801  2.37887  2.77519  2.98518  4.58477  3.61503
          0.03231  3.84446  4.56681  0.61958  0.77255  0.48576  0.95510
    214   2.63109  4.40886  3.29909  3.19516  4.33716  0.77367  4.31680  3.93030  3.37258  3.58787  4.56368  3.46349  3.79910  3.69902  3.61135  2.80227  3.11017  3.46405  5.43934  4.43824    231 - -
          2.68618  4.42225  2.77519  2.73123  3.46354  2.40513  3.72494  3.29354  2.67741  2.69355  4.24690  2.90347  2.73739  3.18146  2.89801  2.37887  2.77519  2.98518  4.58477  3.61503
          0.03231  3.84446  4.56681  0.61958  0.77255  0.48576  0.95510
    215   2.60625  4.59765  2.96104  2.59786  3.68637  3.31198  3.09987  3.36248  2.51509  2.85059  3.88181  3.04270  2.02397  2.96007  2.86045  2.69571  2.90092  3.06350  5.07739  3.68473    232 - -
          2.68618  4.42225  2.77519  2.73123  3.46354  2.40513  3.72494  3.29354  2.67741  2.69355  4.24690  2.90347  2.73739  3.18146  2.89801  2.37887  2.77519  2.98518  4.58477  3.61503
          0.03231  3.84446  4.56681  0.61958  0.77255  0.48576  0.95510
    216   2.63109  4.40886  3.29909  3.19516  4.33716  0.77367  4.31680  3.93030  3.37258  3.58787  4.56368  3.46349  3.79910  3.69902  3.61135  2.80227  3.11017  3.46405  5.43934  4.43824    233 - -
          2.68618  4.42225  2.77519  2.73123  3.46354  2.40513  3.72494  3.29354  2.67741  2.69355  4.24690  2.90347  2.73739  3.18146  2.89801  2.37887  2.77519  2.98518  4.58477  3.61503
          0.03231  3.84446  4.56681  0.61958  0.77255  0.48576  0.95510
    217   2.94709  4.90899  3.12117  2.74837  4.28901  3.43916  3.74467  3.71661  1.07728  3.28801  4.25132  3.17394  3.94178  2.93800  2.42769  2.99113  3.20263  3.42611  5.35546  4.16434    234 - -
          2.68618  4.42225  2.77519  2.73123  3.46354  2.40513  3.72494  3.29354  2.67741  2.69355  4.24690  2.90347  2.73739  3.18146  2.89801  2.37887  2.77519  2.98518  4.58477  3.61503
          0.03231  3.84446  4.56681  0.61958  0.77255  0.48576  0.95510
    218   2.70085  4.69586  2.69396  2.57681  4.05505  3.16568  3.89945  3.75976  2.80101  3.40993  4.36564  1.20863  3.81635  3.17247  3.15444  2.76931  3.08198  3.38480  5.36424  4.00564    235 - -
          2.68618  4.42225  2.77519  2.73123  3.46354  2.40513  3.72494  3.29354  2.67741  2.69355  4.24690  2.90347  2.73739  3.18146  2.89801  2.37887  2.77519  2.98518  4.58477  3.61503
          0.03231  3.84446  4.56681  0.61958  0.77255  0.48576  0.95510
    219   2.55560  0.99908  4.06751  3.80105  3.79921  3.18414  4.45434  2.93881  3.62795  2.85538  3.97591  3.79552  3.88888  3.97523  3.75716  2.82713  3.02007  2.68519  5.22084  4.08699    236 - -
          2.68618  4.42225  2.77519  2.73123  3.46354  2.40513  3.72494  3.29354  2.67741  2.69355  4.24690  2.90347  2.73739  3.18146  2.89801  2.37887  2.77519  2.98518  4.58477  3.61503
          0.03231  3.84446  4.56681  0.61958  0.77255  0.48576  0.95510
    220   2.78609  4.33685  4.08624  3.74887  3.53004  3.69452  4.55557  2.05299  3.61621  2.22220  3.49982  3.94309  4.25686  3.97821  3.83135  3.19659  3.14849  1.06101  5.30962  4.03933    237 - -
          2.68618  4.42225  2.77519  2.73123  3.46354  2.40513  3.72494  3.29354  2.67741  2.69355  4.24690  2.90347  2.73739  3.18146  2.89801  2.37887  2.77519  2.98518  4.58477  3.61503
          0.03231  3.84446  4.56681  0.61958  0.77255  0.48576  0.95510
    221   2.71551  4.47710  3.31973  3.15502  4.15194  3.16622  4.23449  3.69049  3.20999  3.32024  4.36916  3.46436  0.88138  3.59964  3.45839  2.88221  3.15496  3.33902  5.34584  4.27235    238 - -
          2.68618  4.42225  2.77519  2.73123  3.46354  2.40513  3.72494  3.29354  2.67741  2.69355  4.24690  2.90347  2.73739  3.18146  2.89801  2.37887  2.77519  2.98518  4.58477  3.61503
          0.03231  3.84446  4.56681  0.61958  0.77255  0.48576  0.95510
    222   2.78609  4.33685  4.08624  3.74887  3.53004  3.69452  4.55557  2.05299  3.61621  2.22220  3.49982  3.94309  4.25686  3.97821  3.83135  3.19659  3.14849  1.06101  5.30962  4.03933    239 - -
          2.68618  4.42225  2.77519  2.73123  3.46354  2.40513  3.72494  3.29354  2.67741  2.69355  4.24690  2.90347  2.73739  3.18146  2.89801  2.37887  2.77519  2.98518  4.58477  3.61503
          0.03231  3.84446  4.56681  0.61958  0.77255  0.48576  0.95510
    223   3.00935  4.43636  4.29515  3.91019  3.35572  4.03569  4.64377  1.11329  3.73776  1.94793  3.29588  4.15948  4.46993  4.08916  3.93756  3.52859  3.30916  1.84620  5.24049  3.97611    240 - -
          2.68618  4.42225  2.77519  2.73123  3.46354  2.40513  3.72494  3.29354  2.67741  2.69355  4.24690  2.90347  2.73739  3.18146  2.89801  2.37887  2.77519  2.98518  4.58477  3.61503
          0.03231  3.84446  4.56681  0.61958  0.77255  0.48576  0.95510
    224   2.85934  4.84347  2.88526  2.64001  4.00820  3.34798  3.79792  3.63506  2.46284  3.14016  4.16924  3.09933  3.90132  1.28471  2.74739  2.90847  3.15653  3.36661  5.28539  3.97742    241 - -
          2.68618  4.42225  2.77519  2.73123  3.46354  2.40513  3.72494  3.29354  2.67741  2.69355  4.24690  2.90347  2.73739  3.18146  2.89801  2.37887  2.77519  2.98518  4.58477  3.61503
          0.03231  3.84446  4.56681  0.61958  0.77255  0.48576  0.95510
    225   2.97455  4.81490  3.46242  2.97984  4.16240  3.46743  3.80513  3.70249  2.22776  3.22355  4.22482  3.34153  3.97170  3.02717  1.02207  3.06029  3.24263  3.42774  5.25702  4.09621    242 - -
          2.68618  4.42225  2.77519  2.73123  3.46354  2.40513  3.72494  3.29354  2.67741  2.69355  4.24690  2.90347  2.73739  3.18146  2.89801  2.37887  2.77519  2.98518  4.58477  3.61503
          0.03231  3.84446  4.56681  0.61958  0.77255  0.48576  0.95510
    226   2.39833  4.24322  3.40391  3.15506  3.94480  3.08331  4.17444  3.06854  3.09748  2.93301  3.98565  3.36867  3.78500  3.49380  3.35728  2.59933  1.22029  2.76651  5.38508  4.16154    243 - -
          2.68618  4.42225  2.77519  2.73123  3.46354  2.40513  3.72494  3.29354  2.67741  2.69355  4.24690  2.90347  2.73739  3.18146  2.89801  2.37887  2.77519  2.98518  4.58477  3.61503
          0.03231  3.84446  4.56681  0.61958  0.77255  0.48576  0.95510
    227   3.22327  4.63341  4.20021  3.90970  1.05870  3.91896  3.86575  2.75077  3.81751  2.12747  3.48531  3.98785  4.37844  3.99331  3.94415  3.49444  3.52453  2.73935  4.12373  2.49450    244 - -
          2.68618  4.42225  2.77519  2.73123  3.46354  2.40513  3.72494  3.29354  2.67741  2.69355  4.24690  2.90347  2.73739  3.18146  2.89801  2.37887  2.77519  2.98518  4.58477  3.61503
          0.03231  3.84446  4.56681  0.61958  0.77255  0.48576  0.95510
    228   1.27112  4.15546  3.29043  3.02081  4.07301  2.95631  4.10082  3.33467  3.05400  3.11635  4.03471  3.23374  2.96528  3.38408  3.35664  2.42550  2.70633  2.92354  5.45715  4.23631    245 - -
          2.68618  4.42225  2.77519  2.73123  3.46354  2.40513  3.72494  3.29354  2.67741  2.69355  4.24690  2.90347  2.73739  3.18146  2.89801  2.37887  2.77519  2.98518  4.58477  3.61503
          0.03231  3.84446  4.56681  0.61958  0.77255  0.48576  0.95510
    229   2.64154  4.74587  2.77392  2.44850  3.87542  3.30138  2.16832  3.54205  2.43556  3.13222  3.99462  2.76661  2.98673  2.86826  2.80876  2.68488  2.91876  3.21021  5.20267  3.80539    246 - -
          2.68618  4.42225  2.77519  2.73123  3.46354  2.40513  3.72494  3.29354  2.67741  2.69355  4.24690  2.90347  2.73739  3.18146  2.89801  2.37887  2.77519  2.98518  4.58477  3.61503
          0.03231  3.84446  4.56681  0.61958  0.77255  0.48576  0.95510
    230   2.30186  4.22168  3.18271  2.99757  4.04860  2.95211  4.10801  3.56760  3.06944  3.29014  4.21884  3.22658  3.68869  3.42103  3.35607  1.13408  2.77997  3.10885  5.42342  4.13207    247 - -
          2.68618  4.42225  2.77519  2.73123  3.46354  2.40513  3.72494  3.29354  2.67741  2.69355  4.24690  2.90347  2.73739  3.18146  2.89801  2.37887  2.77519  2.98518  4.58477  3.61503
          0.03231  3.84446  4.56681  0.61958  0.77255  0.48576  0.95510
    231   2.22004  4.17683  3.11231  2.90955  4.21277  2.48512  4.07852  3.68353  3.03856  3.37032  4.21714  3.14985  3.63452  3.34928  3.35927  1.29800  2.69898  3.15214  5.54288  4.29127    248 - -
          2.68618  4.42225  2.77519  2.73123  3.46354  2.40513  3.72494  3.29354  2.67741  2.69355  4.24690  2.90347  2.73739  3.18146  2.89801  2.37887  2.77519  2.98518  4.58477  3.61503
          0.03231  3.84446  4.56681  0.61958  0.77255  0.48576  0.95510
    232   2.63109  4.40886  3.29909  3.19516  4.33716  0.77367  4.31680  3.93030  3.37258  3.58787  4.56368  3.46349  3.79910  3.69902  3.61135  2.80227  3.11017  3.46405  5.43934  4.43824    249 - -
          2.68618  4.42225  2.77519  2.73123  3.46354  2.40513  3.72494  3.29354  2.67741  2.69355  4.24690  2.90347  2.73739  3.18146  2.89801  2.37887  2.77519  2.98518  4.58477  3.61503
          0.03231  3.84446  4.56681  0.61958  0.77255  0.48576  0.95510
    233   2.92895  5.03322  2.47699  1.06589  4.37604  3.25654  3.84143  3.82440  2.71848  3.44621  4.42189  2.91817  3.85992  3.05794  3.12410  2.91446  3.23311  3.51129  5.55293  4.27562    250 - -
          2.68618  4.42225  2.77519  2.73123  3.46354  2.40513  3.72494  3.29354  2.67741  2.69355  4.24690  2.90347  2.73739  3.18146  2.89801  2.37887  2.77519  2.98518  4.58477  3.61503
          0.03231  3.84446  4.56681  0.61958  0.77255  0.48576  0.95510
    234   2.85934  4.84347  2.88526  2.64001  4.00820  3.34798  3.79792  3.63506  2.46284  3.14016  4.16924  3.09933  3.90132  1.28471  2.74739  2.90847  3.15653  3.36661  5.28539  3.97742    251 - -
          2.68618  4.42225  2.77519  2.73123  3.46354  2.40513  3.72494  3.29354  2.67741  2.69355  4.24690  2.90347  2.73739  3.18146  2.89801  2.37887  2.77519  2.98518  4.58477  3.61503
          0.03231  3.84446  4.56681  0.61958  0.77255  0.48576  0.95510
    235   2.30186  4.22168  3.18271  2.99757  4.04860  2.95211  4.10801  3.56760  3.06944  3.29014  4.21884  3.22658  3.68869  3.42103  3.35607  1.13408  2.77997  3.10885  5.42342  4.13207    252 - -
          2.68618  4.42225  2.77519  2.73123  3.46354  2.40513  3.72494  3.29354  2.67741  2.69355  4.24690  2.90347  2.73739  3.18146  2.89801  2.37887  2.77519  2.98518  4.58477  3.61503
          0.03231  3.84446  4.56681  0.61958  0.77255  0.48576  0.95510
    236   2.63109  4.40886  3.29909  3.19516  4.33716  0.77367  4.31680  3.93030  3.37258  3.58787  4.56368  3.46349  3.79910  3.69902  3.61135  2.80227  3.11017  3.46405  5.43934  4.43824    253 - -
          2.68618  4.42225  2.77519  2.73123  3.46354  2.40513  3.72494  3.29354  2.67741  2.69355  4.24690  2.90347  2.73739  3.18146  2.89801  2.37887  2.77519  2.98518  4.58477  3.61503
          0.03231  3.84446  4.56681  0.61958  0.77255  0.48576  0.95510
    237   2.30186  4.22168  3.18271  2.99757  4.04860  2.95211  4.10801  3.56760  3.06944  3.29014  4.21884  3.22658  3.68869  3.42103  3.35607  1.13408  2.77997  3.10885  5.42342  4.13207    254 - -
          2.68618  4.42225  2.77519  2.73123  3.46354  2.40513  3.72494  3.29354  2.67741  2.69355  4.24690  2.90347  2.73739  3.18146  2.89801  2.37887  2.77519  2.98518  4.58477  3.61503
          0.03231  3.84446  4.56681  0.61958  0.77255  0.48576  0.95510
    238   2.96014  5.08307  0.95907  2.31873  4.45648  3.19001  3.90734  4.03842  2.98632  3.65192  4.62978  2.87354  3.84087  3.14671  3.49843  2.92593  3.29825  3.68072  5.63050  4.33449    255 - -
          2.68618  4.42225  2.77519  2.73123  3.46354  2.40513  3.72494  3.29354  2.67741  2.69355  4.24690  2.90347  2.73739  3.18146  2.89801  2.37887  2.77519  2.98518  4.58477  3.61503
          0.03231  3.84446  4.56681  0.61958  0.77255  0.48576  0.95510
    239   2.39833  4.24322  3.40391  3.15506  3.94480  3.08331  4.17444  3.06854  3.09748  2.93301  3.98565  3.36867  3.78500  3.49380  3.35728  2.59933  1.22029  2.76651  5.38508  4.16154    256 - -
          2.68618  4.42225  2.77519  2.73123  3.46354  2.40513  3.72494  3.29354  2.67741  2.69355  4.24690  2.90347  2.73739  3.18146  2.89801  2.37887  2.77519  2.98518  4.58477  3.61503
          0.03231  3.84446  4.56681  0.61958  0.77255  0.48576  0.95510
    240   2.96014  5.08307  0.95907  2.31873  4.45648  3.19001  3.90734  4.03842  2.98632  3.65192  4.62978  2.87354  3.84087  3.14671  3.49843  2.92593  3.29825  3.68072  5.63050  4.33449    257 - -
          2.68618  4.42225  2.77519  2.73123  3.46354  2.40513  3.72494  3.29354  2.67741  2.69355  4.24690  2.90347  2.73739  3.18146  2.89801  2.37887  2.77519  2.98518  4.58477  3.61503
          0.03231  3.84446  4.56681  0.61958  0.77255  0.48576  0.95510
    241   2.39833  4.24322  3.40391  3.15506  3.94480  3.08331  4.17444  3.06854  3.09748  2.93301  3.98565  3.36867  3.78500  3.49380  3.35728  2.59933  1.22029  2.76651  5.38508  4.16154    258 - -
          2.68618  4.42225  2.77519  2.73123  3.46354  2.40513  3.72494  3.29354  2.67741  2.69355  4.24690  2.90347  2.73739  3.18146  2.89801  2.37887  2.77519  2.98518  4.58477  3.61503
          0.03231  3.84446  4.56681  0.61958  0.77255  0.48576  0.95510
    242   2.96014  5.08307  0.95907  2.31873  4.45648  3.19001  3.90734  4.03842  2.98632  3.65192  4.62978  2.87354  3.84087  3.14671  3.49843  2.92593  3.29825  3.68072  5.63050  4.33449    259 - -
          2.68618  4.42225  2.77519  2.73123  3.46354  2.40513  3.72494  3.29354  2.67741  2.69355  4.24690  2.90347  2.73739  3.18146  2.89801  2.37887  2.77519  2.98518  4.58477  3.61503
          0.03231  3.84446  4.56681  0.61958  0.77255  0.48576  0.95510
    243   2.30186  4.22168  3.18271  2.99757  4.04860  2.95211  4.10801  3.56760  3.06944  3.29014  4.21884  3.22658  3.68869  3.42103  3.35607  1.13408  2.77997  3.10885  5.42342  4.13207    260 - -
          2.68618  4.42225  2.77519  2.73123  3.46354  2.40513  3.72494  3.29354  2.67741  2.69355  4.24690  2.90347  2.73739  3.18146  2.89801  2.37887  2.77519  2.98518  4.58477  3.61503
          0.03231  3.84446  4.56681  0.61958  0.77255  0.48576  0.95510
    244   2.63109  4.40886  3.29909  3.19516  4.33716  0.77367  4.31680  3.93030  3.37258  3.58787  4.56368  3.46349  3.79910  3.69902  3.61135  2.80227  3.11017  3.46405  5.43934  4.43824    261 - -
          2.68618  4.42225  2.77519  2.73123  3.46354  2.40513  3.72494  3.29354  2.67741  2.69355  4.24690  2.90347  2.73739  3.18146  2.89801  2.37887  2.77519  2.98518  4.58477  3.61503
          0.03231  3.84446  4.56681  0.61958  0.77255  0.48576  0.95510
    245   3.20734  4.70767  3.79720  3.52167  2.29494  3.79775  3.60653  3.22053  3.37999  2.68160  3.89857  3.68946  4.27242  3.69275  3.56930  3.34670  3.49398  3.08981  3.93752  1.01366    262 - -
          2.68618  4.42225  2.77519  2.73123  3.46354  2.40513  3.72494  3.29354  2.67741  2.69355  4.24690  2.90347  2.73739  3.18146  2.89801  2.37887  2.77519  2.98518  4.58477  3.61503
          0.03231  3.84446  4.56681  0.61958  0.77255  0.48576  0.95510
    246   2.63109  4.40886  3.29909  3.19516  4.33716  0.77367  4.31680  3.93030  3.37258  3.58787  4.56368  3.46349  3.79910  3.69902  3.61135  2.80227  3.11017  3.46405  5.43934  4.43824    263 - -
          2.68618  4.42225  2.77519  2.73123  3.46354  2.40513  3.72494  3.29354  2.67741  2.69355  4.24690  2.90347  2.73739  3.18146  2.89801  2.37887  2.77519  2.98518  4.58477  3.61503
          0.03231  3.84446  4.56681  0.61958  0.77255  0.48576  0.95510
    247   2.63109  4.40886  3.29909  3.19516  4.33716  0.77367  4.31680  3.93030  3.37258  3.58787  4.56368  3.46349  3.79910  3.69902  3.61135  2.80227  3.11017  3.46405  5.43934  4.43824    264 - -
          2.68618  4.42225  2.77519  2.73123  3.46354  2.40513  3.72494  3.29354  2.67741  2.69355  4.24690  2.90347  2.73739  3.18146  2.89801  2.37887  2.77519  2.98518  4.58477  3.61503
          0.03231  3.84446  4.56681  0.61958  0.77255  0.48576  0.95510
    248   2.92895  5.03322  2.47699  1.06589  4.37604  3.25654  3.84143  3.82440  2.71848  3.44621  4.42189  2.91817  3.85992  3.05794  3.12410  2.91446  3.23311  3.51129  5.55293  4.27562    265 - -
          2.68618  4.42225  2.77519  2.73123  3.46354  2.40513  3.72494  3.29354  2.67741  2.69355  4.24690  2.90347  2.73739  3.18146  2.89801  2.37887  2.77519  2.98518  4.58477  3.61503
          0.03231  3.84446  4.56681  0.61958  0.77255  0.48576  0.95510
    249   2.43821  4.30612  3.29343  2.91931  3.63798  3.20794  3.92141  3.00343  2.83378  2.27206  3.75295  3.23873  3.81046  3.22801  3.14657  1.66719  2.81246  2.73273  5.12008  3.78324    266 - -
          2.68618  4.42225  2.77519  2.73123  3.46354  2.40513  3.72494  3.29354  2.67741  2.69355  4.24690  2.90347  2.73739  3.18146  2.89801  2.37887  2.77519  2.98518  4.58477  3.61503
          0.03231  3.84446  4.56681  0.61958  0.77255  0.48576  0.95510
    250   2.92895  5.03322  2.47699  1.06589  4.37604  3.25654  3.84143  3.82440  2.71848  3.44621  4.42189  2.91817  3.85992  3.05794  3.12410  2.91446  3.23311  3.51129  5.55293  4.27562    267 - -
          2.68618  4.42225  2.77519  2.73123  3.46354  2.40513  3.72494  3.29354  2.67741  2.69355  4.24690  2.90347  2.73739  3.18146  2.89801  2.37887  2.77519  2.98518  4.58477  3.61503
          0.03231  3.84446  4.56681  0.61958  0.77255  0.48576  0.95510
    251   2.94709  4.90899  3.12117  2.74837  4.28901  3.43916  3.74467  3.71661  1.07728  3.28801  4.25132  3.17394  3.94178  2.93800  2.42769  2.99113  3.20263  3.42611  5.35546  4.16434    268 - -
          2.68618  4.42225  2.77519  2.73123  3.46354  2.40513  3.72494  3.29354  2.67741  2.69355  4.24690  2.90347  2.73739  3.18146  2.89801  2.37887  2.77519  2.98518  4.58477  3.61503
          0.03231  3.84446  4.56681  0.61958  0.77255  0.48576  0.95510
    252   2.21881  4.18074  3.06835  2.88706  4.25016  1.56573  4.08500  3.72035  3.05844  3.40085  4.24343  3.13499  3.63009  3.35376  3.38536  1.89669  2.70111  3.17517  5.57432  4.32623    269 - -
          2.68618  4.42225  2.77519  2.73123  3.46354  2.40513  3.72494  3.29354  2.67741  2.69355  4.24690  2.90347  2.73739  3.18146  2.89801  2.37887  2.77519  2.98518  4.58477  3.61503
          0.03231  3.84446  4.56681  0.61958  0.77255  0.48576  0.95510
    253   2.88717  5.33351  1.28357  1.91560  4.63136  3.15788  3.73523  4.12447  2.76372  3.68632  4.57271  2.65788  3.78969  2.91797  3.33663  2.79122  3.18707  3.73209  5.83790  4.37454    270 - -
          2.68618  4.42225  2.77519  2.73123  3.46354  2.40513  3.72494  3.29354  2.67741  2.69355  4.24690  2.90347  2.73739  3.18146  2.89801  2.37887  2.77519  2.98518  4.58477  3.61503
          0.03231  3.84446  4.56681  0.61958  0.77255  0.48576  0.95510
    254   2.64488  4.34152  3.59554  3.20059  3.31633  3.49769  4.04262  2.55771  3.02811  1.44461  3.42355  3.49832  4.02229  3.43567  3.28681  2.55648  2.97090  2.41900  4.95605  3.62180    271 - -
          2.68618  4.42225  2.77519  2.73123  3.46354  2.40513  3.72494  3.29354  2.67741  2.69355  4.24690  2.90347  2.73739  3.18146  2.89801  2.37887  2.77519  2.98518  4.58477  3.61503
          0.03231  3.84446  4.56681  0.61958  0.77255  0.48576  0.95510
    255   2.93785  4.97345  3.33283  2.74929  4.36716  3.55160  3.59568  3.74839  1.77289  3.25158  4.14798  3.14815  3.95945  2.75162  1.38476  2.96476  3.13425  3.44862  5.33554  4.14798    272 - -
          2.68618  4.42225  2.77519  2.73123  3.46354  2.40513  3.72494  3.29354  2.67741  2.69355  4.24690  2.90347  2.73739  3.18146  2.89801  2.37887  2.77519  2.98518  4.58477  3.61503
          0.03231  3.84446  4.56681  0.61958  0.77255  0.48576  0.95510
    256   2.11522  4.13901  3.32976  2.95328  3.97857  2.55733  4.00157  3.30664  2.95844  3.05312  3.91206  3.19377  3.66122  3.27114  3.29370  1.69403  2.65320  2.42707  5.35547  4.12226    273 - -
          2.68618  4.42225  2.77519  2.73123  3.46354  2.40513  3.72494  3.29354  2.67741  2.69355  4.24690  2.90347  2.73739  3.18146  2.89801  2.37887  2.77519  2.98518  4.58477  3.61503
          0.03231  3.84446  4.56681  0.61958  0.77255  0.48576  0.95510
    257   2.85444  5.33166  1.82264  1.41861  4.62113  3.17358  3.69976  4.10940  2.68299  3.64990  4.51067  2.65628  3.78146  2.86986  3.24167  2.76007  3.14026  3.71156  5.81087  4.34713    274 - -
          2.68618  4.42225  2.77519  2.73123  3.46354  2.40513  3.72494  3.29354  2.67741  2.69355  4.24690  2.90347  2.73739  3.18146  2.89801  2.37887  2.77519  2.98518  4.58477  3.61503
          0.03231  3.84446  4.56681  0.61958  0.77255  0.48576  0.95510
    258   2.85934  4.84347  2.88526  2.64001  4.00820  3.34798  3.79792  3.63506  2.46284  3.14016  4.16924  3.09933  3.90132  1.28471  2.74739  2.90847  3.15653  3.36661  5.28539  3.97742    275 - -
          2.68618  4.42225  2.77519  2.73123  3.46354  2.40513  3.72494  3.29354  2.67741  2.69355  4.24690  2.90347  2.73739  3.18146  2.89801  2.37887  2.77519  2.98518  4.58477  3.61503
          0.03231  3.84446  4.56681  0.61958  0.77255  0.48576  0.95510
    259   2.56296  4.61283  2.87386  2.52361  3.98233  3.26104  3.70978  3.42614  2.46959  2.94041  3.92720  2.98207  2.17157  2.54025  2.82905  2.56791  2.86552  3.10036  5.28756  3.97053    276 - -
          2.68618  4.42225  2.77519  2.73123  3.46354  2.40513  3.72494  3.29354  2.67741  2.69355  4.24690  2.90347  2.73739  3.18146  2.89801  2.37887  2.77519  2.98518  4.58477  3.61503
          0.03231  3.84446  4.56681  0.61958  0.77255  0.48576  0.95510
    260   2.68085  2.95093  3.83833  3.35195  2.73577  3.58299  3.78127  2.71786  3.19612  2.42683  3.46501  3.55931  4.04834  3.49442  3.42779  2.94689  2.97070  2.52999  4.33926  1.74015    277 - -
          2.68618  4.42225  2.77519  2.73123  3.46354  2.40513  3.72494  3.29354  2.67741  2.69355  4.24690  2.90347  2.73739  3.18146  2.89801  2.37887  2.77519  2.98518  4.58477  3.61503
          0.03231  3.84446  4.56681  0.61958  0.77255  0.48576  0.95510
    261   3.18571  4.60096  4.29922  3.90664  1.32041  4.08633  3.87259  2.53739  3.76477  1.81013  3.26980  4.00151  4.45535  3.93720  3.91380  3.49991  3.45153  2.55109  4.13539  2.51163    278 - -
          2.68618  4.42225  2.77519  2.73123  3.46354  2.40513  3.72494  3.29354  2.67741  2.69355  4.24690  2.90347  2.73739  3.18146  2.89801  2.37887  2.77519  2.98518  4.58477  3.61503
          0.03231  3.84446  4.56681  0.61958  0.77255  0.48576  0.95510
    262   2.94709  4.90899  3.12117  2.74837  4.28901  3.43916  3.74467  3.71661  1.07728  3.28801  4.25132  3.17394  3.94178  2.93800  2.42769  2.99113  3.20263  3.42611  5.35546  4.16434    279 - -
          2.68618  4.42225  2.77519  2.73123  3.46354  2.40513  3.72494  3.29354  2.67741  2.69355  4.24690  2.90347  2.73739  3.18146  2.89801  2.37887  2.77519  2.98518  4.58477  3.61503
          0.03231  3.84446  4.56681  0.61958  0.77255  0.48576  0.95510
    263   2.49979  4.54096  2.79915  2.53524  3.94719  3.15647  3.36860  3.56118  2.61144  3.18072  4.04068  2.78523  3.75208  2.99598  2.98373  1.61073  2.85119  3.17827  5.29148  3.91959    280 - -
          2.68618  4.42225  2.77519  2.73123  3.46354  2.40513  3.72494  3.29354  2.67741  2.69355  4.24690  2.90347  2.73739  3.18146  2.89801  2.37887  2.77519  2.98518  4.58477  3.61503
          0.03231  3.84446  4.56681  0.61958  0.77255  0.48576  0.95510
    264   2.96014  5.08307  0.95907  2.31873  4.45648  3.19001  3.90734  4.03842  2.98632  3.65192  4.62978  2.87354  3.84087  3.14671  3.49843  2.92593  3.29825  3.68072  5.63050  4.33449    281 - -
          2.68618  4.42225  2.77519  2.73123  3.46354  2.40513  3.72494  3.29354  2.67741  2.69355  4.24690  2.90347  2.73739  3.18146  2.89801  2.37887  2.77519  2.98518  4.58477  3.61503
          0.03231  3.84446  4.56681  0.61958  0.77255  0.48576  0.95510
    265   2.76330  4.82857  2.75820  2.50184  3.57175  3.34072  1.84020  3.63857  2.45841  3.19406  4.10559  2.60025  3.86701  2.93687  2.79249  2.79342  3.04323  3.31953  4.98951  3.48730    282 - -
          2.68618  4.42225  2.77519  2.73123  3.46354  2.40513  3.72494  3.29354  2.67741  2.69355  4.24690  2.90347  2.73739  3.18146  2.89801  2.37887  2.77519  2.98518  4.58477  3.61503
          0.03231  3.84446  4.56681  0.61958  0.77255  0.48576  0.95510
    266   2.65293  4.81318  2.27757  2.18238  4.33676  1.66192  3.78175  3.78232  2.73150  3.40319  4.26722  2.81816  3.76163  2.98167  3.20182  2.67354  2.99205  3.39150  5.59220  4.24204    283 - -
          2.68618  4.42225  2.77519  2.73123  3.46354  2.40513  3.72494  3.29354  2.67741  2.69355  4.24690  2.90347  2.73739  3.18146  2.89801  2.37887  2.77519  2.98518  4.58477  3.61503
          0.03231  3.84446  4.56681  0.61958  0.77255  0.48576  0.95510
    267   2.88861  4.91308  3.26411  2.72083  4.03924  3.52377  3.09569  3.68555  2.01411  3.19031  4.09152  3.13209  3.94246  2.78852  1.42265  2.92367  3.09897  3.38888  5.18975  3.89017    284 - -
          2.68618  4.42225  2.77519  2.73123  3.46354  2.40513  3.72494  3.29354  2.67741  2.69355  4.24690  2.90347  2.73739  3.18146  2.89801  2.37887  2.77519  2.98518  4.58477  3.61503
          0.03231  3.84446  4.56681  0.61958  0.77255  0.48576  0.95510
    268   2.94219  4.98986  3.33545  2.74155  4.38886  3.55884  3.58696  3.76345  1.72588  3.26036  4.15165  3.14253  3.95985  2.73954  1.41612  2.96450  3.13362  3.46169  5.34158  4.15604    285 - -
          2.68618  4.42225  2.77519  2.73123  3.46354  2.40513  3.72494  3.29354  2.67741  2.69355  4.24690  2.90347  2.73739  3.18146  2.89801  2.37887  2.77519  2.98518  4.58477  3.61503
          0.03231  3.84446  4.56681  0.61958  0.77255  0.48576  0.95510
    269   2.87041  3.70959  4.12075  3.62363  1.54830  3.84964  3.75080  2.59831  3.49347  2.16463  3.32480  3.75623  4.23088  3.68788  3.67707  3.17967  3.12407  2.48726  4.12424  2.40981    286 - -
          2.68618  4.42225  2.77519  2.73123  3.46354  2.40513  3.72494  3.29354  2.67741  2.69355  4.24690  2.90347  2.73739  3.18146  2.89801  2.37887  2.77519  2.98518  4.58477  3.61503
          0.04921  3.84446  3.62613  0.61958  0.77255  0.48576  0.95510
    270   2.08251  4.14869  3.26657  2.92395  4.03286  2.96278  3.99837  3.35204  2.92869  3.09468  3.95461  3.17088  3.26420  3.25995  3.25749  2.18995  1.69047  2.92648  5.39592  4.16593    287 - -
          2.68618  4.42225  2.77520  2.73123  3.46354  2.40513  3.72495  3.29354  2.67741  2.69355  4.24690  2.90347  2.73740  3.18147  2.89801  2.37887  2.77514  2.98519  4.58477  3.61503
          0.06218  3.00137  4.55045  0.52911  0.88948  0.47692  0.96941
    271   2.95240  4.42661  4.24945  3.71023  3.16299  4.06193  4.43716  2.10583  3.54539  1.61714  1.91556  4.01167  4.39327  3.82728  3.77280  3.39855  3.20601  1.87321  5.06807  3.89548    289 - -
          2.68618  4.42225  2.77519  2.73123  3.46354  2.40513  3.72494  3.29354  2.67741  2.69355  4.24690  2.90347  2.73739  3.18146  2.89801  2.37887  2.77519  2.98518  4.58477  3.61503
          0.03231  3.84446  4.56681  0.61958  0.77255  0.48576  0.95510
    272   2.63109  4.40886  3.29909  3.19516  4.33716  0.77367  4.31680  3.93030  3.37258  3.58787  4.56368  3.46349  3.79910  3.69902  3.61135  2.80227  3.11017  3.46405  5.43934  4.43824    290 - -
          2.68618  4.42225  2.77519  2.73123  3.46354  2.40513  3.72494  3.29354  2.67741  2.69355  4.24690  2.90347  2.73739  3.18146  2.89801  2.37887  2.77519  2.98518  4.58477  3.61503
          0.03231  3.84446  4.56681  0.61958  0.77255  0.48576  0.95510
    273   2.85514  5.16051  2.20102  1.24372  4.47619  3.20644  3.74013  3.93006  2.66509  3.53046  4.42696  2.75118  3.80834  2.92670  3.14784  2.79968  3.14736  3.57225  5.67671  4.28750    291 - -
          2.68618  4.42225  2.77519  2.73123  3.46354  2.40513  3.72494  3.29354  2.67741  2.69355  4.24690  2.90347  2.73739  3.18146  2.89801  2.37887  2.77519  2.98518  4.58477  3.61503
          0.03231  3.84446  4.56681  0.61958  0.77255  0.48576  0.95510
    274   2.89727  4.88482  3.30571  2.78372  4.18633  3.50057  3.64757  3.67721  2.02092  3.17626  4.11900  3.17385  3.95029  2.70849  1.30442  2.94727  3.12790  3.39115  5.28069  4.05071    292 - -
          2.68618  4.42225  2.77519  2.73123  3.46354  2.40513  3.72494  3.29354  2.67741  2.69355  4.24690  2.90347  2.73739  3.18146  2.89801  2.37887  2.77519  2.98518  4.58477  3.61503
          0.03231  3.84446  4.56681  0.61958  0.77255  0.48576  0.95510
    275   2.98795  4.36748  4.51897  4.02846  3.41982  4.22401  4.77385  1.30464  3.89664  1.93648  3.25429  4.27740  4.57522  4.18474  4.11553  3.60745  3.26247  1.44236  5.36048  4.14696    293 - -
          2.68618  4.42225  2.77519  2.73123  3.46354  2.40513  3.72494  3.29354  2.67741  2.69355  4.24690  2.90347  2.73739  3.18146  2.89801  2.37887  2.77519  2.98518  4.58477  3.61503
          0.03231  3.84446  4.56681  0.61958  0.77255  0.48576  0.95510
    276   2.27775  4.28435  2.91933  2.70282  4.23943  1.99790  3.95788  3.70422  2.89135  3.34954  4.17760  2.78679  3.64853  3.18975  3.26655  1.76366  2.72244  3.19339  5.54929  4.26877    294 - -
          2.68618  4.42225  2.77519  2.73123  3.46354  2.40513  3.72494  3.29354  2.67741  2.69355  4.24690  2.90347  2.73739  3.18146  2.89801  2.37887  2.77519  2.98518  4.58477  3.61503
          0.03231  3.84446  4.56681  0.61958  0.77255  0.48576  0.95510
    277   1.70759  4.13150  3.42602  2.99404  3.88250  3.03509  3.99369  3.12833  2.95730  2.92925  3.80757  3.23340  3.43250  3.27399  3.28758  2.30687  2.19712  2.50619  5.28232  4.05904    295 - -
          2.68618  4.42225  2.77519  2.73123  3.46354  2.40513  3.72494  3.29354  2.67741  2.69355  4.24690  2.90347  2.73739  3.18146  2.89801  2.37887  2.77519  2.98518  4.58477  3.61503
          0.03231  3.84446  4.56681  0.61958  0.77255  0.48576  0.95510
    278   3.00935  4.43636  4.29515  3.91019  3.35572  4.03569  4.64377  1.11329  3.73776  1.94793  3.29588  4.15948  4.46993  4.08916  3.93756  3.52859  3.30916  1.84620  5.24049  3.97611    296 - -
          2.68618  4.42225  2.77519  2.73123  3.46354  2.40513  3.72494  3.29354  2.67741  2.69355  4.24690  2.90347  2.73739  3.18146  2.89801  2.37887  2.77519  2.98518  4.58477  3.61503
          0.03231  3.84446  4.56681  0.61958  0.77255  0.48576  0.95510
    279   2.94709  4.90899  3.12117  2.74837  4.28901  3.43916  3.74467  3.71661  1.07728  3.28801  4.25132  3.17394  3.94178  2.93800  2.42769  2.99113  3.20263  3.42611  5.35546  4.16434    297 - -
          2.68618  4.42225  2.77519  2.73123  3.46354  2.40513  3.72494  3.29354  2.67741  2.69355  4.24690  2.90347  2.73739  3.18146  2.89801  2.37887  2.77519  2.98518  4.58477  3.61503
          0.03231  3.84446  4.56681  0.61958  0.77255  0.48576  0.95510
    280   2.85934  4.84347  2.88526  2.64001  4.00820  3.34798  3.79792  3.63506  2.46284  3.14016  4.16924  3.09933  3.90132  1.28471  2.74739  2.90847  3.15653  3.36661  5.28539  3.97742    298 - -
          2.68618  4.42225  2.77519  2.73123  3.46354  2.40513  3.72494  3.29354  2.67741  2.69355  4.24690  2.90347  2.73739  3.18146  2.89801  2.37887  2.77519  2.98518  4.58477  3.61503
          0.03231  3.84446  4.56681  0.61958  0.77255  0.48576  0.95510
    281   2.92895  5.03322  2.47699  1.06589  4.37604  3.25654  3.84143  3.82440  2.71848  3.44621  4.42189  2.91817  3.85992  3.05794  3.12410  2.91446  3.23311  3.51129  5.55293  4.27562    299 - -
          2.68618  4.42225  2.77519  2.73123  3.46354  2.40513  3.72494  3.29354  2.67741  2.69355  4.24690  2.90347  2.73739  3.18146  2.89801  2.37887  2.77519  2.98518  4.58477  3.61503
          0.03231  3.84446  4.56681  0.61958  0.77255  0.48576  0.95510
    282   2.23278  4.17313  3.18050  2.96526  4.10644  2.92029  4.08474  3.50870  3.01948  3.25477  4.15458  3.18635  3.65734  3.36803  3.31784  1.25780  2.58784  3.04255  5.48810  4.20796    300 - -
          2.68618  4.42225  2.77519  2.73123  3.46354  2.40513  3.72494  3.29354  2.67741  2.69355  4.24690  2.90347  2.73739  3.18146  2.89801  2.37887  2.77519  2.98518  4.58477  3.61503
          0.03231  3.84446  4.56681  0.61958  0.77255  0.48576  0.95510
    283   2.92895  5.03322  2.47699  1.06589  4.37604  3.25654  3.84143  3.82440  2.71848  3.44621  4.42189  2.91817  3.85992  3.05794  3.12410  2.91446  3.23311  3.51129  5.55293  4.27562    301 - -
          2.68618  4.42225  2.77519  2.73123  3.46354  2.40513  3.72494  3.29354  2.67741  2.69355  4.24690  2.90347  2.73739  3.18146  2.89801  2.37887  2.77519  2.98518  4.58477  3.61503
          0.03231  3.84446  4.56681  0.61958  0.77255  0.48576  0.95510
    284   2.84941  5.27654  1.98293  1.33915  4.57202  3.18317  3.70720  4.04822  2.67333  3.60720  4.47567  2.68024  3.78752  2.88107  3.21049  2.76657  3.13594  3.66319  5.76764  4.32508    302 - -
          2.68618  4.42225  2.77519  2.73123  3.46354  2.40513  3.72494  3.29354  2.67741  2.69355  4.24690  2.90347  2.73739  3.18146  2.89801  2.37887  2.77519  2.98518  4.58477  3.61503
          0.03231  3.84446  4.56681  0.61958  0.77255  0.48576  0.95510
    285   2.71551  4.47710  3.31973  3.15502  4.15194  3.16622  4.23449  3.69049  3.20999  3.32024  4.36916  3.46436  0.88138  3.59964  3.45839  2.88221  3.15496  3.33902  5.34584  4.27235    303 - -
          2.68618  4.42225  2.77519  2.73123  3.46354  2.40513  3.72494  3.29354  2.67741  2.69355  4.24690  2.90347  2.73739  3.18146  2.89801  2.37887  2.77519  2.98518  4.58477  3.61503
          0.03231  3.84446  4.56681  0.61958  0.77255  0.48576  0.95510
    286   2.71551  4.47710  3.31973  3.15502  4.15194  3.16622  4.23449  3.69049  3.20999  3.32024  4.36916  3.46436  0.88138  3.59964  3.45839  2.88221  3.15496  3.33902  5.34584  4.27235    304 - -
          2.68618  4.42225  2.77519  2.73123  3.46354  2.40513  3.72494  3.29354  2.67741  2.69355  4.24690  2.90347  2.73739  3.18146  2.89801  2.37887  2.77519  2.98518  4.58477  3.61503
          0.03231  3.84446  4.56681  0.61958  0.77255  0.48576  0.95510
    287   2.19652  4.23215  3.46811  3.01705  3.72741  3.23844  3.99858  2.74612  2.91397  2.64005  3.27794  3.31227  3.82777  3.28208  3.23097  2.61913  1.76826  2.49855  5.21637  3.98133    305 - -
          2.68618  4.42225  2.77519  2.73123  3.46354  2.40513  3.72494  3.29354  2.67741  2.69355  4.24690  2.90347  2.73739  3.18146  2.89801  2.37887  2.77519  2.98518  4.58477  3.61503
          0.03231  3.84446  4.56681  0.61958  0.77255  0.48576  0.95510
    288   2.94709  4.90899  3.12117  2.74837  4.28901  3.43916  3.74467  3.71661  1.07728  3.28801  4.25132  3.17394  3.94178  2.93800  2.42769  2.99113  3.20263  3.42611  5.35546  4.16434    306 - -
          2.68618  4.42225  2.77519  2.73123  3.46354  2.40513  3.72494  3.29354  2.67741  2.69355  4.24690  2.90347  2.73739  3.18146  2.89801  2.37887  2.77519  2.98518  4.58477  3.61503
          0.03231  3.84446  4.56681  0.61958  0.77255  0.48576  0.95510
    289   2.91253  4.97955  3.17155  2.67842  4.36562  3.50213  3.61340  3.76064  1.25993  3.27458  4.17317  3.10215  3.93678  2.77170  2.10473  2.93198  3.12448  3.45322  5.36333  4.15296    307 - -
          2.68618  4.42225  2.77519  2.73123  3.46354  2.40513  3.72494  3.29354  2.67741  2.69355  4.24690  2.90347  2.73739  3.18146  2.89801  2.37887  2.77519  2.98518  4.58477  3.61503
          0.03231  3.84446  4.56681  0.61958  0.77255  0.48576  0.95510
    290   2.34440  4.37569  2.90460  2.61677  4.16952  2.89347  3.85661  3.59506  2.73978  3.23916  4.06923  2.43102  3.68015  3.06612  3.13330  1.76988  2.43938  3.14769  5.46774  4.17927    308 - -
          2.68618  4.42225  2.77519  2.73123  3.46354  2.40513  3.72494  3.29354  2.67741  2.69355  4.24690  2.90347  2.73739  3.18146  2.89801  2.37887  2.77519  2.98518  4.58477  3.61503
          0.03231  3.84446  4.56681  0.61958  0.77255  0.48576  0.95510
    291   2.97455  4.81490  3.46242  2.97984  4.16240  3.46743  3.80513  3.70249  2.22776  3.22355  4.22482  3.34153  3.97170  3.02717  1.02207  3.06029  3.24263  3.42774  5.25702  4.09621    309 - -
          2.68618  4.42225  2.77519  2.73123  3.46354  2.40513  3.72494  3.29354  2.67741  2.69355  4.24690  2.90347  2.73739  3.18146  2.89801  2.37887  2.77519  2.98518  4.58477  3.61503
          0.03231  3.84446  4.56681  0.61958  0.77255  0.48576  0.95510
    292   2.99086  4.50870  4.14681  3.65915  3.10450  3.99446  4.37120  2.24664  3.41541  1.59313  1.64634  3.95894  4.36640  3.77056  3.63161  3.37882  3.25984  2.27226  5.00692  3.76935    310 - -
          2.68618  4.42225  2.77519  2.73123  3.46354  2.40513  3.72494  3.29354  2.67741  2.69355  4.24690  2.90347  2.73739  3.18146  2.89801  2.37887  2.77519  2.98518  4.58477  3.61503
          0.03231  3.84446  4.56681  0.61958  0.77255  0.48576  0.95510
    293   2.81164  5.03186  2.58034  2.14185  4.30684  3.32426  3.65420  3.76356  2.32166  3.30593  4.19686  2.86682  3.84145  1.69325  2.66708  2.79410  3.06421  3.43743  5.47598  4.14184    311 - -
          2.68618  4.42225  2.77519  2.73123  3.46354  2.40513  3.72494  3.29354  2.67741  2.69355  4.24690  2.90347  2.73739  3.18146  2.89801  2.37887  2.77519  2.98518  4.58477  3.61503
          0.03231  3.84446  4.56681  0.61958  0.77255  0.48576  0.95510
    294   3.14398  4.55286  4.47221  3.92719  3.06051  4.30860  4.59638  1.99436  3.72920  1.04524  2.72848  4.23713  4.55951  3.98637  3.92710  3.65327  3.37948  2.13331  5.07954  3.91372    312 - -
          2.68618  4.42225  2.77519  2.73123  3.46354  2.40513  3.72494  3.29354  2.67741  2.69355  4.24690  2.90347  2.73739  3.18146  2.89801  2.37887  2.77519  2.98518  4.58477  3.61503
          0.03231  3.84446  4.56681  0.61958  0.77255  0.48576  0.95510
    295   2.25588  4.20994  3.11737  2.89045  4.13809  2.93519  4.04135  3.60122  2.97170  3.29034  4.16173  3.15048  3.21065  3.31023  3.29108  1.28535  2.72039  3.11520  5.48428  4.21545    313 - -
          2.68618  4.42225  2.77519  2.73123  3.46354  2.40513  3.72494  3.29354  2.67741  2.69355  4.24690  2.90347  2.73739  3.18146  2.89801  2.37887  2.77519  2.98518  4.58477  3.61503
          0.03231  3.84446  4.56681  0.61958  0.77255  0.48576  0.95510
    296   2.88519  5.35242  1.32059  1.86394  4.64541  3.15799  3.72666  4.13975  2.75158  3.69248  4.57268  2.64971  3.78716  2.90628  3.32752  2.78553  3.18214  3.74347  5.84790  4.37765    314 - -
          2.68618  4.42225  2.77519  2.73123  3.46354  2.40513  3.72494  3.29354  2.67741  2.69355  4.24690  2.90347  2.73739  3.18146  2.89801  2.37887  2.77519  2.98518  4.58477  3.61503
          0.03231  3.84446  4.56681  0.61958  0.77255  0.48576  0.95510
    297   2.80505  5.24750  1.49609  1.95946  4.53495  3.19636  3.67242  4.01751  2.60114  3.55597  4.40122  2.68052  3.77699  2.83602  2.91318  2.72853  3.08105  3.62749  5.72797  4.28325    315 - -
          2.68618  4.42225  2.77519  2.73123  3.46354  2.40513  3.72494  3.29354  2.67741  2.69355  4.24690  2.90347  2.73739  3.18146  2.89801  2.37887  2.77519  2.98518  4.58477  3.61503
          0.03231  3.84446  4.56681  0.61958  0.77255  0.48576  0.95510
    298   2.92895  5.03322  2.47699  1.06589  4.37604  3.25654  3.84143  3.82440  2.71848  3.44621  4.42189  2.91817  3.85992  3.05794  3.12410  2.91446  3.23311  3.51129  5.55293  4.27562    316 - -
          2.68618  4.42225  2.77519  2.73123  3.46354  2.40513  3.72494  3.29354  2.67741  2.69355  4.24690  2.90347  2.73739  3.18146  2.89801  2.37887  2.77519  2.98518  4.58477  3.61503
          0.03231  3.84446  4.56681  0.61958  0.77255  0.48576  0.95510
    299   2.05786  4.14758  3.09760  2.91117  4.25845  1.51968  4.09815  3.67108  3.07404  3.37581  4.21678  3.13979  3.61860  3.36542  3.39700  2.12570  2.67382  3.13012  5.59492  4.35426    317 - -
          2.68618  4.42225  2.77519  2.73123  3.46354  2.40513  3.72494  3.29354  2.67741  2.69355  4.24690  2.90347  2.73739  3.18146  2.89801  2.37887  2.77519  2.98518  4.58477  3.61503
          0.03231  3.84446  4.56681  0.61958  0.77255  0.48576  0.95510
    300   2.68473  4.73477  2.91422  2.53980  3.80217  3.35810  1.98399  3.50121  2.36371  3.08144  3.96507  3.00498  3.26192  2.87716  2.59943  2.73993  2.95006  3.19066  5.12948  3.74337    318 - -
          2.68618  4.42225  2.77519  2.73123  3.46354  2.40513  3.72494  3.29354  2.67741  2.69355  4.24690  2.90347  2.73739  3.18146  2.89801  2.37887  2.77519  2.98518  4.58477  3.61503
          0.03231  3.84446  4.56681  0.61958  0.77255  0.48576  0.95510
    301   3.22327  4.63341  4.20021  3.90970  1.05870  3.91896  3.86575  2.75077  3.81751  2.12747  3.48531  3.98785  4.37844  3.99331  3.94415  3.49444  3.52453  2.73935  4.12373  2.49450    319 - -
          2.68618  4.42225  2.77519  2.73123  3.46354  2.40513  3.72494  3.29354  2.67741  2.69355  4.24690  2.90347  2.73739  3.18146  2.89801  2.37887  2.77519  2.98518  4.58477  3.61503
          0.03231  3.84446  4.56681  0.61958  0.77255  0.48576  0.95510
    302   2.10701  4.14719  3.34853  2.95308  3.97018  2.99784  3.99088  3.27193  2.92890  3.02767  3.89185  3.19840  3.42594  3.25666  3.26109  2.10679  1.76739  2.74676  5.34579  4.11760    320 - -
          2.68618  4.42225  2.77519  2.73123  3.46354  2.40513  3.72494  3.29354  2.67741  2.69355  4.24690  2.90347  2.73739  3.18146  2.89801  2.37887  2.77519  2.98518  4.58477  3.61503
          0.08888  3.84446  2.75447  0.61958  0.77255  0.48576  0.95510
    303   2.19074  4.15409  3.05194  2.84748  4.19280  2.05011  4.03308  3.65522  2.99523  3.33513  4.17671  3.10153  3.60227  3.29710  3.32658  1.59870  2.66586  3.12423  5.51977  4.26867    321 - -
          2.68618  4.42225  2.77519  2.73123  3.46354  2.40513  3.72494  3.29354  2.67741  2.69355  4.24690  2.90347  2.73739  3.18146  2.89801  2.37887  2.77519  2.98518  4.58477  3.61503
          0.03415  3.78974  4.51208  0.61958  0.77255  0.45792  1.00130
    304   2.22033  4.16162  3.20133  2.96699  4.12258  2.91776  4.08013  3.49326  3.01077  3.24401  4.13288  3.18535  3.65149  3.35647  3.31304  1.30081  2.47916  3.02659  5.49681  4.23138    322 - -
          2.68618  4.42225  2.77519  2.73123  3.46354  2.40513  3.72494  3.29354  2.67741  2.69355  4.24690  2.90347  2.73739  3.18146  2.89801  2.37887  2.77519  2.98518  4.58477  3.61503
          0.03231  3.84446  4.56681  0.61958  0.77255  0.48576  0.95510
    305   2.88948  5.29061  1.22773  1.99601  4.60002  3.15868  3.75395  4.09341  2.78838  3.67294  4.57187  2.67846  3.79490  2.94314  3.35397  2.80240  3.19563  3.70817  5.81267  4.36573    323 - -
          2.68618  4.42225  2.77519  2.73123  3.46354  2.40513  3.72494  3.29354  2.67741  2.69355  4.24690  2.90347  2.73739  3.18146  2.89801  2.37887  2.77519  2.98518  4.58477  3.61503
          0.03231  3.84446  4.56681  0.61958  0.77255  0.48576  0.95510
    306   3.12422  4.59501  4.14435  3.78447  3.12570  3.94625  4.44901  2.32868  3.55248  0.91048  3.15811  4.06262  4.38669  3.92752  3.73297  3.51441  3.41990  2.35867  4.99443  3.71115    324 - -
          2.68618  4.42225  2.77519  2.73123  3.46354  2.40513  3.72494  3.29354  2.67741  2.69355  4.24690  2.90347  2.73739  3.18146  2.89801  2.37887  2.77519  2.98518  4.58477  3.61503
          0.03231  3.84446  4.56681  0.61958  0.77255  0.48576  0.95510
    307   3.03318  4.42528  4.46572  3.94232  3.23300  4.23691  4.63766  1.32747  3.77378  1.71743  2.64005  4.22028  4.53876  4.04842  3.97899  3.59521  3.28489  1.85695  5.18620  4.00506    325 - -
          2.68618  4.42225  2.77519  2.73123  3.46354  2.40513  3.72494  3.29354  2.67741  2.69355  4.24690  2.90347  2.73739  3.18146  2.89801  2.37887  2.77519  2.98518  4.58477  3.61503
          0.03231  3.84446  4.56681  0.61958  0.77255  0.48576  0.95510
    308   2.21013  4.17526  3.09764  2.88774  4.23666  2.09545  4.06941  3.70134  3.03357  3.37695  4.21377  3.13491  3.62691  3.33181  3.36593  1.47102  2.68767  3.16019  5.56080  4.31269    326 - -
          2.68618  4.42225  2.77519  2.73123  3.46354  2.40513  3.72494  3.29354  2.67741  2.69355  4.24690  2.90347  2.73739  3.18146  2.89801  2.37887  2.77519  2.98518  4.58477  3.61503
          0.03231  3.84446  4.56681  0.61958  0.77255  0.48576  0.95510
    309   2.30186  4.22168  3.18271  2.99757  4.04860  2.95211  4.10801  3.56760  3.06944  3.29014  4.21884  3.22658  3.68869  3.42103  3.35607  1.13408  2.77997  3.10885  5.42342  4.13207    327 - -
          2.68618  4.42225  2.77519  2.73123  3.46354  2.40513  3.72494  3.29354  2.67741  2.69355  4.24690  2.90347  2.73739  3.18146  2.89801  2.37887  2.77519  2.98518  4.58477  3.61503
          0.03231  3.84446  4.56681  0.61958  0.77255  0.48576  0.95510
    310   2.35752  4.29884  3.05864  2.85136  4.07766  3.00661  4.01540  3.54171  2.91985  3.23689  4.15325  3.15442  1.49932  3.29096  3.23232  2.33467  2.80368  3.11341  5.42696  4.14814    328 - -
          2.68618  4.42225  2.77519  2.73123  3.46354  2.40513  3.72494  3.29354  2.67741  2.69355  4.24690  2.90347  2.73739  3.18146  2.89801  2.37887  2.77519  2.98518  4.58477  3.61503
          0.03231  3.84446  4.56681  0.61958  0.77255  0.48576  0.95510
    311   3.22327  4.63341  4.20021  3.90970  1.05870  3.91896  3.86575  2.75077  3.81751  2.12747  3.48531  3.98785  4.37844  3.99331  3.94415  3.49444  3.52453  2.73935  4.12373  2.49450    329 - -
          2.68618  4.42225  2.77519  2.73123  3.46354  2.40513  3.72494  3.29354  2.67741  2.69355  4.24690  2.90347  2.73739  3.18146  2.89801  2.37887  2.77519  2.98518  4.58477  3.61503
          0.03231  3.84446  4.56681  0.61958  0.77255  0.48576  0.95510
    312   3.12422  4.59501  4.14435  3.78447  3.12570  3.94625  4.44901  2.32868  3.55248  0.91048  3.15811  4.06262  4.38669  3.92752  3.73297  3.51441  3.41990  2.35867  4.99443  3.71115    330 - -
          2.68618  4.42225  2.77519  2.73123  3.46354  2.40513  3.72494  3.29354  2.67741  2.69355  4.24690  2.90347  2.73739  3.18146  2.89801  2.37887  2.77519  2.98518  4.58477  3.61503
          0.03231  3.84446  4.56681  0.61958  0.77255  0.48576  0.95510
    313   2.30081  4.23413  3.06023  2.92659  4.22578  1.23292  4.12697  3.72601  3.10940  3.43150  4.31739  3.18186  3.67065  3.42399  3.41090  2.34102  2.78663  3.20985  5.53698  4.29932    331 - -
          2.68618  4.42225  2.77519  2.73123  3.46354  2.40513  3.72494  3.29354  2.67741  2.69355  4.24690  2.90347  2.73739  3.18146  2.89801  2.37887  2.77519  2.98518  4.58477  3.61503
          0.04857  3.84446  3.64929  0.61958  0.77255  0.48576  0.95510
    314   2.69592  4.45969  3.29852  3.13186  4.12941  3.14972  4.21233  3.66427  3.18555  3.29560  4.34413  3.44259  0.91313  3.57570  3.43540  2.86223  3.13423  3.31456  5.32728  4.24974    332 - -
          2.68618  4.42225  2.77519  2.73123  3.46354  2.40513  3.72494  3.29354  2.67741  2.69355  4.24690  2.90347  2.73739  3.18146  2.89801  2.37887  2.77519  2.98518  4.58477  3.61503
          0.03283  3.82872  4.55106  0.61958  0.77255  0.49954  0.93347
    315   2.94937  4.77331  3.08525  2.84152  3.25580  3.41202  1.23825  3.64543  2.68586  3.14460  4.18474  3.25233  3.96253  3.20741  2.95382  3.02067  3.25156  3.38146  4.72131  3.20804    333 - -
          2.68618  4.42225  2.77519  2.73123  3.46354  2.40513  3.72494  3.29354  2.67741  2.69355  4.24690  2.90347  2.73739  3.18146  2.89801  2.37887  2.77519  2.98518  4.58477  3.61503
          0.03283  3.82872  4.55106  0.61958  0.77255  0.47725  0.96887
    316   2.71551  4.47710  3.31973  3.15502  4.15194  3.16622  4.23449  3.69049  3.20999  3.32024  4.36916  3.46436  0.88138  3.59964  3.45839  2.88221  3.15496  3.33902  5.34584  4.27235    334 - -
          2.68618  4.42225  2.77519  2.73123  3.46354  2.40513  3.72494  3.29354  2.67741  2.69355  4.24690  2.90347  2.73739  3.18146  2.89801  2.37887  2.77519  2.98518  4.58477  3.61503
          0.03231  3.84446  4.56681  0.61958  0.77255  0.48576  0.95510
    317   2.96536  4.78715  3.09946  2.85694  3.26595  3.42456  1.20298  3.66391  2.70079  3.16125  4.20230  3.26726  3.97574  3.22291  2.96800  3.03641  3.26792  3.39960  4.73131  3.21767    335 - -
          2.68618  4.42225  2.77519  2.73123  3.46354  2.40513  3.72494  3.29354  2.67741  2.69355  4.24690  2.90347  2.73739  3.18146  2.89801  2.37887  2.77519  2.98518  4.58477  3.61503
          0.03231  3.84446  4.56681  0.61958  0.77255  0.48576  0.95510
    318   2.85934  4.84347  2.88526  2.64001  4.00820  3.34798  3.79792  3.63506  2.46284  3.14016  4.16924  3.09933  3.90132  1.28471  2.74739  2.90847  3.15653  3.36661  5.28539  3.97742    336 - -
          2.68618  4.42225  2.77519  2.73123  3.46354  2.40513  3.72494  3.29354  2.67741  2.69355  4.24690  2.90347  2.73739  3.18146  2.89801  2.37887  2.77519  2.98518  4.58477  3.61503
          0.03231  3.84446  4.56681  0.61958  0.77255  0.48576  0.95510
    319   2.71551  4.47710  3.31973  3.15502  4.15194  3.16622  4.23449  3.69049  3.20999  3.32024  4.36916  3.46436  0.88138  3.59964  3.45839  2.88221  3.15496  3.33902  5.34584  4.27235    337 - -
          2.68618  4.42225  2.77519  2.73123  3.46354  2.40513  3.72494  3.29354  2.67741  2.69355  4.24690  2.90347  2.73739  3.18146  2.89801  2.37887  2.77519  2.98518  4.58477  3.61503
          0.03231  3.84446  4.56681  0.61958  0.77255  0.48576  0.95510
    320   2.71551  4.47710  3.31973  3.15502  4.15194  3.16622  4.23449  3.69049  3.20999  3.32024  4.36916  3.46436  0.88138  3.59964  3.45839  2.88221  3.15496  3.33902  5.34584  4.27235    338 - -
          2.68618  4.42225  2.77519  2.73123  3.46354  2.40513  3.72494  3.29354  2.67741  2.69355  4.24690  2.90347  2.73739  3.18146  2.89801  2.37887  2.77519  2.98518  4.58477  3.61503
          0.03231  3.84446  4.56681  0.61958  0.77255  0.48576  0.95510
    321   3.18571  4.60096  4.29922  3.90664  1.32041  4.08633  3.87259  2.53739  3.76477  1.81013  3.26980  4.00151  4.45535  3.93720  3.91380  3.49991  3.45153  2.55109  4.13539  2.51163    339 - -
          2.68618  4.42225  2.77519  2.73123  3.46354  2.40513  3.72494  3.29354  2.67741  2.69355  4.24690  2.90347  2.73739  3.18146  2.89801  2.37887  2.77519  2.98518  4.58477  3.61503
          0.03231  3.84446  4.56681  0.61958  0.77255  0.48576  0.95510
    322   2.55560  0.99908  4.06751  3.80105  3.79921  3.18414  4.45434  2.93881  3.62795  2.85538  3.97591  3.79552  3.88888  3.97523  3.75716  2.82713  3.02007  2.68519  5.22084  4.08699    340 - -
          2.68618  4.42225  2.77519  2.73123  3.46354  2.40513  3.72494  3.29354  2.67741  2.69355  4.24690  2.90347  2.73739  3.18146  2.89801  2.37887  2.77519  2.98518  4.58477  3.61503
          0.03231  3.84446  4.56681  0.61958  0.77255  0.48576  0.95510
    323   3.12422  4.59501  4.14435  3.78447  3.12570  3.94625  4.44901  2.32868  3.55248  0.91048  3.15811  4.06262  4.38669  3.92752  3.73297  3.51441  3.41990  2.35867  4.99443  3.71115    341 - -
          2.68618  4.42225  2.77519  2.73123  3.46354  2.40513  3.72494  3.29354  2.67741  2.69355  4.24690  2.90347  2.73739  3.18146  2.89801  2.37887  2.77519  2.98518  4.58477  3.61503
          0.03231  3.84446  4.56681  0.61958  0.77255  0.48576  0.95510
    324   2.71551  4.47710  3.31973  3.15502  4.15194  3.16622  4.23449  3.69049  3.20999  3.32024  4.36916  3.46436  0.88138  3.59964  3.45839  2.88221  3.15496  3.33902  5.34584  4.27235    342 - -
          2.68618  4.42225  2.77519  2.73123  3.46354  2.40513  3.72494  3.29354  2.67741  2.69355  4.24690  2.90347  2.73739  3.18146  2.89801  2.37887  2.77519  2.98518  4.58477  3.61503
          0.03231  3.84446  4.56681  0.61958  0.77255  0.48576  0.95510
    325   3.22327  4.63341  4.20021  3.90970  1.05870  3.91896  3.86575  2.75077  3.81751  2.12747  3.48531  3.98785  4.37844  3.99331  3.94415  3.49444  3.52453  2.73935  4.12373  2.49450    343 - -
          2.68618  4.42225  2.77519  2.73123  3.46354  2.40513  3.72494  3.29354  2.67741  2.69355  4.24690  2.90347  2.73739  3.18146  2.89801  2.37887  2.77519  2.98518  4.58477  3.61503
          0.03231  3.84446  4.56681  0.61958  0.77255  0.48576  0.95510
    326   3.20734  4.70767  3.79720  3.52167  2.29494  3.79775  3.60653  3.22053  3.37999  2.68160  3.89857  3.68946  4.27242  3.69275  3.56930  3.34670  3.49398  3.08981  3.93752  1.01366    344 - -
          2.68618  4.42225  2.77519  2.73123  3.46354  2.40513  3.72494  3.29354  2.67741  2.69355  4.24690  2.90347  2.73739  3.18146  2.89801  2.37887  2.77519  2.98518  4.58477  3.61503
          0.03231  3.84446  4.56681  0.61958  0.77255  0.48576  0.95510
    327   3.12422  4.59501  4.14435  3.78447  3.12570  3.94625  4.44901  2.32868  3.55248  0.91048  3.15811  4.06262  4.38669  3.92752  3.73297  3.51441  3.41990  2.35867  4.99443  3.71115    345 - -
          2.68618  4.42225  2.77519  2.73123  3.46354  2.40513  3.72494  3.29354  2.67741  2.69355  4.24690  2.90347  2.73739  3.18146  2.89801  2.37887  2.77519  2.98518  4.58477  3.61503
          0.03231  3.84446  4.56681  0.61958  0.77255  0.48576  0.95510
    328   3.00935  4.43636  4.29515  3.91019  3.35572  4.03569  4.64377  1.11329  3.73776  1.94793  3.29588  4.15948  4.46993  4.08916  3.93756  3.52859  3.30916  1.84620  5.24049  3.97611    346 - -
          2.68618  4.42225  2.77519  2.73123  3.46354  2.40513  3.72494  3.29354  2.67741  2.69355  4.24690  2.90347  2.73739  3.18146  2.89801  2.37887  2.77519  2.98518  4.58477  3.61503
          0.03231  3.84446  4.56681  0.61958  0.77255  0.48576  0.95510
    329   2.71551  4.47710  3.31973  3.15502  4.15194  3.16622  4.23449  3.69049  3.20999  3.32024  4.36916  3.46436  0.88138  3.59964  3.45839  2.88221  3.15496  3.33902  5.34584  4.27235    347 - -
          2.68618  4.42225  2.77519  2.73123  3.46354  2.40513  3.72494  3.29354  2.67741  2.69355  4.24690  2.90347  2.73739  3.18146  2.89801  2.37887  2.77519  2.98518  4.58477  3.61503
          0.03231  3.84446  4.56681  0.61958  0.77255  0.48576  0.95510
    330   2.71551  4.47710  3.31973  3.15502  4.15194  3.16622  4.23449  3.69049  3.20999  3.32024  4.36916  3.46436  0.88138  3.59964  3.45839  2.88221  3.15496  3.33902  5.34584  4.27235    348 - -
          2.68618  4.42225  2.77519  2.73123  3.46354  2.40513  3.72494  3.29354  2.67741  2.69355  4.24690  2.90347  2.73739  3.18146  2.89801  2.37887  2.77519  2.98518  4.58477  3.61503
          0.03231  3.84446  4.56681  0.61958  0.77255  0.48576  0.95510
    331   2.30186  4.22168  3.18271  2.99757  4.04860  2.95211  4.10801  3.56760  3.06944  3.29014  4.21884  3.22658  3.68869  3.42103  3.35607  1.13408  2.77997  3.10885  5.42342  4.13207    349 - -
          2.68618  4.42225  2.77519  2.73123  3.46354  2.40513  3.72494  3.29354  2.67741  2.69355  4.24690  2.90347  2.73739  3.18146  2.89801  2.37887  2.77519  2.98518  4.58477  3.61503
          0.03231  3.84446  4.56681  0.61958  0.77255  0.48576  0.95510
    332   1.05490  4.17874  3.43470  3.22514  4.02500  3.00394  4.25043  3.14636  3.24069  3.02922  4.06446  3.38166  3.74055  3.58452  3.49291  2.52944  2.80488  2.80563  5.45497  4.25219    350 - -
          2.68618  4.42225  2.77519  2.73123  3.46354  2.40513  3.72494  3.29354  2.67741  2.69355  4.24690  2.90347  2.73739  3.18146  2.89801  2.37887  2.77519  2.98518  4.58477  3.61503
          0.03231  3.84446  4.56681  0.61958  0.77255  0.48576  0.95510
    333   2.39833  4.24322  3.40391  3.15506  3.94480  3.08331  4.17444  3.06854  3.09748  2.93301  3.98565  3.36867  3.78500  3.49380  3.35728  2.59933  1.22029  2.76651  5.38508  4.16154    351 - -
          2.68618  4.42225  2.77519  2.73123  3.46354  2.40513  3.72494  3.29354  2.67741  2.69355  4.24690  2.90347  2.73739  3.18146  2.89801  2.37887  2.77519  2.98518  4.58477  3.61503
          0.03231  3.84446  4.56681  0.61958  0.77255  0.48576  0.95510
    334   1.05490  4.17874  3.43470  3.22514  4.02500  3.00394  4.25043  3.14636  3.24069  3.02922  4.06446  3.38166  3.74055  3.58452  3.49291  2.52944  2.80488  2.80563  5.45497  4.25219    352 - -
          2.68618  4.42225  2.77519  2.73123  3.46354  2.40513  3.72494  3.29354  2.67741  2.69355  4.24690  2.90347  2.73739  3.18146  2.89801  2.37887  2.77519  2.98518  4.58477  3.61503
          0.03231  3.84446  4.56681  0.61958  0.77255  0.48576  0.95510
    335   3.20734  4.70767  3.79720  3.52167  2.29494  3.79775  3.60653  3.22053  3.37999  2.68160  3.89857  3.68946  4.27242  3.69275  3.56930  3.34670  3.49398  3.08981  3.93752  1.01366    353 - -
          2.68618  4.42225  2.77519  2.73123  3.46354  2.40513  3.72494  3.29354  2.67741  2.69355  4.24690  2.90347  2.73739  3.18146  2.89801  2.37887  2.77519  2.98518  4.58477  3.61503
          0.03231  3.84446  4.56681  0.61958  0.77255  0.48576  0.95510
    336   3.12422  4.59501  4.14435  3.78447  3.12570  3.94625  4.44901  2.32868  3.55248  0.91048  3.15811  4.06262  4.38669  3.92752  3.73297  3.51441  3.41990  2.35867  4.99443  3.71115    354 - -
          2.68618  4.42225  2.77519  2.73123  3.46354  2.40513  3.72494  3.29354  2.67741  2.69355  4.24690  2.90347  2.73739  3.18146  2.89801  2.37887  2.77519  2.98518  4.58477  3.61503
          0.03231  3.84446  4.56681  0.61958  0.77255  0.48576  0.95510
    337   2.71551  4.47710  3.31973  3.15502  4.15194  3.16622  4.23449  3.69049  3.20999  3.32024  4.36916  3.46436  0.88138  3.59964  3.45839  2.88221  3.15496  3.33902  5.34584  4.27235    355 - -
          2.68618  4.42225  2.77519  2.73123  3.46354  2.40513  3.72494  3.29354  2.67741  2.69355  4.24690  2.90347  2.73739  3.18146  2.89801  2.37887  2.77519  2.98518  4.58477  3.61503
          0.03231  3.84446  4.56681  0.61958  0.77255  0.48576  0.95510
    338   2.94767  4.50101  4.01955  3.61121  3.19625  3.81321  4.35285  2.36908  3.38070  1.79543  1.43269  3.89207  4.27393  3.76459  3.58924  3.29371  3.25257  2.37187  5.03315  3.79228    356 - -
          2.68618  4.42225  2.77519  2.73123  3.46354  2.40513  3.72494  3.29354  2.67741  2.69355  4.24690  2.90347  2.73739  3.18146  2.89801  2.37887  2.77519  2.98518  4.58477  3.61503
          0.03231  3.84446  4.56681  0.61958  0.77255  0.48576  0.95510
    339   3.12422  4.59501  4.14435  3.78447  3.12570  3.94625  4.44901  2.32868  3.55248  0.91048  3.15811  4.06262  4.38669  3.92752  3.73297  3.51441  3.41990  2.35867  4.99443  3.71115    357 - -
          2.68618  4.42225  2.77519  2.73123  3.46354  2.40513  3.72494  3.29354  2.67741  2.69355  4.24690  2.90347  2.73739  3.18146  2.89801  2.37887  2.77519  2.98518  4.58477  3.61503
          0.03231  3.84446  4.56681  0.61958  0.77255  0.48576  0.95510
    340   2.92895  5.03322  2.47699  1.06589  4.37604  3.25654  3.84143  3.82440  2.71848  3.44621  4.42189  2.91817  3.85992  3.05794  3.12410  2.91446  3.23311  3.51129  5.55293  4.27562    358 - -
          2.68618  4.42225  2.77519  2.73123  3.46354  2.40513  3.72494  3.29354  2.67741  2.69355  4.24690  2.90347  2.73739  3.18146  2.89801  2.37887  2.77519  2.98518  4.58477  3.61503
          0.03231  3.84446  4.56681  0.61958  0.77255  0.48576  0.95510
    341   2.94709  4.90899  3.12117  2.74837  4.28901  3.43916  3.74467  3.71661  1.07728  3.28801  4.25132  3.17394  3.94178  2.93800  2.42769  2.99113  3.20263  3.42611  5.35546  4.16434    359 - -
          2.68618  4.42225  2.77519  2.73123  3.46354  2.40513  3.72494  3.29354  2.67741  2.69355  4.24690  2.90347  2.73739  3.18146  2.89801  2.37887  2.77519  2.98518  4.58477  3.61503
          0.03231  3.84446  4.56681  0.61958  0.77255  0.48576  0.95510
    342   2.55560  0.99908  4.06751  3.80105  3.79921  3.18414  4.45434  2.93881  3.62795  2.85538  3.97591  3.79552  3.88888  3.97523  3.75716  2.82713  3.02007  2.68519  5.22084  4.08699    360 - -
          2.68618  4.42225  2.77519  2.73123  3.46354  2.40513  3.72494  3.29354  2.67741  2.69355  4.24690  2.90347  2.73739  3.18146  2.89801  2.37887  2.77519  2.98518  4.58477  3.61503
          0.03231  3.84446  4.56681  0.61958  0.77255  0.48576  0.95510
    343   3.29017  4.67464  4.04905  3.74848  2.63917  3.69936  3.86663  3.31293  3.47143  2.71249  3.94799  3.90328  4.21484  3.86053  3.60460  3.49412  3.58924  3.20248  0.94373  2.64279    361 - -
          2.68618  4.42225  2.77519  2.73123  3.46354  2.40513  3.72494  3.29354  2.67741  2.69355  4.24690  2.90347  2.73739  3.18146  2.89801  2.37887  2.77519  2.98518  4.58477  3.61503
          0.03231  3.84446  4.56681  0.61958  0.77255  0.48576  0.95510
    344   3.20734  4.70767  3.79720  3.52167  2.29494  3.79775  3.60653  3.22053  3.37999  2.68160  3.89857  3.68946  4.27242  3.69275  3.56930  3.34670  3.49398  3.08981  3.93752  1.01366    362 - -
          2.68618  4.42225  2.77519  2.73123  3.46354  2.40513  3.72494  3.29354  2.67741  2.69355  4.24690  2.90347  2.73739  3.18146  2.89801  2.37887  2.77519  2.98518  4.58477  3.61503
          0.03231  3.84446  4.56681  0.61958  0.77255  0.48576  0.95510
    345   2.71551  4.47710  3.31973  3.15502  4.15194  3.16622  4.23449  3.69049  3.20999  3.32024  4.36916  3.46436  0.88138  3.59964  3.45839  2.88221  3.15496  3.33902  5.34584  4.27235    363 - -
          2.68618  4.42225  2.77519  2.73123  3.46354  2.40513  3.72494  3.29354  2.67741  2.69355  4.24690  2.90347  2.73739  3.18146  2.89801  2.37887  2.77519  2.98518  4.58477  3.61503
          0.03231  3.84446  4.56681  0.61958  0.77255  0.48576  0.95510
    346   2.39833  4.24322  3.40391  3.15506  3.94480  3.08331  4.17444  3.06854  3.09748  2.93301  3.98565  3.36867  3.78500  3.49380  3.35728  2.59933  1.22029  2.76651  5.38508  4.16154    364 - -
          2.68618  4.42225  2.77519  2.73123  3.46354  2.40513  3.72494  3.29354  2.67741  2.69355  4.24690  2.90347  2.73739  3.18146  2.89801  2.37887  2.77519  2.98518  4.58477  3.61503
          0.03231  3.84446  4.56681  0.61958  0.77255  0.48576  0.95510
    347   2.30186  4.22168  3.18271  2.99757  4.04860  2.95211  4.10801  3.56760  3.06944  3.29014  4.21884  3.22658  3.68869  3.42103  3.35607  1.13408  2.77997  3.10885  5.42342  4.13207    365 - -
          2.68618  4.42225  2.77519  2.73123  3.46354  2.40513  3.72494  3.29354  2.67741  2.69355  4.24690  2.90347  2.73739  3.18146  2.89801  2.37887  2.77519  2.98518  4.58477  3.61503
          0.03231  3.84446  4.56681  0.61958  0.77255  0.48576  0.95510
    348   2.83436  4.34874  4.17646  3.76928  3.44232  3.85167  4.55165  1.95391  3.60383  2.03882  3.38677  3.99304  4.34641  3.96443  3.83131  3.28700  3.16320  1.14629  5.27639  3.98786    366 - -
          2.68618  4.42225  2.77519  2.73123  3.46354  2.40513  3.72494  3.29354  2.67741  2.69355  4.24690  2.90347  2.73739  3.18146  2.89801  2.37887  2.77519  2.98518  4.58477  3.61503
          0.03231  3.84446  4.56681  0.61958  0.77255  0.48576  0.95510
    349   2.71551  4.47710  3.31973  3.15502  4.15194  3.16622  4.23449  3.69049  3.20999  3.32024  4.36916  3.46436  0.88138  3.59964  3.45839  2.88221  3.15496  3.33902  5.34584  4.27235    367 - -
          2.68618  4.42225  2.77519  2.73123  3.46354  2.40513  3.72494  3.29354  2.67741  2.69355  4.24690  2.90347  2.73739  3.18146  2.89801  2.37887  2.77519  2.98518  4.58477  3.61503
          0.03231  3.84446  4.56681  0.61958  0.77255  0.48576  0.95510
    350   2.83571  4.34918  4.17830  3.76993  3.44102  3.85469  4.55182  1.95269  3.60415  2.03532  3.38494  3.99432  4.34804  3.96454  3.83176  3.28920  3.16389  1.14747  5.27576  3.98739    368 - -
          2.68618  4.42225  2.77519  2.73123  3.46354  2.40513  3.72494  3.29354  2.67741  2.69355  4.24690  2.90347  2.73739  3.18146  2.89801  2.37887  2.77519  2.98518  4.58477  3.61503
          0.03231  3.84446  4.56681  0.61958  0.77255  0.48576  0.95510
    351   3.12422  4.59501  4.14435  3.78447  3.12570  3.94625  4.44901  2.32868  3.55248  0.91048  3.15811  4.06262  4.38669  3.92752  3.73297  3.51441  3.41990  2.35867  4.99443  3.71115    369 - -
          2.68618  4.42225  2.77519  2.73123  3.46354  2.40513  3.72494  3.29354  2.67741  2.69355  4.24690  2.90347  2.73739  3.18146  2.89801  2.37887  2.77519  2.98518  4.58477  3.61503
          0.03231  3.84446  4.56681  0.61958  0.77255  0.48576  0.95510
    352   3.20734  4.70767  3.79720  3.52167  2.29494  3.79775  3.60653  3.22053  3.37999  2.68160  3.89857  3.68946  4.27242  3.69275  3.56930  3.34670  3.49398  3.08981  3.93752  1.01366    370 - -
          2.68618  4.42225  2.77519  2.73123  3.46354  2.40513  3.72494  3.29354  2.67741  2.69355  4.24690  2.90347  2.73739  3.18146  2.89801  2.37887  2.77519  2.98518  4.58477  3.61503
          0.03231  3.84446  4.56681  0.61958  0.77255  0.48576  0.95510
    353   2.55749  4.49275  2.96130  2.75026  4.01531  3.14780  3.93734  3.53362  2.78253  3.14033  4.11602  3.13711  1.42032  2.99209  3.09741  2.67933  2.95016  3.18633  5.34492  4.07001    371 - -
          2.68618  4.42225  2.77519  2.73123  3.46354  2.40513  3.72494  3.29354  2.67741  2.69355  4.24690  2.90347  2.73739  3.18146  2.89801  2.37887  2.77519  2.98518  4.58477  3.61503
          0.03231  3.84446  4.56681  0.61958  0.77255  0.48576  0.95510
    354   2.30081  4.23413  3.06023  2.92659  4.22578  1.23292  4.12697  3.72601  3.10940  3.43150  4.31739  3.18186  3.67065  3.42399  3.41090  2.34102  2.78663  3.20985  5.53698  4.29932    372 - -
          2.68618  4.42225  2.77519  2.73123  3.46354  2.40513  3.72494  3.29354  2.67741  2.69355  4.24690  2.90347  2.73739  3.18146  2.89801  2.37887  2.77519  2.98518  4.58477  3.61503
          0.03231  3.84446  4.56681  0.61958  0.77255  0.48576  0.95510
    355   3.12422  4.59501  4.14435  3.78447  3.12570  3.94625  4.44901  2.32868  3.55248  0.91048  3.15811  4.06262  4.38669  3.92752  3.73297  3.51441  3.41990  2.35867  4.99443  3.71115    373 - -
          2.68618  4.42225  2.77519  2.73123  3.46354  2.40513  3.72494  3.29354  2.67741  2.69355  4.24690  2.90347  2.73739  3.18146  2.89801  2.37887  2.77519  2.98518  4.58477  3.61503
          0.03231  3.84446  4.56681  0.61958  0.77255  0.48576  0.95510
    356   2.51138  4.61361  2.62252  2.43931  4.22804  3.09921  3.79605  3.73318  2.66118  3.35456  4.20719  1.65650  3.33921  3.00057  3.06470  2.42662  2.88268  3.30632  5.51257  4.15634    374 - -
          2.68618  4.42225  2.77519  2.73123  3.46354  2.40513  3.72494  3.29354  2.67741  2.69355  4.24690  2.90347  2.73739  3.18146  2.89801  2.37887  2.77519  2.98518  4.58477  3.61503
          0.03231  3.84446  4.56681  0.61958  0.77255  0.48576  0.95510
    357   1.34836  4.10425  3.43510  3.14056  4.03912  2.95894  4.16343  3.10937  3.12540  3.02257  3.97230  3.29698  3.68574  3.45674  3.40929  2.41691  2.22070  2.74075  5.47333  4.25899    375 - -
          2.68618  4.42225  2.77519  2.73123  3.46354  2.40513  3.72494  3.29354  2.67741  2.69355  4.24690  2.90347  2.73739  3.18146  2.89801  2.37887  2.77519  2.98518  4.58477  3.61503
          0.03231  3.84446  4.56681  0.61958  0.77255  0.48576  0.95510
    358   2.30186  4.22168  3.18271  2.99757  4.04860  2.95211  4.10801  3.56760  3.06944  3.29014  4.21884  3.22658  3.68869  3.42103  3.35607  1.13408  2.77997  3.10885  5.42342  4.13207    376 - -
          2.68618  4.42225  2.77519  2.73123  3.46354  2.40513  3.72494  3.29354  2.67741  2.69355  4.24690  2.90347  2.73739  3.18146  2.89801  2.37887  2.77519  2.98518  4.58477  3.61503
          0.03231  3.84446  4.56681  0.61958  0.77255  0.48576  0.95510
    359   1.05490  4.17874  3.43470  3.22514  4.02500  3.00394  4.25043  3.14636  3.24069  3.02922  4.06446  3.38166  3.74055  3.58452  3.49291  2.52944  2.80488  2.80563  5.45497  4.25219    377 - -
          2.68618  4.42225  2.77519  2.73123  3.46354  2.40513  3.72494  3.29354  2.67741  2.69355  4.24690  2.90347  2.73739  3.18146  2.89801  2.37887  2.77519  2.98518  4.58477  3.61503
          0.03231  3.84446  4.56681  0.61958  0.77255  0.48576  0.95510
    360   1.05490  4.17874  3.43470  3.22514  4.02500  3.00394  4.25043  3.14636  3.24069  3.02922  4.06446  3.38166  3.74055  3.58452  3.49291  2.52944  2.80488  2.80563  5.45497  4.25219    378 - -
          2.68618  4.42225  2.77519  2.73123  3.46354  2.40513  3.72494  3.29354  2.67741  2.69355  4.24690  2.90347  2.73739  3.18146  2.89801  2.37887  2.77519  2.98518  4.58477  3.61503
          0.03231  3.84446  4.56681  0.61958  0.77255  0.48576  0.95510
    361   1.05490  4.17874  3.43470  3.22514  4.02500  3.00394  4.25043  3.14636  3.24069  3.02922  4.06446  3.38166  3.74055  3.58452  3.49291  2.52944  2.80488  2.80563  5.45497  4.25219    379 - -
          2.68618  4.42225  2.77519  2.73123  3.46354  2.40513  3.72494  3.29354  2.67741  2.69355  4.24690  2.90347  2.73739  3.18146  2.89801  2.37887  2.77519  2.98518  4.58477  3.61503
          0.03231  3.84446  4.56681  0.61958  0.77255  0.48576  0.95510
    362   3.12422  4.59501  4.14435  3.78447  3.12570  3.94625  4.44901  2.32868  3.55248  0.91048  3.15811  4.06262  4.38669  3.92752  3.73297  3.51441  3.41990  2.35867  4.99443  3.71115    380 - -
          2.68618  4.42225  2.77519  2.73123  3.46354  2.40513  3.72494  3.29354  2.67741  2.69355  4.24690  2.90347  2.73739  3.18146  2.89801  2.37887  2.77519  2.98518  4.58477  3.61503
          0.03231  3.84446  4.56681  0.61958  0.77255  0.48576  0.95510
    363   2.21504  4.15029  3.26576  2.96602  4.08479  2.94042  4.04823  3.41271  2.97625  3.16884  4.04177  3.19017  3.65319  3.31595  3.29073  1.64331  1.89545  2.96785  5.45317  4.20962    381 - -
          2.68618  4.42225  2.77519  2.73123  3.46354  2.40513  3.72494  3.29354  2.67741  2.69355  4.24690  2.90347  2.73739  3.18146  2.89801  2.37887  2.77519  2.98518  4.58477  3.61503
          0.03231  3.84446  4.56681  0.61958  0.77255  0.48576  0.95510
    364   2.21827  4.17624  3.11060  2.90662  4.21629  2.44900  4.07722  3.68596  3.03781  3.37104  4.21625  3.14773  3.63328  3.34674  3.36014  1.31148  2.69702  3.15309  5.54552  4.29462    382 - -
          2.68618  4.42225  2.77519  2.73123  3.46354  2.40513  3.72494  3.29354  2.67741  2.69355  4.24690  2.90347  2.73739  3.18146  2.89801  2.37887  2.77519  2.98518  4.58477  3.61503
          0.03231  3.84446  4.56681  0.61958  0.77255  0.48576  0.95510
    365   3.18571  4.60096  4.29922  3.90664  1.32041  4.08633  3.87259  2.53739  3.76477  1.81013  3.26980  4.00151  4.45535  3.93720  3.91380  3.49991  3.45153  2.55109  4.13539  2.51163    383 - -
          2.68618  4.42225  2.77519  2.73123  3.46354  2.40513  3.72494  3.29354  2.67741  2.69355  4.24690  2.90347  2.73739  3.18146  2.89801  2.37887  2.77519  2.98518  4.58477  3.61503
          0.03231  3.84446  4.56681  0.61958  0.77255  0.48576  0.95510
    366   2.94767  4.50101  4.01955  3.61121  3.19625  3.81321  4.35285  2.36908  3.38070  1.79543  1.43269  3.89207  4.27393  3.76459  3.58924  3.29371  3.25257  2.37187  5.03315  3.79228    384 - -
          2.68618  4.42225  2.77519  2.73123  3.46354  2.40513  3.72494  3.29354  2.67741  2.69355  4.24690  2.90347  2.73739  3.18146  2.89801  2.37887  2.77519  2.98518  4.58477  3.61503
          0.03231  3.84446  4.56681  0.61958  0.77255  0.48576  0.95510
    367   2.70085  4.69586  2.69396  2.57681  4.05505  3.16568  3.89945  3.75976  2.80101  3.40993  4.36564  1.20863  3.81635  3.17247  3.15444  2.76931  3.08198  3.38480  5.36424  4.00564    385 - -
          2.68618  4.42225  2.77519  2.73123  3.46354  2.40513  3.72494  3.29354  2.67741  2.69355  4.24690  2.90347  2.73739  3.18146  2.89801  2.37887  2.77519  2.98518  4.58477  3.61503
          0.03231  3.84446  4.56681  0.61958  0.77255  0.48576  0.95510
    368   2.71551  4.47710  3.31973  3.15502  4.15194  3.16622  4.23449  3.69049  3.20999  3.32024  4.36916  3.46436  0.88138  3.59964  3.45839  2.88221  3.15496  3.33902  5.34584  4.27235    386 - -
          2.68618  4.42225  2.77519  2.73123  3.46354  2.40513  3.72494  3.29354  2.67741  2.69355  4.24690  2.90347  2.73739  3.18146  2.89801  2.37887  2.77519  2.98518  4.58477  3.61503
          0.03231  3.84446  4.56681  0.61958  0.77255  0.48576  0.95510
    369   2.88948  5.29061  1.22773  1.99601  4.60002  3.15868  3.75395  4.09341  2.78838  3.67294  4.57187  2.67846  3.79490  2.94314  3.35397  2.80240  3.19563  3.70817  5.81267  4.36573    387 - -
          2.68618  4.42225  2.77519  2.73123  3.46354  2.40513  3.72494  3.29354  2.67741  2.69355  4.24690  2.90347  2.73739  3.18146  2.89801  2.37887  2.77519  2.98518  4.58477  3.61503
          0.03231  3.84446  4.56681  0.61958  0.77255  0.48576  0.95510
    370   2.94709  4.90899  3.12117  2.74837  4.28901  3.43916  3.74467  3.71661  1.07728  3.28801  4.25132  3.17394  3.94178  2.93800  2.42769  2.99113  3.20263  3.42611  5.35546  4.16434    388 - -
          2.68618  4.42225  2.77519  2.73123  3.46354  2.40513  3.72494  3.29354  2.67741  2.69355  4.24690  2.90347  2.73739  3.18146  2.89801  2.37887  2.77519  2.98518  4.58477  3.61503
          0.03231  3.84446  4.56681  0.61958  0.77255  0.48576  0.95510
    371   3.00935  4.43636  4.29515  3.91019  3.35572  4.03569  4.64377  1.11329  3.73776  1.94793  3.29588  4.15948  4.46993  4.08916  3.93756  3.52859  3.30916  1.84620  5.24049  3.97611    389 - -
          2.68618  4.42225  2.77519  2.73123  3.46354  2.40513  3.72494  3.29354  2.67741  2.69355  4.24690  2.90347  2.73739  3.18146  2.89801  2.37887  2.77519  2.98518  4.58477  3.61503
          0.03231  3.84446  4.56681  0.61958  0.77255  0.48576  0.95510
    372   2.24418  4.21619  3.11711  2.83093  4.14578  2.95195  3.98339  3.55619  2.89365  3.23823  4.08614  3.11600  2.77475  3.22665  3.23817  1.49668  2.58915  3.08132  5.47978  4.22078    390 - -
          2.68618  4.42225  2.77519  2.73123  3.46354  2.40513  3.72494  3.29354  2.67741  2.69355  4.24690  2.90347  2.73739  3.18146  2.89801  2.37887  2.77519  2.98518  4.58477  3.61503
          0.03231  3.84446  4.56681  0.61958  0.77255  0.48576  0.95510
    373   1.45014  4.13931  3.31468  2.98051  4.04740  2.96121  4.04589  3.30653  2.98877  3.08581  3.96811  3.20556  2.96019  3.31319  3.31079  2.39645  2.37466  2.89261  5.42691  4.20258    391 - -
          2.68618  4.42225  2.77519  2.73123  3.46354  2.40513  3.72494  3.29354  2.67741  2.69355  4.24690  2.90347  2.73739  3.18146  2.89801  2.37887  2.77519  2.98518  4.58477  3.61503
          0.03231  3.84446  4.56681  0.61958  0.77255  0.48576  0.95510
    374   2.71551  4.47710  3.31973  3.15502  4.15194  3.16622  4.23449  3.69049  3.20999  3.32024  4.36916  3.46436  0.88138  3.59964  3.45839  2.88221  3.15496  3.33902  5.34584  4.27235    392 - -
          2.68618  4.42225  2.77519  2.73123  3.46354  2.40513  3.72494  3.29354  2.67741  2.69355  4.24690  2.90347  2.73739  3.18146  2.89801  2.37887  2.77519  2.98518  4.58477  3.61503
          0.03231  3.84446  4.56681  0.61958  0.77255  0.48576  0.95510
    375   3.12422  4.59501  4.14435  3.78447  3.12570  3.94625  4.44901  2.32868  3.55248  0.91048  3.15811  4.06262  4.38669  3.92752  3.73297  3.51441  3.41990  2.35867  4.99443  3.71115    393 - -
          2.68618  4.42225  2.77519  2.73123  3.46354  2.40513  3.72494  3.29354  2.67741  2.69355  4.24690  2.90347  2.73739  3.18146  2.89801  2.37887  2.77519  2.98518  4.58477  3.61503
          0.03231  3.84446  4.56681  0.61958  0.77255  0.48576  0.95510
    376   3.12422  4.59501  4.14435  3.78447  3.12570  3.94625  4.44901  2.32868  3.55248  0.91048  3.15811  4.06262  4.38669  3.92752  3.73297  3.51441  3.41990  2.35867  4.99443  3.71115    394 - -
          2.68618  4.42225  2.77519  2.73123  3.46354  2.40513  3.72494  3.29354  2.67741  2.69355  4.24690  2.90347  2.73739  3.18146  2.89801  2.37887  2.77519  2.98518  4.58477  3.61503
          0.03231  3.84446  4.56681  0.61958  0.77255  0.48576  0.95510
    377   3.01967  4.51482  4.20671  3.69795  3.08473  4.06103  4.40020  2.21717  3.46457  1.50723  1.70966  4.00390  4.40123  3.79769  3.67960  3.42791  3.27667  2.25388  5.00833  3.78889    395 - -
          2.68618  4.42225  2.77519  2.73123  3.46354  2.40513  3.72494  3.29354  2.67741  2.69355  4.24690  2.90347  2.73739  3.18146  2.89801  2.37887  2.77519  2.98518  4.58477  3.61503
          0.03231  3.84446  4.56681  0.61958  0.77255  0.48576  0.95510
    378   2.71551  4.47710  3.31973  3.15502  4.15194  3.16622  4.23449  3.69049  3.20999  3.32024  4.36916  3.46436  0.88138  3.59964  3.45839  2.88221  3.15496  3.33902  5.34584  4.27235    396 - -
          2.68618  4.42225  2.77519  2.73123  3.46354  2.40513  3.72494  3.29354  2.67741  2.69355  4.24690  2.90347  2.73739  3.18146  2.89801  2.37887  2.77519  2.98518  4.58477  3.61503
          0.03231  3.84446  4.56681  0.61958  0.77255  0.48576  0.95510
    379   2.85934  4.84347  2.88526  2.64001  4.00820  3.34798  3.79792  3.63506  2.46284  3.14016  4.16924  3.09933  3.90132  1.28471  2.74739  2.90847  3.15653  3.36661  5.28539  3.97742    397 - -
          2.68618  4.42225  2.77519  2.73123  3.46354  2.40513  3.72494  3.29354  2.67741  2.69355  4.24690  2.90347  2.73739  3.18146  2.89801  2.37887  2.77519  2.98518  4.58477  3.61503
          0.03231  3.84446  4.56681  0.61958  0.77255  0.48576  0.95510
    380   2.97455  4.81490  3.46242  2.97984  4.16240  3.46743  3.80513  3.70249  2.22776  3.22355  4.22482  3.34153  3.97170  3.02717  1.02207  3.06029  3.24263  3.42774  5.25702  4.09621    398 - -
          2.68618  4.42225  2.77519  2.73123  3.46354  2.40513  3.72494  3.29354  2.67741  2.69355  4.24690  2.90347  2.73739  3.18146  2.89801  2.37887  2.77519  2.98518  4.58477  3.61503
          0.03231  3.84446  4.56681  0.61958  0.77255  0.48576  0.95510
    381   3.12422  4.59501  4.14435  3.78447  3.12570  3.94625  4.44901  2.32868  3.55248  0.91048  3.15811  4.06262  4.38669  3.92752  3.73297  3.51441  3.41990  2.35867  4.99443  3.71115    399 - -
          2.68618  4.42225  2.77519  2.73123  3.46354  2.40513  3.72494  3.29354  2.67741  2.69355  4.24690  2.90347  2.73739  3.18146  2.89801  2.37887  2.77519  2.98518  4.58477  3.61503
          0.03231  3.84446  4.56681  0.61958  0.77255  0.48576  0.95510
    382   2.71551  4.47710  3.31973  3.15502  4.15194  3.16622  4.23449  3.69049  3.20999  3.32024  4.36916  3.46436  0.88138  3.59964  3.45839  2.88221  3.15496  3.33902  5.34584  4.27235    400 - -
          2.68618  4.42225  2.77519  2.73123  3.46354  2.40513  3.72494  3.29354  2.67741  2.69355  4.24690  2.90347  2.73739  3.18146  2.89801  2.37887  2.77519  2.98518  4.58477  3.61503
          0.03231  3.84446  4.56681  0.61958  0.77255  0.48576  0.95510
    383   2.30186  4.22168  3.18271  2.99757  4.04860  2.95211  4.10801  3.56760  3.06944  3.29014  4.21884  3.22658  3.68869  3.42103  3.35607  1.13408  2.77997  3.10885  5.42342  4.13207    401 - -
          2.68618  4.42225  2.77519  2.73123  3.46354  2.40513  3.72494  3.29354  2.67741  2.69355  4.24690  2.90347  2.73739  3.18146  2.89801  2.37887  2.77519  2.98518  4.58477  3.61503
          0.03231  3.84446  4.56681  0.61958  0.77255  0.48576  0.95510
    384   2.71551  4.47710  3.31973  3.15502  4.15194  3.16622  4.23449  3.69049  3.20999  3.32024  4.36916  3.46436  0.88138  3.59964  3.45839  2.88221  3.15496  3.33902  5.34584  4.27235    402 - -
          2.68618  4.42225  2.77519  2.73123  3.46354  2.40513  3.72494  3.29354  2.67741  2.69355  4.24690  2.90347  2.73739  3.18146  2.89801  2.37887  2.77519  2.98518  4.58477  3.61503
          0.03231  3.84446  4.56681  0.61958  0.77255  0.48576  0.95510
    385   3.12422  4.59501  4.14435  3.78447  3.12570  3.94625  4.44901  2.32868  3.55248  0.91048  3.15811  4.06262  4.38669  3.92752  3.73297  3.51441  3.41990  2.35867  4.99443  3.71115    403 - -
          2.68618  4.42225  2.77519  2.73123  3.46354  2.40513  3.72494  3.29354  2.67741  2.69355  4.24690  2.90347  2.73739  3.18146  2.89801  2.37887  2.77519  2.98518  4.58477  3.61503
          0.08303  3.84446  2.84250  0.61958  0.77255  0.48576  0.95510
    386   2.32239  4.26908  3.02311  2.80671  4.04724  2.97930  3.97291  3.50322  2.87432  3.19881  4.10720  3.11441  1.66002  3.24325  3.19204  2.26991  2.76486  3.07537  5.39767  4.11628    404 - -
          2.68618  4.42225  2.77519  2.73123  3.46354  2.40513  3.72494  3.29354  2.67741  2.69355  4.24690  2.90347  2.73739  3.18146  2.89801  2.37887  2.77519  2.98518  4.58477  3.61503
          0.03396  3.79539  4.51773  0.61958  0.77255  0.46058  0.99674
    387   1.71910  4.20994  3.33684  2.87266  3.80856  3.12659  3.89529  3.09830  2.82438  2.85451  3.37320  3.18558  3.52009  3.16054  3.17423  2.27265  2.45949  2.76616  5.20195  3.96320    405 - -
          2.68618  4.42225  2.77519  2.73123  3.46354  2.40513  3.72494  3.29354  2.67741  2.69355  4.24690  2.90347  2.73739  3.18146  2.89801  2.37887  2.77519  2.98518  4.58477  3.61503
          0.03231  3.84446  4.56681  0.61958  0.77255  0.48576  0.95510
    388   2.96536  4.78715  3.09946  2.85694  3.26595  3.42456  1.20298  3.66391  2.70079  3.16125  4.20230  3.26726  3.97574  3.22291  2.96800  3.03641  3.26792  3.39960  4.73131  3.21767    406 - -
          2.68618  4.42225  2.77519  2.73123  3.46354  2.40513  3.72494  3.29354  2.67741  2.69355  4.24690  2.90347  2.73739  3.18146  2.89801  2.37887  2.77519  2.98518  4.58477  3.61503
          0.03231  3.84446  4.56681  0.61958  0.77255  0.48576  0.95510
    389   2.29160  4.26058  3.06154  2.80783  4.12441  2.97587  3.97903  3.57311  2.88727  3.24955  4.11456  3.11246  1.88640  3.23002  3.22719  1.90701  2.73385  3.11105  5.45964  4.18690    407 - -
          2.68618  4.42225  2.77519  2.73123  3.46354  2.40513  3.72494  3.29354  2.67741  2.69355  4.24690  2.90347  2.73739  3.18146  2.89801  2.37887  2.77519  2.98518  4.58477  3.61503
          0.03231  3.84446  4.56681  0.61958  0.77255  0.48576  0.95510
    390   1.77706  4.11586  3.26547  3.01036  4.14924  2.89037  4.10664  3.48906  3.06878  3.24801  4.11656  3.20004  3.63048  3.38320  3.37599  1.45105  2.65796  3.00628  5.51822  4.27901    408 - -
          2.68618  4.42225  2.77519  2.73123  3.46354  2.40513  3.72494  3.29354  2.67741  2.69355  4.24690  2.90347  2.73739  3.18146  2.89801  2.37887  2.77519  2.98518  4.58477  3.61503
          0.03231  3.84446  4.56681  0.61958  0.77255  0.48576  0.95510
    391   3.04601  4.40311  4.56476  4.02932  3.29037  4.32055  4.73237  1.50112  3.90336  1.53737  3.10990  4.30475  4.59780  4.14554  4.11148  3.67042  3.29307  1.56215  5.25781  4.08790    409 - -
          2.68618  4.42225  2.77519  2.73123  3.46354  2.40513  3.72494  3.29354  2.67741  2.69355  4.24690  2.90347  2.73739  3.18146  2.89801  2.37887  2.77519  2.98518  4.58477  3.61503
          0.03231  3.84446  4.56681  0.61958  0.77255  0.48576  0.95510
    392   2.96014  5.08307  0.95907  2.31873  4.45648  3.19001  3.90734  4.03842  2.98632  3.65192  4.62978  2.87354  3.84087  3.14671  3.49843  2.92593  3.29825  3.68072  5.63050  4.33449    410 - -
          2.68618  4.42225  2.77519  2.73123  3.46354  2.40513  3.72494  3.29354  2.67741  2.69355  4.24690  2.90347  2.73739  3.18146  2.89801  2.37887  2.77519  2.98518  4.58477  3.61503
          0.03231  3.84446  4.56681  0.61958  0.77255  0.48576  0.95510
    393   2.30186  4.22168  3.18271  2.99757  4.04860  2.95211  4.10801  3.56760  3.06944  3.29014  4.21884  3.22658  3.68869  3.42103  3.35607  1.13408  2.77997  3.10885  5.42342  4.13207    411 - -
          2.68618  4.42225  2.77519  2.73123  3.46354  2.40513  3.72494  3.29354  2.67741  2.69355  4.24690  2.90347  2.73739  3.18146  2.89801  2.37887  2.77519  2.98518  4.58477  3.61503
          0.03231  3.84446  4.56681  0.61958  0.77255  0.48576  0.95510
    394   2.30186  4.22168  3.18271  2.99757  4.04860  2.95211  4.10801  3.56760  3.06944  3.29014  4.21884  3.22658  3.68869  3.42103  3.35607  1.13408  2.77997  3.10885  5.42342  4.13207    412 - -
          2.68618  4.42225  2.77519  2.73123  3.46354  2.40513  3.72494  3.29354  2.67741  2.69355  4.24690  2.90347  2.73739  3.18146  2.89801  2.37887  2.77519  2.98518  4.58477  3.61503
          0.03231  3.84446  4.56681  0.61958  0.77255  0.48576  0.95510
    395   1.55263  4.15761  3.67724  3.29809  3.76014  3.20252  4.22984  2.53561  3.22812  2.60809  3.68675  3.47683  3.86126  3.55714  3.50588  2.63262  2.79572  1.89975  5.33593  4.10559    413 - -
          2.68618  4.42225  2.77519  2.73123  3.46354  2.40513  3.72494  3.29354  2.67741  2.69355  4.24690  2.90347  2.73739  3.18146  2.89801  2.37887  2.77519  2.98518  4.58477  3.61503
          0.03231  3.84446  4.56681  0.61958  0.77255  0.48576  0.95510
    396   3.12422  4.59501  4.14435  3.78447  3.12570  3.94625  4.44901  2.32868  3.55248  0.91048  3.15811  4.06262  4.38669  3.92752  3.73297  3.51441  3.41990  2.35867  4.99443  3.71115    414 - -
          2.68618  4.42225  2.77519  2.73123  3.46354  2.40513  3.72494  3.29354  2.67741  2.69355  4.24690  2.90347  2.73739  3.18146  2.89801  2.37887  2.77519  2.98518  4.58477  3.61503
          0.03231  3.84446  4.56681  0.61958  0.77255  0.48576  0.95510
    397   3.12422  4.59501  4.14435  3.78447  3.12570  3.94625  4.44901  2.32868  3.55248  0.91048  3.15811  4.06262  4.38669  3.92752  3.73297  3.51441  3.41990  2.35867  4.99443  3.71115    415 - -
          2.68618  4.42225  2.77519  2.73123  3.46354  2.40513  3.72494  3.29354  2.67741  2.69355  4.24690  2.90347  2.73739  3.18146  2.89801  2.37887  2.77519  2.98518  4.58477  3.61503
          0.03231  3.84446  4.56681  0.61958  0.77255  0.48576  0.95510
    398   2.85934  4.84347  2.88526  2.64001  4.00820  3.34798  3.79792  3.63506  2.46284  3.14016  4.16924  3.09933  3.90132  1.28471  2.74739  2.90847  3.15653  3.36661  5.28539  3.97742    416 - -
          2.68618  4.42225  2.77519  2.73123  3.46354  2.40513  3.72494  3.29354  2.67741  2.69355  4.24690  2.90347  2.73739  3.18146  2.89801  2.37887  2.77519  2.98518  4.58477  3.61503
          0.03231  3.84446  4.56681  0.61958  0.77255  0.48576  0.95510
    399   1.05490  4.17874  3.43470  3.22514  4.02500  3.00394  4.25043  3.14636  3.24069  3.02922  4.06446  3.38166  3.74055  3.58452  3.49291  2.52944  2.80488  2.80563  5.45497  4.25219    417 - -
          2.68618  4.42225  2.77519  2.73123  3.46354  2.40513  3.72494  3.29354  2.67741  2.69355  4.24690  2.90347  2.73739  3.18146  2.89801  2.37887  2.77519  2.98518  4.58477  3.61503
          0.03231  3.84446  4.56681  0.61958  0.77255  0.48576  0.95510
    400   3.12422  4.59501  4.14435  3.78447  3.12570  3.94625  4.44901  2.32868  3.55248  0.91048  3.15811  4.06262  4.38669  3.92752  3.73297  3.51441  3.41990  2.35867  4.99443  3.71115    418 - -
          2.68618  4.42225  2.77519  2.73123  3.46354  2.40513  3.72494  3.29354  2.67741  2.69355  4.24690  2.90347  2.73739  3.18146  2.89801  2.37887  2.77519  2.98518  4.58477  3.61503
          0.03231  3.84446  4.56681  0.61958  0.77255  0.48576  0.95510
    401   2.94709  4.90899  3.12117  2.74837  4.28901  3.43916  3.74467  3.71661  1.07728  3.28801  4.25132  3.17394  3.94178  2.93800  2.42769  2.99113  3.20263  3.42611  5.35546  4.16434    419 - -
          2.68618  4.42225  2.77519  2.73123  3.46354  2.40513  3.72494  3.29354  2.67741  2.69355  4.24690  2.90347  2.73739  3.18146  2.89801  2.37887  2.77519  2.98518  4.58477  3.61503
          0.03231  3.84446  4.56681  0.61958  0.77255  0.48576  0.95510
    402   2.68743  4.86692  2.76117  2.40328  4.10345  3.33982  3.32772  3.62075  2.30723  3.17939  4.03145  2.90596  3.05807  1.92909  2.66802  2.70336  2.93778  3.28802  5.32921  3.98288    420 - -
          2.68618  4.42225  2.77519  2.73123  3.46354  2.40513  3.72494  3.29354  2.67741  2.69355  4.24690  2.90347  2.73739  3.18146  2.89801  2.37887  2.77519  2.98518  4.58477  3.61503
          0.03231  3.84446  4.56681  0.61958  0.77255  0.48576  0.95510
    403   3.00935  4.43636  4.29515  3.91019  3.35572  4.03569  4.64377  1.11329  3.73776  1.94793  3.29588  4.15948  4.46993  4.08916  3.93756  3.52859  3.30916  1.84620  5.24049  3.97611    421 - -
          2.68618  4.42225  2.77519  2.73123  3.46354  2.40513  3.72494  3.29354  2.67741  2.69355  4.24690  2.90347  2.73739  3.18146  2.89801  2.37887  2.77519  2.98518  4.58477  3.61503
          0.03231  3.84446  4.56681  0.61958  0.77255  0.48576  0.95510
    404   2.71551  4.47710  3.31973  3.15502  4.15194  3.16622  4.23449  3.69049  3.20999  3.32024  4.36916  3.46436  0.88138  3.59964  3.45839  2.88221  3.15496  3.33902  5.34584  4.27235    422 - -
          2.68618  4.42225  2.77519  2.73123  3.46354  2.40513  3.72494  3.29354  2.67741  2.69355  4.24690  2.90347  2.73739  3.18146  2.89801  2.37887  2.77519  2.98518  4.58477  3.61503
          0.03231  3.84446  4.56681  0.61958  0.77255  0.48576  0.95510
    405   2.71551  4.47710  3.31973  3.15502  4.15194  3.16622  4.23449  3.69049  3.20999  3.32024  4.36916  3.46436  0.88138  3.59964  3.45839  2.88221  3.15496  3.33902  5.34584  4.27235    423 - -
          2.68618  4.42225  2.77519  2.73123  3.46354  2.40513  3.72494  3.29354  2.67741  2.69355  4.24690  2.90347  2.73739  3.18146  2.89801  2.37887  2.77519  2.98518  4.58477  3.61503
          0.03231  3.84446  4.56681  0.61958  0.77255  0.48576  0.95510
    406   3.12422  4.59501  4.14435  3.78447  3.12570  3.94625  4.44901  2.32868  3.55248  0.91048  3.15811  4.06262  4.38669  3.92752  3.73297  3.51441  3.41990  2.35867  4.99443  3.71115    424 - -
          2.68618  4.42225  2.77519  2.73123  3.46354  2.40513  3.72494  3.29354  2.67741  2.69355  4.24690  2.90347  2.73739  3.18146  2.89801  2.37887  2.77519  2.98518  4.58477  3.61503
          0.03231  3.84446  4.56681  0.61958  0.77255  0.48576  0.95510
    407   2.53820  4.61804  2.61084  2.46643  4.14743  3.09505  3.82369  3.73995  2.70181  3.38576  4.26643  1.54157  3.74724  3.05190  3.08653  2.41417  2.92317  3.31815  5.47108  4.07907    425 - -
          2.68618  4.42225  2.77519  2.73123  3.46354  2.40513  3.72494  3.29354  2.67741  2.69355  4.24690  2.90347  2.73739  3.18146  2.89801  2.37887  2.77519  2.98518  4.58477  3.61503
          0.03231  3.84446  4.56681  0.61958  0.77255  0.48576  0.95510
    408   3.12422  4.59501  4.14435  3.78447  3.12570  3.94625  4.44901  2.32868  3.55248  0.91048  3.15811  4.06262  4.38669  3.92752  3.73297  3.51441  3.41990  2.35867  4.99443  3.71115    426 - -
          2.68618  4.42225  2.77519  2.73123  3.46354  2.40513  3.72494  3.29354  2.67741  2.69355  4.24690  2.90347  2.73739  3.18146  2.89801  2.37887  2.77519  2.98518  4.58477  3.61503
          0.03231  3.84446  4.56681  0.61958  0.77255  0.48576  0.95510
    409   2.92895  5.03322  2.47699  1.06589  4.37604  3.25654  3.84143  3.82440  2.71848  3.44621  4.42189  2.91817  3.85992  3.05794  3.12410  2.91446  3.23311  3.51129  5.55293  4.27562    427 - -
          2.68618  4.42225  2.77519  2.73123  3.46354  2.40513  3.72494  3.29354  2.67741  2.69355  4.24690  2.90347  2.73739  3.18146  2.89801  2.37887  2.77519  2.98518  4.58477  3.61503
          0.03231  3.84446  4.56681  0.61958  0.77255  0.48576  0.95510
    410   2.39833  4.24322  3.40391  3.15506  3.94480  3.08331  4.17444  3.06854  3.09748  2.93301  3.98565  3.36867  3.78500  3.49380  3.35728  2.59933  1.22029  2.76651  5.38508  4.16154    428 - -
          2.68618  4.42225  2.77519  2.73123  3.46354  2.40513  3.72494  3.29354  2.67741  2.69355  4.24690  2.90347  2.73739  3.18146  2.89801  2.37887  2.77519  2.98518  4.58477  3.61503
          0.03231  3.84446  4.56681  0.61958  0.77255  0.48576  0.95510
    411   2.94709  4.90899  3.12117  2.74837  4.28901  3.43916  3.74467  3.71661  1.07728  3.28801  4.25132  3.17394  3.94178  2.93800  2.42769  2.99113  3.20263  3.42611  5.35546  4.16434    429 - -
          2.68618  4.42225  2.77519  2.73123  3.46354  2.40513  3.72494  3.29354  2.67741  2.69355  4.24690  2.90347  2.73739  3.18146  2.89801  2.37887  2.77519  2.98518  4.58477  3.61503
          0.04697  3.84446  3.70974  0.61958  0.77255  0.48576  0.95510
    412   2.94547  5.06520  0.98052  2.31113  4.43687  3.17977  3.89576  4.01570  2.97221  3.63190  4.60980  2.86507  3.82967  3.13537  3.48209  2.91312  3.28341  3.65964  5.61362  4.31768    430 - -
          2.68618  4.42225  2.77519  2.73123  3.46354  2.40513  3.72494  3.29354  2.67741  2.69355  4.24690  2.90347  2.73739  3.18146  2.89801  2.37887  2.77519  2.98518  4.58477  3.61503
          0.02218  3.81967        *  0.61958  0.77255  0.00000        *
//
