# Supplementary material for: Potential Conservation of Circadian Clock Proteins in the phylum Nematoda as Revealed by Bioinformatic Searches
Source: PLoS One. 2014 Nov 14;9(11):e112871. doi: 10.1371/journal.pone.0112871 (PMC4232591; doi:10.1371/journal.pone.0112871)
Supplement: File S1 — HMM profiles used in this work and HMMsearch results. (ZIP) [file pone.0112871.s007.zip › HMMs-CE/Artropodos/Wds-PB-aln.res]

# hmmsearch :: search profile(s) against a sequence database
# HMMER 3.0 (March 2010); http://hmmer.org/
# Copyright (C) 2010 Howard Hughes Medical Institute.
# Freely distributed under the GNU General Public License (GPLv3).
# - - - - - - - - - - - - - - - - - - - - - - - - - - - - - - - - - - - -
# query HMM file:                  Wds-PB-aln.hmm
# target sequence database:        ../../../../ProteomasGus/wormpep229
# Max sensitivity mode:            on [all heuristic filters off]
# - - - - - - - - - - - - - - - - - - - - - - - - - - - - - - - - - - - -

Query:       Wds-PB-aln  [M=346]
Scores for complete sequences (score includes all domains):
   --- full sequence ---   --- best 1 domain ---    -#dom-
    E-value  score  bias    E-value  score  bias    exp  N  Sequence    Description
    ------- ------ -----    ------- ------ -----   ---- --  --------    -----------
   3.5e-165  549.6   7.8   4.3e-165  549.3   5.4    1.0  1  C14B1.4     CE00901	WBGene00006474	locus:wdr-5.1	guanine nuc
   7.9e-142  472.8   1.7   9.4e-142  472.6   1.2    1.0  1  K04G11.4    CE11748	WBGene00010572	locus:wdr-5.2	guanine nuc
   3.4e-127  424.7   5.5   4.4e-127  424.3   3.8    1.1  1  ZC302.2a    CE06574	WBGene00013862	locus:wdr-5.3	guanine nuc
    2.4e-52  178.6   5.3    3.1e-33  115.7   0.6    2.5  2  T03F6.5     CE29339	WBGene00003047	locus:lis-1	WD domain, G-
    2.6e-51  175.2   8.5      2e-25   90.0   0.2    4.6  4  W07E6.2     CE17294	WBGene00021074	status:Confirmed	UniProt:
    2.1e-50  172.2  16.9    2.2e-32  112.9   2.1    3.2  3  F55B12.3b   CE27762	WBGene00004767	locus:sel-10	status:Confi
    2.1e-50  172.2  16.9    2.2e-32  112.9   2.1    3.2  3  F55B12.3a   CE25007	WBGene00004767	locus:sel-10	Candida CDC4
    2.6e-50  171.9   6.2    8.5e-31  107.7   0.2    2.4  3  C36B1.5     CE05372	WBGene00007972	locus:prp-4	U4\/U6 small 
    1.1e-43  150.1   0.8    1.3e-41  143.3   0.5    2.6  1  F08G12.2    CE18578	WBGene00008586	WD domain, G-beta repeat 
    2.3e-42  145.8  10.2    9.9e-25   87.8   0.6    2.7  2  K10B2.1     CE28600	WBGene00003009	locus:lin-23	Transducin b
      9e-42  143.8   1.2    1.1e-41  143.5   0.9    1.1  1  C18E3.5     CE27713	WBGene00015974	beta transducin	status:Co
    8.2e-41  140.7  22.8    5.7e-20   72.1   2.4    3.6  3  Y45F10B.10  CE36361	WBGene00004265	locus:qui-1	WD domain, G-
    4.5e-40  138.2  18.5    1.5e-25   90.5   5.2    4.6  4  Y53C12B.1   CE14894	WBGene00013143	WD domain, G-beta repeats
    3.8e-38  131.9  12.0    1.3e-22   80.8   2.7    2.9  2  F13D12.7a   CE02186	WBGene00001679	locus:gpb-1	guanine nucle
    6.3e-38  131.2   1.0    8.8e-14   51.8   0.0    3.3  3  Y71F9AL.17  CE29136	WBGene00022119	coatomer, alpha chain	sta
    6.8e-37  127.8   0.1    9.5e-37  127.3   0.1    1.2  1  CC4.3       CE15742	WBGene00004895	locus:smu-1	WD domain, G-
    1.9e-36  126.3  15.1    3.2e-20   72.9   3.8    3.7  3  F13H8.2     CE27127	WBGene00017435	beta transducin Trp-Asp d
      4e-36  125.2   5.6    2.1e-33  116.3   3.9    2.5  1  D1054.15b   CE45329	WBGene00006481	locus:tag-135	status:Conf
    5.9e-36  124.7   5.5      3e-33  115.8   3.8    2.5  1  D1054.15a   CE05533	WBGene00006481	locus:tag-135	beta transd
    8.6e-35  120.9   7.6    3.7e-23   82.6   2.1    2.6  2  T10F2.4     CE38104	WBGene00020423	status:Confirmed	UniProt:
    3.2e-34  119.0   2.7      4e-34  118.6   1.9    1.0  1  F33G12.2    CE27149	WBGene00018014	status:Confirmed	UniProt:
    5.5e-32  111.6  11.2    8.3e-19   68.3   2.2    3.1  3  K04D7.1     CE06090	WBGene00010556	locus:rack-1	guanine nucl
    5.7e-31  108.3   8.9    9.4e-17   61.5   0.5    3.2  3  F52A8.2     CE17845	WBGene00001680	locus:gpb-2	guanine nucle
      2e-30  106.5   1.2    3.8e-22   79.3   0.1    2.9  3  R06A4.9     CE21113	WBGene00011051	locus:pfs-2	six WD40 repe
    6.1e-30  104.9  16.3      5e-14   52.6   0.1    4.8  4  K08F9.2     CE11944	WBGene00010685	locus:aipl-1	beta-transdu
    2.7e-29  102.8   2.2      1e-28  100.9   1.5    1.8  1  F49D11.1    CE28405	WBGene00018625	locus:prp-17	status:Confi
    3.1e-29  102.6   4.2    6.7e-20   71.9   0.1    3.2  3  Y41C4A.11   CE20251	WBGene00012757	WD domain, G-beta repeat	
    4.8e-29  102.0   7.5    6.7e-16   58.7   1.9    3.2  3  C05D2.10a   CE26861	WBGene00015470	status:Confirmed	UniProt:
    4.9e-29  101.9   7.5    6.7e-16   58.7   1.9    3.2  3  C05D2.10b   CE29560	WBGene00015470	status:Confirmed	UniProt:
    1.4e-27   97.1   3.4    1.5e-24   87.2   0.9    2.4  2  F28C6.3     CE03274	WBGene00000773	locus:cpf-1	cleavage stim
    3.4e-27   95.9   2.4    1.8e-18   67.2   0.1    2.8  2  F38E11.5    CE18673	WBGene00009542	beta'-coat protein like	s
    2.8e-26   92.9   4.5    5.1e-26   92.0   3.1    1.4  1  F02E8.5     CE07020	WBGene00017178	locus:atg-16.1	status:Par
    9.1e-25   87.9  20.1    2.4e-12   47.1   0.0    4.0  3  C04F6.4a    CE03924	WBGene00006810	locus:unc-78	beta transdu
    3.6e-24   85.9   0.3      9e-24   84.6   0.2    1.5  1  C33H5.7     CE04150	WBGene00016374	locus:swd-2.2	status:Conf
      8e-24   84.8   4.5      4e-21   75.9   3.0    2.3  2  R03E1.1     CE18901	WBGene00006369	locus:sym-4	WD domain, G-
    7.4e-23   81.6  14.9    1.9e-22   80.2  10.3    1.5  1  K06A1.5     CE39948	WBGene00019427	locus:atg-16.2	status:Par
    1.6e-22   80.5  12.6    1.1e-17   64.6   2.6    4.5  4  F55F8.3     CE30542	WBGene00018891	status:Confirmed	UniProt:
    1.7e-22   80.4   7.4    1.5e-08   34.6   0.7    3.9  4  D2030.9b    CE23620	WBGene00008419	locus:wdr-23	status:Confi
    1.8e-22   80.4   8.6    1.6e-08   34.4   0.8    3.9  4  D2030.9c    CE43863	WBGene00008419	locus:wdr-23	status:Confi
    2.4e-22   79.9   7.4    1.7e-08   34.4   0.9    3.9  4  D2030.9a    CE09086	WBGene00008419	locus:wdr-23	Lithosperm l
    5.3e-21   75.5  13.1    1.5e-12   47.7   0.0    3.8  3  C04F6.4b    CE33554	WBGene00006810	locus:unc-78	status:Confi
    1.7e-20   73.9   0.3      2e-19   70.4   0.1    2.2  2  F30F8.8     CE39361	WBGene00006386	locus:taf-5	guanine nucle
    3.1e-20   73.0   3.1    6.5e-16   58.8   0.9    3.1  2  K07A1.12    CE16234	WBGene00003036	locus:lin-53	chromatin as
    4.2e-20   72.6   1.7    4.9e-13   49.3   0.1    2.6  2  C10H11.8b   CE45568	WBGene00015697	status:Partially_confirme
      6e-20   72.0   1.8    5.8e-13   49.1   0.1    2.6  2  C10H11.8a   CE08097	WBGene00015697	status:Partially_confirme
    1.1e-19   71.2   0.5    1.6e-07   31.2   0.1    3.5  3  K07C5.8     CE35585	WBGene00010631	locus:cash-1	nuclear auto
    2.3e-19   70.1   2.2    6.4e-13   48.9   0.0    3.0  2  ZK1307.6    CE01695	WBGene00001510	locus:fzr-1	CDC20 protein
    1.4e-18   67.5   1.6    2.9e-17   63.2   1.1    1.9  1  F13D12.7b   CE44352	WBGene00001679	locus:gpb-1	status:Confir
    5.2e-18   65.7   8.8    4.7e-12   46.1   1.5    3.7  4  Y18D10A.9   CE34506	WBGene00012479	WD domain, G-beta repeat	
    1.6e-17   64.1   3.4      7e-17   62.0   1.5    2.3  1  F35G12.4b   CE31502	WBGene00009441	WD domain, G-beta repeat	
    1.6e-17   64.1   3.4      7e-17   61.9   1.5    2.3  1  F35G12.4a   CE31501	WBGene00009441	beta-transducin	status:Pa
    1.7e-17   64.0   3.4    7.4e-17   61.9   1.5    2.3  1  F35G12.4c   CE42674	WBGene00009441	status:Partially_confirme
    3.4e-17   63.0   1.9    6.1e-12   45.7   0.4    3.1  2  K06A5.8b    CE31355	WBGene00019434	status:Partially_confirme
      1e-16   61.4   3.6    2.7e-14   53.5   0.2    2.6  2  K07A1.11    CE11860	WBGene00004312	locus:rba-1	retinablastom
      3e-16   59.9   0.3    1.6e-09   37.7   0.0    3.6  3  T01G1.1d    CE42645	WBGene00002223	locus:klp-12	status:Confi
    3.8e-16   59.6   1.3      3e-07   30.3   0.1    3.4  2  T05H4.14    CE13295	WBGene00001513	locus:gad-1	status:Confir
    4.9e-16   59.2   0.3    1.7e-09   37.6   0.0    3.5  3  T01G1.1b    CE37927	WBGene00002223	locus:klp-12	status:Confi
    5.1e-16   59.1   7.4    6.7e-10   39.0   0.6    3.1  3  F55F8.5     CE11196	WBGene00018893	locus:tag-345	status:Conf
    5.6e-16   59.0   2.4    9.4e-12   45.1   0.1    3.1  2  T02H6.1b    CE41926	WBGene00020171	status:Partially_confirme
    6.7e-16   58.7   0.6    2.2e-06   27.4   0.0    3.1  3  ZK430.7     CE05083	WBGene00022742	ribosomal processing prot
      7e-16   58.7   0.1    6.2e-15   55.5   0.1    2.2  1  Y74C10AR.1  CE30325	WBGene00001232	locus:eif-3.I	status:Conf
    1.1e-15   58.1   2.3      1e-11   44.9   0.1    3.1  2  T02H6.1a    CE41925	WBGene00020171	status:Partially_confirme
    1.4e-15   57.7   0.8    1.9e-15   57.2   0.5    1.2  1  Y54H5A.1    CE27292	WBGene00021899	status:Confirmed	UniProt:
    1.7e-15   57.4   0.3    9.1e-15   55.0   0.2    1.7  1  C33H5.6     CE46691	WBGene00016373	locus:swd-2.1	status:Conf
    2.4e-15   56.9   2.0    2.6e-09   37.1   0.0    3.2  3  Y45F10D.7   CE44839	WBGene00012887	status:Partially_confirme
      8e-15   55.2   0.1    1.9e-09   37.5   0.1    2.9  2  Y54G9A.6    CE19233	WBGene00013209	locus:bub-3	WD domain, G-
    1.1e-14   54.7  13.1    1.1e-09   38.2   0.2    4.5  4  Y111B2A.17  CE34502	WBGene00013738	locus:elpc-2	status:Parti
    1.4e-14   54.4   1.1      7e-10   38.9   0.1    3.4  3  T01G1.1c    CE40999	WBGene00002223	locus:klp-12	status:Confi
    1.5e-14   54.3   2.4    2.8e-14   53.4   1.6    1.5  1  F38G1.1     CE25876	WBGene00000484	locus:che-2	G-beta-repeat
    6.2e-14   52.3   0.9    1.7e-10   41.0   0.1    3.1  3  T05A8.5     CE27435	WBGene00020231	status:Partially_confirme
    1.2e-13   51.3   5.5    2.5e-07   30.5   0.1    3.1  3  W02D3.9     CE14434	WBGene00006773	locus:unc-37	transducin-l
    2.7e-13   50.2   1.3    1.2e-08   34.9   0.1    3.4  3  T01G1.1a    CE37926	WBGene00002223	locus:klp-12	kinesin, kin
    2.8e-13   50.1   0.3    2.4e-06   27.3   0.1    2.9  3  Y73E7A.9    CE38757	WBGene00044440	locus:adpr-1	status:Predi
    2.9e-13   50.1   5.4    3.9e-09   36.5   0.3    2.2  2  F21H12.1    CE32634	WBGene00017683	status:Confirmed	UniProt:
    4.6e-13   49.4   4.2    1.1e-07   31.7   2.0    2.9  2  Y77E11A.13a CE25614	WBGene00003806	locus:npp-20	status:Confi
      3e-12   46.7   0.2    4.9e-10   39.4   0.0    2.2  2  F10G8.3     CE09338	WBGene00003803	locus:rae-1	polyA RNA exp
    4.7e-12   46.1   0.1    1.1e-11   44.8   0.0    1.6  1  R01H10.3d   CE30352	WBGene00000768	locus:cor-1	Coronin (beta
    4.8e-12   46.0   0.6    1.5e-11   44.4   0.4    1.7  1  K06A5.8a    CE31354	WBGene00019434	status:Partially_confirme
    5.7e-12   45.8   0.1    1.3e-11   44.6   0.0    1.5  1  R01H10.3b   CE30350	WBGene00000768	locus:cor-1	Coronin (beta
      7e-12   45.5   0.2    3.5e-06   26.8   0.0    2.8  3  Y23H5B.5    CE40876	WBGene00021276	status:Partially_confirme
    7.2e-12   45.5   0.1    1.6e-11   44.3   0.0    1.5  1  R01H10.3a   CE00590	WBGene00000768	locus:cor-1	Coronin (beta
    7.3e-12   45.5   0.1    1.6e-11   44.3   0.0    1.5  1  R01H10.3c   CE30351	WBGene00000768	locus:cor-1	Coronin (beta
      3e-11   43.4   0.1     0.0075   15.8   0.0    3.4  3  Y54F10AM.10 CE43667	WBGene00004314	locus:rbc-2	status:Partia
    3.2e-11   43.3   0.0    1.4e-09   37.9   0.0    2.2  2  ZK177.6     CE26338	WBGene00001511	locus:fzy-1	CDC20	status:
    6.9e-11   42.2   1.3    1.2e-05   25.1   0.1    2.2  2  C05C10.6b   CE27796	WBGene00007333	locus:ufd-3	phospholipase
    7.6e-11   42.1   1.6    1.2e-05   25.0   0.1    2.2  2  C05C10.6a   CE02113	WBGene00007333	locus:ufd-3	phospholipase
    9.1e-11   41.8   1.5    1.2e-05   25.0   0.6    2.1  2  Y77E11A.13b CE25615	WBGene00003806	locus:npp-20	status:Confi
    1.6e-10   41.0  10.1     0.0002   21.0   1.2    4.8  6  F38A6.2b    CE43695	WBGene00001248	locus:elp-1	status:Partia
    1.9e-10   40.8  10.3    0.00022   20.9   1.3    4.8  6  F38A6.2a    CE15999	WBGene00001248	locus:elp-1	WD domain, G-
    2.1e-10   40.6   6.2    1.5e-05   24.7   2.4    2.6  2  F32H2.4     CE42808	WBGene00009341	locus:thoc-3	WD domain, G
    3.3e-10   40.0   0.1    0.00093   18.8   0.0    2.5  2  Y76A2B.1    CE19273	WBGene00004075	locus:pod-1	WD domain, G-
    4.7e-10   39.5   5.5    0.00013   21.6   0.0    3.1  3  F46C5.9     CE10584	WBGene00009784	G-protein	status:Confirme
    6.3e-10   39.1   1.8    2.2e-07   30.7   1.2    3.6  3  K10D2.1b    CE39597	WBGene00019627	status:Partially_confirme
    1.3e-09   38.1   1.1    2.1e-07   30.8   0.2    3.5  3  K10D2.1a    CE43736	WBGene00019627	status:Partially_confirme
    1.9e-09   37.5   2.1     0.0031   17.1   0.0    3.6  3  T05C3.2     CE40775	WBGene00020254	status:Partially_confirme
    2.2e-09   37.3   1.2    7.2e-08   32.3   0.1    2.4  2  F23B2.4     CE40504	WBGene00000906	locus:daf-10	WD domain, G
    5.1e-09   36.1   0.3    1.7e-07   31.1   0.0    2.4  2  Y39G10AR.9a CE28982	WBGene00021467	status:Confirmed	protein_
    5.4e-09   36.0   0.2    1.5e-07   31.3   0.1    2.5  2  Y39G10AR.9b CE45029	WBGene00021467	status:Partially_confirme
    6.1e-09   35.8   0.2    1.8e-08   34.3   0.1    1.8  1  K06A5.8d    CE33139	WBGene00019434	status:Partially_confirme
    7.8e-09   35.5  14.6    2.3e-07   30.7   3.1    2.9  2  H24G06.1c   CE32196	WBGene00019237	status:Partially_confirme
    3.9e-08   33.2   2.4    3.4e-07   30.1   1.5    2.5  1  F54E4.1     CE46646	WBGene00004313	locus:rbc-1	Drosophila pr
    9.9e-08   31.9   0.1    3.4e-05   23.5   0.0    2.7  2  Y48B6A.1    CE22116	WBGene00012978	status:Confirmed	UniProt:
    1.1e-07   31.7   1.2       0.18   11.3   0.0    5.0  5  Y71G12B.1b  CE29917	WBGene00022141	status:Confirmed	UniProt:
    1.3e-07   31.5   0.8       0.18   11.3   0.0    4.6  4  Y71G12B.1a  CE29916	WBGene00022141	status:Confirmed	UniProt:
    4.3e-07   29.8   2.7    8.5e-05   22.2   0.2    2.6  2  R166.4      CE03583	WBGene00004185	locus:pro-1	status:Partia
    5.2e-07   29.5   3.8    5.2e-07   29.5   2.6    3.1  2  H24G06.1a   CE29976	WBGene00019237	status:Partially_confirme
    5.2e-07   29.5  17.7    5.5e-07   29.4   2.8    3.1  2  H24G06.1b   CE29977	WBGene00019237	status:Partially_confirme
    2.3e-06   27.4   5.8      0.074   12.5   0.0    4.9  5  F26E4.1     CE09685	WBGene00006352	locus:sur-6	protein phosp
    2.6e-06   27.2   0.5    2.6e-06   27.2   0.3    2.2  2  C09G4.5     CE24796	WBGene00003224	locus:mes-6	status:Partia
    2.7e-06   27.1   4.1     0.0003   20.4   2.4    2.3  2  D2013.8b    CE37819	WBGene00004744	locus:scp-1	status:Confir
    4.6e-06   26.4   0.1     0.0022   17.6   0.1    2.5  2  JC8.2       CE37529	WBGene00010435	status:Partially_confirme
    5.1e-06   26.2   0.3    7.2e-06   25.7   0.2    1.2  1  F39H12.2    CE40650	WBGene00018213	status:Partially_confirme
    5.9e-06   26.0   5.0      2e-05   24.3   3.4    1.6  1  T01E8.4     CE02308	WBGene00003177	locus:mec-15	WD domain, G
    7.5e-06   25.7   0.1       0.24   10.9   0.0    2.8  3  F02E9.10a   CE27119	WBGene00008533	status:Confirmed	UniProt:
    7.6e-06   25.7   1.1      0.018   14.6   0.2    2.7  2  Y111B2A.12a CE45348	WBGene00013735	status:Partially_confirme
    7.6e-06   25.7   0.2    1.2e-05   25.0   0.1    1.3  1  F28D1.1     CE05741	WBGene00009211	locus:wdr-46	Yeast hypoth
    7.8e-06   25.6   0.1       0.23   10.9   0.0    2.7  2  F02E9.10c   CE41213	WBGene00008533	status:Confirmed	UniProt:
      8e-06   25.6   0.7     0.0044   16.6   0.0    2.7  2  F41E6.13b   CE30784	WBGene00018294	locus:atg-18	status:Confi
    9.7e-06   25.3   0.8     0.0045   16.5   0.0    2.7  2  F41E6.13a   CE10268	WBGene00018294	locus:atg-18	status:Confi
      1e-05   25.2   4.9    0.00027   20.6   0.1    3.6  4  D2013.2     CE00928	WBGene00008402	locus:wdfy-2	beta-transdu
    1.4e-05   24.8   3.1    0.00062   19.4   0.0    3.4  3  T01C3.1     CE42358	WBGene00011318	locus:cdt-2	WD domain, G-
    1.9e-05   24.4   0.4      0.001   18.7   0.1    2.4  2  Y43F4B.4    CE16629	WBGene00003804	locus:npp-18	WD domain, G
    2.2e-05   24.1   0.5    0.00011   21.8   0.0    2.0  2  Y43F4B.9a   CE40666	WBGene00012806	status:Confirmed	UniProt:
    2.3e-05   24.1   0.1     0.0067   16.0   0.1    2.3  2  Y87G2A.6    CE24686	WBGene00000891	locus:cyn-15	cyclophilin	
    3.2e-05   23.6   3.4     0.0011   18.6   1.8    2.2  2  D2013.8a    CE32616	WBGene00004744	locus:scp-1	status:Confir
    5.9e-05   22.7   0.0       0.17   11.4   0.0    2.2  2  F02E9.10b   CE38314	WBGene00008533	status:Confirmed	UniProt:
    0.00012   21.7   0.9      0.003   17.1   0.1    2.4  2  C17H12.1    CE16862	WBGene00015927	locus:dyci-1	status:Confi
    0.00014   21.5   1.8    0.00032   20.3   1.3    1.6  1  C26H9A.2    CE42572	WBGene00007752	status:Partially_confirme
    0.00023   20.8   0.1    0.00036   20.2   0.0    1.2  1  F47D12.9b   CE32425	WBGene00018564	status:Partially_confirme
    0.00025   20.7   0.7      0.044   13.3   0.1    2.3  2  F52C9.1     CE44897	WBGene00018672	status:Partially_confirme
    0.00039   20.0   0.1    0.00059   19.4   0.0    1.2  1  F47D12.9a   CE01952	WBGene00018564	status:Partially_confirme
    0.00039   20.0   2.1       0.07   12.6   0.1    2.3  2  F10F2.1     CE32621	WBGene00004760	locus:sel-2	WD domain, G-
     0.0008   19.0   0.0     0.0015   18.1   0.0    1.4  1  C08B6.7a    CE05244	WBGene00007428	locus:hpo-22	59 protein	s
    0.00082   19.0   0.0     0.0016   18.0   0.0    1.4  1  C08B6.7b    CE45162	WBGene00007428	locus:hpo-22	status:Parti
    0.00094   18.8   0.0     0.0014   18.2   0.0    1.2  1  Y54G2A.12   CE41063	WBGene00021877	status:Partially_confirme
     0.0014   18.2   0.1       0.22   11.0   0.0    2.3  2  ZK930.1b    CE45802	WBGene00014151	status:Partially_confirme
     0.0036   16.9   0.0      0.018   14.5   0.0    2.0  1  Y39H10A.6   CE45064	WBGene00021482	status:Partially_confirme
     0.0042   16.6   0.5     0.0094   15.5   0.1    1.8  1  Y87G2A.11   CE24682	WBGene00013599	status:Confirmed	UniProt:
     0.0049   16.4   0.1      0.018   14.6   0.0    1.9  1  B0280.9     CE00816	WBGene00015104	status:Confirmed	UniProt:
     0.0049   16.4   0.3        4.4    6.7   0.1    2.8  2  R11D1.1b    CE38536	WBGene00011242	WD domain, G-beta repeat	
     0.0052   16.4   7.1      0.025   14.1   0.4    3.1  3  Y79H2A.6    CE24672	WBGene00000201	locus:arx-3	status:Confir
     0.0052   16.4   1.3      0.014   14.9   0.9    1.7  1  F17C11.10   CE05657	WBGene00008921	sepB domain	status:Confir
     0.0056   16.2   0.2      0.013   15.0   0.1    1.6  1  Y71G12A.3   CE30571	WBGene00022139	locus:tub-2	status:Partia
     0.0059   16.2   3.3      0.024   14.2   2.2    1.9  2  T01G1.3     CE16320	WBGene00011338	locus:sec-31	Yesat transp
     0.0079   15.7   0.1      0.016   14.8   0.1    1.6  1  C10B5.1     CE30722	WBGene00015670	status:Partially_confirme
     0.0092   15.5   0.4       0.02   14.4   0.0    1.7  1  K02B12.3    CE32461	WBGene00010496	locus:sec-12	WD domain, G
  ------ inclusion threshold ------
       0.01   15.3   0.0       0.35   10.3   0.0    2.1  2  Y111B2A.12b CE45370	WBGene00013735	status:Partially_confirme
      0.012   15.1   4.8      0.026   14.1   0.0    3.1  3  Y54E5B.2    CE19226	WBGene00013204	status:Partially_confirme
      0.016   14.8   7.2       0.03   13.8   1.8    2.9  2  F49D11.10   CE44000	WBGene00045433	status:Partially_confirme
      0.018   14.5   0.7      0.033   13.7   0.5    1.4  1  C09G9.2b    CE42621	WBGene00007493	status:Confirmed	UniProt:
       0.02   14.4   0.0          1    8.8   0.0    2.2  2  ZK930.1a    CE06671	WBGene00014151	serine\/threonine kinase	
      0.025   14.1   1.5      0.062   12.8   1.0    1.6  1  T27B1.1     CE41845	WBGene00003883	locus:osm-1	leucine zippe
       0.03   13.9   0.7      0.067   12.7   0.4    1.6  1  C09G9.2a    CE35389	WBGene00007493	status:Confirmed	UniProt:
      0.063   12.8   0.2       0.11   12.0   0.1    1.3  1  F58D2.1     CE18782	WBGene00010240	locus:gadr-1	C.elegans ZY
      0.066   12.7   3.6       0.14   11.7   1.5    2.2  1  Y32H12A.8   CE42033	WBGene00021316	status:Partially_confirme
        0.1   12.1   0.3         16    4.9   0.0    2.7  2  R11D1.1a    CE38535	WBGene00011242	status:Confirmed	UniProt:
       0.12   11.9   5.7      0.027   14.0   1.2    1.8  2  T09F5.12    CE44595	WBGene00014836	status:Partially_confirme
       0.17   11.4   0.9        1.3    8.4   0.1    2.5  2  ZK520.3a    CE40489	WBGene00001118	locus:dyf-2	status:Confir
       0.24   10.9   0.2       0.38   10.2   0.1    1.3  1  Y102A5B.1   CE35640	WBGene00013607	locus:clec-27	Lectin C-ty
       0.37   10.2   0.6        1.2    8.5   0.0    2.0  2  K04F1.11    CE35333	WBGene00019390	status:Partially_confirme
       0.41   10.1   0.3        2.4    7.6   0.0    2.1  2  Y44F5A.1    CE16634	WBGene00012858	status:Confirmed	UniProt:
       0.45   10.0   0.0       0.69    9.4   0.0    1.2  1  Y105C5B.14  CE24063	WBGene00013653	status:Partially_confirme
       0.46    9.9   0.2        1.4    8.4   0.0    1.7  1  C54G7.4     CE37621	WBGene00016935	locus:ifta-1	status:Parti
       0.49    9.9   0.8        7.1    6.0   0.3    2.7  2  F32E10.1    CE04474	WBGene00017989	locus:nol-10	status:Parti
       0.49    9.8   0.1       0.79    9.2   0.0    1.2  1  F54C8.3     CE32676	WBGene00001284	locus:emb-30	status:Confi
       0.59    9.6   2.4         17    4.8   0.2    3.1  3  K05C4.5     CE44179	WBGene00010582	status:Confirmed	UniProt:
       0.66    9.4   0.1        1.1    8.7   0.0    1.3  1  K10D11.3    CE44396	WBGene00010747	status:Partially_confirme
       0.77    9.2   0.0        1.2    8.6   0.0    1.4  1  Y39A1A.1d   CE45443	WBGene00012641	locus:epg-6	status:Confir
       0.85    9.1   0.0        2.1    7.7   0.0    1.6  1  Y102E9.2a   CE07574	WBGene00022420	status:Confirmed	UniProt:
        0.9    9.0   0.0        1.6    8.2   0.0    1.5  1  H17B01.4b   CE33410	WBGene00019209	status:Partially_confirme
       0.95    8.9   0.0        2.2    7.7   0.0    1.5  1  F49A5.4a    CE43004	WBGene00009856	locus:clec-24	Lectin C-ty
          1    8.8   0.0         13    5.2   0.0    2.6  2  M01A10.2d   CE39751	WBGene00006594	locus:tom-1	status:Confir
          1    8.8   0.0        2.5    7.5   0.0    1.5  1  F49A5.4b    CE44043	WBGene00009856	locus:clec-24	status:Part
        1.1    8.7   3.4         25    4.2   0.0    2.7  2  F47G4.4     CE18702	WBGene00009825	status:Confirmed	UniProt:
        1.2    8.5   0.0        2.1    7.8   0.0    1.4  1  Y39A1A.1c   CE37799	WBGene00012641	locus:epg-6	status:Confir
        1.4    8.4   0.0         13    5.1   0.0    2.5  2  M01A10.2a   CE40307	WBGene00006594	locus:tom-1	status:Confir
        1.4    8.4   0.0         13    5.1   0.0    2.5  2  M01A10.2e   CE41685	WBGene00006594	locus:tom-1	status:Confir
        1.4    8.4   0.0         13    5.1   0.0    2.4  2  M01A10.2f   CE41686	WBGene00006594	locus:tom-1	status:Confir
        1.4    8.3   0.0        2.5    7.5   0.0    1.4  1  Y39A1A.1a   CE33215	WBGene00012641	locus:epg-6	status:Confir
        1.5    8.3   0.0         15    4.9   0.0    2.5  2  M01A10.2c   CE34348	WBGene00006594	locus:tom-1	status:Confir
        1.5    8.2   0.0        2.5    7.5   0.0    1.3  1  Y39A1A.1b   CE33216	WBGene00012641	locus:epg-6	status:Confir
        1.8    8.0   0.1        4.5    6.7   0.0    1.6  1  Y102E9.2b   CE41711	WBGene00022420	status:Confirmed	UniProt:
        1.9    7.9   0.7        2.9    7.3   0.5    1.2  1  F40F4.7     CE28316	WBGene00018238	status:Confirmed	UniProt:
        1.9    7.9   0.0        2.3    7.6   0.0    1.1  1  F22E5.2     CE09554	WBGene00017704	status:Predicted	UniProt:
          2    7.8   0.0        3.8    6.9   0.0    1.4  1  F32A6.3c    CE40763	WBGene00017974	locus:vps-41	status:Parti
        2.2    7.7   0.5         30    4.0   0.1    2.1  2  Y105E8A.8   CE29846	WBGene00013669	status:Partially_confirme
        2.2    7.7   0.2         10    5.5   0.1    1.8  2  K10D11.6    CE16243	WBGene00010750	status:Confirmed	UniProt:
        3.1    7.2   0.1        5.2    6.5   0.1    1.3  1  C33C12.8    CE41877	WBGene00016340	glucosylceramidase	status
        3.1    7.2   0.0          5    6.5   0.0    1.2  1  K12H4.7b    CE32697	WBGene00019682	status:Confirmed	UniProt:
        3.5    7.1   0.0        5.6    6.4   0.0    1.2  1  K12H4.7a    CE32696	WBGene00019682	status:Confirmed	UniProt:
        3.6    7.0   0.1        5.6    6.4   0.1    1.2  1  C17A2.2     CE08240	WBGene00015870	status:Partially_confirme
        3.6    7.0   0.0          5    6.5   0.0    1.2  1  F02H6.3a    CE43643	WBGene00008536	status:Confirmed	UniProt:
        3.9    6.9   0.1        7.5    5.9   0.0    1.4  1  H17B01.4a   CE27186	WBGene00019209	status:Confirmed	UniProt:
        4.5    6.7   0.1         15    5.0   0.0    1.8  1  Y54E2A.11a  CE20310	WBGene00001225	locus:eif-3.B	status:Conf
        5.2    6.5   0.0        7.1    6.0   0.0    1.1  1  C33F10.1    CE29209	WBGene00016351	status:Confirmed	UniProt:
        5.3    6.5   5.8        3.9    6.9   0.0    2.8  3  F53C11.7    CE24997	WBGene00009976	locus:swan-2	Yeast hypoth
        5.5    6.4   0.0         12    5.3   0.0    1.5  1  Y54G2A.29   CE34416	WBGene00021893	locus:ndnf-1	status:Confi
        5.8    6.3   0.0         11    5.5   0.0    1.4  1  F32B6.5     CE09860	WBGene00006056	locus:sss-1	status:Confir
          6    6.3   0.2        8.8    5.7   0.2    1.2  1  W02B12.4    CE37933	WBGene00012202	esterase	status:Partially
        6.3    6.2   0.0        9.7    5.6   0.0    1.2  1  Y113G7B.18b CE46521	WBGene00007017	locus:mdt-17	status:Parti
        7.5    6.0   0.1         15    5.0   0.1    1.5  1  ZK1251.9    CE33014	WBGene00014243	locus:dcaf-1	status:Parti
        7.7    5.9   0.0         12    5.3   0.0    1.2  1  Y40C5A.4a   CE24258	WBGene00021497	status:Partially_confirme
        8.7    5.7   0.0         14    5.1   0.0    1.2  1  Y40C5A.4b   CE33868	WBGene00021497	status:Partially_confirme
        9.8    5.6   0.1         12    5.3   0.0    1.2  1  C33G8.4     CE06913	WBGene00016362	status:Confirmed	UniProt:


Domain annotation for each sequence (and alignments):
>> C14B1.4  CE00901	WBGene00006474	locus:wdr-5.1	guanine nucleotide binding protein	status:Confirmed	UniProt:Q17963	prot
   #    score  bias  c-Evalue  i-Evalue hmmfrom  hmm to    alifrom  ali to    envfrom  env to     acc
 ---   ------ ----- --------- --------- ------- -------    ------- -------    ------- -------    ----
   1 !  549.3   5.4  3.4e-167  4.3e-165      15     345 ..      45     375 ..      30     376 .] 0.96

  Alignments for each domain:
  == domain 1    score: 549.3 bits;  conditional E-value: 3.4e-167
  Wds-PB-aln  15 kskkvastalsgenslapsssknkssssvkpnytlkftlaghtkavssvkfspngewlasssadklikiwgaydgkfektisghklgisdvawssdsrl 113
                 ++++ + t++ g ++++p+ ++   s+s   ny l  tl ghtk++ss kfsp g++l +ssadk +kiw       e+t++ghklg+ d+awssdsr 
     C14B1.4  45 SPSNPTGTPAPGASAQTPNPNAAGASASGSANYKLMCTLEGHTKSISSAKFSPCGKYLGTSSADKTVKIWNMDHMICERTLTGHKLGVNDIAWSSDSRC 143
                 444555566677778888888889999999********************************************************************* PP

  Wds-PB-aln 114 lvsasddktlkvwelssgkclktlkghsnyvfccnfnpqsnlivsgsfdesvriwdvrtgkclktlpahsdpvsavhfnrdgslivsssydglcriwdt 212
                 +vsasddktlk++e+ +++  ktlkgh+nyvfccnfnpqs l+vsgsfdesvriwdv+tg c+ktlpahsdpvsav fnrdgsli s sydgl+riwdt
     C14B1.4 144 VVSASDDKTLKIFEIVTSRMTKTLKGHNNYVFCCNFNPQSSLVVSGSFDESVRIWDVKTGMCIKTLPAHSDPVSAVSFNRDGSLIASGSYDGLVRIWDT 242
                 *************************************************************************************************** PP

  Wds-PB-aln 213 asgqclktlidddnppvsfvkfspngkyilaatldntlklwdyskgkclktytghknekycifanfsvtggkwivsgsednlvyiwnlqskeivqklqg 311
                 a gqc+ktl+dd+nppv+fvkfspngkyila+ ld tlklwd+skgk lk ytgh+n kycifanfsvtggkwi+sgsed  +yiwnlq++eivq l+g
     C14B1.4 243 ANGQCIKTLVDDENPPVAFVKFSPNGKYILASNLDSTLKLWDFSKGKTLKQYTGHENSKYCIFANFSVTGGKWIISGSEDCKIYIWNLQTREIVQCLEG 341
                 *************************************************************************************************** PP

  Wds-PB-aln 312 htdvvlctachpteniiasaalendktiklwksd 345
                 ht+ vl++ chp +niias ale d+ i++w+sd
     C14B1.4 342 HTQPVLASDCHPVQNIIASGALEPDNKIHIWRSD 375
                 *********************************9 PP

>> K04G11.4  CE11748	WBGene00010572	locus:wdr-5.2	guanine nucleotide bionding protein beta subunit	status:Partially_conf
   #    score  bias  c-Evalue  i-Evalue hmmfrom  hmm to    alifrom  ali to    envfrom  env to     acc
 ---   ------ ----- --------- --------- ------- -------    ------- -------    ------- -------    ----
   1 !  472.6   1.2  7.5e-144  9.4e-142      15     345 ..      64     394 ..      52     395 .] 0.96

  Alignments for each domain:
  == domain 1    score: 472.6 bits;  conditional E-value: 7.5e-144
  Wds-PB-aln  15 kskkvastalsgenslapsssknkssssvkpnytlkftl.aghtkavssvkfspngewlasssadklikiwgaydgkfektisghklgisdvawssdsr 112
                 +s+ + s+++  + s ap+   n s++++ p+y l   +   h k++s +kfsp+g+++ s sad  ikiw   d  +ekt+ gh+lgi + +wssds+
    K04G11.4  64 ASTPMLSSTPGPSYSSAPTPMPNPSAANLWPTYKLVAEIpNAHKKSISGIKFSPDGRYMGSGSADCSIKIWR-MDFVYEKTLMGHRLGINEFSWSSDSK 161
                 5566667777777788899999999**********9887368*****************************6.79************************ PP

  Wds-PB-aln 113 llvsasddktlkvwelssgkclktlkghsnyvfccnfnpqsnlivsgsfdesvriwdvrtgkclktlpahsdpvsavhfnrdgslivsssydglcriwd 211
                 l+vs+sddk +kv+++ssg+c+ktlkgh+nyvfcc fnp   li+sgsfde++riw  r g+ + ++p h dpvs+v fnrdg+ + s sydg++riwd
    K04G11.4 162 LIVSCSDDKLVKVFDVSSGRCVKTLKGHTNYVFCCCFNPSGTLIASGSFDETIRIWCARNGNTIFSIPGHEDPVSSVCFNRDGAYLASGSYDGIVRIWD 260
                 *************************************************************************************************** PP

  Wds-PB-aln 212 tasgqclktlidddnppvsfvkfspngkyilaatldntlklwdyskgkclktytghknekycifanfsvtggkwivsgsednlvyiwnlqskeivqklq 310
                 +++g c+ktlid++ pp++ vkfspngkyila+ l+ntlklwdy k ++lk ytgh+n kyc+ anfsvtggkwivsgsed+ vyiwnlq++ei+q+l+
    K04G11.4 261 STTGTCVKTLIDEEHPPITHVKFSPNGKYILASNLNNTLKLWDYQKLRVLKEYTGHENSKYCVAANFSVTGGKWIVSGSEDHKVYIWNLQTREILQTLD 359
                 *************************************************************************************************** PP

  Wds-PB-aln 311 ghtdvvlctachpteniiasaalendktiklwksd 345
                 gh  +v+ct chp +niiasaale d  ik+w+s+
    K04G11.4 360 GHNTAVMCTDCHPGQNIIASAALEPDMRIKIWRSQ 394
                 *********************************96 PP

>> ZC302.2a  CE06574	WBGene00013862	locus:wdr-5.3	guanine nucleotide binding protein	status:Partially_confirmed	UniProt:
   #    score  bias  c-Evalue  i-Evalue hmmfrom  hmm to    alifrom  ali to    envfrom  env to     acc
 ---   ------ ----- --------- --------- ------- -------    ------- -------    ------- -------    ----
   1 !  424.3   3.8  3.5e-129  4.4e-127      31     343 ..     188     499 ..     157     501 .] 0.92

  Alignments for each domain:
  == domain 1    score: 424.3 bits;  conditional E-value: 3.5e-129
  Wds-PB-aln  31 apsssknkssssvkpnytlkftlaghtkavssvkfspngewlasssadklikiwgaydgkfektisghklgisdvawssdsrllvsasddktlkvwels 129
                 + +ss+  + +  + +++l  t++ghtk+vs +kfs  g++l + sadk ik+w + d  + +t++ h+lgi d +wss+s+++ sasdd t+k++++ 
    ZC302.2a 188 T-TSSSGITKKPENGEFSLVKTISGHTKSVSVIKFSYCGKYLGTGSADKQIKVWNTVDMTYLQTLASHQLGINDFSWSSNSQFIASASDDTTVKIFDVI 285
                 2.2222223333456799********************************************************************************* PP

  Wds-PB-aln 130 sgkclktlkghsnyvfccnfnpqsnlivsgsfdesvriwdvrtgkclktlpahsdpvsavhfnrdgslivsssydglcriwdtasgqclktlidddnpp 228
                 sg cl+t++gh+nyvfcc fnpqs li+s  fde+vr+wd +tg c+k +pahsdp++++ +n dg  + +ssydg  r+wd+asg clktl+d d  p
    ZC302.2a 286 SGACLRTMRGHTNYVFCCSFNPQSSLIASAGFDETVRVWDFKTGLCVKCIPAHSDPITSISYNHDGNTMATSSYDGCIRVWDAASGSCLKTLVDTDHAP 384
                 *************************************************************************************************** PP

  Wds-PB-aln 229 vsfvkfspngkyilaatldntlklwdyskgkclktytghknekycifanfsvtggkwivsgsednlvyiwnlqskeivqklqghtdvvlctachpteni 327
                 v+fv fspngky+l+a ld +lklwd  k k lk y ghkn+kyc+fan+sv  gk i+sgsed  + +w +q+k+ivq l+ght  vl+t  hpt ni
    ZC302.2a 385 VTFVCFSPNGKYLLSAQLDSSLKLWDPKKAKPLKYYNGHKNKKYCLFANMSVPLGKHIISGSEDGRILVWSIQTKQIVQILEGHTTPVLATDSHPTLNI 483
                 *************************************************************************************************** PP

  Wds-PB-aln 328 iasaalendktiklwk 343
                 ias  le d+ i++w+
    ZC302.2a 484 IASGGLEPDNVIRIWR 499
                 ***************8 PP

>> T03F6.5  CE29339	WBGene00003047	locus:lis-1	WD domain, G-beta repeats (4 domains)	status:Confirmed	UniProt:Q9NDC9	pro
   #    score  bias  c-Evalue  i-Evalue hmmfrom  hmm to    alifrom  ali to    envfrom  env to     acc
 ---   ------ ----- --------- --------- ------- -------    ------- -------    ------- -------    ----
   1 !  115.7   0.6   2.5e-35   3.1e-33      30     241 ..      80     290 ..      54     299 .. 0.87
   2 !   60.4   0.1   1.7e-18   2.2e-16     116     211 ..     307     402 ..     307     404 .] 0.74

  Alignments for each domain:
  == domain 1    score: 115.7 bits;  conditional E-value: 2.5e-35
  Wds-PB-aln  30 lapsssknkssssvkpnytlkftlaghtkavssvkfspngewlasssadklikiwgaydgkfektisghklgisdvawssdsrllvsasddktlkvwel 128
                  ap+++k ++++   p       l+gh   ++ v f p    +as s d  ik+w    g++e+t+ gh   + d+a  +  + lvs+s d ++k+w++
     T03F6.5  80 GAPTRDK-RQAADWIPRPPETQKLTGHRLPITRVIFHPLWTIMASCSEDATIKVWDYETGQLERTLKGHTDAVNDIAIDAAGKQLVSCSSDLSIKLWDF 177
                 4443333.33333444444445688*************************************************************************9 PP

  Wds-PB-aln 129 ssg.kclktlkghsnyvfccnfnpqsnlivsgsfdesvriwdvrtgkclktlpahsdpvsavhfnrdgslivsssydglcriwdtasgqclktlidddn 226
                   +  clk+lkgh   v  + f p  ++++s s d +++ wd+ tg c+ t+  h d v  + +  dg+l  s+s d  + +w  a+ +  k ++ d +
     T03F6.5 178 GQTyDCLKSLKGHEHTVSSVTFLPTGDFVLSASRDHTIKQWDISTGYCVYTFRGHNDWVRMIRISNDGTLFASASLDQTVTVWSFAT-KSAKLVLRDHE 275
                 75438******************************************************************************9987.56788999999 PP

  Wds-PB-aln 227 ppvsfvkfspngkyi 241
                   v  v ++p+  y 
     T03F6.5 276 HAVECVEWAPDTAYT 290
                 9*********99985 PP

  == domain 2    score: 60.4 bits;  conditional E-value: 1.7e-18
  Wds-PB-aln 116 sasddktlkvwelssgkclktlkghsnyvfccnfnpqsnlivsgsfdesvriwdvrtgkclktlpahsdpvsavhfnrdgslivsssydglcriwd 211
                 s+s d+++k w++ +g +l tl  h n+v    f p+ + ++s + d+++r+w++ + +c+k++ ah   vs+v f +   ++++ s d  c++w+
     T03F6.5 307 SGSRDRSIKAWNINTGDVLFTLLAHENWVRGLAFHPKGKYLISVADDKTLRVWELSAQRCMKAIEAHEHFVSTVAFHQTSPFVITGSVDMSCKVWE 402
                 467777788888888888888888888888888888888888888888888888888888888888888888888888888888888888888876 PP

>> W07E6.2  CE17294	WBGene00021074	status:Confirmed	UniProt:Q9TYV3	protein_id:CCD73643.1
   #    score  bias  c-Evalue  i-Evalue hmmfrom  hmm to    alifrom  ali to    envfrom  env to     acc
 ---   ------ ----- --------- --------- ------- -------    ------- -------    ------- -------    ----
   1 !   43.5   0.1   2.2e-13   2.8e-11      94     187 ..     100     194 ..      95     200 .. 0.89
   2 !   38.2   0.4   9.1e-12   1.1e-09      92     200 ..     183     295 ..     180     316 .. 0.85
   3 !   14.8   0.0   0.00012     0.015     275     316 ..     321     363 ..     298     364 .. 0.79
   4 !   90.0   0.2   1.6e-27     2e-25      53     168 ..     356     471 ..     353     473 .] 0.98

  Alignments for each domain:
  == domain 1    score: 43.5 bits;  conditional E-value: 2.2e-13
  Wds-PB-aln  94 tisghklgisdvawssdsrllvsasddktlkvwelssgkclktlkghsnyvfccnfnpqsnlivsgsfdesvriwdvrtgkcl.ktlpahsdpvs 187
                 +i gh   +    +s d r l s+s d+t+++w++     l+t k h  +v+c  + p++  i+s   +  + iw+ +tg  + ktl  h + ++
     W07E6.2 100 SIPGHGEPVISAQFSPDGRGLASGSGDQTMRIWDIELELPLHTCKSHKSWVLCIAWSPDATKIASACKNGEICIWNAKTGEQIgKTLKRHKQWIT 194
                 78899999999999*****************************************************************9765499999987665 PP

  == domain 2    score: 38.2 bits;  conditional E-value: 9.1e-12
  Wds-PB-aln  92 ektisghklgisdvaws.....sdsrllvsasddktlkvwelssgkclktlkghsnyvfccnfnpqsnlivsgsfdesvriwdvrtgkclktlpahsdp 185
                  kt+  hk  i+ +aw         rll s+  d  + +w+   g +++ l gh+  v c  +  +  li sgs d +v++w    g   + +  h+  
     W07E6.2 183 GKTLKRHKQWITSLAWQpmhkdPTCRLLASCGKDGNIFIWDTVQGTVVRCLSGHTASVTCLRWGGE-GLIYSGSQDRTVKMWRADDGVMCRNMTGHAHW 280
                 689999*********97333223579********************************99999765.79*******************99********* PP

  Wds-PB-aln 186 vsavhfnrdgslivs 200
                 + ++ +n d +l  s
     W07E6.2 281 INTLALNTDYALRTS 295
                 ******999988665 PP

  == domain 3    score: 14.8 bits;  conditional E-value: 0.00012
  Wds-PB-aln 275 fanfsvtggkwivsgsednlvyiwnl.qskeivqklqghtdvv 316
                  a + ++gg  +vsgs+d  +++wn  ++k+ ++++ gh + v
     W07E6.2 321 EAALEIAGGERLVSGSDDFTLFMWNPkETKQSINRMTGHMQLV 363
                 478899*******************626899********8866 PP

  == domain 4    score: 90.0 bits;  conditional E-value: 1.6e-27
  Wds-PB-aln  53 laghtkavssvkfspngewlasssadklikiwgaydgkfektisghklgisdvawssdsrllvsasddktlkvwelssgkclktlkghsnyvfccnfnp 151
                 ++gh + v+ v fsp+ +++as+s dk +k+w    gk+  ++ gh   + +vaws+dsrllvs+s d tlkv+el +      l gh + vf +++ p
     W07E6.2 356 MTGHMQLVNQVVFSPDTRYIASASFDKSVKLWCGRTGKYLASLRGHVGPVYQVAWSADSRLLVSGSADSTLKVFELKTKSLYYDLPGHGDEVFTVDWSP 454
                 68***************************************************************************999999**************** PP

  Wds-PB-aln 152 qsnlivsgsfdesvriw 168
                 +   +vsg  d+ +++w
     W07E6.2 455 EGTKVVSGGKDKVLKLW 471
                 ****************9 PP

>> F55B12.3b  CE27762	WBGene00004767	locus:sel-10	status:Confirmed	UniProt:Q93794	protein_id:CAC42307.1
   #    score  bias  c-Evalue  i-Evalue hmmfrom  hmm to    alifrom  ali to    envfrom  env to     acc
 ---   ------ ----- --------- --------- ------- -------    ------- -------    ------- -------    ----
   1 !   48.3   0.9   7.9e-15   9.9e-13      77     187 ..     231     340 ..     219     344 .. 0.88
   2 !  112.9   2.1   1.8e-34   2.2e-32      50     212 ..     287     445 ..     285     451 .. 0.95
   3 !   35.9   0.2   4.8e-11     6e-09     132     225 ..     452     542 ..     447     546 .. 0.84

  Alignments for each domain:
  == domain 1    score: 48.3 bits;  conditional E-value: 7.9e-15
  Wds-PB-aln  77 adklikiwgaydgkfektisghklgisdvawssdsrllvsasddktlkvwelssgkclktlkghsnyvfccnfnpqsnlivsgsfdesvriwdvrtgkc 175
                 adk+ k w a        + gh   +       d  +lv++sdd+tlkvw +  g ++ tl gh+  v+  ++      ivsgs d +v++w    g  
   F55B12.3b 231 ADKIEKNWNANPIMGSAVLRGHEDHVITCMQIHD-DVLVTGSDDNTLKVWCIDKGEVMYTLVGHTGGVWTSQISQCGRYIVSGSTDRTVKVWSTVDGSL 328
                 7888888888888888888899877766555554.5899************************************************************ PP

  Wds-PB-aln 176 lktlpahsdpvs 187
                 l+tl  h+  v 
   F55B12.3b 329 LHTLQGHTSTVR 340
                 *******98886 PP

  == domain 2    score: 112.9 bits;  conditional E-value: 1.8e-34
  Wds-PB-aln  50 kftlaghtkavssvkfspngewlasssadklikiwgaydgkfektisghklgisdvawssdsrllvsasddktlkvwelssgkclktlkghsnyvfccn 148
                  +tl ght  v + ++s  g+++ s s+d+ +k+w + dg + +t+ gh   +  +a +    +lv++s d tl+vw++ sg+ l tl+gh   v c++
   F55B12.3b 287 MYTLVGHTGGVWTSQISQCGRYIVSGSTDRTVKVWSTVDGSLLHTLQGHTSTVRCMAMA--GSILVTGSRDTTLRVWDVESGRHLATLHGHHAAVRCVQ 383
                 69************************************************999988876..5699********************************** PP

  Wds-PB-aln 149 fnpqsnlivsgsfdesvriwdvrtgkclktlpahsdpvsavhfnrdgslivsssydglcriwdt 212
                 f+     +vsg +d +v+iw+ +tg+c++tl  h + v ++ f+ + s++ s s d   r+wd 
   F55B12.3b 384 FDG--TTVVSGGYDFTVKIWNAHTGRCIRTLTGHNNRVYSLLFESERSIVCSGSLDTSIRVWDF 445
                 *86..569******************************************************96 PP

  == domain 3    score: 35.9 bits;  conditional E-value: 4.8e-11
  Wds-PB-aln 132 kclktlkghsnyvfccnfnpqsnlivsgsfdesvriwdvrtgkclktlpahsdpvsavh.fnrdgslivsssydglcriwdtasgqclktliddd 225
                  c+  l+gh+       ++ + n++vs   d  vr+wd++ g c++ l  h   +++++ f r   ++ +ss dg +++wd   g  ++ l+  d
   F55B12.3b 452 ECVALLQGHTSLT--SGMQLRGNILVSCNADSHVRVWDIHEGTCVHMLSGHRSAITSLQwFGR--NMVATSSDDGTVKLWDIERGALIRDLVTLD 542
                 6889999999764..5667789*****************************988877651666..48899999*********9999999887655 PP

>> F55B12.3a  CE25007	WBGene00004767	locus:sel-10	Candida CDC4 protein like	status:Confirmed	UniProt:Q93794	protein_id:C
   #    score  bias  c-Evalue  i-Evalue hmmfrom  hmm to    alifrom  ali to    envfrom  env to     acc
 ---   ------ ----- --------- --------- ------- -------    ------- -------    ------- -------    ----
   1 !   48.3   0.9     8e-15     1e-12      77     187 ..     233     342 ..     221     346 .. 0.88
   2 !  112.9   2.1   1.8e-34   2.2e-32      50     212 ..     289     447 ..     287     453 .. 0.95
   3 !   35.9   0.2   4.8e-11     6e-09     132     225 ..     454     544 ..     449     548 .. 0.84

  Alignments for each domain:
  == domain 1    score: 48.3 bits;  conditional E-value: 8e-15
  Wds-PB-aln  77 adklikiwgaydgkfektisghklgisdvawssdsrllvsasddktlkvwelssgkclktlkghsnyvfccnfnpqsnlivsgsfdesvriwdvrtgkc 175
                 adk+ k w a        + gh   +       d  +lv++sdd+tlkvw +  g ++ tl gh+  v+  ++      ivsgs d +v++w    g  
   F55B12.3a 233 ADKIEKNWNANPIMGSAVLRGHEDHVITCMQIHD-DVLVTGSDDNTLKVWCIDKGEVMYTLVGHTGGVWTSQISQCGRYIVSGSTDRTVKVWSTVDGSL 330
                 7888888888888888888899877766555554.5899************************************************************ PP

  Wds-PB-aln 176 lktlpahsdpvs 187
                 l+tl  h+  v 
   F55B12.3a 331 LHTLQGHTSTVR 342
                 *******98886 PP

  == domain 2    score: 112.9 bits;  conditional E-value: 1.8e-34
  Wds-PB-aln  50 kftlaghtkavssvkfspngewlasssadklikiwgaydgkfektisghklgisdvawssdsrllvsasddktlkvwelssgkclktlkghsnyvfccn 148
                  +tl ght  v + ++s  g+++ s s+d+ +k+w + dg + +t+ gh   +  +a +    +lv++s d tl+vw++ sg+ l tl+gh   v c++
   F55B12.3a 289 MYTLVGHTGGVWTSQISQCGRYIVSGSTDRTVKVWSTVDGSLLHTLQGHTSTVRCMAMA--GSILVTGSRDTTLRVWDVESGRHLATLHGHHAAVRCVQ 385
                 69************************************************999988876..5699********************************** PP

  Wds-PB-aln 149 fnpqsnlivsgsfdesvriwdvrtgkclktlpahsdpvsavhfnrdgslivsssydglcriwdt 212
                 f+     +vsg +d +v+iw+ +tg+c++tl  h + v ++ f+ + s++ s s d   r+wd 
   F55B12.3a 386 FDG--TTVVSGGYDFTVKIWNAHTGRCIRTLTGHNNRVYSLLFESERSIVCSGSLDTSIRVWDF 447
                 *86..569******************************************************96 PP

  == domain 3    score: 35.9 bits;  conditional E-value: 4.8e-11
  Wds-PB-aln 132 kclktlkghsnyvfccnfnpqsnlivsgsfdesvriwdvrtgkclktlpahsdpvsavh.fnrdgslivsssydglcriwdtasgqclktliddd 225
                  c+  l+gh+       ++ + n++vs   d  vr+wd++ g c++ l  h   +++++ f r   ++ +ss dg +++wd   g  ++ l+  d
   F55B12.3a 454 ECVALLQGHTSLT--SGMQLRGNILVSCNADSHVRVWDIHEGTCVHMLSGHRSAITSLQwFGR--NMVATSSDDGTVKLWDIERGALIRDLVTLD 544
                 6889999999764..5667789*****************************988877651666..48899999*********9999999887655 PP

>> C36B1.5  CE05372	WBGene00007972	locus:prp-4	U4\/U6 small nuclear ribonucleoprotein	status:Partially_confirmed	UniProt
   #    score  bias  c-Evalue  i-Evalue hmmfrom  hmm to    alifrom  ali to    envfrom  env to     acc
 ---   ------ ----- --------- --------- ------- -------    ------- -------    ------- -------    ----
   1 !   32.8   0.1     4e-10     5e-08     144     267 ..     207     337 ..     193     339 .. 0.77
   2 !   49.2   0.1   4.4e-15   5.5e-13     111     219 ..     266     374 ..     260     376 .. 0.96
   3 !  107.7   0.2   6.8e-33   8.5e-31      55     256 ..     294     494 ..     292     496 .] 0.93

  Alignments for each domain:
  == domain 1    score: 32.8 bits;  conditional E-value: 4e-10
  Wds-PB-aln 144 vfccnfnpqsnlivsgsfdesvriwdvrtg.kclktlpahsdpvsavhf.......nrdgsl.ivsssydglcriwdtasgqclktlidddnppvsfvk 233
                 v  c+f  +s+ iv+  +  sv +w+     + +k    hs    +  f       n   sl +vs sydg + +w  +    +  l ++    vs v 
     C36B1.5 207 VAFCEFSADSEHIVTAGWSGSVAVWKREQCaQEIKF-IGHSSQAGCARFhpgaftqNDYSSLnVVSCSYDGTVLLWSLSQESPIGEL-EQHPQRVSKVA 303
                 6789*********************87654044444.456655544433222223244456658999*********99888877766.666778***** PP

  Wds-PB-aln 234 fspngkyilaatldntlklwdyskgkclktytgh 267
                 f png+++ +a +d t +++d +  k l    gh
     C36B1.5 304 FHPNGHHLATACFDSTWRMYDLTTKKELLYQEGH 337
                 **********************999999888887 PP

  == domain 2    score: 49.2 bits;  conditional E-value: 4.4e-15
  Wds-PB-aln 111 srllvsasddktlkvwelssgkclktlkghsnyvfccnfnpqsnlivsgsfdesvriwdvrtgkclktlpahsdpvsavhfnrdgslivsssydglcri 209
                 s  +vs+s d t+ +w ls    +  l  h + v  + f p+   +++  fd + r++d+ t k l     hs  v+ v f  dgs+ ++  +d   r+
     C36B1.5 266 SLNVVSCSYDGTVLLWSLSQESPIGELEQHPQRVSKVAFHPNGHHLATACFDSTWRMYDLTTKKELLYQEGHSKSVADVAFHPDGSVALTGGHDCYGRV 364
                 45589********************************************************************************************** PP

  Wds-PB-aln 210 wdtasgqclk 219
                 wd  +g+c+ 
     C36B1.5 365 WDMRTGRCIM 374
                 ********85 PP

  == domain 3    score: 107.7 bits;  conditional E-value: 6.8e-33
  Wds-PB-aln  55 ghtkavssvkfspngewlasssadklikiwgaydgkfekti...sghklgisdvawssdsrllvsasddktlkvwelssgkclktlkghsnyvfccnfn 150
                  h + vs v f png+ la++  d     w  yd   +k +    gh   ++dva+  d  + +++  d   +vw++ +g+c+  l gh++ +  +++ 
     C36B1.5 294 QHPQRVSKVAFHPNGHHLATACFDST---WRMYDLTTKKELlyqEGHSKSVADVAFHPDGSVALTGGHDCYGRVWDMRTGRCIMFLDGHTKEIHSVEWM 389
                 68899*****************9986...6666665555542338****************************************************** PP

  Wds-PB-aln 151 pqsnlivsgsfdesvriwdvrtgkclktlpahsdpvsavhfnrdgslivsssydglcriwdtasgqclktlidddnppvsfvkfspngkyilaatldnt 249
                 p+   +++gs d+s+++wd+r  +   t+pah+  v+ v  +  g  +vs+s+d   ++w t+  q l+ l   d   +  v +sp+g+++ ++++d t
     C36B1.5 390 PNGYEMITGSSDNSMKVWDLRMRRNTYTMPAHTSVVTRVRADAAGQYLVSASFDCTLKMWSTTGWQPLRQLQGHDT-RILCVDISPDGQWMCSSAFDRT 487
                 **********************************************************************998886.5778****************** PP

  Wds-PB-aln 250 lklwdys 256
                 +klw  s
     C36B1.5 488 FKLWAQS 494
                 ****765 PP

>> F08G12.2  CE18578	WBGene00008586	WD domain, G-beta repeat (6 domains)	status:Confirmed	UniProt:Q19211	protein_id:CAA9
   #    score  bias  c-Evalue  i-Evalue hmmfrom  hmm to    alifrom  ali to    envfrom  env to     acc
 ---   ------ ----- --------- --------- ------- -------    ------- -------    ------- -------    ----
   1 !  143.3   0.5     1e-43   1.3e-41      50     332 ..      31     318 ..       5     329 .. 0.87

  Alignments for each domain:
  == domain 1    score: 143.3 bits;  conditional E-value: 1e-43
  Wds-PB-aln  50 kftlaghtkavssvkfspngewlasssadklikiwgaydg.kfektisghklgisdvawssdsrllvsasddktlkvwelssgkclktlkghsnyvfcc 147
                  + l gh   + +  fsp+g  la+s  d+ i  w  y       ti gh   + d+ +++ds  lvs+  dk+++vw++ +g c + ++ h+++v ++
    F08G12.2  31 TMVLLGHEGEIYTGAFSPDGTCLATSGYDQKIFFWNVYGEcENFSTIKGHSGAVMDLKFTTDSSSLVSCGTDKSVRVWDMETGTCARRFRTHTDFVNAV 129
                 45789*********************************54144579**************************************************998 PP

  Wds-PB-aln 148 nfnpq.snlivsgsfdesvriwdvrtgkclktlpahsdpvsavhfnrdgslivsssydglcriwdtasgqclktlidddnppvsfvkfspngkyilaat 245
                     +   l++s s d + r+ d+rt   +kt     +  +av fn     ++s   d + ++wd    +   tl       ++ + +sp gk+i++ +
    F08G12.2 130 HPSRRgVTLVASASDDGTCRVHDMRTKEPVKTYTNRYQ-QTAVTFNDSSDQVISGGIDNVLKVWDMRRDEITYTLTGH-RDTITGISLSPSGKFIISNS 226
                 8766526899999*******************988765.689******************************999876.5578999************* PP

  Wds-PB-aln 246 ldntlklwd...yskg.kclktytghkn..ekycifanfsvtggkwivsgsednlvyiwnlqskeivqklqghtdvvlctachpteniiasaa 332
                 +d t++ wd   +  g + +  ++gh+   ek  + + +s    ++i +gs d+++y+w+  sk+iv kl gh   v ct  hp e i+ s+ 
    F08G12.2 227 MDCTVRQWDirpFVPGqRSVGVFAGHNHnfEKNLLKCSWSP-CERFITAGSSDRFLYVWETLSKKIVYKLPGHMGSVNCTDFHPKEPIMLSCG 318
                 *********44434452688999998642367777777764.679*******************************************98865 PP

>> K10B2.1  CE28600	WBGene00003009	locus:lin-23	Transducin beta chain	status:Confirmed	UniProt:Q09990	protein_id:CCD6639
   #    score  bias  c-Evalue  i-Evalue hmmfrom  hmm to    alifrom  ali to    envfrom  env to     acc
 ---   ------ ----- --------- --------- ------- -------    ------- -------    ------- -------    ----
   1 !   61.8   1.9   6.4e-19     8e-17     110     215 ..     231     332 ..     218     338 .. 0.90
   2 !   87.8   0.6   7.9e-27   9.9e-25      47     212 ..     335     501 ..     330     505 .. 0.88

  Alignments for each domain:
  == domain 1    score: 61.8 bits;  conditional E-value: 6.4e-19
  Wds-PB-aln 110 dsrllvsasddktlkvwelssgkclktlkghsnyvfccnfnpqsnlivsgsfdesvriwdvrtgkclktlpahsdpvsavhfnrdgslivsssydglcr 208
                 d   +vs+  d+t+k+w+     c + l gh+  v+c +++    +i+sgs d +vr+wdv tg c+ktl  h + v  + f     ++v+ s d    
     K10B2.1 231 DDDKIVSGLRDNTIKIWDRKDYSCSRILSGHTGSVLCLQYDN--RVIISGSSDATVRVWDVETGECIKTLIHHCEAVLHLRF--ANGIMVTCSKDRSIA 325
                 66679********************************99975..69*****************************9976666..56789999******* PP

  Wds-PB-aln 209 iwdtasg 215
                 +wd  s 
     K10B2.1 326 VWDMVSP 332
                 ***9885 PP

  == domain 2    score: 87.8 bits;  conditional E-value: 7.9e-27
  Wds-PB-aln  47 ytlkftlaghtkavssvkfspngewlasssadklikiwgaydgkfektisghklgisdvawssdsrllvsasddktlkvwelssgkclktlkghsnyvf 145
                  t++  l gh  av+ v f    +++ s+s d+ ik+w      f +t++gh+ gi+ + +    rl+vs+s d+t+++w++ sg cl+ l gh + v 
     K10B2.1 335 ITIRRVLVGHRAAVNVVDFD--DRYIVSASGDRTIKVWSMDTLEFVRTLAGHRRGIACLQYR--GRLVVSGSSDNTIRLWDIHSGVCLRVLEGHEELVR 429
                 688899*************6..689***************99**************988875..7********************************** PP

  Wds-PB-aln 146 ccnfnpqsnlivsgsfdesvriwdvrtg.........kclktlpahsdpvsavhfnrdgslivsssydglcriwdt 212
                 c  f+ +   ivsg++d  +++wd+++           cl +l  h+  v  ++f  d   ivsss+d    iwd 
     K10B2.1 430 CIRFDEK--RIVSGAYDGKIKVWDLQAAldpralsseICLCSLVQHTGRVFRLQF--DDFQIVSSSHDDTILIWDF 501
                 ****865..7**************9864222222222699999999999988777..7789*************95 PP

>> C18E3.5  CE27713	WBGene00015974	beta transducin	status:Confirmed	UniProt:O02097	protein_id:CCD65140.1
   #    score  bias  c-Evalue  i-Evalue hmmfrom  hmm to    alifrom  ali to    envfrom  env to     acc
 ---   ------ ----- --------- --------- ------- -------    ------- -------    ------- -------    ----
   1 !  143.5   0.9     9e-44   1.1e-41      51     341 ..      30     323 ..       5     328 .. 0.87

  Alignments for each domain:
  == domain 1    score: 143.5 bits;  conditional E-value: 9e-44
  Wds-PB-aln  51 ftlaghtkavssvkfspngewlasssadklikiwgaydgkfe.ktisghklgisdvawssdsrllvsasddktlkvwelssgkclktlkghsnyvfccn 148
                 + l gh   + + +fs +g +las+  d+ i +w  +    +   + ghk  i +v + +ds  lvsa  dkt++vw++ +g c++ +k h++ v  ++
     C18E3.5  30 MVLQGHGGEIYTSQFSSDGSFLASAGYDQQIFLWNVFGECENfAVLKGHKGAIMEVKFNADSSHLVSAGTDKTVRVWDMETGSCIRNFKSHTDIVNSVD 128
                 5688*******************************995433315789**************************************************** PP

  Wds-PB-aln 149 fnpqs.nlivsgsfdesvriwdvrtgkclktlpahsdpvsavhfnrdgslivsssydglcriwdtasgqclktlidddnppvsfvkfspngkyilaatl 246
                  n +  ++i s s d +v + d+r+  + k + ++ +  +av fn     ++    d   ++wd    ++   ++      ++ +  s ng+++l+ ++
     C18E3.5 129 VNRRGpQMICSASDDGTVMVHDMRSKEAAKKFICKYQ-QTAVTFNDAADNVICGGIDNQIKVWDMLRNDVRY-VLSGHRDTITSLSVSHNGNFLLSNSM 225
                 **88537999*******************99988776.589************************9988655.5566677788889************* PP

  Wds-PB-aln 247 dntlklwdys....kgkclktytg..hknekycifanfsvtggkwivsgsednlvyiwnlqskeivqklqghtdvvlctachpteniiasaalendkti 339
                 d +l  wd        + +  y g  h+ ek  + + +s    ++i +gs d++vy+wn +s+  v kl gh   v cta hpt++i+ sa    dkti
     C18E3.5 226 DCSLMSWDIRpfvpAQRLVARYQGasHNFEKNLLKCGWSPR-DNYITAGSADRFVYVWNAKSRACVYKLPGHLGSVNCTALHPTQQILLSAG--SDKTI 321
                 ********752222456777898755888999999999965.68**********************************************96..68888 PP

  Wds-PB-aln 340 kl 341
                  l
     C18E3.5 322 FL 323
                 76 PP

>> Y45F10B.10  CE36361	WBGene00004265	locus:qui-1	WD domain, G-beta repeat (4 domains)	status:Partially_confirmed	UniPro
   #    score  bias  c-Evalue  i-Evalue hmmfrom  hmm to    alifrom  ali to    envfrom  env to     acc
 ---   ------ ----- --------- --------- ------- -------    ------- -------    ------- -------    ----
   1 !   72.1   2.4   4.6e-22   5.7e-20      88     269 ..     900    1080 ..     854    1089 .. 0.82
   2 !   23.9   1.9     2e-07   2.6e-05     108     301 ..    1088    1278 ..    1075    1322 .. 0.71
   3 !   56.0   1.0   3.7e-17   4.6e-15      77     221 ..    1311    1457 ..    1291    1468 .. 0.82

  Alignments for each domain:
  == domain 1    score: 72.1 bits;  conditional E-value: 4.6e-22
  Wds-PB-aln   88 dgkfektisghklgisdvawssdsrllvsasddktlkvwelssgkclktlkghsnyvfccnfnpqsnlivsgsfdesvriwdvrtgkclktlpahsd 184 
                    ++  t  gh   ++ ++ s ds l+vs+s dkt++vw +s +    +l  h+  v c+ +  + + +++ s d s ++ ++ tg +++++  h+ 
  Y45F10B.10  900 SEQLIGTFKGHTAAVTCLCSSNDSSLFVSTSFDKTVNVWVFSQSTPTMSLTHHTAKVTCAILTSDDQYLITASADSSAKMIKLETGEVMRSFNDHTG 996 
                  3344457789999999999999999999999999999999999999999999999999999999999999999999999999999999999999999 PP

  Wds-PB-aln  185 pvsavhfnrdgslivsssydglcriwdtasgqclktlidddnppvsfvkfspngkyilaatldntlklwdyskgkclktytghkn 269 
                   v ++++  +  ++++ s d ++++wd + g+c+  +      pvs + ++ n  +++ a  d+tlk++    g+ l+   gh+ 
  Y45F10B.10  997 SVVSLQLTSNNQFLITGSGDFVVQMWDVTNGKCISRM-GGLMAPVSTLAITSNDAFVVVACEDETLKVFSTVGGQELHELMGHEG 1080
                  9999999999999999999999999999999999875.56778999999999999999999999999999999999999999975 PP

  == domain 2    score: 23.9 bits;  conditional E-value: 2e-07
  Wds-PB-aln  108 ssdsrllvsasddktlkvwelssgkclktlkghsnyvfccnfnpqsnlivsgsfdesvriwdvrtgkclktlpahsdp...vsavhfnrdgslivss 201 
                  + d   l +a+  k +  +++ +g+ +  l     + +c       n  +       v iw+v   +   +   h+d    ++av +  d       
  Y45F10B.10 1088 AQDDCQLFAATKSKVF-CYDIHNGQMIDVLDTAQPFPICSLKISSDNYFLISPCGPKVTIWNVTK-RNHDAHDVHADKegfLTAVALSNDDKYAACG 1182
                  4455555555555543.577888888888888888877776666667776677778888998844.4445555555542236888898898888888 PP

  Wds-PB-aln  202 sydglcriwdtasgqclktlidddnppvsfvkfspngkyilaatldntlklwdyskgkclktytghknekycifanfsvtggkwivsgsednlvyiw 298 
                  + +g++ +wd    qc+ t i++   p++ +++s + +y ++      + + d  +g +++    h  e   i   +s+   k i    + ++v iw
  Y45F10B.10 1183 TNNGIVALWDLEVCQCVFTTIQNKGDPITCIRYSVDSQYCISGNQAGCILILDAQNGGVVRELFMHSSEVLSI---MSLVHNKMISCDIQGKMV-IW 1275
                  9999999999999999999999999999999999999999988888888888888888888888888886666...466667777666666665.67 PP

  Wds-PB-aln  299 nlq 301 
                  +l 
  Y45F10B.10 1276 ELF 1278
                  665 PP

  == domain 3    score: 56.0 bits;  conditional E-value: 3.7e-17
  Wds-PB-aln   77 adklikiwgayd.g.kfektisghklgisdvawssd.srllvsasddktlkvwelssgkclktlkghsnyvfccnfnpqsnlivsgsfdesvriwdv 170 
                  ++k +kiw   + g    ++   h   i+  a s     ++ ++s d +lk+w++  g   + l gh n v cc +  +  l+vsg+ de + +w+v
  Y45F10B.10 1311 SNKEMKIWAFPEeGpPVTRAKLSHSDEITCFATSPKgGNFIATGSRDMSLKIWQIDKGFLTQVLVGHENVVTCCCISFDERLVVSGARDEKIIVWNV 1407
                  55666666543312123444445555566666665415788999***************************************************** PP

  Wds-PB-aln  171 rtgkclktlpahsdpvsavhfnrdgslivsssydglcriwdtasgqclktl 221 
                  ++g  + t+ + +  ++++ +  d +++ s++ dg +  w t+ g+ l t+
  Y45F10B.10 1408 QSGDMVCTVNTTA-AITSLSMTGDSTVVFSTTEDGWVETWSTTKGRLLSTF 1457
                  ********98765.6888999*************************99986 PP

>> Y53C12B.1  CE14894	WBGene00013143	WD domain, G-beta repeats (4 domains)	status:Partially_confirmed	UniProt:O18215	pro
   #    score  bias  c-Evalue  i-Evalue hmmfrom  hmm to    alifrom  ali to    envfrom  env to     acc
 ---   ------ ----- --------- --------- ------- -------    ------- -------    ------- -------    ----
   1 !   32.1   0.0   6.9e-10   8.6e-08      42     182 ..      95     235 ..      65     252 .. 0.81
   2 !   11.3   0.5    0.0015      0.18     105     211 ..     282     389 ..     271     404 .. 0.79
   3 ?    8.3   0.1     0.012       1.4      53      85 ..     408     442 ..     391     454 .. 0.82
   4 !   90.5   5.2   1.2e-27   1.5e-25      36     213 ..     456     637 ..     444     648 .. 0.90

  Alignments for each domain:
  == domain 1    score: 32.1 bits;  conditional E-value: 6.9e-10
  Wds-PB-aln  42 svkpnytlkftlaghtkavssvkfspngewlasssadklikiwgaydgkfektisghklgisdvawssdsrllvsasddktlkvwel...ssgkclktl 137
                 + kp+ +  +  + ht  +  + f  +g+ la+ sad+++k+w   + +  +t+ g  + +s + +    +l+v   +   l+++++   +  k ++t 
   Y53C12B.1  95 TTKPELARTWK-TIHTAPILVMEFNEEGHLLATGSADHIVKVWNLTEQQCTHTLKGPSV-VSAILFGKHEKLVVGYIEG-QLNLYNImrgAPKKLVNTW 190
                 55555554443.45899999999999999999999999999999999999999999876.8999999999999877654.4555555111556889999 PP

  Wds-PB-aln 138 kghsnyvfccnfnpqsnlivsgsfdesvriwdvrtgkclktlpah 182
                 k h+ ++ +    p+s ++v+ s d+++ i +  t   l+ lp +
   Y53C12B.1 191 KSHNSHITALLQVPDSRVVVALSRDQTMSIHETETQETLRVLPLY 235
                 999999999999999999999999999999999999999999975 PP

  == domain 2    score: 11.3 bits;  conditional E-value: 0.0015
  Wds-PB-aln 105 vawssdsrllvsasddktlkvwelssgkclktlkghsnyvf.ccnfnpqsnlivsgsfdesvriwdvrtgkclktlpahsdpv.savhfnrdgslivss 201
                 +a+   s  +++ s ++ l + ++ + k  + + g  + ++ cc +  +   ++  s    +r+++ +t  c   +  h++ v s v    d sl+ s 
   Y53C12B.1 282 LAYDVVSNRFLAISAEQNLIILDFENLKIARQIVGFHDEIYsCCLLGKDESHMAVASNTSEIRLYNTKTLDCQ-LIRGHTESVlSVVSPTWDTSLLASC 379
                 5566666667778889999999999999999999976666537777777777777888889***********6.56677776537888999******** PP

  Wds-PB-aln 202 sydglcriwd 211
                 s d     w 
   Y53C12B.1 380 SKDNSIIFWR 389
                 **99888885 PP

  == domain 3    score: 8.3 bits;  conditional E-value: 0.012
  Wds-PB-aln  53 laghtkavssvkfspnge..wlasssadklikiwg 85 
                  +gh+++v+++ +s +g+  +las s+d  ik+wg
   Y53C12B.1 408 ATGHANTVTALAISNTGRapFLASVSTDCTIKLWG 442
                 46999999999999998655899999999999999 PP

  == domain 4    score: 90.5 bits;  conditional E-value: 1.2e-27
  Wds-PB-aln  36 knkssssvkpnytlkftlaghtkavssvkfspngewlasssadklikiwgaydgkfe....ktisghklgisdvawssdsrllvsasddktlkvwelss 130
                 ++k+  +  p+ t   t+  h k v++v +s +   +a+   dkl+k+w     k++     t+sgh+ g+ dv ++ +s  l s+s d t+k+w++s 
   Y53C12B.1 456 AEKDFVEQLPKLTCSSTMVAHGKDVNCVDISESDALIATGGMDKLVKLWQVDTHKMQlgiaGTLSGHRRGVGDVKFAKNSHKLASCSGDMTIKIWNISE 554
                 566777778999**************************************9999986222257899********************************* PP

  Wds-PB-aln 131 gkclktlkghsnyvfccnfnpqsnlivsgsfdesvriwdvrtgkclktlpahsdpvsavhfnrdgslivsssydglcriwdta 213
                   cl+t+ ghs  vf + f  +   ++s      ++iw ++t  c  ++ ah+d + ++  n + s  v++  dg   +w   
   Y53C12B.1 555 KSCLQTISGHSCAVFRVIFARNDSQLISADSAGIIKIWTIKTADCECSIDAHTDKIWSLSKNHNESEFVTAGTDGRIVVWKDV 637
                 *******************998887888888899**********************************************765 PP

>> F13D12.7a  CE02186	WBGene00001679	locus:gpb-1	guanine nucleotide-binding protein beta subunit	status:Confirmed	UniPro
   #    score  bias  c-Evalue  i-Evalue hmmfrom  hmm to    alifrom  ali to    envfrom  env to     acc
 ---   ------ ----- --------- --------- ------- -------    ------- -------    ------- -------    ----
   1 !   63.6   0.8   1.7e-19   2.2e-17      88     217 ..      44     176 ..      20     179 .. 0.88
   2 !   80.8   2.7     1e-24   1.3e-22     112     299 ..     155     340 .]     153     340 .] 0.93

  Alignments for each domain:
  == domain 1    score: 63.6 bits;  conditional E-value: 1.7e-19
  Wds-PB-aln  88 dgkfektisghklgisdvawssdsrllvsasddktlkvwelssgkclktlkghsnyvfccnfnpqsnlivsgsfdesvriwdvrt..g..kclktlpah 182
                 + +  +t+ gh   i  + w+sdsr lvsas+d  l vw+  +++ ++++   s +v+ c + p   +++ g +d+   i+ ++t  g  ++ + lp h
   F13D12.7a  44 QMRTRRTLRGHLAKIYAMHWASDSRNLVSASQDGKLIVWDSYTTNKVHAIPLRSSWVMTCAYAPSGSFVACGGLDNICSIYSLKTreGnvRVSRELPGH 142
                 5567899**************************************************************************99873342246789**** PP

  Wds-PB-aln 183 sdpvsavhfnrdgslivsssydglcriwdtasgqc 217
                 +  +s+  f  d   iv+ss d  c +wd  +gq 
   F13D12.7a 143 TGYLSCCRFLDDN-QIVTSSGDMTCALWDIETGQQ 176
                 *********8665.6889999*********99973 PP

  == domain 2    score: 80.8 bits;  conditional E-value: 1e-24
  Wds-PB-aln 112 rllvsasddktlkvwelssgkclktlkghsnyvfccnfnpqsnlivsgsfdesvriwdvrtgkclktlpahsdpvsavhfnrdgslivsssydglcriw 210
                   +v++s d t  +w++ +g+   ++ gh+  v+   + p+    +sg+ d s ++wd+r g c +t+p h   + av f   g    + s d  cr++
   F13D12.7a 155 NQIVTSSGDMTCALWDIETGQQCTAFTGHTGDVMSLSLSPDFRTFISGACDASAKLWDIRDGMCKQTFPGHESDINAVAFFPSGNAFATGSDDATCRLF 253
                 5699*********************************************************************************************** PP

  Wds-PB-aln 211 dtasgqclktlidddn.ppvsfvkfspngkyilaatldntlklwdyskgkclktytghknekycifanfsvtggkwivsgsednlvyiwn 299
                 d  + q l     d+    ++ v fs  g+ ++a   d   ++wd  +       +gh n   c+        g  + +gs d ++ iwn
   F13D12.7a 254 DIRADQELAMYSHDNIiCGITSVAFSKSGRLLFAGYDDFNCNVWDSMRQERAGVLAGHDNRVSCLGV---TEDGMAVCTGSWDSFLKIWN 340
                 ********98776654267999****************************************99853...346888999**********8 PP

>> Y71F9AL.17  CE29136	WBGene00022119	coatomer, alpha chain	status:Confirmed	UniProt:Q9N4H7	protein_id:CCD73511.1
   #    score  bias  c-Evalue  i-Evalue hmmfrom  hmm to    alifrom  ali to    envfrom  env to     acc
 ---   ------ ----- --------- --------- ------- -------    ------- -------    ------- -------    ----
   1 !   25.5   0.0     7e-08   8.8e-06      58     154 ..      12     108 ..       2     112 .. 0.90
   2 !   51.8   0.0     7e-16   8.8e-14     114     180 ..     110     175 ..     106     184 .. 0.89
   3 !   51.5   0.1   8.5e-16   1.1e-13      83     176 ..     191     286 ..     184     295 .. 0.91

  Alignments for each domain:
  == domain 1    score: 25.5 bits;  conditional E-value: 7e-08
  Wds-PB-aln  58 kavssvkfspngewlasssadklikiwgaydgkfektisghklgisdvawssdsrllvsasddktlkvwelssgkclktlkghsnyvfccnfnpqsn 154
                   v  + f p+  w+ +s    +i++w      +      h   +  +++  d  ++vs+ dd  +kvw+    +c+ tl gh +y+    f  +  
  Y71F9AL.17  12 ARVKGISFHPTRPWVLTSLHSGVIQLWDYRMCVLLEKFDEHDGPVRGICFHHDQPIFVSGGDDYKIKVWNYKQKRCIFTLLGHLDYIRTTFFHHKYP 108
                 5578899********************99999999999************************************************99888876655 PP

  == domain 2    score: 51.8 bits;  conditional E-value: 7e-16
  Wds-PB-aln 114 lvsasddktlkvwelssgkclktlkghsnyvfccnfnpqsnlivsgsfdesvriwdvrtgkclktlp 180
                 ++sasdd+t+++w+  s +++  l gh+ yv+c++f p  +l++s s+d++vr+wd+  g   k +p
  Y71F9AL.17 110 IISASDDQTVRIWNWQSRNSIAILTGHNHYVMCAQFHPTEDLVASASLDQTVRVWDIS-GLRKKQMP 175
                 89******************************************************95.44455555 PP

  == domain 3    score: 51.5 bits;  conditional E-value: 8.5e-16
  Wds-PB-aln  83 iwgaydgkfektisghklgisdvawssdsrllvsasddktlkvwelssgkc..lktlkghsnyvfccnfnpqsnlivsgsfdesvriwdvrtgkcl 176
                 ++g  d   ++ + gh  g+  va+     +lvs+sdd+ +k+w    +k+  l + +gh n v  + f p+++li+s s d+s+r+wd++    l
  Y71F9AL.17 191 LFGQPDAVVKHVLEGHDRGVNWVAFHHTNPILVSGSDDRQVKIWRYNETKAweLDSCRGHYNNVSSVIFHPNADLILSNSEDKSIRVWDMQKRTSL 286
                 678889999999***********************************999755789*********************************9877666 PP

>> CC4.3  CE15742	WBGene00004895	locus:smu-1	WD domain, G-beta repeats (2 domains)	status:Confirmed	UniProt:O62120	prote
   #    score  bias  c-Evalue  i-Evalue hmmfrom  hmm to    alifrom  ali to    envfrom  env to     acc
 ---   ------ ----- --------- --------- ------- -------    ------- -------    ------- -------    ----
   1 !  127.3   0.1   7.6e-39   9.5e-37      61     343 ..     218     509 ..     186     510 .] 0.85

  Alignments for each domain:
  == domain 1    score: 127.3 bits;  conditional E-value: 7.6e-39
  Wds-PB-aln  61 ssvkfspngewlasssadklikiwgaydgkfekti...sghklgisd.....vawssdsrllvsasddktlkvwelssgkclktl.kghsnyvfccnfn 150
                  s  fsp+ ++l s s d +i +w   +gk+ k +   +  +l + d     +++s ds +l ++s d  +kvw++ +g cl+ + + h++ v ++ f 
       CC4.3 218 ESAVFSPDANYLVSGSKDGFIEVWNYMNGKLRKDLkyqAQDNLMMMDaavrcISFSRDSEMLATGSIDGKIKVWKVETGDCLRRFdRAHTKGVCAVRFS 316
                 4667***************************998733244566665522222679***************************987468*********** PP

  Wds-PB-aln 151 pqsnlivsgsfdesvriwdvrtgkclktlpahsdpvsavhfnrdgslivsssydglcriwdtasgqclktl.idddnppvsfvkfspng..kyilaatl 246
                  +   i+sg  d  vr+  +++gkclk +  hs  ++ v +  +g  i+s s dg  r+w   sg+cl t+ +  ++ p+  v   p+     ++ +  
       CC4.3 317 KDNSHILSGGNDHVVRVHGMKSGKCLKEMRGHSSYITDVRYSDEGNHIISCSTDGSIRVWHGKSGECLSTFrVGSEDYPILNVIPIPKSdpPQMIVCNR 415
                 *********************************************************************974455555555554444431146777889 PP

  Wds-PB-aln 247 dntlklwdyskgkclktytghknekycifanfsvtggkwivsgsednlvyiwnlqskeivqklqghtdvvlctachpteniiasaalendktiklwk 343
                  ntl + + s g++++t t  k ek   +  +    g w  + +ed ++y + + s  +  +l       +  a hp +n+ias a  +d  +klw 
       CC4.3 416 SNTLYVVNIS-GQVVRTMTSGKREKGDFINCILSPKGEWAYAIAEDGVMYCFMVLSGTLETTLPVTERLPIGLAHHPHQNLIASYA--EDGLLKLWT 509
                 9****99986.9*************88777777789***************************9999999*************987..788999995 PP

>> F13H8.2  CE27127	WBGene00017435	beta transducin Trp-Asp domains	status:Partially_confirmed	UniProt:Q19433	protein_id:
   #    score  bias  c-Evalue  i-Evalue hmmfrom  hmm to    alifrom  ali to    envfrom  env to     acc
 ---   ------ ----- --------- --------- ------- -------    ------- -------    ------- -------    ----
   1 !   47.4   0.1   1.5e-14   1.9e-12      90     245 ..      52     206 ..       4     221 .. 0.63
   2 !   22.9   0.4   4.4e-07   5.5e-05      39     169 ..     391     521 ..     377     535 .. 0.85
   3 !   72.9   3.8   2.6e-22   3.2e-20      52     256 ..     488     701 ..     483     707 .. 0.85

  Alignments for each domain:
  == domain 1    score: 47.4 bits;  conditional E-value: 1.5e-14
  Wds-PB-aln  90 kfektisghklgisdvawssdsrllvsasddktlkvwelssgkclk.tlkghsnyvfccnfnpqsnlivsgsfdesvriwdvrtgkclktlpahsdpvs 187
                 k +  i      is v    +  ll  +  d ++k+++  +  +    + gh + v c +f  +  l ++g  d  + +wd+ + + +  l  h + v+
     F13H8.2  52 KVNEIIEST-KPISCVRQCENKPLLAIGYADGSVKLFNQENEDSEPiMFSGHKKAVNCIEFSSDGLLFATGGKDGVIVLWDILAERGMFRLHGHKESVT 149
                 444444433.35777777777777777777777777776666655414577888888888888888888888888888888888888888888888888 PP

  Wds-PB-aln 188 avhfnrdgslivsssydglcriwdtasgqclktlidddnppvsfvkfspngkyilaat 245
                  ++f r   +i+s+s d l + w  as  c+ t++d  n   s+  +  +   ++aat
     F13H8.2 150 QMKFVRGDRFIISTSKDSLIKFWSIASQSCFYTVMDSRNEIYSMS-LHRDETVLVAAT 206
                 888888888888888888888888888888888887777665543.333334444444 PP

  == domain 2    score: 22.9 bits;  conditional E-value: 4.4e-07
  Wds-PB-aln  39 ssssvkpnytlkftlaghtkavssvkfspngewlasssadklikiwgaydgkfektisghkl.gisdvawssdsrllvsasddktlkvwelssgkclkt 136
                 +s sv+ +   ++   gh   v ++  s +   las   + +i +w ++  +   t++   +  i  v +      ++++  +  + v+elss+  + t
     F13H8.2 391 TSNSVECDSVGNLDKLGHREDVRALCVSSSSSLLASGGGNEVI-VWSTHSLRSSLTLTDNDIkDIVAVNFVPGDNYILTGGKNGEIGVFELSSAELVET 488
                 5566666666667778999999999999999999999988877.8999999999999988763699999999999999999999999999999999999 PP

  Wds-PB-aln 137 lkghsnyvfccnfnpqsnlivsgsfdesvriwd 169
                  k h+  ++  +  p+ +  ++ s d++vr w 
     F13H8.2 489 RKAHTGAIWTIQNSPDNEGFITASADKTVRFWS 521
                 999999999999999999999999999999996 PP

  == domain 3    score: 72.9 bits;  conditional E-value: 2.6e-22
  Wds-PB-aln  52 tlaghtkavssvkfspngewlasssadklikiwgay...dgkfek..tisghk.lgisd....vawssdsrllvsasddktlkvwelssgkclktlkgh 140
                 t   ht a+ +++ sp+ e + ++sadk ++ w      +g   k  +i  +k l + d     ++s+d ++lv a  ++t  v+ + + k + +l gh
     F13H8.2 488 TRKAHTGAIWTIQNSPDNEGFITASADKTVRFWSFVlvtEGS-RKriSIKEQKvLELPDealaASFSADGKFLVVALLNNTCSVYFVNTLKFFVSLYGH 585
                 5678*****************************853222444.4401455555356666332246899******************************* PP

  Wds-PB-aln 141 snyvfccnfnpqsnlivsgsfdesvriwdvrtgkclktlpahsdpvsavhfnr.dgslivsssydglcriwdtasgqclktlidddnppvsfvkfspng 238
                 s  v c+++ p s+l v+gs+d+sv++w +  g c k++ ah d v++v f   +  l  s+  dg  + wd+     +  ++d     +  +    ng
     F13H8.2 586 SLPVTCVDIAPSSKLCVTGSVDKSVKVWGLDFGDCHKSFHAHDDAVTSVLFCPgEEQLFWSAGKDGKIKQWDAVKFI-MVQVLDRHTLDIRCLAQFTNG 683
                 *************************************************99752678999************87765.5566788888888888888** PP

  Wds-PB-aln 239 kyilaatldntlklwdys 256
                   +++a+ d++++ w+ +
     F13H8.2 684 SVMFSASHDKSIRCWEKT 701
                 ***************865 PP

>> D1054.15b  CE45329	WBGene00006481	locus:tag-135	status:Confirmed	UniProt:E1B6S8	protein_id:CBW48353.1
   #    score  bias  c-Evalue  i-Evalue hmmfrom  hmm to    alifrom  ali to    envfrom  env to     acc
 ---   ------ ----- --------- --------- ------- -------    ------- -------    ------- -------    ----
   1 !  116.3   3.9   1.7e-35   2.1e-33      28     345 ..      95     416 ..      76     417 .. 0.87

  Alignments for each domain:
  == domain 1    score: 116.3 bits;  conditional E-value: 1.7e-35
  Wds-PB-aln  28 nslapsssknkssssvkpnytlkftl....aghtkavssvkfspngewlasssadklikiwgaydgkfektisghklgisdvawssdsrllvsasddkt 122
                 +++++s   +k  +++kp++   + l    +ght  v +v   p  +w+as  ad++ikiw    g+++ +++gh   +  v  s    +l s+ +dk 
   D1054.15b  95 DNTTRSLLPSKAPMMMKPKWHAPWKLyrvaSGHTGWVRAVDVEPGNQWFASGGADRIIKIWDLASGQLKLSLTGHISSVRAVKVSPRHPFLFSGGEDKQ 193
                 4445555556667777777654433322227******************************************************************** PP

  Wds-PB-aln 123 lkvwelssgkclktlkghsnyvfccnfnpqsnlivsgsfdesvriwdvrtgkclktlpahsdpvsavhfnrdgslivsssydglcriwdtasgqclktl 221
                 +k w+l  +k+++  +gh   v +    p  +++v+ + d + r+wd+rt   ++ +  h++ v+ v  +     ++++s+d  +r+wd a+g+ + tl
   D1054.15b 194 VKCWDLEYNKVIRHYHGHLSAVQALSVHPSLDVLVTCARDSTARVWDMRTKAQVHCFAGHTNTVADVVCQSVDPQVITASHDATVRLWDLAAGRSMCTL 292
                 *******************************************************************9999999999*********************9 PP

  Wds-PB-aln 222 idddnppvsfvkfspngkyilaatldntlklwdyskgkclktytghknekycifanfsvtggkwivsgsednlvyiwnlqskeivqklqgh.......t 313
                        v  + + p  +   +a+ dn +k w   kg  ++  +gh+    +i+  +s      +vsg+++  +  w+ +s    qk+q +       +
   D1054.15b 293 THHK-KSVRALTIHPRLNMFASASPDN-IKQWKLPKGEFMQNLSGHN----AIINTLSSNDDGVVVSGADNGSLCFWDWRSGFCFQKIQTKpqpgsieS 385
                 8765.67899999**999988888887.799***************7....5888999999999***********************997522222224 PP

  Wds-PB-aln 314 dvvlctachpteniiasaalendktiklwksd 345
                 ++ + ++c     +    + e dktik++k d
   D1054.15b 386 EAGIYASCFDKTGLRL-ITAEADKTIKMYKED 416
                 5667888887766544.45699*******988 PP

>> D1054.15a  CE05533	WBGene00006481	locus:tag-135	beta transducin like protein	status:Confirmed	UniProt:Q18295	protein_
   #    score  bias  c-Evalue  i-Evalue hmmfrom  hmm to    alifrom  ali to    envfrom  env to     acc
 ---   ------ ----- --------- --------- ------- -------    ------- -------    ------- -------    ----
   1 !  115.8   3.8   2.4e-35     3e-33      29     345 ..     152     472 ..     139     473 .. 0.87

  Alignments for each domain:
  == domain 1    score: 115.8 bits;  conditional E-value: 2.4e-35
  Wds-PB-aln  29 slapsssknkssssvkpnytlkftl....aghtkavssvkfspngewlasssadklikiwgaydgkfektisghklgisdvawssdsrllvsasddktl 123
                 ++++s   +k  +++kp++   + l    +ght  v +v   p  +w+as  ad++ikiw    g+++ +++gh   +  v  s    +l s+ +dk +
   D1054.15a 152 NTTRSLLPSKAPMMMKPKWHAPWKLyrvaSGHTGWVRAVDVEPGNQWFASGGADRIIKIWDLASGQLKLSLTGHISSVRAVKVSPRHPFLFSGGEDKQV 250
                 444555556666777777654433322227********************************************************************* PP

  Wds-PB-aln 124 kvwelssgkclktlkghsnyvfccnfnpqsnlivsgsfdesvriwdvrtgkclktlpahsdpvsavhfnrdgslivsssydglcriwdtasgqclktli 222
                 k w+l  +k+++  +gh   v +    p  +++v+ + d + r+wd+rt   ++ +  h++ v+ v  +     ++++s+d  +r+wd a+g+ + tl 
   D1054.15a 251 KCWDLEYNKVIRHYHGHLSAVQALSVHPSLDVLVTCARDSTARVWDMRTKAQVHCFAGHTNTVADVVCQSVDPQVITASHDATVRLWDLAAGRSMCTLT 349
                 ******************************************************************9999999999*********************98 PP

  Wds-PB-aln 223 dddnppvsfvkfspngkyilaatldntlklwdyskgkclktytghknekycifanfsvtggkwivsgsednlvyiwnlqskeivqklqgh.......td 314
                       v  + + p  +   +a+ dn +k w   kg  ++  +gh+    +i+  +s      +vsg+++  +  w+ +s    qk+q +       ++
   D1054.15a 350 HHK-KSVRALTIHPRLNMFASASPDN-IKQWKLPKGEFMQNLSGHN----AIINTLSSNDDGVVVSGADNGSLCFWDWRSGFCFQKIQTKpqpgsieSE 442
                 765.67899999**999988888887.799***************7....5888999999999***********************9975222222245 PP

  Wds-PB-aln 315 vvlctachpteniiasaalendktiklwksd 345
                 + + ++c     +    + e dktik++k d
   D1054.15a 443 AGIYASCFDKTGLRL-ITAEADKTIKMYKED 472
                 667888887766544.45699*******988 PP

>> T10F2.4  CE38104	WBGene00020423	status:Confirmed	UniProt:Q10051	protein_id:CCD72869.1
   #    score  bias  c-Evalue  i-Evalue hmmfrom  hmm to    alifrom  ali to    envfrom  env to     acc
 ---   ------ ----- --------- --------- ------- -------    ------- -------    ------- -------    ----
   1 !   82.6   2.1     3e-25   3.7e-23       9     240 ..     202     437 ..     195     442 .. 0.86
   2 !   48.8   0.1   5.8e-15   7.2e-13      57     210 ..     338     490 ..     336     492 .] 0.91

  Alignments for each domain:
  == domain 1    score: 82.6 bits;  conditional E-value: 3e-25
  Wds-PB-aln   9 gheavhkskkvastalsgenslapsssknkssssvkp.nytlkftlaghtkavssvkfspngewlasssadklikiwgaydgkfektisghklgisdva 106
                 +h+ +h++ +   tal  + +l+ +   +k+    +  +  +  t+ gh k +++v + p+     s+sad  i++w a d   +  i  h+  ++d++
     T10F2.4 202 SHTGIHSTGTPGITALDIKGNLSLTGGIDKTVVLYDYeKEQVMQTFKGHNKKINAVVLHPDNITAISASADSHIRVWSATDSSSKAIIDVHQAPVTDIS 300
                 5556666666666666555555555555555444433034567799***************************************************** PP

  Wds-PB-aln 107 wssdsrllvsasddktlkvwelssgkclktlk...ghsnyvfccnfnpqsnlivsgsfdesvriwdvrtgkclktlpahsdpvsavhfnrdgslivsss 202
                   +    ++sasdd      ++ sgk+l  +    g    v   +f p+  +  +g+ d  v+iwd++   +  ++p h+  v ++ f  +g  + + s
     T10F2.4 301 LNASGDYILSASDDSYWAFSDIRSGKSLCKVSvepGSQIAVHSIEFHPDGLIFGTGAADAVVKIWDLKNQTVAAAFPGHTAAVRSIAFSENGYYLATGS 399
                 **************************997654233777889********************************************************** PP

  Wds-PB-aln 203 ydglcriwdtasgqclktlidddnppvsfvkfspngky 240
                  dg +++wd    + lkt+ ++++ p+  + f   g +
     T10F2.4 400 EDGEVKLWDLRKLKNLKTFANEEKQPINSLSFDMTGTF 437
                 ****************************9999988876 PP

  == domain 2    score: 48.8 bits;  conditional E-value: 5.8e-15
  Wds-PB-aln  57 tkavssvkfspngewlasssadklikiwgaydgkfektisghklgisdvawssdsrllvsasddktlkvwelssgkclktlkghsn.yvfccnfnpqsn 154
                   av s+ f p+g  + + +ad ++kiw   +     +  gh   +  +a+s +   l ++s+d  +k+w+l   k lkt+    +  +    f+    
     T10F2.4 338 QIAVHSIEFHPDGLIFGTGAADAVVKIWDLKNQTVAAAFPGHTAAVRSIAFSENGYYLATGSEDGEVKLWDLRKLKNLKTFANEEKqPINSLSFDMTGT 436
                 5699****************************************************************************9876551577889999988 PP

  Wds-PB-aln 155 livsgsfdesvriwdvrtgkclktlpahsdpvsavhfnrdgslivsssydglcriw 210
                 ++  g   + v++ +v++   + +l  hs pv+ v f  +   +v+ s d   r++
     T10F2.4 437 FLGIGG--QKVQVLHVKSWSEVVSLSDHSGPVTGVRFGENARSLVTCSLDKSLRVF 490
                 876665..6899****************************9999999999888876 PP

>> F33G12.2  CE27149	WBGene00018014	status:Confirmed	UniProt:Q19986	protein_id:CCD65791.1
   #    score  bias  c-Evalue  i-Evalue hmmfrom  hmm to    alifrom  ali to    envfrom  env to     acc
 ---   ------ ----- --------- --------- ------- -------    ------- -------    ------- -------    ----
   1 !  118.6   1.9   3.2e-36     4e-34      57     332 ..      16     287 ..       7     298 .. 0.90

  Alignments for each domain:
  == domain 1    score: 118.6 bits;  conditional E-value: 3.2e-36
  Wds-PB-aln  57 tkavssvkfspngewlasssadklikiwgaydgkfektisghklgisdvawssdsrllvsasddktlkvwelssgkclktlkghsnyvfccnfnpqsnl 155
                   av +v++  +g++  +  +dk +k+w      + kt sg    + d a ssd   + ++  d++  v+++ +gk l+  + h   v ++ fn +s +
    F33G12.2  16 QGAVRAVRYNVDGNYCVTCGSDKTVKLWNPLKSSLLKTYSGTGNEVLDAASSSDNSQIAAGGADRACTVFDVETGKQLRRWRTHGAQVNAVAFNEESSV 114
                 5699*********************************************************************************************** PP

  Wds-PB-aln 156 ivsgsfdesvriwdvrt..gkclktlpahsdpvsavhfnrdgslivsssydglcriwdtasgqclktlidddnppvsfvkfspngkyilaatldntlkl 252
                 + sgs+d +++ +d r+   k ++ +   +d + ++    +g  iv+ s dg  r++    g+     + d    v  v f+p+ + +la  +   ++l
    F33G12.2 115 VFSGSMDCTMQAFDCRSrsEKPIQIFNESTDGILSIDV--NGHEIVAGSADGNYRVYSIRDGNMTVDYMGD---SVNSVSFTPDSNCLLAGVMGGIVRL 208
                 **************975226788888888888877766..5999******************986655555...57777789***************** PP

  Wds-PB-aln 253 wdyskgkclktytghknekycifanfsvtggkwivsgsednlvyiwnlqskeivqklqghtdvvlctachpteniiasaa 332
                  d s gk l +y gh+n  y + +   +     + sgsed +vy++ l    iv kl+  + v+   ++hp ++ + +aa
    F33G12.2 209 IDKSSGKLLASYKGHQNTEYKLDCRV-LQSIEHVASGSEDGFVYVYSLLDSHIVSKLEHPSKVIHSLTAHPKKERLMTAA 287
                 ********************987764.667899**************************************998888777 PP

>> K04D7.1  CE06090	WBGene00010556	locus:rack-1	guanine nucleotide-binding protein	status:Confirmed	UniProt:Q21215	prote
   #    score  bias  c-Evalue  i-Evalue hmmfrom  hmm to    alifrom  ali to    envfrom  env to     acc
 ---   ------ ----- --------- --------- ------- -------    ------- -------    ------- -------    ----
   1 !   68.3   2.2   6.6e-21   8.3e-19      46     194 ..       5     168 ..       1     172 [. 0.82
   2 !   37.1   0.0     2e-11   2.5e-09     112     181 ..     169     238 ..     163     244 .. 0.91
   3 !   11.9   0.1   0.00092      0.11      60     129 ..     242     320 ..     238     324 .. 0.77

  Alignments for each domain:
  == domain 1    score: 68.3 bits;  conditional E-value: 6.6e-21
  Wds-PB-aln  46 nytlkftlaghtkavssvk.fspnge.wlasssadklikiwgayd.........gkfektisghklgisdvawssdsrllvsasddktlkvwelssgkc 133
                 +  l  tl ght  v+ +  ++ n +  + sss dk i +w             g+  ++++gh+  +sdv  ssd ++ +s+s dktl++w+l  g +
     K04D7.1   5 QMKLTGTLEGHTGWVTQIAtYTRNDKtTVLSSSRDKTILVWDVDSvapvdegpiGRPVRSLTGHNHFVSDVVISSDGQFALSGSWDKTLRLWDLNQGVS 103
                 5677889******9998852666655257899*********75322222244446777899************************************** PP

  Wds-PB-aln 134 lktlkghsnyvfccnfnpqsnlivsgsfdesvriwdvr.tgkclktlpahsdpvsavhf...nrd 194
                  + +  h++ v+ + f  +   ivsgs d+s+++w+     k   t  +h+d vs+v f   nrd
     K04D7.1 104 TRQFISHTKDVLSVAFSADNRQIVSGSRDKSIKLWNTLaQCKYTITDDCHTDWVSTVRFspsNRD 168
                 ***********************************97514566667789*********9444455 PP

  == domain 2    score: 37.1 bits;  conditional E-value: 2e-11
  Wds-PB-aln 112 rllvsasddktlkvwelssgkclktlkghsnyvfccnfnpqsnlivsgsfdesvriwdvrtgkclktlpa 181
                  ++vsa  dk +kvw+l +++      gh+ yv  +   p+  l +sg  d    +wd++ gk l tlp 
     K04D7.1 169 PVIVSAGWDKVVKVWNLGNCRLKTNHIGHTGYVNTVTVSPDGSLCASGGKDGQAMLWDLNEGKHLYTLPG 238
                 589**************9998777788*****************************************97 PP

  == domain 3    score: 11.9 bits;  conditional E-value: 0.00092
  Wds-PB-aln  60 vssvkfspngewlasssadklikiwgaydgk......fektisghklgis....dvawssdsrllvsasddktlkvwels 129
                 ++++ fspn  wl+++     ikiw   d k       e + sg   g s     +aws d + l ++  d+ ++v+++s
     K04D7.1 242 INAMSFSPNRYWLCAAV-GSSIKIWDLEDKKeieelkPEIASSGSSRGSSpqciSLAWSQDGQTLFAGYTDNIIRVYQVS 320
                 67899********8765.5679***99998632221135567899888774433589*******************9988 PP

>> F52A8.2  CE17845	WBGene00001680	locus:gpb-2	guanine nucleotide-binding protein	status:Confirmed	UniProt:Q20636	protei
   #    score  bias  c-Evalue  i-Evalue hmmfrom  hmm to    alifrom  ali to    envfrom  env to     acc
 ---   ------ ----- --------- --------- ------- -------    ------- -------    ------- -------    ----
   1 !   32.1   0.1   6.7e-10   8.4e-08      79     165 ..      48     134 ..      41     142 .. 0.92
   2 !   61.5   0.5   7.5e-19   9.4e-17     136     261 ..     151     277 ..     141     284 .. 0.89
   3 !   29.0   0.2   6.1e-09   7.6e-07      55     168 ..     240     355 ..     240     356 .] 0.78

  Alignments for each domain:
  == domain 1    score: 32.1 bits;  conditional E-value: 6.7e-10
  Wds-PB-aln  79 klikiwgaydgkfektisghklgisdvawssdsrllvsasddktlkvwelssgkclktlkghsnyvfccnfnpqsnlivsgsfdesv 165
                   + + ga   k  + + gh   +  + ws d r +vs+s+d  + vw+  +++  ++l   + +v++c f p s++i+ g +d+  
     F52A8.2  48 ERLDVMGALGVKQRRILKGHVGKVLCMDWSLDKRHIVSSSQDGKVIVWDGFTTNKEHALTMPTTWVMACAFSPSSQMIACGGLDNKC 134
                 45689999999*********9999**************************99999***************************99865 PP

  == domain 2    score: 61.5 bits;  conditional E-value: 7.5e-19
  Wds-PB-aln 136 tlkghsnyvfccnfnpqsnlivsgsfdesvriwdvrtgkclktlpahsdpvsavhfnr..dgslivsssydglcriwdtasgqclktlidddnppvsfv 232
                  +  h+ y+ cc f    nli++gs d +  iwdv +g+ ++ +  h+  v a+   +   g   +s+  d    +wd  sgqc++++ +  +  +  v
     F52A8.2 151 QVATHTSYMSCCTFLRSDNLILTGSGDSTCAIWDVESGQLIQNFHGHTGDVFAIDVPKcdTGNTFISAGADKHSLVWDIRSGQCVQSF-EGHEADINTV 248
                 5678*************************************************99865326999*********************986.6677899*** PP

  Wds-PB-aln 233 kfspngkyilaatldntlklwdyskgkcl 261
                 +f png    + + d t +l+d    + +
     F52A8.2 249 RFHPNGDAFATGSDDATCRLFDLRADRQV 277
                 *********************98765544 PP

  == domain 3    score: 29.0 bits;  conditional E-value: 6.1e-09
  Wds-PB-aln  55 ghtkavssvkfspngewlasssadklikiwgaydgk....fektisghklgisdvawssdsrllvsasddktlkvwelssgkclktlkghsnyvfccnf 149
                 gh   +++v+f png+ +a+ s d   +++     +    +ek      + +  v +s   r+l ++  d  + vw+   +     l gh n + c   
     F52A8.2 240 GHEADINTVRFHPNGDAFATGSDDATCRLFDLRADRqvcvYEKE--SILFPVNGVDFSLSGRILFAGYGDYRVGVWDSLKCARHSVLYGHENRISCLRT 336
                 78888999999999999999999999888765433311113332..33457888999999999999999999999987666667789999999999999 PP

  Wds-PB-aln 150 npqsnlivsgsfdesvriw 168
                  p+   + s s+d ++riw
     F52A8.2 337 SPDGTAVCSASWDCTIRIW 355
                 9999999999999999999 PP

>> R06A4.9  CE21113	WBGene00011051	locus:pfs-2	six WD40 repeats	status:Partially_confirmed	UniProt:Q9NAN8	protein_id:CAB
   #    score  bias  c-Evalue  i-Evalue hmmfrom  hmm to    alifrom  ali to    envfrom  env to     acc
 ---   ------ ----- --------- --------- ------- -------    ------- -------    ------- -------    ----
   1 ?   -0.2   0.0       4.5   5.6e+02     217     254 ..     124     161 ..     117     164 .. 0.79
   2 !   79.3   0.1     3e-24   3.8e-22      49     211 ..     167     331 ..     160     333 .. 0.91
   3 !   35.0   0.1   8.8e-11   1.1e-08      52     170 ..     298     418 ..     298     442 .. 0.89

  Alignments for each domain:
  == domain 1    score: -0.2 bits;  conditional E-value: 4.5
  Wds-PB-aln 217 clktlidddnppvsfvkfspngkyilaatldntlklwd 254
                  ++t ++  + pv  v +sp+gk +++      + lw+
     R06A4.9 124 FIRTAMNKVKCPVYSVCWSPEGKRLITGCQTGEFTLWN 161
                 56788888889999999999999999888888788886 PP

  == domain 2    score: 79.3 bits;  conditional E-value: 3e-24
  Wds-PB-aln  49 lkftlaghtkavssvkfspngewlasssadklikiwgaydgkfektisghk.lgisdvawssdsrllvsasddktlkvwelssgkclktlkghsnyvfc 146
                 +   l  h  a+ ++k++ n +wl s+     +k w     +  +  s hk   i  +a++     + +asdd t +vw+++     + l+gh   v c
     R06A4.9 167 FETILQAHDSAIRALKWASNEQWLLSADQGGYVKYWQPNMNN-AHMFSAHKdEAIRGLAFAPTDVKFATASDDGTARVWDFARYTEERVLRGHGAEVRC 264
                 5567899*****************************987655.566777773689******999999******************************** PP

  Wds-PB-aln 147 cnfnpqsnlivsgsfd..esvriwdvrtgkclktlpahsdpvsavhfnrdgslivsssydglcriwd 211
                  ++ p   li++gs d  + v+iwd ++g cl tl  h   v av fn++g  +++   d l++++d
     R06A4.9 265 IDWHPTKGLIATGSRDtqQPVKIWDPKSGSCLATLQEHKSSVMAVEFNKNGNWLLTGGRDHLVKMYD 331
                 **************993346********************************************999 PP

  == domain 3    score: 35.0 bits;  conditional E-value: 8.8e-11
  Wds-PB-aln  52 tlaghtkavssvkfspngewlasssadklikiwgaydgkfektisghklgisdvawss.dsrllvsasddktlkvwelssgkclktlk.ghsnyvfccn 148
                 tl  h  +v +v f  ng+wl +   d+l+k++     k  +t   hk  +  +aw      l+vs+  d ++  w +   k +  l   h + ++  +
     R06A4.9 298 TLQEHKSSVMAVEFNKNGNWLLTGGRDHLVKMYDIRMMKEMRTYRAHKKEVISLAWHPiHEGLFVSGGGDGSIVYWMVDGEKEIGLLEhAHDQAIWSMK 396
                 6888999***************************9999999***************86267899*******************99995379999***** PP

  Wds-PB-aln 149 fnpqsnlivsgsfdesvriwdv 170
                 + p   ++++gs d+  + w  
     R06A4.9 397 WHPLGHILATGSNDNNTKFWAR 418
                 *******************963 PP

>> K08F9.2  CE11944	WBGene00010685	locus:aipl-1	beta-transducin like protein	status:Confirmed	UniProt:O17939	protein_id:
   #    score  bias  c-Evalue  i-Evalue hmmfrom  hmm to    alifrom  ali to    envfrom  env to     acc
 ---   ------ ----- --------- --------- ------- -------    ------- -------    ------- -------    ----
   1 !   52.6   0.1     4e-16     5e-14      55     221 ..      57     228 ..      40     234 .. 0.88
   2 !   18.7   0.4     8e-06     0.001      55     102 ..     235     283 ..     227     305 .. 0.70
   3 !   17.9   0.6   1.4e-05    0.0017      81     157 ..     304     379 ..     290     404 .. 0.76
   4 !   23.3   0.6   3.2e-07     4e-05      62     211 ..     441     597 ..     436     599 .. 0.78

  Alignments for each domain:
  == domain 1    score: 52.6 bits;  conditional E-value: 4e-16
  Wds-PB-aln  55 ghtkavssvkfspngewlasssadklikiwgaydgk..fektisghklgisdvawssdsrllvsasddk..tlkvwelssgkclktlkghsnyvfccnf 149
                  h++  +  k+sp+g + as  ++  i+iw + +    +++ti      + d+aw s+s+ + +  + k    +v+ l ++ +  +l g+s  +  ++f
     K08F9.2  57 EHAHQTTVAKISPTGFYCASGDTQGNIRIWDTTQSThiLKHTIPVFSGPVKDIAWDSESKRIAAVGEGKerFGHVFLLDTTTSNGSLTGQSRTMNSVDF 155
                 577788889*********************998765226889*99999***********999777665511679************************* PP

  Wds-PB-aln 150 npqsnl.ivsgsfdesvriwdvrtgkclktlpahsdpvsavhfnrdgslivsssydglcriwdtasgqclktl 221
                 +p   + i+sgs d++v i++    k  +t+  h   v +  +n dgsl  s+  dg + +++   g+ +  l
     K08F9.2 156 KPTRPFrIISGSDDNTVAIFEGPPFKFKHTFDHHKKFVQSTRYNNDGSLFASTGSDGTVVLYNGVDGEKVGVL 228
                 **875439***************************************************99999998876665 PP

  == domain 2    score: 18.7 bits;  conditional E-value: 8e-06
  Wds-PB-aln  55 ghtkavssvkfspngewlasssadklikiwgaydgkfektis.ghklgi 102
                  ht ++ ++ +sp+   +a++sadk +kiw     k+e+ti  g k+  
     K08F9.2 235 AHTGSIFALAWSPDQSRIATASADKSVKIWDVSARKLERTIVmGSKIED 283
                 5788888888888888888888888888888888888888743666654 PP

  == domain 3    score: 17.9 bits;  conditional E-value: 1.4e-05
  Wds-PB-aln  81 ikiwgaydgkfektisghklgisdvawssdsrllvsasddktlkvwelssgkclktlkghsnyvfccnfnpqsnliv 157
                 ++     dg  ek   gh+  i+ ++ ssd ++l sa  +  +  we+ssg + +    h+  +  ++   + +l  
     K08F9.2 304 LNFLNPDDGSVEKIRQGHNKAITALSKSSDGKFLFSADAEGHITTWEISSGTSSRK-SPHTTMITGAQTSSNGDLFT 379
                 55566679******************************************988654.45666665555555555555 PP

  == domain 4    score: 23.3 bits;  conditional E-value: 3.2e-07
  Wds-PB-aln  62 svkfspngewlasssadklikiwg.aydgkfekt.isghklgisdvawssdsrllvsasddktlkvwelssgkcl...ktlkghsnyvfccnfnpqsnl 155
                 +v f  +   +a    d  ++++    dg++e      h   i+ v++s d   l  +   + +  + +s+  ++   ++   h+  v+ + + p+ + 
     K08F9.2 441 CVAFCAEKSLVAVGGKDAKVHVYKlNGDGRLEELkKIEHSAEITAVSFSDDGEYLAVTDLARKVIPYSVSTDFSVtspNSWTFHTSKVLTVAWSPDNQR 539
                 57777777778888888888887624699998641457999999*****99998876666666666777777666111456779999************ PP

  Wds-PB-aln 156 ivsgsfdesvriwdvrtgkclktlpahsdpvsavhfnr..dgslivsssydglcriwd 211
                 +++gs+d sv iwd++       +   + p+s+v   r  d + +vs+  d   + w+
     K08F9.2 540 LATGSIDTSVIIWDMKKPGEHPVIIKGAHPMSSVNVVRwlDETTVVSAGQDSNIKFWN 597
                 **************99887777888888899999988877999999999999999997 PP

>> F49D11.1  CE28405	WBGene00018625	locus:prp-17	status:Confirmed	UniProt:O44729	protein_id:CCD71532.1
   #    score  bias  c-Evalue  i-Evalue hmmfrom  hmm to    alifrom  ali to    envfrom  env to     acc
 ---   ------ ----- --------- --------- ------- -------    ------- -------    ------- -------    ----
   1 !  100.9   1.5     8e-31     1e-28      49     342 ..     267     566 ..     259     567 .] 0.86

  Alignments for each domain:
  == domain 1    score: 100.9 bits;  conditional E-value: 8e-31
  Wds-PB-aln  49 lkftlaghtkavssvkfspngewl.asssadklikiwgaydg.kfektisghklgisdvawssdsrllvsasddktlkvwelssgkclktl.kghsnyv 144
                 l +t  gh k v+ +++ p+   l  s s d  ik+w  yd  +  +t +ghkl + +va+  +   ++sas d+ +k+w+  +g++ + +  gh  y 
    F49D11.1 267 LVHTYRGHNKGVNFLQWFPKSAHLfLSCSMDTKIKLWEVYDRqRVVRTYAGHKLPVREVAFNNEGTEFLSASFDRYVKLWDTETGQVKQRFhTGHVPY- 364
                 678999**********9998776626899************73689***************************************9876551467665. PP

  Wds-PB-aln 145 fccnfnpq...snlivsgsfdesvriwdvrtgkclktlpahsdpvsavhfnrdgslivsssydglcriwdtasgqclktlidddnppvsfvkfspngky 240
                  c ++ p+     + + g  ++ +  wd r+g  ++    h + v ++ f        s+s d  +riw+       k + +     +  +  spn k+
    F49D11.1 365 -CLKYHPDddkNHMFLVGMQNKKIIQWDSRSGEIVQEYDRHLQAVNSITFFDKNRRFASTSDDKSVRIWEWEIPVDTKLIQNVGLHAIPTMTKSPNDKW 462
                 .6677775111457889********************************9999999**************99988888777778889999999****** PP

  Wds-PB-aln 241 ilaatldntlklwdyskgkc....lktytghknekycifanfsvtggkwivsgsednlvyiwnlqskeivqklqghtdvvlctachpteniiasaalen 335
                 ++   +dn + l++    k      k++ gh+   y+   +fs     +++sg  d  ++iw+ ++++iv k + h  + +++  hp e+    +a   
    F49D11.1 463 VVGQCMDNRIVLFQLVDDKLrfskKKAFRGHNAAGYACNIDFSPD-QSFLISGDADGKLFIWDWRTHKIVGKWKAHDSTCIAALWHPHEKSRMITA-GW 559
                 **********99987766642222699***************975.67999************************************997544333.45 PP

  Wds-PB-aln 336 dktiklw 342
                 d  ik+w
    F49D11.1 560 DGLIKMW 566
                 6667777 PP

>> Y41C4A.11  CE20251	WBGene00012757	WD domain, G-beta repeat	status:Partially_confirmed	UniProt:Q9XWU3	protein_id:CAA21
   #    score  bias  c-Evalue  i-Evalue hmmfrom  hmm to    alifrom  ali to    envfrom  env to     acc
 ---   ------ ----- --------- --------- ------- -------    ------- -------    ------- -------    ----
   1 !   27.9   0.2   1.3e-08   1.6e-06     102     211 ..     110     219 ..     101     221 .. 0.79
   2 !   71.9   0.1   5.4e-22   6.7e-20      56     189 ..     190     325 ..     189     329 .. 0.90
   3 !   14.4   0.0   0.00016      0.02     283     327 ..     329     373 ..     322     379 .. 0.84

  Alignments for each domain:
  == domain 1    score: 27.9 bits;  conditional E-value: 1.3e-08
  Wds-PB-aln 102 isdvawssdsrllvsasddktlkvwelssgkclktlkghsnyvfccnfnpqsnlivsgsfdesvriwdvrtgkclktlpahsdpvsavhfnrdgslivs 200
                 +  v + s+   +++a     +++w+  +   +k++    +   +++f  + n i++ s d+ +ri+d  t   ++ + ahsd + ++        ++s
   Y41C4A.11 110 VKSVDFHSEKPWILTALHTGNVQIWNYDTKTLVKAMEVSEKSTRAAKFIHRKNWIATASDDQQIRIFDAETFSLINEFTAHSDFIRSLTVHPTLPYLIS 208
                 556777777778888888888888888888888888888888888888888888888888888888888888888888888888888888888888888 PP

  Wds-PB-aln 201 ssydglcriwd 211
                 +s d   r+wd
   Y41C4A.11 209 ASDDRKIRVWD 219
                 88888888887 PP

  == domain 2    score: 71.9 bits;  conditional E-value: 5.4e-22
  Wds-PB-aln  56 htkavssvkfspngewlasssadklikiwga.ydgkfektisghklgisdvaws.sdsrllvsasddktlkvwelssgkclktlkghsnyvfccnfnpq 152
                 h+  + s+   p+  +l s+s d+ i++w    + ++e+    h   i ++a    d  ++vs+s dktlkvw+l    ++ tl gh + v c++f   
   Y41C4A.11 190 HSDFIRSLTVHPTLPYLISASDDRKIRVWDWeNEWRMEQEFQEHAHYIMQIAVNpEDPEMFVSGSLDKTLKVWKLGEQESICTLEGHEKGVNCVEFLTG 288
                 66677888999999***************8515679***************98636899*************************************875 PP

  Wds-PB-aln 153 snlivsgsfdesvriwdvrtgkclktlp.ahsdpvsav 189
                    ivsgs d s+ +wd++t kc+ tl  ah + v+ v
   Y41C4A.11 289 -GRIVSGSDDCSICVWDIQTQKCIETLKnAHKNNVTFV 325
                 .579**********************954899888765 PP

  == domain 3    score: 14.4 bits;  conditional E-value: 0.00016
  Wds-PB-aln 283 gkwivsgsednlvyiwnlqskeivqklqghtdvvlctachpteni 327
                   wi+sg+ed  v iwn q+  + ++l+       c a+  ++ i
   Y41C4A.11 329 KTWIISGAEDSTVKIWNSQTFSLEKELNFEKGRAWCVAAGKSDAI 373
                 46******************9999999988888888887766665 PP

>> C05D2.10a  CE26861	WBGene00015470	status:Confirmed	UniProt:Q95X41	protein_id:CCD63128.1
   #    score  bias  c-Evalue  i-Evalue hmmfrom  hmm to    alifrom  ali to    envfrom  env to     acc
 ---   ------ ----- --------- --------- ------- -------    ------- -------    ------- -------    ----
   1 !   36.1   0.1   4.2e-11   5.2e-09      92     172 ..     131     224 ..     123     242 .. 0.79
   2 !   58.7   1.9   5.3e-18   6.7e-16      95     212 ..     274     391 ..     270     406 .. 0.93
   3 ?    7.9   0.0     0.016         2     105     173 ..     410     482 ..     405     484 .] 0.78

  Alignments for each domain:
  == domain 1    score: 36.1 bits;  conditional E-value: 4.2e-11
  Wds-PB-aln  92 ektisghklgisdvawssdsrllvsasddktlkvwelssgkclktlkghsnyvfccnfn............pqsnl.ivsgsfdesvriwdvrt 172
                  + + ghk g+  va  s   +  sas d+t ++w l sg cl t  gh+  v c+ +             p s l +++ s des  iw+v +
   C05D2.10a 131 SRLLEGHKDGVWHVAADSTRNICASASADQTARIWSLESGACLATYTGHTGSVNCVAISnncavdstegsgPASGLlLATASGDESTHIWKVPS 224
                 56689*********************************************99999654311222233333356665156778999999999865 PP

  == domain 2    score: 58.7 bits;  conditional E-value: 5.3e-18
  Wds-PB-aln  95 isghklgisdvawssdsrllvsasddktlkvwelssgkclktlkghsnyvfccnfnpqsnlivsgsfdesvriwdvrtg.kclktlpahsdpvsavhfn 192
                 ++gh+  +s   w +  + +v+as d+t +vw++  g +++ l gh   +  c    + +l+++ s d + r+wd r   + +  +  h d v++v fn
   C05D2.10a 274 LTGHRAPVSCCEWLAGGQQMVTASWDRTANVWDVEKGEVVNILSGHESELNHCSTHSNQKLVLTSSKDSTFRLWDFREAiQSVAVFQGHQDSVTSVSFN 372
                 68*********************************************999999999999*****************9763789999************* PP

  Wds-PB-aln 193 rdgslivsssydglcriwdt 212
                  d   ivsss d  ++iwd 
   C05D2.10a 373 TDY-RIVSSSDDATVKIWDL 391
                 *97.589***********96 PP

  == domain 3    score: 7.9 bits;  conditional E-value: 0.016
  Wds-PB-aln 105 vawssdsrllvsasddktlkvwelssgkc..lktlkghsnyvfccnf...npqsnlivsgsfdesvriwdvrtg 173
                 va s    ++    d++ +++++l  ++   +   + h   v cc +    p  nl+ +g fd  v  w+v+t 
   C05D2.10a 410 VAISKSHPVIAIPMDNRHVRIYDLNGNRLprMPNRRCHERMVTCCAWldeHPANNLLTAG-FDRMVAAWKVNTT 482
                 666666667777889999******9988622557899********974435777777665.9*********985 PP

>> C05D2.10b  CE29560	WBGene00015470	status:Confirmed	UniProt:Q95X42	protein_id:CCD63129.1
   #    score  bias  c-Evalue  i-Evalue hmmfrom  hmm to    alifrom  ali to    envfrom  env to     acc
 ---   ------ ----- --------- --------- ------- -------    ------- -------    ------- -------    ----
   1 !   36.1   0.1   4.2e-11   5.3e-09      92     172 ..     133     226 ..     125     244 .. 0.79
   2 !   58.7   1.9   5.4e-18   6.7e-16      95     212 ..     276     393 ..     272     408 .. 0.93
   3 ?    7.8   0.0     0.016         2     105     173 ..     412     484 ..     407     486 .] 0.78

  Alignments for each domain:
  == domain 1    score: 36.1 bits;  conditional E-value: 4.2e-11
  Wds-PB-aln  92 ektisghklgisdvawssdsrllvsasddktlkvwelssgkclktlkghsnyvfccnfn............pqsnl.ivsgsfdesvriwdvrt 172
                  + + ghk g+  va  s   +  sas d+t ++w l sg cl t  gh+  v c+ +             p s l +++ s des  iw+v +
   C05D2.10b 133 SRLLEGHKDGVWHVAADSTRNICASASADQTARIWSLESGACLATYTGHTGSVNCVAISnncavdstegsgPASGLlLATASGDESTHIWKVPS 226
                 56689*********************************************99999654311222233333356665156778999999999865 PP

  == domain 2    score: 58.7 bits;  conditional E-value: 5.4e-18
  Wds-PB-aln  95 isghklgisdvawssdsrllvsasddktlkvwelssgkclktlkghsnyvfccnfnpqsnlivsgsfdesvriwdvrtg.kclktlpahsdpvsavhfn 192
                 ++gh+  +s   w +  + +v+as d+t +vw++  g +++ l gh   +  c    + +l+++ s d + r+wd r   + +  +  h d v++v fn
   C05D2.10b 276 LTGHRAPVSCCEWLAGGQQMVTASWDRTANVWDVEKGEVVNILSGHESELNHCSTHSNQKLVLTSSKDSTFRLWDFREAiQSVAVFQGHQDSVTSVSFN 374
                 68*********************************************999999999999*****************9763789999************* PP

  Wds-PB-aln 193 rdgslivsssydglcriwdt 212
                  d   ivsss d  ++iwd 
   C05D2.10b 375 TDY-RIVSSSDDATVKIWDL 393
                 *97.589***********96 PP

  == domain 3    score: 7.8 bits;  conditional E-value: 0.016
  Wds-PB-aln 105 vawssdsrllvsasddktlkvwelssgkc..lktlkghsnyvfccnf...npqsnlivsgsfdesvriwdvrtg 173
                 va s    ++    d++ +++++l  ++   +   + h   v cc +    p  nl+ +g fd  v  w+v+t 
   C05D2.10b 412 VAISKSHPVIAIPMDNRHVRIYDLNGNRLprMPNRRCHERMVTCCAWldeHPANNLLTAG-FDRMVAAWKVNTT 484
                 666666667777889999******9988622557899********974435777777665.9*********985 PP

>> F28C6.3  CE03274	WBGene00000773	locus:cpf-1	cleavage stimulation factor like	status:Confirmed	UniProt:Q19864	protein_
   #    score  bias  c-Evalue  i-Evalue hmmfrom  hmm to    alifrom  ali to    envfrom  env to     acc
 ---   ------ ----- --------- --------- ------- -------    ------- -------    ------- -------    ----
   1 !    9.2   0.0     0.006      0.75     179     212 ..     105     138 ..     100     143 .. 0.88
   2 !   87.2   0.9   1.2e-26   1.5e-24     101     268 ..     172     345 ..     161     371 .. 0.86

  Alignments for each domain:
  == domain 1    score: 9.2 bits;  conditional E-value: 0.006
  Wds-PB-aln 179 lpahsdpvsavhfnrdgslivsssydglcriwdt 212
                 l  h  p  a  fn dgsl+ + s d   +i d 
     F28C6.3 105 LTVHKAPCRAAAFNSDGSLVATGSADCSIKIMDV 138
                 6789999999999999999999999999999885 PP

  == domain 2    score: 87.2 bits;  conditional E-value: 1.2e-26
  Wds-PB-aln 101 gisdvawssdsrllvsasddktlkvwelssgkclktlkghsny..vfccnfnpqsnlivsgsfdesvriwdvrtgkclktl.p..ahsdpvsavhfnrd 194
                  +  v +     +l+s+s+dkt+k++++s + + k++k  s+   v +    p  ++++  +   +vr++++ t ++  +  p   h++ v+ vh+  +
     F28C6.3 172 DVNTVIFHPRDSILISGSNDKTVKLFDFSKTAVKKAMKTLSEVypVRALSCHPGGEFLLVATDHPTVRLYNIETAQAYASAnPddQHTESVTDVHYSEN 270
                 56666777777799***************999999999888642466778899999999999999**********987654233379************ PP

  Wds-PB-aln 195 gslivsssydglcriwdtasgqclktli.dddnppvsfvkfspngkyilaatldntlklwdyskgkclktytghk 268
                   l v++s dg ++iwd  s +c+ t+    d   +   kf+ ngkyil++ +d  +klw+ s  +cl  ytg  
     F28C6.3 271 ARLYVTASKDGHVKIWDGVSNRCVETFKrAHDGSSICSAKFTKNGKYILTSGMDSIVKLWELSTNRCLIVYTGAG 345
                 **************************9725788999************************************975 PP

>> F38E11.5  CE18673	WBGene00009542	beta'-coat protein like	status:Partially_confirmed	UniProt:Q20168	protein_id:CAA9277
   #    score  bias  c-Evalue  i-Evalue hmmfrom  hmm to    alifrom  ali to    envfrom  env to     acc
 ---   ------ ----- --------- --------- ------- -------    ------- -------    ------- -------    ----
   1 !   26.2   0.2   4.1e-08   5.2e-06     229     344 ..      18     128 ..       8     130 .. 0.75
   2 !   67.2   0.1   1.4e-20   1.8e-18      46     183 ..     131     271 ..     128     294 .. 0.85

  Alignments for each domain:
  == domain 1    score: 26.2 bits;  conditional E-value: 4.1e-08
  Wds-PB-aln 229 vsfvkfspngkyilaatldntlklwdyskgkclktytghknekycifanfsvtggkwivsgsednlvyiwnlqskeivqklqghtdvvlctachpteni 327
                 v  v + p   ++laa  +  +++w+y     +k++         + a   v    w+v+gs+d  + ++n ++ e v +++ h+d +    +hpt   
    F38E11.5  18 VKCVDLHPVETWLLAALYNGNVHIWNYETQTLVKSFEVC---DVPVRAAKFVPRKSWVVTGSDDMHIRVFNYNTLERVHQFEAHSDYLRSLVVHPTLPY 113
                 666777888888888888888888888888888877544...344555556778888888888888888888888888888888888888888888776 PP

  Wds-PB-aln 328 iasaalendktiklwks 344
                 + s++  +d  +k+w  
    F38E11.5 114 VISSS--DDMLVKMWDW 128
                 66653..6777788765 PP

  == domain 2    score: 67.2 bits;  conditional E-value: 1.4e-20
  Wds-PB-aln  46 nytlkftlaghtkavssvkfspng.ewlasssadklikiwgaydgkfektisghklgisdvaw..ssdsrllvsasddktlkvwelssgkclktlkghs 141
                 ++++k ++ ght+ v  + + p+  + +a++s dk +k+w       + t+ gh  g+  v +    +   ++s++dd+ +k+w+  +  c++tl gh+
    F38E11.5 131 KWAMKQSFEGHTHYVMQIAINPKDnNTFATASLDKTVKVWQFGSNVPNFTLEGHEKGVNCVDYyhGGEKPYIISGADDHLVKIWDYQNKTCVQTLDGHA 229
                 57899999*************976257999**********988888899********99887622467789**************************** PP

  Wds-PB-aln 142 nyvfccnfnpqsnlivsgsfdesvriwdvrtgkclktlpahs 183
                 + v  + f p+  li++gs d +vr+w+ +t +   tl    
    F38E11.5 230 QNVSSVCFHPELPLIITGSEDSTVRLWHANTYRLETTLNYGL 271
                 ****************************99988877776555 PP

>> F02E8.5  CE07020	WBGene00017178	locus:atg-16.1	status:Partially_confirmed	UniProt:Q19124	protein_id:CCD83386.1
   #    score  bias  c-Evalue  i-Evalue hmmfrom  hmm to    alifrom  ali to    envfrom  env to     acc
 ---   ------ ----- --------- --------- ------- -------    ------- -------    ------- -------    ----
   1 !   92.0   3.1   4.1e-28   5.1e-26      68     343 ..     302     578 .]     282     578 .] 0.84

  Alignments for each domain:
  == domain 1    score: 92.0 bits;  conditional E-value: 4.1e-28
  Wds-PB-aln  68 ngewlasssadklikiwgay.dgkfek..tisghklgisdvawssdsrllvsasddktlkvwelssgkclktlkghsnyvfccnfnpqsnlivsgsfde 163
                 +ge +a+  +d+ ikiw     g + +  t++g +   + + +  d + ++++s+dk +++w+l +++ l tl ghs+ v c++f  qs   vsgs d 
     F02E8.5 302 DGETFATGGSDRNIKIWKVDgHGGYTRigTLAGSNAAFTRIDYERDRKHFIASSNDKNVRIWNLDNSRLLSTLSGHSDQVTCVKFY-QSHSAVSGSADR 399
                 79999************75314555544489******************************************************6.9999******** PP

  Wds-PB-aln 164 svriwdvrtgkclktl.pahsdpvsavhfnrdgslivsssydglcriwdtasgqclktlidddnppvsfvkfspngkyilaatldntlklwdyskgkcl 261
                  ++iwd++  +c ++l pa      a  +    sl  s  +d   r +d  s + ++t+  d    ++ +  +  g  +l +t d+t+ l d    + +
     F02E8.5 400 VIKIWDIQNQRCSRSLfPASKVLDVATNMGASPSLFASGHFDKKLRFYDGRSTDPVRTV--DMGGRITSLDVTMSGCELLVSTRDDTISLIDLRTFQTV 496
                 **************9835554455678888999************************97..66777888899999******************999999 PP

  Wds-PB-aln 262 ktytghknekycifanfsv.tggkwivsgsednlvyiwnlqskeivqklqghtd.vvlctachpteniiasaalendktiklwk 343
                 + y+  +      ++   + +g  ++ +gs +  +++wn +s ++ ++l   ++ +++  +  pt   + s++  ++k + lwk
     F02E8.5 497 HCYSAENYRTSSDLSRVVLsSGNEYVAAGSSNGSIFVWNRNSTKLEKQLCSNSEnAIFSLSWNPTGYGLLSSS--KQKFVTLWK 578
                 999987777777666666525678999*****************99999776651667778888887666654..456666665 PP

>> C04F6.4a  CE03924	WBGene00006810	locus:unc-78	beta transducin	status:Confirmed	UniProt:Q11176	protein_id:CCD63029.1
   #    score  bias  c-Evalue  i-Evalue hmmfrom  hmm to    alifrom  ali to    envfrom  env to     acc
 ---   ------ ----- --------- --------- ------- -------    ------- -------    ------- -------    ----
   1 !   47.1   0.0   1.9e-14   2.4e-12      54     224 ..      56     231 ..      39     239 .. 0.86
   2 !   28.1   3.0   1.1e-08   1.4e-06      55     207 ..     237     391 ..     232     407 .. 0.84
   3 !   18.1   3.2   1.2e-05    0.0015      61     211 ..     452     608 ..     436     610 .. 0.54

  Alignments for each domain:
  == domain 1    score: 47.1 bits;  conditional E-value: 1.9e-14
  Wds-PB-aln  54 aghtkavssvkfspngewlasssadklikiwgaydgk..fektisghklgisdvawssdsrllvsasd..dktlkvwelssgkclktlkghsnyvfccn 148
                 + h++  +  k sp+g + as      ++iw + +    ++ ti      + d++w s+s+ + +  +  ++  +v+ + +g +   l g++  +  ++
    C04F6.4a  56 TEHSHQTTVAKTSPSGYYCASGDVHGNVRIWDTTQTThiLKTTIPVFSGPVKDISWDSESKRIAAVGEgrERFGHVFLFDTGTSNGNLTGQARAMNSVD 154
                 4677788889*********************9887642256789999999**********998766551166789************************ PP

  Wds-PB-aln 149 fnpqsnl.ivsgsfdesvriwdvrtgkclktlpahsdpvsavhfnrdgslivsssydglcriwdtasgqclktlidd 224
                 f+p   + i+sgs d++v i++    k   t+  h+  v +v +n dgsl  s+  dg   +++   g     + dd
    C04F6.4a 155 FKPSRPFrIISGSDDNTVAIFEGPPFKFKSTFGEHTKFVHSVRYNPDGSLFASTGGDGTIVLYNGVDGTKTGVFEDD 231
                 ***875439***************************************************99999988755555444 PP

  == domain 2    score: 28.1 bits;  conditional E-value: 1.1e-08
  Wds-PB-aln  55 ghtkavssvkfspngewlasssadklikiwgaydgkfekti.sghklgisdvawssdsrllvsasddktlkvwelssgkclktlkghsnyvfccnfnpq 152
                  h+ +v  + +sp+g  +as+sadk ikiw     k ekti  g ++   ++      + lvs s +  ++  +   g   +   gh++ + +     +
    C04F6.4a 237 AHSGSVFGLTWSPDGTKIASASADKTIKIWNVATLKVEKTIpVGTRIEDQQLGIIWTKQALVSISANGFINFVNPELGSIDQVRYGHNKAITALSSSAD 335
                 5888899999*******************************55888887776655566677888888888777777777777778************** PP

  Wds-PB-aln 153 snlivsgsfdesvriwdvrtgkclktlp.ahsdpvsavhfnrdgslivsssydglc 207
                  + + s   +  +  wd+ tg   + +p  h+  ++ ++    g l   s  d l 
    C04F6.4a 336 GKTLFSADAEGHINSWDISTGISNRVFPdVHATMITGIKTTSKGDLFTVSWDDHLK 391
                 **************************995699999999999999998877666665 PP

  == domain 3    score: 18.1 bits;  conditional E-value: 1.2e-05
  Wds-PB-aln  61 ssvkfspngewlasssadklikiwgaydgkf.e.ktisghklgisdvawssdsrllvsasddktlkvwelssgkcl...ktlkghsnyvfccnfnpqsn 154
                 s+v +s + +++a    d  ++++        e kti  h   i+ va+s +  +lv++ + + +  + ++++  l   ++   h+  v c+ + p+  
    C04F6.4a 452 SCVALSNDKQFVAVGGQDSKVHVYKLSGASVsEvKTI-VHPAEITSVAFSNNGAFLVATDQSRKVIPYSVANNFELahtNSWTFHTAKVACVSWSPDNV 549
                 5566666666666666665555554332222121333.4667777777777777777654444333333333332211123345677777777777777 PP

  Wds-PB-aln 155 livsgsfdesvriwdvrtgk....clktlpahsdpvsavhfnrdgslivsssydglcriwd 211
                  +++gs+d+sv +w+++        +k   a s   s + +n   + ivs+  d   + w+
    C04F6.4a 550 RLATGSLDNSVIVWNMNKPSdhpiIIKGAHAMSSVNSVIWLNE--TTIVSAGQDSNIKFWN 608
                 7777777777777776543211113444444444444444443..4566666666666665 PP

>> C33H5.7  CE04150	WBGene00016374	locus:swd-2.2	status:Confirmed	UniProt:Q18403	protein_id:CCD66569.1
   #    score  bias  c-Evalue  i-Evalue hmmfrom  hmm to    alifrom  ali to    envfrom  env to     acc
 ---   ------ ----- --------- --------- ------- -------    ------- -------    ------- -------    ----
   1 !   84.6   0.2   7.1e-26     9e-24      57     329 ..      26     304 ..      14     317 .. 0.86

  Alignments for each domain:
  == domain 1    score: 84.6 bits;  conditional E-value: 7.1e-26
  Wds-PB-aln  57 tkavssvkfspngewlasssadklikiwgaydgkfektisghklgisdvawssdsrllv..sasddktlkvwelssgkclktlkghsnyvfccnfnpqs 153
                 t  v+s+ +  +g+ +  s+ d  + ++    g   ++++ +k g s v ++sds   +  s+  d+t++   l+ +k ++ ++gh + v   n  p  
     C33H5.7  26 TTRVNSLSYGLKGDHMIMSTDDDSMFLYDMNTGLRSRSVNSKKYGCSHVKFASDSMCALhgSTKVDNTIRYLSLTDNKYIRYFQGHDKLVTGINVSPMD 124
                 677999999**********************************************86651156679********************************* PP

  Wds-PB-aln 154 nlivsgsfdesvriwdvrtgkclktlpahsdpvsavhfnrdgslivsssydglcriwdtas...g..qclktlidddnppvsfvkfspngkyilaatld 247
                 ++ +s + d+++r+wd++t +c+  +   + p++   f+ +g l  +   + + +++d  s   g    +  l ++dn   + ++fsp gkyi+ +t  
     C33H5.7 125 DMFLSVAEDKTIRLWDLKTHNCIGLMNLSATPIA--TFDPEGLLFAAGLDNNIIKLYDLRSfdkGpfSSFGPLENEDNVEWTAMRFSPCGKYIMICTNS 221
                 **************************99999997..5999**99999999999999998773222224678899************************* PP

  Wds-PB-aln 248 ntlklwdyskgkclktytghkn.ekycifanfsvtggkwivsgsednlvyiwnlqskeivqk.lqghtdvvlctachpteniia 329
                   l l d   g    t   h+n +k  ++a f+      i+ gs d  +y +++++ ei  k l    ++   +   p + + a
     C33H5.7 222 SQLLLVDAFTGLIKFTLEEHQNaQKIPLMASFTPES-SHIMVGSSDGYIYFYDVETGEIALKtLAPNNQTCHIAEFSPQHFVAA 304
                 *********************945778999998665.678889***************97551555555555555555554444 PP

>> R03E1.1  CE18901	WBGene00006369	locus:sym-4	WD domain, G-beta repeat (3 domains)	status:Confirmed	UniProt:Q9XTZ0	prot
   #    score  bias  c-Evalue  i-Evalue hmmfrom  hmm to    alifrom  ali to    envfrom  env to     acc
 ---   ------ ----- --------- --------- ------- -------    ------- -------    ------- -------    ----
   1 ?    6.5   0.0     0.042       5.2      54      85 ..     614     645 ..     565     652 .. 0.79
   2 !   75.9   3.0   3.2e-23     4e-21      95     301 ..     713     922 ..     697     934 .. 0.85

  Alignments for each domain:
  == domain 1    score: 6.5 bits;  conditional E-value: 0.042
  Wds-PB-aln  54 aghtkavssvkfspngewlasssadklikiwg 85 
                   ht a+ ++kfs  g+ +a++  d ++++w 
     R03E1.1 614 NEHTGAIWCIKFSICGKLMATAGQDSILRVWV 645
                 46999999999999999999999999999995 PP

  == domain 2    score: 75.9 bits;  conditional E-value: 3.2e-23
  Wds-PB-aln  95 isghklgisdvawssdsrllvsasddktlkvwelssgkclktlkghsnyvfccnfnpqsn.livsgsfdesvriwdvrtgkclktlpahsdpvsavhfn 192
                 + gh   i dv+ws +  +++s+  d+t+k+w ls + cl  ++ h ++v c+ f p+ +   +sgs+d  +r+w++   k+     +    ++a+ f 
     R03E1.1 713 LKGHTADILDVSWSKNY-FILSSGMDRTVKLWHLSRNECLCCFQ-HIDFVTCVAFLPKDDrYFLSGSLDGKLRMWHIPDKKVAVWNDTEKKYITAMTFV 809
                 689**********9876.56677789**************9885.9***********9752789******************9999************* PP

  Wds-PB-aln 193 rdgslivsssydglcriwdtasgqclktlid.....ddnp.pvsfvkfspngkyilaatldntlklwdyskgkclktytghknekycifanfsvtggkw 285
                 + g + v  +ydg c i+ t+     +t +d       n        ++  g  +l ++ d  ++++d         + g +n++  i a fs   g+ 
     R03E1.1 810 KSGKFAVVGTYDGKC-IFYTSDQLKYHTAVDvrstrGKNArGHKVTGLTSHGDKLLVTSNDSRIRMYDIRDKALTCKFKGVQNDHSQIRAAFSP-DGRH 906
                 ***************.5567666777888883322222331345567899******************8766666789***************7.5789 PP

  Wds-PB-aln 286 ivsgsednlvyiwnlq 301
                 i+ gsed++vyiw   
     R03E1.1 907 IICGSEDKFVYIWRAS 922
                 *************865 PP

>> K06A1.5  CE39948	WBGene00019427	locus:atg-16.2	status:Partially_confirmed	UniProt:Q09406	protein_id:CCD72613.1
   #    score  bias  c-Evalue  i-Evalue hmmfrom  hmm to    alifrom  ali to    envfrom  env to     acc
 ---   ------ ----- --------- --------- ------- -------    ------- -------    ------- -------    ----
   1 !   80.2  10.3   1.5e-24   1.9e-22      48     342 ..     236     533 ..     213     534 .] 0.83

  Alignments for each domain:
  == domain 1    score: 80.2 bits;  conditional E-value: 1.5e-24
  Wds-PB-aln  48 tlkftlaghtkavssvkfspngewlasssadklikiwgaydgkfe....ktisghklgisdvawssdsrllvsasddktlkvwelssgkclktlkghsn 142
                  +kf l+ h   v  v +  +   +a++ +d  ++iw     k +     t+sg    +  + + s+  + +++s+dkt ++w++ s + l t+ gh++
     K06A1.5 236 EVKFKLSTHDGEVHDVEWMSDDT-FATAGSDSKVQIWRVSPNKTDaskvSTLSGCLGPVNRLDYDSQRHVCLASSNDKTCRLWNIDSQRLLSTFSGHTD 333
                 579**************987755.6777788899***877666542211688998888999************************************** PP

  Wds-PB-aln 143 yvfccnfnpqsnlivsgsfdesvriwdvrtgkclktlpahsdpvsav.hfnrdgslivsssydglcriwdtasgqclktlidddnppvsfvkfspngky 240
                  v  + +  qs  ++sgs d +++ wd+ + +clk+    s     v +     s  +ss +d  +r wd+ s ++      +    vs + +s +g  
     K06A1.5 334 KVSSARLF-QSHNVISGSADRTIKNWDISSIRCLKSYLVGSTVFDIVaKCGVSQSSFISSHFDKKVRFWDARSSDATY--SVELGQKVSSLDISMDGLQ 429
                 **998875.788889*********************9999988877624566788999**************998755..4567789************ PP

  Wds-PB-aln 241 ilaatldntlklwdyskgkclktytghknekyc..ifanfsvtggkwivsgsednlvyiwnlqsk...eivqklqghtdvvlctachpteniiasaale 334
                 +la++ d+tl l d  +   ++ y+  + +  c    a fs t g ++++gs +  v+iwn ++    ++v++ +  +  ++  a  p+   +   a +
     K06A1.5 430 VLASSRDDTLSLIDVRNYGIIHLYSAEQYKTSCdsTRAIFSST-GEYVLAGSSNSSVFIWNTKTTkleKVVKTARSDSAQIMSLAWNPSGRGL--LACD 525
                 **************************99999993346788887.589**************99861224667777777777777777776543..3456 PP

  Wds-PB-aln 335 ndktiklw 342
                 ++kt  lw
     K06A1.5 526 RQKTCTLW 533
                 66777666 PP

>> F55F8.3  CE30542	WBGene00018891	status:Confirmed	UniProt:P91341	protein_id:CCD71885.1
   #    score  bias  c-Evalue  i-Evalue hmmfrom  hmm to    alifrom  ali to    envfrom  env to     acc
 ---   ------ ----- --------- --------- ------- -------    ------- -------    ------- -------    ----
   1 !   13.7   0.1   0.00026     0.033     102     167 ..     149     216 ..      88     238 .. 0.75
   2 !   64.6   2.6   8.6e-20   1.1e-17      54     300 ..     270     515 ..     228     520 .. 0.85
   3 !   20.4   0.1   2.4e-06    0.0003     154     253 ..     458     553 ..     449     561 .. 0.84
   4 ?   -0.1   0.0       4.2   5.2e+02      53      74 ..     584     605 ..     576     616 .. 0.77

  Alignments for each domain:
  == domain 1    score: 13.7 bits;  conditional E-value: 0.00026
  Wds-PB-aln 102 isdvawssdsrllvsasddktlkvwelssgkcl..ktlkghsnyvfccnfnpqsnlivsgsfdesvri 167
                 +  + ws d+ llvs+ +d+ ++v      k l  + l  h  y+  c+f  +s  +++        +
     F55F8.3 149 LKTIDWSDDANLLVSGGEDRVVRVVGAKDFKNLfiHPLASHKGYIVNCQFMKNSYDMITVCKRGLANV 216
                 45678999999999999999999999888886522679999999999999988876665555444444 PP

  == domain 2    score: 64.6 bits;  conditional E-value: 8.6e-20
  Wds-PB-aln  54 aghtkavssvkfspngewlasssadklikiwgaydgkfektisghklgisdvawssdsrll.vsasd..dktlkvwelssgkclktlkghsnyvfccnf 149
                 +g++  v++ +f  + + la++  + +i +       + + +    + i  vaw      l + +       l vwe  s   +   + hs  +  +++
     F55F8.3 270 SGKSVDVTAARFHKETNILATAFNNGVIVLHEIPSFALVHNLRVSEMRIQTVAWNLTGDWLaIGCGKgsTAQLVVWEWQSESYVMKQQAHSLRITTAEY 368
                 4666678899999999999999999999999999989999999999********976655414444411455899******999999************ PP

  Wds-PB-aln 150 npqsnlivsgsfdesvriwdvrtgkclktlpahsdpvsavhfnrdgslivsssydglcriwdtasgqclktlidddnppvsfvkfspngkyilaatld. 247
                  p+  l+++g+ d  v+iw+ r+  c  t+  h+  v+av++ + g  i+s+s dg +r  d    + ++tl+  +   ++ +     g  ++a + + 
     F55F8.3 369 SPDGSLMATGAEDGKVKIWNSRSSFCTVTFDEHTSGVTAVKWTQSGRAILSASLDGTVRAHDLKRYRNFRTLVCPEPTQLATLAVDKAGDLVIAGAKEv 467
                 ****************************************************************************999***********999977662 PP

  Wds-PB-aln 248 ntlklwdyskgkclktytghknekycifanfsvtggkwivsgsednlvyiwnl 300
                   + +w +  g+ l   +gh+     i     +  g+ ivsgs d+ + +w +
     F55F8.3 468 FNIYIWSFETGHLLDILSGHESAISSI----DI-HGNHIVSGSWDRTIKMWTI 515
                 57899***************9865544....44.5789************986 PP

  == domain 3    score: 20.4 bits;  conditional E-value: 2.4e-06
  Wds-PB-aln 154 nlivsgsfde.svriwdvrtgkclktlpahsdpvsavhfnrdgslivsssydglcriwdtasgqclktlidddnppvsfvkfspngkyilaatldntlk 251
                 +l+++g+ +   + iw   tg+ l  l  h   +s++ +   g  ivs s+d   ++w     q+    +  +      vkfsp g  i   t d  + 
     F55F8.3 458 DLVIAGAKEVfNIYIWSFETGHLLDILSGHESAISSIDI--HGNHIVSGSWDRTIKMWTIVDSQAETVEVSHEAL---DVKFSPAGDEIAVLTSDGVIT 551
                 67788877643789*********************9876..6999*****************9998777776654...5799*****999999988776 PP

  Wds-PB-aln 252 lw 253
                 ++
     F55F8.3 552 FF 553
                 65 PP

  == domain 4    score: -0.1 bits;  conditional E-value: 4.2
  Wds-PB-aln  53 laghtkavssvkfspngewlas 74 
                  a +tk+ + ++fsp+g+ l +
     F55F8.3 584 SAAKTKTFTRIRFSPDGNLLLA 605
                 5788999999999999987754 PP

>> D2030.9b  CE23620	WBGene00008419	locus:wdr-23	status:Confirmed	UniProt:P90794	protein_id:CAB54209.1
   #    score  bias  c-Evalue  i-Evalue hmmfrom  hmm to    alifrom  ali to    envfrom  env to     acc
 ---   ------ ----- --------- --------- ------- -------    ------- -------    ------- -------    ----
   1 ?    0.1   0.0       3.5   4.4e+02     144     171 ..     126     153 ..     116     168 .. 0.83
   2 !   34.6   0.7   1.2e-10   1.5e-08     143     212 ..     229     300 ..     223     304 .. 0.90
   3 !   17.1   0.0   2.4e-05     0.003      93     130 ..     312     349 ..     301     364 .. 0.83
   4 !   29.1   0.0   5.6e-09     7e-07     261     343 ..     389     473 ..     383     475 .. 0.91

  Alignments for each domain:
  == domain 1    score: 0.1 bits;  conditional E-value: 3.5
  Wds-PB-aln 144 vfccnfnpqsnlivsgsfdesvriwdvr 171
                  fc ++  +   iv  s de +r ++ +
    D2030.9b 126 SFCTQYIQNGTKIVVASQDEKIRFYQRN 153
                 6999999999999999999999998765 PP

  == domain 2    score: 34.6 bits;  conditional E-value: 1.2e-10
  Wds-PB-aln 143 yvfccnfnpqsnlivsgsfdesvriwdvrtgkclktl.pahsdpvsavhfnrdgs.livsssydglcriwdt 212
                  vfc++f   s+ iv g+ + s+ ++dv   + ++t+  ah d v +v f   gs li s+  dgl+++wd 
    D2030.9b 229 AVFCVKFSDSSEQIVCGTSQYSIHVFDVEQRRRIRTIvNAHEDDVNSVCFADLGSnLIYSAGDDGLVKVWDK 300
                 59*****************************999996379**********9999857888999*******96 PP

  == domain 3    score: 17.1 bits;  conditional E-value: 2.4e-05
  Wds-PB-aln  93 ktisghklgisdvawssdsrllvsasddktlkvwelss 130
                    +gh+ g++ v    d r l+s s d+t+kvw+l  
    D2030.9b 312 GVFAGHRDGVTHVDSRQDERYLLSNSKDQTIKVWDLRK 349
                 4679*******************************965 PP

  == domain 4    score: 29.1 bits;  conditional E-value: 5.6e-09
  Wds-PB-aln 261 lktytghknekycifanfs..vtggkwivsgsednlvyiwnlqskeivqklqghtdvvlctachpteniiasaalendktiklwk 343
                 + t  gh   +  + anfs   tg ++i +g     v ++++ s  + ++l+ght vv     hpten i s+a +   t+  w 
    D2030.9b 389 VMTLRGHSVLHTLVRANFSpeSTGRRYIYTGCARGEVVVYDIMSGTVSRRLKGHTAVVRECDWHPTENEIVSSAWDGVTTVWTWD 473
                 56788999999999****96569***************************************************99999988885 PP

>> D2030.9c  CE43863	WBGene00008419	locus:wdr-23	status:Confirmed	UniProt:C6KRL4	protein_id:CAZ65482.1
   #    score  bias  c-Evalue  i-Evalue hmmfrom  hmm to    alifrom  ali to    envfrom  env to     acc
 ---   ------ ----- --------- --------- ------- -------    ------- -------    ------- -------    ----
   1 ?    0.0   0.0       3.8   4.8e+02     144     171 ..     167     194 ..     157     209 .. 0.83
   2 !   34.4   0.8   1.3e-10   1.6e-08     143     212 ..     270     341 ..     264     346 .. 0.90
   3 !   18.5   0.1   9.4e-06    0.0012      93     143 ..     353     403 ..     342     407 .. 0.83
   4 !   28.9   0.0   6.1e-09   7.7e-07     261     343 ..     422     506 ..     416     508 .. 0.91

  Alignments for each domain:
  == domain 1    score: 0.0 bits;  conditional E-value: 3.8
  Wds-PB-aln 144 vfccnfnpqsnlivsgsfdesvriwdvr 171
                  fc ++  +   iv  s de +r ++ +
    D2030.9c 167 SFCTQYIQNGTKIVVASQDEKIRFYQRN 194
                 6999999999999999999999998765 PP

  == domain 2    score: 34.4 bits;  conditional E-value: 1.3e-10
  Wds-PB-aln 143 yvfccnfnpqsnlivsgsfdesvriwdvrtgkclktl.pahsdpvsavhfnrdgs.livsssydglcriwdt 212
                  vfc++f   s+ iv g+ + s+ ++dv   + ++t+  ah d v +v f   gs li s+  dgl+++wd 
    D2030.9c 270 AVFCVKFSDSSEQIVCGTSQYSIHVFDVEQRRRIRTIvNAHEDDVNSVCFADLGSnLIYSAGDDGLVKVWDK 341
                 59*****************************999996379**********9999857888999*******96 PP

  == domain 3    score: 18.5 bits;  conditional E-value: 9.4e-06
  Wds-PB-aln  93 ktisghklgisdvawssdsrllvsasddktlkvwelssgkclktlkghsny 143
                    +gh+ g++ v    d r l+s s d+t+kvw+l     +  +  h +y
    D2030.9c 353 GVFAGHRDGVTHVDSRQDERYLLSNSKDQTIKVWDLRKFSNMSGVSQHWDY 403
                 4679********************************988877777777666 PP

  == domain 4    score: 28.9 bits;  conditional E-value: 6.1e-09
  Wds-PB-aln 261 lktytghknekycifanfs..vtggkwivsgsednlvyiwnlqskeivqklqghtdvvlctachpteniiasaalendktiklwk 343
                 + t  gh   +  + anfs   tg ++i +g     v ++++ s  + ++l+ght vv     hpten i s+a +   t+  w 
    D2030.9c 422 VMTLRGHSVLHTLVRANFSpeSTGRRYIYTGCARGEVVVYDIMSGTVSRRLKGHTAVVRECDWHPTENEIVSSAWDGVTTVWTWD 506
                 56788999999999****96569***************************************************99999988885 PP

>> D2030.9a  CE09086	WBGene00008419	locus:wdr-23	Lithosperm lec14B protein like	status:Confirmed	UniProt:P90794	protein_
   #    score  bias  c-Evalue  i-Evalue hmmfrom  hmm to    alifrom  ali to    envfrom  env to     acc
 ---   ------ ----- --------- --------- ------- -------    ------- -------    ------- -------    ----
   1 ?    0.0   0.0       3.9   4.8e+02     144     171 ..     167     194 ..     157     209 .. 0.83
   2 !   34.4   0.9   1.4e-10   1.7e-08     143     212 ..     270     341 ..     265     349 .. 0.90
   3 !   17.0   0.0   2.7e-05    0.0033      93     130 ..     353     390 ..     342     405 .. 0.83
   4 !   28.9   0.0   6.3e-09   7.8e-07     261     343 ..     430     514 ..     424     516 .. 0.91

  Alignments for each domain:
  == domain 1    score: 0.0 bits;  conditional E-value: 3.9
  Wds-PB-aln 144 vfccnfnpqsnlivsgsfdesvriwdvr 171
                  fc ++  +   iv  s de +r ++ +
    D2030.9a 167 SFCTQYIQNGTKIVVASQDEKIRFYQRN 194
                 6999999999999999999999998765 PP

  == domain 2    score: 34.4 bits;  conditional E-value: 1.4e-10
  Wds-PB-aln 143 yvfccnfnpqsnlivsgsfdesvriwdvrtgkclktl.pahsdpvsavhfnrdgs.livsssydglcriwdt 212
                  vfc++f   s+ iv g+ + s+ ++dv   + ++t+  ah d v +v f   gs li s+  dgl+++wd 
    D2030.9a 270 AVFCVKFSDSSEQIVCGTSQYSIHVFDVEQRRRIRTIvNAHEDDVNSVCFADLGSnLIYSAGDDGLVKVWDK 341
                 59*****************************999996379**********9999857888999********6 PP

  == domain 3    score: 17.0 bits;  conditional E-value: 2.7e-05
  Wds-PB-aln  93 ktisghklgisdvawssdsrllvsasddktlkvwelss 130
                    +gh+ g++ v    d r l+s s d+t+kvw+l  
    D2030.9a 353 GVFAGHRDGVTHVDSRQDERYLLSNSKDQTIKVWDLRK 390
                 4679*******************************965 PP

  == domain 4    score: 28.9 bits;  conditional E-value: 6.3e-09
  Wds-PB-aln 261 lktytghknekycifanfs..vtggkwivsgsednlvyiwnlqskeivqklqghtdvvlctachpteniiasaalendktiklwk 343
                 + t  gh   +  + anfs   tg ++i +g     v ++++ s  + ++l+ght vv     hpten i s+a +   t+  w 
    D2030.9a 430 VMTLRGHSVLHTLVRANFSpeSTGRRYIYTGCARGEVVVYDIMSGTVSRRLKGHTAVVRECDWHPTENEIVSSAWDGVTTVWTWD 514
                 56788999999999****96569***************************************************99999988885 PP

>> C04F6.4b  CE33554	WBGene00006810	locus:unc-78	status:Confirmed	UniProt:Q11176	protein_id:CCD63030.1
   #    score  bias  c-Evalue  i-Evalue hmmfrom  hmm to    alifrom  ali to    envfrom  env to     acc
 ---   ------ ----- --------- --------- ------- -------    ------- -------    ------- -------    ----
   1 !   47.7   0.0   1.2e-14   1.5e-12      54     224 ..      56     231 ..      26     238 .. 0.86
   2 !   27.6   3.9   1.5e-08   1.9e-06      55     209 ..     237     393 ..     232     441 .. 0.84
   3 ?    6.1   3.3     0.054       6.8      53     127 ..     320     394 ..     295     515 .. 0.54

  Alignments for each domain:
  == domain 1    score: 47.7 bits;  conditional E-value: 1.2e-14
  Wds-PB-aln  54 aghtkavssvkfspngewlasssadklikiwgaydgk..fektisghklgisdvawssdsrllvsasd..dktlkvwelssgkclktlkghsnyvfccn 148
                 + h++  +  k sp+g + as      ++iw + +    ++ ti      + d++w s+s+ + +  +  ++  +v+ + +g +   l g++  +  ++
    C04F6.4b  56 TEHSHQTTVAKTSPSGYYCASGDVHGNVRIWDTTQTThiLKTTIPVFSGPVKDISWDSESKRIAAVGEgrERFGHVFLFDTGTSNGNLTGQARAMNSVD 154
                 5678888889*********************9887642256789999999**********998766551166789************************ PP

  Wds-PB-aln 149 fnpqsnl.ivsgsfdesvriwdvrtgkclktlpahsdpvsavhfnrdgslivsssydglcriwdtasgqclktlidd 224
                 f+p   + i+sgs d++v i++    k   t+  h+  v +v +n dgsl  s+  dg   +++   g     + dd
    C04F6.4b 155 FKPSRPFrIISGSDDNTVAIFEGPPFKFKSTFGEHTKFVHSVRYNPDGSLFASTGGDGTIVLYNGVDGTKTGVFEDD 231
                 ***875439**************************************************999999888755544444 PP

  == domain 2    score: 27.6 bits;  conditional E-value: 1.5e-08
  Wds-PB-aln  55 ghtkavssvkfspngewlasssadklikiwgaydgkfekti.sghklgisdvawssdsrllvsasddktlkvwelssgkclktlkghsnyvfccnfnpq 152
                  h+ +v  + +sp+g  +as+sadk ikiw     k ekti  g ++   ++      + lvs s +  ++  +   g   +   gh++ + +     +
    C04F6.4b 237 AHSGSVFGLTWSPDGTKIASASADKTIKIWNVATLKVEKTIpVGTRIEDQQLGIIWTKQALVSISANGFINFVNPELGSIDQVRYGHNKAITALSSSAD 335
                 5888899999*******************************55888887776655566677888888888777777777777778************** PP

  Wds-PB-aln 153 snlivsgsfdesvriwdvrtgkclktlp.ahsdpvsavhfnrdgslivsssydglcri 209
                  + + s   +  +  wd+ tg   + +p  h+  ++ ++    g l   s  d l  +
    C04F6.4b 336 GKTLFSADAEGHINSWDISTGISNRVFPdVHATMITGIKTTSKGDLFTVSWDDHLKVV 393
                 ***************************9569999999999999999988777766555 PP

  == domain 3    score: 6.1 bits;  conditional E-value: 0.054
  Wds-PB-aln  53 laghtkavssvkfspngewlasssadklikiwgaydgkfektis.ghklgisdvawssdsrllvsasddktlkvwe 127
                   gh ka++++  s +g+ l s+ a+  i+ w    g  ++     h   i+ +  +s   l+  + dd  lkv  
    C04F6.4b 320 RYGHNKAITALSSSADGKTLFSADAEGHINSWDISTGISNRVFPdVHATMITGIKTTSKGDLFTVSWDD-HLKVVP 394
                 457888888888888888888888888888887777777776641466777777777777666554444.456543 PP

>> F30F8.8  CE39361	WBGene00006386	locus:taf-5	guanine nucleotide-binding protein	status:Confirmed	UniProt:O01985	protei
   #    score  bias  c-Evalue  i-Evalue hmmfrom  hmm to    alifrom  ali to    envfrom  env to     acc
 ---   ------ ----- --------- --------- ------- -------    ------- -------    ------- -------    ----
   1 ?    0.2   0.0       3.4   4.2e+02     141     169 ..     319     347 ..     302     373 .. 0.79
   2 !   70.4   0.1   1.6e-21     2e-19      51     241 ..     388     577 ..     370     593 .. 0.90

  Alignments for each domain:
  == domain 1    score: 0.2 bits;  conditional E-value: 3.4
  Wds-PB-aln 141 snyvfccnfnpqsnlivsgsfdesvriwd 169
                    v  c+f  +s li+ g  d s+ +  
     F30F8.8 319 PIGVASCDFTDDSSLIAMGLSDSSIVMNA 347
                 556889*************9999987655 PP

  == domain 2    score: 70.4 bits;  conditional E-value: 1.6e-21
  Wds-PB-aln  51 ftlaghtkavssvkfspngewlasssadklikiwgaydgkfektisghklgisdvawssdsrllvsasddktlkvwelssgkclktlkghsnyvfccnf 149
                    +gh   v sv+fsp+ + l ss+ d+ +++w   + + +  i      + +  + s    + +as dkt  +w     + l+ +      v c ++
     F30F8.8 388 VRYTGHGGPVFSVNFSPDRRLLISSAGDRTVRLWS-METQRNAVIYRTPAVVWQAQFCSRGYYFATASADKTAAMWSTDRMHPLRIFADPYGDVGCIDY 485
                 44579*****************************6.5777788999999999999******************************************** PP

  Wds-PB-aln 150 npqsnlivsgsfdesvriwdvrtgkclktlpahsdpvsavhfnrdgslivsssydglcriwdtasgqclktlidddnppvsfvkfspngkyi 241
                  p+ n i+ gs d  vr+wdv +g  ++ +  h   + av+f   g  ivs    g   iwd a  + + + i ++      + fs +g   
     F30F8.8 486 HPNCNYIAGGSDDRYVRVWDVCSGTRVRIFSGHKASIIAVKFSPCGRYIVSLDAIGNLMIWDLAYQRLVAAEITEQAGTKGSITFSRDGGVF 577
                 *****************************************************************999999999999999999999888654 PP

>> K07A1.12  CE16234	WBGene00003036	locus:lin-53	chromatin assembly factor 1 P55 subunit like	status:Confirmed	UniProt:P
   #    score  bias  c-Evalue  i-Evalue hmmfrom  hmm to    alifrom  ali to    envfrom  env to     acc
 ---   ------ ----- --------- --------- ------- -------    ------- -------    ------- -------    ----
   1 !   58.8   0.9   5.2e-18   6.5e-16      52     213 ..     167     340 ..     160     357 .. 0.82
   2 !   10.7   0.0    0.0022      0.27      50      89 ..     359     399 ..     341     404 .. 0.69

  Alignments for each domain:
  == domain 1    score: 58.8 bits;  conditional E-value: 5.2e-18
  Wds-PB-aln  52 tlaghtkavssvkfspngewla.sssadklikiwg.....aydgkf..ektisghklgisdvawss.dsrllvsasddktlkvwelssgkclktlkghs 141
                  l ghtk    + + pn e l  s+s d+ +  w         g +  +    gh   + dvaw      ++ s  ddk l +w++ ++   + +  hs
    K07A1.12 167 RLKGHTKEGYGLSWNPNKEGLIlSASDDQTVCHWDinanqNVAGELqaKDVFKGHESVVEDVAWHVlHDGVFGSVGDDKKLLIWDVRTSTPGHCIDAHS 265
                 589***************98762777888999896222222345542145689***********87356688899************************ PP

  Wds-PB-aln 142 nyvfccnfnpqsnli.vsgsfdesvriwdvrtgkc.lktlpahsdpvsavhfnrdg.slivsssydglcriwdta 213
                   v c  fnp s++i ++gs d++v +wd+r  +  l+++ +h d +  v++     +++ ss  d    +wd +
    K07A1.12 266 AEVNCLAFNPYSEFIlATGSADKTVALWDLRNLRMkLHSFESHRDEIFQVQWSPHNeTILASSGTDKRLHVWDLS 340
                 ************988357*************9774499*************98655166677789999****975 PP

  == domain 2    score: 10.7 bits;  conditional E-value: 0.0022
  Wds-PB-aln  50 kftlaghtkavssvkfspngewla.sssadklikiwgaydg 89 
                  f   ght  +s   + pn  w+  s s d+++++w   d 
    K07A1.12 359 LFIHGGHTAKISDFSWNPNEPWVVcSVSEDNILQVWQMADN 399
                 56667777777777777777776414466777777766665 PP

>> C10H11.8b  CE45568	WBGene00015697	status:Partially_confirmed	UniProt:E5QCF5	protein_id:CCD64224.1
   #    score  bias  c-Evalue  i-Evalue hmmfrom  hmm to    alifrom  ali to    envfrom  env to     acc
 ---   ------ ----- --------- --------- ------- -------    ------- -------    ------- -------    ----
   1 !   49.3   0.1   3.9e-15   4.9e-13     111     256 ..      25     170 ..      19     225 .. 0.76
   2 !   21.9   0.1   8.7e-07   0.00011      62     142 ..     262     342 ..     251     353 .. 0.66

  Alignments for each domain:
  == domain 1    score: 49.3 bits;  conditional E-value: 3.9e-15
  Wds-PB-aln 111 srllvsasddktlkvwelssgkclktlkghsnyvfccnfnpqsnlivsgsfdesvriwdvrtgkclktlpahsdpvsavhfnrdgslivsssydglcri 209
                   llvsas d t+++w+ls+gkc+ t+      v +  +      ++ g+++  vri+dv +gk  k+       v+ v f+  g  + +   dg+cri
   C10H11.8b  25 HALLVSASYDLTIRLWQLSTGKCIGTIPHNEGQVNALSLTSTGRDLAVGAWQ-KVRIYDVSSGKDPKATIELPKNVTVVGFEAAGRWMYTGGDDGVCRI 122
                 579*************************999*********999999999986.6**************9999*************************** PP

  Wds-PB-aln 210 wdtasgqclkt.lidddnppvsfvkfspng..kyilaatldntlklwdys 256
                 w+    q +   l+    p  +   + pn    +++ +t    + +wd  
   C10H11.8b 123 WEMRNNQLVANrLLSF--PGSTVTSIVPNThqTHLFVSTNSAHVWVWDVV 170
                 ***9999775414433..33333444455411355566666666666655 PP

  == domain 2    score: 21.9 bits;  conditional E-value: 8.7e-07
  Wds-PB-aln  62 svkfspngewlasssadklikiwgaydgkfektisghklgisdvawssdsrllvsasddktlkvwelssgkclktlkghsn 142
                 s ++sp+g+++ +s ++k + ++ +    ++ ++        d  +ss+ r + ++ +d+ +k+w++ ++k +    gh +
   C10H11.8b 262 SCRYSPDGKYIVASGSEKEVYVFNSETMEIKGSLQTECGWNWDAIFSSEGRYIFTGGNDNQVKIWDVENNKKVAQWDGHIK 342
                 456777777777777777777777777666666666555556777777777777777777777777777777777777754 PP

>> C10H11.8a  CE08097	WBGene00015697	status:Partially_confirmed	UniProt:P91040	protein_id:CCD64220.1
   #    score  bias  c-Evalue  i-Evalue hmmfrom  hmm to    alifrom  ali to    envfrom  env to     acc
 ---   ------ ----- --------- --------- ------- -------    ------- -------    ------- -------    ----
   1 !   49.1   0.1   4.6e-15   5.8e-13     111     256 ..      51     196 ..      45     251 .. 0.76
   2 !   21.7   0.1   9.9e-07   0.00012      62     142 ..     288     368 ..     277     379 .. 0.66

  Alignments for each domain:
  == domain 1    score: 49.1 bits;  conditional E-value: 4.6e-15
  Wds-PB-aln 111 srllvsasddktlkvwelssgkclktlkghsnyvfccnfnpqsnlivsgsfdesvriwdvrtgkclktlpahsdpvsavhfnrdgslivsssydglcri 209
                   llvsas d t+++w+ls+gkc+ t+      v +  +      ++ g+++  vri+dv +gk  k+       v+ v f+  g  + +   dg+cri
   C10H11.8a  51 HALLVSASYDLTIRLWQLSTGKCIGTIPHNEGQVNALSLTSTGRDLAVGAWQ-KVRIYDVSSGKDPKATIELPKNVTVVGFEAAGRWMYTGGDDGVCRI 148
                 579*************************999*********999999999986.6**************9999*************************** PP

  Wds-PB-aln 210 wdtasgqclkt.lidddnppvsfvkfspng..kyilaatldntlklwdys 256
                 w+    q +   l+    p  +   + pn    +++ +t    + +wd  
   C10H11.8a 149 WEMRNNQLVANrLLSF--PGSTVTSIVPNThqTHLFVSTNSAHVWVWDVV 196
                 ***9999775414433..33333344454411345566666666666655 PP

  == domain 2    score: 21.7 bits;  conditional E-value: 9.9e-07
  Wds-PB-aln  62 svkfspngewlasssadklikiwgaydgkfektisghklgisdvawssdsrllvsasddktlkvwelssgkclktlkghsn 142
                 s ++sp+g+++ +s ++k + ++ +    ++ ++        d  +ss+ r + ++ +d+ +k+w++ ++k +    gh +
   C10H11.8a 288 SCRYSPDGKYIVASGSEKEVYVFNSETMEIKGSLQTECGWNWDAIFSSEGRYIFTGGNDNQVKIWDVENNKKVAQWDGHIK 368
                 456777777777777777777777777666666666555556777777777777777777777777777777777777754 PP

>> K07C5.8  CE35585	WBGene00010631	locus:cash-1	nuclear autoantigen	status:Confirmed	UniProt:Q17406	protein_id:CAA94901.
   #    score  bias  c-Evalue  i-Evalue hmmfrom  hmm to    alifrom  ali to    envfrom  env to     acc
 ---   ------ ----- --------- --------- ------- -------    ------- -------    ------- -------    ----
   1 !   15.2   0.0   9.1e-05     0.011      36      97 ..     338     399 ..     320     402 .. 0.83
   2 !   20.2   0.0   2.8e-06   0.00035      51     134 ..     407     501 ..     401     511 .. 0.75
   3 !   31.2   0.1   1.3e-09   1.6e-07     116     212 ..     575     675 ..     565     678 .] 0.88

  Alignments for each domain:
  == domain 1    score: 15.2 bits;  conditional E-value: 9.1e-05
  Wds-PB-aln  36 knkssssvkpnytlkftlaghtkavssvkfspngewlasssadklikiwgaydgkfektisg 97 
                 ++ +  + + ++ +k tl  h  ++ +++f p    l ++s d lik+w   + k ek  sg
     K07C5.8 338 EDDDPNAQQVKWNIKVTLRSHLDSIRAMQFHPVEPVLFTASEDGLIKLWNLDQKKDEKHNSG 399
                 44455556667899************************************999999998887 PP

  == domain 2    score: 20.2 bits;  conditional E-value: 2.8e-06
  Wds-PB-aln  51 ftlaghtkavssvkfspngewlasssadkliki..........wgaydgk.fektisghklgisdvawssdsrllvsasddktlkvwelssgkcl 134
                 +t+ gh   v ++ +sp+g+ l +   d  i            + +yd + +  t++gh   i  va+ s    lvsas d t+++we  +g  l
     K07C5.8 407 YTFRGHKGPVLCLVLSPTGDHLYTGGIDGNICCfnvpssngdpFDSYDPRvLTETLTGHTDAIWSVAYHSSNSRLVSASSDSTVRLWEPGNGEPL 501
                 78889999999999999999999998888876511122222223578877357899*******999997776678999999******98877654 PP

  == domain 3    score: 31.2 bits;  conditional E-value: 1.3e-09
  Wds-PB-aln 116 sasddktlkvwelssgkclktlkghsnyvfccnfnpqsnlivsgsfdesvriwdvrtgkclktlpahs....dpvsavhfnrdgslivsssydglcriw 210
                  + +d+t++ ++ ++g  ++    h + v    ++p+   ++sgs+d s+r+w++    cl+ + ah       v++v f    sli s+  d l++++
     K07C5.8 575 IGGEDRTIRYFDNTNGSIIHEAIAHVEGVSSLAIDPNGLYLLSGSHDGSIRMWNMEKRSCLQEISAHRkkndSAVTSVAFHPSRSLIGSAGADSLAKVY 673
                 567899************************************************************9622223689999****************9998 PP

  Wds-PB-aln 211 dt 212
                  +
     K07C5.8 674 VS 675
                 65 PP

>> ZK1307.6  CE01695	WBGene00001510	locus:fzr-1	CDC20 protein	status:Partially_confirmed	UniProt:Q09649	protein_id:CAA87
   #    score  bias  c-Evalue  i-Evalue hmmfrom  hmm to    alifrom  ali to    envfrom  env to     acc
 ---   ------ ----- --------- --------- ------- -------    ------- -------    ------- -------    ----
   1 !   18.3   0.3   1.1e-05    0.0013     102     172 ..     441     509 ..     435     512 .. 0.90
   2 !   48.9   0.0   5.1e-15   6.4e-13      90     255 ..     513     681 ..     509     687 .. 0.86

  Alignments for each domain:
  == domain 1    score: 18.3 bits;  conditional E-value: 1.1e-05
  Wds-PB-aln 102 isdvawssdsrllvsasddktlkvwelssgkclktlkghsnyvfccnfnpqsnlivsgsfdesvriwdvrt 172
                 ++ v w     ll  ++     ++w++++ k  + l ghs  v c  +n   + i sgs d ++   d+r+
    ZK1307.6 441 VTSVQWCDKGDLLAVGTSRGVTQIWDVTTQKKTRELTGHSSRVGCLAWNA--DTICSGSRDRTIMHRDIRC 509
                 67899*9999999999999999************************9996..579******9999888885 PP

  == domain 2    score: 48.9 bits;  conditional E-value: 5.1e-15
  Wds-PB-aln  90 kfektisghklgisdvawssdsrllvsasddktlkvwelssgkclktlkghsnyvfccnfnpqs.nlivsg..sfdesvriwdvrtgkclktlpahsdp 185
                  + + ++ h+  +  + ws d +ll s+ +d+ l vw+l  +  ++t   h+  v +  + p    l+vsg  + d  +r w+  t + ++ + + s+ 
    ZK1307.6 513 DMGRKLTNHRQEVCGLKWSPDKQLLASGGNDNQLLVWNLRRNEPIQTYTQHNAAVKALAWSPHHhGLLVSGggTADRCLRFWNTLTAQPMQCVDTGSQ- 610
                 56678899******************************************************8626999863379*****************999886. PP

  Wds-PB-aln 186 vsavhfnrdgslivss.syd.glcriwdtasgqclktlidddnppvsfvkfspngkyilaatldntlklwdy 255
                 v  v + +  s +vs+  y    + iw   s q +  l+  +   v ++ +sp+g  i++ + d+tl++w  
    ZK1307.6 611 VCNVAWSKHSSELVSThGYSfNHVIIWKYPSLQPVTKLVGHQ-YRVLYLAMSPDGESIVTGAGDETLRFWHV 681
                 78888999888888762454235679*********9999875.6799***********************73 PP

>> F13D12.7b  CE44352	WBGene00001679	locus:gpb-1	status:Confirmed	UniProt:D1MN68	protein_id:CBI63214.1
   #    score  bias  c-Evalue  i-Evalue hmmfrom  hmm to    alifrom  ali to    envfrom  env to     acc
 ---   ------ ----- --------- --------- ------- -------    ------- -------    ------- -------    ----
   1 !   63.2   1.1   2.3e-19   2.9e-17     150     299 ..       6     153 .]       2     153 .] 0.91

  Alignments for each domain:
  == domain 1    score: 63.2 bits;  conditional E-value: 2.3e-19
  Wds-PB-aln 150 npqsnlivsgsfdesvriwdvrtgkclktlpahsdpvsavhfnrdgslivsssydglcriwdtasgqclktlidddn.ppvsfvkfspngkyilaatld 247
                  p+    +sg+ d s ++wd+r g c +t+p h   + av f   g    + s d  cr++d  + q l     d+    ++ v fs  g+ ++a   d
   F13D12.7b   6 SPDFRTFISGACDASAKLWDIRDGMCKQTFPGHESDINAVAFFPSGNAFATGSDDATCRLFDIRADQELAMYSHDNIiCGITSVAFSKSGRLLFAGYDD 104
                 57777889*************************************************************98776654267999**************** PP

  Wds-PB-aln 248 ntlklwdyskgkclktytghknekycifanfsvtggkwivsgsednlvyiwn 299
                    ++wd  +       +gh n   c+        g  + +gs d ++ iwn
   F13D12.7b 105 FNCNVWDSMRQERAGVLAGHDNRVSCLGV---TEDGMAVCTGSWDSFLKIWN 153
                 ************************99853...346888999**********8 PP

>> Y18D10A.9  CE34506	WBGene00012479	WD domain, G-beta repeat	status:Confirmed	UniProt:Q9XW12	protein_id:CAA22322.2
   #    score  bias  c-Evalue  i-Evalue hmmfrom  hmm to    alifrom  ali to    envfrom  env to     acc
 ---   ------ ----- --------- --------- ------- -------    ------- -------    ------- -------    ----
   1 ?    6.4   0.0     0.045       5.6     106     129 ..      24      47 ..      11      56 .. 0.87
   2 !   46.1   1.5   3.7e-14   4.7e-12      55     204 ..      65     222 ..      52     235 .. 0.83
   3 ?    0.5   0.1       2.8   3.5e+02     101     131 ..     257     287 ..     200     295 .. 0.72
   4 !   14.3   0.0   0.00018     0.022      95     128 ..     299     335 ..     294     337 .] 0.86

  Alignments for each domain:
  == domain 1    score: 6.4 bits;  conditional E-value: 0.045
  Wds-PB-aln 106 awssdsrllvsasddktlkvwels 129
                 +w    r+l s+ ddk+++vw l 
   Y18D10A.9  24 CWHHGGRILASCGDDKAVRVWSLV 47 
                 799999***************986 PP

  == domain 2    score: 46.1 bits;  conditional E-value: 3.7e-14
  Wds-PB-aln  55 ghtkavssvkfspngewlasssadklikiwgaydgkfek..tisghklgisdvawssdsrllvsasddktlkvwelssgk...clktlkghsnyvfccn 148
                  ht+av sv fs +g+ l s+s d  + ++   dg f     + gh   +    +s    +l ++s dk++  w+        +   l+ h++ v  + 
   Y18D10A.9  65 SHTRAVRSVAFSNDGKCLVSASFDASVVVYQQEDGEFAEvnKLEGHESEVKCAVFSKSDEFLATCSRDKSVWFWQQDEDEdfsVSSILQPHTQDVKQVA 163
                 7************************************7522699************999***************98776522134679*********** PP

  Wds-PB-aln 149 fnpqsnlivsgsfdesvriwdvrtgkcl...ktlpahsdpvsavhfnrdgslivsssyd 204
                 + p  +l+vs s+d s+r +       +   k   +h   v ++ f+ +g  +v+   d
   Y18D10A.9 164 WHPTEDLLVSCSYDSSIRFYRFDGEDWVtqqKIDGCHVGTVWSIAFDTEGHRLVTVGED 222
                 *******************9877655441114556788888888898888888876665 PP

  == domain 3    score: 0.5 bits;  conditional E-value: 2.8
  Wds-PB-aln 101 gisdvawssdsrllvsasddktlkvwelssg 131
                  +  vaw s   ++ ++  d  ++++++ss+
   Y18D10A.9 257 PLYSVAWNSTNDVIATGGGDCKIRLFKISST 287
                 4567899999999999999999999988875 PP

  == domain 4    score: 14.3 bits;  conditional E-value: 0.00018
  Wds-PB-aln  95 isghklgisdvawssd...srllvsasddktlkvwel 128
                 +  h l +  vaw  +   s ll sasdd t+++wel
   Y18D10A.9 299 VGRHELDVNHVAWNPNpkfSNLLTSASDDGTIRLWEL 335
                 55699********97644588***************9 PP

>> F35G12.4b  CE31502	WBGene00009441	WD domain, G-beta repeat	status:Partially_confirmed	UniProt:Q20059	protein_id:CAA86
   #    score  bias  c-Evalue  i-Evalue hmmfrom  hmm to    alifrom  ali to    envfrom  env to     acc
 ---   ------ ----- --------- --------- ------- -------    ------- -------    ------- -------    ----
   1 !   62.0   1.5   5.6e-19     7e-17      52     227 ..      85     264 ..      77     303 .. 0.84

  Alignments for each domain:
  == domain 1    score: 62.0 bits;  conditional E-value: 5.6e-19
  Wds-PB-aln  52 tlaghtkavssvkfspngewlasssadklikiwga.ydgk..fektisghklgisdvawssdsrllvsasddktlkvwelssg.kclktlkghsnyvfc 146
                 +l  ht  v+ + +   g+ l s+s d  +k+w    d k  f  +i  hk  +s +a++      vsas d+ + v+++ ++ k+++ l g  + ++ 
   F35G12.4b  85 SLEQHTDWVNDMILCGHGKILISASNDTTVKVWNIeRDNKhgFIDCIRTHKDYVSCLAYAPIVEKAVSASFDHNIFVYDINANfKTVNNLIGCKDSIYS 183
                 577899999999999999**************98525666458899999**********9999999******9999*99986549999999*9999999 PP

  Wds-PB-aln 147 cnfnpqsnlivsgsfdesvriwdvrtgkclktlpahsdpvsavhfnrdgslivsssydglcriwdtasgqclktlidddnp 227
                     p+  l++    ++ +r++d rt   +  l  h+d v a+  n dg+  +s+  d   r+wd    +c+ t i  ++ 
   F35G12.4b 184 LATTPNLSLVLGAGTEKCIRLFDPRTNEKIMKLRGHTDNVRALVVNDDGTRALSAGSDATIRLWDIGQQRCIATCIAHEEG 264
                 999999999999999999*******999999999****************999*999********99999*9999987654 PP

>> F35G12.4a  CE31501	WBGene00009441	beta-transducin	status:Partially_confirmed	UniProt:Q20059	protein_id:CAA86335.2
   #    score  bias  c-Evalue  i-Evalue hmmfrom  hmm to    alifrom  ali to    envfrom  env to     acc
 ---   ------ ----- --------- --------- ------- -------    ------- -------    ------- -------    ----
   1 !   61.9   1.5   5.6e-19     7e-17      52     227 ..      85     264 ..      77     303 .. 0.84

  Alignments for each domain:
  == domain 1    score: 61.9 bits;  conditional E-value: 5.6e-19
  Wds-PB-aln  52 tlaghtkavssvkfspngewlasssadklikiwga.ydgk..fektisghklgisdvawssdsrllvsasddktlkvwelssg.kclktlkghsnyvfc 146
                 +l  ht  v+ + +   g+ l s+s d  +k+w    d k  f  +i  hk  +s +a++      vsas d+ + v+++ ++ k+++ l g  + ++ 
   F35G12.4a  85 SLEQHTDWVNDMILCGHGKILISASNDTTVKVWNIeRDNKhgFIDCIRTHKDYVSCLAYAPIVEKAVSASFDHNIFVYDINANfKTVNNLIGCKDSIYS 183
                 577899999999999999**************98525666458899999**********9999999******9999*99986549999999*9999999 PP

  Wds-PB-aln 147 cnfnpqsnlivsgsfdesvriwdvrtgkclktlpahsdpvsavhfnrdgslivsssydglcriwdtasgqclktlidddnp 227
                     p+  l++    ++ +r++d rt   +  l  h+d v a+  n dg+  +s+  d   r+wd    +c+ t i  ++ 
   F35G12.4a 184 LATTPNLSLVLGAGTEKCIRLFDPRTNEKIMKLRGHTDNVRALVVNDDGTRALSAGSDATIRLWDIGQQRCIATCIAHEEG 264
                 999999999999999999*******999999999****************999*999********99999*9999987654 PP

>> F35G12.4c  CE42674	WBGene00009441	status:Partially_confirmed	UniProt:Q20059	protein_id:CAQ58416.1
   #    score  bias  c-Evalue  i-Evalue hmmfrom  hmm to    alifrom  ali to    envfrom  env to     acc
 ---   ------ ----- --------- --------- ------- -------    ------- -------    ------- -------    ----
   1 !   61.9   1.5   5.9e-19   7.4e-17      52     227 ..      85     264 ..      77     303 .. 0.84

  Alignments for each domain:
  == domain 1    score: 61.9 bits;  conditional E-value: 5.9e-19
  Wds-PB-aln  52 tlaghtkavssvkfspngewlasssadklikiwga.ydgk..fektisghklgisdvawssdsrllvsasddktlkvwelssg.kclktlkghsnyvfc 146
                 +l  ht  v+ + +   g+ l s+s d  +k+w    d k  f  +i  hk  +s +a++      vsas d+ + v+++ ++ k+++ l g  + ++ 
   F35G12.4c  85 SLEQHTDWVNDMILCGHGKILISASNDTTVKVWNIeRDNKhgFIDCIRTHKDYVSCLAYAPIVEKAVSASFDHNIFVYDINANfKTVNNLIGCKDSIYS 183
                 577899999999999999**************98525666458899999**********9999999******9999*99986549999999*9999999 PP

  Wds-PB-aln 147 cnfnpqsnlivsgsfdesvriwdvrtgkclktlpahsdpvsavhfnrdgslivsssydglcriwdtasgqclktlidddnp 227
                     p+  l++    ++ +r++d rt   +  l  h+d v a+  n dg+  +s+  d   r+wd    +c+ t i  ++ 
   F35G12.4c 184 LATTPNLSLVLGAGTEKCIRLFDPRTNEKIMKLRGHTDNVRALVVNDDGTRALSAGSDATIRLWDIGQQRCIATCIAHEEG 264
                 999999999999999999*******999999999****************999*999********99999*9999987654 PP

>> K06A5.8b  CE31355	WBGene00019434	status:Partially_confirmed	UniProt:Q95X66	protein_id:CCD68118.1
   #    score  bias  c-Evalue  i-Evalue hmmfrom  hmm to    alifrom  ali to    envfrom  env to     acc
 ---   ------ ----- --------- --------- ------- -------    ------- -------    ------- -------    ----
   1 !   15.9   0.0   5.7e-05    0.0072     138     220 ..     677     768 ..     665     776 .. 0.64
   2 !   45.7   0.4   4.9e-14   6.1e-12      85     212 ..     759     893 ..     745     939 .. 0.83

  Alignments for each domain:
  == domain 1    score: 15.9 bits;  conditional E-value: 5.7e-05
  Wds-PB-aln 138 kghsnyvfccnfnpqsnlivsgsfdesvriwdvrtgkcl....ktlpahsdpvsavhf...nrdgslivsssydglcr..iwdtasgqclkt 220
                 k h   v+c  fnp+ +l+++gs d+++r+   +   c       l +h   v  + f     + s i+ s   g c   + d  +gq +++
    K06A5.8b 677 KQHRGSVYCLSFNPNGDLLATGSNDKTIRLMAFNEDSCRigaeMELTCHDGTVRDLIFiesSINRSTILVSGGAGNCHlnVTDCNTGQLIQS 768
                 77888899999999999999999999999888887777522223567777777666552222234555555555666411456666666554 PP

  == domain 2    score: 45.7 bits;  conditional E-value: 4.9e-14
  Wds-PB-aln  85 gaydgkfektisghklgisdv.awssdsrllvsasddktlkvwelssgkclktlkghsny......vfccnfnpqsnlivsgsfdesvriwdvrtgkcl 176
                  +  g++ +++ gh   i  + +ws     +vs+s+dkt++ w+l    +++ +   sn       v  +  +p+ +l+vsg  d sv ++d+   + l
    K06A5.8b 759 DCNTGQLIQSMKGHTAPILGLyTWSQAGNQFVSCSQDKTIRFWDLRQQTAVNVISPGSNKshnaspVTSVCVDPNGKLLVSGHEDASVALFDIGGNRIL 857
                 56678888999999998876438*************************999988655543222223777889*************************** PP

  Wds-PB-aln 177 ktlpahsdpvsavhfnrdgslivsssydglcriwdt 212
                 +t+  h d v +v f      ++++syd  + i d 
    K06A5.8b 858 QTFRPHGDEVRTVRFSNAAYYLLTASYDKRVVISDM 893
                 ****************************99888775 PP

>> K07A1.11  CE11860	WBGene00004312	locus:rba-1	retinablastoma-binding protein RBAP46 like	status:Confirmed	UniProt:P909
   #    score  bias  c-Evalue  i-Evalue hmmfrom  hmm to    alifrom  ali to    envfrom  env to     acc
 ---   ------ ----- --------- --------- ------- -------    ------- -------    ------- -------    ----
   1 !   53.5   0.2   2.1e-16   2.7e-14      96     213 ..     218     339 ..     207     343 .. 0.85
   2 ?    8.2   0.1     0.012       1.6      31      85 ..     343     396 ..     339     403 .. 0.74

  Alignments for each domain:
  == domain 1    score: 53.5 bits;  conditional E-value: 2.1e-16
  Wds-PB-aln  96 sghklgisdvawssdsrl.lvsasddktlkvwelssgkclktlkghsnyvfccnfnpqsnli.vsgsfdesvriwdvrt.gkclktlpahsdpvsavhf 191
                  gh     dv++ +   + + s  dd+ l++w+l  +k   t  gh+  v c  fnp s+ i ++gs+d++v +wd+r   k + tl  h d +  v f
    K07A1.11 218 KGHSSNAEDVSFHALHNFvFGSVGDDRKLNLWDLRQSKPQLTAVGHTAEVNCITFNPFSEYIlATGSVDKTVALWDMRNmRKKMYTLKHHNDEIFQVSF 316
                 688889999999886665056889***********************************987257************9735899*************** PP

  Wds-PB-aln 192 nrdg.slivsssydglcriwdta 213
                      +++ ss  d  + +wd +
    K07A1.11 317 SPHYeTVLASSGSDDRVIVWDIS 339
                 976515666777899999**986 PP

  == domain 2    score: 8.2 bits;  conditional E-value: 0.012
  Wds-PB-aln  31 apsssknkssssvkpnytlkftlaghtkavssvkfspngewlasssad.klikiwg 85 
                  psss+  ss sv p+  + f  aght  v+   + pn  w   ss + + +++w 
    K07A1.11 343 DPSSSSAASSDSVPPE--VIFIHAGHTGKVADFSWNPNRPWTICSSDEfNALQVWE 396
                 5667777777788776..56889999999999999999999877765425667775 PP

>> T01G1.1d  CE42645	WBGene00002223	locus:klp-12	status:Confirmed	UniProt:B3GWD7	protein_id:CAQ58111.1
   #    score  bias  c-Evalue  i-Evalue hmmfrom  hmm to    alifrom  ali to    envfrom  env to     acc
 ---   ------ ----- --------- --------- ------- -------    ------- -------    ------- -------    ----
   1 !   37.7   0.0   1.3e-11   1.6e-09      94     177 ..      11      91 ..       7     105 .. 0.88
   2 ?    3.8   0.0      0.27        34     150     189 ..     132     171 ..     123     178 .. 0.76
   3 !   13.1   0.0   0.00039     0.049     115     184 ..     232     304 ..     226     336 .. 0.62

  Alignments for each domain:
  == domain 1    score: 37.7 bits;  conditional E-value: 1.3e-11
  Wds-PB-aln  94 tisghklgisdvawssdsrllvsasddktlkvwelssgkclktlkghsnyvfccnfnpqsnlivsgsfdesvriwdvrtgkclk 177
                 t+ gh  g+  v    + +l+v++s d+t k+w++ +++ ++tl  h n v  ++f p sn + + s+ e+ r wd rt  c+ 
    T01G1.1d  11 TLEGHARGVLSVD--VNEKLMVTGSKDRTAKLWDIEACREIRTLGIHPNNVHLVKFVPFSNYVFTFSMFEA-RAWDYRTPECIC 91 
                 7889999987665..5789************************************************9985.9******99863 PP

  == domain 2    score: 3.8 bits;  conditional E-value: 0.27
  Wds-PB-aln 150 npqsnlivsgsfdesvriwdvrtgkclktlpahsd.pvsav 189
                 +p  +l+   sf   vr+w++r  k l  l a s  p s v
    T01G1.1d 132 DPTGQLL-FTSFSAYVRVWNLREWKPLGRLNAASHsPKSEV 171
                 5555555.469999***************998774266655 PP

  == domain 3    score: 13.1 bits;  conditional E-value: 0.00039
  Wds-PB-aln 115 vsasddktlkvwelssgkclk.tlkghsnyvfc.cnfnpqs.nlivsgsfdesvriwdvrtgkclktlpahsd 184
                  +as d  +  + l  gk  +  l+ h +y+     f p+  +l+vs   d ++r wdv +   +k +  +s 
    T01G1.1d 232 YTASKDVNIMKFSLKDGKREHlELRAHQQYIQSlTGFGPKGkELLVSACKDGTIRFWDVGSSSRMKLVEEYSK 304
                 5667776666677777775442578888888652568887526888888888888888887777776655443 PP

>> T05H4.14  CE13295	WBGene00001513	locus:gad-1	status:Confirmed	UniProt:O16519	protein_id:CCD72040.1
   #    score  bias  c-Evalue  i-Evalue hmmfrom  hmm to    alifrom  ali to    envfrom  env to     acc
 ---   ------ ----- --------- --------- ------- -------    ------- -------    ------- -------    ----
   1 !   25.3   0.1   7.8e-08   9.8e-06      53     180 ..     119     265 ..      76     277 .. 0.72
   2 !   30.3   0.1   2.4e-09     3e-07      62     160 ..     285     389 ..     266     394 .. 0.75

  Alignments for each domain:
  == domain 1    score: 25.3 bits;  conditional E-value: 7.8e-08
  Wds-PB-aln  53 laghtkavssvkfspngewlasssadklikiwg..ayd..gkfekti.sghklgisdvawssdsrllvsasddktlkv.......w.elssgkc....l 134
                 ++  t+a+s+++  p g  +as   d  +k++     d   +++k +       i  +a+s +   lv as +  +++       w e   g      l
    T05H4.14 119 ISHGTQAISALRVEPPGVRFASGGLDYYVKLFDfqKMDmsMRYDKELlPAESHVINSLAFSPNGETLVVASGEAIIRLldragkqWsETVRGDQyiidL 217
                 556699************************986223332257888762566778999********9999998766655111111152222232222336 PP

  Wds-PB-aln 135 ktlkghsnyvfccnfnp.qsnlivsgsfdesvriwdvrtgkcl.ktlp 180
                 +  kgh+  v c++fnp + n  +s s d s+r+w++   k++ k + 
    T05H4.14 218 NITKGHTATVNCVEFNPlNKNEFISCSDDGSLRLWNLDDHKVItKCIN 265
                 6789*************55699**************998887624444 PP

  == domain 2    score: 30.3 bits;  conditional E-value: 2.4e-09
  Wds-PB-aln  62 svkfspngewlasssadklikiw..gaydgkfekti.sghklgisdvawssdsrllvsasddktlkvwelssgkc...lktlkghsnyvfccnfnpqsn 154
                    fsp+g+w+a+   d  ++ w  g+   + +  +   h+  i+ +a+s ds+ l+s   d tlk+w l + k    +kt    +     c f p+++
    T05H4.14 285 VCTFSPDGKWIAAGCDDGSVQAWkyGSQYVNVNYLVrKAHNGSITSIAFSPDSKRLLSRGFDDTLKMWSLDNPKEpllVKTGLENAFKSTDCGFSPRAE 383
                 468*******************944443333444332689999****************************9996211344334444456799****99 PP

  Wds-PB-aln 155 livsgs 160
                 ++ +g+
    T05H4.14 384 VVFTGT 389
                 998886 PP

>> T01G1.1b  CE37927	WBGene00002223	locus:klp-12	status:Confirmed	UniProt:Q5FC31	protein_id:CAI46599.1
   #    score  bias  c-Evalue  i-Evalue hmmfrom  hmm to    alifrom  ali to    envfrom  env to     acc
 ---   ------ ----- --------- --------- ------- -------    ------- -------    ------- -------    ----
   1 !   37.6   0.0   1.4e-11   1.7e-09      93     177 ..      51     132 ..      40     146 .. 0.88
   2 ?    3.9   0.0      0.25        32     150     189 ..     173     212 ..     164     231 .. 0.77
   3 !   12.8   0.0   0.00048      0.06     115     184 ..     273     345 ..     267     377 .. 0.62

  Alignments for each domain:
  == domain 1    score: 37.6 bits;  conditional E-value: 1.4e-11
  Wds-PB-aln  93 ktisghklgisdvawssdsrllvsasddktlkvwelssgkclktlkghsnyvfccnfnpqsnlivsgsfdesvriwdvrtgkclk 177
                 +t+ gh  g+  v    + +l+v++s d+t k+w++ +++ ++tl  h n v  ++f p sn + + s+ e+ r wd rt  c+ 
    T01G1.1b  51 HTLEGHARGVLSVD--VNEKLMVTGSKDRTAKLWDIEACREIRTLGIHPNNVHLVKFVPFSNYVFTFSMFEA-RAWDYRTPECIC 132
                 57889999987665..5789************************************************9985.9******99863 PP

  == domain 2    score: 3.9 bits;  conditional E-value: 0.25
  Wds-PB-aln 150 npqsnlivsgsfdesvriwdvrtgkclktlpahsd.pvsav 189
                 +p  +l+   sf   vr+w++r  k l  l a s  p s v
    T01G1.1b 173 DPTGQLL-FTSFSAYVRVWNLREWKPLGRLNAASHsPKSEV 212
                 5555555.469999***************998774266665 PP

  == domain 3    score: 12.8 bits;  conditional E-value: 0.00048
  Wds-PB-aln 115 vsasddktlkvwelssgkclk.tlkghsnyvfc.cnfnpqs.nlivsgsfdesvriwdvrtgkclktlpahsd 184
                  +as d  +  + l  gk  +  l+ h +y+     f p+  +l+vs   d ++r wdv +   +k +  +s 
    T01G1.1b 273 YTASKDVNIMKFSLKDGKREHlELRAHQQYIQSlTGFGPKGkELLVSACKDGTIRFWDVGSSSRMKLVEEYSK 345
                 5667776666677777775442578888888652568887526888888888888888887777776655443 PP

>> F55F8.5  CE11196	WBGene00018893	locus:tag-345	status:Confirmed	UniProt:P91343	protein_id:CCD71887.1
   #    score  bias  c-Evalue  i-Evalue hmmfrom  hmm to    alifrom  ali to    envfrom  env to     acc
 ---   ------ ----- --------- --------- ------- -------    ------- -------    ------- -------    ----
   1 !   16.6   0.0   3.4e-05    0.0042     115     173 ..     183     243 ..     164     262 .. 0.74
   2 !   15.7   0.1   6.4e-05     0.008      94     171 ..     274     351 ..     265     360 .. 0.90
   3 !   39.0   0.6   5.4e-12   6.7e-10      58     169 ..     322     437 ..     320     439 .] 0.87

  Alignments for each domain:
  == domain 1    score: 16.6 bits;  conditional E-value: 3.4e-05
  Wds-PB-aln 115 vsasddktlkvwelssgkclk..tlkghsnyvfccnfnpqsnlivsgsfdesvriwdvrtg 173
                 v + +++ l ++ +  g  +    l+gh   v c+  n +s   +sgs+d  ++iw++ + 
     F55F8.5 183 VVGGENQLLTLYAIEKGALVEklILRGHERAVECVSVNSDSTRAISGSVDTNLKIWNLDAS 243
                 5555666666666666666651246888888888888888888888888888888887654 PP

  == domain 2    score: 15.7 bits;  conditional E-value: 6.4e-05
  Wds-PB-aln  94 tisghklgisdvawss.dsrllvsasddktlkvwelssgkclktlkghsnyvfccnfnpqsnlivsgsfdesvriwdvr 171
                 ti gh+  +s v w   +s    s+s d+t+  w+l  +  +  +kg   +    ++ p+s+l++s   d   r++d +
     F55F8.5 274 TIGGHRDKVSAVEWCPwNSGHAFSCSWDHTIVEWDLELAGEISRIKGPKSFT-SIDLHPKSDLLISSCTDAIPRLYDPK 351
                 89************85489999*************************99876.689***************99999965 PP

  == domain 3    score: 39.0 bits;  conditional E-value: 5.4e-12
  Wds-PB-aln  58 kavssvkfspngewlasssadklikiwg..aydgkfek.tisghklg.isdvawss.dsrllvsasddktlkvwelssgk.clktlkghsnyvfccnfn 150
                 k+ +s+ + p+ + l ss +d + +++     dg + k +  gh+ g +  v w   d+  +vs s dkt k+w++ s+k +l  ++gh + ++c+ +n
     F55F8.5 322 KSFTSIDLHPKSDLLISSCTDAIPRLYDpkNRDGSMVKqSFIGHQNGwVEAVKWNPlDTNQFVSVSTDKTAKMWDVRSSKsSLFDIHGHDDRILCATWN 420
                 678999********************9733579987552799****9556799*8549*****************9888736999************99 PP

  Wds-PB-aln 151 pqsnlivsgsfdesvriwd 169
                     li++gs d +++i++
     F55F8.5 421 E--GLIATGSADCTIKIFE 437
                 5..7*************97 PP

>> T02H6.1b  CE41926	WBGene00020171	status:Partially_confirmed	UniProt:A9D0C6	protein_id:CCD73583.1
   #    score  bias  c-Evalue  i-Evalue hmmfrom  hmm to    alifrom  ali to    envfrom  env to     acc
 ---   ------ ----- --------- --------- ------- -------    ------- -------    ------- -------    ----
   1 !   45.1   0.1   7.5e-14   9.4e-12      92     211 ..     189     308 ..      95     316 .. 0.67
   2 !   10.9   0.1    0.0019      0.24      68     164 ..     333     439 ..     314     463 .. 0.73

  Alignments for each domain:
  == domain 1    score: 45.1 bits;  conditional E-value: 7.5e-14
  Wds-PB-aln  92 ektisghklgisdvawssdsrllvsasddktlkvwelssgkclktlkghsnyvfccnfnpqsnlivsgsfdesvriwdvrtgkclktlpahsdpvsavh 190
                 e   + h   i  va s d +++ s+  d+ +k+w++ s   +k l gh   +f   f+ ++n + s s d sv++wd+     + t+  h d v  + 
    T02H6.1b 189 EEPTNAHYGVIFTVAVSPDQKFIASGGFDQVVKIWNFDSLEHIKDLSGHRGPIFSLTFQLKTNNLYSASQDRSVKMWDIDQLGLVDTMYGHQDGVQQIG 287
                 455555666677777777777777777777777777777777777777777777777777777777777777777777777777777777777777665 PP

  Wds-PB-aln 191 fnrdgslivsssydglcriwd 211
                       +      d  +r+w 
    T02H6.1b 288 VLSKQRVATVGGRDRSARLWK 308
                 555555555555555555554 PP

  == domain 2    score: 10.9 bits;  conditional E-value: 0.0019
  Wds-PB-aln  68 ngewlasssadklikiwgaydgk...fektisghklg....isdvawssdsrllvsasddktlkvwelssg.kclktlkghs..nyvfccnfnpqsnli 156
                 n e +a+ sad  i +w  +  +     k   g + g    i  +a    s ll s+s++  lk+w++s + + l  +  +s   ++   nf p+ + i
    T02H6.1b 333 NEEHFATGSADGSIALWSFWKKRalhVRKQAHGTQNGsgrwIVALAVLPYSDLLASGSNEGELKLWKISENfRQLTPFFSYSipGFINSINFAPNGKSI 431
                 7788999999999999987765422256666666655333367777888999***************99763566667776633467789999999999 PP

  Wds-PB-aln 157 vsgsfdes 164
                 v g+  e 
    T02H6.1b 432 VVGAGKEH 439
                 98876553 PP

>> ZK430.7  CE05083	WBGene00022742	ribosomal processing protein	status:Partially_confirmed	UniProt:Q23494	protein_id:CCD
   #    score  bias  c-Evalue  i-Evalue hmmfrom  hmm to    alifrom  ali to    envfrom  env to     acc
 ---   ------ ----- --------- --------- ------- -------    ------- -------    ------- -------    ----
   1 !   18.6   0.0   8.8e-06    0.0011     178     254 ..      61     138 ..      46     145 .. 0.52
   2 !   11.4   0.0    0.0013      0.16      68     183 ..     121     236 ..     119     253 .. 0.77
   3 !   27.4   0.0   1.8e-08   2.2e-06      54     145 ..     276     368 ..     254     376 .. 0.88

  Alignments for each domain:
  == domain 1    score: 18.6 bits;  conditional E-value: 8.8e-06
  Wds-PB-aln 178 tlpahsdpvs..avhfnrdgslivsssydglcriwdtasgqclktlidddnppvsfvkf.spngkyilaatldntlklwd 254
                 +l  h d v   a h nr  s + s + dg ++iw+ as +c  tl d     v  + +   ng   ++   dn lk w 
     ZK430.7  61 SLDGHVDGVQvlAKHPNRP-STVFSGARDGQVKIWNLASRECQATL-DAHRGLVNDISIdNNNGENFVTVGQDNQLKYWK 138
                 3444555433114455553.44555555666666666666665554.444444444443134455555555666666554 PP

  == domain 2    score: 11.4 bits;  conditional E-value: 0.0013
  Wds-PB-aln  68 ngewlasssadklikiwgaydgk....fektisghklgisdvawssdsrllvsasddktlkvwelssgkclktlkghsnyvfccnfnp.qsnlivsgsf 161
                 nge + +   d+ +k w     +       ++ g   g+s +++ssd   +v++ +d  + vw+      l++ +  ++ +  c  np + n+iv    
     ZK430.7 121 NGENFVTVGQDNQLKYWKIEGQQktpaHSIAMDGIVYGVSHLSFSSD---FVTCGED--ISVWKPYRETPLRSYNLGTDTIHTCRANPvEENVIVGARS 214
                 66666666677767666432221111133455688889999999999...5777777..689**************************4579999999* PP

  Wds-PB-aln 162 desvriwdvrtgkclktlpahs 183
                 d s+ + d r    lk +  + 
     ZK430.7 215 DRSIYVLDTRQDVPLKKVTMKM 236
                 **********999999876655 PP

  == domain 3    score: 27.4 bits;  conditional E-value: 1.8e-08
  Wds-PB-aln  54 aghtkavssvkfspngewlasssadklikiwgaydgkfektisghkl.gisdvawssdsrllvsasddktlkvwelssgkclktlkghsnyvf 145
                  g t av  v +sp+g+ + ++  d+ i+++ a d         +++  +  v ws+ds++++s+s++  ++vw+  ++  l  l    +  f
     ZK430.7 276 QGFTSAVLDVDYSPTGQEFVAAGYDRSIRLFKARDMTSRDVYYTKRMaSVLSVLWSADSKFVLSGSNEMNIRVWKANAAEKLGPLTKREKQAF 368
                 699********************************99998888888735889***********************999988877766666555 PP

>> Y74C10AR.1  CE30325	WBGene00001232	locus:eif-3.I	status:Confirmed	UniProt:Q965S8	protein_id:CCD73538.1
   #    score  bias  c-Evalue  i-Evalue hmmfrom  hmm to    alifrom  ali to    envfrom  env to     acc
 ---   ------ ----- --------- --------- ------- -------    ------- -------    ------- -------    ----
   1 !   55.5   0.1     5e-17   6.2e-15      52     331 ..       5     305 ..       2     319 .. 0.76

  Alignments for each domain:
  == domain 1    score: 55.5 bits;  conditional E-value: 5e-17
  Wds-PB-aln  52 tlaghtkavssvkfspngewlasssadklikiwgaydgkfektisghklgisdvawssdsrllvsasddktlkvwelssgkclktlkghsnyvfccnfn 150
                 +l gh +a++ v+f  +g+   s + dk   +w + +g    +  gh+  + d+  s d+   v+as d t+k+w+   g+cl t++ h   +  c f 
  Y74C10AR.1   5 SLKGHERALTRVRFNREGDLTFSCAKDKKPCVWYTENGERIGSYDGHNGAVWDIDVSWDTTKCVTASGDLTVKIWDAELGNCLYTIN-HQTPMKSCGFS 102
                 689**********************************************************************************97.77788999*** PP

  Wds-PB-aln 151 pqsnlivsgs..fdesvriwdvrtgkclktlpahsdp.......v..savhfnrdgslivsssydglcriwdtasgq.clktlidddnppvsfvkfspn 237
                    nl+   +  + + +  ++vr  +    +    +        v  ++  f +   l+      gl + +d    +  ++t        v  +++sp 
  Y74C10AR.1 103 YSGNLVCFTTqkMTKNLSTFQVRDLRDSSQMVEGGESffysqfdVnaTTALFTQMDDLVTIGFESGLLQQYDLRNPDtPIHTNESVHRYSVQDLQLSPR 201
                 *****98655115566667777765544444333333000000120022345555566666666788888887654415777777778889999***** PP

  Wds-PB-aln 238 gkyilaatldntlklwdyskgkclktytghkn.ekycifan...fsvtggkwiv.....sgsednl.vyiwnlqskeivqklqghtdvvlctachpten 326
                 g ++++a+ d+t  l d +  k lk y   +  +  ci  n   + + gg   +     s s  ++   i+ +   e   +++gh   +   a hp+  
  Y74C10AR.1 202 GDFLISASRDKTAALLDVNDLKKLKQYKSERPvNSACISPNrdhICLGGGEDAMqvtqtSVSAGHFeAKIYHMVFEEEFARFKGHFGPINTMAWHPSGT 300
                 ***************************99885267899987333456677644311111333333325789999999999999**999999999**999 PP

  Wds-PB-aln 327 iiasa 331
                 iia+ 
  Y74C10AR.1 301 IIATG 305
                 99975 PP

>> T02H6.1a  CE41925	WBGene00020171	status:Partially_confirmed	UniProt:A9D0C3	protein_id:CCD73584.1
   #    score  bias  c-Evalue  i-Evalue hmmfrom  hmm to    alifrom  ali to    envfrom  env to     acc
 ---   ------ ----- --------- --------- ------- -------    ------- -------    ------- -------    ----
   1 !   44.9   0.1   8.3e-14     1e-11      92     211 ..     189     308 ..      96     316 .. 0.68
   2 !   10.0   0.1    0.0035      0.43      68     163 ..     333     438 ..     314     448 .. 0.72

  Alignments for each domain:
  == domain 1    score: 44.9 bits;  conditional E-value: 8.3e-14
  Wds-PB-aln  92 ektisghklgisdvawssdsrllvsasddktlkvwelssgkclktlkghsnyvfccnfnpqsnlivsgsfdesvriwdvrtgkclktlpahsdpvsavh 190
                 e   + h   i  va s d +++ s+  d+ +k+w++ s   +k l gh   +f   f+ ++n + s s d sv++wd+     + t+  h d v  + 
    T02H6.1a 189 EEPTNAHYGVIFTVAVSPDQKFIASGGFDQVVKIWNFDSLEHIKDLSGHRGPIFSLTFQLKTNNLYSASQDRSVKMWDIDQLGLVDTMYGHQDGVQQIG 287
                 445555666667777777777777777777777777777777777777777777777777777777777777777777777777777777777777665 PP

  Wds-PB-aln 191 fnrdgslivsssydglcriwd 211
                       +      d  +r+w 
    T02H6.1a 288 VLSKQRVATVGGRDRSARLWK 308
                 555555444455555555554 PP

  == domain 2    score: 10.0 bits;  conditional E-value: 0.0035
  Wds-PB-aln  68 ngewlasssadklikiwgaydgk...fektisghklg....isdvawssdsrllvsasddktlkvwelssg.kclktlkghs..nyvfccnfnpqsnli 156
                 n e +a+ sad  i +w  +  +     k   g + g    i  +a    s ll s+s++  lk+w++s + + l  +  +s   ++   nf p+ + i
    T02H6.1a 333 NEEHFATGSADGSIALWSFWKKRalhVRKQAHGTQNGsgrwIVALAVLPYSDLLASGSNEGELKLWKISENfRQLTPFFSYSipGFINSINFAPNGKSI 431
                 778899999999999998776542225666666665533336677778899999999999999999999763566666666633467788999999999 PP

  Wds-PB-aln 157 vsgsfde 163
                 v g+  e
    T02H6.1a 432 VVGAGKE 438
                 8887655 PP

>> Y54H5A.1  CE27292	WBGene00021899	status:Confirmed	UniProt:Q9N393	protein_id:CCD69848.1
   #    score  bias  c-Evalue  i-Evalue hmmfrom  hmm to    alifrom  ali to    envfrom  env to     acc
 ---   ------ ----- --------- --------- ------- -------    ------- -------    ------- -------    ----
   1 !   57.2   0.5   1.5e-17   1.9e-15      72     237 ..     244     422 ..     178     427 .. 0.82

  Alignments for each domain:
  == domain 1    score: 57.2 bits;  conditional E-value: 1.5e-17
  Wds-PB-aln  72 lasssadklikiwgaydgk.f...ektisghklgisdvaws.sdsrllvsasddktlkvwelssg...kclktl.kghsnyvfccnfnpqsnlivsgsf 161
                 la+    k i +w   +g  +    + ++ghk  + d+aws +++ ll s+s d ++k+w+  s+    c+ t+ k h   v +  +n   nlivsg  
    Y54H5A.1 244 LATGDIIKKIYLWQMKEGGqWavgANPLTGHKKSVEDLAWSpTETGLLASCSADGSIKLWDTRSApkdACVCTVqKAHESDVNVISWNRHENLIVSGGD 342
                 66666667777787766531322245689***********945789**************98775333599886589********************** PP

  Wds-PB-aln 162 desvriwdvrt...gkclktlpahsdpvsavhfn.rdgslivsssydglcriwdtasgqclktlidddnppvsfvkfspn 237
                 d  ++iw ++t   g+ +  +  h  p+++v +   + +  ++s  d    iwd a+    +t i+   p + fv++  n
    Y54H5A.1 343 DGELKIWSLKTiqfGQPVALFKYHNSPITSVDWHpHETTTFMASGEDDQTTIWDIATEADGQTNIEGVPPQLMFVHMGQN 422
                 *******9998555777888899********986256778899999*********************9999999998776 PP

>> C33H5.6  CE46691	WBGene00016373	locus:swd-2.1	status:Confirmed	UniProt:Q18404	protein_id:CCD66586.1
   #    score  bias  c-Evalue  i-Evalue hmmfrom  hmm to    alifrom  ali to    envfrom  env to     acc
 ---   ------ ----- --------- --------- ------- -------    ------- -------    ------- -------    ----
   1 !   55.0   0.2   7.3e-17   9.1e-15      65     269 ..      36     242 ..      33     244 .] 0.89

  Alignments for each domain:
  == domain 1    score: 55.0 bits;  conditional E-value: 7.3e-17
  Wds-PB-aln  65 fspngewlasssadklikiwgaydgkfektisghklgisdvawssdsrllvsasddktlkvwelssgkclktlkghsnyvfccnfnpqs.nlivsgsfd 162
                 +s +g+ l  s a+ ++ ++   dg   k+i  +k g+  + +    + + s+ +d t+++  l     ++ + gh   v     np+  +  +s s+d
     C33H5.6  36 YSDDGNNLIVS-AEDVVLVYDLRDGSKGKSIECKKYGVNCLEYLDTVKCVHSGPNDTTIRLLHLQKKSYVRYFDGHRMPVNFIRTNPKDrEKFLSSSVD 133
                 77888888765.667889**************************************************************99*****8626799***** PP

  Wds-PB-aln 163 esvriwdvrtgkclktlpahsdpvsavhfnrdgslivsssydglcriwdtas...gqclktli.dddnppvsfvkfspngkyilaatldntlklwdysk 257
                   +r++d rt      l a   p+    f+ dg l   ++     +++d  s   g     +i   dn   s + fsp gk+il +t   ++k  d   
     C33H5.6 134 GEIRMFDTRTFENYGCLLAGHTPLI--AFDPDGILFAVATKSDTIKLFDMRSfdlGPFQSFIItKTDNDEWSDIEFSPCGKFILISTTAGSVKWIDAFD 230
                 ******************9999985..59******9988888889999998833233333333267999****************************** PP

  Wds-PB-aln 258 gkclktytghkn 269
                 g  +++++ hkn
     C33H5.6 231 GTLIHSFSQHKN 242
                 ***********9 PP

>> Y45F10D.7  CE44839	WBGene00012887	status:Partially_confirmed	UniProt:O62477	protein_id:CAA16382.5
   #    score  bias  c-Evalue  i-Evalue hmmfrom  hmm to    alifrom  ali to    envfrom  env to     acc
 ---   ------ ----- --------- --------- ------- -------    ------- -------    ------- -------    ----
   1 ?    0.7   0.0       2.4   2.9e+02     147     179 ..     152     184 ..     133     203 .. 0.83
   2 !   37.1   0.0   2.1e-11   2.6e-09      88     214 ..     217     350 ..     213     360 .. 0.83
   3 !   16.3   0.2   4.4e-05    0.0055     113     241 ..     513     643 ..     497     658 .. 0.77

  Alignments for each domain:
  == domain 1    score: 0.7 bits;  conditional E-value: 2.4
  Wds-PB-aln 147 cnfnpqsnlivsgsfdesvriwdvrtgkclktl 179
                 c      n iv gs    ++i + rtgk+++ +
   Y45F10D.7 152 CHPSTYLNKIVVGSSTGRMKIINFRTGKVIHEF 184
                 5555667899******************98765 PP

  == domain 2    score: 37.1 bits;  conditional E-value: 2.1e-11
  Wds-PB-aln  88 dgkfektisg..hklgisdvawssdsr.llvsasddktlkvwelssgkclktlkg.hsnyvfccnfnpqsnlivsgsfdesvriwdvrtg....kclkt 178
                 + k++k i+   h   i++va+  d    +v+a  + t+ vw+l     +  + g hs+ + c  f p   +++s s+d+s+r+w   +     + l  
   Y45F10D.7 217 NVKMDKIITSfrHDAKITNVAFRDDGEsTMVTADKNGTMAVWDLEKQELIGKITGiHSDEINCLYFVPGEPIMLSASLDNSLRLWIFDSAdgmpRELVR 315
                 5678888875338889*******99752789999999***********99888877***************************9966554113346889 PP

  Wds-PB-aln 179 lpahsdpvsavhfnrdgslivsssydglcriwdtas 214
                 l  hs p ++++f      ++s+  dg  r +d +s
   Y45F10D.7 316 LEGHSKPCASIKFVGKD-HVLSAGKDGSIRKYDVSS 350
                 9************8654.578999*********987 PP

  == domain 3    score: 16.3 bits;  conditional E-value: 4.4e-05
  Wds-PB-aln 113 llvsasddktlkvwelssgk.clktlkghsnyvfc..cnfnpqsnli.vsgsfdesvriwdvrtgkclktlpahsdpvsavhfnrdgslivsssydglc 207
                  l+s+  +  +  w ls+     k +k      +c  c  n    l+ ++    esv + d  + ++ +++ +  + v a+ f  dg  ++ +  d   
   Y45F10D.7 513 ELMSTDAQGHILFWSLSTKAiNAKMFKKDVRLGICapCPSNSLVALVaIAENGKESVILVDTVCHRVARAFETVGNKVNAMTFSSDGKWLLVADNDSYI 611
                 4566666667778999875514577888887777744555655566524556789******************************************** PP

  Wds-PB-aln 208 riwdtasgqclktlidddnppvsfvkfspngkyi 241
                 r++d a+ q +  l+   +p +s+  +   g+y+
   Y45F10D.7 612 RVFDVATSQLIDVLLFS-KPCISM-SYNETGQYL 643
                 *********99999864.566664.566677775 PP

>> Y54G9A.6  CE19233	WBGene00013209	locus:bub-3	WD domain, G-beta repeat (2 domains)	status:Confirmed	UniProt:Q9XWH0	pro
   #    score  bias  c-Evalue  i-Evalue hmmfrom  hmm to    alifrom  ali to    envfrom  env to     acc
 ---   ------ ----- --------- --------- ------- -------    ------- -------    ------- -------    ----
   1 !   37.5   0.1   1.5e-11   1.9e-09     102     295 ..      26     219 ..      23     234 .. 0.76
   2 !   13.9   0.0   0.00023     0.029     144     204 ..     254     315 ..     248     320 .. 0.90

  Alignments for each domain:
  == domain 1    score: 37.5 bits;  conditional E-value: 1.5e-11
  Wds-PB-aln 102 isdvaws..sdsrllvsasddktlkvwelss..gkclktlkghsnyvfccnfnpqsnlivsgsfdesvriwdvrtgkclktlpahsdpvsavhfnrdgs 196
                 is v +   + srll ++  d t +v+e+      + k +  h + ++ c f    n ++ g +d  v++ d+ tg+    l +h+  v ++ fn   s
    Y54G9A.6  26 ISKVQFQreAGSRLLAASGWDGTCRVYEVGKlgDISEKLVFTHGKPLLTCTFAG-YNKVAFGGVDHNVKLADIETGNGT-QLGSHALAVRCMEFNPMSS 122
                 666665411579****************98631456788899**********87.57889999*************985.69***************** PP

  Wds-PB-aln 197 livsssydglcriwdtasgqclktlidddnppvsfvkfspngkyilaatldntlklwdyskgkclktytghknekycifa.nfsvtggkwivsgsednl 294
                 livs  +d  +++wd+ s    +  i+  n   s   +    + il  t d  + ++d  k +     +     ky   a +f  tg  ++vs  e ++
    Y54G9A.6 123 LIVSGGWDSSVKLWDARSYG--NGAIESVNVSSSVYAMDVLKHTILVGTKDRKIFMYDSRKLREP-LQVRDSPLKYQTRAvQFFPTGEAFVVSSIEGRV 218
                 ***************98854..5678888888888888888888999999988888776654422.222333445544432566677777777666665 PP

  Wds-PB-aln 295 v 295
                  
    Y54G9A.6 219 A 219
                 5 PP

  == domain 2    score: 13.9 bits;  conditional E-value: 0.00023
  Wds-PB-aln 144 vfccnfnpqsnlivsgsfdesvriwdvrtgkclktlpahsdpvsavhfnrdgs.livsssyd 204
                 v  + f p+    ++g  d  v iwd    k +  l      +s++ fn dgs l +++sy+
    Y54G9A.6 254 VHTVAFHPKYGTFATGGADGIVNIWDPFNRKRIIQLHKFETSISSLSFNEDGSqLAIATSYQ 315
                 5678899*********************************************9456788885 PP

>> Y111B2A.17  CE34502	WBGene00013738	locus:elpc-2	status:Partially_confirmed	UniProt:Q9NEW7	protein_id:CAC35846.4
   #    score  bias  c-Evalue  i-Evalue hmmfrom  hmm to    alifrom  ali to    envfrom  env to     acc
 ---   ------ ----- --------- --------- ------- -------    ------- -------    ------- -------    ----
   1 ?    8.2   0.0     0.012       1.5     133     171 ..     199     239 ..     157     256 .. 0.64
   2 !   13.5   0.3   0.00031     0.039      76     127 ..     264     315 ..     253     320 .. 0.83
   3 ?    0.5   0.0       2.8   3.5e+02      96     166 ..     390     467 ..     340     486 .. 0.63
   4 !   38.2   0.2   9.1e-12   1.1e-09      48     256 ..     552     777 ..     521     778 .] 0.75

  Alignments for each domain:
  == domain 1    score: 8.2 bits;  conditional E-value: 0.012
  Wds-PB-aln 133 clktlkghsnyvfccnf..npqsnlivsgsfdesvriwdvr 171
                  l ++ gh++++    f  np+  l++s   d  vr+w + 
  Y111B2A.17 199 RLISVAGHTDWIHSIAFndNPDHLLVASAGQDTYVRLWAIE 239
                 24456677777766655224666677777777777777664 PP

  == domain 2    score: 13.5 bits;  conditional E-value: 0.00031
  Wds-PB-aln  76 sadklikiwgaydgkfektisghklgisdvawssdsrllvsasddktlkvwe 127
                 sa+ +   +  y       + gh   +    ws d r+l++as dkt  +w+
  Y111B2A.17 264 SANLFSINYTPYRCSSHAVMQGHDDWVHSTVWSNDGRVLLTASSDKTCIIWK 315
                 444444446677778888899******************************6 PP

  == domain 3    score: 0.5 bits;  conditional E-value: 2.8
  Wds-PB-aln  96 sghklgisdvaws....sdsrllvsasddktlkvwelssgkc....lktlkghsnyvfccnfnpqsnlivsgsfdesvr 166
                  gh   + dv w      ds +l+s  +d+t +v+     +     +   + h   + c  f   s + vsg+ ++  r
  Y111B2A.17 390 GGHVGEVRDVDWHrsddGDSGFLMSVGQDQTTRVFAKNGRQQsyveIARPQVHGHDMQCLSFVNPS-IFVSGAEEKVFR 467
                 466666889999532224789999999999999987543321111133334566666666664333.556666655555 PP

  == domain 4    score: 38.2 bits;  conditional E-value: 9.1e-12
  Wds-PB-aln  48 tlkftlaghtkavssvkfspngewla....sssa.dklikiwgaydgkfektisghklgisdvawssdsrllvsasddktlkvwelssgk.......cl 134
                   ++ l gh   v +v   p+g+ la    ss     ++ +w + +   +  i gh+l ++++aw      l++ s d+t k++   +g        c+
  Y111B2A.17 552 PEQHKLYGHGYEVYAVTANPTGNVLAtackSSHVeHSVVMLWSTSNWSKKSEIIGHQLTVTQIAWNPSGTRLLTVSRDRTAKLYTEKNGEvdgfdydCV 650
                 5577899******************9333222222468899***99999999*************988777889999******9777663233333388 PP

  Wds-PB-aln 135 ktl.kghsnyvfccnfnpqsnlivsgsfdesvriwdvrtgkcl.ktlpahsdpvsavhfnrdgslivsssydglcriwdtasgqclktlidddnppv.s 230
                  t  k h+  +++c++  +    v+ s d+ v +w   +g+   k+     +pv+a+       ++       l  +   + g  +   i  +  p+ s
  Y111B2A.17 651 WTSgKQHTRIIWACDWIDDE-HFVTASRDQKVIVWAESAGQTApKATVKLDEPVTAIAAVSKDVIVAGLQTGELIVLRFDSEGLHVIEKIGANRIPIdS 748
                 764499*********98765.56789**************976366667788****9876655555544555565554445555555556655555413 PP

  Wds-PB-aln 231 fv...kfspngkyilaatldntlklwdys 256
                  v   +fs ng+ +  at d  l++++ s
  Y111B2A.17 749 AVlrlRFSKNGRKLAVATTDAKLRIFNVS 777
                 333339******************99876 PP

>> T01G1.1c  CE40999	WBGene00002223	locus:klp-12	status:Confirmed	UniProt:A5JYY3	protein_id:CAN86621.1
   #    score  bias  c-Evalue  i-Evalue hmmfrom  hmm to    alifrom  ali to    envfrom  env to     acc
 ---   ------ ----- --------- --------- ------- -------    ------- -------    ------- -------    ----
   1 !   38.9   0.1   5.6e-12     7e-10      60     177 ..    1215    1334 ..    1199    1347 .. 0.77
   2 ?    1.6   0.0       1.3   1.6e+02     150     190 ..    1375    1415 ..    1366    1447 .. 0.77
   3 !   10.1   0.0    0.0033      0.41     115     184 ..    1475    1547 ..    1462    1579 .. 0.64

  Alignments for each domain:
  == domain 1    score: 38.9 bits;  conditional E-value: 5.6e-12
  Wds-PB-aln   60 vssvkfspngewlasssadklikiwgaydgkf......ektisghklgisdvawssdsrllvsasddktlkvwelssgkclktlkghsnyvfccnfn 150 
                   ss  + p g   +sss+ k  +i    dg         +t+ gh  g+  v    + +l+v++s d+t k+w++ +++ ++tl  h n v  ++f 
    T01G1.1c 1215 SSSNLLNPRGTT-SSSSSKKQSRIVPVKDGMRgnvitrTHTLEGHARGVLSVD--VNEKLMVTGSKDRTAKLWDIEACREIRTLGIHPNNVHLVKFV 1308
                  455566777765.5666677777777777754111222456778888886664..5789************************************** PP

  Wds-PB-aln  151 pqsnlivsgsfdesvriwdvrtgkclk 177 
                  p sn + + s+ e+ r wd rt  c+ 
    T01G1.1c 1309 PFSNYVFTFSMFEA-RAWDYRTPECIC 1334
                  **********9985.9******99863 PP

  == domain 2    score: 1.6 bits;  conditional E-value: 1.3
  Wds-PB-aln  150 npqsnlivsgsfdesvriwdvrtgkclktlpahsd.pvsavh 190 
                  +p  +l+   sf   vr+w++r  k l  l a s  p s v 
    T01G1.1c 1375 DPTGQLL-FTSFSAYVRVWNLREWKPLGRLNAASHsPKSEVS 1415
                  5555554.468999**************99987742666554 PP

  == domain 3    score: 10.1 bits;  conditional E-value: 0.0033
  Wds-PB-aln  115 vsasddktlkvwelssgkclk.tlkghsnyvfc.cnfnpqs.nlivsgsfdesvriwdvrtgkclktlpahsd 184 
                   +as d  +  + l  gk  +  l+ h +y+     f p+  +l+vs   d ++r wdv +   +k +  +s 
    T01G1.1c 1475 YTASKDVNIMKFSLKDGKREHlELRAHQQYIQSlTGFGPKGkELLVSACKDGTIRFWDVGSSSRMKLVEEYSK 1547
                  4566666666667777765432577888887652567777425778888888888888877777776654443 PP

>> F38G1.1  CE25876	WBGene00000484	locus:che-2	G-beta-repeats	status:Confirmed	UniProt:Q9XZP7	protein_id:CCD61758.1
   #    score  bias  c-Evalue  i-Evalue hmmfrom  hmm to    alifrom  ali to    envfrom  env to     acc
 ---   ------ ----- --------- --------- ------- -------    ------- -------    ------- -------    ----
   1 !   53.4   1.6   2.3e-16   2.8e-14      21     211 ..      68     254 ..      23     291 .. 0.84

  Alignments for each domain:
  == domain 1    score: 53.4 bits;  conditional E-value: 2.3e-16
  Wds-PB-aln  21 stalsgenslapsssknkssssvkpnytlkftlaghtkavssvkfspngewlasssadklikiwgaydgkfektisghklgisdvawssdsr.llvsas 118
                 s+++ g+n++   s+++ +   +  n  +   +  h  a+ + ++  +g  l ss  d ++k+w    g +   ++     +  vaw s s  +l + +
     F38G1.1  68 SQTKGGQNDVFAVSTSDGKINILSRNGKVENMVDAHNGAALCARWNSDGTGLLSSGEDGFVKMWS-RSGMLRSVLAQFATAVYCVAWDSTSSnVLYCNA 165
                 45556677777777778888888889999999999*****************************6.68*******************887651566666 PP

  Wds-PB-aln 119 ddktlkvwelssgkclktlkghsnyvfccnfnpqsnlivsgsfdesvriwdvrtgkclktlpahsdpvsavhfnrdgslivsssydglcriwd 211
                 d   +k  ++    +    k h   ++cc++np s+liv+g  d   ++wd   g+ l     h  p++++ +n dg+l    s++ l r+ d
     F38G1.1 166 DHCYIKSLKMQ--VAPIKWKAHDGIILCCDWNPTSDLIVTGGEDLKFKVWDG-FGQILFNSSVHDYPITSISWNTDGTLFAVGSHNIL-RLCD 254
                 66666655554..455568********************************6.79************************998887644.5555 PP

>> T05A8.5  CE27435	WBGene00020231	status:Partially_confirmed	UniProt:O44856	protein_id:CCD73587.1
   #    score  bias  c-Evalue  i-Evalue hmmfrom  hmm to    alifrom  ali to    envfrom  env to     acc
 ---   ------ ----- --------- --------- ------- -------    ------- -------    ------- -------    ----
   1 ?    2.4   0.0       0.7        87     230     309 ..       9      93 ..       5     117 .. 0.73
   2 !   41.0   0.1   1.3e-12   1.7e-10      95     181 ..     139     222 ..     131     256 .. 0.87
   3 ?    5.5   0.0     0.081        10      57      86 ..     273     302 ..     238     339 .. 0.70

  Alignments for each domain:
  == domain 1    score: 2.4 bits;  conditional E-value: 0.7
  Wds-PB-aln 230 sfvkfspngkyilaatld......ntlklwdyskgkclktytghknekycifanfsvtggkwivsgsednlvyiwnlqskeivqkl 309
                  +v+    g y   +tld      n l+    ++gk  k  +g          n++v     i+sg +d    + n +s ei +  
     T05A8.5   9 HYVQHKISGTYTQISTLDpnetvvNQLQRSRSTHGKIAKPMVGRAGHV-DTVNNLTVIRAGMILSGGKDGRAVLTNTDSGEIHNMW 93 
                 566667777777777776443333556666778899999999876554.5568999999999999999999999999998887655 PP

  == domain 2    score: 41.0 bits;  conditional E-value: 1.3e-12
  Wds-PB-aln  95 isghklgisdvawssdsrllvsasddktlkvwelssgkclktlkghsnyvfccnfnpqsnlivsgsfdesvriwdvrtgkclktlpa 181
                   ghk+g++ v    +   ++s+s d ++k+w+l s+kc++t     n v    +n   nl++  s d+svr+wd r   ++  +p 
     T05A8.5 139 FDGHKFGVTGVVS-INENQFMSGSRDCSVKIWDLESAKCVRTQTINRNLVTHMAYN--GNLVAQTSEDKSVRLWDPRNASVVTEFPR 222
                 579*******975.55566789**********************999999988887..69*****************9998888876 PP

  == domain 3    score: 5.5 bits;  conditional E-value: 0.081
  Wds-PB-aln  57 tkavssvkfspngewlasssadklikiwga 86 
                   ++s v++  + + las sad+ i++w  
     T05A8.5 273 VTSLSIVQMDQTKRLLASVSADRQIRLWKI 302
                 334444555555556666666666666643 PP

>> W02D3.9  CE14434	WBGene00006773	locus:unc-37	transducin-like enhancer protein	status:Confirmed	UniProt:O02482	protein
   #    score  bias  c-Evalue  i-Evalue hmmfrom  hmm to    alifrom  ali to    envfrom  env to     acc
 ---   ------ ----- --------- --------- ------- -------    ------- -------    ------- -------    ----
   1 ?    0.9   0.0         2   2.6e+02     179     216 ..     318     354 ..     308     382 .. 0.70
   2 !   30.5   0.1     2e-09   2.5e-07     111     214 ..     386     489 ..     376     495 .. 0.92
   3 !   21.1   0.2   1.5e-06   0.00019      59     170 ..     501     610 ..     491     612 .] 0.89

  Alignments for each domain:
  == domain 1    score: 0.9 bits;  conditional E-value: 2
  Wds-PB-aln 179 lpahsdpvsavhfnrdgslivsssydglcriwdtasgq 216
                    h + v a  + rd s + +    g ++iwd    +
     W02D3.9 318 ELNHGEVVCAATISRDNSRVYT-GGKGCVKIWDVKESD 354
                 4567888888888888887655.456888888876544 PP

  == domain 2    score: 30.5 bits;  conditional E-value: 2e-09
  Wds-PB-aln 111 srllvsasddktlkvwelssgkclktlkghsnyvfccnfnpqsnlivsgsfdesvriwdvrtgkclktlpahsdpvsavhfnrdgslivsssydglcri 209
                    l+ + +  t+ +w+l++      l   s+  ++  + p+ +l+ +   d  + i+d++    + tlp h d  s++ + +dg+ + s   d  +r 
     W02D3.9 386 GNTLLIGGEASTVALWDLTTETKTLDLETDSQACYALAMSPDEKLLFACLADGNILIYDIHNKVKVGTLPGHQDGASCLDLSKDGTKLWSGGLDNSVRC 484
                 55566677889********9988888999********************************************************************** PP

  Wds-PB-aln 210 wdtas 214
                 wd a 
     W02D3.9 485 WDLAQ 489
                 **986 PP

  == domain 3    score: 21.1 bits;  conditional E-value: 1.5e-06
  Wds-PB-aln  59 avssvkfspngewlasssadklikiwgaydgkfektisghklgisdvawssdsrllvsasddktlkvwelssgkclktlkghsnyvfccnfnpqsnliv 157
                  v s+   pn ew+a    ++ + +  +  gk +  ++ h   +  + ++   ++++s+  d++l+ w    g +l  lk  s  v+ c++  +  liv
     W02D3.9 501 QVFSLGCCPNDEWVAVGMENNYVEVLST-TGKEKYQLTQHESCVLSLKFAHSGKFFISTGKDNALNAWRTPYGASLFQLKENSS-VLSCDISFDDSLIV 597
                 46677889*****************865.7999999********************************************9886.8999********** PP

  Wds-PB-aln 158 sgsfdesvriwdv 170
                 +gs ++   ++ v
     W02D3.9 598 TGSGEKKATLYAV 610
                 ***9888777665 PP

>> T01G1.1a  CE37926	WBGene00002223	locus:klp-12	kinesin, kinesin-4 family	status:Confirmed	UniProt:O17887	protein_id:CA
   #    score  bias  c-Evalue  i-Evalue hmmfrom  hmm to    alifrom  ali to    envfrom  env to     acc
 ---   ------ ----- --------- --------- ------- -------    ------- -------    ------- -------    ----
   1 !   34.9   0.1   9.4e-11   1.2e-08      93     177 ..    1278    1359 ..    1199    1372 .. 0.89
   2 ?    1.6   0.0       1.3   1.6e+02     150     190 ..    1400    1440 ..    1391    1472 .. 0.77
   3 !   10.1   0.0    0.0033      0.42     115     184 ..    1500    1572 ..    1487    1604 .. 0.64

  Alignments for each domain:
  == domain 1    score: 34.9 bits;  conditional E-value: 9.4e-11
  Wds-PB-aln   93 ktisghklgisdvawssdsrllvsasddktlkvwelssgkclktlkghsnyvfccnfnpqsnlivsgsfdesvriwdvrtgkclk 177 
                  +t+ gh  g+  v    + +l+v++s d+t k+w++ +++ ++tl  h n v  ++f p sn + + s+ e+ r wd rt  c+ 
    T01G1.1a 1278 HTLEGHARGVLSVD--VNEKLMVTGSKDRTAKLWDIEACREIRTLGIHPNNVHLVKFVPFSNYVFTFSMFEA-RAWDYRTPECIC 1359
                  57888998987665..5789************************************************9985.9******99863 PP

  == domain 2    score: 1.6 bits;  conditional E-value: 1.3
  Wds-PB-aln  150 npqsnlivsgsfdesvriwdvrtgkclktlpahsd.pvsavh 190 
                  +p  +l+   sf   vr+w++r  k l  l a s  p s v 
    T01G1.1a 1400 DPTGQLL-FTSFSAYVRVWNLREWKPLGRLNAASHsPKSEVS 1440
                  5555554.468999**************99987742666554 PP

  == domain 3    score: 10.1 bits;  conditional E-value: 0.0033
  Wds-PB-aln  115 vsasddktlkvwelssgkclk.tlkghsnyvfc.cnfnpqs.nlivsgsfdesvriwdvrtgkclktlpahsd 184 
                   +as d  +  + l  gk  +  l+ h +y+     f p+  +l+vs   d ++r wdv +   +k +  +s 
    T01G1.1a 1500 YTASKDVNIMKFSLKDGKREHlELRAHQQYIQSlTGFGPKGkELLVSACKDGTIRFWDVGSSSRMKLVEEYSK 1572
                  4566666666667777765432577888887652567777425778888888888888877777776654443 PP

>> Y73E7A.9  CE38757	WBGene00044440	locus:adpr-1	status:Predicted	UniProt:Q4W5Q8	protein_id:CCD73533.1
   #    score  bias  c-Evalue  i-Evalue hmmfrom  hmm to    alifrom  ali to    envfrom  env to     acc
 ---   ------ ----- --------- --------- ------- -------    ------- -------    ------- -------    ----
   1 !   27.3   0.1   1.9e-08   2.4e-06      95     177 ..      37     120 ..      30     156 .. 0.82
   2 ?    0.4   0.0         3   3.8e+02     152     199 ..     184     237 ..     177     246 .. 0.67
   3 !   18.4   0.0     1e-05    0.0013     264     342 ..     430     507 ..     425     509 .. 0.83

  Alignments for each domain:
  == domain 1    score: 27.3 bits;  conditional E-value: 1.9e-08
  Wds-PB-aln  95 isghklgisdvawssdsrllvsasddktlkvwelssgkcl.ktlkghsnyvfccnf..npqsnlivsgsfdesvriwdvrtgkclk 177
                 + gh   +  + w     ll s+sdd+ +k+w+  sg+ + + + gh   vf+++f  n   + +v+g+ d  v + d+ +  c k
    Y73E7A.9  37 LEGHSGCVNTLRWNKTGALLASGSDDRNVKIWK--SGREIhNLVTGHEGNVFAVEFlqNSGDQKLVTGAADRVVALHDIEASTCKK 120
                 578888899999999999999999999999997..455550556899999999999444445789999999999999999999987 PP

  == domain 2    score: 0.4 bits;  conditional E-value: 3
  Wds-PB-aln 152 qsnlivsgsfdesvriwdvrtgkc....lktlpahsdpvsavh..fnrdgsliv 199
                 + nliv g  + +vr++d r  ++    +  l a +    a h  fn+ g+ +v
    Y73E7A.9 184 RPNLIVVGFDETAVRLYDRRNLNApmltFSPLGANTYAYHATHvaFNKRGTEVV 237
                 579*****98899*****997543211134555655555443333787777666 PP

  == domain 3    score: 18.4 bits;  conditional E-value: 1e-05
  Wds-PB-aln 264 ytghknekyci.fanfsvtggkwivsgsednlvyiwnlqskeivqklqghtdvvlctachpteniiasaalendktiklw 342
                 y g  n +  i  anf  +  ++i++gs+   +yiwn ++ +i   ++    ++     hp + +ia+a +++d  i lw
    Y73E7A.9 430 YGGSTNHQTDIkEANFFGSRDQYIIAGSDCGHMYIWNRDTSKIQGIFEADDHILNICQPHPDQFMIATAGIDDD--ILLW 507
                 67777777666259**************************9998777777777777889**********99887..5556 PP

>> F21H12.1  CE32634	WBGene00017683	status:Confirmed	UniProt:Q09309	protein_id:CCD66115.1
   #    score  bias  c-Evalue  i-Evalue hmmfrom  hmm to    alifrom  ali to    envfrom  env to     acc
 ---   ------ ----- --------- --------- ------- -------    ------- -------    ------- -------    ----
   1 !   36.5   0.3   3.1e-11   3.9e-09     144     237 ..      28     119 ..      18     136 .. 0.89
   2 !   15.5   0.4   7.4e-05    0.0093     180     333 ..     151     314 ..     141     323 .. 0.77

  Alignments for each domain:
  == domain 1    score: 36.5 bits;  conditional E-value: 3.1e-11
  Wds-PB-aln 144 vfccnfnpqsnlivsgsfdesvriwdvrtgkclktlpahsdpvsavhfnrdgslivsssydglcriwdtasgqclktlidddnppvsfvkfspn 237
                   cc+fn    +++ g  d  v i+d  t +  +t+ ah  pvs++ + rdg  +++ss d    ++d  +g  l+ +    n  v+f  f p 
    F21H12.1  28 ANCCKFNRWGSIVAVGCTDGRVLIYDFMTRNIARTFSAHCLPVSCLSWSRDGRKLLTSSADNSIAMFDVLAGTLLHRIR--FNSMVTFAMFHPR 119
                 56**********************************************************************9998764..5778888888875 PP

  == domain 2    score: 15.5 bits;  conditional E-value: 7.4e-05
  Wds-PB-aln 180 pahsd.pvsavhfnrdgslivsssydglcriwdtasgqclktlidddnppvsfvkfspngkyilaatldntlklwd.....yskgkclkt.ytghknek 271
                 p  sd   s+v ++r g  i++ +  g   i+++ + +c+    ++    +  +    + ++i++ t d  ++ ++     + +g+ + + y      +
    F21H12.1 151 PGSSDeSASCVSYDRKGKYIIAGTGKGKLLIYNAETLKCVAWCKQNTVQQIRQIIVPMKSRFIITNTQDRVIRTYEledllHQRGQMVEAkYKVLDMVN 249
                 5556525799********************************99999999*9999999***********987766522233457777654255555556 PP

  Wds-PB-aln 272 ycifanfsvtg.gkwivsgs.ednlvyiwnlqskeivqklqght.dvvlctachpteniiasaal 333
                  + + n      g ++   s + + +yiw+ ++  +++ l+g   +++l    hpt  ii s a 
    F21H12.1 250 KAAWKNVCTDSdGLYVCGAStKAHSLYIWESNTGSLIKILHGNKgEALLDVQWHPTRPIILSIAQ 314
                 66677776655155554444246789***************97626788899********99874 PP

>> Y77E11A.13a  CE25614	WBGene00003806	locus:npp-20	status:Confirmed	UniProt:Q9N4A7	protein_id:CCD72599.1
   #    score  bias  c-Evalue  i-Evalue hmmfrom  hmm to    alifrom  ali to    envfrom  env to     acc
 ---   ------ ----- --------- --------- ------- -------    ------- -------    ------- -------    ----
   1 !   14.8   0.0   0.00012     0.015     155     217 ..      27      94 ..      10      98 .. 0.58
   2 !   31.7   2.0   8.9e-10   1.1e-07      50     219 ..      97     291 ..      91     296 .. 0.67

  Alignments for each domain:
  == domain 1    score: 14.8 bits;  conditional E-value: 0.00012
   Wds-PB-aln 155 livsgsfdesvriwdvr.tgkc..lktlpahsdpvsavhfn..rdgslivsssydglcriwdtasgqc 217
                   +++   d  v+i++vr  g+   +  l  hs pv  v +   + g l+ s+syd  + iw+   g+ 
  Y77E11A.13a  27 RLATCGSDRLVKIFEVRpNGQSypMAELVGHSGPVWKVSWAhpKYGGLLASASYDKKVIIWNEQQGRW 94 
                  33344447777777777334432256677777777777654225677777777777777777766654 PP

  == domain 2    score: 31.7 bits;  conditional E-value: 8.9e-10
   Wds-PB-aln  50 kftlaghtkavssvkfspn..gewlasssadklikiwgaydgkfektis.....ghklgisdvawssds......rllvsasddktlkvwelssgkc. 133
                   +  a h  + ++v f+p   g  las+sad  i i   yd   +  is      h  g+  v+w+  s      + lvsa +dk +k+w +  +   
  Y77E11A.13a  97 AYEWAAHEASTTCVAFAPHqyGLMLASASADGDIGILR-YDNSSNEWISskiqkCHEQGVNSVCWAPGSadpaakKRLVSAGNDKNVKIWAFDDATNe 193
                  578899************755889**********9984.666655555422222799********7543222333789************98765432 PP

   Wds-PB-aln 134 .l..ktlkghsnyv....fccnfnpqsnlivsgsfdesv...riwdvrtgkclktlpahsdpvsavh..fnrdgslivsssydglcriwd.tasgqcl 218
                   +  ktl gh+++v    +c   n     ivs  ++  +   r  ++ t    k+    + p +  h  f   gs++  +  d +  iw     gq +
  Y77E11A.13a 194 wIleKTLAGHTDFVreaaWCPVTNNGQHTIVSCGMEGNLvlfRTSNIETEEW-KAKLLETAPCALYHssFSPCGSFLSVAGDDNVITIWReNLQGQWI 290
                  22359********944444555555556788888777651224445666543.333334444444443388888988888888888888514567766 PP

   Wds-PB-aln 219 k 219
                  k
  Y77E11A.13a 291 K 291
                  6 PP

>> F10G8.3  CE09338	WBGene00003803	locus:rae-1	polyA RNA export protein	status:Partially_confirmed	UniProt:Q93454	protei
   #    score  bias  c-Evalue  i-Evalue hmmfrom  hmm to    alifrom  ali to    envfrom  env to     acc
 ---   ------ ----- --------- --------- ------- -------    ------- -------    ------- -------    ----
   1 !   39.4   0.0   3.9e-12   4.9e-10      58     171 ..      43     162 ..       8     171 .. 0.76
   2 ?    5.1   0.0      0.11        13     105     199 ..     284     336 ..     260     358 .. 0.69

  Alignments for each domain:
  == domain 1    score: 39.4 bits;  conditional E-value: 3.9e-12
  Wds-PB-aln  58 kavssvkfspnge...wlasssadklikiwgaydgk.fe.ktisghklgisdvawssdsrllvsasddktlkvwelssgkclktlkghsnyvfccnfnp 151
                  ++  +kfsp+ +    la  s d  i++w   d + fe k+       i d+aw  ds  +  a  dk  ++w+l+s++ +  +  h   v  c +  
     F10G8.3  43 DTIQVIKFSPTPQdkpMLACGSWDGTIRVWMFNDANtFEgKAQQNIPAPILDIAWIEDSSKIFIACADKEARLWDLASNQ-VAVVGTHDGPVKTCHWIN 140
                 467889***97543348*************988865265344445566899*************************9987.456777888888777654 PP

  Wds-PB-aln 152 qsn..livsgsfdesvriwdvr 171
                   n   +++gsfd+++r wd++
     F10G8.3 141 GNNyqCLMTGSFDKTLRFWDMK 162
                 444125789***********98 PP

  == domain 2    score: 5.1 bits;  conditional E-value: 0.11
  Wds-PB-aln 105 vawssdsrllvsasddktlkvwelssgkclktlkghsnyvfccnfnpqsnlivsgsfdesvriwdvrtgkclktlpahsdpvsavhfnrdgsliv 199
                 +                                           f pq   +v+   d    +wd  +   lkt   h  p+++      g+++v
     F10G8.3 284 I------------------------------------------CFHPQHGTLVTIGSDGRYSMWDKDARTKLKTSEPHPMPLTCCDVHSSGAFLV 336
                 3..........................................3666666666666666666676666666777666666666666666666554 PP

>> R01H10.3d  CE30352	WBGene00000768	locus:cor-1	Coronin (beta transducin)	status:Confirmed	UniProt:Q21624	protein_id:CA
   #    score  bias  c-Evalue  i-Evalue hmmfrom  hmm to    alifrom  ali to    envfrom  env to     acc
 ---   ------ ----- --------- --------- ------- -------    ------- -------    ------- -------    ----
   1 !   44.8   0.0   9.1e-14   1.1e-11      95     218 ..      75     207 ..      63     225 .. 0.82

  Alignments for each domain:
  == domain 1    score: 44.8 bits;  conditional E-value: 9.1e-14
  Wds-PB-aln  95 isghklgisdvawss.dsrllvsasddktlkvwelss.......gkclktlkghsnyvfccnfnpqsnlivsgsfdesv.riwdvrtgkclktlpahsd 184
                 +  hk    +vaws  +  ++ s+s+d t kvw +         +     l gh + v    + p +n ++  +  e v  +w+v tg +l  +  h d
   R01H10.3d  75 VDAHKAPCLEVAWSPfNDNVIASCSEDTTCKVWVIPDrglnrnlSEPAVELTGHQKRVNTIAWHPVANNVLLTAGGENVmFMWNVGTGEALLEISGHPD 173
                 568999999*****63678999***********8754111111123345799*************98876666555555179***************** PP

  Wds-PB-aln 185 pvsavhfnrdgslivsssydglcriwdtasgqcl 218
                  + ++ fn dgs  v++  d   ri d+ +g+++
   R01H10.3d 174 QIWSINFNFDGSQFVTTCKDKKIRILDSHTGEVV 207
                 ****************************999876 PP

>> K06A5.8a  CE31354	WBGene00019434	status:Partially_confirmed	UniProt:Q95X65	protein_id:CCD68117.1
   #    score  bias  c-Evalue  i-Evalue hmmfrom  hmm to    alifrom  ali to    envfrom  env to     acc
 ---   ------ ----- --------- --------- ------- -------    ------- -------    ------- -------    ----
   1 !   44.4   0.4   1.2e-13   1.5e-11     138     310 ..     677     861 ..     666     871 .. 0.67

  Alignments for each domain:
  == domain 1    score: 44.4 bits;  conditional E-value: 1.2e-13
  Wds-PB-aln 138 kghsnyvfccnfnpqsnlivsgsfdesvriwdvrtgkcl....ktlpahsdpvsavhf...nrdgslivsssydglcr..iwdtasgqclktlidddnp 227
                 k h   v+c  fnp+ +l+++gs d+++r+   +   c       l +h   v  + f     + s i+ s   g c   + d  +gq ++++     p
    K06A5.8a 677 KQHRGSVYCLSFNPNGDLLATGSNDKTIRLMAFNEDSCRigaeMELTCHDGTVRDLIFiesSINRSTILVSGGAGNCHlnVTDCNTGQLIQSMKGHTAP 775
                 677777888888888888888888888888877777775222235777877777666522222445566666666665225677788888888888888 PP

  Wds-PB-aln 228 pvsfvkfspngkyilaatldntlklwdyskgkclktytghknekycifanfsvt...ggkwivsgsednlvyiwnlqskeivqklq 310
                  + +  +s  g+  ++++ d+t+++wd  +  +++  +   n+ +      sv     gk +vsg ed  v ++++  + i+q+++
    K06A5.8a 776 ILGLYTWSQAGNQFVSCSQDKTIRFWDLRQQTAVNVISPGSNKSHNASPVTSVCvdpNGKLLVSGHEDASVALFDIGGNRILQTFS 861
                 88888888888888888888888888888888887777666666555544444322368888888888888888888888877765 PP

>> R01H10.3b  CE30350	WBGene00000768	locus:cor-1	Coronin (beta transducin)	status:Confirmed	UniProt:Q21624	protein_id:CA
   #    score  bias  c-Evalue  i-Evalue hmmfrom  hmm to    alifrom  ali to    envfrom  env to     acc
 ---   ------ ----- --------- --------- ------- -------    ------- -------    ------- -------    ----
   1 !   44.6   0.0   1.1e-13   1.3e-11      95     218 ..      75     207 ..      63     225 .. 0.82

  Alignments for each domain:
  == domain 1    score: 44.6 bits;  conditional E-value: 1.1e-13
  Wds-PB-aln  95 isghklgisdvawss.dsrllvsasddktlkvwelss.......gkclktlkghsnyvfccnfnpqsnlivsgsfdesv.riwdvrtgkclktlpahsd 184
                 +  hk    +vaws  +  ++ s+s+d t kvw +         +     l gh + v    + p +n ++  +  e v  +w+v tg +l  +  h d
   R01H10.3b  75 VDAHKAPCLEVAWSPfNDNVIASCSEDTTCKVWVIPDrglnrnlSEPAVELTGHQKRVNTIAWHPVANNVLLTAGGENVmFMWNVGTGEALLEISGHPD 173
                 568999999*****63678999***********8754111111123345799*************98876666555555179***************** PP

  Wds-PB-aln 185 pvsavhfnrdgslivsssydglcriwdtasgqcl 218
                  + ++ fn dgs  v++  d   ri d+ +g+++
   R01H10.3b 174 QIWSINFNFDGSQFVTTCKDKKIRILDSHTGEVV 207
                 ****************************999876 PP

>> Y23H5B.5  CE40876	WBGene00021276	status:Partially_confirmed	UniProt:Q9N477	protein_id:CCD68141.1
   #    score  bias  c-Evalue  i-Evalue hmmfrom  hmm to    alifrom  ali to    envfrom  env to     acc
 ---   ------ ----- --------- --------- ------- -------    ------- -------    ------- -------    ----
   1 ?    0.8   0.0       2.2   2.7e+02     227     264 ..      41      78 ..      30      84 .. 0.80
   2 !   15.1   0.0    0.0001     0.013     128     215 ..      69     164 ..      42     177 .. 0.63
   3 !   26.8   0.0   2.8e-08   3.5e-06     138     251 ..     174     285 ..     168     298 .. 0.77

  Alignments for each domain:
  == domain 1    score: 0.8 bits;  conditional E-value: 2.2
  Wds-PB-aln 227 ppvsfvkfspngkyilaatldntlklwdyskgkclkty 264
                   vs v++sp+  y +a+t    l l+d      l+ +
    Y23H5B.5  41 AVVSSVRISPKKPYHVATTSSVRLTLYDTVVCEPLNLF 78 
                 45899***************999999998766666555 PP

  == domain 2    score: 15.1 bits;  conditional E-value: 0.0001
  Wds-PB-aln 128 lssgkclktlkghsnyvfccnfnpqsnlivsgsfdesvriwdvr..tgk...clktlpahsdpvsavhfnrdgslivsssydglc...riwdtasg 215
                    +  l+ +    + v   +f  +  l++ g  +  vri+dv   tg    +l+ + a    v +vhf   g  + s + dg     r+ dta g
    Y23H5B.5  69 TVVCEPLNLFSRFKKGVCSIDFRHDGRLLAIGGDEGKVRIFDVEktTGSskvALRVMQASQSTVKSVHFSPRGDTVFSMADDGKIkqyRVADTAYG 164
                 444444444455555566677777888888888888888888853233222257777788888888888888888888888886522256666665 PP

  == domain 3    score: 26.8 bits;  conditional E-value: 2.8e-08
  Wds-PB-aln 138 kghsnyvfccnfnpqsn.livsgsfdesvriwdvrtgkclktlpahsdpvsavhfnrdgslivsssydglcriwdtasgqclktlidddnppvsfvkfs 235
                 + h + + c       + ++++g +d  vr+wd+r+      l +   pv +v f     li +++   +++iwdt++g+ l +l       v+ ++++
    Y23H5B.5 174 QAHEDAIRCGAVSSINDhIVLTGGYDHKVRLWDIRSKEKSLELDC-EHPVESVLFLPGEQLI-ATAAGPIVKIWDTTTGRQLTALQ-AHYKTVTSLRLA 269
                 6677777787776655416679*************9754444443.46******98766665.5667899***********98775.5667888899** PP

  Wds-PB-aln 236 pngkyilaatldntlk 251
                  n   +l+a +d  ++
    Y23H5B.5 270 TNSTCLLSAGIDRRVN 285
                 *********9997655 PP

>> R01H10.3a  CE00590	WBGene00000768	locus:cor-1	Coronin (beta transducin)	status:Confirmed	UniProt:Q21624	protein_id:CA
   #    score  bias  c-Evalue  i-Evalue hmmfrom  hmm to    alifrom  ali to    envfrom  env to     acc
 ---   ------ ----- --------- --------- ------- -------    ------- -------    ------- -------    ----
   1 !   44.3   0.0   1.3e-13   1.6e-11      95     218 ..      75     207 ..      63     225 .. 0.82

  Alignments for each domain:
  == domain 1    score: 44.3 bits;  conditional E-value: 1.3e-13
  Wds-PB-aln  95 isghklgisdvawss.dsrllvsasddktlkvwelss.......gkclktlkghsnyvfccnfnpqsnlivsgsfdesv.riwdvrtgkclktlpahsd 184
                 +  hk    +vaws  +  ++ s+s+d t kvw +         +     l gh + v    + p +n ++  +  e v  +w+v tg +l  +  h d
   R01H10.3a  75 VDAHKAPCLEVAWSPfNDNVIASCSEDTTCKVWVIPDrglnrnlSEPAVELTGHQKRVNTIAWHPVANNVLLTAGGENVmFMWNVGTGEALLEISGHPD 173
                 568999999*****63678999***********8754111111123345799*************98876666555555179***************** PP

  Wds-PB-aln 185 pvsavhfnrdgslivsssydglcriwdtasgqcl 218
                  + ++ fn dgs  v++  d   ri d+ +g+++
   R01H10.3a 174 QIWSINFNFDGSQFVTTCKDKKIRILDSHTGEVV 207
                 ****************************999876 PP

>> R01H10.3c  CE30351	WBGene00000768	locus:cor-1	Coronin (beta transducin)	status:Confirmed	UniProt:Q21624	protein_id:CA
   #    score  bias  c-Evalue  i-Evalue hmmfrom  hmm to    alifrom  ali to    envfrom  env to     acc
 ---   ------ ----- --------- --------- ------- -------    ------- -------    ------- -------    ----
   1 !   44.3   0.0   1.3e-13   1.6e-11      95     218 ..      75     207 ..      63     225 .. 0.82

  Alignments for each domain:
  == domain 1    score: 44.3 bits;  conditional E-value: 1.3e-13
  Wds-PB-aln  95 isghklgisdvawss.dsrllvsasddktlkvwelss.......gkclktlkghsnyvfccnfnpqsnlivsgsfdesv.riwdvrtgkclktlpahsd 184
                 +  hk    +vaws  +  ++ s+s+d t kvw +         +     l gh + v    + p +n ++  +  e v  +w+v tg +l  +  h d
   R01H10.3c  75 VDAHKAPCLEVAWSPfNDNVIASCSEDTTCKVWVIPDrglnrnlSEPAVELTGHQKRVNTIAWHPVANNVLLTAGGENVmFMWNVGTGEALLEISGHPD 173
                 568999999*****63678999***********8754111111123345799*************98876666555555179***************** PP

  Wds-PB-aln 185 pvsavhfnrdgslivsssydglcriwdtasgqcl 218
                  + ++ fn dgs  v++  d   ri d+ +g+++
   R01H10.3c 174 QIWSINFNFDGSQFVTTCKDKKIRILDSHTGEVV 207
                 ****************************999876 PP

>> Y54F10AM.10  CE43667	WBGene00004314	locus:rbc-2	status:Partially_confirmed	UniProt:Q9BL05	protein_id:CCD73830.1
   #    score  bias  c-Evalue  i-Evalue hmmfrom  hmm to    alifrom  ali to    envfrom  env to     acc
 ---   ------ ----- --------- --------- ------- -------    ------- -------    ------- -------    ----
   1 !   14.3   0.0   0.00017     0.022     110     178 ..      38     110 ..      26     120 .. 0.64
   2 !   15.8   0.0     6e-05    0.0075     110     212 ..     451     559 ..     428     575 .. 0.77
   3 !    9.0   0.0    0.0073      0.91     152     213 ..    1202    1263 ..    1191    1295 .. 0.77

  Alignments for each domain:
  == domain 1    score: 14.3 bits;  conditional E-value: 0.00017
   Wds-PB-aln 110 dsrllvsasddktlkvwelssgkclktl.kghsnyvfccn...fnpqsnlivsgsfdesvriwdvrtgkclkt 178
                  d   +++++++  + +w+l+ g   k l  ghs+ + +       p     vs s d  v +w+++ g+c+ +
  Y54F10AM.10  38 DGATIITGAENGHIIIWKLAEGLMPKQLmIGHSQKITAISqttNTPTNTRFVSASADGRVCLWEIQDGRCIDS 110
                  5555667777777777777777776665247777765543111345566677777777777777777777754 PP

  == domain 2    score: 15.8 bits;  conditional E-value: 6e-05
   Wds-PB-aln 110 dsrllvsasddktlkvwelssgkclktlkghsnyvfc.....cnfnpq.snlivsgsfdesvriwdvrtgkclktlpahsdpvsavhfnrdgslivss 201
                  d + +vs+sdd ++ vw++ sg  ++ +  h   v        n   q ++ i+s + d+++ + ++r  kc+     h  p+  v++     +++  
  Y54F10AM.10 451 DPQYFVSGSDDFSVIVWNINSGTRIHRFTVHGGPVKSfmlppSNCSKQvTKCIASLAADNTIALLNIRDSKCMLLASRHPFPIIQVKWRPLDDFMLVK 548
                  66778999999999999999999998777776555430011245555524578899999999999999999999999999999999998777777777 PP

   Wds-PB-aln 202 sydglcriwdt 212
                    dg + +w+ 
  Y54F10AM.10 549 LADGSVYVWQM 559
                  77888888864 PP

  == domain 3    score: 9.0 bits;  conditional E-value: 0.0073
   Wds-PB-aln  152 qsnlivsgsfdesvriwdvrtgkclktlpahsdpvsavhfnrdgslivs.ssydglcriwdta 213 
                    s+ ++ g  + +  + ++r+ k  ++lp+h  p++av f  dg  + +  + dg    ++t+
  Y54F10AM.10 1202 TSKRVAFGGKNGTCVVHELRATKT-HSLPSHNGPIAAVAFSEDGKYLATyGAEDGKINFFQTS 1263
                   566677788888888999999996.78*****************9765515678888877775 PP

>> ZK177.6  CE26338	WBGene00001511	locus:fzy-1	CDC20	status:Confirmed	UniProt:Q09373	protein_id:CCD64859.1
   #    score  bias  c-Evalue  i-Evalue hmmfrom  hmm to    alifrom  ali to    envfrom  env to     acc
 ---   ------ ----- --------- --------- ------- -------    ------- -------    ------- -------    ----
   1 ?    3.1   0.0      0.46        57     209     259 ..     201     254 ..     134     263 .. 0.67
   2 !   37.9   0.0   1.1e-11   1.4e-09      97     254 ..     313     483 ..     309     497 .. 0.79

  Alignments for each domain:
  == domain 1    score: 3.1 bits;  conditional E-value: 0.46
  Wds-PB-aln 209 iwdtasgqclktlidddnpp....vsfvkfspngkyilaatldntlklwdyskgk 259
                 +w+t +  ++k l +d+ p     ++ v++s +g+yi       ++k++d ++ k
     ZK177.6 201 LWNTET-CVIKNLFEDNAPTneglITSVRWSQEGRYISLGYASGAVKIYDPNRPK 254
                 566543.346777777666433335677888888888777777777777766665 PP

  == domain 2    score: 37.9 bits;  conditional E-value: 1.1e-11
  Wds-PB-aln  97 ghklgisdvawssdsrllvsasddktlkvwe.........lssgkclktlkghsnyvfccnfnpqsnlivs...gsfdesvriwdvrtg.kclktlp.a 181
                 gh   ++ + ws+d  + vs+s d+t k+w+         +     + t+  h+  v  ++f    + i++   g  d +v++wdv+   + ++ l  +
     ZK177.6 313 GHCRDVTALEWSADENMCVSGSSDRTAKIWDgrhvrgstvIQDPEPMFTIDEHTGQVRTAQFCSFRDGILAtggGINDGTVKLWDVKRQfQKVRELNvC 411
                 888899999*********************833322111112234467999****999888876655443222266899*******8642556666516 PP

  Wds-PB-aln 182 hsdpvsavhfnrdgslivsssydglcriwdtasgqclktlidddnppvsfvkfspngkyilaatldntlklwd 254
                  +  v  + fnr  s ++++s dg+ ri+   +   l   i+  n p+  +  sp    +l   +++tlk+++
     ZK177.6 412 ETGGVGGIVFNRPYSEMLTASDDGFLRIYRFNANYKLSHEIQASNEPIMDLVGSPFDE-VLIGDMEETLKVFQ 483
                 7889********************************************9999999876.67788999999875 PP

>> C05C10.6b  CE27796	WBGene00007333	locus:ufd-3	phospholipase activating protein	status:Partially_confirmed	UniProt:Q95
   #    score  bias  c-Evalue  i-Evalue hmmfrom  hmm to    alifrom  ali to    envfrom  env to     acc
 ---   ------ ----- --------- --------- ------- -------    ------- -------    ------- -------    ----
   1 !   25.1   0.1   9.3e-08   1.2e-05      43     170 ..      15     146 ..       9     155 .. 0.85
   2 !   16.3   0.1   4.2e-05    0.0053     138     259 ..     162     279 ..     146     284 .. 0.70

  Alignments for each domain:
  == domain 1    score: 25.1 bits;  conditional E-value: 9.3e-08
  Wds-PB-aln  43 vkpnytlkftlaghtkavssvkfspngewlasssadklikiwgaydgkfektisghk...lgisdvaws..sdsrllvsasddktlkvwelssgkclkt 136
                   p+yt+ + +  h     ++  + +g  l s   d  +k w     ++ kt +  +   + +  +a++  +d   l  +  d t+ v+  s +     
   C05C10.6b  15 SMPQYTISHVIEAHKSDTKALAVT-QGGCLISGGRDETVKFWAKKGKQYTKTHAFEQpkgITVNSIAYAelADGWRLFVGRRDGTIAVFGPSQAEPYAI 112
                 5699*********98888887765.677999***********999999***988643322667788887335766666677899*************** PP

  Wds-PB-aln 137 lkghsnyvfccnfnpqsnlivsgsfdesvriwdv 170
                 ++ h + v c  +n ++  ++sgs+d  v iw +
   C05C10.6b 113 FNEHKQNVCCLHINEKATHMLSGSWDSNVIIWPI 146
                 ********************************87 PP

  == domain 2    score: 16.3 bits;  conditional E-value: 4.2e-05
  Wds-PB-aln 138 kghsnyvfcc.nfnpqsnlivsgsfdesvriwdvrtgkclktlpahsdpvsavhfnrdgslivsssydglcriwdtasgqclktlidddnppvsfvkfs 235
                  gh+  v++   f    n  +s s d+++r+w   t   l  +  h+d v a+      s  +s+  dg    wd as   l+ +  +    +  + +s
   C05C10.6b 162 PGHTLSVWALaSFPDLPNTYLSASADKTIRMWFGDT--TLSVFKGHTDVVRALVVL-SSSHFLSAGNDGHIIHWDVASASILRKFATQAHEFIYSMTLS 257
                 467777766414555578888888888888887655..577788888888887654.567778888888888888888888888887777666655555 PP

  Wds-PB-aln 236 pngkyilaatldntlklwdyskgk 259
                     +il++  d tl +w    gk
   C05C10.6b 258 --DSHILTTGEDGTLEFWAIDGGK 279
                 ..4578888888888888776665 PP

>> C05C10.6a  CE02113	WBGene00007333	locus:ufd-3	phospholipase activating protein	status:Partially_confirmed	UniProt:Q17
   #    score  bias  c-Evalue  i-Evalue hmmfrom  hmm to    alifrom  ali to    envfrom  env to     acc
 ---   ------ ----- --------- --------- ------- -------    ------- -------    ------- -------    ----
   1 !   25.0   0.1   9.9e-08   1.2e-05      43     170 ..      15     146 ..       9     151 .. 0.85
   2 !   16.3   0.1   4.2e-05    0.0053     137     259 ..     159     277 ..     146     279 .. 0.71

  Alignments for each domain:
  == domain 1    score: 25.0 bits;  conditional E-value: 9.9e-08
  Wds-PB-aln  43 vkpnytlkftlaghtkavssvkfspngewlasssadklikiwgaydgkfektisghk...lgisdvaws..sdsrllvsasddktlkvwelssgkclkt 136
                   p+yt+ + +  h     ++  + +g  l s   d  +k w     ++ kt +  +   + +  +a++  +d   l  +  d t+ v+  s +     
   C05C10.6a  15 SMPQYTISHVIEAHKSDTKALAVT-QGGCLISGGRDETVKFWAKKGKQYTKTHAFEQpkgITVNSIAYAelADGWRLFVGRRDGTIAVFGPSQAEPYAI 112
                 5699*********98888887765.677999***********999999***988643322667788887335766666677899*************** PP

  Wds-PB-aln 137 lkghsnyvfccnfnpqsnlivsgsfdesvriwdv 170
                 ++ h + v c  +n ++  ++sgs+d  v iw +
   C05C10.6a 113 FNEHKQNVCCLHINEKATHMLSGSWDSNVIIWPI 146
                 ********************************86 PP

  == domain 2    score: 16.3 bits;  conditional E-value: 4.2e-05
  Wds-PB-aln 137 lkghsnyvfcc.nfnpqsnlivsgsfdesvriwdvrtgkclktlpahsdpvsavhfnrdgslivsssydglcriwdtasgqclktlidddnppvsfvkf 234
                   gh+  v++   f    n  +s s d+++r+w   t   l  +  h+d v a+      s  +s+  dg    wd as   l+ +  +    +  + +
   C05C10.6a 159 CPGHTLSVWALaSFPDLPNTYLSASADKTIRMWFGDT--TLSVFKGHTDVVRALVVL-SSSHFLSAGNDGHIIHWDVASASILRKFATQAHEFIYSMTL 254
                 4577777776414555678888999999999997655..577888899988887654.56778888899999999999999998888777776665555 PP

  Wds-PB-aln 235 spngkyilaatldntlklwdyskgk 259
                 s    +il++  d tl +w    gk
   C05C10.6a 255 S--DSHILTTGEDGTLEFWAIDGGK 277
                 5..4578888888888888776665 PP

>> Y77E11A.13b  CE25615	WBGene00003806	locus:npp-20	status:Confirmed	UniProt:Q9N4A6	protein_id:CCD72600.1
   #    score  bias  c-Evalue  i-Evalue hmmfrom  hmm to    alifrom  ali to    envfrom  env to     acc
 ---   ------ ----- --------- --------- ------- -------    ------- -------    ------- -------    ----
   1 !   16.0   0.0   5.2e-05    0.0065     154     217 ..      26      94 ..       8      98 .. 0.57
   2 !   25.0   0.6   9.4e-08   1.2e-05      50     130 ..      97     189 ..      92     205 .. 0.77

  Alignments for each domain:
  == domain 1    score: 16.0 bits;  conditional E-value: 5.2e-05
   Wds-PB-aln 154 nlivsgsfdesvriwdvr.tgkc..lktlpahsdpvsavhfn..rdgslivsssydglcriwdtasgqc 217
                    +++   d  v+i++vr  g+   +  l  hs pv  v +   + g l+ s+syd  + iw+   g+ 
  Y77E11A.13b  26 SRLATCGSDRLVKIFEVRpNGQSypMAELVGHSGPVWKVSWAhpKYGGLLASASYDKKVIIWNEQQGRW 94 
                  333344446777777777334432256677777777776654225677777777777777777666654 PP

  == domain 2    score: 25.0 bits;  conditional E-value: 9.4e-08
   Wds-PB-aln  50 kftlaghtkavssvkfspn..gewlasssadklikiwgaydgkfektis.....ghklgisdvawssds......rllvsasddktlkvwelss 130
                   +  a h  + ++v f+p   g  las+sad  i i   yd   +  is      h  g+  v+w+  s      + lvsa +dk +k+w ls 
  Y77E11A.13b  97 AYEWAAHEASTTCVAFAPHqyGLMLASASADGDIGILR-YDNSSNEWISskiqkCHEQGVNSVCWAPGSadpaakKRLVSAGNDKNVKIWALSQ 189
                  578899************755889**********9984.666655555422222799********7543222333789**************96 PP

>> F38A6.2b  CE43695	WBGene00001248	locus:elp-1	status:Partially_confirmed	UniProt:C4ALD8	protein_id:CAY39358.1
   #    score  bias  c-Evalue  i-Evalue hmmfrom  hmm to    alifrom  ali to    envfrom  env to     acc
 ---   ------ ----- --------- --------- ------- -------    ------- -------    ------- -------    ----
   1 ?    6.6   0.0     0.038       4.7     292     331 ..     307     347 ..     299     361 .. 0.86
   2 !   21.0   1.2   1.6e-06    0.0002      79     239 ..     383     553 ..     373     568 .. 0.73
   3 ?    6.4   0.1     0.044       5.5     154     212 ..     510     568 ..     486     619 .. 0.71
   4 !   12.2   0.1   0.00078     0.098     111     260 ..     595     741 ..     543     757 .. 0.77
   5 !   12.6   0.2   0.00058     0.072     110     257 ..     635     783 ..     630     798 .. 0.69
   6 ?   -0.9   0.0       7.2     9e+02      52      81 ..     853     882 ..     800     886 .. 0.66

  Alignments for each domain:
  == domain 1    score: 6.6 bits;  conditional E-value: 0.038
  Wds-PB-aln 292 dnlvyiwnlqskeivqkl.qghtdvvlctachpteniiasa 331
                  nlv + n+   +  q++ +ght  v c + hp + ++as 
    F38A6.2b 307 ANLVVLMNITGEDRSQRIyHGHTCDVKCITLHPNKILVASG 347
                 5899999**99999999747***************999996 PP

  == domain 2    score: 21.0 bits;  conditional E-value: 1.6e-06
  Wds-PB-aln  79 klikiwgaydgkfektisghklgisdvaws.sdsrllvsasdd...ktlkvwelssgkclktlkghsnyvfccnfnpq.snliv.sgsfdesvriwdvr 171
                   ++iw +        ++g   gi  va+s +ds  l++  dd   + + vw+   gk    +k  ++ vf c++ p   nliv  g    s   +d  
    F38A6.2b 383 AHVRIWDTIKLTTLMVLNGFEKGICHVAFSkTDSGSLLAVVDDslkHLMSVWNWQKGKREGEVKASNDVVFECKWHPTiRNLIVlYGKGHFSFFNYDPA 481
                 567889888888888999***********955888887777773323568**************************97469988358888999****** PP

  Wds-PB-aln 172 tgkclktlpahs...dp..vsavhfnrdgslivsssydglcriwdtasgqclktlidddnppvsfvkfspngk 239
                 tg  +kt+ +      p  v ++ f  +   +v+   +g   iwd  + +  k         v  + ++  gk
    F38A6.2b 482 TGVLVKTVATFEgrdKPktVLSMCFGEN-DQVVTGDSNGTISIWDPRTCKTTKQAHSVHPGGVYSLTLAKSGK 553
                 **99999887532214522445556554.456777779999****9887777765555444555555555555 PP

  == domain 3    score: 6.4 bits;  conditional E-value: 0.044
  Wds-PB-aln 154 nlivsgsfdesvriwdvrtgkclktl.pahsdpvsavhfnrdgslivsssydglcriwdt 212
                 + +v+g  + ++ iwd rt k  k     h   v ++ + + g  i+s   d ++  wd 
    F38A6.2b 510 DQVVTGDSNGTISIWDPRTCKTTKQAhSVHPGGVYSLTLAKSGK-ILSGGKDRMVSEWDL 568
                 44667777777777777777766643144556666666666665.455666666666664 PP

  == domain 4    score: 12.2 bits;  conditional E-value: 0.00078
  Wds-PB-aln 111 srllvsasddktlkvwelssgkclktlkghsnyvfccnfnpqsnlivsgsfdesvriwdvrtgkclktlpahsdpvsavhfnrdgslivsssydglcri 209
                 s l++ +s  +tl   ++ ++  l +l       +   +   sn +++ s   ++riw+    k +       d v +v  +   + i+     gl  +
    F38A6.2b 595 SELIIGTSS-NTLLFGNIENSTNLTSLIEGDPGNLTFLLTCSSNQLITSSQCGTLRIWNHI-DKKVEFSKKFIDSVECVDVDVTNTHIILGFAAGLWIV 691
                 555555544.3444555555555554432222222233456789899999999*****965.56677788999************************** PP

  Wds-PB-aln 210 wdtasgqclktlidddnppvsfvkfspngkyilaatldntlklwdyskgkc 260
                  + +  q ++    +   p++ vkf+p g     at d  l ++     k 
    F38A6.2b 692 MNITKQQTIQEK-KEGTAPITAVKFAPSGATFAVATKDPHLTIYRIDASKN 741
                 ***999999886.5667899******************9999886665554 PP

  == domain 5    score: 12.6 bits;  conditional E-value: 0.00058
  Wds-PB-aln 110 dsrllvsasddktlkvwelssgkclktlkghsnyvfccnfnpqsnlivsgsfdesvriwdvrtgkclktlpahsdpvsavhfnrdgslivsssydglcr 208
                  s  l+++s+  tl++w+    k +   k   + v c++ +     i+ g       + ++   + ++     + p++av+f   g+    ++ d    
    F38A6.2b 635 SSNQLITSSQCGTLRIWNHI-DKKVEFSKKFIDSVECVDVDVTNTHIILGFAAGLWIVMNITKQQTIQEKKEGTAPITAVKFAPSGATFAVATKDPHLT 732
                 45567777778888888765.455667777778888888888887888777777777777777777777777888888888888888777777777777 PP

  Wds-PB-aln 209 iwdtasgqclk..tlidddnppvsfvkfspngkyilaatldntlklwdysk 257
                 i+   + + l   + i     p+  + fs + +y+   ++   l +w  + 
    F38A6.2b 733 IYRIDASKNLLviARIHHIPAPIVALDFSSDSQYLRGQSIGAHLLFWTKAG 783
                 776544444330144666666777777888888887777777777776655 PP

  == domain 6    score: -0.9 bits;  conditional E-value: 7.2
  Wds-PB-aln  52 tlaghtkavssvkfspngewlasssadkli 81 
                  l gh + + sv fs + + ++ s +d+ +
    F38A6.2b 853 ELLGHGRIIKSVAFSNKIQLFSCSPTDNSV 882
                 478999999999999988888888887765 PP

>> F38A6.2a  CE15999	WBGene00001248	locus:elp-1	WD domain, G-beta repeat	status:Partially_confirmed	UniProt:O45487	prote
   #    score  bias  c-Evalue  i-Evalue hmmfrom  hmm to    alifrom  ali to    envfrom  env to     acc
 ---   ------ ----- --------- --------- ------- -------    ------- -------    ------- -------    ----
   1 ?    6.6   0.0     0.038       4.8     292     331 ..     310     350 ..     302     364 .. 0.86
   2 !   20.9   1.3   1.7e-06   0.00022      79     239 ..     386     556 ..     376     571 .. 0.73
   3 ?    6.4   0.1     0.044       5.5     154     212 ..     513     571 ..     489     622 .. 0.71
   4 !   11.7   0.1    0.0011      0.14     149     259 ..     635     743 ..     587     753 .. 0.77
   5 !   12.7   0.2   0.00055     0.069     110     257 ..     638     786 ..     631     801 .. 0.68
   6 ?   -0.9   0.0       7.2     9e+02      52      81 ..     856     885 ..     803     889 .. 0.66

  Alignments for each domain:
  == domain 1    score: 6.6 bits;  conditional E-value: 0.038
  Wds-PB-aln 292 dnlvyiwnlqskeivqkl.qghtdvvlctachpteniiasa 331
                  nlv + n+   +  q++ +ght  v c + hp + ++as 
    F38A6.2a 310 ANLVVLMNITGEDRSQRIyHGHTCDVKCITLHPNKILVASG 350
                 5899999**99999999747***************999996 PP

  == domain 2    score: 20.9 bits;  conditional E-value: 1.7e-06
  Wds-PB-aln  79 klikiwgaydgkfektisghklgisdvaws.sdsrllvsasdd...ktlkvwelssgkclktlkghsnyvfccnfnpq.snliv.sgsfdesvriwdvr 171
                   ++iw +        ++g   gi  va+s +ds  l++  dd   + + vw+   gk    +k  ++ vf c++ p   nliv  g    s   +d  
    F38A6.2a 386 AHVRIWDTIKLTTLMVLNGFEKGICHVAFSkTDSGSLLAVVDDslkHLMSVWNWQKGKREGEVKASNDVVFECKWHPTiRNLIVlYGKGHFSFFNYDPA 484
                 567889888888888999***********955888887777773323568**************************97469988358888999****** PP

  Wds-PB-aln 172 tgkclktlpahs...dp..vsavhfnrdgslivsssydglcriwdtasgqclktlidddnppvsfvkfspngk 239
                 tg  +kt+ +      p  v ++ f  +   +v+   +g   iwd  + +  k         v  + ++  gk
    F38A6.2a 485 TGVLVKTVATFEgrdKPktVLSMCFGEN-DQVVTGDSNGTISIWDPRTCKTTKQAHSVHPGGVYSLTLAKSGK 556
                 **99999887532214522445556554.456777779999****9887777765555444555555555555 PP

  == domain 3    score: 6.4 bits;  conditional E-value: 0.044
  Wds-PB-aln 154 nlivsgsfdesvriwdvrtgkclktl.pahsdpvsavhfnrdgslivsssydglcriwdt 212
                 + +v+g  + ++ iwd rt k  k     h   v ++ + + g  i+s   d ++  wd 
    F38A6.2a 513 DQVVTGDSNGTISIWDPRTCKTTKQAhSVHPGGVYSLTLAKSGK-ILSGGKDRMVSEWDL 571
                 44667777777777777777766643144556666666666665.455666666666664 PP

  == domain 4    score: 11.7 bits;  conditional E-value: 0.0011
  Wds-PB-aln 149 fnpqsnlivsgsfdesvriwdvrtgkclktlpahsdpvsavhfnrdgslivsssydglcriwdtasgqclktlidddnppvsfvkfspngkyilaatld 247
                 +   sn +++ s   ++riw+    k +       d v +v  +   + i+     gl  + + +  q ++    +   p++ vkf+p g     at d
    F38A6.2a 635 LTCSSNQLITSSQCGTLRIWNHI-DKKVEFSKKFIDSVECVDVDVTNTHIILGFAAGLWIVMNITKQQTIQEK-KEGTAPITAVKFAPSGATFAVATKD 731
                 455789899999999*****965.56677788999*****************************999999886.5667899****************** PP

  Wds-PB-aln 248 ntlklwdyskgk 259
                   l ++     k
    F38A6.2a 732 PHLTIYRIDASK 743
                 999988665555 PP

  == domain 5    score: 12.7 bits;  conditional E-value: 0.00055
  Wds-PB-aln 110 dsrllvsasddktlkvwelssgkclktlkghsnyvfccnfnpqsnlivsgsfdesvriwdvrtgkclktlpahsdpvsavhfnrdgslivsssydglcr 208
                  s  l+++s+  tl++w+    k +   k   + v c++ +     i+ g       + ++   + ++     + p++av+f   g+    ++ d    
    F38A6.2a 638 SSNQLITSSQCGTLRIWNHI-DKKVEFSKKFIDSVECVDVDVTNTHIILGFAAGLWIVMNITKQQTIQEKKEGTAPITAVKFAPSGATFAVATKDPHLT 735
                 45567777777888888765.455666777777888888888777777777777777777777777777777788888888888888777777777777 PP

  Wds-PB-aln 209 iwdtasgqclk..tlidddnppvsfvkfspngkyilaatldntlklwdysk 257
                 i+   + + l   + i     p+  + fs + +y+   ++   l +w  + 
    F38A6.2a 736 IYRIDASKNLLviARIHHIPAPIVALDFSSDSQYLRGQSIGAHLLFWTKAG 786
                 775544444330144666666777777888888887777777777776655 PP

  == domain 6    score: -0.9 bits;  conditional E-value: 7.2
  Wds-PB-aln  52 tlaghtkavssvkfspngewlasssadkli 81 
                  l gh + + sv fs + + ++ s +d+ +
    F38A6.2a 856 ELLGHGRIIKSVAFSNKIQLFSCSPTDNSV 885
                 478999999999999988888888887765 PP

>> F32H2.4  CE42808	WBGene00009341	locus:thoc-3	WD domain, G-beta repeat (3 domains)	status:Confirmed	UniProt:P91867	pro
   #    score  bias  c-Evalue  i-Evalue hmmfrom  hmm to    alifrom  ali to    envfrom  env to     acc
 ---   ------ ----- --------- --------- ------- -------    ------- -------    ------- -------    ----
   1 !   24.7   2.4   1.2e-07   1.5e-05      44     217 ..      65     243 ..      23     252 .. 0.78
   2 !   14.7   0.0   0.00013     0.016      56     119 ..     250     313 ..     245     325 .. 0.77

  Alignments for each domain:
  == domain 1    score: 24.7 bits;  conditional E-value: 1.2e-07
  Wds-PB-aln  44 kpnytlkftlag..htkavssvkfspn.gewlasssadklikiwgaydgkfektisghklgisdvawssdsrllvsasddktlkvwelssgkclktlkg 139
                      l+f+  g  h+ +v  v  s +  + +as+sad+ i +w   + k  + is  ++g   ++ws     ++    d+ ++  ++ + +++++   
     F32H2.4  65 VDGGRLRFSWVGssHSSSVEQVACSEKqPNLFASASADRNICVWDIRQSKPTHRISN-RVGNFFISWSPCDEYFIFLDKDNRINTVDIRNYQVVNSYEM 162
                 34456777776633777888888886515788***********************95.79********9888888888888888889999888887765 PP

  Wds-PB-aln 140 hsnyvfccnfnpqsnlivsgsfdesvriwdvrtgkc..lktlpahsdpvs..avhfnrdgslivsssydglcriwdtasgqc 217
                 +  +     f p sn +        v i +   g    + ++ ahs  v   av + +dg  +   + d  c +wd     c
     F32H2.4 163 K-TFSHELTFHPLSNHVFVAESGGKVEILKFAGGALepVTSIQAHSHQVEclAVSISKDGRKLAVGASDASCSLWDLEELIC 243
                 4.4677889********9999999*****99988542278899****996448999*****9999999********876666 PP

  == domain 2    score: 14.7 bits;  conditional E-value: 0.00013
  Wds-PB-aln  56 htkavssvkfspngewlasssadklikiwgaydgkfektisghklgisdvawssdsrllv.sasd 119
                 h   + +v fs ng+ las s d+ i i    dg   + i  h      vaw  +s ll  +asd
     F32H2.4 250 HDYGIRAVSFSCNGQLLASGSEDHSIDIAYVPDGSRCHEIK-HTGETYSVAWHPNSLLLAyTASD 313
                 66677889999999999999999999999999998888775.55566779999999888624444 PP

>> Y76A2B.1  CE19273	WBGene00004075	locus:pod-1	WD domain, G-beta repeat (3 domains)	status:Confirmed	UniProt:Q9XTG9	pro
   #    score  bias  c-Evalue  i-Evalue hmmfrom  hmm to    alifrom  ali to    envfrom  env to     acc
 ---   ------ ----- --------- --------- ------- -------    ------- -------    ------- -------    ----
   1 !   18.8   0.0   7.5e-06   0.00093      97     205 ..      78     192 ..      72     213 .. 0.72
   2 !   18.5   0.0   9.5e-06    0.0012      60     131 ..     681     753 ..     668     834 .. 0.79

  Alignments for each domain:
  == domain 1    score: 18.8 bits;  conditional E-value: 7.5e-06
  Wds-PB-aln  97 ghklgisdvawss.dsrllvsasddktlkvwelssgkclk..t..lkghsnyvfcc.n.fnpqsnlivsgsfdesvriwdvrtgkclktlpahsdpvsa 188
                  h   ++d  + +    ll ++s d  +k+w+ls  ++ k  t    g  n +  c        n+++ gs+  s  i d+ tgk    l   +d v +
    Y76A2B.1  78 AHGEQVADFGFLTfADELLATCSRDEPVKIWKLSRDHSPKlaTeiDVGGGNVIAEClRaHSTADNILAVGSH-GSTYITDISTGKTAVELSGVTDKVQS 175
                 55556666655431457999**************88775521221347778776552414455677777775.7899********************** PP

  Wds-PB-aln 189 vhfnrdgslivsssydg 205
                 + +  dg l+  s   g
    Y76A2B.1 176 MDWSEDGKLLAVSGDKG 192
                 ********998776665 PP

  == domain 2    score: 18.5 bits;  conditional E-value: 9.5e-06
  Wds-PB-aln  60 vssvkfsp.ngewlasssadklikiwgaydgkfektisghklgisdvawssdsrllvsasddktlkvwelssg 131
                 ++s+++ p + + la + ++  i +w   + k+      h  gi  +aws+d r + s   d tl v e +s 
    Y76A2B.1 681 ITSLRWHPlASDLLAVALSNSTIELWDVANAKLYSRFVNHTGGILGIAWSADGRRIASVGKDATLFVHEPASR 753
                 5667777734678999999************************************************997764 PP

>> F46C5.9  CE10584	WBGene00009784	G-protein	status:Confirmed	UniProt:P90814	protein_id:CAB05407.1
   #    score  bias  c-Evalue  i-Evalue hmmfrom  hmm to    alifrom  ali to    envfrom  env to     acc
 ---   ------ ----- --------- --------- ------- -------    ------- -------    ------- -------    ----
   1 !   15.3   0.2   8.8e-05     0.011      95     130 ..      87     122 ..      82     169 .. 0.66
   2 !   21.6   0.0   1.1e-06   0.00013      98     213 ..     191     313 ..     183     333 .. 0.84
   3 ?    3.1   0.1      0.43        53      63     122 ..     343     402 ..     332     414 .. 0.66

  Alignments for each domain:
  == domain 1    score: 15.3 bits;  conditional E-value: 8.8e-05
  Wds-PB-aln  95 isghklgisdvawssdsrllvsasddktlkvwelss 130
                 + ghk  ++dva++sd + +vs s d+++ +w++  
     F46C5.9  87 LKGHKKEVTDVAFASDGKKFVSISGDRSVILWDVRD 122
                 567888888888888888888888888887777643 PP

  == domain 2    score: 21.6 bits;  conditional E-value: 1.1e-06
  Wds-PB-aln  98 hklgisdvawssdsrllvsasddktlkvwelssgkclktlkghsnyvfccnfnpqsnlivsgsfdesvriwd........vrtgkclktlpahsdpvsa 188
                 h++ i ++  + +++ l+sa+ d+ + +++l  g+ l+++  +   ++ c + p+  +i+   f   v +++         ++ k + +l  h   v a
     F46C5.9 191 HQVDIQNIGIAGNAKYLMSAALDNKICLYDLR-GQLLQSIDAKVSSLYDCRLSPDGRFIIVSGFTPDVFVFEpiftrdgtFQSAKKVFSLSGHQSGVLA 288
                 9999**************************96.899*******************9987777777777666533322222567788889********** PP

  Wds-PB-aln 189 vhfnrdgslivsssydglcriwdta 213
                   fn   +  v+ s dg  ri+dt 
     F46C5.9 289 AAFNNSSTRAVTVSRDGKWRIFDTD 313
                 ***********************95 PP

  == domain 3    score: 3.1 bits;  conditional E-value: 0.43
  Wds-PB-aln  63 vkfspngewlasssadklikiwgaydgkfe..ktisghklgisdvawssdsrllvsasddkt 122
                 + +sp+g+ +a s     +k++ + d   +           is +a+ssd + + ++ d   
     F46C5.9 343 LEMSPSGDSFAVSFKTD-LKVFASEDETKDypELKDICSTTISSIAYSSDGKYIATCGDK-Y 402
                 56788888888776554.578877775433113333345689999999999998776654.3 PP

>> K10D2.1b  CE39597	WBGene00019627	status:Partially_confirmed	UniProt:Q09589	protein_id:CCD72856.1
   #    score  bias  c-Evalue  i-Evalue hmmfrom  hmm to    alifrom  ali to    envfrom  env to     acc
 ---   ------ ----- --------- --------- ------- -------    ------- -------    ------- -------    ----
   1 ?    2.3   0.1      0.75        94      63     127 ..      80     102 ..      20     114 .. 0.74
   2 !   30.7   1.2   1.8e-09   2.2e-07     107     275 ..      82     277 ..      73     310 .. 0.70
   3 ?    3.6   0.0      0.31        39      73     131 ..     299     357 ..     253     375 .. 0.68

  Alignments for each domain:
  == domain 1    score: 2.3 bits;  conditional E-value: 0.75
  Wds-PB-aln  63 vkfspngewlasssadklikiwgaydgkfektisghklgisdvawssdsrllvsasddktlkvwe 127
                                                             ws d + +  +sdd ++ vwe
    K10D2.1b  80 C------------------------------------------RWSPDGKRFAFGSDDSSVSVWE 102
                 3..........................................3555555555555555555554 PP

  == domain 2    score: 30.7 bits;  conditional E-value: 1.8e-09
  Wds-PB-aln 107 wssdsrllvsasddktlkvwel.....ssg............kclktlkghsnyvfccnfnpqsnlivsgsfdesvriwdvrt.gkclktlpahsdpvs 187
                 ws d + +  +sdd ++ vwe      s g            k    l+ghs  v+ +++ p+ + ++sgs+d  + i++ r     +  l     pv 
    K10D2.1b  82 WSPDGKRFAFGSDDSSVSVWEYvglinSMGsitggaqnveryKECCVLRGHSMEVLTVEWSPNGKYLASGSIDYRIIIYNARKlPDRITVLNDIQLPVK 180
                 777777777777777777777422222111111112222111334578999999999999999999999999999999998862466777888888999 PP

  Wds-PB-aln 188 avhfnrdgslivsssydglcriwdtasgqclktlidd.....dnppvsfvkfspngkyila.atl...dntlklwdyskgkclktytghknekycif 275
                  + ++  g  + s   d   r w t s qc+k++ +      ++  ++ + +sp+gky+++ a++      +kl +    k  +  +gh++   c+ 
    K10D2.1b 181 GLSWDPIGKYLASLEGDKKLRFWATDSWQCVKSVTEPfesniEETMLTRLDWSPDGKYLMTpAAVrsgKPLIKLIQRQTWKSDQFLAGHHKGTTCVR 277
                 9999999999999999999999999999999998874111113344566789999999985233311123467777777777777788887777775 PP

  == domain 3    score: 3.6 bits;  conditional E-value: 0.31
  Wds-PB-aln  73 asssadklikiw...gaydgkfe.ktisghklgisdvawssdsrllvsasddktlkvwelssg 131
                 a  s dk i iw   g+    f  + i   +  + d aw    r l+++s+d t+kv  ls +
    K10D2.1b 299 AVGSRDKSISIWvfpGTLKPLFViNNI--FNHTVMDFAWCG--RNLLACSQDGTVKVIHLSES 357
                 567889999999333333333321233..344688999985..8889999*******999976 PP

>> K10D2.1a  CE43736	WBGene00019627	status:Partially_confirmed	UniProt:Q09589	protein_id:CCD72864.1
   #    score  bias  c-Evalue  i-Evalue hmmfrom  hmm to    alifrom  ali to    envfrom  env to     acc
 ---   ------ ----- --------- --------- ------- -------    ------- -------    ------- -------    ----
   1 ?    1.9   0.1         1   1.3e+02      63     127 ..      80     102 ..      22     116 .. 0.74
   2 !   30.8   0.2   1.7e-09   2.1e-07     107     274 ..      82     276 ..      76     282 .. 0.64
   3 ?    2.5   0.0      0.69        87      73     131 ..     299     357 ..     266     375 .. 0.71

  Alignments for each domain:
  == domain 1    score: 1.9 bits;  conditional E-value: 1
  Wds-PB-aln  63 vkfspngewlasssadklikiwgaydgkfektisghklgisdvawssdsrllvsasddktlkvwe 127
                                                             ws d + +  +sdd ++ vwe
    K10D2.1a  80 C------------------------------------------RWSPDGKRFAFGSDDSSVSVWE 102
                 3..........................................3555555555555555555554 PP

  == domain 2    score: 30.8 bits;  conditional E-value: 1.7e-09
  Wds-PB-aln 107 wssdsrllvsasddktlkvwel.....ssg............kclktlkghsnyvfccnfnpqsnlivsgsfdesvriwdvrt.gkclktlpahsdpvs 187
                 ws d + +  +sdd ++ vwe      s g            k    l+ghs  v+ +++ p+ + ++sgs+d  + i++ r     +  l     pv 
    K10D2.1a  82 WSPDGKRFAFGSDDSSVSVWEYvglinSMGsitggaqnveryKECCVLRGHSMEVLTVEWSPNGKYLASGSIDYRIIIYNARKlPDRITVLNDIQLPVK 180
                 666666666677777777776422222111111112111111334468899999999999999999999999999999998762466777888888999 PP

  Wds-PB-aln 188 avhfnrdgslivsssydglcriwdtasgqclktlidd.....dnppvsfvkfspngkyila.atl...dntlklwdyskgkclktytghknekyci 274
                  + ++  g  + s   d   r w t s qc+k++ +      ++  ++ + +sp+gky+++ a++      +kl +    k  +  +gh++   c+
    K10D2.1a 181 GLSWDPIGKYLASLEGDKKLRFWATDSWQCVKSVTEPfesniEETMLTRLDWSPDGKYLMTpAAVrsgKPLIKLIQRQTWKSDQFLAGHHKGTTCV 276
                 999999999999999999999999999999998876411111234455677899999988522221112346666666677777777777776666 PP

  == domain 3    score: 2.5 bits;  conditional E-value: 0.69
  Wds-PB-aln  73 asssadklikiw...gaydgkfe.ktisghklgisdvawssdsrllvsasddktlkvwelssg 131
                 a  s dk i iw   g+    f  + i   +  + d aw    r l+++s+d t+kv  ls +
    K10D2.1a 299 AVGSRDKSISIWvfpGTLKPLFViNNI--FNHTVMDFAWCG--RNLLACSQDGTVKVIHLSES 357
                 556788888888333333333321233..344678999985..78899999******999976 PP

>> T05C3.2  CE40775	WBGene00020254	status:Partially_confirmed	UniProt:O16302	protein_id:CCD65541.1
   #    score  bias  c-Evalue  i-Evalue hmmfrom  hmm to    alifrom  ali to    envfrom  env to     acc
 ---   ------ ----- --------- --------- ------- -------    ------- -------    ------- -------    ----
   1 ?    4.1   0.0      0.21        27      94     141 ..     994    1039 ..     981    1073 .. 0.71
   2 !   13.5   0.1    0.0003     0.038     120     171 ..    1313    1366 ..    1294    1436 .. 0.55
   3 !   17.1   0.0   2.5e-05    0.0031     141     242 ..    1546    1642 ..    1488    1652 .. 0.77

  Alignments for each domain:
  == domain 1    score: 4.1 bits;  conditional E-value: 0.21
  Wds-PB-aln   94 tisghklgisdvawssdsrllvsasddktlkvwelssgkclktlkghs 141 
                  ++  h++ +  +  +sd +llvs+s +  + vw++s+g   + ++   
     T05C3.2  994 SLEEHQFAVFGMQLTSDRKLLVSTSTQ--IIVWDVSTGDIARVVNPNI 1039
                  556677777777777777777777754..5677777777666655544 PP

  == domain 2    score: 13.5 bits;  conditional E-value: 0.0003
  Wds-PB-aln  120 dktlkvwelssgkclktlkghsnyvfccn.fnpq.snlivsgsfdesvriwdvr 171 
                   k l +w++s++  l++l  h   ++  +    q  n+++s s+d +++iw++ 
     T05C3.2 1313 RKHLFLWNVSTTELLRSLDAHFGRILNLDsVSHQgQNILISSSLDHTIKIWNME 1366
                  455555666666666666555555544331222213555555566666666554 PP

  == domain 3    score: 17.1 bits;  conditional E-value: 2.5e-05
  Wds-PB-aln  141 snyvfccnfnpqsnlivsgsfdesvriwdvrtgkclktlpahsdpvsavhfnrdgslivsssydglcriwdtasgqclktlidddnppvsfv..kfs 235 
                   n +++  +  +sn i+    d+   +wd+r  k  ++l      vs      dg l + +   g   + d  sgq+ ktli +    v  v   fs
     T05C3.2 1546 INKIIA--MPSNSNQIIVVESDNKSSVWDIRVRKFHRSLTQFNGVVS-----NDGKLGLFAPAKGGLFVIDMRSGQVAKTLIGNVTEGVNDVtcSFS 1635
                  444443..345688888888999999**************9998887.....59**99888888888899**************999998773369* PP

  Wds-PB-aln  236 pngkyil 242 
                  pn +y++
     T05C3.2 1636 PNAQYVF 1642
                  *****96 PP

>> F23B2.4  CE40504	WBGene00000906	locus:daf-10	WD domain, G-beta repeats	status:Confirmed	UniProt:O45401	protein_id:CAB
   #    score  bias  c-Evalue  i-Evalue hmmfrom  hmm to    alifrom  ali to    envfrom  env to     acc
 ---   ------ ----- --------- --------- ------- -------    ------- -------    ------- -------    ----
   1 !   32.3   0.1   5.7e-10   7.2e-08      64     239 ..      26     196 ..      17     207 .. 0.73
   2 ?    2.8   0.0      0.55        69      65     128 ..     246     308 ..     221     343 .. 0.65

  Alignments for each domain:
  == domain 1    score: 32.3 bits;  conditional E-value: 5.7e-10
  Wds-PB-aln  64 kfspngewlasssadklikiwgaydgkfektisghklgisdvawssdsrllvsasddktlkvwelssgkclktlkghsnyvfccnfnpqsnlivsgsfd 162
                  f p+g  l   +ad+ + ++   +g   +t+ ghk  +  vaws +  l+ s+  dk + +w+     +l+    h++ + c  fnp  +++++ +++
     F23B2.4  26 AFKPDGSELLL-AADNKVYLFDVNEGGQMQTLKGHKDLVYTVAWSHNGELFASGGADKLVILWNEKHEGTLR--YSHTDVIQCMMFNPCNQILLTCALN 121
                 57777776654.467777788888888888888888888888888888888888888888888766665555..3688888888888888888887777 PP

  Wds-PB-aln 163 esvriwdvrtgkclktlpahsdpvsavhfnrdgslivsssydglcriwd.tasgqclktlidddnppvsfvkfspngk 239
                 e   +w     +++k          +  +n dg++      dg   +   t + +    +i+ dn p+  + fs n  
     F23B2.4 122 E-FGLWSTADKNVIKQRSVVR--CCSCAWNTDGTIFAIGHGDGTITLRKgTNATEEPSIIIQRDNEPIWGIAFSSNRT 196
                 6.5688888888887765543..4455688888888888888877775425566667778888888888888888765 PP

  == domain 2    score: 2.8 bits;  conditional E-value: 0.55
  Wds-PB-aln  65 fspngewlasssadklikiwgaydgkfektisghklgisdvawssdsrllvsasddktlkvwel 128
                 +  nge+l    +dk++ki+    g +  t++     i  v+   +s+ +  +  d t+  ++l
     F23B2.4 246 YCLNGEYLLIGGSDKILKIYT-RKGVLLGTVAQMDHWIWSVTVRPNSQTVAMGCVDGTIACYNL 308
                 445555555555566666553.345555555555555555555555555555555555555554 PP

>> Y39G10AR.9a  CE28982	WBGene00021467	status:Confirmed	protein_id:CCD69907.1
   #    score  bias  c-Evalue  i-Evalue hmmfrom  hmm to    alifrom  ali to    envfrom  env to     acc
 ---   ------ ----- --------- --------- ------- -------    ------- -------    ------- -------    ----
   1 !   31.1   0.0   1.3e-09   1.7e-07     114     213 ..     126     225 ..     115     233 .. 0.90
   2 ?    1.7   0.0       1.1   1.4e+02     281     330 ..     290     338 ..     279     346 .. 0.84

  Alignments for each domain:
  == domain 1    score: 31.1 bits;  conditional E-value: 1.3e-09
   Wds-PB-aln 114 lvsasddktlkvwelssgkclktlkghsnyvfccnfnpqsnlivsgsfdesvriwdvrtgkclktlpahsdpvsavhfnrdgslivsssydglcriwd 211
                  +v+a     l + +  ++ +l  l gh+  ++ c + p   +++ g +d ++r+w v    + kt+  h+  v+   +   g   +s s dg +r w 
  Y39G10AR.9a 126 FVAADSSGKLIIANSRTAETLTELTGHTMDIYRCMYFPSGLVVIGGGMDMAIRVWAVDKVPAQKTFVGHTKAVTGFGIIGVGREFLSCSNDGTVRFWS 223
                  566666667888899999*******************************************************************************8 PP

   Wds-PB-aln 212 ta 213
                    
  Y39G10AR.9a 224 CK 225
                  65 PP

  == domain 2    score: 1.7 bits;  conditional E-value: 1.1
   Wds-PB-aln 281 tggkwivsgsednlvyiwnlqskeivqklqghtdvvlctachpteniias 330
                   ggk +  g ed  v  +n+  + ++ ++  +   v c   +  + +ias
  Y39G10AR.9a 290 EGGKAVFVGFEDGHVAAYNVSDRRLIGEIVTKKGSVTCLKYY-CNRLIAS 338
                  59************************9999999999998654.3455555 PP

>> Y39G10AR.9b  CE45029	WBGene00021467	status:Partially_confirmed	protein_id:CCD69922.1
   #    score  bias  c-Evalue  i-Evalue hmmfrom  hmm to    alifrom  ali to    envfrom  env to     acc
 ---   ------ ----- --------- --------- ------- -------    ------- -------    ------- -------    ----
   1 !   31.3   0.1   1.2e-09   1.5e-07     114     213 ..     144     243 ..     127     272 .. 0.90
   2 ?    1.7   0.0       1.2   1.5e+02     281     330 ..     308     356 ..     297     364 .. 0.84

  Alignments for each domain:
  == domain 1    score: 31.3 bits;  conditional E-value: 1.2e-09
   Wds-PB-aln 114 lvsasddktlkvwelssgkclktlkghsnyvfccnfnpqsnlivsgsfdesvriwdvrtgkclktlpahsdpvsavhfnrdgslivsssydglcriwd 211
                  +v+a     l + +  ++ +l  l gh+  ++ c + p   +++ g +d ++r+w v    + kt+  h+  v+   +   g   +s s dg +r w 
  Y39G10AR.9b 144 FVAADSSGKLIIANSRTAETLTELTGHTMDIYRCMYFPSGLVVIGGGMDMAIRVWAVDKVPAQKTFVGHTKAVTGFGIIGVGREFLSCSNDGTVRFWS 241
                  566666667888899999*******************************************************************************8 PP

   Wds-PB-aln 212 ta 213
                    
  Y39G10AR.9b 242 CK 243
                  65 PP

  == domain 2    score: 1.7 bits;  conditional E-value: 1.2
   Wds-PB-aln 281 tggkwivsgsednlvyiwnlqskeivqklqghtdvvlctachpteniias 330
                   ggk +  g ed  v  +n+  + ++ ++  +   v c   +  + +ias
  Y39G10AR.9b 308 EGGKAVFVGFEDGHVAAYNVSDRRLIGEIVTKKGSVTCLKYY-CNRLIAS 356
                  59************************9999999999998654.3455555 PP

>> K06A5.8d  CE33139	WBGene00019434	status:Partially_confirmed	UniProt:Q8IA70	protein_id:CCD68119.1
   #    score  bias  c-Evalue  i-Evalue hmmfrom  hmm to    alifrom  ali to    envfrom  env to     acc
 ---   ------ ----- --------- --------- ------- -------    ------- -------    ------- -------    ----
   1 !   34.3   0.1   1.5e-10   1.8e-08      56     179 ..     413     546 ..     385     559 .] 0.54

  Alignments for each domain:
  == domain 1    score: 34.3 bits;  conditional E-value: 1.5e-10
  Wds-PB-aln  56 htkavssvkfspngewlasssadklikiwgaydgk....fektisghklgisdvaw..ss..dsrllvsa.sddktlkvwelssgkclktlkghsnyvf 145
                 h  +v ++ f png+ la+ s dk i++    +       e  ++ h   + d+ +  ss   s +lvs+ + +  l+v +  +g+ ++++kgh+  ++
    K06A5.8d 413 HRGSVYCLSFNPNGDLLATGSNDKTIRLMAFNEDScrigAEMELTCHDGTVRDLIFieSSinRSTILVSGgAGNCHLNVTDCNTGQLIQSMKGHTAPIL 511
                 444555566666666666666666666654332221111355556666666665542222112345555413344566666666666666666666665 PP

  Wds-PB-aln 146 ccn.fnpqsnlivsgsfdesvriwdvrtgkclktl 179
                     +    n  vs s d+++r wd+r   +++ +
    K06A5.8d 512 GLYtWSQAGNQFVSCSQDKTIRFWDLRQQTAVNVI 546
                 54303333466666666666666666655555444 PP

>> H24G06.1c  CE32196	WBGene00019237	status:Partially_confirmed	UniProt:Q8ITV9	protein_id:CCD72430.1
   #    score  bias  c-Evalue  i-Evalue hmmfrom  hmm to    alifrom  ali to    envfrom  env to     acc
 ---   ------ ----- --------- --------- ------- -------    ------- -------    ------- -------    ----
   1 !   10.5   0.7    0.0024      0.31      90     201 ..      62     183 ..      20     271 .. 0.74
   2 !   30.7   3.1   1.8e-09   2.3e-07      71     257 ..     538     740 ..     511     749 .. 0.58

  Alignments for each domain:
  == domain 1    score: 10.5 bits;  conditional E-value: 0.0024
  Wds-PB-aln  90 kfe.ktisghklgisdvawssdsrllvsas..ddktlkvwelss......gkclktlkghsnyvfccnfnpq.snlivsgs.fdesvriwdvrtgkclk 177
                 +fe + is  k   + va +s  +   ++    + ++++w+l        g+ +++++ h+  +  + f p+ s li  g  +d  +  wd rtg+ l 
   H24G06.1c  62 RFEgHLISQTKQQFTCVAVTSCGKYAATGEtgHQPAVRLWQLRDaqgnfvGRLVRSMQSHTVSITIVRFTPDdSTLISIGCqHDAQIFTWDWRTGHDLG 160
                 55523466667777777777777666654311455678888864222222678999**************9736777666526788999*******997 PP

  Wds-PB-aln 178 tlpahsdpvsavhfnrdgslivss 201
                        pv a+ +  d s+ v+ 
   H24G06.1c 161 V-GKLMSPVNALTISFDSSMCVTV 183
                 5.556679****999999998865 PP

  == domain 2    score: 30.7 bits;  conditional E-value: 1.8e-09
  Wds-PB-aln  71 wlasssadklikiwg..aydgkfekt..isghklgisdvawssdsr.l.lvsasddktlkvwelss...gkclkt...lkghsnyvfccnfnpqsnliv 157
                 +las   d++++++    y  +f ++  + gh+  i  + ++s+   l l +a+ d++l +w+lss    +c  t   +   +  +   nf    +l v
   H24G06.1c 538 FLASGGRDRFVHVFRriPYSSQFVHCavLDGHQSAIKSIKFASNNGqLhLYTAASDRSLIIWKLSSfsdQHCEFTrvqMISVASSIGDMNFIKHVDLFV 636
                 577777777777765224677775532256777777777776654312255677777777777776322234333111223334455567777777777 PP

  Wds-PB-aln 158 sgsfdesvriwdv.....rtgkclktlpahsdpvsavhfnrdgslivsssydglcriwdtasgqclktlidddnppvsfvkfspngkyilaatldntlk 251
                    +d  +r +d+     r  k      ahs  +  v ++  gs  +s   d ++ + d  sg cl  l     p  +   fs + k ++ +t + ++ 
   H24G06.1c 637 VAGHDRMLRQFDIngktvREVKGTDDDVAHSGKILKVAIDHSGSYAISVCSDKFVYVTDLRSGVCLAVLCGFGAP-ATDATFSDDFKNVIVTTSNGSIF 734
                 777777777777511100222333334567777777777777777777777777777777777777777665544.44566777777777777777777 PP

  Wds-PB-aln 252 lwdysk 257
                 +w+ +k
   H24G06.1c 735 IWQLAK 740
                 777665 PP

>> F54E4.1  CE46646	WBGene00004313	locus:rbc-1	Drosophila protein X like	status:Partially_confirmed	UniProt:D6R8W9	prote
   #    score  bias  c-Evalue  i-Evalue hmmfrom  hmm to    alifrom  ali to    envfrom  env to     acc
 ---   ------ ----- --------- --------- ------- -------    ------- -------    ------- -------    ----
   1 !   30.1   1.5   2.7e-09   3.4e-07      52     212 ..    2770    2943 ..    2750    2954 .. 0.81

  Alignments for each domain:
  == domain 1    score: 30.1 bits;  conditional E-value: 2.7e-09
  Wds-PB-aln   52 tlaghtkavssvkfspngewlasssadklikiwgaydgkfek....tisghklgisdvaw..ssdsrllv..sasddktlkvwe..lssgkcl.ktl 137 
                   +ag+   vs + fs ng+ +a+   d ++ +w a +   +k    +   h+   +dv +   s s ll   s+s d  l +w+  l ++++l ++ 
     F54E4.1 2770 RVAGQHAKVSKIAFSCNGNKFAAVDGDGMLCLWQASQATEQKkpffSQRCHNKSATDVRFlgHSASVLLTagSSSLDYNLGLWDtlLPTNRALvHSW 2866
                  47899999**************************99877665233245689999****98334666777623456799*****85566777652788 PP

  Wds-PB-aln  138 kghsnyvfccnfnpqsnlivsgsfdesvriwdvrtgkclktlpahsdp..vsavhfnrdgslivsssydglcriwdt 212 
                    h +   c+ + p+ + i sg     + +wd+r  +  +t+ a  +   v ++  +    livs s +g  +iw +
     F54E4.1 2867 VAHPEGATCALYVPNQQTIFSGGRHGEICLWDIRQRQLRHTIKAFDQMhvVKTLATDSAQDLIVSGSSEGDIKIWSA 2943
                  9******************************************987641155555666678**************76 PP

>> Y48B6A.1  CE22116	WBGene00012978	status:Confirmed	UniProt:Q9U2A9	protein_id:CAB54439.1
   #    score  bias  c-Evalue  i-Evalue hmmfrom  hmm to    alifrom  ali to    envfrom  env to     acc
 ---   ------ ----- --------- --------- ------- -------    ------- -------    ------- -------    ----
   1 !   23.5   0.0   2.8e-07   3.4e-05     137     218 ..     340     423 ..     335     430 .. 0.75
   2 ?    3.0   0.0      0.46        58     102     192 ..     463     555 ..     450     571 .. 0.76

  Alignments for each domain:
  == domain 1    score: 23.5 bits;  conditional E-value: 2.8e-07
  Wds-PB-aln 137 lkghsnyvfccnfnpq.snlivsgsfdesvriwdvrtgkclktlpahsdpvsavhfn.rdgslivsssydg.lcriwdtasgqcl 218
                 ++gh+  v +   +p+  +l++sg  d +vriw + tg+c+kt+    + v++v f       +++ +y+g  + i +t  g+ l
    Y48B6A.1 340 MRGHTGQVRAITVEPErGELLASGGEDGTVRIWMIATGRCIKTFQMDGE-VTSVSFSpVADRTLLAVAYEGkYVAILNTGCGDRL 423
                 6899999999999996268999********************9988766.55566652333445566777734667777777655 PP

  == domain 2    score: 3.0 bits;  conditional E-value: 0.46
  Wds-PB-aln 102 isdvawssdsrllvs.asdd..ktlkvwelssgkclktlkghsnyvfccnfnp.qsnlivsgsfdesvriwdvrtgkclktlpahsdpvsavhfn 192
                 + +v+w s    + s a dd  k++ v +ls +k+   ++    +v ++ f p q+ l v+  +   vr +d+     +k l +    +s++  +
    Y48B6A.1 463 VRQVTWHSKGDYFASvAIDDiaKSVYVHQLSKAKSQCPFQKRKGHVQAVTFHPtQARLFVATKI--HVREYDLARCVLVKKLITGCKHISTMATD 555
                 56899999988887724565557788999*****999888888889999999856778887654..68888888887788887777777766555 PP

>> Y71G12B.1b  CE29917	WBGene00022141	status:Confirmed	UniProt:Q95XL9	protein_id:CCD67960.1
   #    score  bias  c-Evalue  i-Evalue hmmfrom  hmm to    alifrom  ali to    envfrom  env to     acc
 ---   ------ ----- --------- --------- ------- -------    ------- -------    ------- -------    ----
   1 ?   -1.2   0.0       8.8   1.1e+03     237     256 ..      27      47 ..      18      70 .. 0.69
   2 !    9.9   0.0    0.0037      0.46      41      86 ..      57     106 ..      47     111 .. 0.81
   3 !   11.3   0.0    0.0014      0.18     181     265 ..     132     214 ..     128     218 .. 0.76
   4 ?   -0.5   0.0       5.6   7.1e+02      63      77 ..     252     266 ..     238     280 .. 0.75
   5 ?    2.8   0.0      0.56        70     182     210 ..     357     385 ..     339     401 .. 0.81

  Alignments for each domain:
  == domain 1    score: -1.2 bits;  conditional E-value: 8.8
  Wds-PB-aln 237 ngkyila.atldntlklwdys 256
                 ngky la a++++ +++w++ 
  Y71G12B.1b  27 NGKYRLAtASVQKEVRVWEFE 47 
                 666666534566666666654 PP

  == domain 2    score: 9.9 bits;  conditional E-value: 0.0037
  Wds-PB-aln  41 ssvkpnytlkf..tlaghtkavssvkfspng..ewlasssadklikiwga 86 
                 ++ kp+ t+ f   l  h +a++ vkfsp+   e las  ++  i iw  
  Y71G12B.1b  57 QENKPQLTVGFlaNLVFHNHAINQVKFSPSKehELLASGDCEGRITIWKL 106
                 56788888888445899************8622579999999******75 PP

  == domain 3    score: 11.3 bits;  conditional E-value: 0.0014
  Wds-PB-aln 181 ahsdpvsavhfnrdgslivsssydglcriwdtasgqclktlidddnppvsfvkfspngkyilaatldntlklwdyskgkclktyt 265
                  h   v a+ ++  g+ + s s d    + d+ +g+ l    +   p    v + p gkyi + + d  + l d  +g  lk ++
  Y71G12B.1b 132 NHNSDVNALCWDPSGTQLASVSNDHTLAVHDALTGKRLFVASNFRSP--NGVCWDPSGKYIATMSPDRKMDLIDAVRGARLKHFS 214
                 46667888888888888899999988889999888877655444444..457888999999988899999999999998888775 PP

  == domain 4    score: -0.5 bits;  conditional E-value: 5.6
  Wds-PB-aln  63 vkfspngewlasssa 77 
                 + fspnge++a+  a
  Y71G12B.1b 252 LGFSPNGEFIAAPCA 266
                 567777777776655 PP

  == domain 5    score: 2.8 bits;  conditional E-value: 0.56
  Wds-PB-aln 182 hsdpvsavhfnrdgslivsssydglcriw 210
                 h + ++   f  dg ++v ss +g+c   
  Y71G12B.1b 357 HLNALTDASFSHDGRVLVVSSLEGFCSFV 385
                 556667778999************99754 PP

>> Y71G12B.1a  CE29916	WBGene00022141	status:Confirmed	UniProt:Q95XL8	protein_id:CCD67959.1
   #    score  bias  c-Evalue  i-Evalue hmmfrom  hmm to    alifrom  ali to    envfrom  env to     acc
 ---   ------ ----- --------- --------- ------- -------    ------- -------    ------- -------    ----
   1 !   10.2   0.0     0.003      0.38      40      86 ..      58     108 ..      23     113 .. 0.83
   2 !   11.3   0.0    0.0014      0.18     181     265 ..     134     216 ..     130     220 .. 0.76
   3 ?   -0.6   0.0       5.8   7.3e+02      63      77 ..     254     268 ..     241     282 .. 0.76
   4 ?    2.8   0.0      0.56        71     182     210 ..     359     387 ..     341     403 .. 0.81

  Alignments for each domain:
  == domain 1    score: 10.2 bits;  conditional E-value: 0.003
  Wds-PB-aln  40 sssvkpnytlkf..tlaghtkavssvkfspng..ewlasssadklikiwga 86 
                 +++ kp+ t+ f   l  h +a++ vkfsp+   e las  ++  i iw  
  Y71G12B.1a  58 TQENKPQLTVGFlaNLVFHNHAINQVKFSPSKehELLASGDCEGRITIWKL 108
                 566789999888445899************8622579999999******75 PP

  == domain 2    score: 11.3 bits;  conditional E-value: 0.0014
  Wds-PB-aln 181 ahsdpvsavhfnrdgslivsssydglcriwdtasgqclktlidddnppvsfvkfspngkyilaatldntlklwdyskgkclktyt 265
                  h   v a+ ++  g+ + s s d    + d+ +g+ l    +   p    v + p gkyi + + d  + l d  +g  lk ++
  Y71G12B.1a 134 NHNSDVNALCWDPSGTQLASVSNDHTLAVHDALTGKRLFVASNFRSP--NGVCWDPSGKYIATMSPDRKMDLIDAVRGARLKHFS 216
                 46667888888888888899999988889999888877655444444..457888999999988899999999999998888775 PP

  == domain 3    score: -0.6 bits;  conditional E-value: 5.8
  Wds-PB-aln  63 vkfspngewlasssa 77 
                 + fspnge++a+  a
  Y71G12B.1a 254 LGFSPNGEFIAAPCA 268
                 567888888777655 PP

  == domain 4    score: 2.8 bits;  conditional E-value: 0.56
  Wds-PB-aln 182 hsdpvsavhfnrdgslivsssydglcriw 210
                 h + ++   f  dg ++v ss +g+c   
  Y71G12B.1a 359 HLNALTDASFSHDGRVLVVSSLEGFCSFV 387
                 556667778999************99754 PP

>> R166.4  CE03583	WBGene00004185	locus:pro-1	status:Partially_confirmed	UniProt:Q22006	protein_id:CAA90666.1
   #    score  bias  c-Evalue  i-Evalue hmmfrom  hmm to    alifrom  ali to    envfrom  env to     acc
 ---   ------ ----- --------- --------- ------- -------    ------- -------    ------- -------    ----
   1 ?    7.1   0.1     0.028       3.5     156     207 ..     111     162 ..     100     175 .. 0.85
   2 !   22.2   0.2   6.8e-07   8.5e-05     176     220 ..     282     326 ..     181     367 .. 0.84

  Alignments for each domain:
  == domain 1    score: 7.1 bits;  conditional E-value: 0.028
  Wds-PB-aln 156 ivsgsfdesvriwdvrtgkclktlpahsdpvsavhfnrdgslivsssydglc 207
                  v  s+   +  w + tg  l  + ah + ++ + +  d s+i ++s dg +
      R166.4 111 FVFMSIKRQLYCWLLSTGELLSVIDAHYQNITKIVISDDDSMIFTASKDGAV 162
                 55567777888999999***************9999*******999999965 PP

  == domain 2    score: 22.2 bits;  conditional E-value: 6.8e-07
  Wds-PB-aln 176 lktlpahsdpvsavhfnrdgslivsssydglcriwdtasgqclkt 220
                 ++ l  hsd +s + +n dg+l+ s    g   iw+ +s qclk 
      R166.4 282 FRVLNGHSDEISRLAINTDGTLLASGDASGKYCIWEISSHQCLKV 326
                 567999*******************99999999*********996 PP

>> H24G06.1a  CE29976	WBGene00019237	status:Partially_confirmed	UniProt:Q9UAQ2	protein_id:CCD72428.1
   #    score  bias  c-Evalue  i-Evalue hmmfrom  hmm to    alifrom  ali to    envfrom  env to     acc
 ---   ------ ----- --------- --------- ------- -------    ------- -------    ------- -------    ----
   1 !    8.9   0.6    0.0074      0.93      94     201 ..      67     183 ..      21     267 .. 0.75
   2 !   29.5   2.6   4.1e-09   5.2e-07      71     257 ..     538     740 ..     511     749 .. 0.58

  Alignments for each domain:
  == domain 1    score: 8.9 bits;  conditional E-value: 0.0074
  Wds-PB-aln  94 tisghklgisdvawssdsrllvsas..ddktlkvwelss......gkclktlkghsnyvfccnfnpq.snlivsgs.fdesvriwdvrtgkclktlpah 182
                  is  k   + va +s  +   ++    + ++++w+l        g+ +++++ h+  +  + f p+ s li  g  +d  +  wd rtg+ l      
   H24G06.1a  67 LISQTKQQFTCVAVTSCGKYAATGEtgHQPAVRLWQLRDaqgnfvGRLVRSMQSHTVSITIVRFTPDdSTLISIGCqHDAQIFTWDWRTGHDLGV-GKL 164
                 466666666677777666666554311455677888754222222678999**************9736777666526788999*******9975.555 PP

  Wds-PB-aln 183 sdpvsavhfnrdgslivss 201
                   pv a+ +  d s+ v+ 
   H24G06.1a 165 MSPVNALTISFDSSMCVTV 183
                 679***9999999998865 PP

  == domain 2    score: 29.5 bits;  conditional E-value: 4.1e-09
  Wds-PB-aln  71 wlasssadklikiwg..aydgkfekt..isghklgisdvawssdsr.l.lvsasddktlkvwelss...gkclkt...lkghsnyvfccnfnpqsnliv 157
                 +las   d++++++    y  +f ++  + gh+  i  + ++s+   l l +a+ d++l +w+lss    +c  t   +   +  +   nf    +l v
   H24G06.1a 538 FLASGGRDRFVHVFRriPYSSQFVHCavLDGHQSAIKSIKFASNNGqLhLYTAASDRSLIIWKLSSfsdQHCEFTrvqMISVASSIGDMNFIKHVDLFV 636
                 567777777777765224667765432256777777777776654312245677777777777766322234333111223334445567777777777 PP

  Wds-PB-aln 158 sgsfdesvriwdv.....rtgkclktlpahsdpvsavhfnrdgslivsssydglcriwdtasgqclktlidddnppvsfvkfspngkyilaatldntlk 251
                    +d  +r +d+     r  k      ahs  +  v ++  gs  +s   d ++ + d  sg cl  l     p  +   fs + k ++ +t + ++ 
   H24G06.1a 637 VAGHDRMLRQFDIngktvREVKGTDDDVAHSGKILKVAIDHSGSYAISVCSDKFVYVTDLRSGVCLAVLCGFGAP-ATDATFSDDFKNVIVTTSNGSIF 734
                 777777777777511100222333334567777777777777777777777777777777777777777665544.44566777777777777777777 PP

  Wds-PB-aln 252 lwdysk 257
                 +w+ +k
   H24G06.1a 735 IWQLAK 740
                 777665 PP

>> H24G06.1b  CE29977	WBGene00019237	status:Partially_confirmed	UniProt:Q8WSM1	protein_id:CCD72429.1
   #    score  bias  c-Evalue  i-Evalue hmmfrom  hmm to    alifrom  ali to    envfrom  env to     acc
 ---   ------ ----- --------- --------- ------- -------    ------- -------    ------- -------    ----
   1 !    9.1   0.5    0.0068      0.86      94     201 ..      67     183 ..      21     268 .. 0.75
   2 !   29.4   2.8   4.4e-09   5.5e-07      71     257 ..     538     740 ..     510     749 .. 0.58

  Alignments for each domain:
  == domain 1    score: 9.1 bits;  conditional E-value: 0.0068
  Wds-PB-aln  94 tisghklgisdvawssdsrllvsas..ddktlkvwelss......gkclktlkghsnyvfccnfnpq.snlivsgs.fdesvriwdvrtgkclktlpah 182
                  is  k   + va +s  +   ++    + ++++w+l        g+ +++++ h+  +  + f p+ s li  g  +d  +  wd rtg+ l      
   H24G06.1b  67 LISQTKQQFTCVAVTSCGKYAATGEtgHQPAVRLWQLRDaqgnfvGRLVRSMQSHTVSITIVRFTPDdSTLISIGCqHDAQIFTWDWRTGHDLGV-GKL 164
                 466666666777777766666554311455677888754222222678999**************9736777666526788999*******9975.555 PP

  Wds-PB-aln 183 sdpvsavhfnrdgslivss 201
                   pv a+ +  d s+ v+ 
   H24G06.1b 165 MSPVNALTISFDSSMCVTV 183
                 679***9999999998865 PP

  == domain 2    score: 29.4 bits;  conditional E-value: 4.4e-09
  Wds-PB-aln  71 wlasssadklikiwg..aydgkfekt..isghklgisdvawssdsr.l.lvsasddktlkvwelss...gkclkt...lkghsnyvfccnfnpqsnliv 157
                 +las   d++++++    y  +f ++  + gh+  i  + ++s+   l l +a+ d++l +w+lss    +c  t   +   +  +   nf    +l v
   H24G06.1b 538 FLASGGRDRFVHVFRriPYSSQFVHCavLDGHQSAIKSIKFASNNGqLhLYTAASDRSLIIWKLSSfsdQHCEFTrvqMISVASSIGDMNFIKHVDLFV 636
                 577777777777765224677775432256777777777776654312255677777777777776322234333111223334445567777777777 PP

  Wds-PB-aln 158 sgsfdesvriwdv.....rtgkclktlpahsdpvsavhfnrdgslivsssydglcriwdtasgqclktlidddnppvsfvkfspngkyilaatldntlk 251
                    +d  +r +d+     r  k      ahs  +  v ++  gs  +s   d ++ + d  sg cl  l     p  +   fs + k ++ +t + ++ 
   H24G06.1b 637 VAGHDRMLRQFDIngktvREVKGTDDDVAHSGKILKVAIDHSGSYAISVCSDKFVYVTDLRSGVCLAVLCGFGAP-ATDATFSDDFKNVIVTTSNGSIF 734
                 777777777777511100222333334567777777777777777777777777777777777777777665544.44566777777777777777777 PP

  Wds-PB-aln 252 lwdysk 257
                 +w+ +k
   H24G06.1b 735 IWQLAK 740
                 777665 PP

>> F26E4.1  CE09685	WBGene00006352	locus:sur-6	protein phosphatase	status:Confirmed	UniProt:P90851	protein_id:CAB03008.1
   #    score  bias  c-Evalue  i-Evalue hmmfrom  hmm to    alifrom  ali to    envfrom  env to     acc
 ---   ------ ----- --------- --------- ------- -------    ------- -------    ------- -------    ----
   1 ?    4.7   0.0      0.15        18      55      96 ..      64     106 ..      11     123 .. 0.66
   2 ?    4.8   0.3      0.14        17      60     223 ..      69     107 ..      54     165 .. 0.45
   3 ?    1.1   0.0       1.8   2.2e+02      98     172 ..     216     298 ..     212     321 .. 0.67
   4 !   12.5   0.0   0.00059     0.074     227     274 ..     326     375 ..     303     415 .. 0.74
   5 ?    4.4   0.0      0.17        22     315     335 ..     468     488 ..     454     492 .. 0.86

  Alignments for each domain:
  == domain 1    score: 4.7 bits;  conditional E-value: 0.15
  Wds-PB-aln  55 ghtkavssvkfspngewlasssadklikiwg.aydgkfektis 96 
                   +  +s+v fs +ge+la+      + i+     gk+ k + 
     F26E4.1  64 TEADVISCVEFSHDGEYLATGDKGGRVVIFQrDQSGKYVKGVR 106
                 3344578888888888888766554444443145566666554 PP

  == domain 2    score: 4.8 bits;  conditional E-value: 0.14
  Wds-PB-aln  60 vssvkfspngewlasssadklikiwgaydgkfektisghklgisdvawssdsrllvsasddktlkvwelssgkclktlkghsnyvfccnfnpqsnlivs 158
                 +s+v fs +ge+la                                                                                     
     F26E4.1  69 ISCVEFSHDGEYLA------------------------------------------------------------------------------------- 82 
                 33333333333333..................................................................................... PP

  Wds-PB-aln 159 gsfdesvriwdvrtgkclktlpahsdpvsavhfnrdgslivsssydglcriwdt.asgqclktlid 223
                                                          +    g + i++   sg+ +k +  
     F26E4.1  83 -----------------------------------------TGDKGGRVVIFQRdQSGKYVKGVRS 107
                 .........................................3333333333322123333333322 PP

  == domain 3    score: 1.1 bits;  conditional E-value: 1.8
  Wds-PB-aln  98 hklgisdvawssdsrllvsasddktlkvwelssgk.clk.......tlkghsnyvfccnfnp.qsnlivsgsfdesvriwdvrt 172
                 h   +  ++  sd   ++sa dd  +++w+l  ++ +++        +   ++ + +++f p q n  v  s   s+r+ d+r 
     F26E4.1 216 HTYHVNSISVNSDQETFLSA-DDLRVNLWNLEITNeSFNivdikpaNMEELTEVITAAEFHPtQCNWFVYSSSKGSIRLCDMRD 298
                 56667777788888887776.666778888764321332000111123344667778889886789999999999999999885 PP

  == domain 4    score: 12.5 bits;  conditional E-value: 0.00059
  Wds-PB-aln 227 ppvsfvkfspngkyilaatldntlklwdys.kgkclktytghkn..ekyci 274
                   vs vkfs ng+y+l+     t+k+wd + + + + ty  h+    k c 
     F26E4.1 326 ASVSDVKFSHNGRYLLTRDY-LTVKVWDLNmESQPVETYPVHNYlrTKLCA 375
                 57999**********97654.69*****86257889999998742245553 PP

  == domain 5    score: 4.4 bits;  conditional E-value: 0.17
  Wds-PB-aln 315 vvlctachpteniiasaalen 335
                  +l ta hp +niia aa +n
     F26E4.1 468 KILHTAWHPKDNIIALAATNN 488
                 5899*************9876 PP

>> C09G4.5  CE24796	WBGene00003224	locus:mes-6	status:Partially_confirmed	UniProt:Q9GYS1	protein_id:CCD64001.1
   #    score  bias  c-Evalue  i-Evalue hmmfrom  hmm to    alifrom  ali to    envfrom  env to     acc
 ---   ------ ----- --------- --------- ------- -------    ------- -------    ------- -------    ----
   1 !   27.2   0.3   2.1e-08   2.6e-06     151     217 ..     159     228 ..     134     236 .. 0.86
   2 ?   -1.2   0.1       8.8   1.1e+03     148     207 ..     379     441 ..     358     452 .. 0.63

  Alignments for each domain:
  == domain 1    score: 27.2 bits;  conditional E-value: 2.1e-08
  Wds-PB-aln 151 pqsnlivsgsfdesvriwdvrtgkclkt...lpahsdpvsavhfnrdgslivsssydglcriwdtasgqc 217
                  +snliv  s d+s+ri ++r   cl     l +h+  + +v +  dg +i+s  +d     wd +  q+
     C09G4.5 159 ANSNLIVCASSDQSIRIHHIRNEACLIViggLECHAGTILSVDWSTDGDFILSCGFDHQLMEWDLSVKQV 228
                 469**********************975222789******************************987775 PP

  == domain 2    score: -1.2 bits;  conditional E-value: 8.8
  Wds-PB-aln 148 nfnpqsnlivsgsfdesvriwdvrtgkc...lktlpahsdpvsavhfnrdgslivsssydglc 207
                   +p+   +v g    sv  +d+r        +t    s  v    f   g ++v  + +g++
     C09G4.5 379 AVDPRRRWLVCGGAGGSVMFFDLRNNEEtnpTHTCSVGSRTVRQASFSTCGRFLVLVTDEGFV 441
                 457888888888888888888888765300133444445556666677777777766666654 PP

>> D2013.8b  CE37819	WBGene00004744	locus:scp-1	status:Confirmed	UniProt:Q5FC80	protein_id:CAI46561.1
   #    score  bias  c-Evalue  i-Evalue hmmfrom  hmm to    alifrom  ali to    envfrom  env to     acc
 ---   ------ ----- --------- --------- ------- -------    ------- -------    ------- -------    ----
   1 ?    5.2   0.0       0.1        13     181     216 ..      68     104 ..      40     112 .. 0.78
   2 !   20.4   2.4   2.4e-06    0.0003     132     310 ..     207     390 ..     133     412 .. 0.76

  Alignments for each domain:
  == domain 1    score: 5.2 bits;  conditional E-value: 0.1
  Wds-PB-aln 181 ahsdpvsavhfn.rdgslivsssydglcriwdtasgq 216
                  h  p+ +v ++  d s  vs   +g++ +w+t +gq
    D2013.8b  68 GHRFPIESVAIDpEDTSTFVSCCQEGVVYVWNTQTGQ 104
                 4667777777763688889999999999999999888 PP

  == domain 2    score: 20.4 bits;  conditional E-value: 2.4e-06
  Wds-PB-aln 132 kclktlkghsnyvfccnfnpqsnlivsgsfdesvriwdvrtg....kclktlpahsdpvsavhfnrdgslivsssydglcriwdtasgqclktlidddn 226
                   lk+++ h + v c     +s+li   sfd s+++w+           + + ah  pv  +  +   s++ ss  +g+   w+  +g+ ++t  +d+n
    D2013.8b 207 ELLKSVRAHQKPV-CRIAIWKSQLIT-SSFDRSIKMWNWAENpeqiDISNVFLAHNSPVVNLAVDEATSIMYSSCEEGVICWWNLNTGELIRT--NDNN 301
                 5678888888776.434445677776.59********9764321114567889*************************************998..5666 PP

  Wds-PB-aln 227 ppvsfvkfspngkyilaatldntlklwdyskgk..clkt.ytgh...knekycifanfsvtggkwivsgsednlvyiwnlqskeivqklq 310
                    +f +++    y+l       l +w+  +g+  c  +   g    ++  y + +   v+    + + +  + v  w+l+ + i+ k++
    D2013.8b 302 YTWAF-QLATSSDYLLGFYGSSQLYMWNVENGQlaCRVSdALGDgtsEDTLYTVGSSGVVSFDDQVAATTSSDSVTFWDLKHRAIIGKVK 390
                 66666.789999*****************9997334322122321113345667677777777777777777788889999999987543 PP

>> JC8.2  CE37529	WBGene00010435	status:Partially_confirmed	UniProt:Q9NAQ2	protein_id:CAB05230.3
   #    score  bias  c-Evalue  i-Evalue hmmfrom  hmm to    alifrom  ali to    envfrom  env to     acc
 ---   ------ ----- --------- --------- ------- -------    ------- -------    ------- -------    ----
   1 !   17.6   0.1   1.8e-05    0.0022      81     227 ..     228     379 ..     220     386 .. 0.61
   2 ?    6.0   0.0     0.058       7.3     112     171 ..     391     456 ..     375     465 .. 0.72

  Alignments for each domain:
  == domain 1    score: 17.6 bits;  conditional E-value: 1.8e-05
  Wds-PB-aln  81 ikiwgaydgkfektisghklgisdvawss.dsrllvsasddktlkvwelssgkclktlkghsnyvfccnfnpq.snlivsgsfdesvriwdvrtgkclk 177
                  k+ ga   k +++  gh   +  +aw    + +l s+  dkt+ +w+l  +k  + +  +   +   ++ p+ s +++ g++   v + d r      
       JC8.2 228 RKVKGAARKKRDNSAQGHTDAVISLAWNRiTTHVLASGGADKTVVLWDLDEAKPAQIIPDQGGEIQTMKWHPNeSTFLLLGTMKGQVNVVDCRESSGNA 326
                 567777777777788888887777888752456777777888888888888888877777777777777777436677777777777777777544433 PP

  Wds-PB-aln 178 tlp....ahsdpvsavhfnrdgslivsssydglcriwdta.sgqclktlidddnp 227
                 +       + + v   hfn        ss dg  r  d    g+cl   +  d p
       JC8.2 327 SAAwkfdGQIEKVIWNHFNPFT--AFCSSDDGRLRHLDMRkPGECLWEGVAHDGP 379
                 3320000233334444444433..3456667777766653146676655555544 PP

  == domain 2    score: 6.0 bits;  conditional E-value: 0.058
  Wds-PB-aln 112 rllvsasddktlkvwelssgkc....lktlkghsnyvfccnfnpqsn..livsgsfdesvriwdvr 171
                  llv+  +d  ++vw++  ++     +++ k     + c++fnp+    l v g+  + +ri d+ 
       JC8.2 391 GLLVTVGEDEMMNVWKVEDTNGgiekVHSEKLTIGELHCAQFNPDVAavLSVGGTAADLIRIIDLT 456
                 589************99765431111334444556689******8762255779999999999875 PP

>> F39H12.2  CE40650	WBGene00018213	status:Partially_confirmed	UniProt:Q20197	protein_id:CCD69994.1
   #    score  bias  c-Evalue  i-Evalue hmmfrom  hmm to    alifrom  ali to    envfrom  env to     acc
 ---   ------ ----- --------- --------- ------- -------    ------- -------    ------- -------    ----
   1 !   25.7   0.2   5.8e-08   7.2e-06      79     207 ..     155     282 ..     140     337 .. 0.81

  Alignments for each domain:
  == domain 1    score: 25.7 bits;  conditional E-value: 5.8e-08
  Wds-PB-aln  79 klikiwgaydgkf..ektisghklgisdvawssdsrllvsasddktlkvwelss..gkclktlkghsnyvfccnfnpqsnlivsgsfdesvriwdvrtg 173
                  ++ i    d +f   k +  h+  i+d+a      + vsa  +  l +w+      ++    k h n +     n   + ++ g++   v+ + v tg
    F39H12.2 155 EIVVIMCNGDSNFssRKNLKEHRCAITDIATCRYDEITVSADSNGELIIWQKPVkgVNSRVITKQHINVI-----NVLRKQVIVGTLRGIVQYYSVTTG 248
                 5566666667777335899*******************************85430022333345555543.....4455667889************** PP

  Wds-PB-aln 174 kclktlpahsdpvsavhfnrdgslivsssydglc 207
                   +  + ahs pv +v    + + +++ss dg  
    F39H12.2 249 DLMCEINAHSRPVNSVSVAPESAYVLTSSEDGTF 282
                 *******************************964 PP

>> T01E8.4  CE02308	WBGene00003177	locus:mec-15	WD domain, G-beta repeats	status:Confirmed	UniProt:Q22071	protein_id:CAA
   #    score  bias  c-Evalue  i-Evalue hmmfrom  hmm to    alifrom  ali to    envfrom  env to     acc
 ---   ------ ----- --------- --------- ------- -------    ------- -------    ------- -------    ----
   1 !   24.3   3.4   1.6e-07     2e-05      51     265 ..      97     322 ..      79     332 .. 0.81

  Alignments for each domain:
  == domain 1    score: 24.3 bits;  conditional E-value: 1.6e-07
  Wds-PB-aln  51 ftlaghtkavssvkf.sp.ngewlasssadklikiwg...aydgk........fektisghklgisdvawssdsrllvsasddktlkvwelssgkclkt 136
                  t  gh+ +v sv +    n ++  s s d+ i++w    a +g           k  + h   i ++a  s s  + ++s d t+k w ++ + +l+ 
     T01E8.4  97 ITAPGHSATVDSVMLfENnNKQFCLSGSRDRTIRLWSienARNGEdteqnpwtVAKDDTAHSGWIWNMAQESTSTNFYTTSWDSTVKSWHITDNGALQN 195
                 57789*****99975144145678899*********822233443211111112334456777788888899**************************9 PP

  Wds-PB-aln 137 lkghs..nyvfccnfnpqsnlivsgsfdesvriwdvrtgkclktlpahsdpvsavhfnrdgslivsssydglcriwdtasgqclktlidddnppvsfvk 233
                 l+  +      c     + n +v  +f + v + d rt +++     h   v a+    +g  i +s  d l  + d    +  k ++ +  p      
     T01E8.4 196 LNSVNvgSAAQCISCSGNENEVVCTTFAKRVAVIDSRTFQVVADHKLHKRAVIALAV--QGDKIFTSGEDRLMMMVDRR--NFSKPVLFEYSPTAYKSC 290
                 9865411567788889999******************************99988765..677899*********99976..467888889999998899 PP

  Wds-PB-aln 234 fspngkyilaatldntlklwdyskgkclktyt 265
                 +s + + +l++t d  +kl+d ++ ++l+ty+
     T01E8.4 291 LSLQCNQLLTSTSDGKVKLYDANNFNVLQTYS 322
                 9******************************7 PP

>> F02E9.10a  CE27119	WBGene00008533	status:Confirmed	UniProt:Q95QM9	protein_id:CAC42275.1
   #    score  bias  c-Evalue  i-Evalue hmmfrom  hmm to    alifrom  ali to    envfrom  env to     acc
 ---   ------ ----- --------- --------- ------- -------    ------- -------    ------- -------    ----
   1 ?   -1.4   0.0        10   1.2e+03     277     320 ..      81     124 ..      71     142 .. 0.64
   2 !   10.7   0.0    0.0022      0.27      57     130 ..     159     232 ..     141     251 .. 0.92
   3 !   10.9   0.0    0.0019      0.24      68     127 ..     265     325 ..     248     329 .. 0.81

  Alignments for each domain:
  == domain 1    score: -1.4 bits;  conditional E-value: 10
  Wds-PB-aln 277 nfsvtggkwivsgsednlvyiwnlqsk.eivqklqghtdvvlcta 320
                 ++sv  gk++v+   + +vy  +l +  + +    g+ d+v+c+ 
   F02E9.10a  81 DISV-DGKYMVAVGMNSIVYEVELVNTvKSMAFDFGYLDAVFCAV 124
                 4444.4688888888888887776433033333457777777764 PP

  == domain 2    score: 10.7 bits;  conditional E-value: 0.0022
  Wds-PB-aln  57 tkavssvkfspngewlasssadklikiwgaydgkfektisghklgisdvawssdsrllvsasddktlkvwelss 130
                  k +s++k+s + ++la    d  i +  + + k  +    h + i  + +  +   ++sa dd+ +k+  ls 
   F02E9.10a 159 VKQISCLKYSRDAKYLAIGQLDGAIEMLYSENFKNYHKYEVHSMRIRKIEFLPNEERFLSACDDRLIKLHSLSE 232
                 6899************************99999999999*************9999999**********99985 PP

  == domain 3    score: 10.9 bits;  conditional E-value: 0.0019
  Wds-PB-aln  68 ngewlasssadklikiwgaydgkfekti.sghklgisdvawssdsrllvsasddktlkvwe 127
                  g  +asssa   i iw         +i + h   is +++s  sr l+s+ dd  + ++ 
   F02E9.10a 265 GGTRFASSSASSQIFIWHIEMTTPIMSItNEHTSTISALSFSPTSRHLLSGGDDAMILIYR 325
                 578899***********987766666661579999******************99888875 PP

>> Y111B2A.12a  CE45348	WBGene00013735	status:Partially_confirmed	UniProt:E0R7L2	protein_id:CBW48561.1
   #    score  bias  c-Evalue  i-Evalue hmmfrom  hmm to    alifrom  ali to    envfrom  env to     acc
 ---   ------ ----- --------- --------- ------- -------    ------- -------    ------- -------    ----
   1 !   14.6   0.2   0.00014     0.018     133     305 ..      50     218 ..      25     244 .. 0.79
   2 !    8.6   0.0    0.0096       1.2      76     190 ..     318     393 ..     298     417 .] 0.47

  Alignments for each domain:
  == domain 1    score: 14.6 bits;  conditional E-value: 0.00014
   Wds-PB-aln 133 clktlkghsnyvfccnfnpqsnlivsgsfdesvriwdvrtgkclktlp.ahsdpvsavhfnrdgslivsssydglcriwdtasgqclktlidddnppv 229
                  +l +l+ h++  f + +  +   +++g  d+   ++d +       l   h d v+ v fn   +l+ +    g   i + a+ + +++ id+ n  +
  Y111B2A.12a  50 SLMSLQAHAQDCFTVALASNRW-LATGGEDDVAFLFDQNQSESEPVLKvEHKDSVTQVMFNHSETLLATGDLSGKIMISEMATKK-VRAEIDECND-L 144
                  6788999999999888876655.5667778888899988888877775269***************************9999765.6888998875.7 PP

   Wds-PB-aln 230 sfvkfspngkyilaatldntlklwdyskgkcl..ktytghknekycifanfsvtggkwivsgsednlvyiwnlqskei 305
                   ++ +      ++a   d  l +w   +      k y+g  n   c      +  gk i+ g  d +v +w l+  e 
  Y111B2A.12a 145 EWMCWHQTADILFAGDKDGILWMWLIGNKGIAqsKVYAG--NGSSCTTGC-LMPDGKRIMCGYSDGIVRLWLLRE-ET 218
                  8999999999999***********886544441266666..677787655.56789***************8864.44 PP

  == domain 2    score: 8.6 bits;  conditional E-value: 0.0096
   Wds-PB-aln  76 sadklikiwgaydgkfekti..sghklgisdvawssdsrllvsasddktlkvwelssgkclktlkghsnyvfccnfnpqsnlivsgsfdesvriwdvr 171
                    d  + i+   d +  ++i  s + + i  v ws                                        ++ ++  + +gs+d ++ri+d r
  Y111B2A.12a 318 RNDGTMCIYE-MDSNSPRSIfqSNQMMAIVKVIWS----------------------------------------MEGNAPYVTAGSIDGTIRIFDAR 374
                  4444444432.233333332222333344444444........................................34444556666666666666666 PP

   Wds-PB-aln 172 tgkclktlpahsdpvsavh 190
                      +k l    d v  v 
  Y111B2A.12a 375 DSSLVKELHNGGDEVLDVL 393
                  6666666666666655443 PP

>> F28D1.1  CE05741	WBGene00009211	locus:wdr-46	Yeast hypothetical protein YER2 like	status:Confirmed	UniProt:Q19873	pro
   #    score  bias  c-Evalue  i-Evalue hmmfrom  hmm to    alifrom  ali to    envfrom  env to     acc
 ---   ------ ----- --------- --------- ------- -------    ------- -------    ------- -------    ----
   1 !   25.0   0.1   9.3e-08   1.2e-05     112     218 ..     261     367 ..     210     416 .. 0.86

  Alignments for each domain:
  == domain 1    score: 25.0 bits;  conditional E-value: 9.3e-08
  Wds-PB-aln 112 rllvsasddktlkvwelssgkclktlkghsnyvfccnfnpqsnlivsgsfdesvriwdvrtgkclktlpahsdpvsavhfnrdgslivsssydglcriw 210
                  llv +s +  l+  ++s gk + ++  +s  + +   np   +i +g  + +v +w  ++   l  + +h   v  +  + +g  + ++  d  criw
     F28D1.1 261 FLLVGSSRNSFLNYVDVSVGKQVASFATKSGTLDVMCQNPANAIIHTGHTNGTVSLWSPNSKEPLVKILTHLSAVKGIAVDDQGNYMATTGLDRKCRIW 359
                 589999*******************99999988777789************************************************************ PP

  Wds-PB-aln 211 dtasgqcl 218
                 d    + l
     F28D1.1 360 DVRMFRQL 367
                 *8655444 PP

>> F02E9.10c  CE41213	WBGene00008533	status:Confirmed	UniProt:A5Z2V7	protein_id:CAN99681.1
   #    score  bias  c-Evalue  i-Evalue hmmfrom  hmm to    alifrom  ali to    envfrom  env to     acc
 ---   ------ ----- --------- --------- ------- -------    ------- -------    ------- -------    ----
   1 !   10.6   0.0    0.0024      0.29      57     130 ..     159     232 ..     135     247 .. 0.93
   2 !   10.9   0.0    0.0019      0.23      68     127 ..     265     325 ..     248     330 .. 0.81

  Alignments for each domain:
  == domain 1    score: 10.6 bits;  conditional E-value: 0.0024
  Wds-PB-aln  57 tkavssvkfspngewlasssadklikiwgaydgkfektisghklgisdvawssdsrllvsasddktlkvwelss 130
                  k +s++k+s + ++la    d  i +  + + k  +    h + i  + +  +   ++sa dd+ +k+  ls 
   F02E9.10c 159 VKQISCLKYSRDAKYLAIGQLDGAIEMLYSENFKNYHKYEVHSMRIRKIEFLPNEERFLSACDDRLIKLHSLSE 232
                 6899************************99999999999*************9999999**********99985 PP

  == domain 2    score: 10.9 bits;  conditional E-value: 0.0019
  Wds-PB-aln  68 ngewlasssadklikiwgaydgkfekti.sghklgisdvawssdsrllvsasddktlkvwe 127
                  g  +asssa   i iw         +i + h   is +++s  sr l+s+ dd  + ++ 
   F02E9.10c 265 GGTRFASSSASSQIFIWHIEMTTPIMSItNEHTSTISALSFSPTSRHLLSGGDDAMILIYR 325
                 578899***********987766666661579999******************99988876 PP

>> F41E6.13b  CE30784	WBGene00018294	locus:atg-18	status:Confirmed	UniProt:Q8MXJ8	protein_id:CCD64091.1
   #    score  bias  c-Evalue  i-Evalue hmmfrom  hmm to    alifrom  ali to    envfrom  env to     acc
 ---   ------ ----- --------- --------- ------- -------    ------- -------    ------- -------    ----
   1 !   16.6   0.0   3.5e-05    0.0044     122     215 ..     122     221 ..      79     227 .. 0.67
   2 ?    6.3   0.0     0.047       5.9     100     132 ..     235     267 ..     226     276 .. 0.86

  Alignments for each domain:
  == domain 1    score: 16.6 bits;  conditional E-value: 3.5e-05
  Wds-PB-aln 122 tlkvwelssgkclktlk.ghsny..vfccnfnpqsnliv.sgsfde.svriwdvrtgkclktlpahsdpvsavhfnrdgslivsssydg.lcriwdtas 214
                  + +++l   k ++ +    +n   v+    np   li+  gs d  sv ++d      + t+ ah   +++++fn++g +i ++s  g + r++    
   F41E6.13b 122 CIYIYNLKDMKMMHNIMdTPTNKlgVLDLTSNPGNALIAyPGSTDTgSVHLFDAINLSSVSTFNAHEGTIACLKFNQEGNMIATASTKGtVIRVYSVPN 220
                 456666666666655431344542245556688888887358888548999999999999999999999999999999999988887763567776666 PP

  Wds-PB-aln 215 g 215
                 g
   F41E6.13b 221 G 221
                 5 PP

  == domain 2    score: 6.3 bits;  conditional E-value: 0.047
  Wds-PB-aln 100 lgisdvawssdsrllvsasddktlkvwelssgk 132
                 + i  +++ssds+ l s+s+  t++v++l  + 
   F41E6.13b 235 VNIYSLCFSSDSKYLTSSSNTETVHVFKLEKTE 267
                 5677899********************998765 PP

>> F41E6.13a  CE10268	WBGene00018294	locus:atg-18	status:Confirmed	UniProt:O16466	protein_id:CCD64090.1
   #    score  bias  c-Evalue  i-Evalue hmmfrom  hmm to    alifrom  ali to    envfrom  env to     acc
 ---   ------ ----- --------- --------- ------- -------    ------- -------    ------- -------    ----
   1 !   16.5   0.0   3.6e-05    0.0045     122     215 ..     122     221 ..      76     227 .. 0.67
   2 ?    6.3   0.0     0.048       6.1     100     132 ..     235     267 ..     225     276 .. 0.85

  Alignments for each domain:
  == domain 1    score: 16.5 bits;  conditional E-value: 3.6e-05
  Wds-PB-aln 122 tlkvwelssgkclktlk.ghsny..vfccnfnpqsnliv.sgsfde.svriwdvrtgkclktlpahsdpvsavhfnrdgslivsssydg.lcriwdtas 214
                  + +++l   k ++ +    +n   v+    np   li+  gs d  sv ++d      + t+ ah   +++++fn++g +i ++s  g + r++    
   F41E6.13a 122 CIYIYNLKDMKMMHNIMdTPTNKlgVLDLTSNPGNALIAyPGSTDTgSVHLFDAINLSSVSTFNAHEGTIACLKFNQEGNMIATASTKGtVIRVYSVPN 220
                 456677777776655431344542245556688888887358888548999999999999999999999999999999999988887763567776666 PP

  Wds-PB-aln 215 g 215
                 g
   F41E6.13a 221 G 221
                 5 PP

  == domain 2    score: 6.3 bits;  conditional E-value: 0.048
  Wds-PB-aln 100 lgisdvawssdsrllvsasddktlkvwelssgk 132
                 + i  +++ssds+ l s+s+  t++v++l  + 
   F41E6.13a 235 VNIYSLCFSSDSKYLTSSSNTETVHVFKLEKTE 267
                 5678899********************998765 PP

>> D2013.2  CE00928	WBGene00008402	locus:wdfy-2	beta-transducin	status:Confirmed	UniProt:Q18964	protein_id:CAA87770.1
   #    score  bias  c-Evalue  i-Evalue hmmfrom  hmm to    alifrom  ali to    envfrom  env to     acc
 ---   ------ ----- --------- --------- ------- -------    ------- -------    ------- -------    ----
   1 ?    2.7   0.4      0.59        74      94     126 ..      26      58 ..      16     147 .. 0.78
   2 ?    0.0   0.0       3.7   4.7e+02      99     128 ..     121     149 ..     113     160 .. 0.58
   3 !   20.6   0.1   2.1e-06   0.00027      49     132 ..     196     280 ..     183     330 .. 0.86
   4 ?    0.3   0.0       3.1   3.8e+02     186     214 ..     378     406 ..     368     410 .. 0.73

  Alignments for each domain:
  == domain 1    score: 2.7 bits;  conditional E-value: 0.59
  Wds-PB-aln  94 tisghklgisdvawssdsrllvsasddktlkvw 126
                  i+gh   i dv   s    + +asdd++++++
     D2013.2  26 RITGHVARINDVILLSKDEGVWTASDDRSVRLY 58 
                 689999999999999999999999999998876 PP

  == domain 2    score: 0.0 bits;  conditional E-value: 3.7
  Wds-PB-aln  99 klgisdvawssdsrllvsasddktlkvwel 128
                    is + ++  s l+ s+s dk++ vw  
     D2013.2 121 AGPISGLGFALSSELIFSCSRDKSI-VWHC 149
                 3345555555555555555555554.4544 PP

  == domain 3    score: 20.6 bits;  conditional E-value: 2.1e-06
  Wds-PB-aln  49 lkftlaghtkavssvkfspngewlasssadklikiwgaydgkfek.tisghklgisdvawssdsrllvsasddktlkvwelssgk 132
                 l   l+ ht+a++s+ +  n + l s s+d+li +w    g+ e   ++gh+  ++ ++ +  ++ l sa +   l  w++ + +
     D2013.2 196 LVSKLSAHTNAITSLTWDGNKKVLYSGSSDHLIIMWDIGGGRGEAyELNGHNGKVTTLCAAPAAKRLFSADEHGKLMCWDMNCKR 280
                 5556899******************************999999863799********99999999999****99*****997654 PP

  == domain 4    score: 0.3 bits;  conditional E-value: 3.1
  Wds-PB-aln 186 vsavhfnrdgslivsssydglcriwdtas 214
                 ++a+h++    l+v+s  + +  iwd  s
     D2013.2 378 ITAMHLQETLGLLVTSGQNRVIMIWDVRS 406
                 56777777777777777777778887655 PP

>> T01C3.1  CE42358	WBGene00011318	locus:cdt-2	WD domain, G-beta repeats	status:Partially_confirmed	UniProt:Q22059	prote
   #    score  bias  c-Evalue  i-Evalue hmmfrom  hmm to    alifrom  ali to    envfrom  env to     acc
 ---   ------ ----- --------- --------- ------- -------    ------- -------    ------- -------    ----
   1 !   19.4   0.0   4.9e-06   0.00062     110     175 ..     105     174 ..      89     184 .. 0.78
   2 ?   -1.2   0.0       9.1   1.1e+03     157     171 ..     232     246 ..     194     293 .. 0.76
   3 ?    2.8   0.3      0.55        68     148     172 ..     322     346 ..     282     423 .. 0.64

  Alignments for each domain:
  == domain 1    score: 19.4 bits;  conditional E-value: 4.9e-06
  Wds-PB-aln 110 dsrllvsasddktlkvwelssg...kclktlkghsnyvfccnfnpq.snlivsgsfdesvriwdvrtgkc 175
                     +vs s d t++ w+l  +   +  + + gh   v    f p+  n+ v+g  d  v+iwd+r   +
     T01C3.1 105 KESQIVSISGDSTIRCWDLNQStldRKSQVFFGHEGSVRSICFAPDdPNVFVTGGRDFQVKIWDMRVSTV 174
                 45579**************8762224556789*******9999997269****************98765 PP

  == domain 2    score: -1.2 bits;  conditional E-value: 9.1
  Wds-PB-aln 157 vsgsfdesvriwdvr 171
                 +s   d  +r+wd+r
     T01C3.1 232 ASENADSGIRVWDIR 246
                 345567777777776 PP

  == domain 3    score: 2.8 bits;  conditional E-value: 0.55
  Wds-PB-aln 148 nfnpqsnlivsgsfdesvriwdvrt 172
                    p s++i+ gs d    +wd++ 
     T01C3.1 322 ACSPVSDVIACGSEDSRAVVWDLQD 346
                 4456666666666666666666654 PP

>> Y43F4B.4  CE16629	WBGene00003804	locus:npp-18	WD domain, G-beta repeat (2 domains)	status:Confirmed	UniProt:O45933	pr
   #    score  bias  c-Evalue  i-Evalue hmmfrom  hmm to    alifrom  ali to    envfrom  env to     acc
 ---   ------ ----- --------- --------- ------- -------    ------- -------    ------- -------    ----
   1 !   18.7   0.1   8.2e-06     0.001      52     139 ..      12     104 ..       2     112 .. 0.78
   2 ?    3.1   0.0      0.44        55     189     212 ..     295     318 ..     281     343 .. 0.82

  Alignments for each domain:
  == domain 1    score: 18.7 bits;  conditional E-value: 8.2e-06
  Wds-PB-aln  52 tlaghtkavssvkfspngewlasssadklikiwgay.dgkfektis..ghklgisdvawssd..srllvsasddktlkvwelssgkclktlkg 139
                 t+  h   + +v f p g+ +a+ ++d  + iw    dg++ ++     h   +  v w+     +++ ++s d+t+ +we    ++ k lk 
    Y43F4B.4  12 TVGAHRDLIHCVSFDPHGRRMATCASDMTMAIWDRKpDGNWRRSAHwkCHGGAVWRVIWAHPefGQIVATCSYDRTIVIWEEQIVRSEKDLKQ 104
                 667789999999999999999999999999999864499999886421566678899998752257888899999999999988888888876 PP

  == domain 2    score: 3.1 bits;  conditional E-value: 0.44
  Wds-PB-aln 189 vhfnrdgslivsssydglcriwdt 212
                 + +n  gs+i s+s dg  r w +
    Y43F4B.4 295 LRYNLMGSVISSTSLDGTLRSWKS 318
                 568999**************9986 PP

>> Y43F4B.9a  CE40666	WBGene00012806	status:Confirmed	UniProt:C5VUJ2	protein_id:CAZ39167.1
   #    score  bias  c-Evalue  i-Evalue hmmfrom  hmm to    alifrom  ali to    envfrom  env to     acc
 ---   ------ ----- --------- --------- ------- -------    ------- -------    ------- -------    ----
   1 ?    0.2   0.0       3.4   4.2e+02     138     220 ..      61     141 ..      20     152 .. 0.67
   2 !   21.8   0.0   8.8e-07   0.00011     103     176 ..     158     232 ..     149     268 .. 0.82

  Alignments for each domain:
  == domain 1    score: 0.2 bits;  conditional E-value: 3.4
  Wds-PB-aln 138 kghsnyvfccnfnpqsnlivsgsfdesvriwdvrtgkclktlpahsdpvsavhfnrdgslivsssydglcriwdtasgqclkt 220
                    s  vf  +f   s  iv+   d s+ + ++       t p  sd +  + +  d sl +++   g + i d  +   + t
   Y43F4B.9a  61 ISTSAGVFRFDFRNPST-IVAALTDGSLVVQKIEEPVSSETTPVSSDMLLDLGL-SDSSLTITTDNKGHAYIVDLNTSLIVST 141
                 45566677777765554.677778888888888888888888888888877776.4788888888888888877766655555 PP

  == domain 2    score: 21.8 bits;  conditional E-value: 8.8e-07
  Wds-PB-aln 103 sdvawssdsrllvsasddktlkvwelssgkclktlkghsnyvfccnfn.pqsnlivsgsfdesvriwdvrtgkcl 176
                    a s d++ +v++ +d ++k+w+  s       k     v  ++f   + + i++gs+de vri+d r  k +
   Y43F4B.9a 158 WSCAISKDAQTVVTGGEDGSMKLWDARSRTQTGQSKIFEAGVVFVDFPaSNEDQILTGSYDEHVRIFDRRNLKTV 232
                 5678999******************99988888888888777777884145568**************9987754 PP

>> Y87G2A.6  CE24686	WBGene00000891	locus:cyn-15	cyclophilin	status:Confirmed	UniProt:Q9U1Q3	protein_id:CAB60429.1
   #    score  bias  c-Evalue  i-Evalue hmmfrom  hmm to    alifrom  ali to    envfrom  env to     acc
 ---   ------ ----- --------- --------- ------- -------    ------- -------    ------- -------    ----
   1 !   16.0   0.1   5.3e-05    0.0067      56     215 ..      53     221 ..       8     225 .. 0.72
   2 ?    5.8   0.0     0.068       8.5     144     176 ..     250     282 ..     226     293 .. 0.76

  Alignments for each domain:
  == domain 1    score: 16.0 bits;  conditional E-value: 5.3e-05
  Wds-PB-aln  56 htkavssvkfspngewlasssadklikiwgaydg...kfektisghklgisdvawssdsrllvsas.ddktlkvwelssgkclktlk.....ghsnyvf 145
                 h  ++s v ++ + +++ ++s d  +k w         f k    h    s ++   d  ll +    dk++kv+++ +   ++ +k       +n+v 
    Y87G2A.6  53 HRDTISHV-IATKTDFIITASVDGHLKFWKKKHSegvEFVKHFRCHLSEFSHICANIDGTLLATVCeADKSVKVFDIENFDMINMIKldfppKTANWVH 150
                 44455544.456778889999999999997654311368999999999999999999999998765169999999999999988888333323467777 PP

  Wds-PB-aln 146 ccnfnpqsnlivsgsfdesvriwdvrtgk...clktlpahsdpvsavhfnrdgslivsssydglcriwdtasg 215
                   n +p + l +  +    + + d ++     c+k    hs pv  + + +   +ivs    g+   w+   g
    Y87G2A.6 151 QSN-DPIAHLAIGAADSGKIIVVDGKATAapiCIKD-KLHSTPVKIIEYSQSLDIIVSIDESGMIECWNGERG 221
                 666.67777776665556666777665432337775.579999999999999999999999999999987655 PP

  == domain 2    score: 5.8 bits;  conditional E-value: 0.068
  Wds-PB-aln 144 vfccnfnpqsnlivsgsfdesvriwdvrtgkcl 176
                   c+ f+p    +++ + d  +ri++v+tgk  
    Y87G2A.6 250 PVCATFDPSGLKLATFAEDRKIRIFNVKTGKLA 282
                 468889998888888999999999999999865 PP

>> D2013.8a  CE32616	WBGene00004744	locus:scp-1	status:Confirmed	UniProt:Q18968	protein_id:CAA87777.2
   #    score  bias  c-Evalue  i-Evalue hmmfrom  hmm to    alifrom  ali to    envfrom  env to     acc
 ---   ------ ----- --------- --------- ------- -------    ------- -------    ------- -------    ----
   1 ?    3.5   0.0      0.33        42     182     216 ..     731     766 ..     704     774 .. 0.79
   2 !   18.6   1.8   8.7e-06    0.0011     132     309 ..     869    1051 ..     808    1073 .. 0.75

  Alignments for each domain:
  == domain 1    score: 3.5 bits;  conditional E-value: 0.33
  Wds-PB-aln 182 hsdpvsavhfn.rdgslivsssydglcriwdtasgq 216
                 h  p+ +v ++  d s  vs   +g++ +w+t +gq
    D2013.8a 731 HRFPIESVAIDpEDTSTFVSCCQEGVVYVWNTQTGQ 766
                 667777777763688899999999999999999988 PP

  == domain 2    score: 18.6 bits;  conditional E-value: 8.7e-06
  Wds-PB-aln  132 kclktlkghsnyvfccnfnpqsnlivsgsfdesvriwdvrtg....kclktlpahsdpvsavhfnrdgslivsssydglcriwdtasgqclktlidd 224 
                    lk+++ h + v c     +s+li   sfd s+++w+           + + ah  pv  +  +   s++ ss  +g+   w+  +g+ ++t  +d
    D2013.8a  869 ELLKSVRAHQKPV-CRIAIWKSQLIT-SSFDRSIKMWNWAENpeqiDISNVFLAHNSPVVNLAVDEATSIMYSSCEEGVICWWNLNTGELIRT--ND 961 
                  5678888888776.333445677776.59********9764321114567889*************************************998..56 PP

  Wds-PB-aln  225 dnppvsfvkfspngkyilaatldntlklwdyskgk..clkt.ytgh...knekycifanfsvtggkwivsgsednlvyiwnlqskeivqkl 309 
                  +n   +f +++    y+l       l +w+  +g+  c  +   g    ++  y + +   v+    + + +  + v  w+l+ + i+ k+
    D2013.8a  962 NNYTWAF-QLATSSDYLLGFYGSSQLYMWNVENGQlaCRVSdALGDgtsEDTLYTVGSSGVVSFDDQVAATTSSDSVTFWDLKHRAIIGKV 1051
                  6666666.789999****************9999733432212232111334566666667777777777777778888999988888654 PP

>> F02E9.10b  CE38314	WBGene00008533	status:Confirmed	UniProt:Q564V0	protein_id:CAI79161.1
   #    score  bias  c-Evalue  i-Evalue hmmfrom  hmm to    alifrom  ali to    envfrom  env to     acc
 ---   ------ ----- --------- --------- ------- -------    ------- -------    ------- -------    ----
   1 ?    8.2   0.0     0.012       1.5      50     129 ..      87     167 ..      53     173 .. 0.86
   2 !   11.4   0.0    0.0013      0.17      68     127 ..     201     261 ..     180     266 .. 0.80

  Alignments for each domain:
  == domain 1    score: 8.2 bits;  conditional E-value: 0.012
  Wds-PB-aln  50 kftla.ghtkavssvkfspngewlasssadklikiwgaydgkfektisghklgisdvawssdsrllvsasddktlkvwels 129
                 k+ +a g    v  v +s + ++la    d  i +  + + k  +    h + i  + +  +   ++sa dd+ +k+  ls
   F02E9.10b  87 KYMVAvGMNSIVYEVELSRDAKYLAIGQLDGAIEMLYSENFKNYHKYEVHSMRIRKIEFLPNEERFLSACDDRLIKLHSLS 167
                 55554377778999*********************9999999999999***********99999999*********99998 PP

  == domain 2    score: 11.4 bits;  conditional E-value: 0.0013
  Wds-PB-aln  68 ngewlasssadklikiwgaydgkfekti.sghklgisdvawssdsrllvsasddktlkvwe 127
                  g  +asssa   i iw         +i + h   is +++s  sr l+s+ dd  + ++ 
   F02E9.10b 201 GGTRFASSSASSQIFIWHIEMTTPIMSItNEHTSTISALSFSPTSRHLLSGGDDAMILIYR 261
                 5788999999999999998776666665157899999999999999999999999888876 PP

>> C17H12.1  CE16862	WBGene00015927	locus:dyci-1	status:Confirmed	UniProt:O45087	protein_id:CCD64991.1
   #    score  bias  c-Evalue  i-Evalue hmmfrom  hmm to    alifrom  ali to    envfrom  env to     acc
 ---   ------ ----- --------- --------- ------- -------    ------- -------    ------- -------    ----
   1 ?    2.8   0.0      0.55        69     287     345 ..     352     417 ..     320     418 .. 0.74
   2 !   17.1   0.1   2.4e-05     0.003      60     172 ..     495     611 ..     455     619 .. 0.77

  Alignments for each domain:
  == domain 1    score: 2.8 bits;  conditional E-value: 0.55
  Wds-PB-aln 287 vsgsednlvyiwn..lqskei.vq....klqghtdvvlctachpteniiasaalendktiklwksd 345
                 ++g e   + +w+  l s+++ ++    + q ht +v c a+  t+n     +l +d  i  w+ d
    C17H12.1 352 LAGCESGQICVWDnrLTSRKLpINrsplTTQAHTYTVSCLAVVGTKNAHNFVSLSRDGRICSWNVD 417
                 55666666666642344444322211114699*************************999999877 PP

  == domain 2    score: 17.1 bits;  conditional E-value: 2.4e-05
  Wds-PB-aln  60 vssvkfspngewlasssadklikiwgaydgkfektisghklgisdvawssdsr.llvsasddktlkvwelssg......kclktlkghsnyvfccnfnp 151
                    v fs   + + sss d  +k+w + d +++ +   h   + dvaws     ++ s   d  + vw+l         +      g s y+    + p
    C17H12.1 495 SGVVDFS---HLFISSSHDWTVKLWSTKDANLKFSFESHPDLVLDVAWSPVHPaVFASIDADGNIFVWNLNEDvegpvaRLRAGAEGESVYMNRLIWSP 590
                 4444444...46789**********************************866515566667999*****986411111122334578899999999999 PP

  Wds-PB-aln 152 qsnlivsgsfdesvriwdvrt 172
                 + + +  g  +  v ++dvr 
    C17H12.1 591 DGKHVFVGDDEGRVHMYDVRE 611
                 999999999999999999996 PP

>> C26H9A.2  CE42572	WBGene00007752	status:Partially_confirmed	UniProt:Q9XTS7	protein_id:CAQ48403.1
   #    score  bias  c-Evalue  i-Evalue hmmfrom  hmm to    alifrom  ali to    envfrom  env to     acc
 ---   ------ ----- --------- --------- ------- -------    ------- -------    ------- -------    ----
   1 !   20.3   1.3   2.5e-06   0.00032      93     224 ..    2953    3089 ..    2945    3161 .. 0.80

  Alignments for each domain:
  == domain 1    score: 20.3 bits;  conditional E-value: 2.5e-06
  Wds-PB-aln   93 ktisghklgisd...vawssdsrllvsasddktlkvwels....sgkclktlkghsnyvfccnfnpqsnlivsgsfdesvriwdvrtgkclktlpah 182 
                  k+++ h +   d    a + d   l ++     + vw++     s k l  l+ghs+ + c        ++vs s d +v +w++     ++ lp h
    C26H9A.2 2953 KSVCVHEMCEVDemtCAAAGDETTLFCGNTSGCITVWKVNnkplSMKKLSVLNGHSDAITCLVSCQSHAVLVSASRDLTVLVWHLSEMFLIRQLPKH 3049
                  55666666544422235566777888888888899998863334679999*******99888766666799************************** PP

  Wds-PB-aln  183 sdpvsavhfnrdgslivsssydglcriwdtasgqclktlidd 224 
                     v av  n     i +++   l  +w t  g+ l  l   
    C26H9A.2 3050 PHAVLAVAVNDATGDI-ATACSTLLHVW-TLNGELLAVLNTC 3089
                  *********9765555.45567788898.5567776666554 PP

>> F47D12.9b  CE32425	WBGene00018564	status:Partially_confirmed	UniProt:Q8I7J9	protein_id:CCD83374.1
   #    score  bias  c-Evalue  i-Evalue hmmfrom  hmm to    alifrom  ali to    envfrom  env to     acc
 ---   ------ ----- --------- --------- ------- -------    ------- -------    ------- -------    ----
   1 !   20.2   0.0   2.8e-06   0.00036     101     220 ..     243     368 ..     234     383 .. 0.76

  Alignments for each domain:
  == domain 1    score: 20.2 bits;  conditional E-value: 2.8e-06
  Wds-PB-aln 101 gisdvawssdsrllvsa.sddktlkv.welssgkclktlkghsnyvfccnfn.pqsnlivsgsfdesvriwdvrtgkc.lktlpahsdpvs..avhfnr 193
                  + + ++s+d  l+  +  +d+ +k    +   +    l+g +n  f+  ++  + + +v+  fd  +riwd r  k  +  +  hs+      v f++
   F47D12.9b 243 NVLNHCFSADGNLVYMGlRNDNVIKSdLRMNRDHITGQLNGACNTTFVRVLEkTRPECVVTEGFDSIIRIWDFRWPKNpMMEMHGHSNNCNrlNVFFDK 341
                 555666777777765441455555542345556667789999999999887625678999**************9885388999***998633699*** PP

  Wds-PB-aln 194 dgslivsssydglcriwdtasgqclkt 220
                 +  ++ ++  dg +r w  +sg+ l +
   F47D12.9b 342 EERFVFAAGSDGYVRGWSLTSGDMLCS 368
                 **********************98865 PP

>> F52C9.1  CE44897	WBGene00018672	status:Partially_confirmed	UniProt:D7SFK0	protein_id:CCD71617.1
   #    score  bias  c-Evalue  i-Evalue hmmfrom  hmm to    alifrom  ali to    envfrom  env to     acc
 ---   ------ ----- --------- --------- ------- -------    ------- -------    ------- -------    ----
   1 !   13.3   0.1   0.00036     0.044     139     256 ..    1134    1256 ..    1125    1270 .. 0.74
   2 ?    5.5   0.0     0.084        10      65     121 ..    1278    1334 ..    1260    1351 .. 0.85

  Alignments for each domain:
  == domain 1    score: 13.3 bits;  conditional E-value: 0.00036
  Wds-PB-aln  139 ghsnyvfccnfnpqsnlivsgsfdesvriwdvrtg....kclktlpahsdpvsavhfnrdgslivsssydglcriwdtasgqclktlidddn..ppv 229 
                  gh + +       + n  vs s d++v++w ++       c  t   h+ pv  + +  d s+   +s dg+  +wd      l  +  d +     
     F52C9.1 1134 GHQEKIRKLAAISNENSFVSASSDKTVKLWSIKPEldeiGCQWTYQKHTRPVHDITILADNSI---ASTDGVLHVWDPFRTTLLAQMEWDSKegSGG 1227
                  555555555555677889999999999999998642222699999999999999999999997...5789999999999888887776554411344 PP

  Wds-PB-aln  230 sfvkfspngkyilaa..tldntlklwdys 256 
                   +++     ++il+a  +l  t+kl+d  
     F52C9.1 1228 NIMRVENVDRHILSAicSLHSTVKLFDSR 1256
                  67777888888988733588899998865 PP

  == domain 2    score: 5.5 bits;  conditional E-value: 0.084
  Wds-PB-aln   65 fspngewlasssadklikiwgaydgkfektisghklgisdvawssdsrllvsasddk 121 
                     +g+ +a + ++  + i  a +gk++            v w sd+rllv+ +d+ 
     F52C9.1 1278 VRDKGNKMAVALSNGTLAILDARNGKINALAQTNSTHTVSVNWLSDTRLLVCDADEC 1334
                  55678888888889999999******99888888888889************99975 PP

>> F47D12.9a  CE01952	WBGene00018564	status:Partially_confirmed	UniProt:Q09392	protein_id:CCD83373.1
   #    score  bias  c-Evalue  i-Evalue hmmfrom  hmm to    alifrom  ali to    envfrom  env to     acc
 ---   ------ ----- --------- --------- ------- -------    ------- -------    ------- -------    ----
   1 !   19.4   0.0   4.8e-06   0.00059     102     220 ..     377     501 ..     367     516 .. 0.76

  Alignments for each domain:
  == domain 1    score: 19.4 bits;  conditional E-value: 4.8e-06
  Wds-PB-aln 102 isdvawssdsrllvsa.sddktlkv.welssgkclktlkghsnyvfccnfn.pqsnlivsgsfdesvriwdvrtgkc.lktlpahsdpvs..avhfnrd 194
                 + + ++s+d  l+  +  +d+ +k    +   +    l+g +n  f+  ++  + + +v+  fd  +riwd r  k  +  +  hs+      v f+++
   F47D12.9a 377 VLNHCFSADGNLVYMGlRNDNVIKSdLRMNRDHITGQLNGACNTTFVRVLEkTRPECVVTEGFDSIIRIWDFRWPKNpMMEMHGHSNNCNrlNVFFDKE 475
                 55566677777665441455555542345556666789999999999887624678999**************9885388999***998633699**** PP

  Wds-PB-aln 195 gslivsssydglcriwdtasgqclkt 220
                   ++ ++  dg +r w  +sg+ l +
   F47D12.9a 476 ERFVFAAGSDGYVRGWSLTSGDMLCS 501
                 *********************98865 PP

>> F10F2.1  CE32621	WBGene00004760	locus:sel-2	WD domain, G-beta repeat (2 domains)	status:Partially_confirmed	UniProt:Q
   #    score  bias  c-Evalue  i-Evalue hmmfrom  hmm to    alifrom  ali to    envfrom  env to     acc
 ---   ------ ----- --------- --------- ------- -------    ------- -------    ------- -------    ----
   1 ?    6.7   0.2     0.035       4.3     105     169 ..    2230    2299 ..    2220    2308 .. 0.54
   2 !   12.6   0.1   0.00056      0.07      95     212 ..    2324    2436 ..    2318    2469 .. 0.85

  Alignments for each domain:
  == domain 1    score: 6.7 bits;  conditional E-value: 0.035
  Wds-PB-aln  105 vawssdsrllvs.asddktlkvwelssgkclktlkghsnyvfccnfnpqs....nlivsgsfdesvriwd 169 
                     ++ds+++ + +  d ++++ +  sg++ +++ gh + v c      s      +v+gs+d +v +w+
     F10F2.1 2230 FVTTTDSKFIFAcGYPDYSFRIVDTDSGRVRQAVYGHGDVVTCIARSETSlfsdCYVVTGSMDCTVVLWH 2299
                  4444555555431334566666666666666666666666666555444311112456666666666654 PP

  == domain 2    score: 12.6 bits;  conditional E-value: 0.00056
  Wds-PB-aln   95 isghklgisdvawssdsrllvsasddktlkvwelssgkclktlkghsnyvfccnfnpqsnlivsgsfdesvriwdvrtgkclktlpahsdpvsavhf 191 
                  ++gh   is ++ s++  l+vs+ +d  + +   s +  l+ ++gh     + ++    + i+   fd    +    t k l  +    d + +v  
     F10F2.1 2324 LTGHEASISALCVSAEHGLVVSGCEDGVILIHTTS-SDLLRRIRGHGI---VTQLSMSRECILLSLFDSKRMVTYSATAKKLDEVLV-DDKIECVTV 2415
                  68*************************99988765.5789******84...456667777788888998877888889999998765.799****** PP

  Wds-PB-aln  192 nrdgslivsssydglcriwdt 212 
                   rdg + v+ + +g   iw  
     F10F2.1 2416 TRDGEFAVTGAVNGRINIWRM 2436
                  *******************75 PP

>> C08B6.7a  CE05244	WBGene00007428	locus:hpo-22	59 protein	status:Partially_confirmed	UniProt:Q17818	protein_id:CAA9658
   #    score  bias  c-Evalue  i-Evalue hmmfrom  hmm to    alifrom  ali to    envfrom  env to     acc
 ---   ------ ----- --------- --------- ------- -------    ------- -------    ------- -------    ----
   1 !   18.1   0.0   1.2e-05    0.0015     106     192 ..     311     398 ..     272     434 .. 0.78

  Alignments for each domain:
  == domain 1    score: 18.1 bits;  conditional E-value: 1.2e-05
  Wds-PB-aln 106 aws.sdsrllvsasddktlkvwelssgkclktlkghsnyvfccnfnpqsnlivsgsfdesvriwdvrtgkclktlpahsdpvsavhfn 192
                 ++s sd +++ + s d  l++++  +   l  +k +   ++   + p+++li++g  d+ + ++ v   +++    ah   vs v+f+
    C08B6.7a 311 SFSgSDGKMMATVSHDGFLRIFNYHAQELLAVMKSYFGGLLTLSWSPDAKLIATGGEDDLLTVYSVAEKRVVCRGQAHKSWVSQVKFD 398
                 4443677777777777777777777777777777777777777777777777777777777777777777777777777777777775 PP

>> C08B6.7b  CE45162	WBGene00007428	locus:hpo-22	status:Partially_confirmed	UniProt:D9N129	protein_id:CBO21933.1
   #    score  bias  c-Evalue  i-Evalue hmmfrom  hmm to    alifrom  ali to    envfrom  env to     acc
 ---   ------ ----- --------- --------- ------- -------    ------- -------    ------- -------    ----
   1 !   18.0   0.0   1.3e-05    0.0016     106     192 ..     311     398 ..     272     434 .. 0.78

  Alignments for each domain:
  == domain 1    score: 18.0 bits;  conditional E-value: 1.3e-05
  Wds-PB-aln 106 aws.sdsrllvsasddktlkvwelssgkclktlkghsnyvfccnfnpqsnlivsgsfdesvriwdvrtgkclktlpahsdpvsavhfn 192
                 ++s sd +++ + s d  l++++  +   l  +k +   ++   + p+++li++g  d+ + ++ v   +++    ah   vs v+f+
    C08B6.7b 311 SFSgSDGKMMATVSHDGFLRIFNYHAQELLAVMKSYFGGLLTLSWSPDAKLIATGGEDDLLTVYSVAEKRVVCRGQAHKSWVSQVKFD 398
                 4443677777777777777777777777777777777777777777777777777777777777777777777777777777777775 PP

>> Y54G2A.12  CE41063	WBGene00021877	status:Partially_confirmed	UniProt:A5A8P6	protein_id:CCD83536.1
   #    score  bias  c-Evalue  i-Evalue hmmfrom  hmm to    alifrom  ali to    envfrom  env to     acc
 ---   ------ ----- --------- --------- ------- -------    ------- -------    ------- -------    ----
   1 !   18.2   0.0   1.1e-05    0.0014      75     123 ..     193     242 ..     182     254 .. 0.80

  Alignments for each domain:
  == domain 1    score: 18.2 bits;  conditional E-value: 1.1e-05
  Wds-PB-aln  75 ssadklikiwgaydg.kfektisghklgisdvawssdsrllvsasddktl 123
                  s d  ik+w  yd  +  +t sghkl + +va+  +   ++sas d+ +
   Y54G2A.12 193 YSMDTKIKLWEVYDRqRVVRTYSGHKLPVREVAFNNEGTEFLSASFDRYV 242
                 47788899999998625788999999999999999998888888888765 PP

>> ZK930.1b  CE45802	WBGene00014151	status:Partially_confirmed	protein_id:CBZ01810.1
   #    score  bias  c-Evalue  i-Evalue hmmfrom  hmm to    alifrom  ali to    envfrom  env to     acc
 ---   ------ ----- --------- --------- ------- -------    ------- -------    ------- -------    ----
   1 !   11.0   0.0    0.0017      0.22     176     214 ..      52      90 ..      33     165 .. 0.73
   2 ?    5.1   0.0      0.11        14     194     210 ..     428     444 ..     395     445 .] 0.78

  Alignments for each domain:
  == domain 1    score: 11.0 bits;  conditional E-value: 0.0017
  Wds-PB-aln 176 lktlpahsdpvsavhfnrdgslivsssydglcriwdtas 214
                 +  l  hs  ++ +  nr+  l +s s dg +++w t s
    ZK930.1b  52 ITHLHEHSGKITKLCANRESDLFLSGSTDGTVKVWKTRS 90 
                 444555555555555555555555555555555555544 PP

  == domain 2    score: 5.1 bits;  conditional E-value: 0.11
  Wds-PB-aln 194 dgslivsssydglcriw 210
                 +  l+vss ydg+ +iw
    ZK930.1b 428 NSELLVSSGYDGVIKIW 444
                 467999*********99 PP

>> Y39H10A.6  CE45064	WBGene00021482	status:Partially_confirmed	UniProt:Q965W8	protein_id:CCD73289.1
   #    score  bias  c-Evalue  i-Evalue hmmfrom  hmm to    alifrom  ali to    envfrom  env to     acc
 ---   ------ ----- --------- --------- ------- -------    ------- -------    ------- -------    ----
   1 !   14.5   0.0   0.00015     0.018      51     290 ..     248     513 ..     217     519 .. 0.68

  Alignments for each domain:
  == domain 1    score: 14.5 bits;  conditional E-value: 0.00015
  Wds-PB-aln  51 ftlaghtk.avssvkfspngewlasssadklikiwgaydgkfektisghklgisdvaws....sdsrllvsasd..dktlkvwelssgkclktlk...g 139
                   l  h k  + +vkfs ng+ +as    + i +w +   k+ +      +   d+a+      +  ll+++ +     l ++++++  +++ l+    
   Y39H10A.6 248 TQLWDHHKfEIFCVKFSRNGKMMASGGKSNSITLWKCAKSKLTRIGEMAPINEGDIAYMefcqQNKYLLICGGQmaRYNLTIFDIATRSVFRMLRvnnT 346
                 445555552678999999999999999999999999999999987777777777887642211344566665541145788999888766666542216 PP

  Wds-PB-aln 140 hsnyv.....f.ccnfnpqs...nlivsgsfdesvriwdvrtgkclktlpahsd.pvsavhfnrdgslivsssydglcriwdtasgqc..l.ktliddd 225
                 h + +     f c  f  ++     +v+g    +++++d+  g    ++  ++   + ++h  r g   ++      +r++  a      l  t i  +
   Y39H10A.6 347 HDDIIdigsfFsCGSFLTDTynrTRVVAGNEFGAMKVFDLSRGEHEPAIRQQAGfRIRCLHGMRSGDSFIAVDTHNRVRLFSFANNTTenLeGTTICKE 445
                 665432222231555654332114689999999999999999999888877664268999999999888888888888988877654311315889999 PP

  Wds-PB-aln 226 nppvsfvkfspngkyilaatldntlklwdyskgkclktytgh.kne...kycifanfsvtggkwivsgs 290
                 +  +  +   p  + +l++t +  l+lwd    + ++ ++g  + e   +y i + f     ++i +gs
   Y39H10A.6 446 EVTIIHMTVHPSERLVLTTT-ELNLRLWDIRTHNLIRIFSGAcQREefsRYQIHSSFGGVHQNFIATGS 513
                 99999999999999999866.556999999999999999985223313357777777766667777776 PP

>> Y87G2A.11  CE24682	WBGene00013599	status:Confirmed	UniProt:Q9U1Q0	protein_id:CAB60432.1
   #    score  bias  c-Evalue  i-Evalue hmmfrom  hmm to    alifrom  ali to    envfrom  env to     acc
 ---   ------ ----- --------- --------- ------- -------    ------- -------    ------- -------    ----
   1 !   15.5   0.1   7.5e-05    0.0094     134     192 ..     201     261 ..     171     291 .. 0.63

  Alignments for each domain:
  == domain 1    score: 15.5 bits;  conditional E-value: 7.5e-05
  Wds-PB-aln 134 lktlkghsnyvfccnfnpqsn.livsgsfdesvriwdvr.tgkclktlpahsdpvsavhfn 192
                 lk    h    +  +fnp+ + +i++   d  vriwd r t  +l +l  h+  v +v f 
   Y87G2A.11 201 LKIRDAHIHRTISMDFNPNLQhVIATCGDDGYVRIWDTRsTSSALTSLHPHAHWVWSVRFH 261
                 5555556666666666666441333344445566666662344566666666666666654 PP

>> B0280.9  CE00816	WBGene00015104	status:Confirmed	UniProt:P42000	protein_id:CCD61605.1
   #    score  bias  c-Evalue  i-Evalue hmmfrom  hmm to    alifrom  ali to    envfrom  env to     acc
 ---   ------ ----- --------- --------- ------- -------    ------- -------    ------- -------    ----
   1 !   14.6   0.0   0.00014     0.018      63     170 ..     305     423 ..     288     426 .. 0.70

  Alignments for each domain:
  == domain 1    score: 14.6 bits;  conditional E-value: 0.00014
  Wds-PB-aln  63 vkfspngewlasssadklikiwgaydgkfek......tisghklgisdvawssdsrllvsas..ddktlkvwelssgkclktl...kghsnyvfccnfn 150
                 + +s  g+++a+ s   +++++   d +          +s     +s +a+ sd++l+  +s   d+ l++  ++s  ++k +   +g+  +  c++f 
     B0280.9 305 LAISQHGDYFATGSDTGIVNVYSGNDCRNSTnprplfNVSNLVTAVSSIAFNSDAQLMAICSnvKDNHLRLVHVASQTTFKNFperNGKVTHARCVEFS 403
                 566778888888888888888888877765422222246777778888888888888754441157788888888888877653336777788888888 PP

  Wds-PB-aln 151 pqsnlivsgsfdesvriwdv 170
                 p+   ++ g  d  + ++++
     B0280.9 404 PNGGYMAVGNDDGRLHVFEI 423
                 88888888888888777776 PP

>> R11D1.1b  CE38536	WBGene00011242	WD domain, G-beta repeat	status:Confirmed	UniProt:Q21934	protein_id:CAA99909.2
   #    score  bias  c-Evalue  i-Evalue hmmfrom  hmm to    alifrom  ali to    envfrom  env to     acc
 ---   ------ ----- --------- --------- ------- -------    ------- -------    ------- -------    ----
   1 ?    6.7   0.1     0.035       4.4      56     134 ..      65     150 ..      61     338 .. 0.56
   2 ?    4.9   0.0      0.12        15     131     169 ..     357     395 ..     346     399 .. 0.75

  Alignments for each domain:
  == domain 1    score: 6.7 bits;  conditional E-value: 0.035
  Wds-PB-aln  56 htkavssvkfspngewlasssadklikiwgaydgkfekt...is....ghklgisdvawssdsrllvsasddktlkvwelssgkcl 134
                 ht ++++++fs n ++las   d   ++w   +    kt   i      h+  i  + +  + r+l s+    t+   ++ + +++
    R11D1.1b  65 HTGCINALQFSHNDRFLASGGDDMHGRVWNVDELMVRKTpkpIGvmehPHRSNIFSLEFDLENRFLYSGERWGTVIKHDIETKQSI 150
                 55555666666666666666666555666554443333311121111123444444444444444444444444444444444444 PP

  == domain 2    score: 4.9 bits;  conditional E-value: 0.12
  Wds-PB-aln 131 gkclktlkghsnyvfccnfnpqsnlivsgsfdesvriwd 169
                  k l  l+gh      + f    nl+vs  +++s ++w 
    R11D1.1b 357 EKELTVLRGHRSVPNQVRFSQHNNLLVSSGVENSFKLWS 395
                 566777888887777788888888888888888888874 PP

>> Y79H2A.6  CE24672	WBGene00000201	locus:arx-3	status:Confirmed	UniProt:Q9U1R7	protein_id:CAB54510.1
   #    score  bias  c-Evalue  i-Evalue hmmfrom  hmm to    alifrom  ali to    envfrom  env to     acc
 ---   ------ ----- --------- --------- ------- -------    ------- -------    ------- -------    ----
   1 !   14.1   0.4    0.0002     0.025      73     128 ..      32      87 ..      18      93 .. 0.84
   2 ?    3.1   0.2      0.45        56      52     125 ..      97     174 ..      88     182 .. 0.71
   3 ?    1.3   0.0       1.5   1.9e+02      60     119 ..     210     270 ..     203     288 .. 0.76

  Alignments for each domain:
  == domain 1    score: 14.1 bits;  conditional E-value: 0.0002
  Wds-PB-aln  73 asssadklikiwgaydgkfektisghklgisdvawssdsrllvsasddktlkvwel 128
                 ++ss d  i  w   d +  +t+s h l ++ + w + +  +vs+s+dk   vw +
    Y79H2A.6  32 SASSNDIHIFEWRNGDWQSIHTLSEHDLPVTGLDWGTKTNRIVSCSQDKNAFVWTF 87 
                 46777877888888888889999999999999999999999999999999999976 PP

  == domain 2    score: 3.1 bits;  conditional E-value: 0.45
  Wds-PB-aln  52 tlaghtkavssvkfspngewlasssadklikiwg...aydgkfektisg.hklgisdvawssdsrllvsasddktlkv 125
                  l    +a++ vk+sp  + +a  s  kl+ +       d    k i    +  ++ + w s+  ll  +s d   +v
    Y79H2A.6  97 VLVRFNRAATYVKWSPLENKFAVGSGAKLVSVCYyekENDWWVSKQIKKpIRSTVTCLDWHSNNVLLAVGSCDFKCRV 174
                 56677899999*****99999999999999985311123444556664314556777788888888888777766555 PP

  == domain 3    score: 1.3 bits;  conditional E-value: 1.5
  Wds-PB-aln  60 vssvkfspngewlasssadklikiw.gaydgkfektisghklgisdvawssdsrllvsasd 119
                 v  v fsp+g  la  s d  +     + d +  + +   +l  + v w ++  ++ ++ d
    Y79H2A.6 210 VHRVAFSPSGCRLAFVSHDSSVSFVdSTVDSQKVQNLLTIHLPFTTVEWITENSVVTAGHD 270
                 56799*********99999988755156788777777777889999999888766554444 PP

>> F17C11.10  CE05657	WBGene00008921	sepB domain	status:Confirmed	UniProt:Q19520	protein_id:CAA96632.1
   #    score  bias  c-Evalue  i-Evalue hmmfrom  hmm to    alifrom  ali to    envfrom  env to     acc
 ---   ------ ----- --------- --------- ------- -------    ------- -------    ------- -------    ----
   1 !   14.9   0.9   0.00011     0.014     113     256 ..     122     275 ..      93     324 .. 0.73

  Alignments for each domain:
  == domain 1    score: 14.9 bits;  conditional E-value: 0.00011
  Wds-PB-aln 113 llvsasddktlkvwelssgkc.lktlkghsnyvfccnfnpqsnlivsgsfdesvriwdvrtgkclktl....pah.....sdpvsavhfnrdgslivss 201
                  ++ +s d ++k  ++    + lkt +     v+c++++p+ ++++  ++d  v i d+ +    +tl    p       s p   + + +dg  +   
   F17C11.10 122 NVIGGSSDYAVKCTNMKDLDAeLKT-RSLEAEVLCVKLDPKNEFVAVSTVDGNVTIIDIDSFSIKHTLtkvfPRFetidvSRPRIQLSWSKDGQWLFVP 219
                 4667777888887777665541444.5556789*************************99876665551111433222226677778899999877666 PP

  Wds-PB-aln 202 sydglcriw..dtasgqclktlidddnppvsfvkfspngkyilaatldntlklwdys 256
                 s   + + +  +      +  l d      s   +sp gky+ ++t+dn + +w+  
   F17C11.10 220 SKGCV-KSYrrNGWEESGVYRLKDHASVDFSVTALSPCGKYLASSTMDNQIAVWNSD 275
                 54333.333012233445667788888899999*********************854 PP

>> Y71G12A.3  CE30571	WBGene00022139	locus:tub-2	status:Partially_confirmed	UniProt:Q9BL53	protein_id:CCD72996.1
   #    score  bias  c-Evalue  i-Evalue hmmfrom  hmm to    alifrom  ali to    envfrom  env to     acc
 ---   ------ ----- --------- --------- ------- -------    ------- -------    ------- -------    ----
   1 !   15.0   0.1    0.0001     0.013      49     124 ..      61     137 ..      49     185 .. 0.77

  Alignments for each domain:
  == domain 1    score: 15.0 bits;  conditional E-value: 0.0001
  Wds-PB-aln  49 lkftlaghtkavssvkfspngewlasssadklikiwgaydgkfekt.isghklgisdvawssdsrllvsasddktlk 124
                  +f l gh +a+  v +  +   las  a  +i +w   d ++    ++   + +sd++ws      + + dd+ + 
   Y71G12A.3  61 YNFNLRGHHNAIRMVTWNKSQSKLASCDASGIIYVWVRNDDRWSVElVNDRGVKVSDLSWSPCGGSALICYDDNFVL 137
                 4799**************************************987615667799******97655555555665555 PP

>> T01G1.3  CE16320	WBGene00011338	locus:sec-31	Yesat transport protein WEB1 like	status:Partially_confirmed	UniProt:O45
   #    score  bias  c-Evalue  i-Evalue hmmfrom  hmm to    alifrom  ali to    envfrom  env to     acc
 ---   ------ ----- --------- --------- ------- -------    ------- -------    ------- -------    ----
   1 ?    1.2   0.0       1.7   2.1e+02     180     214 ..     118     152 ..      76     198 .. 0.65
   2 !   14.2   2.2   0.00019     0.024      56     217 ..     120     291 ..     107     307 .. 0.70

  Alignments for each domain:
  == domain 1    score: 1.2 bits;  conditional E-value: 1.7
  Wds-PB-aln 180 pahsdpvsavhfnrdgslivsssydglcriwdtas 214
                   h   v ++   rdg  + s    g   +wd a 
     T01G1.3 118 RDHHGHVLTIDVSRDGRWMASGGGSGQILLWDCAN 152
                 34555566667777777777777777777777664 PP

  == domain 2    score: 14.2 bits;  conditional E-value: 0.00019
  Wds-PB-aln  56 htkavssvkfspngewlasssadklikiwgaydgk..fektisghklgisdvawssdsrllvsasddktlkvwelssgkc..l..ktlkghsnyvfccn 148
                 h   v ++  s +g+w+as      i +w + + k  f          +  + w      + ++   + +  w+l  + +  l    + g     +  n
     T01G1.3 120 HHGHVLTIDVSRDGRWMASGGGSGQILLWDCANLKtpFSPGSPNFPDQVKLLRWNLKNESVFASISSRRVSFWDLRRNGSpvLefAEIPGCDWSSLSWN 218
                 555666777888888888888888888887766552244445555556777788887777777777788888888643321131134556666666666 PP

  Wds-PB-aln 149 fnpqsnlivsg.sfdesv.riwdvr.tgkclktlpahsdpvsavhfnr.dgslivsssydglcriwdtasgqc 217
                     s+livs  s   sv + wd r t   +k    h   +++v +n+ d  l++ss  dg + iw+  + ++
     T01G1.3 219 PSDASQLIVSSqSQHASViQKWDSRfTSTPVKEYRHHNMGITSVDWNKaDDRLVISSGCDGQVVIWNHETSEV 291
                 6678999998624444442679998567789999999999999999975788999999999999998766555 PP

>> C10B5.1  CE30722	WBGene00015670	status:Partially_confirmed	UniProt:O16318	protein_id:CCD64079.1
   #    score  bias  c-Evalue  i-Evalue hmmfrom  hmm to    alifrom  ali to    envfrom  env to     acc
 ---   ------ ----- --------- --------- ------- -------    ------- -------    ------- -------    ----
   1 !   14.8   0.1   0.00013     0.016     147     211 ..     242     309 ..     199     311 .] 0.75

  Alignments for each domain:
  == domain 1    score: 14.8 bits;  conditional E-value: 0.00013
  Wds-PB-aln 147 cnfnpqsnlivsgsfdesvriwdvrtgkclktl.pahsdpvsavhf..nrdgslivsssydglcriwd 211
                   f p+s+ i++g +d s+r++  +  ++l +l  ahs  +s++ +    +g +++++s d  + +w 
     C10B5.1 242 ISFSPNSKQIIAGFWDGSIRVFSRHRLNVLLALtNAHSSTISSIIWlpPEQGEIVIATSSDSTVSLWK 309
                 46788888888888888888887766666655525788888877652346788888888888777774 PP

>> K02B12.3  CE32461	WBGene00010496	locus:sec-12	WD domain, G-beta repeat	status:Partially_confirmed	UniProt:Q21115	prot
   #    score  bias  c-Evalue  i-Evalue hmmfrom  hmm to    alifrom  ali to    envfrom  env to     acc
 ---   ------ ----- --------- --------- ------- -------    ------- -------    ------- -------    ----
   1 !   14.4   0.0   0.00016      0.02     143     216 ..     144     226 ..     119     234 .. 0.55

  Alignments for each domain:
  == domain 1    score: 14.4 bits;  conditional E-value: 0.00016
  Wds-PB-aln 143 yvfccnfnpqs..nlivsgsfdesvriwdvr........tgkclktlpahsdpvsavhfnrdgslivsssydglcriwdtasgq 216
                 y  c+ f+  s  ++ ++g  d  +riw+ +          + + t+ ah   v  + f +d   i+s   +g   iw t +g 
    K02B12.3 144 YQKCVRFDKSSrgKIFATGGADGHIRIWNAQivfraeneDAQPILTIQAHKADVDDIDFSKDSKTIISVGAEGA-FIWSTQTGA 226
                 55555555444223555566666666665431111111123445556666666666666666666666666653.456665554 PP

>> Y111B2A.12b  CE45370	WBGene00013735	status:Partially_confirmed	UniProt:E0R7L3	protein_id:CBW48562.1
   #    score  bias  c-Evalue  i-Evalue hmmfrom  hmm to    alifrom  ali to    envfrom  env to     acc
 ---   ------ ----- --------- --------- ------- -------    ------- -------    ------- -------    ----
   1 ?    3.2   0.0      0.41        51     152     216 ..       3      65 ..       1      88 [. 0.72
   2 ?   10.3   0.0    0.0028      0.35      75     190 ..     124     200 ..     105     224 .] 0.46

  Alignments for each domain:
  == domain 1    score: 3.2 bits;  conditional E-value: 0.41
   Wds-PB-aln 152 qsnlivsgsfdesvriwdvrtgkclktlpahsdpvsavhfnrdgslivsssydglcriwdtasgq 216
                  + + i+ g  d  vr+w +r       l  hs p++a+      ++ +  +  g + + +tas +
  Y111B2A.12b   3 DGKRIMCGYSDGIVRLWLLREETS-THLYFHS-PITAIDHHVTQTVAIIGTQSGTVNVVNTASPD 65 
                  566788888899999998887654.4566666.77887777777777777778888888888864 PP

  == domain 2    score: 10.3 bits;  conditional E-value: 0.0028
   Wds-PB-aln  75 ssadklikiwgaydgkfekti..sghklgisdvawssdsrllvsasddktlkvwelssgkclktlkghsnyvfccnfnpqsnlivsgsfdesvriwdv 170
                     d  + i+   d +  ++i  s + + i  v ws                                        ++ ++  + +gs+d ++ri+d 
  Y111B2A.12b 124 GRNDGTMCIYE-MDSNSPRSIfqSNQMMAIVKVIWS----------------------------------------MEGNAPYVTAGSIDGTIRIFDA 180
                  44444444443.233333333223333444444444........................................3444445666666666666666 PP

   Wds-PB-aln 171 rtgkclktlpahsdpvsavh 190
                  r    +k l    d v  v 
  Y111B2A.12b 181 RDSSLVKELHNGGDEVLDVL 200
                  66666666666666555443 PP

>> Y54E5B.2  CE19226	WBGene00013204	status:Partially_confirmed	UniProt:Q9XWF9	protein_id:CAA21713.1
   #    score  bias  c-Evalue  i-Evalue hmmfrom  hmm to    alifrom  ali to    envfrom  env to     acc
 ---   ------ ----- --------- --------- ------- -------    ------- -------    ------- -------    ----
   1 ?   14.1   0.0    0.0002     0.026      97     252 ..     138     291 ..     122     297 .. 0.68
   2 ?   -0.0   0.2         4     5e+02     157     219 ..     309     376 ..     301     392 .. 0.68
   3 ?   -0.5   0.0       5.7   7.1e+02     232     298 ..     576     643 ..     567     653 .. 0.79

  Alignments for each domain:
  == domain 1    score: 14.1 bits;  conditional E-value: 0.0002
  Wds-PB-aln  97 ghklgisdvawssdsrllvsasddktlkvwelssgkc..lktlkghsnyvfccnfnpqsnlivsgsfdesvriwdv..rtgkclktlpahsdpvsavhf 191
                 ghk  i   +  +ds  + + sdd+t+++w +    +  l t+ gh+   f+   +p    i +g +++++  w+   r+    + +      +  +  
    Y54E5B.2 138 GHKGMIF--SIVTDSTRIFTISDDRTIRMWPIDDRESgpLCTVFGHTARPFAICVDPINYRIYTGGIEQTLFCWKYdeRSIDLRQKIAIPIGVIQKISK 234
                 5665443..345799999************9976543339*******************************9996511444444555555555566666 PP

  Wds-PB-aln 192 nrdgslivsssydglcriwdtasgqclktlidddnppvsfvkfspngkyilaatldntlkl 252
                   d +l +ss    l  i         k +i  d+  + f +   ngk ++  t dn l l
    Y54E5B.2 235 IDDSTLAISSQNGDLLEIHVEQQSLKSKIVILKDD-LMNFAN--LNGKLVI-LTADNELIL 291
                 66777777777777877765443333333333332.233333..3666544.355666655 PP

  == domain 2    score: -0.0 bits;  conditional E-value: 4
  Wds-PB-aln 157 vsgsfdesvriwdvrtgkclktlpahsdpvsa..vhfnrdgslivsssydglcriwdtasg...qclk 219
                    s d+sv  w+ +t  ++ t   h   +s   +      s +   + dg+  +++ a     +clk
    Y54E5B.2 309 HMTSSDDSVVAWHQNTWIVITTSSVHRLKLSMniISATCHASYVAIKTIDGIIHVYNFADVeniRCLK 376
                 55678888888888888888888888776664114556677888888888888887666541114555 PP

  == domain 3    score: -0.5 bits;  conditional E-value: 5.7
  Wds-PB-aln 232 vkfspngkyilaatldntlklwdyskgkclktytghknekycifanfsvtggkwivsgs.ednlvyiw 298
                 v  s   +y+++ +ld  l + d +  + l  ++g +     i+ +    g  +i++g  + +l  iw
    Y54E5B.2 576 VAASGSSNYLVTVSLDGHLSISDGNLKRILTIFVGENLLCTDIYDEADENGTVYILTGGgKSKLSIIW 643
                 66677888999999999999999999999999999988888899999999999988764155666677 PP

>> F49D11.10  CE44000	WBGene00045433	status:Partially_confirmed	UniProt:A7DT40	protein_id:CCD71541.1
   #    score  bias  c-Evalue  i-Evalue hmmfrom  hmm to    alifrom  ali to    envfrom  env to     acc
 ---   ------ ----- --------- --------- ------- -------    ------- -------    ------- -------    ----
   1 ?    1.7   0.0       1.2   1.5e+02     230     261 ..     212     243 ..     197     280 .. 0.70
   2 ?   13.8   1.8   0.00024      0.03     111     213 ..     466     569 ..     433     581 .. 0.78

  Alignments for each domain:
  == domain 1    score: 1.7 bits;  conditional E-value: 1.2
  Wds-PB-aln 230 sfvkfspngkyilaatldntlklwdyskgkcl 261
                  f ++s ng+y++aa  d  +  w   k   +
   F49D11.10 212 QFDRLSANGNYLVAAISDGRVLEWSNLKSSGV 243
                 57889999999999999999888887665443 PP

  == domain 2    score: 13.8 bits;  conditional E-value: 0.00024
  Wds-PB-aln 111 srllvsasddktlkvwelssgkclktlkghsnyvfccnfnpqsnlivsgsf....desvriwdvrtgkclktlpahsdpvsavhfnrdgslivsssydg 205
                 +  +v+as   t+ vw+ +   +   l    n+   +++   sn+ + g f     +   +w+v+  k +  l + sd + +v f  dg  ++ s+  g
   F49D11.10 466 ANTIVTASTSGTISVWDYTEKDVREDLERSRNWQ-EAEIRSISNIQADGKFvsahGQHAVLWNVKNMKIIDVLSC-SDDIISVDFAADGRHLIISTKKG 562
                 3469**************9999888998888875.56777788887777662211455779*********99976.7778889******9777777777 PP

  Wds-PB-aln 206 lcriwdta 213
                 ++  wdt 
   F49D11.10 563 VV-CWDTL 569
                 64.58885 PP

>> C09G9.2b  CE42621	WBGene00007493	status:Confirmed	UniProt:B3GWB1	protein_id:CAQ58096.1
   #    score  bias  c-Evalue  i-Evalue hmmfrom  hmm to    alifrom  ali to    envfrom  env to     acc
 ---   ------ ----- --------- --------- ------- -------    ------- -------    ------- -------    ----
   1 ?   13.7   0.5   0.00026     0.033      63     210 ..      41     203 ..      18     211 .. 0.69

  Alignments for each domain:
  == domain 1    score: 13.7 bits;  conditional E-value: 0.00026
  Wds-PB-aln  63 vkfspngewl.asssadklikiwgaydgkfektisghklgisdvawssdsrllvsasddktlkvwelssg.......kclktl....kghsnyvfccnf 149
                  k+   g+ + ++ss   l+ +    +  + +ti   + gi  v+ +  + +++++  +  + +w+l  +         +ktl    k        c  
    C09G9.2b  41 RKICRHGNSIlSASSNGSLVAV--DVETGMPRTIFTGQAGIRSVCTTFGTNVVMAGDANGQITMWDLRENnehsntlDPIKTLipskKALDAVTALCSH 137
                 5566666544044444555554..345567888988899999999999999999888899999999864311111113467764442344455678999 PP

  Wds-PB-aln 150 npqsnlivsgsfdesvriwd...vrtgkclktlpahsdpvsavhfn.rdg.slivsssydglcriw 210
                   qsnl+  g+ d  v + d   vr  +   t       +s v f  + g  l+vss    l ri 
    C09G9.2b 138 PAQSNLVCCGTDDGIVGLIDarnVRGANITSTYLVAKKAISQVMFHpKCGdNLLVSSNDGSLIRID 203
                 ***************999872225556677788888999999998733442577777666688884 PP

>> ZK930.1a  CE06671	WBGene00014151	serine\/threonine kinase	status:Partially_confirmed	UniProt:Q23669	protein_id:CAA941
   #    score  bias  c-Evalue  i-Evalue hmmfrom  hmm to    alifrom  ali to    envfrom  env to     acc
 ---   ------ ----- --------- --------- ------- -------    ------- -------    ------- -------    ----
   1 ?    8.8   0.0     0.008         1     176     214 ..     961     999 ..     944    1070 .. 0.75
   2 ?    3.2   0.0      0.41        52     194     210 ..    1337    1353 ..    1307    1354 .] 0.78

  Alignments for each domain:
  == domain 1    score: 8.8 bits;  conditional E-value: 0.008
  Wds-PB-aln 176 lktlpahsdpvsavhfnrdgslivsssydglcriwdtas 214
                 +  l  hs  ++ +  nr+  l +s s dg +++w t s
    ZK930.1a 961 ITHLHEHSGKITKLCANRESDLFLSGSTDGTVKVWKTRS 999
                 444555555555555566666666666666666665544 PP

  == domain 2    score: 3.2 bits;  conditional E-value: 0.41
  Wds-PB-aln  194 dgslivsssydglcriw 210 
                  +  l+vss ydg+ +iw
    ZK930.1a 1337 NSELLVSSGYDGVIKIW 1353
                  467999*********99 PP

>> T27B1.1  CE41845	WBGene00003883	locus:osm-1	leucine zipper transcription factor(weak)	status:Confirmed	UniProt:Q22830
   #    score  bias  c-Evalue  i-Evalue hmmfrom  hmm to    alifrom  ali to    envfrom  env to     acc
 ---   ------ ----- --------- --------- ------- -------    ------- -------    ------- -------    ----
   1 ?   12.8   1.0   0.00049     0.062      61     214 ..      20     183 ..       8     267 .. 0.55

  Alignments for each domain:
  == domain 1    score: 12.8 bits;  conditional E-value: 0.00049
  Wds-PB-aln  61 ssvkfspngewlasssadklikiw...gaydgkfe.ktis...ghk.lgisdvawssdsrllvsasddktlkvwelssg...kclktlkghsnyvfccn 148
                 s++  spng   a + +d+ + +    g    +f  k i    g+k + +  +++s ds  +  +  d+ l ++++ ++   k +   k        c 
     T27B1.1  20 SNISCSPNGSRAAIACSDRSVALLdenGVQKDRFTcKPIDakyGKKsFTVLCMTFSPDSSRIAIGQSDNVLFIYKVGTSwneKKVIVNKFVQPSAVTCL 118
                 556666666666655555544432111444445532333211122223445556666666555555666666666655411122223333344445555 PP

  Wds-PB-aln 149 fnpqsnlivsgsfdesvriwdvrtgkclktlpahsdpvsavhfnrdgslivsssydglcriwdtas 214
                   p  + i+ g +d  vri  ++t kc     +    vs     +  +  vs+  dg   +++ +s
     T27B1.1 119 SWPFDDKILVGQLDGKVRIGLIKTNKCSSLYKTDETVVSIQTHPKR-TSFVSAHQDGSIILYNFSS 183
                 5566666666666777777666666665544444444433333332.3344555555555544443 PP

>> C09G9.2a  CE35389	WBGene00007493	status:Confirmed	UniProt:Q17872	protein_id:CAA90972.2
   #    score  bias  c-Evalue  i-Evalue hmmfrom  hmm to    alifrom  ali to    envfrom  env to     acc
 ---   ------ ----- --------- --------- ------- -------    ------- -------    ------- -------    ----
   1 ?   12.7   0.4   0.00053     0.067      64     210 ..     134     295 ..     111     303 .. 0.68

  Alignments for each domain:
  == domain 1    score: 12.7 bits;  conditional E-value: 0.00053
  Wds-PB-aln  64 kfspngewl.asssadklikiwgaydgkfektisghklgisdvawssdsrllvsasddktlkvwelssg.......kclktl....kghsnyvfccnfn 150
                 k+   g+ + ++ss   l+ +    +  + +ti   + gi  v+ +  + +++++  +  + +w+l  +         +ktl    k        c   
    C09G9.2a 134 KICRHGNSIlSASSNGSLVAV--DVETGMPRTIFTGQAGIRSVCTTFGTNVVMAGDANGQITMWDLRENnehsntlDPIKTLipskKALDAVTALCSHP 230
                 555566544044444555554..345567788888899999999999999988888889999999864311111113467764442344455668999* PP

  Wds-PB-aln 151 pqsnlivsgsfdesvriwd...vrtgkclktlpahsdpvsavhfn.rdg.slivsssydglcriw 210
                  qsnl+  g+ d  v + d   vr  +   t       +s v f  + g  l+vss    l ri 
    C09G9.2a 231 AQSNLVCCGTDDGIVGLIDarnVRGANITSTYLVAKKAISQVMFHpKCGdNLLVSSNDGSLIRID 295
                 **************999872225556677788888999999998733442577777666688884 PP

>> F58D2.1  CE18782	WBGene00010240	locus:gadr-1	C.elegans ZYG-11 protein like	status:Partially_confirmed	UniProt:Q9XVM3	
   #    score  bias  c-Evalue  i-Evalue hmmfrom  hmm to    alifrom  ali to    envfrom  env to     acc
 ---   ------ ----- --------- --------- ------- -------    ------- -------    ------- -------    ----
   1 ?   12.0   0.1   0.00084      0.11      91     157 ..     421     489 ..     414     500 .. 0.83

  Alignments for each domain:
  == domain 1    score: 12.0 bits;  conditional E-value: 0.00084
  Wds-PB-aln  91 fektisghklgisdvawss..dsrllvsasddktlkvwelssgkclk.tlkghsnyvfccnfnpqsnliv 157
                 fekt   ++l i  + ws+     l+vsas +  +k+ e ss  c+  t  g   +v  c  n +sn i 
     F58D2.1 421 FEKTRHVKRL-IQLIKWSAprKNELMVSASIEIIIKIIEKSSKACMEiTEAGIISFVSSCVENFESNAIN 489
                 7777666555.8889999833467**********************84667999*********9999886 PP

>> Y32H12A.8  CE42033	WBGene00021316	status:Partially_confirmed	UniProt:Q9N533	protein_id:CCD73967.1
   #    score  bias  c-Evalue  i-Evalue hmmfrom  hmm to    alifrom  ali to    envfrom  env to     acc
 ---   ------ ----- --------- --------- ------- -------    ------- -------    ------- -------    ----
   1 ?   11.7   1.5    0.0011      0.14      70     270 ..     116     328 ..     102     361 .. 0.71

  Alignments for each domain:
  == domain 1    score: 11.7 bits;  conditional E-value: 0.0011
  Wds-PB-aln  70 ewlasssadklikiwgaydgkfektisghklgisdvawssds.rllvsasddktlkvwelssgkclktlkghsn.....yvfccnfnpqsnlivsgsfd 162
                 +++a++s++  i  w     + +     h    + + w + +  +lvs+s d t+k +++      +      n      v  c+     +   +g   
   Y32H12A.8 116 QYIATTSSNGSIVCWNIS-RRNKSVFKSHERSATCLDWHATTpYILVSGSRDCTVKSYDMRVKDNHQLTFSDRNcesirDVAMCKAPGFDDYFFTGDDG 213
                 567777777777777643.3444455778888888889766526899***********998765544332222211112588899999999999**999 PP

  Wds-PB-aln 163 esvriwdvrtg.kclktlpahsdpvsavhfnrdg.slivs.ssydglcriwdtasgqclktlidddnppvsfvkfspngkyila..atld.ntlklwdy 255
                   +r+wd+r   + +    ah   vs++ +n    +li +    d +++iw+ +  +  +  + +   p+  v + p+  y la  a+++  ++++wd 
   Y32H12A.8 214 GVLRLWDLRQTrRWVFQKVAHRSFVSTLSLNPHNrTLIATgGGRDKMVKIWEWTGPELNRISVVETTAPLGRVAWRPDRPYHLAtcASVNeTSVHVWDV 312
                 99******96516678899***********97651566542468*********99999999999*****************998333444145899**9 PP

  Wds-PB-aln 256 skgkc.lktytghkne 270
                  +      ty  h++ 
   Y32H12A.8 313 RRPYLpYVTYDEHRDS 328
                 8865325677777754 PP

>> R11D1.1a  CE38535	WBGene00011242	status:Confirmed	UniProt:Q7JLF4	protein_id:CAA99908.2
   #    score  bias  c-Evalue  i-Evalue hmmfrom  hmm to    alifrom  ali to    envfrom  env to     acc
 ---   ------ ----- --------- --------- ------- -------    ------- -------    ------- -------    ----
   1 ?    3.4   0.1      0.36        45      56     173 ..      65     146 ..      57     341 .. 0.54
   2 ?    4.9   0.0      0.12        16     132     169 ..     357     394 ..     351     405 .. 0.75

  Alignments for each domain:
  == domain 1    score: 3.4 bits;  conditional E-value: 0.36
  Wds-PB-aln  56 htkavssvkfspngewlasssadklikiwgaydgkfektisghklgisdvawssdsrllvsasddktlkvwelssgkclktlk.......ghsnyvfcc 147
                 ht ++++++fs n ++la                                          s+ dd   +vw++    + kt k        h   +f  
    R11D1.1a  65 HTGCINALQFSHNDRFLA------------------------------------------SG-DDMHGRVWNVDELMVRKTPKpigvmehPHRSNIFSL 120
                 444444444444444444..........................................33.333334443332222222221111111233444444 PP

  Wds-PB-aln 148 nfnpqsnlivsgsfdesvriwdvrtg 173
                 +f+ +  ++ sg    +v   d+ t 
    R11D1.1a 121 EFDLENRFLYSGERWGTVIKHDIETK 146
                 44444444444444444444444333 PP

  == domain 2    score: 4.9 bits;  conditional E-value: 0.12
  Wds-PB-aln 132 kclktlkghsnyvfccnfnpqsnlivsgsfdesvriwd 169
                 k l  l+gh      + f    nl+vs  +++s ++w 
    R11D1.1a 357 KELTVLRGHRSVPNQVRFSQHNNLLVSSGVENSFKLWS 394
                 66777777777777777888888888888888887774 PP

>> T09F5.12  CE44595	WBGene00014836	status:Partially_confirmed	UniProt:D3YT84	protein_id:CBK19470.1
   #    score  bias  c-Evalue  i-Evalue hmmfrom  hmm to    alifrom  ali to    envfrom  env to     acc
 ---   ------ ----- --------- --------- ------- -------    ------- -------    ------- -------    ----
   1 ?   -1.3   0.1       9.6   1.2e+03     121     160 ..      20      64 ..      10      80 .. 0.64
   2 ?   14.0   1.2   0.00021     0.027     157     218 ..     147     205 ..     131     213 .. 0.53

  Alignments for each domain:
  == domain 1    score: -1.3 bits;  conditional E-value: 9.6
  Wds-PB-aln 121 ktlkvwelssgkclktlkghsn..yvfccnf..np.qsnlivsgs 160
                  t+++  l+  k   t+   s+   +f cnf  +p q n+ +s  
    T09F5.12  20 DTVQISSLAYDKQTSTVYVGSQhgTIFMCNFltDPdQKNVQISSL 64 
                 567777777777777765444311589999843233566666655 PP

  == domain 2    score: 14.0 bits;  conditional E-value: 0.00021
  Wds-PB-aln 157 vsgsfdesvriwdvrtgkclktlpahsdpvsavhfnrdgslivsssydglcriwdtasgqcl 218
                    s d +++ w  + g clkt    +  + +    r+  li+ s  dg+ r wdt+    +
    T09F5.12 147 NNRSTDRTIKKW--KNGVCLKTYTGSTKGICCGLVLRN-ELIMCSPSDGVKRCWDTTKDAPI 205
                 455555555555..455555555555555555444443.35555555555555555544444 PP

>> ZK520.3a  CE40489	WBGene00001118	locus:dyf-2	status:Confirmed	UniProt:Q2PP60	protein_id:CAL49447.1
   #    score  bias  c-Evalue  i-Evalue hmmfrom  hmm to    alifrom  ali to    envfrom  env to     acc
 ---   ------ ----- --------- --------- ------- -------    ------- -------    ------- -------    ----
   1 ?    8.4   0.1     0.011       1.3      65     205 ..      42     183 ..      31     216 .. 0.73
   2 ?   -0.3   0.0       4.7   5.9e+02     134     170 ..     554     591 ..     528     600 .. 0.75

  Alignments for each domain:
  == domain 1    score: 8.4 bits;  conditional E-value: 0.011
  Wds-PB-aln  65 fspngewlasssadklikiwgaydgkfektisghklgisdvawssdsrll.vsasddktlkvwelssgkclktlkghs...nyvfccnfnpqsnlivsg 159
                 + png+ +a + a++ + i+    g+   +++     + d+aw  +  +l ++ ++  t+ +w++ s ++     g +   +   c  + p +  +v g
    ZK520.3a  42 WRPNGHTVAVACANNTV-IYYDKKGNVIDALNPTG-KLIDIAWDKEGDVLaIAVANTGTIYLWDVNSRNTDTVESGATsskELPTCLAWSPSTPTLVIG 138
                 66888888888887766.44333444444443322.257*****99877625667889*******99876555555431113557999*********** PP

  Wds-PB-aln 160 sfdesvriwdvrtgkclktlpahsdpvsavhfnrdgslivsssydg 205
                      + +++ rt + +  +  h   v+ +    +  +i   s d 
    ZK520.3a 139 NNAGNIVVYNHRTSRRIAVMGKHQRSVTQITVTPEDYVISC-SDDN 183
                 ***************************99998877665544.4443 PP

  == domain 2    score: -0.3 bits;  conditional E-value: 4.7
  Wds-PB-aln 134 lktlkghsnyvfccnfnpqs.nlivsgsfdesvriwdv 170
                 ++++  h   v cc f+ +   +i s   de  r+  v
    ZK520.3a 554 VRSIFPHPTNVVCCCFDDRLeAMIYSAVDDEVFRLPSV 591
                 55666788889999998875156777777787787666 PP

>> Y102A5B.1  CE35640	WBGene00013607	locus:clec-27	Lectin C-type domain short and long forms (2 domains)	status:Partiall
   #    score  bias  c-Evalue  i-Evalue hmmfrom  hmm to    alifrom  ali to    envfrom  env to     acc
 ---   ------ ----- --------- --------- ------- -------    ------- -------    ------- -------    ----
   1 ?   10.2   0.1     0.003      0.38      61     147 ..     260     347 ..     214     359 .. 0.86

  Alignments for each domain:
  == domain 1    score: 10.2 bits;  conditional E-value: 0.003
  Wds-PB-aln  61 ssvkfspngewlasssadklikiwgaydgkfektisghklgisdvawssdsrllvsasddktlkvwelssgkclktlkghsn.yvfcc 147
                   +k+s + + +++ss  +l+ i  a + +f  ti    + +  va+ss+  l   ++     ++  +++g+cl     h   y f c
   Y102A5B.1 260 DQLKISSDAQQICTSSGSNLVSIHSANENRFLTTIYSPPVLVGGVAFSSNLILWYDGTPSTFNNIKSITNGNCLFINDTHGGwYGFDC 347
                 46899*********************************************99999999999999999999999988888864255655 PP

>> K04F1.11  CE35333	WBGene00019390	status:Partially_confirmed	UniProt:Q9TXL5	protein_id:CCD72642.1
   #    score  bias  c-Evalue  i-Evalue hmmfrom  hmm to    alifrom  ali to    envfrom  env to     acc
 ---   ------ ----- --------- --------- ------- -------    ------- -------    ------- -------    ----
   1 ?   -0.7   0.1       6.2   7.8e+02     316     333 ..      18      35 ..      14      40 .. 0.87
   2 ?    8.5   0.0    0.0099       1.2     267     286 ..     200     219 ..     178     220 .] 0.85

  Alignments for each domain:
  == domain 1    score: -0.7 bits;  conditional E-value: 6.2
  Wds-PB-aln 316 vlctachpteniiasaal 333
                 + c  c  te++i+sa++
    K04F1.11  18 INCDNCSFTEEVITSASI 35 
                 6799***********987 PP

  == domain 2    score: 8.5 bits;  conditional E-value: 0.0099
  Wds-PB-aln 267 hknekycifanfsvtggkwi 286
                  + ek c+f n svt g+w+
    K04F1.11 200 INGEKVCVFQNSSVTKGRWL 219
                 5679***************7 PP

>> Y44F5A.1  CE16634	WBGene00012858	status:Confirmed	UniProt:O45938	protein_id:CAA15980.1
   #    score  bias  c-Evalue  i-Evalue hmmfrom  hmm to    alifrom  ali to    envfrom  env to     acc
 ---   ------ ----- --------- --------- ------- -------    ------- -------    ------- -------    ----
   1 ?    7.6   0.0     0.019       2.4     186     264 ..       9      89 ..       2     134 .. 0.74
   2 ?   -0.1   0.0         4     5e+02     111     150 ..     157     196 ..     132     223 .. 0.54

  Alignments for each domain:
  == domain 1    score: 7.6 bits;  conditional E-value: 0.019
  Wds-PB-aln 186 vsavhfnrdgslivsssydglcriwdtasgqclktli..dddnppvsfvkfspngkyilaatldntlklwdyskgkclkty 264
                   +++ n+dgs +v    dg  r +dt   +     i   + +  +  v +    k + a t + +l ++d   gk ++  
    Y44F5A.1   9 PLCMKSNKDGSRLVVGFVDGSIRFYDTQQHEEEFQEIwkFQTKSSIRGVDLDEHKKRVYAVTKNRSLCVFDIDTGKRVRCI 89 
                 556788*********************986544333311455677888999999999999999999999999999987754 PP

  == domain 2    score: -0.1 bits;  conditional E-value: 4
  Wds-PB-aln 111 srllvsasddktlkvwelssgkc.lktlkghsnyvfccnfn 150
                 s ll ++  d tl  ++l  +k  +++   hs+   +c  n
    Y44F5A.1 157 SNLLATS-SDGTLGAYDLRKAKLkMRSELMHSELYSVCGTN 196
                 4444332.334555555554442133333344433333333 PP

>> Y105C5B.14  CE24063	WBGene00013653	status:Partially_confirmed	UniProt:Q9U310	protein_id:CAB60318.1
   #    score  bias  c-Evalue  i-Evalue hmmfrom  hmm to    alifrom  ali to    envfrom  env to     acc
 ---   ------ ----- --------- --------- ------- -------    ------- -------    ------- -------    ----
   1 ?    9.4   0.0    0.0055      0.69     213     252 ..     110     149 ..      97     158 .. 0.87

  Alignments for each domain:
  == domain 1    score: 9.4 bits;  conditional E-value: 0.0055
  Wds-PB-aln 213 asgqclktlidddnppvsfvkfspngkyilaatldntlkl 252
                  +g c + +i+d n  v f    p gky+ a+   n l l
  Y105C5B.14 110 EAGTCENWIIEDWNEKVVFRAVDPRGKYLRACLGSNQLTL 149
                 5799*************************99988888876 PP

>> C54G7.4  CE37621	WBGene00016935	locus:ifta-1	status:Partially_confirmed	UniProt:Q18859	protein_id:CCD67045.1
   #    score  bias  c-Evalue  i-Evalue hmmfrom  hmm to    alifrom  ali to    envfrom  env to     acc
 ---   ------ ----- --------- --------- ------- -------    ------- -------    ------- -------    ----
   1 ?    8.4   0.0     0.011       1.4      46     120 ..      58     134 ..      36     149 .. 0.76

  Alignments for each domain:
  == domain 1    score: 8.4 bits;  conditional E-value: 0.011
  Wds-PB-aln  46 nytlkftlaghtkavssvkfspngewlasssadklikiwgaydgkf.ektisg.hklgisdvawssdsrllvsasdd 120
                 +  ++ +l gh  +v +  +  n + l++s +  li +wg ++ ++ e  i+   k  +  ++w  +   +  a  d
     C54G7.4  58 TLVVNQALEGHNATVMNATWNENNQKLTTSDTSGLIIVWGMFNEQWcEEMINNrNKSVVVSICWNLEGTKIAIAYAD 134
                 455678899*********************************98863666665146667778888776665555544 PP

>> F32E10.1  CE04474	WBGene00017989	locus:nol-10	status:Partially_confirmed	UniProt:Q19974	protein_id:CCD70432.1
   #    score  bias  c-Evalue  i-Evalue hmmfrom  hmm to    alifrom  ali to    envfrom  env to     acc
 ---   ------ ----- --------- --------- ------- -------    ------- -------    ------- -------    ----
   1 ?   -0.3   0.0       4.7   5.9e+02     217     244 ..      42      70 ..      34      84 .. 0.74
   2 ?    6.0   0.3     0.057       7.1     144     258 ..     178     303 ..     138     323 .. 0.72

  Alignments for each domain:
  == domain 1    score: -0.3 bits;  conditional E-value: 4.7
  Wds-PB-aln 217 clktlidddnppvs.fvkfspngkyilaa 244
                  ++ + d + p vs  v+++p+gky+ a+
    F32E10.1  42 RIQLIQDFEMPDVSnTVNITPDGKYVWAS 70 
                 555555667888984599********986 PP

  == domain 2    score: 6.0 bits;  conditional E-value: 0.057
  Wds-PB-aln 144 vfccnfnpqsnlivsgsfdesvriwdvrtgkclktlpahsdpvsavhfnrdgslivsssydglcriwdtasgqcl....k....tlidddnp..pvsfv 232
                 + c++   + +li  g+ +  v  wd r      tl a s   s +  n+  ++   +  d l     t++gq l    +     li d n   p+  +
    F32E10.1 178 LNCVQVCTEHQLICCGTTNGVVEAWDHRDKSLCGTLDAGSSVNSHIGENQKVAVTSVAFSDPLHIGVGTSTGQILiydlRarrpLLIKDHNNelPINKL 276
                 56888889999*****************999999******99999999988887777777888888899999987333312222467776652355555 PP

  Wds-PB-aln 233 kfspngkyilaatld.ntlklwdyskg 258
                  f       + a++d   +klw    g
    F32E10.1 277 DFIKRDDGDVVASMDsRMMKLWHEEDG 303
                 565555544555555145677776665 PP

>> F54C8.3  CE32676	WBGene00001284	locus:emb-30	status:Confirmed	UniProt:P34441	protein_id:CAA80159.3
   #    score  bias  c-Evalue  i-Evalue hmmfrom  hmm to    alifrom  ali to    envfrom  env to     acc
 ---   ------ ----- --------- --------- ------- -------    ------- -------    ------- -------    ----
   1 ?    9.2   0.0    0.0063      0.79      59      99 ..      74     114 ..      24     143 .. 0.71

  Alignments for each domain:
  == domain 1    score: 9.2 bits;  conditional E-value: 0.0063
  Wds-PB-aln  59 avssvkfspngewlasssadklikiwgaydgkfektisghk 99 
                 +vs+++fsp+g++la++++  +i++     gk   ++    
     F54C8.3  74 SVSALHFSPDGRFLAAATSKGIIHLLDVETGKVRFSVKAAS 114
                 45555555555555555555555555555555555554444 PP

>> K05C4.5  CE44179	WBGene00010582	status:Confirmed	UniProt:Q9XUU8	protein_id:CAB04569.3
   #    score  bias  c-Evalue  i-Evalue hmmfrom  hmm to    alifrom  ali to    envfrom  env to     acc
 ---   ------ ----- --------- --------- ------- -------    ------- -------    ------- -------    ----
   1 ?    1.7   0.0       1.2   1.5e+02      64     158 ..     155     251 ..      84     279 .. 0.62
   2 ?    4.8   0.2      0.13        17     143     245 ..     371     479 ..     359     492 .. 0.67
   3 ?    0.6   0.0       2.6   3.2e+02     194     218 ..     574     598 ..     560     612 .. 0.81

  Alignments for each domain:
  == domain 1    score: 1.7 bits;  conditional E-value: 1.2
  Wds-PB-aln  64 kfspngewlasssadklikiwgaydgkfektisghklgisd..vawss...dsrllvsasddktlkvwelssgkclktlkghsnyvfccnfnpqsnliv 157
                   s ng  +a  s d +i    a dgk ++t+   +l   d  +aws       ll ++    t+  w+   g  ++++     ++++     +s l +
     K05C4.5 155 DVSSNGTIVAIGSIDGVI---IAGDGKVQQTLKLDRLNRRDptIAWSVlfvKPSLLACGDSRGTVTFWNPIDGSLIQSISCLQSHILAMVSTDNSTLNI 250
                 346677777777777665...356888888888888887765577875222445666666666777777766666666666555555555555555555 PP

  Wds-PB-aln 158 s 158
                 +
     K05C4.5 251 A 251
                 5 PP

  == domain 2    score: 4.8 bits;  conditional E-value: 0.13
  Wds-PB-aln 143 yvfccnfnpqsnlivsgsfdesvriwdvr......tgkclktlpahsdpvsavhf..nrdgs.livsssydglcriwdtasgqclktlidd.dnppvsf 231
                  + c    p  nli+ g+  + v i+++         k++kt    +  v a  +   ++    +  s ++ l    +t  g+ lk++i + d   vs 
     K05C4.5 371 IITCWAASPYGNLIAIGTCHD-VTIYKISpmvkkiNRKVVKT---ATLDVCATSLsiTKNLRfYVAKSDFEVLEFDLETENGKELKSIISQaDCGSVSR 465
                 566778888999998887654.55665531111112333443...33334443330033333146678899999999***********97538889*** PP

  Wds-PB-aln 232 vkfspngkyilaat 245
                 +  sp g+yi   t
     K05C4.5 466 MVSSPCGNYICVLT 479
                 **********8766 PP

  == domain 3    score: 0.6 bits;  conditional E-value: 2.6
  Wds-PB-aln 194 dgslivsssydglcriwdtasgqcl 218
                 d   i+++sydg   i d  sg ++
     K05C4.5 574 DSNKIMTASYDGHWSILDVESGTVV 598
                 5667888888888888888888654 PP

>> K10D11.3  CE44396	WBGene00010747	status:Partially_confirmed	UniProt:O17946	protein_id:CAB03522.4
   #    score  bias  c-Evalue  i-Evalue hmmfrom  hmm to    alifrom  ali to    envfrom  env to     acc
 ---   ------ ----- --------- --------- ------- -------    ------- -------    ------- -------    ----
   1 ?    8.7   0.0     0.009       1.1     128     195 ..     409     475 ..     405     500 .. 0.84

  Alignments for each domain:
  == domain 1    score: 8.7 bits;  conditional E-value: 0.009
  Wds-PB-aln 128 lssgkclktlkghsnyvfccnfnpqsnl.ivsgsfdesvriwdvrtgkclktlpahsdpvsavhfnrdg 195
                 +s++k +  +  + ny+   nf  q    + s s  + v  w      c  tl a   pvsa+ +n d 
    K10D11.3 409 VSNSKQMTVFTFQENYIVGSNFVVQDYYnVQSLSATKGVTCWSD--TSCPVTLNAAKGPVSAMTLNPDD 475
                 57888899999999**********997625588999******75..5799***************9763 PP

>> Y39A1A.1d  CE45443	WBGene00012641	locus:epg-6	status:Confirmed	UniProt:E3CTH5	protein_id:CBX53348.1
   #    score  bias  c-Evalue  i-Evalue hmmfrom  hmm to    alifrom  ali to    envfrom  env to     acc
 ---   ------ ----- --------- --------- ------- -------    ------- -------    ------- -------    ----
   1 ?    8.6   0.0    0.0093       1.2     171     253 ..     100     184 ..      68     209 .. 0.76

  Alignments for each domain:
  == domain 1    score: 8.6 bits;  conditional E-value: 0.0093
  Wds-PB-aln 171 rtgkclktlpahsdpvsavhfnrdgslivsssydg.lcriwdtasgqclktlid.ddnppvsfvkfspngkyilaatldntlklw 253
                 r  k    + ah   ++ v +n +g+l+ + s  g + r++d+ +   l  l     +  +  + fsp   y+  a+   tl+++
   Y39A1A.1d 100 RESKSPIVIEAHLTDIAQVALNCQGTLVATGSTKGtVIRVFDARTKGPLYELRRgTVQAHLQCMAFSPCSSYLAVASDKGTLHMF 184
                 4455555677888888888889999888887777635788888777777666551456677888888888888888877777766 PP

>> Y102E9.2a  CE07574	WBGene00022420	status:Confirmed	UniProt:Q23232	protein_id:CCD70714.1
   #    score  bias  c-Evalue  i-Evalue hmmfrom  hmm to    alifrom  ali to    envfrom  env to     acc
 ---   ------ ----- --------- --------- ------- -------    ------- -------    ------- -------    ----
   1 ?    7.7   0.0     0.017       2.1      97     170 ..     153     226 ..     142     254 .. 0.71

  Alignments for each domain:
  == domain 1    score: 7.7 bits;  conditional E-value: 0.017
  Wds-PB-aln  97 ghklgisdvawssdsrllvsasddktlkvwelssgkclk.tlkghsnyvfccnfnpqsnlivsgsfdesvriwdv 170
                 g    i dva+s d + l+ a  d  ++     ++ ++   + gh++yv     + +  l  sg  d+ +  w +
   Y102E9.2a 153 GAISMILDVAFSPDGKRLLMADRDEKVRALRYPATSVIDsFFLGHTEYVKTLAVQDNDSLWSSGG-DKNLYNWSI 226
                 55556889999999765555555555555555555555515689999999999888888887775.555666655 PP

>> H17B01.4b  CE33410	WBGene00019209	status:Partially_confirmed	UniProt:Q86S39	protein_id:CCD72388.1
   #    score  bias  c-Evalue  i-Evalue hmmfrom  hmm to    alifrom  ali to    envfrom  env to     acc
 ---   ------ ----- --------- --------- ------- -------    ------- -------    ------- -------    ----
   1 ?    8.2   0.0     0.013       1.6      61     156 ..      84     179 ..      17     206 .. 0.75

  Alignments for each domain:
  == domain 1    score: 8.2 bits;  conditional E-value: 0.013
  Wds-PB-aln  61 ssvkfspngewlasssad.klikiwgaydgkfekt..isghklgisdvawssdsrllvsasddktlkvwelssgkclktlkghsnyvfccnfnpqsnli 156
                 + + f+ + e++ s s d + +++w   +g + +   is +k  i  +   ++ rl v++   +tl v+ l   k + t+  +++  f + f+ +  +i
   H17B01.4b  84 NGLTFTKDREYIYSISEDgRSVRVWNKNNGVLAHQlpISEQKSEIQAIH-VTNQRLHVAS--GRTLVVFRLGDEKPVETVISKTELTFSAFFQQDDVVI 179
                 4566777888888877764678888888887655322788888887765.4566777754..5788888888888888888888888887776554444 PP

>> F49A5.4a  CE43004	WBGene00009856	locus:clec-24	Lectin C-type domain short and long forms (2 domains)	status:Partially
   #    score  bias  c-Evalue  i-Evalue hmmfrom  hmm to    alifrom  ali to    envfrom  env to     acc
 ---   ------ ----- --------- --------- ------- -------    ------- -------    ------- -------    ----
   1 ?    7.7   0.0     0.018       2.2      63     134 ..     221     294 ..     212     308 .. 0.86

  Alignments for each domain:
  == domain 1    score: 7.7 bits;  conditional E-value: 0.018
  Wds-PB-aln  63 vkfspngewlasssadklikiwgaydgkfekti..sghklgisdvawssdsrllvsasddktlkvwelssgkcl 134
                 +k+s + + +++ss  +l+ i  a + +f   i   g    i  va+s ds l   ++     ++ +l +g+cl
    F49A5.4a 221 LKLSSEAQTFCASSGSNLVSIHSANENRFVYNIipPGTETSIGGVAYSDDSLLWYDGTPPLFTNMIQLENGNCL 294
                 68999999999******************998844599*************99888887777777777777776 PP

>> M01A10.2d  CE39751	WBGene00006594	locus:tom-1	status:Confirmed	UniProt:Q49HI2	protein_id:CCD72082.1
   #    score  bias  c-Evalue  i-Evalue hmmfrom  hmm to    alifrom  ali to    envfrom  env to     acc
 ---   ------ ----- --------- --------- ------- -------    ------- -------    ------- -------    ----
   1 ?    5.2   0.0       0.1        13     224     302 ..      50     127 ..      22     171 .. 0.74
   2 ?   -0.6   0.0       6.1   7.6e+02     226     258 ..     190     222 ..     179     233 .. 0.84

  Alignments for each domain:
  == domain 1    score: 5.2 bits;  conditional E-value: 0.1
  Wds-PB-aln 224 ddnppvsfvkfspngkyilaatldntlklwdyskg..kclktytghknekycifanfsvtggkwivsgsednlvyiwnlqs 302
                 +   pv  ++f  n   ++++   ++++lw+y +     ++t    k+   ci        gkw+  g++   vy   l+s
   M01A10.2d  50 ESGEPVLHMQFLVNEGGLITSCGTDSIHLWNYRQKtaEIVHTVQLSKESVSCIHLP---VAGKWLFIGTDKGNVYFLCLNS 127
                 45568888888888777777777788999999764114566666677777777643...4589999999999999888776 PP

  == domain 2    score: -0.6 bits;  conditional E-value: 6.1
  Wds-PB-aln 226 nppvsfvkfspngkyilaatldntlklwdyskg 258
                 +pp+  v++  +g+ il+  +d ++ l+++ k 
   M01A10.2d 190 DPPIKSVNWHFDGRQILTGNVDGSISLYNHKKS 222
                 589999999999999999999999999988775 PP

>> F49A5.4b  CE44043	WBGene00009856	locus:clec-24	status:Partially_confirmed	UniProt:C7FZU9	protein_id:CBA11609.1
   #    score  bias  c-Evalue  i-Evalue hmmfrom  hmm to    alifrom  ali to    envfrom  env to     acc
 ---   ------ ----- --------- --------- ------- -------    ------- -------    ------- -------    ----
   1 ?    7.5   0.0      0.02       2.5      63     134 ..     244     317 ..     239     334 .. 0.85

  Alignments for each domain:
  == domain 1    score: 7.5 bits;  conditional E-value: 0.02
  Wds-PB-aln  63 vkfspngewlasssadklikiwgaydgkfekti..sghklgisdvawssdsrllvsasddktlkvwelssgkcl 134
                 +k+s + + +++ss  +l+ i  a + +f   i   g    i  va+s ds l   ++     ++ +l +g+cl
    F49A5.4b 244 LKLSSEAQTFCASSGSNLVSIHSANENRFVYNIipPGTETSIGGVAYSDDSLLWYDGTPPLFTNMIQLENGNCL 317
                 68999999999******************998844599*************99888887777777777777776 PP

>> F47G4.4  CE18702	WBGene00009825	status:Confirmed	UniProt:Q9XTS1	protein_id:CAB16313.1
   #    score  bias  c-Evalue  i-Evalue hmmfrom  hmm to    alifrom  ali to    envfrom  env to     acc
 ---   ------ ----- --------- --------- ------- -------    ------- -------    ------- -------    ----
   1 ?    4.2   0.0       0.2        25     102     171 ..      55     124 ..      46     135 .. 0.75
   2 ?    3.7   0.0       0.3        37      60     109 ..     139     191 ..     129     200 .. 0.70

  Alignments for each domain:
  == domain 1    score: 4.2 bits;  conditional E-value: 0.2
  Wds-PB-aln 102 isdvawssdsrllvsasddktlkvwelssgkclktlkghsnyv...fccnfnpqsnlivsgsfdesvriwdvr 171
                 i  +  s+d r + + + +  lkv ++ +g+ ++ l gh+  +    + +fnp      +gs d     wd r
     F47G4.4  55 IECLRLSTDERTIGA-ATNAILKVADIITGHEVRNLTGHTLPItslAASKFNPYCW--YTGSSDCDWTQWDTR 124
                 666677889998755.56789******************96541115678999875..467777777778876 PP

  == domain 2    score: 3.7 bits;  conditional E-value: 0.3
  Wds-PB-aln  60 vssvkfspngewlasssadklikiwgaydgkfekti..sghklgi..sdvawss 109
                 v s+ +sp  +++a   +d  i+i+ a +  f kt   sgh l +  sdv  ss
     F47G4.4 139 VRSIALSPGDRYVAV-GTDETIQIFDARQREFIKTFncSGHALELhpSDVLLSS 191
                 667888887777665.56888888888888888875337887665446776665 PP

>> Y39A1A.1c  CE37799	WBGene00012641	locus:epg-6	status:Confirmed	UniProt:Q5DTE8	protein_id:CAI06057.1
   #    score  bias  c-Evalue  i-Evalue hmmfrom  hmm to    alifrom  ali to    envfrom  env to     acc
 ---   ------ ----- --------- --------- ------- -------    ------- -------    ------- -------    ----
   1 ?    7.8   0.0     0.017       2.1     172     253 ..     176     259 ..     149     275 .. 0.74

  Alignments for each domain:
  == domain 1    score: 7.8 bits;  conditional E-value: 0.017
  Wds-PB-aln 172 tgkclktlpahsdpvsavhfnrdgslivsssydg.lcriwdtasgqclktlid.ddnppvsfvkfspngkyilaatldntlklw 253
                   k    + ah   ++ v +n +g+l+ + s  g + r++d+ +   l  l     +  +  + fsp   y+  a+   tl+++
   Y39A1A.1c 176 ESKSPIVIEAHLTDIAQVALNCQGTLVATGSTKGtVIRVFDARTKGPLYELRRgTVQAHLQCMAFSPCSSYLAVASDKGTLHMF 259
                 455555677888888889999999998887777635788888777777666551456677888888888888888877777766 PP

>> M01A10.2a  CE40307	WBGene00006594	locus:tom-1	status:Confirmed	UniProt:Q49HI3	protein_id:CCD72080.1
   #    score  bias  c-Evalue  i-Evalue hmmfrom  hmm to    alifrom  ali to    envfrom  env to     acc
 ---   ------ ----- --------- --------- ------- -------    ------- -------    ------- -------    ----
   1 ?    5.1   0.0      0.11        13     224     302 ..      85     162 ..      53     206 .. 0.75
   2 ?   -0.7   0.0       6.5   8.2e+02     226     258 ..     225     257 ..     214     268 .. 0.84

  Alignments for each domain:
  == domain 1    score: 5.1 bits;  conditional E-value: 0.11
  Wds-PB-aln 224 ddnppvsfvkfspngkyilaatldntlklwdyskg..kclktytghknekycifanfsvtggkwivsgsednlvyiwnlqs 302
                 +   pv  ++f  n   ++++   ++++lw+y +     ++t    k+   ci        gkw+  g++   vy   l+s
   M01A10.2a  85 ESGEPVLHMQFLVNEGGLITSCGTDSIHLWNYRQKtaEIVHTVQLSKESVSCIHLP---VAGKWLFIGTDKGNVYFLCLNS 162
                 45568888888888777777777788999999764114566666777777777643...4589999999999999888776 PP

  == domain 2    score: -0.7 bits;  conditional E-value: 6.5
  Wds-PB-aln 226 nppvsfvkfspngkyilaatldntlklwdyskg 258
                 +pp+  v++  +g+ il+  +d ++ l+++ k 
   M01A10.2a 225 DPPIKSVNWHFDGRQILTGNVDGSISLYNHKKS 257
                 589999999999999999999999999988775 PP

>> M01A10.2e  CE41685	WBGene00006594	locus:tom-1	status:Confirmed	UniProt:Q14DX2	protein_id:CCD72084.1
   #    score  bias  c-Evalue  i-Evalue hmmfrom  hmm to    alifrom  ali to    envfrom  env to     acc
 ---   ------ ----- --------- --------- ------- -------    ------- -------    ------- -------    ----
   1 ?    5.1   0.0      0.11        13     224     302 ..      85     162 ..      53     206 .. 0.75
   2 ?   -0.8   0.0       6.6   8.2e+02     226     258 ..     225     257 ..     214     268 .. 0.84

  Alignments for each domain:
  == domain 1    score: 5.1 bits;  conditional E-value: 0.11
  Wds-PB-aln 224 ddnppvsfvkfspngkyilaatldntlklwdyskg..kclktytghknekycifanfsvtggkwivsgsednlvyiwnlqs 302
                 +   pv  ++f  n   ++++   ++++lw+y +     ++t    k+   ci        gkw+  g++   vy   l+s
   M01A10.2e  85 ESGEPVLHMQFLVNEGGLITSCGTDSIHLWNYRQKtaEIVHTVQLSKESVSCIHLP---VAGKWLFIGTDKGNVYFLCLNS 162
                 45568888888888777777777788999999764114566666777777777643...4589999999999999888776 PP

  == domain 2    score: -0.8 bits;  conditional E-value: 6.6
  Wds-PB-aln 226 nppvsfvkfspngkyilaatldntlklwdyskg 258
                 +pp+  v++  +g+ il+  +d ++ l+++ k 
   M01A10.2e 225 DPPIKSVNWHFDGRQILTGNVDGSISLYNHKKS 257
                 589999999999999999999999999988775 PP

>> M01A10.2f  CE41686	WBGene00006594	locus:tom-1	status:Confirmed	UniProt:Q14DX1	protein_id:CCD72085.1
   #    score  bias  c-Evalue  i-Evalue hmmfrom  hmm to    alifrom  ali to    envfrom  env to     acc
 ---   ------ ----- --------- --------- ------- -------    ------- -------    ------- -------    ----
   1 ?    5.1   0.0      0.11        13     224     302 ..      85     162 ..      53     206 .. 0.75
   2 ?   -0.8   0.0       6.6   8.2e+02     226     258 ..     225     257 ..     214     268 .. 0.84

  Alignments for each domain:
  == domain 1    score: 5.1 bits;  conditional E-value: 0.11
  Wds-PB-aln 224 ddnppvsfvkfspngkyilaatldntlklwdyskg..kclktytghknekycifanfsvtggkwivsgsednlvyiwnlqs 302
                 +   pv  ++f  n   ++++   ++++lw+y +     ++t    k+   ci        gkw+  g++   vy   l+s
   M01A10.2f  85 ESGEPVLHMQFLVNEGGLITSCGTDSIHLWNYRQKtaEIVHTVQLSKESVSCIHLP---VAGKWLFIGTDKGNVYFLCLNS 162
                 45568888888888777777777788999999764114566666777777777643...4589999999999999888776 PP

  == domain 2    score: -0.8 bits;  conditional E-value: 6.6
  Wds-PB-aln 226 nppvsfvkfspngkyilaatldntlklwdyskg 258
                 +pp+  v++  +g+ il+  +d ++ l+++ k 
   M01A10.2f 225 DPPIKSVNWHFDGRQILTGNVDGSISLYNHKKS 257
                 589999999999999999999999999988775 PP

>> Y39A1A.1a  CE33215	WBGene00012641	locus:epg-6	status:Confirmed	UniProt:Q9XX21	protein_id:CAA21019.3
   #    score  bias  c-Evalue  i-Evalue hmmfrom  hmm to    alifrom  ali to    envfrom  env to     acc
 ---   ------ ----- --------- --------- ------- -------    ------- -------    ------- -------    ----
   1 ?    7.5   0.0      0.02       2.5     172     253 ..     208     291 ..     182     307 .. 0.74

  Alignments for each domain:
  == domain 1    score: 7.5 bits;  conditional E-value: 0.02
  Wds-PB-aln 172 tgkclktlpahsdpvsavhfnrdgslivsssydg.lcriwdtasgqclktlid.ddnppvsfvkfspngkyilaatldntlklw 253
                   k    + ah   ++ v +n +g+l+ + s  g + r++d+ +   l  l     +  +  + fsp   y+  a+   tl+++
   Y39A1A.1a 208 ESKSPIVIEAHLTDIAQVALNCQGTLVATGSTKGtVIRVFDARTKGPLYELRRgTVQAHLQCMAFSPCSSYLAVASDKGTLHMF 291
                 455555677888888889999999998887777635788888777777666551456677888888888888888877777765 PP

>> M01A10.2c  CE34348	WBGene00006594	locus:tom-1	status:Confirmed	UniProt:Q8T3B2	protein_id:CCD72081.1
   #    score  bias  c-Evalue  i-Evalue hmmfrom  hmm to    alifrom  ali to    envfrom  env to     acc
 ---   ------ ----- --------- --------- ------- -------    ------- -------    ------- -------    ----
   1 ?    4.9   0.0      0.12        15     224     302 ..      50     127 ..      23     171 .. 0.74
   2 ?   -0.9   0.0       7.2     9e+02     226     258 ..     190     222 ..     181     233 .. 0.84

  Alignments for each domain:
  == domain 1    score: 4.9 bits;  conditional E-value: 0.12
  Wds-PB-aln 224 ddnppvsfvkfspngkyilaatldntlklwdyskg..kclktytghknekycifanfsvtggkwivsgsednlvyiwnlqs 302
                 +   pv  ++f  n   ++++   ++++lw+y +     ++t    k+   ci        gkw+  g++   vy   l+s
   M01A10.2c  50 ESGEPVLHMQFLVNEGGLITSCGTDSIHLWNYRQKtaEIVHTVQLSKESVSCIHLP---VAGKWLFIGTDKGNVYFLCLNS 127
                 45568888888888777777777788999999764114566666677777777643...4589999999999999888776 PP

  == domain 2    score: -0.9 bits;  conditional E-value: 7.2
  Wds-PB-aln 226 nppvsfvkfspngkyilaatldntlklwdyskg 258
                 +pp+  v++  +g+ il+  +d ++ l+++ k 
   M01A10.2c 190 DPPIKSVNWHFDGRQILTGNVDGSISLYNHKKS 222
                 589999999999999999999999999988775 PP

>> Y39A1A.1b  CE33216	WBGene00012641	locus:epg-6	status:Confirmed	UniProt:Q86MP3	protein_id:CAD60426.1
   #    score  bias  c-Evalue  i-Evalue hmmfrom  hmm to    alifrom  ali to    envfrom  env to     acc
 ---   ------ ----- --------- --------- ------- -------    ------- -------    ------- -------    ----
   1 ?    7.5   0.0      0.02       2.5     172     253 ..     208     291 ..     182     306 .. 0.74

  Alignments for each domain:
  == domain 1    score: 7.5 bits;  conditional E-value: 0.02
  Wds-PB-aln 172 tgkclktlpahsdpvsavhfnrdgslivsssydg.lcriwdtasgqclktlid.ddnppvsfvkfspngkyilaatldntlklw 253
                   k    + ah   ++ v +n +g+l+ + s  g + r++d+ +   l  l     +  +  + fsp   y+  a+   tl+++
   Y39A1A.1b 208 ESKSPIVIEAHLTDIAQVALNCQGTLVATGSTKGtVIRVFDARTKGPLYELRRgTVQAHLQCMAFSPCSSYLAVASDKGTLHMF 291
                 455555677888888889999999998887777635788888777777666551456677888888888888888877777765 PP

>> Y102E9.2b  CE41711	WBGene00022420	status:Confirmed	UniProt:A8WFK4	protein_id:CCD70718.1
   #    score  bias  c-Evalue  i-Evalue hmmfrom  hmm to    alifrom  ali to    envfrom  env to     acc
 ---   ------ ----- --------- --------- ------- -------    ------- -------    ------- -------    ----
   1 ?    6.7   0.0     0.036       4.5      97     170 ..     153     229 ..     147     261 .. 0.71

  Alignments for each domain:
  == domain 1    score: 6.7 bits;  conditional E-value: 0.036
  Wds-PB-aln  97 ghklgisdvawssds.rllvsasddkt..lkvwelssgkclkt.lkghsnyvfccnfnpqsnlivsgsfdesvriwdv 170
                 g    i dva+s d  rll++  d+k   l+    s + ++ + + gh++yv     + +  l  sg  d+ +  w +
   Y102E9.2b 153 GAISMILDVAFSPDGkRLLMADRDEKVraLRYPACSQTSVIDSfFLGHTEYVKTLAVQDNDSLWSSGG-DKNLYNWSI 229
                 55556889999999626677777776422555556666666652579999999999988888888875.566666655 PP

>> F40F4.7  CE28316	WBGene00018238	status:Confirmed	UniProt:Q20220	protein_id:CCD70147.1
   #    score  bias  c-Evalue  i-Evalue hmmfrom  hmm to    alifrom  ali to    envfrom  env to     acc
 ---   ------ ----- --------- --------- ------- -------    ------- -------    ------- -------    ----
   1 ?    7.3   0.5     0.023       2.9      21      99 ..      13      94 ..       2     102 .. 0.69

  Alignments for each domain:
  == domain 1    score: 7.3 bits;  conditional E-value: 0.023
  Wds-PB-aln 21 stalsgenslapsssknkssssvkpnytlkftlaghtkavss.vkfspngewlasssadklikiwgayd..gkfektisghk 99
                + ++s+++  ++ +++++ s s + + +   + a  t avs+  k s + e       d+l+ +   +d  gk  kti+gh 
     F40F4.7 13 TMSKSAKKRAKKQQQQKRASESNDEKNSPTKSDAENTEAVSTpEKVSDSVEPEKQDQVDQLVPLINKFDvnGKALKTIAGHG 94
                222233333333344444454555555556678999***9973699******************99997669********95 PP

>> F22E5.2  CE09554	WBGene00017704	status:Predicted	UniProt:O16716	protein_id:CCD68449.1
   #    score  bias  c-Evalue  i-Evalue hmmfrom  hmm to    alifrom  ali to    envfrom  env to     acc
 ---   ------ ----- --------- --------- ------- -------    ------- -------    ------- -------    ----
   1 ?    7.6   0.0     0.018       2.3     124     180 ..      48     105 ..      18     118 .. 0.72

  Alignments for each domain:
  == domain 1    score: 7.6 bits;  conditional E-value: 0.018
  Wds-PB-aln 124 kvwelssgkclktlkghsnyvfccnfnpqsn..livsgsfdesvriwdvrtgkclktlp 180
                  + +l++  ++ t+  h  yv c n  p sn   ++    d+    + +    c++t+p
     F22E5.2  48 TISQLTTETTMETVETHIFYVTCKNRYPISNrnCLINRHTDDF-FCFILPVDACMRTVP 105
                 46789999********************997333333333332.223333445666666 PP

>> F32A6.3c  CE40763	WBGene00017974	locus:vps-41	status:Partially_confirmed	UniProt:Q19954	protein_id:CCD70397.1
   #    score  bias  c-Evalue  i-Evalue hmmfrom  hmm to    alifrom  ali to    envfrom  env to     acc
 ---   ------ ----- --------- --------- ------- -------    ------- -------    ------- -------    ----
   1 ?    6.9   0.0      0.03       3.8      54     100 ..      97     143 ..      89     236 .. 0.79

  Alignments for each domain:
  == domain 1    score: 6.9 bits;  conditional E-value: 0.03
  Wds-PB-aln  54 aghtkavssvkfspngewlasssadklikiwgaydgkfektisghkl 100
                   h  avs vkf  +g ++ s + d  i + g  + k+  ti+ + +
    F32A6.3c  97 KPHRCAVSKVKFDETGSYVLSCANDSKIVVSGVGNDKLCCTINIQVM 143
                 56999**************************9999999988876555 PP

>> Y105E8A.8  CE29846	WBGene00013669	status:Partially_confirmed	UniProt:Q8WQB4	protein_id:CAD21659.1
   #    score  bias  c-Evalue  i-Evalue hmmfrom  hmm to    alifrom  ali to    envfrom  env to     acc
 ---   ------ ----- --------- --------- ------- -------    ------- -------    ------- -------    ----
   1 ?    4.0   0.1      0.24        30      72     176 ..     141     248 ..      79     260 .. 0.61
   2 ?    1.9   0.0         1   1.3e+02     157     213 ..     280     336 ..     235     383 .. 0.69

  Alignments for each domain:
  == domain 1    score: 4.0 bits;  conditional E-value: 0.24
  Wds-PB-aln  72 lasssadklikiwgaydgkfektisghklg..isdvawssdsrllvsasddktlkvwelssgkclktlkghs..nyvfccnfnpqsnlivsgsfdesvr 166
                    +s d++i+++   +      i  h+ g  + d +w    + + s+s  + +++++  +g  l + +g+   + + ++    qs   + g f +  +
   Y105E8A.8 141 ALVASQDRFIRMYKIDE-T-PEVIWKHNTGnlVLDSCWENSGKGVFSSSKLRPIQLFDTENGSILGAYNGKDagDNITAAMSIGQSGSSLIGGFKNKFQ 237
                 34455555555554322.2.2345555555334566676666667777777777777777777666666653113444444555666666666777777 PP

  Wds-PB-aln 167 iwdvr.tgkcl 176
                 iwd+  tg ++
   Y105E8A.8 238 IWDIEyTGDAI 248
                 77764345544 PP

  == domain 2    score: 1.9 bits;  conditional E-value: 1
  Wds-PB-aln 157 vsgsfdesvriwdvrtgkclktlpahsdpvsavhfnrdgslivsssydglcriwdta 213
                 ++g     v i+ ++  +++ t+       + +hf  dg  + +s   g    +dt 
   Y105E8A.8 280 AAGGSSSLVAIYSLKWRNAVSTIEGSLKGYTNLHFSPDGLKLYASERKGDIHCFDTR 336
                 445555555555555555555555555555566666666656566555555555554 PP

>> K10D11.6  CE16243	WBGene00010750	status:Confirmed	UniProt:O17949	protein_id:CAB03525.1
   #    score  bias  c-Evalue  i-Evalue hmmfrom  hmm to    alifrom  ali to    envfrom  env to     acc
 ---   ------ ----- --------- --------- ------- -------    ------- -------    ------- -------    ----
   1 ?    5.5   0.1     0.081        10     131     194 ..     226     288 ..     221     294 .. 0.78
   2 ?   -0.2   0.0       4.3   5.4e+02     247     271 ..     291     315 ..     287     324 .. 0.87

  Alignments for each domain:
  == domain 1    score: 5.5 bits;  conditional E-value: 0.081
  Wds-PB-aln 131 gkclktlkghsnyvfccnfnpqsnlivsgsfdesvriwdvrtgkclktlpahsdpvsavhfnrd 194
                 ++ +  +  + ny+   nf  q    v   + es  i       c  tl a   pvsa+ +n d
    K10D11.6 226 SRQMTIFTFQENYLVGSNFVVQDYYNVQN-LSESRGITCWSQSSCPVTLNAANGPVSAMTLNAD 288
                 55556666778999999**9999887754.55666665556789*****************987 PP

  == domain 2    score: -0.2 bits;  conditional E-value: 4.3
  Wds-PB-aln 247 dntlklwdyskgkclktytghknek 271
                 d+ +k  d s g  lk y+g k+e 
    K10D11.6 291 DEYIKRLDLSPGSILKIYCGAKKED 315
                 6778999*************99885 PP

>> C33C12.8  CE41877	WBGene00016340	glucosylceramidase	status:Partially_confirmed	UniProt:O16581	protein_id:CCD66456.1
   #    score  bias  c-Evalue  i-Evalue hmmfrom  hmm to    alifrom  ali to    envfrom  env to     acc
 ---   ------ ----- --------- --------- ------- -------    ------- -------    ------- -------    ----
   1 ?    6.5   0.1     0.042       5.2     179     235 ..      75     130 ..      19     141 .. 0.76

  Alignments for each domain:
  == domain 1    score: 6.5 bits;  conditional E-value: 0.042
  Wds-PB-aln 179 lpahsdpvsavhfnrdgslivsssydglcriwdtasgqclktlidddnppvsfvkfs 235
                   + sdp++++hf  d s     + +g+   +  asg  lk+l d+    +    fs
    C33C12.8  75 YATNSDPLTSMHFTIDSSKTY-QTIQGFGSTFSDASGANLKSLPDQMADTILRQYFS 130
                 4578************99875.5789*****************99876666555555 PP

>> K12H4.7b  CE32697	WBGene00019682	status:Confirmed	UniProt:P34528	protein_id:CCD71199.1
   #    score  bias  c-Evalue  i-Evalue hmmfrom  hmm to    alifrom  ali to    envfrom  env to     acc
 ---   ------ ----- --------- --------- ------- -------    ------- -------    ------- -------    ----
   1 ?    6.5   0.0      0.04         5     226     272 ..      43      89 ..      40     103 .. 0.91

  Alignments for each domain:
  == domain 1    score: 6.5 bits;  conditional E-value: 0.04
  Wds-PB-aln 226 nppvsfvkfspngkyilaatldntlklwdyskgkclktytghkneky 272
                  pp+s v    n   ++++t+ +tl  +d s gk ++    h+n+ y
    K12H4.7b  43 TPPMSSVSHMINFDNVVSSTFTQTLDHFDSSVGKTFQQRYYHNNQWY 89 
                 79***********************************9999999988 PP

>> K12H4.7a  CE32696	WBGene00019682	status:Confirmed	UniProt:P34528	protein_id:CCD71198.1
   #    score  bias  c-Evalue  i-Evalue hmmfrom  hmm to    alifrom  ali to    envfrom  env to     acc
 ---   ------ ----- --------- --------- ------- -------    ------- -------    ------- -------    ----
   1 ?    6.4   0.0     0.044       5.6     226     272 ..      43      89 ..      40     103 .. 0.91

  Alignments for each domain:
  == domain 1    score: 6.4 bits;  conditional E-value: 0.044
  Wds-PB-aln 226 nppvsfvkfspngkyilaatldntlklwdyskgkclktytghkneky 272
                  pp+s v    n   ++++t+ +tl  +d s gk ++    h+n+ y
    K12H4.7a  43 TPPMSSVSHMINFDNVVSSTFTQTLDHFDSSVGKTFQQRYYHNNQWY 89 
                 79***********************************9999999988 PP

>> C17A2.2  CE08240	WBGene00015870	status:Partially_confirmed	UniProt:O16536	protein_id:CCD64791.1
   #    score  bias  c-Evalue  i-Evalue hmmfrom  hmm to    alifrom  ali to    envfrom  env to     acc
 ---   ------ ----- --------- --------- ------- -------    ------- -------    ------- -------    ----
   1 ?    6.4   0.1     0.045       5.6     228     275 ..       4      52 ..       2      93 .. 0.82

  Alignments for each domain:
  == domain 1    score: 6.4 bits;  conditional E-value: 0.045
  Wds-PB-aln 228 pvsfvkfspngkyilaatldntlklw.dyskgkclktytghknekycif 275
                 p+ + k    g  il+  +   + l+ +ys+g+c    +   n kyci 
     C17A2.2   4 PIKMKKVQRTGTLILSMIFILIIILYkNYSNGRCTEPKSKNYNSKYCIN 52 
                 6777788888999998888777777647*******************94 PP

>> F02H6.3a  CE43643	WBGene00008536	status:Confirmed	UniProt:O62132	protein_id:CAB05172.2
   #    score  bias  c-Evalue  i-Evalue hmmfrom  hmm to    alifrom  ali to    envfrom  env to     acc
 ---   ------ ----- --------- --------- ------- -------    ------- -------    ------- -------    ----
   1 ?    6.5   0.0      0.04         5     218     263 ..      96     141 ..      88     216 .. 0.81

  Alignments for each domain:
  == domain 1    score: 6.5 bits;  conditional E-value: 0.04
  Wds-PB-aln 218 lktlidddnppvsfvkfspngkyilaatldntlklwdyskgkclkt 263
                 l  +i++d+ p ++  fspn    la+t+ +t+k +    g+ +k 
    F02H6.3a  96 LFKIIEEDQIPRTIKLFSPNILTALATTIPDTVKSFVQQDGQIVKL 141
                 556899*****************************99999998886 PP

>> H17B01.4a  CE27186	WBGene00019209	status:Confirmed	UniProt:O44825	protein_id:CCD72387.1
   #    score  bias  c-Evalue  i-Evalue hmmfrom  hmm to    alifrom  ali to    envfrom  env to     acc
 ---   ------ ----- --------- --------- ------- -------    ------- -------    ------- -------    ----
   1 ?    5.9   0.0      0.06       7.5      62     156 ..      85     179 ..      19     199 .. 0.76

  Alignments for each domain:
  == domain 1    score: 5.9 bits;  conditional E-value: 0.06
  Wds-PB-aln  62 svkfspngewlasssad.klikiwgaydgkfekt..isghklgisdvawssdsrllvsasddktlkvwelssgkclktlkghsnyvfccnfnpqsnli 156
                  + f+ + e++ s s d + +++w   +g + +   is +k  i  +   ++ rl v++   +tl v+ l   k + t+  +++  f + f+ +  +i
   H17B01.4a  85 GLTFTKDREYIYSISEDgRSVRVWNKNNGVLAHQlpISEQKSEIQAIH-VTNQRLHVAS--GRTLVVFRLGDEKPVETVISKTELTFSAFFQQDDVVI 179
                 566777888888877774678899888887755322788888887765.4567777754..5789999999999999999888888887776554444 PP

>> Y54E2A.11a  CE20310	WBGene00001225	locus:eif-3.B	status:Confirmed	UniProt:Q9XWI6	protein_id:CAA21681.1
   #    score  bias  c-Evalue  i-Evalue hmmfrom  hmm to    alifrom  ali to    envfrom  env to     acc
 ---   ------ ----- --------- --------- ------- -------    ------- -------    ------- -------    ----
   1 ?    5.0   0.0      0.12        15     161     179 ..     274     292 ..     251     296 .. 0.82

  Alignments for each domain:
  == domain 1    score: 5.0 bits;  conditional E-value: 0.12
  Wds-PB-aln 161 fdesvriwdvrtgkclktl 179
                   +s+riwdvrtg   k++
  Y54E2A.11a 274 EKDSLRIWDVRTGELKKAF 292
                 4689*********988765 PP

>> C33F10.1  CE29209	WBGene00016351	status:Confirmed	UniProt:Q18389	protein_id:CCD66505.1
   #    score  bias  c-Evalue  i-Evalue hmmfrom  hmm to    alifrom  ali to    envfrom  env to     acc
 ---   ------ ----- --------- --------- ------- -------    ------- -------    ------- -------    ----
   1 ?    6.0   0.0     0.057       7.1     305     338 ..      58      91 ..      54      98 .. 0.87

  Alignments for each domain:
  == domain 1    score: 6.0 bits;  conditional E-value: 0.057
  Wds-PB-aln 305 ivqklqghtdvvlctachpteniiasaalendkt 338
                 +v  l+ +t++  +ta  p++ni  +a le+d  
    C33F10.1  58 VVSPLEVYTNTTKATAFAPAQNIKVAAILEEDAD 91 
                 6888999***********************9965 PP

>> F53C11.7  CE24997	WBGene00009976	locus:swan-2	Yeast hypothetical protein YPL247C like	status:Confirmed	UniProt:Q93759
   #    score  bias  c-Evalue  i-Evalue hmmfrom  hmm to    alifrom  ali to    envfrom  env to     acc
 ---   ------ ----- --------- --------- ------- -------    ------- -------    ------- -------    ----
   1 ?    6.9   0.0     0.031       3.9     183     220 ..     255     293 ..     221     296 .. 0.69
   2 ?    6.8   0.0     0.033       4.1     194     220 ..     267     293 ..     248     371 .. 0.73
   3 ?    1.2   0.0       1.7   2.1e+02     137     171 ..     308     343 ..     298     432 .. 0.60

  Alignments for each domain:
  == domain 1    score: 6.9 bits;  conditional E-value: 0.031
  Wds-PB-aln 183 sdpvsavhfnr.dgslivsssydglcriwdtasgqclkt 220
                   p+++  +n  d  li +ss d  c +w+  +gq++ t
    F53C11.7 255 CAPLTSFDWNElDMNLIGTSSIDTTCTVWQLETGQAIGT 293
                 556777777644888999999999999999999998765 PP

  == domain 2    score: 6.8 bits;  conditional E-value: 0.033
  Wds-PB-aln 194 dgslivsssydglcriwdtasgqclkt 220
                 d  li +ss d  c +w+  +gq++ t
    F53C11.7 267 DMNLIGTSSIDTTCTVWQLETGQAIGT 293
                 556666666666666666666665544 PP

  == domain 3    score: 1.2 bits;  conditional E-value: 1.7
  Wds-PB-aln 137 lkghsnyvfccnfnpqsnli.vsgsfdesvriwdvr 171
                 l  h + vf   f   s  i +s   d s+r++d+r
    F53C11.7 308 LIAHDKEVFDISFSRGSAQIfASVGADGSLRLFDLR 343
                 233333333333333332221233333344443333 PP

>> Y54G2A.29  CE34416	WBGene00021893	locus:ndnf-1	status:Confirmed	UniProt:Q9N397	protein_id:CCD83520.1
   #    score  bias  c-Evalue  i-Evalue hmmfrom  hmm to    alifrom  ali to    envfrom  env to     acc
 ---   ------ ----- --------- --------- ------- -------    ------- -------    ------- -------    ----
   1 ?    5.3   0.0     0.093        12     148     187 ..     328     367 ..     306     400 .. 0.83

  Alignments for each domain:
  == domain 1    score: 5.3 bits;  conditional E-value: 0.093
  Wds-PB-aln 148 nfnpqsnlivsgsfdesvriwdvrtgkclktlpahsdpvs 187
                 + n qs +++  + d  vri   r gk lk   a s    
   Y54G2A.29 328 ENNTQSAMLIVHACDGLVRINLFRNGKILKRSDAFSGFRR 367
                 5699**************************9999886554 PP

>> F32B6.5  CE09860	WBGene00006056	locus:sss-1	status:Confirmed	UniProt:Q9XVP7	protein_id:CAB03036.1
   #    score  bias  c-Evalue  i-Evalue hmmfrom  hmm to    alifrom  ali to    envfrom  env to     acc
 ---   ------ ----- --------- --------- ------- -------    ------- -------    ------- -------    ----
   1 ?    5.5   0.0     0.084        11      27      95 ..      87     155 ..      64     169 .. 0.75

  Alignments for each domain:
  == domain 1    score: 5.5 bits;  conditional E-value: 0.084
  Wds-PB-aln  27 enslapsssknkssssvkpnytlkftlaghtkavssvkfspngewlasssadklikiwgaydgkfekti 95 
                 +  +++ s+k ++++++  n+ + f      k      f      +a+ s+     ++g y+g fekt 
     F32B6.5  87 PVPTTTESKKINEAAELMANFWMSFNCLDNEKEQMESIFEKMNGLFAAPSTTSTASLFGKYEGFFEKTE 155
                 34444556777888999999999998877777766666666555667777888999***********94 PP

>> W02B12.4  CE37933	WBGene00012202	esterase	status:Partially_confirmed	UniProt:Q23123	protein_id:CAA91397.3
   #    score  bias  c-Evalue  i-Evalue hmmfrom  hmm to    alifrom  ali to    envfrom  env to     acc
 ---   ------ ----- --------- --------- ------- -------    ------- -------    ------- -------    ----
   1 ?    5.7   0.2     0.071       8.8     182     231 ..     236     283 ..     224     309 .. 0.75

  Alignments for each domain:
  == domain 1    score: 5.7 bits;  conditional E-value: 0.071
  Wds-PB-aln 182 hs.dpvsavhfnrdgslivsssydglcriwdtasgqclktlidddnppvsf 231
                 hs  p+s+vhf++     +sss  gl r  d    q  k l  d n  +s 
    W02B12.4 236 HSmSPISSVHFKKYI--QLSSSSWGLTRYKDQNIVQTKKILK-DLNCDISS 283
                 55369******9865..5688889********9999877664.44555544 PP

>> Y113G7B.18b  CE46521	WBGene00007017	locus:mdt-17	status:Partially_confirmed	protein_id:CCD31131.1
   #    score  bias  c-Evalue  i-Evalue hmmfrom  hmm to    alifrom  ali to    envfrom  env to     acc
 ---   ------ ----- --------- --------- ------- -------    ------- -------    ------- -------    ----
   1 ?    5.6   0.0     0.078       9.7     205     282 ..     451     529 ..     443     535 .. 0.86

  Alignments for each domain:
  == domain 1    score: 5.6 bits;  conditional E-value: 0.078
   Wds-PB-aln 205 glcriwdtasgqclktlidddnppvsfvkfspngkyilaatldntlklwdyskgkclktytghkne.kycifanfsvtg 282
                   l r+ d as ++l t++ d    vs + + p  +y        t ++      k +  y g     + + fan+s  g
  Y113G7B.18b 451 ILQRMLDVASHRALVTMVSDVAERVSRISLDPTVQYRWLNCGRTTSRMMFNMTSKDFEMYIGTISSvRSVFFANISSDG 529
                  5889********************************9999999999998888999999999986551666789998766 PP

>> ZK1251.9  CE33014	WBGene00014243	locus:dcaf-1	status:Partially_confirmed	UniProt:Q21106	protein_id:CAA92505.3
   #    score  bias  c-Evalue  i-Evalue hmmfrom  hmm to    alifrom  ali to    envfrom  env to     acc
 ---   ------ ----- --------- --------- ------- -------    ------- -------    ------- -------    ----
   1 ?    5.0   0.1      0.12        15     132     265 ..    1079    1210 ..    1070    1279 .. 0.80

  Alignments for each domain:
  == domain 1    score: 5.0 bits;  conditional E-value: 0.12
  Wds-PB-aln  132 kclktlkghsnyvfccnfnpqsnlivsgsfdesvriwdvrtgkclktlpahsdpvsavhfnrdgslivsss.y.dglcriwdtasg.qclktliddd 225 
                  +  kt++ h +    + f  + + ++ g f+  v   +v tg       +h   ++ +   +dgs++++ss +   l  +w      q ++t  +d 
    ZK1251.9 1079 RNWKTIHDHDESYTKATFSVDDEHLIVGLFNGEVHWINVDTGLDEGHTNCHGSALTNIEPSKDGSMMLTSSaFsRPLSALWRLGEAlQRVHTYRED- 1174
                  567999999998889999999999999****************99999*****************9987762324688899754321555555444. PP

  Wds-PB-aln  226 nppvsfvkfspngkyilaatldntlklwdyskgkclktyt 265 
                      s vkf+      +  t  +   ++d    ++l ty 
    ZK1251.9 1175 ----SCVKFANTTMQRIVGTCRDKATVYDTETNHVLDTYL 1210
                  ....678888777777777777777788888888888884 PP

>> Y40C5A.4a  CE24258	WBGene00021497	status:Partially_confirmed	UniProt:Q9N3Y7	protein_id:CCD71161.1
   #    score  bias  c-Evalue  i-Evalue hmmfrom  hmm to    alifrom  ali to    envfrom  env to     acc
 ---   ------ ----- --------- --------- ------- -------    ------- -------    ------- -------    ----
   1 ?    5.3   0.0     0.097        12     101     149 ..     116     166 ..      91     181 .. 0.81

  Alignments for each domain:
  == domain 1    score: 5.3 bits;  conditional E-value: 0.097
  Wds-PB-aln 101 gisdvawssdsrllvsasddktlkv.welssgkclktlkghsnyv.fccnf 149
                  +s ++ s+ s ll++a+ ++ l+   +  + k ++ l  h  yv fcc +
   Y40C5A.4a 116 TVSHITLSAASFLLMAATVERYLQStADNRTLKLFQILATHRTYVvFCCFL 166
                 6899999999999999999999975146677788899999*9996367744 PP

>> Y40C5A.4b  CE33868	WBGene00021497	status:Partially_confirmed	UniProt:Q8WTM2	protein_id:CCD71162.1
   #    score  bias  c-Evalue  i-Evalue hmmfrom  hmm to    alifrom  ali to    envfrom  env to     acc
 ---   ------ ----- --------- --------- ------- -------    ------- -------    ------- -------    ----
   1 ?    5.1   0.0      0.11        14     101     149 ..     116     166 ..      91     181 .. 0.81

  Alignments for each domain:
  == domain 1    score: 5.1 bits;  conditional E-value: 0.11
  Wds-PB-aln 101 gisdvawssdsrllvsasddktlkv.welssgkclktlkghsnyv.fccnf 149
                  +s ++ s+ s ll++a+ ++ l+   +  + k ++ l  h  yv fcc +
   Y40C5A.4b 116 TVSHITLSAASFLLMAATVERYLQStADNRTLKLFQILATHRTYVvFCCFL 166
                 6899999999999999999999975146677788899999*9996367744 PP

>> C33G8.4  CE06913	WBGene00016362	status:Confirmed	UniProt:Q18399	protein_id:CCD66528.1
   #    score  bias  c-Evalue  i-Evalue hmmfrom  hmm to    alifrom  ali to    envfrom  env to     acc
 ---   ------ ----- --------- --------- ------- -------    ------- -------    ------- -------    ----
   1 ?    5.3   0.0     0.096        12      73      97 ..      35      59 ..      17     103 .. 0.71

  Alignments for each domain:
  == domain 1    score: 5.3 bits;  conditional E-value: 0.096
  Wds-PB-aln 73 asssadklikiwgaydgkfektisg 97
                + ++ad ++ki  +y g+fe +   
     C33G8.4 35 SEAAADGILKIAETYKGQFEAAKGD 59
                4567788888888888888866444 PP


Internal pipeline statistics summary:
-------------------------------------
Query model(s):                            1  (346 nodes)
Target sequences:                      25547  (11210993 residues)
Passed MSV filter:                     25547  (1); expected 25547.0 (1)
Passed bias filter:                    25547  (1); expected 25547.0 (1)
Passed Vit filter:                     25547  (1); expected 25547.0 (1)
Passed Fwd filter:                     25547  (1); expected 25547.0 (1)
Initial search space (Z):              25547  [actual number of targets]
Domain search space  (domZ):             204  [number of targets reported over threshold]
# CPU time: 63.90u 0.04s 00:01:03.94 Elapsed: 00:00:17.09
# Mc/sec: 226.98
//
