# Supplementary material for: Potential Conservation of Circadian Clock Proteins in the phylum Nematoda as Revealed by Bioinformatic Searches
Source: PLoS One. 2014 Nov 14;9(11):e112871. doi: 10.1371/journal.pone.0112871 (PMC4232591; doi:10.1371/journal.pone.0112871)
Supplement: File S1 — HMM profiles used in this work and HMMsearch results. (ZIP) [file pone.0112871.s007.zip › HMMs-CE/Artropodos/wdb-PE(PP2a_WBT_A)_FBpp0084579-aln.res]

# hmmsearch :: search profile(s) against a sequence database
# HMMER 3.0 (March 2010); http://hmmer.org/
# Copyright (C) 2010 Howard Hughes Medical Institute.
# Freely distributed under the GNU General Public License (GPLv3).
# - - - - - - - - - - - - - - - - - - - - - - - - - - - - - - - - - - - -
# query HMM file:                  wdb-PE(PP2a_WBT_A)_FBpp0084579-aln.hmm
# target sequence database:        ../../../ProteomasGus/wormpep229
# Max sensitivity mode:            on [all heuristic filters off]
# - - - - - - - - - - - - - - - - - - - - - - - - - - - - - - - - - - - -

Query:       wdb-PE(PP2a_WBT_A)_FBpp0084579-aln  [M=526]
Scores for complete sequences (score includes all domains):
   --- full sequence ---   --- best 1 domain ---    -#dom-
    E-value  score  bias    E-value  score  bias    exp  N  Sequence    Description
    ------- ------ -----    ------- ------ -----   ---- --  --------    -----------
   4.3e-256  851.1   0.8   5.3e-256  850.8   0.6    1.0  1  W08G11.4    CE32003	WBGene00012348	locus:pptr-1	RTS1 PROTEIN
   1.7e-237  789.7   0.8   2.4e-237  789.3   0.6    1.1  1  C13G3.3c    CE41982	WBGene00007554	locus:pptr-2	status:Confi
   4.6e-237  788.3   2.3   5.9e-237  788.0   1.6    1.0  1  C13G3.3a    CE05279	WBGene00007554	locus:pptr-2	proteion pho
   2.3e-236  786.0   4.3     3e-236  785.6   2.9    1.0  1  C13G3.3b    CE20505	WBGene00007554	locus:pptr-2	status:Confi
  ------ inclusion threshold ------
      0.012   14.8   2.0      0.017   14.3   1.4    1.2  1  Y39B6A.16   CE29858	WBGene00012678	status:Partially_confirme
      0.074   12.2   0.2       0.12   11.5   0.1    1.2  1  F42A10.8    CE38958	WBGene00003546	locus:nas-28	status:Parti
       0.15   11.2   0.2       0.24   10.5   0.1    1.2  1  Y54E10BR.1b CE34410	WBGene00021840	status:Confirmed	protein_
       0.15   11.2   0.2       0.24   10.5   0.1    1.2  1  Y54E10BR.1a CE36244	WBGene00021840	status:Partially_confirme
       0.23   10.6   0.5       0.23   10.6   0.4    1.0  1  F31B9.3     CE43239	WBGene00009280	status:Confirmed	UniProt:
        0.7    9.0   3.7       0.96    8.5   2.6    1.1  1  F43C11.7    CE23722	WBGene00018384	status:Confirmed	UniProt:
       0.81    8.8   0.3        1.2    8.2   0.2    1.2  1  Y19D10A.7   CE17004	WBGene00021222	status:Predicted	UniProt:
        0.9    8.6   0.1        1.5    7.9   0.1    1.3  1  ZK856.1     CE41096	WBGene00000840	locus:cul-5	Cullin family
        1.2    8.2   1.7        1.6    7.8   1.2    1.1  1  E02C12.13   CE37216	WBGene00023485	locus:ttr-49	status:Confi
        1.7    7.7   0.2        2.5    7.1   0.2    1.1  1  F56A4.9     CE23778	WBGene00018917	status:Predicted	UniProt:
        1.9    7.6   0.0        2.8    7.0   0.0    1.2  1  H10D18.3    CE23801	WBGene00005753	locus:srw-6	7TM chemorece
        2.2    7.3   7.0        3.5    6.7   2.0    2.4  2  W04A8.7     CE42634	WBGene00006382	locus:taf-1	transcription
        2.3    7.3   1.7        2.7    7.0   1.2    1.0  1  T05G5.12    CE31363	WBGene00000932	locus:dao-6	status:Confir
        2.3    7.3   0.9         11    5.0   0.1    2.1  3  R06A4.10b   CE36709	WBGene00000059	locus:acr-20	status:Confi
        2.4    7.2   0.0        3.6    6.6   0.0    1.2  1  F28F8.8     CE34545	WBGene00009225	locus:fbxa-94	status:Part
        2.4    7.2   3.5        2.8    7.0   2.5    1.1  1  F54B11.6    CE05930	WBGene00000262	locus:bra-1	status:Partia
        2.6    7.1   0.9        4.2    6.4   0.6    1.3  1  F54F2.9     CE39158	WBGene00018836	status:Confirmed	UniProt:
        2.9    6.9   0.1        3.9    6.5   0.1    1.1  1  F33H2.6     CE30528	WBGene00009369	status:Confirmed	UniProt:
        2.9    6.9   0.0        3.4    6.7   0.0    1.0  1  F42G2.7a    CE38710	WBGene00044362	status:Partially_confirme
          3    6.9   4.3        4.8    6.2   3.0    1.2  1  B0379.3b    CE40347	WBGene00003508	locus:mut-16	status:Parti
          3    6.9   4.3        4.8    6.2   3.0    1.2  1  B0379.3a    CE40346	WBGene00003508	locus:mut-16	status:Parti
        3.1    6.8   0.2        4.1    6.4   0.1    1.1  1  Y39B6A.13   CE21694	WBGene00012675	status:Confirmed	UniProt:
        3.3    6.7   0.6         23    3.9   0.1    2.2  3  R06A4.10c   CE42438	WBGene00000059	locus:acr-20	status:Confi
        4.7    6.2   4.5        6.7    5.7   3.1    1.2  1  T22C8.4     CE43401	WBGene00011925	Zinc finger, C2H2 type	st
        4.8    6.2   1.1         21    4.1   0.1    2.1  3  R06A4.10a   CE36708	WBGene00000059	locus:acr-20	nicotinic ac
        4.9    6.2   0.1         10    5.1   0.0    1.5  1  F43H9.3     CE07247	WBGene00018399	status:Confirmed	UniProt:
        5.1    6.1   1.0        9.8    5.2   0.7    1.4  1  C31E10.5    CE40379	WBGene00007846	status:Partially_confirme
        5.1    6.1   0.0        5.5    6.0   0.0    1.1  1  F44B9.4c    CE32419	WBGene00000507	locus:cit-1.1	status:Part
        5.3    6.1   0.1        5.3    6.1   0.0    1.1  1  F54D5.17    CE45078	WBGene00195146	status:Predicted	UniProt:
        5.4    6.0   0.1        6.8    5.7   0.0    1.1  1  T13G4.4     CE44630	WBGene00020491	status:Confirmed	UniProt:
        5.4    6.0   0.2        6.6    5.8   0.2    1.0  1  T23G4.5     CE16457	WBGene00011961	status:Partially_confirme
        5.5    6.0   0.0        9.1    5.3   0.0    1.3  1  T05A6.4     CE03631	WBGene00011458	status:Predicted	UniProt:
        6.4    5.8   0.0        6.4    5.8   0.0    1.1  1  F11C1.7a    CE41387	WBGene00045495	status:Partially_confirme
        6.4    5.8   3.1        8.4    5.4   2.1    1.1  1  Y11D7A.7    CE20190	WBGene00012431	status:Partially_confirme
        6.7    5.7   3.0        8.6    5.4   2.1    1.2  1  F23H11.1    CE09609	WBGene00017757	locus:bra-2	status:Confir
        6.8    5.7   0.0          7    5.7   0.0    1.1  1  F11C1.7c    CE46336	WBGene00045495	status:Confirmed	protein_
        7.6    5.5   0.2         10    5.1   0.1    1.1  1  F20A1.6a    CE29766	WBGene00017618	status:Confirmed	UniProt:
        7.7    5.5   0.3         14    4.6   0.2    1.3  1  M05B5.3     CE28625	WBGene00010871	status:Confirmed	UniProt:
        8.8    5.3   1.4         21    4.1   1.0    1.6  1  K12F2.2c    CE21070	WBGene00006874	locus:vab-8	status:Confir
        9.4    5.2   1.6         22    4.0   1.1    1.6  1  K12F2.2b    CE23870	WBGene00006874	locus:vab-8	kinesin-like 


Domain annotation for each sequence (and alignments):
>> W08G11.4  CE32003	WBGene00012348	locus:pptr-1	RTS1 PROTEIN (SCS1 PROTEIN)	status:Partially_confirmed	UniProt:O18178	p
   #    score  bias  c-Evalue  i-Evalue hmmfrom  hmm to    alifrom  ali to    envfrom  env to     acc
 ---   ------ ----- --------- --------- ------- -------    ------- -------    ------- -------    ----
   1 !  850.8   0.6  9.1e-259  5.3e-256      21     479 ..      29     487 ..      12     538 .. 0.94

  Alignments for each domain:
  == domain 1    score: 850.8 bits;  conditional E-value: 9.1e-259
  wdb-PE(PP2a_WBT_A)_FBpp0084579-aln  21 akrmssttfvdridpfakrslkkkskksqgssryrnsqdvelqqlpllkdvsaseqeelfirklrqccvsfdfld 95 
                                         + ++++  fvd+idpf ++    +  + ++ssry+ ++  el+ql l+kd++a+eq  l+i+kl qc   fdf d
                            W08G11.4  29 QLSATANQFVDKIDPFHNKRGTSRRLRINNSSRYNVDSAQELVQLALIKDTAANEQPALVIEKLVQCQHVFDFYD 103
                                         23345668********98887778889999********************************************* PP

  wdb-PE(PP2a_WBT_A)_FBpp0084579-aln  96 pladlkgkeikraalnelveyitsgrgvlteavypeiikmisanlfrtlppsenpdfdpeeddptleaswphlql 170
                                         p+a+lk keikraalnel+++its++g + e++yp +ikm++ n+fr lppsen +fdpeed+ptle swphlql
                            W08G11.4 104 PVAQLKCKEIKRAALNELIDHITSTKGAIVETIYPAVIKMVAKNIFRVLPPSENCEFDPEEDEPTLEVSWPHLQL 178
                                         *************************************************************************** PP

  wdb-PE(PP2a_WBT_A)_FBpp0084579-aln 171 vyelflrflessdfqaaigkkvidqkfvlqllelfdsedprerdflktvlhriygkflglrafirkqinniflrf 245
                                         vyelflrfles+dfqa+igkk+idq+fvl+ll+lfdsedprerdflktvlhriygkflglrafirk inn+flrf
                            W08G11.4 179 VYELFLRFLESPDFQASIGKKYIDQRFVLKLLDLFDSEDPRERDFLKTVLHRIYGKFLGLRAFIRKHINNMFLRF 253
                                         *************************************************************************** PP

  wdb-PE(PP2a_WBT_A)_FBpp0084579-aln 246 iyetehfngvgelleilgsiingfalplkaehkqflvkvllplhkvkclslyhaqlaycvvqflekdasltepvv 320
                                         +yet+ fngvgelleilgsiingfalplk+ehk flvkvllplhk kclslyhaqlaycvvqf+ekd+slt  v 
                            W08G11.4 254 VYETDSFNGVGELLEILGSIINGFALPLKQEHKVFLVKVLLPLHKPKCLSLYHAQLAYCVVQFIEKDSSLTPQVF 328
                                         *************************************************************************** PP

  wdb-PE(PP2a_WBT_A)_FBpp0084579-aln 321 rgllkfwpktcsqkevmflgeieeildviepsqfvkiqeplfrqiakcvssphfqvaeralylwnneyimsliee 395
                                          +llkfwp+tcs kevmflge+eeild+iep qf+ki +plfrq+akcvssphfqvaeraly+wnneyi+slie+
                            W08G11.4 329 EALLKFWPRTCSSKEVMFLGEVEEILDIIEPEQFKKIIDPLFRQLAKCVSSPHFQVAERALYFWNNEYILSLIED 403
                                         *************************************************************************** PP

  wdb-PE(PP2a_WBT_A)_FBpp0084579-aln 396 nnavilpimfpalyriskehwnqtivalvynvlktfmemnsklfdeltasykaerqkekkrekereelwkkleel 470
                                          ++ ++pimfpalyriskehwnqtivalvynvlktfmemn klfdelt++yk er +ek+rek+r+ +wkk+e+l
                            W08G11.4 404 TSSLVMPIMFPALYRISKEHWNQTIVALVYNVLKTFMEMNGKLFDELTSTYKGERLREKQREKDRDAFWKKMEAL 478
                                         *************************************************************************** PP

  wdb-PE(PP2a_WBT_A)_FBpp0084579-aln 471 everaaala 479
                                         e++  a+ +
                            W08G11.4 479 ELNPPAEGK 487
                                         *99655444 PP

>> C13G3.3c  CE41982	WBGene00007554	locus:pptr-2	status:Confirmed	UniProt:A9UJN4	protein_id:CAP59521.1
   #    score  bias  c-Evalue  i-Evalue hmmfrom  hmm to    alifrom  ali to    envfrom  env to     acc
 ---   ------ ----- --------- --------- ------- -------    ------- -------    ------- -------    ----
   1 !  789.3   0.6  4.1e-240  2.4e-237      44     474 ..      76     531 ..      41     575 .. 0.92

  Alignments for each domain:
  == domain 1    score: 789.3 bits;  conditional E-value: 4.1e-240
  wdb-PE(PP2a_WBT_A)_FBpp0084579-aln  44 kskksqgssryrnsqdvelqqlpllkdvsaseqeelfirklrqccvsfdfld.pladlkgkeikraalnelveyi 117
                                         + ++ q+ss ++ sq+ elq+lp +kd+ +se+e lfi+klrqccv fdf++  l+dlk ke+kraalnelv+++
                            C13G3.3c  76 RRERRQSSSMFNISQNRELQRLPAIKDADPSERETLFIQKLRQCCVVFDFANdALSDLKFKEVKRAALNELVDHV 150
                                         567889********************************************8549********************* PP

  wdb-PE(PP2a_WBT_A)_FBpp0084579-aln 118 tsg.rgvlteavypeiikmisanlfrtlppsenp...dfdpeeddptleaswphlqlvyelflrflessdfqaai 188
                                         + + +g l++avype+i m+s+nlfr l p  np   +fdp+ed+ptlea+wphlqlvye+flrfle +dfq+++
                            C13G3.3c 151 SGApKGSLSDAVYPEAIGMFSTNLFRPLSPPTNPigaEFDPDEDEPTLEAAWPHLQLVYEFFLRFLECPDFQSQV 225
                                         96439********************************************************************** PP

  wdb-PE(PP2a_WBT_A)_FBpp0084579-aln 189 gkkvidqkfvlqllelfdsedprerdflktvlhriygkflglrafirkqinniflrfiyetehfngvgelleilg 263
                                         +k++idq f+l+ll ++dsedprerdflkt+lhriygkflg ra+irkqinnif+ fiyete +ng++elleilg
                            C13G3.3c 226 AKRYIDQNFILRLLMIMDSEDPRERDFLKTTLHRIYGKFLGHRAYIRKQINNIFYSFIYETERHNGIAELLEILG 300
                                         *************************************************************************** PP

  wdb-PE(PP2a_WBT_A)_FBpp0084579-aln 264 siingfalplkaehkqflvkvllplhkvkclslyhaqlaycvvqflekdasltepvvrgllkfwpktcsqkevmf 338
                                         siingfalplk+ehk fl++vllplhkvk+ls+yh+qlaycvvqf+ekd+sltepv+ g+l+fwpk +s+kevmf
                            C13G3.3c 301 SIINGFALPLKEEHKTFLLRVLLPLHKVKSLSVYHPQLAYCVVQFIEKDSSLTEPVISGMLRFWPKQHSPKEVMF 375
                                         *************************************************************************** PP

  wdb-PE(PP2a_WBT_A)_FBpp0084579-aln 339 lgeieeildviepsqfvkiqeplfrqiakcvssphfqvaeralylwnneyimslieennavilpimfpalyrisk 413
                                         l+e+ee+ldviep++f+ki++plf qia+cvssphfqvaeraly+wnney+msl+ +n++vi+pimfp l+++sk
                            C13G3.3c 376 LNELEEVLDVIEPNEFQKIMTPLFSQIARCVSSPHFQVAERALYYWNNEYVMSLVADNARVIIPIMFPVLFKNSK 450
                                         *************************************************************************** PP

  wdb-PE(PP2a_WBT_A)_FBpp0084579-aln 414 ehwnqtivalvynvlktfmemnsklfdeltasykaerqkekkrekereelwkkleeleve............... 473
                                         +hwn+ti++l+yn+lk+fmemn+klfde+++ y+++r +ek  ++e+e +w+++e++++                
                            C13G3.3c 451 SHWNKTIHGLIYNALKMFMEMNQKLFDECSQAYQKDRVQEKTLNEEKERIWNNIEKQAMGnpqyvevkalfarfn 525
                                         *******************************************************99998555554444444433 PP

  wdb-PE(PP2a_WBT_A)_FBpp0084579-aln 474 .....r 474
                                              +
                            C13G3.3c 526 pdeiiS 531
                                         222221 PP

>> C13G3.3a  CE05279	WBGene00007554	locus:pptr-2	proteion phosphatase	status:Confirmed	UniProt:Q17948	protein_id:CAA9842
   #    score  bias  c-Evalue  i-Evalue hmmfrom  hmm to    alifrom  ali to    envfrom  env to     acc
 ---   ------ ----- --------- --------- ------- -------    ------- -------    ------- -------    ----
   1 !  788.0   1.6    1e-239  5.9e-237      45     474 ..      27     481 ..       9     525 .. 0.92

  Alignments for each domain:
  == domain 1    score: 788.0 bits;  conditional E-value: 1e-239
  wdb-PE(PP2a_WBT_A)_FBpp0084579-aln  45 skksqgssryrnsqdvelqqlpllkdvsaseqeelfirklrqccvsfdfld.pladlkgkeikraalnelveyit 118
                                          ++ q+ss ++ sq+ elq+lp +kd+ +se+e lfi+klrqccv fdf++  l+dlk ke+kraalnelv++++
                            C13G3.3a  27 RERRQSSSMFNISQNRELQRLPAIKDADPSERETLFIQKLRQCCVVFDFANdALSDLKFKEVKRAALNELVDHVS 101
                                         56889********************************************8549*********************9 PP

  wdb-PE(PP2a_WBT_A)_FBpp0084579-aln 119 sg.rgvlteavypeiikmisanlfrtlppsenp...dfdpeeddptleaswphlqlvyelflrflessdfqaaig 189
                                          + +g l++avype+i m+s+nlfr l p  np   +fdp+ed+ptlea+wphlqlvye+flrfle +dfq++++
                            C13G3.3a 102 GApKGSLSDAVYPEAIGMFSTNLFRPLSPPTNPigaEFDPDEDEPTLEAAWPHLQLVYEFFLRFLECPDFQSQVA 176
                                         6439*********************************************************************** PP

  wdb-PE(PP2a_WBT_A)_FBpp0084579-aln 190 kkvidqkfvlqllelfdsedprerdflktvlhriygkflglrafirkqinniflrfiyetehfngvgelleilgs 264
                                         k++idq f+l+ll ++dsedprerdflkt+lhriygkflg ra+irkqinnif+ fiyete +ng++elleilgs
                            C13G3.3a 177 KRYIDQNFILRLLMIMDSEDPRERDFLKTTLHRIYGKFLGHRAYIRKQINNIFYSFIYETERHNGIAELLEILGS 251
                                         *************************************************************************** PP

  wdb-PE(PP2a_WBT_A)_FBpp0084579-aln 265 iingfalplkaehkqflvkvllplhkvkclslyhaqlaycvvqflekdasltepvvrgllkfwpktcsqkevmfl 339
                                         iingfalplk+ehk fl++vllplhkvk+ls+yh+qlaycvvqf+ekd+sltepv+ g+l+fwpk +s+kevmfl
                            C13G3.3a 252 IINGFALPLKEEHKTFLLRVLLPLHKVKSLSVYHPQLAYCVVQFIEKDSSLTEPVISGMLRFWPKQHSPKEVMFL 326
                                         *************************************************************************** PP

  wdb-PE(PP2a_WBT_A)_FBpp0084579-aln 340 geieeildviepsqfvkiqeplfrqiakcvssphfqvaeralylwnneyimslieennavilpimfpalyriske 414
                                         +e+ee+ldviep++f+ki++plf qia+cvssphfqvaeraly+wnney+msl+ +n++vi+pimfp l+++sk+
                            C13G3.3a 327 NELEEVLDVIEPNEFQKIMTPLFSQIARCVSSPHFQVAERALYYWNNEYVMSLVADNARVIIPIMFPVLFKNSKS 401
                                         *************************************************************************** PP

  wdb-PE(PP2a_WBT_A)_FBpp0084579-aln 415 hwnqtivalvynvlktfmemnsklfdeltasykaerqkekkrekereelwkkleeleve................ 473
                                         hwn+ti++l+yn+lk+fmemn+klfde+++ y+++r +ek  ++e+e +w+++e++++                 
                            C13G3.3a 402 HWNKTIHGLIYNALKMFMEMNQKLFDECSQAYQKDRVQEKTLNEEKERIWNNIEKQAMGnpqyvevkalfarfnp 476
                                         *******************************************************99985555544444444432 PP

  wdb-PE(PP2a_WBT_A)_FBpp0084579-aln 474 ....r 474
                                             +
                            C13G3.3a 477 deiiS 481
                                         22221 PP

>> C13G3.3b  CE20505	WBGene00007554	locus:pptr-2	status:Confirmed	UniProt:Q9U3Q1	protein_id:CAA98423.1
   #    score  bias  c-Evalue  i-Evalue hmmfrom  hmm to    alifrom  ali to    envfrom  env to     acc
 ---   ------ ----- --------- --------- ------- -------    ------- -------    ------- -------    ----
   1 !  785.6   2.9  5.2e-239    3e-236      46     474 ..      32     485 ..      24     529 .. 0.92

  Alignments for each domain:
  == domain 1    score: 785.6 bits;  conditional E-value: 5.2e-239
  wdb-PE(PP2a_WBT_A)_FBpp0084579-aln  46 kksqgssryrnsqdvelqqlpllkdvsaseqeelfirklrqccvsfdfld.pladlkgkeikraalnelveyits 119
                                         ++ q+ss ++ sq+ elq+lp +kd+ +se+e lfi+klrqccv fdf++  l+dlk ke+kraalnelv++++ 
                            C13G3.3b  32 ERRQSSSMFNISQNRELQRLPAIKDADPSERETLFIQKLRQCCVVFDFANdALSDLKFKEVKRAALNELVDHVSG 106
                                         6789********************************************8549*********************96 PP

  wdb-PE(PP2a_WBT_A)_FBpp0084579-aln 120 g.rgvlteavypeiikmisanlfrtlppsenp...dfdpeeddptleaswphlqlvyelflrflessdfqaaigk 190
                                         + +g l++avype+i m+s+nlfr l p  np   +fdp+ed+ptlea+wphlqlvye+flrfle +dfq++++k
                            C13G3.3b 107 ApKGSLSDAVYPEAIGMFSTNLFRPLSPPTNPigaEFDPDEDEPTLEAAWPHLQLVYEFFLRFLECPDFQSQVAK 181
                                         439************************************************************************ PP

  wdb-PE(PP2a_WBT_A)_FBpp0084579-aln 191 kvidqkfvlqllelfdsedprerdflktvlhriygkflglrafirkqinniflrfiyetehfngvgelleilgsi 265
                                         ++idq f+l+ll ++dsedprerdflkt+lhriygkflg ra+irkqinnif+ fiyete +ng++elleilgsi
                            C13G3.3b 182 RYIDQNFILRLLMIMDSEDPRERDFLKTTLHRIYGKFLGHRAYIRKQINNIFYSFIYETERHNGIAELLEILGSI 256
                                         *************************************************************************** PP

  wdb-PE(PP2a_WBT_A)_FBpp0084579-aln 266 ingfalplkaehkqflvkvllplhkvkclslyhaqlaycvvqflekdasltepvvrgllkfwpktcsqkevmflg 340
                                         ingfalplk+ehk fl++vllplhkvk+ls+yh+qlaycvvqf+ekd+sltepv+ g+l+fwpk +s+kevmfl+
                            C13G3.3b 257 INGFALPLKEEHKTFLLRVLLPLHKVKSLSVYHPQLAYCVVQFIEKDSSLTEPVISGMLRFWPKQHSPKEVMFLN 331
                                         *************************************************************************** PP

  wdb-PE(PP2a_WBT_A)_FBpp0084579-aln 341 eieeildviepsqfvkiqeplfrqiakcvssphfqvaeralylwnneyimslieennavilpimfpalyriskeh 415
                                         e+ee+ldviep++f+ki++plf qia+cvssphfqvaeraly+wnney+msl+ +n++vi+pimfp l+++sk+h
                            C13G3.3b 332 ELEEVLDVIEPNEFQKIMTPLFSQIARCVSSPHFQVAERALYYWNNEYVMSLVADNARVIIPIMFPVLFKNSKSH 406
                                         *************************************************************************** PP

  wdb-PE(PP2a_WBT_A)_FBpp0084579-aln 416 wnqtivalvynvlktfmemnsklfdeltasykaerqkekkrekereelwkkleeleve................. 473
                                         wn+ti++l+yn+lk+fmemn+klfde+++ y+++r +ek  ++e+e +w+++e++++                  
                            C13G3.3b 407 WNKTIHGLIYNALKMFMEMNQKLFDECSQAYQKDRVQEKTLNEEKERIWNNIEKQAMGnpqyvevkalfarfnpd 481
                                         ******************************************************999855555444444444322 PP

  wdb-PE(PP2a_WBT_A)_FBpp0084579-aln 474 ...r 474
                                            +
                            C13G3.3b 482 eiiS 485
                                         2221 PP

>> Y39B6A.16  CE29858	WBGene00012678	status:Partially_confirmed	UniProt:Q8MYP1	protein_id:CAD31814.1
   #    score  bias  c-Evalue  i-Evalue hmmfrom  hmm to    alifrom  ali to    envfrom  env to     acc
 ---   ------ ----- --------- --------- ------- -------    ------- -------    ------- -------    ----
   1 ?   14.3   1.4   2.9e-05     0.017     427     474 ..      98     172 ..      89     235 .. 0.70

  Alignments for each domain:
  == domain 1    score: 14.3 bits;  conditional E-value: 2.9e-05
  wdb-PE(PP2a_WBT_A)_FBpp0084579-aln 427 vlktfmemnsklfdeltasykaerqkekkrekereelwkkleeleve...........................r 474
                                          l tf+e     fd l   y +e+ k+ + +k+ ee ++ l+ +e e                           +
                           Y39B6A.16  98 SLSTFLERKVAAFDRLRDAYSEEKTKKEHYKKQLEEAYHLLKSKEHEisklkkqlaeqapppqtpprsnslkvaS 172
                                         689************************************999888874444333333333333333222222220 PP

>> F42A10.8  CE38958	WBGene00003546	locus:nas-28	status:Partially_confirmed	UniProt:P98061	protein_id:CCD65318.1
   #    score  bias  c-Evalue  i-Evalue hmmfrom  hmm to    alifrom  ali to    envfrom  env to     acc
 ---   ------ ----- --------- --------- ------- -------    ------- -------    ------- -------    ----
   1 ?   11.5   0.1    0.0002      0.12     348     398 ..     123     173 ..     118     179 .. 0.95

  Alignments for each domain:
  == domain 1    score: 11.5 bits;  conditional E-value: 0.0002
  wdb-PE(PP2a_WBT_A)_FBpp0084579-aln 348 viepsqfvkiqeplfrqiakcvssphfqvaeralylwnneyimslieenna 398
                                         +++ ++f  +  p+f q    +s++ +    +a+ +wn++  +s+ e+nna
                            F42A10.8 123 IVDTTNFWSVSVPIFYQFDTKLSATNIANVRKAIQFWNDNSCLSFKEDNNA 173
                                         78999********************************************97 PP

>> Y54E10BR.1b  CE34410	WBGene00021840	status:Confirmed	protein_id:CCD72995.1
   #    score  bias  c-Evalue  i-Evalue hmmfrom  hmm to    alifrom  ali to    envfrom  env to     acc
 ---   ------ ----- --------- --------- ------- -------    ------- -------    ------- -------    ----
   1 ?   10.5   0.1   0.00041      0.24     138     203 ..     141     208 ..     139     227 .. 0.85

  Alignments for each domain:
  == domain 1    score: 10.5 bits;  conditional E-value: 0.00041
  wdb-PE(PP2a_WBT_A)_FBpp0084579-aln 138 anlfrtlppsenpdfdpeeddptleaswphlqlvyelflrflessdfqaaigkkvidqk..fvlqlle 203
                                         +nlf  lp +e+  +  +e+d + + +    + v+e f  fle++  ++a+  k+ +qk  f l ll 
                         Y54E10BR.1b 141 VNLFDDLPNAESFSYSADEEDFASKDASNLDKWVFEHFENFLETAKTDEALNDKMREQKsiFFLHLLG 208
                                         7**************99999988887778889**************************9555566664 PP

>> Y54E10BR.1a  CE36244	WBGene00021840	status:Partially_confirmed	protein_id:CCD72987.1
   #    score  bias  c-Evalue  i-Evalue hmmfrom  hmm to    alifrom  ali to    envfrom  env to     acc
 ---   ------ ----- --------- --------- ------- -------    ------- -------    ------- -------    ----
   1 ?   10.5   0.1   0.00041      0.24     138     203 ..     141     208 ..     139     227 .. 0.85

  Alignments for each domain:
  == domain 1    score: 10.5 bits;  conditional E-value: 0.00041
  wdb-PE(PP2a_WBT_A)_FBpp0084579-aln 138 anlfrtlppsenpdfdpeeddptleaswphlqlvyelflrflessdfqaaigkkvidqk..fvlqlle 203
                                         +nlf  lp +e+  +  +e+d + + +    + v+e f  fle++  ++a+  k+ +qk  f l ll 
                         Y54E10BR.1a 141 VNLFDDLPNAESFSYSADEEDFASKDASNLDKWVFEHFENFLETAKTDEALNDKMREQKsiFFLHLLG 208
                                         7**************99999988887778889**************************9555566664 PP

>> F31B9.3  CE43239	WBGene00009280	status:Confirmed	UniProt:O62188	protein_id:CAB04222.2
   #    score  bias  c-Evalue  i-Evalue hmmfrom  hmm to    alifrom  ali to    envfrom  env to     acc
 ---   ------ ----- --------- --------- ------- -------    ------- -------    ------- -------    ----
   1 ?   10.6   0.4   0.00039      0.23     433     489 ..      64     120 ..      23     135 .. 0.82

  Alignments for each domain:
  == domain 1    score: 10.6 bits;  conditional E-value: 0.00039
  wdb-PE(PP2a_WBT_A)_FBpp0084579-aln 433 emnsklfdeltasykaerqkekkrekereelwkkleeleveraaalasteskkkssa 489
                                         e+  +  de   +y ++  k + ++ker+el ++l +   + ++ +++t+++ ++ +
                             F31B9.3  64 ELMREYNDEERRKYEENEHKSRMQKKERKELLEQLLAAGSTDTELIKDTKKRLETIT 120
                                         66677889999************************9999998888888877766554 PP

>> F43C11.7  CE23722	WBGene00018384	status:Confirmed	UniProt:Q9U5C1	protein_id:CCD69621.1
   #    score  bias  c-Evalue  i-Evalue hmmfrom  hmm to    alifrom  ali to    envfrom  env to     acc
 ---   ------ ----- --------- --------- ------- -------    ------- -------    ------- -------    ----
   1 ?    8.5   2.6    0.0017      0.96     411     473 ..     156     220 ..     151     249 .. 0.82

  Alignments for each domain:
  == domain 1    score: 8.5 bits;  conditional E-value: 0.0017
  wdb-PE(PP2a_WBT_A)_FBpp0084579-aln 411 iskehwnqtivalvynvlktfmemnsklfdeltasykaerqkekkrekereelwkk..leeleve 473
                                         + k+  ++ i al   +lk   e+ ++ +de+t +y   r    +rek  +e+ kk  l+  e +
                            F43C11.7 156 VNKKQVDDKIQALEKAALKKNDELYKEKYDEITRHYDRIRSSVAEREKTSKEVLKKsvLTSEEDN 220
                                         678888999***************************************99999988333333333 PP

>> Y19D10A.7  CE17004	WBGene00021222	status:Predicted	UniProt:Q966E0	protein_id:CCD64364.1
   #    score  bias  c-Evalue  i-Evalue hmmfrom  hmm to    alifrom  ali to    envfrom  env to     acc
 ---   ------ ----- --------- --------- ------- -------    ------- -------    ------- -------    ----
   1 ?    8.2   0.2     0.002       1.2     357     455 ..     263     359 ..     242     382 .. 0.81

  Alignments for each domain:
  == domain 1    score: 8.2 bits;  conditional E-value: 0.002
  wdb-PE(PP2a_WBT_A)_FBpp0084579-aln 357 iqeplfr.qiakcvssphfqvaeralylwnneyimslieennavilpimfpalyriskehwnqtivalvynvlkt 430
                                         i e ++   i +    +h+   e   ++   +y +s+i enn +   + fp l ri     n  ++a++ n    
                           Y19D10A.7 263 IVETIYGsLIIRSTNLTHIAFLENLKHILTFNYSVSIIIENNPQFSNLTFPNLKRIY---TNSLLTAIMLNNNSD 334
                                         55555541456777778888889888999999***********************95...578888999999999 PP

  wdb-PE(PP2a_WBT_A)_FBpp0084579-aln 431 fmemnsklfdeltasykaerqkekk 455
                                         ++  n k  d + a++k  + k   
                           Y19D10A.7 335 ILSPNFKNCDLIHAQFKYLKTKSIS 359
                                         9999999999999999988887655 PP

>> ZK856.1  CE41096	WBGene00000840	locus:cul-5	Cullin family	status:Partially_confirmed	UniProt:Q23639	protein_id:CAA948
   #    score  bias  c-Evalue  i-Evalue hmmfrom  hmm to    alifrom  ali to    envfrom  env to     acc
 ---   ------ ----- --------- --------- ------- -------    ------- -------    ------- -------    ----
   1 ?    7.9   0.1    0.0025       1.5      67     100 ..     443     476 ..     392     499 .. 0.81

  Alignments for each domain:
  == domain 1    score: 7.9 bits;  conditional E-value: 0.0025
  wdb-PE(PP2a_WBT_A)_FBpp0084579-aln  67 llkdvsaseqeelfirklrqccvsfdfldpladl 100
                                          l   + +e+ee+++ klr+c ++ d ++ l+ +
                             ZK856.1 443 ILEMSADQEKEEMMVTKLRECGMPSDAVNKLSRM 476
                                         45566789******************99988864 PP

>> E02C12.13  CE37216	WBGene00023485	locus:ttr-49	status:Confirmed	UniProt:Q65ZI4	protein_id:CCD68598.1
   #    score  bias  c-Evalue  i-Evalue hmmfrom  hmm to    alifrom  ali to    envfrom  env to     acc
 ---   ------ ----- --------- --------- ------- -------    ------- -------    ------- -------    ----
   1 ?    7.8   1.2    0.0028       1.6     442     482 ..     118     158 ..     110     172 .. 0.78

  Alignments for each domain:
  == domain 1    score: 7.8 bits;  conditional E-value: 0.0028
  wdb-PE(PP2a_WBT_A)_FBpp0084579-aln 442 ltasykaerqkekkrekereelwkkleeleveraaalaste 482
                                           +++ +erqk   + + r e wkk+++l   + +++++++
                           E02C12.13 118 TRVKHNEERQKHVDKLRIRREHWKKIRNLRNVEIEKITTKN 158
                                         5567889******************9998776666655544 PP

>> F56A4.9  CE23778	WBGene00018917	status:Predicted	UniProt:Q9N5R1	protein_id:CCD62318.1
   #    score  bias  c-Evalue  i-Evalue hmmfrom  hmm to    alifrom  ali to    envfrom  env to     acc
 ---   ------ ----- --------- --------- ------- -------    ------- -------    ------- -------    ----
   1 ?    7.1   0.2    0.0043       2.5     365     452 ..     317     401 ..     288     421 .. 0.83

  Alignments for each domain:
  == domain 1    score: 7.1 bits;  conditional E-value: 0.0043
  wdb-PE(PP2a_WBT_A)_FBpp0084579-aln 365 iakcvssphfqvaeralylwnneyimslieennavilpimfpalyriskehwnqtivalvynvlktfmemnsklf 439
                                         i +    +h+   e   ++   +y +s+i enn +   + fp l ri     n  ++a++ n    ++  n k  
                             F56A4.9 317 IIRSTNLTHIAFLENLKHILTFNYSVSIIIENNPQFSNLTFPNLKRIY---TNSLLTAIMLNNNSDILSPNFKNC 388
                                         56777778888888888999999***********************95...577788888888888888888888 PP

  wdb-PE(PP2a_WBT_A)_FBpp0084579-aln 440 deltasykaerqk 452
                                         d + a++k  + k
                             F56A4.9 389 DLIHAQFKYLKTK 401
                                         8888888877666 PP

>> H10D18.3  CE23801	WBGene00005753	locus:srw-6	7TM chemoreceptor, srw family	status:Partially_confirmed	UniProt:Q9N5N5	
   #    score  bias  c-Evalue  i-Evalue hmmfrom  hmm to    alifrom  ali to    envfrom  env to     acc
 ---   ------ ----- --------- --------- ------- -------    ------- -------    ------- -------    ----
   1 ?    7.0   0.0    0.0048       2.8     145     206 ..       8      74 ..       3     132 .. 0.82

  Alignments for each domain:
  == domain 1    score: 7.0 bits;  conditional E-value: 0.0048
  wdb-PE(PP2a_WBT_A)_FBpp0084579-aln 145 ppsenpdfdpeed.dptleaswphlqlvyelflrfless....dfqaaigkkvidqkfvlqllelfd 206
                                         p + np+ dp+ d +      + h +++ ++flr+le s    +f +++ k      f ++ll+lf 
                            H10D18.3   8 PTTTNPKDDPDYDlERYYYGDYTHRNFLTDFFLRYLEFSgehlNFVETVYKVACFVAFFINLLHLFV 74 
                                         566777777777745567889***************9653333688888888888999999999995 PP

>> W04A8.7  CE42634	WBGene00006382	locus:taf-1	transcription initiation factor TFIID	status:Partially_confirmed	UniProt:
   #    score  bias  c-Evalue  i-Evalue hmmfrom  hmm to    alifrom  ali to    envfrom  env to     acc
 ---   ------ ----- --------- --------- ------- -------    ------- -------    ------- -------    ----
   1 ?    6.7   2.0     0.006       3.5     437     497 ..    1159    1219 ..    1148    1236 .. 0.79
   2 ?    1.6   0.1      0.21   1.2e+02      83     162 ..    1601    1678 ..    1576    1681 .. 0.86

  Alignments for each domain:
  == domain 1    score: 6.7 bits;  conditional E-value: 0.006
  wdb-PE(PP2a_WBT_A)_FBpp0084579-aln  437 klfdeltasykaerqkekkrekereelwkkleeleveraaalasteskkkssaasplerkk 497 
                                          +++ ++ ++yk+e++k+k+r +++    kk ee+++++ +++++++ k+ +  + +l++ +
                             W04A8.7 1159 QVYAQMDEQYKEEKRKKKRRLQDQIRRMKKNEEKAAHKVQKMTEKKVKPIKPPNPNLQKMR 1219
                                          56778899*************************9999999999887776655544454444 PP

  == domain 2    score: 1.6 bits;  conditional E-value: 0.21
  wdb-PE(PP2a_WBT_A)_FBpp0084579-aln   83 klrqccvsfdfldpladlkgkeikraalnelveyitsgrgvlteavypeiikmisanlfrtlppsenpdfdpe 155 
                                          k+   +v f+ ++ +  lk ke+   a   lv+    + g l  ++ p +i+  +a   r l   ++ ++d  
                             W04A8.7 1601 KIYTNSVVFNGAESVYSLKAKEMFEMAE-MLVKDQMDTLGELERNINPSAINDAAA-AQRGLAMDSDDHMDEM 1671
                                          67778999***************98774.5677777889*************8765.579****99******* PP

  wdb-PE(PP2a_WBT_A)_FBpp0084579-aln  156 eddptle 162 
                                          ed+pt e
                             W04A8.7 1672 EDHPTEE 1678
                                          ****977 PP

>> T05G5.12  CE31363	WBGene00000932	locus:dao-6	status:Confirmed	UniProt:Q8MPY0	protein_id:CAD44154.1
   #    score  bias  c-Evalue  i-Evalue hmmfrom  hmm to    alifrom  ali to    envfrom  env to     acc
 ---   ------ ----- --------- --------- ------- -------    ------- -------    ------- -------    ----
   1 ?    7.0   1.2    0.0046       2.7     445     505 ..       9      69 ..       4      80 .. 0.66

  Alignments for each domain:
  == domain 1    score: 7.0 bits;  conditional E-value: 0.0046
  wdb-PE(PP2a_WBT_A)_FBpp0084579-aln 445 sykaerqkekkrekereelwkkleeleveraaalasteskkkssaasplerkkselaadva 505
                                          yk+    e+  ek+    ++kl+e e+   ++ + + s++ + +++++ ++ s+++  ++
                            T05G5.12   9 AYKKVESDEQDSEKQNTFNYQKLSESETMPVHQKTRKGSNHSNASTASTCSTTSSSKRYTS 69 
                                         6899999999999999999*****9999877666665555444444333333333333333 PP

>> R06A4.10b  CE36709	WBGene00000059	locus:acr-20	status:Confirmed	UniProt:Q7JKI4	protein_id:CAE46678.2
   #    score  bias  c-Evalue  i-Evalue hmmfrom  hmm to    alifrom  ali to    envfrom  env to     acc
 ---   ------ ----- --------- --------- ------- -------    ------- -------    ------- -------    ----
   1 ?   -0.3   0.0      0.76   4.4e+02     332     358 ..       5      31 ..       3      37 .. 0.87
   2 ?   -3.6   0.0       7.9   4.6e+03     109     137 ..      84     112 ..      77     120 .. 0.71
   3 ?    5.0   0.1     0.019        11     428     491 ..     308     372 ..     301     410 .. 0.69

  Alignments for each domain:
  == domain 1    score: -0.3 bits;  conditional E-value: 0.76
  wdb-PE(PP2a_WBT_A)_FBpp0084579-aln 332 sqkevmflgeieeildviepsqfvkiq 358
                                         s+ ev f  e+ +i+ v ep+qf  ++
                           R06A4.10b   5 SPIEVHFSMELYQIISVNEPQQFLMLN 31 
                                         7789*******************8765 PP

  == domain 2    score: -3.6 bits;  conditional E-value: 7.9
  wdb-PE(PP2a_WBT_A)_FBpp0084579-aln 109 alnelveyitsgrgvlteavypeiikmis 137
                                          l   v+ + +g g + e +yp i k+ +
                           R06A4.10b  84 LLHAKVTTLGEGNGAFIELLYPTIYKLSC 112
                                         56666777788888899999998888654 PP

  == domain 3    score: 5.0 bits;  conditional E-value: 0.019
  wdb-PE(PP2a_WBT_A)_FBpp0084579-aln 428 lktfmemnsklfdeltasykaerqkekkreker.eelwkkleeleveraaalasteskkkssaas 491
                                         +  f+ m+  l+ + +   ka  +k ++++  r + lw ++ +l+ e+a   +s++s+k ++  +
                           R06A4.10b 308 VNRFIRMEMPLIMKQAYAQKAREEKLRRQQMGRkQSLWTRVYKLAREQALRKTSQNSSKFNEVLT 372
                                         566888888887776666666666666655554278*******9999887777777666555444 PP

>> F28F8.8  CE34545	WBGene00009225	locus:fbxa-94	status:Partially_confirmed	UniProt:Q7YTT2	protein_id:CAE11303.1
   #    score  bias  c-Evalue  i-Evalue hmmfrom  hmm to    alifrom  ali to    envfrom  env to     acc
 ---   ------ ----- --------- --------- ------- -------    ------- -------    ------- -------    ----
   1 ?    6.6   0.0    0.0062       3.6     312     386 ..     134     214 ..     126     231 .. 0.79

  Alignments for each domain:
  == domain 1    score: 6.6 bits;  conditional E-value: 0.0062
  wdb-PE(PP2a_WBT_A)_FBpp0084579-aln 312 dasltepvvrgllkfwpktcsqkevm..fl.geieeildvi..epsqfvkiqepl.frqiakcvssphfqvaera 380
                                         d   t  ++r +lk   k    k  +  f+ +ei  il+    +  q  ki +++ f  i k v s h++ a+  
                             F28F8.8 134 DRKKTSEIIRIMLKSVKKVDVGKLTItgFIhEEIPMILQYFgsDNIQDLKIDDHIcFDHIGKVVESNHWKKAKSI 208
                                         667788999999999999888776543344267888998872245566799999669****************** PP

  wdb-PE(PP2a_WBT_A)_FBpp0084579-aln 381 lylwnn 386
                                          ++w  
                             F28F8.8 209 HFIWKS 214
                                         ****75 PP

>> F54B11.6  CE05930	WBGene00000262	locus:bra-1	status:Partially_confirmed	UniProt:Q20741	protein_id:CAA94138.1
   #    score  bias  c-Evalue  i-Evalue hmmfrom  hmm to    alifrom  ali to    envfrom  env to     acc
 ---   ------ ----- --------- --------- ------- -------    ------- -------    ------- -------    ----
   1 ?    7.0   2.5    0.0049       2.8     417     486 ..      53     124 ..      33     154 .. 0.80

  Alignments for each domain:
  == domain 1    score: 7.0 bits;  conditional E-value: 0.0049
  wdb-PE(PP2a_WBT_A)_FBpp0084579-aln 417 nqtivalvynvlktfmemnsklfdeltasykae..rqkekkrekereelwkkleeleveraaalasteskkk 486
                                         ++++val     + fme ++++  +l +++k e  + ke   +k+ e+l + +e+l  +++++la +++k+ 
                            F54B11.6  53 EKSLVALTEKLHQEFMEDQERVRRDLLVQFKIEldQTKEELEKKHAENLKEEIEKLSEKHQRELAVAKKKQW 124
                                         68899**************************98334566667788899999999999998888877766554 PP

>> F54F2.9  CE39158	WBGene00018836	status:Confirmed	UniProt:P34454	protein_id:CCD71243.1
   #    score  bias  c-Evalue  i-Evalue hmmfrom  hmm to    alifrom  ali to    envfrom  env to     acc
 ---   ------ ----- --------- --------- ------- -------    ------- -------    ------- -------    ----
   1 ?    6.4   0.6    0.0072       4.2     410     498 ..     115     233 ..     105     271 .. 0.67

  Alignments for each domain:
  == domain 1    score: 6.4 bits;  conditional E-value: 0.0072
  wdb-PE(PP2a_WBT_A)_FBpp0084579-aln 410 riskehwnqtivalvy.nvlktfmemnsklfdeltasykaerqkekkrekereelwkkleeleve.......... 473
                                         r+ k  w + i  l++   +  ++ m +  f e t  yk++ +k +k +ke     +kl ++++e          
                             F54F2.9 115 RMRKLAWYEGILVLLFiGTIAHYLMMWAAYF-EKTLVYKQNVKKSRKSKKEDPAEAEKLMKQALEeylpkysell 188
                                         6778899999998887246677777777766.77999*******9999999888888888888877888899999 PP

  wdb-PE(PP2a_WBT_A)_FBpp0084579-aln 474 ....................raaalasteskkkssaasplerkks 498
                                                              a + +++e +++++++ +++r+++
                             F54F2.9 189 piilargtvtlfknlaltakDAMTPKEVEPEEPTEEELAQQRRQQ 233
                                         999999999988666665321111122222222222222222222 PP

>> F33H2.6  CE30528	WBGene00009369	status:Confirmed	UniProt:O62216	protein_id:CAB04261.2
   #    score  bias  c-Evalue  i-Evalue hmmfrom  hmm to    alifrom  ali to    envfrom  env to     acc
 ---   ------ ----- --------- --------- ------- -------    ------- -------    ------- -------    ----
   1 ?    6.5   0.1    0.0068       3.9     404     464 ..      64     124 ..      40     141 .. 0.83

  Alignments for each domain:
  == domain 1    score: 6.5 bits;  conditional E-value: 0.0068
  wdb-PE(PP2a_WBT_A)_FBpp0084579-aln 404 mfpalyriskehwnqtivalvynvlktfmemn.sklfdeltasykaerqkekkrekereelw 464
                                          f  + r+s e +++ ++   yn+lk f + n s+l+  l a+   e+ k  k +++r+el 
                             F33H2.6  64 NFDLIVRNSDELYDNYLIDNCYNILKKFENSNcSELLWRL-ARVVCEKGKLSKDQNQRKELI 124
                                         677889***********************99944566555.667889999999999999985 PP

>> F42G2.7a  CE38710	WBGene00044362	status:Partially_confirmed	protein_id:CCD70287.1
   #    score  bias  c-Evalue  i-Evalue hmmfrom  hmm to    alifrom  ali to    envfrom  env to     acc
 ---   ------ ----- --------- --------- ------- -------    ------- -------    ------- -------    ----
   1 ?    6.7   0.0    0.0058       3.4     370     397 ..      52      79 ..      46      99 .. 0.83

  Alignments for each domain:
  == domain 1    score: 6.7 bits;  conditional E-value: 0.0058
  wdb-PE(PP2a_WBT_A)_FBpp0084579-aln 370 ssphfqvaeralylwnneyimslieenn 397
                                            hfq a    y+ n +y msl  e  
                            F42G2.7a  52 NKNHFQGAVNMAYYANKDYGMSLPRESV 79 
                                         568********************87765 PP

>> B0379.3b  CE40347	WBGene00003508	locus:mut-16	status:Partially_confirmed	UniProt:Q9U3S5	protein_id:CAB54187.3
   #    score  bias  c-Evalue  i-Evalue hmmfrom  hmm to    alifrom  ali to    envfrom  env to     acc
 ---   ------ ----- --------- --------- ------- -------    ------- -------    ------- -------    ----
   1 ?    6.2   3.0    0.0083       4.8     446     508 ..     530     591 ..     518     608 .. 0.67

  Alignments for each domain:
  == domain 1    score: 6.2 bits;  conditional E-value: 0.0083
  wdb-PE(PP2a_WBT_A)_FBpp0084579-aln 446 ykaerqkekkrekereelwkkleeleveraaalasteskkkssaasplerkkselaadvataa 508
                                              qke kr++ +++l kk +e+e+ ++++ ++++++++s+ ++  ++ k+++++++++++
                            B0379.3b 530 DEDPEQKEIKRQRRKDKLKKK-QERELRSREKHTKSKQQPPSKIETRFNTYKKKSESSATDTS 591
                                         3344799*9999999988655.78899999999999999999988855555554444443333 PP

>> B0379.3a  CE40346	WBGene00003508	locus:mut-16	status:Partially_confirmed	UniProt:O62011	protein_id:CAB05895.3
   #    score  bias  c-Evalue  i-Evalue hmmfrom  hmm to    alifrom  ali to    envfrom  env to     acc
 ---   ------ ----- --------- --------- ------- -------    ------- -------    ------- -------    ----
   1 ?    6.2   3.0    0.0083       4.8     446     508 ..     534     595 ..     522     612 .. 0.67

  Alignments for each domain:
  == domain 1    score: 6.2 bits;  conditional E-value: 0.0083
  wdb-PE(PP2a_WBT_A)_FBpp0084579-aln 446 ykaerqkekkrekereelwkkleeleveraaalasteskkkssaasplerkkselaadvataa 508
                                              qke kr++ +++l kk +e+e+ ++++ ++++++++s+ ++  ++ k+++++++++++
                            B0379.3a 534 DEDPEQKEIKRQRRKDKLKKK-QERELRSREKHTKSKQQPPSKIETRFNTYKKKSESSATDTS 595
                                         3344799*9999999988655.78899999999999999999988855555554444443333 PP

>> Y39B6A.13  CE21694	WBGene00012675	status:Confirmed	UniProt:Q9NEU1	protein_id:CAC51063.1
   #    score  bias  c-Evalue  i-Evalue hmmfrom  hmm to    alifrom  ali to    envfrom  env to     acc
 ---   ------ ----- --------- --------- ------- -------    ------- -------    ------- -------    ----
   1 ?    6.4   0.1    0.0071       4.1     173     215 ..      73     115 ..      37     124 .. 0.78

  Alignments for each domain:
  == domain 1    score: 6.4 bits;  conditional E-value: 0.0071
  wdb-PE(PP2a_WBT_A)_FBpp0084579-aln 173 elflrflessdfqaaigkkvidqkfvlqllelfdsedprerdf 215
                                         +++++fl + +f ++  + + +  f+l++++lf se p+  +f
                           Y39B6A.13  73 DFLFKFLHAFQFLPSDQQTFANSMFLLKIIDLFGSECPKIINF 115
                                         567799*********999********************97776 PP

>> R06A4.10c  CE42438	WBGene00000059	locus:acr-20	status:Confirmed	UniProt:B1Q281	protein_id:CAQ16152.1
   #    score  bias  c-Evalue  i-Evalue hmmfrom  hmm to    alifrom  ali to    envfrom  env to     acc
 ---   ------ ----- --------- --------- ------- -------    ------- -------    ------- -------    ----
   1 ?    0.0   0.0      0.61   3.5e+02     331     357 ..      46      72 ..      37      79 .. 0.87
   2 ?   -3.9   0.0       9.6   5.6e+03     110     137 ..     127     154 ..     120     162 .. 0.70
   3 ?    3.9   0.1      0.04        23     428     490 ..     350     413 ..     343     448 .. 0.66

  Alignments for each domain:
  == domain 1    score: 0.0 bits;  conditional E-value: 0.61
  wdb-PE(PP2a_WBT_A)_FBpp0084579-aln 331 csqkevmflgeieeildviepsqfvki 357
                                          s+ ev f  e+ +i+ v ep+qf  +
                           R06A4.10c  46 KSPIEVHFSMELYQIISVNEPQQFLML 72 
                                         57889*******************876 PP

  == domain 2    score: -3.9 bits;  conditional E-value: 9.6
  wdb-PE(PP2a_WBT_A)_FBpp0084579-aln 110 lnelveyitsgrgvlteavypeiikmis 137
                                         l   v+ + +g g + e +yp i k+ +
                           R06A4.10c 127 LHAKVTTLGEGNGAFIELLYPTIYKLSC 154
                                         5666677778888888888888887654 PP

  == domain 3    score: 3.9 bits;  conditional E-value: 0.04
  wdb-PE(PP2a_WBT_A)_FBpp0084579-aln 428 lktfmemnsklfdeltasykaerqkekkreker.eelwkkleeleveraaalasteskkkssaa 490
                                         +  f+ m+  l+ + +   ka  +k ++++  r + lw ++ +l+ e+a     + s++ s+ +
                           R06A4.10c 350 VNRFIRMEMPLIMKQAYAQKAREEKLRRQQMGRkQSLWTRVYKLAREQALRKDVQTSQNSSKFN 413
                                         566888888887766666666666666655544278*****99998866554444444443333 PP

>> T22C8.4  CE43401	WBGene00011925	Zinc finger, C2H2 type	status:Partially_confirmed	UniProt:Q22677	protein_id:CAA88876.
   #    score  bias  c-Evalue  i-Evalue hmmfrom  hmm to    alifrom  ali to    envfrom  env to     acc
 ---   ------ ----- --------- --------- ------- -------    ------- -------    ------- -------    ----
   1 ?    5.7   3.1     0.012       6.7     446     487 ..     130     171 ..     114     200 .. 0.79

  Alignments for each domain:
  == domain 1    score: 5.7 bits;  conditional E-value: 0.012
  wdb-PE(PP2a_WBT_A)_FBpp0084579-aln 446 ykaerqkekkrekereelwkkleeleveraaalasteskkks 487
                                           ++ qkek r k+ree  kk +e ++ +++++  + s++++
                             T22C8.4 130 KLEKEQKEKARLKKREETLKKKSETAAAKKNKIVGAPSEDPK 171
                                         334569**************9999999988888776665554 PP

>> R06A4.10a  CE36708	WBGene00000059	locus:acr-20	nicotinic acetylcholine receptor	status:Confirmed	UniProt:Q9U398	prote
   #    score  bias  c-Evalue  i-Evalue hmmfrom  hmm to    alifrom  ali to    envfrom  env to     acc
 ---   ------ ----- --------- --------- ------- -------    ------- -------    ------- -------    ----
   1 ?   -0.3   0.0      0.76   4.4e+02     332     358 ..       5      31 ..       3      37 .. 0.87
   2 ?   -3.6   0.0         8   4.6e+03     109     137 ..      84     112 ..      77     120 .. 0.71
   3 ?    4.1   0.1     0.036        21     428     490 ..     308     371 ..     301     406 .. 0.66

  Alignments for each domain:
  == domain 1    score: -0.3 bits;  conditional E-value: 0.76
  wdb-PE(PP2a_WBT_A)_FBpp0084579-aln 332 sqkevmflgeieeildviepsqfvkiq 358
                                         s+ ev f  e+ +i+ v ep+qf  ++
                           R06A4.10a   5 SPIEVHFSMELYQIISVNEPQQFLMLN 31 
                                         7789*******************8765 PP

  == domain 2    score: -3.6 bits;  conditional E-value: 8
  wdb-PE(PP2a_WBT_A)_FBpp0084579-aln 109 alnelveyitsgrgvlteavypeiikmis 137
                                          l   v+ + +g g + e +yp i k+ +
                           R06A4.10a  84 LLHAKVTTLGEGNGAFIELLYPTIYKLSC 112
                                         56666777788888899999998888654 PP

  == domain 3    score: 4.1 bits;  conditional E-value: 0.036
  wdb-PE(PP2a_WBT_A)_FBpp0084579-aln 428 lktfmemnsklfdeltasykaerqkekkreker.eelwkkleeleveraaalasteskkkssaa 490
                                         +  f+ m+  l+ + +   ka  +k ++++  r + lw ++ +l+ e+a     + s++ s+ +
                           R06A4.10a 308 VNRFIRMEMPLIMKQAYAQKAREEKLRRQQMGRkQSLWTRVYKLAREQALRKDVQTSQNSSKFN 371
                                         566888888887766666666666666655544278*****99998866554444444443333 PP

>> F43H9.3  CE07247	WBGene00018399	status:Confirmed	UniProt:Q20377	protein_id:CCD71175.1
   #    score  bias  c-Evalue  i-Evalue hmmfrom  hmm to    alifrom  ali to    envfrom  env to     acc
 ---   ------ ----- --------- --------- ------- -------    ------- -------    ------- -------    ----
   1 ?    5.1   0.0     0.018        10     236     312 ..     302     375 ..     295     383 .. 0.88

  Alignments for each domain:
  == domain 1    score: 5.1 bits;  conditional E-value: 0.018
  wdb-PE(PP2a_WBT_A)_FBpp0084579-aln 236 kqinniflrfiyetehfngvgelleilgsiingfalplkaehkqflvkvllplhkvkclslyhaqlay.cvvqfl 309
                                           i+++++rf+   +hfn   e +     i  g+al  k+   +  ++++ p   v +   +ha  a+   +qf+
                             F43H9.3 302 MAISELIIRFVDYYNHFNAAKEAIY----IEKGLALKRKQVFGEVRLQLIDPYSPVSVCRSHHASSAFfAAIQFM 372
                                         569999***************9986....568*************************999999999963689**9 PP

  wdb-PE(PP2a_WBT_A)_FBpp0084579-aln 310 ekd 312
                                          k+
                             F43H9.3 373 RKQ 375
                                         986 PP

>> C31E10.5  CE40379	WBGene00007846	status:Partially_confirmed	UniProt:Q93309	protein_id:CAB01726.2
   #    score  bias  c-Evalue  i-Evalue hmmfrom  hmm to    alifrom  ali to    envfrom  env to     acc
 ---   ------ ----- --------- --------- ------- -------    ------- -------    ------- -------    ----
   1 ?    5.2   0.7     0.017       9.8     393     486 ..     432     530 ..     424     559 .. 0.63

  Alignments for each domain:
  == domain 1    score: 5.2 bits;  conditional E-value: 0.017
  wdb-PE(PP2a_WBT_A)_FBpp0084579-aln 393 ieennavilpimfpalyriskehwnqtivalvynvlktfmemnsk..l..fdeltasykaerqkekkrekereel 463
                                         i++  +vi++i +p  yr     +++  ++ v +vl  + +   k  l  +  + ++ + e+++   r k+r+e+
                            C31E10.5 432 ISKVVQVIMSIPLPDEYRKEAMSYQHLFMSYVEDVLTKLTDWYWKadLmqYHRIEERKRLEKRRSDMRIKQRQEI 506
                                         666778999999999999999999999999999999887776544112114455555556666666667777776 PP

  wdb-PE(PP2a_WBT_A)_FBpp0084579-aln 464 wk.kleeleveraaalasteskkk 486
                                          + +l+++  + +++++++ ++  
                            C31E10.5 507 KNaQLTRIIFDVNQTIQDVTHELT 530
                                         542455555555555555443333 PP

>> F44B9.4c  CE32419	WBGene00000507	locus:cit-1.1	status:Partially_confirmed	UniProt:P34425	protein_id:CCD63447.1
   #    score  bias  c-Evalue  i-Evalue hmmfrom  hmm to    alifrom  ali to    envfrom  env to     acc
 ---   ------ ----- --------- --------- ------- -------    ------- -------    ------- -------    ----
   1 ?    6.0   0.0    0.0095       5.5     440     494 ..      42      98 ..      36     155 .. 0.82

  Alignments for each domain:
  == domain 1    score: 6.0 bits;  conditional E-value: 0.0095
  wdb-PE(PP2a_WBT_A)_FBpp0084579-aln 440 deltas.ykaerq.kekkrekereelwkkleeleveraaalasteskkkssaasple 494
                                         delt++   +er   e +r++er+ +  kl+    ++++a ++  +++ +s++s+ +
                            F44B9.4c  42 DELTVErLNKERGvEEERRKRERDRMAGKLDSSTSSEKRARIDPLANNFVSSSSSSN 98 
                                         788865245666525678899**********99999888888777777666655443 PP

>> F54D5.17  CE45078	WBGene00195146	status:Predicted	UniProt:D7SFM0	protein_id:CBM41208.1
   #    score  bias  c-Evalue  i-Evalue hmmfrom  hmm to    alifrom  ali to    envfrom  env to     acc
 ---   ------ ----- --------- --------- ------- -------    ------- -------    ------- -------    ----
   1 ?    6.1   0.0     0.009       5.3      45      93 ..      58     107 ..      21     113 .. 0.79

  Alignments for each domain:
  == domain 1    score: 6.1 bits;  conditional E-value: 0.009
  wdb-PE(PP2a_WBT_A)_FBpp0084579-aln  45 skksqgssryrnsqdvelqqlpllkd.vsaseqeelfirklrqccvsfdf 93 
                                            s++ ++++   +    +l  l d ++++e eel  rk   cc +  f
                            F54D5.17  58 DFDSPSRPVHEGPMERRYLELYILTDtCPSKELEELQQRKKETCCTMEHF 107
                                         3345555567777777788888998538999**************87666 PP

>> T13G4.4  CE44630	WBGene00020491	status:Confirmed	UniProt:Q966F6	protein_id:CCD67540.1
   #    score  bias  c-Evalue  i-Evalue hmmfrom  hmm to    alifrom  ali to    envfrom  env to     acc
 ---   ------ ----- --------- --------- ------- -------    ------- -------    ------- -------    ----
   1 ?    5.7   0.0     0.012       6.8     412     479 ..      25      95 ..       9     135 .. 0.79

  Alignments for each domain:
  == domain 1    score: 5.7 bits;  conditional E-value: 0.012
  wdb-PE(PP2a_WBT_A)_FBpp0084579-aln 412 skehwn...qtivalvynvlktfmemnsklfdeltasykaerqkekkrekereelwkkleeleveraaala 479
                                          k hw    ++ + l+ nv k f++++ k++   t ++ +  +k    + e+ el++k  e  + +  +l+
                             T13G4.4  25 NKPHWSfpaNADMELMENVYKSFLDLEVKVITSNTYHFGSTLDKTIPENAEKRELYEKYFEETCLKLCHLT 95 
                                         6788862224556799****************************************998776665555554 PP

>> T23G4.5  CE16457	WBGene00011961	status:Partially_confirmed	UniProt:O18128	protein_id:CAB05285.1
   #    score  bias  c-Evalue  i-Evalue hmmfrom  hmm to    alifrom  ali to    envfrom  env to     acc
 ---   ------ ----- --------- --------- ------- -------    ------- -------    ------- -------    ----
   1 ?    5.8   0.2     0.011       6.6     404     496 ..      40     131 ..      37     162 .. 0.55

  Alignments for each domain:
  == domain 1    score: 5.8 bits;  conditional E-value: 0.011
  wdb-PE(PP2a_WBT_A)_FBpp0084579-aln 404 mfpalyriskehwnqtivalvynvlktfmemnsklfd..e...ltasykaerqkekkrekereelwkk.leelev 472
                                         +fp ++ +  e   + i al  n   t+ e+++k+    e   ++a yk+ + ke  +e e ++     +++l +
                             T23G4.5  40 FFPKFFGNVSEEGKKEIGALFKNQDLTLAEVDTKIAAlaEkygVAAAYKEHKAKEATNEAEAKKKTASvISNLSA 114
                                         689999999999999999999999999999999975311222256667777766666655543332220222222 PP

  wdb-PE(PP2a_WBT_A)_FBpp0084579-aln 473 eraaalasteskkkssaasplerk 496
                                           +a+l++ + +k       l+rk
                             T23G4.5 115 -VSAKLTAIHDNKS------LTRK 131
                                         .2222222222211......1111 PP

>> T05A6.4  CE03631	WBGene00011458	status:Predicted	UniProt:Q22200	protein_id:CAA90668.1
   #    score  bias  c-Evalue  i-Evalue hmmfrom  hmm to    alifrom  ali to    envfrom  env to     acc
 ---   ------ ----- --------- --------- ------- -------    ------- -------    ------- -------    ----
   1 ?    5.3   0.0     0.016       9.1      57      94 ..     174     213 ..     140     227 .. 0.79

  Alignments for each domain:
  == domain 1    score: 5.3 bits;  conditional E-value: 0.016
  wdb-PE(PP2a_WBT_A)_FBpp0084579-aln  57 sqdvelqqlpllkdvsas..eqeelfirklrqccvsfdfl 94 
                                         ++ + l+ + +lkd+ +   e+    i  lr+c+v +df 
                             T05A6.4 174 TDMIGLKSVGNLKDCGCRgdEKTSESIGTLRNCSVIYDFS 213
                                         3445689999***9876511666778*************5 PP

>> F11C1.7a  CE41387	WBGene00045495	status:Partially_confirmed	UniProt:A7LPG4	protein_id:CAO82017.1
   #    score  bias  c-Evalue  i-Evalue hmmfrom  hmm to    alifrom  ali to    envfrom  env to     acc
 ---   ------ ----- --------- --------- ------- -------    ------- -------    ------- -------    ----
   1 ?    5.8   0.0     0.011       6.4     147     190 ..      22      65 ..       4     103 .. 0.86

  Alignments for each domain:
  == domain 1    score: 5.8 bits;  conditional E-value: 0.011
  wdb-PE(PP2a_WBT_A)_FBpp0084579-aln 147 senpdfdpeeddptleaswphlqlvyelflrflessdfqaaigk 190
                                          +np  +p +d+  +ea   h+ +  e    + es+d+ a + k
                            F11C1.7a  22 FSNPATNPTDDQRKIEAGHDHFFIPEEAVGSIYESADYMAIMDK 65 
                                         579**********************************9876554 PP

>> Y11D7A.7  CE20190	WBGene00012431	status:Partially_confirmed	UniProt:Q9XWR5	protein_id:CAA21583.1
   #    score  bias  c-Evalue  i-Evalue hmmfrom  hmm to    alifrom  ali to    envfrom  env to     acc
 ---   ------ ----- --------- --------- ------- -------    ------- -------    ------- -------    ----
   1 ?    5.4   2.1     0.014       8.4     453     504 ..      99     154 ..      85     183 .. 0.43

  Alignments for each domain:
  == domain 1    score: 5.4 bits;  conditional E-value: 0.014
  wdb-PE(PP2a_WBT_A)_FBpp0084579-aln 453 ekkrekereelwkkleeleve......raaalasteskkkssaasplerkkselaadv 504
                                         e +r ke +e w+k+ +   +      ++++la+++s++ ss+  ++ +++s+ + ++
                            Y11D7A.7  99 ECQRVKEEDEKWQKIFKEMKQrdaenkKRRDLANSSSRDGSSS--SIANSRSNDNHES 154
                                         4556666666666653322221121222222222222222222..2222222111111 PP

>> F23H11.1  CE09609	WBGene00017757	locus:bra-2	status:Confirmed	UniProt:O01918	protein_id:CCD69942.1
   #    score  bias  c-Evalue  i-Evalue hmmfrom  hmm to    alifrom  ali to    envfrom  env to     acc
 ---   ------ ----- --------- --------- ------- -------    ------- -------    ------- -------    ----
   1 ?    5.4   2.1     0.015       8.6     418     484 ..      80     148 ..      57     182 .. 0.73

  Alignments for each domain:
  == domain 1    score: 5.4 bits;  conditional E-value: 0.015
  wdb-PE(PP2a_WBT_A)_FBpp0084579-aln 418 qtivalvynvlktfmemnsklfdeltasykaerqkekk..rekereelwkkleeleveraaalastesk 484
                                         + +v l     + fm  ++k+  el +++k e ++ +    +k+re+l    ++l+ +++++l ++ +k
                            F23H11.1  80 KCLVELTEKLHQEFMMDQQKIRSELLQQFKDELEQTRAdlENKHRENLKMESAKLNEKHKRELVASRKK 148
                                         566777777788899889999999999999987666551256778888777777777777777665444 PP

>> F11C1.7c  CE46336	WBGene00045495	status:Confirmed	protein_id:CCC42165.1
   #    score  bias  c-Evalue  i-Evalue hmmfrom  hmm to    alifrom  ali to    envfrom  env to     acc
 ---   ------ ----- --------- --------- ------- -------    ------- -------    ------- -------    ----
   1 ?    5.7   0.0     0.012         7     147     190 ..      22      65 ..       4     100 .. 0.86

  Alignments for each domain:
  == domain 1    score: 5.7 bits;  conditional E-value: 0.012
  wdb-PE(PP2a_WBT_A)_FBpp0084579-aln 147 senpdfdpeeddptleaswphlqlvyelflrflessdfqaaigk 190
                                          +np  +p +d+  +ea   h+ +  e    + es+d+ a + k
                            F11C1.7c  22 FSNPATNPTDDQRKIEAGHDHFFIPEEAVGSIYESADYMAIMDK 65 
                                         579**********************************9876554 PP

>> F20A1.6a  CE29766	WBGene00017618	status:Confirmed	UniProt:Q19610	protein_id:CCD66541.1
   #    score  bias  c-Evalue  i-Evalue hmmfrom  hmm to    alifrom  ali to    envfrom  env to     acc
 ---   ------ ----- --------- --------- ------- -------    ------- -------    ------- -------    ----
   1 ?    5.1   0.1     0.017        10     448     514 ..      33     102 ..       8     113 .. 0.61

  Alignments for each domain:
  == domain 1    score: 5.1 bits;  conditional E-value: 0.017
  wdb-PE(PP2a_WBT_A)_FBpp0084579-aln 448 aerqkekkrekereelwkkleeleveraaalas.teskkkssaasple..rkkselaadvataaasadaa 514
                                         ++ qkek+r+ +  + +kk  ++e+   ++ a+ + s+++ s++ +++  +++s  ++d+ +++ + d+ 
                            F20A1.6a  33 TDYQKEKERQGQDPNNYKKTYHKEIPGGSEHAEvVASNEPGSNSWSQTysKHQSFGSSDTQQSQDAMDRH 102
                                         5679********99******99999744433330334444444333330033333334444444333333 PP

>> M05B5.3  CE28625	WBGene00010871	status:Confirmed	UniProt:Q21518	protein_id:CAA95835.2
   #    score  bias  c-Evalue  i-Evalue hmmfrom  hmm to    alifrom  ali to    envfrom  env to     acc
 ---   ------ ----- --------- --------- ------- -------    ------- -------    ------- -------    ----
   1 ?    4.6   0.2     0.025        14     439     518 ..     177     257 ..     172     268 .. 0.69

  Alignments for each domain:
  == domain 1    score: 4.6 bits;  conditional E-value: 0.025
  wdb-PE(PP2a_WBT_A)_FBpp0084579-aln 439 fdeltasykaerqkekkrekereelwkkleeleveraaalasteskkkssaas.plerkkselaadvataaasad 512
                                         +de t +  +++  +++re e ++  k+ ++ e  ++++  s es+ + + a  p ++ ++++++ ++ +++++d
                             M05B5.3 177 LDEETDEVDSDKVMKRRREFEEKKSCKRGNDHEQASSETRVSIESDAPPNPAPpPSTTPETSSTTPSTVTSSTSD 251
                                         599999999999999****99999*******99999888888777665444332555555544444444444444 PP

  wdb-PE(PP2a_WBT_A)_FBpp0084579-aln 513 aasaaa 518
                                          ++++a
                             M05B5.3 252 PNAPTA 257
                                         333333 PP

>> K12F2.2c  CE21070	WBGene00006874	locus:vab-8	status:Confirmed	UniProt:A8DZ45	protein_id:CAP09183.1
   #    score  bias  c-Evalue  i-Evalue hmmfrom  hmm to    alifrom  ali to    envfrom  env to     acc
 ---   ------ ----- --------- --------- ------- -------    ------- -------    ------- -------    ----
   1 ?    4.1   1.0     0.036        21     448     497 ..     270     329 ..     241     353 .. 0.65

  Alignments for each domain:
  == domain 1    score: 4.1 bits;  conditional E-value: 0.036
  wdb-PE(PP2a_WBT_A)_FBpp0084579-aln 448 aerqkekkrekereelwk..........kleeleveraaalasteskkkssaasplerkk 497
                                          er+kek+re + ee+ k          k++ele++r+++l+++e ++k+  a+++ r+ 
                            K12F2.2c 270 IERKKEKEREVHEEEMRKemlrerraklKITELEIKRERNLIDKELDDKKGIANSIARQL 329
                                         355566655555555444111133332345666777888888888877776666655554 PP

>> K12F2.2b  CE23870	WBGene00006874	locus:vab-8	kinesin-like protein	status:Confirmed	UniProt:Q21441	protein_id:CAB54275
   #    score  bias  c-Evalue  i-Evalue hmmfrom  hmm to    alifrom  ali to    envfrom  env to     acc
 ---   ------ ----- --------- --------- ------- -------    ------- -------    ------- -------    ----
   1 ?    4.0   1.1     0.038        22     448     497 ..     235     294 ..     205     318 .. 0.65

  Alignments for each domain:
  == domain 1    score: 4.0 bits;  conditional E-value: 0.038
  wdb-PE(PP2a_WBT_A)_FBpp0084579-aln 448 aerqkekkrekereelwk..........kleeleveraaalasteskkkssaasplerkk 497
                                          er+kek+re + ee+ k          k++ele++r+++l+++e ++k+  a+++ r+ 
                            K12F2.2b 235 IERKKEKEREVHEEEMRKemlrerraklKITELEIKRERNLIDKELDDKKGIANSIARQL 294
                                         355555555555555444111133332345667777888888888877776666655554 PP


Internal pipeline statistics summary:
-------------------------------------
Query model(s):                            1  (526 nodes)
Target sequences:                      25547  (11210993 residues)
Passed MSV filter:                     25547  (1); expected 25547.0 (1)
Passed bias filter:                    25547  (1); expected 25547.0 (1)
Passed Vit filter:                     25547  (1); expected 25547.0 (1)
Passed Fwd filter:                     25547  (1); expected 25547.0 (1)
Initial search space (Z):              25547  [actual number of targets]
Domain search space  (domZ):              44  [number of targets reported over threshold]
# CPU time: 106.66u 0.09s 00:01:46.75 Elapsed: 00:00:29.74
# Mc/sec: 198.28
//
