# Supplementary material for: Potential Conservation of Circadian Clock Proteins in the phylum Nematoda as Revealed by Bioinformatic Searches
Source: PLoS One. 2014 Nov 14;9(11):e112871. doi: 10.1371/journal.pone.0112871 (PMC4232591; doi:10.1371/journal.pone.0112871)
Supplement: File S1 — HMM profiles used in this work and HMMsearch results. (ZIP) [file pone.0112871.s007.zip › HMMs-CE/Artropodos/vri-PD_FBpp0289297-aln.res]

# hmmsearch :: search profile(s) against a sequence database
# HMMER 3.0 (March 2010); http://hmmer.org/
# Copyright (C) 2010 Howard Hughes Medical Institute.
# Freely distributed under the GNU General Public License (GPLv3).
# - - - - - - - - - - - - - - - - - - - - - - - - - - - - - - - - - - - -
# query HMM file:                  vri-PD_FBpp0289297-aln.hmm
# target sequence database:        ../../../ProteomasGus/wormpep229
# Max sensitivity mode:            on [all heuristic filters off]
# - - - - - - - - - - - - - - - - - - - - - - - - - - - - - - - - - - - -

Query:       vri-PD_FBpp0289297-aln  [M=590]
Scores for complete sequences (score includes all domains):
   --- full sequence ---   --- best 1 domain ---    -#dom-
    E-value  score  bias    E-value  score  bias    exp  N  Sequence    Description
    ------- ------ -----    ------- ------ -----   ---- --  --------    -----------
    1.7e-17   64.5  29.7    1.7e-16   61.2   5.2    4.3  3  K08F8.2     CE03468	WBGene00000220	locus:atf-2	transcription
    7.6e-12   45.8   6.9    1.1e-11   45.3   4.8    1.2  1  F17A9.3     CE19799	WBGene00017535	locus:atf-8	BZIP transcri
    1.6e-10   41.5  14.8    2.6e-10   40.8  10.3    1.4  1  Y51H4A.4    CE22330	WBGene00013100	locus:zip-7	status:Confir
    1.7e-06   28.2  11.8    1.7e-06   28.2   8.2    2.9  3  ZK909.4     CE15479	WBGene00000469	locus:ces-2	albumin D-bin
  ------ inclusion threshold ------
      0.011   15.5  10.1      0.013   15.4   7.0    1.1  1  C48E7.11    CE32167	WBGene00016754	locus:cebp-2	status:Confi
       0.53   10.0  16.6          1    9.1  11.5    1.5  1  F26A10.2    CE02692	WBGene00017814	Zinc finger	status:Partia
       0.56   10.0   2.0       0.65    9.8   1.4    1.2  1  C14A11.9    CE41762	WBGene00050944	status:Confirmed	UniProt:
       0.63    9.8   3.8          1    9.1   2.4    1.3  1  M01A8.1c    CE45908	WBGene00010795	status:Confirmed	protein_
       0.67    9.7   5.8       0.16   11.8   0.4    1.9  2  F13E6.1     CE31474	WBGene00008745	D52 protein	status:Confir
       0.68    9.7   1.1       0.91    9.3   0.7    1.2  1  C02C2.1     CE06754	WBGene00015332	locus:tyr-1	Tyrosinase	st
        0.9    9.3   5.7        1.2    8.8   3.9    1.2  1  C07A12.7a   CE25764	WBGene00015561	status:Confirmed	UniProt:
       0.94    9.2  20.4        1.3    8.8  14.1    1.1  1  K07D4.8     CE25937	WBGene00004135	locus:pqn-48	status:Confi
        1.1    9.1   0.5        1.1    9.0   0.3    1.0  1  R08D7.4b    CE33291	WBGene00011144	status:Confirmed	UniProt:
        1.2    8.9   4.4        1.6    8.4   3.1    1.2  1  C32F10.6    CE39002	WBGene00003601	locus:nhr-2	nuclear homon
        1.3    8.8   8.5        1.5    8.5   5.9    1.2  1  F10E7.2     CE35460	WBGene00017344	status:Partially_confirme
        1.5    8.5  14.3        1.8    8.3   9.9    1.1  1  F58D5.5     CE30547	WBGene00010244	status:Partially_confirme
        1.5    8.5   1.8        1.5    8.5   1.3    1.0  1  Y39B6A.5a   CE21672	WBGene00012668	status:Confirmed	UniProt:
        1.8    8.3   0.1        1.7    8.4   0.0    1.1  1  T22C8.5     CE02353	WBGene00011926	locus:sptf-2	Zinc finger,
        1.9    8.2  15.4      0.095   12.5   7.0    1.5  1  R07H5.10b   CE44690	WBGene00011130	locus:zip-6	status:Partia
        1.9    8.2   5.1        2.6    7.8   2.9    1.5  2  M01A8.1b    CE00275	WBGene00010795	status:Partially_confirme
        2.1    8.1   1.8        2.9    7.6   1.3    1.1  1  F21D5.2c    CE46051	WBGene00009007	status:Confirmed	protein_
        2.1    8.1   2.2        2.4    7.9   1.5    1.0  1  Y113G7A.12  CE36453	WBGene00013749	status:Partially_confirme
        2.3    7.9   2.3        2.4    7.9   1.6    1.0  1  ZK1290.14   CE38762	WBGene00044396	status:Confirmed	UniProt:
        2.5    7.8   3.0        3.4    7.4   2.1    1.1  1  K06B9.5     CE29504	WBGene00003938	locus:pax-2	paired box tr
        2.5    7.8   1.0        2.3    7.9   0.7    1.3  1  F58E10.2    CE18784	WBGene00001310	locus:end-1	GATA family o
        2.9    7.6   3.9        4.5    7.0   2.7    1.2  1  F23B12.5    CE09597	WBGene00009082	dihyrolipoamide acetyltra
        2.9    7.6   0.3        4.1    7.1   0.2    1.1  1  Y46E12A.4   CE40215	WBGene00044798	locus:tbx-43	status:Parti
        3.1    7.5   7.2        1.1    9.0   3.2    1.5  1  F23F12.9a   CE01256	WBGene00017755	locus:zip-8	status:Confir
        3.2    7.5   1.4        5.4    6.7   1.0    1.3  1  C11D9.1     CE37706	WBGene00015704	locus:cgef-2	status:Confi
        3.3    7.4   8.7       0.77    9.5   3.8    1.5  2  H14N18.1b   CE33124	WBGene00006760	locus:unc-23	status:Parti
        3.3    7.4   0.1        3.5    7.3   0.1    1.1  1  H01M10.1    CE40080	WBGene00019143	status:Partially_confirme
        3.6    7.3   2.7        4.7    6.9   1.9    1.1  1  C04G2.7     CE05215	WBGene00001204	locus:egl-38	Human paired
        3.8    7.2   7.5        5.6    6.7   5.2    1.2  1  C29E6.4     CE44441	WBGene00007802	locus:cutl-27	status:Part
        3.9    7.2  16.3       0.11   12.2   7.1    1.4  1  R07H5.10a   CE44611	WBGene00011130	locus:zip-6	status:Partia
          4    7.1   3.4        7.1    6.3   2.3    1.4  1  Y59A8B.23c  CE46529	WBGene00013355	locus:gck-3	status:Confir
          4    7.1   5.5        4.2    7.1   2.9    1.5  2  M01A8.1a    CE46034	WBGene00010795	status:Confirmed	protein_
        4.1    7.1   1.1        4.2    7.1   0.7    1.0  1  R02D5.4     CE12492	WBGene00010978	status:Partially_confirme
        4.2    7.1   6.0        5.6    6.7   4.1    1.1  1  C24D10.1    CE34705	WBGene00016053	status:Partially_confirme
        4.3    7.0   3.2        7.7    6.2   2.2    1.4  1  Y59A8B.23a  CE38123	WBGene00013355	locus:gck-3	status:Confir
        4.4    7.0   6.0        5.2    6.8   4.2    1.2  1  C01G12.1    CE15571	WBGene00007242	locus:madf-5	status:Confi
        4.6    6.9  11.5        6.2    6.5   8.0    1.2  1  Y48C3A.5c   CE38247	WBGene00012989	status:Confirmed	UniProt:
        4.8    6.9   0.2        5.2    6.8   0.2    1.1  1  Y45F10B.13c CE39839	WBGene00012875	status:Confirmed	UniProt:
        5.1    6.8   2.5        6.4    6.5   1.7    1.1  1  ZC15.3      CE16685	WBGene00013832	status:Confirmed	UniProt:
        5.4    6.7   3.3        4.8    6.9   1.2    1.6  1  F25E2.4     CE07133	WBGene00002058	locus:ifd-2	cytoplasmic i
        5.5    6.7   0.0        9.8    5.9   0.0    1.3  1  F16B3.1     CE24905	WBGene00001171	locus:egl-2	channel prote
        5.7    6.6   6.4        8.3    6.1   4.4    1.2  1  Y44E3B.1b   CE28364	WBGene00021552	locus:zip-4	status:Confir
        5.8    6.6   0.6        8.1    6.1   0.4    1.1  1  K05B2.5a    CE34052	WBGene00003986	locus:pes-22	status:Confi
          6    6.6   0.6        8.8    6.0   0.4    1.1  1  K05B2.5c    CE39590	WBGene00003986	locus:pes-22	status:Parti
        6.3    6.5   0.7        8.7    6.0   0.5    1.1  1  F55H12.6b   CE05764	WBGene00010137	locus:ztf-26	Zinc finger,
        6.4    6.5   4.7        7.2    6.3   3.2    1.0  1  C26F1.1a    CE32807	WBGene00016146	status:Confirmed	UniProt:
        6.4    6.5   3.0        7.5    6.2   2.1    1.2  1  W03C9.7b    CE46117	WBGene00003228	locus:mex-1	status:Confir
        6.4    6.5   0.6        9.2    5.9   0.4    1.2  1  H28G03.3    CE46500	WBGene00019251	intermediate filament pro
        6.6    6.4   1.8        6.9    6.4   1.2    1.0  1  F14F8.8     CE18592	WBGene00008816	status:Confirmed	UniProt:
        6.8    6.4   0.7          7    6.3   0.5    1.1  1  C30H6.12    CE43622	WBGene00044238	status:Partially_confirme
        7.1    6.3   0.6          8    6.2   0.4    1.0  1  C53D6.10    CE36990	WBGene00023424	status:Partially_confirme
        8.2    6.1   4.8        9.3    5.9   3.4    1.0  1  F54B11.4    CE41322	WBGene00010027	status:Confirmed	UniProt:
        8.2    6.1  14.5        8.5    6.1  10.0    1.1  1  R10E4.2c    CE34085	WBGene00006331	locus:sup-26	status:Confi
        8.5    6.1   2.8        2.7    7.7   0.1    1.5  1  T15H9.2     CE01665	WBGene00011788	coiled-coil	status:Partia
        9.1    6.0   0.1         11    5.7   0.1    1.1  1  B0228.6     CE31283	WBGene00015063	status:Partially_confirme
        9.3    5.9   4.7         13    5.4   3.3    1.1  1  ZC443.3     CE06587	WBGene00013898	status:Partially_confirme
        9.9    5.8   1.5         15    5.2   1.0    1.2  1  F13B10.1b   CE15818	WBGene00006575	locus:tir-1	SAM domain (S


Domain annotation for each sequence (and alignments):
>> K08F8.2  CE03468	WBGene00000220	locus:atf-2	transcription factor	status:Confirmed	UniProt:Q21361	protein_id:CAA91284.
   #    score  bias  c-Evalue  i-Evalue hmmfrom  hmm to    alifrom  ali to    envfrom  env to     acc
 ---   ------ ----- --------- --------- ------- -------    ------- -------    ------- -------    ----
   1 !   61.2   5.2     4e-19   1.7e-16     131     178 ..      53     100 ..      50     103 .. 0.97
   2 !   17.1   9.9   9.4e-06    0.0039     131     182 ..     328     379 ..     325     381 .. 0.83
   3 ?    6.0   0.1     0.021       8.7     549     578 ..     364     393 ..     352     399 .. 0.83

  Alignments for each domain:
  == domain 1    score: 61.2 bits;  conditional E-value: 4e-19
  vri-PD_FBpp0289297-aln 131 KDdsYWDRRRRNNEAAKRSREKRRfNDmvLEQRVvELtKENhvLKAQL 178
                             KD+ YW RRRRNN+A +RSREKRR ND+ +E +++ L+ EN  LK QL
                 K08F8.2  53 KDEHYWERRRRNNDASRRSREKRRQNDLAMEEKIMLLSAENERLKSQL 100
                             9**********************************************9 PP

  == domain 2    score: 17.1 bits;  conditional E-value: 9.4e-06
  vri-PD_FBpp0289297-aln 131 KDdsYWDRRRRNNEAAKRSREKRRfNDmvLEQRVvELtKENhvLKAQLdAIk 182
                             K   Y DRRRRNNEAAKR R  RR        RV  L  EN  L+ Q++ +k
                 K08F8.2 328 KSPQYVDRRRRNNEAAKRCRANRRAVFEYRSRRVQLLEGENEDLRTQIETLK 379
                             56679*******************6444445778889999999999999887 PP

  == domain 3    score: 6.0 bits;  conditional E-value: 0.021
  vri-PD_FBpp0289297-aln 549 aaeedqelkselaRLesEVaslksilaekk 578
                              + e++ l+++++ L++E+a+ ks+la++ 
                 K08F8.2 364 LEGENEDLRTQIETLKAEIAHFKSVLAQRA 393
                             5668999********************965 PP

>> F17A9.3  CE19799	WBGene00017535	locus:atf-8	BZIP transcription factor	status:Confirmed	UniProt:O16213	protein_id:CCD6
   #    score  bias  c-Evalue  i-Evalue hmmfrom  hmm to    alifrom  ali to    envfrom  env to     acc
 ---   ------ ----- --------- --------- ------- -------    ------- -------    ------- -------    ----
   1 !   45.3   4.8   2.7e-14   1.1e-11      59     182 ..      49     166 ..      26     170 .. 0.69

  Alignments for each domain:
  == domain 1    score: 45.3 bits;  conditional E-value: 2.7e-14
  vri-PD_FBpp0289297-aln  59 hqqsqqeqsvstaspqvlssneqsryddsisp..qpessgesdslgngyelaahlkrKelFsQRKQREFiPDnKKDdsYWDRRRRNN 143
                             h    ++   +++   + ++n++s++ +s s   ++++s++  s+  g +  +   r el   RK      D  KD +YW RRR+NN
                 F17A9.3  49 HLNTYNPTTYESTERLFEQNNNNSEKAESCSSrdSSHDSSSPTST-GGSSRDNVIVRNEL--KRKK-----DQVKDVAYWERRRKNN 127
                             444444344444444444444555444444431133333333333.44444456777788..6665.....999************* PP

  vri-PD_FBpp0289297-aln 144 EAAKRSREKRRfNDmvLEQRVvELtKENhvLKAQLdAIk 182
                             +AAKRSR+ RR     +  R   L +EN +L+  Ld ++
                 F17A9.3 128 DAAKRSRDQRRMKEDEMAHRATSLERENMLLRVELDQLR 166
                             *************999*******************9887 PP

>> Y51H4A.4  CE22330	WBGene00013100	locus:zip-7	status:Confirmed	UniProt:Q9NAE4	protein_id:CAB61136.1
   #    score  bias  c-Evalue  i-Evalue hmmfrom  hmm to    alifrom  ali to    envfrom  env to     acc
 ---   ------ ----- --------- --------- ------- -------    ------- -------    ------- -------    ----
   1 !   40.8  10.3   6.3e-13   2.6e-10      81     175 ..      59     146 ..       3     155 .. 0.68

  Alignments for each domain:
  == domain 1    score: 40.8 bits;  conditional E-value: 6.3e-13
  vri-PD_FBpp0289297-aln  81 qsryddsispqpessgesdslgngyelaahlkrKelFsQRKQREFiPDnKKDdsYWDRRRRNNEAAKRSREKRRfNDmvLEQRVvEL 167
                             +++  +s sp+++s ++  s +n+++ +         s +K    +P n KD++Y DRRRRNNEAA++SRE R+  D     RV  L
                Y51H4A.4  59 NPHATSSFSPSSSSTSSTTSSQNQQSGS-------SGSKKKKPVPVPENQKDEAYLDRRRRNNEAARKSRESRKKVDQDNSVRVTYL 138
                             2244445555555555444444444444.......3356688889*********************************999****** PP

  vri-PD_FBpp0289297-aln 168 tKENhvLK 175
                              +EN  L+
                Y51H4A.4 139 ERENQCLR 146
                             ****9997 PP

>> ZK909.4  CE15479	WBGene00000469	locus:ces-2	albumin D-binding protein like	status:Confirmed	UniProt:Q94126	protein_id
   #    score  bias  c-Evalue  i-Evalue hmmfrom  hmm to    alifrom  ali to    envfrom  env to     acc
 ---   ------ ----- --------- --------- ------- -------    ------- -------    ------- -------    ----
   1 ?    1.7   1.0      0.43   1.8e+02     201     242 ..      59     100 ..      57     109 .. 0.67
   2 !   28.2   8.2     4e-09   1.7e-06     125     154 ..     109     138 ..     102     141 .. 0.90
   3 ?    2.0   0.2      0.34   1.4e+02     547     583 ..     149     185 ..     139     192 .. 0.73

  Alignments for each domain:
  == domain 1    score: 1.7 bits;  conditional E-value: 0.43
  vri-PD_FBpp0289297-aln 201 sLPtneqvlsltKRaKlstsaasssastpsgigsg.essqqer 242
                             sLPt + +l+ tK+ Kl+     s  s+ s++ s+ + s+++r
                 ZK909.4  59 SLPTTN-LLTPTKKIKLEDELCASPVSSRSSTVSSsHFSSPQR 100
                             799986.668*******99988887777764433303344444 PP

  == domain 2    score: 28.2 bits;  conditional E-value: 4e-09
  vri-PD_FBpp0289297-aln 125 FiPDnKKDdsYWDRRRRNNEAAKRSREKRR 154
                              iP +KKD +Y  RRR+NN+AAKRSR+ RR
                 ZK909.4 109 PIPEEKKDSAYFERRRKNNDAAKRSRDARR 138
                             59***************************9 PP

  == domain 3    score: 2.0 bits;  conditional E-value: 0.34
  vri-PD_FBpp0289297-aln 547 vtaaeedqelkselaRLesEVaslksilaekkaaeaa 583
                              + + e+ +l+ ++  Le E a+l+ +l +k +  ++
                 ZK909.4 149 HALERENMQLRGKVSSLEQEAAQLRFLLFSKISPANS 185
                             345667889******************9997655444 PP

>> C48E7.11  CE32167	WBGene00016754	locus:cebp-2	status:Confirmed	UniProt:Q8IG69	protein_id:CCD64211.1
   #    score  bias  c-Evalue  i-Evalue hmmfrom  hmm to    alifrom  ali to    envfrom  env to     acc
 ---   ------ ----- --------- --------- ------- -------    ------- -------    ------- -------    ----
   1 ?   15.4   7.0   3.1e-05     0.013     127     179 ..      12      64 ..       2      79 .. 0.83

  Alignments for each domain:
  == domain 1    score: 15.4 bits;  conditional E-value: 3.1e-05
  vri-PD_FBpp0289297-aln 127 PDnKKDdsYWDRRRRNNEAAKRSREKRRfNDmvLEQRVvELtKENhvLKAQLd 179
                             P +   d Y  +R+RNNEA  R R K+R        +V EL KEN  L    +
                C48E7.11  12 PREDDEDDYSTKRKRNNEAVNRTRQKKRQEENDTAEKVDELKKENETLERKVE 64 
                             66666789********************98887889*********99976555 PP

>> F26A10.2  CE02692	WBGene00017814	Zinc finger	status:Partially_confirmed	UniProt:Q19807	protein_id:CCD67340.1
   #    score  bias  c-Evalue  i-Evalue hmmfrom  hmm to    alifrom  ali to    envfrom  env to     acc
 ---   ------ ----- --------- --------- ------- -------    ------- -------    ------- -------    ----
   1 ?    9.1  11.5    0.0025         1      14     127 ..     167     277 ..     122     281 .. 0.55

  Alignments for each domain:
  == domain 1    score: 9.1 bits;  conditional E-value: 0.0025
  vri-PD_FBpp0289297-aln  14 ntdtnai.nnlkqdnhsnnkqnriqaqselphlqhqqqlqqklaqlhqqsqqeqsvstaspqvlssneqsryddsispqpessgesd 99 
                             n d+ ++ ++++  ++s+   +++q+q ++  +q+ q +qq ++++++ ++ + +   +    ++++e+ ++d++   +   s +++
                F26A10.2 167 NIDQTQMqQQMQPPQPSQ-AVPQHQQQLQNQDMQQVQPQQQAPSSMQNFQNFQMQLPPVVDPLMNDMEN-TFDKQADFD---SVRGQ 248
                             333322202233333333.44555555555555555555555555555555544444444444445555.222222222...22222 PP

  vri-PD_FBpp0289297-aln 100 slg.ngyelaahlkrKelFsQRKQREFiP 127
                             +l+ ++ e   +++++ lFs RK R F P
                F26A10.2 249 QLPsQQIEDYVEKNKQKLFSCRKCRVFLP 277
                             22213333333444557**********99 PP

>> C14A11.9  CE41762	WBGene00050944	status:Confirmed	UniProt:A8WFN7	protein_id:CCD63473.1
   #    score  bias  c-Evalue  i-Evalue hmmfrom  hmm to    alifrom  ali to    envfrom  env to     acc
 ---   ------ ----- --------- --------- ------- -------    ------- -------    ------- -------    ----
   1 ?    9.8   1.4    0.0015      0.65     331     420 ..     101     191 ..      56     198 .. 0.78

  Alignments for each domain:
  == domain 1    score: 9.8 bits;  conditional E-value: 0.0015
  vri-PD_FBpp0289297-aln 331 aespfelskvsgsgdesvavavae.slaysasaykdhleavvagsssveaavsssavdavssssvsasaasvnglsalatspsreti 416
                             + ++ + s++s+sgd +++  +a+ s++ s+++ ++ +++++a +s++ +++s+ +   +++s++s++        +  + p++ ++
                C14A11.9 101 PVDLWQFSSPSASGDSNASRNMATsSPPESQTSVQQTADTIAASTSTPPSTTSNITPSRPTTSEQSNTIKRKTAFEKEDAPPAKRSM 187
                             567889999******988766554055666777888888888888888888888888888888887777777777777666666666 PP

  vri-PD_FBpp0289297-aln 417 lssa 420
                              +s+
                C14A11.9 188 ATST 191
                             6665 PP

>> M01A8.1c  CE45908	WBGene00010795	status:Confirmed	protein_id:CCA65592.1
   #    score  bias  c-Evalue  i-Evalue hmmfrom  hmm to    alifrom  ali to    envfrom  env to     acc
 ---   ------ ----- --------- --------- ------- -------    ------- -------    ------- -------    ----
   1 ?    9.1   2.4    0.0025         1     400     468 ..      68     136 ..      44     138 .. 0.88

  Alignments for each domain:
  == domain 1    score: 9.1 bits;  conditional E-value: 0.0025
  vri-PD_FBpp0289297-aln 400 svnglsalatspsretilssalssanssasssravsgddaqeaetassaalalqrssgsqgseanNsLP 468
                             ++ ++   a s + +t+l    + +n ++ ++ +v  +da++a+ +  +a+a++++s++ ++  +N+LP
                M01A8.1c  68 TAIDMEHPAMSTPSSTVLDMESEITNITNHAQACVHRYDASHANEVTRTAVAVTTESPAPAQSTSNALP 136
                             556677777888888888888889999999999***********************************9 PP

>> F13E6.1  CE31474	WBGene00008745	D52 protein	status:Confirmed	UniProt:P55326	protein_id:CAA92122.2
   #    score  bias  c-Evalue  i-Evalue hmmfrom  hmm to    alifrom  ali to    envfrom  env to     acc
 ---   ------ ----- --------- --------- ------- -------    ------- -------    ------- -------    ----
   1 ?   11.8   0.4   0.00037      0.16     539     582 ..      43      90 ..      23      97 .. 0.77
   2 ?    0.6   0.4      0.93   3.9e+02     361     418 ..     119     175 ..     101     190 .. 0.59

  Alignments for each domain:
  == domain 1    score: 11.8 bits;  conditional E-value: 0.00037
  vri-PD_FBpp0289297-aln 539 k....srseaavvtaaeedqelkselaRLesEVaslksilaekkaaea 582
                                  s+s++++v +++e+  l++el++ e E+ +lk++l+ ++++ a
                 F13E6.1  43 LpqndSSSSNKIVLSQAEKDLLRTELDKTEEEISTLKQVLSARQKHAA 90 
                             033456777788999999999********************9887665 PP

  == domain 2    score: 0.6 bits;  conditional E-value: 0.93
  vri-PD_FBpp0289297-aln 361 saykdhleavvagsssveaavsssavdavssssvsasaasvnglsalatspsretils 418
                              ay++ +e ++a+s++v+   +    +  + +s +++  s+++ +++a+s s +++  
                 F13E6.1 119 DAYQKTAEVAAATSDTVKEKWNDM-RNSSLFKSFESKLGSALNNAKMAASTSIDHLAG 175
                             345555555555555555444433.344444455555566666667777777666554 PP

>> C02C2.1  CE06754	WBGene00015332	locus:tyr-1	Tyrosinase	status:Confirmed	UniProt:P34269	protein_id:CCD62528.1
   #    score  bias  c-Evalue  i-Evalue hmmfrom  hmm to    alifrom  ali to    envfrom  env to     acc
 ---   ------ ----- --------- --------- ------- -------    ------- -------    ------- -------    ----
   1 ?    9.3   0.7    0.0022      0.91     251     294 ..     442     485 ..     348     511 .. 0.72

  Alignments for each domain:
  == domain 1    score: 9.3 bits;  conditional E-value: 0.0022
  vri-PD_FBpp0289297-aln 251 qlvqspvqtsslhqpqsqqrqpqsqqqlsqPlqvaeaqvepepe 294
                             q  q+   t++   +q+qq+++q+q q++ P + ++ + ++e +
                 C02C2.1 442 QFQQPAQTTAVATVQQPQQQPQQQQPQQQRPATTPQSNCYNEDP 485
                             33333333334334444444444444444677777777666544 PP

>> C07A12.7a  CE25764	WBGene00015561	status:Confirmed	UniProt:Q95QX5	protein_id:CCD63280.1
   #    score  bias  c-Evalue  i-Evalue hmmfrom  hmm to    alifrom  ali to    envfrom  env to     acc
 ---   ------ ----- --------- --------- ------- -------    ------- -------    ------- -------    ----
   1 ?    8.8   3.9     0.003       1.2     261     450 ..     209     397 ..     164     431 .. 0.59

  Alignments for each domain:
  == domain 1    score: 8.8 bits;  conditional E-value: 0.003
  vri-PD_FBpp0289297-aln 261 slhqpqsqqrqpqsqqqlsq....PlqvaeaqvepepeagsssypisdslnrlqptaienlqvssvlalsrrrRaespfelskvsgs 343
                             + +q q+qq+qpq+ qq  q     l+  e+ +ep  +a         +   + + +i+ ++ +++  + r++ a++++ ls +  +
               C07A12.7a 209 QQQQNQQQQQQPQQGQQNPQstydVLTIREQGQEP-ISATPAQLTKLRADLDVVNQNIKVFRETLTDVVPRKETADELQLLSDLNDT 294
                             22222233333333333222222122222332222.222222222233333444556777777888888888888888888866666 PP

  vri-PD_FBpp0289297-aln 344 gdesvavavaeslaysasaykdhleavvagsssveaavsssavdavssssvsasaasvnglsalatspsretilssalssanssass 430
                               + ++ ++     y+++   +    +v    +   +v ++    vs+   +++aa++ +l  +  + s +  ls+   +a s   s
               C07A12.7a 295 CRHMQQRVLD-LIRYVSNDEVTYELLMVN---DSLNSVFEKYDRFVSNRDGEKQAAEARDLIDMGDGKSLGDQLSALKVTAASGEPS 377
                             6555555544.355554443333333333...3344555566667778888899999999999999999999999999999888888 PP

  vri-PD_FBpp0289297-aln 431 sravsgddaqeaetassaal 450
                             s a+ ++da +a++  ++ +
               C07A12.7a 378 SSASTSQDAYKANAEPQTDV 397
                             88887777766554444333 PP

>> K07D4.8  CE25937	WBGene00004135	locus:pqn-48	status:Confirmed	UniProt:O76576	protein_id:CCD72751.1
   #    score  bias  c-Evalue  i-Evalue hmmfrom  hmm to    alifrom  ali to    envfrom  env to     acc
 ---   ------ ----- --------- --------- ------- -------    ------- -------    ------- -------    ----
   1 ?    8.8  14.1    0.0031       1.3      19      96 ..      21      99 ..      10     129 .. 0.52

  Alignments for each domain:
  == domain 1    score: 8.8 bits;  conditional E-value: 0.0031
  vri-PD_FBpp0289297-aln 19 ainnlkqdnhs...nnkqnriqaqselphlqhqqqlqqklaqlhqqsqqeqsvstaspqvlssneqsryddsispqpessg 96
                            +  +++q+++s   n ++++ +a+++  h+  qqq+qq+++q++q sqq+q+++ + ++++s n  + y+      p+ s 
                 K07D4.8 21 TESQYRQHQPSypqNYQNHNYNAHQQHYHQ--QQQQQQHAHQQKQASQQQQQQQYPYNNYPSPNAIKAYQAAYPSVPHASV 99
                            333444444331103333333333333333..3333344444445555555555555555555555555555444444443 PP

>> R08D7.4b  CE33291	WBGene00011144	status:Confirmed	UniProt:B2MZB2	protein_id:CAQ48396.1
   #    score  bias  c-Evalue  i-Evalue hmmfrom  hmm to    alifrom  ali to    envfrom  env to     acc
 ---   ------ ----- --------- --------- ------- -------    ------- -------    ------- -------    ----
   1 ?    9.0   0.3    0.0026       1.1     249     338 ..      26     117 ..       3     121 .] 0.72

  Alignments for each domain:
  == domain 1    score: 9.0 bits;  conditional E-value: 0.0026
  vri-PD_FBpp0289297-aln 249 lqqlvqspvqtsslhqpqsqqrqpqsqqqlsqPlqvae...aqvepepeagsssypisdslnrlqptaie.nlqvssvlalsrrrRa 331
                             +++++++ v+ +++     q+  +++q++  +P+   +   ++++   +a ++  p + ++  ++ ta    ++++  + +sr+rR+
                R08D7.4b  26 AKEETNTVVERQQIITEARQAFREHQQEK--DPIVIGKliyQAEQRIVQAEHYGIPHARPEYLPPDTAYSvRTKTQNFHKMSRKRRT 110
                             56778888999999999999999999998..8776554211344445678888889888887777776552467788899******9 PP

  vri-PD_FBpp0289297-aln 332 espfels 338
                             e    l+
                R08D7.4b 111 ERDGPLR 117
                             9888777 PP

>> C32F10.6  CE39002	WBGene00003601	locus:nhr-2	nuclear homone receptor	status:Confirmed	UniProt:Q10902	protein_id:CCD61
   #    score  bias  c-Evalue  i-Evalue hmmfrom  hmm to    alifrom  ali to    envfrom  env to     acc
 ---   ------ ----- --------- --------- ------- -------    ------- -------    ------- -------    ----
   1 ?    8.4   3.1    0.0039       1.6     225     363 ..      61     199 ..      35     254 .. 0.60

  Alignments for each domain:
  == domain 1    score: 8.4 bits;  conditional E-value: 0.0039
  vri-PD_FBpp0289297-aln 225 sastpsgigsgessqqerqsqatvlqqlvqspvqtsslhqpqsqqrqpqsqqqlsq......Plqvaeaqvepepeagsssypisd. 304
                             s+  p+     +s++ +  + ++ l q ++ ++ + ++  p + q++  +++   q      Plq+a++++e+      s+y i + 
                C32F10.6  61 STYMPP-----QSKNTVTPNATSPLSQISDRDSGNDTISPPLTSQNSATTPNYHNQpqmqltPLQQAKPEKEEI-----SPYAINNi 137
                             333333.....333333333333344444444444444444444433333333333000012665555544432.....22333330 PP

  vri-PD_FBpp0289297-aln 305 .slnrlqptaienlqvssvlalsrrrRaespfelskvsgsgdesvavavaeslaysasa..y 363
                              s ++  p + ++++++ + +++r++ + s  + +k+ g++ + +++ ++  +++++ a  +
                C32F10.6 138 lSSTQSSPDNGNEADDKENSSVRRNTFPASSASTKKPRGTPYDRTNTPMTVVPQMPQFApdF 199
                             03344556678889999***********************9887776666556666655442 PP

>> F10E7.2  CE35460	WBGene00017344	status:Partially_confirmed	UniProt:Q19307	protein_id:CCD69164.1
   #    score  bias  c-Evalue  i-Evalue hmmfrom  hmm to    alifrom  ali to    envfrom  env to     acc
 ---   ------ ----- --------- --------- ------- -------    ------- -------    ------- -------    ----
   1 ?    8.5   5.9    0.0036       1.5     260     340 ..      60     136 ..      13     207 .. 0.45

  Alignments for each domain:
  == domain 1    score: 8.5 bits;  conditional E-value: 0.0036
  vri-PD_FBpp0289297-aln 260 sslhqpqsqqrqpqsqqqlsqPlqvaeaqve..pepeagsssypisdslnrlqptaienlqvssvlalsrrrRaespfelskv 340
                             +  +q+q+qq+q+q+qqq +qP q++ a+++   + +a ++  p        +p+  ++ + +     s ++ +    e+  v
                 F10E7.2  60 AYYQQQQQQQQQQQQQQQGGQPGQKPYAAAAygGHDQAQQPQNPY------APPPPGADPYGQGSGGQSGGSDPYGTVEVAAV 136
                             223344444444444444445555543333211233333333332......23333444444444444443333333333333 PP

>> F58D5.5  CE30547	WBGene00010244	status:Partially_confirmed	UniProt:Q9NLD3	protein_id:CAB70236.2
   #    score  bias  c-Evalue  i-Evalue hmmfrom  hmm to    alifrom  ali to    envfrom  env to     acc
 ---   ------ ----- --------- --------- ------- -------    ------- -------    ------- -------    ----
   1 ?    8.3   9.9    0.0043       1.8     253     357 ..      25     123 ..       2     149 .. 0.53

  Alignments for each domain:
  == domain 1    score: 8.3 bits;  conditional E-value: 0.0043
  vri-PD_FBpp0289297-aln 253 vqspvqtsslhqpqsqqrqpqsqqqlsqPlqvaeaqvepepeagsssypisdslnr..lqptaienlqvssvlalsrrrRaespfel 337
                             ++ ++  +s  +p +qq+qp+++q+      +a+ ++ ++  a++ss++ s++ +r  + p+     q +    l+  +R++s  ++
                 F58D5.5  25 SSHQTTPKSSGNPRQQQAQPRHRQR------KAQSSSPASLAAFASSSVCSSPSARnvPLPPVEWLNQLQVPGQLENSSRPSSSISM 105
                             2223334444455555555555555......444455555567777777776655411223333335667777899999***99999 PP

  vri-PD_FBpp0289297-aln 338 skvsgsgdesvavavaesla 357
                             ++ ++s   ++++ ++ +++
                 F58D5.5 106 TSSASSS--TSSLSSSDAPM 123
                             9444443..33333333333 PP

>> Y39B6A.5a  CE21672	WBGene00012668	status:Confirmed	UniProt:Q9NET2	protein_id:CAC51072.1
   #    score  bias  c-Evalue  i-Evalue hmmfrom  hmm to    alifrom  ali to    envfrom  env to     acc
 ---   ------ ----- --------- --------- ------- -------    ------- -------    ------- -------    ----
   1 ?    8.5   1.3    0.0036       1.5     231     274 ..      30      81 ..       9      82 .] 0.65

  Alignments for each domain:
  == domain 1    score: 8.5 bits;  conditional E-value: 0.0036
  vri-PD_FBpp0289297-aln 231 gigsgessqqerqsqatv........lqqlvqspvqtsslhqpqsqqrqpqs 274
                             + ++++s+ +e+ ++ ++        +q+  +s+  t +  qpq+qq+q+q+
               Y39B6A.5a  30 PENAPKSNAPEHIPGSNMigagrghrVQNWKSSQGATDKSDQPQQQQHQDQQ 81 
                             223333333333333333666667778999999************9999987 PP

>> T22C8.5  CE02353	WBGene00011926	locus:sptf-2	Zinc finger, C2H2 type (3 domains)	status:Partially_confirmed	UniProt:Q2
   #    score  bias  c-Evalue  i-Evalue hmmfrom  hmm to    alifrom  ali to    envfrom  env to     acc
 ---   ------ ----- --------- --------- ------- -------    ------- -------    ------- -------    ----
   1 ?    8.4   0.0    0.0041       1.7     288     357 ..      29      98 ..      10     157 .. 0.82

  Alignments for each domain:
  == domain 1    score: 8.4 bits;  conditional E-value: 0.0041
  vri-PD_FBpp0289297-aln 288 qvepepeagsssypisdslnrlqptaienlqvssvlalsrrrRaespfelskvsgsgdesvavavaesla 357
                              + ++++a sss+ i   + +++  ++e  +    +a++++ R+++  +l +v g g+ ++++ +  ++ 
                 T22C8.5  29 DSPASTSASSSSSSIGANELTTKRRKCERCTCPNCKAIKHGDRGSQHTHLCSVPGCGKTYKKTSHLRAHL 98 
                             44556666667777767777777788898999999**************************999988775 PP

>> R07H5.10b  CE44690	WBGene00011130	locus:zip-6	status:Partially_confirmed	UniProt:D3YT27	protein_id:CBK19465.1
   #    score  bias  c-Evalue  i-Evalue hmmfrom  hmm to    alifrom  ali to    envfrom  env to     acc
 ---   ------ ----- --------- --------- ------- -------    ------- -------    ------- -------    ----
   1 ?   12.5   7.0   0.00023     0.095      15     154 ..      28     189 ..      12     192 .. 0.53

  Alignments for each domain:
  == domain 1    score: 12.5 bits;  conditional E-value: 0.00023
  vri-PD_FBpp0289297-aln  15 tdtnainnlkqdnhsnnkqnriq.aqselphlqhqqqlqqklaqlhqqsqq.......eqsvstaspqvlssneqs..........r 83 
                             t+ n   +  q+++  +  ++ +  q++ p  + +  ++  ++ ++ q+q        + ++s+  p+++++++             
               R07H5.10b  28 TQYNSNGQAGQAQPAYQVAHQNPrYQGNVPGRGSNFSMNPAANPMSSQHQYpydpnfyPTDQSSHVPHHCDQRNHYfygnvtikeeP 114
                             333444444444444433333321344444444444333333333333333666777745555555555542222233333333333 PP

  vri-PD_FBpp0289297-aln  84 yddsispq..pessgesdslgngyelaahlkrKelFsQRKQR..EFiPDnKKDdsYWDRRRRNNEAAKRSREKRR 154
                             y +++ ++   +++ + + +g+  +  ++ +   + + +K R  E +  + KD+ Y  +R +NN A KR REK++
               R07H5.10b 115 YMSNVLNHddDQTHISDEGFGEEDSEMHTGALPSIDTPKKERkyEKVSEDQKDEKYSSKREKNNLAVKRCREKKK 189
                             33333222002223333344444444445566677778888833558999***********************86 PP

>> M01A8.1b  CE00275	WBGene00010795	status:Partially_confirmed	UniProt:P34530	protein_id:CAA81606.1
   #    score  bias  c-Evalue  i-Evalue hmmfrom  hmm to    alifrom  ali to    envfrom  env to     acc
 ---   ------ ----- --------- --------- ------- -------    ------- -------    ------- -------    ----
   1 ?   -1.2   0.0       3.2   1.3e+03     298     334 ..      64     100 ..      15     107 .. 0.57
   2 ?    7.8   2.9    0.0061       2.6     400     468 ..     110     178 ..      83     180 .. 0.87

  Alignments for each domain:
  == domain 1    score: -1.2 bits;  conditional E-value: 3.2
  vri-PD_FBpp0289297-aln 298 ssypisdslnrlqptaienlqvssvlalsrrrRaesp 334
                             ++    +++ ++   ++ +++ + +l+ +r++R++ p
                M01A8.1b  64 TTREAPSVTRSTGDGSLPPSYEQAALNARRESRPQLP 100
                             3333334444445556666777888999999998866 PP

  == domain 2    score: 7.8 bits;  conditional E-value: 0.0061
  vri-PD_FBpp0289297-aln 400 svnglsalatspsretilssalssanssasssravsgddaqeaetassaalalqrssgsqgseanNsLP 468
                             ++ ++   a s + +t+l    + +n ++ ++ +v  +da++a+ +  +a+a++++s++ ++  +N+LP
                M01A8.1b 110 TAIDMEHPAMSTPSSTVLDMESEITNITNHAQACVHRYDASHANEVTRTAVAVTTESPAPAQSTSNALP 178
                             566677777888888888888889999999999***********************************9 PP

>> F21D5.2c  CE46051	WBGene00009007	status:Confirmed	protein_id:CCA65554.1
   #    score  bias  c-Evalue  i-Evalue hmmfrom  hmm to    alifrom  ali to    envfrom  env to     acc
 ---   ------ ----- --------- --------- ------- -------    ------- -------    ------- -------    ----
   1 ?    7.6   1.3    0.0069       2.9     496     578 ..      41     125 ..      38     133 .. 0.79

  Alignments for each domain:
  == domain 1    score: 7.6 bits;  conditional E-value: 0.0069
  vri-PD_FBpp0289297-aln 496 PgpsRaSppWddegSSDERDSGISlgaEwtakaeskllapkeak..srseaavvtaaeedqelkselaRLesEVaslksilaekk 578
                             P +s  Spp  + + SD    G S +a + +   s+ +a k+ k   +++++ +++a++++  k +l   + E a +k++lae++
                F21D5.2c  41 PEASTLSPPSPNPEGSDNDGEGPSSSAFYKTVKISNKAAKKQDKkkKTADKMKAAEAADKEAGKNQLSDRQMEKAAVKEMLAEDH 125
                             8888899**666666788889999999997766665555555554567788889999999999******************9965 PP

>> Y113G7A.12  CE36453	WBGene00013749	status:Partially_confirmed	UniProt:Q6EUT5	protein_id:CAH04763.1
   #    score  bias  c-Evalue  i-Evalue hmmfrom  hmm to    alifrom  ali to    envfrom  env to     acc
 ---   ------ ----- --------- --------- ------- -------    ------- -------    ------- -------    ----
   1 ?    7.9   1.5    0.0056       2.4      31     114 ..      39     123 ..      12     126 .. 0.55

  Alignments for each domain:
  == domain 1    score: 7.9 bits;  conditional E-value: 0.0056
  vri-PD_FBpp0289297-aln  31 nkqnriqaqselphlqhqqqlq..qklaqlhqqsqqeqsvstaspqvlssneqs.ryddsispqpessgesdslgngyelaahlkrK 114
                             +++ ++    + p+++h+  l+   k +q++q+ +  +s+s++ + v+ + + s ++  ++  +++ss es   + g   a   +rK
              Y113G7A.12  39 QREAGMIV--DEPKTKHKMTLRsaAKVSQARQRRNVRASSSSSRESVMHDLQSSvQQSRNVRASSSSSRESVMHDRGCYEAYIIERK 123
                             33333333..34445555544400455555555566666777777777666666444455556666666655555555555555555 PP

>> ZK1290.14  CE38762	WBGene00044396	status:Confirmed	UniProt:Q4TTC3	protein_id:CCD65944.1
   #    score  bias  c-Evalue  i-Evalue hmmfrom  hmm to    alifrom  ali to    envfrom  env to     acc
 ---   ------ ----- --------- --------- ------- -------    ------- -------    ------- -------    ----
   1 ?    7.9   1.6    0.0058       2.4     320     396 ..       7      94 ..       1     109 [. 0.71

  Alignments for each domain:
  == domain 1    score: 7.9 bits;  conditional E-value: 0.0058
  vri-PD_FBpp0289297-aln 320 ssvlalsrr...rRaespfelskvsgsgdesvavavaeslaysasa........ykdhleavvagsssveaavsssavdavssssvs 395
                             ++ +++s++   +R+++  +  + s++   ++++a++  ++ +++         y+d++ ++v  +ss+ + +s ++++ +++++  
               ZK1290.14   7 KLSRSISHKllgKRSNDSTSTESFSSASSTTSSTATTPQQNSVDEDpyreilrsYEDNVSHLVYHGSSLRSMTSFQNSNPNLHKKSD 93 
                             455566665666788888888877777666666666655555555588999999****************99999998877766554 PP

  vri-PD_FBpp0289297-aln 396 a 396
                             +
               ZK1290.14  94 E 94 
                             4 PP

>> K06B9.5  CE29504	WBGene00003938	locus:pax-2	paired box transcription factor	status:Partially_confirmed	UniProt:Q21263
   #    score  bias  c-Evalue  i-Evalue hmmfrom  hmm to    alifrom  ali to    envfrom  env to     acc
 ---   ------ ----- --------- --------- ------- -------    ------- -------    ------- -------    ----
   1 ?    7.4   2.1    0.0082       3.4     212     314 ..     188     291 ..     173     297 .. 0.77

  Alignments for each domain:
  == domain 1    score: 7.4 bits;  conditional E-value: 0.0082
  vri-PD_FBpp0289297-aln 212 tKRaKlstsaasssastpsgigsgessqqerqsqatvlqqlvqspvqtsslhqpqsqqrqpq.sqqqlsqPlqvaeaqvepepeags 297
                               R+Kl + +    ++ ps ++   +  ++    +    ++v++ v   s    q+q+++p+  qq+++q  +v++ q+ + ++a++
                 K06B9.5 188 EIRQKLIEDQICGEENVPSVSSINRIVRNKSFMAQLATPTSVTPSVARPSSATSQNQRSPPRgVQQHMQQSTSVQQLQQFQLTSAAT 274
                             569999999999999999988888877777766666666777777777777777777777762566667799999999999999999 PP

  vri-PD_FBpp0289297-aln 298 ssypisdslnrlqptai 314
                               + is +  +++ t++
                 K06B9.5 275 VNSLISRPAFAIPGTTH 291
                             99999999888888776 PP

>> F58E10.2  CE18784	WBGene00001310	locus:end-1	GATA family of transcription factors	status:Partially_confirmed	UniProt:
   #    score  bias  c-Evalue  i-Evalue hmmfrom  hmm to    alifrom  ali to    envfrom  env to     acc
 ---   ------ ----- --------- --------- ------- -------    ------- -------    ------- -------    ----
   1 ?    7.9   0.7    0.0056       2.3     262     315 ..      96     151 ..       4     208 .. 0.86

  Alignments for each domain:
  == domain 1    score: 7.9 bits;  conditional E-value: 0.0056
  vri-PD_FBpp0289297-aln 262 lhqpqsqqrqpqsqqqlsq..Plqvaeaqvepepeagsssypisdslnrlqptaie 315
                               q+ +q  q+ +qq++ +  P++ +++ v+++p+++++ ++ s+++ r+++t++ 
                F58E10.2  96 YSQQYPQIGQDYQQQEIENipPVSTNRKIVNKKPSTFHTNSVCSNPNCRTRETTLW 151
                             45677888888888888889899999999*******************99999876 PP

>> F23B12.5  CE09597	WBGene00009082	dihyrolipoamide acetyltransferase component (pyruvate dehydrogenase complex)	status:
   #    score  bias  c-Evalue  i-Evalue hmmfrom  hmm to    alifrom  ali to    envfrom  env to     acc
 ---   ------ ----- --------- --------- ------- -------    ------- -------    ------- -------    ----
   1 ?    7.0   2.7     0.011       4.5     282     372 ..     185     272 ..     167     305 .. 0.77

  Alignments for each domain:
  == domain 1    score: 7.0 bits;  conditional E-value: 0.011
  vri-PD_FBpp0289297-aln 282 lqvaeaqvepepeagsssypisdslnrlqptaienlqvssvlalsrrrRaespfelskvsgsgdesvavavaeslaysasaykdhle 368
                             + +++a+++p+p+a  +  p ++  +++++++       s+    ++  ae++ +ls vsgsg+    +a+  s+a+++ a  + ++
                F23B12.5 185 PAKPAASSQPSPPAQMYQAPSVPKSAPIPHSSSG---RVSASPFAKKLAAENGLDLSGVSGSGPGGRILASDLSQAPAKGATSTTTQ 268
                             5677888999999999999988888888887777...3455667777899**************99999999988888777666666 PP

  vri-PD_FBpp0289297-aln 369 avva 372
                             av +
                F23B12.5 269 AVSG 272
                             5554 PP

>> Y46E12A.4  CE40215	WBGene00044798	locus:tbx-43	status:Partially_confirmed	UniProt:Q1T6W8	protein_id:CCD73786.1
   #    score  bias  c-Evalue  i-Evalue hmmfrom  hmm to    alifrom  ali to    envfrom  env to     acc
 ---   ------ ----- --------- --------- ------- -------    ------- -------    ------- -------    ----
   1 ?    7.1   0.2    0.0097       4.1     209     289 ..     190     276 ..     185     299 .. 0.80

  Alignments for each domain:
  == domain 1    score: 7.1 bits;  conditional E-value: 0.0097
  vri-PD_FBpp0289297-aln 209 lsltKRaKlstsaasssastpsgigsgessqqerqsqatv......lqqlvqspvqtsslhqpqsqqrqpqsqqqlsqPlqvaeaqv 289
                              s+tKR+  +ts++ss  st s+++   +++ ++ ++  +        q+ qs  q s+  q  + + qp + q+   P ++++ ++
               Y46E12A.4 190 TSSTKRPLSTTSSNSSPDSTLSMSSENLGHTTKKGRGGGQeigvllTSQNYQSFDQFSNFSQAFPPNFQPSYAQHYPIPDYQPNYAQ 276
                             699*******************99988777766555544445666567788888999999999999999999999777888887665 PP

>> F23F12.9a  CE01256	WBGene00017755	locus:zip-8	status:Confirmed	UniProt:P46505	protein_id:CCD69928.1
   #    score  bias  c-Evalue  i-Evalue hmmfrom  hmm to    alifrom  ali to    envfrom  env to     acc
 ---   ------ ----- --------- --------- ------- -------    ------- -------    ------- -------    ----
   1 ?    9.0   3.2    0.0027       1.1     128     155 ..      61      88 ..      60      91 .. 0.88

  Alignments for each domain:
  == domain 1    score: 9.0 bits;  conditional E-value: 0.0027
  vri-PD_FBpp0289297-aln 128 DnKKDdsYWDRRRRNNEAAKRSREKRRf 155
                             D K+   Y  +R +NNEAAK+SR  R++
               F23F12.9a  61 DPKRSPKYLEKRMKNNEAAKKSRASRKH 88 
                             667888899**************99875 PP

>> C11D9.1  CE37706	WBGene00015704	locus:cgef-2	status:Confirmed	UniProt:O01847	protein_id:CCD64250.1
   #    score  bias  c-Evalue  i-Evalue hmmfrom  hmm to    alifrom  ali to    envfrom  env to     acc
 ---   ------ ----- --------- --------- ------- -------    ------- -------    ------- -------    ----
   1 ?    6.7   1.0     0.013       5.4     250     346 ..      27     118 ..       6     195 .. 0.52

  Alignments for each domain:
  == domain 1    score: 6.7 bits;  conditional E-value: 0.013
  vri-PD_FBpp0289297-aln 250 qqlvqspvqtsslhqpqsqqrqpqsqqqlsqPlqvaeaqvepepeagsssypisd...slnrlqptaienlqvssvlalsrr..rRa 331
                              q  q p+q ++ +  +sqq          qP q+++ +  ++  + +++  +     +++rl + +++    s++ a ++r  + a
                 C11D9.1  27 SQYHQIPIQIQNQNPLPSQQ---------IQPQQQQQYHPPDHVTTHNGTTTFHTtnpTKPRLCEGSLA-PGCSLAEASEQRkrEMA 103
                             12222222222222222233.........3344444444333333333333321100022333333333.22333333333311446 PP

  vri-PD_FBpp0289297-aln 332 espfelskvsgsgde 346
                             e+ +el  +s++ d 
                 C11D9.1 104 EQKKELAGPSSAEDY 118
                             666666666665554 PP

>> H14N18.1b  CE33124	WBGene00006760	locus:unc-23	status:Partially_confirmed	UniProt:Q86S24	protein_id:CCD72353.1
   #    score  bias  c-Evalue  i-Evalue hmmfrom  hmm to    alifrom  ali to    envfrom  env to     acc
 ---   ------ ----- --------- --------- ------- -------    ------- -------    ------- -------    ----
   1 ?    9.5   3.8    0.0018      0.77     251     333 ..      80     159 ..      40     192 .. 0.61
   2 ?   -2.8   0.0       9.6     4e+03     545     567 ..     350     383 ..     292     386 .. 0.61

  Alignments for each domain:
  == domain 1    score: 9.5 bits;  conditional E-value: 0.0018
  vri-PD_FBpp0289297-aln 251 qlvqspvqtsslhqpqsqqrq.pqsqqqlsqPlqvaeaqvepepeagsssypisdslnrlqptaienlqvssvlalsrrrRaes 333
                             +++++++ ts+l    +q++  pq+ qq  q +q+a+++++ +p++ +ss p s + ++ +p   e   +   l  ++++++ +
               H14N18.1b  80 TPTSTQSPTSTLRRNSQQNQApPQYSQQ--Q-PQQAQQRQTTPPSTKASSRPPSRTREPKEPEVPE-RPAVIPLPYEKKEKPLE 159
                             4455566666665554444430343333..3.5666666666677777777766666665554444.33334555555555554 PP

  == domain 2    score: -2.8 bits;  conditional E-value: 9.6
  vri-PD_FBpp0289297-aln 545 a...........vvtaaeedqelkselaRLesEV 567
                             a           +  aa++++++k +l+ L s +
               H14N18.1b 350 AgatcqnflkiiIQCAADDQKRIKRRLENLMSQI 383
                             1334444455545556677777888888877766 PP

>> H01M10.1  CE40080	WBGene00019143	status:Partially_confirmed	UniProt:Q9N5P5	protein_id:CCD71664.1
   #    score  bias  c-Evalue  i-Evalue hmmfrom  hmm to    alifrom  ali to    envfrom  env to     acc
 ---   ------ ----- --------- --------- ------- -------    ------- -------    ------- -------    ----
   1 ?    7.3   0.1    0.0083       3.5     235     325 ..      22     119 ..       2     183 .. 0.76

  Alignments for each domain:
  == domain 1    score: 7.3 bits;  conditional E-value: 0.0083
  vri-PD_FBpp0289297-aln 235 gessqqerqsqatvlqqlvqspvqtsslhqpqsqqrqpqsqqqlsq.......Plqvaeaqvepepeagsssypisdslnrlqptai 314
                             +  +  + +++ ++++q+++  ++ts   qp +  +++++++   +       P + a+ ++  +p+ ++ +++ + + ++++  + 
                H01M10.1  22 VLRRALSFRNKRSTAKQDTEDSSRTSMEMQPITSTSPNNNNKSRINslpssdvPSTSASCSQPRAPSVYEDPFVAVAADGTIHIKHY 108
                             3334444445555577888888888888888766655554443333366677899999999999999999*****9999*9999999 PP

  vri-PD_FBpp0289297-aln 315 enlqvssvlal 325
                             +n++   +  l
                H01M10.1 109 YNFNSRAEFHL 119
                             99887766555 PP

>> C04G2.7  CE05215	WBGene00001204	locus:egl-38	Human paired box protein like	status:Confirmed	UniProt:Q17627	protein_id
   #    score  bias  c-Evalue  i-Evalue hmmfrom  hmm to    alifrom  ali to    envfrom  env to     acc
 ---   ------ ----- --------- --------- ------- -------    ------- -------    ------- -------    ----
   1 ?    6.9   1.9     0.011       4.7     213     310 ..     127     225 ..     112     238 .. 0.51

  Alignments for each domain:
  == domain 1    score: 6.9 bits;  conditional E-value: 0.011
  vri-PD_FBpp0289297-aln 213 KRaKlstsaasssastpsgigsgessqqerqsqatvlqqlvqs.pvqtsslhqpqsqqrqpqsqqqlsqPlqvaeaqvepepeagss 298
                              R+Kl + +    ++ ps ++   +  ++    +  + ++v+s   + ss  +  + + +   qq+++q  +v++ q+ + ++a++ 
                 C04G2.7 127 IRQKLIEDQICGEENVPSVSSINRIVRNKSFMAQLAAPTSVTSsAARPSSATSHHQRSPPRGVQQHMQQSTSVQQLQQLQLTSAATV 213
                             588888888888888888776666555544443333222222202222222222222222223333333455555555555555554 PP

  vri-PD_FBpp0289297-aln 299 sypisdslnrlq 310
                              + ++++  +++
                 C04G2.7 214 NSLMTPPAFAMP 225
                             444444444433 PP

>> C29E6.4  CE44441	WBGene00007802	locus:cutl-27	status:Partially_confirmed	UniProt:Q18298	protein_id:CAA96604.4
   #    score  bias  c-Evalue  i-Evalue hmmfrom  hmm to    alifrom  ali to    envfrom  env to     acc
 ---   ------ ----- --------- --------- ------- -------    ------- -------    ------- -------    ----
   1 ?    6.7   5.2     0.013       5.6     300     468 ..     447     632 ..     361     635 .. 0.63

  Alignments for each domain:
  == domain 1    score: 6.7 bits;  conditional E-value: 0.013
  vri-PD_FBpp0289297-aln 300 ypisdslnrlqptaienlqvssvlalsrrrRaespfelskvsgsgdesvavavaeslaysasa.....ykdhleavvagsssveaav 381
                              ++s+++ +l + +++ +++ +   l++ + a++ ++++k+s + d +++++++++++ ++s      +   + +  ++ +s +++v
                 C29E6.4 447 CVNSKVHCELISFSTT-SNQCLLSTLKSSETASDSKKITKPSETFDTYSSSVSVSTTHVPTSIrstssA--RPTTYSTTVKSSTTTV 530
                             4556666666665555.455577788999**********************999999988887555431..2222222222223333 PP

  vri-PD_FBpp0289297-aln 382 sssavdavssssvsas......aasvnglsalatspsretilssa.lssanssasssravs..gddaqeaetassaalalqrssg.. 457
                             s+s+ +  ssss s         ++ n + + +ts+s+ +   +    +++ss+ ss+++s  + d + ++  +s++++l  +sg  
                 C29E6.4 531 STSTRHDGSSSSESLEdmndifDINENFMDTTMTSSSTRSRAHALpNAETKSSNKSSESTSllPIDPELVGLEDSTPIQLPLNSGia 617
                             333222222222222100111123344444555555443333222022233344444333322677778888888888888888888 PP

  vri-PD_FBpp0289297-aln 458 ....sqgseanNsLP 468
                                 s  s a+ +LP
                 C29E6.4 618 hvdlSRLSIAAQCLP 632
                             877777777888888 PP

>> R07H5.10a  CE44611	WBGene00011130	locus:zip-6	status:Partially_confirmed	UniProt:D3YT26	protein_id:CBK19464.1
   #    score  bias  c-Evalue  i-Evalue hmmfrom  hmm to    alifrom  ali to    envfrom  env to     acc
 ---   ------ ----- --------- --------- ------- -------    ------- -------    ------- -------    ----
   1 ?   12.2   7.1   0.00027      0.11      17     154 ..      10     169 ..       3     172 .. 0.50

  Alignments for each domain:
  == domain 1    score: 12.2 bits;  conditional E-value: 0.00027
  vri-PD_FBpp0289297-aln  17 tnainnlkqdnhsnnkqnriq.aqselphlqhqqqlqqklaqlhqqsqq.......eqsvstaspqvlssneqs..........ryd 85 
                              n   +  q+++  +  ++ +  q++ p  + +  ++  ++ ++ q+q        + ++s+  p+++++++             y 
               R07H5.10a  10 YNSNGQAGQAQPAYQVAHQNPrYQGNVPGRGSNFSMNPAANPMSSQHQYpydpnfyPTDQSSHVPHHCDQRNHYfygnvtikeePYM 96 
                             333334444444433333322034444444444333333333333333356666774555555555554222223333333333333 PP

  vri-PD_FBpp0289297-aln  86 dsispq..pessgesdslgngyelaahlkrKelFsQRKQR..EFiPDnKKDdsYWDRRRRNNEAAKRSREKRR 154
                             +++ ++   +++ + + +g+  +  ++ +   + + +K R  E +  + KD+ Y  +R +NN A KR REK++
               R07H5.10a  97 SNVLNHddDQTHISDEGFGEEDSEMHTGALPSIDTPKKERkyEKVSEDQKDEKYSSKREKNNLAVKRCREKKK 169
                             333222002223333344444444445566677778888833558999***********************86 PP

>> Y59A8B.23c  CE46529	WBGene00013355	locus:gck-3	status:Confirmed	protein_id:CCC42211.1
   #    score  bias  c-Evalue  i-Evalue hmmfrom  hmm to    alifrom  ali to    envfrom  env to     acc
 ---   ------ ----- --------- --------- ------- -------    ------- -------    ------- -------    ----
   1 ?    6.3   2.3     0.017       7.1     218     291 ..      14      90 ..       9     175 .. 0.78

  Alignments for each domain:
  == domain 1    score: 6.3 bits;  conditional E-value: 0.017
  vri-PD_FBpp0289297-aln 218 stsaasssastpsgigsgessqqerqsqatv...lqqlvqspvqtsslhqpqsqqrqpqsqqqlsqPlqvaeaqvep 291
                             +ts+a s a ++s++++++++++  ++q+t+      + +s  +ts+lh  q+ q +p  + q+s+P+  a+a++++
              Y59A8B.23c  14 TTSSAASAAAAHSAANASTITSEYSTTQTTTgtfNTDTLSSIGSTSTLHGSQPSQPPPPPPPQVSSPIAAAAAASAA 90 
                             57899999999999999998888777777663323344567789**********************99988776654 PP

>> M01A8.1a  CE46034	WBGene00010795	status:Confirmed	protein_id:CCA65591.1
   #    score  bias  c-Evalue  i-Evalue hmmfrom  hmm to    alifrom  ali to    envfrom  env to     acc
 ---   ------ ----- --------- --------- ------- -------    ------- -------    ------- -------    ----
   1 ?   -1.3   0.0       3.5   1.5e+03     292     334 ..     103     145 ..      54     154 .. 0.57
   2 ?    7.1   2.9      0.01       4.2     400     468 ..     155     223 ..     128     225 .. 0.87

  Alignments for each domain:
  == domain 1    score: -1.3 bits;  conditional E-value: 3.5
  vri-PD_FBpp0289297-aln 292 epeagsssypisdslnrlqptaienlqvssvlalsrrrRaesp 334
                              ++++ ++    +++ ++   ++ +++ + +l+ +r++R++ p
                M01A8.1a 103 GTPSVITTREAPSVTRSTGDGSLPPSYEQAALNARRESRPQLP 145
                             3444444444444444555556667778889999999999866 PP

  == domain 2    score: 7.1 bits;  conditional E-value: 0.01
  vri-PD_FBpp0289297-aln 400 svnglsalatspsretilssalssanssasssravsgddaqeaetassaalalqrssgsqgseanNsLP 468
                             ++ ++   a s + +t+l    + +n ++ ++ +v  +da++a+ +  +a+a++++s++ ++  +N+LP
                M01A8.1a 155 TAIDMEHPAMSTPSSTVLDMESEITNITNHAQACVHRYDASHANEVTRTAVAVTTESPAPAQSTSNALP 223
                             556677777888888888888889999999999***********************************9 PP

>> R02D5.4  CE12492	WBGene00010978	status:Partially_confirmed	UniProt:Q21634	protein_id:CAB01431.1
   #    score  bias  c-Evalue  i-Evalue hmmfrom  hmm to    alifrom  ali to    envfrom  env to     acc
 ---   ------ ----- --------- --------- ------- -------    ------- -------    ------- -------    ----
   1 ?    7.1   0.7      0.01       4.2     389     449 ..       4      63 ..       1      87 [. 0.55

  Alignments for each domain:
  == domain 1    score: 7.1 bits;  conditional E-value: 0.01
  vri-PD_FBpp0289297-aln 389 vssssvsasaasvnglsalatspsretilssalssanssasssravsgddaqeaetassaa 449
                             ++++++++++  + + s +  sp++  +  ++++s+   +s+   +s+     +e+a++ +
                 R02D5.4   4 HHHQHQHRHQPPTYEDSIKSYSPPKYDMTPATTNSTTH-NSMELPTSSATTARIEGARMES 63 
                             45566666666666666666666666665555555543.3333344444444444444443 PP

>> C24D10.1  CE34705	WBGene00016053	status:Partially_confirmed	UniProt:O44136	protein_id:CCD61154.1
   #    score  bias  c-Evalue  i-Evalue hmmfrom  hmm to    alifrom  ali to    envfrom  env to     acc
 ---   ------ ----- --------- --------- ------- -------    ------- -------    ------- -------    ----
   1 ?    6.7   4.1     0.013       5.6     210     370 ..      13     172 ..       5     207 .. 0.65

  Alignments for each domain:
  == domain 1    score: 6.7 bits;  conditional E-value: 0.013
  vri-PD_FBpp0289297-aln 210 sltKRaKlstsaass..sastpsgigsgessqqerqsqatvlqqlvqspvqtsslhqpqsqqrqpqsqqqlsqPlqvaeaqvepepe 294
                             s  K  Kl + a++    a+ p g++++++++++r +  +    ++++++++++  +p+  ++ p     ls  + ++   ++++ e
                C24D10.1  13 SKNKDGKLMSTASRNgdEATKPNGTKTSKKRKPSRGNDDKGREPEPTAQSKKAKKMKPKRDSKAPSPA--LSPGPREQLSDQKKTVE 97 
                             55666676655554411445566677778888888888888666666666666666666666655544..44444555555556666 PP

  vri-PD_FBpp0289297-aln 295 agsssypisdslnrlqptaienlqvssvlalsrrrRaespfelskvsgsgdesvavavaeslaysasaykdhleav 370
                                ++ pi+ s + +  ++++ + + +   +s  + +++  +++k  g+++ ++++ v++ +  + +a k   e v
                C24D10.1  98 DDPPPAPIATSVSGTVTSTVNAMPAILSSEVSN-KQPKEVNSMKKTKGAPNSTTDTPVSHKTSITGNADKWVGEDV 172
                             666667776665555555555577767767665.89******************9999998777777655444443 PP

>> Y59A8B.23a  CE38123	WBGene00013355	locus:gck-3	status:Confirmed	UniProt:Q9GRY2	protein_id:CAC14417.2
   #    score  bias  c-Evalue  i-Evalue hmmfrom  hmm to    alifrom  ali to    envfrom  env to     acc
 ---   ------ ----- --------- --------- ------- -------    ------- -------    ------- -------    ----
   1 ?    6.2   2.2     0.018       7.7     218     291 ..      14      90 ..       9     174 .. 0.79

  Alignments for each domain:
  == domain 1    score: 6.2 bits;  conditional E-value: 0.018
  vri-PD_FBpp0289297-aln 218 stsaasssastpsgigsgessqqerqsqatv...lqqlvqspvqtsslhqpqsqqrqpqsqqqlsqPlqvaeaqvep 291
                             +ts+a s a ++s++++++++++  ++q+t+      + +s  +ts+lh  q+ q +p  + q+s+P+  a+a++++
              Y59A8B.23a  14 TTSSAASAAAAHSAANASTITSEYSTTQTTTgtfNTDTLSSIGSTSTLHGSQPSQPPPPPPPQVSSPIAAAAAASAA 90 
                             57899999999999999998888777777663323344567789**********************99988776654 PP

>> C01G12.1  CE15571	WBGene00007242	locus:madf-5	status:Confirmed	UniProt:O45233	protein_id:CAB03812.1
   #    score  bias  c-Evalue  i-Evalue hmmfrom  hmm to    alifrom  ali to    envfrom  env to     acc
 ---   ------ ----- --------- --------- ------- -------    ------- -------    ------- -------    ----
   1 ?    6.8   4.2     0.012       5.2     252     370 ..     214     325 ..     158     408 .. 0.67

  Alignments for each domain:
  == domain 1    score: 6.8 bits;  conditional E-value: 0.012
  vri-PD_FBpp0289297-aln 252 lvqspvqtsslhqpqsqqrqpqsqqqlsqPlqvaeaqvepepeagsssypisdslnrlqptaienlqvssvlalsrrrRaespfels 338
                             +v+s++++  + +    ++++q+ qq     qv++ q++p+ ++++s       ++r  +  +  +q +   ++  + R ++   + 
                C01G12.1 214 KVKSQSEAMAMLKEAISAQSQQQTQQ---AQQVQQVQQTPQKPSVESLIA--ANQARFAH--HLAAQLTGMSSMLNGARKSEEAAIP 293
                             44455554444444333333333333...344444445555444444222..22233322..2224444555555555566666655 PP

  vri-PD_FBpp0289297-aln 339 kvsgsgdesvavavaeslaysasaykdhleav 370
                              +  s +  +a+++++ ++y ++a + h ++ 
                C01G12.1 294 PLRPSTPPPTASTTSHFHPYKEAARNRHRQQT 325
                             55566666666666666777777755555444 PP

>> Y48C3A.5c  CE38247	WBGene00012989	status:Confirmed	UniProt:Q599F7	protein_id:CAI70420.1
   #    score  bias  c-Evalue  i-Evalue hmmfrom  hmm to    alifrom  ali to    envfrom  env to     acc
 ---   ------ ----- --------- --------- ------- -------    ------- -------    ------- -------    ----
   1 ?    6.5   8.0     0.015       6.2     261     449 ..      63     255 ..       8     280 .. 0.64

  Alignments for each domain:
  == domain 1    score: 6.5 bits;  conditional E-value: 0.015
  vri-PD_FBpp0289297-aln 261 slhqpqsqqrqpqsqqqlsqP..lqvaeaqvepepeagsssypisdslnrlqptaienlqvssvlalsrr.rRaespfelskvsgsg 344
                             + ++p  q r+  +   + +P  lqv + +  + p   +++ p + + +r ++  ++  q++s    s+  rR++ + +     +s 
               Y48C3A.5c  63 QFYEPLIQTRSTVQDVIIDDPyvLQVSSSRRLEVPTIQEPPAPPAMPSERRRSHVVQ-RQAKSFETTSQMdRRPQPLSHRAYTLASS 148
                             445555555555555555554223444455555555556666666666666665555.44555555555414555444444444555 PP

  vri-PD_FBpp0289297-aln 345 desvavavaeslaysasaykdhleavvagsssveaavsssavdav.ssssvsasaasvnglsalatspsretilssalssanssass 430
                              e +   v+ +   s  a+k hle++ a + s  ++vs+s   ++ s+ ++ ++  ++n++++   s  ++ +l    +s+ + +s+
               Y48C3A.5c 149 HEAEREEVS-AACQSLWAAKGHLEQLDALGISEPSSVSTSFESNTdSQVTADTVERQANQAAKAKRSVFKNILLQRQFLSTAAVSSM 234
                             555555444.45567888999999999999888888777655554055556667777888888888888888888888888888888 PP

  vri-PD_FBpp0289297-aln 431 sravsgddaqea..etassaa 449
                                +s+dd ++   ++ +s+ 
               Y48C3A.5c 235 ESNNSTDDSDQRfsNSFDSTR 255
                             887777776543113444444 PP

>> Y45F10B.13c  CE39839	WBGene00012875	status:Confirmed	UniProt:Q2HQM2	protein_id:CAJ76947.1
   #    score  bias  c-Evalue  i-Evalue hmmfrom  hmm to    alifrom  ali to    envfrom  env to     acc
 ---   ------ ----- --------- --------- ------- -------    ------- -------    ------- -------    ----
   1 ?    6.8   0.2     0.012       5.2     275     347 ..      10      79 ..       1     113 [. 0.72

  Alignments for each domain:
  == domain 1    score: 6.8 bits;  conditional E-value: 0.012
  vri-PD_FBpp0289297-aln 275 qqqlsqPlqvaeaqvepepeagsssypisdslnrlqptaienlqvss.vlalsrrrRaespfelskvsgsgdes 347
                             +++  + ++  ++q++p  +a+++s+p ++ ++r  +t i n++++  v ++ r      p + ++ +++g++ 
             Y45F10B.13c  10 HNK-NDQVYDYQQQKNPFGSAAYKSSPYASHTARRSKTPIRNAEAEGgVESIAR---QWPPASNTSAAAAGNNG 79 
                             233.55799999*****************9999999999998877531445555...44444444455666655 PP

>> ZC15.3  CE16685	WBGene00013832	status:Confirmed	UniProt:O18267	protein_id:CAB07711.1
   #    score  bias  c-Evalue  i-Evalue hmmfrom  hmm to    alifrom  ali to    envfrom  env to     acc
 ---   ------ ----- --------- --------- ------- -------    ------- -------    ------- -------    ----
   1 ?    6.5   1.7     0.015       6.4     304     473 ..      66     232 ..      10     235 .. 0.63

  Alignments for each domain:
  == domain 1    score: 6.5 bits;  conditional E-value: 0.015
  vri-PD_FBpp0289297-aln 304 dslnrlqptaienlqvssvlalsrrrRaespfelskvsgsgdesvavavaeslaysasaykdhleavvag.sssveaavsssavd.a 388
                             +  ++ q +a e    +  + l  +++ e  ++l    g  +e+ ++av +   +s++  k +++++ a    + +a++ s   + a
                  ZC15.3  66 KKRKTAQDPADE--LLQAIKPLFNQVKKEMADQLADQLGRFNEQLDMAVNS---FSDEIVKLKADHALAEkNVDTYAQKVSGMFQrA 147
                             333333332222..2333445556677777777777777777777777775...556665555555544313344454444333303 PP

  vri-PD_FBpp0289297-aln 389 vssssvsasaasvnglsalatspsretilssalssanssasssravsgddaqeaetassaalalqrssgsqgseanNsLPlKLRH 473
                              + s+  + + + +   ++++s +r+ i+  + + a +  ++s++  + da e ++a+ +a   + ++g+++ e +   Pl  RH
                  ZC15.3 148 DMMSANVQEQRTQQAEDNRMASKARDRIIYDIAQVATNMKTMSETIAKIDAREEQAAQKQAERHTPQGGQGSLEPALKCPLCKRH 232
                             33333333444445556789999**********************************9999999999999888888777887777 PP

>> F25E2.4  CE07133	WBGene00002058	locus:ifd-2	cytoplasmic intermediate filament	status:Partially_confirmed	UniProt:Q197
   #    score  bias  c-Evalue  i-Evalue hmmfrom  hmm to    alifrom  ali to    envfrom  env to     acc
 ---   ------ ----- --------- --------- ------- -------    ------- -------    ------- -------    ----
   1 ?    6.9   1.2     0.012       4.8     528     582 ..     160     215 ..     152     221 .. 0.71

  Alignments for each domain:
  == domain 1    score: 6.9 bits;  conditional E-value: 0.012
  vri-PD_FBpp0289297-aln 528 aeskllapkeak.srseaavvtaaeedqelkselaRLesEVaslksilaekkaaea 582
                             ++ k+l  +ea+ s  +  ++  +ee+ +++se+ RL s++  ++ +  +++++++
                 F25E2.4 160 SQMKILSNLEAEnSYIKRLTTDCEEEKSRVHSEISRLRSDIKRVHALRDKERSKHS 215
                             5566777777763445555777889999************9999887655444443 PP

>> F16B3.1  CE24905	WBGene00001171	locus:egl-2	channel protein	status:Confirmed	UniProt:O44164	protein_id:CCD69554.1
   #    score  bias  c-Evalue  i-Evalue hmmfrom  hmm to    alifrom  ali to    envfrom  env to     acc
 ---   ------ ----- --------- --------- ------- -------    ------- -------    ------- -------    ----
   1 ?    5.9   0.0     0.023       9.8     181     301 ..     825     940 ..     821     955 .. 0.50

  Alignments for each domain:
  == domain 1    score: 5.9 bits;  conditional E-value: 0.023
  vri-PD_FBpp0289297-aln 181 IkdkfgIcGEnlvsvekvlAsLPtneqvlsltKRaKlstsaasssastps.gigsgessqqerqsqatvlqqlvqspvqtsslhqpq 266
                             +k+kf+I GE l  +e++   L   e vl       + ++++  + st + g+ s+ +++ +r +        ++s ++++++h + 
                 F16B3.1 825 MKSKFDIIGERLTIIEQINSRLALLERVL-------IGNNGGANTPSTMPvGSFSALNESGNRLTLDAAPVARSVSWSEQHQPHWQR 904
                             699*****************999999998.......555444433333330222222222222222222233444444444444444 PP

  vri-PD_FBpp0289297-aln 267 sqqrqpqsqqqlsq..Plqvaeaqvepepeagsssyp 301
                             +   +p  + + ++  P++++ +  +p++++   +  
                 F16B3.1 905 TSTVPPLRELEAGEwePPIREPT-PNPSTSSSRVPHI 940
                             44444433333333544444333.3333333333333 PP

>> Y44E3B.1b  CE28364	WBGene00021552	locus:zip-4	status:Confirmed	UniProt:Q965I4	protein_id:CCD73449.1
   #    score  bias  c-Evalue  i-Evalue hmmfrom  hmm to    alifrom  ali to    envfrom  env to     acc
 ---   ------ ----- --------- --------- ------- -------    ------- -------    ------- -------    ----
   1 ?    6.1   4.4      0.02       8.3      58     152 ..     152     248 ..      91     250 .. 0.58

  Alignments for each domain:
  == domain 1    score: 6.1 bits;  conditional E-value: 0.02
  vri-PD_FBpp0289297-aln  58 lhqqsqqeqsvstaspqvls.sneqsryddsispqpessgesdslg.ngyelaahlkrKelFsQRKQREF..iPDnKKDds.YWDRR 139
                             + ++s+    + +a ++ +  +    + +++ s + ++++  ds+  +  + ++ ++  ++    K R +   PD  K +  Y  +R
               Y44E3B.1b 152 TMKTSKT-MTTRRAIKRPSCyDDY--QEEGETSLSDNDESVDDSYYkPKSSKKTAAAVPNFVPKTKARKYnlKPDKEKVEPiYKLKR 235
                             1222222.1222222221111333..334444444444444454431333334456667999999***87436**999886378899 PP

  vri-PD_FBpp0289297-aln 140 RRNNEAAKRSREK 152
                              RNN+A ++SR K
               Y44E3B.1b 236 ARNNDAVRKSRNK 248
                             9**********99 PP

>> K05B2.5a  CE34052	WBGene00003986	locus:pes-22	status:Confirmed	UniProt:Q9GYN2	protein_id:CCD72667.1
   #    score  bias  c-Evalue  i-Evalue hmmfrom  hmm to    alifrom  ali to    envfrom  env to     acc
 ---   ------ ----- --------- --------- ------- -------    ------- -------    ------- -------    ----
   1 ?    6.1   0.4     0.019       8.1     275     414 ..     208     337 ..     176     362 .. 0.59

  Alignments for each domain:
  == domain 1    score: 6.1 bits;  conditional E-value: 0.019
  vri-PD_FBpp0289297-aln 275 qqqlsqPlqvaeaqvep.epeagsssypisdslnrlqptaienlqvssvlalsrrrRaespfelskvsgsgdesvavavaeslaysa 360
                             ++q  +Pl +a  +ve+ e ea++s+ p+       ++t+ + + +    a+s+    ++ + l+++   gde +++  + +++  +
                K05B2.5a 208 RDQEMEPLRQALSKVEDdEDEAVESPHPN-------RSTSAA-SGAIEDEAVSQ---NPEVQRLRSILTEGDEGSETPKSDAHKVRS 283
                             45556777777666654156777777773.......222222.22223445555...577788999999999999999999888777 PP

  vri-PD_FBpp0289297-aln 361 saykdhleavvagsssveaavsssavdavssssvsasaasvnglsalatspsre 414
                             +++    ++ ++  s  +    +s  +  s +  s+++a   + s    s s +
                K05B2.5a 284 HTATRSRKHTMTSNSGSQHDLKLSRGNLSSDNRLSRVSARDFNQSLSKLSKSGG 337
                             775555555544444444444444444444444444444443333332222222 PP

>> K05B2.5c  CE39590	WBGene00003986	locus:pes-22	status:Partially_confirmed	UniProt:Q2L6X7	protein_id:CCD72669.1
   #    score  bias  c-Evalue  i-Evalue hmmfrom  hmm to    alifrom  ali to    envfrom  env to     acc
 ---   ------ ----- --------- --------- ------- -------    ------- -------    ------- -------    ----
   1 ?    6.0   0.4     0.021       8.8     275     414 ..     263     392 ..     231     417 .. 0.59

  Alignments for each domain:
  == domain 1    score: 6.0 bits;  conditional E-value: 0.021
  vri-PD_FBpp0289297-aln 275 qqqlsqPlqvaeaqvep.epeagsssypisdslnrlqptaienlqvssvlalsrrrRaespfelskvsgsgdesvavavaeslaysa 360
                             ++q  +Pl +a  +ve+ e ea++s+ p+       ++t+ + + +    a+s+    ++ + l+++   gde +++  + +++  +
                K05B2.5c 263 RDQEMEPLRQALSKVEDdEDEAVESPHPN-------RSTSAA-SGAIEDEAVSQ---NPEVQRLRSILTEGDEGSETPKSDAHKVRS 338
                             45556777777666654156777777773.......222222.22223445555...567788999999999999999999888777 PP

  vri-PD_FBpp0289297-aln 361 saykdhleavvagsssveaavsssavdavssssvsasaasvnglsalatspsre 414
                             +++    ++ ++  s  +    +s  +  s +  s+++a   + s    s s +
                K05B2.5c 339 HTATRSRKHTMTSNSGSQHDLKLSRGNLSSDNRLSRVSARDFNQSLSKLSKSGG 392
                             775555555544444444444444444444444444444443333332222222 PP

>> F55H12.6b  CE05764	WBGene00010137	locus:ztf-26	Zinc finger, C2H2 type (2 domains)	status:Partially_confirmed	UniProt:
   #    score  bias  c-Evalue  i-Evalue hmmfrom  hmm to    alifrom  ali to    envfrom  env to     acc
 ---   ------ ----- --------- --------- ------- -------    ------- -------    ------- -------    ----
   1 ?    6.0   0.5     0.021       8.7     202     296 ..     105     200 ..      93     222 .. 0.81

  Alignments for each domain:
  == domain 1    score: 6.0 bits;  conditional E-value: 0.021
  vri-PD_FBpp0289297-aln 202 LPtneqvlsltKRaKlstsaasssastpsgigsgessqqerqsqatvlqqlvqspvqtsslhqpq.sqqrqpqsqqqlsqPlqvaea 287
                             LPtn+    l KR ++s   +  s+ tp     ++ +  +   + ++ + + + ++++++ ++++  +  ++ + +  ++ ++ +++
               F55H12.6b 105 LPTNDVNRVLGKRHRISPTPTINSSVTPNEEHEPDLKMFNSGDTLQNFLIDIDNHIRQKNQESQEaIGTGEESTSASALDMPSSQKE 191
                             9**99888889******************9999999999988999999999999998887665551567777777777777777777 PP

  vri-PD_FBpp0289297-aln 288 qvepepeag 296
                             + ep+p++ 
               F55H12.6b 192 SREPSPNSS 200
                             788888765 PP

>> C26F1.1a  CE32807	WBGene00016146	status:Confirmed	UniProt:Q18233	protein_id:CCD65765.1
   #    score  bias  c-Evalue  i-Evalue hmmfrom  hmm to    alifrom  ali to    envfrom  env to     acc
 ---   ------ ----- --------- --------- ------- -------    ------- -------    ------- -------    ----
   1 ?    6.3   3.2     0.017       7.2     240     315 ..      13      87 ..       4     102 .. 0.47

  Alignments for each domain:
  == domain 1    score: 6.3 bits;  conditional E-value: 0.017
  vri-PD_FBpp0289297-aln 240 qerqsqatvlqqlvqspvqtsslhqpqsqqrqpqsqqqlsq.Plqvaeaqvepepeagsssypisdslnrlqptaie 315
                             +++q + +v q    +p q +s +qpq+q   + +qqq s+ P      +++ + +++s+s p   +++   ++a+e
                C26F1.1a  13 PQQQFMGQVEQGVEITPDQINSGYQPQQQMGFQSQQQQFSSiPN--SGSSNYGADSSFSGSQPAGLVQSVASSAAFE 87 
                             22222233333333455566666666666666655555444232..3333444444555555544444444444444 PP

>> W03C9.7b  CE46117	WBGene00003228	locus:mex-1	status:Confirmed	protein_id:CCD31132.1
   #    score  bias  c-Evalue  i-Evalue hmmfrom  hmm to    alifrom  ali to    envfrom  env to     acc
 ---   ------ ----- --------- --------- ------- -------    ------- -------    ------- -------    ----
   1 ?    6.2   2.1     0.018       7.5     270     358 ..      12     103 ..       5     214 .. 0.53

  Alignments for each domain:
  == domain 1    score: 6.2 bits;  conditional E-value: 0.018
  vri-PD_FBpp0289297-aln 270 rqpqsqqqlsqPlqvaeaqvepepeagsssypisdslnrlqptaie..n.lqvssvlalsrrrRaespfelskvsgsgdesvavava 353
                             r +++ ++l++  q++++q++p+p+ +++s+ +++ + ++        n  + +  +  ++   ++s   ls++    d ++++a+ 
                W03C9.7b  12 RLHHQFEHLGSEQQQQQQQQTPAPKIVYPSMQVVNIEMATGDGPKRsdNhHYHHHHHQRRHIPAPPSTGPLSSLIDQADYEASMASG 98 
                             557777777778888888888888888888776665544432222200101222222233334577888888877777777777666 PP

  vri-PD_FBpp0289297-aln 354 eslay 358
                             +    
                W03C9.7b  99 KMFGK 103
                             53333 PP

>> H28G03.3  CE46500	WBGene00019251	intermediate filament protein	status:Partially_confirmed	UniProt:Q9TXP5	protein_id:C
   #    score  bias  c-Evalue  i-Evalue hmmfrom  hmm to    alifrom  ali to    envfrom  env to     acc
 ---   ------ ----- --------- --------- ------- -------    ------- -------    ------- -------    ----
   1 ?    5.9   0.4     0.022       9.2     516     580 ..      90     152 ..      88     159 .. 0.72

  Alignments for each domain:
  == domain 1    score: 5.9 bits;  conditional E-value: 0.022
  vri-PD_FBpp0289297-aln 516 SGISlgaEwtakaeskllapkeaksrseaavvtaaeedqelkselaRLesEVaslksilaekkaa 580
                             SG+S+  E+    +++    +e   + ++ +  +  e ++l+s+  RLe E  ++++ + + ++ 
                H28G03.3  90 SGVSTV-EYEQMKNKNEYLQREHA-EMQKSIKRKDREIERLRSKNRRLEEEGRNIREQMPSTRTC 152
                             899986.99666655555555554.444555677777889***************9988876554 PP

>> F14F8.8  CE18592	WBGene00008816	status:Confirmed	UniProt:Q9XU39	protein_id:CAB07183.1
   #    score  bias  c-Evalue  i-Evalue hmmfrom  hmm to    alifrom  ali to    envfrom  env to     acc
 ---   ------ ----- --------- --------- ------- -------    ------- -------    ------- -------    ----
   1 ?    6.4   1.2     0.016       6.9     401     452 ..       7      58 ..       2      72 .. 0.78

  Alignments for each domain:
  == domain 1    score: 6.4 bits;  conditional E-value: 0.016
  vri-PD_FBpp0289297-aln 401 vnglsalatspsretilssalssanssasssravsgddaqeaetassaalal 452
                             v+ l a a s++ +t++ss++ +  + +s + + +g +  +++++ ++++++
                 F14F8.8   7 VLALLATAQSGPAQTMPSSTTMTPVAGNSGNSGMQGANTMPMNATGMSNSNS 58 
                             678889999************9999999988888888887777777666543 PP

>> C30H6.12  CE43622	WBGene00044238	status:Partially_confirmed	UniProt:Q564W5	protein_id:CAI79147.3
   #    score  bias  c-Evalue  i-Evalue hmmfrom  hmm to    alifrom  ali to    envfrom  env to     acc
 ---   ------ ----- --------- --------- ------- -------    ------- -------    ------- -------    ----
   1 ?    6.3   0.5     0.017         7     390     450 ..      69     130 ..      19     156 .. 0.60

  Alignments for each domain:
  == domain 1    score: 6.3 bits;  conditional E-value: 0.017
  vri-PD_FBpp0289297-aln 390 ssssvs.asaasvnglsalatspsretilssalssanssasssravsgddaqeaetassaal 450
                             ss++++ +++ s  g  ++ +s  ++t  ++++++++++a  ++a++  +++  e+ ++++ 
                C30H6.12  69 SSEEKEkKKSKSRSGSKKRSSSQKKKTTTTTTTKTSQKTAKKKEAKDVTKEKDRESSEGSPT 130
                             22222202222233334444444445555555555555555555555555555555555444 PP

>> C53D6.10  CE36990	WBGene00023424	status:Partially_confirmed	UniProt:Q6BEU2	protein_id:CAH04652.1
   #    score  bias  c-Evalue  i-Evalue hmmfrom  hmm to    alifrom  ali to    envfrom  env to     acc
 ---   ------ ----- --------- --------- ------- -------    ------- -------    ------- -------    ----
   1 ?    6.2   0.4     0.019         8     284     383 ..      25     123 ..      11     152 .. 0.56

  Alignments for each domain:
  == domain 1    score: 6.2 bits;  conditional E-value: 0.019
  vri-PD_FBpp0289297-aln 284 vaeaqvepepeagsssypisdslnr.lqptaienlqvssvlalsrrrRaespfelskvsgsgdesvavavaeslaysasaykdhlea 369
                              +e ++ ++pe   + +p+++ +++ ++pt ++n + + ++a+s +  ++   ++ k +g g+++++  ++e++  ++++ k++  +
                C53D6.10  25 FPESNAPSQPEINIPQFPNAQGTGApPPPTPLANPTEDNKKAVSVKDSSKVDSKIVKATGDGKKKKNGKSSETK--TKNKVKKNKSK 109
                             56666777777777777777665541455667777777777777766555555666555555555544444433..33333333333 PP

  vri-PD_FBpp0289297-aln 370 vvagsssveaavss 383
                             + a  s++ +a + 
                C53D6.10 110 ASADESQMGSAEER 123
                             33333333333333 PP

>> F54B11.4  CE41322	WBGene00010027	status:Confirmed	UniProt:Q20740	protein_id:CAA94137.2
   #    score  bias  c-Evalue  i-Evalue hmmfrom  hmm to    alifrom  ali to    envfrom  env to     acc
 ---   ------ ----- --------- --------- ------- -------    ------- -------    ------- -------    ----
   1 ?    5.9   3.4     0.022       9.3      38     338 ..      54     130 ..      29     157 .. 0.48

  Alignments for each domain:
  == domain 1    score: 5.9 bits;  conditional E-value: 0.022
  vri-PD_FBpp0289297-aln  38 aqselphlqhqqqlqqklaqlhqqsqqeqsvstaspqvls.........................sneqsryddsispqpessgesd 99 
                              q++l  +q qq  +   +q++qq+qq+++   +sp+ ++                         +ne++r++              
                F54B11.4  54 FQQQLQFQQLQQSRNLLSLQQQQQQQQQNQALISSPHNPTllpdviaipkretgnslnflktekvENEKERQH-------------- 126
                             2333333333333333333333333333333333333333334444444444444444443333333333333.............. PP

  vri-PD_FBpp0289297-aln 100 slgngyelaahlkrKelFsQRKQREFiPDnKKDdsYWDRRRRNNEAAKRSREKRRfNDmvLEQRVvELtKENhvLKAQLdAIkdkfg 186
                                                                                                                    
                F54B11.4   - ---------------------------------------------------------------------------------------   -
                             ....................................................................................... PP

  vri-PD_FBpp0289297-aln 187 IcGEnlvsvekvlAsLPtneqvlsltKRaKlstsaasssastpsgigsgessqqerqsqatvlqqlvqspvqtsslhqpqsqqrqpq 273
                                                                                                                    
                F54B11.4   - ---------------------------------------------------------------------------------------   -
                             ....................................................................................... PP

  vri-PD_FBpp0289297-aln 274 sqqqlsqPlqvaeaqvepepeagsssypisdslnrlqptaienlqvssvlalsrrrRaespfels 338
                                                                                           e+s
                F54B11.4 127 -------------------------------------------------------------GEIS 130
                             .............................................................3333 PP

>> R10E4.2c  CE34085	WBGene00006331	locus:sup-26	status:Confirmed	UniProt:Q7Z204	protein_id:CAD91698.1
   #    score  bias  c-Evalue  i-Evalue hmmfrom  hmm to    alifrom  ali to    envfrom  env to     acc
 ---   ------ ----- --------- --------- ------- -------    ------- -------    ------- -------    ----
   1 ?    6.1  10.0      0.02       8.5      34     311 ..       7      68 ..       1     113 [. 0.51

  Alignments for each domain:
  == domain 1    score: 6.1 bits;  conditional E-value: 0.02
  vri-PD_FBpp0289297-aln  34 nriqaqselphlqhqqqlqqklaqlhqqsqqeqsvstaspqvlssneqsryddsispqpessgesdslgngyelaahlkrKelFsQR 120
                             +++q+q+++p++++ +q+qq+   +hq++qq                                                        
                R10E4.2c   7 PQQQQQQQQPQQGQAPQQQQQGPPQHQYQQQR------------------------------------------------------- 38 
                             33344444444444444444444444444443....................................................... PP

  vri-PD_FBpp0289297-aln 121 KQREFiPDnKKDdsYWDRRRRNNEAAKRSREKRRfNDmvLEQRVvELtKENhvLKAQLdAIkdkfgIcGEnlvsvekvlAsLPtneq 207
                                                                                                                    
                R10E4.2c   - ---------------------------------------------------------------------------------------   -
                             ....................................................................................... PP

  vri-PD_FBpp0289297-aln 208 vlsltKRaKlstsaasssastpsgigsgessqqerqsqatvlqqlvqspvqtsslhqpqsqqrqpqsqqqlsqPlqvaeaqvepepe 294
                                                                                                      P +  + ++ +  +
                R10E4.2c  39 -------------------------------------------------------------------------PFHGHSMNNPEMLQ 52 
                             .........................................................................33333333333333 PP

  vri-PD_FBpp0289297-aln 295 agsssypisdslnrlqp 311
                              ++++ +  +s   ++p
                R10E4.2c  53 RMQYPQVY-QSYYGYHP 68 
                             33333332.22222333 PP

>> T15H9.2  CE01665	WBGene00011788	coiled-coil	status:Partially_confirmed	UniProt:Q10006	protein_id:CAA87415.1
   #    score  bias  c-Evalue  i-Evalue hmmfrom  hmm to    alifrom  ali to    envfrom  env to     acc
 ---   ------ ----- --------- --------- ------- -------    ------- -------    ------- -------    ----
   1 ?    7.7   0.1    0.0065       2.7     553     572 ..     120     139 ..      91     151 .. 0.81

  Alignments for each domain:
  == domain 1    score: 7.7 bits;  conditional E-value: 0.0065
  vri-PD_FBpp0289297-aln 553 dqelkselaRLesEVaslks 572
                              ++lks+l RL+s Va lks
                 T15H9.2 120 VEQLKSQLSRLDSSVAILKS 139
                             468***************97 PP

>> B0228.6  CE31283	WBGene00015063	status:Partially_confirmed	UniProt:Q09223	protein_id:CCD61450.1
   #    score  bias  c-Evalue  i-Evalue hmmfrom  hmm to    alifrom  ali to    envfrom  env to     acc
 ---   ------ ----- --------- --------- ------- -------    ------- -------    ------- -------    ----
   1 ?    5.7   0.1     0.026        11     359     451 ..      26     119 ..       7     131 .. 0.65

  Alignments for each domain:
  == domain 1    score: 5.7 bits;  conditional E-value: 0.026
  vri-PD_FBpp0289297-aln 359 sasaykdhleavvagsssveaavsssavdavssssvsasaasvnglsalatspsretilssalssanssasssra...vsgddaqea 442
                             s+ ++++ ++avv+  ++v+   +s+ ++ v++++  a+a+ ++g+s l  +   + +    +++ ns++s s +    +   ++ +
                 B0228.6  26 SELKQNETTDAVVVNNEKVKKRRNSKDSHIVLAKEIFAVAFFSLGMSCLLMADVSTFLWG--INNPNSQQSKSIGsniDQMSSEEFQ 110
                             44457788899999*********************************9988776654443..2333333332222000223334444 PP

  vri-PD_FBpp0289297-aln 443 etassaala 451
                             + ++   ++
                 B0228.6 111 QKVHDYMSE 119
                             555554444 PP

>> ZC443.3  CE06587	WBGene00013898	status:Partially_confirmed	UniProt:Q23321	protein_id:CAA99948.1
   #    score  bias  c-Evalue  i-Evalue hmmfrom  hmm to    alifrom  ali to    envfrom  env to     acc
 ---   ------ ----- --------- --------- ------- -------    ------- -------    ------- -------    ----
   1 ?    5.4   3.3     0.032        13     193     317 ..     250     378 ..     243     388 .. 0.68

  Alignments for each domain:
  == domain 1    score: 5.4 bits;  conditional E-value: 0.032
  vri-PD_FBpp0289297-aln 193 vsvekvlAsLPtneq...vlsltKRaKlstsaasssastpsgigsgessqqerqsqatvlqqlvqspvqtsslhqpqsqqrqpqsqq 276
                             v ve+v+ sLP +e      s  K + l + + +s++st+ ++ s++++++ + + a+++  + +   + ++l++ +++++++ + +
                 ZC443.3 250 VQVENVIISLPVKEDdslAISAAKAN-LIQKKHQSKSSTEKSMMSVTKKHEAKFKVAKSVTVKKDKTEKSENLKSDVPEKTNEVTIA 335
                             779********998533233555555.555555555555554566666666666777777777788888888888888777766544 PP

  vri-PD_FBpp0289297-aln 277 q..lsqPlqvaeaqvepepeagsssypisdslnrlqptaienl 317
                                l + + + +   +++++a+s+s  + d+ ++  + ++ + 
                 ZC443.3 336 AslLEDVMEQLNLDDKKNTKAASQSKIVDDASDSDSHEEFDKC 378
                             3114458888899999999999999998777777666666655 PP

>> F13B10.1b  CE15818	WBGene00006575	locus:tir-1	SAM domain (Sterile alpha motif)	status:Confirmed	UniProt:Q86DA5	protei
   #    score  bias  c-Evalue  i-Evalue hmmfrom  hmm to    alifrom  ali to    envfrom  env to     acc
 ---   ------ ----- --------- --------- ------- -------    ------- -------    ------- -------    ----
   1 ?    5.2   1.0     0.036        15     199     319 ..       9     130 ..       3     168 .. 0.82

  Alignments for each domain:
  == domain 1    score: 5.2 bits;  conditional E-value: 0.036
  vri-PD_FBpp0289297-aln 199 lAsLPtneqvlsltKRaKlstsaasssastpsgigsgessqqerqsqatvlqqlvqspvqtsslhqpqsqqrqpqsqqqlsqPlqva 285
                             + sLP ne+v    +R+ l   aa s  +  + ++++++ + +  ++ +  ++l++s+++ ssl  p s    p     + + ++  
               F13B10.1b   9 MVSLPFNENVAPECRRNLLPRFAAVSPRPKAAVTPFVSTPSSSSITSFPYSLKLSNSNSNCSSLSRPSSLTDLPILLRDVEDQMYDD 95 
                             789*****************************9999999999999999999******************999999999988888766 PP

  vri-PD_FBpp0289297-aln 286 eaq.vepepeagsssypisdslnrlqptaienlqv 319
                             +++   p  +  ss +  ++ + +++pt++++  +
               F13B10.1b  96 DETpIIPCGSPSSSNSMLAQIQFHPPPTEMNSPLK 130
                             54414444444444455566666667777665444 PP


Internal pipeline statistics summary:
-------------------------------------
Query model(s):                            1  (590 nodes)
Target sequences:                      25547  (11210993 residues)
Passed MSV filter:                     25547  (1); expected 25547.0 (1)
Passed bias filter:                    25547  (1); expected 25547.0 (1)
Passed Vit filter:                     25547  (1); expected 25547.0 (1)
Passed Fwd filter:                     25547  (1); expected 25547.0 (1)
Initial search space (Z):              25547  [actual number of targets]
Domain search space  (domZ):              61  [number of targets reported over threshold]
# CPU time: 174.28u 0.19s 00:02:54.47 Elapsed: 00:00:48.49
# Mc/sec: 136.41
//
