# Supplementary material for: Potential Conservation of Circadian Clock Proteins in the phylum Nematoda as Revealed by Bioinformatic Searches
Source: PLoS One. 2014 Nov 14;9(11):e112871. doi: 10.1371/journal.pone.0112871 (PMC4232591; doi:10.1371/journal.pone.0112871)
Supplement: File S1 — HMM profiles used in this work and HMMsearch results. (ZIP) [file pone.0112871.s007.zip › HMMs-CE/Artropodos/tws-PH(PP2a_TWS)_FBpp0081671-aln.res]

# hmmsearch :: search profile(s) against a sequence database
# HMMER 3.0 (March 2010); http://hmmer.org/
# Copyright (C) 2010 Howard Hughes Medical Institute.
# Freely distributed under the GNU General Public License (GPLv3).
# - - - - - - - - - - - - - - - - - - - - - - - - - - - - - - - - - - - -
# query HMM file:                  tws-PH(PP2a_TWS)_FBpp0081671-aln.hmm
# target sequence database:        ../../../ProteomasGus/wormpep229
# Max sensitivity mode:            on [all heuristic filters off]
# - - - - - - - - - - - - - - - - - - - - - - - - - - - - - - - - - - - -

Query:       tws-PH(PP2a_TWS)_FBpp0081671-aln  [M=448]
Scores for complete sequences (score includes all domains):
   --- full sequence ---   --- best 1 domain ---    -#dom-
    E-value  score  bias    E-value  score  bias    exp  N  Sequence    Description
    ------- ------ -----    ------- ------ -----   ---- --  --------    -----------
     4e-213  708.5   5.3     6e-213  707.9   3.7    1.2  1  F26E4.1     CE09685	WBGene00006352	locus:sur-6	protein phosp
     0.0004   19.6   6.8        4.1    6.4   0.0    5.2  4  K04G11.4    CE11748	WBGene00010572	locus:wdr-5.2	guanine nuc
    0.00046   19.4   3.1        1.9    7.5   0.0    4.7  6  C14B1.4     CE00901	WBGene00006474	locus:wdr-5.1	guanine nuc
     0.0015   17.7   0.3        1.4    7.9   0.0    3.9  4  F13H8.2     CE27127	WBGene00017435	beta transducin Trp-Asp d
     0.0036   16.4   3.7      0.064   12.3   0.3    3.6  4  Y53C12B.1   CE14894	WBGene00013143	WD domain, G-beta repeats
     0.0036   16.4   0.1      0.098   11.7   0.0    2.4  2  Y23H5B.5    CE40876	WBGene00021276	status:Partially_confirme
      0.005   16.0   0.0       0.28   10.2   0.0    2.2  2  Y76A2B.1    CE19273	WBGene00004075	locus:pod-1	WD domain, G-
  ------ inclusion threshold ------
      0.015   14.4   0.1      0.084   11.9   0.0    2.0  2  Y111B2A.12a CE45348	WBGene00013735	status:Partially_confirme
      0.026   13.6   0.0       0.39    9.7   0.0    2.3  2  F30F8.8     CE39361	WBGene00006386	locus:taf-5	guanine nucle
       0.06   12.4   2.1       0.25   10.4   1.5    2.1  1  C18E3.5     CE27713	WBGene00015974	beta transducin	status:Co
       0.11   11.6   0.6         23    3.9   0.0    3.2  3  Y18D10A.9   CE34506	WBGene00012479	WD domain, G-beta repeat	
       0.11   11.6   0.4       0.75    8.8   0.0    2.4  3  F41E6.13b   CE30784	WBGene00018294	locus:atg-18	status:Confi
       0.11   11.5   0.4        2.6    7.0   0.0    2.4  2  F52C9.1     CE44897	WBGene00018672	status:Partially_confirme
       0.12   11.5   0.0       0.21   10.6   0.0    1.4  1  Y43F4B.9a   CE40666	WBGene00012806	status:Confirmed	UniProt:
       0.13   11.3   0.4       0.79    8.7   0.0    2.3  3  F41E6.13a   CE10268	WBGene00018294	locus:atg-18	status:Confi
       0.13   11.3   0.4         12    4.9   0.0    3.0  3  ZC302.2a    CE06574	WBGene00013862	locus:wdr-5.3	guanine nuc
       0.13   11.3   0.9        9.6    5.2   0.1    4.0  4  C04F6.4a    CE03924	WBGene00006810	locus:unc-78	beta transdu
       0.15   11.1   0.1        2.9    6.9   0.0    2.7  2  F13D12.7a   CE02186	WBGene00001679	locus:gpb-1	guanine nucle
       0.22   10.6   0.1       0.77    8.8   0.0    2.1  2  F13D12.7b   CE44352	WBGene00001679	locus:gpb-1	status:Confir
       0.23   10.5   1.0        7.8    5.5   0.1    3.4  4  C04F6.4b    CE33554	WBGene00006810	locus:unc-78	status:Confi
       0.25   10.4   0.6         16    4.4   0.3    2.7  2  F28C6.3     CE03274	WBGene00000773	locus:cpf-1	cleavage stim
       0.27   10.3   0.0         10    5.1   0.0    3.0  3  F02E8.5     CE07020	WBGene00017178	locus:atg-16.1	status:Par
       0.28   10.2   1.3         40    3.1   0.0    3.9  5  K08F9.2     CE11944	WBGene00010685	locus:aipl-1	beta-transdu
        0.3   10.1   0.6        8.8    5.3   0.1    3.0  3  T03F6.5     CE29339	WBGene00003047	locus:lis-1	WD domain, G-
       0.31   10.1   0.5        2.4    7.2   0.2    2.1  1  C05D2.10a   CE26861	WBGene00015470	status:Confirmed	UniProt:
       0.32   10.0   0.5        2.4    7.2   0.2    2.1  1  C05D2.10b   CE29560	WBGene00015470	status:Confirmed	UniProt:
       0.34   10.0   0.9        1.5    7.8   0.0    2.0  2  C01C4.3a    CE03889	WBGene00015293	status:Confirmed	UniProt:
       0.38    9.8   0.6         31    3.5   0.0    3.0  2  F08G12.2    CE18578	WBGene00008586	WD domain, G-beta repeat 
       0.44    9.6   0.8        1.8    7.6   0.0    2.3  2  F49D11.1    CE28405	WBGene00018625	locus:prp-17	status:Confi
       0.48    9.4   0.0       0.91    8.5   0.0    1.3  1  F10F2.1     CE32621	WBGene00004760	locus:sel-2	WD domain, G-
       0.59    9.1   0.4        2.3    7.2   0.3    1.9  1  T10F2.4     CE38104	WBGene00020423	status:Confirmed	UniProt:
        0.6    9.1   0.1         17    4.4   0.0    2.7  2  F21H12.1    CE32634	WBGene00017683	status:Confirmed	UniProt:
       0.62    9.1   0.0         32    3.4   0.0    2.3  2  F55F8.5     CE11196	WBGene00018893	locus:tag-345	status:Conf
       0.64    9.0   0.2       0.93    8.5   0.2    1.2  1  T24A6.16    CE39033	WBGene00020753	status:Partially_confirme
       0.64    9.0   0.2         17    4.3   0.0    2.9  3  C36B1.5     CE05372	WBGene00007972	locus:prp-4	U4\/U6 small 
       0.64    9.0   0.2       0.93    8.5   0.2    1.2  1  F40C5.1     CE42247	WBGene00018228	status:Partially_confirme
        0.7    8.9   0.1        4.3    6.3   0.0    2.2  2  CC4.3       CE15742	WBGene00004895	locus:smu-1	WD domain, G-
       0.76    8.8   1.2        1.8    7.5   0.0    1.9  2  C01C4.3b    CE30846	WBGene00015293	serine\/threonine protein
       0.77    8.8   0.1         46    2.9   0.0    2.7  3  ZK520.3a    CE40489	WBGene00001118	locus:dyf-2	status:Confir
       0.96    8.4   0.0         14    4.6   0.0    2.0  2  Y54H5A.1    CE27292	WBGene00021899	status:Confirmed	UniProt:
          1    8.3   0.0        2.2    7.3   0.0    1.4  1  C09G9.2b    CE42621	WBGene00007493	status:Confirmed	UniProt:
        1.1    8.2   0.0        3.8    6.5   0.0    1.7  2  K06A5.8d    CE33139	WBGene00019434	status:Partially_confirme
        1.7    7.7   0.0        3.6    6.6   0.0    1.5  1  R166.4      CE03583	WBGene00004185	locus:pro-1	status:Partia
        1.7    7.7   0.3         83    2.1   0.0    2.6  3  D1054.15b   CE45329	WBGene00006481	locus:tag-135	status:Conf
        1.7    7.6   1.2        3.1    6.8   0.1    1.9  2  F49D11.10   CE44000	WBGene00045433	status:Partially_confirme
        1.8    7.5   0.5         25    3.8   0.0    2.7  4  B0280.9     CE00816	WBGene00015104	status:Confirmed	UniProt:
        1.8    7.5   0.0        4.2    6.3   0.0    1.4  1  C09G9.2a    CE35389	WBGene00007493	status:Confirmed	UniProt:
          2    7.4   0.0        7.2    5.6   0.0    1.8  2  K06A5.8b    CE31355	WBGene00019434	status:Partially_confirme
          2    7.4   2.9          2    7.4   0.7    1.8  2  T22B2.1     CE13928	WBGene00020665	status:Partially_confirme
        2.1    7.4   0.4        5.2    6.0   0.2    1.8  1  K06A1.5     CE39948	WBGene00019427	locus:atg-16.2	status:Par
        2.2    7.3   0.0        6.6    5.7   0.0    1.7  2  K06A5.8a    CE31354	WBGene00019434	status:Partially_confirme
        2.2    7.3   0.2         16    4.4   0.0    2.4  3  ZK430.7     CE05083	WBGene00022742	ribosomal processing prot
        2.5    7.1   0.3    1.1e+02    1.7   0.0    2.5  3  D1054.15a   CE05533	WBGene00006481	locus:tag-135	beta transd
        2.6    7.0   0.1        4.5    6.2   0.1    1.3  1  F29D11.2    CE09790	WBGene00009254	locus:capg-1	status:Confi
        2.6    7.0   0.2         30    3.5   0.0    2.7  2  Y41C4A.11   CE20251	WBGene00012757	WD domain, G-beta repeat	
          3    6.8   4.6         50    2.8   1.1    3.7  3  K04D7.1     CE06090	WBGene00010556	locus:rack-1	guanine nucl
        3.1    6.8   0.0         49    2.8   0.0    2.0  2  F45D11.10   CE40256	WBGene00018456	locus:fbxc-39	status:Part
        3.6    6.6   0.0        8.1    5.4   0.0    1.5  1  T05H4.14    CE13295	WBGene00001513	locus:gad-1	status:Confir
        4.4    6.3   0.0        9.8    5.1   0.0    1.5  1  R07C3.8     CE12536	WBGene00019924	locus:fbxc-33	status:Part
        4.4    6.3   0.0        7.6    5.5   0.0    1.4  1  Y102A11A.9  CE39427	WBGene00022419	status:Confirmed	UniProt:
        4.6    6.2   0.1         43    3.0   0.0    2.5  2  F55F8.3     CE30542	WBGene00018891	status:Confirmed	UniProt:
        4.6    6.2   0.3        9.1    5.2   0.2    1.4  1  F49D11.2    CE17076	WBGene00018626	status:Partially_confirme
        4.9    6.1   0.0         38    3.2   0.0    2.0  2  T12B5.1     CE20059	WBGene00020448	locus:fbxa-51	status:Part
          5    6.1   0.1         70    2.3   0.0    2.3  2  R06A4.9     CE21113	WBGene00011051	locus:pfs-2	six WD40 repe
          5    6.1   0.0         54    2.7   0.0    2.1  2  C42C1.4a    CE16910	WBGene00016582	status:Partially_confirme
        5.4    6.0   0.0         46    2.9   0.0    2.1  2  C33H5.7     CE04150	WBGene00016374	locus:swd-2.2	status:Conf
        5.6    5.9   0.0         28    3.6   0.0    2.1  2  ZK177.6     CE26338	WBGene00001511	locus:fzy-1	CDC20	status:
        5.6    5.9   0.1         84    2.0   0.0    1.9  2  F49C12.4    CE03364	WBGene00009874	status:Partially_confirme
          6    5.8   0.2        9.9    5.1   0.1    1.3  1  C31B8.4     CE08484	WBGene00016281	status:Partially_confirme
        6.3    5.8   0.0        9.3    5.2   0.0    1.2  1  Y73F8A.24b  CE44553	WBGene00013529	status:Partially_confirme
        6.7    5.7   0.0         11    4.9   0.0    1.3  1  C44E12.1    CE27852	WBGene00016657	status:Confirmed	UniProt:
        7.1    5.6   0.1          7    5.6   0.0    1.1  1  K01A12.4    CE31202	WBGene00044578	status:Predicted	UniProt:
        7.1    5.6   0.1          7    5.6   0.0    1.1  1  M02D8.6     CE31202	WBGene00019732	status:Confirmed	UniProt:
        7.5    5.5   0.1         12    4.9   0.0    1.2  1  Y66H1B.4    CE20348	WBGene00004981	locus:spl-1	status:Confir
        7.6    5.5   0.0         14    4.6   0.0    1.4  1  E03H4.2     CE36122	WBGene00008470	status:Partially_confirme
        7.6    5.5   0.0         11    4.9   0.0    1.2  1  Y73F8A.24a  CE32998	WBGene00013529	status:Partially_confirme
          8    5.4   0.3         57    2.6   0.1    2.0  2  Y105E8A.8   CE29846	WBGene00013669	status:Partially_confirme
        8.4    5.4   0.4         45    2.9   0.0    2.4  2  F02E9.10a   CE27119	WBGene00008533	status:Confirmed	UniProt:
        8.5    5.3   0.0         13    4.8   0.0    1.2  1  Y51B9A.3    CE19213	WBGene00013085	status:Confirmed	UniProt:
        8.6    5.3   0.6         48    2.9   0.0    1.9  2  F28F8.9b    CE45095	WBGene00044188	status:Partially_confirme
        9.1    5.2   0.5         46    2.9   0.1    2.4  2  F02E9.10c   CE41213	WBGene00008533	status:Confirmed	UniProt:
        9.2    5.2   0.0    1.4e+02    1.3   0.0    2.2  2  T05A8.5     CE27435	WBGene00020231	status:Partially_confirme
        9.4    5.2   0.0         14    4.7   0.0    1.1  1  F18C5.4     CE31792	WBGene00017559	status:Confirmed	UniProt:


Domain annotation for each sequence (and alignments):
>> F26E4.1  CE09685	WBGene00006352	locus:sur-6	protein phosphatase	status:Confirmed	UniProt:P90851	protein_id:CAB03008.1
   #    score  bias  c-Evalue  i-Evalue hmmfrom  hmm to    alifrom  ali to    envfrom  env to     acc
 ---   ------ ----- --------- --------- ------- -------    ------- -------    ------- -------    ----
   1 !  707.9   3.7    2e-215    6e-213      10     446 ..      45     494 ..      37     495 .] 0.92

  Alignments for each domain:
  == domain 1    score: 707.9 bits;  conditional E-value: 2e-215
  tws-PH(PP2a_TWS)_FBpp0081671-aln  10 geiqwcfsqvkgtleddv.teadiiscvefnhdgellatgdkggrvvifqrdpaskasip.rrgeynvystfqshep 84 
                                        +i+w f+qvkg ++ dv tead+iscvef hdge latgdkggrvvifqrd + k +   r  eynvystfqshep
                           F26E4.1  45 DQINWKFNQVKGNIDADVhTEADVISCVEFSHDGEYLATGDKGGRVVIFQRDQSGKYVKGvRSREYNVYSTFQSHEP 121
                                       5799***********99979************************************98762667************* PP

  tws-PH(PP2a_TWS)_FBpp0081671-aln  85 efdylksleieekinkirwlkrknqahfllstndktiklwkvserdkkveg..yntkeengairdpanvtslrvpti 159
                                       efdylkslei+ekin+irwlk+kn a f+lstndktiklwk+ser++k+    +n    n +i        l++p+i
                           F26E4.1 122 EFDYLKSLEIDEKINQIRWLKKKNAANFILSTNDKTIKLWKISERERKIGDdaWNLPRTN-RINTSSFRGRLQIPSI 197
                                       *************************************************65115554444.5566666789****** PP

  tws-PH(PP2a_TWS)_FBpp0081671-aln 160 kplellveasprrifanahtyhinsisvnsdqetylsaddlrinlwhleitdqsfnivdikptnmeeltevitaaef 236
                                        p+el+veasprr++ nahtyh+nsisvnsdqet+lsaddlr+nlw+leit++sfnivdikp+nmeeltevitaaef
                           F26E4.1 198 VPMELIVEASPRRVYGNAHTYHVNSISVNSDQETFLSADDLRVNLWNLEITNESFNIVDIKPANMEELTEVITAAEF 274
                                       ***************************************************************************** PP

  tws-PH(PP2a_TWS)_FBpp0081671-aln 237 hpvecnllvyssskgtirlcdmrsaalcdrhaklfeeeedptnrsffseiissisdvklsnsgrymisrdylsvkvw 313
                                       hp++cn +vyssskg+irlcdmr  alcd +ak+fee+edp++rsffseii+s+sdvk+s +gry+++rdyl+vkvw
                           F26E4.1 275 HPTQCNWFVYSSSKGSIRLCDMRDRALCDAYAKIFEEPEDPQSRSFFSEIIASVSDVKFSHNGRYLLTRDYLTVKVW 351
                                       ***************************************************************************** PP

  tws-PH(PP2a_TWS)_FBpp0081671-aln 314 dlkmetkpietypvheylrsklcslyendcifdkfeccwsgndsaimtgsynnffrvfdrsakrdv.tleasrdiak 389
                                       dl+me++p+etypvh+ylr+klc+lyend ifdkfec wsg+d++i+tgsy n+fr + r  ++d  t ea     +
                           F26E4.1 352 DLNMESQPVETYPVHNYLRTKLCALYENDSIFDKFECDWSGDDKHILTGSYHNLFRSYARGNNQDAkTWEARP--QE 426
                                       ************************************************************9999872556543..58 PP

  tws-PH(PP2a_TWS)_FBpp0081671-aln 390 pktvlkprkvctggkrkkd...........eisvdcldfnkkilhtawhpeenivavaatnnlflfqd 446
                                       p++ l++r v+ ++krk++           ++s d l+f++kilhtawhp++ni+a+aatnnl++f d
                           F26E4.1 427 PHSQLRSRFVVPSAKRKRNnlsssgetteeDLSSDQLQFDRKILHTAWHPKDNIIALAATNNLYIFSD 494
                                       999********999999862222222221146789*******************************98 PP

>> K04G11.4  CE11748	WBGene00010572	locus:wdr-5.2	guanine nucleotide bionding protein beta subunit	status:Partially_conf
   #    score  bias  c-Evalue  i-Evalue hmmfrom  hmm to    alifrom  ali to    envfrom  env to     acc
 ---   ------ ----- --------- --------- ------- -------    ------- -------    ------- -------    ----
   1 ?    4.6   1.4     0.046        14     288     316 ..     108     137 ..     101     229 .. 0.82
   2 ?    4.5   0.0      0.05        16      31      58 ..     233     260 ..     227     269 .. 0.76
   3 ?    6.4   0.0     0.013       4.1     281     330 ..     269     318 ..     259     334 .. 0.77
   4 ?    0.1   0.0       1.1   3.2e+02     417     438 ..     361     382 ..     343     386 .. 0.84

  Alignments for each domain:
  == domain 1    score: 4.6 bits;  conditional E-value: 0.046
  tws-PH(PP2a_TWS)_FBpp0081671-aln 288 ssisdvklsnsgrymisrd.ylsvkvwdlk 316
                                        sis +k+s +grym s     s+k+w + 
                          K04G11.4 108 KSISGIKFSPDGRYMGSGSaDCSIKIWRMD 137
                                       5899***********986426899999765 PP

  == domain 2    score: 4.5 bits;  conditional E-value: 0.05
  tws-PH(PP2a_TWS)_FBpp0081671-aln  31 diiscvefnhdgellatgdkggrvvifq 58 
                                       d +s v fn dg  la+g   g v i++
                          K04G11.4 233 DPVSSVCFNRDGAYLASGSYDGIVRIWD 260
                                       5678888888888888888888877764 PP

  == domain 3    score: 6.4 bits;  conditional E-value: 0.013
  tws-PH(PP2a_TWS)_FBpp0081671-aln 281 sffseiissisdvklsnsgrymisrdy.lsvkvwdlkmetkpietypvhey 330
                                       +++ e    i+ vk+s +g+y+++ +   ++k+wd + + + ++ y  he 
                          K04G11.4 269 TLIDEEHPPITHVKFSPNGKYILASNLnNTLKLWDYQ-KLRVLKEYTGHEN 318
                                       55666667799**********9987752689****97.5678888888885 PP

  == domain 4    score: 0.1 bits;  conditional E-value: 1.1
  tws-PH(PP2a_TWS)_FBpp0081671-aln 417 fnkkilhtawhpeenivavaat 438
                                        n  ++ t  hp +ni+a aa 
                          K04G11.4 361 HNTAVMCTDCHPGQNIIASAAL 382
                                       6889999***********9985 PP

>> C14B1.4  CE00901	WBGene00006474	locus:wdr-5.1	guanine nucleotide binding protein	status:Confirmed	UniProt:Q17963	prot
   #    score  bias  c-Evalue  i-Evalue hmmfrom  hmm to    alifrom  ali to    envfrom  env to     acc
 ---   ------ ----- --------- --------- ------- -------    ------- -------    ------- -------    ----
   1 ?    1.5   0.0      0.39   1.2e+02     288     315 ..      88     116 ..      80     130 .. 0.73
   2 ?   -0.8   0.1         2   6.1e+02     112     126 ..     144     158 ..     121     195 .. 0.59
   3 ?    0.2   0.1      0.96     3e+02     348     375 ..     175     202 ..     152     214 .. 0.81
   4 !    7.5   0.0    0.0061       1.9      29      58 ..     212     241 ..     205     253 .. 0.87
   5 ?    5.0   0.0     0.034        10     292     334 ..     261     301 ..     250     318 .. 0.71
   6 ?   -1.0   0.0       2.4   7.3e+02     412     437 ..     336     362 ..     324     373 .. 0.80

  Alignments for each domain:
  == domain 1    score: 1.5 bits;  conditional E-value: 0.39
  tws-PH(PP2a_TWS)_FBpp0081671-aln 288 ssisdvklsnsgrym.isrdylsvkvwdl 315
                                        sis  k+s  g+y+  s    +vk+w++
                           C14B1.4  88 KSISSAKFSPCGKYLgTSSADKTVKIWNM 116
                                       57888888888888744556677888876 PP

  == domain 2    score: -0.8 bits;  conditional E-value: 2
  tws-PH(PP2a_TWS)_FBpp0081671-aln 112 fllstndktiklwkv 126
                                        + +++dkt+k++ +
                           C14B1.4 144 VVSASDDKTLKIFEI 158
                                       222334455555443 PP

  == domain 3    score: 0.2 bits;  conditional E-value: 0.96
  tws-PH(PP2a_TWS)_FBpp0081671-aln 348 feccwsgndsaimtgsynnffrvfdrsa 375
                                       f c ++ + s +++gs+++  r++d ++
                           C14B1.4 175 FCCNFNPQSSLVVSGSFDESVRIWDVKT 202
                                       6677899999999999999999999766 PP

  == domain 4    score: 7.5 bits;  conditional E-value: 0.0061
  tws-PH(PP2a_TWS)_FBpp0081671-aln  29 eadiiscvefnhdgellatgdkggrvvifq 58 
                                       ++d +s+v fn dg l+a+g   g v i++
                           C14B1.4 212 HSDPVSAVSFNRDGSLIASGSYDGLVRIWD 241
                                       57889*******************999875 PP

  == domain 5    score: 5.0 bits;  conditional E-value: 0.034
  tws-PH(PP2a_TWS)_FBpp0081671-aln 292 dvklsnsgrymisrdy.lsvkvwdlkmetkpietypvheylrsk 334
                                        vk+s +g+y+++ +   ++k+wd+  + k ++ y  he   sk
                           C14B1.4 261 FVKFSPNGKYILASNLdSTLKLWDFS-KGKTLKQYTGHEN--SK 301
                                       57788888887766642467888875.4677777777774..34 PP

  == domain 6    score: -1.0 bits;  conditional E-value: 2.4
  tws-PH(PP2a_TWS)_FBpp0081671-aln 412 vdcld.fnkkilhtawhpeenivavaa 437
                                       v+cl+   + +l +  hp +ni+a  a
                           C14B1.4 336 VQCLEgHTQPVLASDCHPVQNIIASGA 362
                                       788873456799999********9877 PP

>> F13H8.2  CE27127	WBGene00017435	beta transducin Trp-Asp domains	status:Partially_confirmed	UniProt:Q19433	protein_id:
   #    score  bias  c-Evalue  i-Evalue hmmfrom  hmm to    alifrom  ali to    envfrom  env to     acc
 ---   ------ ----- --------- --------- ------- -------    ------- -------    ------- -------    ----
   1 ?   -0.5   0.0       1.6   5.1e+02      28      61 ..      58      91 ..      37     103 .. 0.82
   2 !    7.9   0.0    0.0045       1.4      32      57 ..     105     130 ..     100     138 .. 0.90
   3 ?   -0.3   0.0       1.4   4.4e+02       8      59 ..     429     480 ..     425     501 .. 0.67
   4 ?    3.9   0.0     0.073        23     176     238 ..     490     554 ..     477     568 .. 0.85

  Alignments for each domain:
  == domain 1    score: -0.5 bits;  conditional E-value: 1.6
  tws-PH(PP2a_TWS)_FBpp0081671-aln 28 teadiiscvefnhdgellatgdkggrvvifqrdp 61
                                        +  iscv    +  lla g   g v +f+++ 
                           F13H8.2 58 ESTKPISCVRQCENKPLLAIGYADGSVKLFNQEN 91
                                      455679*********************9998765 PP

  == domain 2    score: 7.9 bits;  conditional E-value: 0.0045
  tws-PH(PP2a_TWS)_FBpp0081671-aln  32 iiscvefnhdgellatgdkggrvvif 57 
                                        + c+ef  dg l+atg k g +v++
                           F13H8.2 105 AVNCIEFSSDGLLFATGGKDGVIVLW 130
                                       589******************99986 PP

  == domain 3    score: -0.3 bits;  conditional E-value: 1.4
  tws-PH(PP2a_TWS)_FBpp0081671-aln   8 gngeiqwcfsqvkgtleddvteadi..iscvefnhdgellatgdkggrvvifqr 59 
                                       gn  i w+   ++ +l   +t+ di  i +v+f    + + tg k g + +f+ 
                           F13H8.2 429 GNEVIVWSTHSLRSSLT--LTDNDIkdIVAVNFVPGDNYILTGGKNGEIGVFEL 480
                                       55567777777777775..44444422556667677778888888888888864 PP

  == domain 4    score: 3.9 bits;  conditional E-value: 0.073
  tws-PH(PP2a_TWS)_FBpp0081671-aln 176 nahtyhinsisvnsdqetylsad.dlrinlwhle.itdqsfnivdikptnmeeltevitaaefhp 238
                                       +aht  i +i    d+e +++a  d  + +w +  +t+ s + + ik  ++ el +   aa f  
                           F13H8.2 490 KAHTGAIWTIQNSPDNEGFITASaDKTVRFWSFVlVTEGSRKRISIKEQKVLELPDEALAASFSA 554
                                       69*****************987538899***86527899***************99999998864 PP

>> Y53C12B.1  CE14894	WBGene00013143	WD domain, G-beta repeats (4 domains)	status:Partially_confirmed	UniProt:O18215	pro
   #    score  bias  c-Evalue  i-Evalue hmmfrom  hmm to    alifrom  ali to    envfrom  env to     acc
 ---   ------ ----- --------- --------- ------- -------    ------- -------    ------- -------    ----
   1 ?    1.9   0.0       0.3        92      33      56 ..     112     135 ..     105     164 .. 0.80
   2 ?   -3.0   0.0       9.1   2.8e+03     348     372 ..     322     347 ..     318     355 .. 0.71
   3 ?   -1.7   0.0       3.7   1.1e+03     109     132 ..     425     451 ..     411     469 .. 0.63
   4 !   12.3   0.3   0.00021     0.064     108     215 ..     533     643 ..     526     673 .. 0.73

  Alignments for each domain:
  == domain 1    score: 1.9 bits;  conditional E-value: 0.3
  tws-PH(PP2a_TWS)_FBpp0081671-aln  33 iscvefnhdgellatgdkggrvvi 56 
                                       i ++efn +g+llatg     v +
                         Y53C12B.1 112 ILVMEFNEEGHLLATGSADHIVKV 135
                                       5578************87666555 PP

  == domain 2    score: -3.0 bits;  conditional E-value: 9.1
  tws-PH(PP2a_TWS)_FBpp0081671-aln 348 feccwsgndsaimtgsynn.ffrvfd 372
                                       + cc  g+d++ m+ + n   +r+++
                         Y53C12B.1 322 YSCCLLGKDESHMAVASNTsEIRLYN 347
                                       68999999999888766641466665 PP

  == domain 3    score: -1.7 bits;  conditional E-value: 3.7
  tws-PH(PP2a_TWS)_FBpp0081671-aln 109 qahfllst.ndktiklwk..vserdkk 132
                                       +a fl s   d tiklw   vs + k+
                         Y53C12B.1 425 RAPFLASVsTDCTIKLWGlgVSTKLKE 451
                                       455665541467777775224555444 PP

  == domain 4    score: 12.3 bits;  conditional E-value: 0.00021
  tws-PH(PP2a_TWS)_FBpp0081671-aln 108 nqahflls.tndktiklwkvserd..kkvegyntkeengai..rdpanvtslrvptikplellveasprrifanaht 179
                                       +++h l s + d tik+w++se+   + ++g+       +    d + +++     ik     ++++      +aht
                         Y53C12B.1 533 KNSHKLAScSGDMTIKIWNISEKSclQTISGHSCAVFRVIFarNDSQLISADSAGIIKIWT--IKTADCECSIDAHT 607
                                       345666551679***********84468999988765544321566667776666666654..45556667789*** PP

  tws-PH(PP2a_TWS)_FBpp0081671-aln 180 yhinsisvnsdqetylsa.ddlrinlwhleitdqsfn 215
                                        +i s+s n ++  +++a  d ri +w+ ++t++  +
                         Y53C12B.1 608 DKIWSLSKNHNESEFVTAgTDGRIVVWK-DVTEEKQK 643
                                       **********999998874699*****7.56665555 PP

>> Y23H5B.5  CE40876	WBGene00021276	status:Partially_confirmed	UniProt:Q9N477	protein_id:CCD68141.1
   #    score  bias  c-Evalue  i-Evalue hmmfrom  hmm to    alifrom  ali to    envfrom  env to     acc
 ---   ------ ----- --------- --------- ------- -------    ------- -------    ------- -------    ----
   1 !   11.7   0.0   0.00032     0.098      34     101 ..      86     156 ..      82     166 .. 0.72
   2 ?    1.5   0.0       0.4   1.2e+02     352     383 ..     186     218 ..     166     237 .. 0.76

  Alignments for each domain:
  == domain 1    score: 11.7 bits;  conditional E-value: 0.00032
  tws-PH(PP2a_TWS)_FBpp0081671-aln  34 scvefnhdgellatgdkggrvvifqrdpaska.siprrgeynvystfqs..hepefdylksleieekinki 101
                                         ++f hdg lla g   g+v if+ + ++ +  +  r   +  st +s    p  d + s+  + ki++ 
                          Y23H5B.5  86 CSIDFRHDGRLLAIGGDEGKVRIFDVEKTTGSsKVALRVMQASQSTVKSvhFSPRGDTVFSMADDGKIKQY 156
                                       5689********************98766543045556666667777663235777777777777776665 PP

  == domain 2    score: 1.5 bits;  conditional E-value: 0.4
  tws-PH(PP2a_TWS)_FBpp0081671-aln 352 wsgndsaimtgsynnffrvfd.rsakrdvtlea 383
                                        s nd+ ++tg y+   r++d rs ++ + l++
                          Y23H5B.5 186 SSINDHIVLTGGYDHKVRLWDiRSKEKSLELDC 218
                                       466899999999999999999344445666654 PP

>> Y76A2B.1  CE19273	WBGene00004075	locus:pod-1	WD domain, G-beta repeat (3 domains)	status:Confirmed	UniProt:Q9XTG9	pro
   #    score  bias  c-Evalue  i-Evalue hmmfrom  hmm to    alifrom  ali to    envfrom  env to     acc
 ---   ------ ----- --------- --------- ------- -------    ------- -------    ------- -------    ----
   1 ?    3.2   0.0      0.12        37      31      58 ..     171     199 ..     157     210 .. 0.82
   2 !   10.2   0.0   0.00092      0.28     194     267 ..     645     717 ..     634     721 .. 0.84

  Alignments for each domain:
  == domain 1    score: 3.2 bits;  conditional E-value: 0.12
  tws-PH(PP2a_TWS)_FBpp0081671-aln  31 diiscvefnhdgella.tgdkggrvvifq 58 
                                       d +  +++  dg+lla +gdkg ++v+++
                          Y76A2B.1 171 DKVQSMDWSEDGKLLAvSGDKGRQIVVYD 199
                                       67788999*******9459***9999985 PP

  == domain 2    score: 10.2 bits;  conditional E-value: 0.00092
  tws-PH(PP2a_TWS)_FBpp0081671-aln 194 ylsaddlrinlwhleitdqsfnivdikptnmeel.tevitaaefhpvecnllvyssskgtirlcdmrsaalcdrh 267
                                        + +d  +inlw+l   d   n  ++ p ++ ++  e it+  +hp+  +ll  + s+ ti l d+ +a l  r 
                          Y76A2B.1 645 AVGTDCGQINLWRLTTNDGPRN--EMEPEKIIKIgGEKITSLRWHPLASDLLAVALSNSTIELWDVANAKLYSRF 717
                                       45677889*******9999998..5678887776369*****************************999998775 PP

>> Y111B2A.12a  CE45348	WBGene00013735	status:Partially_confirmed	UniProt:E0R7L2	protein_id:CBW48561.1
   #    score  bias  c-Evalue  i-Evalue hmmfrom  hmm to    alifrom  ali to    envfrom  env to     acc
 ---   ------ ----- --------- --------- ------- -------    ------- -------    ------- -------    ----
   1 ?   11.9   0.0   0.00027     0.084       9      58 ..      77     128 ..      70     155 .. 0.80
   2 ?   -0.3   0.0       1.4   4.2e+02     354     373 ..     354     373 ..     307     387 .. 0.65

  Alignments for each domain:
  == domain 1    score: 11.9 bits;  conditional E-value: 0.00027
  tws-PH(PP2a_TWS)_FBpp0081671-aln   9 ngeiqwcfsqvkgtled..dvteadiiscvefnhdgellatgdkggrvvifq 58 
                                       + ++++ f q +   e    v + d ++ v fnh   llatgd  g+++i +
                       Y111B2A.12a  77 EDDVAFLFDQNQSESEPvlKVEHKDSVTQVMFNHSETLLATGDLSGKIMISE 128
                                       55677777777666664225788999**********************9965 PP

  == domain 2    score: -0.3 bits;  conditional E-value: 1.4
  tws-PH(PP2a_TWS)_FBpp0081671-aln 354 gndsaimtgsynnffrvfdr 373
                                       gn  ++ +gs ++ +r+fd 
                       Y111B2A.12a 354 GNAPYVTAGSIDGTIRIFDA 373
                                       44445555555555555553 PP

>> F30F8.8  CE39361	WBGene00006386	locus:taf-5	guanine nucleotide-binding protein	status:Confirmed	UniProt:O01985	protei
   #    score  bias  c-Evalue  i-Evalue hmmfrom  hmm to    alifrom  ali to    envfrom  env to     acc
 ---   ------ ----- --------- --------- ------- -------    ------- -------    ------- -------    ----
   1 ?    1.1   0.0      0.53   1.6e+02      35      72 ..     324     361 ..     314     434 .. 0.79
   2 ?    9.7   0.0    0.0013      0.39     277     317 ..     510     550 ..     484     558 .. 0.78

  Alignments for each domain:
  == domain 1    score: 1.1 bits;  conditional E-value: 0.53
  tws-PH(PP2a_TWS)_FBpp0081671-aln  35 cvefnhdgellatgdkggrvvifqrdpaskasiprrge 72 
                                         +f  d  l+a g     +v+   dp+ k    r  e
                           F30F8.8 324 SCDFTDDSSLIAMGLSDSSIVMNAMDPMNKMKKLRDME 361
                                       45899999999999999999999999999987766555 PP

  == domain 2    score: 9.7 bits;  conditional E-value: 0.0013
  tws-PH(PP2a_TWS)_FBpp0081671-aln 277 ptnrsffseiissisdvklsnsgrymisrdyls.vkvwdlkm 317
                                       ++   +fs   +si  vk+s  gry++s d ++ + +wdl  
                           F30F8.8 510 TR-VRIFSGHKASIIAVKFSPCGRYIVSLDAIGnLMIWDLAY 550
                                       33.4468888999*****************9954899**975 PP

>> C18E3.5  CE27713	WBGene00015974	beta transducin	status:Confirmed	UniProt:O02097	protein_id:CCD65140.1
   #    score  bias  c-Evalue  i-Evalue hmmfrom  hmm to    alifrom  ali to    envfrom  env to     acc
 ---   ------ ----- --------- --------- ------- -------    ------- -------    ------- -------    ----
   1 ?   10.4   1.5   0.00082      0.25     182     376 ..      82     287 ..      70     294 .. 0.68

  Alignments for each domain:
  == domain 1    score: 10.4 bits;  conditional E-value: 0.00082
  tws-PH(PP2a_TWS)_FBpp0081671-aln 182 insisvnsdqetylsa.ddlrinlwhleitdqsfnivdikptnmeeltevitaaefhpvecnllvyssskgtirlcd 257
                                       i  +  n+d    +sa  d  + +w++e              n++  t+++ + +      +++  +s  gt+ + d
                           C18E3.5  82 IMEVKFNADSSHLVSAgTDKTVRVWDMETGSC--------IRNFKSHTDIVNSVDVNRRGPQMICSASDDGTVMVHD 150
                                       55566666666666652355666666665432........24677889999999999999999999*********** PP

  tws-PH(PP2a_TWS)_FBpp0081671-aln 258 mrsaalcdrhaklfeeeedptnrsffseiissisd.vk....lsnsgrymis..rdyl.svkv..wdlkmetkp... 321
                                       mrs   + +    +++   + n +  + i   i + +k    l n+ ry++s  rd + s+ v      + ++    
                           C18E3.5 151 MRSKEAAKKFICKYQQTAVTFNDAADNVICGGIDNqIKvwdmLRNDVRYVLSghRDTItSLSVshNGNFLLSNSmdc 227
                                       ***9999998888888776666666555555554323322337899*****95566542233311222333344000 PP

  tws-PH(PP2a_TWS)_FBpp0081671-aln 322 .ietypvheylrs.klcslyend.cifdk..feccwsgndsaimtgsynnffrvfdrsak 376
                                        + ++ +  ++ + +l++ y+     f+k  ++c ws  d++i +gs + f  v++ +++
                           C18E3.5 228 sLMSWDIRPFVPAqRLVARYQGAsHNFEKnlLKCGWSPRDNYITAGSADRFVYVWNAKSR 287
                                       144566777765437999998651568875579******************999987765 PP

>> Y18D10A.9  CE34506	WBGene00012479	WD domain, G-beta repeat	status:Confirmed	UniProt:Q9XW12	protein_id:CAA22322.2
   #    score  bias  c-Evalue  i-Evalue hmmfrom  hmm to    alifrom  ali to    envfrom  env to     acc
 ---   ------ ----- --------- --------- ------- -------    ------- -------    ------- -------    ----
   1 ?    3.5   0.1     0.099        31      20      64 ..      59     101 ..      47     132 .. 0.76
   2 ?   -0.1   0.0       1.3   3.9e+02     418     435 ..     156     173 ..     128     184 .. 0.73
   3 ?    3.9   0.0     0.074        23     182     257 ..     258     334 ..     243     337 .] 0.81

  Alignments for each domain:
  == domain 1    score: 3.5 bits;  conditional E-value: 0.099
  tws-PH(PP2a_TWS)_FBpp0081671-aln  20 kgtleddvteadiiscvefnhdgellatgdkggrvvifqrdpask 64 
                                       + tl+d  t a  +  v f  dg+ l +      vv++q++    
                         Y18D10A.9  59 RTTLDDSHTRA--VRSVAFSNDGKCLVSASFDASVVVYQQEDGEF 101
                                       67888888876..7899************99999*9999875444 PP

  == domain 2    score: -0.1 bits;  conditional E-value: 1.3
  tws-PH(PP2a_TWS)_FBpp0081671-aln 418 nkkilhtawhpeenivav 435
                                        + + + awhp+e+++  
                         Y18D10A.9 156 TQDVKQVAWHPTEDLLVS 173
                                       56677899***9998754 PP

  == domain 3    score: 3.9 bits;  conditional E-value: 0.074
  tws-PH(PP2a_TWS)_FBpp0081671-aln 182 insisvnsdqetyls.addlrinlwhleitdqsfnivdikptnmeeltevitaaefhpvecnllvyssskgtirlcd 257
                                       + s++ ns ++   +   d +i l+++  t +s  i  +      el     a +  p   nll  +s  gtirl +
                         Y18D10A.9 258 LYSVAWNSTNDVIATgGGDCKIRLFKISSTPESPVIEHLGVVGRHELDVNHVAWNPNPKFSNLLTSASDDGTIRLWE 334
                                       56777777777665415799999999999999999999999999999988899999999999999999999999976 PP

>> F41E6.13b  CE30784	WBGene00018294	locus:atg-18	status:Confirmed	UniProt:Q8MXJ8	protein_id:CCD64091.1
   #    score  bias  c-Evalue  i-Evalue hmmfrom  hmm to    alifrom  ali to    envfrom  env to     acc
 ---   ------ ----- --------- --------- ------- -------    ------- -------    ------- -------    ----
   1 ?   -0.2   0.0       1.3   4.1e+02      30      70 ..      10      50 ..       5      60 .. 0.80
   2 ?   -1.5   0.0       3.3     1e+03     176     221 ..      84     130 ..      37     174 .. 0.69
   3 ?    8.8   0.0    0.0024      0.75      32      82 ..     190     244 ..     164     267 .. 0.75

  Alignments for each domain:
  == domain 1    score: -0.2 bits;  conditional E-value: 1.3
  tws-PH(PP2a_TWS)_FBpp0081671-aln 30 adiiscvefnhdgellatgdkggrvvifqrdpaskasiprr 70
                                       d i  + fn+d ++++ g k g +     d + ++++   
                         F41E6.13b 10 PDSINYIGFNQDSKVICVGHKDGYMFYKTADILENNTLTYE 50
                                      5789999***************9887766666666665555 PP

  == domain 2    score: -1.5 bits;  conditional E-value: 3.3
  tws-PH(PP2a_TWS)_FBpp0081671-aln 176 nahtyhinsisvnsdqetylsaddlrinlwhleit.dqsfnivdikp 221
                                         h yh  s  +  d     s   +r+n  ++ ++ ++   i ++k 
                         F41E6.13b  84 VLHVYHFTSRNIICDHRFNKSVLTVRLNRDRIVVClEDCIYIYNLKD 130
                                       35888888888888888888888888776655443133333333333 PP

  == domain 3    score: 8.8 bits;  conditional E-value: 0.0024
  tws-PH(PP2a_TWS)_FBpp0081671-aln  32 iiscvefnhdgellatgdkggrvvifqrdpaskasi.prrge...ynvystfqsh 82 
                                        i+c++fn++g+++at    g v+     p  +  +  rrg     n+ys   s 
                         F41E6.13b 190 TIACLKFNQEGNMIATASTKGTVIRVYSVPNGHRLFeFRRGVtrcVNIYSLCFSS 244
                                       69***************99999998888887766551577752224667655444 PP

>> F52C9.1  CE44897	WBGene00018672	status:Partially_confirmed	UniProt:D7SFK0	protein_id:CCD71617.1
   #    score  bias  c-Evalue  i-Evalue hmmfrom  hmm to    alifrom  ali to    envfrom  env to     acc
 ---   ------ ----- --------- --------- ------- -------    ------- -------    ------- -------    ----
   1 ?    1.7   0.1      0.35   1.1e+02     248     332 ..     679     767 ..     670     783 .. 0.76
   2 ?    7.0   0.0    0.0084       2.6      85     131 ..    1123    1170 ..    1115    1200 .. 0.77

  Alignments for each domain:
  == domain 1    score: 1.7 bits;  conditional E-value: 0.35
  tws-PH(PP2a_TWS)_FBpp0081671-aln 248 sskgtirlcdmrsaalcdrhaklfeeeedptn..rsffseiissisdvklsnsgrymis..rdylsvkvwdlkmetk 320
                                       s k +irlcd    +++    +l+e+ee   +  + ++  i  s+s+  l +    mi   +   svk+ d ++  +
                           F52C9.1 679 SLKKSIRLCDHMEQCVVAAFQQLLEDEEACIQsvHRLMPVITRSLSQSALEDLINPMIEliQCETSVKLLDRRFLMH 755
                                       67999*******************99987544114566778889999988887777765224567888888888888 PP

  tws-PH(PP2a_TWS)_FBpp0081671-aln 321 pietypvheylr 332
                                          +y  h +l 
                           F52C9.1 756 VSICYGTHTFLD 767
                                       778888887775 PP

  == domain 2    score: 7.0 bits;  conditional E-value: 0.0084
  tws-PH(PP2a_TWS)_FBpp0081671-aln   85 efdylksleieekinkirwlkr.knqahfllstndktiklwkvserdk 131 
                                         fd+l   +   + +kir l    n+  f+ ++ dkt+klw +     
                           F52C9.1 1123 RFDHLSLCNYTGHQEKIRKLAAiSNENSFVSASSDKTVKLWSIKPELD 1170
                                        5788877777777888888865278899*************9875544 PP

>> Y43F4B.9a  CE40666	WBGene00012806	status:Confirmed	UniProt:C5VUJ2	protein_id:CAZ39167.1
   #    score  bias  c-Evalue  i-Evalue hmmfrom  hmm to    alifrom  ali to    envfrom  env to     acc
 ---   ------ ----- --------- --------- ------- -------    ------- -------    ------- -------    ----
   1 ?   10.6   0.0   0.00068      0.21     339     380 ..     195     233 ..     177     240 .. 0.78

  Alignments for each domain:
  == domain 1    score: 10.6 bits;  conditional E-value: 0.00068
  tws-PH(PP2a_TWS)_FBpp0081671-aln 339 yendcifdkfeccwsgndsaimtgsynnffrvfdrsakrdvt 380
                                       +e  ++f  f    + n+ +i+tgsy++  r+fdr   + v 
                         Y43F4B.9a 195 FEAGVVFVDFP---ASNEDQILTGSYDEHVRIFDRRNLKTVL 233
                                       55555555554...357789***************9888775 PP

>> F41E6.13a  CE10268	WBGene00018294	locus:atg-18	status:Confirmed	UniProt:O16466	protein_id:CCD64090.1
   #    score  bias  c-Evalue  i-Evalue hmmfrom  hmm to    alifrom  ali to    envfrom  env to     acc
 ---   ------ ----- --------- --------- ------- -------    ------- -------    ------- -------    ----
   1 ?   -0.4   0.0       1.5   4.6e+02      30      68 ..      10      48 ..       5      57 .. 0.79
   2 ?   -2.0   0.0       4.7   1.5e+03     176     220 ..      84     129 ..      41     149 .. 0.66
   3 ?    8.7   0.0    0.0026      0.79      32      82 ..     190     244 ..     163     268 .. 0.75

  Alignments for each domain:
  == domain 1    score: -0.4 bits;  conditional E-value: 1.5
  tws-PH(PP2a_TWS)_FBpp0081671-aln 30 adiiscvefnhdgellatgdkggrvvifqrdpaskasip 68
                                       d i  + fn+d ++++ g k g +     d + ++++ 
                         F41E6.13a 10 PDSINYIGFNQDSKVICVGHKDGYMFYKTADILENNTLT 48
                                      5789999***************98877666666666555 PP

  == domain 2    score: -2.0 bits;  conditional E-value: 4.7
  tws-PH(PP2a_TWS)_FBpp0081671-aln 176 nahtyhinsisvnsdqetylsaddlrinlwhleit.dqsfnivdik 220
                                         h yh  s  +  d     s   +r+n  ++ ++ ++   i ++k
                         F41E6.13a  84 VLHVYHFTSRNIICDHRFNKSVLTVRLNRDRIVVClEDCIYIYNLK 129
                                       3588888888888888877777777777665544313333344444 PP

  == domain 3    score: 8.7 bits;  conditional E-value: 0.0026
  tws-PH(PP2a_TWS)_FBpp0081671-aln  32 iiscvefnhdgellatgdkggrvvifqrdpaskasi.prrge...ynvystfqsh 82 
                                        i+c++fn++g+++at    g v+     p  +  +  rrg     n+ys   s 
                         F41E6.13a 190 TIACLKFNQEGNMIATASTKGTVIRVYSVPNGHRLFeFRRGVtrcVNIYSLCFSS 244
                                       69***************99999998888887766551577752224667655444 PP

>> ZC302.2a  CE06574	WBGene00013862	locus:wdr-5.3	guanine nucleotide binding protein	status:Partially_confirmed	UniProt:
   #    score  bias  c-Evalue  i-Evalue hmmfrom  hmm to    alifrom  ali to    envfrom  env to     acc
 ---   ------ ----- --------- --------- ------- -------    ------- -------    ------- -------    ----
   1 ?   -0.9   0.0       2.1   6.6e+02     287     315 ..     213     242 ..     195     255 .. 0.72
   2 ?    4.9   0.0     0.038        12      30      68 ..     339     375 ..     331     402 .. 0.66
   3 ?    3.3   0.0      0.12        36     292     330 ..     387     425 ..     373     436 .. 0.80

  Alignments for each domain:
  == domain 1    score: -0.9 bits;  conditional E-value: 2.1
  tws-PH(PP2a_TWS)_FBpp0081671-aln 287 issisdvklsnsgrymis.rdylsvkvwdl 315
                                         s+s +k+s  g+y+ +      +kvw+ 
                          ZC302.2a 213 TKSVSVIKFSYCGKYLGTgSADKQIKVWNT 242
                                       468888999999999854134567888864 PP

  == domain 2    score: 4.9 bits;  conditional E-value: 0.038
  tws-PH(PP2a_TWS)_FBpp0081671-aln  30 adiiscvefnhdgellatgdkggrvvifqrdpaskasip 68 
                                       +d i+ + +nhdg+ +at    g + +++   as +++ 
                          ZC302.2a 339 SDPITSISYNHDGNTMATSSYDGCIRVWD--AASGSCLK 375
                                       6889999***********99999887764..44444444 PP

  == domain 3    score: 3.3 bits;  conditional E-value: 0.12
  tws-PH(PP2a_TWS)_FBpp0081671-aln 292 dvklsnsgrymisrdy.lsvkvwdlkmetkpietypvhey 330
                                        v +s +g+y++s +   s+k+wd k ++kp++ y  h+ 
                          ZC302.2a 387 FVCFSPNGKYLLSAQLdSSLKLWDPK-KAKPLKYYNGHKN 425
                                       578899******98863689****87.689***9999975 PP

>> C04F6.4a  CE03924	WBGene00006810	locus:unc-78	beta transducin	status:Confirmed	UniProt:Q11176	protein_id:CCD63029.1
   #    score  bias  c-Evalue  i-Evalue hmmfrom  hmm to    alifrom  ali to    envfrom  env to     acc
 ---   ------ ----- --------- --------- ------- -------    ------- -------    ------- -------    ----
   1 ?   -1.2   0.0       2.7   8.3e+02     290     324 ..      62      97 ..      48     104 .. 0.75
   2 ?    5.2   0.1     0.031       9.6     115     208 ..     257     354 ..     187     381 .. 0.73
   3 ?   -0.5   0.0       1.6     5e+02      15      63 ..     430     481 ..     419     490 .. 0.71
   4 ?   -0.9   0.0       2.1   6.5e+02      33      73 ..     539     579 ..     530     592 .. 0.73

  Alignments for each domain:
  == domain 1    score: -1.2 bits;  conditional E-value: 2.7
  tws-PH(PP2a_TWS)_FBpp0081671-aln 290 isdvklsnsgrymisrdyl.svkvwdlkmetkpiet 324
                                        +  k s sg y  s d   +v++wd    t+ ++t
                          C04F6.4a  62 TTVAKTSPSGYYCASGDVHgNVRIWDTTQTTHILKT 97 
                                       55579999*******9976369****9988887764 PP

  == domain 2    score: 5.2 bits;  conditional E-value: 0.031
  tws-PH(PP2a_TWS)_FBpp0081671-aln 115 stndktiklwkvse.rdkkvegyntkeen...gairdpanvtslrvptikplellveasprrifanahtyhinsisv 187
                                       ++ dktik+w+v+  +  k     t+ e+   g+i   +++ s+      +     e          h   i ++s 
                          C04F6.4a 257 ASADKTIKIWNVATlKVEKTIPVGTRIEDqqlGIIWTKQALVSISANGFINFV-NPELGSIDQVRYGHNKAITALSS 332
                                       57899*****9985233344444555444112666666666666554433221.22444444556789999999999 PP

  tws-PH(PP2a_TWS)_FBpp0081671-aln 188 nsdqetylsad.dlrinlwhle 208
                                        +d +t +sad +  in w++ 
                          C04F6.4a 333 SADGKTLFSADaEGHINSWDIS 354
                                       9999999999944689999875 PP

  == domain 3    score: -0.5 bits;  conditional E-value: 1.6
  tws-PH(PP2a_TWS)_FBpp0081671-aln  15 cfsqvkgtleddvteadi...iscvefnhdgellatgdkggrvvifqrdpas 63 
                                       c+  +    +  +te  i    scv +  d +++a g +  +v +++   as
                          C04F6.4a 430 CYKHIAIYSHGKLTEVPIsynSSCVALSNDKQFVAVGGQDSKVHVYKLSGAS 481
                                       55555555555566655522259******************99999876655 PP

  == domain 4    score: -0.9 bits;  conditional E-value: 2.1
  tws-PH(PP2a_TWS)_FBpp0081671-aln  33 iscvefnhdgellatgdkggrvvifqrdpaskasiprrgey 73 
                                       ++cv +  d   latg     v++++ +  s + i  +g +
                          C04F6.4a 539 VACVSWSPDNVRLATGSLDNSVIVWNMNKPSDHPIIIKGAH 579
                                       67888888888888888888888777776666666666655 PP

>> F13D12.7a  CE02186	WBGene00001679	locus:gpb-1	guanine nucleotide-binding protein beta subunit	status:Confirmed	UniPro
   #    score  bias  c-Evalue  i-Evalue hmmfrom  hmm to    alifrom  ali to    envfrom  env to     acc
 ---   ------ ----- --------- --------- ------- -------    ------- -------    ------- -------    ----
   1 ?   -1.5   0.0       3.3     1e+03     182     213 ..     146     177 ..     140     182 .. 0.66
   2 ?    6.9   0.0    0.0093       2.9     265     315 ..     247     299 ..     164     311 .. 0.79

  Alignments for each domain:
  == domain 1    score: -1.5 bits;  conditional E-value: 3.3
  tws-PH(PP2a_TWS)_FBpp0081671-aln 182 insisvnsdqetylsaddlrinlwhleitdqs 213
                                       +       d++   s+ d+   lw++e  +q 
                         F13D12.7a 146 LSCCRFLDDNQIVTSSGDMTCALWDIETGQQC 177
                                       55555556667777777788888887776664 PP

  == domain 2    score: 6.9 bits;  conditional E-value: 0.0093
  tws-PH(PP2a_TWS)_FBpp0081671-aln 265 drhaklfeeeedptnrsf.fseiissisdvklsnsgrymis.rdylsvkvwdl 315
                                       d  ++lf+ + d +   +   +ii  i+ v +s+sgr +++  d ++ +vwd 
                         F13D12.7a 247 DATCRLFDIRADQELAMYsHDNIICGITSVAFSKSGRLLFAgYDDFNCNVWDS 299
                                       44556666665554433315689999999999999999875368999999995 PP

>> F13D12.7b  CE44352	WBGene00001679	locus:gpb-1	status:Confirmed	UniProt:D1MN68	protein_id:CBI63214.1
   #    score  bias  c-Evalue  i-Evalue hmmfrom  hmm to    alifrom  ali to    envfrom  env to     acc
 ---   ------ ----- --------- --------- ------- -------    ------- -------    ------- -------    ----
   1 ?    8.8   0.0    0.0025      0.77     265     315 ..      60     112 ..       2     121 .. 0.84
   2 ?   -1.9   0.0       4.3   1.3e+03     354     371 ..     135     152 ..     124     153 .] 0.66

  Alignments for each domain:
  == domain 1    score: 8.8 bits;  conditional E-value: 0.0025
  tws-PH(PP2a_TWS)_FBpp0081671-aln 265 drhaklfeeeedptnrsf.fseiissisdvklsnsgrymis.rdylsvkvwdl 315
                                       d  ++lf+ + d +   +   +ii  i+ v +s+sgr +++  d ++ +vwd 
                         F13D12.7b  60 DATCRLFDIRADQELAMYsHDNIICGITSVAFSKSGRLLFAgYDDFNCNVWDS 112
                                       5566778777665544431578***************9876379999****95 PP

  == domain 2    score: -1.9 bits;  conditional E-value: 4.3
  tws-PH(PP2a_TWS)_FBpp0081671-aln 354 gndsaimtgsynnffrvf 371
                                        + +a+ tgs+++f++++
                         F13D12.7b 135 EDGMAVCTGSWDSFLKIW 152
                                       344678899999988876 PP

>> C04F6.4b  CE33554	WBGene00006810	locus:unc-78	status:Confirmed	UniProt:Q11176	protein_id:CCD63030.1
   #    score  bias  c-Evalue  i-Evalue hmmfrom  hmm to    alifrom  ali to    envfrom  env to     acc
 ---   ------ ----- --------- --------- ------- -------    ------- -------    ------- -------    ----
   1 ?   -0.9   0.0       2.2   6.7e+02     290     324 ..      62      97 ..      48     104 .. 0.75
   2 ?   -0.5   0.0       1.6   5.1e+02      32      59 ..     192     219 ..     187     233 .. 0.80
   3 ?    5.5   0.1     0.025       7.8     115     208 ..     257     354 ..     224     383 .. 0.70
   4 ?    0.2   0.0      0.98     3e+02      15      63 ..     430     481 ..     418     510 .. 0.73

  Alignments for each domain:
  == domain 1    score: -0.9 bits;  conditional E-value: 2.2
  tws-PH(PP2a_TWS)_FBpp0081671-aln 290 isdvklsnsgrymisrdyl.svkvwdlkmetkpiet 324
                                        +  k s sg y  s d   +v++wd    t+ ++t
                          C04F6.4b  62 TTVAKTSPSGYYCASGDVHgNVRIWDTTQTTHILKT 97 
                                       55579999*******9976369****9988887764 PP

  == domain 2    score: -0.5 bits;  conditional E-value: 1.6
  tws-PH(PP2a_TWS)_FBpp0081671-aln  32 iiscvefnhdgellatgdkggrvvifqr 59 
                                       ++  v +n dg l+a+    g +v+++ 
                          C04F6.4b 192 FVHSVRYNPDGSLFASTGGDGTIVLYNG 219
                                       67889*********98888888888865 PP

  == domain 3    score: 5.5 bits;  conditional E-value: 0.025
  tws-PH(PP2a_TWS)_FBpp0081671-aln 115 stndktiklwkvse.rdkkvegyntkeen...gairdpanvtslrvptikplellveasprrifanahtyhinsisv 187
                                       ++ dktik+w+v+  +  k     t+ e+   g+i   +++ s+      +     e          h   i ++s 
                          C04F6.4b 257 ASADKTIKIWNVATlKVEKTIPVGTRIEDqqlGIIWTKQALVSISANGFINFV-NPELGSIDQVRYGHNKAITALSS 332
                                       5789*******985233444444555444122666666666666554433221.224444455667899999***** PP

  tws-PH(PP2a_TWS)_FBpp0081671-aln 188 nsdqetylsad.dlrinlwhle 208
                                        +d +t +sad +  in w++ 
                          C04F6.4b 333 SADGKTLFSADaEGHINSWDIS 354
                                       **********944689999875 PP

  == domain 4    score: 0.2 bits;  conditional E-value: 0.98
  tws-PH(PP2a_TWS)_FBpp0081671-aln  15 cfsqvkgtleddvteadi...iscvefnhdgellatgdkggrvvifqrdpas 63 
                                       c+  +    +  +te  i    scv +  d +++a g +  +v +++   as
                          C04F6.4b 430 CYKHIAIYSHGKLTEVPIsynSSCVALSNDKQFVAVGGQDSKVHVYKLSGAS 481
                                       5555555555556665552225899999999999999999999998876655 PP

>> F28C6.3  CE03274	WBGene00000773	locus:cpf-1	cleavage stimulation factor like	status:Confirmed	UniProt:Q19864	protein_
   #    score  bias  c-Evalue  i-Evalue hmmfrom  hmm to    alifrom  ali to    envfrom  env to     acc
 ---   ------ ----- --------- --------- ------- -------    ------- -------    ------- -------    ----
   1 ?    3.3   0.0      0.11        35      37     129 ..     116     202 ..     109     213 .. 0.64
   2 ?    4.4   0.3     0.052        16     262     316 ..     277     333 ..     181     342 .. 0.79

  Alignments for each domain:
  == domain 1    score: 3.3 bits;  conditional E-value: 0.11
  tws-PH(PP2a_TWS)_FBpp0081671-aln  37 efnhdgellatgdkggrvvifqrdpaskasiprrgeynvystfqshepefdylksleieekinkirwlkrknqahfl 113
                                        fn dg l+atg     + i++ + +      +r e n     ++h p +  l   +  + +n + +  r  ++ ++
                           F28C6.3 116 AFNSDGSLVATGSADCSIKIMDVERILAREKEHR-EMN-ENGPDAHHPVIRTLY--DHVDDVNTVIFHPR--DSILI 186
                                       6999999999999988888887766543333332.233.234567777766554..33455666665544..34455 PP

  tws-PH(PP2a_TWS)_FBpp0081671-aln 114 lstndktiklwkvser 129
                                         +ndkt+kl+  s+ 
                           F28C6.3 187 SGSNDKTVKLFDFSKT 202
                                       5678999999887765 PP

  == domain 2    score: 4.4 bits;  conditional E-value: 0.052
  tws-PH(PP2a_TWS)_FBpp0081671-aln 262 alcdrhaklfeeeedptnrsffse.iissisdvklsnsgrymisrdyls.vkvwdlk 316
                                       a  d h k+++   +    +f +    ssi   k++++g+y+++    s vk+w+l 
                           F28C6.3 277 ASKDGHVKIWDGVSNRCVETFKRAhDGSSICSAKFTKNGKYILTSGMDSiVKLWELS 333
                                       555667777777777666666553145788888888888888877665525888876 PP

>> F02E8.5  CE07020	WBGene00017178	locus:atg-16.1	status:Partially_confirmed	UniProt:Q19124	protein_id:CCD83386.1
   #    score  bias  c-Evalue  i-Evalue hmmfrom  hmm to    alifrom  ali to    envfrom  env to     acc
 ---   ------ ----- --------- --------- ------- -------    ------- -------    ------- -------    ----
   1 ?    1.0   0.0      0.56   1.7e+02      92     127 ..     288     321 ..     285     330 .. 0.81
   2 ?    5.1   0.0     0.033        10     106     128 ..     345     367 ..     336     419 .. 0.88
   3 ?   -1.6   0.0       3.5   1.1e+03     231     261 ..     464     493 ..     445     545 .. 0.69

  Alignments for each domain:
  == domain 1    score: 1.0 bits;  conditional E-value: 0.56
  tws-PH(PP2a_TWS)_FBpp0081671-aln  92 leiee.kinkirwlkrknqahfllstndktiklwkvs 127
                                       le ee  +n + wl  +    f     d+ ik+wkv 
                           F02E8.5 288 LECEEgEVNDVHWLDGE---TFATGGSDRNIKIWKVD 321
                                       56665479999999754...688899*********96 PP

  == domain 2    score: 5.1 bits;  conditional E-value: 0.033
  tws-PH(PP2a_TWS)_FBpp0081671-aln 106 rknqahfllstndktiklwkvse 128
                                       ++++ hf+ s+ndk +++w++ +
                           F02E8.5 345 ERDRKHFIASSNDKNVRIWNLDN 367
                                       57889**************9754 PP

  == domain 3    score: -1.6 bits;  conditional E-value: 3.5
  tws-PH(PP2a_TWS)_FBpp0081671-aln 231 itaaefhpvecnllvyssskgtirlcdmrsa 261
                                       it+ +     c+llv s+   ti l d+r+ 
                           F02E8.5 464 ITSLDVTMSGCELLV-STRDDTISLIDLRTF 493
                                       666666666677666.555667777777754 PP

>> K08F9.2  CE11944	WBGene00010685	locus:aipl-1	beta-transducin like protein	status:Confirmed	UniProt:O17939	protein_id:
   #    score  bias  c-Evalue  i-Evalue hmmfrom  hmm to    alifrom  ali to    envfrom  env to     acc
 ---   ------ ----- --------- --------- ------- -------    ------- -------    ------- -------    ----
   1 ?   -1.5   0.0       3.4     1e+03     283     322 ..      55      95 ..      39     104 .. 0.75
   2 ?   -0.8   0.0         2     6e+02      33      58 ..     193     218 ..     187     229 .. 0.83
   3 ?    3.1   0.0      0.13        40     109     205 ..     249     349 ..     238     358 .. 0.56
   4 ?    1.5   0.0      0.39   1.2e+02      35      95 ..     441     501 ..     436     506 .. 0.66
   5 ?    0.6   0.0      0.75   2.3e+02      31      57 ..     481     507 ..     466     526 .. 0.82

  Alignments for each domain:
  == domain 1    score: -1.5 bits;  conditional E-value: 3.4
  tws-PH(PP2a_TWS)_FBpp0081671-aln 283 fseiissisdvklsnsgrymisrdyl.svkvwdlkmetkpi 322
                                       ++e     +  k+s +g y  s d   ++++wd    t+ +
                           K08F9.2  55 YTEHAHQTTVAKISPTGFYCASGDTQgNIRIWDTTQSTHIL 95 
                                       5555666667899999999999998636999*998888765 PP

  == domain 2    score: -0.8 bits;  conditional E-value: 2
  tws-PH(PP2a_TWS)_FBpp0081671-aln  33 iscvefnhdgellatgdkggrvvifq 58 
                                       +    +n dg l+a+    g vv+++
                           K08F9.2 193 VQSTRYNNDGSLFASTGSDGTVVLYN 218
                                       566789********999999999986 PP

  == domain 3    score: 3.1 bits;  conditional E-value: 0.13
  tws-PH(PP2a_TWS)_FBpp0081671-aln 109 qahfllstndktiklwkvserdkk...vegyntkeen.gairdpanvtslrvptikplellveasprrifanahtyh 181
                                       q+ +  ++ dk++k+w vs r  +   v g + ++++ g++    ++ ++ v    +     + s  +i  + h   
                           K08F9.2 249 QSRIATASADKSVKIWDVSARKLErtiVMGSKIEDQQlGIVWTKSALITVSVSGFLNFLNPDDGSVEKI-RQGHNKA 324
                                       455566778999999999987532111334433332224444444444444444433333333444443.5667777 PP

  tws-PH(PP2a_TWS)_FBpp0081671-aln 182 insisvnsdqetylsad.dlrinlw 205
                                       i ++s  sd +  +sad +  i  w
                           K08F9.2 325 ITALSKSSDGKFLFSADaEGHITTW 349
                                       7777777777777777623355555 PP

  == domain 4    score: 1.5 bits;  conditional E-value: 0.39
  tws-PH(PP2a_TWS)_FBpp0081671-aln  35 cvefnhdgellatgdkggrvvifqrdpaskasiprrgeynvystfqshepefdylksleie 95 
                                       cv f  +  l+a g k  +v +++ +   +    ++ e++   t  s   + +yl   ++ 
                           K08F9.2 441 CVAFCAEKSLVAVGGKDAKVHVYKLNGDGRLEELKKIEHSAEITAVSFSDDGEYLAVTDLA 501
                                       7777777777777777777777777777666666666666666666666666666555544 PP

  == domain 5    score: 0.6 bits;  conditional E-value: 0.75
  tws-PH(PP2a_TWS)_FBpp0081671-aln  31 diiscvefnhdgellatgdkggrvvif 57 
                                         i++v f  dge la  d   +v+ +
                           K08F9.2 481 AEITAVSFSDDGEYLAVTDLARKVIPY 507
                                       55889*************998888755 PP

>> T03F6.5  CE29339	WBGene00003047	locus:lis-1	WD domain, G-beta repeats (4 domains)	status:Confirmed	UniProt:Q9NDC9	pro
   #    score  bias  c-Evalue  i-Evalue hmmfrom  hmm to    alifrom  ali to    envfrom  env to     acc
 ---   ------ ----- --------- --------- ------- -------    ------- -------    ------- -------    ----
   1 ?    5.3   0.1     0.028       8.8     288     344 ..     149     206 ..     119     290 .. 0.71
   2 ?   -2.1   0.0       4.8   1.5e+03     108     130 ..     300     323 ..     296     332 .. 0.81
   3 ?    1.1   0.0      0.54   1.7e+02     101     129 ..     335     364 ..     326     375 .. 0.67

  Alignments for each domain:
  == domain 1    score: 5.3 bits;  conditional E-value: 0.028
  tws-PH(PP2a_TWS)_FBpp0081671-aln 288 ssisdvklsnsgrymisr.dylsvkvwdlkmetkpietypvheylrsklcslyendci 344
                                        ++ d+ +  +g+ ++s    ls+k+wd+      +++   he+  s +  l   d +
                           T03F6.5 149 DAVNDIAIDAAGKQLVSCsSDLSIKLWDFGQTYDCLKSLKGHEHTVSSVTFLPTGDFV 206
                                       5677888888888888752458888888887777777777777777766666555555 PP

  == domain 2    score: -2.1 bits;  conditional E-value: 4.8
  tws-PH(PP2a_TWS)_FBpp0081671-aln 108 nqahflls.tndktiklwkvserd 130
                                       n++h+l+s + d++ik w++   d
                           T03F6.5 300 NSTHILFSgSRDRSIKAWNINTGD 323
                                       78999998357999****987665 PP

  == domain 3    score: 1.1 bits;  conditional E-value: 0.54
  tws-PH(PP2a_TWS)_FBpp0081671-aln 101 irwlkrknqahfllst.ndktiklwkvser 129
                                       +r l  + + ++l+s  +dkt+++w +s +
                           T03F6.5 335 VRGLAFHPKGKYLISVaDDKTLRVWELSAQ 364
                                       566666666777777525788888887754 PP

>> C05D2.10a  CE26861	WBGene00015470	status:Confirmed	UniProt:Q95X41	protein_id:CCD63128.1
   #    score  bias  c-Evalue  i-Evalue hmmfrom  hmm to    alifrom  ali to    envfrom  env to     acc
 ---   ------ ----- --------- --------- ------- -------    ------- -------    ------- -------    ----
   1 ?    7.2   0.2    0.0076       2.4     271     323 ..     347     399 ..     330     405 .. 0.71

  Alignments for each domain:
  == domain 1    score: 7.2 bits;  conditional E-value: 0.0076
  tws-PH(PP2a_TWS)_FBpp0081671-aln 271 feeeedptnrsffseiissisdvklsnsgrymisrdylsvkvwdlkmetkpie 323
                                       ++ +e  ++ + f+    s++ v +  + r + s d  +vk+wdl+    p+ 
                         C05D2.10a 347 WDFREAIQSVAVFQGHQDSVTSVSFNTDYRIVSSSDDATVKIWDLRNMRTPLA 399
                                       55555566666777777778888888888888888888888888876666665 PP

>> C05D2.10b  CE29560	WBGene00015470	status:Confirmed	UniProt:Q95X42	protein_id:CCD63129.1
   #    score  bias  c-Evalue  i-Evalue hmmfrom  hmm to    alifrom  ali to    envfrom  env to     acc
 ---   ------ ----- --------- --------- ------- -------    ------- -------    ------- -------    ----
   1 ?    7.2   0.2    0.0077       2.4     271     323 ..     349     401 ..     332     407 .. 0.71

  Alignments for each domain:
  == domain 1    score: 7.2 bits;  conditional E-value: 0.0077
  tws-PH(PP2a_TWS)_FBpp0081671-aln 271 feeeedptnrsffseiissisdvklsnsgrymisrdylsvkvwdlkmetkpie 323
                                       ++ +e  ++ + f+    s++ v +  + r + s d  +vk+wdl+    p+ 
                         C05D2.10b 349 WDFREAIQSVAVFQGHQDSVTSVSFNTDYRIVSSSDDATVKIWDLRNMRTPLA 401
                                       55555566666777777778888888888888888888888888876666665 PP

>> C01C4.3a  CE03889	WBGene00015293	status:Confirmed	UniProt:Q11090	protein_id:CCD62364.1
   #    score  bias  c-Evalue  i-Evalue hmmfrom  hmm to    alifrom  ali to    envfrom  env to     acc
 ---   ------ ----- --------- --------- ------- -------    ------- -------    ------- -------    ----
   1 ?    7.8   0.0    0.0048       1.5      30      71 ..     120     161 ..     106     196 .. 0.83
   2 ?    0.3   0.2      0.91   2.8e+02     102     157 ..     233     290 ..     221     311 .. 0.71

  Alignments for each domain:
  == domain 1    score: 7.8 bits;  conditional E-value: 0.0048
  tws-PH(PP2a_TWS)_FBpp0081671-aln  30 adiiscvefnhdgellatgdkggrvvifqrdpaskasiprrg 71 
                                       a ++s++ef hd +l+    k   ++if+ +  sk  +   g
                          C01C4.3a 120 AAVLSAIEFMHDENLVHRNLKAENILIFDANDYSKVKVTDFG 161
                                       7899*****************************998876555 PP

  == domain 2    score: 0.3 bits;  conditional E-value: 0.91
  tws-PH(PP2a_TWS)_FBpp0081671-aln 102 rwlkrknqa..hfllstndktiklwkvserdkkvegyntkeengairdpanvtslrvp 157
                                       +wlkrkn+a  + +    +k++kl+k s   +  + + +k+    +   + ++s++ p
                          C01C4.3a 233 QWLKRKNPAlpKKFNPFSEKALKLFKKSLTPRFKDRWTAKDMRKCLAKEKLLKSVKRP 290
                                       7******993334556789999999999777666666666666666666666666655 PP

>> F08G12.2  CE18578	WBGene00008586	WD domain, G-beta repeat (6 domains)	status:Confirmed	UniProt:Q19211	protein_id:CAA9
   #    score  bias  c-Evalue  i-Evalue hmmfrom  hmm to    alifrom  ali to    envfrom  env to     acc
 ---   ------ ----- --------- --------- ------- -------    ------- -------    ------- -------    ----
   1 ?    2.8   0.0      0.16        50     236     283 ..     129     178 ..     100     200 .. 0.68
   2 ?    3.5   0.0       0.1        31     346     376 ..     259     289 ..     203     294 .. 0.54

  Alignments for each domain:
  == domain 1    score: 2.8 bits;  conditional E-value: 0.16
  tws-PH(PP2a_TWS)_FBpp0081671-aln 236 fhpve..cnllvyssskgtirlcdmrsaalcdrhaklfeeeedptnrsff 283
                                        hp    + l+  +s  gt r+ dmr+   +  +++ +++   + n s  
                          F08G12.2 129 VHPSRrgVTLVASASDDGTCRVHDMRTKEPVKTYTNRYQQTAVTFNDSSD 178
                                       46655113444555678*********998888888888777666666654 PP

  == domain 2    score: 3.5 bits;  conditional E-value: 0.1
  tws-PH(PP2a_TWS)_FBpp0081671-aln 346 dkfeccwsgndsaimtgsynnffrvfdrsak 376
                                       + ++c ws  ++ i +gs + f+ v++  +k
                          F08G12.2 259 NLLKCSWSPCERFITAGSSDRFLYVWETLSK 289
                                       2246667777777777777777666666555 PP

>> F49D11.1  CE28405	WBGene00018625	locus:prp-17	status:Confirmed	UniProt:O44729	protein_id:CCD71532.1
   #    score  bias  c-Evalue  i-Evalue hmmfrom  hmm to    alifrom  ali to    envfrom  env to     acc
 ---   ------ ----- --------- --------- ------- -------    ------- -------    ------- -------    ----
   1 ?    7.6   0.0    0.0058       1.8      98     138 ..     278     317 ..     271     324 .. 0.77
   2 ?   -1.3   0.0       2.8   8.7e+02     178     210 ..     404     437 ..     372     450 .. 0.78

  Alignments for each domain:
  == domain 1    score: 7.6 bits;  conditional E-value: 0.0058
  tws-PH(PP2a_TWS)_FBpp0081671-aln  98 inkirwlkrknqahflls.tndktiklwkvserdkkvegynt 138
                                       +n ++w+ +  +ah++ls + d  iklw v +r++ v  y  
                          F49D11.1 278 VNFLQWFPK--SAHLFLScSMDTKIKLWEVYDRQRVVRTYAG 317
                                       566777754..4676666157999************999975 PP

  == domain 2    score: -1.3 bits;  conditional E-value: 2.8
  tws-PH(PP2a_TWS)_FBpp0081671-aln 178 htyhinsisvnsdqetyls.addlrinlwhleit 210
                                       h   +nsi+    +  + s +dd  + +w+ ei 
                          F49D11.1 404 HLQAVNSITFFDKNRRFAStSDDKSVRIWEWEIP 437
                                       6667788887777777766247777888887774 PP

>> F10F2.1  CE32621	WBGene00004760	locus:sel-2	WD domain, G-beta repeat (2 domains)	status:Partially_confirmed	UniProt:Q
   #    score  bias  c-Evalue  i-Evalue hmmfrom  hmm to    alifrom  ali to    envfrom  env to     acc
 ---   ------ ----- --------- --------- ------- -------    ------- -------    ------- -------    ----
   1 ?    8.5   0.0     0.003      0.91      25      68 ..    2402    2445 ..    2390    2473 .. 0.82

  Alignments for each domain:
  == domain 1    score: 8.5 bits;  conditional E-value: 0.003
  tws-PH(PP2a_TWS)_FBpp0081671-aln   25 ddvteadiiscvefnhdgellatgdkggrvvifqrdpaskasip 68  
                                        d+v   d i cv    dge+  tg   gr+ i++  p++k  + 
                           F10F2.1 2402 DEVLVDDKIECVTVTRDGEFAVTGAVNGRINIWRMFPLTKLYTY 2445
                                        67888899**************************9999996654 PP

>> T10F2.4  CE38104	WBGene00020423	status:Confirmed	UniProt:Q10051	protein_id:CCD72869.1
   #    score  bias  c-Evalue  i-Evalue hmmfrom  hmm to    alifrom  ali to    envfrom  env to     acc
 ---   ------ ----- --------- --------- ------- -------    ------- -------    ------- -------    ----
   1 ?    7.2   0.3    0.0074       2.3     117     238 ..     229     348 ..     220     423 .. 0.74

  Alignments for each domain:
  == domain 1    score: 7.2 bits;  conditional E-value: 0.0074
  tws-PH(PP2a_TWS)_FBpp0081671-aln 117 ndktiklwkvserd..kkvegyntkeengairdpanvtslrvptikplellv.easprrifanahtyhinsisvnsd 190
                                        dkt+ l+   + +  + ++g+n k  n ++  p n+t++   +  ++ +     s  + + + h   +  is+n+ 
                           T10F2.4 229 IDKTVVLYDYEKEQvmQTFKGHNKK-INAVVLHPDNITAISASADSHIRVWSaTDSSSKAIIDVHQAPVTDISLNAS 304
                                       5999999986433212456666655.5678899******9999988888764145677888899************* PP

  tws-PH(PP2a_TWS)_FBpp0081671-aln 191 qetylsaddlrinlwhleitdqsfnivdikptnmeeltevitaaefhp 238
                                        +  lsa d     +    + +s+  v + p         + + efhp
                           T10F2.4 305 GDYILSASDDSYWAFSDIRSGKSLCKVSVEPGSQI----AVHSIEFHP 348
                                       *****998865544443445566666666665432....234456665 PP

>> F21H12.1  CE32634	WBGene00017683	status:Confirmed	UniProt:Q09309	protein_id:CCD66115.1
   #    score  bias  c-Evalue  i-Evalue hmmfrom  hmm to    alifrom  ali to    envfrom  env to     acc
 ---   ------ ----- --------- --------- ------- -------    ------- -------    ------- -------    ----
   1 ?    4.4   0.0     0.054        17      34      58 ..      29      53 ..      18      66 .. 0.86
   2 ?    1.3   0.0      0.45   1.4e+02      30      62 ..     155     187 ..     129     202 .. 0.78

  Alignments for each domain:
  == domain 1    score: 4.4 bits;  conditional E-value: 0.054
  tws-PH(PP2a_TWS)_FBpp0081671-aln 34 scvefnhdgellatgdkggrvvifq 58
                                       c +fn  g ++a g   grv+i++
                          F21H12.1 29 NCCKFNRWGSIVAVGCTDGRVLIYD 53
                                      799********************85 PP

  == domain 2    score: 1.3 bits;  conditional E-value: 0.45
  tws-PH(PP2a_TWS)_FBpp0081671-aln  30 adiiscvefnhdgellatgdkggrvvifqrdpa 62 
                                        +  scv ++  g+ + +g   g+++i++ + +
                          F21H12.1 155 DESASCVSYDRKGKYIIAGTGKGKLLIYNAETL 187
                                       45689**********************987765 PP

>> F55F8.5  CE11196	WBGene00018893	locus:tag-345	status:Confirmed	UniProt:P91343	protein_id:CCD71887.1
   #    score  bias  c-Evalue  i-Evalue hmmfrom  hmm to    alifrom  ali to    envfrom  env to     acc
 ---   ------ ----- --------- --------- ------- -------    ------- -------    ------- -------    ----
   1 ?    3.4   0.0      0.11        32     176     213 ..     208     246 ..     196     257 .. 0.84
   2 ?    3.0   0.0      0.14        43     231     267 ..     370     408 ..     358     414 .. 0.78

  Alignments for each domain:
  == domain 1    score: 3.4 bits;  conditional E-value: 0.11
  tws-PH(PP2a_TWS)_FBpp0081671-aln 176 nahtyhinsisvnsdqetyls.addlrinlwhleitdqs 213
                                         h   ++ +svnsd    +s + d  +++w+l+ +d++
                           F55F8.5 208 RGHERAVECVSVNSDSTRAISgSVDTNLKIWNLDASDEA 246
                                       67888999*******999888346999******999875 PP

  == domain 2    score: 3.0 bits;  conditional E-value: 0.14
  tws-PH(PP2a_TWS)_FBpp0081671-aln 231 itaaefhpvecnllvyssskgtirlcdmrsa..alcdrh 267
                                       + a ++ p++ n +v  s+  t ++ d+rs+  +l d h
                           F55F8.5 370 VEAVKWNPLDTNQFVSVSTDKTAKMWDVRSSksSLFDIH 408
                                       567888999999999999999999999998622455555 PP

>> T24A6.16  CE39033	WBGene00020753	status:Partially_confirmed	UniProt:O61952	protein_id:CCD63577.1
   #    score  bias  c-Evalue  i-Evalue hmmfrom  hmm to    alifrom  ali to    envfrom  env to     acc
 ---   ------ ----- --------- --------- ------- -------    ------- -------    ------- -------    ----
   1 ?    8.5   0.2     0.003      0.93     334     373 ..     132     171 ..     112     189 .. 0.76

  Alignments for each domain:
  == domain 1    score: 8.5 bits;  conditional E-value: 0.003
  tws-PH(PP2a_TWS)_FBpp0081671-aln 334 klcslyendcifdkfeccwsgndsa.imtgsynnffrvfdr 373
                                       +++sly n c+ +k ec   g+d++ ++   yn+f+ + + 
                          T24A6.16 132 RFVSLYLNKCV-NKNECYDCGSDMRcVVEKIYNSFYDIQNS 171
                                       678*******8.799********982456789999988653 PP

>> C36B1.5  CE05372	WBGene00007972	locus:prp-4	U4\/U6 small nuclear ribonucleoprotein	status:Partially_confirmed	UniProt
   #    score  bias  c-Evalue  i-Evalue hmmfrom  hmm to    alifrom  ali to    envfrom  env to     acc
 ---   ------ ----- --------- --------- ------- -------    ------- -------    ------- -------    ----
   1 ?   -0.3   0.0       1.4   4.2e+02      26      64 ..     200     238 ..     180     244 .. 0.84
   2 ?   -0.5   0.0       1.6   4.8e+02     355     382 ..     307     334 ..     300     345 .. 0.80
   3 ?    4.3   0.0     0.057        17     291     334 ..     384     427 ..     369     455 .. 0.64

  Alignments for each domain:
  == domain 1    score: -0.3 bits;  conditional E-value: 1.4
  tws-PH(PP2a_TWS)_FBpp0081671-aln  26 dvteadiiscvefnhdgellatgdkggrvvifqrdpask 64 
                                       +v+++  ++  ef  d e + t    g v +++r+  ++
                           C36B1.5 200 QVADTRPVAFCEFSADSEHIVTAGWSGSVAVWKREQCAQ 238
                                       67777778899**********************998765 PP

  == domain 2    score: -0.5 bits;  conditional E-value: 1.6
  tws-PH(PP2a_TWS)_FBpp0081671-aln 355 ndsaimtgsynnffrvfdrsakrdvtle 382
                                       n +++ t ++++ +r++d ++k+++  +
                           C36B1.5 307 NGHHLATACFDSTWRMYDLTTKKELLYQ 334
                                       66788999***************98654 PP

  == domain 3    score: 4.3 bits;  conditional E-value: 0.057
  tws-PH(PP2a_TWS)_FBpp0081671-aln 291 sdvklsnsgrymisr.dylsvkvwdlkmetkpietypvheylrsk 334
                                         v    +g  mi+     s+kvwdl+m      t p h  + ++
                           C36B1.5 384 HSVEWMPNGYEMITGsSDNSMKVWDLRMRR-NTYTMPAHTSVVTR 427
                                       5556666677777531456999****9974.45567777654443 PP

>> F40C5.1  CE42247	WBGene00018228	status:Partially_confirmed	UniProt:Q9N5U3	protein_id:CCD70895.1
   #    score  bias  c-Evalue  i-Evalue hmmfrom  hmm to    alifrom  ali to    envfrom  env to     acc
 ---   ------ ----- --------- --------- ------- -------    ------- -------    ------- -------    ----
   1 ?    8.5   0.2     0.003      0.93     334     373 ..     132     171 ..     112     189 .. 0.76

  Alignments for each domain:
  == domain 1    score: 8.5 bits;  conditional E-value: 0.003
  tws-PH(PP2a_TWS)_FBpp0081671-aln 334 klcslyendcifdkfeccwsgndsa.imtgsynnffrvfdr 373
                                       +++sly n c+ +k ec   g+d++ ++   yn+f+ + + 
                           F40C5.1 132 RFVSLYLNKCV-NKNECYDCGSDMRcVVEKIYNSFYDIQNS 171
                                       678*******8.799********982456789999988653 PP

>> CC4.3  CE15742	WBGene00004895	locus:smu-1	WD domain, G-beta repeats (2 domains)	status:Confirmed	UniProt:O62120	prote
   #    score  bias  c-Evalue  i-Evalue hmmfrom  hmm to    alifrom  ali to    envfrom  env to     acc
 ---   ------ ----- --------- --------- ------- -------    ------- -------    ------- -------    ----
   1 ?    6.3   0.0     0.014       4.3      25      58 ..     258     292 ..     243     330 .. 0.84
   2 ?   -0.6   0.0       1.7   5.2e+02     288     314 ..     350     377 ..     340     389 .. 0.82

  Alignments for each domain:
  == domain 1    score: 6.3 bits;  conditional E-value: 0.014
  tws-PH(PP2a_TWS)_FBpp0081671-aln  25 ddvtead.iiscvefnhdgellatgdkggrvvifq 58 
                                       d++   d  + c+ f  d e+latg   g++ +++
                             CC4.3 258 DNLMMMDaAVRCISFSRDSEMLATGSIDGKIKVWK 292
                                       55544442579******************998876 PP

  == domain 2    score: -0.6 bits;  conditional E-value: 1.7
  tws-PH(PP2a_TWS)_FBpp0081671-aln 288 ssisdvklsnsgrymisrdy.lsvkvwd 314
                                       s i+dv+ s++g ++is     s++vw 
                             CC4.3 350 SYITDVRYSDEGNHIISCSTdGSIRVWH 377
                                       6799***********9975426899996 PP

>> C01C4.3b  CE30846	WBGene00015293	serine\/threonine protein kinase	status:Partially_confirmed	UniProt:Q11090	protein_i
   #    score  bias  c-Evalue  i-Evalue hmmfrom  hmm to    alifrom  ali to    envfrom  env to     acc
 ---   ------ ----- --------- --------- ------- -------    ------- -------    ------- -------    ----
   1 ?    7.5   0.0    0.0059       1.8      30      71 ..     233     274 ..     219     309 .. 0.83
   2 ?   -0.8   0.2       1.9     6e+02     102     137 ..     346     383 ..     335     404 .. 0.70

  Alignments for each domain:
  == domain 1    score: 7.5 bits;  conditional E-value: 0.0059
  tws-PH(PP2a_TWS)_FBpp0081671-aln  30 adiiscvefnhdgellatgdkggrvvifqrdpaskasiprrg 71 
                                       a ++s++ef hd +l+    k   ++if+ +  sk  +   g
                          C01C4.3b 233 AAVLSAIEFMHDENLVHRNLKAENILIFDANDYSKVKVTDFG 274
                                       7899*****************************998876555 PP

  == domain 2    score: -0.8 bits;  conditional E-value: 1.9
  tws-PH(PP2a_TWS)_FBpp0081671-aln 102 rwlkrknqa..hfllstndktiklwkvserdkkvegyn 137
                                       +wlkrkn+a  + +    +k++kl+k s   +  + + 
                          C01C4.3b 346 QWLKRKNPAlpKKFNPFSEKALKLFKKSLTPRFKDRWT 383
                                       7******9933345567899999999886655555555 PP

>> ZK520.3a  CE40489	WBGene00001118	locus:dyf-2	status:Confirmed	UniProt:Q2PP60	protein_id:CAL49447.1
   #    score  bias  c-Evalue  i-Evalue hmmfrom  hmm to    alifrom  ali to    envfrom  env to     acc
 ---   ------ ----- --------- --------- ------- -------    ------- -------    ------- -------    ----
   1 ?    2.5   0.0       0.2        62     423     447 ..      40      63 ..      35      64 .. 0.90
   2 ?    2.9   0.0      0.15        46      97     225 ..      76     208 ..      66     212 .. 0.63
   3 ?   -2.6   0.0         7   2.1e+03      33      58 ..     342     367 ..     331     378 .. 0.81

  Alignments for each domain:
  == domain 1    score: 2.5 bits;  conditional E-value: 0.2
  tws-PH(PP2a_TWS)_FBpp0081671-aln 423 htawhpeenivavaatnnlflfqdk 447
                                       h  w p+   vava++nn  ++ dk
                          ZK520.3a  40 H-RWRPNGHTVAVACANNTVIYYDK 63 
                                       4.5*******************998 PP

  == domain 2    score: 2.9 bits;  conditional E-value: 0.15
  tws-PH(PP2a_TWS)_FBpp0081671-aln  97 kinkirwlkrknqahfllstndktiklwkvserdk.kvegyntkeen...gairdpanvtslrvptikplellveas 169
                                       k+  i w k+  ++  +  +n  ti lw v  r+   ve   t +++        p + t +      ++ +    +
                          ZK520.3a  76 KLIDIAWDKEG-DVLAIAVANTGTIYLWDVNSRNTdTVESGATSSKElptCLAWSPSTPTLVIGNNAGNIVVYNHRT 151
                                       55556665543.34445567888999999987764146654443332111222334443333333444444445556 PP

  tws-PH(PP2a_TWS)_FBpp0081671-aln 170 prrif.anahtyhinsisvnsdqetylsaddlrinlwhleitdqsfnivdikptnme 225
                                        rri     h   +  i+v  ++     +dd  + +  le t  s    +  ptnm+
                          ZK520.3a 152 SRRIAvMGKHQRSVTQITVTPEDYVISCSDDNTLSVTTLEGTTVSTTTTNGEPTNMD 208
                                       677651567888999999999888888899999999999999999999999999996 PP

  == domain 3    score: -2.6 bits;  conditional E-value: 7
  tws-PH(PP2a_TWS)_FBpp0081671-aln  33 iscvefnhdgellatgdkggrvvifq 58 
                                       +s +e   dg+l+a   + g + if 
                          ZK520.3a 342 LSEIEVTEDGQLVAVSSQSGVLSIFV 367
                                       68899***************999995 PP

>> Y54H5A.1  CE27292	WBGene00021899	status:Confirmed	UniProt:Q9N393	protein_id:CCD69848.1
   #    score  bias  c-Evalue  i-Evalue hmmfrom  hmm to    alifrom  ali to    envfrom  env to     acc
 ---   ------ ----- --------- --------- ------- -------    ------- -------    ------- -------    ----
   1 ?    1.8   0.0      0.33     1e+02     236     261 ..     283     308 ..     270     319 .. 0.88
   2 ?    4.6   0.0     0.047        14     175     257 ..     318     396 ..     308     405 .. 0.81

  Alignments for each domain:
  == domain 1    score: 1.8 bits;  conditional E-value: 0.33
  tws-PH(PP2a_TWS)_FBpp0081671-aln 236 fhpvecnllvyssskgtirlcdmrsa 261
                                       + p+e  ll   s+ g+i+l d rsa
                          Y54H5A.1 283 WSPTETGLLASCSADGSIKLWDTRSA 308
                                       689*********************98 PP

  == domain 2    score: 4.6 bits;  conditional E-value: 0.047
  tws-PH(PP2a_TWS)_FBpp0081671-aln 175 anahtyhinsisvnsdqetyls.addlrinlwhleitdqsfnivdikptnmeeltevitaaefhpvecnllvysssk 250
                                        +ah   +n is n  ++  +s  dd  +++w l+ ++    +   k  n       it+ ++hp e   ++ s   
                          Y54H5A.1 318 QKAHESDVNVISWNRHENLIVSgGDDGELKIWSLKTIQFGQPVALFKYHN-----SPITSVDWHPHETTTFMASGED 389
                                       67999**********999999835999*******9998887777777766.....4699999999999999988776 PP

  tws-PH(PP2a_TWS)_FBpp0081671-aln 251 gtirlcd 257
                                           + d
                          Y54H5A.1 390 DQTTIWD 396
                                       6555555 PP

>> C09G9.2b  CE42621	WBGene00007493	status:Confirmed	UniProt:B3GWB1	protein_id:CAQ58096.1
   #    score  bias  c-Evalue  i-Evalue hmmfrom  hmm to    alifrom  ali to    envfrom  env to     acc
 ---   ------ ----- --------- --------- ------- -------    ------- -------    ------- -------    ----
   1 ?    7.3   0.0    0.0072       2.2     170     260 ..      69     160 ..      59     176 .. 0.75

  Alignments for each domain:
  == domain 1    score: 7.3 bits;  conditional E-value: 0.0072
  tws-PH(PP2a_TWS)_FBpp0081671-aln 170 prrifanahtyhinsisvnsdqetylsad.dlrinlwhleitdqsfnivd.ikpt.nmeeltevitaaefhpvecnl 243
                                       pr if+      i s+      +  ++ d + +i +w+l   ++  n +d ik     ++  + +ta   hp++ nl
                          C09G9.2b  69 PRTIFTGQ--AGIRSVCTTFGTNVVMAGDaNGQITMWDLRENNEHSNTLDpIKTLiPSKKALDAVTALCSHPAQSNL 143
                                       56666543..346666666666666666624589*****99888888888466531346678999************ PP

  tws-PH(PP2a_TWS)_FBpp0081671-aln 244 lvyssskgtirlcdmrs 260
                                       +   +  g + l d r+
                          C09G9.2b 144 VCCGTDDGIVGLIDARN 160
                                       **************986 PP

>> K06A5.8d  CE33139	WBGene00019434	status:Partially_confirmed	UniProt:Q8IA70	protein_id:CCD68119.1
   #    score  bias  c-Evalue  i-Evalue hmmfrom  hmm to    alifrom  ali to    envfrom  env to     acc
 ---   ------ ----- --------- --------- ------- -------    ------- -------    ------- -------    ----
   1 ?    6.5   0.0     0.012       3.8      33      61 ..     417     447 ..     406     455 .. 0.87
   2 ?   -1.7   0.0       3.6   1.1e+03     111     127 ..     522     538 ..     513     545 .. 0.61

  Alignments for each domain:
  == domain 1    score: 6.5 bits;  conditional E-value: 0.012
  tws-PH(PP2a_TWS)_FBpp0081671-aln  33 iscvefnhdgellatg..dkggrvvifqrdp 61 
                                       + c+ fn +g+llatg  dk  r++ f+ d 
                          K06A5.8d 417 VYCLSFNPNGDLLATGsnDKTIRLMAFNEDS 447
                                       67*************9778999999999886 PP

  == domain 2    score: -1.7 bits;  conditional E-value: 3.6
  tws-PH(PP2a_TWS)_FBpp0081671-aln 111 hfllstndktiklwkvs 127
                                       +f+  ++dkti++w + 
                          K06A5.8d 522 QFVSCSQDKTIRFWDLR 538
                                       45555666666666544 PP

>> R166.4  CE03583	WBGene00004185	locus:pro-1	status:Partially_confirmed	UniProt:Q22006	protein_id:CAA90666.1
   #    score  bias  c-Evalue  i-Evalue hmmfrom  hmm to    alifrom  ali to    envfrom  env to     acc
 ---   ------ ----- --------- --------- ------- -------    ------- -------    ------- -------    ----
   1 ?    6.6   0.0     0.012       3.6      30      58 ..     289     317 ..     284     338 .. 0.84

  Alignments for each domain:
  == domain 1    score: 6.6 bits;  conditional E-value: 0.012
  tws-PH(PP2a_TWS)_FBpp0081671-aln  30 adiiscvefnhdgellatgdkggrvvifq 58 
                                       +d is + +n dg lla+gd  g+  i++
                            R166.4 289 SDEISRLAINTDGTLLASGDASGKYCIWE 317
                                       68899*******************99986 PP

>> D1054.15b  CE45329	WBGene00006481	locus:tag-135	status:Confirmed	UniProt:E1B6S8	protein_id:CBW48353.1
   #    score  bias  c-Evalue  i-Evalue hmmfrom  hmm to    alifrom  ali to    envfrom  env to     acc
 ---   ------ ----- --------- --------- ------- -------    ------- -------    ------- -------    ----
   1 ?    1.8   0.0      0.33     1e+02     285     325 ..     168     208 ..     143     218 .. 0.71
   2 ?    2.1   0.0      0.27        83     233     293 ..     217     276 ..     207     307 .. 0.74
   3 ?   -2.4   0.0       6.2   1.9e+03     115     275 ..     404     417 ..     382     425 .. 0.54

  Alignments for each domain:
  == domain 1    score: 1.8 bits;  conditional E-value: 0.33
  tws-PH(PP2a_TWS)_FBpp0081671-aln 285 eiissisdvklsnsgrymisr.dylsvkvwdlkmetkpiety 325
                                         iss+  vk+s    +++s  +   vk wdl+ + k i  y
                         D1054.15b 168 GHISSVRAVKVSPRHPFLFSGgEDKQVKCWDLEYN-KVIRHY 208
                                       45788888888888888877525567888888764.455555 PP

  == domain 2    score: 2.1 bits;  conditional E-value: 0.27
  tws-PH(PP2a_TWS)_FBpp0081671-aln 233 aaefhpvecnllvyssskgtirlcdmrsaalcdrhaklfeeeedptnrsffseiissisdv 293
                                       a   hp   ++lv  +   t r+ dmr+ a +   a   +   d   +s   ++i++  d 
                         D1054.15b 217 ALSVHPS-LDVLVTCARDSTARVWDMRTKAQVHCFAGHTNTVADVVCQSVDPQVITASHDA 276
                                       5566774.67889999999999999999998888888888888888888877777766654 PP

  == domain 3    score: -2.4 bits;  conditional E-value: 6.2
  tws-PH(PP2a_TWS)_FBpp0081671-aln 115 stndktiklwkvserdkkvegyntkeengairdpanvtslrvptikplellveasprrifanahtyhinsisvnsdq 191
                                       +  dktik++k                                                                  
                         D1054.15b 404 AEADKTIKMYK------------------------------------------------------------------ 414
                                       33344444444.................................................................. PP

  tws-PH(PP2a_TWS)_FBpp0081671-aln 192 etylsaddlrinlwhleitdqsfnivdikptnmeeltevitaaefhpvecnllvyssskgtirlcdmrsaalcdrha 268
                                                                                                                    
                         D1054.15b   - -----------------------------------------------------------------------------   -
                                       ............................................................................. PP

  tws-PH(PP2a_TWS)_FBpp0081671-aln 269 klfeeee 275
                                           e++
                         D1054.15b 415 ----EDD 417
                                       ....333 PP

>> F49D11.10  CE44000	WBGene00045433	status:Partially_confirmed	UniProt:A7DT40	protein_id:CCD71541.1
   #    score  bias  c-Evalue  i-Evalue hmmfrom  hmm to    alifrom  ali to    envfrom  env to     acc
 ---   ------ ----- --------- --------- ------- -------    ------- -------    ------- -------    ----
   1 ?    6.8   0.1      0.01       3.1      12     117 ..      36     143 ..      26     164 .. 0.83
   2 ?   -2.5   0.0       6.8   2.1e+03      25      54 ..     535     564 ..     514     566 .. 0.63

  Alignments for each domain:
  == domain 1    score: 6.8 bits;  conditional E-value: 0.01
  tws-PH(PP2a_TWS)_FBpp0081671-aln  12 iqwcfsqvkgtleddvteadiiscvefnhdgellatgdkggrvvif..qrdpaskasiprrgeynvystfqshepef 86 
                                        +  fs+ kg     v + d      f h  e l t    g v  f  q     k +  r   + v ++f  +  + 
                         F49D11.10  36 CEVLFSDKKGNDARRVIKHDCDVIAVFFHSNERLVTVTENGEVSEFeaQEKDFEKLVSRRVTAFPVVAAFAQKPKNA 112
                                       5667999999999999988888888899****************9933344556777777789*********9999* PP

  tws-PH(PP2a_TWS)_FBpp0081671-aln  87 dylksleieekinkirwlkrknqahfllstn 117
                                       +  k le+   ++k    k+kn+++f +   
                         F49D11.10 113 EEEKELELWLVVKKSDSKKQKNPSKFDICVT 143
                                       *************************977654 PP

  == domain 2    score: -2.5 bits;  conditional E-value: 6.8
  tws-PH(PP2a_TWS)_FBpp0081671-aln  25 ddvteadiiscvefnhdgellatgdkggrv 54 
                                       d ++ +d i  v+f  dg  l    k g v
                         F49D11.10 535 DVLSCSDDIISVDFAADGRHLIISTKKGVV 564
                                       333334444559999999988888887765 PP

>> B0280.9  CE00816	WBGene00015104	status:Confirmed	UniProt:P42000	protein_id:CCD61605.1
   #    score  bias  c-Evalue  i-Evalue hmmfrom  hmm to    alifrom  ali to    envfrom  env to     acc
 ---   ------ ----- --------- --------- ------- -------    ------- -------    ------- -------    ----
   1 ?   -1.1   0.0       2.5   7.6e+02      33      61 ..     122     150 ..     118     166 .. 0.81
   2 ?   -0.7   0.0       1.9   5.8e+02      94     160 ..     148     220 ..     141     260 .. 0.62
   3 ?   -1.7   0.0       3.7   1.1e+03      42      69 ..     311     338 ..     304     384 .. 0.59
   4 ?    3.8   0.0      0.08        25      34      58 ..     398     422 ..     389     427 .. 0.89

  Alignments for each domain:
  == domain 1    score: -1.1 bits;  conditional E-value: 2.5
  tws-PH(PP2a_TWS)_FBpp0081671-aln  33 iscvefnhdgellatgdkggrvvifqrdp 61 
                                       i++v+f +   +l   d+gg v +f+   
                           B0280.9 122 ITVVKFHKTRPVLIVADQGGNVQLFKVSR 150
                                       67899999999999999999999998654 PP

  == domain 2    score: -0.7 bits;  conditional E-value: 1.9
  tws-PH(PP2a_TWS)_FBpp0081671-aln  94 ieekinkirwlkrknqahf...llstndktiklwkvserdkkvegyntke.engairdpanv..tslrvptik 160
                                       +   ++k r+l+  n ++f    l   dk   +   s r   +  yn +  e  +++ p +v  + +r+ +i 
                           B0280.9 148 VSREVKKDRFLQSANFSKFpidSLEIADKGHSVICSSSRKEYLMQYNMETrEVTQLKPPNTVpkQGIRLFAIS 220
                                       6667889999999999999333356688888888889999999999976514556666666622345555554 PP

  == domain 3    score: -1.7 bits;  conditional E-value: 3.7
  tws-PH(PP2a_TWS)_FBpp0081671-aln  42 gellatgdkggrvvifqrdpaskasipr 69 
                                       g+ +atg   g v ++  +   ++++pr
                           B0280.9 311 GDYFATGSDTGIVNVYSGNDCRNSTNPR 338
                                       5666666666666655555544444443 PP

  == domain 4    score: 3.8 bits;  conditional E-value: 0.08
  tws-PH(PP2a_TWS)_FBpp0081671-aln  34 scvefnhdgellatgdkggrvvifq 58 
                                        cvef  +g  +a g+  gr+ +f+
                           B0280.9 398 RCVEFSPNGGYMAVGNDDGRLHVFE 422
                                       6********************9996 PP

>> C09G9.2a  CE35389	WBGene00007493	status:Confirmed	UniProt:Q17872	protein_id:CAA90972.2
   #    score  bias  c-Evalue  i-Evalue hmmfrom  hmm to    alifrom  ali to    envfrom  env to     acc
 ---   ------ ----- --------- --------- ------- -------    ------- -------    ------- -------    ----
   1 ?    6.3   0.0     0.014       4.2     170     260 ..     161     252 ..     149     261 .. 0.75

  Alignments for each domain:
  == domain 1    score: 6.3 bits;  conditional E-value: 0.014
  tws-PH(PP2a_TWS)_FBpp0081671-aln 170 prrifanahtyhinsisvnsdqetylsad.dlrinlwhleitdqsfnivd.ikpt.nmeeltevitaaefhpvecnl 243
                                       pr if+      i s+      +  ++ d + +i +w+l   ++  n +d ik     ++  + +ta   hp++ nl
                          C09G9.2a 161 PRTIFTGQ--AGIRSVCTTFGTNVVMAGDaNGQITMWDLRENNEHSNTLDpIKTLiPSKKALDAVTALCSHPAQSNL 235
                                       56666543..3466666666666666666245899****99888888888466531346677999************ PP

  tws-PH(PP2a_TWS)_FBpp0081671-aln 244 lvyssskgtirlcdmrs 260
                                       +   +  g + l d r+
                          C09G9.2a 236 VCCGTDDGIVGLIDARN 252
                                       **************986 PP

>> K06A5.8b  CE31355	WBGene00019434	status:Partially_confirmed	UniProt:Q95X66	protein_id:CCD68118.1
   #    score  bias  c-Evalue  i-Evalue hmmfrom  hmm to    alifrom  ali to    envfrom  env to     acc
 ---   ------ ----- --------- --------- ------- -------    ------- -------    ------- -------    ----
   1 ?    5.6   0.0     0.023       7.2      33      61 ..     683     713 ..     672     720 .. 0.87
   2 ?   -2.3   0.0       5.6   1.7e+03     111     128 ..     788     805 ..     780     822 .. 0.66

  Alignments for each domain:
  == domain 1    score: 5.6 bits;  conditional E-value: 0.023
  tws-PH(PP2a_TWS)_FBpp0081671-aln  33 iscvefnhdgellatg..dkggrvvifqrdp 61 
                                       + c+ fn +g+llatg  dk  r++ f+ d 
                          K06A5.8b 683 VYCLSFNPNGDLLATGsnDKTIRLMAFNEDS 713
                                       67*************9778999999999886 PP

  == domain 2    score: -2.3 bits;  conditional E-value: 5.6
  tws-PH(PP2a_TWS)_FBpp0081671-aln 111 hfllstndktiklwkvse 128
                                       +f+  ++dkti++w + +
                          K06A5.8b 788 QFVSCSQDKTIRFWDLRQ 805
                                       455556666666665543 PP

>> T22B2.1  CE13928	WBGene00020665	status:Partially_confirmed	UniProt:O45195	protein_id:CCD71422.1
   #    score  bias  c-Evalue  i-Evalue hmmfrom  hmm to    alifrom  ali to    envfrom  env to     acc
 ---   ------ ----- --------- --------- ------- -------    ------- -------    ------- -------    ----
   1 ?   -1.8   0.0       4.1   1.3e+03      72      98 ..     525     551 ..     515     591 .. 0.77
   2 ?    7.4   0.7    0.0063         2      89     171 ..     710     793 ..     688     812 .. 0.81

  Alignments for each domain:
  == domain 1    score: -1.8 bits;  conditional E-value: 4.1
  tws-PH(PP2a_TWS)_FBpp0081671-aln  72 eynvystfqshepefdylksleieeki 98 
                                        y+    fq +ep+   + ++eie k 
                           T22B2.1 525 GYQCQKCFQPKEPKVAGVEAVEIESKK 551
                                       677788888888888888888888774 PP

  == domain 2    score: 7.4 bits;  conditional E-value: 0.0063
  tws-PH(PP2a_TWS)_FBpp0081671-aln  89 lksleieekinkirwlkrknqah.fllstndktiklwkvserdkkvegyntkeengairdpanvtslrvptikplel 164
                                        ksle+ e+ + i  lk +nq++  +++ ++k+ik  k   ++ + +   t++ +  + +   +  + v t+k+ e+
                           T22B2.1 710 QKSLEVIEQKDEILHLKAQNQSQqTVIAQQEKSIKSLKEKSQQLEEKRSITNNTQRLLEETEIIHKILVDTLKAQEI 786
                                       59******************9862578999*****988555554445556677777888999999999****99999 PP

  tws-PH(PP2a_TWS)_FBpp0081671-aln 165 lveaspr 171
                                       +   sp 
                           T22B2.1 787 FESESPL 793
                                       8888875 PP

>> K06A1.5  CE39948	WBGene00019427	locus:atg-16.2	status:Partially_confirmed	UniProt:Q09406	protein_id:CCD72613.1
   #    score  bias  c-Evalue  i-Evalue hmmfrom  hmm to    alifrom  ali to    envfrom  env to     acc
 ---   ------ ----- --------- --------- ------- -------    ------- -------    ------- -------    ----
   1 ?    6.0   0.2     0.017       5.2     107     214 ..     299     410 ..     277     470 .. 0.75

  Alignments for each domain:
  == domain 1    score: 6.0 bits;  conditional E-value: 0.017
  tws-PH(PP2a_TWS)_FBpp0081671-aln 107 knqahf.llstndktiklwkvserd..kkvegyntkeengairdpanvtsl.rvptikplellveasprrifanaht 179
                                         q h  l s+ndkt +lw++  +     ++g+  k  + ++ +  nv s     tik+ ++      +  +  +  
                           K06A1.5 299 DSQRHVcLASSNDKTCRLWNIDSQRllSTFSGHTDKVSSARLFQSHNVISGsADRTIKNWDISSIRCLKSYLVGSTV 375
                                       45666526689*********966542256788888888888877777665404567888887766666666666666 PP

  tws-PH(PP2a_TWS)_FBpp0081671-aln 180 yhinsisvnsdqetylsa.ddlrinlwhleitdqsf 214
                                       + i +    s q +++s+  d ++ +w+   +d ++
                           K06A1.5 376 FDIVAKCGVS-QSSFISShFDKKVRFWDARSSDATY 410
                                       7766554444.4444443147777777777666666 PP

>> K06A5.8a  CE31354	WBGene00019434	status:Partially_confirmed	UniProt:Q95X65	protein_id:CCD68117.1
   #    score  bias  c-Evalue  i-Evalue hmmfrom  hmm to    alifrom  ali to    envfrom  env to     acc
 ---   ------ ----- --------- --------- ------- -------    ------- -------    ------- -------    ----
   1 ?    5.7   0.0     0.021       6.6      33      61 ..     683     713 ..     672     720 .. 0.87
   2 ?   -2.2   0.0       5.2   1.6e+03     111     128 ..     788     805 ..     780     822 .. 0.66

  Alignments for each domain:
  == domain 1    score: 5.7 bits;  conditional E-value: 0.021
  tws-PH(PP2a_TWS)_FBpp0081671-aln  33 iscvefnhdgellatg..dkggrvvifqrdp 61 
                                       + c+ fn +g+llatg  dk  r++ f+ d 
                          K06A5.8a 683 VYCLSFNPNGDLLATGsnDKTIRLMAFNEDS 713
                                       67*************9778999999999886 PP

  == domain 2    score: -2.2 bits;  conditional E-value: 5.2
  tws-PH(PP2a_TWS)_FBpp0081671-aln 111 hfllstndktiklwkvse 128
                                       +f+  ++dkti++w + +
                          K06A5.8a 788 QFVSCSQDKTIRFWDLRQ 805
                                       455556666666665543 PP

>> ZK430.7  CE05083	WBGene00022742	ribosomal processing protein	status:Partially_confirmed	UniProt:Q23494	protein_id:CCD
   #    score  bias  c-Evalue  i-Evalue hmmfrom  hmm to    alifrom  ali to    envfrom  env to     acc
 ---   ------ ----- --------- --------- ------- -------    ------- -------    ------- -------    ----
   1 ?   -1.2   0.0       2.6     8e+02     105     128 ..     118     141 ..      82     147 .. 0.60
   2 ?   -1.8   0.0         4   1.2e+03     228     260 ..     193     225 ..     188     238 .. 0.86
   3 ?    4.4   0.0     0.052        16     261     316 ..     296     352 ..     292     403 .. 0.86

  Alignments for each domain:
  == domain 1    score: -1.2 bits;  conditional E-value: 2.6
  tws-PH(PP2a_TWS)_FBpp0081671-aln 105 krknqahfllstndktiklwkvse 128
                                        ++n   f+   +d+ +k wk+  
                           ZK430.7 118 DNNNGENFVTVGQDNQLKYWKIEG 141
                                       233444455555555555555544 PP

  == domain 2    score: -1.8 bits;  conditional E-value: 4
  tws-PH(PP2a_TWS)_FBpp0081671-aln 228 tevitaaefhpvecnllvyssskgtirlcdmrs 260
                                       t+ i ++   pve n++v + s  +i + d r 
                           ZK430.7 193 TDTIHTCRANPVEENVIVGARSDRSIYVLDTRQ 225
                                       6778888999***********999999999886 PP

  == domain 3    score: 4.4 bits;  conditional E-value: 0.052
  tws-PH(PP2a_TWS)_FBpp0081671-aln 261 aalcdrhaklfeeeedptnrsffseiissisdvklsnsgrymis.rdylsvkvwdlk 316
                                       aa  dr  +lf+ ++ ++   ++++ ++s+  v  s + ++++s  + ++++vw  +
                           ZK430.7 296 AAGYDRSIRLFKARDMTSRDVYYTKRMASVLSVLWSADSKFVLSgSNEMNIRVWKAN 352
                                       567799999999999999999999999999999999999999993467999999865 PP

>> D1054.15a  CE05533	WBGene00006481	locus:tag-135	beta transducin like protein	status:Confirmed	UniProt:Q18295	protein_
   #    score  bias  c-Evalue  i-Evalue hmmfrom  hmm to    alifrom  ali to    envfrom  env to     acc
 ---   ------ ----- --------- --------- ------- -------    ------- -------    ------- -------    ----
   1 ?    1.4   0.0      0.42   1.3e+02     285     324 ..     224     263 ..     198     270 .. 0.70
   2 ?    1.7   0.0      0.35   1.1e+02     233     293 ..     273     332 ..     267     363 .. 0.73
   3 ?   -2.7   0.0       7.3   2.3e+03     115     275 ..     460     473 ..     439     481 .. 0.54

  Alignments for each domain:
  == domain 1    score: 1.4 bits;  conditional E-value: 0.42
  tws-PH(PP2a_TWS)_FBpp0081671-aln 285 eiissisdvklsnsgrymisr.dylsvkvwdlkmetkpiet 324
                                         iss+  vk+s    +++s  +   vk wdl+ + k i  
                         D1054.15a 224 GHISSVRAVKVSPRHPFLFSGgEDKQVKCWDLEYN-KVIRH 263
                                       45788888888888888877525567888888754.44544 PP

  == domain 2    score: 1.7 bits;  conditional E-value: 0.35
  tws-PH(PP2a_TWS)_FBpp0081671-aln 233 aaefhpvecnllvyssskgtirlcdmrsaalcdrhaklfeeeedptnrsffseiissisdv 293
                                       a   hp   ++lv  +   t r+ dmr+ a +   a   +   d   +s   ++i++  d 
                         D1054.15a 273 ALSVHPS-LDVLVTCARDSTARVWDMRTKAQVHCFAGHTNTVADVVCQSVDPQVITASHDA 332
                                       5566774.57889999999999999999998888888888888888888777777766554 PP

  == domain 3    score: -2.7 bits;  conditional E-value: 7.3
  tws-PH(PP2a_TWS)_FBpp0081671-aln 115 stndktiklwkvserdkkvegyntkeengairdpanvtslrvptikplellveasprrifanahtyhinsisvnsdq 191
                                       +  dktik++k                                                                  
                         D1054.15a 460 AEADKTIKMYK------------------------------------------------------------------ 470
                                       33344444444.................................................................. PP

  tws-PH(PP2a_TWS)_FBpp0081671-aln 192 etylsaddlrinlwhleitdqsfnivdikptnmeeltevitaaefhpvecnllvyssskgtirlcdmrsaalcdrha 268
                                                                                                                    
                         D1054.15a   - -----------------------------------------------------------------------------   -
                                       ............................................................................. PP

  tws-PH(PP2a_TWS)_FBpp0081671-aln 269 klfeeee 275
                                           e++
                         D1054.15a 471 ----EDD 473
                                       ....333 PP

>> F29D11.2  CE09790	WBGene00009254	locus:capg-1	status:Confirmed	UniProt:Q93598	protein_id:CAB01707.1
   #    score  bias  c-Evalue  i-Evalue hmmfrom  hmm to    alifrom  ali to    envfrom  env to     acc
 ---   ------ ----- --------- --------- ------- -------    ------- -------    ------- -------    ----
   1 ?    6.2   0.1     0.015       4.5     329     388 ..     862     918 ..     790     936 .. 0.77

  Alignments for each domain:
  == domain 1    score: 6.2 bits;  conditional E-value: 0.015
  tws-PH(PP2a_TWS)_FBpp0081671-aln 329 eylrsklcslyendcifdkfeccwsgndsaimtgsynnffrvfdrsakrdvtleasrdia 388
                                       + + +k+ s      ++ kf c  + n++ ++  s+ nff ++  s+  +   e  ++++
                          F29D11.2 862 NRFSAKVRST---IIVMLKFFCSINKNNQLLLIKSFHNFFDMWANSTTPERLTENRHEMV 918
                                       5555554443...35778*************************99988776666655554 PP

>> Y41C4A.11  CE20251	WBGene00012757	WD domain, G-beta repeat	status:Partially_confirmed	UniProt:Q9XWU3	protein_id:CAA21
   #    score  bias  c-Evalue  i-Evalue hmmfrom  hmm to    alifrom  ali to    envfrom  env to     acc
 ---   ------ ----- --------- --------- ------- -------    ------- -------    ------- -------    ----
   1 ?   -0.8   0.0         2   6.2e+02     177     207 ..     189     220 ..     137     231 .. 0.67
   2 ?    3.5   0.0     0.096        30     109     131 ..     247     269 ..     220     344 .. 0.80

  Alignments for each domain:
  == domain 1    score: -0.8 bits;  conditional E-value: 2
  tws-PH(PP2a_TWS)_FBpp0081671-aln 177 ahtyhinsisvnsdqetylsa.ddlrinlwhl 207
                                       ah+  i s++v       +sa dd +i +w+ 
                         Y41C4A.11 189 AHSDFIRSLTVHPTLPYLISAsDDRKIRVWDW 220
                                       55555666666665555555434555666654 PP

  == domain 2    score: 3.5 bits;  conditional E-value: 0.096
  tws-PH(PP2a_TWS)_FBpp0081671-aln 109 qahfllstndktiklwkvserdk 131
                                       +  f+  + dkt+k+wk+ e++ 
                         Y41C4A.11 247 PEMFVSGSLDKTLKVWKLGEQES 269
                                       55677777889999999888764 PP

>> K04D7.1  CE06090	WBGene00010556	locus:rack-1	guanine nucleotide-binding protein	status:Confirmed	UniProt:Q21215	prote
   #    score  bias  c-Evalue  i-Evalue hmmfrom  hmm to    alifrom  ali to    envfrom  env to     acc
 ---   ------ ----- --------- --------- ------- -------    ------- -------    ------- -------    ----
   1 ?    2.8   1.1      0.16        50     105     129 ..      26      50 ..      12     155 .. 0.47
   2 ?    1.3   0.1      0.45   1.4e+02     117     206 ..     131     226 ..     117     236 .. 0.48
   3 ?   -0.2   0.0       1.3   3.9e+02     308     373 ..     260     319 ..     240     324 .. 0.55

  Alignments for each domain:
  == domain 1    score: 2.8 bits;  conditional E-value: 0.16
  tws-PH(PP2a_TWS)_FBpp0081671-aln 105 krknqahfllstndktiklwkvser 129
                                        r++++  l s+ dkti +w v   
                           K04D7.1  26 TRNDKTTVLSSSRDKTILVWDVDSV 50 
                                       5666666666666777777765432 PP

  == domain 2    score: 1.3 bits;  conditional E-value: 0.45
  tws-PH(PP2a_TWS)_FBpp0081671-aln 117 ndktiklwkvserdk.......kvegyntkeengairdpanvtslrvptikplellveasprrifanahtyhinsis 186
                                        dk+iklw+   + k       + +   t   + + rdp+ v++    ++k  +l       ++    ht ++n+++
                           K04D7.1 131 RDKSIKLWNTLAQCKytitddcHTDWVSTVRFSPSNRDPVIVSAGWDKVVKVWNLG--NCRLKTNHIGHTGYVNTVT 205
                                       56667777654443310000002223333344445555555555555555554442..2222333335666666666 PP

  tws-PH(PP2a_TWS)_FBpp0081671-aln 187 vnsdqetylsa.ddlrinlwh 206
                                       v  d     s   d +  lw+
                           K04D7.1 206 VSPDGSLCASGgKDGQAMLWD 226
                                       666555444421344555555 PP

  == domain 3    score: -0.2 bits;  conditional E-value: 1.3
  tws-PH(PP2a_TWS)_FBpp0081671-aln 308 lsvkvwdlkmetkpiet.ypvheylrsklcslyendcifdkfeccwsgndsaimtgsynnffrvfdr 373
                                        s+k+wdl+ + k ie   p  e   s        +ci      +ws + +++++g  +n++rv++ 
                           K04D7.1 260 SSIKIWDLEDK-KEIEElKP--EIASSGSSRGSSPQCI----SLAWSQDGQTLFAGYTDNIIRVYQV 319
                                       46777777643.44433022..2222222222233343....4578888888888888888887765 PP

>> F45D11.10  CE40256	WBGene00018456	locus:fbxc-39	status:Partially_confirmed	UniProt:Q9N5U0	protein_id:CCD66365.1
   #    score  bias  c-Evalue  i-Evalue hmmfrom  hmm to    alifrom  ali to    envfrom  env to     acc
 ---   ------ ----- --------- --------- ------- -------    ------- -------    ------- -------    ----
   1 ?    1.5   0.0      0.39   1.2e+02     175     196 ..     107     128 ..      74     140 .. 0.86
   2 ?    2.8   0.0      0.16        49     302     338 ..     181     217 ..     169     222 .. 0.87

  Alignments for each domain:
  == domain 1    score: 1.5 bits;  conditional E-value: 0.39
  tws-PH(PP2a_TWS)_FBpp0081671-aln 175 anahtyhinsisvnsdqetyls 196
                                        n+htyh++ i +   ++t++ 
                         F45D11.10 107 INSHTYHLQRINIGKPENTFIQ 128
                                       69***********999999975 PP

  == domain 2    score: 2.8 bits;  conditional E-value: 0.16
  tws-PH(PP2a_TWS)_FBpp0081671-aln 302 misrdylsvkvwdlkmetkpietypvheylrsklcsl 338
                                       m  ++y+s +vwdl+     i+   vh+ +++ l +l
                         F45D11.10 181 MEFKNYFSRQVWDLRNVKLRIKKLEVHNEIKQVLSTL 217
                                       66789**********99999*******9999888766 PP

>> T05H4.14  CE13295	WBGene00001513	locus:gad-1	status:Confirmed	UniProt:O16519	protein_id:CCD72040.1
   #    score  bias  c-Evalue  i-Evalue hmmfrom  hmm to    alifrom  ali to    envfrom  env to     acc
 ---   ------ ----- --------- --------- ------- -------    ------- -------    ------- -------    ----
   1 ?    5.4   0.0     0.026       8.1     214     271 ..     212     271 ..     155     284 .. 0.64

  Alignments for each domain:
  == domain 1    score: 5.4 bits;  conditional E-value: 0.026
  tws-PH(PP2a_TWS)_FBpp0081671-aln 214 fnivdikptnmeeltevitaaefhpvecnllvyssskgtirlcdmrsa...alc.drhaklf 271
                                         i+d++ t+    t  + + ef p++ n ++  s  g++rl ++      + c ++h k++
                          T05H4.14 212 QYIIDLNITK--GHTATVNCVEFNPLNKNEFISCSDDGSLRLWNLDDHkviTKCiNKHRKVI 271
                                       3466666654..457789999********************987654300033335666655 PP

>> R07C3.8  CE12536	WBGene00019924	locus:fbxc-33	status:Partially_confirmed	UniProt:O16768	protein_id:CCD66380.1
   #    score  bias  c-Evalue  i-Evalue hmmfrom  hmm to    alifrom  ali to    envfrom  env to     acc
 ---   ------ ----- --------- --------- ------- -------    ------- -------    ------- -------    ----
   1 ?    5.1   0.0     0.032       9.8     183     210 ..     348     375 ..     337     379 .. 0.88

  Alignments for each domain:
  == domain 1    score: 5.1 bits;  conditional E-value: 0.032
  tws-PH(PP2a_TWS)_FBpp0081671-aln 183 nsisvnsdqetylsaddlrinlwhleit 210
                                        +is+n  +e y+s  + +i++w+l+++
                           R07C3.8 348 AAISLNNSDEIYVSFKQQQIKVWNLKVV 375
                                       579**********************986 PP

>> Y102A11A.9  CE39427	WBGene00022419	status:Confirmed	UniProt:Q8MXR9	protein_id:CCD71593.1
   #    score  bias  c-Evalue  i-Evalue hmmfrom  hmm to    alifrom  ali to    envfrom  env to     acc
 ---   ------ ----- --------- --------- ------- -------    ------- -------    ------- -------    ----
   1 ?    5.5   0.0     0.025       7.6     224     273 ..      67     116 ..      34     126 .. 0.89

  Alignments for each domain:
  == domain 1    score: 5.5 bits;  conditional E-value: 0.025
  tws-PH(PP2a_TWS)_FBpp0081671-aln 224 meeltevitaaefhpvecnllvyssskgtirlcdmrsaalcdrhaklfee 273
                                        e + e i +a++hp+e n    + +  +i+  +m    l d +ak +e 
                        Y102A11A.9  67 RETFLERIVTAQYHPTELNDTNLARTLTSIKRKEMAKENLIDIQAKELER 116
                                       467789999************************************99886 PP

>> F55F8.3  CE30542	WBGene00018891	status:Confirmed	UniProt:P91341	protein_id:CCD71885.1
   #    score  bias  c-Evalue  i-Evalue hmmfrom  hmm to    alifrom  ali to    envfrom  env to     acc
 ---   ------ ----- --------- --------- ------- -------    ------- -------    ------- -------    ----
   1 ?   -1.6   0.0       3.5   1.1e+03     231     264 ..     276     308 ..     272     314 .. 0.85
   2 ?    3.0   0.0      0.14        43      33      58 ..     363     388 ..     351     400 .. 0.86

  Alignments for each domain:
  == domain 1    score: -1.6 bits;  conditional E-value: 3.5
  tws-PH(PP2a_TWS)_FBpp0081671-aln 231 itaaefhpvecnllvyssskgtirlcdmrsaalc 264
                                       +taa fh  e n+l  +  +g i l ++ s al+
                           F55F8.3 276 VTAARFHK-ETNILATAFNNGVIVLHEIPSFALV 308
                                       79999995.8999999999999999999988886 PP

  == domain 2    score: 3.0 bits;  conditional E-value: 0.14
  tws-PH(PP2a_TWS)_FBpp0081671-aln  33 iscvefnhdgellatgdkggrvvifq 58 
                                       i+  e+  dg l+atg   g+v i++
                           F55F8.3 363 ITTAEYSPDGSLMATGAEDGKVKIWN 388
                                       77899*****************9986 PP

>> F49D11.2  CE17076	WBGene00018626	status:Partially_confirmed	UniProt:O44725	protein_id:CCD71533.1
   #    score  bias  c-Evalue  i-Evalue hmmfrom  hmm to    alifrom  ali to    envfrom  env to     acc
 ---   ------ ----- --------- --------- ------- -------    ------- -------    ------- -------    ----
   1 ?    5.2   0.2      0.03       9.1     101     135 ..     281     315 ..     264     321 .. 0.79

  Alignments for each domain:
  == domain 1    score: 5.2 bits;  conditional E-value: 0.03
  tws-PH(PP2a_TWS)_FBpp0081671-aln 101 irwlkrknqahfllstndktiklwkvserdkkveg 135
                                       i + k++ + + lls n  tiklw v+   ++++ 
                          F49D11.2 281 ITYHKNQISEKNLLSLNCETIKLWSVTTSSRSLNK 315
                                       455556666789**************988777665 PP

>> T12B5.1  CE20059	WBGene00020448	locus:fbxa-51	status:Partially_confirmed	UniProt:Q9TZ19	protein_id:CCD73250.1
   #    score  bias  c-Evalue  i-Evalue hmmfrom  hmm to    alifrom  ali to    envfrom  env to     acc
 ---   ------ ----- --------- --------- ------- -------    ------- -------    ------- -------    ----
   1 ?    0.3   0.0      0.94   2.9e+02     386     411 ..      31      56 ..       9      78 .. 0.78
   2 ?    3.2   0.0      0.12        38      55      95 ..     226     267 ..     221     296 .. 0.78

  Alignments for each domain:
  == domain 1    score: 0.3 bits;  conditional E-value: 0.94
  tws-PH(PP2a_TWS)_FBpp0081671-aln 386 diakpktvlkprkvctggkrkkdeis 411
                                       + ++p  +l++rkvc + +   d+i 
                           T12B5.1  31 EKMEPMDLLRARKVCRSLRIAVDKIG 56 
                                       3457999********99887777775 PP

  == domain 2    score: 3.2 bits;  conditional E-value: 0.12
  tws-PH(PP2a_TWS)_FBpp0081671-aln  55 vifqrdpas.kasiprrgeynvystfqshepefdylksleie 95 
                                       +i q d  s +++i  r +    stfqs e  fd   +  ie
                           T12B5.1 226 IIHQVDEFSaQTAIQIRDDLLRRSTFQSCEIHFDKSETNPIE 267
                                       788999877256788899999*************87776665 PP

>> R06A4.9  CE21113	WBGene00011051	locus:pfs-2	six WD40 repeats	status:Partially_confirmed	UniProt:Q9NAN8	protein_id:CAB
   #    score  bias  c-Evalue  i-Evalue hmmfrom  hmm to    alifrom  ali to    envfrom  env to     acc
 ---   ------ ----- --------- --------- ------- -------    ------- -------    ------- -------    ----
   1 ?    0.7   0.0      0.68   2.1e+02     346     384 ..     135     174 ..     115     188 .. 0.76
   2 ?    2.3   0.0      0.23        70     283     329 ..     299     345 ..     265     355 .. 0.76

  Alignments for each domain:
  == domain 1    score: 0.7 bits;  conditional E-value: 0.68
  tws-PH(PP2a_TWS)_FBpp0081671-aln 346 dkfeccwsgndsaimtgsynnffrvfdrsakr.dvtleas 384
                                         + +cws + ++++tg+  + f +++ +a + +  l+a 
                           R06A4.9 135 PVYSVCWSPEGKRLITGCQTGEFTLWNGTAFNfETILQAH 174
                                       45789****************9999998775535555554 PP

  == domain 2    score: 2.3 bits;  conditional E-value: 0.23
  tws-PH(PP2a_TWS)_FBpp0081671-aln 283 fseiissisdvklsnsgrymis..rdylsvkvwdlkmetkpietypvhe 329
                                       ++e  ss+  v + ++g ++++  rd+l vk++d++m  k + ty  h+
                           R06A4.9 299 LQEHKSSVMAVEFNKNGNWLLTggRDHL-VKMYDIRMM-KEMRTYRAHK 345
                                       5666778888888888888775447776.788888874.6677777764 PP

>> C42C1.4a  CE16910	WBGene00016582	status:Partially_confirmed	UniProt:A3QMB3	protein_id:CAM36345.1
   #    score  bias  c-Evalue  i-Evalue hmmfrom  hmm to    alifrom  ali to    envfrom  env to     acc
 ---   ------ ----- --------- --------- ------- -------    ------- -------    ------- -------    ----
   1 ?    2.7   0.0      0.18        54      34      62 ..     142     170 ..     128     219 .. 0.88
   2 ?    0.5   0.0      0.81   2.5e+02     333     376 ..     293     335 ..     288     348 .. 0.73

  Alignments for each domain:
  == domain 1    score: 2.7 bits;  conditional E-value: 0.18
  tws-PH(PP2a_TWS)_FBpp0081671-aln  34 scvefnhdgellatgdkggrvvifqrdpa 62 
                                       scv f  dg++la g + g + i+  d  
                          C42C1.4a 142 SCVTFSLDGKFLAIGLQKGAIKIMTIDNK 170
                                       9***************9999999988865 PP

  == domain 2    score: 0.5 bits;  conditional E-value: 0.81
  tws-PH(PP2a_TWS)_FBpp0081671-aln 333 sklcslyendcifdkfe.ccwsgndsaimtgsynnffrvfdrsak 376
                                       s l sly     +  f  c   gn  ai+    nnff  + r++ 
                          C42C1.4a 293 SPLNSLYST--TLKDFRvCISRGNKLAILRIHANNFFTKYRRATV 335
                                       557777764..3445651556799****************99874 PP

>> C33H5.7  CE04150	WBGene00016374	locus:swd-2.2	status:Confirmed	UniProt:Q18403	protein_id:CCD66569.1
   #    score  bias  c-Evalue  i-Evalue hmmfrom  hmm to    alifrom  ali to    envfrom  env to     acc
 ---   ------ ----- --------- --------- ------- -------    ------- -------    ------- -------    ----
   1 ?    2.9   0.0      0.15        46     176     209 ..     109     143 ..      25     159 .. 0.59
   2 ?    0.6   0.0      0.77   2.4e+02     105     129 ..     294     318 ..     251     323 .. 0.78

  Alignments for each domain:
  == domain 1    score: 2.9 bits;  conditional E-value: 0.15
  tws-PH(PP2a_TWS)_FBpp0081671-aln 176 nahtyhinsisvnsdqetyls.addlrinlwhlei 209
                                       + h   +  i v   ++ +ls a+d  i lw+l+ 
                           C33H5.7 109 QGHDKLVTGINVSPMDDMFLSvAEDKTIRLWDLKT 143
                                       56777777777777777777656777777777764 PP

  == domain 2    score: 0.6 bits;  conditional E-value: 0.77
  tws-PH(PP2a_TWS)_FBpp0081671-aln 105 krknqahfllstndktiklwkvser 129
                                        +  + hf+ +t d  + lw  s+ 
                           C33H5.7 294 AEFSPQHFVAATADTKLTLWCASDE 318
                                       4556789999999999999988875 PP

>> ZK177.6  CE26338	WBGene00001511	locus:fzy-1	CDC20	status:Confirmed	UniProt:Q09373	protein_id:CCD64859.1
   #    score  bias  c-Evalue  i-Evalue hmmfrom  hmm to    alifrom  ali to    envfrom  env to     acc
 ---   ------ ----- --------- --------- ------- -------    ------- -------    ------- -------    ----
   1 ?   -1.1   0.0       2.4   7.4e+02      19      58 ..     209     249 ..     201     260 .. 0.77
   2 ?    3.6   0.0     0.091        28     116     143 ..     388     415 ..     360     454 .. 0.91

  Alignments for each domain:
  == domain 1    score: -1.1 bits;  conditional E-value: 2.4
  tws-PH(PP2a_TWS)_FBpp0081671-aln  19 vkgtleddv.teadiiscvefnhdgellatgdkggrvvifq 58 
                                       +k  +ed+  t+  +i+ v + ++g  ++ g   g v i++
                           ZK177.6 209 IKNLFEDNApTNEGLITSVRWSQEGRYISLGYASGAVKIYD 249
                                       66667776547888999999999999999999999999885 PP

  == domain 2    score: 3.6 bits;  conditional E-value: 0.091
  tws-PH(PP2a_TWS)_FBpp0081671-aln 116 tndktiklwkvserdkkvegyntkeeng 143
                                        nd t+klw v  + +kv   n  e +g
                           ZK177.6 388 INDGTVKLWDVKRQFQKVRELNVCETGG 415
                                       59*****************999988877 PP

>> F49C12.4  CE03364	WBGene00009874	status:Partially_confirmed	UniProt:Q20582	protein_id:CAA92509.1
   #    score  bias  c-Evalue  i-Evalue hmmfrom  hmm to    alifrom  ali to    envfrom  env to     acc
 ---   ------ ----- --------- --------- ------- -------    ------- -------    ------- -------    ----
   1 ?    1.6   0.0      0.36   1.1e+02      58     119 ..      67     125 ..      33     133 .. 0.71
   2 ?    2.0   0.0      0.27        84     317     343 ..     290     316 ..     261     320 .. 0.80

  Alignments for each domain:
  == domain 1    score: 1.6 bits;  conditional E-value: 0.36
  tws-PH(PP2a_TWS)_FBpp0081671-aln  58 qrdpaskasiprrgeynvy.stfqshepefdylksleieekinkirwlkrknqahfllstndk 119
                                         d +  + +p rg+++++ s+f  +  e d lk  e       ir + +k++++f++  n  
                          F49C12.4  67 FTDCVLPKLNPYRGNHDLFwSAFVNKTSECDNLKEYES----LTIRPVANKDEVKFIILPNKE 125
                                       35777788899****9975499***********97764....357777788887777766655 PP

  == domain 2    score: 2.0 bits;  conditional E-value: 0.27
  tws-PH(PP2a_TWS)_FBpp0081671-aln 317 metkpietypvheylrsklcslyendc 343
                                       +  kp  ++  h+++r+ l  +y+++c
                          F49C12.4 290 VMVKPFSVWFYHDFIRTVLINVYDKEC 316
                                       45799999999**************99 PP

>> C31B8.4  CE08484	WBGene00016281	status:Partially_confirmed	UniProt:O16898	protein_id:CCD66295.1
   #    score  bias  c-Evalue  i-Evalue hmmfrom  hmm to    alifrom  ali to    envfrom  env to     acc
 ---   ------ ----- --------- --------- ------- -------    ------- -------    ------- -------    ----
   1 ?    5.1   0.1     0.032       9.9     372     434 ..      38     100 ..      20     113 .. 0.82

  Alignments for each domain:
  == domain 1    score: 5.1 bits;  conditional E-value: 0.032
  tws-PH(PP2a_TWS)_FBpp0081671-aln 372 drsakrdvtleasrdiakpktvlkprkvctggkrkkdeisvdcldfnkkilhtawhpeeniva 434
                                       d ++  d  l+a+r+    +      kv   +  + deis  c++ + k+l + +  +e+  a
                           C31B8.4  38 DAASAADGRLNAARQENDRQIRELMAKVDNENEMHSDEISRKCFEHEEKMLEARFRSKEDQQA 100
                                       5666677778888887776666667899999*********************99999987655 PP

>> Y73F8A.24b  CE44553	WBGene00013529	status:Partially_confirmed	UniProt:D3NQB3	protein_id:CBK19514.1
   #    score  bias  c-Evalue  i-Evalue hmmfrom  hmm to    alifrom  ali to    envfrom  env to     acc
 ---   ------ ----- --------- --------- ------- -------    ------- -------    ------- -------    ----
   1 ?    5.2   0.0      0.03       9.3      18     132 ..     303     418 ..     293     429 .. 0.68

  Alignments for each domain:
  == domain 1    score: 5.2 bits;  conditional E-value: 0.03
  tws-PH(PP2a_TWS)_FBpp0081671-aln  18 qvkgtleddvteadiiscvefnhdgellatgdkggrvvifqrdpaskasiprr.g...eynvystfqshepefdylk 90 
                                        v+g+l+  +t a+iis +  n   + +at      + i   d +      rr     +  +ys f+s   e ++  
                        Y73F8A.24b 303 SVRGALQHGITAAQIISFLRANAHPQCIATSGPVNCLPITVADQIRLWEDERRrMnlkDAYIYSHFES---EDEFHG 376
                                       699***************************98888888888887765444333131113446666655...334445 PP

  tws-PH(PP2a_TWS)_FBpp0081671-aln  91 sleieekinkirwlkrknqahfllstndktiklwkvserdkk 132
                                         e   + n + w  ++++  ++       ++ w   e+ k 
                        Y73F8A.24b 377 VCEYARQQNILLWSDNQQKLVIVNEDGHELVRQWYKREKSKT 418
                                       567777777777766555544444445566777777776665 PP

>> C44E12.1  CE27852	WBGene00016657	status:Confirmed	UniProt:Q18621	protein_id:CCD67332.1
   #    score  bias  c-Evalue  i-Evalue hmmfrom  hmm to    alifrom  ali to    envfrom  env to     acc
 ---   ------ ----- --------- --------- ------- -------    ------- -------    ------- -------    ----
   1 ?    4.9   0.0     0.037        11      62      85 ..      44      67 ..      27      75 .. 0.90

  Alignments for each domain:
  == domain 1    score: 4.9 bits;  conditional E-value: 0.037
  tws-PH(PP2a_TWS)_FBpp0081671-aln 62 askasiprrgeynvystfqshepe 85
                                      + k+sip+   yn+y+tf+  +p+
                          C44E12.1 44 VYKQSIPNSDRYNIYATFRNSDPK 67
                                      5699***************99997 PP

>> K01A12.4  CE31202	WBGene00044578	status:Predicted	UniProt:Q8IG02	protein_id:CCD69327.1
   #    score  bias  c-Evalue  i-Evalue hmmfrom  hmm to    alifrom  ali to    envfrom  env to     acc
 ---   ------ ----- --------- --------- ------- -------    ------- -------    ------- -------    ----
   1 ?    5.6   0.0     0.023         7      24      67 ..      30      74 ..      14     105 .. 0.86

  Alignments for each domain:
  == domain 1    score: 5.6 bits;  conditional E-value: 0.023
  tws-PH(PP2a_TWS)_FBpp0081671-aln 24 eddvteadiiscv.efnhdgellatgdkggrvvifqrdpaskasi 67
                                      +d v e ++  cv  fn   ++++   k g   +f+ dp  ++ i
                          K01A12.4 30 DDPVLEDEFDYCVtTFNSKTDVITYNGKTGPTTVFKDDPNPNNLI 74
                                      6778999999998459***********************877665 PP

>> M02D8.6  CE31202	WBGene00019732	status:Confirmed	UniProt:Q8IG02	protein_id:CCD68797.1
   #    score  bias  c-Evalue  i-Evalue hmmfrom  hmm to    alifrom  ali to    envfrom  env to     acc
 ---   ------ ----- --------- --------- ------- -------    ------- -------    ------- -------    ----
   1 ?    5.6   0.0     0.023         7      24      67 ..      30      74 ..      14     105 .. 0.86

  Alignments for each domain:
  == domain 1    score: 5.6 bits;  conditional E-value: 0.023
  tws-PH(PP2a_TWS)_FBpp0081671-aln 24 eddvteadiiscv.efnhdgellatgdkggrvvifqrdpaskasi 67
                                      +d v e ++  cv  fn   ++++   k g   +f+ dp  ++ i
                           M02D8.6 30 DDPVLEDEFDYCVtTFNSKTDVITYNGKTGPTTVFKDDPNPNNLI 74
                                      6778999999998459***********************877665 PP

>> Y66H1B.4  CE20348	WBGene00004981	locus:spl-1	status:Confirmed	UniProt:Q9Y194	protein_id:CCD69676.1
   #    score  bias  c-Evalue  i-Evalue hmmfrom  hmm to    alifrom  ali to    envfrom  env to     acc
 ---   ------ ----- --------- --------- ------- -------    ------- -------    ------- -------    ----
   1 ?    4.9   0.0     0.038        12      94     144 ..     424     476 ..     417     502 .. 0.75

  Alignments for each domain:
  == domain 1    score: 4.9 bits;  conditional E-value: 0.038
  tws-PH(PP2a_TWS)_FBpp0081671-aln  94 ieekinkirwlkrknqahf.llstndktiklwkvserdkkve.gyntkeenga 144
                                       + eki+ki+w+k   ++   l++   + ++++ vs++  k+    nt ++  a
                          Y66H1B.4 424 LAEKIEKIKWIKPYGKSDVsLVAFSGNGVNIYEVSDKMMKLGwNLNTLQNPAA 476
                                       579*********9988876256678899*******999887523455555555 PP

>> E03H4.2  CE36122	WBGene00008470	status:Partially_confirmed	UniProt:O17743	protein_id:CAB04025.2
   #    score  bias  c-Evalue  i-Evalue hmmfrom  hmm to    alifrom  ali to    envfrom  env to     acc
 ---   ------ ----- --------- --------- ------- -------    ------- -------    ------- -------    ----
   1 ?    4.6   0.0     0.045        14     335     385 ..      62     111 ..      51     132 .. 0.79

  Alignments for each domain:
  == domain 1    score: 4.6 bits;  conditional E-value: 0.045
  tws-PH(PP2a_TWS)_FBpp0081671-aln 335 lcslyendcifdkfeccwsgndsaimtgsynnffrvfdrsakrdvtleasr 385
                                         s y+   ifd +  c   +  + + g yn+ff  f   +k    l+a +
                           E03H4.2  62 NLSAYKSTPIFDAYYKCVFPKL-EPLNGQYNEFFSKFSNLTKECDNLQAYK 111
                                       468899999***9887776654.5579**********99999866776655 PP

>> Y73F8A.24a  CE32998	WBGene00013529	status:Partially_confirmed	UniProt:Q9NA35	protein_id:CAB70230.2
   #    score  bias  c-Evalue  i-Evalue hmmfrom  hmm to    alifrom  ali to    envfrom  env to     acc
 ---   ------ ----- --------- --------- ------- -------    ------- -------    ------- -------    ----
   1 ?    4.9   0.0     0.037        11      18     132 ..     353     468 ..     343     479 .. 0.68

  Alignments for each domain:
  == domain 1    score: 4.9 bits;  conditional E-value: 0.037
  tws-PH(PP2a_TWS)_FBpp0081671-aln  18 qvkgtleddvteadiiscvefnhdgellatgdkggrvvifqrdpaskasiprr.g...eynvystfqshepefdylk 90 
                                        v+g+l+  +t a+iis +  n   + +at      + i   d +      rr     +  +ys f+s   e ++  
                        Y73F8A.24a 353 SVRGALQHGITAAQIISFLRANAHPQCIATSGPVNCLPITVADQIRLWEDERRrMnlkDAYIYSHFES---EDEFHG 426
                                       699***************************98888888888887765444333131113446666655...334445 PP

  tws-PH(PP2a_TWS)_FBpp0081671-aln  91 sleieekinkirwlkrknqahfllstndktiklwkvserdkk 132
                                         e   + n + w  ++++  ++       ++ w   e+ k 
                        Y73F8A.24a 427 VCEYARQQNILLWSDNQQKLVIVNEDGHELVRQWYKREKSKT 468
                                       567777777777766555544444444566777777776665 PP

>> Y105E8A.8  CE29846	WBGene00013669	status:Partially_confirmed	UniProt:Q8WQB4	protein_id:CAD21659.1
   #    score  bias  c-Evalue  i-Evalue hmmfrom  hmm to    alifrom  ali to    envfrom  env to     acc
 ---   ------ ----- --------- --------- ------- -------    ------- -------    ------- -------    ----
   1 ?    2.6   0.1      0.19        57      71     138 ..     103     167 ..      83     175 .. 0.73
   2 ?    0.2   0.0      0.96     3e+02      37      69 ..     357     389 ..     325     397 .. 0.80

  Alignments for each domain:
  == domain 1    score: 2.6 bits;  conditional E-value: 0.19
  tws-PH(PP2a_TWS)_FBpp0081671-aln  71 geynvystfqshepefdylksleieekinkirw.lkrknqahfllstndktiklwkvserdkkvegynt 138
                                         +   +tf+s++ +f y ks e ++    + + +++++    l++++d+ i+++k+ e    +  +nt
                         Y105E8A.8 103 NTFCDKATFNSYNAQFGY-KSTENNN---FVHFsIQNEQGNRALVASQDRFIRMYKIDETPEVIWKHNT 167
                                       45566789********99.6766554...44441445555678999************99888777776 PP

  == domain 2    score: 0.2 bits;  conditional E-value: 0.96
  tws-PH(PP2a_TWS)_FBpp0081671-aln  37 efnhdgellatgdkggrvvifqrdpaskasipr 69 
                                        +++ g ll +g  gg v++++    s +  p 
                         Y105E8A.8 357 SIDKSGRLLFSGTSGGDVIVYDLHEYSEELQPA 389
                                       567789***************999999888876 PP

>> F02E9.10a  CE27119	WBGene00008533	status:Confirmed	UniProt:Q95QM9	protein_id:CAC42275.1
   #    score  bias  c-Evalue  i-Evalue hmmfrom  hmm to    alifrom  ali to    envfrom  env to     acc
 ---   ------ ----- --------- --------- ------- -------    ------- -------    ------- -------    ----
   1 ?   -2.0   0.0       4.7   1.4e+03     280     310 ..      67      97 ..      34     124 .. 0.64
   2 ?    2.9   0.0      0.15        45      96     128 ..     202     232 ..     154     326 .. 0.64

  Alignments for each domain:
  == domain 1    score: -2.0 bits;  conditional E-value: 4.7
  tws-PH(PP2a_TWS)_FBpp0081671-aln 280 rsffseiissisdvklsnsgrymisrdylsv 310
                                       r  +++  ++i    +s +g+ym++    s+
                         F02E9.10a  67 RMVLAKWRTAIQAADISVDGKYMVAVGMNSI 97 
                                       3444455567888889999999988766555 PP

  == domain 2    score: 2.9 bits;  conditional E-value: 0.15
  tws-PH(PP2a_TWS)_FBpp0081671-aln  96 ekinkirwlkrknqahfllstndktiklwkvse 128
                                        +i ki +l   n+  fl + +d+ ikl  +se
                         F02E9.10a 202 MRIRKIEFLP--NEERFLSACDDRLIKLHSLSE 232
                                       3444555443..444555555555555555554 PP

>> Y51B9A.3  CE19213	WBGene00013085	status:Confirmed	UniProt:Q9XXC3	protein_id:CAA19539.1
   #    score  bias  c-Evalue  i-Evalue hmmfrom  hmm to    alifrom  ali to    envfrom  env to     acc
 ---   ------ ----- --------- --------- ------- -------    ------- -------    ------- -------    ----
   1 ?    4.8   0.0     0.041        13      76     123 ..     135     184 ..     125     193 .. 0.84

  Alignments for each domain:
  == domain 1    score: 4.8 bits;  conditional E-value: 0.041
  tws-PH(PP2a_TWS)_FBpp0081671-aln  76 ystfqshepefdylksleieekinkirwlkrknqahfllst..ndktikl 123
                                        s  qs      y+k  +i  k+n i  l r    ++l ++  n kt++l
                          Y51B9A.3 135 ISMVQSASNACHYVKGGDILVKVNDIYVLDRDSARKLLYASvnNTKTVRL 184
                                       578999999*********************99998888754226788887 PP

>> F28F8.9b  CE45095	WBGene00044188	status:Partially_confirmed	UniProt:D7SFP0	protein_id:CBM41201.1
   #    score  bias  c-Evalue  i-Evalue hmmfrom  hmm to    alifrom  ali to    envfrom  env to     acc
 ---   ------ ----- --------- --------- ------- -------    ------- -------    ------- -------    ----
   1 ?    0.7   0.1      0.71   2.2e+02     374     414 ..      29      69 ..       3      75 .. 0.80
   2 ?    2.9   0.0      0.15        48     378     410 ..     102     134 ..      89     140 .. 0.86

  Alignments for each domain:
  == domain 1    score: 0.7 bits;  conditional E-value: 0.71
  tws-PH(PP2a_TWS)_FBpp0081671-aln 374 sakrdvtleasrdiakpktvlkprkvctggkrkkdeisvdc 414
                                         + d +le + ++ k  + +k+ k+   +krk +e    c
                          F28F8.9b  29 LRRDDWSLEETENVKKYFKNVKSFKIPKIEKRKAEEFDEPC 69 
                                       44568899999999999999999999999999999987666 PP

  == domain 2    score: 2.9 bits;  conditional E-value: 0.15
  tws-PH(PP2a_TWS)_FBpp0081671-aln 378 dvtleasrdiakpktvlkprkvctggkrkkdei 410
                                       + +le   d+ak + +  +r+++++++r+kd  
                          F28F8.9b 102 EKALERLTDLAKLRIITSARQMAIAQRRRKDGF 134
                                       55789999**********************965 PP

>> F02E9.10c  CE41213	WBGene00008533	status:Confirmed	UniProt:A5Z2V7	protein_id:CAN99681.1
   #    score  bias  c-Evalue  i-Evalue hmmfrom  hmm to    alifrom  ali to    envfrom  env to     acc
 ---   ------ ----- --------- --------- ------- -------    ------- -------    ------- -------    ----
   1 ?   -2.0   0.0       4.7   1.5e+03     280     310 ..      67      97 ..      34     124 .. 0.64
   2 ?    2.9   0.1      0.15        46      96     128 ..     202     232 ..     154     326 .. 0.64

  Alignments for each domain:
  == domain 1    score: -2.0 bits;  conditional E-value: 4.7
  tws-PH(PP2a_TWS)_FBpp0081671-aln 280 rsffseiissisdvklsnsgrymisrdylsv 310
                                       r  +++  ++i    +s +g+ym++    s+
                         F02E9.10c  67 RMVLAKWRTAIQAADISVDGKYMVAVGMNSI 97 
                                       3444455567888889999999988766555 PP

  == domain 2    score: 2.9 bits;  conditional E-value: 0.15
  tws-PH(PP2a_TWS)_FBpp0081671-aln  96 ekinkirwlkrknqahfllstndktiklwkvse 128
                                        +i ki +l   n+  fl + +d+ ikl  +se
                         F02E9.10c 202 MRIRKIEFLP--NEERFLSACDDRLIKLHSLSE 232
                                       3444555443..444555555555555555554 PP

>> T05A8.5  CE27435	WBGene00020231	status:Partially_confirmed	UniProt:O44856	protein_id:CCD73587.1
   #    score  bias  c-Evalue  i-Evalue hmmfrom  hmm to    alifrom  ali to    envfrom  env to     acc
 ---   ------ ----- --------- --------- ------- -------    ------- -------    ------- -------    ----
   1 ?    1.3   0.0      0.46   1.4e+02     295     330 ..     151     185 ..     127     216 .. 0.75
   2 ?    0.7   0.0      0.72   2.2e+02     111     133 ..     286     309 ..     264     346 .. 0.72

  Alignments for each domain:
  == domain 1    score: 1.3 bits;  conditional E-value: 0.46
  tws-PH(PP2a_TWS)_FBpp0081671-aln 295 lsnsgrymisrdylsvkvwdlkmetkpietypvhey 330
                                         n+ ++m      svk+wdl+  +k + t  +   
                           T05A8.5 151 SINENQFMSGSRDCSVKIWDLES-AKCVRTQTINRN 185
                                       45667777655557999999974.566666655554 PP

  == domain 2    score: 0.7 bits;  conditional E-value: 0.72
  tws-PH(PP2a_TWS)_FBpp0081671-aln 111 hflls.tndktiklwkvserdkkv 133
                                        +l s + d+ i+lwk+ e  + v
                           T05A8.5 286 RLLASvSADRQIRLWKIEEDGQAV 309
                                       344442468999999998876665 PP

>> F18C5.4  CE31792	WBGene00017559	status:Confirmed	UniProt:Q19547	protein_id:CCD68195.1
   #    score  bias  c-Evalue  i-Evalue hmmfrom  hmm to    alifrom  ali to    envfrom  env to     acc
 ---   ------ ----- --------- --------- ------- -------    ------- -------    ------- -------    ----
   1 ?    4.7   0.0     0.044        14      76     123 ..     135     184 ..     126     193 .. 0.84

  Alignments for each domain:
  == domain 1    score: 4.7 bits;  conditional E-value: 0.044
  tws-PH(PP2a_TWS)_FBpp0081671-aln  76 ystfqshepefdylksleieekinkirwlkrknqahfllst..ndktikl 123
                                        s  qs      y+k  +i  k+n i  l r    ++l ++  n kt++l
                           F18C5.4 135 ISMVQSASNACHYVKDGDILVKVNDIYVLDRDSARKLLYASvnNTKTVRL 184
                                       578999999*********************99998888754226788887 PP


Internal pipeline statistics summary:
-------------------------------------
Query model(s):                            1  (448 nodes)
Target sequences:                      25547  (11210993 residues)
Passed MSV filter:                     25547  (1); expected 25547.0 (1)
Passed bias filter:                    25547  (1); expected 25547.0 (1)
Passed Vit filter:                     25547  (1); expected 25547.0 (1)
Passed Fwd filter:                     25547  (1); expected 25547.0 (1)
Initial search space (Z):              25547  [actual number of targets]
Domain search space  (domZ):              83  [number of targets reported over threshold]
# CPU time: 77.45u 0.06s 00:01:17.51 Elapsed: 00:00:21.83
# Mc/sec: 230.07
//
