# Supplementary material for: Potential Conservation of Circadian Clock Proteins in the phylum Nematoda as Revealed by Bioinformatic Searches
Source: PLoS One. 2014 Nov 14;9(11):e112871. doi: 10.1371/journal.pone.0112871 (PMC4232591; doi:10.1371/journal.pone.0112871)
Supplement: File S1 — HMM profiles used in this work and HMMsearch results. (ZIP) [file pone.0112871.s007.zip › HMMs-CE/Artropodos/to-PA(takeout)_FBpp0084185-aln.res]

# hmmsearch :: search profile(s) against a sequence database
# HMMER 3.0 (March 2010); http://hmmer.org/
# Copyright (C) 2010 Howard Hughes Medical Institute.
# Freely distributed under the GNU General Public License (GPLv3).
# - - - - - - - - - - - - - - - - - - - - - - - - - - - - - - - - - - - -
# query HMM file:                  to-PA(takeout)_FBpp0084185-aln.hmm
# target sequence database:        ../../../ProteomasGus/wormpep229
# Max sensitivity mode:            on [all heuristic filters off]
# - - - - - - - - - - - - - - - - - - - - - - - - - - - - - - - - - - - -

Query:       to-PA(takeout)_FBpp0084185-aln  [M=248]
Scores for complete sequences (score includes all domains):
   --- full sequence ---   --- best 1 domain ---    -#dom-
    E-value  score  bias    E-value  score  bias    exp  N  Sequence    Description
    ------- ------ -----    ------- ------ -----   ---- --  --------    -----------
  ------ inclusion threshold ------
       0.51    9.9   0.6       0.62    9.6   0.4    1.1  1  R74.10      CE46404	WBGene00206525	status:Predicted	protein_
       0.63    9.6   0.1        1.2    8.7   0.1    1.4  1  M01E11.2    CE12290	WBGene00019711	status:Confirmed	UniProt:
       0.86    9.2   0.0        1.3    8.6   0.0    1.3  1  W05G11.5    CE14632	WBGene00021042	locus:btb-5	status:Partia
          2    8.0   0.2        3.8    7.1   0.1    1.4  1  M02E1.1a    CE31042	WBGene00019733	status:Partially_confirme
        2.4    7.7   0.1         47    3.5   0.0    2.1  2  F58E1.12    CE11394	WBGene00019043	locus:fbxc-26	status:Part
        4.7    6.8   0.7        6.7    6.2   0.1    1.7  1  C17B7.12    CE35242	WBGene00015886	status:Partially_confirme
        4.7    6.8   0.3        8.5    5.9   0.2    1.3  1  F36A4.14    CE44742	WBGene00003668	locus:nhr-78	status:Parti
        5.4    6.5   0.0         11    5.5   0.0    1.4  1  F58H7.8     CE17936	WBGene00019073	locus:fbxc-3	status:Predi
        6.1    6.4   0.0         13    5.3   0.0    1.4  1  C44C8.2     CE40754	WBGene00016647	locus:fbxc-4	status:Predi
        6.1    6.4   0.0         13    5.3   0.0    1.4  1  C44C8.3     CE40754	WBGene00016648	locus:fbxc-2	status:Parti
        6.1    6.4   0.0         13    5.3   0.0    1.4  1  C44C8.1     CE40752	WBGene00016646	locus:fbxc-5	status:Predi
        6.1    6.4   0.0         13    5.3   0.0    1.4  1  C44C8.4     CE40752	WBGene00016649	locus:fbxc-1	status:Predi
        6.2    6.4   0.0         10    5.7   0.0    1.2  1  C33A12.11   CE05357	WBGene00005666	locus:sru-3	7TM receptor	
        6.4    6.3   0.1         11    5.5   0.1    1.3  1  Y37D8A.2    CE20207	WBGene00012544	status:Confirmed	UniProt:
        6.7    6.2   0.9         18    4.9   0.6    1.7  1  T11B7.1     CE23976	WBGene00011706	status:Confirmed	UniProt:
        6.9    6.2   0.0         18    4.8   0.0    1.7  1  F35F10.5    CE09930	WBGene00018055	status:Partially_confirme
          8    6.0   2.2         11    5.6   0.1    2.1  2  Y71H2B.10b  CE35137	WBGene00000160	locus:apb-1	status:Confir
        8.2    6.0   0.1         26    4.3   0.0    1.8  2  C43G2.3     CE36277	WBGene00016612	status:Confirmed	UniProt:
          9    5.8   0.0         12    5.4   0.0    1.3  1  F52D2.9     CE46305	WBGene00006139	locus:str-79	7TM chemorec
        9.1    5.8   1.1         14    5.2   0.8    1.4  1  C16C8.5     CE08216	WBGene00015843	status:Partially_confirme
        9.5    5.8   0.5         15    5.1   0.3    1.3  1  Y38H6A.1    CE42328	WBGene00012612	status:Predicted	UniProt:
        9.5    5.7   0.0         19    4.8   0.0    1.4  1  C01B12.8    CE07796	WBGene00015291	status:Confirmed	UniProt:
         10    5.7   0.0         76    2.8   0.0    2.1  2  C32B5.14    CE08522	WBGene00016307	locus:fbxc-18	status:Part


Domain annotation for each sequence (and alignments):
>> R74.10  CE46404	WBGene00206525	status:Predicted	protein_id:CCD31114.1
   #    score  bias  c-Evalue  i-Evalue hmmfrom  hmm to    alifrom  ali to    envfrom  env to     acc
 ---   ------ ----- --------- --------- ------- -------    ------- -------    ------- -------    ----
   1 ?    9.6   0.4   0.00056      0.62      15      60 ..      44      92 ..      27      96 .. 0.70

  Alignments for each domain:
  == domain 1    score: 9.6 bits;  conditional E-value: 0.00056
  to-PA(takeout)_FBpp0084185-aln 15 vaaiaaklPedfkkCkksdkkdneC...lkeavkdavkqlakgvpelgl 60
                                     ++ +a + + fkkC+k       C   ++e+vk++++++ +g+p+ ++
                          R74.10 44 EMTPTATVNSMFKKCDKMGLMEPVCvqfVSENVKEMFQRVRQGIPSTSV 92
                                    35567788899******77666777222579**************9887 PP

>> M01E11.2  CE12290	WBGene00019711	status:Confirmed	UniProt:P91401	protein_id:CCD71340.1
   #    score  bias  c-Evalue  i-Evalue hmmfrom  hmm to    alifrom  ali to    envfrom  env to     acc
 ---   ------ ----- --------- --------- ------- -------    ------- -------    ------- -------    ----
   1 ?    8.7   0.1    0.0011       1.2      59     168 ..      55     161 ..      48     164 .. 0.89

  Alignments for each domain:
  == domain 1    score: 8.7 bits;  conditional E-value: 0.0011
  to-PA(takeout)_FBpp0084185-aln  59 glkpldPLkvdklkidegegpvtiklnfkdvklyglkdsiiikekkldldkkkleaeiltkevklvadY.kikGkvLiL 136
                                     + + ld  +v+kl+i+  +   +++ln ++ ++++  d+++  e +++ldk+++e+++l  + +l + + +++G  ++L
                        M01E11.2  55 NYVALDDVQVKKLVIQLDK---KMRLN-REQRVKNPDDAQKFMESEIELDKAIQEMHSLASQPDLYGSFvEVNGVEILL 129
                                     5567888888888888888...66666.6778999999999999************************9579******* PP

  to-PA(takeout)_FBpp0084185-aln 137 PitGeGksnitlvnlkiklkltlepveknGkt 168
                                      + G+ +++i    l    +lt + v ++G++
                        M01E11.2 130 QLLGHENTDIVCATLSLLRELTDDDVMNEGED 161
                                     ********************999999999986 PP

>> W05G11.5  CE14632	WBGene00021042	locus:btb-5	status:Partially_confirmed	UniProt:O44905	protein_id:CCD71752.1
   #    score  bias  c-Evalue  i-Evalue hmmfrom  hmm to    alifrom  ali to    envfrom  env to     acc
 ---   ------ ----- --------- --------- ------- -------    ------- -------    ------- -------    ----
   1 ?    8.6   0.0    0.0012       1.3     112     165 ..      60     111 ..      36     142 .. 0.81

  Alignments for each domain:
  == domain 1    score: 8.6 bits;  conditional E-value: 0.0012
  to-PA(takeout)_FBpp0084185-aln 112 leaeiltkevklvadYkikGkvLiLPitGeGksnitlvnlkiklkltlepvekn 165
                                     l+ +    e+kl    +i G +++ P+   Gksni+l ++++ ++   + ++kn
                        W05G11.5  60 LTWNFDWSELKLAEVDRITGSIVVKPVA--GKSNISLMQIEVDMNNPKQSLVKN 111
                                     44555667788888889**********7..57*************999999998 PP

>> M02E1.1a  CE31042	WBGene00019733	status:Partially_confirmed	UniProt:Q94290	protein_id:CCD62917.1
   #    score  bias  c-Evalue  i-Evalue hmmfrom  hmm to    alifrom  ali to    envfrom  env to     acc
 ---   ------ ----- --------- --------- ------- -------    ------- -------    ------- -------    ----
   1 ?    7.1   0.1    0.0034       3.8      20      77 ..     936     995 ..     925    1039 .. 0.73

  Alignments for each domain:
  == domain 1    score: 7.1 bits;  conditional E-value: 0.0034
  to-PA(takeout)_FBpp0084185-aln  20 aklPedfkkCkksdkk.dneClkeavkdavk.qlakgvpelglkpldPLkvdklkidege 77 
                                     +++ ++ ++ +k+++k  +  ++e+ +++ +  +a  +p++g++++dPL ++++ + + +
                        M02E1.1a 936 VEMTNARQRANKKKEKmKEVAMAEQHRQMAStPVASNIPNIGIPKIDPLVLQQMILAQQQ 995
                                     5566666666664444045567777777766578999*****************988765 PP

>> F58E1.12  CE11394	WBGene00019043	locus:fbxc-26	status:Partially_confirmed	UniProt:Q9TZG0	protein_id:CCD71276.1
   #    score  bias  c-Evalue  i-Evalue hmmfrom  hmm to    alifrom  ali to    envfrom  env to     acc
 ---   ------ ----- --------- --------- ------- -------    ------- -------    ------- -------    ----
   1 ?    3.5   0.0     0.042        47      56      85 ..      28      56 ..      18      82 .. 0.73
   2 ?    1.9   0.0      0.13   1.4e+02      78     104 ..     229     255 ..     195     290 .. 0.74

  Alignments for each domain:
  == domain 1    score: 3.5 bits;  conditional E-value: 0.042
  to-PA(takeout)_FBpp0084185-aln 56 pelglkpl.dPLkvdklkidegegpvtikln 85
                                    p++++  + dPL++++lki+e +  +ti+++
                        F58E1.12 28 PAFKSIDFqDPLQIEQLKINEHS--LTINKT 56
                                    5555444339*********9977..555555 PP

  == domain 2    score: 1.9 bits;  conditional E-value: 0.13
  to-PA(takeout)_FBpp0084185-aln  78 gpvtiklnfkdvklyglkdsiiikekk 104
                                      p ++ l+fk +++ g++  +i+k ++
                        F58E1.12 229 IPANLDLQFKHLEVRGVNTDKIVKAFQ 255
                                     47899************9999998655 PP

>> C17B7.12  CE35242	WBGene00015886	status:Partially_confirmed	UniProt:Q9TXS4	protein_id:CCD62959.1
   #    score  bias  c-Evalue  i-Evalue hmmfrom  hmm to    alifrom  ali to    envfrom  env to     acc
 ---   ------ ----- --------- --------- ------- -------    ------- -------    ------- -------    ----
   1 ?    6.2   0.1     0.006       6.7       6      43 ..       5      41 ..       1      74 [. 0.86

  Alignments for each domain:
  == domain 1    score: 6.2 bits;  conditional E-value: 0.006
  to-PA(takeout)_FBpp0084185-aln  6 lvlllllalvaaiaaklPedfkkCkksdkkdneClkea 43
                                    l ++l++ l+a ++++ P + +kCk+++k  ++Clk+ 
                        C17B7.12  5 LSIILAFGLLAVVFGAEP-TSEKCKEEEKLVQQCLKNL 41
                                    556777777888899999.99**************985 PP

>> F36A4.14  CE44742	WBGene00003668	locus:nhr-78	status:Partially_confirmed	UniProt:Q20097	protein_id:CCD69531.1
   #    score  bias  c-Evalue  i-Evalue hmmfrom  hmm to    alifrom  ali to    envfrom  env to     acc
 ---   ------ ----- --------- --------- ------- -------    ------- -------    ------- -------    ----
   1 ?    5.9   0.2    0.0077       8.5      28      59 ..      55      84 ..      39      89 .. 0.87

  Alignments for each domain:
  == domain 1    score: 5.9 bits;  conditional E-value: 0.0077
  to-PA(takeout)_FBpp0084185-aln 28 kCkksdkkdneClkeavkdavkqlakgvpelg 59
                                     Ck+   ++++C+ ++++  + q++kg p+++
                        F36A4.14 55 ACKR--CRYQKCIDNNMQRYLVQSKKGRPDAS 84
                                    6888..7889*******************976 PP

>> F58H7.8  CE17936	WBGene00019073	locus:fbxc-3	status:Predicted	UniProt:O45094	protein_id:CCD67288.1
   #    score  bias  c-Evalue  i-Evalue hmmfrom  hmm to    alifrom  ali to    envfrom  env to     acc
 ---   ------ ----- --------- --------- ------- -------    ------- -------    ------- -------    ----
   1 ?    5.5   0.0    0.0099        11     201     235 ..      95     129 ..      92     133 .. 0.95

  Alignments for each domain:
  == domain 1    score: 5.5 bits;  conditional E-value: 0.0099
  to-PA(takeout)_FBpp0084185-aln 201 nmnvflNeNwkavfkelkkayeeafskilkdvvke 235
                                     +mn+++ e  ++++ +l+ + e++++++l++++++
                         F58H7.8  95 DMNIVVEEDPNEILIDLRGNQERTIAEVLTELANQ 129
                                     5******************************9997 PP

>> C44C8.2  CE40754	WBGene00016647	locus:fbxc-4	status:Predicted	UniProt:A3KFE9	protein_id:CCD67279.1
   #    score  bias  c-Evalue  i-Evalue hmmfrom  hmm to    alifrom  ali to    envfrom  env to     acc
 ---   ------ ----- --------- --------- ------- -------    ------- -------    ------- -------    ----
   1 ?    5.3   0.0     0.011        13     201     235 ..      95     129 ..      92     133 .. 0.95

  Alignments for each domain:
  == domain 1    score: 5.3 bits;  conditional E-value: 0.011
  to-PA(takeout)_FBpp0084185-aln 201 nmnvflNeNwkavfkelkkayeeafskilkdvvke 235
                                     +mn+++ e  ++++ +l+ + e++++++l++++++
                         C44C8.2  95 DMNIVVEEDPNEILIDLRGNQERTIAEVLTELANQ 129
                                     59*****************************9997 PP

>> C44C8.3  CE40754	WBGene00016648	locus:fbxc-2	status:Partially_confirmed	UniProt:A3KFE9	protein_id:CCD67281.1
   #    score  bias  c-Evalue  i-Evalue hmmfrom  hmm to    alifrom  ali to    envfrom  env to     acc
 ---   ------ ----- --------- --------- ------- -------    ------- -------    ------- -------    ----
   1 ?    5.3   0.0     0.011        13     201     235 ..      95     129 ..      92     133 .. 0.95

  Alignments for each domain:
  == domain 1    score: 5.3 bits;  conditional E-value: 0.011
  to-PA(takeout)_FBpp0084185-aln 201 nmnvflNeNwkavfkelkkayeeafskilkdvvke 235
                                     +mn+++ e  ++++ +l+ + e++++++l++++++
                         C44C8.3  95 DMNIVVEEDPNEILIDLRGNQERTIAEVLTELANQ 129
                                     59*****************************9997 PP

>> C44C8.1  CE40752	WBGene00016646	locus:fbxc-5	status:Predicted	UniProt:A3KFE8	protein_id:CCD67277.1
   #    score  bias  c-Evalue  i-Evalue hmmfrom  hmm to    alifrom  ali to    envfrom  env to     acc
 ---   ------ ----- --------- --------- ------- -------    ------- -------    ------- -------    ----
   1 ?    5.3   0.0     0.011        13     201     235 ..      95     129 ..      92     133 .. 0.95

  Alignments for each domain:
  == domain 1    score: 5.3 bits;  conditional E-value: 0.011
  to-PA(takeout)_FBpp0084185-aln 201 nmnvflNeNwkavfkelkkayeeafskilkdvvke 235
                                     +mn+++ e  ++++ +l+ + e++++++l++++++
                         C44C8.1  95 DMNIVVEEDPNEILIDLRGNQERTIAEVLTELANQ 129
                                     59*****************************9997 PP

>> C44C8.4  CE40752	WBGene00016649	locus:fbxc-1	status:Predicted	UniProt:A3KFE8	protein_id:CCD67283.1
   #    score  bias  c-Evalue  i-Evalue hmmfrom  hmm to    alifrom  ali to    envfrom  env to     acc
 ---   ------ ----- --------- --------- ------- -------    ------- -------    ------- -------    ----
   1 ?    5.3   0.0     0.011        13     201     235 ..      95     129 ..      92     133 .. 0.95

  Alignments for each domain:
  == domain 1    score: 5.3 bits;  conditional E-value: 0.011
  to-PA(takeout)_FBpp0084185-aln 201 nmnvflNeNwkavfkelkkayeeafskilkdvvke 235
                                     +mn+++ e  ++++ +l+ + e++++++l++++++
                         C44C8.4  95 DMNIVVEEDPNEILIDLRGNQERTIAEVLTELANQ 129
                                     59*****************************9997 PP

>> C33A12.11  CE05357	WBGene00005666	locus:sru-3	7TM receptor	status:Partially_confirmed	UniProt:Q18366	protein_id:CAA92
   #    score  bias  c-Evalue  i-Evalue hmmfrom  hmm to    alifrom  ali to    envfrom  env to     acc
 ---   ------ ----- --------- --------- ------- -------    ------- -------    ------- -------    ----
   1 ?    5.7   0.0     0.009        10     110     143 ..     246     279 ..     229     289 .. 0.76

  Alignments for each domain:
  == domain 1    score: 5.7 bits;  conditional E-value: 0.009
  to-PA(takeout)_FBpp0084185-aln 110 kkleaeiltkevklvadYkikGkvLiLPitGeGk 143
                                      ++e  i+  ++++va Y i+G  Li  i+ +G+
                       C33A12.11 246 YRAEFSITITTISMVASYVINGTFLIAYISFSGT 279
                                     3667788999****************88877774 PP

>> Y37D8A.2  CE20207	WBGene00012544	status:Confirmed	UniProt:Q9XWV2	protein_id:CAA21539.1
   #    score  bias  c-Evalue  i-Evalue hmmfrom  hmm to    alifrom  ali to    envfrom  env to     acc
 ---   ------ ----- --------- --------- ------- -------    ------- -------    ------- -------    ----
   1 ?    5.5   0.1    0.0099        11     193     237 ..     112     156 ..      95     160 .. 0.88

  Alignments for each domain:
  == domain 1    score: 5.5 bits;  conditional E-value: 0.0099
  to-PA(takeout)_FBpp0084185-aln 193 nGdkaLGdnmnvflNeNwkavfkelkkayeeafskilkdvvkevf 237
                                     +G k+  d++  f+ +N k + +e++++ e+ + + ++ +v+++f
                        Y37D8A.2 112 DGAKHFCDELGEFMVDNLKWMEQEIRENPEDEYWQQVNLTVNQLF 156
                                     789****************************99999999999988 PP

>> T11B7.1  CE23976	WBGene00011706	status:Confirmed	UniProt:Q22387	protein_id:CAA90987.2
   #    score  bias  c-Evalue  i-Evalue hmmfrom  hmm to    alifrom  ali to    envfrom  env to     acc
 ---   ------ ----- --------- --------- ------- -------    ------- -------    ------- -------    ----
   1 ?    4.9   0.6     0.016        18      49     110 ..     150     213 ..     115     228 .. 0.73

  Alignments for each domain:
  == domain 1    score: 4.9 bits;  conditional E-value: 0.016
  to-PA(takeout)_FBpp0084185-aln  49 kqlakgvpelglkpldPLkvdklk..idegegpvtiklnfkdvklyglkdsiiikekkldldkk 110
                                     ++l+    + ++k+++PL++d+l+  +++ +  ++i +++k+++l+    +  + +++++++k+
                         T11B7.1 150 QNLKSIQNHENSKNVNPLTLDELTeqLKQFKEELSIDQKLKNIQLTCEGLQSAVGNFEMNSKKA 213
                                     555555666788999*******96336777799***********98554444444344444443 PP

>> F35F10.5  CE09930	WBGene00018055	status:Partially_confirmed	UniProt:Q9GYU3	protein_id:CCD64818.1
   #    score  bias  c-Evalue  i-Evalue hmmfrom  hmm to    alifrom  ali to    envfrom  env to     acc
 ---   ------ ----- --------- --------- ------- -------    ------- -------    ------- -------    ----
   1 ?    4.8   0.0     0.016        18       8      43 ..       6      40 ..       1      51 [. 0.82

  Alignments for each domain:
  == domain 1    score: 4.8 bits;  conditional E-value: 0.016
  to-PA(takeout)_FBpp0084185-aln  8 lllllalvaaiaaklPedfkkCkksdkkdneClkea 43
                                    +ll++ l+a ++++ P + +kCk+++k  ++Clk+ 
                        F35F10.5  6 ILLAFGLLAVVFGAEP-TSEKCKEEEKLVKQCLKNL 40
                                    5666667777888889.99**************985 PP

>> Y71H2B.10b  CE35137	WBGene00000160	locus:apb-1	status:Confirmed	UniProt:Q7YZG9	protein_id:CCD72407.1
   #    score  bias  c-Evalue  i-Evalue hmmfrom  hmm to    alifrom  ali to    envfrom  env to     acc
 ---   ------ ----- --------- --------- ------- -------    ------- -------    ------- -------    ----
   1 ?    5.6   0.1    0.0095        11      10      64 ..      38      89 ..      29      98 .. 0.79
   2 ?   -1.0   0.0      0.97   1.1e+03      69      89 ..     191     211 ..     179     222 .. 0.74

  Alignments for each domain:
  == domain 1    score: 5.6 bits;  conditional E-value: 0.0095
  to-PA(takeout)_FBpp0084185-aln 10 lllalv.aaiaaklPedfkkCkksdkkdneClkeavkdavkqlakgvpelglkpld 64
                                    ++ ++v   + a +P d+ +C +   +dn  lk+ v   + + ak  p+l ++ ++
                      Y71H2B.10b 38 IASMTVgKDVSALFP-DVVNCMQ---TDNVELKKLVYLYLMNYAKSQPDLAIMAVN 89
                                    444444044566667.9******...9999*********************99875 PP

  == domain 2    score: -1.0 bits;  conditional E-value: 0.97
  to-PA(takeout)_FBpp0084185-aln  69 dklkidegegpvtiklnfkdv 89 
                                     ++lk+++ ++++t+ l+ k++
                      Y71H2B.10b 191 SELKVNSQTTSITLSLKSKNL 211
                                     678898888899988888885 PP

>> C43G2.3  CE36277	WBGene00016612	status:Confirmed	UniProt:Q94173	protein_id:CCD62453.1
   #    score  bias  c-Evalue  i-Evalue hmmfrom  hmm to    alifrom  ali to    envfrom  env to     acc
 ---   ------ ----- --------- --------- ------- -------    ------- -------    ------- -------    ----
   1 ?    4.3   0.0     0.023        26     145     177 ..      23      55 ..      20      66 .. 0.82
   2 ?   -2.0   0.0         2   2.2e+03     205     223 ..     154     172 ..     132     180 .. 0.63

  Alignments for each domain:
  == domain 1    score: 4.3 bits;  conditional E-value: 0.023
  to-PA(takeout)_FBpp0084185-aln 145 nitlvnlkiklkltlepveknGktylkvkdykv 177
                                      +t++      +  ++++  nG++yl++++ +v
                         C43G2.3  23 AVTMEIKMFDPNGQCKKYLENGQKYLEITHARV 55 
                                     677777777778899*************99886 PP

  == domain 2    score: -2.0 bits;  conditional E-value: 2
  to-PA(takeout)_FBpp0084185-aln 205 flNeNwkavfkelkkayee 223
                                     ++N  +k++ +++++ +++
                         C43G2.3 154 IVNGLSKNINQDFQTCFKS 172
                                     3444455555555554444 PP

>> F52D2.9  CE46305	WBGene00006139	locus:str-79	7TM chemoreceptor, str family	status:Predicted	UniProt:Q9TXM5	protein_id
   #    score  bias  c-Evalue  i-Evalue hmmfrom  hmm to    alifrom  ali to    envfrom  env to     acc
 ---   ------ ----- --------- --------- ------- -------    ------- -------    ------- -------    ----
   1 ?    5.4   0.0     0.011        12      70     100 ..     249     279 ..     176     306 .. 0.82

  Alignments for each domain:
  == domain 1    score: 5.4 bits;  conditional E-value: 0.011
  to-PA(takeout)_FBpp0084185-aln  70 klkidegegpvtiklnfkdvklyglkdsiii 100
                                     +++i +  gp++i  +fk+ +ly lk  + +
                         F52D2.9 249 AMDIFSNVGPISILFTFKNYRLYILKLCRRK 279
                                     68999999**************998844333 PP

>> C16C8.5  CE08216	WBGene00015843	status:Partially_confirmed	UniProt:P91056	protein_id:CCD64696.1
   #    score  bias  c-Evalue  i-Evalue hmmfrom  hmm to    alifrom  ali to    envfrom  env to     acc
 ---   ------ ----- --------- --------- ------- -------    ------- -------    ------- -------    ----
   1 ?    5.2   0.8     0.012        14     165     222 ..      48     107 ..      24     126 .. 0.80

  Alignments for each domain:
  == domain 1    score: 5.2 bits;  conditional E-value: 0.012
  to-PA(takeout)_FBpp0084185-aln 165 nGktylkvkdykvklkpekvklhfeNLFnGdkaLGdn..mnvflNeNwkavfkelkkaye 222
                                     + k+ l+ ++ + k++ +k+k ++eNL nG ++  dn    +f+ + +k    e++++y 
                         C16C8.5  48 SLKKRLQKVEENQKIENAKIKEELENLKNGGNRVADNslFEIFVFDDYKYHAVEVRNSYL 107
                                     456667777778899999*****************9944568999999988888888886 PP

>> Y38H6A.1  CE42328	WBGene00012612	status:Predicted	UniProt:Q9XWT9	protein_id:CAA21555.2
   #    score  bias  c-Evalue  i-Evalue hmmfrom  hmm to    alifrom  ali to    envfrom  env to     acc
 ---   ------ ----- --------- --------- ------- -------    ------- -------    ------- -------    ----
   1 ?    5.1   0.3     0.013        15      15      46 ..     113     144 ..     107     162 .. 0.82

  Alignments for each domain:
  == domain 1    score: 5.1 bits;  conditional E-value: 0.013
  to-PA(takeout)_FBpp0084185-aln  15 vaaiaaklPedfkkCkksdkkdneClkeavkd 46 
                                     + + ++k+ +++k Ckk+ + ++ Cl++   +
                        Y38H6A.1 113 TKTLTNKIVKNLKACKKAGTAQEACLQKMYVT 144
                                     55689999******************987554 PP

>> C01B12.8  CE07796	WBGene00015291	status:Confirmed	UniProt:O17210	protein_id:CCD61136.1
   #    score  bias  c-Evalue  i-Evalue hmmfrom  hmm to    alifrom  ali to    envfrom  env to     acc
 ---   ------ ----- --------- --------- ------- -------    ------- -------    ------- -------    ----
   1 ?    4.8   0.0     0.017        19     205     238 ..      42      75 ..      37      80 .. 0.90

  Alignments for each domain:
  == domain 1    score: 4.8 bits;  conditional E-value: 0.017
  to-PA(takeout)_FBpp0084185-aln 205 flNeNwkavfkelkkayeeafskilkdvvkevfs 238
                                     ++N+  ++ ++e+++ ++e + +++++v+++ ++
                        C01B12.8  42 VVNQRKQEFIQEIREELHEQVDALMTEVTEKSLK 75 
                                     89**************************999874 PP

>> C32B5.14  CE08522	WBGene00016307	locus:fbxc-18	status:Partially_confirmed	UniProt:P91112	protein_id:CCD66355.1
   #    score  bias  c-Evalue  i-Evalue hmmfrom  hmm to    alifrom  ali to    envfrom  env to     acc
 ---   ------ ----- --------- --------- ------- -------    ------- -------    ------- -------    ----
   1 ?    2.8   0.0     0.068        76      38      93 ..      13      68 ..       6      90 .. 0.68
   2 ?   -0.3   0.0      0.61   6.8e+02     181     225 ..     210     256 ..     203     268 .. 0.77

  Alignments for each domain:
  == domain 1    score: 2.8 bits;  conditional E-value: 0.068
  to-PA(takeout)_FBpp0084185-aln 38 eClkeavkdavk.qlakgvpelg.lkpldPLkvdklkidegegpvtiklnfkdvklyg 93
                                    +Cl ++++  ++ ql    p+++ l++l PL+v+ l+i++ +  +t++ +  ++k+ +
                        C32B5.14 13 KCLLKNMDSGMRlQLFVMFPSIQyLEKLFPLHVKYLTIKSDH--ITVNRTTFQLKICN 68
                                    588888888887788888888864567888888888888777..55555544455544 PP

  == domain 2    score: -0.3 bits;  conditional E-value: 0.61
  to-PA(takeout)_FBpp0084185-aln 181 pekvklhfeNLFnGdkaLGdnmnvf..lNeNwkavfkelkkayeeaf 225
                                     p+++k+++eNL+    ++ + + v+  + +N+   ++ lk ++e+ +
                        C32B5.14 210 PSTLKFRIENLYTPSFKIANTLDVVnqIVDNSSLPLSSLKYSFENHI 256
                                     788999*****999999888876654455788888888888887765 PP


Internal pipeline statistics summary:
-------------------------------------
Query model(s):                            1  (248 nodes)
Target sequences:                      25547  (11210993 residues)
Passed MSV filter:                     25547  (1); expected 25547.0 (1)
Passed bias filter:                    25547  (1); expected 25547.0 (1)
Passed Vit filter:                     25547  (1); expected 25547.0 (1)
Passed Fwd filter:                     25547  (1); expected 25547.0 (1)
Initial search space (Z):              25547  [actual number of targets]
Domain search space  (domZ):              23  [number of targets reported over threshold]
# CPU time: 42.65u 0.04s 00:00:42.69 Elapsed: 00:00:12.05
# Mc/sec: 230.73
//
