# Supplementary material for: Potential Conservation of Circadian Clock Proteins in the phylum Nematoda as Revealed by Bioinformatic Searches
Source: PLoS One. 2014 Nov 14;9(11):e112871. doi: 10.1371/journal.pone.0112871 (PMC4232591; doi:10.1371/journal.pone.0112871)
Supplement: File S1 — HMM profiles used in this work and HMMsearch results. (ZIP) [file pone.0112871.s007.zip › HMMs-CE/Artropodos/Tim-PJ_FBpp0291971-aln.res]

# hmmsearch :: search profile(s) against a sequence database
# HMMER 3.0 (March 2010); http://hmmer.org/
# Copyright (C) 2010 Howard Hughes Medical Institute.
# Freely distributed under the GNU General Public License (GPLv3).
# - - - - - - - - - - - - - - - - - - - - - - - - - - - - - - - - - - - -
# query HMM file:                  Tim-PJ_FBpp0291971-aln.hmm
# target sequence database:        ../../../ProteomasGus/wormpep229
# Max sensitivity mode:            on [all heuristic filters off]
# - - - - - - - - - - - - - - - - - - - - - - - - - - - - - - - - - - - -

Query:       Tim-PJ_FBpp0291971-aln  [M=1155]
Scores for complete sequences (score includes all domains):
   --- full sequence ---   --- best 1 domain ---    -#dom-
    E-value  score  bias    E-value  score  bias    exp  N  Sequence    Description
    ------- ------ -----    ------- ------ -----   ---- --  --------    -----------
      4e-18   65.1  24.3    4.1e-09   35.2   0.0    3.9  3  Y75B8A.22   CE23033	WBGene00006571	locus:tim-1	status:Confir
  ------ inclusion threshold ------
      0.019   13.2   3.3      0.014   13.6   1.1    1.5  2  Y24D9A.1b   CE29994	WBGene00021281	locus:ell-1	status:Confir
      0.045   11.9   0.2      0.092   10.9   0.1    1.5  2  F55D12.4a   CE43454	WBGene00006790	locus:unc-55	nuclear horm
      0.046   11.9   0.3      0.087   11.0   0.1    1.5  2  F55D12.4b   CE43459	WBGene00006790	locus:unc-55	status:Confi
      0.052   11.7   3.0      0.061   11.5   2.1    1.1  1  Y69A2AR.29  CE26560	WBGene00003595	locus:ngn-1	status:Confir
      0.091   10.9   1.3       0.09   10.9   0.9    1.1  1  ZK686.4     CE40676	WBGene00022794	status:Confirmed	UniProt:
       0.44    8.6   0.5       0.51    8.4   0.3    1.0  1  Y62H9A.4    CE19240	WBGene00013392	status:Confirmed	UniProt:
       0.51    8.4   0.4       0.82    7.7   0.3    1.2  1  R53.3b      CE03573	WBGene00001207	locus:egl-43	Zinc finger,
       0.53    8.4   0.8       0.73    7.9   0.6    1.1  1  T23D8.8     CE31068	WBGene00000476	locus:cfi-1	ARID DNA-bind
       0.69    8.0   1.2       0.74    7.9   0.8    1.0  1  R13.2       CE40774	WBGene00011257	locus:npax-3	paired box p
       0.71    8.0   6.8        1.1    7.4   4.7    1.2  1  F07B7.1     CE21283	WBGene00017185	status:Predicted	UniProt:
       0.71    8.0   6.8        1.1    7.4   4.7    1.2  1  W09B7.1     CE21283	WBGene00021106	status:Predicted	UniProt:
       0.74    7.9   0.9          1    7.4   0.7    1.1  1  T05E12.4    CE21150	WBGene00005767	locus:srw-20	7TM chemorec
       0.79    7.8   3.0        1.2    7.3   2.1    1.1  1  R13A1.2     CE04838	WBGene00006504	locus:kcc-1	status:Confir
       0.86    7.7   0.9          1    7.4   0.6    1.1  1  F10A3.17    CE41379	WBGene00045507	status:Confirmed	UniProt:
        1.2    7.2   3.4        1.4    6.9   2.3    1.1  1  C34D1.5a    CE18541	WBGene00007932	locus:zip-5	Basic region 
        1.2    7.2   0.5          2    6.4   0.3    1.2  1  R53.3a      CE03572	WBGene00001207	locus:egl-43	Zinc finger,
        1.4    7.0   5.4        3.1    5.9   3.7    1.5  1  F54B3.1b    CE43180	WBGene00010013	status:Partially_confirme
        1.4    7.0   5.4        3.1    5.9   3.7    1.5  1  F54B3.1a    CE43308	WBGene00010013	status:Partially_confirme
        1.5    6.9   5.5        1.9    6.5   3.8    1.1  1  Y73F8A.20   CE22992	WBGene00013526	status:Partially_confirme
        1.5    6.9   1.8        2.8    6.0   1.2    1.4  1  F07A11.4    CE03146	WBGene00008547	ubiquitin carboxyl-termin
        1.5    6.9   1.7        2.2    6.4   1.2    1.1  1  F57F5.5a    CE29092	WBGene00004032	locus:pkc-1	Phorbol ester
        1.7    6.7   2.5        2.1    6.4   1.7    1.1  1  ZC328.3a    CE34444	WBGene00022593	status:Partially_confirme
        2.6    6.1   1.7        3.8    5.5   1.2    1.2  1  W03A3.1     CE07563	WBGene00000435	locus:ceh-10	status:Confi
        2.9    5.9   4.7        3.2    5.8   3.3    1.0  1  F23C8.6     CE20715	WBGene00017735	status:Confirmed	UniProt:
          3    5.9   1.2        3.7    5.6   0.8    1.1  1  D2030.7     CE30270	WBGene00008417	Zinc finger, C3HC4 type (
          3    5.9  12.2        2.3    6.2   8.5    1.1  1  ZK354.7     CE15322	WBGene00022708	status:Partially_confirme
        3.1    5.9   0.0        5.6    5.0   0.0    1.3  1  F26A3.5     CE09670	WBGene00009143	status:Confirmed	UniProt:
        3.1    5.8   1.9        3.2    5.8   1.3    1.0  1  C04G6.6     CE06767	WBGene00015456	status:Partially_confirme
        3.2    5.8   1.4        3.3    5.7   1.0    1.2  1  Y48A6B.10b  CE46040	WBGene00012971	status:Partially_confirme
        4.1    5.4   3.7        4.3    5.4   2.5    1.1  1  C12D12.5    CE45710	WBGene00015716	locus:sox-4	status:Confir
        4.8    5.2   0.1        5.6    5.0   0.1    1.1  1  Y41E3.7a    CE24268	WBGene00012765	status:Confirmed	UniProt:
        5.2    5.1   3.0        5.7    5.0   2.1    1.0  1  R02E4.3     CE40987	WBGene00044724	status:Confirmed	UniProt:
        5.2    5.1   1.5        5.6    5.0   1.0    1.1  1  ZK688.11    CE40003	WBGene00044762	status:Confirmed	UniProt:
        6.1    4.9   3.0        7.6    4.6   2.1    1.0  1  T19H5.4b    CE43368	WBGene00011849	status:Confirmed	UniProt:
        6.3    4.8   0.3          7    4.7   0.2    1.0  1  D2005.3     CE32341	WBGene00008398	status:Confirmed	UniProt:
        6.3    4.8   1.3        7.5    4.6   0.9    1.1  1  K02H11.9    CE30380	WBGene00019350	status:Partially_confirme
        6.3    4.8   0.4        7.1    4.7   0.3    1.0  1  T24H10.7e   CE43044	WBGene00012005	locus:jun-1	status:Confir
        6.8    4.7   2.1          8    4.5   1.5    1.2  1  Y48A6B.10a  CE40632	WBGene00012971	status:Partially_confirme
        6.9    4.7   1.0        8.9    4.3   0.7    1.1  1  F32A6.5a    CE43778	WBGene00006064	locus:sto-2	status:Partia
        7.4    4.6   4.2        9.5    4.2   2.9    1.1  1  F15H9.1     CE15857	WBGene00008870	status:Partially_confirme
        7.7    4.5   0.4        7.2    4.6   0.3    1.1  1  Y53C12A.7   CE35104	WBGene00013142	status:Confirmed	UniProt:
        7.8    4.5   0.3        8.8    4.3   0.2    1.1  1  T22A3.12    CE46026	WBGene00206474	status:Partially_confirme
        7.9    4.5   1.0        8.7    4.3   0.7    1.0  1  T21G5.6     CE40311	WBGene00044898	status:Confirmed	UniProt:
        7.9    4.5   5.1        9.4    4.2   3.6    1.1  1  F07A5.2     CE05555	WBGene00008541	status:Confirmed	UniProt:
        8.1    4.5   1.4         11    4.0   1.0    1.1  1  F56D6.5     CE37382	WBGene00018973	locus:srz-20	7TM chemorec
        8.1    4.5   1.0         11    4.1   0.7    1.1  1  F32A6.5d    CE44767	WBGene00006064	locus:sto-2	status:Partia
        8.4    4.4   0.1         10    4.1   0.1    1.2  1  F54B11.7    CE05931	WBGene00010030	status:Partially_confirme
        8.6    4.4   1.0         11    4.0   0.7    1.1  1  F32A6.5b    CE44788	WBGene00006064	locus:sto-2	status:Partia
        8.7    4.4   0.8         10    4.1   0.6    1.0  1  F38C2.7     CE16006	WBGene00009539	Zinc finger C-x8-C-x5-C-x
        8.7    4.3   0.0         15    3.6   0.0    1.2  1  W09G3.2     CE16568	WBGene00012366	locus:maea-1	status:Confi
        8.8    4.3   0.1         13    3.8   0.0    1.1  1  B0495.5     CE29948	WBGene00015204	status:Confirmed	UniProt:
          9    4.3   0.1         12    3.9   0.1    1.1  1  F07C4.8     CE09207	WBGene00005109	locus:srd-31	7TM chemorec
        9.3    4.3   0.4         11    4.0   0.3    1.1  1  Y41E3.7c    CE18375	WBGene00012765	status:Confirmed	UniProt:
        9.4    4.3   1.0         13    3.8   0.7    1.1  1  F32A6.5c    CE44738	WBGene00006064	locus:sto-2	status:Partia
        9.5    4.2   1.3         12    3.9   0.9    1.2  1  R10E4.11a   CE42475	WBGene00011206	Zinc finger, C2H2 type	st
        9.7    4.2   6.8         11    4.0   4.7    1.0  1  F26B1.1     CE44051	WBGene00017815	status:Partially_confirme
        9.8    4.2   3.6         10    4.1   2.5    1.1  1  ZK795.2     CE40492	WBGene00014082	status:Confirmed	UniProt:
         10    4.2   0.2        9.5    4.2   0.1    1.1  1  C50C3.5     CE46493	WBGene00016801	Calmodulin	status:Partial


Domain annotation for each sequence (and alignments):
>> Y75B8A.22  CE23033	WBGene00006571	locus:tim-1	status:Confirmed	UniProt:Q9XW65	protein_id:CAA22106.3
   #    score  bias  c-Evalue  i-Evalue hmmfrom  hmm to    alifrom  ali to    envfrom  env to     acc
 ---   ------ ----- --------- --------- ------- -------    ------- -------    ------- -------    ----
   1 !   35.2   0.0   9.4e-12   4.1e-09      13     236 ..       8     232 ..       2     248 .. 0.80
   2 !   18.6   2.6   9.8e-07   0.00042     467     653 ..     336     519 ..     302     533 .. 0.81
   3 !   25.8   0.1   6.7e-09   2.9e-06     657     725 ..     835     903 ..     827     916 .. 0.90

  Alignments for each domain:
  == domain 1    score: 35.2 bits;  conditional E-value: 9.4e-12
  Tim-PJ_FBpp0291971-aln  13 afsslgvlegdtyvvnedalaileeieqkllaedktlrtfrraigfgqnvkkdliplLknakd..davietvikiLvnLtvPvecLl 97 
                             a  +lg  e+  y  ++d+++ + ++++ l  ed   +t r + g  + v +dl+p++k   d  d   +  i+++vnL  P  + +
               Y75B8A.22   8 AVHALGYYEDGKYSREPDCYESIRDLIRYLR-EDGDDHTARIECGRHNLVEQDLVPMVKC-EDltDDEFDIAIRLMVNLCQPAISTM 92 
                             66789******************99998875.78888888888888899********983.33225579**************9999 PP

  Tim-PJ_FBpp0291971-aln  98 svdevsrtdvGrhtifelnkllttskeaftdlrstksvieylkei.lekdlklslekcd.sinncLlLlrniLhi.Pevkavlnsal 181
                                   + d   ++ +el++ l  +k af+d++   ++   + +  ++++ +   e++   ++  +lL++ +  i P++    + + 
               Y75B8A.22  93 RGKPPADRDQ-WKMYWELEENLRRAKTAFSDAHFFTAIKKRIDNYfIDTEYEDRDERLRlVVERIVLLIKYVFSInPDTSE-GRRTR 177
                             9988888875.46789***************9977666666555413333444444444146677899*******555555.55555 PP

  Tim-PJ_FBpp0291971-aln 182 hneslqntilWnlFsqsiDklliyLiscpqrayWgvtmvqliALlyKdqHvstlq 236
                              + s +++++  +    iDk l+++ + p    + vt++++ AL+ K+q ++ l 
               Y75B8A.22 178 IEDSSHDRVIIAFLESGIDKTLMHIANQPREKEFHVTILDIFALILKEQTAEDLA 232
                             55666677777899999********************************999885 PP

  == domain 2    score: 18.6 bits;  conditional E-value: 9.8e-07
  Tim-PJ_FBpp0291971-aln 467 iLkeFtVdFLlkGynvLVeeLhsqllsnlkleidtShfFWlvtYFlkFatqleld..lEhvssvlsfdiisyltyeGvklcEqlela 551
                             +L++  +  +   +n L +   + +  +++   +   +F+l+ + l+F  +   d  lE +s+ +  +    +  + v+l+E +e a
               Y75B8A.22 336 MLRDMVIRIIETCFNRLMKSSKTTVFVQVQKTSQI-NYFFLIKFVLRFVRLSRQDhlLERISECIGVEA---FHENNVQLTEYVENA 418
                             56666666666777777777777776655543333.588899999999988766655999999999775...46889********** PP

  Tim-PJ_FBpp0291971-aln 552 aklegsdlkpklRrlHLvvtAirEflqaievYkkvahlskddkeklkklqlqisetedlrsLfvLLlRrynpkiqskqYLqDlivtN 638
                             + l+g + k    +   ++ A  E++  +  Y      ++++++  k+  ++i ++e+ r L + +++++ +++ s ++L++l++t 
               Y75B8A.22 419 TTLKGVEAKSHGLKAQYALGAYNELVL-LHRYIYEHAKEENERKFAKRALEHIVNVEEYRELPIFIIKKFSSSVLSNNFLRELVLTT 504
                             ***********999**********985.666654444455666777778899*********************************** PP

  Tim-PJ_FBpp0291971-aln 639 HilLlllDsvkklte 653
                             H ++ l++ + k  +
               Y75B8A.22 505 HHYMKLVERFVKTGA 519
                             *******99999876 PP

  == domain 3    score: 25.8 bits;  conditional E-value: 6.7e-09
  Tim-PJ_FBpp0291971-aln 657 tnlvehikqFAtveimhqYGllLedyeeNgefVNdciftmmHHvGGdleqlivlfqpkiLKtyssiwea 725
                             +++  ++ +F  v++++ Y +lL+d+++N+   N+++  m+H +  dl+  i l+q ++ + +s++ e 
               Y75B8A.22 835 FQFDSYVCKFSNVDVLKWYVFLLNDFSKNSTELNQALVKMLHRIAFDLKLPIKLYQVSLFQVFSKVNEH 903
                             566789***********************************************************9886 PP

>> Y24D9A.1b  CE29994	WBGene00021281	locus:ell-1	status:Confirmed	UniProt:Q8WTN0	protein_id:CCD71896.1
   #    score  bias  c-Evalue  i-Evalue hmmfrom  hmm to    alifrom  ali to    envfrom  env to     acc
 ---   ------ ----- --------- --------- ------- -------    ------- -------    ------- -------    ----
   1 ?   13.6   1.1   3.2e-05     0.014     265     419 ..       6     272 ..       2     297 .. 0.57
   2 ?   -3.8   7.7       5.9   2.6e+03     248     314 ..     198     266 ..     195     398 .. 0.64

  Alignments for each domain:
  == domain 1    score: 13.6 bits;  conditional E-value: 3.2e-05
  Tim-PJ_FBpp0291971-aln 265 sgdSSPmltSdptsdsSDngsngk............................................................... 288
                              g SS ++ S  +s sS ng +                                                                 
               Y24D9A.1b   6 TGSSSAIIASSSSSSSSSNGYGHSprdlltgaavangggggfggvagvafattspptpvnldvqridctdettvvmvkltdemfaal 92 
                             578999********9999998877668888888888888888888888888888877777777777777777777777777777766 PP

  Tim-PJ_FBpp0291971-aln 289 ...............................snktknsvnn...........................gdaserlnlterkaskvse 317
                                                            +        n                           g       +t+ + + +++
               Y24D9A.1b  93 qesqrsgkplrinvndkegrveigdgtasskT--------NntfyfqkqtvpeqtdtlvhsgggvrnvGTY-----KTKYQIQATDR 166
                             66666666666665544444444444443330........0333334444444444444443322222111.....12222222222 PP

  Tim-PJ_FBpp0291971-aln 318 tenstssesq..ekkveavssaeakieslnes..ssadklesskekaksleagedeltsvisensdcgygtqvenreSistssnedd 400
                               ++t+  ++   + +++  ++++k + + +s  ++++ ++s++++ +s  +  ++  s +s +s      +v   +S  t  n ++
               Y24D9A.1b 167 SFQETKKRAElrAEVEKSRGTKQMKKSGVTSSssRYHNSSNSTPRSMNSAPNSSRVSPSFMSSSSSKASTSHVTTNNSKGTPNNGSE 253
                             222222222221112222223333333343330034444455566667777777777777777777777778888888877777777 PP

  Tim-PJ_FBpp0291971-aln 401 rpsekpvhqkpklntkqrv 419
                             +++   + q +k+  k+r+
               Y24D9A.1b 254 SKKIDMTPQLMKHSIKKRI 272
                             7766666666666666664 PP

  == domain 2    score: -3.8 bits;  conditional E-value: 5.9
  Tim-PJ_FBpp0291971-aln 248 seSSEDNESNtSppkqgsg.dSSPmltSdptsdsSDngsngk.snktknsvnngdaserlnlterkask 314
                             s S   N SN+ p++  s  +SS +  S  +s sS + ++   +n+ k + nng  s+++ +t +  ++
               Y24D9A.1b 198 SSSRYHNSSNSTPRSMNSApNSSRVSPSFMSSSSSKASTSHVtTNNSKGTPNNGSESKKIDMTPQLMKH 266
                             445567999999999888878877777777777777666554134444445556566666555433322 PP

>> F55D12.4a  CE43454	WBGene00006790	locus:unc-55	nuclear hormone receptor	status:Confirmed	UniProt:A5Z0M1	protein_id:CA
   #    score  bias  c-Evalue  i-Evalue hmmfrom  hmm to    alifrom  ali to    envfrom  env to     acc
 ---   ------ ----- --------- --------- ------- -------    ------- -------    ------- -------    ----
   1 ?   -2.3   0.0       2.1     9e+02     965    1003 ..     178     216 ..     174     246 .. 0.71
   2 ?   10.9   0.1   0.00021     0.092     118     171 ..     274     329 ..     257     353 .. 0.83

  Alignments for each domain:
  == domain 1    score: -2.3 bits;  conditional E-value: 2.1
  Tim-PJ_FBpp0291971-aln  965 firipefwtaeflyevakklgpidkeklkfdlseleeal 1003
                              +i  ++ wt+ f++ +a+   +++ ++   +++   +++
               F55D12.4a  178 LILLRHSWTPIFIFALAQSNFALNLSTHLTAVTATAAST 216 
                              788899999999999999888888776655555544444 PP

  == domain 2    score: 10.9 bits;  conditional E-value: 0.00021
  Tim-PJ_FBpp0291971-aln 118 llttskeaftdlrstksvieylkeilekdlklslek..cdsinncLlLlrniLhiP 171
                             l++   ea+ +   +  ++e lk+ +++ +k++ ++   ++i +cL Ll+    +P
               F55D12.4a 274 LFSCDEEALEEKGKIEEIVEKLKSAVDEYCKMNKRSerYHQICECLQLLKSTRNLP 329
                             5566789999999*******************9765559**********9877776 PP

>> F55D12.4b  CE43459	WBGene00006790	locus:unc-55	status:Confirmed	UniProt:A5Z0L6	protein_id:CAP16278.2
   #    score  bias  c-Evalue  i-Evalue hmmfrom  hmm to    alifrom  ali to    envfrom  env to     acc
 ---   ------ ----- --------- --------- ------- -------    ------- -------    ------- -------    ----
   1 ?   -2.2   0.0       1.9   8.4e+02     965    1003 ..     165     203 ..     161     234 .. 0.71
   2 ?   11.0   0.1    0.0002     0.087     118     171 ..     261     316 ..     239     340 .. 0.84

  Alignments for each domain:
  == domain 1    score: -2.2 bits;  conditional E-value: 1.9
  Tim-PJ_FBpp0291971-aln  965 firipefwtaeflyevakklgpidkeklkfdlseleeal 1003
                              +i  ++ wt+ f++ +a+   +++ ++   +++   +++
               F55D12.4b  165 LILLRHSWTPIFIFALAQSNFALNLSTHLTAVTATAAST 203 
                              788899999999999999888888776655555544444 PP

  == domain 2    score: 11.0 bits;  conditional E-value: 0.0002
  Tim-PJ_FBpp0291971-aln 118 llttskeaftdlrstksvieylkeilekdlklslek..cdsinncLlLlrniLhiP 171
                             l++   ea+ +   +  ++e lk+ +++ +k++ ++   ++i +cL Ll+    +P
               F55D12.4b 261 LFSCDEEALEEKGKIEEIVEKLKSAVDEYCKMNKRSerYHQICECLQLLKSTRNLP 316
                             5566789999999*******************9765559**********9877776 PP

>> Y69A2AR.29  CE26560	WBGene00003595	locus:ngn-1	status:Confirmed	UniProt:Q95XG7	protein_id:CCD74131.1
   #    score  bias  c-Evalue  i-Evalue hmmfrom  hmm to    alifrom  ali to    envfrom  env to     acc
 ---   ------ ----- --------- --------- ------- -------    ------- -------    ------- -------    ----
   1 ?   11.5   2.1   0.00014     0.061     396     447 ..      23      74 ..      15     101 .. 0.83

  Alignments for each domain:
  == domain 1    score: 11.5 bits;  conditional E-value: 0.00014
  Tim-PJ_FBpp0291971-aln 396 sneddrpsekpvhqkpklntkqrvnnkkragvsvldkKelrrKklvkrsKsn 447
                             +++d  +++k++ qkp   +k r+  +kr+++++ + K +rr k   r +  
              Y69A2AR.29  23 RENDMDQNSKNSTQKPVKREKRRYRCRKRSPATIERAKTVRRDKANARERRR 74 
                             455666778*******99999**99*****************9988776544 PP

>> ZK686.4  CE40676	WBGene00022794	status:Confirmed	UniProt:A2ID82	protein_id:CCD63651.1
   #    score  bias  c-Evalue  i-Evalue hmmfrom  hmm to    alifrom  ali to    envfrom  env to     acc
 ---   ------ ----- --------- --------- ------- -------    ------- -------    ------- -------    ----
   1 ?   10.9   0.9   0.00021      0.09     789     863 ..     120     195 ..      50     208 .. 0.79

  Alignments for each domain:
  == domain 1    score: 10.9 bits;  conditional E-value: 0.00021
  Tim-PJ_FBpp0291971-aln 789 vqskkskdvvaei...vklfeengnklktrlSiikqlleqniitkeqyedllkvedadyqknlktielsaeteeeeei 863
                             + +k++k +va++    kl+++++ + +++++ ++qlle    ++ ++ d++k +++d +k  + ++ ++e+ ++e  
                 ZK686.4 120 MSMKTKKSTVADVrerFKLMKDKK-EREKKEAQVEQLLEDVQEEEARMADFKKDKKTDNRKRKRDTRKDEEEDDDE-D 195
                             445555555555522268888888.566677789*******************99999888888888666655555.3 PP

>> Y62H9A.4  CE19240	WBGene00013392	status:Confirmed	UniProt:Q9XWT4	protein_id:CAA21561.1
   #    score  bias  c-Evalue  i-Evalue hmmfrom  hmm to    alifrom  ali to    envfrom  env to     acc
 ---   ------ ----- --------- --------- ------- -------    ------- -------    ------- -------    ----
   1 ?    8.4   0.3    0.0012      0.51     256     403 ..      23     195 ..       6     202 .. 0.66

  Alignments for each domain:
  == domain 1    score: 8.4 bits;  conditional E-value: 0.0012
  Tim-PJ_FBpp0291971-aln 256 SNtSppkqgsgdSSPmltSdptsdsSDngsngksnktknsvnn..........gdaserlnlterkaskvsetenstssesqekkve 332
                               t + ++g+       tSd +sdsS+n+   +sn+++   +           ++   + n  + +++  +++e +++ e ++  v+
                Y62H9A.4  23 YGTISHYPGHHSNNRYSTSD-SSDSSENELKSRSNSDERYPEYpgvyapqppaTNYGTNGNEYRPPNNVYEQNEYEQCKEIKHFSVH 108
                             55666777776666666776.689999999999888888888799999875542222223333445666777777888888888888 PP

  Tim-PJ_FBpp0291971-aln 333 avssaeakieslnesssadklesskekak.....sleagedelts...............visensdcgygtqvenreSistssned 399
                             +  +a+a i+ ++ + ++ +  + +++ k     ++++g     +                ++   +++y+ + + ++ + +s n+ 
                Y62H9A.4 109 KHRTARADIKTVERKGKTYNIIACPNSGKpyalvAKKEGT----DasfkfetefviqdtiLLASGYNFDYVAKCDDKNFVGKSFNDR 191
                             8888888888887765544443333333311000333333....1344577788878876667778899999999999999999988 PP

  Tim-PJ_FBpp0291971-aln 400 drps 403
                             +   
                Y62H9A.4 192 EVAI 195
                             7665 PP

>> R53.3b  CE03573	WBGene00001207	locus:egl-43	Zinc finger, C2H2 type (2 domains)	status:Confirmed	UniProt:Q7JM79	protei
   #    score  bias  c-Evalue  i-Evalue hmmfrom  hmm to    alifrom  ali to    envfrom  env to     acc
 ---   ------ ----- --------- --------- ------- -------    ------- -------    ------- -------    ----
   1 ?    7.7   0.3    0.0019      0.82     345     420 ..      80     155 ..      51     168 .. 0.77

  Alignments for each domain:
  == domain 1    score: 7.7 bits;  conditional E-value: 0.0019
  Tim-PJ_FBpp0291971-aln 345 nesssadklesskekaksleagedeltsvisensdcgygtqvenreSistssneddrpsekpvhqkpklntkqrvn 420
                             +e ss   +ess+++++ ++   + +  + se + +      e r+Si +s n+dd +se  v++   + t ++  
                  R53.3b  80 AECSSGHASESSPTTTEPVDLTATPKPPSTSEMETTSKSDDGEDRDSIGDSGNDDDDDSEAGVLDESSTTTSTKKR 155
                             44556666777888888888888888889***********************************999877766643 PP

>> T23D8.8  CE31068	WBGene00000476	locus:cfi-1	ARID DNA-binding protein	status:Confirmed	UniProt:O02326	protein_id:CAD36
   #    score  bias  c-Evalue  i-Evalue hmmfrom  hmm to    alifrom  ali to    envfrom  env to     acc
 ---   ------ ----- --------- --------- ------- -------    ------- -------    ------- -------    ----
   1 ?    7.9   0.6    0.0017      0.73     376     423 ..     384     434 ..     320     445 .. 0.66

  Alignments for each domain:
  == domain 1    score: 7.9 bits;  conditional E-value: 0.0017
  Tim-PJ_FBpp0291971-aln 376 ensdcgygtqvenreSistssneddrpsekpvhqkp.kln..tkqrvnnkk 423
                                  g+g ++ n    stssn++d p ++p+++   k+n    +r+ +k+
                 T23D8.8 384 TACSNGNGGNIHNSGRESTSSNDSDIPAKRPKLENDvKTNgaSSMRISTKH 434
                             2334578889999999***************99853133311455555555 PP

>> R13.2  CE40774	WBGene00011257	locus:npax-3	paired box protein like	status:Partially_confirmed	UniProt:Q21972	protein_
   #    score  bias  c-Evalue  i-Evalue hmmfrom  hmm to    alifrom  ali to    envfrom  env to     acc
 ---   ------ ----- --------- --------- ------- -------    ------- -------    ------- -------    ----
   1 ?    7.9   0.8    0.0017      0.74     234     289 ..      24     101 ..      22     187 .. 0.58

  Alignments for each domain:
  == domain 1    score: 7.9 bits;  conditional E-value: 0.0017
  Tim-PJ_FBpp0291971-aln 234 tlqKllnlwlEa.slseSSE..DNESNtSppkqgsgdSSPmltSdptsdsSDngsngk.....................s 289
                             tlq+ +n wl+  +  +S E    +S +S  + gs  SSP   S   + s D+ +n k                     +
                   R13.2  24 TLQRDFNNWLNGiEVPNSYEsqQSDSSSSVDESGSKTSSPT--SMQQNPSQDGRKNRKkgtnlygrpycpgrplsmeerT 101
                             99*******86523345555005555556667777799995..5555666666666664445555555555554444440 PP

>> F07B7.1  CE21283	WBGene00017185	status:Predicted	UniProt:Q9N5A5	protein_id:CCD68864.1
   #    score  bias  c-Evalue  i-Evalue hmmfrom  hmm to    alifrom  ali to    envfrom  env to     acc
 ---   ------ ----- --------- --------- ------- -------    ------- -------    ------- -------    ----
   1 ?    7.4   4.7    0.0024       1.1     257     378 ..      48     178 ..      23     205 .. 0.78

  Alignments for each domain:
  == domain 1    score: 7.4 bits;  conditional E-value: 0.0024
  Tim-PJ_FBpp0291971-aln 257 NtSppkqgsgdSSPmltSdptsdsSDngsngk.........snktknsvnngdaserlnlterkaskvsetenstssesqekkveav 334
                             NtS   + +gdSSP++ S    dsS +               + ++n+ n + a+e   ++ ++  +v+e+++  +++s +    ++
                 F07B7.1  48 NTSGAAEYHGDSSPLIRSASLLDSSISTIEHEeivvmdmdtEHPNENDPNASSALEAWMKEWKEFATVNERDRFEAQASLTALNGSM 134
                             9******************99999988777666777776654455666666889999999999999999999988888887778888 PP

  Tim-PJ_FBpp0291971-aln 335 ssaeakieslnesssadklesskekaksleagedeltsvisens 378
                             +  +a+ + +++   + ++++ +e++ + ++ + ++ ++ s +s
                 F07B7.1 135 TALKAQLHTVESICNRLETQIMHEHHVDNDSRQAQARRSSSAES 178
                             88888888888877777777777766666666666666433332 PP

>> W09B7.1  CE21283	WBGene00021106	status:Predicted	UniProt:Q9N5A5	protein_id:CCD62322.1
   #    score  bias  c-Evalue  i-Evalue hmmfrom  hmm to    alifrom  ali to    envfrom  env to     acc
 ---   ------ ----- --------- --------- ------- -------    ------- -------    ------- -------    ----
   1 ?    7.4   4.7    0.0024       1.1     257     378 ..      48     178 ..      23     205 .. 0.78

  Alignments for each domain:
  == domain 1    score: 7.4 bits;  conditional E-value: 0.0024
  Tim-PJ_FBpp0291971-aln 257 NtSppkqgsgdSSPmltSdptsdsSDngsngk.........snktknsvnngdaserlnlterkaskvsetenstssesqekkveav 334
                             NtS   + +gdSSP++ S    dsS +               + ++n+ n + a+e   ++ ++  +v+e+++  +++s +    ++
                 W09B7.1  48 NTSGAAEYHGDSSPLIRSASLLDSSISTIEHEeivvmdmdtEHPNENDPNASSALEAWMKEWKEFATVNERDRFEAQASLTALNGSM 134
                             9******************99999988777666777776654455666666889999999999999999999988888887778888 PP

  Tim-PJ_FBpp0291971-aln 335 ssaeakieslnesssadklesskekaksleagedeltsvisens 378
                             +  +a+ + +++   + ++++ +e++ + ++ + ++ ++ s +s
                 W09B7.1 135 TALKAQLHTVESICNRLETQIMHEHHVDNDSRQAQARRSSSAES 178
                             88888888888877777777777766666666666666433332 PP

>> T05E12.4  CE21150	WBGene00005767	locus:srw-20	7TM chemoreceptor, srw family	status:Predicted	UniProt:Q9XUR5	protein_i
   #    score  bias  c-Evalue  i-Evalue hmmfrom  hmm to    alifrom  ali to    envfrom  env to     acc
 ---   ------ ----- --------- --------- ------- -------    ------- -------    ------- -------    ----
   1 ?    7.4   0.7    0.0023         1     488     525 ..     272     311 ..     224     319 .. 0.65

  Alignments for each domain:
  == domain 1    score: 7.4 bits;  conditional E-value: 0.0023
  Tim-PJ_FBpp0291971-aln 488 hsqllsnlkleidtSh.f..FWlvtYFlkFatqleldlEhv 525
                             ++ql  n++++idtS  f  FW+ tY+  F+ +    l h+
                T05E12.4 272 WMQLY-NMNIHIDTSQkFarFWVSTYYAMFTVRAVNSLSHI 311
                             56655.6********734558*********98766666654 PP

>> R13A1.2  CE04838	WBGene00006504	locus:kcc-1	status:Confirmed	UniProt:Q21977	protein_id:CCD67150.1
   #    score  bias  c-Evalue  i-Evalue hmmfrom  hmm to    alifrom  ali to    envfrom  env to     acc
 ---   ------ ----- --------- --------- ------- -------    ------- -------    ------- -------    ----
   1 ?    7.3   2.1    0.0027       1.2     260     327 ..     866     936 ..     849     975 .. 0.71

  Alignments for each domain:
  == domain 1    score: 7.3 bits;  conditional E-value: 0.0027
  Tim-PJ_FBpp0291971-aln 260 ppkqgsgdSSPmltSdp..tsdsSDngsngksnktknsvnng.daserlnlterkaskvsetenstssesq 327
                             pp +     SP++tS+    s++SD+g+ + s++t+++  ++ d  + ++ t++k+++++  ++s  s+ +
                 R13A1.2 866 PPANAPRAPSPLVTSERraNSKDSDEGTPTESEETTEKKSTStDNEQANQETKTKKERMKALDRSKVSKMH 936
                             777777788******96226888999999888887776666557777777777777777766665554433 PP

>> F10A3.17  CE41379	WBGene00045507	status:Confirmed	UniProt:A7LPJ5	protein_id:CAO82019.1
   #    score  bias  c-Evalue  i-Evalue hmmfrom  hmm to    alifrom  ali to    envfrom  env to     acc
 ---   ------ ----- --------- --------- ------- -------    ------- -------    ------- -------    ----
   1 ?    7.4   0.6    0.0024         1     775     847 ..      62     134 ..      22     160 .. 0.76

  Alignments for each domain:
  == domain 1    score: 7.4 bits;  conditional E-value: 0.0024
  Tim-PJ_FBpp0291971-aln 775 tWteeeldslfwyyvqskkskdvvaeivklfeengnklktrlSiikqlleqniitkeqyedllkvedadyqkn 847
                             t + e ++    + v+ +++ d+ ++++k+f+ + +kl+    i+ +l+ q+i+ +  + +  ++e  + ++n
                F10A3.17  62 TVKLESVEINICNNVKKQNRRDIFNSLLKVFQAKSSKLHVSKCILGDLFAQEILLLLPFFQAGEFETIELSNN 134
                             34556666677888999999*********************************99888877777777665555 PP

>> C34D1.5a  CE18541	WBGene00007932	locus:zip-5	Basic region plus leucine zipper transcription factors	status:Partially_
   #    score  bias  c-Evalue  i-Evalue hmmfrom  hmm to    alifrom  ali to    envfrom  env to     acc
 ---   ------ ----- --------- --------- ------- -------    ------- -------    ------- -------    ----
   1 ?    6.9   2.3    0.0033       1.4     269     343 ..      52     167 ..      43     210 .. 0.49

  Alignments for each domain:
  == domain 1    score: 6.9 bits;  conditional E-value: 0.0033
  Tim-PJ_FBpp0291971-aln 269 SPmltSdptsdsSDngsngk.....................................snktknsvnngdaserlnlterkaskvset 318
                             S   tS  tsd+SD +s  +                                     s+++k+   n++a+ r + + +++  + et
                C34D1.5a  52 SGNSTSSTTSDDSDDESLHRsnqlkhletlfkesilrtsfsrpgvsntscdekldlvSEDEKKRLRNTEAARRCREKIKRKTDDLET 138
                             5567999999****9999995555555555555555555555555555554444444444444444455555444443222222222 PP

  Tim-PJ_FBpp0291971-aln 319 ens.tssesq...ekkveavssaeakies 343
                             e + +++  +   +++++  s+ e +++ 
                C34D1.5a 139 ELTrLTARNEvmnQHRIRLLSQVEEQMRM 167
                             21101111112222222222222222222 PP

>> R53.3a  CE03572	WBGene00001207	locus:egl-43	Zinc finger, C2H2 type (4 domains)	status:Confirmed	UniProt:Q22024	protei
   #    score  bias  c-Evalue  i-Evalue hmmfrom  hmm to    alifrom  ali to    envfrom  env to     acc
 ---   ------ ----- --------- --------- ------- -------    ------- -------    ------- -------    ----
   1 ?    6.4   0.3    0.0047         2     345     420 ..     301     376 ..     271     389 .. 0.77

  Alignments for each domain:
  == domain 1    score: 6.4 bits;  conditional E-value: 0.0047
  Tim-PJ_FBpp0291971-aln 345 nesssadklesskekaksleagedeltsvisensdcgygtqvenreSistssneddrpsekpvhqkpklntkqrvn 420
                             +e ss   +ess+++++ ++   + +  + se + +      e r+Si +s n+dd +se  v++   + t ++  
                  R53.3a 301 AECSSGHASESSPTTTEPVDLTATPKPPSTSEMETTSKSDDGEDRDSIGDSGNDDDDDSEAGVLDESSTTTSTKKR 376
                             44555666777888888888888888889**********************************9999777766643 PP

>> F54B3.1b  CE43180	WBGene00010013	status:Partially_confirmed	UniProt:A5Z2S3	protein_id:CAN99691.2
   #    score  bias  c-Evalue  i-Evalue hmmfrom  hmm to    alifrom  ali to    envfrom  env to     acc
 ---   ------ ----- --------- --------- ------- -------    ------- -------    ------- -------    ----
   1 ?    5.9   3.7    0.0071       3.1     244     292 ..    1548    1597 ..    1543    1797 .. 0.65

  Alignments for each domain:
  == domain 1    score: 5.9 bits;  conditional E-value: 0.0071
  Tim-PJ_FBpp0291971-aln  244 EaslseSSEDNESNtSppkqgsg.dSSPmltSdptsdsSDngsngksnkt 292 
                              + s s SSED +S  S+    s     P   S p+sd SD++s +++++ 
                F54B3.1b 1548 DNSSSASSEDSDSDESSSTGSSSsSDDPRPGSPPSSDYSDTESRTRADSA 1597
                              568899*******99887766652446999****************4432 PP

>> F54B3.1a  CE43308	WBGene00010013	status:Partially_confirmed	UniProt:O62263	protein_id:CAA88472.2
   #    score  bias  c-Evalue  i-Evalue hmmfrom  hmm to    alifrom  ali to    envfrom  env to     acc
 ---   ------ ----- --------- --------- ------- -------    ------- -------    ------- -------    ----
   1 ?    5.9   3.7    0.0071       3.1     244     292 ..    1548    1597 ..    1543    1797 .. 0.65

  Alignments for each domain:
  == domain 1    score: 5.9 bits;  conditional E-value: 0.0071
  Tim-PJ_FBpp0291971-aln  244 EaslseSSEDNESNtSppkqgsg.dSSPmltSdptsdsSDngsngksnkt 292 
                              + s s SSED +S  S+    s     P   S p+sd SD++s +++++ 
                F54B3.1a 1548 DNSSSASSEDSDSDESSSTGSSSsSDDPRPGSPPSSDYSDTESRTRADSA 1597
                              568899*******99887766652446999****************4432 PP

>> Y73F8A.20  CE22992	WBGene00013526	status:Partially_confirmed	UniProt:Q9NA52	protein_id:CAB60548.1
   #    score  bias  c-Evalue  i-Evalue hmmfrom  hmm to    alifrom  ali to    envfrom  env to     acc
 ---   ------ ----- --------- --------- ------- -------    ------- -------    ------- -------    ----
   1 ?    6.5   3.8    0.0044       1.9     328     412 ..     441     525 ..     352     539 .. 0.85

  Alignments for each domain:
  == domain 1    score: 6.5 bits;  conditional E-value: 0.0044
  Tim-PJ_FBpp0291971-aln 328 ekkveavssaeakieslnesssadklesskekaksleagedeltsvisensdcgyg.tqvenreSistssneddrpsekpvhqkpk 412
                             +++ ++++ ++   +++ +s+ ++k + +k+++k+l ++ + +++  s++s + +g t+ +  +S sts +  d p+ek   +k k
               Y73F8A.20 441 KRRNTKITRKQRLLRKVRKSEEKEKEKDRKRAKKALIKNSNLKKKRKSNSSSSSNGtTETSSTKSSSTSTKVVDVPKEKV-IEKSK 525
                             556677888999999***********************9999999999998887762578999*************9984.44544 PP

>> F07A11.4  CE03146	WBGene00008547	ubiquitin carboxyl-terminal hydrolase	status:Partially_confirmed	UniProt:Q19132	prot
   #    score  bias  c-Evalue  i-Evalue hmmfrom  hmm to    alifrom  ali to    envfrom  env to     acc
 ---   ------ ----- --------- --------- ------- -------    ------- -------    ------- -------    ----
   1 ?    6.0   1.2    0.0064       2.8    1018    1097 ..     108     202 ..      73     243 .. 0.66

  Alignments for each domain:
  == domain 1    score: 6.0 bits;  conditional E-value: 0.0064
  Tim-PJ_FBpp0291971-aln 1018 aavekanslirvskqktvltlvnftklpe...............sssttkddekkskvisvaksqeasitlslglvseesmvakl 1087
                               +v + +sl++ ++++t   + +++ +++               s s t d +++s++  + +s+ + + +++g+ + ++mv+++
                F07A11.4  108 VSVSTNDSLSHSTPHNTYRGISKYSTIERstvadtkpyyssatsSLSSTYDSRRHSRSDRISSSTLPDVKIETGPTTRTHMVHPT 192 
                              3333334444444444443333333333333333444444444499**************************************9 PP

  Tim-PJ_FBpp0291971-aln 1088 sveaagseen 1097
                              s ++ + ++ 
                F07A11.4  193 SSHIRSRSSY 202 
                              9888776543 PP

>> F57F5.5a  CE29092	WBGene00004032	locus:pkc-1	Phorbol esters \/ diacylglycerol binding domain (2 domains), Protein kin
   #    score  bias  c-Evalue  i-Evalue hmmfrom  hmm to    alifrom  ali to    envfrom  env to     acc
 ---   ------ ----- --------- --------- ------- -------    ------- -------    ------- -------    ----
   1 ?    6.4   1.2     0.005       2.2     335     398 ..     301     364 ..     273     374 .. 0.69

  Alignments for each domain:
  == domain 1    score: 6.4 bits;  conditional E-value: 0.005
  Tim-PJ_FBpp0291971-aln 335 ssaeakieslnesssadklesskekaksleagedeltsvisensdcgygtqvenreSistssne 398
                               +++  e ++   + dk++++ +k+ s  ++ +   s  s+++++gy  q+++ +S +tss+ 
                F57F5.5a 301 NAKQMAAELAQLGLTGDKMSIRSKKKPSIMTDTSTDISGSSNSENSGYLQQISEDDSGTTSSRS 364
                             2333333334444456778888888888888888888889999******************986 PP

>> ZC328.3a  CE34444	WBGene00022593	status:Partially_confirmed	UniProt:O02054	protein_id:CCD73297.1
   #    score  bias  c-Evalue  i-Evalue hmmfrom  hmm to    alifrom  ali to    envfrom  env to     acc
 ---   ------ ----- --------- --------- ------- -------    ------- -------    ------- -------    ----
   1 ?    6.4   1.7    0.0048       2.1     292     369 ..     207     289 ..      13     303 .. 0.72

  Alignments for each domain:
  == domain 1    score: 6.4 bits;  conditional E-value: 0.0048
  Tim-PJ_FBpp0291971-aln 292 tknsvnn.....g.daserlnlterkaskvsetenstssesqekkveavssaeakieslnesssadkles.skekaksleagede 369
                             +kns n+     + +as ++ +te++++ +s+  n  ss s +++++  ++++ k++  ++s+s+d+ +  s +++ +++++ede
                ZC328.3a 207 DKNSQNQtppdgStPASTKNTSTENMTNLSSRSFN--SSISPRTEASTLKNNNDKDNTSQSSTSSDFHDEdSATHFSEQFEQEDE 289
                             22222224555434888888888888888888888..566666666666666666666666666665443144555555555555 PP

>> W03A3.1  CE07563	WBGene00000435	locus:ceh-10	status:Confirmed	UniProt:P41935	protein_id:CCD73324.1
   #    score  bias  c-Evalue  i-Evalue hmmfrom  hmm to    alifrom  ali to    envfrom  env to     acc
 ---   ------ ----- --------- --------- ------- -------    ------- -------    ------- -------    ----
   1 ?    5.5   1.2    0.0089       3.8     258     422 ..      98     292 ..      93     312 .. 0.50

  Alignments for each domain:
  == domain 1    score: 5.5 bits;  conditional E-value: 0.0089
  Tim-PJ_FBpp0291971-aln 258 tSppkqgsgdSSPmltSdptsdsSDngsngk...........snktknsvnn................................gda 301
                             tS p q++  SS +l S  ts+sS +gs+g                                                      +  
                 W03A3.1  98 TSEP-QTHVSSSSILSSATTSNSSGGGSSGGggkaskrkkrrH--------RtiftqyqidelekafqdshypdiyarevlagkT-- 173
                             5554.67788999***********9999987333333333330........1444444444444444444444332222222110.. PP

  Tim-PJ_FBpp0291971-aln 302 serlnlterkaskvsetenstssesq................ekkveavssaeakies..lnesssadklesskekaksleagedel 370
                                                      +                 +k+e++  +++++ +  l  + ++  l  +++ +ks ea + ++
                 W03A3.1 174 -------------------------ElqedriqvwfqnrrakWRKTEKTWGKSTIMAEygLYGAMVRHSLPLPETITKSAEAADPQQ 235
                             .........................01122222222222221222222223333333211233333344444455555555555444 PP

  Tim-PJ_FBpp0291971-aln 371 ts.......visensdcgygtqvenreSistssneddrpsekpvhqkpklntkqrvnnk 422
                              +            + + +   ve +  +s+ s +ddrp + pv +++k + k+r+ + 
                 W03A3.1 236 SAapwllgmHKKSMEAAAHLESVE-KCDMSD-SDDDDRPVTPPVQRQVKNEYKPRIIEH 292
                             445666543333345555666666.444554.568889999999999999999997643 PP

>> F23C8.6  CE20715	WBGene00017735	status:Confirmed	UniProt:Q9TXI3	protein_id:CCD69890.1
   #    score  bias  c-Evalue  i-Evalue hmmfrom  hmm to    alifrom  ali to    envfrom  env to     acc
 ---   ------ ----- --------- --------- ------- -------    ------- -------    ------- -------    ----
   1 ?    5.8   3.3    0.0074       3.2     991    1098 ..      16     121 ..       2     197 .. 0.56

  Alignments for each domain:
  == domain 1    score: 5.8 bits;  conditional E-value: 0.0074
  Tim-PJ_FBpp0291971-aln  991 klkfdlselee.alaseksrkervlpenaavekan.slirvskqktv...ltlvnftklpesssttkddekkskvisvaksqeas 1070
                               lkf++++le+ a ++ek++k + ++  aa++k+n ++ +v+ ++ +    + vn+ k++      + d   ++v ++a+ ++  
                 F23C8.6   16 DLKFAAKQLEKnAQRCEKDEKVEKDKLTAAIKKGNkEVAQVHAENAIrkkNEAVNYIKMAA-----RIDAVAARVQTAATQKRVT 95  
                              6899999997526678888888888888888887515778887777655566677777665.....3344445555555555555 PP

  Tim-PJ_FBpp0291971-aln 1071 itlslglvseesmvaklsveaagseent 1098
                              +++s ++ + es ++++ +e+    +  
                 F23C8.6   96 ASMSGVVKAMESAMKSMNLEKVQ--QLM 121 
                              55555533333333333322221..111 PP

>> D2030.7  CE30270	WBGene00008417	Zinc finger, C3HC4 type (RING finger)	status:Confirmed	UniProt:P90792	protein_id:CAA9
   #    score  bias  c-Evalue  i-Evalue hmmfrom  hmm to    alifrom  ali to    envfrom  env to     acc
 ---   ------ ----- --------- --------- ------- -------    ------- -------    ------- -------    ----
   1 ?    5.6   0.8    0.0086       3.7     942    1091 ..     147     300 ..     101     331 .. 0.71

  Alignments for each domain:
  == domain 1    score: 5.6 bits;  conditional E-value: 0.0086
  Tim-PJ_FBpp0291971-aln  942 kylkfvlllhklGfylPvDagkifiripefwtaeflyevakklgpidkeklkfdlsele..ealaseksrkervlpenaavekan 1024
                              +++kfv  +++lG+   v+ ++  +++  f ++e +   + +   +++ ++  d+  +e   +++  +s++e+ + en + e++ 
                 D2030.7  147 EEVKFVSEISALGIT-EVECQN--VFPTSFIKTEPVSTSPVRTMEVQQDNDDDDVMFIEirPRIHEFPSTREIKQEEN-TTEDTV 227 
                              578899999999986.344555..457889999999999999999999998888876651145555666677777777.444444 PP

  Tim-PJ_FBpp0291971-aln 1025 slirvskqktv........ltlvnftklpesssttkddekkskvisvaksqeasitlslglvseesmvaklsvea 1091
                              +l +v ++  v         + v+    + s s++  d++ sk  +va+ ++a  +l+l+++s+ s+v+++s+ +
                 D2030.7  228 HLEKVIPEDSVrdvkdepiSEPVEQETSSSSISKELGDSGSSKFSDVADNHTA--SLNLSMLSQRSTVTSSSISQ 300 
                              55555555544121111115556666666699999999999999999998877..78888899999999888865 PP

>> ZK354.7  CE15322	WBGene00022708	status:Partially_confirmed	UniProt:P91567	protein_id:CCD70684.1
   #    score  bias  c-Evalue  i-Evalue hmmfrom  hmm to    alifrom  ali to    envfrom  env to     acc
 ---   ------ ----- --------- --------- ------- -------    ------- -------    ------- -------    ----
   1 ?    6.2   8.5    0.0054       2.3     301     370 ..     145     215 ..       9     224 .] 0.61

  Alignments for each domain:
  == domain 1    score: 6.2 bits;  conditional E-value: 0.0054
  Tim-PJ_FBpp0291971-aln 301 aserlnlterkaskvsetenstssesq.ekkveavssaeakieslnesssadklesskekaksleagedel 370
                               e+ + ++++++k ++++ +  ++ + +k++++  ++e k e+ +e+++++k++ +ke++k+ +++e++ 
                 ZK354.7 145 KKEEKKEEKKEEKKEDKKDDKKEAKKEeKKEEKKEEKKEEKKEEKKEEKKEEKNDENKEEKKEEKKDEKKE 215
                             11111111111111111111111111112222222222222222223333333333333333333332222 PP

>> F26A3.5  CE09670	WBGene00009143	status:Confirmed	UniProt:Q93596	protein_id:CAB01703.1
   #    score  bias  c-Evalue  i-Evalue hmmfrom  hmm to    alifrom  ali to    envfrom  env to     acc
 ---   ------ ----- --------- --------- ------- -------    ------- -------    ------- -------    ----
   1 ?    5.0   0.0     0.013       5.6     711     756 ..     249     296 ..     243     307 .. 0.83

  Alignments for each domain:
  == domain 1    score: 5.0 bits;  conditional E-value: 0.013
  Tim-PJ_FBpp0291971-aln 711 fqpkiLKtyssiweaeyeicddwsdli..eyvihkFinkpkklqltis 756
                             f  ++L ty s+   e + +ddw+dl+  + +i+k +++  ++q++ +
                 F26A3.5 249 FTSILLATYLSLCSDEANNIDDWKDLLrnNAIIKKAVEHSDTMQKMKK 296
                             677899********************9334699999999988887765 PP

>> C04G6.6  CE06767	WBGene00015456	status:Partially_confirmed	UniProt:Q17640	protein_id:CCD63055.1
   #    score  bias  c-Evalue  i-Evalue hmmfrom  hmm to    alifrom  ali to    envfrom  env to     acc
 ---   ------ ----- --------- --------- ------- -------    ------- -------    ------- -------    ----
   1 ?    5.8   1.3    0.0073       3.2     338     388 ..      20      69 ..       2      88 .. 0.56

  Alignments for each domain:
  == domain 1    score: 5.8 bits;  conditional E-value: 0.0073
  Tim-PJ_FBpp0291971-aln 338 eakieslnesssadklesskekaksleagedeltsvisensdcgygtqven 388
                               k ++ +++  +++l+ +k+k k+  ++++  + + se sd+g  t  e 
                 C04G6.6  20 GKKSKKTASKGPKKELKNPKKKPKKNLKNKKSRN-SESEMSDSGKTTDCEM 69 
                             3333333333334444444444444333333333.699******9999884 PP

>> Y48A6B.10b  CE46040	WBGene00012971	status:Partially_confirmed	protein_id:CCA65695.1
   #    score  bias  c-Evalue  i-Evalue hmmfrom  hmm to    alifrom  ali to    envfrom  env to     acc
 ---   ------ ----- --------- --------- ------- -------    ------- -------    ------- -------    ----
   1 ?    5.7   1.0    0.0077       3.3     303     370 ..     258     325 ..     112     356 .. 0.74

  Alignments for each domain:
  == domain 1    score: 5.7 bits;  conditional E-value: 0.0077
  Tim-PJ_FBpp0291971-aln 303 erlnlterkaskvsetenstssesqekkveavssaeakieslnesssadklesskekaksleagedel 370
                              +++++++k +k +e e +  +e +e k++++s +e + ++++++++++k   +k ++++ +a e+  
              Y48A6B.10b 258 PENQKKKKKLKKADESEDHEEAEEEEDKENEISVEEREARRAKNRKIREKKARKKAAQEARQAAEEAR 325
                             33444444555555555555556566666666666666666666666666555555555554444333 PP

>> C12D12.5  CE45710	WBGene00015716	locus:sox-4	status:Confirmed	UniProt:Q17922	protein_id:CCD64312.1
   #    score  bias  c-Evalue  i-Evalue hmmfrom  hmm to    alifrom  ali to    envfrom  env to     acc
 ---   ------ ----- --------- --------- ------- -------    ------- -------    ------- -------    ----
   1 ?    5.4   2.5      0.01       4.3     235     364 ..       4     146 ..       1     194 [. 0.57

  Alignments for each domain:
  == domain 1    score: 5.4 bits;  conditional E-value: 0.01
  Tim-PJ_FBpp0291971-aln 235 lqKllnlwlEaslseSSEDNESNtSppkqgsgdSSPmltSdp.tsdsSD.ngsngksnktknsvnn.......g.daserlnlterk 311
                              qKll  +   + +e  +D +  +Sp ++ s   SP ++S   +s  +D  g     n+ k +vn           a e+ ++  ++
                C12D12.5   4 TQKLLAIMATVKSFEQVNDSDGLSSPSSPESPTESPNVISSVqASTIADiIGHYVNGNSIKDVVNSsqksasqPrTAREPRIKRPMN 90 
                             59******************************9999988875156666742333333344444443111111122222222222222 PP

  Tim-PJ_FBpp0291971-aln 312 askv.seten.stssesqekkvea.vssaeakieslnesssadklesskekaksle 364
                             a  v s++++ + +++ q+ + ++ ++   a+ ++++e++++ ++e  k+  ++++
                C12D12.5  91 AFMVwSQQRRqQIAATGQKFHNSDiSKMLGAEWRKMEEHEKVPFVERAKQLREEHF 146
                             22221122110112222222222202223345566666666666666665555554 PP

>> Y41E3.7a  CE24268	WBGene00012765	status:Confirmed	UniProt:O62444	protein_id:CAB09005.2
   #    score  bias  c-Evalue  i-Evalue hmmfrom  hmm to    alifrom  ali to    envfrom  env to     acc
 ---   ------ ----- --------- --------- ------- -------    ------- -------    ------- -------    ----
   1 ?    5.0   0.1     0.013       5.6     292     410 ..      78     228 ..      60     317 .. 0.58

  Alignments for each domain:
  == domain 1    score: 5.0 bits;  conditional E-value: 0.013
  Tim-PJ_FBpp0291971-aln 292 tknsvnn.............................g.daserlnlterkaskvsetenstssesqekkvea..vssaeaki.esln 345
                             t+n+vn+                             g  a ++ +++++ ++   + ++++++ ++ ++v++     ++ +i e ln
                Y41E3.7a  78 TGNDVNKawrelgslsrdeamasfvflvdrvcppfkGfIADKKAIKDAELKEFAPQVTEQSAQPPSLQQVDQrlFEDQRKQIqEALN 164
                             555555555555555555556666666666666665433444444444444444444443333333333333113334444414567 PP

  Tim-PJ_FBpp0291971-aln 346 esssadklesskekaksleagedeltsvisensdcgygtqvenreSistssneddrpsekpvhqk 410
                             +++ ++++   +e++  + ++++ l + + e+    y+ qv  ++S +    e  +p+e  +hq 
                Y41E3.7a 165 AQTFHQFSAYAQEQFPGQPEQQTTLIRQLQEQHYQQYMSQVYAQQSTTPNGAEM-NPEESHQHQI 228
                             777777777777777777777777777889999999******999976555444.4555556653 PP

>> R02E4.3  CE40987	WBGene00044724	status:Confirmed	UniProt:Q2L6X2	protein_id:CCD69113.1
   #    score  bias  c-Evalue  i-Evalue hmmfrom  hmm to    alifrom  ali to    envfrom  env to     acc
 ---   ------ ----- --------- --------- ------- -------    ------- -------    ------- -------    ----
   1 ?    5.0   2.1     0.013       5.7     826     897 ..      11      80 ..       3      86 .. 0.66

  Alignments for each domain:
  == domain 1    score: 5.0 bits;  conditional E-value: 0.013
  Tim-PJ_FBpp0291971-aln 826 niitkeqyedllkvedadyqknlktielsaeteeeeeieegiqiLleqlakdnkskfllWlqkvLl..etCfvk 897
                             ++ t+++  +l k +d   + n ++ +++aet+ee++ ee  + L+   ++  k+k   W q  L   ++C+vk
                 R02E4.3  11 DVSTLKELAELEKHQD-AAKANEQNLKTEAETKEEQNQEEVQKSLVVDAIHSAKAK---WDQCFLKpdNCCVVK 80 
                             5667777777877555.456677788888888888877777666766666666665...777777443677776 PP

>> ZK688.11  CE40003	WBGene00044762	status:Confirmed	UniProt:Q27GV3	protein_id:CCD62542.1
   #    score  bias  c-Evalue  i-Evalue hmmfrom  hmm to    alifrom  ali to    envfrom  env to     acc
 ---   ------ ----- --------- --------- ------- -------    ------- -------    ------- -------    ----
   1 ?    5.0   1.0     0.013       5.6     790     857 ..      33     107 ..       6     143 .. 0.57

  Alignments for each domain:
  == domain 1    score: 5.0 bits;  conditional E-value: 0.013
  Tim-PJ_FBpp0291971-aln 790 qskkskdvvaeivklfeengnklktrlSiikqlleqniit......keqyedllkved.adyqknlktielsaet 857
                              s++++ +++++ k++e+ g+k ++ +S+i +++++ + t       +   dl++  d  d ++++ +++ s e+
                ZK688.11  33 GSRNQEMTMKNVEKKVEQMGAKNEEMFSMISKIMQKPNSTghlqwdSQTLADLMNKSDsFDDDQESLNMPRSSES 107
                             345555666777777777777777777777777776554311111123334555433324444555554444433 PP

>> T19H5.4b  CE43368	WBGene00011849	status:Confirmed	UniProt:B7WN70	protein_id:CAT01057.1
   #    score  bias  c-Evalue  i-Evalue hmmfrom  hmm to    alifrom  ali to    envfrom  env to     acc
 ---   ------ ----- --------- --------- ------- -------    ------- -------    ------- -------    ----
   1 ?    4.6   2.1     0.017       7.6     277     372 ..      54     148 ..      45     167 .. 0.61

  Alignments for each domain:
  == domain 1    score: 4.6 bits;  conditional E-value: 0.017
  Tim-PJ_FBpp0291971-aln 277 tsdsSDngsngksnktknsvnng.daser..lnlterkaskvsetenstssesqekkveavssaeakieslnesssadklesskeka 360
                             +s++ D++ n+k    ++  nng  a+ r  +++++rk+++ +     t+se+ + +  ++++++a  e+ln+ ss  k  s +++ 
                T19H5.4b  54 SSEDVDENDNKKV---SQPQNNGfGALRRsvIRQSKRKQDQ-DAIAARTASEPASARRLSAKKEKAVTEPLNQVSSMFKIISIEKNW 136
                             4666666666663...3333344455544103333333333.333444777777777777777777788888888888887777777 PP

  Tim-PJ_FBpp0291971-aln 361 ksleagedelts 372
                             +s +a ++e ++
                T19H5.4b 137 ESFDATDNEDND 148
                             777777766554 PP

>> D2005.3  CE32341	WBGene00008398	status:Confirmed	UniProt:Q93408	protein_id:CAB02078.2
   #    score  bias  c-Evalue  i-Evalue hmmfrom  hmm to    alifrom  ali to    envfrom  env to     acc
 ---   ------ ----- --------- --------- ------- -------    ------- -------    ------- -------    ----
   1 ?    4.7   0.2     0.016         7     806     878 ..      35     107 ..      20     118 .. 0.77

  Alignments for each domain:
  == domain 1    score: 4.7 bits;  conditional E-value: 0.016
  Tim-PJ_FBpp0291971-aln 806 eengnklktrlSiikqlleqniitkeqyedllkvedadyqknlktielsaeteeeeeieegiqiLleqlakdn 878
                             ++  n+   +  +i q+l q  +++     + k e+a+           + + +++ +++g++ L+e++  + 
                 D2005.3  35 QQAENQETAKNGMISQILDQAAMQRLSNLAVAKPEKAQMVEAALINMARRGQLSGKMTDDGLKALMERVSAQT 107
                             5556667778899********99999888888877777666666666667778899999*******9996543 PP

>> K02H11.9  CE30380	WBGene00019350	status:Partially_confirmed	UniProt:Q8T7Y5	protein_id:CCD67036.1
   #    score  bias  c-Evalue  i-Evalue hmmfrom  hmm to    alifrom  ali to    envfrom  env to     acc
 ---   ------ ----- --------- --------- ------- -------    ------- -------    ------- -------    ----
   1 ?    4.6   0.9     0.017       7.5     267     325 ..      60     147 ..      50     207 .. 0.49

  Alignments for each domain:
  == domain 1    score: 4.6 bits;  conditional E-value: 0.017
  Tim-PJ_FBpp0291971-aln 267 dSSPmltSdptsdsSDngsngksnktknsvnn..............................gdaserlnlterkaskvsetensts 323
                              SSP + Sd  s  SD+gs++  ++ +   ++                                a+ ++++ ++k +k++ ++++++
                K02H11.9  60 YSSPTI-SDDQSIGSDEGSSMTDENVRLLQEKdqtieilkkqleklkldnesyeksffivndMYATAEIEQMKKKLNKMNVKHRALC 145
                             689975.88889999999999966666555552222222222222222222222222222212333333333334444444444333 PP

  Tim-PJ_FBpp0291971-aln 324 se 325
                               
                K02H11.9 146 DY 147
                             32 PP

>> T24H10.7e  CE43044	WBGene00012005	locus:jun-1	status:Confirmed	UniProt:B5U8L4	protein_id:CAR64685.1
   #    score  bias  c-Evalue  i-Evalue hmmfrom  hmm to    alifrom  ali to    envfrom  env to     acc
 ---   ------ ----- --------- --------- ------- -------    ------- -------    ------- -------    ----
   1 ?    4.7   0.3     0.016       7.1     256     347 ..      35     125 ..      34     159 .. 0.60

  Alignments for each domain:
  == domain 1    score: 4.7 bits;  conditional E-value: 0.016
  Tim-PJ_FBpp0291971-aln 256 SNtSppkqgsgdS.SPmltSdptsdsSDngsngksnktknsvnngdaserlnlterkaskvsetenstssesqekkveavssaeaki 341
                             S tSp + +  dS S  + +d t +sS   +   ++    +  ngd++    ++++k +++  +++++++++++kk++++++ e ++
               T24H10.7e  35 SSTSPFNFCTSDSsSSPISADSTPKSSPFFGDANPKFPFFNFMNGDSMALDDQEKKKLERKRARNRQAATKCRQKKMDRIKELEEQV 121
                             678998887665414445678888888754444444555555556666555555555555555555566666666666665555444 PP

  Tim-PJ_FBpp0291971-aln 342 eslnes 347
                               l+e+
               T24H10.7e 122 --LHEK 125
                             ..4444 PP

>> Y48A6B.10a  CE40632	WBGene00012971	status:Partially_confirmed	UniProt:Q9U2B0	protein_id:CAA19525.3
   #    score  bias  c-Evalue  i-Evalue hmmfrom  hmm to    alifrom  ali to    envfrom  env to     acc
 ---   ------ ----- --------- --------- ------- -------    ------- -------    ------- -------    ----
   1 ?    4.5   1.5     0.018         8     303     370 ..     339     406 ..     195     432 .. 0.74

  Alignments for each domain:
  == domain 1    score: 4.5 bits;  conditional E-value: 0.018
  Tim-PJ_FBpp0291971-aln 303 erlnlterkaskvsetenstssesqekkveavssaeakieslnesssadklesskekaksleagedel 370
                              +++++++k +k +e e +  +e +e k++++s +e + ++++++++++k   +k ++++ +a e+  
              Y48A6B.10a 339 PENQKKKKKLKKADESEDHEEAEEEEDKENEISVEEREARRAKNRKIREKKARKKAAQEARQAAEEAR 406
                             33444444555555555555556566666666666666666666666666555555555554444333 PP

>> F32A6.5a  CE43778	WBGene00006064	locus:sto-2	status:Partially_confirmed	UniProt:Q19958	protein_id:CCD65719.1
   #    score  bias  c-Evalue  i-Evalue hmmfrom  hmm to    alifrom  ali to    envfrom  env to     acc
 ---   ------ ----- --------- --------- ------- -------    ------- -------    ------- -------    ----
   1 ?    4.3   0.7     0.021       8.9    1010    1111 ..     160     283 ..     134     306 .. 0.72

  Alignments for each domain:
  == domain 1    score: 4.3 bits;  conditional E-value: 0.021
  Tim-PJ_FBpp0291971-aln 1010 kervlpen.....aavekanslirvskqktvltlvnftklpe..........sssttkddekkskvisvaksqeasitlslg... 1076
                                 + ++n     a+ve+a++ +r+  q+t+ ++     l+e          s++t  d+ ++s+ i+v++ + + + l      
                F32A6.5a  160 VIYYRISNatvsvANVENAHHSTRLLAQTTLRNMLGTRSLSEilsdretlaaSMQTILDEATESWGIKVERVEIKDVRLPIQlqr 244 
                              4444445555555889999999999999999888877777777888888888******************999998887776677 PP

  Tim-PJ_FBpp0291971-aln 1077 ....lvseesmvaklsveaagseenteeLeadedaslks 1111
                                   +  ++ ++ +++ a+g+++ +++L    + + +s
                F32A6.5a  245 amaaEAEATREARAKVIAAEGEQKASRALRDAASVIAQS 283 
                              755433444556667778888888888887665555555 PP

>> F15H9.1  CE15857	WBGene00008870	status:Partially_confirmed	UniProt:O45371	protein_id:CAB04116.1
   #    score  bias  c-Evalue  i-Evalue hmmfrom  hmm to    alifrom  ali to    envfrom  env to     acc
 ---   ------ ----- --------- --------- ------- -------    ------- -------    ------- -------    ----
   1 ?    4.2   2.9     0.022       9.5     295     388 ..     289     398 ..     244     408 .. 0.69

  Alignments for each domain:
  == domain 1    score: 4.2 bits;  conditional E-value: 0.022
  Tim-PJ_FBpp0291971-aln 295 svnng.daserlnlterkaskvsetenstssesqekkveavssaeakieslnesssadklesskekaksleagedelts........ 372
                             ++ ++ ++++ l+ ++++ s+v+ t++  ss+  +++  ++ s++++i++  +s ++++ +s+ +++ s++ +  ++ +        
                 F15H9.1 289 KTTTSiPSTSTLQINHTTGSTVNSTTRMISSTIPSTPNLQINSTTSSIQNSTTSMISSTISSTSSNSTSSTINVPKTAApeeeieeg 375
                             334456888899999999999999999999988877777777777777777766666666666666655554444443344445555 PP

  Tim-PJ_FBpp0291971-aln 373 .......visensdcgygtqven 388
                                     + e++d+ + t+v+n
                 F15H9.1 376 pseekdeNVDEKDDIENETEVDN 398
                             54445556667777777777766 PP

>> Y53C12A.7  CE35104	WBGene00013142	status:Confirmed	UniProt:Q7YWN2	protein_id:CAE18042.1
   #    score  bias  c-Evalue  i-Evalue hmmfrom  hmm to    alifrom  ali to    envfrom  env to     acc
 ---   ------ ----- --------- --------- ------- -------    ------- -------    ------- -------    ----
   1 ?    4.6   0.3     0.017       7.2     344     403 ..      15      74 ..       2     123 .. 0.76

  Alignments for each domain:
  == domain 1    score: 4.6 bits;  conditional E-value: 0.017
  Tim-PJ_FBpp0291971-aln 344 lnesssadklesskekaksleagedeltsvisensdcgygtqvenreSistssneddrps 403
                             +  ++++++ +s+++ +k+ ++++ ++++    + +    t v+ +e +++ sn+dd  +
               Y53C12A.7  15 MLREKMKNHKKSKPSGKKKEKNEQIVAKADKPTSVQNPARTLVQIQEILAENSNNDDLSK 74 
                             333466666666666666666666666665555556666788999999999999999866 PP

>> T22A3.12  CE46026	WBGene00206474	status:Partially_confirmed	protein_id:CCA65620.1
   #    score  bias  c-Evalue  i-Evalue hmmfrom  hmm to    alifrom  ali to    envfrom  env to     acc
 ---   ------ ----- --------- --------- ------- -------    ------- -------    ------- -------    ----
   1 ?    4.3   0.2      0.02       8.8       7      70 ..      52     114 ..      17     129 .. 0.72

  Alignments for each domain:
  == domain 1    score: 4.3 bits;  conditional E-value: 0.02
  Tim-PJ_FBpp0291971-aln   7 tpqiysafsslgvlegdtyvvnedalaileeieqkllaedktlrtfrraigfg..qnvkkdliplL 70 
                             + ++ s f s+ + ++   ++ e++ + l+ei  +    +++ + frr++ f+  q +k+ +i  L
                T22A3.12  52 MGNLRSKFDSVHTHNQ---KLLEKIKEKLDEIDAQEMEANREYDDFRRNVTFAkrQHKKNGIIRAL 114
                             4556666666666554...45567777788887776667778899*******93344555566555 PP

>> T21G5.6  CE40311	WBGene00044898	status:Confirmed	UniProt:A4V4W1	protein_id:CCD67596.1
   #    score  bias  c-Evalue  i-Evalue hmmfrom  hmm to    alifrom  ali to    envfrom  env to     acc
 ---   ------ ----- --------- --------- ------- -------    ------- -------    ------- -------    ----
   1 ?    4.3   0.7      0.02       8.7     397     442 ..      35      81 ..      19      85 .. 0.75

  Alignments for each domain:
  == domain 1    score: 4.3 bits;  conditional E-value: 0.02
  Tim-PJ_FBpp0291971-aln 397 neddrpsekpvhqkpkln.tkqrvnnkkragvsvldkKelrrKklvk 442
                              ed  + ekp+h + +++ ++ r + ++r+ +s  d+ + +r k v 
                 T21G5.6  35 VEDGLEIEKPSHARHHHHkHHIRHKHRRRSLTSEEDRTKTQRNKQVM 81 
                             4889999*****99865414456667778888999999999988875 PP

>> F07A5.2  CE05555	WBGene00008541	status:Confirmed	UniProt:Q19138	protein_id:CAA96617.1
   #    score  bias  c-Evalue  i-Evalue hmmfrom  hmm to    alifrom  ali to    envfrom  env to     acc
 ---   ------ ----- --------- --------- ------- -------    ------- -------    ------- -------    ----
   1 ?    4.2   3.6     0.022       9.4     294     486 ..       8     198 ..       1     212 [. 0.52

  Alignments for each domain:
  == domain 1    score: 4.2 bits;  conditional E-value: 0.022
  Tim-PJ_FBpp0291971-aln 294 nsvnngdaserlnlterka..skvsetenstssesqekkveavssaeakieslnesssadklesskekaksleagedeltsvisens 378
                             ns n++d+++ l ++  ++   +++ t +st ++  ++  +++   +   +   ++s+    +  ++++ s ++g     s+ s+ s
                 F07A5.2   8 NSHNEADTLSSLLSSVGSSydGESDSTFVSTGTT--PSSSRRSRLDSFLSTTSSSKSRPRIKSKLPRSSSSGFSGTGSERSISSKRS 92 
                             3333344444443333222002222222222222..222222222222111122222222233334455566667777777777888 PP

  Tim-PJ_FBpp0291971-aln 379 dcgygtqvenreSistssn....eddrpsekpvhqkpklntkqrvnnkkragvsvl.dkKelrrKklvkrsKsnlinvkGLlhktpt 460
                              +g+     nr+ is+s +    + + +s+++  +k +         k+    s++ +++ l rK l k+   + +++  +++++  
                 F07A5.2  93 KIGNTSG--NRNKISQSARrrllQAEIESRRNRSNKSPGSS-----RKSILKKSPMkKRRSLSRKSLPKKEHIPPVQKFAIIKNPAA 172
                             8777664..56666666651133455566666666554433.....34444444441566799999999999988888888888888 PP

  Tim-PJ_FBpp0291971-aln 461 dddisniLkeFtVdFLlkGynvLVee 486
                              +++  ++ e+  d   + ++ LV+ 
                 F07A5.2 173 RNQVRGFVAEYAQDPEFEAFELLVDG 198
                             88888888888888777777777775 PP

>> F56D6.5  CE37382	WBGene00018973	locus:srz-20	7TM chemoreceptor, srz family	status:Partially_confirmed	UniProt:Q8ITX6	
   #    score  bias  c-Evalue  i-Evalue hmmfrom  hmm to    alifrom  ali to    envfrom  env to     acc
 ---   ------ ----- --------- --------- ------- -------    ------- -------    ------- -------    ----
   1 ?    4.0   1.0     0.026        11     159     207 ..     203     251 ..     185     260 .. 0.70

  Alignments for each domain:
  == domain 1    score: 4.0 bits;  conditional E-value: 0.026
  Tim-PJ_FBpp0291971-aln 159 ncLlLlrniLhiPevkavlnsalhneslqnt....ilWnlFsqsiDklliyLi 207
                               L  +  iLhiP ++++ + ++  +  qn+    ilW++ s     l+ +Li
                 F56D6.5 203 HVLIFVSAILHIPIMISIRKLSYLASAQQNNpqryILWQIISV----LMFKLI 251
                             56888999*********77666655555554222288876554....444444 PP

>> F32A6.5d  CE44767	WBGene00006064	locus:sto-2	status:Partially_confirmed	UniProt:Q19958	protein_id:CCD65723.1
   #    score  bias  c-Evalue  i-Evalue hmmfrom  hmm to    alifrom  ali to    envfrom  env to     acc
 ---   ------ ----- --------- --------- ------- -------    ------- -------    ------- -------    ----
   1 ?    4.1   0.7     0.025        11    1010    1111 ..     187     310 ..     161     333 .. 0.72

  Alignments for each domain:
  == domain 1    score: 4.1 bits;  conditional E-value: 0.025
  Tim-PJ_FBpp0291971-aln 1010 kervlpen.....aavekanslirvskqktvltlvnftklpe..........sssttkddekkskvisvaksqeasitlslg... 1076
                                 + ++n     a+ve+a++ +r+  q+t+ ++     l+e          s++t  d+ ++s+ i+v++ + + + l      
                F32A6.5d  187 VIYYRISNatvsvANVENAHHSTRLLAQTTLRNMLGTRSLSEilsdretlaaSMQTILDEATESWGIKVERVEIKDVRLPIQlqr 271 
                              4444445555555889999999999999999888877777777888888888******************999998887776677 PP

  Tim-PJ_FBpp0291971-aln 1077 ....lvseesmvaklsveaagseenteeLeadedaslks 1111
                                   +  ++ ++ +++ a+g+++ +++L    + + +s
                F32A6.5d  272 amaaEAEATREARAKVIAAEGEQKASRALRDAASVIAQS 310 
                              755433444556667777888888888887665555555 PP

>> F54B11.7  CE05931	WBGene00010030	status:Partially_confirmed	UniProt:Q20742	protein_id:CAA94139.1
   #    score  bias  c-Evalue  i-Evalue hmmfrom  hmm to    alifrom  ali to    envfrom  env to     acc
 ---   ------ ----- --------- --------- ------- -------    ------- -------    ------- -------    ----
   1 ?    4.1   0.1     0.023        10     111     174 ..     101     166 ..      33     186 .. 0.82

  Alignments for each domain:
  == domain 1    score: 4.1 bits;  conditional E-value: 0.023
  Tim-PJ_FBpp0291971-aln 111 tifelnkllttskeaftdlrstksvieylkeilekd..lklslekcdsinncLlLlrniLhiPevk 174
                              ++e+ ++  + k+ +td+ ++k  ++  k+ + k   + l+ ek+d++   +  +r iL++  +k
                F54B11.7 101 LLVEIANINHSVKQLLTDMDTVKEDVNNTKNAVSKIetTALNAEKLDEVYGMIHEMRGILYVIATK 166
                             467888888899999999999999999999998877678889999999999999999999886544 PP

>> F32A6.5b  CE44788	WBGene00006064	locus:sto-2	status:Partially_confirmed	UniProt:Q19958	protein_id:CCD65720.1
   #    score  bias  c-Evalue  i-Evalue hmmfrom  hmm to    alifrom  ali to    envfrom  env to     acc
 ---   ------ ----- --------- --------- ------- -------    ------- -------    ------- -------    ----
   1 ?    4.0   0.7     0.026        11    1010    1111 ..     198     321 ..     172     344 .. 0.72

  Alignments for each domain:
  == domain 1    score: 4.0 bits;  conditional E-value: 0.026
  Tim-PJ_FBpp0291971-aln 1010 kervlpen.....aavekanslirvskqktvltlvnftklpe..........sssttkddekkskvisvaksqeasitlslg... 1076
                                 + ++n     a+ve+a++ +r+  q+t+ ++     l+e          s++t  d+ ++s+ i+v++ + + + l      
                F32A6.5b  198 VIYYRISNatvsvANVENAHHSTRLLAQTTLRNMLGTRSLSEilsdretlaaSMQTILDEATESWGIKVERVEIKDVRLPIQlqr 282 
                              4444445555555889999999999999999888877777777888888888******************999998887776677 PP

  Tim-PJ_FBpp0291971-aln 1077 ....lvseesmvaklsveaagseenteeLeadedaslks 1111
                                   +  ++ ++ +++ a+g+++ +++L    + + +s
                F32A6.5b  283 amaaEAEATREARAKVIAAEGEQKASRALRDAASVIAQS 321 
                              755433444556667777888888888887665555555 PP

>> F38C2.7  CE16006	WBGene00009539	Zinc finger C-x8-C-x5-C-x3-H type (and similar). (2 domains)	status:Partially_confirm
   #    score  bias  c-Evalue  i-Evalue hmmfrom  hmm to    alifrom  ali to    envfrom  env to     acc
 ---   ------ ----- --------- --------- ------- -------    ------- -------    ------- -------    ----
   1 ?    4.1   0.6     0.024        10     268     402 ..      25     168 ..       3     176 .. 0.59

  Alignments for each domain:
  == domain 1    score: 4.1 bits;  conditional E-value: 0.024
  Tim-PJ_FBpp0291971-aln 268 SSPmltSdptsdsSDngsngksnktknsvnngdaserlnlterkaskvsetenstssesqekkv..eavssaeakieslnesssadk 352
                               P l+S p+s  S +++++   +++n++++   s++   ++ +    +e +++++s  +++++  ++    + + ++ +  ++ ++
                 F38C2.7  25 TTPPLLSPPSSSGSYEEAQFSLFVNQNETEQKLFSNQSLANRDPCTIPDELHQEMKSLKKKEEAfkTSLCGFHRRGQKCAYGEKCKF 111
                             578999999999999999999888888888854444444444444444444444444433222200222233444455554444444 PP

  Tim-PJ_FBpp0291971-aln 353 lesske.kaksleagedelts....visensdcgygt..qvenreSistssneddrp 402
                             ++s++e ++ ++++++++ ++      s +  c yg   q  +r   stssn++++ 
                 F38C2.7 112 AHSVHElRFPQTKRNHRNYKTvlcnNFSTTGHCKYGIrcQFIHRSMNSTSSNQSNKM 168
                             444433122222222222222333368999999999611555788889999999875 PP

>> W09G3.2  CE16568	WBGene00012366	locus:maea-1	status:Confirmed	UniProt:O18188	protein_id:CAB04951.1
   #    score  bias  c-Evalue  i-Evalue hmmfrom  hmm to    alifrom  ali to    envfrom  env to     acc
 ---   ------ ----- --------- --------- ------- -------    ------- -------    ------- -------    ----
   1 ?    3.6   0.0     0.035        15     974    1056 ..     243     336 ..     233     347 .. 0.84

  Alignments for each domain:
  == domain 1    score: 3.6 bits;  conditional E-value: 0.035
  Tim-PJ_FBpp0291971-aln  974 aeflyevakklgpidkeklkfdlseleealaseksrkervlpen...........aavekanslirvskqktvltlvnftklpes 1047
                              +e +  v k ++pi+k k   dl++   a+a++ ++ +   pe              +e+a+ +++++ ++ ++tl+++  +++ 
                 W09G3.2  243 PEAVAYVKKYIAPIAKGKFTEDLKKTMGAIACTLEQSRLRNPELhaadryqkcaaLFIEEAHRIFEIHGNTALATLIQYGLATQK 327 
                              7788889999********9999999999999988777766555578999999986678999******************999997 PP

  Tim-PJ_FBpp0291971-aln 1048 ssttkddek 1056
                              +   ++dek
                 W09G3.2  328 TPSCHNDEK 336 
                              766666665 PP

>> B0495.5  CE29948	WBGene00015204	status:Confirmed	UniProt:Q09214	protein_id:CCD61473.1
   #    score  bias  c-Evalue  i-Evalue hmmfrom  hmm to    alifrom  ali to    envfrom  env to     acc
 ---   ------ ----- --------- --------- ------- -------    ------- -------    ------- -------    ----
   1 ?    3.8   0.0     0.029        13     711     787 ..     288     367 ..     281     398 .. 0.72

  Alignments for each domain:
  == domain 1    score: 3.8 bits;  conditional E-value: 0.029
  Tim-PJ_FBpp0291971-aln 711 fqpkiLKtyssiweaeyeicddwsdlieyvihkFinkpkklq....ltisttsltesfkedlkekevvtWteeeldslfwy 787
                              q ++L tys   +   +  d+ +  i+ + +++++k ++ +       +  sl +   +++ e   + W +ee++ l+  
                 B0495.5 288 DQSQLLATYSDFHKLTERKHDNVKHVINDI-YQYMQKISHKDggfyAAEDADSLPNHNSSNKVEGAFCAWEKEEIKQLLGD 367
                             69999*********9999999999999986.55665544444111134445555566666666666789******998764 PP

>> F07C4.8  CE09207	WBGene00005109	locus:srd-31	7TM chemoreceptor, srd family	status:Predicted	UniProt:P91211	protein_id
   #    score  bias  c-Evalue  i-Evalue hmmfrom  hmm to    alifrom  ali to    envfrom  env to     acc
 ---   ------ ----- --------- --------- ------- -------    ------- -------    ------- -------    ----
   1 ?    3.9   0.1     0.028        12     964     999 ..     185     220 ..     172     229 .. 0.86

  Alignments for each domain:
  == domain 1    score: 3.9 bits;  conditional E-value: 0.028
  Tim-PJ_FBpp0291971-aln 964 ifiripefwtaeflyevakklgpidkeklkfdlsel 999
                             +++ +   w  e+l + a+k+g+i+k   +f+ + +
                 F07C4.8 185 FLVIVAYIWIKETLCSYATKMGAIKKDVKNFNKRLV 220
                             67888889***********************97655 PP

>> Y41E3.7c  CE18375	WBGene00012765	status:Confirmed	UniProt:Q2EEM2	protein_id:CAJ76976.1
   #    score  bias  c-Evalue  i-Evalue hmmfrom  hmm to    alifrom  ali to    envfrom  env to     acc
 ---   ------ ----- --------- --------- ------- -------    ------- -------    ------- -------    ----
   1 ?    4.0   0.3     0.025        11     328     410 ..      49     131 ..      17     220 .. 0.58

  Alignments for each domain:
  == domain 1    score: 4.0 bits;  conditional E-value: 0.025
  Tim-PJ_FBpp0291971-aln 328 ekkveavssaeaki.eslnesssadklesskekaksleagedeltsvisensdcgygtqvenreSistssneddrpsekpvhqk 410
                             + +++    ++ +i e ln+++ ++++   +e++  + ++++ l + + e+    y+ qv  ++S +    e  +p+e  +hq 
                Y41E3.7c  49 QVDQRLFEDQRKQIqEALNAQTFHQFSAYAQEQFPGQPEQQTTLIRQLQEQHYQQYMSQVYAQQSTTPNGAEM-NPEESHQHQI 131
                             22233333333444145677777777777777777777777777778899999999*****999976555444.4555556653 PP

>> F32A6.5c  CE44738	WBGene00006064	locus:sto-2	status:Partially_confirmed	UniProt:Q19958	protein_id:CCD65722.1
   #    score  bias  c-Evalue  i-Evalue hmmfrom  hmm to    alifrom  ali to    envfrom  env to     acc
 ---   ------ ----- --------- --------- ------- -------    ------- -------    ------- -------    ----
   1 ?    3.8   0.7     0.029        13    1011    1111 ..     216     338 ..     190     361 .. 0.71

  Alignments for each domain:
  == domain 1    score: 3.8 bits;  conditional E-value: 0.029
  Tim-PJ_FBpp0291971-aln 1011 ervlpen.....aavekanslirvskqktvltlvnftklpe..........sssttkddekkskvisvaksqeasitlslg.... 1076
                                + ++n     a+ve+a++ +r+  q+t+ ++     l+e          s++t  d+ ++s+ i+v++ + + + l       
                F32A6.5c  216 IYYRISNatvsvANVENAHHSTRLLAQTTLRNMLGTRSLSEilsdretlaaSMQTILDEATESWGIKVERVEIKDVRLPIQlqra 300 
                              444445555555889999999999999999888877777777888888888******************9999988877766777 PP

  Tim-PJ_FBpp0291971-aln 1077 ...lvseesmvaklsveaagseenteeLeadedaslks 1111
                                  +  ++ ++ +++ a+g+++ +++L    + + +s
                F32A6.5c  301 maaEAEATREARAKVIAAEGEQKASRALRDAASVIAQS 338 
                              55433444556667777888888888877665555555 PP

>> R10E4.11a  CE42475	WBGene00011206	Zinc finger, C2H2 type	status:Partially_confirmed	UniProt:Q21907	protein_id:CAA9077
   #    score  bias  c-Evalue  i-Evalue hmmfrom  hmm to    alifrom  ali to    envfrom  env to     acc
 ---   ------ ----- --------- --------- ------- -------    ------- -------    ------- -------    ----
   1 ?    3.9   0.9     0.028        12     263     361 ..      72     245 ..      66     356 .. 0.59

  Alignments for each domain:
  == domain 1    score: 3.9 bits;  conditional E-value: 0.028
  Tim-PJ_FBpp0291971-aln 263 qgsgdSSPmltSdptsdsSDngsngk.........................................snktknsvnn.......... 298
                              gs++SS    Sd   d+SD+ + g                                                              
               R10E4.11a  72 GGSEESSDSEDSDSVADDSDGATHGSrleemqerlkilgskrskpeipikdlevvpkleeeaeeedmD--------Iqilpsppkmy 150
                             47889999999999999999988877566666666666666655555555555555555443333330........14455555555 PP

  Tim-PJ_FBpp0291971-aln 299 ..................................gdaserlnlterkaskvsetenstssesqekkveavssaeakieslnesssad 351
                                                               g+ ++ ++++++ +  +s  en    e ++++ + ++s++a +e     ++  
               R10E4.11a 151 acscgkrlkthsdchkhifdehgdhdikadclecGNRLNDIRTNNQCSVCKSYAEN--VEEHEKSHYRTSTSKHAVMECRYCVRQFR 235
                             55555555555555555555555554444444445555555555544444444444..33333455555555555554332222222 PP

  Tim-PJ_FBpp0291971-aln 352 klesskekak 361
                             +++ + e++k
               R10E4.11a 236 TVKEVIEHEK 245
                             2222222222 PP

>> F26B1.1  CE44051	WBGene00017815	status:Partially_confirmed	UniProt:C7FZT0	protein_id:CCD64201.1
   #    score  bias  c-Evalue  i-Evalue hmmfrom  hmm to    alifrom  ali to    envfrom  env to     acc
 ---   ------ ----- --------- --------- ------- -------    ------- -------    ------- -------    ----
   1 ?    4.0   4.7     0.025        11     303     368 ..      46     112 ..      22     134 .. 0.55

  Alignments for each domain:
  == domain 1    score: 4.0 bits;  conditional E-value: 0.025
  Tim-PJ_FBpp0291971-aln 303 erlnlterkaskvsetenstssesq..ekkveavssaeakieslnesssadklesskekaksleaged 368
                             ++ +++ +k++k++++e   +ses   +kk ++v+++e + ++ +++  +d ++s+  k+k+++  ++
                 F26B1.1  46 KKKKKESKKRKKTQKEED-CDSESIkqKKKKARVKKKEVRKSKKDVEDDEDDSNSKSAKKKAVKVAKK 112
                             444444444444444443.4444441144444555555555555555555555555555555443333 PP

>> ZK795.2  CE40492	WBGene00014082	status:Confirmed	UniProt:O62520	protein_id:CAB05843.2
   #    score  bias  c-Evalue  i-Evalue hmmfrom  hmm to    alifrom  ali to    envfrom  env to     acc
 ---   ------ ----- --------- --------- ------- -------    ------- -------    ------- -------    ----
   1 ?    4.1   2.5     0.023        10     302     384 ..     212     289 ..     119     292 .] 0.47

  Alignments for each domain:
  == domain 1    score: 4.1 bits;  conditional E-value: 0.023
  Tim-PJ_FBpp0291971-aln 302 serlnlterkaskvsetenstssesqekkveavssaeakieslnesssadklesskekaksleagedeltsvisensdcgygt 384
                             ++r n  +++++  +e++++       +k+++ s++  k e  ++s +++k+e ++++ ++    ++ ++s  se+s+ g g 
                 ZK795.2 212 LSRYNEAKKQKELEQEKQKKHE-----QKTAEKSEKAVKPEASEKSVKSEKSEKPQKAGEKEPLIDSSKKSEKSEKSEKGSGS 289
                             3444433333333333333222.....22222222222222222222222333333333333333333344467777766665 PP

>> C50C3.5  CE46493	WBGene00016801	Calmodulin	status:Partially_confirmed	UniProt:P34368	protein_id:CCD66130.1
   #    score  bias  c-Evalue  i-Evalue hmmfrom  hmm to    alifrom  ali to    envfrom  env to     acc
 ---   ------ ----- --------- --------- ------- -------    ------- -------    ------- -------    ----
   1 ?    4.2   0.1     0.022       9.5     761     812 ..      15      66 ..       2     144 .. 0.83

  Alignments for each domain:
  == domain 1    score: 4.2 bits;  conditional E-value: 0.022
  Tim-PJ_FBpp0291971-aln 761 tesfkedlkekevvtWteeeldslfwyyvqskkskdvvaeivklfeengnkl 812
                             ++   ++l +k++++ + e++d l   y  sk++ + v +i +l+ ++g+  
                 C50C3.5  15 ENKVAKKLIKKHKCKAKCENIDDLANRYEVSKQEVEKVFKIFQLMDDDGSGT 66 
                             344444555555699999****************************999544 PP


Internal pipeline statistics summary:
-------------------------------------
Query model(s):                            1  (1155 nodes)
Target sequences:                      25547  (11210993 residues)
Passed MSV filter:                     25547  (1); expected 25547.0 (1)
Passed bias filter:                    25547  (1); expected 25547.0 (1)
Passed Vit filter:                     25547  (1); expected 25547.0 (1)
Passed Fwd filter:                     25547  (1); expected 25547.0 (1)
Initial search space (Z):              25547  [actual number of targets]
Domain search space  (domZ):              59  [number of targets reported over threshold]
# CPU time: 86.54u 220.84s 00:05:07.38 Elapsed: 00:01:24.31
# Mc/sec: 153.58
//
