# Supplementary material for: Potential Conservation of Circadian Clock Proteins in the phylum Nematoda as Revealed by Bioinformatic Searches
Source: PLoS One. 2014 Nov 14;9(11):e112871. doi: 10.1371/journal.pone.0112871 (PMC4232591; doi:10.1371/journal.pone.0112871)
Supplement: File S1 — HMM profiles used in this work and HMMsearch results. (ZIP) [file pone.0112871.s007.zip › HMMs-CE/Artropodos/Tim-PC_FBpp0077254-aln.res]

# hmmsearch :: search profile(s) against a sequence database
# HMMER 3.0 (March 2010); http://hmmer.org/
# Copyright (C) 2010 Howard Hughes Medical Institute.
# Freely distributed under the GNU General Public License (GPLv3).
# - - - - - - - - - - - - - - - - - - - - - - - - - - - - - - - - - - - -
# query HMM file:                  Tim-PC_FBpp0077254-aln.hmm
# target sequence database:        ../../../ProteomasGus/wormpep229
# Max sensitivity mode:            on [all heuristic filters off]
# - - - - - - - - - - - - - - - - - - - - - - - - - - - - - - - - - - - -

Query:       Tim-PC_FBpp0077254-aln  [M=1100]
Scores for complete sequences (score includes all domains):
   --- full sequence ---   --- best 1 domain ---    -#dom-
    E-value  score  bias    E-value  score  bias    exp  N  Sequence   Description
    ------- ------ -----    ------- ------ -----   ---- --  --------   -----------
    3.2e-18   65.4  24.9    3.4e-09   35.5   0.0    3.9  3  Y75B8A.22  CE23033	WBGene00006571	locus:tim-1	status:Confirm
     0.0027   16.0   0.0     0.0056   14.9   0.0    1.4  1  Y24D9A.1b  CE29994	WBGene00021281	locus:ell-1	status:Confirm
  ------ inclusion threshold ------
      0.025   12.8   2.3      0.031   12.4   1.6    1.1  1  Y69A2AR.29 CE26560	WBGene00003595	locus:ngn-1	status:Confirm
      0.096   10.8   0.1       0.14   10.3   0.1    1.1  1  F55D12.4b  CE43459	WBGene00006790	locus:unc-55	status:Confir
        0.1   10.7   0.1       0.15   10.2   0.1    1.1  1  F55D12.4a  CE43454	WBGene00006790	locus:unc-55	nuclear hormo
       0.12   10.5   0.0       0.12   10.5   0.0    2.5  1  C06C3.1a   CE20486	WBGene00003196	locus:mel-11	ankyrin-like 
       0.13   10.4   0.0       0.13   10.4   0.0    2.5  1  C06C3.1b   CE32566	WBGene00003196	locus:mel-11	status:Confir
       0.32    9.1   1.3       0.36    8.9   0.9    1.1  1  ZK686.4    CE40676	WBGene00022794	status:Confirmed	UniProt:A
       0.34    9.0   3.6        0.5    8.5   2.5    1.1  1  R13A1.2    CE04838	WBGene00006504	locus:kcc-1	status:Confirm
       0.39    8.8   5.3       0.65    8.1   3.7    1.2  1  F54B3.1a   CE43308	WBGene00010013	status:Partially_confirmed
       0.39    8.8   5.3       0.65    8.1   3.7    1.2  1  F54B3.1b   CE43180	WBGene00010013	status:Partially_confirmed
        0.4    8.8   0.0        0.4    8.8   0.0    6.1  2  T13H2.5a   CE44993	WBGene00020496	locus:spat-3	status:Partia
       0.44    8.6   0.0       0.71    7.9   0.0    1.3  1  K01G5.1    CE26718	WBGene00010476	locus:rnf-113	Zinc finger,
       0.46    8.6   0.5       0.75    7.9   0.3    1.2  1  R53.3b     CE03573	WBGene00001207	locus:egl-43	Zinc finger, 
        0.6    8.2   0.9       0.82    7.7   0.6    1.1  1  T23D8.8    CE31068	WBGene00000476	locus:cfi-1	ARID DNA-bindi
       0.74    7.9   1.3       0.77    7.8   0.9    1.0  1  R13.2      CE40774	WBGene00011257	locus:npax-3	paired box pr
       0.76    7.9   0.9       0.99    7.5   0.6    1.1  1  T05E12.4   CE21150	WBGene00005767	locus:srw-20	7TM chemorece
        1.1    7.3   5.9        1.5    6.9   4.1    1.2  1  F56D6.6    CE17910	WBGene00006488	status:Predicted	UniProt:Q
        1.2    7.3   0.6          2    6.5   0.4    1.3  1  R53.3a     CE03572	WBGene00001207	locus:egl-43	Zinc finger, 
        1.2    7.2   1.7        1.6    6.7   1.2    1.1  1  F57F5.5a   CE29092	WBGene00004032	locus:pkc-1	Phorbol esters
        1.2    7.2   0.0        2.2    6.3   0.0    1.5  1  C02B10.5   CE16802	WBGene00015330	status:Partially_confirmed
        1.3    7.1   0.6        1.5    6.8   0.4    1.0  1  R186.3     CE12874	WBGene00011306	signal recognition particl
        1.4    6.9  11.1        1.9    6.6   7.7    1.1  1  F56A8.3a   CE28340	WBGene00010139	Leucine Rich Repeat (2 cop
        1.5    6.9   1.3        2.5    6.1   0.9    1.3  1  W03A3.1    CE07563	WBGene00000435	locus:ceh-10	status:Confir
        1.6    6.8   0.5        4.2    5.4   0.3    1.6  1  C47D12.1a  CE36692	WBGene00007028	locus:trr-1	Yeast YHP9 lik
        1.6    6.8   0.5        4.2    5.4   0.3    1.6  1  C47D12.1b  CE36693	WBGene00007028	locus:trr-1	status:Confirm
        1.7    6.7   5.9          2    6.5   4.1    1.0  1  F17A9.3    CE19799	WBGene00017535	locus:atf-8	BZIP transcrip
        1.7    6.7   0.5        4.2    5.4   0.3    1.6  1  C47D12.1c  CE38054	WBGene00007028	locus:trr-1	status:Confirm
        1.7    6.7   1.7        2.3    6.3   1.2    1.2  1  C33B4.3b   CE36107	WBGene00006444	locus:shn-1	status:Partial
        2.1    6.4   3.5        2.4    6.2   2.4    1.0  1  C16C8.14   CE08225	WBGene00015852	status:Confirmed	UniProt:P
        2.3    6.2   3.4        3.1    5.8   2.3    1.2  1  T08D2.5    CE21171	WBGene00011610	status:Predicted	UniProt:A
        2.5    6.2   0.6        2.8    6.0   0.4    1.0  1  F11A5.18   CE43985	WBGene00045511	status:Confirmed	UniProt:C
        2.6    6.1   1.1        3.5    5.7   0.8    1.2  1  C25A1.1    CE08366	WBGene00007705	status:Partially_confirmed
        2.8    6.0   0.0          5    5.1   0.0    1.3  1  F26A3.5    CE09670	WBGene00009143	status:Confirmed	UniProt:Q
        2.8    6.0   3.6        3.7    5.6   2.5    1.1  1  Y38C1AA.6  CE39821	WBGene00021397	status:Partially_confirmed
          3    5.9   0.3        4.2    5.4   0.2    1.2  1  F49E10.4b  CE31176	WBGene00018641	status:Partially_confirmed
        3.1    5.8   0.7        7.2    4.6   0.5    1.5  1  C09B9.7    CE06799	WBGene00015630	status:Partially_confirmed
        3.1    5.8   0.1          4    5.5   0.1    1.0  1  K09C6.9    CE40091	WBGene00019563	status:Confirmed	UniProt:O
        3.2    5.8   2.8        4.1    5.4   1.9    1.1  1  T12F5.2    CE13597	WBGene00020467	status:Confirmed	UniProt:O
        3.2    5.8   2.0        3.2    5.8   1.4    1.0  1  C04G6.6    CE06767	WBGene00015456	status:Partially_confirmed
        3.3    5.7   0.3        4.8    5.2   0.2    1.2  1  F49E10.4a  CE35716	WBGene00018641	status:Partially_confirmed
        3.7    5.6   3.4        3.9    5.5   2.4    1.1  1  C12D12.5   CE45710	WBGene00015716	locus:sox-4	status:Confirm
        3.8    5.5   0.0        4.7    5.2   0.0    1.0  1  F28A12.2   CE34830	WBGene00001721	locus:grl-12	status:Confir
        3.9    5.5   0.9        3.6    5.6   0.6    1.1  1  M03E7.5    CE30820	WBGene00019757	locus:memb-2	status:Confir
          4    5.4   0.1        3.9    5.5   0.1    1.1  1  Y57G11C.34 CE39867	WBGene00013324	locus:mrps-7	mitochondrial
        4.2    5.4   4.6        5.1    5.1   3.2    1.1  1  C34D1.5a   CE18541	WBGene00007932	locus:zip-5	Basic region p
        4.2    5.4   0.3        5.1    5.1   0.2    1.1  1  Y62F5A.9   CE22710	WBGene00013387	status:Confirmed	UniProt:Q
        4.4    5.3   1.1        5.2    5.1   0.8    1.0  1  Y62H9A.4   CE19240	WBGene00013392	status:Confirmed	UniProt:Q
        4.6    5.3   1.2         12    3.8   0.0    2.0  2  Y48C3A.12  CE35370	WBGene00012994	status:Partially_confirmed
        4.7    5.2   7.6          6    4.9   5.3    1.1  1  K01A2.10   CE19519	WBGene00019284	status:Confirmed	UniProt:Q
        5.1    5.1   4.8          6    4.9   3.3    1.1  1  F07A5.2    CE05555	WBGene00008541	status:Confirmed	UniProt:Q
        5.2    5.1   2.9         11    4.1   2.0    1.4  1  K01B6.1    CE00238	WBGene00010453	locus:fozi-1	Zinc-finger m
        5.4    5.0   0.1        6.4    4.8   0.0    1.0  1  Y37D8A.4   CE20209	WBGene00012546	status:Partially_confirmed
        5.4    5.0   0.4        6.7    4.7   0.3    1.0  1  C14A6.12   CE41763	WBGene00050955	status:Predicted	UniProt:A
        5.5    5.0   5.3        5.5    5.0   3.7    1.0  1  C30H6.12   CE43622	WBGene00044238	status:Partially_confirmed
        5.5    5.0   1.1        5.3    5.0   0.8    1.1  1  F02E9.1    CE09183	WBGene00008528	status:Confirmed	UniProt:O
        5.7    4.9   3.5        7.3    4.6   2.5    1.1  1  D1081.10   CE45470	WBGene00045508	status:Partially_confirmed
        5.8    4.9   1.1        6.7    4.7   0.7    1.1  1  K03A1.4a   CE45517	WBGene00019352	calmodulin calcium-binding
        6.4    4.8   2.9        6.6    4.7   2.0    1.0  1  T19H5.4b   CE43368	WBGene00011849	status:Confirmed	UniProt:B
        6.8    4.7   6.5        7.2    4.6   4.5    1.1  1  Y11D7A.7   CE20190	WBGene00012431	status:Partially_confirmed
        6.8    4.7   8.6        8.5    4.4   6.0    1.1  1  Y47G6A.13  CE22097	WBGene00021639	protein kinase	status:Part
        6.9    4.7   1.0        9.6    4.2   0.7    1.1  1  E02H4.3a   CE31462	WBGene00006517	locus:tag-172	serine\/thre
        6.9    4.7   1.0        7.7    4.5   0.7    1.0  1  T21G5.6    CE40311	WBGene00044898	status:Confirmed	UniProt:A
        7.1    4.6   0.1          7    4.7   0.1    1.1  1  F53H4.2    CE41403	WBGene00010007	status:Confirmed	UniProt:Q
        7.1    4.6   1.1        8.4    4.4   0.7    1.2  1  F46F6.4b   CE02236	WBGene00001122	locus:dyf-6	status:Confirm
        7.2    4.6   0.4         10    4.1   0.3    1.2  1  F54B11.7   CE05931	WBGene00010030	status:Partially_confirmed
        7.2    4.6   0.0        7.3    4.6   0.0    1.0  1  W04G5.3    CE14586	WBGene00012264	status:Predicted	UniProt:O
        7.4    4.6   0.6        8.8    4.3   0.4    1.1  1  Y41E3.7b   CE39435	WBGene00012765	status:Confirmed	UniProt:Q
        7.4    4.6   0.2        6.2    4.8   0.2    1.2  1  K08F9.4    CE11948	WBGene00010687	status:Confirmed	UniProt:O
        7.6    4.5   2.8        9.1    4.3   1.9    1.0  1  C33D12.7   CE42074	WBGene00000451	locus:ceh-30	homeobox prot
        7.9    4.5   0.4        7.3    4.6   0.3    1.1  1  Y53C12A.7  CE35104	WBGene00013142	status:Confirmed	UniProt:Q
        7.9    4.5   0.4        8.9    4.3   0.3    1.0  1  T24H10.7e  CE43044	WBGene00012005	locus:jun-1	status:Confirm
          8    4.5   4.3        9.5    4.2   3.0    1.2  1  R07H5.10a  CE44611	WBGene00011130	locus:zip-6	status:Partial
        8.2    4.4   0.4        8.9    4.3   0.3    1.1  1  F21C10.10  CE30758	WBGene00017659	status:Confirmed	UniProt:Q
        8.2    4.4   2.1        8.9    4.3   1.5    1.2  1  K02H11.9   CE30380	WBGene00019350	status:Partially_confirmed
        8.2    4.4   3.8         10    4.1   2.6    1.1  1  ZC328.3a   CE34444	WBGene00022593	status:Partially_confirmed
        8.8    4.3  10.0         18    3.3   6.9    1.4  1  Y113G7C.1  CE23304	WBGene00013771	Protein-tyrosine phosphata
          9    4.3  14.5        8.5    4.4  10.0    1.1  1  C13F10.7   CE08148	WBGene00015746	status:Confirmed	UniProt:O
        9.1    4.3   0.1         11    4.0   0.1    1.1  1  Y97E10AR.3 CE23172	WBGene00022398	status:Confirmed	UniProt:Q
        9.4    4.2   0.2        9.6    4.2   0.1    1.0  1  R03A10.1   CE06207	WBGene00010981	status:Partially_confirmed
        9.4    4.2   4.3         11    3.9   3.0    1.2  1  R07H5.10b  CE44690	WBGene00011130	locus:zip-6	status:Partial
        9.8    4.2   0.6         17    3.3   0.4    1.3  1  Y38C9A.1   CE31104	WBGene00021411	status:Partially_confirmed
        9.9    4.2   0.5         12    3.9   0.3    1.2  1  F31A3.4    CE07161	WBGene00001968	locus:hlh-29	status:Partia


Domain annotation for each sequence (and alignments):
>> Y75B8A.22  CE23033	WBGene00006571	locus:tim-1	status:Confirmed	UniProt:Q9XW65	protein_id:CAA22106.3
   #    score  bias  c-Evalue  i-Evalue hmmfrom  hmm to    alifrom  ali to    envfrom  env to     acc
 ---   ------ ----- --------- --------- ------- -------    ------- -------    ------- -------    ----
   1 !   35.5   0.0   1.1e-11   3.4e-09       7     228 ..       8     232 ..       3     247 .. 0.81
   2 !   18.3   2.6   1.7e-06   0.00053     460     646 ..     336     519 ..     302     532 .. 0.81
   3 !   26.4   0.1   6.4e-09     2e-06     650     723 ..     835     908 ..     827    1023 .. 0.82

  Alignments for each domain:
  == domain 1    score: 35.5 bits;  conditional E-value: 1.1e-11
  Tim-PC_FBpp0077254-aln   7 tfsslgvlegdtyvisedalaileeilqkllaedktlrtfrraigfgqnvkkdliplLknakd..dkiidtvikiLvnLtvPvecLl 91 
                             +  +lg  e+  y  ++d+++ ++++++ l  ed   +t r + g  + v +dl+p++k   d  d   d  i+++vnL  P  + +
               Y75B8A.22   8 AVHALGYYEDGKYSREPDCYESIRDLIRYLR-EDGDDHTARIECGRHNLVEQDLVPMVK-CEDltDDEFDIAIRLMVNLCQPAISTM 92 
                             56789********************998875.78888888888888899********98.443225579**************9999 PP

  Tim-PC_FBpp0077254-aln  92 svdevsktdvGrhtifelnkllttskeaftdlkstkavidylkeil.ekdlklslekcd.sinncLlLlrniLhi.Pevka.nsalh 174
                                   + d   +  +el++ l  +k af d++   a+   + +   +++ +   e++   ++  +lL++ +  i P++   + +  
               Y75B8A.22  93 RGKPPADRDQ-WKMYWELEENLRRAKTAFSDAHFFTAIKKRIDNYFiDTEYEDRDERLRlVVERIVLLIKYVFSInPDTSEgRRTRI 178
                             9988888865.46789***************9877666665554430333444444444146677899******9555555756666 PP

  Tim-PC_FBpp0077254-aln 175 neslqnqilWnlFsqsiDklliyLiscpqrayWgvtmvqliALlyKdqHvstlq 228
                             + s +++++  +    iDk l+++ + p    + vt++++ AL+ K+q ++ l 
               Y75B8A.22 179 EDSSHDRVIIAFLESGIDKTLMHIANQPREKEFHVTILDIFALILKEQTAEDLA 232
                             777888888999999*********************************999875 PP

  == domain 2    score: 18.3 bits;  conditional E-value: 1.7e-06
  Tim-PC_FBpp0077254-aln 460 iLkeFtVdFLlkGynvLVeeLhsqllsnlqleidtShfFWlvtYFlkFatqleld..lEhvssvlsfdiisyltyeGvklcEqlela 544
                             +L++  +  +   +n L +   + +  ++q   +   +F+l+ + l+F  +   d  lE +s+ +  +    +  + v+l+E +e a
               Y75B8A.22 336 MLRDMVIRIIETCFNRLMKSSKTTVFVQVQKTSQI-NYFFLIKFVLRFVRLSRQDhlLERISECIGVEA---FHENNVQLTEYVENA 418
                             56666666666677777777777766655543332.588899999999988766655999999999775...46889********** PP

  Tim-PC_FBpp0077254-aln 545 kklegsdlkpklRrlHLvvtAirEflqaievYkkvahlskddkeklkklqlkisetedlrsLfvLLlRtynpkiqskqYLqDlivtN 631
                             + l+g + k    +   ++ A  E++  +  Y      ++++++  k+  ++i ++e+ r L + +++++ +++ s ++L++l++t 
               Y75B8A.22 419 TTLKGVEAKSHGLKAQYALGAYNELVL-LHRYIYEHAKEENERKFAKRALEHIVNVEEYRELPIFIIKKFSSSVLSNNFLRELVLTT 504
                             ***********999**********995.666654444455666677778899*********************************** PP

  Tim-PC_FBpp0077254-aln 632 HilLlllDsvkklte 646
                             H ++ l++ + k  +
               Y75B8A.22 505 HHYMKLVERFVKTGA 519
                             *******99998876 PP

  == domain 3    score: 26.4 bits;  conditional E-value: 6.4e-09
  Tim-PC_FBpp0077254-aln 650 tnlvehikqFAtveimhqYGllLedyeeNgefVNdciftmmHHvGGdleqlivlfqpkiLKtyssiweseyeic 723
                             +++  ++ +F  v++++ Y +lL+d+++N+   N+++  m+H +  dl+  i+l+q ++ + +s++ e   ++ 
               Y75B8A.22 835 FQFDSYVCKFSNVDVLKWYVFLLNDFSKNSTELNQALVKMLHRIAFDLKLPIKLYQVSLFQVFSKVNEHFTHLS 908
                             5667899***********************************************************98765555 PP

>> Y24D9A.1b  CE29994	WBGene00021281	locus:ell-1	status:Confirmed	UniProt:Q8WTN0	protein_id:CCD71896.1
   #    score  bias  c-Evalue  i-Evalue hmmfrom  hmm to    alifrom  ali to    envfrom  env to     acc
 ---   ------ ----- --------- --------- ------- -------    ------- -------    ------- -------    ----
   1 !   14.9   0.0   1.8e-05    0.0056     257     412 ..       6     272 ..       2     298 .. 0.70

  Alignments for each domain:
  == domain 1    score: 14.9 bits;  conditional E-value: 1.8e-05
  Tim-PC_FBpp0077254-aln 257 sddSSPiltSdptsdsSDngesgk............................................................... 280
                              + SS i+ S  +s sS ng +                                                                 
               Y24D9A.1b   6 TGSSSAIIASSSSSSSSSNGYGHSprdlltgaavangggggfggvagvafattspptpvnldvqridctdettvvmvkltdemfaal 92 
                             57899999**9999999999888788************************************************************* PP

  Tim-PC_FBpp0077254-aln 281 .............................................snkelnsvnessdd..............servnkkerkaskv 308
                                                                          +          +d+                    ++ + + +
               Y24D9A.1b  93 qesqrsgkplrinvndkegrveigdgtassktnntfyfqkqtvpeQ----------TDTlvhsgggvrnvgtyK-----TKYQIQAT 164
                             ****999999999998888888888888777776655533332221..........222444555444333221.....12222222 PP

  Tim-PC_FBpp0077254-aln 309 setenetssess..ekkvenvasaeakieslnes..ssadklesskekaksleagedekksvisensdcgygtqvenreSistssne 391
                             ++  +et+  ++   + +++  ++++k + + +s  ++++ ++s++++ +s  +  ++  s +s +s      +v   +S  t  n 
               Y24D9A.1b 165 DRSFQETKKRAElrAEVEKSRGTKQMKKSGVTSSssRYHNSSNSTPRSMNSAPNSSRVSPSFMSSSSSKASTSHVTTNNSKGTPNNG 251
                             333332322222212222233344444444444400445556667778888888888888899999999999999999999999999 PP

  Tim-PC_FBpp0077254-aln 392 ddlpsekpvhqkpksntkqrv 412
                             +++ +   + q +k+  k+r+
               Y24D9A.1b 252 SESKKIDMTPQLMKHSIKKRI 272
                             888887777777777777775 PP

>> Y69A2AR.29  CE26560	WBGene00003595	locus:ngn-1	status:Confirmed	UniProt:Q95XG7	protein_id:CCD74131.1
   #    score  bias  c-Evalue  i-Evalue hmmfrom  hmm to    alifrom  ali to    envfrom  env to     acc
 ---   ------ ----- --------- --------- ------- -------    ------- -------    ------- -------    ----
   1 ?   12.4   1.6    0.0001     0.031     389     440 ..      23      74 ..      15      93 .. 0.82

  Alignments for each domain:
  == domain 1    score: 12.4 bits;  conditional E-value: 0.0001
  Tim-PC_FBpp0077254-aln 389 sneddlpsekpvhqkpksntkqrvnnkkragvtvldkKelrrKklvkrgKsn 440
                             +++d  +++k++ qkp   +k r+  +kr+++t+ + K +rr k   r +  
              Y69A2AR.29  23 RENDMDQNSKNSTQKPVKREKRRYRCRKRSPATIERAKTVRRDKANARERRR 74 
                             455666778*******999999*99*****************9988776544 PP

>> F55D12.4b  CE43459	WBGene00006790	locus:unc-55	status:Confirmed	UniProt:A5Z0L6	protein_id:CAP16278.2
   #    score  bias  c-Evalue  i-Evalue hmmfrom  hmm to    alifrom  ali to    envfrom  env to     acc
 ---   ------ ----- --------- --------- ------- -------    ------- -------    ------- -------    ----
   1 ?   10.3   0.1   0.00045      0.14     112     165 ..     261     316 ..     247     332 .. 0.86

  Alignments for each domain:
  == domain 1    score: 10.3 bits;  conditional E-value: 0.00045
  Tim-PC_FBpp0077254-aln 112 llttskeaftdlkstkavidylkeilekdlklslek..cdsinncLlLlrniLhiP 165
                             l++   ea+ +   +  +++ lk+ +++ +k++ ++   ++i +cL Ll+    +P
               F55D12.4b 261 LFSCDEEALEEKGKIEEIVEKLKSAVDEYCKMNKRSerYHQICECLQLLKSTRNLP 316
                             5566789999999*******************9765559**********9766555 PP

>> F55D12.4a  CE43454	WBGene00006790	locus:unc-55	nuclear hormone receptor	status:Confirmed	UniProt:A5Z0M1	protein_id:CA
   #    score  bias  c-Evalue  i-Evalue hmmfrom  hmm to    alifrom  ali to    envfrom  env to     acc
 ---   ------ ----- --------- --------- ------- -------    ------- -------    ------- -------    ----
   1 ?   10.2   0.1   0.00047      0.15     112     165 ..     274     329 ..     260     345 .. 0.86

  Alignments for each domain:
  == domain 1    score: 10.2 bits;  conditional E-value: 0.00047
  Tim-PC_FBpp0077254-aln 112 llttskeaftdlkstkavidylkeilekdlklslek..cdsinncLlLlrniLhiP 165
                             l++   ea+ +   +  +++ lk+ +++ +k++ ++   ++i +cL Ll+    +P
               F55D12.4a 274 LFSCDEEALEEKGKIEEIVEKLKSAVDEYCKMNKRSerYHQICECLQLLKSTRNLP 329
                             5566789999999*******************9765559**********9766555 PP

>> C06C3.1a  CE20486	WBGene00003196	locus:mel-11	ankyrin-like repeats	status:Confirmed	UniProt:Q17718	protein_id:CAA8778
   #    score  bias  c-Evalue  i-Evalue hmmfrom  hmm to    alifrom  ali to    envfrom  env to     acc
 ---   ------ ----- --------- --------- ------- -------    ------- -------    ------- -------    ----
   1 ?   10.5   0.0   0.00039      0.12     241     392 ..     477     777 ..     467     784 .. 0.74

  Alignments for each domain:
  == domain 1    score: 10.5 bits;  conditional E-value: 0.00039
  Tim-PC_FBpp0077254-aln 241 eSSEDNESNtSppkqgsddSSPiltSdptsdsSDngesgk............................................... 280
                              S+E  E+ +S+   +   SS    S p+s+ S +g+                                                  
                C06C3.1a 477 TSAEMSEAASSASTGTTSSSSRFTSSTPSSQRSAAGSVHTetprssmensssvgsgdqnvsatipivplsappkavhqspsswinrg 563
                             577888888888888888899999999********999989999******************************************* PP

  Tim-PC_FBpp0077254-aln 281 ....................................................................................... 280
                                                                                                                    
                C06C3.1a 564 vplssrsstssvtrssstpvseiisppssihsqlsfpsvsntttttatvaptsstvpstpvsnvmaatisstakntpspagsvttin 650
                             ****************************************99999999999999999999999999999999999999999999999 PP

  Tim-PC_FBpp0077254-aln 281 ..........snkelnsvnessddservnkkerkaskvsetenetssessekkv..envasaeakieslnesssadklesskekaks 355
                                       s++  +s++e  ++s   ++++r+++ v++++ e +s+  + +v  +n++  ++  +sl++ + a++ +   +++++
                C06C3.1a 651 atfskpsrwqSKTVTESEAERRNNSRMQRQHRRSTQGVTKEQLEEASKFATDEVarRNSQVLSTYPNSLHA-RLASEEKDLSSTSDD 736
                             99998876643333334444444444444444455555555554444444333300233333333333333.233333333333444 PP

  Tim-PC_FBpp0077254-aln 356 leagedekks....visensdcgygtqvenreSistssned 392
                             l+ g+  +++    + s ns++ ++ + ++  Sis s +  
                C06C3.1a 737 LKDGDVSTTAtvslINSPNSNSANVRRKSQGLSISRSNRRA 777
                             44444444445556778999999999999889999988765 PP

>> C06C3.1b  CE32566	WBGene00003196	locus:mel-11	status:Confirmed	UniProt:Q8I041	protein_id:CAD57699.1
   #    score  bias  c-Evalue  i-Evalue hmmfrom  hmm to    alifrom  ali to    envfrom  env to     acc
 ---   ------ ----- --------- --------- ------- -------    ------- -------    ------- -------    ----
   1 ?   10.4   0.0   0.00042      0.13     241     392 ..     477     780 ..     469     788 .. 0.75

  Alignments for each domain:
  == domain 1    score: 10.4 bits;  conditional E-value: 0.00042
  Tim-PC_FBpp0077254-aln 241 eSSEDNESNtSppkqgsddSSPiltSdptsdsSDngesgk............................................... 280
                              S+E  E+ +S+   +   SS    S p+s+ S +g+                                                  
                C06C3.1b 477 TSAEMSEAASSASTGTTSSSSRFTSSTPSSQRSAAGSVHTetprssmrfkensssvgsgdqnvsatipivplsappkavhqspsswi 563
                             577888888888888888899999999********999989999******************************************* PP

  Tim-PC_FBpp0077254-aln 281 ....................................................................................... 280
                                                                                                                    
                C06C3.1b 564 nrgvplssrsstssvtrssstpvseiisppssihsqlsfpsvsntttttatvaptsstvpstpvsnvmaatisstakntpspagsvt 650
                             *******************************************************************99999999999999999999 PP

  Tim-PC_FBpp0077254-aln 281 .............snkelnsvnessddservnkkerkaskvsetenetssessekkv..envasaeakieslnesssadklesskek 352
                                          s++  +s++e  ++s   ++++r+++ v++++ e +s+  + +v  +n++  ++  +sl++ + a++ +   ++
                C06C3.1b 651 tinatfskpsrwqSKTVTESEAERRNNSRMQRQHRRSTQGVTKEQLEEASKFATDEVarRNSQVLSTYPNSLHA-RLASEEKDLSST 736
                             99999998876643333344444444444444445555555555555555444333300233333333333333.233333333333 PP

  Tim-PC_FBpp0077254-aln 353 aksleagedekks....visensdcgygtqvenreSistssned 392
                             +++l+ g+  +++    + s ns++ ++ + ++  Sis s +  
                C06C3.1b 737 SDDLKDGDVSTTAtvslINSPNSNSANVRRKSQGLSISRSNRRA 780
                             44444444444445556788999999999999999999998765 PP

>> ZK686.4  CE40676	WBGene00022794	status:Confirmed	UniProt:A2ID82	protein_id:CCD63651.1
   #    score  bias  c-Evalue  i-Evalue hmmfrom  hmm to    alifrom  ali to    envfrom  env to     acc
 ---   ------ ----- --------- --------- ------- -------    ------- -------    ------- -------    ----
   1 ?    8.9   0.9    0.0012      0.36     775     839 ..     122     188 ..      73     207 .. 0.76

  Alignments for each domain:
  == domain 1    score: 8.9 bits;  conditional E-value: 0.0012
  Tim-PC_FBpp0077254-aln 775 cnsskdvvaei...lkkleeeglqektrlsiikqLleqniinkekyedllkvekqknerkveekrese 839
                              ++ k +va++    k+++++  +ek  ++ ++qLle+   ++ ++ d+ k +k +n+++ +++r++e
                 ZK686.4 122 MKTKKSTVADVrerFKLMKDKKEREKK-EAQVEQLLEDVQEEEARMADFKKDKKTDNRKRKRDTRKDE 188
                             344455555551115677777755554.5589999999999999999999999999999888777665 PP

>> R13A1.2  CE04838	WBGene00006504	locus:kcc-1	status:Confirmed	UniProt:Q21977	protein_id:CCD67150.1
   #    score  bias  c-Evalue  i-Evalue hmmfrom  hmm to    alifrom  ali to    envfrom  env to     acc
 ---   ------ ----- --------- --------- ------- -------    ------- -------    ------- -------    ----
   1 ?    8.5   2.5    0.0016       0.5     252     320 ..     866     936 ..     851     974 .. 0.79

  Alignments for each domain:
  == domain 1    score: 8.5 bits;  conditional E-value: 0.0016
  Tim-PC_FBpp0077254-aln 252 ppkqgsddSSPiltSdp..tsdsSDngesgksnkelnsvnessddservnkkerkaskvsetenetssess 320
                             pp +     SP++tS+    s++SD+g+ + s+++ ++++ s+d+ + ++++++k+++++  +++  s+ +
                 R13A1.2 866 PPANAPRAPSPLVTSERraNSKDSDEGTPTESEETTEKKSTSTDNEQANQETKTKKERMKALDRSKVSKMH 936
                             777777788******96336899999999999999999999999999999999999999888886666543 PP

>> F54B3.1a  CE43308	WBGene00010013	status:Partially_confirmed	UniProt:O62263	protein_id:CAA88472.2
   #    score  bias  c-Evalue  i-Evalue hmmfrom  hmm to    alifrom  ali to    envfrom  env to     acc
 ---   ------ ----- --------- --------- ------- -------    ------- -------    ------- -------    ----
   1 ?    8.1   3.7    0.0021      0.65     236     318 ..    1548    1742 ..    1543    1870 .. 0.71

  Alignments for each domain:
  == domain 1    score: 8.1 bits;  conditional E-value: 0.0021
  Tim-PC_FBpp0077254-aln  236 EaslseSSEDNESNtSppkqgsd.dSSPiltSdptsdsSDngesgk....................................... 280 
                              + s s SSED +S  S+    s     P   S p+sd SD+++ ++                                       
                F54B3.1a 1548 DNSSSASSEDSDSDESSSTGSSSsSDDPRPGSPPSSDYSDTESRTRadsatlgeiyeeytgnnqpmfiqfncsvnfdgrkktdtf 1632
                              568899*******99887766652446999****************999999999999999999999999999999999999999 PP

  Tim-PC_FBpp0077254-aln  281 ........................................................................snkelnsvnessd 293 
                                                                                                      + +e  + +e+++
                F54B3.1a 1633 pinflptcihellpfivgaptdpeeiknveivmellvlttqnlrptmdaneistrllgmaksrvrnpyeferHRRESYKREEEEE 1717
                              9999999999999999999999999999999999999999999999888888888888888888888888853333334444455 PP

  Tim-PC_FBpp0077254-aln  294 dservnkkerkaskvsetenetsse 318 
                              d +++ ++  + ++++e++ ++   
                F54B3.1a 1718 DEDPISTSDDDDDEDKEKKDTLFDL 1742
                              5555555555555555554433333 PP

>> F54B3.1b  CE43180	WBGene00010013	status:Partially_confirmed	UniProt:A5Z2S3	protein_id:CAN99691.2
   #    score  bias  c-Evalue  i-Evalue hmmfrom  hmm to    alifrom  ali to    envfrom  env to     acc
 ---   ------ ----- --------- --------- ------- -------    ------- -------    ------- -------    ----
   1 ?    8.1   3.7    0.0021      0.65     236     318 ..    1548    1742 ..    1543    1870 .. 0.71

  Alignments for each domain:
  == domain 1    score: 8.1 bits;  conditional E-value: 0.0021
  Tim-PC_FBpp0077254-aln  236 EaslseSSEDNESNtSppkqgsd.dSSPiltSdptsdsSDngesgk....................................... 280 
                              + s s SSED +S  S+    s     P   S p+sd SD+++ ++                                       
                F54B3.1b 1548 DNSSSASSEDSDSDESSSTGSSSsSDDPRPGSPPSSDYSDTESRTRadsatlgeiyeeytgnnqpmfiqfncsvnfdgrkktdtf 1632
                              568899*******99887766652446999****************999999999999999999999999999999999999999 PP

  Tim-PC_FBpp0077254-aln  281 ........................................................................snkelnsvnessd 293 
                                                                                                      + +e  + +e+++
                F54B3.1b 1633 pinflptcihellpfivgaptdpeeiknveivmellvlttqnlrptmdaneistrllgmaksrvrnpyeferHRRESYKREEEEE 1717
                              9999999999999999999999999999999999999999999999888888888888888888888888853333334444455 PP

  Tim-PC_FBpp0077254-aln  294 dservnkkerkaskvsetenetsse 318 
                              d +++ ++  + ++++e++ ++   
                F54B3.1b 1718 DEDPISTSDDDDDEDKEKKDTLFDL 1742
                              5555555555555555554433333 PP

>> T13H2.5a  CE44993	WBGene00020496	locus:spat-3	status:Partially_confirmed	UniProt:Q8MPX4	protein_id:CCD63270.1
   #    score  bias  c-Evalue  i-Evalue hmmfrom  hmm to    alifrom  ali to    envfrom  env to     acc
 ---   ------ ----- --------- --------- ------- -------    ------- -------    ------- -------    ----
   1 ?    8.8   0.0    0.0013       0.4     241     413 ..      15     414 ..       8     427 .. 0.71
   2 ?   -4.0   5.6       9.2   2.8e+03     790     891 ..    2196    2294 ..    2191    2332 .. 0.59

  Alignments for each domain:
  == domain 1    score: 8.8 bits;  conditional E-value: 0.0013
  Tim-PC_FBpp0077254-aln 241 eSSEDNESNtSppkqgsddSSPiltSdptsdsSDngesgk............................................... 280
                             + +E  E NtS  +  s+ SS    S+ +  sS++ +                                                  
                T13H2.5a  15 DKAENAEENTSDSSSDSEVSSASEKSEESRPSSEKKKVITrvipvrpptrdkghrvnllesgnesetkslyqrakegipsykgkpei 101
                             567888888888888888888888888888888877766679999999999999999999999999999999999999999999999 PP

  Tim-PC_FBpp0077254-aln 281 ....................................................................................... 280
                                                                                                                    
                T13H2.5a 102 klpttseqyydleevlmnparmegreltlnaydavrnkynvlpgksvceadlqkvigsfscdvcqeliqgsimtkkcghrfcdqcil 188
                             999999999999999999999999999999999999999999999999999999999999999999999999999999999999999 PP

  Tim-PC_FBpp0077254-aln 281 ....................................................................................... 280
                                                                                                                    
                T13H2.5a 189 vafmrsgntcptcrqnlgskrelqqdprfdqliyqvvesrsivgrmmaenrehekdvyfgrkgyieggsdwnkrygidpnsklkapr 275
                             999999999999999999999999999999999999999999999999999999999999999999999999999999999999999 PP

  Tim-PC_FBpp0077254-aln 281 ......snkelnsvnessddservnkkerkaskvsetenetssessekkvenvasaeakieslnesssadklesskekaksleaged 361
                                   ++k    ++ ++d+s r  ++ +k   +++++n + ++    k+  +  ae ++ +  e     + +ss+e++ +l+ +e+
                T13H2.5a 276 plksagRKKIRWFHESDEDGSVRKVMESKKGAPKEDDTNYLEND----KEGTSVAAEKEVLEEGEMDFPIEIKSSDEEQTDLDDEEE 358
                             99888533333333333444444444444444444444433333....222222222222222222333344444444444444444 PP

  Tim-PC_FBpp0077254-aln 362 ekks...visensdcgygtqvenreS..istssneddlpsekpvhqkpksntkqrvn 413
                              + +    is+n+d+        ++    s  s e+d++s+ + +qk k ++k + n
                T13H2.5a 359 SMLDsdfEISDNEDVSKPSCSTSKKTtnRSRDSSESDNDSRDNELQKKKRKMKRK-N 414
                             4444344456666555433332232200344455667777777777776666655.2 PP

  == domain 2    score: -4.0 bits;  conditional E-value: 9.2
  Tim-PC_FBpp0077254-aln  790 eeeglqektrlsiikqLleqniinkekyedllkvekqknerkve..ekreseirklreqlakdnkskfldwlqkvlldtcyaklq 872 
                              ++ g+ ++t ++  +qL+ q  ++++++++ +  + q + ++ +  ++++++i+   +q ++  ++ ++  +   +l+   +  q
                T13H2.5a 2196 QQAGQSQQTSQAQQQQLFMQLQLQQQQLMQHQLQQ-QLQMQQHQqhQQQQQQIQ--MQQQQQLAQQGLVPNVSSAWLQQQAQLAQ 2277
                              67788999999999*******99999999876555.444444441244445555..45555555666777777777765443332 PP

  Tim-PC_FBpp0077254-aln  873 iakkdkllvteklkkepvs 891 
                               ++  + +++++l + p++
                T13H2.5a 2278 QQQ--QVVQQNLLMRVPSA 2294
                              222..23444444443333 PP

>> K01G5.1  CE26718	WBGene00010476	locus:rnf-113	Zinc finger, C3HC4 type (RING finger)	status:Confirmed	UniProt:O17917	p
   #    score  bias  c-Evalue  i-Evalue hmmfrom  hmm to    alifrom  ali to    envfrom  env to     acc
 ---   ------ ----- --------- --------- ------- -------    ------- -------    ------- -------    ----
   1 ?    7.9   0.0    0.0023      0.71     267     360 ..      58     358 ..      11     383 .. 0.64

  Alignments for each domain:
  == domain 1    score: 7.9 bits;  conditional E-value: 0.0023
  Tim-PC_FBpp0077254-aln 267 dptsdsSDngesgk......................................................................... 280
                             d +sd+SD     +                                                                         
                 K01G5.1  58 DNSSDDSDDSDDNQdiavathsfaasgdagpsgprdqgatatlevdtdyshdaqaqfervqqqlkegvekdgkilykgsalygakea 144
                             444444444333336777888888888888888888888888888888888888888888888888888888888888888888888 PP

  Tim-PC_FBpp0077254-aln 281 ....................................................................................... 280
                                                                                                                    
                 K01G5.1 145 kdtakgnaasgynrvgpvrapqflrqtvrwdfapdickdyketgfctfgdsckfvhdrsdykhgweideeyeagkygaeddanyeih 231
                             888888888888888888888888888888888888888888888888888888888888888888888888888888888888888 PP

  Tim-PC_FBpp0077254-aln 281 ...............................................snkelnsvnessddservnkkerkaskvsete.netsses 319
                                                                            ++++ n +n  ++ +  ++ k++++++  e++ +e +s+ 
                 K01G5.1 232 egddtfpedcficgnpfvdpivtkckhyfctgcalksfqksskcpicQQNTENIMNTAKELLTYLKRKKQQQKQEAEKQeEEKDSD- 317
                             88888888888888888888888888888888888887777777776555666666666665554444333333322220222333. PP

  Tim-PC_FBpp0077254-aln 320 sekkvenvasaeakieslnesssadklesskekaksleage 360
                              ++k ++    + ++++ + ++ ++ ++ ++ ++ks e++e
                 K01G5.1 318 DDEKPHECDDHHHHDHEDEPEEPENDSNVPEAEEKSDEEQE 358
                             22223333333333333333222222222222222222222 PP

>> R53.3b  CE03573	WBGene00001207	locus:egl-43	Zinc finger, C2H2 type (2 domains)	status:Confirmed	UniProt:Q7JM79	protei
   #    score  bias  c-Evalue  i-Evalue hmmfrom  hmm to    alifrom  ali to    envfrom  env to     acc
 ---   ------ ----- --------- --------- ------- -------    ------- -------    ------- -------    ----
   1 ?    7.9   0.3    0.0024      0.75     336     413 ..      78     155 ..      50     168 .. 0.78

  Alignments for each domain:
  == domain 1    score: 7.9 bits;  conditional E-value: 0.0024
  Tim-PC_FBpp0077254-aln 336 slnesssadklesskekaksleagedekksvisensdcgygtqvenreSistssneddlpsekpvhqkpksntkqrvn 413
                             + +e ss   +ess+++++ ++   + k  + se + +      e r+Si +s n+dd +se  v++   + t ++  
                  R53.3b  78 PDAECSSGHASESSPTTTEPVDLTATPKPPSTSEMETTSKSDDGEDRDSIGDSGNDDDDDSEAGVLDESSTTTSTKKR 155
                             4445566677788888888888888888889**********************************9998777766643 PP

>> T23D8.8  CE31068	WBGene00000476	locus:cfi-1	ARID DNA-binding protein	status:Confirmed	UniProt:O02326	protein_id:CAD36
   #    score  bias  c-Evalue  i-Evalue hmmfrom  hmm to    alifrom  ali to    envfrom  env to     acc
 ---   ------ ----- --------- --------- ------- -------    ------- -------    ------- -------    ----
   1 ?    7.7   0.6    0.0027      0.82     369     416 ..     384     434 ..     331     445 .. 0.65

  Alignments for each domain:
  == domain 1    score: 7.7 bits;  conditional E-value: 0.0027
  Tim-PC_FBpp0077254-aln 369 ensdcgygtqvenreSistssneddlpsekpvhqkp.ksn..tkqrvnnkk 416
                                  g+g ++ n    stssn++d p ++p+++   k+n    +r+ +k+
                 T23D8.8 384 TACSNGNGGNIHNSGRESTSSNDSDIPAKRPKLENDvKTNgaSSMRISTKH 434
                             2334578889999999***************99853133311455665655 PP

>> R13.2  CE40774	WBGene00011257	locus:npax-3	paired box protein like	status:Partially_confirmed	UniProt:Q21972	protein_
   #    score  bias  c-Evalue  i-Evalue hmmfrom  hmm to    alifrom  ali to    envfrom  env to     acc
 ---   ------ ----- --------- --------- ------- -------    ------- -------    ------- -------    ----
   1 ?    7.8   0.9    0.0025      0.77     226     281 ..      24      97 ..      22     186 .. 0.62

  Alignments for each domain:
  == domain 1    score: 7.8 bits;  conditional E-value: 0.0025
  Tim-PC_FBpp0077254-aln 226 tlqKllnlwlEa.slseSSE..DNESNtSppkqgsddSSPiltSdptsdsSDngesgk.................s 281
                             tlq+ +n wl   +  +S E    +S +S  + gs  SSP   S   + s D+ ++ k                  
                   R13.2  24 TLQRDFNNWLNGiEVPNSYEsqQSDSSSSVDESGSKTSSPT--SMQQNPSQDGRKNRKkgtnlygrpycpgrplsM 97 
                             99*******86523345555005555556667777799995..555566666666666444555555555555540 PP

>> T05E12.4  CE21150	WBGene00005767	locus:srw-20	7TM chemoreceptor, srw family	status:Predicted	UniProt:Q9XUR5	protein_i
   #    score  bias  c-Evalue  i-Evalue hmmfrom  hmm to    alifrom  ali to    envfrom  env to     acc
 ---   ------ ----- --------- --------- ------- -------    ------- -------    ------- -------    ----
   1 ?    7.5   0.6    0.0032      0.99     481     518 ..     272     311 ..     224     319 .. 0.67

  Alignments for each domain:
  == domain 1    score: 7.5 bits;  conditional E-value: 0.0032
  Tim-PC_FBpp0077254-aln 481 hsqllsnlqleidtSh.f..FWlvtYFlkFatqleldlEhv 518
                             ++ql  n++++idtS  f  FW+ tY+  F+ +    l h+
                T05E12.4 272 WMQLY-NMNIHIDTSQkFarFWVSTYYAMFTVRAVNSLSHI 311
                             56654.7********734558*********98766566654 PP

>> F56D6.6  CE17910	WBGene00006488	status:Predicted	UniProt:Q8ITX7	protein_id:CCD70723.1
   #    score  bias  c-Evalue  i-Evalue hmmfrom  hmm to    alifrom  ali to    envfrom  env to     acc
 ---   ------ ----- --------- --------- ------- -------    ------- -------    ------- -------    ----
   1 ?    6.9   4.1    0.0049       1.5     263     372 ..      29     160 ..      27     195 .. 0.58

  Alignments for each domain:
  == domain 1    score: 6.9 bits;  conditional E-value: 0.0049
  Tim-PC_FBpp0077254-aln 263 iltSdptsdsSDngesgksnkelnsvnessddserv.nkkerkaskvsetenetssess............................ 320
                             +l+   ts+  D+ + +k  ++ ns + s++++e++ nk++++++++++++ne+ se+                             
                 F56D6.6  29 MLIVTVTSQAPDATALQK-TSNDNSSALSTNEMEKNaNKTAEEQKEKDRKKNESFSEAIlsfgvvwivqimmiipqlvclsmifile 114
                             566667888888888888.56666666666666555155566666777788877777778899999999999999999999999665 PP

  Tim-PC_FBpp0077254-aln 321 ..........ekkvenvasaeakieslnesssadklesskekaksleagedekksvisensd 372
                                       +             + +n+ss + k++  k++a+s+e+ e++k +    ++d
                 F56D6.6 115 tsqapdaaalQ-------------KTFNNSSAQMKANFDKNAAESKENFEKKKDE---MEKD 160
                             55555444431.............3333333333333333333333322222222...1111 PP

>> R53.3a  CE03572	WBGene00001207	locus:egl-43	Zinc finger, C2H2 type (4 domains)	status:Confirmed	UniProt:Q22024	protei
   #    score  bias  c-Evalue  i-Evalue hmmfrom  hmm to    alifrom  ali to    envfrom  env to     acc
 ---   ------ ----- --------- --------- ------- -------    ------- -------    ------- -------    ----
   1 ?    6.5   0.4    0.0065         2     336     413 ..     299     376 ..     271     388 .. 0.78

  Alignments for each domain:
  == domain 1    score: 6.5 bits;  conditional E-value: 0.0065
  Tim-PC_FBpp0077254-aln 336 slnesssadklesskekaksleagedekksvisensdcgygtqvenreSistssneddlpsekpvhqkpksntkqrvn 413
                             + +e ss   +ess+++++ ++   + k  + se + +      e r+Si +s n+dd +se  v++   + t ++  
                  R53.3a 299 PDAECSSGHASESSPTTTEPVDLTATPKPPSTSEMETTSKSDDGEDRDSIGDSGNDDDDDSEAGVLDESSTTTSTKKR 376
                             4445566677788888888888888888889**********************************9998777666643 PP

>> F57F5.5a  CE29092	WBGene00004032	locus:pkc-1	Phorbol esters \/ diacylglycerol binding domain (2 domains), Protein kin
   #    score  bias  c-Evalue  i-Evalue hmmfrom  hmm to    alifrom  ali to    envfrom  env to     acc
 ---   ------ ----- --------- --------- ------- -------    ------- -------    ------- -------    ----
   1 ?    6.7   1.2    0.0054       1.6     328     391 ..     301     364 ..     273     374 .. 0.70

  Alignments for each domain:
  == domain 1    score: 6.7 bits;  conditional E-value: 0.0054
  Tim-PC_FBpp0077254-aln 328 asaeakieslnesssadklesskekaksleagedekksvisensdcgygtqvenreSistssne 391
                               +++  e ++   + dk++++ +k+ s  ++ +   s  s+++++gy  q+++ +S +tss+ 
                F57F5.5a 301 NAKQMAAELAQLGLTGDKMSIRSKKKPSIMTDTSTDISGSSNSENSGYLQQISEDDSGTTSSRS 364
                             3333333344444566788888888888888888888889999******************986 PP

>> C02B10.5  CE16802	WBGene00015330	status:Partially_confirmed	UniProt:O44447	protein_id:CCD61167.1
   #    score  bias  c-Evalue  i-Evalue hmmfrom  hmm to    alifrom  ali to    envfrom  env to     acc
 ---   ------ ----- --------- --------- ------- -------    ------- -------    ------- -------    ----
   1 ?    6.3   0.0     0.007       2.2     280     392 ..     141     350 ..       3     381 .. 0.56

  Alignments for each domain:
  == domain 1    score: 6.3 bits;  conditional E-value: 0.007
  Tim-PC_FBpp0077254-aln 280 k...................................................................................... 280
                                                                                                                    
                C02B10.5 141 Svgnstapsyvsekgsttpmssqpsshqsgtsstngahgglngfscspfglennprsndpmqcmsspveldeicptledfmssaass 227
                             055555555555555555555555554444445555677777777777777777777777777777777777777777777777777 PP

  Tim-PC_FBpp0077254-aln 281 ..........snkelnsvnessdd........servnkkerkaskvsetenetssessekkvenvasaeakieslnesssadkless 349
                                        n+++n++ +s ++        +  +n++ ++ ++ s +++ + s+s++++ +n++ ++   e++ +    ++++++
                C02B10.5 228 stpstssapqMNQNQNTHPNSINHhhqpdtslLMLNNHHSSPLNQLSFNHQ-MPSTSNSNPPSNASLKRRATEEFGNDGPMKQAKIE 313
                             777777777644445544444444344455554444555555555555555.33333444444444444444455554444455554 PP

  Tim-PC_FBpp0077254-aln 350 kekaksleagedekksvisensdcgygtqvenreSistssned 392
                              +++++  + + e+ +   ++s++  g+ ++  e + ++s+ d
                C02B10.5 314 GSENDNNPMRKLEMMA---NSSNFRGGNTIN--EVV-EASKKD 350
                             4444444444444444...667777777776..333.333333 PP

>> R186.3  CE12874	WBGene00011306	signal recognition particle receptor beta subunit like	status:Confirmed	UniProt:Q22013
   #    score  bias  c-Evalue  i-Evalue hmmfrom  hmm to    alifrom  ali to    envfrom  env to     acc
 ---   ------ ----- --------- --------- ------- -------    ------- -------    ------- -------    ----
   1 ?    6.8   0.4     0.005       1.5     704     850 ..      64     215 ..      39     223 .. 0.81

  Alignments for each domain:
  == domain 1    score: 6.8 bits;  conditional E-value: 0.005
  Tim-PC_FBpp0077254-aln 704 fqpkiLKtyssiwe..seyeicddwsdlieyvihkFinkpkklssltnstteteivdd....wteeekdslnwyyvqcnsskdvvae 784
                             + p+  Kty+s+ e  +  +i d  +++i+y  ++ +++  ++++l +  +   +++     ++++ +d  + +y+ + + +d v  
                  R186.3  64 EYPTTTKTYTSMVEnkITLRIKDKEKEIIDYPGNDRLRQKLIENHLHSRSLLRIVFVVdsaaFSKNARDVAELFYTVALENVDKVPI 150
                             568889*****9872256799*********************99999988776665444899999********************99 PP

  Tim-PC_FBpp0077254-aln 785 ilkkleeeglqektrlsiikqLleq.niinkekyedllkvekqknerkveekreseirklreqlakd 850
                             ++   +++  + kt + i ++L ++  +ink++  +l+ ++ ++++r+    +++ i+   e l+k+
                  R186.3 151 LIACHKQDLSLAKTEKVIRNSLEKEiGLINKSRAAALIGTDGSEEKRST--LTDTGIDFKWEDLKKQ 215
                             999999999999***9888888765257***********9966666543..3444555555555555 PP

>> F56A8.3a  CE28340	WBGene00010139	Leucine Rich Repeat (2 copies) (2 domains)	status:Confirmed	UniProt:Q95ZS5	protein_i
   #    score  bias  c-Evalue  i-Evalue hmmfrom  hmm to    alifrom  ali to    envfrom  env to     acc
 ---   ------ ----- --------- --------- ------- -------    ------- -------    ------- -------    ----
   1 ?    6.6   7.7    0.0061       1.9     318     413 ..     135     234 ..      78     241 .. 0.71

  Alignments for each domain:
  == domain 1    score: 6.6 bits;  conditional E-value: 0.0061
  Tim-PC_FBpp0077254-aln 318 ess..ekkven..vasaeakieslnesssadklesskekaksleagedekksvisensdcgygtqvenreSistssneddlpsekpv 400
                             e++   k+v +  + +++  i+sl++++ + k++ +k ++++  ++++ekk+  + +++ +   q e  ++ s   n +++p+++ +
                F56A8.3a 135 ECKqaAKQVVDvyMGEQKKAIDSLKAQEAKHKAKVQKAQEEERMKKNQEKKEKAAAKKEKDAKQQRETVNAASHKNNHSQQPKSQKK 221
                             22222334444014456667899***99999***99999999999999999999999999999999999999999999999988888 PP

  Tim-PC_FBpp0077254-aln 401 hqkpksntkqrvn 413
                               +pk n+++++ 
                F56A8.3a 222 EPHPKKNEQKKTE 234
                             8888777777754 PP

>> W03A3.1  CE07563	WBGene00000435	locus:ceh-10	status:Confirmed	UniProt:P41935	protein_id:CCD73324.1
   #    score  bias  c-Evalue  i-Evalue hmmfrom  hmm to    alifrom  ali to    envfrom  env to     acc
 ---   ------ ----- --------- --------- ------- -------    ------- -------    ------- -------    ----
   1 ?    6.1   0.9    0.0082       2.5     250     415 ..      98     292 ..      93     305 .. 0.50

  Alignments for each domain:
  == domain 1    score: 6.1 bits;  conditional E-value: 0.0082
  Tim-PC_FBpp0077254-aln 250 tSppkqgsddSSPiltSdptsdsSDngesgk.....................snkelnsvnessdd...................se 296
                             tS p q++  SS il S  ts+sS +g+sg                                   +                   + 
                 W03A3.1  98 TSEP-QTHVSSSSILSSATTSNSSGGGSSGGggkaskrkkrrhrtiftqyqiD------------ElekafqdshypdiyarevlA- 170
                             5554.67788999************9999875556666665555444443330............122233333444444322221. PP

  Tim-PC_FBpp0077254-aln 297 rvnkkerkaskvsetenetssess..............ekkvenvasaeakies..lnesssadklesskekaksleagedekks.. 365
                                  +++               +               +k+e++  +++++ +  l  + ++  l  +++ +ks ea + ++ +  
                 W03A3.1 171 ----GKTEL--------------QedriqvwfqnrrakWRKTEKTWGKSTIMAEygLYGAMVRHSLPLPETITKSAEAADPQQSAap 239
                             ....11111..............1222222222222222222223333333332112333333444444555555555554444455 PP

  Tim-PC_FBpp0077254-aln 366 .....visensdcgygtqvenreSistssneddlpsekpvhqkpksntkqrvnnk 415
                                       + + +   ve +  +s+ s +dd+p + pv +++k + k+r+ + 
                 W03A3.1 240 wllgmHKKSMEAAAHLESVE-KCDMSD-SDDDDRPVTPPVQRQVKNEYKPRIIEH 292
                             55443233345555666666.444554.568889999999999999999997644 PP

>> C47D12.1a  CE36692	WBGene00007028	locus:trr-1	Yeast YHP9 like	status:Confirmed	UniProt:Q18667	protein_id:CAA93765.2
   #    score  bias  c-Evalue  i-Evalue hmmfrom  hmm to    alifrom  ali to    envfrom  env to     acc
 ---   ------ ----- --------- --------- ------- -------    ------- -------    ------- -------    ----
   1 ?    5.4   0.3     0.014       4.2     802     894 ..    2006    2093 ..    1995    2201 .. 0.79

  Alignments for each domain:
  == domain 1    score: 5.4 bits;  conditional E-value: 0.014
  Tim-PC_FBpp0077254-aln  802 iikqLleqniinkekyedllkvekqknerkveekreseirklreqlakdnkskfldwlqkvlldtcyaklqiakkdkllvteklk 886 
                              ii++   +  i  + +++l+ + +q+ + +++++ +     lr ++ +d++ ++l+ ++k+l++ c+   +++++    ++  ++
               C47D12.1a 2006 IIERFTINRKIVLQVFHQLMTTYQQDTRDQIRKAIDILTPALRTRM-EDGHLQILSHVKKILIEECHNLQHVQHV----FQMVVR 2085
                              6666666666777889999999988887777766666666666664.69999**************877777665....444444 PP

  Tim-PC_FBpp0077254-aln  887 kepvsyhs 894 
                              +  v yh+
               C47D12.1a 2086 NYRVYYHV 2093
                              44454443 PP

>> C47D12.1b  CE36693	WBGene00007028	locus:trr-1	status:Confirmed	UniProt:Q6A4L2	protein_id:CAH10779.1
   #    score  bias  c-Evalue  i-Evalue hmmfrom  hmm to    alifrom  ali to    envfrom  env to     acc
 ---   ------ ----- --------- --------- ------- -------    ------- -------    ------- -------    ----
   1 ?    5.4   0.3     0.014       4.2     802     894 ..    2006    2093 ..    1995    2201 .. 0.79

  Alignments for each domain:
  == domain 1    score: 5.4 bits;  conditional E-value: 0.014
  Tim-PC_FBpp0077254-aln  802 iikqLleqniinkekyedllkvekqknerkveekreseirklreqlakdnkskfldwlqkvlldtcyaklqiakkdkllvteklk 886 
                              ii++   +  i  + +++l+ + +q+ + +++++ +     lr ++ +d++ ++l+ ++k+l++ c+   +++++    ++  ++
               C47D12.1b 2006 IIERFTINRKIVLQVFHQLMTTYQQDTRDQIRKAIDILTPALRTRM-EDGHLQILSHVKKILIEECHNLQHVQHV----FQMVVR 2085
                              6666666666777889999999988887777766666666666664.69999**************877777665....444444 PP

  Tim-PC_FBpp0077254-aln  887 kepvsyhs 894 
                              +  v yh+
               C47D12.1b 2086 NYRVYYHV 2093
                              44454443 PP

>> F17A9.3  CE19799	WBGene00017535	locus:atf-8	BZIP transcription factor	status:Confirmed	UniProt:O16213	protein_id:CCD6
   #    score  bias  c-Evalue  i-Evalue hmmfrom  hmm to    alifrom  ali to    envfrom  env to     acc
 ---   ------ ----- --------- --------- ------- -------    ------- -------    ------- -------    ----
   1 ?    6.5   4.1    0.0065         2     240     327 ..      69     156 ..      47     179 .. 0.70

  Alignments for each domain:
  == domain 1    score: 6.5 bits;  conditional E-value: 0.0065
  Tim-PC_FBpp0077254-aln 240 seSSEDNESNtSppkqgsddSSPiltSdptsdsSDngesgksnkelnsvnessddservnkker.kaskvsetenetssessekkve 325
                              + SE  ES  S+++  +d SSP  t   + d+    + +k++k++ +  + ++   ++n  ++ ++++   +e e++  +++ + e
                 F17A9.3  69 NNNSEKAESC-SSRDSSHDSSSPTSTGGSSRDNVIVRNELKRKKDQVKDVAYWERRRKNNDAAKrSRDQRRMKEDEMAHRATSLERE 154
                             4568999985.56788999*******9999999988888877777777777898877776654303444444444445554555544 PP

  Tim-PC_FBpp0077254-aln 326 nv 327
                             n+
                 F17A9.3 155 NM 156
                             44 PP

>> C47D12.1c  CE38054	WBGene00007028	locus:trr-1	status:Confirmed	UniProt:Q5CZ43	protein_id:CAI59119.1
   #    score  bias  c-Evalue  i-Evalue hmmfrom  hmm to    alifrom  ali to    envfrom  env to     acc
 ---   ------ ----- --------- --------- ------- -------    ------- -------    ------- -------    ----
   1 ?    5.4   0.3     0.014       4.2     802     894 ..    2000    2087 ..    1989    2195 .. 0.79

  Alignments for each domain:
  == domain 1    score: 5.4 bits;  conditional E-value: 0.014
  Tim-PC_FBpp0077254-aln  802 iikqLleqniinkekyedllkvekqknerkveekreseirklreqlakdnkskfldwlqkvlldtcyaklqiakkdkllvteklk 886 
                              ii++   +  i  + +++l+ + +q+ + +++++ +     lr ++ +d++ ++l+ ++k+l++ c+   +++++    ++  ++
               C47D12.1c 2000 IIERFTINRKIVLQVFHQLMTTYQQDTRDQIRKAIDILTPALRTRM-EDGHLQILSHVKKILIEECHNLQHVQHV----FQMVVR 2079
                              6666666666777889999999988887777766666666666664.69999**************877777665....444444 PP

  Tim-PC_FBpp0077254-aln  887 kepvsyhs 894 
                              +  v yh+
               C47D12.1c 2080 NYRVYYHV 2087
                              44454443 PP

>> C33B4.3b  CE36107	WBGene00006444	locus:shn-1	status:Partially_confirmed	UniProt:Q7JMK1	protein_id:CAE54886.1
   #    score  bias  c-Evalue  i-Evalue hmmfrom  hmm to    alifrom  ali to    envfrom  env to     acc
 ---   ------ ----- --------- --------- ------- -------    ------- -------    ------- -------    ----
   1 ?    6.3   1.2    0.0074       2.3     286     436 ..     832     986 ..     655     991 .. 0.71

  Alignments for each domain:
  == domain 1    score: 6.3 bits;  conditional E-value: 0.0074
  Tim-PC_FBpp0077254-aln 286 nsvnessddservnkkerkaskvsetenetssessekkvenvasaeakies.lnesssadklesskekaksleagedekks.....v 366
                             ns++ s d+++ v+ k+ +  ++s  ++   s+ ++++ ++++  ++  ++ l++++s+   +  +++++++  +   + +     v
                C33B4.3b 832 NSKGISADALKSVQLKKAEPRETSAASV---SNNNNNNNNSTTDFQMDLKNaLAKRRSKVAHDVDEDEERESRFEGLSLREtvrenV 915
                             5566666666666666655555555544...22223333333334444444133444444444444444333333333333222325 PP

  Tim-PC_FBpp0077254-aln 367 isensdcgygtqvenreSistssneddlpsekpvhqkpksntkqrvnnkkr.agvtvldkKelrrKklvkr 436
                             +   + + ++  v++++S  tss+ + +pse   +++ +++   ++ n +r + ++     ++ +K  v +
                C33B4.3b 916 VERGKGIQNIGIVNKKDSGYTSSRTSLEPSESEEKDHRPHFSLDHSPNVQRvTLISQHLEDNYGQKDNVVK 986
                             55556667777799999999999999999887776655454444444333302233333334666655555 PP

>> C16C8.14  CE08225	WBGene00015852	status:Confirmed	UniProt:P91053	protein_id:CCD64704.1
   #    score  bias  c-Evalue  i-Evalue hmmfrom  hmm to    alifrom  ali to    envfrom  env to     acc
 ---   ------ ----- --------- --------- ------- -------    ------- -------    ------- -------    ----
   1 ?    6.2   2.4    0.0077       2.4     777     935 ..      39     200 ..       9     215 .. 0.61

  Alignments for each domain:
  == domain 1    score: 6.2 bits;  conditional E-value: 0.0077
  Tim-PC_FBpp0077254-aln 777 sskdvvaeilkkleeeglqektrlsiikqLleqniinkekyedllkvekqknerkve.ekreseirklreqlakdnkskfldwlq.. 860
                             +++++ ++ilkk  ++ + +  +++ i++L+ +  + k+k+++  +  ++ +e + + e++++  + l  +++++n + +l++ +  
                C16C8.14  39 NTQEICQQILKKQGKSQKSQENQNAFIENLMSELKTAKSKLNETENQISDLHEATKQqESQANLWNDLVAKISDKNLEMMLKIQKsq 125
                             456677788888888888888888889999999999888876655444444443333133333345555555555555544433200 PP

  Tim-PC_FBpp0077254-aln 861 kvlldtcyaklqiakkdkllvteklkkepv.syhsvllkqsvpvvPwntkqvailkdlkfllllhklgfhlpvdag 935
                             + ++       +++++  + +++ +k+ p   + ++ ++   pvvP n+ +  ++      +   ++    ++d++
                C16C8.14 126 DLMIMKMQEGSAVQDVP-IETEKSAKNGPFfEILVIWTDSRGPVVPGNHGKLRVCGSDTIRQIKPRINSLAGIDTI 200
                             22333333333344332.2223333333331334455677789999999999988888776776677777777765 PP

>> T08D2.5  CE21171	WBGene00011610	status:Predicted	UniProt:A4F322	protein_id:CCD74401.1
   #    score  bias  c-Evalue  i-Evalue hmmfrom  hmm to    alifrom  ali to    envfrom  env to     acc
 ---   ------ ----- --------- --------- ------- -------    ------- -------    ------- -------    ----
   1 ?    5.8   2.3      0.01       3.1     717     855 ..       5     151 ..       3     226 .. 0.59

  Alignments for each domain:
  == domain 1    score: 5.8 bits;  conditional E-value: 0.01
  Tim-PC_FBpp0077254-aln 717 eseyeicdd.wsdlieyvihkFinkpkklss..ltnstteteivdd.....wteeekdslnwyyvqcnsskdvvaeilkkleeeglq 795
                             e+ ++ic + + ++ ey ih+Fi+++++ ++  +t+  t+  + +d      t  e   ++ +y q ++ ++  + + ++++++   
                 T08D2.5   5 ETSFHICREcTIQQHEYDIHTFIDQEPSIHPdaFTICSTC--VLKDhntthHTVIEYLPIRLNY-QLRMNTKSADVLKTRVHKDFSD 88 
                             678899976256899*********9988765225555555..4555444444555555555555.3333333333344555666666 PP

  Tim-PC_FBpp0077254-aln 796 ektrlsiikqLleqniinkekyedllk.vekqknerkve...ekreseirklreqlakdnkskf 855
                               t ls    L +++  ++ k  +++  v++ +   ++    e++ ++i k+ e l++d+ + +
                 T08D2.5  89 AMTILSSLPILVKKKECEVAKIAEFMTrVKNTESLTQIFktfEREMKNIIKILEALKRDGGK-L 151
                             66777777777777777777776665414433333333334344444577777888888743.2 PP

>> F11A5.18  CE43985	WBGene00045511	status:Confirmed	UniProt:C8JQS8	protein_id:CBB16117.1
   #    score  bias  c-Evalue  i-Evalue hmmfrom  hmm to    alifrom  ali to    envfrom  env to     acc
 ---   ------ ----- --------- --------- ------- -------    ------- -------    ------- -------    ----
   1 ?    6.0   0.4    0.0089       2.8     791     878 ..      18     107 ..       9     125 .. 0.81

  Alignments for each domain:
  == domain 1    score: 6.0 bits;  conditional E-value: 0.0089
  Tim-PC_FBpp0077254-aln 791 eeglqektrlsiikqLleqniinkekyedllkvekqknerkveekreseirklreqlakdnkskfldwlqkvlldtcyaklqiakkd 877
                             + ++q+k +   ikqLl q+  +++  + l k+       + e+ +e + +k+r    k +k  ++ +l+  lld  y++++ +++d
                F11A5.18  18 GPHIQKKEVRNTIKQLLYQHKAKRNYIDYLCKTA-----VEQEIFNEADAEKIRSIYWKIDKAFYFGYLNILLLDPEYKEYKAQNVD 99 
                             66889999999************99999999999.....33346677788888999999999******************9999998 PP

  Tim-PC_FBpp0077254-aln 878 .......k 878
                                    k
                F11A5.18 100 pegivklK 107
                             55544432 PP

>> C25A1.1  CE08366	WBGene00007705	status:Partially_confirmed	UniProt:O17594	protein_id:CAB02762.1
   #    score  bias  c-Evalue  i-Evalue hmmfrom  hmm to    alifrom  ali to    envfrom  env to     acc
 ---   ------ ----- --------- --------- ------- -------    ------- -------    ------- -------    ----
   1 ?    5.7   0.8     0.011       3.5     809     917 ..      37     145 ..       7     153 .. 0.60

  Alignments for each domain:
  == domain 1    score: 5.7 bits;  conditional E-value: 0.011
  Tim-PC_FBpp0077254-aln 809 qniinkekyedllkvekqknerkveekreseirklreqlakdnkskfldwlqkvlldtcyaklqiakkdkllvteklkk......ep 889
                             ++  nk+ +e+l   +++k+ ++ e+ ++++++ +   + ++++s fl+ l        ++k+++++ +++l++e++        +p
                 C25A1.1  37 PEYCNKTLFEQL---KNNKDAKQLEIDEAKKLKNMVRGI-DEDESVFLSELDST---KRVVKMRMKREEQELIKELAVTqhlaanQP 116
                             333333333333...333455555555555555544444.45667888877654...56777777777766655555444566679* PP

  Tim-PC_FBpp0077254-aln 890 vsyhsvll.kqsvpvvPwntkqvailkdl 917
                             +s  ++l+   s+++ P + kq+a l+++
                 C25A1.1 117 SSSRFILKpSTSKVLGPPKSKQAAFLSTA 145
                             9999999835799***********99875 PP

>> F26A3.5  CE09670	WBGene00009143	status:Confirmed	UniProt:Q93596	protein_id:CAB01703.1
   #    score  bias  c-Evalue  i-Evalue hmmfrom  hmm to    alifrom  ali to    envfrom  env to     acc
 ---   ------ ----- --------- --------- ------- -------    ------- -------    ------- -------    ----
   1 ?    5.1   0.0     0.016         5     704     749 ..     249     296 ..     243     305 .. 0.85

  Alignments for each domain:
  == domain 1    score: 5.1 bits;  conditional E-value: 0.016
  Tim-PC_FBpp0077254-aln 704 fqpkiLKtyssiweseyeicddwsdli..eyvihkFinkpkklssltn 749
                             f   +L ty s+   e + +ddw+dl+  + +i+k +++  + +++++
                 F26A3.5 249 FTSILLATYLSLCSDEANNIDDWKDLLrnNAIIKKAVEHSDTMQKMKK 296
                             667889********************9334699999999999888865 PP

>> Y38C1AA.6  CE39821	WBGene00021397	status:Partially_confirmed	UniProt:Q9N430	protein_id:CCD70251.1
   #    score  bias  c-Evalue  i-Evalue hmmfrom  hmm to    alifrom  ali to    envfrom  env to     acc
 ---   ------ ----- --------- --------- ------- -------    ------- -------    ------- -------    ----
   1 ?    5.6   2.5     0.012       3.7     709     821 ..     190     301 ..     175     329 .. 0.72

  Alignments for each domain:
  == domain 1    score: 5.6 bits;  conditional E-value: 0.012
  Tim-PC_FBpp0077254-aln 709 LKtyssiw.eseyeicddwsdlieyvihkFinkpkklssltnstteteivddwteeekdslnwyyvqcnss.kdvvaeilkkleeeg 793
                             L  y  +  +s+ e+++++  l+e++++kF +   +   ++   ++t+ +    +   + l+++  +cn    + v+eil+  +e+ 
               Y38C1AA.6 190 LTPYNDLEdKSDLEVMNLYLKLVEKIVFKFQEWIDN--AFQG-SVQTDATRVAMKRSTERLHYFVQKCNPViIQCVSEILESASEKD 273
                             555655542689******************887665..4444.344455555667778899999999*96526899*****999998 PP

  Tim-PC_FBpp0077254-aln 794 lqektrlsiikqLle.qn.iinkekyedll 821
                               +k  + i+++L e qn + + +ky +l 
               Y38C1AA.6 274 --QKEWQEINQKLEEyQNtVSSADKYTELG 301
                             ..6777778888865344155677887765 PP

>> F49E10.4b  CE31176	WBGene00018641	status:Partially_confirmed	UniProt:Q8MQ32	protein_id:CCD71568.1
   #    score  bias  c-Evalue  i-Evalue hmmfrom  hmm to    alifrom  ali to    envfrom  env to     acc
 ---   ------ ----- --------- --------- ------- -------    ------- -------    ------- -------    ----
   1 ?    5.4   0.2     0.014       4.2     864    1024 ..     185     349 ..     155     407 .. 0.68

  Alignments for each domain:
  == domain 1    score: 5.4 bits;  conditional E-value: 0.014
  Tim-PC_FBpp0077254-aln  864 ldtcyaklqiakkdkllvteklkkepvsyhsvllkqsvpvvPw.ntkqvailkdlkfllllhklgfh.lpvdagkvfvripefwt 946 
                              l   + +l+++++ + + +e+++++ vs +s+  ++ +   P+ +t q   l  ++fl l+  l +    v + k+++  ++ ++
               F49E10.4b  185 LSQVFERLKLNETLQCVLEETFQNQHVSNSSLFENKGKRFFPFlSTVQKVQLLSKNFLALGSLLRICrKRVGSDKLLIGLFNAFA 269 
                              6778999999999999**************************74566778888999********9972579************** PP

  Tim-PC_FBpp0077254-aln  947 adflyeva.lklaPidksklk.fdlddlksvlslek.ikkatvlltnylslskqkavativnftplPgsskviqeddsqey 1024
                              +    + a +++ Pi  + +  f+ + +++ l++       t l++ + + s ++  ++i ++  +  s ++iq d  +++
               F49E10.4b  270 RAAPEDFAlQQMDPIVAQLIVvFNNS-YNKLLQMCPdDVSSTRLSSGSSTSSVSQGASSINEKFSVRPSENSIQFDSLKQE 349 
                              99998887256789877765414443.344333322022233333333333344444555555555555555555553333 PP

>> C09B9.7  CE06799	WBGene00015630	status:Partially_confirmed	UniProt:P90742	protein_id:CCD63831.1
   #    score  bias  c-Evalue  i-Evalue hmmfrom  hmm to    alifrom  ali to    envfrom  env to     acc
 ---   ------ ----- --------- --------- ------- -------    ------- -------    ------- -------    ----
   1 ?    4.6   0.5     0.023       7.2     814     894 ..      37     121 ..      11     138 .. 0.76

  Alignments for each domain:
  == domain 1    score: 4.6 bits;  conditional E-value: 0.023
  Tim-PC_FBpp0077254-aln 814 kekyedllkvekqknerkveekreseirkl.reqlakdnkskfldwlqkvlldtcyaklqiakkd....kllvteklkkepvsyhs 894
                              +k++d+lk +  ++++  ++ + +ei++l  +q++kd+ + + d+++++ ldt +ak++  k +    + + ++ ++ +pvs + 
                 C09B9.7  37 ASKLKDFLKNQVLQDQKVTDKLKRMEIEILgLDQIRKDSID-LDDVIEQSKLDTYFAKIKEVKDKkydyEPFSDASIRDNPVSQSL 121
                             57899****998888888889999*****945888888765.789*************9866654344455666667778877553 PP

>> K09C6.9  CE40091	WBGene00019563	status:Confirmed	UniProt:O16945	protein_id:CCD71079.1
   #    score  bias  c-Evalue  i-Evalue hmmfrom  hmm to    alifrom  ali to    envfrom  env to     acc
 ---   ------ ----- --------- --------- ------- -------    ------- -------    ------- -------    ----
   1 ?    5.5   0.1     0.013         4     720     819 ..      89     190 ..      83     194 .. 0.70

  Alignments for each domain:
  == domain 1    score: 5.5 bits;  conditional E-value: 0.013
  Tim-PC_FBpp0077254-aln 720 yeicddwsdlieyvihkFin..kpkklssltnstteteivdd.wteeekdslnwyyvqcns..skdvvaeilkkleeeglqektrls 801
                             ++ c + sdl+ ++   Fin  kp +++ l++ +t++ + ++  + ++   +n  y++c    +k+ v+++ + l+++ + +     
                 K09C6.9  89 FNGCTNLSDLVSKLATPFINlcKPVINKALSTLDTCKANNKQtGNAKQTACMNKVYTNCIAmvTKQFVNKVCTGLAKKMNAKEW--- 172
                             677999*************96668889999999998777666355666778899999996411566777777777776643322... PP

  Tim-PC_FBpp0077254-aln 802 iikqLleqniinkekyed 819
                             +  + + +++ + + y++
                 K09C6.9 173 NCCKTYVPKVADAKAYKC 190
                             344555555555555555 PP

>> T12F5.2  CE13597	WBGene00020467	status:Confirmed	UniProt:O44759	protein_id:CCD69783.1
   #    score  bias  c-Evalue  i-Evalue hmmfrom  hmm to    alifrom  ali to    envfrom  env to     acc
 ---   ------ ----- --------- --------- ------- -------    ------- -------    ------- -------    ----
   1 ?    5.4   1.9     0.013       4.1     717     855 ..      55     201 ..      51     278 .. 0.58

  Alignments for each domain:
  == domain 1    score: 5.4 bits;  conditional E-value: 0.013
  Tim-PC_FBpp0077254-aln 717 eseyeicdd.wsdlieyvihkFinkpkklss..ltnstteteivdd.....wteeekdslnwyyvqcnsskdvvaeilkkleeeglq 795
                             e+ ++ic + + +  ey ih+Fi+++++ ++  +t+  t+  + +d      t  e   ++ +y q ++ ++  + + ++++++   
                 T12F5.2  55 ETSFHICREcTIQHHEYDIHTFIDQEPSIHPdaFTICSTC--VLKDhntthHTVIEYLPIRLNY-QLRMNTKSADVLKTRVHKDFSD 138
                             6788888762456789********9988765225555555..5555444444444555555555.3333333333344555666666 PP

  Tim-PC_FBpp0077254-aln 796 ektrlsiikqLleqniinkekyedllkvekqknerkve....ekreseirklreqlakdnkskf 855
                               t ls    L +++  ++ k  +++   k++++ +      e++ ++i k+ e l++d+ + +
                 T12F5.2 139 AMTILSSLPILVKKKECEVAKIAEFMTRAKNTESLTQIfktfEREMKNIIKILEALKRDGGK-L 201
                             66777777777777777777777776655555544433334344444577777777777633.2 PP

>> C04G6.6  CE06767	WBGene00015456	status:Partially_confirmed	UniProt:Q17640	protein_id:CCD63055.1
   #    score  bias  c-Evalue  i-Evalue hmmfrom  hmm to    alifrom  ali to    envfrom  env to     acc
 ---   ------ ----- --------- --------- ------- -------    ------- -------    ------- -------    ----
   1 ?    5.8   1.4     0.011       3.2     331     381 ..      20      69 ..       2      88 .. 0.56

  Alignments for each domain:
  == domain 1    score: 5.8 bits;  conditional E-value: 0.011
  Tim-PC_FBpp0077254-aln 331 eakieslnesssadklesskekaksleagedekksvisensdcgygtqven 381
                               k ++ +++  +++l+ +k+k k+  ++++  + + se sd+g  t  e 
                 C04G6.6  20 GKKSKKTASKGPKKELKNPKKKPKKNLKNKKSRN-SESEMSDSGKTTDCEM 69 
                             3333333343444444444444444444333333.58999****9999884 PP

>> F49E10.4a  CE35716	WBGene00018641	status:Partially_confirmed	UniProt:Q20597	protein_id:CCD71567.1
   #    score  bias  c-Evalue  i-Evalue hmmfrom  hmm to    alifrom  ali to    envfrom  env to     acc
 ---   ------ ----- --------- --------- ------- -------    ------- -------    ------- -------    ----
   1 ?    5.2   0.2     0.016       4.8     864    1023 ..     230     393 ..     199     451 .. 0.68

  Alignments for each domain:
  == domain 1    score: 5.2 bits;  conditional E-value: 0.016
  Tim-PC_FBpp0077254-aln  864 ldtcyaklqiakkdkllvteklkkepvsyhsvllkqsvpvvPw.ntkqvailkdlkfllllhklgfh.lpvdagkvfvripefwt 946 
                              l   + +l+++++ + + +e+++++ vs +s+  ++ +   P+ +t q   l  ++fl l+  l +    v + k+++  ++ ++
               F49E10.4a  230 LSQVFERLKLNETLQCVLEETFQNQHVSNSSLFENKGKRFFPFlSTVQKVQLLSKNFLALGSLLRICrKRVGSDKLLIGLFNAFA 314 
                              6778999999999999**************************74566778888999********9972579************** PP

  Tim-PC_FBpp0077254-aln  947 adflyeva.lklaPidksklk.fdlddlksvlslek.ikkatvlltnylslskqkavativnftplPgsskviqeddsqe 1023
                              +    + a +++ Pi  + +  f+ + +++ l++       t l++ + + s ++  ++i ++  +  s ++iq d  ++
               F49E10.4a  315 RAAPEDFAlQQMDPIVAQLIVvFNNS-YNKLLQMCPdDVSSTRLSSGSSTSSVSQGASSINEKFSVRPSENSIQFDSLKQ 393 
                              99998887256789877665414443.34433332202222333333333334444455555555555555555555333 PP

>> C12D12.5  CE45710	WBGene00015716	locus:sox-4	status:Confirmed	UniProt:Q17922	protein_id:CCD64312.1
   #    score  bias  c-Evalue  i-Evalue hmmfrom  hmm to    alifrom  ali to    envfrom  env to     acc
 ---   ------ ----- --------- --------- ------- -------    ------- -------    ------- -------    ----
   1 ?    5.5   2.4     0.013       3.9     227     357 ..       4     146 ..       1     192 [. 0.57

  Alignments for each domain:
  == domain 1    score: 5.5 bits;  conditional E-value: 0.013
  Tim-PC_FBpp0077254-aln 227 lqKllnlwlEaslseSSEDNESNtSppkqgsddSSPiltSdp.tsdsSDngesgksnkelnsvnessdd.........servnkker 303
                              qKll  +   + +e   D +  +Sp ++ s   SP ++S   +s  +D  +   + +  ++v +ss++           + +k  +
                C12D12.5   4 TQKLLAIMATVKSFEQVNDSDGLSSPSSPESPTESPNVISSVqASTIADIIGHYVNGNSIKDVVNSSQKsasqprtarE-PRIKRPM 89 
                             59******************************99998887751566677533333333333333333332333333321.2111111 PP

  Tim-PC_FBpp0077254-aln 304 kaskv.setene.tssessekkven.vasaeakieslnesssadklesskekaksle 357
                             +a  v s+++++  +++ ++ + ++ ++   a+ ++++e++++ ++e  k+  ++++
                C12D12.5  90 NAFMVwSQQRRQqIAATGQKFHNSDiSKMLGAEWRKMEEHEKVPFVERAKQLREEHF 146
                             111111222221012222222222202223345555666666666665555555554 PP

>> F28A12.2  CE34830	WBGene00001721	locus:grl-12	status:Confirmed	UniProt:Q22969	protein_id:CCD70113.1
   #    score  bias  c-Evalue  i-Evalue hmmfrom  hmm to    alifrom  ali to    envfrom  env to     acc
 ---   ------ ----- --------- --------- ------- -------    ------- -------    ------- -------    ----
   1 ?    5.2   0.0     0.015       4.7     238     347 ..      22     136 ..      17     147 .. 0.59

  Alignments for each domain:
  == domain 1    score: 5.2 bits;  conditional E-value: 0.015
  Tim-PC_FBpp0077254-aln 238 slseSSEDNESNtSppkqgsddSSPiltSdptsdsSDngesgk.......snkelnsvnessddservnkkerkaskvsetenetss 317
                             sl+  S    S t pp+ +     Pi+t  p s  +  +++g        ++ ++ s++     +++ ++++ k++ ++e ++ ts 
                F28A12.2  22 SLFGGSNCGCSCTPPPSTCPTTCLPIMTCTPPSPPACCNTCGTcngkrrrRHLTMLSNATYV--ADHEKVNRVKRQDDQE-TTVTSG 105
                             56666777778999999999999999999998877665555442222211344444444333..4444444444444444.444777 PP

  Tim-PC_FBpp0077254-aln 318 essekkvenvasae.akieslnesssadkle 347
                             ++++ + +++ +++  +++ ++++++++++e
                F28A12.2 106 NCNSVELQRIIESKiDRVTAIAKRRIQEEAE 136
                             7776666555443314555556655555554 PP

>> M03E7.5  CE30820	WBGene00019757	locus:memb-2	status:Confirmed	UniProt:Q21499	protein_id:CCD68245.1
   #    score  bias  c-Evalue  i-Evalue hmmfrom  hmm to    alifrom  ali to    envfrom  env to     acc
 ---   ------ ----- --------- --------- ------- -------    ------- -------    ------- -------    ----
   1 ?    5.6   0.6     0.012       3.6     772     838 ..      71     137 ..      35     209 .. 0.77

  Alignments for each domain:
  == domain 1    score: 5.6 bits;  conditional E-value: 0.012
  Tim-PC_FBpp0077254-aln 772 yvqcnsskdvvaeilkkleeeglqektrlsiikqLleqniinkekyedllkvekqknerkveekres 838
                               q +s ++ +++ l+++++++++ k +    k Ll+q  +++++    l+ +++ n ++  +  ++
                 M03E7.5  71 MDQLKSDVCLIKNSLRTMTNRHTNRKKQAEEKKALLKQRFTTNQETRVNLEFDEELNLNDKLKYSDN 137
                             56888999**************99999999*********9999887776666654443333333333 PP

>> Y57G11C.34  CE39867	WBGene00013324	locus:mrps-7	mitochondrial ribosomal protein S7	status:Partially_confirmed	UniProt
   #    score  bias  c-Evalue  i-Evalue hmmfrom  hmm to    alifrom  ali to    envfrom  env to     acc
 ---   ------ ----- --------- --------- ------- -------    ------- -------    ------- -------    ----
   1 ?    5.5   0.1     0.013       3.9     762     834 ..      46     122 ..       6     217 .. 0.61

  Alignments for each domain:
  == domain 1    score: 5.5 bits;  conditional E-value: 0.013
  Tim-PC_FBpp0077254-aln 762 eeekdslnwyyvqcnss.....kdvvaeilkkleeeglqektrlsiikqLleqniinkekyedllkvekqknerkve...e 834
                             ++e++ l  + ++++ +       v++++++  +++g +e +r+   + L   +ii++ +y++  k+  +++++++e    
              Y57G11C.34  46 DDERNFLFLKAMKSDATpvfyrDHVIDKLIRVCTKDGEKETSRK---NVLSALEIIKRRQYKAWAKAS-EEEKKSIEldpF 122
                             55555555555555543111115799999999999996666666...6677789************99.455555554441 PP

>> C34D1.5a  CE18541	WBGene00007932	locus:zip-5	Basic region plus leucine zipper transcription factors	status:Partially_
   #    score  bias  c-Evalue  i-Evalue hmmfrom  hmm to    alifrom  ali to    envfrom  env to     acc
 ---   ------ ----- --------- --------- ------- -------    ------- -------    ------- -------    ----
   1 ?    5.1   3.2     0.017       5.1     261     334 ..      52     155 ..      43     209 .. 0.44

  Alignments for each domain:
  == domain 1    score: 5.1 bits;  conditional E-value: 0.017
  Tim-PC_FBpp0077254-aln 261 SPiltSdptsdsSDngesgk.............................................snkelnsvnessddservnkke 302
                             S   tS  tsd+SD ++  +                                             +               + +  +
                C34D1.5a  52 SGNSTSSTTSDDSDDESLHRsnqlkhletlfkesilrtsfsrpgvsntscdekldlvsedekkrlR---------------NTEAAR 123
                             55679999******9999995555555555555555554444444443332222222111111110...............111111 PP

  Tim-PC_FBpp0077254-aln 303 rkaskvsetenetssessekkvenvasaeaki 334
                             r ++k ++++  + +e ++  ++n   ++ +i
                C34D1.5a 124 RCREKIKRKTDDLETELTRLTARNEVMNQHRI 155
                             11111111111111111122222222222222 PP

>> Y62F5A.9  CE22710	WBGene00013387	status:Confirmed	UniProt:Q8T3A5	protein_id:CAD30454.1
   #    score  bias  c-Evalue  i-Evalue hmmfrom  hmm to    alifrom  ali to    envfrom  env to     acc
 ---   ------ ----- --------- --------- ------- -------    ------- -------    ------- -------    ----
   1 ?    5.1   0.2     0.017       5.1     724     816 ..      67     177 ..      54     191 .. 0.73

  Alignments for each domain:
  == domain 1    score: 5.1 bits;  conditional E-value: 0.017
  Tim-PC_FBpp0077254-aln 724 ddwsdlieyvihkFinkpkklssltnstteteivdd..................wteeekdslnwyyvqcnsskdvvaeilkkleee 792
                             d  +d +++v+ kF+++ +  ++    ++  + v+                     +  +d l  ++v   s ++ v+ ++++l+++
                Y62F5A.9  67 DYDEDKVQRVLDKFMESLPADQKKDFGRLYFDKVKLdyitskvhrvlgfyltrhQIQRLRDVLDKKFVEGASRSQLVEAMVEELTKD 153
                             45579999*******997777776666666555443467778888888886665555666777888888888888888888888888 PP

  Tim-PC_FBpp0077254-aln 793 glqektrlsiikqLleqniinkek 816
                              ++ek +++i + ++  +i n+++
                Y62F5A.9 154 VKREKAVKAIEQTMKDLKIFNRKN 177
                             888888888877777777777655 PP

>> Y62H9A.4  CE19240	WBGene00013392	status:Confirmed	UniProt:Q9XWT4	protein_id:CAA21561.1
   #    score  bias  c-Evalue  i-Evalue hmmfrom  hmm to    alifrom  ali to    envfrom  env to     acc
 ---   ------ ----- --------- --------- ------- -------    ------- -------    ------- -------    ----
   1 ?    5.1   0.8     0.017       5.2     264     396 ..      39     195 ..      15     202 .. 0.59

  Alignments for each domain:
  == domain 1    score: 5.1 bits;  conditional E-value: 0.017
  Tim-PC_FBpp0077254-aln 264 ltSdptsdsSDngesgksnkelnsvnessdd.................servnkkerkaskvsetenetssessekkvenvasaeak 333
                                  tsdsSD+ e+       +s ++s++                    + n+ + +++  +++e e++ e ++  v++  +a+a 
                Y62H9A.4  39 S----TSDSSDSSENEL-----KSRSNSDERypeypgvyapqppatnyGTNGNEYRPPNNVYEQNEYEQCKEIKHFSVHKHRTARAD 116
                             2....555555544433.....33344444444456677888887765333333344566677777778888888888888888888 PP

  Tim-PC_FBpp0077254-aln 334 ieslnesssadklesskekak.....sleagedekks..............visensdcgygtqvenreSistssneddlps 396
                             i+ ++ + ++ +  + +++ k     ++++g d   +               ++   +++y+ + + ++ + +s n+ +   
                Y62H9A.4 117 IKTVERKGKTYNIIACPNSGKpyalvAKKEGTD---AsfkfetefviqdtiLLASGYNFDYVAKCDDKNFVGKSFNDREVAI 195
                             877776544443333333222110003333333...1344777777777766677778899999999999999988887655 PP

>> Y48C3A.12  CE35370	WBGene00012994	status:Partially_confirmed	UniProt:Q9U290	protein_id:CAB60420.3
   #    score  bias  c-Evalue  i-Evalue hmmfrom  hmm to    alifrom  ali to    envfrom  env to     acc
 ---   ------ ----- --------- --------- ------- -------    ------- -------    ------- -------    ----
   1 ?   -0.7   0.2      0.91   2.8e+02     996    1065 ..      94     164 ..      41     185 .. 0.66
   2 ?    3.8   0.0      0.04        12     239     317 ..     187     304 ..     177     364 .. 0.59

  Alignments for each domain:
  == domain 1    score: -0.7 bits;  conditional E-value: 0.91
  Tim-PC_FBpp0077254-aln  996 kqkavativnftplPgsskviqeddsqeykitlklgk.lvasvsdlsvivesveelseelpapaisldste 1065
                              +   v++ +  t  Pg s+v+++d +++  it k+g  +v + s++ +  + + ++  +l+ ++ + ++++
               Y48C3A.12   94 QVTSVKSTRPDTGDPGDSEVVTTDSTESIIITRKNGVtIVRKTSNSLLLPDEKYDQIRQLSIDDFENKEKK 164 
                              55667778888889***********9999999999995666666666665666666777777754444433 PP

  == domain 2    score: 3.8 bits;  conditional E-value: 0.04
  Tim-PC_FBpp0077254-aln 239 lseSSEDNESNtSppkqgsddSSPiltSdptsdsSDngesgk............................................. 280
                              s  SE     +S++k+ ++dSSP   S  t   S  ++ ++                                             
               Y48C3A.12 187 QSTTSETTPGHSSSRKPSKEDSSPFDASSATPAPSQLETPQQqkptttrhfqvepvvlsepstpapvapapsietltstsppvtqql 273
                             67889999999********************99999888877556666666666666666666666666665555555555443333 PP

  Tim-PC_FBpp0077254-aln 281 ..........snkelnsvnessddservnkkerkaskvsetenetss 317
                                                        ++++e+k+  ++  +n  ++
               Y48C3A.12 274 apslseptfqV----------------IQTEESKNMSMDSVKNVVDA 304
                             33333333331................33333333333333333333 PP

>> K01A2.10  CE19519	WBGene00019284	status:Confirmed	UniProt:Q9TZ50	protein_id:CCD61961.1
   #    score  bias  c-Evalue  i-Evalue hmmfrom  hmm to    alifrom  ali to    envfrom  env to     acc
 ---   ------ ----- --------- --------- ------- -------    ------- -------    ------- -------    ----
   1 ?    4.9   5.3     0.019         6     752     850 ..      92     190 ..      52     198 .. 0.73

  Alignments for each domain:
  == domain 1    score: 4.9 bits;  conditional E-value: 0.019
  Tim-PC_FBpp0077254-aln 752 teteivddwteeekdslnwyyvqcnsskdvvaeilkkleeeglqektrlsiikqLleqniinkekyedllkvekqknerkveekres 838
                               + ++++  ee++++l++    +++  +  + i++k + + ++ek +++ i++L+eq  i+ ++  +l++  +++n+   + +++ 
                K01A2.10  92 EINRLGNELREEKRKTLHGDDDSADKIAELEKVITEKEAYTKNLEKKVSTTIQKLQEQITIQSDRIRQLNEELSDRNQTVTHLSQQL 178
                             223455567888888888887666666655555666666667899999*********************999988888888888888 PP

  Tim-PC_FBpp0077254-aln 839 eirklreqlakd 850
                                klre +a  
                K01A2.10 179 RAIKLREAMATS 190
                             888999988765 PP

>> F07A5.2  CE05555	WBGene00008541	status:Confirmed	UniProt:Q19138	protein_id:CAA96617.1
   #    score  bias  c-Evalue  i-Evalue hmmfrom  hmm to    alifrom  ali to    envfrom  env to     acc
 ---   ------ ----- --------- --------- ------- -------    ------- -------    ------- -------    ----
   1 ?    4.9   3.3      0.02         6     285     479 ..       7     198 ..       1     212 [. 0.54

  Alignments for each domain:
  == domain 1    score: 4.9 bits;  conditional E-value: 0.02
  Tim-PC_FBpp0077254-aln 285 lnsvnessddservnkkerk..askvsetenetssessekkvenvasaeakieslnesssadk.lesskekaksleagedekksvis 368
                              ns+n + d+++ + ++  +    +++ t ++t +++s+++ ++  s     +   +s+s+ + ++  ++++ s ++g     s+ s
                 F07A5.2   7 NNSHN-EADTLSSLLSSVGSsyDGESDSTFVSTGTTPSSSRRSRLDS---FLSTTSSSKSRPRiKSKLPRSSSSGFSGTGSERSISS 89 
                             33333.33443333333322002333333333333322222222222...2222222222323033345556666777777777888 PP

  Tim-PC_FBpp0077254-aln 369 ensdcgygtqvenreSistssn....eddlpsekpvhqkpksntkqrvnnkkragvt.vldkKelrrKklvkrgKsniinvkGLlhk 450
                             + s +g+     nr+ is+s +    + + +s+++  +k +   +     k+    + + +++ l rK l k+   + +++  ++++
                 F07A5.2  90 KRSKIGNTSG--NRNKISQSARrrllQAEIESRRNRSNKSPGSSR-----KSILKKSpMKKRRSLSRKSLPKKEHIPPVQKFAIIKN 169
                             8888887765..566666666511334566666666666644443.....4444444045667799999999999988888888888 PP

  Tim-PC_FBpp0077254-aln 451 tptdddisniLkeFtVdFLlkGynvLVee 479
                             +   +++  ++ e+  d   + ++ LV+ 
                 F07A5.2 170 PAARNQVRGFVAEYAQDPEFEAFELLVDG 198
                             88888888888888888777777777775 PP

>> K01B6.1  CE00238	WBGene00010453	locus:fozi-1	Zinc-finger motif C2H2 type	status:Partially_confirmed	UniProt:P34489	pr
   #    score  bias  c-Evalue  i-Evalue hmmfrom  hmm to    alifrom  ali to    envfrom  env to     acc
 ---   ------ ----- --------- --------- ------- -------    ------- -------    ------- -------    ----
   1 ?    4.1   2.0     0.034        11     244     329 ..      28     145 ..      19     178 .. 0.73

  Alignments for each domain:
  == domain 1    score: 4.1 bits;  conditional E-value: 0.034
  Tim-PC_FBpp0077254-aln 244 EDNESNtSppkqgsd.dSSPiltSdptsdsSDngesgk...............................snkelnsvnessddserv 298
                             +D  S tSp +      S  +ltS      + + + g                                ++   + +n+++++ + +
                 K01B6.1  28 DDCSSSTSPTNTSASdASMEMLTSLMNGAVAAAAAPGNalvkqespplttpplfnpdlallqfsqlfqaQQAMVQFHNQQKQQQQII 114
                             677788888876554045556666555555555444447788999999999999999999999999986666667778777888888 PP

  Tim-PC_FBpp0077254-aln 299 nkkerkaskvsetenetssessekkvenvas 329
                             ++++++++++++++n+++s+ss+++ ++++ 
                 K01B6.1 115 QQQQQQQQQQQQNQNPSQSQSSSSDRKRSYP 145
                             8888888999999999999988777766655 PP

>> Y37D8A.4  CE20209	WBGene00012546	status:Partially_confirmed	UniProt:Q9XWW5	protein_id:CAA21524.1
   #    score  bias  c-Evalue  i-Evalue hmmfrom  hmm to    alifrom  ali to    envfrom  env to     acc
 ---   ------ ----- --------- --------- ------- -------    ------- -------    ------- -------    ----
   1 ?    4.8   0.0     0.021       6.4     887     957 ..     136     210 ..      91     214 .. 0.83

  Alignments for each domain:
  == domain 1    score: 4.8 bits;  conditional E-value: 0.021
  Tim-PC_FBpp0077254-aln 887 k...epvsyhsvllkqsvpvvPwntkqvailkdlkfllllhklgfhlpvd.agkvfvripefwtadflyevalkl 957
                                 +++s+ +  ++q  +++ w + +v  l+  ++ ++   ++f l +d + k +v+  e++t++  y + +kl
                Y37D8A.4 136 SngfSDSSFLISFFRQKYVLSIWRKTKVEHLVIRNYQKKNGTMAFQLDIDrSFKNLVELTEYYTKNKSYVLCTKL 210
                             144588999999*************************************9567************9988877776 PP

>> C14A6.12  CE41763	WBGene00050955	status:Predicted	UniProt:A8WI09	protein_id:CAP19317.1
   #    score  bias  c-Evalue  i-Evalue hmmfrom  hmm to    alifrom  ali to    envfrom  env to     acc
 ---   ------ ----- --------- --------- ------- -------    ------- -------    ------- -------    ----
   1 ?    4.7   0.3     0.022       6.7     270     313 ..      65     107 ..      59     120 .. 0.73

  Alignments for each domain:
  == domain 1    score: 4.7 bits;  conditional E-value: 0.022
  Tim-PC_FBpp0077254-aln 270 sdsSDngesgksnkelnsvnessddservnkkerkaskvseten 313
                              d+SDn+++ k n++  + + ++d+ ++++++  ++++++  ++
                C14A6.12  65 ADDSDNDANVK-NSTTSEPEIEDDTDSELESEILETDEMDAVTT 107
                             69*********.77777777788877777777777777665544 PP

>> C30H6.12  CE43622	WBGene00044238	status:Partially_confirmed	UniProt:Q564W5	protein_id:CAI79147.3
   #    score  bias  c-Evalue  i-Evalue hmmfrom  hmm to    alifrom  ali to    envfrom  env to     acc
 ---   ------ ----- --------- --------- ------- -------    ------- -------    ------- -------    ----
   1 ?    5.0   3.7     0.018       5.5     260     333 ..      47     121 ..      14     152 .. 0.58

  Alignments for each domain:
  == domain 1    score: 5.0 bits;  conditional E-value: 0.018
  Tim-PC_FBpp0077254-aln 260 SSPiltSdptsdsSDngesgksnkelnsvnessdd.servnkkerkaskvsetenetssessekkvenvasaeak 333
                               Pi+t+ p+s       s ++ +e +++ +s+    ++ +++ +k+++++ t+++ts+++ +kk+++  ++e  
                C30H6.12  47 GKPIFTATPSSTVGSPVLSDRRSSEEKEKKKSKSRsGSKKRSSSQKKKTTTTTTTKTSQKTAKKKEAKDVTKEKD 121
                             556666666666544444444444444443333321333333333333333334434444333333332222222 PP

>> F02E9.1  CE09183	WBGene00008528	status:Confirmed	UniProt:O01314	protein_id:CAB04047.1
   #    score  bias  c-Evalue  i-Evalue hmmfrom  hmm to    alifrom  ali to    envfrom  env to     acc
 ---   ------ ----- --------- --------- ------- -------    ------- -------    ------- -------    ----
   1 ?    5.0   0.8     0.017       5.3     346     381 ..      64      99 ..      26     132 .. 0.78

  Alignments for each domain:
  == domain 1    score: 5.0 bits;  conditional E-value: 0.017
  Tim-PC_FBpp0077254-aln 346 lesskekaksleagedekksvisensdcgygtqven 381
                             ++s++e++k+ ++++++k +  se++++g    ve+
                 F02E9.1  64 KNSENEEEKNDKKNKKKKDENKSEKKNSGESEDVEE 99 
                             566666666666677777777778888887777774 PP

>> D1081.10  CE45470	WBGene00045508	status:Partially_confirmed	UniProt:A7LPH7	protein_id:CAO82023.2
   #    score  bias  c-Evalue  i-Evalue hmmfrom  hmm to    alifrom  ali to    envfrom  env to     acc
 ---   ------ ----- --------- --------- ------- -------    ------- -------    ------- -------    ----
   1 ?    4.6   2.5     0.024       7.3     954    1079 ..      72     193 ..      59     212 .. 0.65

  Alignments for each domain:
  == domain 1    score: 4.6 bits;  conditional E-value: 0.024
  Tim-PC_FBpp0077254-aln  954 alklaPidksklkfdlddlksvlslekikkatvlltnylslskqkavativnftplPgsskviqeddsqeykitlklgklva... 1035
                              ++  +Pidks l  + ++  sv++     k          +s++  v+t    t+ P   + i+++    + + +++ ++++   
                D1081.10   72 VHTTTPIDKSPLTTQTSTQVSVNTSSDSSK----------TSDNSTVSTGTAVTETPTKKREITTEIPPTNAVFISQTHVLTsss 146 
                              555556666665555544444444333333..........335556666666666666666666666555555555555444444 PP

  Tim-PC_FBpp0077254-aln 1036 ...svsdlsvivesveelseelpapaisldstevevlesvcetasva 1079
                                 + +++  + +s+++ s+e  + + + +s+e++v+ s+cet   a
                D1081.10  147 wfiKWKKSKHTERSKSDSSQEKESGKWTWKSDETPVNSSICETDRSA 193 
                              443666777777888888888888899999************97655 PP

>> K03A1.4a  CE45517	WBGene00019352	calmodulin calcium-binding sites	status:Confirmed	UniProt:Q21165	protein_id:CCD72544
   #    score  bias  c-Evalue  i-Evalue hmmfrom  hmm to    alifrom  ali to    envfrom  env to     acc
 ---   ------ ----- --------- --------- ------- -------    ------- -------    ------- -------    ----
   1 ?    4.7   0.7     0.022       6.7     738     876 ..      26     162 ..       5     181 .. 0.63

  Alignments for each domain:
  == domain 1    score: 4.7 bits;  conditional E-value: 0.022
  Tim-PC_FBpp0077254-aln 738 inkpkklssltnstteteivddwteeekdslnwyyvqcnsskdvvaeilkkleeeglqektrlsiikqLl.....eqniinkekyed 819
                               k+++  ++t s+ +++       ee +    ++   n  + +++e+ k ++++g q+ t+l     ++     ++ +i+ +++  
                K03A1.4a  26 TSKERETTQITASNCKNK------IEEYKRAFNFFDANNDGRITIDELEKAMQKCG-QKPTKLELRLIMYhgdndQNGVITFDEFAH 105
                             444444333333333322......23444444455566778899************.666666555544422221345899999999 PP

  Tim-PC_FBpp0077254-aln 820 llkvekqknerkveekreseirklreqlakdnkskfldwlqkvlldtcyaklqiakk 876
                             l++   + n+ + ++ re+     +++    +k ++l+++++  l++++ +  +++ 
                K03A1.4a 106 LMNGTASMNQYTYDQLREQFDMFDKDKDGFIEKMEMLSIVRELSLQASFPRQVVEQL 162
                             999988888777765554433333333334457788899999999988887766554 PP

>> T19H5.4b  CE43368	WBGene00011849	status:Confirmed	UniProt:B7WN70	protein_id:CAT01057.1
   #    score  bias  c-Evalue  i-Evalue hmmfrom  hmm to    alifrom  ali to    envfrom  env to     acc
 ---   ------ ----- --------- --------- ------- -------    ------- -------    ------- -------    ----
   1 ?    4.7   2.0     0.021       6.6     269     365 ..      54     148 ..      12     167 .. 0.65

  Alignments for each domain:
  == domain 1    score: 4.7 bits;  conditional E-value: 0.021
  Tim-PC_FBpp0077254-aln 269 tsdsSDngesgksnkelnsvnessddservnkkerkaskvsetenetssessekkvenvasaeakieslnesssadklesskekaks 355
                             +s++ D++ ++k  +++++++ +    + +++++rk++++    + t+se+ + +  ++++++a  e+ln+ ss  k  s +++ +s
                T19H5.4b  54 SSEDVDENDNKKV-SQPQNNGFGALRRSVIRQSKRKQDQDAIAAR-TASEPASARRLSAKKEKAVTEPLNQVSSMFKIISIEKNWES 138
                             4555666666662.2222233233334444555544444444444.66666666666666666777777777777777777777766 PP

  Tim-PC_FBpp0077254-aln 356 leagedekks 365
                              +a ++e ++
                T19H5.4b 139 FDATDNEDND 148
                             6666665444 PP

>> Y11D7A.7  CE20190	WBGene00012431	status:Partially_confirmed	UniProt:Q9XWR5	protein_id:CAA21583.1
   #    score  bias  c-Evalue  i-Evalue hmmfrom  hmm to    alifrom  ali to    envfrom  env to     acc
 ---   ------ ----- --------- --------- ------- -------    ------- -------    ------- -------    ----
   1 ?    4.6   4.5     0.023       7.2     274     425 ..      89     183 ..      25     197 .. 0.63

  Alignments for each domain:
  == domain 1    score: 4.6 bits;  conditional E-value: 0.023
  Tim-PC_FBpp0077254-aln 274 Dngesgksnkelnsvnessddservnkkerkaskvsetenetssessekkvenvasaeakieslnesssadklesskekaksleage 360
                             D+g ++k  +e + v e++++ +++ k+ ++++  +++++ ++++ s+++ ++++ a+++ ++ +es +++k++s++  + s   + 
                Y11D7A.7  89 DGGVNMKILEECQRVKEEDEKWQKIFKEMKQRDAENKKRRDLANS-SSRDGSSSSIANSRSNDNHESFKSSKNKSTTLGHASFLLKT 174
                             666666666666666666666666666665555555555544433.33344444444444444444444444444444444444444 PP

  Tim-PC_FBpp0077254-aln 361 dekksvisensdcgygtqvenreSistssneddlpsekpvhqkpksntkqrvnnkkragvtvldk 425
                             ++                                                         ++  ++
                Y11D7A.7 175 QK--------------------------------------------------------LSSFHEQ 183
                             33........................................................3333333 PP

>> Y47G6A.13  CE22097	WBGene00021639	protein kinase	status:Partially_confirmed	UniProt:Q9N3T7	protein_id:CCD72558.1
   #    score  bias  c-Evalue  i-Evalue hmmfrom  hmm to    alifrom  ali to    envfrom  env to     acc
 ---   ------ ----- --------- --------- ------- -------    ------- -------    ------- -------    ----
   1 ?    4.4   6.0     0.028       8.5     293     393 ..     318     427 ..     245     443 .. 0.62

  Alignments for each domain:
  == domain 1    score: 4.4 bits;  conditional E-value: 0.028
  Tim-PC_FBpp0077254-aln 293 ddservnkkerkaskvsetenetssessekkv..envasaeakieslnesssadklesskekaksle..agedekks.......vis 368
                             +  e+ +k+e+++++++++ene+s++s+++ +  ++++ ++    +++e+++++ ++s +++++ l+  +g++           + s
               Y47G6A.13 318 E-KEEKEKEEKEKKEKENKENELSADSMKTAIpaKSAKAESEVAGEVDEQKKVKDNSSGEQQQDTLNvdKGNKL--IsakdmasSRS 401
                             2.222222333334444444445555553332102222222223355555555444444444443331023222..12355555666 PP

  Tim-PC_FBpp0077254-aln 369 e.nsdcgygtqvenreSistssnedd 393
                             e n+++ ygt  +  +S++  s + +
               Y47G6A.13 402 EvNENSQYGTPAKAGNSVTGDSIDME 427
                             64678899999999999988776655 PP

>> E02H4.3a  CE31462	WBGene00006517	locus:tag-172	serine\/threonine kinase (CLK subfamily)	status:Partially_confirmed	Un
   #    score  bias  c-Evalue  i-Evalue hmmfrom  hmm to    alifrom  ali to    envfrom  env to     acc
 ---   ------ ----- --------- --------- ------- -------    ------- -------    ------- -------    ----
   1 ?    4.2   0.7     0.031       9.6     342     400 ..     412     472 ..     331     502 .. 0.73

  Alignments for each domain:
  == domain 1    score: 4.2 bits;  conditional E-value: 0.031
  Tim-PC_FBpp0077254-aln 342 sadklesskekaksleage..dekksvisensdcgygtqvenreSistssneddlpsekpv 400
                             ++++++ +ke+++++ a++  + + ++ s +  +g+ t v+   S +ts+++   +  kp+
                E02H4.3a 412 TTTNNNNNKEQTDEQRAKKtvNAVAAAFSTQAGSGNATTVDDPASTTTSKENPAAQPPKPK 472
                             22333333333333333320033444899************99999999988766666654 PP

>> T21G5.6  CE40311	WBGene00044898	status:Confirmed	UniProt:A4V4W1	protein_id:CCD67596.1
   #    score  bias  c-Evalue  i-Evalue hmmfrom  hmm to    alifrom  ali to    envfrom  env to     acc
 ---   ------ ----- --------- --------- ------- -------    ------- -------    ------- -------    ----
   1 ?    4.5   0.7     0.025       7.7     390     435 ..      35      81 ..      19      85 .. 0.74

  Alignments for each domain:
  == domain 1    score: 4.5 bits;  conditional E-value: 0.025
  Tim-PC_FBpp0077254-aln 390 neddlpsekpvhqkpksn.tkqrvnnkkragvtvldkKelrrKklvk 435
                              ed l+ ekp+h + +++ ++ r + ++r+ ++  d+ + +r k v 
                 T21G5.6  35 VEDGLEIEKPSHARHHHHkHHIRHKHRRRSLTSEEDRTKTQRNKQVM 81 
                             4889999*****99855404456667777788889999999988775 PP

>> F53H4.2  CE41403	WBGene00010007	status:Confirmed	UniProt:Q93778	protein_id:CAB03134.2
   #    score  bias  c-Evalue  i-Evalue hmmfrom  hmm to    alifrom  ali to    envfrom  env to     acc
 ---   ------ ----- --------- --------- ------- -------    ------- -------    ------- -------    ----
   1 ?    4.7   0.1     0.023         7     837     887 ..      36      83 ..      15     179 .. 0.70

  Alignments for each domain:
  == domain 1    score: 4.7 bits;  conditional E-value: 0.023
  Tim-PC_FBpp0077254-aln 837 eseirklreqlakdnkskfldwlqkvlldtcyaklqiakkdkllvteklkk 887
                             +++i   ++q+++d  + f++++qk ll ++  +  +++k+k +  e++  
                 F53H4.2  36 AENI-TECDQISQDIAKCFVSVIQKNLLSASSWEALLMDKNK-M-IEMISD 83 
                             3333.459********************99887777777642.2.233332 PP

>> F46F6.4b  CE02236	WBGene00001122	locus:dyf-6	status:Confirmed	UniProt:Q20474	protein_id:CAA90337.1
   #    score  bias  c-Evalue  i-Evalue hmmfrom  hmm to    alifrom  ali to    envfrom  env to     acc
 ---   ------ ----- --------- --------- ------- -------    ------- -------    ------- -------    ----
   1 ?    4.4   0.7     0.027       8.4     280     406 ..      41     138 ..       5     157 .. 0.54

  Alignments for each domain:
  == domain 1    score: 4.4 bits;  conditional E-value: 0.027
  Tim-PC_FBpp0077254-aln 280 k...........snkelnsvnessddservnkkerkaskvsetenetssessekkvenvasaeakieslnesssadklesskekaks 355
                             +           +                                        +++  ++ ++ +++++  ++++   ++s++++ +
                F46F6.4b  41 QiraleedqgiyY----------------------------------------NEEVVASPKNESDDDIPLRRIQLSHQTSTQQHPE 87 
                             2222222222221........................................2223334445555555555555444444444444 PP

  Tim-PC_FBpp0077254-aln 356 leagedekksvisensdcgygtqvenreSistssneddlpsekpvhqkpks 406
                              ++ ++++     e        ++e+r S+  s + d+++  +++h + +s
                F46F6.4b  88 DSEPQEVIDVNDIELPAGEAQPNMERRRSVRFSGRHDEEEDGRNKHFRTPS 138
                             444444444334455555555667777777777777777777777766655 PP

>> F54B11.7  CE05931	WBGene00010030	status:Partially_confirmed	UniProt:Q20742	protein_id:CAA94139.1
   #    score  bias  c-Evalue  i-Evalue hmmfrom  hmm to    alifrom  ali to    envfrom  env to     acc
 ---   ------ ----- --------- --------- ------- -------    ------- -------    ------- -------    ----
   1 ?    4.1   0.3     0.033        10     105     169 ..     101     167 ..      79     186 .. 0.85

  Alignments for each domain:
  == domain 1    score: 4.1 bits;  conditional E-value: 0.033
  Tim-PC_FBpp0077254-aln 105 tifelnkllttskeaftdlkstkavidylkeilekd..lklslekcdsinncLlLlrniLhiPevka 169
                              ++e+ ++  + k+ +td+ ++k  ++  k+ + k   + l+ ek+d++   +  +r iL++  +k 
                F54B11.7 101 LLVEIANINHSVKQLLTDMDTVKEDVNNTKNAVSKIetTALNAEKLDEVYGMIHEMRGILYVIATKV 167
                             578999999***********************998878999*******************9976665 PP

>> W04G5.3  CE14586	WBGene00012264	status:Predicted	UniProt:O18168	protein_id:CAB07680.1
   #    score  bias  c-Evalue  i-Evalue hmmfrom  hmm to    alifrom  ali to    envfrom  env to     acc
 ---   ------ ----- --------- --------- ------- -------    ------- -------    ------- -------    ----
   1 ?    4.6   0.0     0.024       7.3     897     934 ..      28      65 ..      12      69 .. 0.89

  Alignments for each domain:
  == domain 1    score: 4.6 bits;  conditional E-value: 0.024
  Tim-PC_FBpp0077254-aln 897 lkqsvpvvPwntkqvailkdlkfllllhklgfhlpvda 934
                             l+q + v+ w+++q+ ilk l fl l + + f l + +
                 W04G5.3  28 LQQKKKVTCWTKEQFLILKFLIFLNLSNLIKFNLNIPS 65 
                             6788999*********************9999998765 PP

>> Y41E3.7b  CE39435	WBGene00012765	status:Confirmed	UniProt:Q2XMY1	protein_id:CAJ43917.1
   #    score  bias  c-Evalue  i-Evalue hmmfrom  hmm to    alifrom  ali to    envfrom  env to     acc
 ---   ------ ----- --------- --------- ------- -------    ------- -------    ------- -------    ----
   1 ?    4.3   0.4     0.029       8.8     298     403 ..      82     189 ..      54     278 .. 0.57

  Alignments for each domain:
  == domain 1    score: 4.3 bits;  conditional E-value: 0.029
  Tim-PC_FBpp0077254-aln 298 vnkkerkaskvsetenetssessekkven..vasaeaki.eslnesssadklesskekaksleagedekksvisensdcgygtqven 381
                             v+k+++ +++  + ++++++ +s ++v++     ++ +i e ln+++ ++++   +e++  + ++++ + + + e+    y+ qv  
                Y41E3.7b  82 VKKDAELKEFAPQVTEQSAQPPSLQQVDQrlFEDQRKQIqEALNAQTFHQFSAYAQEQFPGQPEQQTTLIRQLQEQHYQQYMSQVYA 168
                             44444444444444443333333333333113333333314567777777777777777777777777777888999999******9 PP

  Tim-PC_FBpp0077254-aln 382 reSistssneddlpsekpvhqk 403
                             ++S +    e  +p+e  +hq 
                Y41E3.7b 169 QQSTTPNGAEM-NPEESHQHQI 189
                             99976555444.4555555653 PP

>> K08F9.4  CE11948	WBGene00010687	status:Confirmed	UniProt:O17941	protein_id:CAB05811.1
   #    score  bias  c-Evalue  i-Evalue hmmfrom  hmm to    alifrom  ali to    envfrom  env to     acc
 ---   ------ ----- --------- --------- ------- -------    ------- -------    ------- -------    ----
   1 ?    4.8   0.2      0.02       6.2     237     281 ..      18     107 ..       8     439 .. 0.82

  Alignments for each domain:
  == domain 1    score: 4.8 bits;  conditional E-value: 0.02
  Tim-PC_FBpp0077254-aln 237 aslseSSEDNESN..tSppkqgsddSSPiltSdptsdsSDngesgk......................................... 280
                             +s se  E+ E       p   s+   P   Sd +s +SD+++                                            
                 K08F9.4  18 SSDSENEEEEEEEeiQPGPADSSESENPSSSSDSSSSDSDSDSDAApkkniiaprrrgvllqhhlnvlpetrrliicsgqkidenff 104
                             444554444443300344556666778999***999999988766544566666666666666666666665555555555555555 PP

  Tim-PC_FBpp0077254-aln 281 ..s 281
                               +
                 K08F9.4 105 sfT 107
                             552 PP

>> C33D12.7  CE42074	WBGene00000451	locus:ceh-30	homeobox protien	status:Confirmed	UniProt:Q22909	protein_id:CCD66474.1
   #    score  bias  c-Evalue  i-Evalue hmmfrom  hmm to    alifrom  ali to    envfrom  env to     acc
 ---   ------ ----- --------- --------- ------- -------    ------- -------    ------- -------    ----
   1 ?    4.3   1.9      0.03       9.1     233     306 ..      46     118 ..      41     171 .. 0.61

  Alignments for each domain:
  == domain 1    score: 4.3 bits;  conditional E-value: 0.03
  Tim-PC_FBpp0077254-aln 233 lwlEaslseSSEDNESNtSppkqgsd.dSSPiltSdptsdsSDngesgk........snkelnsvnessddservnkkerkas 306
                              +lE s  +SS  N+   Sp++ +sd   SP   S         g+++k        ++k+l++ ++  ++          ++
                C33D12.7  46 DILEQSPNNSSHSNDHDPSPQSIKSDfSTSPRASSPGGDRMGSPGSCKKsrkartifTDKQLQELENTFEK----------QK 118
                             5789999*******************666777666555555667777774444444322222222222222..........22 PP

>> Y53C12A.7  CE35104	WBGene00013142	status:Confirmed	UniProt:Q7YWN2	protein_id:CAE18042.1
   #    score  bias  c-Evalue  i-Evalue hmmfrom  hmm to    alifrom  ali to    envfrom  env to     acc
 ---   ------ ----- --------- --------- ------- -------    ------- -------    ------- -------    ----
   1 ?    4.6   0.3     0.024       7.3     336     396 ..      15      74 ..       2     123 .. 0.74

  Alignments for each domain:
  == domain 1    score: 4.6 bits;  conditional E-value: 0.024
  Tim-PC_FBpp0077254-aln 336 slnesssadklesskekaksleagedekksvisensdcgygtqvenreSistssneddlps 396
                              l  ++++++++s+++ +k+ ++++ ++k+    + +    t v+ +e +++ sn+ddl +
               Y53C12A.7  15 ML-REKMKNHKKSKPSGKKKEKNEQIVAKADKPTSVQNPARTLVQIQEILAENSNNDDLSK 74 
                             23.3355666666666666665555555554445555566788888999999999999865 PP

>> T24H10.7e  CE43044	WBGene00012005	locus:jun-1	status:Confirmed	UniProt:B5U8L4	protein_id:CAR64685.1
   #    score  bias  c-Evalue  i-Evalue hmmfrom  hmm to    alifrom  ali to    envfrom  env to     acc
 ---   ------ ----- --------- --------- ------- -------    ------- -------    ------- -------    ----
   1 ?    4.3   0.3     0.029       8.9     248     334 ..      35     121 ..      34     157 .. 0.51

  Alignments for each domain:
  == domain 1    score: 4.3 bits;  conditional E-value: 0.029
  Tim-PC_FBpp0077254-aln 248 SNtSppkqgsddS.SPiltSdptsdsSD..ngesgksnkelnsvnessddservnkkerkaskvsetenetssessekkvenvasae 331
                             S tSp + +  dS S  + +d t +sS   ++++ k     n +n +s +++  +kk+ ++++  +  +++++++++kk++++++ e
               T24H10.7e  35 SSTSPFNFCTSDSsSSPISADSTPKSSPffGDANPK-FPFFNFMNGDSMALDDQEKKKLERKRARN--RQAATKCRQKKMDRIKELE 118
                             678998887665414445668888888533555655.44444444333333333322222222222..2224444444444444333 PP

  Tim-PC_FBpp0077254-aln 332 aki 334
                              ++
               T24H10.7e 119 EQV 121
                             333 PP

>> R07H5.10a  CE44611	WBGene00011130	locus:zip-6	status:Partially_confirmed	UniProt:D3YT26	protein_id:CBK19464.1
   #    score  bias  c-Evalue  i-Evalue hmmfrom  hmm to    alifrom  ali to    envfrom  env to     acc
 ---   ------ ----- --------- --------- ------- -------    ------- -------    ------- -------    ----
   1 ?    4.2   3.0     0.031       9.5     785     852 ..     161     233 ..      80     247 .. 0.62

  Alignments for each domain:
  == domain 1    score: 4.2 bits;  conditional E-value: 0.031
  Tim-PC_FBpp0077254-aln 785 ilkkleeeglqektrlsiikqLleqniinkekyedllkvekqknerkve....ekrese.irklreqlakdnk 852
                             + +  e++ ++ek ++   ++L + n+++ +k e+l++  ++ ++r+       +re++ +r+l+++l++  +
               R07H5.10a 161 VKRCREKKKNEEKYKKEAFENLIRSNLVKDQKIEQLNNLVQSGKQRENArimeVQREKNiLRQLKNELTRIPN 233
                             4455566677788888889999999999988888888754433333322243344444424667777766555 PP

>> F21C10.10  CE30758	WBGene00017659	status:Confirmed	UniProt:Q19660	protein_id:CCD61441.1
   #    score  bias  c-Evalue  i-Evalue hmmfrom  hmm to    alifrom  ali to    envfrom  env to     acc
 ---   ------ ----- --------- --------- ------- -------    ------- -------    ------- -------    ----
   1 ?    4.3   0.3     0.029       8.9     872     974 ..      36     142 ..      10     219 .. 0.61

  Alignments for each domain:
  == domain 1    score: 4.3 bits;  conditional E-value: 0.029
  Tim-PC_FBpp0077254-aln 872 qiakkdkllvteklkk...epvsyhsvl.lkqsvpvvPwntkqvailkdlkfllllhklgfhlpvdagkvfvripefwtadflyeva 954
                             +  k+d  ++++ l++   +++ + ++  ++q   ++  n k++ + +d + +  + ++   + +d   +f++  +  ++ ++ ++ 
               F21C10.10  36 NALKFDSSVIKAILQEdseKKIPFEFIDdIRQQQKLADKNFKKINVTTDISKIEAADQIIDACSADESSLFINTAKAVPNATIISLN 122
                             444454444444444444344445555324566667777777777777777777777777777777777777777777777777777 PP

  Tim-PC_FBpp0077254-aln 955 lklaPidksklkfdlddlks 974
                              + +Pi ++++  ++ +  +
               F21C10.10 123 GEKSPIHSNHVSVKMYSPIH 142
                             77777777776554433222 PP

>> K02H11.9  CE30380	WBGene00019350	status:Partially_confirmed	UniProt:Q8T7Y5	protein_id:CCD67036.1
   #    score  bias  c-Evalue  i-Evalue hmmfrom  hmm to    alifrom  ali to    envfrom  env to     acc
 ---   ------ ----- --------- --------- ------- -------    ------- -------    ------- -------    ----
   1 ?    4.3   1.5     0.029       8.9     259     340 ..      60     140 ..      18     205 .. 0.56

  Alignments for each domain:
  == domain 1    score: 4.3 bits;  conditional E-value: 0.029
  Tim-PC_FBpp0077254-aln 259 dSSPiltSdptsdsSDngesgksnkelnsvnessddservnkkerkaskvsetenetssess...........ekkvenvasaeaki 334
                              SSP + Sd  s  SD+g+s+  +++ +  +e++++ e ++k+++k + ++e  +++    +           +           k 
                K02H11.9  60 YSSPTI-SDDQSIGSDEGSSMT-DENVRLLQEKDQTIEILKKQLEKLKLDNESYEKSFFIVNdmyataeieqmK----------KKL 134
                             689975.788889999999998.444444554444444444444444443333332211111212211111111..........111 PP

  Tim-PC_FBpp0077254-aln 335 eslnes 340
                             +++n++
                K02H11.9 135 NKMNVK 140
                             111111 PP

>> ZC328.3a  CE34444	WBGene00022593	status:Partially_confirmed	UniProt:O02054	protein_id:CCD73297.1
   #    score  bias  c-Evalue  i-Evalue hmmfrom  hmm to    alifrom  ali to    envfrom  env to     acc
 ---   ------ ----- --------- --------- ------- -------    ------- -------    ------- -------    ----
   1 ?    4.1   2.6     0.033        10     310     375 ..     205     270 ..      10     300 .. 0.55

  Alignments for each domain:
  == domain 1    score: 4.1 bits;  conditional E-value: 0.033
  Tim-PC_FBpp0077254-aln 310 etenetssessekkvenvasaeakieslnesssadklesskekaksleagedekksvisensdcgy 375
                              +++++++++ +   + +++++++ e++ + ss+++++s   ++++++ ++++ k+  s++s +  
                ZC328.3a 205 SEDKNSQNQTPPDGSTPASTKNTSTENMTNLSSRSFNSSISPRTEASTLKNNNDKDNTSQSSTSSD 270
                             111222233333333333344444444333333333333333333322222222222222222221 PP

>> Y113G7C.1  CE23304	WBGene00013771	Protein-tyrosine phosphatase	status:Partially_confirmed	UniProt:Q9XWA6	protein_id:C
   #    score  bias  c-Evalue  i-Evalue hmmfrom  hmm to    alifrom  ali to    envfrom  env to     acc
 ---   ------ ----- --------- --------- ------- -------    ------- -------    ------- -------    ----
   1 ?    3.3   6.9     0.059        18     291     417 ..    1017    1138 ..     933    1151 .. 0.55

  Alignments for each domain:
  == domain 1    score: 3.3 bits;  conditional E-value: 0.059
  Tim-PC_FBpp0077254-aln  291 ssddservnkkerkaskvsetenetssessekkvenvasaeakieslnesss.adklesskekaksleagedekksvisensdcg 374 
                              + ++ ++ +++  + +++ + e+    +  +++ +++  ++ak ++  +++  +d  e +k++++  +++++++k++  +++ ++
               Y113G7C.1 1017 DREEEKKRKTQDFQDQQDADIER----AEADEQRRKMNVERAKKDEERAKKDkRDAEERRKKDEERAKKDKEDAKKAKEDQEKID 1097
                              22222222222222222222222....2222222333333332222222222022222223323333333333333344444444 PP

  Tim-PC_FBpp0077254-aln  375 .ygtqvenreSistssneddlpsekpvhqkpksntkqrvnnkkr 417 
                                  +v++re  s ++ e +++ ek  ++    + kq   nk+r
               Y113G7C.1 1098 kLAAEVKEREEKSLARHEKEEEDEKRRLKEE-EDVKQL--NKER 1138
                              1467899999999999998888888776554.233332..3444 PP

>> C13F10.7  CE08148	WBGene00015746	status:Confirmed	UniProt:O01489	protein_id:CCD63117.1
   #    score  bias  c-Evalue  i-Evalue hmmfrom  hmm to    alifrom  ali to    envfrom  env to     acc
 ---   ------ ----- --------- --------- ------- -------    ------- -------    ------- -------    ----
   1 ?    4.4  10.0     0.028       8.5     265     371 ..     108     211 ..      13     221 .. 0.58

  Alignments for each domain:
  == domain 1    score: 4.4 bits;  conditional E-value: 0.028
  Tim-PC_FBpp0077254-aln 265 tSdptsdsSDngesgksnkelnsvnessddservnkkerkaskvsetenetssessekkvenvasaeakieslnesssadklesske 351
                             +S  +s+sSD ++ +   +++++++  ++  ++ +k+++ka+k +++e++   + ++ + ++ +  ++  ++ + +++++ +es+ke
                C13F10.7 108 VSSTSSESSDDETPLIALEKQRKKE--KKLKKKAKKEKKKAKKLEKKERKKERKEKR-RRRDDSDDSSDSDEEEDRKRKKSKESKKE 191
                             4566677777666655222222222..222233333333333333333322233222.22233333333333344444445555555 PP

  Tim-PC_FBpp0077254-aln 352 kaksleagedekksvisens 371
                             k k  ++  d+  ++    +
                C13F10.7 192 KRKRRHSSSDDRSASSDSDD 211
                             55555444444444222233 PP

>> Y97E10AR.3  CE23172	WBGene00022398	status:Confirmed	UniProt:Q9N2U8	protein_id:CCD71180.1
   #    score  bias  c-Evalue  i-Evalue hmmfrom  hmm to    alifrom  ali to    envfrom  env to     acc
 ---   ------ ----- --------- --------- ------- -------    ------- -------    ------- -------    ----
   1 ?    4.0   0.1     0.035        11     820     877 ..     174     236 ..     158     299 .. 0.74

  Alignments for each domain:
  == domain 1    score: 4.0 bits;  conditional E-value: 0.035
  Tim-PC_FBpp0077254-aln 820 llkvekqknerkve.....ekreseirklreqlakdnkskfldwlqkvlldtcyaklqiakkd 877
                             l  + +++++ +v+        ++ i  l   l+++ +s +ld+l++  l++++  ++ a ++
              Y97E10AR.3 174 LDDTAQDSQDSQVDvvdreSGSQESITDLLGSLKNNMNSTMLDVLEHFKLNANFEGINYAPQN 236
                             5555555555555443443455666*****************************999877664 PP

>> R03A10.1  CE06207	WBGene00010981	status:Partially_confirmed	UniProt:Q21655	protein_id:CAA93670.1
   #    score  bias  c-Evalue  i-Evalue hmmfrom  hmm to    alifrom  ali to    envfrom  env to     acc
 ---   ------ ----- --------- --------- ------- -------    ------- -------    ------- -------    ----
   1 ?    4.2   0.1     0.031       9.6     763     833 ..      34     104 ..       4     116 .. 0.81

  Alignments for each domain:
  == domain 1    score: 4.2 bits;  conditional E-value: 0.031
  Tim-PC_FBpp0077254-aln 763 eekdslnwyyvqcnsskdvvaeilkkleeeglqektrlsiikqLleqniinkekyedllkvekqknerkve 833
                             +  ++l     q  + ++v+++ +k+l+e  +++  ++ + +++ +   i  +  e+l+kve+q++  +v 
                R03A10.1  34 QASETLLTSAKQFSHVEQVIDNTDKLLREIEQMVDGVTKNAEDMEKGLDIVCDVQECLQKVERQNYYSAVP 104
                             55667888889999999************999999999999***99999999999*******999987775 PP

>> R07H5.10b  CE44690	WBGene00011130	locus:zip-6	status:Partially_confirmed	UniProt:D3YT27	protein_id:CBK19465.1
   #    score  bias  c-Evalue  i-Evalue hmmfrom  hmm to    alifrom  ali to    envfrom  env to     acc
 ---   ------ ----- --------- --------- ------- -------    ------- -------    ------- -------    ----
   1 ?    3.9   3.0     0.037        11     785     852 ..     181     253 ..     101     267 .. 0.62

  Alignments for each domain:
  == domain 1    score: 3.9 bits;  conditional E-value: 0.037
  Tim-PC_FBpp0077254-aln 785 ilkkleeeglqektrlsiikqLleqniinkekyedllkvekqknerkve....ekrese.irklreqlakdnk 852
                             + +  e++ ++ek ++   ++L + n+++ +k e+l++  ++ ++r+       +re++ +r+l+++l++  +
               R07H5.10b 181 VKRCREKKKNEEKYKKEAFENLIRSNLVKDQKIEQLNNLVQSGKQRENArimeVQREKNiLRQLKNELTRIPN 253
                             4455566677788888889999999999988888888754433333322243344444424667777766555 PP

>> Y38C9A.1  CE31104	WBGene00021411	status:Partially_confirmed	UniProt:Q9UAZ3	protein_id:CCD71976.1
   #    score  bias  c-Evalue  i-Evalue hmmfrom  hmm to    alifrom  ali to    envfrom  env to     acc
 ---   ------ ----- --------- --------- ------- -------    ------- -------    ------- -------    ----
   1 ?    3.3   0.4     0.057        17     791     861 ..    1249    1319 ..    1178    1370 .. 0.70

  Alignments for each domain:
  == domain 1    score: 3.3 bits;  conditional E-value: 0.057
  Tim-PC_FBpp0077254-aln  791 eeglqektrl.siikqLleqniinkekyedllkvekqknerkveekreseirklr.eqlakd..nkskfldwlqk 861 
                              +e    k ++ +  k  +e ++ ++ ++ +l+k+ +++ +++  ek+++e + l   +la++  ++ ++++wl++
                Y38C9A.1 1249 QE----KAKKeAQEKARREAEAKKEAQLAQLMKIAEERSKKEAAEKKAKEAQRLAaAKLAQQanDQAQMIQWLNA 1319
                              22....222202234455677777888888888887777777777777777766524565541145567888765 PP

>> F31A3.4  CE07161	WBGene00001968	locus:hlh-29	status:Partially_confirmed	UniProt:Q19917	protein_id:CCD70292.1
   #    score  bias  c-Evalue  i-Evalue hmmfrom  hmm to    alifrom  ali to    envfrom  env to     acc
 ---   ------ ----- --------- --------- ------- -------    ------- -------    ------- -------    ----
   1 ?    3.9   0.3     0.039        12     946    1035 ..      58     177 ..       4     202 .. 0.62

  Alignments for each domain:
  == domain 1    score: 3.9 bits;  conditional E-value: 0.039
  Tim-PC_FBpp0077254-aln  946 tadflyevalklaPidks.klkfdlddlksvl.slekikkatvlltny.lsls............................kqka 999 
                               + +l+ v+++++ +d + k++  +d  k+   ++e+ +k+++  ++     s                            +   
                 F31A3.4   58 HETILFRVFERVSGVDLEtKFNSTVDIPKAEGnTKEEKQKVKTKREQIrR--SkqdicytelgnfvhknrlgnteqrnkleRVTV 140 
                              55677788888888775413444344333322022222222222222121..122444555666666677888888665544445 PP

  Tim-PC_FBpp0077254-aln 1000 vativnft.plPgsskviqeddsqeykitlklgklva 1035
                              ++ i +++ ++P++s++i++++s  y++ l+  k ++
                 F31A3.4  141 LQIILEYIcQMPEQSEAIEKENSPMYQVYLEPTKCIS 177 
                              5666665438999999999999999999999888665 PP


Internal pipeline statistics summary:
-------------------------------------
Query model(s):                            1  (1100 nodes)
Target sequences:                      25547  (11210993 residues)
Passed MSV filter:                     25547  (1); expected 25547.0 (1)
Passed bias filter:                    25547  (1); expected 25547.0 (1)
Passed Vit filter:                     25547  (1); expected 25547.0 (1)
Passed Fwd filter:                     25547  (1); expected 25547.0 (1)
Initial search space (Z):              25547  [actual number of targets]
Domain search space  (domZ):              83  [number of targets reported over threshold]
# CPU time: 65.60u 229.92s 00:04:55.52 Elapsed: 00:01:19.55
# Mc/sec: 155.02
//
