# Supplementary material for: Potential Conservation of Circadian Clock Proteins in the phylum Nematoda as Revealed by Bioinformatic Searches
Source: PLoS One. 2014 Nov 14;9(11):e112871. doi: 10.1371/journal.pone.0112871 (PMC4232591; doi:10.1371/journal.pone.0112871)
Supplement: File S1 — HMM profiles used in this work and HMMsearch results. (ZIP) [file pone.0112871.s007.zip › HMMs-CE/Artropodos/timeout-PA_FBpp0082180-aln.res]

# hmmsearch :: search profile(s) against a sequence database
# HMMER 3.0 (March 2010); http://hmmer.org/
# Copyright (C) 2010 Howard Hughes Medical Institute.
# Freely distributed under the GNU General Public License (GPLv3).
# - - - - - - - - - - - - - - - - - - - - - - - - - - - - - - - - - - - -
# query HMM file:                  timeout-PA_FBpp0082180-aln.hmm
# target sequence database:        ../../../ProteomasGus/wormpep229
# Max sensitivity mode:            on [all heuristic filters off]
# - - - - - - - - - - - - - - - - - - - - - - - - - - - - - - - - - - - -

Query:       timeout-PA_FBpp0082180-aln  [M=1314]
Scores for complete sequences (score includes all domains):
   --- full sequence ---   --- best 1 domain ---    -#dom-
    E-value  score  bias    E-value  score  bias    exp  N  Sequence     Description
    ------- ------ -----    ------- ------ -----   ---- --  --------     -----------
   3.5e-176  588.4  68.8     8e-114  381.8  13.3    3.9  3  Y75B8A.22    CE23033	WBGene00006571	locus:tim-1	status:Confi
     0.0082   14.0  23.9       0.01   13.7  16.6    1.1  1  R07E5.6      CE18124	WBGene00011114	Coiled-coil protein	stat
  ------ inclusion threshold ------
      0.031   12.1  23.1      0.027   12.3  16.0    1.1  1  C11G6.1c     CE45783	WBGene00006384	locus:taf-3	status:Parti
      0.082   10.7   8.9       0.11   10.4   6.2    1.0  1  T16H12.9     CE41453	WBGene00011817	status:Partially_confirm
       0.11   10.2  13.6       0.13   10.1   9.5    1.1  1  Y54G2A.11a   CE27483	WBGene00021876	status:Confirmed	UniProt
        0.2    9.4   0.2       0.26    9.1   0.1    1.1  1  F55C5.5      CE11158	WBGene00010094	locus:tsfm-1	mitochondri
       0.23    9.2  12.1       0.34    8.7   8.4    1.2  1  F49B2.6      CE40456	WBGene00009865	status:Partially_confirm
       0.26    9.0   0.5       0.31    8.8   0.3    1.0  1  F27C1.3      CE28825	WBGene00017853	status:Confirmed	UniProt
       0.27    9.0  21.6       0.39    8.5  15.0    1.2  1  F55F8.7      CE44981	WBGene00018895	protein-tyrosine phospha
       0.33    8.7   7.4       0.59    7.9   5.2    1.3  1  Y22D7AL.4    CE27243	WBGene00021244	status:Partially_confirm
       0.38    8.5   5.1       0.49    8.1   3.5    1.0  1  ZC250.1a     CE40793	WBGene00000893	locus:cyn-17	status:Part
        0.4    8.5  11.3        0.5    8.1   7.8    1.1  1  W07G1.1      CE38232	WBGene00012328	status:Partially_confirm
        0.4    8.4   5.1       0.52    8.1   3.5    1.0  1  ZC250.1b     CE41966	WBGene00000893	locus:cyn-17	status:Part
       0.48    8.2  16.2        0.6    7.8  11.2    1.1  1  F42G9.1a     CE07231	WBGene00018362	Protein phosphatase	stat
       0.49    8.1  10.6       0.65    7.7   7.3    1.1  1  F36H1.3      CE43452	WBGene00009492	protein-tyrosine phospha
       0.56    7.9  12.2        0.6    7.9   8.5    1.0  1  ZK1236.7     CE29628	WBGene00022865	status:Confirmed	UniProt
       0.58    7.9  16.5       0.71    7.6  11.5    1.1  1  F42G9.1b     CE30788	WBGene00018362	status:Confirmed	UniProt
       0.64    7.8  73.1       0.78    7.5  50.7    1.1  1  F36H12.3     CE09975	WBGene00018119	status:Partially_confirm
       0.65    7.7   2.5       0.54    8.0   1.7    1.0  1  F02E9.1      CE09183	WBGene00008528	status:Confirmed	UniProt
       0.69    7.7  20.1       0.69    7.6  14.0    1.1  1  F53H1.4c     CE33652	WBGene00018778	status:Partially_confirm
       0.71    7.6   7.2       0.82    7.4   5.0    1.0  1  C16C8.14     CE08225	WBGene00015852	status:Confirmed	UniProt
       0.75    7.5  36.2       0.98    7.1  25.1    1.1  1  B0464.2a     CE20456	WBGene00007184	TPR Domain	status:Partia
       0.79    7.5   2.2        1.4    6.6   1.5    1.3  1  ZC308.1c     CE33255	WBGene00001596	locus:gld-2	status:Parti
        0.8    7.4   3.9       0.95    7.2   2.7    1.1  1  C06A5.8b     CE33360	WBGene00015505	status:Confirmed	UniProt
        0.8    7.4  36.2        1.1    7.0  25.1    1.2  1  B0464.2c     CE43508	WBGene00007184	status:Partially_confirm
       0.84    7.4   2.2        1.6    6.4   1.5    1.4  1  ZC308.1a     CE32766	WBGene00001596	locus:gld-2	status:Confi
       0.85    7.4  20.6       0.87    7.3  14.3    1.1  1  F53H1.4b     CE33651	WBGene00018778	status:Partially_confirm
       0.98    7.1   2.7        1.1    7.0   1.9    1.0  1  C18H2.2      CE32132	WBGene00015989	status:Partially_confirm
       0.99    7.1   2.4       0.91    7.2   1.7    1.1  1  B0379.6      CE07729	WBGene00007158	status:Partially_confirm
          1    7.1  16.4        1.3    6.7  11.3    1.1  1  R10D12.10    CE40993	WBGene00011191	serine\/threonine kinase
          1    7.1   2.9        1.3    6.8   2.0    1.0  1  C16C8.12     CE34693	WBGene00015850	status:Confirmed	UniProt
        1.1    7.0  12.5        1.1    7.0   8.6    1.1  1  T22C8.3      CE02351	WBGene00011924	Zinc finger, C2H2 type	s
        1.1    7.0  14.0        1.5    6.6   9.7    1.1  1  T09A5.8      CE01089	WBGene00011636	locus:cec-3	chromosomal 
        1.3    6.8   5.8        1.5    6.6   4.0    1.0  1  R11G11.7     CE12752	WBGene00004144	locus:pqn-60	status:Conf
        1.3    6.7  37.1        1.4    6.6  25.7    1.0  1  C33G8.3      CE06912	WBGene00016361	status:Partially_confirm
        1.3    6.7  10.8        1.7    6.4   7.5    1.1  1  ZK353.8      CE00392	WBGene00022703	locus:ubxn-4	status:Conf
        1.5    6.6   0.1        1.7    6.3   0.1    1.0  1  ZK1251.2     CE03849	WBGene00002090	locus:ins-7	status:Confi
        1.6    6.5   9.1        1.6    6.4   6.3    1.0  1  F42A9.7      CE25889	WBGene00018336	status:Partially_confirm
        1.6    6.5  20.4        2.5    5.8  14.1    1.3  1  F25H5.7      CE15903	WBGene00009129	Protein-tyrosine phospha
        1.6    6.5   7.6        1.6    6.4   5.3    1.0  1  C48E7.11     CE32167	WBGene00016754	locus:cebp-2	status:Conf
        1.6    6.5   1.6        1.7    6.3   1.1    1.0  1  C16A3.4      CE04004	WBGene00015809	status:Confirmed	UniProt
        1.6    6.4  11.9        1.8    6.3   8.2    1.1  1  T08B2.11     CE13439	WBGene00020349	status:Confirmed	UniProt
        1.6    6.4   7.2          2    6.1   5.0    1.1  1  R74.8b       CE37038	WBGene00011282	status:Partially_confirm
        1.7    6.4   6.5        1.4    6.6   4.5    1.0  1  T22C1.5      CE42696	WBGene00011916	status:Confirmed	UniProt
        1.9    6.2  16.1        2.5    5.8  11.2    1.1  1  F53B6.4      CE10896	WBGene00009959	status:Partially_confirm
          2    6.1  15.9        2.5    5.8  11.0    1.0  1  Y43C5A.4     CE19153	WBGene00012784	status:Partially_confirm
          2    6.1   7.2        2.5    5.8   5.0    1.1  1  R74.8a       CE35361	WBGene00011282	status:Partially_confirm
        2.1    6.1   3.9        2.7    5.7   2.7    1.1  1  Y38C1AB.3    CE18182	WBGene00021405	status:Predicted	UniProt
        2.1    6.1   3.9        2.7    5.7   2.7    1.1  1  Y38C1AB.7    CE18182	WBGene00021409	status:Predicted	UniProt
        2.1    6.1   4.6        2.6    5.7   3.2    1.1  1  C06A5.8a     CE07955	WBGene00015505	status:Confirmed	UniProt
        2.1    6.0   6.5        2.5    5.8   4.5    1.0  1  Y49F6B.14    CE38748	WBGene00044378	status:Predicted	UniProt
        2.1    6.0   7.6        2.4    5.9   5.3    1.0  1  ZK993.1      CE23489	WBGene00022837	locus:ceh-45	homeobox pr
        2.2    6.0  57.9        2.7    5.7  40.1    1.1  1  C35E7.9      CE17522	WBGene00016461	status:Confirmed	UniProt
        2.3    5.9   0.2        3.2    5.4   0.1    1.1  1  C47D12.2     CE20567	WBGene00008136	status:Confirmed	UniProt
        2.4    5.9   0.0        3.7    5.2   0.0    1.2  1  Y75B8A.14    CE23026	WBGene00013550	status:Confirmed	UniProt
        2.4    5.9  17.6        2.9    5.6  12.2    1.1  1  M02F4.1      CE04762	WBGene00019735	status:Predicted	UniProt
        2.4    5.9   6.9        3.6    5.3   4.8    1.2  1  T23B12.4     CE29351	WBGene00020719	status:Partially_confirm
        2.6    5.8   3.7        3.8    5.2   2.6    1.1  1  ZK185.1      CE40733	WBGene00022681	status:Partially_confirm
        2.7    5.7   0.0        3.5    5.3   0.0    1.0  1  Y43F8C.6     CE34120	WBGene00012828	status:Partially_confirm
        2.8    5.6   1.7        3.3    5.4   1.2    1.1  1  C47G2.2      CE02166	WBGene00006853	locus:unc-130	fork head 
        2.9    5.6   4.1        3.3    5.4   2.9    1.0  1  F48C1.5      CE10740	WBGene00018598	status:Confirmed	UniProt
        2.9    5.6   1.9        2.9    5.6   1.3    1.1  1  T09A5.6      CE01087	WBGene00007014	locus:mdt-10	status:Conf
        2.9    5.6  11.8        3.6    5.3   8.2    1.1  1  C25D7.12     CE46412	WBGene00007721	status:Partially_confirm
          3    5.5  20.5        3.5    5.3  14.2    1.1  1  F59A7.5a     CE30810	WBGene00019092	status:Confirmed	UniProt
          3    5.5  11.4        2.9    5.6   7.9    1.0  1  R53.8        CE03578	WBGene00011277	status:Partially_confirm
          3    5.5   2.8        3.6    5.3   1.9    1.0  1  R74.3a       CE40513	WBGene00006959	locus:xbp-1	X box DNA bi
        3.1    5.5  18.2          4    5.1  12.6    1.1  1  F21H7.2      CE15875	WBGene00009028	status:Partially_confirm
        3.1    5.5  11.3        4.7    4.9   7.8    1.2  1  F42G4.2      CE37914	WBGene00009641	status:Confirmed	UniProt
        3.2    5.4   3.7        3.9    5.1   2.6    1.0  1  F29G9.4b     CE39151	WBGene00001345	locus:fos-1	status:Confi
        3.2    5.4   5.9        4.2    5.1   4.1    1.0  1  C47E12.10    CE05454	WBGene00008153	status:Partially_confirm
        3.2    5.4   7.6        3.8    5.2   5.3    1.0  1  T22C8.4      CE43401	WBGene00011925	Zinc finger, C2H2 type	s
        3.4    5.4   1.8        6.2    4.5   0.1    1.9  2  C24H11.8a    CE31773	WBGene00006690	locus:twk-39	status:Part
        3.4    5.4  15.4        3.7    5.2  10.7    1.0  1  Y47G6A.9     CE22108	WBGene00021638	status:Partially_confirm
        3.4    5.3   0.1        4.6    4.9   0.0    1.1  1  F16B4.11     CE17021	WBGene00017512	locus:nhr-179	zinc finge
        3.4    5.3   8.2          4    5.1   5.7    1.0  1  C30H6.12     CE43622	WBGene00044238	status:Partially_confirm
        3.5    5.3   0.3        4.8    4.9   0.2    1.1  1  R106.2       CE39612	WBGene00020086	G-protein coupled recept
        3.5    5.3   2.7        3.7    5.2   1.9    1.0  1  F58E6.5      CE06020	WBGene00010254	status:Confirmed	UniProt
        3.6    5.3   2.4        3.6    5.3   1.7    1.0  1  ZC376.4      CE18433	WBGene00013876	locus:ceh-74	Homeobox do
        3.7    5.2   0.4        5.1    4.8   0.3    1.2  1  F22B7.7      CE37508	WBGene00006662	locus:twk-7	Potassium ch
        3.7    5.2   6.4        3.4    5.3   4.4    1.0  1  Y54G2A.49    CE38901	WBGene00044492	status:Partially_confirm
        3.7    5.2   8.8        4.1    5.1   6.1    1.0  1  Y49A10A.2    CE40400	WBGene00044949	status:Confirmed	UniProt
        3.8    5.2   8.8        4.9    4.8   6.1    1.3  1  C30B5.4      CE02523	WBGene00016245	Probable RNA binding pro
        3.8    5.2   0.4        4.5    5.0   0.3    1.0  1  C37C3.11     CE06936	WBGene00016503	status:Partially_confirm
        3.8    5.2   4.0         14    3.3   3.1    1.6  2  D1007.8      CE36119	WBGene00017005	status:Confirmed	UniProt
          4    5.1   7.7        4.8    4.9   5.3    1.1  1  K01G5.2b     CE25037	WBGene00001996	locus:hpl-2	'chromo' (CH
          4    5.1   0.9        3.6    5.3   0.6    1.0  1  F54F2.6      CE00199	WBGene00018834	status:Predicted	UniProt
          4    5.1  10.5        4.7    4.9   7.3    1.0  1  T13F2.2      CE13621	WBGene00011743	single-stranded DNA bind
        4.1    5.1   1.4        5.2    4.7   1.0    1.1  1  Y14H12B.1b   CE32075	WBGene00021191	status:Confirmed	UniProt
        4.2    5.1  21.9          6    4.5  15.2    1.2  1  Y63D3A.6b    CE24546	WBGene00001047	locus:dnj-29	DnaJ domain
        4.4    5.0  26.3       0.13   10.0  12.5    2.0  2  F13B12.1     CE05599	WBGene00008729	status:Confirmed	UniProt
        4.4    5.0  10.6        5.7    4.6   7.3    1.1  1  K12H4.1      CE45017	WBGene00000448	locus:ceh-26	status:Part
        4.4    5.0   3.7          6    4.5   2.6    1.1  1  T19B10.7     CE06461	WBGene00002072	locus:ima-1	importin alp
        4.5    5.0   2.5          6    4.5   1.7    1.1  1  R05G6.1      CE07414	WBGene00019896	status:Partially_confirm
        4.5    4.9   2.8        5.2    4.7   2.0    1.1  1  Y62E10A.8a   CE22697	WBGene00003142	locus:mau-8	status:Confi
        4.6    4.9  14.5        6.2    4.5  10.0    1.1  1  F44D12.8a    CE03331	WBGene00009685	status:Confirmed	UniProt
        4.6    4.9   0.8        4.5    5.0   0.5    1.2  1  Y53C10A.2    CE40288	WBGene00013133	status:Partially_confirm
        4.6    4.9   0.1          6    4.5   0.1    1.0  1  W04B5.6      CE20143	WBGene00021023	status:Predicted	UniProt
        4.6    4.9   4.1          7    4.3   2.8    1.2  1  Y92H12A.4    CE36766	WBGene00022360	status:Predicted	UniProt
        4.7    4.9   5.4        4.9    4.8   3.8    1.0  1  C16C8.13     CE08224	WBGene00015851	status:Partially_confirm
        4.8    4.9   1.2        5.4    4.7   0.8    1.0  1  F56D6.12     CE38831	WBGene00044474	status:Predicted	UniProt
        4.8    4.9   0.1        6.5    4.4   0.0    1.1  1  Y39B6A.10    CE21698	WBGene00012672	status:Confirmed	UniProt
        4.8    4.9  11.0        5.9    4.6   7.6    1.1  1  K10H10.5     CE16255	WBGene00010761	status:Partially_confirm
        4.9    4.8   7.4          6    4.5   5.2    1.1  1  Y111B2A.10a  CE26626	WBGene00013734	zinc-finger protein	stat
        4.9    4.8   5.5        6.8    4.4   3.8    1.1  1  B0511.6      CE26853	WBGene00015232	helicase	status:Confirme
        4.9    4.8  33.8         11    3.7  23.4    1.5  1  Y39B6A.18    CE29860	WBGene00012679	status:Partially_confirm
          5    4.8   6.4          5    4.8   4.4    1.0  1  Y105E8B.1f   CE36224	WBGene00002978	locus:lev-11	status:Conf
          5    4.8  18.2        4.9    4.8  12.6    1.0  1  F37A4.2      CE00710	WBGene00018132	status:Confirmed	UniProt
          5    4.8   2.1        4.6    4.9   1.4    1.0  1  F48A11.2     CE39156	WBGene00018583	status:Predicted	UniProt
          5    4.8   1.9          5    4.8   1.3    1.1  1  F32H2.2      CE09877	WBGene00007026	locus:mdt-31	Yeast SOH1 
          5    4.8   8.2        6.1    4.5   5.7    1.1  1  Y6E2A.4      CE42248	WBGene00012398	status:Partially_confirm
          5    4.8   2.9        4.8    4.9   2.0    1.0  1  C15H11.13    CE42378	WBGene00077576	status:Partially_confirm
        5.1    4.8   1.4        6.4    4.4   1.0    1.1  1  C17H12.13a   CE37201	WBGene00015938	status:Confirmed	protein
        5.1    4.8   1.4        6.7    4.4   0.9    1.1  1  Y14H12B.1a   CE21365	WBGene00021191	zinc-finger protein	stat
        5.1    4.8   4.7        6.1    4.5   3.2    1.0  1  F29G9.4a     CE27375	WBGene00001345	locus:fos-1	BZIP transcr
        5.2    4.8  16.0        5.4    4.7  11.1    1.1  1  F52F12.5     CE10848	WBGene00009938	status:Confirmed	UniProt
        5.2    4.7   1.8        5.8    4.6   1.2    1.1  1  C41C4.6      CE43329	WBGene00006739	locus:ulp-4	status:Confi
        5.2    4.7   6.2        6.5    4.4   4.3    1.0  1  ZK930.3a     CE37948	WBGene00014153	locus:vab-23	status:Conf
        5.3    4.7   0.0        7.3    4.2   0.0    1.1  1  T13B5.9      CE39032	WBGene00020476	status:Confirmed	UniProt
        5.3    4.7   7.5        5.6    4.6   5.2    1.0  1  D1086.4a     CE09062	WBGene00001864	locus:him-5	status:Confi
        5.3    4.7   4.0          6    4.5   2.7    1.0  1  ZK488.7      CE15363	WBGene00004177	locus:pqn-98	status:Part
        5.4    4.7   7.8        4.6    4.9   5.4    1.1  1  H06H21.3     CE17962	WBGene00019162	locus:eif-1.A	translatio
        5.4    4.7   0.5        5.8    4.6   0.3    1.0  1  F13G3.10a    CE17660	WBGene00008768	status:Confirmed	UniProt
        5.6    4.6   0.1        9.9    3.8   0.0    1.2  1  ZK1320.1     CE01698	WBGene00014251	locus:gstk-1	status:Part
        5.7    4.6   7.0        6.8    4.4   4.8    1.0  1  Y47H9C.15    CE28706	WBGene00012957	status:Partially_confirm
        5.7    4.6   0.0        7.2    4.3   0.0    1.1  1  T26E3.5      CE14192	WBGene00012038	status:Partially_confirm
        5.8    4.6   2.1        6.9    4.3   1.4    1.0  1  C09G12.1     CE42059	WBGene00015651	locus:ceh-53	homeobox pr
        5.9    4.6   1.7         10    3.8   1.2    1.3  1  W09C5.7b     CE45488	WBGene00012353	status:Confirmed	UniProt
        5.9    4.6   5.2        7.1    4.3   3.6    1.0  1  C42D4.1      CE04189	WBGene00016594	status:Confirmed	UniProt
        5.9    4.6  14.2        6.7    4.4   9.8    1.1  1  F36D3.4      CE15968	WBGene00009470	status:Confirmed	UniProt
        6.1    4.5  10.3        8.7    4.0   7.1    1.2  1  Y48A6B.10b   CE46040	WBGene00012971	status:Partially_confirm
        6.1    4.5  34.8        7.2    4.3  24.1    1.1  1  Y32B12B.2b   CE45073	WBGene00012522	status:Confirmed	UniProt
        6.2    4.5   1.0        6.2    4.5   0.7    1.0  1  ZK813.3      CE41093	WBGene00022822	status:Confirmed	UniProt
        6.3    4.5   0.1        6.7    4.4   0.1    1.0  1  CE7X_3.2     CE32171	WBGene00008350	status:Predicted	UniProt
        6.3    4.5   8.2        7.5    4.2   5.7    1.1  1  K01G5.2c     CE25038	WBGene00001996	locus:hpl-2	'chromo' (CH
        6.5    4.4   2.0        5.9    4.6   1.4    1.0  1  R02E4.3      CE40987	WBGene00044724	status:Confirmed	UniProt
        6.5    4.4   0.5        7.5    4.2   0.4    1.1  1  C45G3.4      CE42078	WBGene00008109	status:Predicted	UniProt
        6.6    4.4   1.2        6.1    4.5   0.8    1.0  1  K01G5.2a     CE16191	WBGene00001996	locus:hpl-2	'chromo' (CH
        6.7    4.4  10.1         11    3.7   7.0    1.2  1  Y48A6B.10a   CE40632	WBGene00012971	status:Partially_confirm
        6.8    4.4   4.7        6.7    4.4   3.2    1.0  1  Y53F4B.26    CE25406	WBGene00013172	status:Predicted	UniProt
        6.8    4.4   4.7        6.7    4.4   3.2    1.0  1  Y53F4B.7     CE25406	WBGene00013154	status:Partially_confirm
        6.8    4.4   0.1        8.8    4.0   0.1    1.1  1  F49D11.9     CE41134	WBGene00018632	locus:tag-296	status:Par
          7    4.3   0.4         10    3.8   0.3    1.2  1  C10F3.1      CE08066	WBGene00015677	locus:cpg-4	status:Confi
          7    4.3   6.8        8.5    4.0   4.7    1.0  1  T27D1.1      CE03745	WBGene00000885	locus:cyn-9	cyclophilin 
          7    4.3   0.1        7.8    4.2   0.1    1.0  1  T19D2.3      CE07516	WBGene00020568	status:Confirmed	UniProt
          7    4.3  15.7        9.4    3.9  10.8    1.1  1  F44D12.8b    CE43902	WBGene00009685	status:Confirmed	UniProt
        7.1    4.3  11.4         12    3.5   7.9    1.3  1  K07A12.1     CE46746	WBGene00010620	status:Partially_confirm
        7.1    4.3   3.0        7.9    4.1   2.1    1.1  1  Y5F2A.3      CE44628	WBGene00012384	status:Predicted	UniProt
        7.1    4.3   3.4        7.8    4.2   2.4    1.1  1  C17C3.7      CE42919	WBGene00001964	locus:hlh-25	status:Part
        7.1    4.3   1.8          8    4.1   1.2    1.1  1  Y49A3A.4     CE22212	WBGene00013027	status:Partially_confirm
        7.4    4.2   4.2        7.9    4.1   2.9    1.1  1  T04C10.4     CE06355	WBGene00000221	locus:atf-5	transcriptio
        7.4    4.2   6.7        8.6    4.0   4.7    1.0  1  D2062.13     CE43978	WBGene00194711	status:Partially_confirm
        7.5    4.2  16.8         12    3.5  11.6    1.2  1  C34D4.14     CE17508	WBGene00016405	locus:hecd-1	status:Part
        7.5    4.2   0.3        7.2    4.3   0.2    1.0  1  F10G2.4      CE09332	WBGene00017365	status:Partially_confirm
        7.7    4.2   7.7        8.9    4.0   5.3    1.0  1  Y45F10B.9    CE18407	WBGene00012873	Zinc finger, C3HC4 type 
        7.7    4.2  18.0          8    4.1  12.5    1.1  1  F13E9.9      CE35473	WBGene00008758	status:Partially_confirm
        7.7    4.2   3.0        8.4    4.1   2.1    1.0  1  Y105C5B.1413 CE44494	WBGene00194929	status:Predicted	UniProt
        7.7    4.2   0.0        6.8    4.4   0.0    1.0  1  F32A6.4c     CE34009	WBGene00000092	locus:ags-3	status:Confi
        7.7    4.2  10.2         10    3.8   7.1    1.2  1  F01D4.3      CE40324	WBGene00008487	tyrosine-protein kinase 
        7.7    4.2   6.8         10    3.7   4.7    1.3  1  ZK1127.4     CE07643	WBGene00022851	status:Confirmed	UniProt
        7.8    4.2   0.1         12    3.6   0.1    1.1  1  F18C5.6      CE02655	WBGene00005054	locus:sra-28	7TM chemore
        7.8    4.2   0.0        9.2    3.9   0.0    1.0  1  C50F4.5      CE05470	WBGene00001915	locus:his-41	histone H2B
          8    4.1   6.4         12    3.5   4.4    1.3  1  F47D12.1c    CE24987	WBGene00001518	locus:gar-2	G-protein-li
        8.1    4.1   0.9        9.3    3.9   0.6    1.1  1  Y17G7B.18a   CE19052	WBGene00012469	status:Partially_confirm
        8.1    4.1   2.2         11    3.7   1.6    1.1  1  R05H11.1     CE39169	WBGene00019907	status:Partially_confirm
        8.2    4.1   1.1        9.5    3.9   0.8    1.0  1  C28A5.4      CE05325	WBGene00000463	locus:ceh-43	homeobox pr
        8.3    4.1  30.7         10    3.7  21.3    1.2  1  ZK1236.2     CE00380	WBGene00000414	locus:cec-1	Nucleolin	st
        8.3    4.1   0.4         12    3.5   0.3    1.2  1  F46F6.4c     CE40389	WBGene00001122	locus:dyf-6	status:Parti
        8.5    4.0  10.2        9.8    3.8   7.1    1.0  1  F28D1.6      CE44478	WBGene00009216	status:Predicted	UniProt
        8.6    4.0   9.9         11    3.7   6.8    1.0  1  F47D12.1e    CE32893	WBGene00001518	locus:gar-2	G-protein-li
        8.7    4.0   0.5          9    4.0   0.3    1.2  1  F08F8.4      CE27932	WBGene00017269	status:Confirmed	UniProt
        8.8    4.0   4.4        9.3    3.9   3.0    1.1  1  K11E8.1o     CE41430	WBGene00006779	locus:unc-43	status:Conf
        8.8    4.0   6.0         11    3.6   4.2    1.0  1  F57C7.3b     CE32681	WBGene00004749	locus:sdn-1	syndecan lik
        8.8    4.0   6.0         11    3.6   4.2    1.0  1  F57C7.3a     CE05996	WBGene00004749	locus:sdn-1	syndecan lik
        8.8    4.0   0.7          8    4.1   0.5    1.1  1  C01H6.8a     CE40892	WBGene00007257	status:Confirmed	UniProt
        8.8    4.0   2.2         11    3.7   1.5    1.0  1  Y54G2A.28    CE45684	WBGene00021892	status:Partially_confirm
        8.8    4.0   0.2        8.7    4.0   0.1    1.0  1  K03B4.7a     CE28581	WBGene00019357	locus:cpg-8	status:Confi
          9    4.0  36.9         12    3.5  25.5    1.1  1  C54D10.7     CE43116	WBGene00008301	locus:dct-3	status:Parti
          9    4.0   2.7        8.8    4.0   1.9    1.0  1  F13C5.1      CE46510	WBGene00017422	status:Confirmed	UniProt
        9.1    3.9   9.3         10    3.7   6.5    1.1  1  F56A6.4      CE45820	WBGene00018923	status:Confirmed	UniProt
        9.1    3.9   1.3         11    3.7   0.9    1.0  1  F31B9.3      CE43239	WBGene00009280	status:Confirmed	UniProt
        9.1    3.9   0.8         12    3.6   0.6    1.1  1  F13B10.2a    CE05598	WBGene00004414	locus:rpl-3	60S ribosoma
        9.1    3.9   5.2         10    3.8   3.6    1.0  1  ZK488.10     CE15369	WBGene00004176	locus:pqn-97	status:Part
        9.3    3.9  15.8         10    3.7  11.0    1.0  1  T23B12.7     CE14038	WBGene00001040	locus:dnj-22	status:Conf
        9.4    3.9   9.0         10    3.8   6.2    1.0  1  B0524.5      CE44068	WBGene00015244	status:Confirmed	UniProt
        9.5    3.9   8.7        9.2    3.9   6.0    1.2  1  F53A2.4      CE16096	WBGene00003829	locus:nud-1	status:Confi
        9.6    3.9  10.3         11    3.6   7.1    1.1  1  T06C10.3     CE04901	WBGene00020289	status:Partially_confirm
        9.7    3.9   1.0         11    3.7   0.7    1.1  1  Y17G7B.18b   CE19053	WBGene00012469	status:Partially_confirm
        9.7    3.9   0.9         12    3.5   0.6    1.0  1  T08H4.3      CE19576	WBGene00020368	locus:ast-1	ETS protein	
        9.7    3.8   2.9         10    3.8   2.0    1.1  1  C17C3.10     CE46787	WBGene00001966	locus:hlh-27	status:Conf
        9.7    3.8   3.3         11    3.6   2.3    1.1  1  F31A3.2      CE43458	WBGene00001967	locus:hlh-28	status:Part
        9.8    3.8   8.1         11    3.6   5.6    1.0  1  Y45F10B.8    CE18406	WBGene00012872	Zinc finger, C3HC4 type 
        9.8    3.8  11.0         14    3.3   7.7    1.1  1  K10D2.1a     CE43736	WBGene00019627	status:Partially_confirm
        9.8    3.8   4.1         10    3.8   2.9    1.0  1  Y76B12C.9    CE29933	WBGene00022303	status:Confirmed	UniProt
        9.8    3.8  11.8         11    3.7   8.2    1.0  1  Y50E8A.10    CE22317	WBGene00013053	status:Partially_confirm


Domain annotation for each sequence (and alignments):
>> Y75B8A.22  CE23033	WBGene00006571	locus:tim-1	status:Confirmed	UniProt:Q9XW65	protein_id:CAA22106.3
   #    score  bias  c-Evalue  i-Evalue hmmfrom  hmm to    alifrom  ali to    envfrom  env to     acc
 ---   ------ ----- --------- --------- ------- -------    ------- -------    ------- -------    ----
   1 !  381.8  13.3  6.1e-116    8e-114      13     668 ..       9     674 ..       4     688 .. 0.91
   2 !  218.8   6.7   9.4e-67   1.2e-64     544     941 ..     680    1096 ..     658    1105 .. 0.81
   3 ?    5.3  10.2     0.027       3.6     835    1017 ..    1053    1237 ..    1047    1243 .. 0.52

  Alignments for each domain:
  == domain 1    score: 381.8 bits;  conditional E-value: 6.1e-116
  timeout-PA_FBpp0082180-aln  13 CsaLGyadgekylldkealetvkdLiryLrrDdesHeiRrylGeskvlqtDLlpllvdyvekedlfdvllRllvnLttPaLll 95 
                                  +aLGy++  ky  ++++ e+++dLiryLr D+++H  R   G+ +++++DL+p+++      d fd+ +Rl+vnL +Pa+  
                   Y75B8A.22   9 VHALGYYEDGKYSREPDCYESIRDLIRYLREDGDDHTARIECGRHNLVEQDLVPMVKCEDLTDDEFDIAIRLMVNLCQPAIST 91 
                                 579******************************************************9999999******************* PP

  timeout-PA_FBpp0082180-aln  96 yneelPkdkierkkylqilshlqeYKeafadekvWavlseklkk.ileieyaergeekeliieRiLiliRNvLqvPadvdaEk 177
                                  +++ P d+ + k+y ++ + l+  K+af+d ++++++++++++  +++ey++r+e   l++eRi++li+ v  + +d+ + +
                   Y75B8A.22  92 MRGKPPADRDQWKMYWELEENLRRAKTAFSDAHFFTAIKKRIDNyFIDTEYEDRDERLRLVVERIVLLIKYVFSINPDTSEGR 174
                                 ******************************************98469************************************ PP

  timeout-PA_FBpp0082180-aln 178 RpdNDaslHDqvlwALhqsglldiilyitssenEeqyylhtlEiislllreqkaaeLAdaalqRsetEKerdeaeLlairqke 260
                                 R+  + s HD+v+ A  +sg+   +++i+  + E+++++ +l+i +l+l+eq a++LA  + + s++E+++ e+e  +i ++ 
                   Y75B8A.22 175 RTRIEDSSHDRVIIAFLESGIDKTLMHIANQPREKEFHVTILDIFALILKEQTAEDLATKSEEVSTAEQKKTEEEFRKIIENH 257
                                 ****************************************************************************9999998 PP

  timeout-PA_FBpp0082180-aln 261 kkeklaklkkysgaRHSrFgGtYvvknmKsisdn.elichkplekiekldFdreKk.klkkpknrrpvesatveRkSafsvRL 341
                                   +  +k         SrFgG Y++k++K is n   ++ kp++++ek +F  ++k k++ p+nrrp e  t    +   vR 
                   Y75B8A.22 258 VVKETQKR-----KSFSRFGGSYTIKGLKGISANsSQVVFKPIQNVEKHNFLDDRKaKKRAPRNRRPFEIDTNSHFASSEVRG 335
                                 88888882.....3479***************872579*************7666649999**********99999999**** PP

  timeout-PA_FBpp0082180-aln 342 fLkEfCvEfLngaYNtlmkyvrevlvrakaqahdesyylWalrFFmeFNRayk..fevklVSEtlsveiFhyvqeriekyyem 422
                                 +L++  + ++++ +N lmk  + ++   + q++ ++ y++ ++F + F R ++    ++ +SE + ve Fh    ++ +y+e+
                   Y75B8A.22 336 MLRDMVIRIIETCFNRLMKSSKTTVF-VQVQKTSQINYFFLIKFVLRFVRLSRqdHLLERISECIGVEAFHENNVQLTEYVEN 417
                                 *********************99876.5678889999*************9862256899*********************** PP

  timeout-PA_FBpp0082180-aln 423 iisdKk.kaalWskRlHlalkayrELle.tllaldkskdetvresarviksNifYvvEYRetvlslllnydElkmskayLkDl 503
                                  ++ K  +a+    +   al ay EL+       ++ k+e+ r+ a+  ++ i+ v EYRe+ + ++ ++     s+++L++l
                   Y75B8A.22 418 ATTLKGvEAKSHGLKAQYALGAYNELVLlHRYIYEHAKEENERKFAKRALEHIVNVEEYRELPIFIIKKFSSSVLSNNFLREL 500
                                 *99885266777888899*******96515566788999******************************************** PP

  timeout-PA_FBpp0082180-aln 504 vetahvFlkllerfckknkrvvvqkkvkrkkkkkkkkkkkkkatqe....peenleerWdeiapelssvleeneelkeevepf 582
                                 v t+h ++kl+erf k+     v kkvk +k+ kk+k ++++  +e     +++l++ W+e +  + ++l+++   ++ ++p 
                   Y75B8A.22 501 VLTTHHYMKLVERFVKTGALKKVTKKVKVRKATKKSKMSEEDVRSEfdgmSKKDLDRLWEESKGLVLQILKKEVPEMRGMNPI 583
                                 *****************9999999999977888888777776655422226789999*****************99******* PP

  timeout-PA_FBpp0082180-aln 583 DaasevpideqkedamkriqkllRkkkyeqaikllraaReVWpendvFGkanla....eeeellvLreiffadlgtae.denk 660
                                 D+  +vp+d q++ a  +iq+ lR++ +  a++l +a+R  Wpe+   G ++ +    ee++l  L+++  ad+ +   d +k
                   Y75B8A.22 584 DSQLDVPVDAQQKFAKLSIQRSLRSRGFPAAVGLYHASRALWPESFKRGLTDFQdspgEEDQLQELEQLLKADMKKVAkDLKK 666
                                 *********************************************99998877533336899************998856666 PP

  timeout-PA_FBpp0082180-aln 661 tesqeeee 668
                                 +es ++ +
                   Y75B8A.22 667 AESCKTCD 674
                                 66655543 PP

  == domain 2    score: 218.8 bits;  conditional E-value: 9.4e-67
  timeout-PA_FBpp0082180-aln  544 kkatqepeenleerWdeiapelssvleeneelkeevepfDaasevpideqkedamkriqkllRkkkyeqaikllraaReVW 624 
                                  kk  + +   l++ W++ + +l+ +l+++   +e+  p +   ++  d q++ am  iq+ lR +++  a++l +++R+ W
                   Y75B8A.22  680 KKYDKMDATALQSLWEQSTDTLARILSHELPESESTSPVNWQLDITPDVQQKFAMLAIQRALRARDLPAAVGLYHTSRKLW 760 
                                  3445556678999*****************9999*********************************************** PP

  timeout-PA_FBpp0082180-aln  625 pend.vFGkanlaeeeellvLreiffadlgtae.denktesqeeeeeeee.ee..dedeeeeEeeeeakteekdFkfedfv 700 
                                  p ++ +FG++++  eee+  L+ i  adl +   + +++e++ e+ +ee+  e  d ++eeeEe    k+ee dF+f+ +v
                   Y75B8A.22  761 PGDEaIFGAPGIGVEEEIAELKAILEADLHEVArEMKVAEDRAEDPDEEDpAEpyDSEQEEEEEVPAWKVEEIDFQFDSYV 841 
                                  *87648***********************9988677778887776644331332266777777778899************ PP

  timeout-PA_FBpp0082180-aln  701 krlakpkivracalllkdfeknstetnhaivkllhRiaydcklpamlfqaslfrvFqkifsskedhhk.........ELkk 772 
                                   +++++ +++  + ll+df knste+n+a+vk+lhRia+d klp  l+q+slf+vF k+ ++ ++ +k         EL +
                   Y75B8A.22  842 CKFSNVDVLKWYVFLLNDFSKNSTELNQALVKMLHRIAFDLKLPIKLYQVSLFQVFSKVNEHFTHLSKdlrkssrlyELYQ 922 
                                  ***********************************************************8765554440111112226666 PP

  timeout-PA_FBpp0082180-aln  773 fAifilRkfaevakknkkvymElLFwketkeAveleeGYneeke..kvskkaWtEeqEdELrrLfmEnqtnktdq..Dvid 849 
                                  f  ++l+kf  +      + +E LFwk  +e +e+e+GY +  +  ++  + WtE+ E ELr+L++E++t +t +  Dv+d
                   Y75B8A.22  923 FGFHLLKKFFSK--FTGDLAIEALFWKGPRECFEIENGYGSWVKsrEADIRVWTEDLEIELRNLYEEYRTMETRDgiDVLD 1001
                                  777777887654..4567999*******************98766688899******************99665546**** PP

  timeout-PA_FBpp0082180-aln  850 wilenLidqtRtRrsvlkkLkelelivkakkkksarekkkkkefseeeikqlteLyeelkedsdplelilekldv....kr 926 
                                  +i +n +++ R+R+ v kkL e+++ +  +k k+  + ++ +     +i++  + ++e     d ++++ ekl++    + 
                   Y75B8A.22 1002 FIEHN-LSRARSRKKVAKKLIEFGFDLLGAKWKNSDKARMDSVLPIGDIQKWYDEWKEAGARGDLVNVLQEKLNEdlgmEI 1081
                                  *****.6899**************988887777777778878888888888888888877888888888888775111155 PP

  timeout-PA_FBpp0082180-aln  927 skqkiikkllelgli 941 
                                  s++ki k+l +++++
                   Y75B8A.22 1082 SRKKILKQLAHMDIL 1096
                                  677777766666655 PP

  == domain 3    score: 5.3 bits;  conditional E-value: 0.027
  timeout-PA_FBpp0082180-aln  835 fmEnqtnktdqDvidwilenL...idqtRtRrsvlkkLkelelivkakkkksarekkkkkefseeeikqlteLyeelkeds 912 
                                  + E ++     D ++ + e L   +  + +R+ +lk+L ++ ++ ++ kk++   +        ee k+l+e y++  ++ 
                   Y75B8A.22 1053 YDEWKEAGARGDLVNVLQEKLnedLGMEISRKKILKQLAHMDILYEKPKKEKPLPQWD--TGLIEELKKLKEQYDDIPDAL 1131
                                  555555566666666665555212334779**************99855554442322..233467777777777777766 PP

  timeout-PA_FBpp0082180-aln  913 dpl.....elilekldvkrskqkiikkllelglikdkkeirkkkkkkskekkkssedessesddedeseedeeeekkkkkk 988 
                                  + l     ++++++l++k++ +++ ++l +lg   + +    +k++k+ ++  +++d++se+d    se+deeee   k k
                   Y75B8A.22 1132 NMLgvnivRYVMKRLSEKKPTRQVERHLESLGATIPERSKKSEKNGKKFDDFLNDDDDDSENDVGGGSEDDEEEEIVMKSK 1212
                                  554111114566666666666666666666665444443333344444444444444444444444455555555544444 PP

  timeout-PA_FBpp0082180-aln  989 kkkekkkekkkqvaleltdaevkellkkv 1017
                                  +     ++ ++++++e    e ++ l+kv
                   Y75B8A.22 1213 RIIPDSEDEEEHIEQE----EAQKKLEKV 1237
                                  4444444444444433....334444444 PP

>> R07E5.6  CE18124	WBGene00011114	Coiled-coil protein	status:Confirmed	UniProt:Q21823	protein_id:CAA83629.1
   #    score  bias  c-Evalue  i-Evalue hmmfrom  hmm to    alifrom  ali to    envfrom  env to     acc
 ---   ------ ----- --------- --------- ------- -------    ------- -------    ------- -------    ----
   1 !   13.7  16.6   7.8e-05      0.01    1129    1269 ..     223     364 ..     186     435 .. 0.47

  Alignments for each domain:
  == domain 1    score: 13.7 bits;  conditional E-value: 7.8e-05
  timeout-PA_FBpp0082180-aln 1129 sdedeedtlekikkkskenaerkkvdsskkaeksdesdaskknkkvkrevkelvkeksdeeddeedkkekekesesdekkk 1209
                                    e++ +++ ++++k+ke+ e++k++ ++k +k+de++  kk+k+  ++ +++ ke +++e++++++kek++++ ++++++
                     R07E5.6  223 RREADIKEMAETERKEKEKVEKNKMEMTEKIKKKDEDEKAKKEKERIDKEEKIKKEVEEAEKKKKEEKEKRRKEVKKNREE 303 
                                  222233333333333333333333333333333333333333333333322222222222222222222222222222222 PP

  timeout-PA_FBpp0082180-aln 1210 kkkrkklledsddsedekddeienkdsedkesksksvvesdeeeeksetekk.vkssvrkl 1269
                                  + + +  ++ +d ++  ++++  +k ++d ++k+k+   +d+++ek++ +k+ ++++ r++
                     R07E5.6  304 QLSINPEMSRNDKKDVVEEKSCLDKGAKDAQKKKKQQDVVDKKKEKRKLKKTrTMEASRSR 364 
                                  2222222222222221122223333333333333322222222222222221011122222 PP

>> C11G6.1c  CE45783	WBGene00006384	locus:taf-3	status:Partially_confirmed	protein_id:CBZ01779.1
   #    score  bias  c-Evalue  i-Evalue hmmfrom  hmm to    alifrom  ali to    envfrom  env to     acc
 ---   ------ ----- --------- --------- ------- -------    ------- -------    ------- -------    ----
   1 ?   12.3  16.0    0.0002     0.027    1117    1222 ..      10     120 ..       1     204 [. 0.48

  Alignments for each domain:
  == domain 1    score: 12.3 bits;  conditional E-value: 0.0002
  timeout-PA_FBpp0082180-aln 1117 eeaekedreddesdedeedtl....ekikkksken.aerkkvdsskkaeksdesdaskknkkvkrevkelvkeksdeedde 1192
                                  ee+ ++++e+  ++++++++l    e+ ++k+ke+  er+k +s +k+++++ +++++k+++ +re+++  ++++++e ++
                    C11G6.1c   10 EEERRKEKEKRREEKKKQKELlkekERSERKEKEReLEREKEKSREKEREKEREKEREKEREKEREKQKEREKEREKEREK 90  
                                  111111111111111111111000011111111111122222222222222222222222222222222222222222222 PP

  timeout-PA_FBpp0082180-aln 1193 edkkekekesesdekkkkkkrkklledsdd 1222
                                  e+k+e+e   +++e  +    + ll+++dd
                    C11G6.1c   91 EKKREEEARRKKEEASTPVIIRPLLSQEDD 120 
                                  222222222222222222222222222222 PP

>> T16H12.9  CE41453	WBGene00011817	status:Partially_confirmed	UniProt:P34572	protein_id:CAA87428.3
   #    score  bias  c-Evalue  i-Evalue hmmfrom  hmm to    alifrom  ali to    envfrom  env to     acc
 ---   ------ ----- --------- --------- ------- -------    ------- -------    ------- -------    ----
   1 ?   10.4   6.2    0.0008      0.11     926    1007 ..      86     174 ..      67     185 .. 0.58

  Alignments for each domain:
  == domain 1    score: 10.4 bits;  conditional E-value: 0.0008
  timeout-PA_FBpp0082180-aln  926 rskqkiikkllelgl.ikdkkeirkkkkkkske......kkkssedessesddedeseedeeeekkkkkkkkkekkkekkk 999 
                                    ++ + k+l ++gl +kd ++i+ ++  ++ +      ++++++++ +++dd+d+s++de++e+++kkk++++++++k++
                    T16H12.9   86 DCRKDMRKQLQKVGLlAKDINDIVASQVDSNSTctkygfTRQQQKKSHDDDDDDDDSDSDESKEEEEKKKRDRKHRRDKRQ 166 
                                  556777777777775256778887766555443111111223333333344444444455556666666666666777777 PP

  timeout-PA_FBpp0082180-aln 1000 qvaleltd 1007
                                  ++++ +++
                    T16H12.9  167 AITQGSQN 174 
                                  76655544 PP

>> Y54G2A.11a  CE27483	WBGene00021876	status:Confirmed	UniProt:Q95XX8	protein_id:CCD83499.1
   #    score  bias  c-Evalue  i-Evalue hmmfrom  hmm to    alifrom  ali to    envfrom  env to     acc
 ---   ------ ----- --------- --------- ------- -------    ------- -------    ------- -------    ----
   1 ?   10.1   9.5   0.00099      0.13    1151    1291 ..       7     159 ..       1     254 [. 0.60

  Alignments for each domain:
  == domain 1    score: 10.1 bits;  conditional E-value: 0.00099
  timeout-PA_FBpp0082180-aln 1151 kkvdsskka.....eksdesdaskk..nkkvkrevkelvkek.sdeeddeedkkekekesesdekkkkkkrkklledsdds 1223
                                  + +++s+ +     e++ ++d+s +  +++   e + +v+e  s+++dd++++k+ ++++++ +++  ++ ++ +++ +++
                  Y54G2A.11a    7 RDSETSTDSwslveEDRLDDDFSLNstDNE-AAEPEPIVEEPpSSDDDDTASEKSFSDSDSDSDSDSLSESESEISEPEEE 86  
                                  222222222223346666677777743222.23333444443134444444555555555555555555555555544444 PP

  timeout-PA_FBpp0082180-aln 1224 ede...kddeienkdsedk.esksksvvesdeeeekset.ekkvkssvrklldsddekedleseeeekkkkkl 1291
                                  e e   + + +en+d+e + e++++  +e+d+e+e+se  e+   ++v + +++d++  ++e  e+  k k+ 
                  Y54G2A.11a   87 EAEegaAAEILENSDNEGEdEVEEEGAIENDSESENSEDsEDSDLDDVASESEDDEDLISSEEIEAAIKCKED 159 
                                  4444654455555555433144555567777777776650555567788888888885555554444443322 PP

>> F55C5.5  CE11158	WBGene00010094	locus:tsfm-1	mitochondrial elongation factor TS	status:Confirmed	UniProt:Q20819	prote
   #    score  bias  c-Evalue  i-Evalue hmmfrom  hmm to    alifrom  ali to    envfrom  env to     acc
 ---   ------ ----- --------- --------- ------- -------    ------- -------    ------- -------    ----
   1 ?    9.1   0.1     0.002      0.26     988    1033 ..      22      67 ..      12     104 .. 0.74

  Alignments for each domain:
  == domain 1    score: 9.1 bits;  conditional E-value: 0.002
  timeout-PA_FBpp0082180-aln  988 kkkkekkkekkkqvaleltdaevkellkkvieedmkeAleWlkesl 1033
                                  +kk +k+  +    ++ ++ ++ +++l +  e+dm +A++Wlke+ 
                     F55C5.5   22 EKKVSKEALMALRKKTGYSYVNCRKALIQFGENDMDSAVKWLKEAA 67  
                                  4444555555666677788899*********************975 PP

>> F49B2.6  CE40456	WBGene00009865	status:Partially_confirmed	UniProt:O45540	protein_id:CAL49440.1
   #    score  bias  c-Evalue  i-Evalue hmmfrom  hmm to    alifrom  ali to    envfrom  env to     acc
 ---   ------ ----- --------- --------- ------- -------    ------- -------    ------- -------    ----
   1 ?    8.7   8.4    0.0026      0.34    1166    1255 ..     104     192 ..      79     253 .. 0.78

  Alignments for each domain:
  == domain 1    score: 8.7 bits;  conditional E-value: 0.0026
  timeout-PA_FBpp0082180-aln 1166 daskknkkvkrevkelvkeksdeeddeedkkekekesesdekkkkkkrkklledsddsedekddeienkdsedkesksksv 1246
                                  +++ ++++v +e +e+v+e ++eed++e+k e+++e+e++ kkk++++k+ +e+  ++ +e ++e e+++++++e++ +++
                     F49B2.6  104 SVELEDTTVGSEEEEMVEEGDEEEDEVEEKSEESEEEEEKIKKKRRGKKEKKEKVVEEVEE-EEEHEETEEQEEEQSGEKF 183 
                                  44556899999999***99999999999999988888888888888888877777666655.6666677777777777778 PP

  timeout-PA_FBpp0082180-aln 1247 vesdeeeek 1255
                                  v+ ++e  +
                     F49B2.6  184 VKANKECTN 192 
                                  877776555 PP

>> F27C1.3  CE28825	WBGene00017853	status:Confirmed	UniProt:P91282	protein_id:CCD66284.1
   #    score  bias  c-Evalue  i-Evalue hmmfrom  hmm to    alifrom  ali to    envfrom  env to     acc
 ---   ------ ----- --------- --------- ------- -------    ------- -------    ------- -------    ----
   1 ?    8.8   0.3    0.0023      0.31     949     998 ..      35      84 ..      10     117 .. 0.56

  Alignments for each domain:
  == domain 1    score: 8.8 bits;  conditional E-value: 0.0023
  timeout-PA_FBpp0082180-aln 949 kkkkkkskekkkssedessesddedeseedeeeekkkkkkkkkekkkekk 998
                                 kk+k+k+k + ++  +    + d+d+++ed+e+ +kkkk+     kk+k 
                     F27C1.3  35 KKSKGKKKYSDETGTTGGTTGGDDDDDDEDDEKRRKKKKNDAIAAKKKKA 84 
                                 44444444444444444444555555444444444333333222222211 PP

>> F55F8.7  CE44981	WBGene00018895	protein-tyrosine phosphatase	status:Partially_confirmed	UniProt:P91345	protein_id:CCD
   #    score  bias  c-Evalue  i-Evalue hmmfrom  hmm to    alifrom  ali to    envfrom  env to     acc
 ---   ------ ----- --------- --------- ------- -------    ------- -------    ------- -------    ----
   1 ?    8.5  15.0     0.003      0.39    1163    1278 ..      34     154 ..      14     226 .. 0.58

  Alignments for each domain:
  == domain 1    score: 8.5 bits;  conditional E-value: 0.003
  timeout-PA_FBpp0082180-aln 1163 desdaskknkkvkrevkelvkeksdeeddeedkkekekesesdekkkkkkrkklledsddsede....kddeienkdse.. 1237
                                  +++d+++ ++k+ +++ ++++  +de++ ++++k++ + +e   +kk +++++++++++ sed+    k+++ +++d++  
                     F55F8.7   34 NKKDINS-ETKTLDKRPQTAELVKDEKNSNSEEKKTASANEVPAQKKLNSKEEVKKEKKKSEDDlldvKKTVSKEDDKKkv 113 
                                  2222222.4444444444444444444444444444444444455555555555544444444433343333332222211 PP

  timeout-PA_FBpp0082180-aln 1238 dkesksksvvesdeeeeksetekkvkssvrklldsddeked 1278
                                  dk++ sk++ +++ +eek+e++kkv+++++    ++d++++
                     F55F8.7  114 DKKDGSKKLSKKKLKEEKKEKSKKVNKEKKISKTESDDEDN 154 
                                  22334555666666677777777766664433333332111 PP

>> Y22D7AL.4  CE27243	WBGene00021244	status:Partially_confirmed	UniProt:Q965P9	protein_id:CCD73745.1
   #    score  bias  c-Evalue  i-Evalue hmmfrom  hmm to    alifrom  ali to    envfrom  env to     acc
 ---   ------ ----- --------- --------- ------- -------    ------- -------    ------- -------    ----
   1 ?    7.9   5.2    0.0045      0.59     897    1000 ..     239     343 ..     217     360 .. 0.66

  Alignments for each domain:
  == domain 1    score: 7.9 bits;  conditional E-value: 0.0045
  timeout-PA_FBpp0082180-aln  897 eikqlteLyeelkedsdplelilekldvkrskqkiikkllelglikdkkeirkkkkkkskekkkssedessesddedesee 977 
                                   i +l++L  + +e++  le + ++++ k++  k+ ++ +e+g   dk + +++k+ ++ e  ++s +++ses++e ++++
                   Y22D7AL.4  239 RIGKLQQLDAQIAEKQKFLEALNSEIELKKKMVKFLERRMEIGEKIDKVDKIDEKPSEKGEISSESTSSDSESESESSTDS 319 
                                  57899*************************************998898888887776654444444333333333333333 PP

  timeout-PA_FBpp0082180-aln  978 de.eeekkkkkkkkkekkkekkkq 1000
                                  ++ ++ +++++++++e+ ++   +
                   Y22D7AL.4  320 ETtTTTTTTTTENSSETVRKIDTP 343 
                                  221333333444444444444444 PP

>> ZC250.1a  CE40793	WBGene00000893	locus:cyn-17	status:Partially_confirmed	UniProt:A3KFD6	protein_id:CCD71247.1
   #    score  bias  c-Evalue  i-Evalue hmmfrom  hmm to    alifrom  ali to    envfrom  env to     acc
 ---   ------ ----- --------- --------- ------- -------    ------- -------    ------- -------    ----
   1 ?    8.1   3.5    0.0037      0.49    1098    1258 ..     222     384 ..     205     411 .. 0.70

  Alignments for each domain:
  == domain 1    score: 8.1 bits;  conditional E-value: 0.0037
  timeout-PA_FBpp0082180-aln 1098 ikkrseiltkavegelvadeeaekedreddesdedeedtlekikkksken.aerkkvdsskka..eksd.esdaskknkkv 1174
                                  +k ++ i t +++ e+v +ee   e++e+    + +   ++k+ ++ +++     +v+++k +   k    ++a+   k +
                    ZC250.1a  222 MKLKTRITTTTMAPEEVPEEEVIPEEEEEITTTTRKTRPVKKVVNTFRQKpTPAPEVTTTKANiwDKFTvGNKAKPTPKYI 302 
                                  344455555666666677777777777787888888888888888888883333444555544553433044555557778 PP

  timeout-PA_FBpp0082180-aln 1175 krevkelvkeksdeeddeedkkekekesesdekkkkkkrkklledsddsedekddeienkdsedkesksksvvesdeeeek 1255
                                     ++ + ++++  ed+ ++++e +++ ++++++ +++ + l ++++++  e + ei++  +ed ++ + +v  ++++ee 
                    ZC250.1a  303 PFWQRLMSTTSKPIEDEATEETELNTDAPEEVEEASTQAEVLEKETEETTPE-EPEITTVPEEDVVVTKSKVH-KTNTEES 381 
                                  8888888999999*****************9999988887777777777665.99999999999976665554.4444444 PP

  timeout-PA_FBpp0082180-aln 1256 set 1258
                                  +e+
                    ZC250.1a  382 TES 384 
                                  443 PP

>> W07G1.1  CE38232	WBGene00012328	status:Partially_confirmed	UniProt:Q9XUK4	protein_id:CAB04933.2
   #    score  bias  c-Evalue  i-Evalue hmmfrom  hmm to    alifrom  ali to    envfrom  env to     acc
 ---   ------ ----- --------- --------- ------- -------    ------- -------    ------- -------    ----
   1 ?    8.1   7.8    0.0038       0.5    1046    1296 ..      12     262 ..       5     280 .. 0.47

  Alignments for each domain:
  == domain 1    score: 8.1 bits;  conditional E-value: 0.0038
  timeout-PA_FBpp0082180-aln 1046 eegiplvPltdesvaAledadFqkllralGieppvdeqeaYwRiPs.slqseeikkrseiltkavegelvadeeaekedre 1125
                                  ++ +p+vP +  + +A   ++ +   +a  + + +++    +R+Ps  +  + i +r+ +++ a +  ++     ++ ++ 
                     W07G1.1   12 SDHVPVVPTMVGNGNAAGVKKIHVYRNADVFFQGIQMVVNTHRVPSvDVLLDVITERIGLINGAKKLYTTSGTLVKDINKI 92  
                                  566666666665555555444444444444455555555667777534666667777777777666666666555555554 PP

  timeout-PA_FBpp0082180-aln 1126 ddesd.edeedtlekikkkskenaerkkvdsskkaeksdesdaskk..nkkvkrevkelvkeksdeeddeedkkekekese 1203
                                  +d ++  +++ +++      +++  +k+v+ +kk++k++++ +++k  + ++ +e+   ++e    e+++     k+k++ 
                     W07G1.1   93 KDGQNyVASSSHFTPAAYGGQHQPIQKEVKLKKKKKKRSQTVQPRKteHIELGDEISIPLNEPVVLEKKK-----KKKKKL 168 
                                  4432202222222222222222222233333333333333322222112233333332222222222221.....122222 PP

  timeout-PA_FBpp0082180-aln 1204 sdekkkkkkrkklledsddsedekddeienkdsedkesksksvvesdeeeeksetekkvkssvrklldsdde...kedles 1281
                                   +++   ++ +++l ++ + e    +eie++++ed++++++s     ++   +++   ++ s r+ +  d+e   +ed e 
                     W07G1.1  169 VQKNLDLHGSIETLAETAEIE--LPSEIEDSEEEDEHEHRRSATPDHHRPATKHSVAPSRASSRRGSRRDEEkreEEDEER 247 
                                  222333444555555555555..5588999999999887776665555544444445555555655555555222455556 PP

  timeout-PA_FBpp0082180-aln 1282 eeeekkkkkliisDs 1296
                                  +++++kk+k + s  
                     W07G1.1  248 KKKDEKKRKSVSSSR 262 
                                  666667777776654 PP

>> ZC250.1b  CE41966	WBGene00000893	locus:cyn-17	status:Partially_confirmed	UniProt:A9D417	protein_id:CCD71248.1
   #    score  bias  c-Evalue  i-Evalue hmmfrom  hmm to    alifrom  ali to    envfrom  env to     acc
 ---   ------ ----- --------- --------- ------- -------    ------- -------    ------- -------    ----
   1 ?    8.1   3.5    0.0039      0.52    1098    1258 ..     232     394 ..     215     421 .. 0.70

  Alignments for each domain:
  == domain 1    score: 8.1 bits;  conditional E-value: 0.0039
  timeout-PA_FBpp0082180-aln 1098 ikkrseiltkavegelvadeeaekedreddesdedeedtlekikkksken.aerkkvdsskka..eksd.esdaskknkkv 1174
                                  +k ++ i t +++ e+v +ee   e++e+    + +   ++k+ ++ +++     +v+++k +   k    ++a+   k +
                    ZC250.1b  232 MKLKTRITTTTMAPEEVPEEEVIPEEEEEITTTTRKTRPVKKVVNTFRQKpTPAPEVTTTKANiwDKFTvGNKAKPTPKYI 312 
                                  344455555666666677777777777787888888888888888888883333444555544553433044555557778 PP

  timeout-PA_FBpp0082180-aln 1175 krevkelvkeksdeeddeedkkekekesesdekkkkkkrkklledsddsedekddeienkdsedkesksksvvesdeeeek 1255
                                     ++ + ++++  ed+ ++++e +++ ++++++ +++ + l ++++++  e + ei++  +ed ++ + +v  ++++ee 
                    ZC250.1b  313 PFWQRLMSTTSKPIEDEATEETELNTDAPEEVEEASTQAEVLEKETEETTPE-EPEITTVPEEDVVVTKSKVH-KTNTEES 391 
                                  8888888999999*****************9999988887777777777665.99999999999976665554.4444444 PP

  timeout-PA_FBpp0082180-aln 1256 set 1258
                                  +e+
                    ZC250.1b  392 TES 394 
                                  443 PP

>> F42G9.1a  CE07231	WBGene00018362	Protein phosphatase	status:Confirmed	UniProt:P49595	protein_id:CCD61882.1
   #    score  bias  c-Evalue  i-Evalue hmmfrom  hmm to    alifrom  ali to    envfrom  env to     acc
 ---   ------ ----- --------- --------- ------- -------    ------- -------    ------- -------    ----
   1 ?    7.8  11.2    0.0046       0.6    1119    1233 ..     174     290 ..     101     336 .. 0.56

  Alignments for each domain:
  == domain 1    score: 7.8 bits;  conditional E-value: 0.0046
  timeout-PA_FBpp0082180-aln 1119 aekedreddesdedeedtlekikkkskenaerkkvdsskkaeksdesdaskknkkvkrevkelvkeksdeeddee.dkkek 1198
                                   ++ed+++de++++e+d +e+ k++++++ae    ++  k+e+  +++ + +++  k+ +++ +k++++e d e+ +  ++
                    F42G9.1a  174 DDSEDEDEDEEEAEEQDDTEEKKENEDASAEVVIENAEDKEEEEGSPKKKGQKRCQKSPIQSEAKKSKSETDAETaPSSSS 254 
                                  222222233333333333333333333332222222222222222222222222222233333333333322222022222 PP

  timeout-PA_FBpp0082180-aln 1199 e.kesesdekkkkkkrkklledsddsedekddeien 1233
                                    +    +e+++  + k+ + d+++++++++de ++
                    F42G9.1a  255 GvDGVATEEEDEDDSDKEFVADEEEDDEDAEDEQSD 290 
                                  212223333333334444444444444333333322 PP

>> F36H1.3  CE43452	WBGene00009492	protein-tyrosine phosphatase	status:Partially_confirmed	UniProt:Q20108	protein_id:CAA
   #    score  bias  c-Evalue  i-Evalue hmmfrom  hmm to    alifrom  ali to    envfrom  env to     acc
 ---   ------ ----- --------- --------- ------- -------    ------- -------    ------- -------    ----
   1 ?    7.7   7.3    0.0049      0.65    1148    1293 ..       8     169 ..       2     184 .. 0.49

  Alignments for each domain:
  == domain 1    score: 7.7 bits;  conditional E-value: 0.0049
  timeout-PA_FBpp0082180-aln 1148 aerkkvdsskkaeksdesdaskknkkvkrevkelvkeksdeeddeedkkekekesesdekkkkkkrkklledsddsede.. 1226
                                  ++rkk++s+ +++k+++++as k+kk  ++  ++ ++k++++++++++ +k+  +++  ++kk++r+++++d  d++    
                     F36H1.3    8 KNRKKSNSKDTNKKKNKQQASAKKKKSGDKNCSKRSKKHNTKQKSKRE-KKSAREKKSLREKKSARENTMHDIFDRDTFaf 87  
                                  456667777777777777777776666666666555555555444443.33334444556666667777777666664433 PP

  timeout-PA_FBpp0082180-aln 1227 ......kddeienkdsedkesksksvvesdeeeeksetekkvkss.......................vrklldsdde.ke 1277
                                        +            +  +++ v+++  e  ++t +    s                        r++ d++ e k+
                     F36H1.3   88 rlehcvHP-----------DALNRHSVQTEAFETFTTTVT----SmgvdglakeyletlvpflpvgyfERSIFDKNTEfKK 153 
                                  22222211...........111111122222222222222....0222234444455566666666666666666666333 PP

  timeout-PA_FBpp0082180-aln 1278 dleseeeekkkkklii 1293
                                  +  +++  + k ++i+
                     F36H1.3  154 NRYKDVPCNDKTRVIL 169 
                                  3334444444555555 PP

>> ZK1236.7  CE29628	WBGene00022865	status:Confirmed	UniProt:P34623	protein_id:CCD66167.1
   #    score  bias  c-Evalue  i-Evalue hmmfrom  hmm to    alifrom  ali to    envfrom  env to     acc
 ---   ------ ----- --------- --------- ------- -------    ------- -------    ------- -------    ----
   1 ?    7.9   8.5    0.0045       0.6    1142    1244 ..     130     207 ..      28     309 .. 0.38

  Alignments for each domain:
  == domain 1    score: 7.9 bits;  conditional E-value: 0.0045
  timeout-PA_FBpp0082180-aln 1142 kkskenaerkkvdsskkaeksdesdaskknkkvkrevkelvkeksdeeddeedkkekekesesdekkkkkkrkklledsdd 1222
                                  k  k++   +k++++++++++ e +++                           +++e++ +++e++kk++ ++ +e+ d+
                    ZK1236.7  130 KIGKRK--AAKLQAKEEKRQMREYEVR---------------------------EREERKRREEEREKKRDEERAKEEADE 181 
                                  000000..1111111111111111111...........................111111111111111111111111111 PP

  timeout-PA_FBpp0082180-aln 1223 sede....kddeienkdsedk...esksk 1244
                                  +++e    k+ e ++++++++       k
                    ZK1236.7  182 KAEEerlrKEREEKERKEHEEylaM---K 207 
                                  1111111111111111111111110...1 PP

>> F42G9.1b  CE30788	WBGene00018362	status:Confirmed	UniProt:Q8MNS3	protein_id:CCD61883.1
   #    score  bias  c-Evalue  i-Evalue hmmfrom  hmm to    alifrom  ali to    envfrom  env to     acc
 ---   ------ ----- --------- --------- ------- -------    ------- -------    ------- -------    ----
   1 ?    7.6  11.5    0.0054      0.71    1119    1233 ..     152     268 ..      78     314 .. 0.56

  Alignments for each domain:
  == domain 1    score: 7.6 bits;  conditional E-value: 0.0054
  timeout-PA_FBpp0082180-aln 1119 aekedreddesdedeedtlekikkkskenaerkkvdsskkaeksdesdaskknkkvkrevkelvkeksdeeddee.dkkek 1198
                                   ++ed+++de++++e+d +e+ k++++++ae    ++  k+e+  +++ + +++  k+ +++ +k++++e d e+ +  ++
                    F42G9.1b  152 DDSEDEDEDEEEAEEQDDTEEKKENEDASAEVVIENAEDKEEEEGSPKKKGQKRCQKSPIQSEAKKSKSETDAETaPSSSS 232 
                                  222222233333333333333333333332222222222222222222222222222233333333333322222022222 PP

  timeout-PA_FBpp0082180-aln 1199 e.kesesdekkkkkkrkklledsddsedekddeien 1233
                                    +    +e+++  + k+ + d+++++++++de ++
                    F42G9.1b  233 GvDGVATEEEDEDDSDKEFVADEEEDDEDAEDEQSD 268 
                                  212223333333334444444444444333333322 PP

>> F36H12.3  CE09975	WBGene00018119	status:Partially_confirmed	UniProt:O76719	protein_id:CCD70661.1
   #    score  bias  c-Evalue  i-Evalue hmmfrom  hmm to    alifrom  ali to    envfrom  env to     acc
 ---   ------ ----- --------- --------- ------- -------    ------- -------    ------- -------    ----
   1 ?    7.5  50.7    0.0059      0.78    1130    1295 ..      51     212 ..      27     286 .. 0.46

  Alignments for each domain:
  == domain 1    score: 7.5 bits;  conditional E-value: 0.0059
  timeout-PA_FBpp0082180-aln 1130 dedeedtlekikkkskenaerkkvdsskka.eksdesdaskknkkvkrevkelvkeksdeeddeedkkekekesesdekkk 1209
                                  +e +e+  ++ kk++ +++e+kk +s+k++ +ksd+++++k++kk ++e k+  k+++++edd++d+k++ek++e++e kk
                    F36H12.3   51 EE-KEKSKKSEKKEEPKKEEEKKEKSKKSEgKKSDKKEEKKEEKKEEKEDKKEEKKEEKKEDDKKDEKKDEKKDEKEEDKK 130 
                                  11.111111122222222233333333333244555555555555555555555555555555555555555444444444 PP

  timeout-PA_FBpp0082180-aln 1210 kkkrkklleds.ddsedekddeienkdsedkesksksvvesdeeeeksetekkvkssvrklldsddekedleseeeekkkk 1289
                                  ++++k+  +++ dd++++k+d+ ++++++dk++++k+  ++d +eek+e++k+ k++ +k  ++++     + ee++++kk
                    F36H12.3  131 SEDKKEDEKEKdDDKKEDKKDDKKSDNKDDKDDEKKEE-KKDDKEEKKEEKKEEKKEEKKEEKKEEK----KEEEKKEEKK 206 
                                  44444433333033444455555555555554444433.3333333333333322221111111111....1111111111 PP

  timeout-PA_FBpp0082180-aln 1290 kliisD 1295
                                  +   +D
                    F36H12.3  207 EEKKED 212 
                                  111111 PP

>> F02E9.1  CE09183	WBGene00008528	status:Confirmed	UniProt:O01314	protein_id:CAB04047.1
   #    score  bias  c-Evalue  i-Evalue hmmfrom  hmm to    alifrom  ali to    envfrom  env to     acc
 ---   ------ ----- --------- --------- ------- -------    ------- -------    ------- -------    ----
   1 ?    8.0   1.7    0.0041      0.54    1186    1215 ..      66      95 ..       4     149 .. 0.59

  Alignments for each domain:
  == domain 1    score: 8.0 bits;  conditional E-value: 0.0041
  timeout-PA_FBpp0082180-aln 1186 sdeeddeedkkekekesesdekkkkkkrkk 1215
                                  s++e++++dkk+k+k++e++++kk+++  +
                     F02E9.1   66 SENEEEKNDKKNKKKKDENKSEKKNSGESE 95  
                                  111111111111111111111111111111 PP

>> F53H1.4c  CE33652	WBGene00018778	status:Partially_confirmed	UniProt:Q86MG3	protein_id:CCD71738.1
   #    score  bias  c-Evalue  i-Evalue hmmfrom  hmm to    alifrom  ali to    envfrom  env to     acc
 ---   ------ ----- --------- --------- ------- -------    ------- -------    ------- -------    ----
   1 ?    7.6  14.0    0.0053      0.69    1071    1239 ..     134     312 ..      30     361 .. 0.65

  Alignments for each domain:
  == domain 1    score: 7.6 bits;  conditional E-value: 0.0053
  timeout-PA_FBpp0082180-aln 1071 lralGieppvdeqeaYwRiPsslqse....eikkrseiltkavege.....lvadeeaekedreddesdedeedtlekikk 1142
                                  ++ + ie++    e  w++  +l +e    eikk+  i ++  + +     l++  ea+++d ++ + d+++ ++  + + 
                    F53H1.4c  134 IKKIAIEDAEFVDEKQWKVREELLAEnpirEIKKYAPIFSANRKSTpktaqLSVAAEADDSDVQEVSMDAESGAEAANKSA 214 
                                  566677777777888888888887652222577777777665543311000233333333333334444444444444444 PP

  timeout-PA_FBpp0082180-aln 1143 ksken.aerkkvdsskkaeksdesdaskknkkvkrevkelvkeksdeeddeedkkekekesesdekkkkkkrkklledsdd 1222
                                   +  + a r++   +  + ++ ++++++k++k k++++++ ke++++++++e++k k+ ++++++ k+k+++ + + ++++
                    F53H1.4c  215 MKTPRgAPRASGGPVILSSRRLQEKQKEKDEKEKEKLEKKQKEQEEKKQKKEEEKAKKLKEKEEKLKEKEEKAARKAEKKE 295 
                                  444443333333333444666666666677777777777777777777666666666666666666666666666666666 PP

  timeout-PA_FBpp0082180-aln 1223 sedekddeienkdsedk 1239
                                  +++ + d++ +kd+   
                    F53H1.4c  296 KNNGTMDKFLKKDTGSP 312 
                                  66666666666655444 PP

>> C16C8.14  CE08225	WBGene00015852	status:Confirmed	UniProt:P91053	protein_id:CCD64704.1
   #    score  bias  c-Evalue  i-Evalue hmmfrom  hmm to    alifrom  ali to    envfrom  env to     acc
 ---   ------ ----- --------- --------- ------- -------    ------- -------    ------- -------    ----
   1 ?    7.4   5.0    0.0063      0.82    1139    1256 ..      20     148 ..       5     169 .. 0.64

  Alignments for each domain:
  == domain 1    score: 7.4 bits;  conditional E-value: 0.0063
  timeout-PA_FBpp0082180-aln 1139 kikkksken....aerkkvdsskka....eksdesdaskk.nkkvkrevkelvkeksdeeddeedkkekekesesdekkkk 1210
                                  ki+++ ke+    +++ + ++++      +k+ +s+ s++ ++   +++ + +k+ +++ +++e++ ++ +e +++++ + 
                    C16C8.14   20 KIQNEFKEKpgyvEDKLHKNTQEICqqilKKQGKSQKSQEnQNAFIENLMSELKTAKSKLNETENQISDLHEATKQQESQA 100 
                                  4444444444444333333443333334444444444444255667889999999999999999999999999999999** PP

  timeout-PA_FBpp0082180-aln 1211 kkrkklledsddsedekddeienkdsedk....esksksvvesdeeeeks 1256
                                  +  ++l+ + +d+++e    ++ ++s+d      ++  +v ++ +e+eks
                    C16C8.14  101 NLWNDLVAKISDKNLE--MMLKIQKSQDLmimkMQEGSAVQDVPIETEKS 148 
                                  **************98..44444445554223233333444444455444 PP

>> B0464.2a  CE20456	WBGene00007184	TPR Domain	status:Partially_confirmed	UniProt:Q03560	protein_id:CAA79544.1
   #    score  bias  c-Evalue  i-Evalue hmmfrom  hmm to    alifrom  ali to    envfrom  env to     acc
 ---   ------ ----- --------- --------- ------- -------    ------- -------    ------- -------    ----
   1 ?    7.1  25.1    0.0075      0.98    1055    1301 ..     807    1120 ..     724    1150 .] 0.58

  Alignments for each domain:
  == domain 1    score: 7.1 bits;  conditional E-value: 0.0075
  timeout-PA_FBpp0082180-aln 1055 tdesvaAledadFq.kllralGieppvdeqeaYwRiPsslqseeikkrseiltkavegelvadeeaekedreddesdedee 1134
                                  +++ +aA++d +F  k+++ +  ++  +   +  Ri  ++ +ee k+  ++lt+a ++  +a+ + e+e+r  +++++++ 
                    B0464.2a  807 SEQVTAAIDDLKFAdKIFQYISKNDDRQSSHTGMRISRTICAEEAKNCKDLLTQAKHKLAAAQTQDEEERRLMEKQEKEKI 887 
                                  3455789******648899999999999999************************99999988888888888888777777 PP

  timeout-PA_FBpp0082180-aln 1135 dtlekikkksken..aerkkvdsskka...................eksdesdaskk......nkkvkrevkelvkeksde 1188
                                  +  +k+ ++ +++  ae++k++ +k+                    e         k       k+ +++  e+v+++sd+
                    B0464.2a  888 ALQNKMIEEARAKeeAEKQKLEDMKNLrlsfiemtkdvlrlpeiveE---------KrrggggRKRRNDDGDEFVNDSSDA 959 
                                  77777655544443455666655554467777766555444333221.........1233333333333333444444333 PP

  timeout-PA_FBpp0082180-aln 1189 .....eddeedkkekekesesdekkkkkkrkklledsddsedekddeienkdsedkesksksvvesdeeeeksetekkvks 1264
                                       e+ +ed +++e+ ++++  kk +++k+   ds   + ++ de + k +e++++k ++++  +++++          
                    B0464.2a  960 gnydgEEGGEDGERRERRKKDKAAKKASRKKRERRDSGGPDSNRRDEKKRKRKEERDRKLQEKLSAKQSAKI--------- 1031
                                  100002223333333444444444444444444444444444444444444444443333322222222211......... PP

  timeout-PA_FBpp0082180-aln 1265 s...............vrklldsdde.................kedleseeeekkkkkliisDseeek............. 1300
                                  +                +   ds+d+                   d++ e+++kkkkk ++ Ds+e +             
                    B0464.2a 1032 KsraflsssessdddkPKPAADSSDDevdprppvdefdsptrtDSDSDRETTTKKKKKKAVVDSDEGSvsgsgsgsdnddk 1112
                                  111111111223333345555555558999999999999*99888899999999999999999999885555555554444 PP

  timeout-PA_FBpp0082180-aln 1301 .......s 1301
                                          
                    B0464.2a 1113 piiggsdD 1120
                                  44444440 PP

>> ZC308.1c  CE33255	WBGene00001596	locus:gld-2	status:Partially_confirmed	UniProt:O17087	protein_id:CCD72660.1
   #    score  bias  c-Evalue  i-Evalue hmmfrom  hmm to    alifrom  ali to    envfrom  env to     acc
 ---   ------ ----- --------- --------- ------- -------    ------- -------    ------- -------    ----
   1 ?    6.6   1.5     0.011       1.4    1061    1304 ..     780    1026 ..     761    1035 .. 0.53

  Alignments for each domain:
  == domain 1    score: 6.6 bits;  conditional E-value: 0.011
  timeout-PA_FBpp0082180-aln 1061 AledadFqk.llralGieppvdeqeaYwRiPsslqseeikkrseiltkavegelvadeeaekedreddesdedeedtleki 1140
                                   + +++F +   r + ie+p+ + ++ + i  ++  e ikk     + +++++   d+  e e  + +  +    +++  +
                    ZC308.1c  780 SISNPHFWRsQWRCVCIEEPFTNSNTAHSIYDEMVFEAIKKAFREAHGELQHNHDLDKLMECEPIKASTTN-TGAAVFAAT 859 
                                  45666665415788999999999999999999999999999999999999999999999988855554433.333344333 PP

  timeout-PA_FBpp0082180-aln 1141 kkkskenaerkkvdsskkaeksdesdaskk...nkkvkrevkelvkeksdeeddeedkkekekesesdekkkkkkrkklle 1218
                                   + ++  a++ ++ ++ + +  ++ ++s+     +  ++  ++l + ++  ++++ +  ++++ ++ ++++++++r++  +
                    ZC308.1c  860 YEGERPLAQQPNTIACASLRVLNSIPVSSGpghYHYQQQSNQNLSRPQRPGSNQGYQ-MNNNRGFNGNNQQQHQNRRSFNN 939 
                                  332222233333333333333333333333331233333333333334444444433.44455555555555555555555 PP

  timeout-PA_FBpp0082180-aln 1219 dsddsedekddeienkdsedkesksksvvesdeeee.ksetekkvkssvrklldsddekedleseeeekkkkkliisDsee 1298
                                  +s+ +  +  +  +++ s+++++ s +  +s++ +   s ++++v s++   +d+++++ + + + +++k+  +++s + +
                    ZC308.1c  940 QSSSNPGNGSTGPRSSRSNENVRDSSRQQNSQKGSSgVSVSKENVASTTGVPVDKKQQNSNRKDDGNRTKRSPMVQSPEPA 1020
                                  555555554444444444444443333333333332033344445555555555555555555555555555555555544 PP

  timeout-PA_FBpp0082180-aln 1299 ekseek 1304
                                  ++  ek
                    ZC308.1c 1021 KTKSEK 1026
                                  444443 PP

>> C06A5.8b  CE33360	WBGene00015505	status:Confirmed	UniProt:Q86ND0	protein_id:CCD61220.1
   #    score  bias  c-Evalue  i-Evalue hmmfrom  hmm to    alifrom  ali to    envfrom  env to     acc
 ---   ------ ----- --------- --------- ------- -------    ------- -------    ------- -------    ----
   1 ?    7.2   2.7    0.0072      0.95     646     684 ..     116     150 ..      99     184 .. 0.63

  Alignments for each domain:
  == domain 1    score: 7.2 bits;  conditional E-value: 0.0072
  timeout-PA_FBpp0082180-aln 646 eiffadlgtaedenktesqeeeeeeeeeededeeeeEee 684
                                  ++ adl  ++de++ +++eee+e+ee    d eeeEe+
                    C06A5.8b 116 AVYEADLEYSYDEEESDEDEEENEDEE----DVEEEEEK 150
                                 577888877776555544333332222....22222221 PP

>> B0464.2c  CE43508	WBGene00007184	status:Partially_confirmed	UniProt:C0P269	protein_id:CAX51622.1
   #    score  bias  c-Evalue  i-Evalue hmmfrom  hmm to    alifrom  ali to    envfrom  env to     acc
 ---   ------ ----- --------- --------- ------- -------    ------- -------    ------- -------    ----
   1 ?    7.0  25.1    0.0081       1.1    1055    1301 ..     858    1171 ..     775    1201 .] 0.58

  Alignments for each domain:
  == domain 1    score: 7.0 bits;  conditional E-value: 0.0081
  timeout-PA_FBpp0082180-aln 1055 tdesvaAledadFq.kllralGieppvdeqeaYwRiPsslqseeikkrseiltkavegelvadeeaekedreddesdedee 1134
                                  +++ +aA++d +F  k+++ +  ++  +   +  Ri  ++ +ee k+  ++lt+a ++  +a+ + e+e+r  +++++++ 
                    B0464.2c  858 SEQVTAAIDDLKFAdKIFQYISKNDDRQSSHTGMRISRTICAEEAKNCKDLLTQAKHKLAAAQTQDEEERRLMEKQEKEKI 938 
                                  3455789******648899999999999999************************99999988888888888888777777 PP

  timeout-PA_FBpp0082180-aln 1135 dtlekikkksken..aerkkvdsskka...................eksdesdaskk......nkkvkrevkelvkeksde 1188
                                  +  +k+ ++ +++  ae++k++ +k+                    e         k       k+ +++  e+v+++sd+
                    B0464.2c  939 ALQNKMIEEARAKeeAEKQKLEDMKNLrlsfiemtkdvlrlpeiveE---------KrrggggRKRRNDDGDEFVNDSSDA 1010
                                  77777655544443455666655554467777766555444333221.........1233333333333333444444333 PP

  timeout-PA_FBpp0082180-aln 1189 .....eddeedkkekekesesdekkkkkkrkklledsddsedekddeienkdsedkesksksvvesdeeeeksetekkvks 1264
                                       e+ +ed +++e+ ++++  kk +++k+   ds   + ++ de + k +e++++k ++++  +++++          
                    B0464.2c 1011 gnydgEEGGEDGERRERRKKDKAAKKASRKKRERRDSGGPDSNRRDEKKRKRKEERDRKLQEKLSAKQSAKI--------- 1082
                                  100002223333333444444444444444444444444444444444444444443333322222222211......... PP

  timeout-PA_FBpp0082180-aln 1265 s...............vrklldsdde.................kedleseeeekkkkkliisDseeek............. 1300
                                  +                +   ds+d+                   d++ e+++kkkkk ++ Ds+e +             
                    B0464.2c 1083 KsraflsssessdddkPKPAADSSDDevdprppvdefdsptrtDSDSDRETTTKKKKKKAVVDSDEGSvsgsgsgsdnddk 1163
                                  111111111223333345555555558999999999999*99888899999999999999999999885555555554444 PP

  timeout-PA_FBpp0082180-aln 1301 .......s 1301
                                          
                    B0464.2c 1164 piiggsdD 1171
                                  44444440 PP

>> ZC308.1a  CE32766	WBGene00001596	locus:gld-2	status:Confirmed	UniProt:O17087	protein_id:CCD72658.1
   #    score  bias  c-Evalue  i-Evalue hmmfrom  hmm to    alifrom  ali to    envfrom  env to     acc
 ---   ------ ----- --------- --------- ------- -------    ------- -------    ------- -------    ----
   1 ?    6.4   1.5     0.012       1.6    1062    1304 ..     858    1103 ..     838    1112 .. 0.53

  Alignments for each domain:
  == domain 1    score: 6.4 bits;  conditional E-value: 0.012
  timeout-PA_FBpp0082180-aln 1062 ledadFqk.llralGieppvdeqeaYwRiPsslqseeikkrseiltkavegelvadeeaekedreddesdedeedtlekik 1141
                                  + +++F +   r + ie+p+ + ++ + i  ++  e ikk     + +++++   d+  e e  + +  +    +++  + 
                    ZC308.1a  858 ISNPHFWRsQWRCVCIEEPFTNSNTAHSIYDEMVFEAIKKAFREAHGELQHNHDLDKLMECEPIKASTTN-TGAAVFAATY 937 
                                  5666664415788999999999999999999999999999999999999999999999988855554433.3333443333 PP

  timeout-PA_FBpp0082180-aln 1142 kkskenaerkkvdsskkaeksdesdaskk...nkkvkrevkelvkeksdeeddeedkkekekesesdekkkkkkrkklled 1219
                                  + ++  a++ ++ ++ + +  ++ ++s+     +  ++  ++l + ++  ++++ +  ++++ ++ ++++++++r++  ++
                    ZC308.1a  938 EGERPLAQQPNTIACASLRVLNSIPVSSGpghYHYQQQSNQNLSRPQRPGSNQGYQ-MNNNRGFNGNNQQQHQNRRSFNNQ 1017
                                  32222233333333333333333333333331233333333333334444444433.444555555555555555555555 PP

  timeout-PA_FBpp0082180-aln 1220 sddsedekddeienkdsedkesksksvvesdeeee.ksetekkvkssvrklldsddekedleseeeekkkkkliisDseee 1299
                                  s+ +  +  +  +++ s+++++ s +  +s++ +   s ++++v s++   +d+++++ + + + +++k+  +++s + ++
                    ZC308.1a 1018 SSSNPGNGSTGPRSSRSNENVRDSSRQQNSQKGSSgVSVSKENVASTTGVPVDKKQQNSNRKDDGNRTKRSPMVQSPEPAK 1098
                                  555555544444444444444433333333333320333444455555555555555555555555555555555555444 PP

  timeout-PA_FBpp0082180-aln 1300 kseek 1304
                                  +  ek
                    ZC308.1a 1099 TKSEK 1103
                                  44443 PP

>> F53H1.4b  CE33651	WBGene00018778	status:Partially_confirmed	UniProt:Q86MG4	protein_id:CCD71737.1
   #    score  bias  c-Evalue  i-Evalue hmmfrom  hmm to    alifrom  ali to    envfrom  env to     acc
 ---   ------ ----- --------- --------- ------- -------    ------- -------    ------- -------    ----
   1 ?    7.3  14.3    0.0066      0.87    1071    1239 ..      98     276 ..      24     325 .. 0.64

  Alignments for each domain:
  == domain 1    score: 7.3 bits;  conditional E-value: 0.0066
  timeout-PA_FBpp0082180-aln 1071 lralGieppvdeqeaYwRiPsslqse....eikkrseiltkavege.....lvadeeaekedreddesdedeedtlekikk 1142
                                  ++ + ie++    e  w++  +l +e    eikk+  i ++  + +     l++  ea+++d ++ + d+++ ++  + + 
                    F53H1.4b   98 IKKIAIEDAEFVDEKQWKVREELLAEnpirEIKKYAPIFSANRKSTpktaqLSVAAEADDSDVQEVSMDAESGAEAANKSA 178 
                                  566667777777788888888887652222577777777665543311000233333333333334444444444444444 PP

  timeout-PA_FBpp0082180-aln 1143 ksken.aerkkvdsskkaeksdesdaskknkkvkrevkelvkeksdeeddeedkkekekesesdekkkkkkrkklledsdd 1222
                                   +  + a r++   +  + ++ ++++++k++k k++++++ ke++++++++e++k k+ ++++++ k+k+++ + + ++++
                    F53H1.4b  179 MKTPRgAPRASGGPVILSSRRLQEKQKEKDEKEKEKLEKKQKEQEEKKQKKEEEKAKKLKEKEEKLKEKEEKAARKAEKKE 259 
                                  444443333333333444666666666677777777777777777777666666666666666666666666666666666 PP

  timeout-PA_FBpp0082180-aln 1223 sedekddeienkdsedk 1239
                                  +++ + d++ +kd+   
                    F53H1.4b  260 KNNGTMDKFLKKDTGSP 276 
                                  66666666666655444 PP

>> C18H2.2  CE32132	WBGene00015989	status:Partially_confirmed	UniProt:Q18103	protein_id:CCD62769.1
   #    score  bias  c-Evalue  i-Evalue hmmfrom  hmm to    alifrom  ali to    envfrom  env to     acc
 ---   ------ ----- --------- --------- ------- -------    ------- -------    ------- -------    ----
   1 ?    7.0   1.9    0.0085       1.1    1170    1261 ..     141     242 ..      71     271 .. 0.63

  Alignments for each domain:
  == domain 1    score: 7.0 bits;  conditional E-value: 0.0085
  timeout-PA_FBpp0082180-aln 1170 k...nkkvkrevkelvkeksdeeddeedkkekekesesdekkkkkkrk.klledsddsede......kddeienkdsedke 1240
                                  k   n  + ++ ++++++   + +++++ +++  +sesd ++ + +r+ +++e+sdd+++e      + d++en++s   +
                     C18H2.2  141 KtfsNAGLVKKFQTYANDTALTVNNSSNSANSCGDSESDISEYTDSRRlRTSENSDDENEEpqsdysNIDNVENENSALVT 221 
                                  235566777777888877777777777777777777777666655554155556666666654433333333333333333 PP

  timeout-PA_FBpp0082180-aln 1241 sksksvvesdeeeeksetekk 1261
                                  sk  ++ es +++  + t+++
                     C18H2.2  222 SKDDELFESSMTSFDTSTHSR 242 
                                  333333333333333333322 PP

>> B0379.6  CE07729	WBGene00007158	status:Partially_confirmed	UniProt:O45221	protein_id:CAB05890.1
   #    score  bias  c-Evalue  i-Evalue hmmfrom  hmm to    alifrom  ali to    envfrom  env to     acc
 ---   ------ ----- --------- --------- ------- -------    ------- -------    ------- -------    ----
   1 ?    7.2   1.7    0.0069      0.91    1207    1241 ..       9      41 ..       2     130 .. 0.51

  Alignments for each domain:
  == domain 1    score: 7.2 bits;  conditional E-value: 0.0069
  timeout-PA_FBpp0082180-aln 1207 kkkkkkrkklledsddsedekddeienkdsedkes 1241
                                  ++k  k+k+++++ dd++++kd e+++k+++++++
                     B0379.6    9 SEK--KMKRNKKKDDDEDENKDGEMKTKEEKEQNN 41  
                                  222..222233333333334444444444444422 PP

>> R10D12.10  CE40993	WBGene00011191	serine\/threonine kinase	status:Partially_confirmed	UniProt:Q9XVK4	protein_id:CAB03
   #    score  bias  c-Evalue  i-Evalue hmmfrom  hmm to    alifrom  ali to    envfrom  env to     acc
 ---   ------ ----- --------- --------- ------- -------    ------- -------    ------- -------    ----
   1 ?    6.7  11.3      0.01       1.3    1121    1180 ..     361     421 ..     314     486 .. 0.51

  Alignments for each domain:
  == domain 1    score: 6.7 bits;  conditional E-value: 0.01
  timeout-PA_FBpp0082180-aln 1121 kedreddesdedeedtlekikkkskenaerkkvdsskka.eksdesdaskknkkvkrevke 1180
                                  k+++++ e+++d+e++ ek k+k+ke++++k+ d  k+  ++++++++++k+kk+ +  k+
                   R10D12.10  361 KNKEKEREKEKDKEKEKEKDKEKEKEKEKEKEKDKEKEReKRKSKEKIKEKEKKMGSLEKT 421 
                                  1111111111111111111111111111111111111110112222222222222222222 PP

>> C16C8.12  CE34693	WBGene00015850	status:Confirmed	UniProt:P91051	protein_id:CCD64702.1
   #    score  bias  c-Evalue  i-Evalue hmmfrom  hmm to    alifrom  ali to    envfrom  env to     acc
 ---   ------ ----- --------- --------- ------- -------    ------- -------    ------- -------    ----
   1 ?    6.8   2.0    0.0095       1.3    1078    1195 ..      17     137 ..       7     156 .. 0.61

  Alignments for each domain:
  == domain 1    score: 6.8 bits;  conditional E-value: 0.0095
  timeout-PA_FBpp0082180-aln 1078 ppvdeqeaYwRiPsslqseeikkrseiltkavegelvadeeaeked...reddesdedeedtlekikkkskenaerkkvds 1155
                                  +++++q+ +  iPss   + +k   e+ +k+++++    +e ++ +    ++ +s ++e ++ ++i++  ++na+++  + 
                    C16C8.12   17 ETSRIQNEFREIPSSAGNALLKDTQEMCQKILKKQDELHDEMKHVQeslMSELNSVKNELKHAKSINDLIAKNADKNLETL 97  
                                  677888888899999999999999999998887765444333333200134444555666666667777777755554444 PP

  timeout-PA_FBpp0082180-aln 1156 skkaeksdesdaskknkkvkrevkelvkeksdeeddeedk 1195
                                  +k ++ +d+  ++  + ++++++  lv ++  +e ++ +k
                    C16C8.12   98 LKIQKTQDQIMMKLLEGDAMEKMGGLVLKNIPDEPEKPEK 137 
                                  4444555555555558888888877777665544444332 PP

>> T22C8.3  CE02351	WBGene00011924	Zinc finger, C2H2 type	status:Partially_confirmed	UniProt:Q22676	protein_id:CAA88875.
   #    score  bias  c-Evalue  i-Evalue hmmfrom  hmm to    alifrom  ali to    envfrom  env to     acc
 ---   ------ ----- --------- --------- ------- -------    ------- -------    ------- -------    ----
   1 ?    7.0   8.6    0.0084       1.1    1139    1275 ..      27     158 ..       2     312 .. 0.39

  Alignments for each domain:
  == domain 1    score: 7.0 bits;  conditional E-value: 0.0084
  timeout-PA_FBpp0082180-aln 1139 kikkkskenaerkkvdsskkaeksdesdaskknkkvkrevkelvkeksdeeddeedkkekekesesdekkkkkkrkklled 1219
                                    +k +++ +    ++ ++k++++ +++ ++ n+k+++++k+++++  ++   +++k++k+kes+ ++ +   k+ +  ++
                     T22C8.3   27 IAHKIQNQTKRLPISEPANKNKNVTSKQNKETNRKTFEKSKRMATSTIQDRVLRTQKTRKDKESTTEKVNAILKKSAKQIK 107 
                                  222222222112223333333333333333334444444444444444333333333333333333333332222222222 PP

  timeout-PA_FBpp0082180-aln 1220 sddsedekddeienkdsedkesksksvvesdeeeeksetekkvkssvrklldsdde 1275
                                    ++e+  dd++e++ +    sk+k +  + +++ k++ + + ++++ +  + d+e
                     T22C8.3  108 VREEEEG-DDDLEDELTLY-PSKRKMM--VGSKNRKRTIKPN-RDTIAEEQETDGE 158 
                                  2222222.12221111111.1111111..1111111111111.1122222222222 PP

>> T09A5.8  CE01089	WBGene00011636	locus:cec-3	chromosomal organisation modifier protein	status:Confirmed	UniProt:P45968
   #    score  bias  c-Evalue  i-Evalue hmmfrom  hmm to    alifrom  ali to    envfrom  env to     acc
 ---   ------ ----- --------- --------- ------- -------    ------- -------    ------- -------    ----
   1 ?    6.6   9.7     0.011       1.5    1092    1265 ..      75     271 ..      63     322 .. 0.61

  Alignments for each domain:
  == domain 1    score: 6.6 bits;  conditional E-value: 0.011
  timeout-PA_FBpp0082180-aln 1092 slqseeikkrseiltkavegelvadeeaekedreddesdedeedtlekikkksken...aerkkvdsskka.......... 1159
                                  +l++++  + +e+l+k+++++ ++++++ +++ +d+es++d++      k ++k++   +++  v+s+  +          
                     T09A5.8   75 KLKVTDKTELIELLQKQIKKNKSQKSKKRSKTVSDHESNHDSDGSYGTPKTSKKSKksaKNETPVSSKVPKvptkaalksy 155 
                                  566677777899999****99999999999999999887777766544444333331124444444444446655543333 PP

  timeout-PA_FBpp0082180-aln 1160 eksdesdaskk......nkkvkrevkelvkeksdeeddeedkkekekesesdekkkkkkrkklledsddsede........ 1226
                                  e                 +++k+   e+ ++ ++  d+e++  e e+  +  + +k  ++ k+++  +++++e        
                     T09A5.8  156 E--------ATvsgpvaPNNAKKAAMEVRDTRRNWLDEESSDDEAETTAPLSDVEKIASKVKVVKAVEEKAEEpvkrpstp 228 
                                  1........213333444445555556666666666666666666666676677777777777777777777778888889 PP

  timeout-PA_FBpp0082180-aln 1227 ...kddeienkdsedkesksksvvesdeeee.ksetekkvkss 1265
                                     ++ +i+++ se  + +  sv+ + +++  + et++  + +
                     T09A5.8  229 pkpREVVIKKDPSESPVASASSVIPTSKRKSiNAETSNGRQRT 271 
                                  9888888888888888777777766555444033333333333 PP

>> R11G11.7  CE12752	WBGene00004144	locus:pqn-60	status:Confirmed	UniProt:O16948	protein_id:CCD64483.1
   #    score  bias  c-Evalue  i-Evalue hmmfrom  hmm to    alifrom  ali to    envfrom  env to     acc
 ---   ------ ----- --------- --------- ------- -------    ------- -------    ------- -------    ----
   1 ?    6.6   4.0     0.011       1.5    1078    1193 ..      27     148 ..      23     153 .. 0.59

  Alignments for each domain:
  == domain 1    score: 6.6 bits;  conditional E-value: 0.011
  timeout-PA_FBpp0082180-aln 1078 ppvdeqeaYwRiPsslqseeikkrseiltkavegelvadeeaekedreddesd..edeedtlekikkkskenaerkkvdss 1156
                                  +p ++q++Y+ i  + q ++++k  ++ + a  ++l+ + ++ +++r+++e++  ++ ++ + +++  +++   +  ++  
                    R11G11.7   27 QPRNIQQSYFAIAKNYQLSQMQKNQQLQQWAQMNNLSNEYSSYTQQRSQQEQQvsQQTSQIISQLSTVQNQL--ESILNND 105 
                                  68899*********************9999999999999999999888877430033333333333333332..2222222 PP

  timeout-PA_FBpp0082180-aln 1157 kka...eksdesdaskk.....nkkvkrevkelvkeksdeeddee 1193
                                  +++   ++++ ++   +     + +v  +++e+  + +  +dd++
                    R11G11.7  106 NQTgaqKRQAIQSL--RyqypqEVSVLFHIREVSMKRMGIDDDHD 148 
                                  22222211111111..12244466666666666666666666655 PP

>> C33G8.3  CE06912	WBGene00016361	status:Partially_confirmed	UniProt:Q18400	protein_id:CCD66527.1
   #    score  bias  c-Evalue  i-Evalue hmmfrom  hmm to    alifrom  ali to    envfrom  env to     acc
 ---   ------ ----- --------- --------- ------- -------    ------- -------    ------- -------    ----
   1 ?    6.6  25.7     0.011       1.4    1125    1232 ..      27     137 ..      10     142 .] 0.57

  Alignments for each domain:
  == domain 1    score: 6.6 bits;  conditional E-value: 0.011
  timeout-PA_FBpp0082180-aln 1125 eddesdedeedtlekikkkskenaerkkvdsskkaeksdesdaskknkkvkrevkelvkeksdeeddeedkkekekesesd 1205
                                   +++  e e ++l+++k+ s+++ e+k  + ++k ek++++ +++k+k+ k+++k+  k+++dee++e++ k+k+++++++
                     C33G8.3   27 LESDVAEMEGAELDRVKRASDHKLEKKLDEIMEKVEKIKDKIEENKEKREKKNKKKGNKKDEDEEEEEDKDKKKKDKKKNK 107 
                                  344555777889999999999997777777777778888777777777666666666555555555444444444433333 PP

  timeout-PA_FBpp0082180-aln 1206 ekk...kkkkrkklledsddsedekddeie 1232
                                  +++    kkk kk ++ds+d+ +e++++ +
                     C33G8.3  108 DSEeeeDKKKDKKKKNDSSDESEEENKKRK 137 
                                  333000333344444444444444222222 PP

>> ZK353.8  CE00392	WBGene00022703	locus:ubxn-4	status:Confirmed	UniProt:P34631	protein_id:CCD73207.1
   #    score  bias  c-Evalue  i-Evalue hmmfrom  hmm to    alifrom  ali to    envfrom  env to     acc
 ---   ------ ----- --------- --------- ------- -------    ------- -------    ------- -------    ----
   1 ?    6.4   7.5     0.013       1.7    1152    1262 ..     159     272 ..     153     343 .. 0.60

  Alignments for each domain:
  == domain 1    score: 6.4 bits;  conditional E-value: 0.013
  timeout-PA_FBpp0082180-aln 1152 kvdsskkaeksdesdaskk...nkkvkrevkelvkeksdeeddeedkkekekesesdekkkkkkrkklledsddsedekdd 1229
                                  +++s++++++ +e+ a+ k   ++k +++ +++ +++++++++ ++ +e ++e + +   k  k++k+ +   +s++++  
                     ZK353.8  159 SSTSQEMTRELAEKVARAKallEQKKQKDAEKKREADKHVKEEMTKAREAKQERDAEALVKAAKQRKMEKLAAESDKKRIL 239 
                                  455555565555555555555555555555566666666666666655555555444443333333333333333322223 PP

  timeout-PA_FBpp0082180-aln 1230 eienkdsedkesksksvvesdeeeeksetekkv 1262
                                  +  + d e  ++k  ++v++++ +e++e+++++
                     ZK353.8  240 AQIKADREAAQKKFGKLVNTENASENTEKKQET 272 
                                  333344445555666666666666665555543 PP

>> ZK1251.2  CE03849	WBGene00002090	locus:ins-7	status:Confirmed	UniProt:Q23430	protein_id:CAA92498.1
   #    score  bias  c-Evalue  i-Evalue hmmfrom  hmm to    alifrom  ali to    envfrom  env to     acc
 ---   ------ ----- --------- --------- ------- -------    ------- -------    ------- -------    ----
   1 ?    6.3   0.1     0.013       1.7     842     863 ..      30      51 ..      21      58 .. 0.85

  Alignments for each domain:
  == domain 1    score: 6.3 bits;  conditional E-value: 0.013
  timeout-PA_FBpp0082180-aln 842 ktdqDvidwilenLidqtRtRr 863
                                   +++vi+++len i+  RtRr
                    ZK1251.2  30 IINEEVIEYMLENSIRSSRTRR 51 
                                 56899****************9 PP

>> F42A9.7  CE25889	WBGene00018336	status:Partially_confirmed	UniProt:Q95ZT8	protein_id:CCD67659.1
   #    score  bias  c-Evalue  i-Evalue hmmfrom  hmm to    alifrom  ali to    envfrom  env to     acc
 ---   ------ ----- --------- --------- ------- -------    ------- -------    ------- -------    ----
   1 ?    6.4   6.3     0.012       1.6    1145    1261 ..      30     149 ..      20     243 .. 0.61

  Alignments for each domain:
  == domain 1    score: 6.4 bits;  conditional E-value: 0.012
  timeout-PA_FBpp0082180-aln 1145 kenaerkkvdsskka...eksdesdaskk..nkkvkrevkelvkeksdeeddeedkkekekesesdekkkkkkrkklleds 1220
                                  ++++ +++++s k++   ++++    s+k   +  ++++ +  +++++++  +++  +++k+s+s+ ++k++k+ ++ +  
                     F42A9.7   30 NQRKSQRSTKSRKSSrrsRRRN--GRSRKssRSGKSSRSSKSGRSSKSSNSTKTTGSKSSKSSRSQRSNKSNKMVTNPKGF 108 
                                  2222223333333332112222..222221122222233333444444455555556666677777777777777777777 PP

  timeout-PA_FBpp0082180-aln 1221 ddsedekddeienkdsedkesksksvvesdeeeeksetekk 1261
                                  +d++  +   + +k + d ++++k   ++ +e++ ++++++
                     F42A9.7  109 SDRKIRAAILADQKAAADAVKSQKLSSNNSSEKQLNAHNDN 149 
                                  77777755555566666665555544444444444444333 PP

>> F25H5.7  CE15903	WBGene00009129	Protein-tyrosine phosphatase	status:Partially_confirmed	UniProt:O17840	protein_id:CAB
   #    score  bias  c-Evalue  i-Evalue hmmfrom  hmm to    alifrom  ali to    envfrom  env to     acc
 ---   ------ ----- --------- --------- ------- -------    ------- -------    ------- -------    ----
   1 ?    5.8  14.1     0.019       2.5    1118    1273 ..      30     152 ..      18     237 .. 0.48

  Alignments for each domain:
  == domain 1    score: 5.8 bits;  conditional E-value: 0.019
  timeout-PA_FBpp0082180-aln 1118 eaekedredde.sdedeedtlekikkkskenaerkkvdsskka....eksdesdaskk.nkkvkrevkelvkeksdeedde 1192
                                  +++ke++++++ s++   +t+e +k+++++n+e+kk++ss+++    +k   +d+ kk +kk ++++ ++ k   ++edd+
                     F25H5.7   30 KNKKETKTETKkSHDCPPQTIEPVKDEKNSNSEEKKTTSSNNEvppqKKLIGNDEVKKeKKKSEDDLLDVKK-TASKEDDK 109 
                                  233333333331333344556666666666655555555555455553333333333312222222222222.22222222 PP

  timeout-PA_FBpp0082180-aln 1193 edkkekekesesdekkkkkkrkklledsddsedekddeienkdsedkesksksvvesdeeeeksetekkvkss....vrkl 1269
                                  ++  +                                          ++ sk++ + + +eek+e++kkv+++    + + 
                     F25H5.7  110 KRMDK------------------------------------------KDPSKKLSKEKLREEKKEQSKKVNKEkkmnKSES 148 
                                  21111..........................................1111111222222222222222222110001111 PP

  timeout-PA_FBpp0082180-aln 1270 ldsd 1273
                                  +d+d
                     F25H5.7  149 VDED 152 
                                  1111 PP

>> C48E7.11  CE32167	WBGene00016754	locus:cebp-2	status:Confirmed	UniProt:Q8IG69	protein_id:CCD64211.1
   #    score  bias  c-Evalue  i-Evalue hmmfrom  hmm to    alifrom  ali to    envfrom  env to     acc
 ---   ------ ----- --------- --------- ------- -------    ------- -------    ------- -------    ----
   1 ?    6.4   5.3     0.013       1.6     962    1034 ..       7      78 ..       1      91 [. 0.42

  Alignments for each domain:
  == domain 1    score: 6.4 bits;  conditional E-value: 0.013
  timeout-PA_FBpp0082180-aln  962 sedessesddedeseedeeeekkkkkkkkkekkkekkkqvaleltdaevkellkkvieedmkeAleWlkesle 1034
                                  +++++ ++dded+ +++  + +++  +++++kk++ ++ +a ++++ + ++   + + e++++ l++lke + 
                    C48E7.11    7 RNTSEPREDDEDDYSTKR-KRNNEAVNRTRQKKRQEENDTAEKVDELKKENETLERKVEQLQKELSFLKEMFM 78  
                                  223333333333322222.222233333444444444444444444444444444444455666666666654 PP

>> C16A3.4  CE04004	WBGene00015809	status:Confirmed	UniProt:Q18037	protein_id:CCD63224.1
   #    score  bias  c-Evalue  i-Evalue hmmfrom  hmm to    alifrom  ali to    envfrom  env to     acc
 ---   ------ ----- --------- --------- ------- -------    ------- -------    ------- -------    ----
   1 ?    6.3   1.1     0.013       1.7    1168    1239 ..      81     158 ..      47     260 .. 0.67

  Alignments for each domain:
  == domain 1    score: 6.3 bits;  conditional E-value: 0.013
  timeout-PA_FBpp0082180-aln 1168 skknkkv.krevkelvkeksdeeddeedkkekekesesdekkkkkkrkklledsddsede.....kddeienkdsedk 1239
                                  +++n  + +  +k++ +++++ edd+++  ++ ++++++  kk ++ k+  +d+dd+        +++ +e+ +++d 
                     C16A3.4   81 KSENAMTdHVASKKHKENEKKIEDDVKKGPKQPRKKPENLPKKPESLKEPENDEDDDSSGwetddEEEGVEELNEDDA 158 
                                  222222202344556666677777777777777778888888888888888888777766555444555666666665 PP

>> T08B2.11  CE13439	WBGene00020349	status:Confirmed	UniProt:Q9GYS6	protein_id:CCD67617.1
   #    score  bias  c-Evalue  i-Evalue hmmfrom  hmm to    alifrom  ali to    envfrom  env to     acc
 ---   ------ ----- --------- --------- ------- -------    ------- -------    ------- -------    ----
   1 ?    6.3   8.2     0.014       1.8    1114    1249 ..      74     206 ..      56     319 .. 0.58

  Alignments for each domain:
  == domain 1    score: 6.3 bits;  conditional E-value: 0.014
  timeout-PA_FBpp0082180-aln 1114 vadeeaekedreddesdedeedtlekikkkskenaerkkvdsskkaeksdesdaskknkkvkrevkelvkeksdeeddeed 1194
                                   +  ++ k +r +++s e++e++  k+ +++k+++ +++++ ++++e+ +++ ++kk  + ++  k+ v+ +sd +++  +
                    T08B2.11   74 NVPVKEGKATRRKEKSIEKKEHEQPKTTHRKKKSSLSASLEGKTSGENEAPKAEQKK--SSTESGKKQVDLNSDGSKEPPE 152 
                                  333333333334444444444444444444444433444444444444444433333..2333344445555555555555 PP

  timeout-PA_FBpp0082180-aln 1195 kkekekesesdekkkkkkrkklledsddsedekddeienkdsedkesksksvves 1249
                                  +++++++ ++d  k+ +k+++ +++s  ++d++  e+  ++s+ ++s  +s+ ++
                    T08B2.11  153 EEKNKQKLNKDLAKHFFKHIQESHKSRKKADDRRIEVMPESSQLNVS-ARSLRKK 206 
                                  55555556666666666666666555555555444444444444422.2222222 PP

>> R74.8b  CE37038	WBGene00011282	status:Partially_confirmed	UniProt:Q6BEV8	protein_id:CAH04738.1
   #    score  bias  c-Evalue  i-Evalue hmmfrom  hmm to    alifrom  ali to    envfrom  env to     acc
 ---   ------ ----- --------- --------- ------- -------    ------- -------    ------- -------    ----
   1 ?    6.1   5.0     0.015         2    1173    1269 ..      58     162 ..      12     225 .. 0.55

  Alignments for each domain:
  == domain 1    score: 6.1 bits;  conditional E-value: 0.015
  timeout-PA_FBpp0082180-aln 1173 kvkrevkelvkeksdeeddeedkkekekesesdekk.kkkkrkklledsddsede.......kddeienkdsedkesksks 1245
                                   vk e k++++ek+ +e++ee+ ++ ++++ ++e+k k+++r +    +++++           ++  n++ + ++    +
                      R74.8b   58 AVKAEEKRKAEEKRRQEEKEEEARKAREKQIEEERKaKEEQRANEERAKEERDRRalevivpPRQNSANSNINASVAFITN 138 
                                  334444444444444443333333333333333333033333333333333332244455554444445555555666666 PP

  timeout-PA_FBpp0082180-aln 1246 vvesdeeeeksetekkvkssvrkl 1269
                                   +e+ + +e++et +++++++ ++
                      R74.8b  139 RLEMGSFSENNETVDRTIDTTATT 162 
                                  677777777777777666653332 PP

>> T22C1.5  CE42696	WBGene00011916	status:Confirmed	UniProt:Q22665	protein_id:CAA99929.2
   #    score  bias  c-Evalue  i-Evalue hmmfrom  hmm to    alifrom  ali to    envfrom  env to     acc
 ---   ------ ----- --------- --------- ------- -------    ------- -------    ------- -------    ----
   1 ?    6.6   4.5     0.011       1.4    1200    1290 ..     101     194 ..       7     198 .. 0.62

  Alignments for each domain:
  == domain 1    score: 6.6 bits;  conditional E-value: 0.011
  timeout-PA_FBpp0082180-aln 1200 kesesdekkkkkkrkklledsddsede.kddeienkdsedk....esksksvvesdeeeeksetekkvkssvrklldsdde 1275
                                  ++++    ++  +rkklle++  +++e +++++e+++++d+    es ++++ +++ ++ + +  +   + +r ++ sdd+
                     T22C1.5  101 DDTTTSLCDHAIERKKLLEKLRRMDEEtAEQDAEDEKENDEnkepESPNRTLRKTKVDTPRPK--TAQLKRKRIIMSSDDD 179 
                                  344444455555566666665555555323333333333331111222222222222222222..2222345666666666 PP

  timeout-PA_FBpp0082180-aln 1276 kedleseeeekkkkk 1290
                                  +ed  s  ++ +kk+
                     T22C1.5  180 SEDEFSMRSSPRKKR 194 
                                  666555555544444 PP

>> F53B6.4  CE10896	WBGene00009959	status:Partially_confirmed	UniProt:Q9XVN1	protein_id:CAB03117.1
   #    score  bias  c-Evalue  i-Evalue hmmfrom  hmm to    alifrom  ali to    envfrom  env to     acc
 ---   ------ ----- --------- --------- ------- -------    ------- -------    ------- -------    ----
   1 ?    5.8  11.2     0.019       2.5    1115    1251 ..      74     213 ..      41     295 .. 0.37

  Alignments for each domain:
  == domain 1    score: 5.8 bits;  conditional E-value: 0.019
  timeout-PA_FBpp0082180-aln 1115 adeeaekedredde.sdedeedtlekikkkskenaerkkvdsskka..........eksdesdaskknkkvkrevkelvk. 1183
                                  ++++++k++++ ++ +++    +  k +++sk+++ +++++sskk+          ++  +s+ s+k kkvk+ + +  + 
                     F53B6.4   74 KNKNKNKSSKSAKSsKSTRGASKSGKSRRSSKAKHSKRSSKSSKKGtsgksgkgssKRGGKSSKSSKSKKVKTATTSGSQv 154 
                                  111122222222220111122222233333333333333444443322222222221111111122222222211111110 PP

  timeout-PA_FBpp0082180-aln 1184 eksdeeddeedkkekekesesdekkkkkkrkklledsddsedekddeienkdsedkesksksvvesde 1251
                                  +  +++  ++dk++++++s+ +++k +k+rk+   dsd ++         k ++  +s + +++ +++
                     F53B6.4  155 STVSAATGVSDKQSNSSKSSRKSSKSSKSRKNRRLDSDAQK---------KMEKSGKSGKVALIPKTQ 213 
                                  11112222222222222222222222222222222222222.........222222111222222222 PP

>> Y43C5A.4  CE19153	WBGene00012784	status:Partially_confirmed	UniProt:Q9XXF0	protein_id:CAA19504.1
   #    score  bias  c-Evalue  i-Evalue hmmfrom  hmm to    alifrom  ali to    envfrom  env to     acc
 ---   ------ ----- --------- --------- ------- -------    ------- -------    ------- -------    ----
   1 ?    5.8  11.0     0.019       2.5    1145    1239 ..      44     138 ..      33     162 .. 0.42

  Alignments for each domain:
  == domain 1    score: 5.8 bits;  conditional E-value: 0.019
  timeout-PA_FBpp0082180-aln 1145 kenaerkkvdsskkaeksdesdaskk....nkkvkrevkelvkeksdeeddeedkkekekesesdekkk.kkkrkklleds 1220
                                  k + ++kk++ss+++++s+++  ++k    + ++++e k++v+e+++    e++ k+++ +s++ +k + +kk++k +++ 
                    Y43C5A.4   44 KGK-KKKKLSSSHEKKRSENKARNNKkkpvELDTTDEAKSTVNEDEK----EKSSKRPTAKSKKSKKATgSKKKNKKTKKP 119 
                                  223.2333333333333332222233112233333333333333322....222222333222222222022222233333 PP

  timeout-PA_FBpp0082180-aln 1221 ddsedekddeienkdsedk 1239
                                  d se++++++ e++++ d+
                    Y43C5A.4  120 DGSEKKTQTQTEDQKAPDS 138 
                                  3333334444444444444 PP

>> R74.8a  CE35361	WBGene00011282	status:Partially_confirmed	UniProt:O45722	protein_id:CAA85278.2
   #    score  bias  c-Evalue  i-Evalue hmmfrom  hmm to    alifrom  ali to    envfrom  env to     acc
 ---   ------ ----- --------- --------- ------- -------    ------- -------    ------- -------    ----
   1 ?    5.8   5.0     0.019       2.5    1173    1269 ..      58     162 ..      12     225 .. 0.55

  Alignments for each domain:
  == domain 1    score: 5.8 bits;  conditional E-value: 0.019
  timeout-PA_FBpp0082180-aln 1173 kvkrevkelvkeksdeeddeedkkekekesesdekk.kkkkrkklledsddsede.......kddeienkdsedkesksks 1245
                                   vk e k++++ek+ +e++ee+ ++ ++++ ++e+k k+++r +    +++++           ++  n++ + ++    +
                      R74.8a   58 AVKAEEKRKAEEKRRQEEKEEEARKAREKQIEEERKaKEEQRANEERAKEERDRRalevivpPRQNSANSNINASVAFITN 138 
                                  334444444444444443333333333333333333033333333333333332244455554444445555555666666 PP

  timeout-PA_FBpp0082180-aln 1246 vvesdeeeeksetekkvkssvrkl 1269
                                   +e+ + +e++et +++++++ ++
                      R74.8a  139 RLEMGSFSENNETVDRTIDTTATT 162 
                                  677777777777777666653332 PP

>> Y38C1AB.3  CE18182	WBGene00021405	status:Predicted	UniProt:Q9N2L3	protein_id:CCD68255.1
   #    score  bias  c-Evalue  i-Evalue hmmfrom  hmm to    alifrom  ali to    envfrom  env to     acc
 ---   ------ ----- --------- --------- ------- -------    ------- -------    ------- -------    ----
   1 ?    5.7   2.7      0.02       2.7     924    1039 ..      53     168 ..      39     182 .. 0.85

  Alignments for each domain:
  == domain 1    score: 5.7 bits;  conditional E-value: 0.02
  timeout-PA_FBpp0082180-aln  924 vkrskqkiikkllelglikdkkeirkkkkkkskekkkssedessesddedeseedeeeekkkkkkkkkekkkekkkqvale 1004
                                  +k   +++++ +++l+ ++  +e+  + +k   + k++  +++  ++ +d+ ++++++++  ++k +++ +++ +++ + +
                   Y38C1AB.3   53 EKLMVKHFANCFVALHTMNSLDELAASAPKFVADFKQAIGNKKTLKELHDNFKSSDTKQQGLNRKLTNKMERNRSEMKQFK 133 
                                  566678899999******************999999998888888888888788888999999999999999999999999 PP

  timeout-PA_FBpp0082180-aln 1005 ltdaevkellkkvieedmkeAleWlkesleeaaed 1039
                                  ++  +  + lk+ ++ +m+e ++ ++  +++ +++
                   Y38C1AB.3  134 MEMMSSFNGLKQNMDTKMEEMMQLMRALIQDLTSQ 168 
                                  9999999***************9999999887654 PP

>> Y38C1AB.7  CE18182	WBGene00021409	status:Predicted	UniProt:Q9N2L3	protein_id:CCD68259.1
   #    score  bias  c-Evalue  i-Evalue hmmfrom  hmm to    alifrom  ali to    envfrom  env to     acc
 ---   ------ ----- --------- --------- ------- -------    ------- -------    ------- -------    ----
   1 ?    5.7   2.7      0.02       2.7     924    1039 ..      53     168 ..      39     182 .. 0.85

  Alignments for each domain:
  == domain 1    score: 5.7 bits;  conditional E-value: 0.02
  timeout-PA_FBpp0082180-aln  924 vkrskqkiikkllelglikdkkeirkkkkkkskekkkssedessesddedeseedeeeekkkkkkkkkekkkekkkqvale 1004
                                  +k   +++++ +++l+ ++  +e+  + +k   + k++  +++  ++ +d+ ++++++++  ++k +++ +++ +++ + +
                   Y38C1AB.7   53 EKLMVKHFANCFVALHTMNSLDELAASAPKFVADFKQAIGNKKTLKELHDNFKSSDTKQQGLNRKLTNKMERNRSEMKQFK 133 
                                  566678899999******************999999998888888888888788888999999999999999999999999 PP

  timeout-PA_FBpp0082180-aln 1005 ltdaevkellkkvieedmkeAleWlkesleeaaed 1039
                                  ++  +  + lk+ ++ +m+e ++ ++  +++ +++
                   Y38C1AB.7  134 MEMMSSFNGLKQNMDTKMEEMMQLMRALIQDLTSQ 168 
                                  9999999***************9999999887654 PP

>> C06A5.8a  CE07955	WBGene00015505	status:Confirmed	UniProt:O01481	protein_id:CCD61219.1
   #    score  bias  c-Evalue  i-Evalue hmmfrom  hmm to    alifrom  ali to    envfrom  env to     acc
 ---   ------ ----- --------- --------- ------- -------    ------- -------    ------- -------    ----
   1 ?    5.7   3.2      0.02       2.6     646     684 ..     184     218 ..     168     248 .. 0.62

  Alignments for each domain:
  == domain 1    score: 5.7 bits;  conditional E-value: 0.02
  timeout-PA_FBpp0082180-aln 646 eiffadlgtaedenktesqeeeeeeeeeededeeeeEee 684
                                  ++ adl  ++de++ +++eee+e+ee    d eeeEe+
                    C06A5.8a 184 AVYEADLEYSYDEEESDEDEEENEDEE----DVEEEEEK 218
                                 577788877776555444333332222....22222221 PP

>> Y49F6B.14  CE38748	WBGene00044378	status:Predicted	UniProt:Q4W5S7	protein_id:CCD64724.1
   #    score  bias  c-Evalue  i-Evalue hmmfrom  hmm to    alifrom  ali to    envfrom  env to     acc
 ---   ------ ----- --------- --------- ------- -------    ------- -------    ------- -------    ----
   1 ?    5.8   4.5     0.019       2.5    1124    1240 ..      40     157 ..      25     170 .. 0.69

  Alignments for each domain:
  == domain 1    score: 5.8 bits;  conditional E-value: 0.019
  timeout-PA_FBpp0082180-aln 1124 reddesdedeedtlekikkkskenaerkkvdsskkaeksdesdaskknkkvkrevkelvkeksdeeddeedkkekekeses 1204
                                  ++dd  +  +  ++e ++++ k +++ ++ + +  + ++d+++  +k  kv  ++k  ++++ + ++d++   + +k+++ 
                   Y49F6B.14   40 KSDD--EGSKYWMVEDLEQTLKLRSDAQEDQMLVGKIQKDQNSSGSKSGKVLVNLKLQADSS-QISNDQNLVGKIQKDQKI 117 
                                  2222..34445567888888888888888778888899999999999999999998877765.566666666777777788 PP

  timeout-PA_FBpp0082180-aln 1205 dekkkkkkrkklledsddsede....kddeienkdsedke 1240
                                  +  + ++k k+l+ d++ds+      k ++  +++sed++
                   Y49F6B.14  118 QADESTRKSKDLSLDLSDSKTGialvKLQADGSQSSEDQK 157 
                                  88888889999********998765422222233333333 PP

>> ZK993.1  CE23489	WBGene00022837	locus:ceh-45	homeobox protein	status:Confirmed	UniProt:Q9N4L2	protein_id:CCD73241.1
   #    score  bias  c-Evalue  i-Evalue hmmfrom  hmm to    alifrom  ali to    envfrom  env to     acc
 ---   ------ ----- --------- --------- ------- -------    ------- -------    ------- -------    ----
   1 ?    5.9   5.3     0.018       2.4     936     998 ..     144     209 ..     109     227 .. 0.53

  Alignments for each domain:
  == domain 1    score: 5.9 bits;  conditional E-value: 0.018
  timeout-PA_FBpp0082180-aln 936 lelglikdkkeirkkkkkkskekkkssedessesddedeseede....eeekkkkkkkkkekkkekk 998
                                 ++  l +++ e+  k+++++++k+k++++  s+++ +d++ +++    ++ k+ k+++++ k+++ +
                     ZK993.1 144 VQCSLKEERVEVWFKNRRAKERKQKKDDSRTSKHSGDDSECDESdedtRKVKRIKRENSSGKETS-S 209
                                 67788888888877666665555444444433333333333333011022222222333333222.2 PP

>> C35E7.9  CE17522	WBGene00016461	status:Confirmed	UniProt:O61765	protein_id:CCD66815.1
   #    score  bias  c-Evalue  i-Evalue hmmfrom  hmm to    alifrom  ali to    envfrom  env to     acc
 ---   ------ ----- --------- --------- ------- -------    ------- -------    ------- -------    ----
   1 ?    5.7  40.1     0.021       2.7    1119    1285 ..      31     219 ..      17     271 .. 0.50

  Alignments for each domain:
  == domain 1    score: 5.7 bits;  conditional E-value: 0.021
  timeout-PA_FBpp0082180-aln 1119 aekedreddesdedeedtlekikkksken.aerkkvds.skkaeksdesdaskknkkvkrevkelvkeksdeeddeedkke 1197
                                  + + +    + d++ +  +e++k k++e+ +e kk +  +k++ek+++s+ s+k+++ k+e k+  ++k++++d++++ k+
                     C35E7.9   31 SSTASAAAPKADSKMKPPVENVKSKKSEKkEEPKKEEEpKKEEEKKEKSKKSEKKDDKKEEAKKEDDKKDEKKDEKKEDKK 111 
                                  444444444455556666666665555553333333330333355555555555555555555555555555555444444 PP

  timeout-PA_FBpp0082180-aln 1198 kekesesdekkkkkkrkklledsddsedekddeienkdsedkesksksvvesdeeeeksetekkvkssvrklldsdde... 1275
                                  ++k+++++e+kk++k+++ +e+ dd++++ +++ +++ s+d e+k+++++e ++ee+k+e++++ k++ +k  ++++e   
                     C35E7.9  112 DDKKDDKKEEKKEEKKEDEKEKGDDKKED-EKDDKKSGSKDAEKKEEKKEEEKKEEKKEEKKEEKKEDEKKEDEKKEEpkp 191 
                                  44444444444444444444444444444.333344444444444444444444444444444444444444444444777 PP

  timeout-PA_FBpp0082180-aln 1276 ..................kedleseeee 1285
                                                    +++l+ ++++
                     C35E7.9  192 hitidppgdlmfkadqqeQKKLKLTNTH 219 
                                  7777775533333333222222222222 PP

>> C47D12.2  CE20567	WBGene00008136	status:Confirmed	UniProt:Q18668	protein_id:CAA93767.1
   #    score  bias  c-Evalue  i-Evalue hmmfrom  hmm to    alifrom  ali to    envfrom  env to     acc
 ---   ------ ----- --------- --------- ------- -------    ------- -------    ------- -------    ----
   1 ?    5.4   0.1     0.025       3.2     951     983 ..     133     165 ..      87     220 .. 0.57

  Alignments for each domain:
  == domain 1    score: 5.4 bits;  conditional E-value: 0.025
  timeout-PA_FBpp0082180-aln 951 kkkkskekkkssedessesddedeseedeeeek 983
                                 k+++s+e+++ss ++ss+++d+de+++++e+++
                    C47D12.2 133 KSHESTETESSSTSSSSDEEDDDEQKSENENNN 165
                                 222333333322222222222222222222222 PP

>> Y75B8A.14  CE23026	WBGene00013550	status:Confirmed	UniProt:Q9XW68	protein_id:CAA22102.1
   #    score  bias  c-Evalue  i-Evalue hmmfrom  hmm to    alifrom  ali to    envfrom  env to     acc
 ---   ------ ----- --------- --------- ------- -------    ------- -------    ------- -------    ----
   1 ?    5.2   0.0     0.028       3.7    1023    1068 ..      84     132 ..      77     147 .. 0.89

  Alignments for each domain:
  == domain 1    score: 5.2 bits;  conditional E-value: 0.028
  timeout-PA_FBpp0082180-aln 1023 keAleWlkesleeaaedledeeseegipl...vPltdesvaAledadFq 1068
                                   + leWl++ l+e  +d+ + +  + i l   +P++++ v Al++ dF+
                   Y75B8A.14   84 VQNLEWLHDELDEGEDDYFVIDCPGQIELyshLPVMRQIVDALKSWDFN 132 
                                  5789**************999888888776669**************96 PP

>> M02F4.1  CE04762	WBGene00019735	status:Predicted	UniProt:Q21472	protein_id:CCD66485.1
   #    score  bias  c-Evalue  i-Evalue hmmfrom  hmm to    alifrom  ali to    envfrom  env to     acc
 ---   ------ ----- --------- --------- ------- -------    ------- -------    ------- -------    ----
   1 ?    5.6  12.2     0.022       2.9    1145    1304 ..     132     275 ..      86     317 .. 0.42

  Alignments for each domain:
  == domain 1    score: 5.6 bits;  conditional E-value: 0.022
  timeout-PA_FBpp0082180-aln 1145 kenaerkkvdsskkaeksdesdaskknkkvkrevkelvkeksdeeddeedkkekekesesdekkkkkkrkklledsddsed 1225
                                  k++++r    s++++               ++++ + +++ +++edd+      e+++++     k + ++l  d +d++ 
                     M02F4.1  132 KSKSDRDLERSAESG---------------SKTRDSRLRRRHEVEDDDVV----EEKKSHRRGTSKCRSQDLEYDYEDEDR 193 
                                  111111111111111...............11111111111111111111....111111111111111222222222222 PP

  timeout-PA_FBpp0082180-aln 1226 e....kddeienkdsedk.esksksvvesdeeeeks.etekkvkssvrklldsddekedleseeeekkkkkliisDseeek 1300
                                  e    + +  +n+++  + + ++++  esd e+e   e+e+k++++ r+   +dd+  +l+   + k ++k  ++D +ee+
                     M02F4.1  194 EemksRPTRRHNNNARGRsSLNHRDEDESDYENEDYeEEENKSRKANRRSRTDDDD--NLDDGDNFKPRRKP-LQDTQEED 271 
                                  22222122222222222223334444444443333303333333333333333333..23333333333333.33333344 PP

  timeout-PA_FBpp0082180-aln 1301 seek 1304
                                   ++k
                     M02F4.1  272 NRPK 275 
                                  4344 PP

>> T23B12.4  CE29351	WBGene00020719	status:Partially_confirmed	UniProt:O17003	protein_id:CCD72916.1
   #    score  bias  c-Evalue  i-Evalue hmmfrom  hmm to    alifrom  ali to    envfrom  env to     acc
 ---   ------ ----- --------- --------- ------- -------    ------- -------    ------- -------    ----
   1 ?    5.3   4.8     0.028       3.6    1171    1242 ..     238     309 ..     218     347 .. 0.61

  Alignments for each domain:
  == domain 1    score: 5.3 bits;  conditional E-value: 0.028
  timeout-PA_FBpp0082180-aln 1171 nkkvkrevkelvkeksde.eddeedkkekekesesdekkkkkkrkklledsddsedekddeienkdsedkesk 1242
                                  +  v+++  e ++e+sde ++++++  ++++e +s++++kk+++  + e +d+++++ d+++ ++++ed+ ++
                    T23B12.4  238 DFYVHEKEYEGAEENSDEkSEESTSDPTPSSEAKSETTEKKEQKS-NDEATDETDQNDDENVGDDEDEDDMKQ 309 
                                  666666666666655554144555555666666666555554433.333344444445566666666666444 PP

>> ZK185.1  CE40733	WBGene00022681	status:Partially_confirmed	UniProt:O44197	protein_id:CCD70164.1
   #    score  bias  c-Evalue  i-Evalue hmmfrom  hmm to    alifrom  ali to    envfrom  env to     acc
 ---   ------ ----- --------- --------- ------- -------    ------- -------    ------- -------    ----
   1 ?    5.2   2.6     0.029       3.8    1085    1223 ..     206     349 ..     197     358 .. 0.68

  Alignments for each domain:
  == domain 1    score: 5.2 bits;  conditional E-value: 0.029
  timeout-PA_FBpp0082180-aln 1085 aYwRiPsslqseeikkrseiltkavegelvadeeaekedreddesdedeedtlekikkkskenaerkkvdsskka.....e 1160
                                  a  Ri  ++  +++++r  +l+  ++ + v d++   +++  +e++++  + l+    +s+      k++ +k++     +
                     ZK185.1  206 ARRRIKREMARKSLERRLRVLELRCARTWVPDDDVVFKKKRTSEENKALIQALKLPATSSHDD-IVLKINEMKTQhdemvN 285 
                                  5679999***********************999999987777775555555544433333333.22333333333222224 PP

  timeout-PA_FBpp0082180-aln 1161 ksdesdaskknkkvkrevke.lvkeksdeeddeedkkekekesesdekkkkkkrkklledsdds 1223
                                  ++ +++++ + + ++ e k+ + +  +d+  +++ k++++ +++s+ ++ ++kr+k+l+  ++s
                     ZK185.1  286 NVYTNNVKPNGQIMSAEEKRlISSLTNDMVTPVSGKRKTTFKNPSELQQSSRKRQKTLSPASQS 349 
                                  444455555544444444440455578888999999999***************9999877765 PP

>> Y43F8C.6  CE34120	WBGene00012828	status:Partially_confirmed	UniProt:Q9XWN1	protein_id:CAA21620.2
   #    score  bias  c-Evalue  i-Evalue hmmfrom  hmm to    alifrom  ali to    envfrom  env to     acc
 ---   ------ ----- --------- --------- ------- -------    ------- -------    ------- -------    ----
   1 ?    5.3   0.0     0.026       3.5     878     936 ..     179     231 ..     165     254 .. 0.83

  Alignments for each domain:
  == domain 1    score: 5.3 bits;  conditional E-value: 0.026
  timeout-PA_FBpp0082180-aln 878 akkkksarekkkkkefseeeikqlteLyeelkedsdplelilekldvkrskqkiikkll 936
                                 +++      +  ++++se+e+++l++  ++++++ d +++ + + ++k  k+ i+++ +
                    Y43F8C.6 179 TTT------DADESKWSEKEVDNLKNALTRFAHELDQISTCVANRTTKHIKNDIKRRHM 231
                                 333......345568**************************999999999999998754 PP

>> C47G2.2  CE02166	WBGene00006853	locus:unc-130	fork head domain protein	status:Confirmed	UniProt:Q18694	protein_id:CAA
   #    score  bias  c-Evalue  i-Evalue hmmfrom  hmm to    alifrom  ali to    envfrom  env to     acc
 ---   ------ ----- --------- --------- ------- -------    ------- -------    ------- -------    ----
   1 ?    5.4   1.2     0.025       3.3     949     994 ..      81     122 ..      23     153 .. 0.55

  Alignments for each domain:
  == domain 1    score: 5.4 bits;  conditional E-value: 0.025
  timeout-PA_FBpp0082180-aln 949 kkkkkkskekkkssedessesddedeseedeeeekkkkkkkkkekk 994
                                  +k +k +++ +s  d+ss++ ++d+ ++d+   ++++k  + ++k
                     C47G2.2  81 VRKANKRNHSTSSAADSSSDDAKDDD-DDDD---STSRKSMSGHRK 122
                                 22222222222222222222222222.2222...111222222222 PP

>> F48C1.5  CE10740	WBGene00018598	status:Confirmed	UniProt:O01571	protein_id:CCD62472.1
   #    score  bias  c-Evalue  i-Evalue hmmfrom  hmm to    alifrom  ali to    envfrom  env to     acc
 ---   ------ ----- --------- --------- ------- -------    ------- -------    ------- -------    ----
   1 ?    5.4   2.9     0.025       3.3     923     994 ..      50     120 ..      43     124 .] 0.60

  Alignments for each domain:
  == domain 1    score: 5.4 bits;  conditional E-value: 0.025
  timeout-PA_FBpp0082180-aln 923 dvkrskqkiikkllelglikdkkeirkkkkkkskekkkssedessesddedeseedeeeekkkkkkkkkekk 994
                                 ++k +k+ +i + le + i   ke  kk++   + +  ++e++ sesdd+ e+ ++ ++++++   +kk+++
                     F48C1.5  50 KIKAPKTPFIINHLEKNYIPKPKETTKKRRAG-EAGGVKREHSTSESDDQLEDANQPSTSSQQSSSRKKQRN 120
                                 67888999999999999999999998865555.555555555555555555555555333323322222222 PP

>> T09A5.6  CE01087	WBGene00007014	locus:mdt-10	status:Confirmed	UniProt:P45966	protein_id:CAA85334.1
   #    score  bias  c-Evalue  i-Evalue hmmfrom  hmm to    alifrom  ali to    envfrom  env to     acc
 ---   ------ ----- --------- --------- ------- -------    ------- -------    ------- -------    ----
   1 ?    5.6   1.3     0.022       2.9     927     971 ..       4      48 ..       1     109 [. 0.70

  Alignments for each domain:
  == domain 1    score: 5.6 bits;  conditional E-value: 0.022
  timeout-PA_FBpp0082180-aln 927 skqkiikkllelglikdkkeirkkkkkkskekkkssedessesdd 971
                                 ++q+ +++++el+  +d++++ +k +k+ +e+++++ed++  + +
                     T09A5.6   4 QQQQSQQRMMELHERNDREKLARKTEKEREEERRKQEDDKILQLE 48 
                                 566777788888888888888777777766666666665443333 PP

>> C25D7.12  CE46412	WBGene00007721	status:Partially_confirmed	UniProt:O17603	protein_id:CAB02938.3
   #    score  bias  c-Evalue  i-Evalue hmmfrom  hmm to    alifrom  ali to    envfrom  env to     acc
 ---   ------ ----- --------- --------- ------- -------    ------- -------    ------- -------    ----
   1 ?    5.3   8.2     0.028       3.6    1101    1228 ..      40     168 ..       4     194 .. 0.59

  Alignments for each domain:
  == domain 1    score: 5.3 bits;  conditional E-value: 0.028
  timeout-PA_FBpp0082180-aln 1101 rseiltkavegelvadeeaekedreddesdedeed.tlekikkkskenaerkkvdsskkaeksdesdaskknkkvkrevke 1180
                                    +i++ a + ++v    + k+++ d +++++ ++ +  + +k++k+ + +++ +ssk+++ s  ++ ++k++k k+ +  
                    C25D7.12   40 PFDIIATASATSTVLAMCSSKDRQADRKKSKKASAtKSSRASKSQKSAKSTRSGKSSKSGHSSRGKPSKSKKSKSKSVRPL 120 
                                  467777777777777766666666665544444430444555555555566666666666666666666665555555555 PP

  timeout-PA_FBpp0082180-aln 1181 lvkeksdeeddeedkkekekesesdekkkkkkrkklledsddsedekd 1228
                                   v   + + + e++k +++k+++s++++ +++ k+ + d++ ++ + +
                    C25D7.12  121 AVPGARVAPNSESKKLRRDKDKSSKSERSRRSSKSKKCDKSAKKCDLN 168 
                                  555555555666665555555555555555555555555555544422 PP

>> F59A7.5a  CE30810	WBGene00019092	status:Confirmed	UniProt:O16279	protein_id:CCD72098.1
   #    score  bias  c-Evalue  i-Evalue hmmfrom  hmm to    alifrom  ali to    envfrom  env to     acc
 ---   ------ ----- --------- --------- ------- -------    ------- -------    ------- -------    ----
   1 ?    5.3  14.2     0.027       3.5    1117    1243 ..     102     234 ..      73     239 .] 0.54

  Alignments for each domain:
  == domain 1    score: 5.3 bits;  conditional E-value: 0.027
  timeout-PA_FBpp0082180-aln 1117 eeaekedreddesdedeedtlekikkkskenaerkkvdsskka..eksdesdaskk..nkkvkrevkelvkeks...deed 1190
                                  ++++k+  +  ++++d++d  e +++k+k    +kkv+++kk+  +k+ ++ ++kk   kk+ +++ + +++++   d+  
                    F59A7.5a  102 KRSNKNASSSGSEENDQKDGQEDHHRKKKGA-TKKKVTTKKKKvtTKKPKKTTKKKltTKKLATTTTRSTTKHRqfpDQRP 181 
                                  2333333333344444455555544444444.5566666655533222222222335444444433333333330115556 PP

  timeout-PA_FBpp0082180-aln 1191 deedkkekekesesdekkkkkkrkklledsddsedekddeienkdsedkesks 1243
                                  + ++ +e++   ++d ++++++rk ++ d +++e ek+d  ++++ +d++s+ 
                    F59A7.5a  182 PLQPVTEQKPGYPDDRHQTTTRRKFVMYDDEEKEAEKKDPEKEDKFNDSNSNW 234 
                                  66777888888899999999999999999999999966666666666665554 PP

>> R53.8  CE03578	WBGene00011277	status:Partially_confirmed	UniProt:Q22026	protein_id:CAA91355.1
   #    score  bias  c-Evalue  i-Evalue hmmfrom  hmm to    alifrom  ali to    envfrom  env to     acc
 ---   ------ ----- --------- --------- ------- -------    ------- -------    ------- -------    ----
   1 ?    5.6   7.9     0.022       2.9    1138    1238 ..      83     181 ..      18     184 .] 0.61

  Alignments for each domain:
  == domain 1    score: 5.6 bits;  conditional E-value: 0.022
  timeout-PA_FBpp0082180-aln 1138 ekikkkskenaerkkvdsskkaeksdesdaskknkkvkrevkelvkeksdeeddeedkkekekesesdekkkkkkrkklle 1218
                                   + + k  e+ e+k v+ + k+e +++  +s k+kk  + vk +vk +++e+ d+++k +++ke++ d+k+k+k  +k +e
                       R53.8   83 ANFEAKVFEK-ESKIVKLKAKGELKKPVIVSIKDKKNGNSVKVMVKVEDQESADQQKKDQEKKEQDGDKKDKEKVSEKPKE 162 
                                  2222222222.5556666666666677777777888888888888877777777766555555554444444444444444 PP

  timeout-PA_FBpp0082180-aln 1219 dsddsedekddeienkdsed 1238
                                  + +d+ ++   ++enkd+e+
                       R53.8  163 QPEDQPKD-VPKVENKDKET 181 
                                  44444433.34455555544 PP

>> R74.3a  CE40513	WBGene00006959	locus:xbp-1	X box DNA binding protein-1	status:Confirmed	UniProt:A0FLQ8	protein_id:CAL
   #    score  bias  c-Evalue  i-Evalue hmmfrom  hmm to    alifrom  ali to    envfrom  env to     acc
 ---   ------ ----- --------- --------- ------- -------    ------- -------    ------- -------    ----
   1 ?    5.3   1.9     0.027       3.6    1144    1224 ..      59     139 ..      31     184 .. 0.51

  Alignments for each domain:
  == domain 1    score: 5.3 bits;  conditional E-value: 0.027
  timeout-PA_FBpp0082180-aln 1144 sken.aerkkvdsskkaeksdesdaskknkkvkrevkelvkeksdeeddeedkkekekesesdekkkkkkrkklledsdds 1223
                                  s+e+  +r+k++    a + + ++ +++  k+++ +++lv+e++    ++e+ ++++k+  +++++    ++++ e++ +s
                      R74.3a   59 SQEEkMDRRKLKNRV-AAQNARDKKKERSAKIEDVMRDLVEENRRLRAENERLRRQNKNLMNQQNESVMYMEENNENLMNS 138 
                                  222111122211111.12222222222333344444444444443333333333333333333333333333333333222 PP

  timeout-PA_FBpp0082180-aln 1224 e 1224
                                  +
                      R74.3a  139 N 139 
                                  2 PP

>> F21H7.2  CE15875	WBGene00009028	status:Partially_confirmed	UniProt:O45345	protein_id:CAB07594.1
   #    score  bias  c-Evalue  i-Evalue hmmfrom  hmm to    alifrom  ali to    envfrom  env to     acc
 ---   ------ ----- --------- --------- ------- -------    ------- -------    ------- -------    ----
   1 ?    5.1  12.6      0.03         4    1149    1269 ..     113     234 ..      62     304 .. 0.47

  Alignments for each domain:
  == domain 1    score: 5.1 bits;  conditional E-value: 0.03
  timeout-PA_FBpp0082180-aln 1149 erkkvdsskkaeksdesdaskk..nkkvkrevkelvkeksdeeddeedkkekekesesdekkk.....kkkrkklledsdd 1222
                                  +  k d ++k++k+++     k  +k++ + v  ++++++d++dd ++   +  e+++d+kkk     kk+r+k+le+ d+
                     F21H7.2  113 DADKADQQQKKKKKAK-----KpaKKDTGTAVAVFISDDEDKKDDPNNAVGQFVEDDDDDKKKnkkkeKKERIKTLEKDDN 188 
                                  1111222222222222.....133445555555555555555555444433322222222222000002222222222222 PP

  timeout-PA_FBpp0082180-aln 1223 sedekddeienkdsedkesksksvvesdeeeeksetekkvkssvrkl 1269
                                  ++++++    + ++e  ++  +   ++++++ +s+++k+ + svr+ 
                     F21H7.2  189 KAKDAKGPS-KVKKEKLQKTDRGSARQKTKTGQSNRQKRQQGSVRRS 234 
                                  222211111.1111111222222333333333344444434444443 PP

>> F42G4.2  CE37914	WBGene00009641	status:Confirmed	UniProt:Q9XVN6	protein_id:CAB03093.2
   #    score  bias  c-Evalue  i-Evalue hmmfrom  hmm to    alifrom  ali to    envfrom  env to     acc
 ---   ------ ----- --------- --------- ------- -------    ------- -------    ------- -------    ----
   1 ?    4.9   7.8     0.036       4.7    1129    1274 ..      96     211 ..      61     254 .. 0.44

  Alignments for each domain:
  == domain 1    score: 4.9 bits;  conditional E-value: 0.036
  timeout-PA_FBpp0082180-aln 1129 sdedeedtlekikkkskenaerkkvdsskkaeksdesdaskknkkvkrevkelvkeksdeeddeedkkekekesesdekkk 1209
                                  ++e+e+ ++  i+kk+++     + + s + + s+e+da+k+ k+ ++  k+  + +++ +d+ +dk++            
                     F42G4.2   96 EKEKEQPKTATIRKKKQSA----TQTVSIEHRTSSENDAPKNSKTSSESHKNDSDGSKEPSDNADDKNK------------ 160 
                                  1111111111111111111....1111111122222222222222222222222222222222222111............ PP

  timeout-PA_FBpp0082180-aln 1210 kkkrkklledsddsede..kddeienkdsedkesksksvvesdeeeeksetekkvkssvrklldsdd 1274
                                                     + d ++n+ ++  esk+ ++   d + + + +++++++s r+l +s++
                     F42G4.2  161 ----------------PkfNSDLAKNFFKHMIESKKARKRTEDARVDTMPESSQLNKSARALRNSSH 211 
                                  ................111122222222222233333333444444555555555555555554444 PP

>> F29G9.4b  CE39151	WBGene00001345	locus:fos-1	status:Confirmed	UniProt:Q4KTU6	protein_id:CCD64134.1
   #    score  bias  c-Evalue  i-Evalue hmmfrom  hmm to    alifrom  ali to    envfrom  env to     acc
 ---   ------ ----- --------- --------- ------- -------    ------- -------    ------- -------    ----
   1 ?    5.1   2.6      0.03       3.9    1118    1248 ..     147     224 ..     123     285 .. 0.52

  Alignments for each domain:
  == domain 1    score: 5.1 bits;  conditional E-value: 0.03
  timeout-PA_FBpp0082180-aln 1118 eaekedreddesdedeedtlekikkkskenaerkkvdsskkaeksdesdaskknkkvkrevkelvkeksdeeddeedkkek 1198
                                  +a ++ +e+d+ ++d++d+                                                            ++
                    F29G9.4b  147 SAGRKPKEEDNMEDDDDDKRL----------------------------------------------------------KR 169 
                                  333333333332222222222..........................................................22 PP

  timeout-PA_FBpp0082180-aln 1199 ekesesdekkkkkkrkklledsddsede.....kddeienkdsedkesksksvve 1248
                                  ++ +++   + +++r++l+++++d+ ++      ++ +e ++  +k ++ k+ +e
                    F29G9.4b  170 RQRNKEAAARCRQRRIDLMKELQDQVNDfknsnDKKMAECNNIRNKLNSLKNYLE 224 
                                  2233333333334444444444444333222211111122222222222222222 PP

>> C47E12.10  CE05454	WBGene00008153	status:Partially_confirmed	UniProt:Q18675	protein_id:CAA93102.1
   #    score  bias  c-Evalue  i-Evalue hmmfrom  hmm to    alifrom  ali to    envfrom  env to     acc
 ---   ------ ----- --------- --------- ------- -------    ------- -------    ------- -------    ----
   1 ?    5.1   4.1     0.032       4.2     958     997 ..      43      82 ..      35     111 .. 0.48

  Alignments for each domain:
  == domain 1    score: 5.1 bits;  conditional E-value: 0.032
  timeout-PA_FBpp0082180-aln 958 kkkssedessesddedeseedeeeekkkkkkkkkekkkek 997
                                 kkk+++++++e +ded+++++ +++++ +kk+kk k  ++
                   C47E12.10  43 KKKEKSESEDETEDEDSENQRRRKKRAADKKRKKIKAAKV 82 
                                 2222222222333333322222222222222222222222 PP

>> T22C8.4  CE43401	WBGene00011925	Zinc finger, C2H2 type	status:Partially_confirmed	UniProt:Q22677	protein_id:CAA88876.
   #    score  bias  c-Evalue  i-Evalue hmmfrom  hmm to    alifrom  ali to    envfrom  env to     acc
 ---   ------ ----- --------- --------- ------- -------    ------- -------    ------- -------    ----
   1 ?    5.2   5.3     0.029       3.8    1151    1260 ..      76     194 ..      43     242 .. 0.60

  Alignments for each domain:
  == domain 1    score: 5.2 bits;  conditional E-value: 0.029
  timeout-PA_FBpp0082180-aln 1151 kkvdsskka...eksdesdaskknkkvkrevkelvke..ksdee.ddeedkkekekesesdekkkkkkrkklledsddsed 1225
                                  ++++s+ ++    ++d ++ s k + v  +++++ k+  +s+++ +  ed  +k+ e+e++ek + kkr+++l+++++++ 
                     T22C8.4   76 NTSNSTSTSfgsDQMDIENHSPKLSGVAPKRRRIDKSstSSEAKiQRMEDAMKKKLEKEQKEKARLKKREETLKKKSETAA 156 
                                  333433333334677777777775555544444444400444331334455556666677777788899999999999999 PP

  timeout-PA_FBpp0082180-aln 1226 ekddeienkdsedkesksksv...vesdeeeeksetek 1260
                                   k+++i    sed + +  +        ++++k+++++
                     T22C8.4  157 AKKNKIVGAPSEDPKIRALQCdicFALFKNADKKKRHD 194 
                                  99999999999998544332200022222333333333 PP

>> C24H11.8a  CE31773	WBGene00006690	locus:twk-39	status:Partially_confirmed	UniProt:Q9XVD1	protein_id:CAB03914.2
   #    score  bias  c-Evalue  i-Evalue hmmfrom  hmm to    alifrom  ali to    envfrom  env to     acc
 ---   ------ ----- --------- --------- ------- -------    ------- -------    ------- -------    ----
   1 ?    4.5   0.1     0.047       6.2    1169    1265 ..     379     476 ..     304     553 .. 0.64
   2 ?   -0.0   0.2       1.1   1.4e+02    1118    1144 ..     597     624 ..     560     650 .. 0.47

  Alignments for each domain:
  == domain 1    score: 4.5 bits;  conditional E-value: 0.047
  timeout-PA_FBpp0082180-aln 1169 kknkkvkrevkelvkeksdeeddeedkkekekesesdekkkkkkrkk.lledsddsedekddeienkdsedkesksksvve 1248
                                  ++++ +  +v+   ++++d++ d ++++e++ + ++de  +k  r++    ++ ++e    +++++k+   ++s s+++ +
                   C24H11.8a  379 RRDDAAVPNVIISRTRDEDVKSDPDKTEETSMSLTDDEDMQKPPRRNnSARELREKEMMMMNSLNHKQPSMDSSTSRRLRD 459 
                                  335555555555555666666666666666666666665555544440444555555554555555444444455555556 PP

  timeout-PA_FBpp0082180-aln 1249 sdeeeeksetekkvkss 1265
                                  +d ++ +s++++++ + 
                   C24H11.8a  460 IDGRSYRSDRSERSDEM 476 
                                  66555555554443332 PP

  == domain 2    score: -0.0 bits;  conditional E-value: 1.1
  timeout-PA_FBpp0082180-aln 1118 eaekedredde.sdedeedtlekikkks 1144
                                  ++e+e+  dd+  +edeed+ e+ +++ 
                   C24H11.8a  597 SSESESDFDDDmIEEDEEDMSEERNDQV 624 
                                  2222111111111111122111111111 PP

>> Y47G6A.9  CE22108	WBGene00021638	status:Partially_confirmed	UniProt:Q9N3T3	protein_id:CCD72554.1
   #    score  bias  c-Evalue  i-Evalue hmmfrom  hmm to    alifrom  ali to    envfrom  env to     acc
 ---   ------ ----- --------- --------- ------- -------    ------- -------    ------- -------    ----
   1 ?    5.2  10.7     0.028       3.7    1109    1229 ..      83     204 ..      33     224 .. 0.46

  Alignments for each domain:
  == domain 1    score: 5.2 bits;  conditional E-value: 0.028
  timeout-PA_FBpp0082180-aln 1109 vegelvadeeaekedreddesdedeedtlekikkkskenaerkkvdsskka............eksdesdaskk.....nk 1172
                                   + ++ ++ e+++e +   ++ ++ + +  +i  ++              +            e  +++    +     ++
                    Y47G6A.9   83 RDSQFFIEAEKDDEIKRYLDKYSNIKREKLSIDMSHMP------------NeliwrrasskskESLAKR----RkvandDS 147 
                                  33344444444433333333222222222222222222............1222222211111222222....12222244 PP

  timeout-PA_FBpp0082180-aln 1173 kvkrevkelvkeksdeeddeedkkekekesesdekkkkkkrkklledsddsedekdd 1229
                                   +k+++k+l +++ +++dd++d ++ +++++s+++k   + +++    dd+++e +d
                    Y47G6A.9  148 MIKEKLKKLEEKEAQNKDDDDDDEKADNDKDSGSEKSAAEEEENPLSDDDNQEEDND 204 
                                  455555555444444444444433333344444333333333333333333333233 PP

>> F16B4.11  CE17021	WBGene00017512	locus:nhr-179	zinc finger protein	status:Partially_confirmed	UniProt:O44637	protein_
   #    score  bias  c-Evalue  i-Evalue hmmfrom  hmm to    alifrom  ali to    envfrom  env to     acc
 ---   ------ ----- --------- --------- ------- -------    ------- -------    ------- -------    ----
   1 ?    4.9   0.0     0.035       4.6     101     138 ..     208     245 ..     167     253 .. 0.75

  Alignments for each domain:
  == domain 1    score: 4.9 bits;  conditional E-value: 0.035
  timeout-PA_FBpp0082180-aln 101 PkdkierkkylqilshlqeYKeafadekvWavlseklk 138
                                  k+++ +kk++ i +h++++ +a+  ++ W + s+k++
                    F16B4.11 208 QKENVLEKKFITIADHMKQFEKAMCATAKWLACSKKIQ 245
                                 5788899*************************999986 PP

>> C30H6.12  CE43622	WBGene00044238	status:Partially_confirmed	UniProt:Q564W5	protein_id:CAI79147.3
   #    score  bias  c-Evalue  i-Evalue hmmfrom  hmm to    alifrom  ali to    envfrom  env to     acc
 ---   ------ ----- --------- --------- ------- -------    ------- -------    ------- -------    ----
   1 ?    5.1   5.7      0.03         4     944     997 ..      67     120 ..      53     152 .. 0.44

  Alignments for each domain:
  == domain 1    score: 5.1 bits;  conditional E-value: 0.03
  timeout-PA_FBpp0082180-aln 944 kkeirkkkkkkskekkkssedessesddedeseedeeeekkkkkkkkkekkkek 997
                                 ++   +k+kkksk++  s++ +ss+++++ ++++ ++++k+ kkk+ k+  kek
                    C30H6.12  67 RRSSEEKEKKKSKSRSGSKKRSSSQKKKTTTTTTTKTSQKTAKKKEAKDVTKEK 120
                                 333333333333222222222222222222222222222222222222111111 PP

>> R106.2  CE39612	WBGene00020086	G-protein coupled receptor	status:Partially_confirmed	UniProt:Q23033	protein_id:CCD732
   #    score  bias  c-Evalue  i-Evalue hmmfrom  hmm to    alifrom  ali to    envfrom  env to     acc
 ---   ------ ----- --------- --------- ------- -------    ------- -------    ------- -------    ----
   1 ?    4.9   0.2     0.036       4.8     494     536 ..     212     253 ..     183     259 .. 0.80

  Alignments for each domain:
  == domain 1    score: 4.9 bits;  conditional E-value: 0.036
  timeout-PA_FBpp0082180-aln 494 kmskayLkDlvetahvFlkllerfckknkrvvvqkkvkrkkkk 536
                                 +++ +yL+ lv +   ++k++ ++c+++++++ ++ +  kk+ 
                      R106.2 212 TFALSYLIPLVAVWYFYFKIILKMCQRKRQMQTKRTAT-KKRT 253
                                 66779**********************77776665555.3333 PP

>> F58E6.5  CE06020	WBGene00010254	status:Confirmed	UniProt:Q20981	protein_id:CAA94775.1
   #    score  bias  c-Evalue  i-Evalue hmmfrom  hmm to    alifrom  ali to    envfrom  env to     acc
 ---   ------ ----- --------- --------- ------- -------    ------- -------    ------- -------    ----
   1 ?    5.2   1.9     0.028       3.7    1215    1279 ..     119     184 ..      36     227 .. 0.56

  Alignments for each domain:
  == domain 1    score: 5.2 bits;  conditional E-value: 0.028
  timeout-PA_FBpp0082180-aln 1215 klledsddsedekddeienkdsedkesksksvvesdeeeek.setekkvkssvrklldsddekedl 1279
                                  ++l +  ++++e++++  +++++d+++ ++  ++s+++ e  + ++ +v   vrk  ds +++ed 
                     F58E6.5  119 AILFQGVNDQKENETQQPTNNDDDEDKDRQGQLRSKSKVETaKGKKATVVMFVRKEGDSVSDEEDD 184 
                                  222222222222233333333333222222222222222220112222222334433333332222 PP

>> ZC376.4  CE18433	WBGene00013876	locus:ceh-74	Homeobox domain	status:Partially_confirmed	UniProt:Q23269	protein_id:CAB
   #    score  bias  c-Evalue  i-Evalue hmmfrom  hmm to    alifrom  ali to    envfrom  env to     acc
 ---   ------ ----- --------- --------- ------- -------    ------- -------    ------- -------    ----
   1 ?    5.3   1.7     0.027       3.6    1178    1259 ..      55     135 ..       4     193 .. 0.68

  Alignments for each domain:
  == domain 1    score: 5.3 bits;  conditional E-value: 0.027
  timeout-PA_FBpp0082180-aln 1178 vkelvkeksdeeddeedkkekekesesdekkkkkkrkklledsddsedekddeienkdsedkesksksvvesdeeeekset 1258
                                  ++++  +++    d+e++k+k +++e+ ++  k++r +   d +++e+e+ d+++++ +e ++s+ +    s +++e ++ 
                     ZC376.4   55 RIRKWFDNR-RTRDRERRKRKGDDNEDSSEISKRGRVTCGLDYKNHEEESTDDFQDDIEELDNSQFEMAKVSSIRDELKDV 134 
                                  333332233.33455556677888888888888999999999999998877777776666554444433333333333333 PP

  timeout-PA_FBpp0082180-aln 1259 e 1259
                                  +
                     ZC376.4  135 K 135 
                                  3 PP

>> F22B7.7  CE37508	WBGene00006662	locus:twk-7	Potassium channel protein	status:Partially_confirmed	UniProt:P34410	prote
   #    score  bias  c-Evalue  i-Evalue hmmfrom  hmm to    alifrom  ali to    envfrom  env to     acc
 ---   ------ ----- --------- --------- ------- -------    ------- -------    ------- -------    ----
   1 ?    4.8   0.3     0.039       5.1     634     687 ..      87     153 ..      80     202 .. 0.62

  Alignments for each domain:
  == domain 1    score: 4.8 bits;  conditional E-value: 0.039
  timeout-PA_FBpp0082180-aln 634 nlaeeeellvLr.......eiffadlgtae...denktesqeeee...eeeeeededeeeeEeeeea 687
                                 ++a++eel vLr       e+  a lg ae   d++  +s +++     ++e++de ++e+Eeeee+
                     F22B7.7  87 DVATDEELRVLRrealfgeEVTRAGLGRAEyyeDSHLIHSCDKSGhedIDDESDDESKDEDEEEEET 153
                                 5778888888864422222455566776666533333333333323222333333333333333333 PP

>> Y54G2A.49  CE38901	WBGene00044492	status:Partially_confirmed	UniProt:Q4R160	protein_id:CCD83534.1
   #    score  bias  c-Evalue  i-Evalue hmmfrom  hmm to    alifrom  ali to    envfrom  env to     acc
 ---   ------ ----- --------- --------- ------- -------    ------- -------    ------- -------    ----
   1 ?    5.3   4.4     0.026       3.4     511     549 ..      15      53 ..       3      89 .. 0.69

  Alignments for each domain:
  == domain 1    score: 5.3 bits;  conditional E-value: 0.026
  timeout-PA_FBpp0082180-aln 511 lkllerfckknkrvvvqkkvkrkkkkkkkkkkkkkatqe 549
                                 lkl+e+  +++k++  +kk +rk kk++k++kkk +  +
                   Y54G2A.49  15 LKLIEELSDSEKKTKMKKKKRRKTKKHRKRRKKKPSRGS 53 
                                 789999988887777777766444433333333333222 PP

>> Y49A10A.2  CE40400	WBGene00044949	status:Confirmed	UniProt:Q0KHC1	protein_id:CAL36506.1
   #    score  bias  c-Evalue  i-Evalue hmmfrom  hmm to    alifrom  ali to    envfrom  env to     acc
 ---   ------ ----- --------- --------- ------- -------    ------- -------    ------- -------    ----
   1 ?    5.1   6.1     0.031       4.1     929    1297 ..     109     198 ..      48     215 .. 0.42

  Alignments for each domain:
  == domain 1    score: 5.1 bits;  conditional E-value: 0.031
  timeout-PA_FBpp0082180-aln  929 qkiikkllelglikdkkeirkkkkkkskekkkssedessesddedeseedeeeekkkkkkkkkekkkekkkqvaleltdae 1009
                                  qki+++ l+l+l +d ++irk+ ++ ++++ + +e+ ++e+++++e  +++                              
                   Y49A10A.2  109 QKIVSRDLKLEL-DDSEDIRKSGTNGNHHRGEPKEELEKEEQEKEERMKED------------------------------ 158 
                                  233333333332.33333333322222222111111111111111111111.............................. PP

  timeout-PA_FBpp0082180-aln 1010 vkellkkvieedmkeAleWlkesleeaaedledeeseegiplvPltdesvaAledadFqkllralGieppvdeqeaYwRiP 1090
                                                                                                                   
                   Y49A10A.2    - ---------------------------------------------------------------------------------    -
                                  ................................................................................. PP

  timeout-PA_FBpp0082180-aln 1091 sslqseeikkrseiltkavegelvadeeaekedreddesdedeedtlekikkkskenaerkkvdsskkaeksdesdaskkn 1171
                                                                                                                   
                   Y49A10A.2    - ---------------------------------------------------------------------------------    -
                                  ................................................................................. PP

  timeout-PA_FBpp0082180-aln 1172 kkvkrevkelvkeksdeeddeedkkekekesesdekkkkkkrkklledsddsedekddeienkdsedkesksksvvesdee 1252
                                                                                                                   
                   Y49A10A.2    - ---------------------------------------------------------------------------------    -
                                  ................................................................................. PP

  timeout-PA_FBpp0082180-aln 1253 eeksetekkvkssvrklldsdde....kedleseeeekkkkkliisDse 1297
                                         ++ +       ++d++     e+ ++ +++ ++k+ +++D++
                   Y49A10A.2  159 -------EEKN--GDGEYEDDEDqkmaDEKNRNYKAPMNRKRFLTEDKD 198 
                                  .......1111..111112222212222223333344445555555554 PP

>> C30B5.4  CE02523	WBGene00016245	Probable RNA binding protein	status:Confirmed	UniProt:Q18318	protein_id:CCD66136.1
   #    score  bias  c-Evalue  i-Evalue hmmfrom  hmm to    alifrom  ali to    envfrom  env to     acc
 ---   ------ ----- --------- --------- ------- -------    ------- -------    ------- -------    ----
   1 ?    4.8   6.1     0.037       4.9     525     595 ..     180     250 ..     110     259 .. 0.82

  Alignments for each domain:
  == domain 1    score: 4.8 bits;  conditional E-value: 0.037
  timeout-PA_FBpp0082180-aln 525 vvqkkvkrkkkkkkkk.kkkkkatqepeenleerWdeiapelssvleeneelkeevepfDaasevpideqke 595
                                  ++kk+k++kk++kk+ kk +k +++   + +  W++ a  + +v+ e+ +l  e + fD   ++ ++e k 
                     C30B5.4 180 KDKKKAKKEKKREKKRaKKIRKLEKKAARDPDGDWNNKAKLIDKVVAED-DLYGENKHFDFGKKKEVEEVKH 250
                                 4567777665555554044456666677777889****99999999955.5888889999999999998876 PP

>> C37C3.11  CE06936	WBGene00016503	status:Partially_confirmed	UniProt:Q22921	protein_id:CCD66953.1
   #    score  bias  c-Evalue  i-Evalue hmmfrom  hmm to    alifrom  ali to    envfrom  env to     acc
 ---   ------ ----- --------- --------- ------- -------    ------- -------    ------- -------    ----
   1 ?    5.0   0.3     0.034       4.5     708     757 ..      34      78 ..      17      88 .. 0.76

  Alignments for each domain:
  == domain 1    score: 5.0 bits;  conditional E-value: 0.034
  timeout-PA_FBpp0082180-aln 708 ivracalllkdfeknstetnhaivkllhRiaydcklpamlfqaslfrvFq 757
                                 i++a++ +l    +++ e   +iv++l+ i + c ++a+lf  s+f +F+
                    C37C3.11  34 ILSALLAIL---YRVKIEGDSVIVRILFWIHVSCSISALLF--SVFCLFK 78 
                                 444444444...5677788899*******************..5666665 PP

>> D1007.8  CE36119	WBGene00017005	status:Confirmed	UniProt:Q9TXQ8	protein_id:CCD67319.1
   #    score  bias  c-Evalue  i-Evalue hmmfrom  hmm to    alifrom  ali to    envfrom  env to     acc
 ---   ------ ----- --------- --------- ------- -------    ------- -------    ------- -------    ----
   1 ?   -1.7   0.0       3.5   4.6e+02    1068    1107 ..     102     141 ..      93     149 .. 0.86
   2 ?    3.3   3.1      0.11        14     657     683 ..     201     226 ..     185     242 .. 0.50

  Alignments for each domain:
  == domain 1    score: -1.7 bits;  conditional E-value: 3.5
  timeout-PA_FBpp0082180-aln 1068 qkllralGieppvdeqeaYwRiPsslqseeikkrseiltk 1107
                                  +k+l+a  +++++deq+a + i  +++ +  kk++ il +
                     D1007.8  102 KKFLNAFSMHKASDEQFAAFQIICRFSEKFYKKHTPILPA 141 
                                  799*******************999999999999888865 PP

  == domain 2    score: 3.3 bits;  conditional E-value: 0.11
  timeout-PA_FBpp0082180-aln 657 denktesqeeeeeeeeeededeeeeEe 683
                                 ++++ e++++++ +ee+e+e+ee++Ee
                     D1007.8 201 ESDVSEDSSDDS-DEEDEEEEEEDDEE 226
                                 222333333332.22222222222222 PP

>> K01G5.2b  CE25037	WBGene00001996	locus:hpl-2	'chromo' (CHRromatin Organization MOdifier) domain	status:Confirmed	UniP
   #    score  bias  c-Evalue  i-Evalue hmmfrom  hmm to    alifrom  ali to    envfrom  env to     acc
 ---   ------ ----- --------- --------- ------- -------    ------- -------    ------- -------    ----
   1 ?    4.9   5.3     0.036       4.8    1164    1290 ..      67     214 ..      15     247 .. 0.56

  Alignments for each domain:
  == domain 1    score: 4.9 bits;  conditional E-value: 0.036
  timeout-PA_FBpp0082180-aln 1164 esdaskknkkvkrevkelvkeksdeeddeedkkekekesesdekkkkkkrkklledsddsede.......kddeienkdse 1237
                                  e+++sk++k ++++  ++ + ++d++d+eedk ek++ +++d+   + k+ k ++ +     e       +dd+++   ++
                    K01G5.2b   67 EREFSKREKPIRKRHSQKPEPSEDQADPEEDKDEKKETNQNDKFSLEGKQLKCIVGLTKGPGElhflckfSDDTARLLPAK 147 
                                  445566666666666666666666666666666666666666666665655655555555544445555444444444444 PP

  timeout-PA_FBpp0082180-aln 1238 dkesksksvvesdee..eeksetekkvkss...vrklldsdde.........kedleseeeekkkkk 1290
                                  + +s+ + +v+   e  ++k+e+++k +s+   +r++ ++d +         ++ l++ee+e +++k
                    K01G5.2b  148 EVNSRYRPFVDAYGEflKKKMERRHKRISEgkkKRSIEEDDADdewpemppgHRILTTEEHELQRRK 214 
                                  4455566665554431122233333322224334444444333456655555333333333222222 PP

>> F54F2.6  CE00199	WBGene00018834	status:Predicted	UniProt:P34451	protein_id:CCD71240.1
   #    score  bias  c-Evalue  i-Evalue hmmfrom  hmm to    alifrom  ali to    envfrom  env to     acc
 ---   ------ ----- --------- --------- ------- -------    ------- -------    ------- -------    ----
   1 ?    5.3   0.6     0.028       3.6     958     990 ..      24      56 ..       7      71 .] 0.40

  Alignments for each domain:
  == domain 1    score: 5.3 bits;  conditional E-value: 0.028
  timeout-PA_FBpp0082180-aln 958 kkkssedessesddedeseedeeeekkkkkkkk 990
                                 ++k+ ++e+ ++dd++e++++ +++ ++  ++k
                     F54F2.6  24 NEKAGQSEEYDDDDKEENKKRRRNNGRRGPPEK 56 
                                 222222222222222222222222222111222 PP

>> T13F2.2  CE13621	WBGene00011743	single-stranded DNA binding protein P9	status:Confirmed	UniProt:Q94045	protein_id:CAB
   #    score  bias  c-Evalue  i-Evalue hmmfrom  hmm to    alifrom  ali to    envfrom  env to     acc
 ---   ------ ----- --------- --------- ------- -------    ------- -------    ------- -------    ----
   1 ?    4.9   7.3     0.036       4.7     964    1023 ..       4      63 ..       1      70 [. 0.68

  Alignments for each domain:
  == domain 1    score: 4.9 bits;  conditional E-value: 0.036
  timeout-PA_FBpp0082180-aln  964 dessesddedeseedeeeekkkkkkkkkekkkekkkqvaleltdaevkellkkvieedmk 1023
                                  ++sse++ e++ +++++++++k kk+++e  +e k++v+++ ++ ev++ lk+ + ++m 
                     T13F2.2    4 SSSSEDELEKKVTKEQKKKETKSKKRQSEAVEEEKQEVKKAKNEEEVSGRLKDSDGNEMF 63  
                                  223333333333444455555666667777788899999999***********9999985 PP

>> Y14H12B.1b  CE32075	WBGene00021191	status:Confirmed	UniProt:Q8ITV5	protein_id:CCD71677.1
   #    score  bias  c-Evalue  i-Evalue hmmfrom  hmm to    alifrom  ali to    envfrom  env to     acc
 ---   ------ ----- --------- --------- ------- -------    ------- -------    ------- -------    ----
   1 ?    4.7   1.0      0.04       5.2     927     994 ..      48     115 ..      41     132 .. 0.61

  Alignments for each domain:
  == domain 1    score: 4.7 bits;  conditional E-value: 0.04
  timeout-PA_FBpp0082180-aln 927 skqkiikkllelglikdkkeirkkkkkkskekkkssedessesddedeseedeeeekkkkkkkkkekk 994
                                 s +++ k+ + + l +d ke++ ++k ++k+ kk++  e++   + ++ +++ +ee  ++  ++++++
                  Y14H12B.1b  48 STRSMRKRSVPIPLPEDSKEMVASRKSTQKKAKKEKTPEKEATPEPESPDDSGSEEIDNEMMEEEKQE 115
                                 56667778888888888888888766665555555555555555544444444444433333333332 PP

>> Y63D3A.6b  CE24546	WBGene00001047	locus:dnj-29	DnaJ domain	status:Confirmed	UniProt:Q9U1V9	protein_id:CAA21710.2
   #    score  bias  c-Evalue  i-Evalue hmmfrom  hmm to    alifrom  ali to    envfrom  env to     acc
 ---   ------ ----- --------- --------- ------- -------    ------- -------    ------- -------    ----
   1 ?    4.5  15.2     0.045         6    1122    1312 ..     493     748 ..     429     750 .. 0.57

  Alignments for each domain:
  == domain 1    score: 4.5 bits;  conditional E-value: 0.045
  timeout-PA_FBpp0082180-aln 1122 edredde...sdedeedtlekikkksken...aerkkvdsskkaeksdesdaskknkkvkrevkelvkeksdeeddeedkk 1196
                                  ed  dde   s++ ee+  +  +++ k++   +++k  + +kka+ + ++++ kkn  ++ ++++ +ke+ +eedd+++k+
                   Y63D3A.6b  493 EDGGDDEleaSEAPEEAAATVEEEEVKKRkpwEKNKPKQKKKKAQGQGQKKFVKKNAPASPDTEKALKEEAKEEDDDDEKN 573 
                                  222222211223333333333333333333446667777777778888888888888888888888888888877777777 PP

  timeout-PA_FBpp0082180-aln 1197 ekekesesdekkkkkkrkklledsddsedekddeienkdsedkesksksvvesdeeeeksetekkvkss............ 1265
                                  +k ++se++e+  + + k+       ++   +d+ ++++ ed++ +sk+ +  +++++ ++ +  +  +            
                   Y63D3A.6b  574 SKASDSEDEESGASDSEKDGAAAAGGDQ---KDDQTDSEWEDDVANSKKSIFETKNTQTHTVHAPFFPTekfewwwitvay 651 
                                  7777777777777777666655544443...23344555555555555544444555544444444433466666664444 PP

  timeout-PA_FBpp0082180-aln 1266 ................vrklldsdde..........................................kedleseeeekkk 1288
                                                  v                                                   ++  e++ +e k+
                   Y63D3A.6b  652 vdkkeksrqlltfpqlV--------KtlideqtidirfaapphkgiytynlsvksdsymdaeysvdfkIDVKEAKFVEIKH 724 
                                  44444444444444442........03333333345555555555555555555555555556666655555666666666 PP

  timeout-PA_FBpp0082180-aln 1289 kkliisDseeekseekrkrvisdd 1312
                                     +++D+e+ ++     ++ +dd
                   Y63D3A.6b  725 DDYVDEDDEAVEVSSDDDYTEDDD 748 
                                  666666666655555555555555 PP

>> F13B12.1  CE05599	WBGene00008729	status:Confirmed	UniProt:Q19375	protein_id:CAA94590.1
   #    score  bias  c-Evalue  i-Evalue hmmfrom  hmm to    alifrom  ali to    envfrom  env to     acc
 ---   ------ ----- --------- --------- ------- -------    ------- -------    ------- -------    ----
   1 ?   10.0  12.5     0.001      0.13    1152    1289 ..      60     221 ..      29     262 .. 0.67
   2 ?    0.1   0.8      0.97   1.3e+02    1274    1305 ..     384     418 ..     333     501 .. 0.65

  Alignments for each domain:
  == domain 1    score: 10.0 bits;  conditional E-value: 0.001
  timeout-PA_FBpp0082180-aln 1152 kvdsskkaeksdesdaskk...nkkvkrevkelvkeksdeeddeedkkekekesesdekkkkkkrkklledsddsede... 1226
                                    dss  a  s+ s+a ++    + vk+  k++v  +sde+ d e+ ++k+   +sd ++ + k+++++ dsdds++e   
                    F13B12.1   60 ARDSSAPASPSAASPAGSRspsPSPVKT--KSKVMIDSDEDSDAEESANKRALIDSDASDAEGKKRRVMLDSDDSDHEgts 138 
                                  4455555555555544444322334444..455555555666666666777778888888888999999999999999999 PP

  timeout-PA_FBpp0082180-aln 1227 .....kddeienkdsedkesksksvvesdeeeeksetekkvkssvrklldsdde................kedleseeeek 1286
                                       +++ + +++++d+e++ k++ + de  e +++e+  +++ +   dsdd+                k  +e++ e+k
                    F13B12.1  139 kkeptTKNLFGDDSDDDDEDRPKKTNDLDEFVEGRDEEES-QETSKPAYDSDDDdgpvdrhgrhfewdfdKMLAEKKAERK 218 
                                  9998666666677777778889999999**9999999887.6677888888888788888888888886422222223333 PP

  timeout-PA_FBpp0082180-aln 1287 kkk 1289
                                  kk 
                    F13B12.1  219 KKT 221 
                                  333 PP

  == domain 2    score: 0.1 bits;  conditional E-value: 0.97
  timeout-PA_FBpp0082180-aln 1274 dekedleseeeekkkkkliisDseeeksee...kr 1305
                                  +e+e+ + +  ++k+kk i s +eee  ++   kr
                    F13B12.1  384 QEREERDYSRMPEKRKKKINSRDEEEPNDDdqpKR 418 
                                  22333344444444444444433333322222222 PP

>> K12H4.1  CE45017	WBGene00000448	locus:ceh-26	status:Partially_confirmed	UniProt:P34522	protein_id:CCD71202.1
   #    score  bias  c-Evalue  i-Evalue hmmfrom  hmm to    alifrom  ali to    envfrom  env to     acc
 ---   ------ ----- --------- --------- ------- -------    ------- -------    ------- -------    ----
   1 ?    4.6   7.3     0.043       5.7    1124    1227 ..      80     205 ..      44     390 .. 0.47

  Alignments for each domain:
  == domain 1    score: 4.6 bits;  conditional E-value: 0.043
  timeout-PA_FBpp0082180-aln 1124 reddesdedeedtlekikkksken....aerkkvdsskkaeksdesdaskk......nkkvkrevkelvkeksdeeddeed 1194
                                   + ++s ++ + t  + + +sk++     e++++++s ++ek+ ++++s+       +++   +  e++++ +de +++e+
                     K12H4.1   80 SSSSSSTSNTNSTPSSSSTSSKKStegmTETETMTASIEQEKVIQNEESEAgkdgmeEHDDGMNDFEIIDDTNDEVEESEE 160 
                                  223333333444444444444443233344444444444455444444444333444555555555555555555555555 PP

  timeout-PA_FBpp0082180-aln 1195 kkekekesesdekkkkkkrkklleds....ddsede........k 1227
                                  ++++e++s+s +k+k+++ +k+ e++     d+ ++        +
                     K12H4.1  161 RESPESNSSSASKRKSFQPQKIGEELgiefGDETEQinvtvggtE 205 
                                  555555555555555555544443331111222222333332211 PP

>> T19B10.7  CE06461	WBGene00002072	locus:ima-1	importin alpha, nuclear transport factor	status:Confirmed	UniProt:Q22560
   #    score  bias  c-Evalue  i-Evalue hmmfrom  hmm to    alifrom  ali to    envfrom  env to     acc
 ---   ------ ----- --------- --------- ------- -------    ------- -------    ------- -------    ----
   1 ?    4.5   2.6     0.046         6     952    1036 ..      10      96 ..       2     102 .. 0.45

  Alignments for each domain:
  == domain 1    score: 4.5 bits;  conditional E-value: 0.046
  timeout-PA_FBpp0082180-aln  952 kkkskekkkssedessesddedeseede......eeekkkkkkkkkekkkekkkqvaleltdaevkellkkvieedmkeAl 1026
                                  +++sk  k++  d+++    + +  ede      ++++k +++++ + +++ +++++ el  ++v++ l++++e  ++eAl
                    T19B10.7   10 EERSKMYKSNVRDQNE---MRRKRREDEvqirknRRDEKFERNRQITVQRSLSHEETSEL-LKSVADGLQSMQETTIHEAL 86  
                                  3333333332222222...22222222211000022222222223233333333333332.34566677788889999999 PP

  timeout-PA_FBpp0082180-aln 1027 eWlkesleea 1036
                                  + l+e+l+++
                    T19B10.7   87 TVLHENLNNT 96  
                                  9999999876 PP

>> R05G6.1  CE07414	WBGene00019896	status:Partially_confirmed	UniProt:Q21760	protein_id:CCD71553.1
   #    score  bias  c-Evalue  i-Evalue hmmfrom  hmm to    alifrom  ali to    envfrom  env to     acc
 ---   ------ ----- --------- --------- ------- -------    ------- -------    ------- -------    ----
   1 ?    4.5   1.7     0.045         6     969    1189 ..      38      67 ..       2     136 .. 0.45

  Alignments for each domain:
  == domain 1    score: 4.5 bits;  conditional E-value: 0.045
  timeout-PA_FBpp0082180-aln  969 sddedeseedeeeekkkkkkkkkekkkekkkqvaleltdaevkellkkvieedmkeAleWlkesleeaaedledeeseegi 1049
                                   ++e +  ++e++++k+                                                                
                     R05G6.1   38 AEKEAKRAKRESKKQKE---------------------------------------------------------------- 54  
                                  11111111111111111................................................................ PP

  timeout-PA_FBpp0082180-aln 1050 plvPltdesvaAledadFqkllralGieppvdeqeaYwRiPsslqseeikkrseiltkavegelvadeeaekedreddesd 1130
                                                                                                                   
                     R05G6.1    - ---------------------------------------------------------------------------------    -
                                  ................................................................................. PP

  timeout-PA_FBpp0082180-aln 1131 edeedtlekikkkskenaerkkvdsskkaeksdesdaskknkkvkrevkelvkeksdee 1189
                                                                                + ++ +++++++ 
                     R05G6.1   55 ----------------------------------------------KNQKAAEKSNNAP 67  
                                  ..............................................1111111111111 PP

>> Y62E10A.8a  CE22697	WBGene00003142	locus:mau-8	status:Confirmed	UniProt:Q9U1X7	protein_id:CAB60597.1
   #    score  bias  c-Evalue  i-Evalue hmmfrom  hmm to    alifrom  ali to    envfrom  env to     acc
 ---   ------ ----- --------- --------- ------- -------    ------- -------    ------- -------    ----
   1 ?    4.7   2.0      0.04       5.2    1112    1207 ..      15     110 ..       2     171 .. 0.49

  Alignments for each domain:
  == domain 1    score: 4.7 bits;  conditional E-value: 0.04
  timeout-PA_FBpp0082180-aln 1112 elvadeeaekedreddesdedeedtlekikkkskenaerkkvdsskkaeksdesdaskknkkvkrev.kelvkeksdeedd 1191
                                    +  e +e++ ++ +++de++ ++++++  +s++   +  ++  k  +++    +++kn+k+ ++  k ++  +++e ++
                  Y62E10A.8a   15 YCSSSEGEEDDFKVVNDEDEHQANVMKRMGPSSNTG-AKGVLNEFKAFREQTRLAVESKNQKLIEQAkKGMMIGSKEEREK 94  
                                  555555556666666666666666666666665555.23333333333444444444444443333303333333333333 PP

  timeout-PA_FBpp0082180-aln 1192 eedkkekekesesdek 1207
                                   +++ ++++++e   +
                  Y62E10A.8a   95 AQREDDEDEDFEMTLE 110 
                                  3222222222222222 PP

>> F44D12.8a  CE03331	WBGene00009685	status:Confirmed	UniProt:Q20395	protein_id:CAA92604.1
   #    score  bias  c-Evalue  i-Evalue hmmfrom  hmm to    alifrom  ali to    envfrom  env to     acc
 ---   ------ ----- --------- --------- ------- -------    ------- -------    ------- -------    ----
   1 ?    4.5  10.0     0.047       6.2    1171    1290 ..     105     225 ..      72     286 .. 0.47

  Alignments for each domain:
  == domain 1    score: 4.5 bits;  conditional E-value: 0.047
  timeout-PA_FBpp0082180-aln 1171 nkkvkrevkelvkeksdeeddeedkkekekesesdekkkkkkrkklledsddsedekddeienkdsedkesksksvvesde 1251
                                   k++ r++k+ v+++ ++e+ +++ ++++++++ ++k+ k k+k+  + sd +   +  ei ++ s+++e++ + + ++d 
                   F44D12.8a  105 PKTTVRKKKNQVNQSLSAENTNAK-TSSDNDERAGSKNDKPKKKNSHTSSDSRRRRSSAEIPSSGSKEDEKSGQ-KFNKDL 183 
                                  344444444444444444443333.2222222333333333333333333333333333343333333222222.222222 PP

  timeout-PA_FBpp0082180-aln 1252 eeeksetekkvkssvrklldsdde.......kedleseeeekkkkk 1290
                                   ++  ++ +     +r++  sdd        + +l+++    +kkk
                   F44D12.8a  184 AKNFFKHVQS----QRAQKRSDDArlermpeSSQLNASARAMRKKK 225 
                                  2211111111....11111111111111211222222222222222 PP

>> Y53C10A.2  CE40288	WBGene00013133	status:Partially_confirmed	UniProt:Q9XW55	protein_id:CAA22136.2
   #    score  bias  c-Evalue  i-Evalue hmmfrom  hmm to    alifrom  ali to    envfrom  env to     acc
 ---   ------ ----- --------- --------- ------- -------    ------- -------    ------- -------    ----
   1 ?    5.0   0.5     0.034       4.5     665     707 ..     119     161 ..      25     175 .. 0.59

  Alignments for each domain:
  == domain 1    score: 5.0 bits;  conditional E-value: 0.034
  timeout-PA_FBpp0082180-aln 665 eeeeeeeeeededeeeeEeeeeakteekdFkfedfvkrlakpk 707
                                 + +e  ++ ed+ +eee  +e    +e++F+f++  + + +++
                   Y53C10A.2 119 GIQESLKNMEDQMNEEERGKEMPDSTENSFDFSKIWQYFDQTR 161
                                 2233333444444444444444444455555555555554444 PP

>> W04B5.6  CE20143	WBGene00021023	status:Predicted	UniProt:Q9UA58	protein_id:CCD68654.1
   #    score  bias  c-Evalue  i-Evalue hmmfrom  hmm to    alifrom  ali to    envfrom  env to     acc
 ---   ------ ----- --------- --------- ------- -------    ------- -------    ------- -------    ----
   1 ?    4.5   0.1     0.046         6     745     800 ..      47     102 ..      42     109 .. 0.81

  Alignments for each domain:
  == domain 1    score: 4.5 bits;  conditional E-value: 0.046
  timeout-PA_FBpp0082180-aln 745 amlfqaslfrvFqkifssked.hhkELkkfAifilRkfaevakknkkvymElLFwke 800
                                   +f  +++ vF +++  +++ +++   ++A + +  f+ ++     ++ E++F k 
                     W04B5.6  47 ICMFASTILIVFERVLFWSREnNNEKFGELA-YCIFVFVRISIYLVTIFSEVVFLKM 102
                                 569***********98766663677778887.55668999*9999*********996 PP

>> Y92H12A.4  CE36766	WBGene00022360	status:Predicted	UniProt:Q9BKW6	protein_id:CCD71468.1
   #    score  bias  c-Evalue  i-Evalue hmmfrom  hmm to    alifrom  ali to    envfrom  env to     acc
 ---   ------ ----- --------- --------- ------- -------    ------- -------    ------- -------    ----
   1 ?    4.3   2.8     0.053         7     947    1049 ..     497     598 ..     463     627 .. 0.67

  Alignments for each domain:
  == domain 1    score: 4.3 bits;  conditional E-value: 0.053
  timeout-PA_FBpp0082180-aln  947 irkkkkkkskekkkssedessesddedeseede.eeekkkkkkkkkekkkekkkqvaleltdaevkellkkvieedmkeAl 1026
                                  ir+kkk +  e+k+ +++++   ++++++e+ + ++ek +    + + +kek k+   e +++e++ l+k+++  ++ + +
                   Y92H12A.4  497 IRPKKKST-DEEKAIKSSSEPALSEQKSTEKPSfSTEKLSSDSATTKIEKEKLKKAIEEQEEQELNVLIKQLQG-EIGTKI 575 
                                  55544444.44444444444444444454555533333333333334444444444455568888888888876.577788 PP

  timeout-PA_FBpp0082180-aln 1027 eWlkesleeaaedledeeseegi 1049
                                    lk+  +e  +d ++ e  eg+
                   Y92H12A.4  576 AKLKDQWKEFDDDADKCEAVEGL 598 
                                  99999999999998888888886 PP

>> C16C8.13  CE08224	WBGene00015851	status:Partially_confirmed	UniProt:P91052	protein_id:CCD64703.1
   #    score  bias  c-Evalue  i-Evalue hmmfrom  hmm to    alifrom  ali to    envfrom  env to     acc
 ---   ------ ----- --------- --------- ------- -------    ------- -------    ------- -------    ----
   1 ?    4.8   3.8     0.037       4.9    1154    1239 ..      42     138 ..       7     204 .. 0.47

  Alignments for each domain:
  == domain 1    score: 4.8 bits;  conditional E-value: 0.037
  timeout-PA_FBpp0082180-aln 1154 dsskka.......eksdesdaskknkkvkrevkelvkeksdeeddee.dkkekeke....sesdekkkkkkrkklledsdd 1222
                                  + ++k        +k++e++ +  ++ +  +++++ ke sd+++++e ++ ++++e    ++++ +k + +++kl+ed+ +
                    C16C8.13   42 EMCQKIlkkqhgfQKTQENQNKFIEHLIL-DLESVKKETSDMKKQQEtQILKRQDEyhdeMKQEFQKIQATQNKLIEDLMN 121 
                                  11111122111111111111111122221.122222222222222220222222220000222222223334445555555 PP

  timeout-PA_FBpp0082180-aln 1223 sedekddeienkdsedk 1239
                                  s+++ +  ++ ++ +++
                    C16C8.13  122 SDKNLEMMLKIQEGQNQ 138 
                                  55554444443333333 PP

>> F56D6.12  CE38831	WBGene00044474	status:Predicted	UniProt:Q4R114	protein_id:CCD70729.1
   #    score  bias  c-Evalue  i-Evalue hmmfrom  hmm to    alifrom  ali to    envfrom  env to     acc
 ---   ------ ----- --------- --------- ------- -------    ------- -------    ------- -------    ----
   1 ?    4.7   0.8     0.041       5.4    1220    1257 ..      31      69 ..      13      89 .. 0.38

  Alignments for each domain:
  == domain 1    score: 4.7 bits;  conditional E-value: 0.041
  timeout-PA_FBpp0082180-aln 1220 sddsedekddeienkdsedk.esksksvvesdeeeekse 1257
                                  ++d ++++ d+i+n+++e   ++k+++++  ++++e++e
                    F56D6.12   31 KNDFDKNTADSIKNFNDEAAkNKKEHEKIAAENHKEHEE 69  
                                  222222222222222222220111111111111111111 PP

>> Y39B6A.10  CE21698	WBGene00012672	status:Confirmed	UniProt:Q9NET7	protein_id:CAC51067.1
   #    score  bias  c-Evalue  i-Evalue hmmfrom  hmm to    alifrom  ali to    envfrom  env to     acc
 ---   ------ ----- --------- --------- ------- -------    ------- -------    ------- -------    ----
   1 ?    4.4   0.0     0.049       6.5     671     716 ..      81     125 ..      62     136 .. 0.65

  Alignments for each domain:
  == domain 1    score: 4.4 bits;  conditional E-value: 0.049
  timeout-PA_FBpp0082180-aln 671 eeeededeeeeEeeeeakteekdFkfedfvkrlakpkivracalll 716
                                 e+++  d  +e  ++e++   ++F+f+  + +l + ki++++   +
                   Y39B6A.10  81 EDSGISDA-SEASDDESQQISTNFEFQSISGKLKQLKITENLEKSI 125
                                 22222222.2223334444578*****************9987655 PP

>> K10H10.5  CE16255	WBGene00010761	status:Partially_confirmed	UniProt:O45682	protein_id:CAB05781.1
   #    score  bias  c-Evalue  i-Evalue hmmfrom  hmm to    alifrom  ali to    envfrom  env to     acc
 ---   ------ ----- --------- --------- ------- -------    ------- -------    ------- -------    ----
   1 ?    4.6   7.6     0.045       5.9    1186    1252 ..      48     127 ..      32     150 .. 0.41

  Alignments for each domain:
  == domain 1    score: 4.6 bits;  conditional E-value: 0.045
  timeout-PA_FBpp0082180-aln 1186 sdeeddeedkkekekesesdekkkkkkrkklledsddsede.kddeienkdsedk............esksksvvesdee 1252
                                  s +e+d+e   +k+k++++++kkkk+k+k   +d++d+e++ ++ + +  +++d+            e ++ s+ e d e
                    K10H10.5   48 SMCEEDDECGMKKRKKHRKKNKKKKNKKKFRFSDEEDDEEKvAHHKKKPIEEDDDefplppnseevaEASKSSKKEEDWE 127 
                                  33333333333333333344444444444444444444444322222222222223334443333221111111222222 PP

>> Y111B2A.10a  CE26626	WBGene00013734	zinc-finger protein	status:Confirmed	UniProt:Q9BHL4	protein_id:CAC35838.1
   #    score  bias  c-Evalue  i-Evalue hmmfrom  hmm to    alifrom  ali to    envfrom  env to     acc
 ---   ------ ----- --------- --------- ------- -------    ------- -------    ------- -------    ----
   1 ?    4.5   5.2     0.046         6    1153    1266 ..      18     142 ..       4     244 .. 0.67

  Alignments for each domain:
  == domain 1    score: 4.5 bits;  conditional E-value: 0.046
  timeout-PA_FBpp0082180-aln 1153 vdsskkaeksdesdaskknkkvkrevkelvkeksdeeddeedkkekekesesdekkkkk.....krkklledsddsedekd 1228
                                  + ss ++ + d +++s+knk+v++ +k + + + + ed + ++  +e ese++e++  +     +rk+  +d++++ + + 
                 Y111B2A.10a   18 SCSSSSNSEADANNFSTKNKNVNEFQKLIEELEFEPEDRRVPEVAEEVESEDEEEEDVQikypyERKDAYQDLQERIERRL 98  
                                  334555689999999999999988877777777777777666665555555555554441111144444455544444444 PP

  timeout-PA_FBpp0082180-aln 1229 deienkdsedkesksksvvesdeeeeksetekkvkss......v 1266
                                  ++  +++ e+k ++ +s++++ +++ k e+++++++s       
                 Y111B2A.10a   99 NDSGDEKLEQKAKELQSLIRMSQSQWKVEQKQQLEDSllkphtA 142 
                                  44445555555677777777777777777777777665555540 PP

>> B0511.6  CE26853	WBGene00015232	helicase	status:Confirmed	UniProt:O61815	protein_id:CCD62102.1
   #    score  bias  c-Evalue  i-Evalue hmmfrom  hmm to    alifrom  ali to    envfrom  env to     acc
 ---   ------ ----- --------- --------- ------- -------    ------- -------    ------- -------    ----
   1 ?    4.4   3.8     0.052       6.8     648     702 ..      10      65 ..       3      93 .. 0.62

  Alignments for each domain:
  == domain 1    score: 4.4 bits;  conditional E-value: 0.052
  timeout-PA_FBpp0082180-aln 648 ffadlgtaedenktesqeeeeeeeeeededeeeeEeeeeakteek.dFkfedfvkr 702
                                     l + +d +++++++e   ee+ e+edeee Eee++ +tee+ + k ++f+ +
                     B0511.6  10 LKRKLKQMKDGHEKKKAKEVVVEEPMEEEDEEEVEEEQKHQTEESsETKVSEFLTK 65 
                                 44455555565666666666667777777776666666666655414566666655 PP

>> Y39B6A.18  CE29860	WBGene00012679	status:Partially_confirmed	UniProt:Q8MYN9	protein_id:CAD31816.1
   #    score  bias  c-Evalue  i-Evalue hmmfrom  hmm to    alifrom  ali to    envfrom  env to     acc
 ---   ------ ----- --------- --------- ------- -------    ------- -------    ------- -------    ----
   1 ?    3.7  23.4     0.082        11    1121    1297 ..     859    1046 ..     846    1075 .. 0.57

  Alignments for each domain:
  == domain 1    score: 3.7 bits;  conditional E-value: 0.082
  timeout-PA_FBpp0082180-aln 1121 kedreddesdedeedtlekikkksken.......aerkkvdsskka.....eksdesdaskknkkvkrevkelvkeksdee 1189
                                  +e+r+++e +e++e+ + + ++ ++ +       aer+kv+  ++      ek++++++++ ++kvk e ++l  e+++++
                   Y39B6A.18  859 EEKRKEKEAEEENEKLIAERERMRAIKeeeervkAEREKVKKEEERlkaeeEKVKVEKERN-KEKVKAEEERLKAEEEKVK 938 
                                  2333333333333333333333333330001123333333333333222222222222222.3344444444444444455 PP

  timeout-PA_FBpp0082180-aln 1190 ddeedkkekekesesdekkkkkkrkklledsddsede.kddeienkdsedkesksksvvesdeeeeksetekkvkssvrkl 1269
                                   ++e+ k +e++ +s e++++k+r +  ++ ++ +++ +  ++en++ +d+++ +++  e+d+e+ek  + kkv+  + +l
                   Y39B6A.18  939 IEKEKVKAEEQKIKSAEEERRKERAEDAKKVKEGQEKiAMLNAENQERKDRSEARRKQKEMDNEAEKLLKVKKVELWTMSL 1019
                                  55555555555555555555555555544444444333566788888889999999999***********99999999999 PP

  timeout-PA_FBpp0082180-aln 1270 ldsddekedleseeeekkkkkliisDse 1297
                                   ++dd  ++++  +++ +  ++ ++D++
                   Y39B6A.18 1020 PNKDDH-KPAKFYNTTIENVNVTTIDKD 1046
                                  999887.777777777777777777766 PP

>> Y105E8B.1f  CE36224	WBGene00002978	locus:lev-11	status:Confirmed	UniProt:Q22866	protein_id:CAE54913.1
   #    score  bias  c-Evalue  i-Evalue hmmfrom  hmm to    alifrom  ali to    envfrom  env to     acc
 ---   ------ ----- --------- --------- ------- -------    ------- -------    ------- -------    ----
   1 ?    4.8   4.4     0.038         5    1170    1244 ..       7      81 ..       1     127 [. 0.45

  Alignments for each domain:
  == domain 1    score: 4.8 bits;  conditional E-value: 0.038
  timeout-PA_FBpp0082180-aln 1170 knkkvkrevkelvkeksdeeddeedkkekekesesdekkkkkkrkklledsddsedekddeienkdsedkesksk 1244
                                  k + +k e+ + +++ + +e+++ +++ek +  e++ ++++kk+ ++  d+d  +++   + ++ ++++k++++ 
                  Y105E8B.1f    7 KMQAMKIEKDNALDRADAAEEKVRQITEKLERVEEELRDTQKKMTQTGDDLDKAQEDLSAATSKLEEKEKTVQEA 81  
                                  333333333333344444444444445555555555555555555555555544444222222222222211111 PP

>> F37A4.2  CE00710	WBGene00018132	status:Confirmed	UniProt:P41880	protein_id:CCD70700.1
   #    score  bias  c-Evalue  i-Evalue hmmfrom  hmm to    alifrom  ali to    envfrom  env to     acc
 ---   ------ ----- --------- --------- ------- -------    ------- -------    ------- -------    ----
   1 ?    4.8  12.6     0.037       4.9    1125    1257 ..      75     180 ..      14     189 .] 0.39

  Alignments for each domain:
  == domain 1    score: 4.8 bits;  conditional E-value: 0.037
  timeout-PA_FBpp0082180-aln 1125 eddesdedeedtlekikkksken.aerkkvdsskkaeksdesdaskk..nkkvkrevkelvkeksdeeddeedkkekekes 1202
                                  ++  ++++  d ++ + kk++   a r+kv+ ++k+e+s++ + + k   +k+                            
                     F37A4.2   75 NNRRKEQNRLDYIDAVAKKEELDdAYRHKVEKLEKEEESKTAKKRAKrlRQKA---------------------------- 127 
                                  33333333333333333333332122333333333322222222222222222............................ PP

  timeout-PA_FBpp0082180-aln 1203 esdekkkkkkrkklledsddsedekddeienkdsedkesksksvvesdeeeekse 1257
                                      kk+k ++k++ +d++ s+d   d+ + +d+e + +++ +v+++d+ e++++
                     F37A4.2  128 --AAKKRKLTKKNNESDESSSDDSDSDSGSGSDNESEGKQNTEVEDKDKVEKEET 180 
                                  ..22222222222222222222221111111111111111111111111111111 PP

>> F48A11.2  CE39156	WBGene00018583	status:Predicted	UniProt:Q3LFM4	protein_id:CCD71484.1
   #    score  bias  c-Evalue  i-Evalue hmmfrom  hmm to    alifrom  ali to    envfrom  env to     acc
 ---   ------ ----- --------- --------- ------- -------    ------- -------    ------- -------    ----
   1 ?    4.9   1.4     0.035       4.6    1161    1201 ..      55      95 ..       6     114 .. 0.48

  Alignments for each domain:
  == domain 1    score: 4.9 bits;  conditional E-value: 0.035
  timeout-PA_FBpp0082180-aln 1161 ksdesdaskknkkvkrevkelvkeksdeeddeedkkekeke 1201
                                  +++es +++++++  + ++e++k+++d+e +e +++++++ 
                    F48A11.2   55 QIEESGVKDEEEQHYSSSQEVAKKEEDKEYEEPKRRVRTEM 95  
                                  22222222222222222222222222222222221111111 PP

>> F32H2.2  CE09877	WBGene00007026	locus:mdt-31	Yeast SOH1 protein like	status:Confirmed	UniProt:P91869	protein_id:CAB04
   #    score  bias  c-Evalue  i-Evalue hmmfrom  hmm to    alifrom  ali to    envfrom  env to     acc
 ---   ------ ----- --------- --------- ------- -------    ------- -------    ------- -------    ----
   1 ?    4.8   1.3     0.038         5    1100    1152 ..     104     155 ..      64     163 .] 0.59

  Alignments for each domain:
  == domain 1    score: 4.8 bits;  conditional E-value: 0.038
  timeout-PA_FBpp0082180-aln 1100 krseiltkavegelvadeeaekedreddesdedeedtlekikkkskenaerkk 1152
                                  kr  +     eg++ +++e e++ r++d +ded+e+t++k    ++e+ ++ +
                     F32H2.2  104 KRHRLCMMPDEGQELEESEDEADIRQKDTEDEDDEETMKKPDADTAEK-NSTT 155 
                                  444444444455555555555555555555555555555444444444.2222 PP

>> Y6E2A.4  CE42248	WBGene00012398	status:Partially_confirmed	UniProt:O45969	protein_id:CAA15963.3
   #    score  bias  c-Evalue  i-Evalue hmmfrom  hmm to    alifrom  ali to    envfrom  env to     acc
 ---   ------ ----- --------- --------- ------- -------    ------- -------    ------- -------    ----
   1 ?    4.5   5.7     0.047       6.1    1147    1257 ..     231     347 ..     175     433 .. 0.58

  Alignments for each domain:
  == domain 1    score: 4.5 bits;  conditional E-value: 0.047
  timeout-PA_FBpp0082180-aln 1147 n....aerkkvdsskkaeksdesdaskknkkvkrevkelvkeksdeeddeedkkekekes..esdekkkkkkrkklledsd 1221
                                       ++ + ++  +++ k +e+ +s+k+++++++++ + ke s   + +e++ + e +   +++e+++k++ ++ +++  
                     Y6E2A.4  231 IvtpqENDEAITKFHESMKNSENVISEKEQDLQNKLNVYQKEISARLEVQEKRLHAEIDAfeHEKEQRRKQEEEEFSKKMM 311 
                                  122222234444445556667777777777777776666666555544444443333333002333333444444555555 PP

  timeout-PA_FBpp0082180-aln 1222 dsedekddeienkdsedkesksksvvesdeeeekse 1257
                                  ++++e ++ i++ d + k+  +++ ++  e  e+++
                     Y6E2A.4  312 EQDQEFQKIIRKIDVDRKTFAEEKHLKLMEACENQD 347 
                                  555555555666665555444444444433333333 PP

>> C15H11.13  CE42378	WBGene00077576	status:Partially_confirmed	UniProt:B1Q268	protein_id:CAQ16172.1
   #    score  bias  c-Evalue  i-Evalue hmmfrom  hmm to    alifrom  ali to    envfrom  env to     acc
 ---   ------ ----- --------- --------- ------- -------    ------- -------    ------- -------    ----
   1 ?    4.9   2.0     0.036       4.8    1231    1300 ..      78     150 ..      27     160 .] 0.49

  Alignments for each domain:
  == domain 1    score: 4.9 bits;  conditional E-value: 0.036
  timeout-PA_FBpp0082180-aln 1231 ienkdsedkesksksvvesdeeeekse.tekkvkssvrklldsdde.kedle.seeeekkkkkliisDseeek 1300
                                  +++ ++ +k++++++ ++s+++   ++ t+ +  +++++   ++d+ + ++  ++ +++k+k++ ++D+++++
                   C15H11.13   78 ASSIKQSTKHKRTERQLQSTQKMSTENiTSVQASTTQQECPTQEDDpTAPTPvAKPKKAKRKEVFFKDQDDDD 150 
                                  3333333334444444444433332220222222222222222222223333023333444445555555554 PP

>> C17H12.13a  CE37201	WBGene00015938	status:Confirmed	protein_id:CCD65008.1
   #    score  bias  c-Evalue  i-Evalue hmmfrom  hmm to    alifrom  ali to    envfrom  env to     acc
 ---   ------ ----- --------- --------- ------- -------    ------- -------    ------- -------    ----
   1 ?    4.4   1.0     0.049       6.4     966    1038 ..      17      89 ..      10     117 .. 0.78

  Alignments for each domain:
  == domain 1    score: 4.4 bits;  conditional E-value: 0.049
  timeout-PA_FBpp0082180-aln  966 ssesddedeseedeeeekkkkkkkkkekkkekkkqvaleltdaevkellkkvieedmkeAleWlkesleeaae 1038
                                  s++++de   e +++ e+++ k ++++ ++   ++ + ++t+++ +  +++v+e++++e +++l +++ ++  
                  C17H12.13a   17 SGNQKDETGIEGSSQDESRSVKSTNSSIRRTSDSMKSANMTANRQQYQVESVKESNLEEIVQFLIDNFAQTEA 89  
                                  44455555555566777888899999999999999999999999999******************99987654 PP

>> Y14H12B.1a  CE21365	WBGene00021191	zinc-finger protein	status:Confirmed	UniProt:Q9TYP7	protein_id:CCD71676.1
   #    score  bias  c-Evalue  i-Evalue hmmfrom  hmm to    alifrom  ali to    envfrom  env to     acc
 ---   ------ ----- --------- --------- ------- -------    ------- -------    ------- -------    ----
   1 ?    4.4   0.9     0.051       6.7     927     993 ..      81     147 ..      75     165 .. 0.60

  Alignments for each domain:
  == domain 1    score: 4.4 bits;  conditional E-value: 0.051
  timeout-PA_FBpp0082180-aln 927 skqkiikkllelglikdkkeirkkkkkkskekkkssedessesddedeseedeeeekkkkkkkkkek 993
                                 s +++ k+ + + l +d ke++ ++k ++k+ kk++  e++   + ++ +++ +ee  ++  +++++
                  Y14H12B.1a  81 STRSMRKRSVPIPLPEDSKEMVASRKSTQKKAKKEKTPEKEATPEPESPDDSGSEEIDNEMMEEEKQ 147
                                 5566777888888888888888876666555555555555555444444444444443333333332 PP

>> F29G9.4a  CE27375	WBGene00001345	locus:fos-1	BZIP transcription factor	status:Confirmed	UniProt:O16367	protein_id:CCD
   #    score  bias  c-Evalue  i-Evalue hmmfrom  hmm to    alifrom  ali to    envfrom  env to     acc
 ---   ------ ----- --------- --------- ------- -------    ------- -------    ------- -------    ----
   1 ?    4.5   3.2     0.046       6.1    1122    1248 ..      15      88 ..       2     149 .. 0.50

  Alignments for each domain:
  == domain 1    score: 4.5 bits;  conditional E-value: 0.046
  timeout-PA_FBpp0082180-aln 1122 edreddesdedeedtlekikkkskenaerkkvdsskkaeksdesdaskknkkvkrevkelvkeksdeeddeedkk.ekeke 1201
                                  + +e+d+                                                           +edd++dk+ ++++ 
                    F29G9.4a   15 KPKEEDN-----------------------------------------------------------MEDDDDDKRlKRRQR 36  
                                  2233333...........................................................222222222022223 PP

  timeout-PA_FBpp0082180-aln 1202 sesdekkkkkkrkklledsddsede.....kddeienkdsedkesksksvve 1248
                                  +++   + +++r++l+++++d+ ++      ++ +e ++  +k ++ k+ +e
                    F29G9.4a   37 NKEAAARCRQRRIDLMKELQDQVNDfknsnDKKMAECNNIRNKLNSLKNYLE 88  
                                  3333333334444444444444333222211111122222222222222222 PP

>> F52F12.5  CE10848	WBGene00009938	status:Confirmed	UniProt:O45545	protein_id:CAB05731.1
   #    score  bias  c-Evalue  i-Evalue hmmfrom  hmm to    alifrom  ali to    envfrom  env to     acc
 ---   ------ ----- --------- --------- ------- -------    ------- -------    ------- -------    ----
   1 ?    4.7  11.1     0.041       5.4     938    1211 ..      16     100 ..       2     140 .. 0.49

  Alignments for each domain:
  == domain 1    score: 4.7 bits;  conditional E-value: 0.041
  timeout-PA_FBpp0082180-aln  938 lglikdkkeirkkkkkkskekkkssedessesddedeseedeeeekkkkkkkkkekkkekkkqvaleltdaevkellkkvi 1018
                                  l l +d                                                                           
                    F52F12.5   16 LSLSED--------------------------------------------------------------------------- 21  
                                  233333........................................................................... PP

  timeout-PA_FBpp0082180-aln 1019 eedmkeAleWlkesleeaaedledeeseegiplvPltdesvaAledadFqkllralGieppvdeqeaYwRiPsslqseeik 1099
                                                                                                                   
                    F52F12.5    - ---------------------------------------------------------------------------------    -
                                  ................................................................................. PP

  timeout-PA_FBpp0082180-aln 1100 krseiltkavegelvadeeaekedreddesdedeedtlekikkkskenaerkkvdsskkaeksdesdaskknkkvkrevke 1180
                                                                   ++ + ek k k +e++ + +++s++++e s+e+d  +k+  +++++++
                    F52F12.5   22 ---------------------------------DDPVKEKKKSKGNEKKSSTESKSKESKETSKEEDLAQKKFLMTQKTQS 69  
                                  .................................333333333333333333333333334444444444444444444444 PP

  timeout-PA_FBpp0082180-aln 1181 lvkeksdeeddeedkkekekesesdekkkkk 1211
                                  +++++++++ +  + ++++k+s +++++k k
                    F52F12.5   70 MTEDEKEVKPKAPESQKPKKNSAEESNEKIK 100 
                                  4444444444333333333333333333222 PP

>> C41C4.6  CE43329	WBGene00006739	locus:ulp-4	status:Confirmed	UniProt:Q09275	protein_id:CAA88104.2
   #    score  bias  c-Evalue  i-Evalue hmmfrom  hmm to    alifrom  ali to    envfrom  env to     acc
 ---   ------ ----- --------- --------- ------- -------    ------- -------    ------- -------    ----
   1 ?    4.6   1.2     0.044       5.8    1195    1239 ..      63     109 ..      24     205 .. 0.73

  Alignments for each domain:
  == domain 1    score: 4.6 bits;  conditional E-value: 0.044
  timeout-PA_FBpp0082180-aln 1195 kkekekesesdekkkkkkrkklledsddsede..kddeienkdsedk 1239
                                   ++++ ++e+d+ + ++++ + l+d+d++e++   +de +n++  d+
                     C41C4.6   63 SNDQHMDFEEDDFDMESSMTEDLVDEDEEEEDeeDNDEWTNQKRTDN 109 
                                  33344455555555555555555555555444112222222222222 PP

>> ZK930.3a  CE37948	WBGene00014153	locus:vab-23	status:Confirmed	UniProt:Q23664	protein_id:CAA94170.4
   #    score  bias  c-Evalue  i-Evalue hmmfrom  hmm to    alifrom  ali to    envfrom  env to     acc
 ---   ------ ----- --------- --------- ------- -------    ------- -------    ------- -------    ----
   1 ?    4.4   4.3     0.049       6.5    1163    1252 ..      23     120 ..      10     148 .. 0.54

  Alignments for each domain:
  == domain 1    score: 4.4 bits;  conditional E-value: 0.049
  timeout-PA_FBpp0082180-aln 1163 desdaskknkkvkrevkelvkeksdeeddeedkkekekesesdekkk.kkkrkklledsddsedekddeienkdsedk... 1239
                                  ++ +a++k ++ + +++el++e s+ e+ e+ +ke+ k  ++ +k+k +++ + +l+++d s++e++ ++ +++++d+   
                    ZK930.3a   23 KVANAKTKVDDYFAKRNELLEELSELENTEKFIKETAKTIDELNKEKeEHSEIIQLINQDKSDLEREIAAAETEKKDResk 103 
                                  445566667777788888888888888877776666555544333330333444455555555554444444444444122 PP

  timeout-PA_FBpp0082180-aln 1240 ....esksksvvesdee 1252
                                       +   +++es++e
                    ZK930.3a  104 ivkrYEALLKLIESTNE 120 
                                  22222222223333333 PP

>> T13B5.9  CE39032	WBGene00020476	status:Confirmed	UniProt:Q965L2	protein_id:CCD63492.1
   #    score  bias  c-Evalue  i-Evalue hmmfrom  hmm to    alifrom  ali to    envfrom  env to     acc
 ---   ------ ----- --------- --------- ------- -------    ------- -------    ------- -------    ----
   1 ?    4.2   0.0     0.056       7.3     733     796 ..      45     108 ..      27     111 .. 0.89

  Alignments for each domain:
  == domain 1    score: 4.2 bits;  conditional E-value: 0.056
  timeout-PA_FBpp0082180-aln 733 llhRiaydcklpamlfqaslfrvFqkifsskedhhkELkkfAifilRkfaevakknkkvymElL 796
                                 +  +i    k++++l q    rv  k+ s+++++  +L+ f +fi+ +  e+ ++++ + +E L
                     T13B5.9  45 IYAKIPEYQKFTSVLVQTPTHRVNMKLHSENMKNLLNLADFLVFIVQQNPEKCSRDPDLLAEAL 108
                                 555666667999********************************************99999987 PP

>> D1086.4a  CE09062	WBGene00001864	locus:him-5	status:Confirmed	UniProt:O17724	protein_id:CAB04017.1
   #    score  bias  c-Evalue  i-Evalue hmmfrom  hmm to    alifrom  ali to    envfrom  env to     acc
 ---   ------ ----- --------- --------- ------- -------    ------- -------    ------- -------    ----
   1 ?    4.6   5.2     0.043       5.6    1126    1215 ..      67     157 ..      31     237 .. 0.48

  Alignments for each domain:
  == domain 1    score: 4.6 bits;  conditional E-value: 0.043
  timeout-PA_FBpp0082180-aln 1126 ddesdedeedtlekikkksken....aerkkvdsskkaeksdesdaskknkkvkrevkelvkeksdeeddeedkkekekes 1202
                                  ++e+de  ++ + +++++ k++    a+ +k +s+ +++ ++ ++  + n+++ r+ k   k+++++   +++ + +++++
                    D1086.4a   67 QKEQDEVVNEAFSNLREYLKKRepfyAKLRKANSKYSSKPKEREKSVDSNDEADRRNKGNKKTQKNA---SKNCQIEKSSN 144 
                                  3445555555566666666655444333333333333322222222222222222222222222211...12222233333 PP

  timeout-PA_FBpp0082180-aln 1203 esdekkkkkkrkk 1215
                                  +s+  kk+ + ++
                    D1086.4a  145 NSGILKKSGSGIS 157 
                                  4444444444444 PP

>> ZK488.7  CE15363	WBGene00004177	locus:pqn-98	status:Partially_confirmed	UniProt:O17021	protein_id:CCD71526.1
   #    score  bias  c-Evalue  i-Evalue hmmfrom  hmm to    alifrom  ali to    envfrom  env to     acc
 ---   ------ ----- --------- --------- ------- -------    ------- -------    ------- -------    ----
   1 ?    4.5   2.7     0.046         6    1090    1243 ..      53     127 ..      34     156 .. 0.39

  Alignments for each domain:
  == domain 1    score: 4.5 bits;  conditional E-value: 0.046
  timeout-PA_FBpp0082180-aln 1090 Psslqseeikkrseiltkavegelvadeeaekedreddesdedeedtlekikkkskenaerkkvdsskkaeksdesdaskk 1170
                                   s+ + ++ +k  ++ + a +++l+ +                                                      
                     ZK488.7   53 ASNSSLTQNQKDQQLQQWAQTNNLSNQY----------------------------------------------------- 80  
                                  3333222222222222222222222222..................................................... PP

  timeout-PA_FBpp0082180-aln 1171 nkkvkrevkelvkeksdeeddeedkkekekesesdekkkkkkrkklledsddsedekddeienkdsedkesks 1243
                                                           ++ +++ +++e++ +++  +++++++  +++  ++i n+d+++ e+++
                     ZK488.7   81 -------------------------TDYTQQRDQQEQRMNQNTSQIISQLSSVQNQ-LESILNNDNQTGEQQQ 127 
                                  .........................2222222222222222222222222222222.1222222222222222 PP

>> H06H21.3  CE17962	WBGene00019162	locus:eif-1.A	translation initiation factor	status:Confirmed	UniProt:Q9TXU7	protein_
   #    score  bias  c-Evalue  i-Evalue hmmfrom  hmm to    alifrom  ali to    envfrom  env to     acc
 ---   ------ ----- --------- --------- ------- -------    ------- -------    ------- -------    ----
   1 ?    4.9   5.4     0.035       4.6    1125    1192 ..     117     185 ..      13     211 .. 0.62

  Alignments for each domain:
  == domain 1    score: 4.9 bits;  conditional E-value: 0.035
  timeout-PA_FBpp0082180-aln 1125 eddesdedeedtlekikkkskenaerkkvdsskka.eksdesdaskknkkvkrevkelvkeksdeedde 1192
                                  e+de+de e ++l+++ ++ ++ + +  +dss +  eksde+  s+k+++  ++++e  +e+sd++d+ 
                    H06H21.3  117 ENDEQDEGEVEFLDHVGDEGEAGEAKSDSDSSDSDsEKSDEEAGSDKEEESDDDSEEESDEDSDDSDNI 185 
                                  222222222233333333332222222222222222333333333333333333333333333333322 PP

>> F13G3.10a  CE17660	WBGene00008768	status:Confirmed	UniProt:P90836	protein_id:CAA95825.1
   #    score  bias  c-Evalue  i-Evalue hmmfrom  hmm to    alifrom  ali to    envfrom  env to     acc
 ---   ------ ----- --------- --------- ------- -------    ------- -------    ------- -------    ----
   1 ?    4.6   0.3     0.044       5.8     884     949 ..       6      72 ..       2      91 .. 0.69

  Alignments for each domain:
  == domain 1    score: 4.6 bits;  conditional E-value: 0.044
  timeout-PA_FBpp0082180-aln 884 arekkkkkefseeeikqlteLy...eelkedsdplelilekldvkrskqkiikkllelglikdkkeirk 949
                                 ++++  k+++  ee +++++     ++lk ++d+l  ++++ +  r+k +i+k   +l+li +  e+ +
                   F13G3.10a   6 EKQQVDKHNWGSEELSKVSDTReekDDLKLNTDALGNLFNASAPARPKINIKKE--DLQLIMNELELQE 72 
                                 456777888999998887655411156889999999999999988888888877..4455555555555 PP

>> ZK1320.1  CE01698	WBGene00014251	locus:gstk-1	status:Partially_confirmed	UniProt:Q09652	protein_id:CAA87039.1
   #    score  bias  c-Evalue  i-Evalue hmmfrom  hmm to    alifrom  ali to    envfrom  env to     acc
 ---   ------ ----- --------- --------- ------- -------    ------- -------    ------- -------    ----
   1 ?    3.8   0.0     0.075       9.9    1056    1084 ..     127     155 ..     120     174 .. 0.81

  Alignments for each domain:
  == domain 1    score: 3.8 bits;  conditional E-value: 0.075
  timeout-PA_FBpp0082180-aln 1056 desvaAledadFqkllralGieppvdeqe 1084
                                  + s +  ed+dF ++l+a+G+++p ++ e
                    ZK1320.1  127 SRSEKIFEDQDFVEVLKAVGVKNPEQIVE 155 
                                  56778899****************87654 PP

>> Y47H9C.15  CE28706	WBGene00012957	status:Partially_confirmed	UniProt:Q95Q21	protein_id:CAC42375.2
   #    score  bias  c-Evalue  i-Evalue hmmfrom  hmm to    alifrom  ali to    envfrom  env to     acc
 ---   ------ ----- --------- --------- ------- -------    ------- -------    ------- -------    ----
   1 ?    4.4   4.8     0.051       6.8    1152    1240 ..      48     139 ..      25     159 .. 0.64

  Alignments for each domain:
  == domain 1    score: 4.4 bits;  conditional E-value: 0.051
  timeout-PA_FBpp0082180-aln 1152 kvdsskkaeksdesdaskk...nkkvkrevkelvkeksdeeddeedkkekekesesdekkkkkkrkklledsddsedekdd 1229
                                  +    k++e+  +++a+++   ++ ++ + +++  ++ +++  + ++++++++  ++++++  ++k+ le+sd  e ++++
                   Y47H9C.15   48 QGAKEKFEEEATKNKARERkwvEEPIFWNHHKKFLTSLQKNGFDRPRRTQSQKLAEQNRNRYARKKAALEQSDKVESDEEE 128 
                                  333333444444444444457788888888888888888888888888888899999988888888888888888877677 PP

  timeout-PA_FBpp0082180-aln 1230 eienkdsedke 1240
                                  +++++d++++ 
                   Y47H9C.15  129 KLSESDEDEEG 139 
                                  77666666552 PP

>> T26E3.5  CE14192	WBGene00012038	status:Partially_confirmed	UniProt:O45826	protein_id:CAB04831.1
   #    score  bias  c-Evalue  i-Evalue hmmfrom  hmm to    alifrom  ali to    envfrom  env to     acc
 ---   ------ ----- --------- --------- ------- -------    ------- -------    ------- -------    ----
   1 ?    4.3   0.0     0.055       7.2     215     240 ..      23      48 ..      19      64 .. 0.86

  Alignments for each domain:
  == domain 1    score: 4.3 bits;  conditional E-value: 0.055
  timeout-PA_FBpp0082180-aln 215 ylhtlEiislllreqkaaeLAdaalq 240
                                 ++++lEi sll   q++++L   +++
                     T26E3.5  23 HMNILEIFSLLATSQNSNHLVSKSIR 48 
                                 9*******************988875 PP

>> C09G12.1  CE42059	WBGene00015651	locus:ceh-53	homeobox protein	status:Partially_confirmed	UniProt:O44462	protein_id:C
   #    score  bias  c-Evalue  i-Evalue hmmfrom  hmm to    alifrom  ali to    envfrom  env to     acc
 ---   ------ ----- --------- --------- ------- -------    ------- -------    ------- -------    ----
   1 ?    4.3   1.4     0.052       6.9     925     990 ..      45     111 ..       7     120 .. 0.56

  Alignments for each domain:
  == domain 1    score: 4.3 bits;  conditional E-value: 0.052
  timeout-PA_FBpp0082180-aln 925 krskqkiikkll.elglikdkkeirkkkkkkskekkkssedessesddedeseedeeeekkkkkkkk 990
                                 + +  +  + l  + +l++ + ++  k+++++ +k++++e+++s s  e+++ee++     kkk k+
                    C09G12.1  45 QYPDVQQRETLGkQTELAEARIQVWFKNRRAKARKRQRNESTDSCSTTEESNEEGDADGCLKKKAKN 111
                                 3333333333322578899999998888888777777777766666666666666644443333333 PP

>> W09C5.7b  CE45488	WBGene00012353	status:Confirmed	UniProt:E3W752	protein_id:CBX53341.1
   #    score  bias  c-Evalue  i-Evalue hmmfrom  hmm to    alifrom  ali to    envfrom  env to     acc
 ---   ------ ----- --------- --------- ------- -------    ------- -------    ------- -------    ----
   1 ?    3.8   1.2     0.077        10     664     696 ..     139     171 ..     119     180 .. 0.73

  Alignments for each domain:
  == domain 1    score: 3.8 bits;  conditional E-value: 0.077
  timeout-PA_FBpp0082180-aln 664 qeeeeeeeeeededeeeeEeeeeakteekdFkf 696
                                 ++++e +e+ e+e++e+eEee+ +++++++ +f
                    W09C5.7b 139 TGQTEADENAEEEENEKEEEENISRMVTETIQF 171
                                 345557788889999999999999988888777 PP

>> C42D4.1  CE04189	WBGene00016594	status:Confirmed	UniProt:Q18577	protein_id:CCD66613.1
   #    score  bias  c-Evalue  i-Evalue hmmfrom  hmm to    alifrom  ali to    envfrom  env to     acc
 ---   ------ ----- --------- --------- ------- -------    ------- -------    ------- -------    ----
   1 ?    4.3   3.6     0.054       7.1    1126    1263 ..      20     154 ..      16     184 .. 0.65

  Alignments for each domain:
  == domain 1    score: 4.3 bits;  conditional E-value: 0.054
  timeout-PA_FBpp0082180-aln 1126 ddesdedeedtlekikkkskenaerkkvdsskkaeksdesdaskknkkvkrevkelvkeksdeeddeedkkekekesesde 1206
                                  d+e++++ +d+    k   k++ e + ++ + +  k++   ++ + + +k e+ +++ke  d+ d e+d ++  + ++ d 
                     C42D4.1   20 DSEEKSEVKDVKPWKKLDFKKR-EPEFLKEMSQDAKTAYFGIKFNPELTKAEKTRMLKEWADQYDVEDDMQKFLDAKKADC 99  
                                  3444444444444444445555.6666666666677777777777666677777777777777777777777778888888 PP

  timeout-PA_FBpp0082180-aln 1207 kkkkkkrkklledsddsedekddeienkdsedkesksksvvesdeeeeksetekkvk 1263
                                   kkk++rk++ e + d  ++  dei ++++++  +  ++++e   ++e+++  k ++
                     C42D4.1  100 DKKKQERKDNYERLGDLIEK-ADEILDDQENTW-NGANEKLEALVKDENRDVMKAFQ 154 
                                  88888888888888887755.444544443333.34444566666666666666555 PP

>> F36D3.4  CE15968	WBGene00009470	status:Confirmed	UniProt:O45462	protein_id:CAB04318.1
   #    score  bias  c-Evalue  i-Evalue hmmfrom  hmm to    alifrom  ali to    envfrom  env to     acc
 ---   ------ ----- --------- --------- ------- -------    ------- -------    ------- -------    ----
   1 ?    4.4   9.8     0.051       6.7    1118    1241 ..      26     150 ..       7     216 .. 0.49

  Alignments for each domain:
  == domain 1    score: 4.4 bits;  conditional E-value: 0.051
  timeout-PA_FBpp0082180-aln 1118 eaekedreddesdedeedtlekikkkskenaerkkvdsskkaeksdesdaskknkkvkrevkelvkeksdeeddeedkkek 1198
                                  ++++++++++ s ++++    k +++sk+n+   +                   k+ k+ + ++ k++++++  +++kk+ 
                     F36D3.4   26 RQADRKKSKKGSASKSSRASSKSRRSSKSNKGPGMF-----------------GKSGKSGKPSHGKSSKSKKSSKSEKKKL 89  
                                  222222333333333333333333333333333222.................3333333344444444444444444444 PP

  timeout-PA_FBpp0082180-aln 1199 ekesesdekkkkkkrkklledsddsede...................kddeienkdsedkes 1241
                                  ++es+++++k k+++++ ++++ d+  +                   +d +i++++ e + +
                     F36D3.4   90 RRESKDKSSKSKRSKRSSKSKKCDKSSKkcdlnkaknlcppinstdvSDVSIKSNSGEKS-E 150 
                                  444444444444444444444444433311122211111111111112333333322222.2 PP

>> Y48A6B.10b  CE46040	WBGene00012971	status:Partially_confirmed	protein_id:CCA65695.1
   #    score  bias  c-Evalue  i-Evalue hmmfrom  hmm to    alifrom  ali to    envfrom  env to     acc
 ---   ------ ----- --------- --------- ------- -------    ------- -------    ------- -------    ----
   1 ?    4.0   7.1     0.066       8.7     953    1260 ..     262     318 ..     228     351 .. 0.40

  Alignments for each domain:
  == domain 1    score: 4.0 bits;  conditional E-value: 0.066
  timeout-PA_FBpp0082180-aln  953 kkskekkkssedessesddedeseedeeeekkkkkkkkkekkkekkkqvaleltdaevkellkkvieedmkeAleWlkesl 1033
                                  kk+k+ kk++e+e++e+ +e+e+                                                          
                  Y48A6B.10b  262 KKKKKLKKADESEDHEEAEEEED---------------------------------------------------------- 284 
                                  11111111111111111111111.......................................................... PP

  timeout-PA_FBpp0082180-aln 1034 eeaaedledeeseegiplvPltdesvaAledadFqkllralGieppvdeqeaYwRiPsslqseeikkrseiltkavegelv 1114
                                                                                                                   
                  Y48A6B.10b    - ---------------------------------------------------------------------------------    -
                                  ................................................................................. PP

  timeout-PA_FBpp0082180-aln 1115 adeeaekedreddesdedeedtlekikkkskenaerkkvdsskkaeksdesdaskknkkvkrevkelvkeksdeeddeedk 1195
                                                                                                                   
                  Y48A6B.10b    - ---------------------------------------------------------------------------------    -
                                  ................................................................................. PP

  timeout-PA_FBpp0082180-aln 1196 kekekesesdekkkkkkrkklledsddsedekddeienkdsedkesksksvvesdeeeeksetek 1260
                                                                 k++ei+ ++ e +  k++++ e++ +++  ++ +
                  Y48A6B.10b  285 -------------------------------KENEISVEEREARRAKNRKIREKKARKKAAQEAR 318 
                                  ...............................1111111111111111111111111111111111 PP

>> Y32B12B.2b  CE45073	WBGene00012522	status:Confirmed	UniProt:D6VPA7	protein_id:CBM41242.1
   #    score  bias  c-Evalue  i-Evalue hmmfrom  hmm to    alifrom  ali to    envfrom  env to     acc
 ---   ------ ----- --------- --------- ------- -------    ------- -------    ------- -------    ----
   1 ?    4.3  24.1     0.055       7.2    1180    1300 ..     129     280 ..      86     282 .] 0.57

  Alignments for each domain:
  == domain 1    score: 4.3 bits;  conditional E-value: 0.055
  timeout-PA_FBpp0082180-aln 1180 elvkeksdeeddeedkkekekesesdek.kkkkkrkklledsddsedekddeienkdsedkesksksvvesdeeeeksete 1259
                                  e+v    ++e+de d  e + e esd + kk +k++k+++dsdd+e+e++++  +++++d+   ++++v+ d+ +e  e e
                  Y32B12B.2b  129 EIV---YESEEDELDGLEAKLERESDRRhKKWEKKNKVMIDSDDEEEEEENDDDKENQDDD---THDIVDWDKLDESDEDE 203 
                                  222...2344444444455555555554044466677888888888774444444444443...45555555555555555 PP

  timeout-PA_FBpp0082180-aln 1260 kkvkss..............vrklldsdde..............................kedleseeeekkkkkliisDs 1296
                                  +++k+                        +                              k+  e++++++k++ ++isD+
                  Y32B12B.2b  204 DELKDRkhglfddeasesdgE--------DefededeeepegedledsdderlfehgpskKRRFEQQKQNAKRRCIVISDD 276 
                                  555555334444444444441........0344444456666666666667999988887788889999999999999999 PP

  timeout-PA_FBpp0082180-aln 1297 eeek 1300
                                  ++++
                  Y32B12B.2b  277 DDDD 280 
                                  9886 PP

>> ZK813.3  CE41093	WBGene00022822	status:Confirmed	UniProt:Q23604	protein_id:CCD63040.1
   #    score  bias  c-Evalue  i-Evalue hmmfrom  hmm to    alifrom  ali to    envfrom  env to     acc
 ---   ------ ----- --------- --------- ------- -------    ------- -------    ------- -------    ----
   1 ?    4.5   0.7     0.047       6.2     953     991 ..      70     108 ..      22     124 .. 0.56

  Alignments for each domain:
  == domain 1    score: 4.5 bits;  conditional E-value: 0.047
  timeout-PA_FBpp0082180-aln 953 kkskekkkssedessesddedeseedeeeekkkkkkkkk 991
                                 ++++ +++++++ s++ +++ +s++d++++++++ + ++
                     ZK813.3  70 RRHRGRRHHRNSRSNSRSSSSSSDSDSDSDSRSRSRSSS 108
                                 222222222222222222222222222222222222222 PP

>> CE7X_3.2  CE32171	WBGene00008350	status:Predicted	UniProt:A4F302	protein_id:CCD68249.1
   #    score  bias  c-Evalue  i-Evalue hmmfrom  hmm to    alifrom  ali to    envfrom  env to     acc
 ---   ------ ----- --------- --------- ------- -------    ------- -------    ------- -------    ----
   1 ?    4.4   0.1     0.051       6.7     948    1000 ..      48     102 ..       9     137 .. 0.60

  Alignments for each domain:
  == domain 1    score: 4.4 bits;  conditional E-value: 0.051
  timeout-PA_FBpp0082180-aln  948 rkkkkkkskekkkssedessesddedeseede..eeekkkkkkkkkekkkekkkq 1000
                                   k+ ++++ +++k+  ++++ +d+ed+ +e++  ee+  +++ + ++ k++++ +
                    CE7X_3.2   48 TKEDRRRQLSEAKELRQKEGGGDEEDHGSESDedEEDIVEEETRGRSAKRKANAA 102 
                                  4444444445555444444444444443333311333333333333333333333 PP

>> K01G5.2c  CE25038	WBGene00001996	locus:hpl-2	'chromo' (CHRromatin Organization MOdifier) domain	status:Confirmed	UniP
   #    score  bias  c-Evalue  i-Evalue hmmfrom  hmm to    alifrom  ali to    envfrom  env to     acc
 ---   ------ ----- --------- --------- ------- -------    ------- -------    ------- -------    ----
   1 ?    4.2   5.7     0.057       7.5    1164    1294 ..      67     220 ..      15     246 .. 0.55

  Alignments for each domain:
  == domain 1    score: 4.2 bits;  conditional E-value: 0.057
  timeout-PA_FBpp0082180-aln 1164 esdaskknkkvkrevkelvkeksdeeddeedkkekekesesdekkkkkkrkklledsddsede.......kddeienkdse 1237
                                  e+++sk++k ++++  ++ + ++d++d+eedk ek++ +++d+   + k+ k ++ +     e       +dd+++   ++
                    K01G5.2c   67 EREFSKREKPIRKRHSQKPEPSEDQADPEEDKDEKKETNQNDKFSLEGKQLKCIVGLTKGPGElhflckfSDDTARLLPAK 147 
                                  445555566666666666666666666666666666666666665555555555555555444445554444444444444 PP

  timeout-PA_FBpp0082180-aln 1238 dkesksksvvesdee..eeksetekkvkss...vrklldsdde...........kedleseeeekkkkkliis 1294
                                  + +s+ + +v+   e  ++k+e+++k +s+   +r++ ++d +           +  +e +e +++k   i +
                    K01G5.2c  148 EVNSRYRPFVDAYGEflKKKMERRHKRISEgkkKRSIEEDDADdewpemppghrILTTEEHELQRRKESKISQ 220 
                                  4455555555554331122223332222223334444433333455555555332222222222233333333 PP

>> R02E4.3  CE40987	WBGene00044724	status:Confirmed	UniProt:Q2L6X2	protein_id:CCD69113.1
   #    score  bias  c-Evalue  i-Evalue hmmfrom  hmm to    alifrom  ali to    envfrom  env to     acc
 ---   ------ ----- --------- --------- ------- -------    ------- -------    ------- -------    ----
   1 ?    4.6   1.4     0.045       5.9     652     687 ..      21      53 ..       2      86 .. 0.42

  Alignments for each domain:
  == domain 1    score: 4.6 bits;  conditional E-value: 0.045
  timeout-PA_FBpp0082180-aln 652 lgtaedenktesqeeeeeeeeeededeeeeEeeeea 687
                                 l +++d +k+++   ++ + e e ++e+++Ee +++
                     R02E4.3  21 LEKHQDAAKANE---QNLKTEAETKEEQNQEEVQKS 53 
                                 111111111111...111122222222222222222 PP

>> C45G3.4  CE42078	WBGene00008109	status:Predicted	UniProt:O62098	protein_id:CAB07177.2
   #    score  bias  c-Evalue  i-Evalue hmmfrom  hmm to    alifrom  ali to    envfrom  env to     acc
 ---   ------ ----- --------- --------- ------- -------    ------- -------    ------- -------    ----
   1 ?    4.2   0.4     0.057       7.5     921    1004 ..      61     144 ..      37     166 .. 0.69

  Alignments for each domain:
  == domain 1    score: 4.2 bits;  conditional E-value: 0.057
  timeout-PA_FBpp0082180-aln  921 kldvkrskqkiikkllelglikdkkeirkkkkkkskekkkssedessesddedeseedeeeekkkkkkkkkekkkekkkqv 1001
                                  + + + + ++ +k+ +++g  k + e+++  + +s  + +ss++  ++sd + +++++e++++    +   ++ ++k+k+v
                     C45G3.4   61 NNNAQEKEDHYTKRAIDIGETKKRLELLPPPPTSSSPRPTSSNSIIQKSDGKRKDQKNEKQASPIIVEVYDDTPQSKSKHV 141 
                                  455677788999999999999999999999999999999999988887777777666664443333333333333333333 PP

  timeout-PA_FBpp0082180-aln 1002 ale 1004
                                  +++
                     C45G3.4  142 RKV 144 
                                  333 PP

>> K01G5.2a  CE16191	WBGene00001996	locus:hpl-2	'chromo' (CHRromatin Organization MOdifier) domain	status:Confirmed	UniP
   #    score  bias  c-Evalue  i-Evalue hmmfrom  hmm to    alifrom  ali to    envfrom  env to     acc
 ---   ------ ----- --------- --------- ------- -------    ------- -------    ------- -------    ----
   1 ?    4.5   0.8     0.046       6.1    1164    1208 ..      67     111 ..      10     142 .. 0.72

  Alignments for each domain:
  == domain 1    score: 4.5 bits;  conditional E-value: 0.046
  timeout-PA_FBpp0082180-aln 1164 esdaskknkkvkrevkelvkeksdeeddeedkkekekesesdekk 1208
                                  e+++sk++k ++++  ++ + ++d++d+eedk ek++ +++d+  
                    K01G5.2a   67 EREFSKREKPIRKRHSQKPEPSEDQADPEEDKDEKKETNQNDKFS 111 
                                  445555566666666666666666666666655555555555444 PP

>> Y48A6B.10a  CE40632	WBGene00012971	status:Partially_confirmed	UniProt:Q9U2B0	protein_id:CAA19525.3
   #    score  bias  c-Evalue  i-Evalue hmmfrom  hmm to    alifrom  ali to    envfrom  env to     acc
 ---   ------ ----- --------- --------- ------- -------    ------- -------    ------- -------    ----
   1 ?    3.7   7.0     0.082        11     953    1260 ..     343     399 ..     310     431 .. 0.40

  Alignments for each domain:
  == domain 1    score: 3.7 bits;  conditional E-value: 0.082
  timeout-PA_FBpp0082180-aln  953 kkskekkkssedessesddedeseedeeeekkkkkkkkkekkkekkkqvaleltdaevkellkkvieedmkeAleWlkesl 1033
                                  kk+k+ kk++e+e++e+ +e+e+                                                          
                  Y48A6B.10a  343 KKKKKLKKADESEDHEEAEEEED---------------------------------------------------------- 365 
                                  11111111111111111111111.......................................................... PP

  timeout-PA_FBpp0082180-aln 1034 eeaaedledeeseegiplvPltdesvaAledadFqkllralGieppvdeqeaYwRiPsslqseeikkrseiltkavegelv 1114
                                                                                                                   
                  Y48A6B.10a    - ---------------------------------------------------------------------------------    -
                                  ................................................................................. PP

  timeout-PA_FBpp0082180-aln 1115 adeeaekedreddesdedeedtlekikkkskenaerkkvdsskkaeksdesdaskknkkvkrevkelvkeksdeeddeedk 1195
                                                                                                                   
                  Y48A6B.10a    - ---------------------------------------------------------------------------------    -
                                  ................................................................................. PP

  timeout-PA_FBpp0082180-aln 1196 kekekesesdekkkkkkrkklledsddsedekddeienkdsedkesksksvvesdeeeeksetek 1260
                                                                 k++ei+ ++ e +  k++++ e++ +++  ++ +
                  Y48A6B.10a  366 -------------------------------KENEISVEEREARRAKNRKIREKKARKKAAQEAR 399 
                                  ...............................1111111111111111111111111111111111 PP

>> Y53F4B.26  CE25406	WBGene00013172	status:Predicted	UniProt:Q9N671	protein_id:CAB70102.1
   #    score  bias  c-Evalue  i-Evalue hmmfrom  hmm to    alifrom  ali to    envfrom  env to     acc
 ---   ------ ----- --------- --------- ------- -------    ------- -------    ------- -------    ----
   1 ?    4.4   3.2     0.051       6.7     943     989 ..      54     105 ..       7     138 .. 0.45

  Alignments for each domain:
  == domain 1    score: 4.4 bits;  conditional E-value: 0.051
  timeout-PA_FBpp0082180-aln 943 dkkeirkkkkkkskekkkssedessesddedeseede.....eeekkkkkkk 989
                                 d+++ + k++++s+e+ ++se+    + ++++++  +     ++e k+kk+ 
                   Y53F4B.26  54 DNSNAVWKRERRSRETSQESESRLRMDWERKKEKRASmseeeKAEMKYKKRV 105
                                 2222222222222222222222211111111111111110001111111111 PP

>> Y53F4B.7  CE25406	WBGene00013154	status:Partially_confirmed	UniProt:Q9N671	protein_id:CAB70113.2
   #    score  bias  c-Evalue  i-Evalue hmmfrom  hmm to    alifrom  ali to    envfrom  env to     acc
 ---   ------ ----- --------- --------- ------- -------    ------- -------    ------- -------    ----
   1 ?    4.4   3.2     0.051       6.7     943     989 ..      54     105 ..       7     138 .. 0.45

  Alignments for each domain:
  == domain 1    score: 4.4 bits;  conditional E-value: 0.051
  timeout-PA_FBpp0082180-aln 943 dkkeirkkkkkkskekkkssedessesddedeseede.....eeekkkkkkk 989
                                 d+++ + k++++s+e+ ++se+    + ++++++  +     ++e k+kk+ 
                    Y53F4B.7  54 DNSNAVWKRERRSRETSQESESRLRMDWERKKEKRASmseeeKAEMKYKKRV 105
                                 2222222222222222222222211111111111111110001111111111 PP

>> F49D11.9  CE41134	WBGene00018632	locus:tag-296	status:Partially_confirmed	UniProt:A7DT41	protein_id:CCD71538.1
   #    score  bias  c-Evalue  i-Evalue hmmfrom  hmm to    alifrom  ali to    envfrom  env to     acc
 ---   ------ ----- --------- --------- ------- -------    ------- -------    ------- -------    ----
   1 ?    4.0   0.1     0.067       8.8     385     431 ..      42      89 ..      34     121 .. 0.85

  Alignments for each domain:
  == domain 1    score: 4.0 bits;  conditional E-value: 0.067
  timeout-PA_FBpp0082180-aln 385 FFmeFNRaykfevklVSEtlsveiFhyvqeriek.yyemiisdKkkaa 431
                                 FF++  +  kf++k+  +t s  + ++v ++++k +++ ii++K  + 
                    F49D11.9  42 FFVKIDKIPKFQLKMTEDTASPFCIKLVATQMKKlSTDVIIVEKSDVE 89 
                                 999*****************************985799*****98765 PP

>> C10F3.1  CE08066	WBGene00015677	locus:cpg-4	status:Confirmed	UniProt:O16883	protein_id:CCD64120.1
   #    score  bias  c-Evalue  i-Evalue hmmfrom  hmm to    alifrom  ali to    envfrom  env to     acc
 ---   ------ ----- --------- --------- ------- -------    ------- -------    ------- -------    ----
   1 ?    3.8   0.3     0.077        10     810     978 ..     374     541 ..     370     618 .. 0.71

  Alignments for each domain:
  == domain 1    score: 3.8 bits;  conditional E-value: 0.077
  timeout-PA_FBpp0082180-aln 810 GYneekekvskkaWtEeqEdELrrLfmEnqtn.ktdqDvidwilenLidqtRtRrsvlkkLkelelivka.kkkksarekkkk 890
                                 GY +++ ++ k+    + ++EL+r++ E+      d    d il nL+  + +   + + L el+ i     ++ ++ ++   
                     C10F3.1 374 GYLTNNAELKKHRIDATMDEELKRMYAEKIAKeARDRTAQDEILANLVPLDENGVPLPRALPELKSIESPlDVSVKTLDQLIL 456
                                 88888888889999999999999999999776577888888999999999999999999999999888885555555566666 PP

  timeout-PA_FBpp0082180-aln 891 kefseeeikqlteLyeelkedsdplelilekldvkrskqkii.kkllelglikdkkeirkkkkkkskek.kkssedessesdd 971
                                   +s++  ++l+       e+++  ++  e  +++ ++++ + + +  l+  +  +ei+++ ++ks+e+   ss ++s++++d
                     C10F3.1 457 DMYSNNKTEELN-----ISEKNNVTSTFSEPSEKEDEASTTViSVISPLHTNATDSEILEHISEKSTEEsSGSSGEMSGDGSD 534
                                 777777777664.....344445555555544444444444404444577777777777765555444403445555666655 PP

  timeout-PA_FBpp0082180-aln 972 edeseed 978
                                 +++s e+
                     C10F3.1 535 NEASGEG 541
                                 5554444 PP

>> T27D1.1  CE03745	WBGene00000885	locus:cyn-9	cyclophilin related protein	status:Confirmed	UniProt:Q09637	protein_id:CA
   #    score  bias  c-Evalue  i-Evalue hmmfrom  hmm to    alifrom  ali to    envfrom  env to     acc
 ---   ------ ----- --------- --------- ------- -------    ------- -------    ------- -------    ----
   1 ?    4.0   4.7     0.064       8.5    1170    1275 ..     162     265 ..     136     305 .. 0.67

  Alignments for each domain:
  == domain 1    score: 4.0 bits;  conditional E-value: 0.064
  timeout-PA_FBpp0082180-aln 1170 k.nkkvkrevkelvkeksdeeddeedkkekekesesdekkkkkkrkklledsddsedekddeienkdsedkesksksvves 1249
                                     k + ++  elvk+k+  + dee  +  e+++++   ++  k  k    +dd++++ + e++n++  ++ s++ +   s
                     T27D1.1  162 PlAKVLISNCGELVKKKKPLKTDEELAAALEEKNNNARDNEIPKCPKSWLYRDDDNEK-KHEMRNDKRREYRSRRSR---S 238 
                                  2466777889999999999999999999999999999999999988888888888855.666666666665444332...2 PP

  timeout-PA_FBpp0082180-aln 1250 deeeekse.tekkvkssvrklldsdde 1275
                                   ++e++++ ++++  +s r++   d++
                     T27D1.1  239 RSHEKNRDyKKENRGDSSRSQPRRDEN 265 
                                  333333330333445667777777776 PP

>> T19D2.3  CE07516	WBGene00020568	status:Confirmed	UniProt:Q22581	protein_id:CCD64661.1
   #    score  bias  c-Evalue  i-Evalue hmmfrom  hmm to    alifrom  ali to    envfrom  env to     acc
 ---   ------ ----- --------- --------- ------- -------    ------- -------    ------- -------    ----
   1 ?    4.2   0.1     0.059       7.8     950    1241 ..      60      93 ..      42     106 .. 0.44

  Alignments for each domain:
  == domain 1    score: 4.2 bits;  conditional E-value: 0.059
  timeout-PA_FBpp0082180-aln  950 kkkkkskekkkssedessesddedeseedeeeekkkkkkkkkekkkekkkqvaleltdaevkellkkvieedmkeAleWlk 1030
                                  +++++                                                                            
                     T19D2.3   60 ARQRRL--------------------------------------------------------------------------- 65  
                                  333332........................................................................... PP

  timeout-PA_FBpp0082180-aln 1031 esleeaaedledeeseegiplvPltdesvaAledadFqkllralGieppvdeqeaYwRiPsslqseeikkrseiltkaveg 1111
                                                                                                                   
                     T19D2.3    - ---------------------------------------------------------------------------------    -
                                  ................................................................................. PP

  timeout-PA_FBpp0082180-aln 1112 elvadeeaekedreddesdedeedtlekikkkskenaerkkvdsskkaeksdesdaskknkkvkrevkelvkeksdeedde 1192
                                                                                                                   
                     T19D2.3    - ---------------------------------------------------------------------------------    -
                                  ................................................................................. PP

  timeout-PA_FBpp0082180-aln 1193 edkkekekesesdekkkkkkrkklledsddsedekddeienkdsedkes 1241
                                                      r+k l + dd++d+ dd++ n+ + d+++
                     T19D2.3   66 --------------------RRKALGEDDDDDDD-DDDVDNDVDIDEDE 93  
                                  ....................22222222222222.22222222222222 PP

>> F44D12.8b  CE43902	WBGene00009685	status:Confirmed	UniProt:C6KRJ6	protein_id:CAZ65500.1
   #    score  bias  c-Evalue  i-Evalue hmmfrom  hmm to    alifrom  ali to    envfrom  env to     acc
 ---   ------ ----- --------- --------- ------- -------    ------- -------    ------- -------    ----
   1 ?    3.9  10.8     0.071       9.4    1170    1290 ..     103     224 ..      71     284 .. 0.48

  Alignments for each domain:
  == domain 1    score: 3.9 bits;  conditional E-value: 0.071
  timeout-PA_FBpp0082180-aln 1170 k.nkkvkrevkelvkeksdeeddeedkkekekesesdekkkkkkrkklledsddsedekddeienkdsedkesksksvves 1249
                                  +  k++ r++k+ v+++ ++e+ ++++   ++++e   +k+ k +kk+++ s+ds   + +ei ++ s+++e++ + + ++
                   F44D12.8b  103 DpPKTTVRKKKNQVNQSLSAENTNAKTS--SDNDERAGSKNDKPKKKNSHTSSDSRRRRSSEIPSSGSKEDEKSGQ-KFNK 180 
                                  3334444444444444444444333322..2222222222223333333444444444444444444333322222.2222 PP

  timeout-PA_FBpp0082180-aln 1250 deeeeksetekkvkssvrklldsdde.......kedleseeeekkkkk 1290
                                  d  ++  ++ +     +r++  sdd        + +l+++    +kkk
                   F44D12.8b  181 DLAKNFFKHVQS----QRAQKRSDDArlermpeSSQLNASARAMRKKK 224 
                                  222211111111....11111111111112211222222222222222 PP

>> K07A12.1  CE46746	WBGene00010620	status:Partially_confirmed	UniProt:P90919	protein_id:CAB03183.1
   #    score  bias  c-Evalue  i-Evalue hmmfrom  hmm to    alifrom  ali to    envfrom  env to     acc
 ---   ------ ----- --------- --------- ------- -------    ------- -------    ------- -------    ----
   1 ?    3.5   7.9     0.092        12     964    1027 ..      46     114 ..       3     131 .. 0.69

  Alignments for each domain:
  == domain 1    score: 3.5 bits;  conditional E-value: 0.092
  timeout-PA_FBpp0082180-aln  964 dessesddedeseede......eeekkkkkkkkkekkkekkkqvaleltdaevkellkkvieedmkeAle 1027
                                  +++++++ e+e+++ +       +++ +kkk+kk kkk kk  +++e t++++ + l ++ +++ k+A++
                    K07A12.1   46 EDDDNGKAENETDD-DgevvetMNKQGNKKKTKKGKKKGKKVVEEQEETENQMLARLAALNAKEAKKAVN 114 
                                  22222222222222.12455556778888899999999999999999999************99999986 PP

>> Y5F2A.3  CE44628	WBGene00012384	status:Predicted	UniProt:Q9XWK9	protein_id:CAA21648.2
   #    score  bias  c-Evalue  i-Evalue hmmfrom  hmm to    alifrom  ali to    envfrom  env to     acc
 ---   ------ ----- --------- --------- ------- -------    ------- -------    ------- -------    ----
   1 ?    4.1   2.1      0.06       7.9     952    1010 ..       9      66 ..       3     154 .. 0.59

  Alignments for each domain:
  == domain 1    score: 4.1 bits;  conditional E-value: 0.06
  timeout-PA_FBpp0082180-aln  952 kkkskekkkssedessesddedeseedeeeekkkkkkkkkekkkekkkqvaleltdaev 1010
                                  ++++k+kk++  ++s  +  ed s+e++ ++k ++ k +k+ k+  +k  + e  +  +
                     Y5F2A.3    9 ERNDKKKKNTVRKNSTMNPAEDGSKEKS-KSKSNESKDSKNSKNLCTKDATFEKAKGGI 66  
                                  3333333333333333333333222222.222222222222233333333333333333 PP

>> C17C3.7  CE42919	WBGene00001964	locus:hlh-25	status:Partially_confirmed	UniProt:Q18054	protein_id:CCD64851.1
   #    score  bias  c-Evalue  i-Evalue hmmfrom  hmm to    alifrom  ali to    envfrom  env to     acc
 ---   ------ ----- --------- --------- ------- -------    ------- -------    ------- -------    ----
   1 ?    4.2   2.4     0.059       7.8    1141    1224 ..      25     111 ..       5     189 .. 0.67

  Alignments for each domain:
  == domain 1    score: 4.2 bits;  conditional E-value: 0.059
  timeout-PA_FBpp0082180-aln 1141 kkkskenaerkkvdsskka.eksdesdaskk..nkkvkrevkelvkeksdeeddeedkkekekesesdekkkkkkrkklle 1218
                                  ++++++n  ++ ++ +k+  +ks+e+++s++    ++ + v  +  e++ +++d ++ ++++ ++es+ +k k++r+k+  
                     C17C3.7   25 SERKRRNITNELINECKTIvQKSEEEHISQEvvLFRIVKLVTGVNLESNFSSNDLSESTRRKFDTESERRKVKTEREKIRR 105 
                                  222222223333333333346666666666666667777777777888888888888888888888888888888888876 PP

  timeout-PA_FBpp0082180-aln 1219 dsddse 1224
                                  +++d+ 
                     C17C3.7  106 KKQDDC 111 
                                  665543 PP

>> Y49A3A.4  CE22212	WBGene00013027	status:Partially_confirmed	UniProt:Q9XW91	protein_id:CAA22077.1
   #    score  bias  c-Evalue  i-Evalue hmmfrom  hmm to    alifrom  ali to    envfrom  env to     acc
 ---   ------ ----- --------- --------- ------- -------    ------- -------    ------- -------    ----
   1 ?    4.1   1.2     0.061         8     672     724 ..     117     170 ..      93     210 .. 0.79

  Alignments for each domain:
  == domain 1    score: 4.1 bits;  conditional E-value: 0.061
  timeout-PA_FBpp0082180-aln 672 eeededeeeeEeeeeakteekdFkf.edfvkrlakpkivracalllkdfeknst 724
                                 ++++ +eee+E++ e++++  + k+ e+ v++l + kiv +++ ll++    +t
                    Y49A3A.4 117 DDDEYEEEETEDSREIHISHLKSKMgEKTVQKLEELKIVDNVIDLLRNATTPTT 170
                                 567777777888888888777777624579999999999999999987655554 PP

>> T04C10.4  CE06355	WBGene00000221	locus:atf-5	transcription factor ATF4 like	status:Confirmed	UniProt:Q22156	protein_i
   #    score  bias  c-Evalue  i-Evalue hmmfrom  hmm to    alifrom  ali to    envfrom  env to     acc
 ---   ------ ----- --------- --------- ------- -------    ------- -------    ------- -------    ----
   1 ?    4.1   2.9      0.06       7.9     939    1007 ..      97     157 ..      50     200 .. 0.47

  Alignments for each domain:
  == domain 1    score: 4.1 bits;  conditional E-value: 0.06
  timeout-PA_FBpp0082180-aln  939 glikdkkeirkkkkkkskekkkssedessesddedeseedeeeekkkkkkkkkekkkekkkqvaleltd 1007
                                  +++++ +ei ++++ +s + ++++++      de++s++++ + + +k+++kke+kk +++  a+ + +
                    T04C10.4   97 EIVRECEEIERRSN-SSASPASNWSS------DEHDSQSEK-SYHPYKTPEKKERKKAQNRLAATRYRE 157 
                                  23333333322111.11111111111......111111111.111122222222222222222222221 PP

>> D2062.13  CE43978	WBGene00194711	status:Partially_confirmed	UniProt:C7IVR0	protein_id:CCD68446.1
   #    score  bias  c-Evalue  i-Evalue hmmfrom  hmm to    alifrom  ali to    envfrom  env to     acc
 ---   ------ ----- --------- --------- ------- -------    ------- -------    ------- -------    ----
   1 ?    4.0   4.7     0.065       8.6    1166    1275 ..      47     159 ..      17     171 .. 0.51

  Alignments for each domain:
  == domain 1    score: 4.0 bits;  conditional E-value: 0.065
  timeout-PA_FBpp0082180-aln 1166 daskknkkvkrevkelvkeksdeeddeedkkekekesesdekkkkkkrkklledsddsede....kddeienkdsedkesk 1242
                                   a kk ++ ++++ke+  ++++e + +e+ k++  ++++  k++k+ +++l++++ ++  e       +++ k s ++ ++
                    D2062.13   47 VAAKKGSDGEKKSKEKEMKSKEETKSKEKVKKPPMDFSEALKHEKTYNRDLTVEEVNKTVEqkpePPIVLKPKGSTTTAKE 127 
                                  333444555555555555555555555555555566666555555555555555444444422222234455555555555 PP

  timeout-PA_FBpp0082180-aln 1243 sksvvesdeeeeksetekkvkssvrklldsdde 1275
                                  ++  ++ ++++ ++ te+++  ++r ++ds++e
                    D2062.13  128 KRPNLDPTINTIEN-TEDELVPKKRPQTDSEEE 159 
                                  55555555555443.334444567777777766 PP

>> C34D4.14  CE17508	WBGene00016405	locus:hecd-1	status:Partially_confirmed	UniProt:Q18447	protein_id:CCD66608.1
   #    score  bias  c-Evalue  i-Evalue hmmfrom  hmm to    alifrom  ali to    envfrom  env to     acc
 ---   ------ ----- --------- --------- ------- -------    ------- -------    ------- -------    ----
   1 ?    3.5  11.6     0.091        12    1119    1240 ..    1780    1914 ..    1750    1978 .. 0.55

  Alignments for each domain:
  == domain 1    score: 3.5 bits;  conditional E-value: 0.091
  timeout-PA_FBpp0082180-aln 1119 aekedreddesdedeedtlekikkkskenaerkkvdsskka............eksdesdaskknkkvkrevkelvkeksd 1187
                                  ++++ r+ ++  ++++  + + +      +++++ ds ++              k ++ ++s  +  + r+++  ++++ d
                    C34D4.14 1780 SAASMRSAAS--SNSQMSMGSSS------QQQQQQDSDMTPrdsagtpstprdDKNQTLSVSAPDLAAARQRQASAETDGD 1852
                                  2222222222..22222222222......2333333333332222333433223333333344488888888888888888 PP

  timeout-PA_FBpp0082180-aln 1188 eeddeedkkekekesesdekkkkkkrkklledsddsedekddeienkdsedk..........e 1240
                                  ++ de++ ++k+    +d  ++  + ++++ed++d++d+ dde +n+++e             
                    C34D4.14 1853 ADADETNSEDKT-VGADDAMEEDDEEEETMEDEEDDDDDDDDESSNENQEKLvellggerglF 1914
                                  888888855554.45566667777778888888888888677777777666556666655552 PP

>> F10G2.4  CE09332	WBGene00017365	status:Partially_confirmed	UniProt:Q22954	protein_id:CCD62812.1
   #    score  bias  c-Evalue  i-Evalue hmmfrom  hmm to    alifrom  ali to    envfrom  env to     acc
 ---   ------ ----- --------- --------- ------- -------    ------- -------    ------- -------    ----
   1 ?    4.3   0.2     0.054       7.2    1226    1299 ..      66     124 ..       9     162 .. 0.47

  Alignments for each domain:
  == domain 1    score: 4.3 bits;  conditional E-value: 0.054
  timeout-PA_FBpp0082180-aln 1226 e....kddeienkdsedkesksksvvesdeeeeksetekkvkss.....vrklldsddekedleseeeekkkkkliisDse 1297
                                  +    + ++ ++++++d+   s  + e+  +e++ + +kk k s      r +                         Ds+
                     F10G2.4   66 KsespSSQSTTATSTNDDLFASVGTWEVHANENNITVNKKKKRSrkirrLRDVQ------------------------DSD 122 
                                  111111111111111111111111111111111111111111111111122222........................333 PP

  timeout-PA_FBpp0082180-aln 1298 ee 1299
                                  ee
                     F10G2.4  123 EE 124 
                                  33 PP

>> Y45F10B.9  CE18407	WBGene00012873	Zinc finger, C3HC4 type (RING finger)	status:Partially_confirmed	UniProt:O62463	pro
   #    score  bias  c-Evalue  i-Evalue hmmfrom  hmm to    alifrom  ali to    envfrom  env to     acc
 ---   ------ ----- --------- --------- ------- -------    ------- -------    ------- -------    ----
   1 ?    4.0   5.3     0.067       8.9    1177    1275 ..      49     156 ..      10     191 .. 0.64

  Alignments for each domain:
  == domain 1    score: 4.0 bits;  conditional E-value: 0.067
  timeout-PA_FBpp0082180-aln 1177 evkelvkeksdeeddeedkkekekesesdekkkkkkrkklledsddsede........kddeie.nkdsedkesksksvve 1248
                                    + ++ +++d + de d  ++   +++  +++ kkr++ l d+++ ++          + e++ +k +e  +++   ++e
                   Y45F10B.9   49 LDIMIMAAEKDIATDEVDSVKQALMNQQMITQHLKKRNEYLDDLEEANERikildeelDKLEAKiSKTEESLVQSVSMLLE 129 
                                  234566778888888888888888888888899999999999999888777776664422222202222333566666778 PP

  timeout-PA_FBpp0082180-aln 1249 sdeeeeksetekkvkssvrklldsdde 1275
                                  +de+ +   +e k++++ r+  d++  
                   Y45F10B.9  130 KDEQLKTIRKEMKIMDDERSAFDQELT 156 
                                  888888888888888887777776544 PP

>> F13E9.9  CE35473	WBGene00008758	status:Partially_confirmed	UniProt:Q19413	protein_id:CAA93411.2
   #    score  bias  c-Evalue  i-Evalue hmmfrom  hmm to    alifrom  ali to    envfrom  env to     acc
 ---   ------ ----- --------- --------- ------- -------    ------- -------    ------- -------    ----
   1 ?    4.1  12.5     0.061         8    1172    1300 ..      22     154 ..      14     279 .. 0.63

  Alignments for each domain:
  == domain 1    score: 4.1 bits;  conditional E-value: 0.061
  timeout-PA_FBpp0082180-aln 1172 kkvkrevkelvkeksdeeddeedkkekeke....sesdekkkkkkrkklledsddsedekddeienkdsedkesksksvve 1248
                                  +++k+++kelv++ + +++d+ +k + +++    + ++++   ++  +  ++++d++de+  +++n+ ++ +++ +++  +
                     F13E9.9   22 DEIKSRIKELVDNGKGKNEDKGKKISFKRKtskfDYDNDEGDLRQGGAYFVNNEDDNDESYYNFKNSPKNKRDETRENDFN 102 
                                  345566666666666555555554332222000022333334444445555555555565666666666666666666666 PP

  timeout-PA_FBpp0082180-aln 1249 sdeeeeksetekkvkssvrklldsddekedleseeeekkkkkliisDseeek 1300
                                   d++e+ +e++++   +  +  ds++++++ + ++++    k   s+s+e++
                     F13E9.9  103 EDNDEDSMERRERDSATRSRFRDSNEDTDSFDGSVKNDDNEKPQSSESNENS 154 
                                  6666666666665443333334444443333333332222222222222221 PP

>> Y105C5B.1413  CE44494	WBGene00194929	status:Predicted	UniProt:D3DEL6	protein_id:CBJ25104.1
   #    score  bias  c-Evalue  i-Evalue hmmfrom  hmm to    alifrom  ali to    envfrom  env to     acc
 ---   ------ ----- --------- --------- ------- -------    ------- -------    ------- -------    ----
   1 ?    4.1   2.1     0.064       8.4     965    1024 ..      73     130 ..      41     148 .. 0.65

  Alignments for each domain:
  == domain 1    score: 4.1 bits;  conditional E-value: 0.064
  timeout-PA_FBpp0082180-aln  965 essesddedeseedeeeekkkkkkkkkekkkekkkqvaleltdaevkellkkvieedmke 1024
                                  ++++   +++     e++kk++k+ kk++kk+  k+++  ++d  v ++l+ ++ee +ke
                Y105C5B.1413   73 SNGR--GSKKRAVPYEKSKKERKNGKKDEKKNEGKSEHYIFDDEDVDKVLQLIKEEPVKE 130 
                                  1111..122222223556666777777777777788888888888888888888877776 PP

>> F32A6.4c  CE34009	WBGene00000092	locus:ags-3	status:Confirmed	UniProt:Q7Z295	protein_id:CCD65717.1
   #    score  bias  c-Evalue  i-Evalue hmmfrom  hmm to    alifrom  ali to    envfrom  env to     acc
 ---   ------ ----- --------- --------- ------- -------    ------- -------    ------- -------    ----
   1 ?    4.4   0.0     0.051       6.8     602     627 ..      14      39 ..       2      59 .. 0.88

  Alignments for each domain:
  == domain 1    score: 4.4 bits;  conditional E-value: 0.051
  timeout-PA_FBpp0082180-aln 602 qkllRkkkyeqaikllraaReVWpen 627
                                 ++l+R +kye+ i+ll+ a eV +++
                    F32A6.4c  14 ERLFRMQKYEKGIDLLKKALEVGTDD 39 
                                 6899******************8876 PP

>> F01D4.3  CE40324	WBGene00008487	tyrosine-protein kinase (FES\/FPS subfamily)	status:Partially_confirmed	UniProt:O1775
   #    score  bias  c-Evalue  i-Evalue hmmfrom  hmm to    alifrom  ali to    envfrom  env to     acc
 ---   ------ ----- --------- --------- ------- -------    ------- -------    ------- -------    ----
   1 ?    3.8   7.1     0.078        10    1182    1276 ..      46     138 ..       9     229 .. 0.47

  Alignments for each domain:
  == domain 1    score: 3.8 bits;  conditional E-value: 0.078
  timeout-PA_FBpp0082180-aln 1182 vkeksdeeddeedkkekekesesdekkkkkkrkklledsddsedekddeienkdsedkesksksvvesdeeeeksetekkv 1262
                                   ++ s e+ +ee+k+e++ + ++ + k++ ++ +++ +s +++ +   e +++ +e+++s++ +  + d++++k++t++  
                     F01D4.3   46 GSKGSREATEEEKKEERTVNPNESTDKTNPEKSANVGKSRERDRQ--PETTQQATENDNSQMGKYPDGDKKKKKKKTRRAR 124 
                                  333333333333334444444444444444444444444444433..2222222222223333333333333333332222 PP

  timeout-PA_FBpp0082180-aln 1263 kssvrklldsddek 1276
                                   s   +++d   ++
                     F01D4.3  125 VSVSMEKVDVVTDR 138 
                                  22211111111111 PP

>> ZK1127.4  CE07643	WBGene00022851	status:Confirmed	UniProt:Q23402	protein_id:CCD73716.1
   #    score  bias  c-Evalue  i-Evalue hmmfrom  hmm to    alifrom  ali to    envfrom  env to     acc
 ---   ------ ----- --------- --------- ------- -------    ------- -------    ------- -------    ----
   1 ?    3.7   4.7     0.079        10     653     699 ..      30      75 ..       6     155 .. 0.72

  Alignments for each domain:
  == domain 1    score: 3.7 bits;  conditional E-value: 0.079
  timeout-PA_FBpp0082180-aln 653 gtaedenktesqeeeeeeeeeededeeeeEeeeeakteekdFkfedf 699
                                  ++e+ +  e+ ee+e+   +ed+++ ++Eee+e + +  dF+fe +
                    ZK1127.4  30 RKEEEPEPVEDVEEDEDV-SDEDDEDIDDEEEDEDEQNIMDFDFEAY 75 
                                 444444444444444422.2333333333333344444578888766 PP

>> F18C5.6  CE02655	WBGene00005054	locus:sra-28	7TM chemoreceptor, sra family	status:Partially_confirmed	UniProt:Q19550	
   #    score  bias  c-Evalue  i-Evalue hmmfrom  hmm to    alifrom  ali to    envfrom  env to     acc
 ---   ------ ----- --------- --------- ------- -------    ------- -------    ------- -------    ----
   1 ?    3.6   0.1     0.089        12      75     136 ..     186     247 ..     180     254 .. 0.90

  Alignments for each domain:
  == domain 1    score: 3.6 bits;  conditional E-value: 0.089
  timeout-PA_FBpp0082180-aln  75 edlfdvllRllvnLttPaLllyneelPkdkierkkylqilshlqeYKeafadekvWavlsek 136
                                 +++ ++ +  l+ L + a++ly  +   +k   ++  +i s  ++Y + +a ++v  v++ +
                     F18C5.6 186 HEVNNIRICVLIVLLFFAIFLYIHNKIREKRMVHNVYNINSRYKSYENYLATKSVCIVIFSQ 247
                                 67889999999********************************************9999876 PP

>> C50F4.5  CE05470	WBGene00001915	locus:his-41	histone H2B	status:Confirmed	UniProt:Q27484	protein_id:CAA94740.1
   #    score  bias  c-Evalue  i-Evalue hmmfrom  hmm to    alifrom  ali to    envfrom  env to     acc
 ---   ------ ----- --------- --------- ------- -------    ------- -------    ------- -------    ----
   1 ?    3.9   0.0      0.07       9.2     982    1039 ..      11      70 ..       3      81 .. 0.74

  Alignments for each domain:
  == domain 1    score: 3.9 bits;  conditional E-value: 0.07
  timeout-PA_FBpp0082180-aln  982 ekkkkkkkkkekkkekkkqvaleltdaevkellkkvieed..mkeAleWlkesleeaaed 1039
                                  +kk  k  +k k+ +k+k+ ++e+ ++++  +lk+v  +    ++A++ ++  ++++ e 
                     C50F4.5   11 AKKAAKTVSKPKDGKKRKHARKESYSVYIYRVLKQVHPDTgvSSKAMSIMNSFVNDVFER 70  
                                  4567788899999999999999999**********9865422456777666666676665 PP

>> F47D12.1c  CE24987	WBGene00001518	locus:gar-2	G-protein-linked acetylcholine receptor GAR-2	status:Partially_confirme
   #    score  bias  c-Evalue  i-Evalue hmmfrom  hmm to    alifrom  ali to    envfrom  env to     acc
 ---   ------ ----- --------- --------- ------- -------    ------- -------    ------- -------    ----
   1 ?    3.5   4.4     0.091        12    1102    1219 ..     403     522 ..     381     593 .. 0.67

  Alignments for each domain:
  == domain 1    score: 3.5 bits;  conditional E-value: 0.091
  timeout-PA_FBpp0082180-aln 1102 seiltkavegelvadeeaekedreddesdedeedtlek..ikkkskenaerkkvdsskkaeksdesdaskknkkvkrevke 1180
                                  +ei+++  e+  + ++ +e ++ e+++++e++++ le+  +++   +n+e++ ++s+++++k + ++++++ ++vk  ++ 
                   F47D12.1c  403 IEIVENLEEALKICENLEELREDENKNEEEKQKNGLENggMNHVIIANDEQQPSTSKESEQKEEMTPENHDPNEVKVPLIA 483 
                                  67888888888888888888888888888888888887446888889999*****99999888888777776666666666 PP

  timeout-PA_FBpp0082180-aln 1181 lvkeksdeeddeedkkekekesesdekkkkkkrkklled 1219
                                  + + +s ++  + + ++  ++++s++ + k+k +k+++ 
                   F47D12.1c  484 VSRVESVKSTAGGKVRRLITQMRSHSIRSKRKANKNKVS 522 
                                  655555555555555555555555544444443333332 PP

>> Y17G7B.18a  CE19052	WBGene00012469	status:Partially_confirmed	UniProt:Q9U2R0	protein_id:CAA19465.1
   #    score  bias  c-Evalue  i-Evalue hmmfrom  hmm to    alifrom  ali to    envfrom  env to     acc
 ---   ------ ----- --------- --------- ------- -------    ------- -------    ------- -------    ----
   1 ?    3.9   0.6     0.071       9.3     944    1282 ..      53     104 ..      23     186 .. 0.57

  Alignments for each domain:
  == domain 1    score: 3.9 bits;  conditional E-value: 0.071
  timeout-PA_FBpp0082180-aln  944 kkeirkkkkkkskekkkssedessesddedeseedeeeekkkkkkkkkekkkekkkqvaleltdaevkellkkvieedmke 1024
                                   +e                                                                              
                  Y17G7B.18a   53 TTE------------------------------------------------------------------------------ 55  
                                  222.............................................................................. PP

  timeout-PA_FBpp0082180-aln 1025 AleWlkesleeaaedledeeseegiplvPltdesvaAledadFqkllralGieppvdeqeaYwRiPsslqseeikkrseil 1105
                                                                                                                   
                  Y17G7B.18a    - ---------------------------------------------------------------------------------    -
                                  ................................................................................. PP

  timeout-PA_FBpp0082180-aln 1106 tkavegelvadeeaekedreddesdedeedtlekikkkskenaerkkvdsskkaeksdesdaskknkkvkrevkelvkeks 1186
                                                                                                                   
                  Y17G7B.18a    - ---------------------------------------------------------------------------------    -
                                  ................................................................................. PP

  timeout-PA_FBpp0082180-aln 1187 deeddeedkkekekesesdekkkkkkrkklledsddsedekddeienkdsedkesksksvvesdeeeeksetekkvkss.. 1265
                                                                                        +++k++ve+de++ek ++++ +k++  
                  Y17G7B.18a   56 ------------------------------------------------------RSKKRKVEKDEKSEKPAENSPFKKNqy 82  
                                  ......................................................222222333333333333333332211 PP

  timeout-PA_FBpp0082180-aln 1266 ......vrklldsddekedlese 1282
                                         r+  + ++e e++ +e
                  Y17G7B.18a   83 nsprkdSRRPPQLSKE-EKSAAE 104 
                                  1111111111111111.011111 PP

>> R05H11.1  CE39169	WBGene00019907	status:Partially_confirmed	UniProt:Q21761	protein_id:CCD70184.1
   #    score  bias  c-Evalue  i-Evalue hmmfrom  hmm to    alifrom  ali to    envfrom  env to     acc
 ---   ------ ----- --------- --------- ------- -------    ------- -------    ------- -------    ----
   1 ?    3.7   1.6     0.081        11     527     580 ..     385     438 ..     345     453 .. 0.77

  Alignments for each domain:
  == domain 1    score: 3.7 bits;  conditional E-value: 0.081
  timeout-PA_FBpp0082180-aln 527 qkkvkrkkkkkkkkkkkkkatqepeenleerWdeiapelssvleeneelkeeve 580
                                 +k+ k +k kkk  +  ++a +  ++  +++W++ +  l +vl++++ + ee++
                    R05H11.1 385 KKQQKERKVKKKLTRALNDALRDLNVRSQNEWNQKTEWLEAVLKTRKAVAEEEQ 438
                                 2333334556666666688889999999999***9999*****99998777665 PP

>> C28A5.4  CE05325	WBGene00000463	locus:ceh-43	homeobox protein (distal-less subfamily)	status:Partially_confirmed	UniP
   #    score  bias  c-Evalue  i-Evalue hmmfrom  hmm to    alifrom  ali to    envfrom  env to     acc
 ---   ------ ----- --------- --------- ------- -------    ------- -------    ------- -------    ----
   1 ?    3.9   0.8     0.072       9.5     937     980 ..     138     185 ..     104     226 .. 0.52

  Alignments for each domain:
  == domain 1    score: 3.9 bits;  conditional E-value: 0.072
  timeout-PA_FBpp0082180-aln 937 elglikdkkeirkkkkkkskekkkssedessesddedeseede.....e 980
                                 elgl + + +i  +++++ k+kk++  ++++ sd+ed+++e++      
                     C28A5.4 138 ELGLSQTQVKIWFQNRRS-KQKKQKGGSSDHASDEEDDDTEESkpespP 185
                                 456666666665533333.333333333333333333322222122331 PP

>> ZK1236.2  CE00380	WBGene00000414	locus:cec-1	Nucleolin	status:Confirmed	UniProt:P34618	protein_id:CCD66162.1
   #    score  bias  c-Evalue  i-Evalue hmmfrom  hmm to    alifrom  ali to    envfrom  env to     acc
 ---   ------ ----- --------- --------- ------- -------    ------- -------    ------- -------    ----
   1 ?    3.7  21.3     0.079        10    1154    1259 ..     127     232 ..      37     300 .. 0.40

  Alignments for each domain:
  == domain 1    score: 3.7 bits;  conditional E-value: 0.079
  timeout-PA_FBpp0082180-aln 1154 dsskkaeksdesdaskknkkvkrevkelvkeksdeeddeedkkekekesesdekkkkkkrkklledsddsedekddeienk 1234
                                  d+ ++    d+++  +++++v+++ + + k+k++++++ e++++ e e+e+++++ +  +++ ++++d++e+e+d ++e++
                    ZK1236.2  127 DTDEEHSSADKKSKAEDEEEVEDDEEPVPKKKKEVQEEPEEEESVEGEDEEESQEVEDLKEDEKMEEDEKEEEEDVQLESE 207 
                                  111111111111111113333333333333333333333333333333222222222223333333333332222222222 PP

  timeout-PA_FBpp0082180-aln 1235 dsedkesksksvvesdeeeeksete 1259
                                  ++e +e+++k  ++++eeee++e+e
                    ZK1236.2  208 KNEKEEEEEKVEEKKEEEEEEEEEE 232 
                                  2222222222111111111111111 PP

>> F46F6.4c  CE40389	WBGene00001122	locus:dyf-6	status:Partially_confirmed	UniProt:Q1KYP4	protein_id:CAL36518.1
   #    score  bias  c-Evalue  i-Evalue hmmfrom  hmm to    alifrom  ali to    envfrom  env to     acc
 ---   ------ ----- --------- --------- ------- -------    ------- -------    ------- -------    ----
   1 ?    3.5   0.3     0.094        12     955     980 ..      75     100 ..      46     132 .. 0.55

  Alignments for each domain:
  == domain 1    score: 3.5 bits;  conditional E-value: 0.094
  timeout-PA_FBpp0082180-aln 955 skekkkssedessesddedeseedee 980
                                 s+ +  ss+d+++++dded++++++e
                    F46F6.4c  75 SRLEDDSSNDDDDDDDDEDDDYTEDE 100
                                 22333333333333333333333332 PP

>> F28D1.6  CE44478	WBGene00009216	status:Predicted	UniProt:Q19871	protein_id:CAA94595.2
   #    score  bias  c-Evalue  i-Evalue hmmfrom  hmm to    alifrom  ali to    envfrom  env to     acc
 ---   ------ ----- --------- --------- ------- -------    ------- -------    ------- -------    ----
   1 ?    3.8   7.1     0.074       9.8    1128    1224 ..      23     122 ..      12     137 .. 0.36

  Alignments for each domain:
  == domain 1    score: 3.8 bits;  conditional E-value: 0.074
  timeout-PA_FBpp0082180-aln 1128 esdedeedtlekikkkskenaerkkvdsskkaeksdesdaskk..nk.kvkrevkelvkeksdeeddeedkkekekesesd 1205
                                  +s++d+++ +++++  ++e+++  k ++++k+++++e++ +k   +  ++++++     +++  + d+e+  + +++++ +
                     F28D1.6   23 DSSDDDKHGNDEHSGDEEEKEHDGKDKATEKEKEKKETKLTKSeeEYdETQSKITGSDIDSMFGDHDTEKPSDGTTPEPPQ 103 
                                  222222222222222222221111111111222222222222201210122222222222222233333333444455555 PP

  timeout-PA_FBpp0082180-aln 1206 ekkkkkkrkklledsddse 1224
                                  +  k +++ + l d+dd++
                     F28D1.6  104 VFTKPSSMWDFLGDEDDDD 122 
                                  5555555555555555555 PP

>> F47D12.1e  CE32893	WBGene00001518	locus:gar-2	G-protein-linked acetylcholine receptor GAR-2	status:Confirmed	UniProt:
   #    score  bias  c-Evalue  i-Evalue hmmfrom  hmm to    alifrom  ali to    envfrom  env to     acc
 ---   ------ ----- --------- --------- ------- -------    ------- -------    ------- -------    ----
   1 ?    3.7   6.8     0.084        11    1102    1226 ..     123     249 ..     101     258 .. 0.73

  Alignments for each domain:
  == domain 1    score: 3.7 bits;  conditional E-value: 0.084
  timeout-PA_FBpp0082180-aln 1102 seiltkavegelvadeeaekedreddesdedeedtlek..ikkkskenaerkkvdsskkaeksdesdaskknkkvkrevke 1180
                                  +ei+++  e+  + ++ +e ++ e+++++e++++ le+  +++   +n+e++ ++s+++++k + ++++++ ++vk  ++ 
                   F47D12.1e  123 IEIVENLEEALKICENLEELREDENKNEEEKQKNGLENggMNHVIIANDEQQPSTSKESEQKEEMTPENHDPNEVKVPLIA 203 
                                  6788888888888888888888888888888888888744688888999*******9999888888888887777777777 PP

  timeout-PA_FBpp0082180-aln 1181 lvkeksdeeddeedkkekekesesdekkkkkkrkklledsddsede 1226
                                  + + +s ++  + + ++  ++++s++ + k+k +k++e ++ se+ 
                   F47D12.1e  204 VSRVESVKSTAGGKVRRLITQMRSHSIRSKRKANKNKEYKSRSENR 249 
                                  7666666666666666666666666666666666666655555544 PP

>> F08F8.4  CE27932	WBGene00017269	status:Confirmed	UniProt:Q19206	protein_id:CCD69061.1
   #    score  bias  c-Evalue  i-Evalue hmmfrom  hmm to    alifrom  ali to    envfrom  env to     acc
 ---   ------ ----- --------- --------- ------- -------    ------- -------    ------- -------    ----
   1 ?    4.0   0.3     0.069         9    1237    1296 ..      17      74 ..       4     216 .. 0.65

  Alignments for each domain:
  == domain 1    score: 4.0 bits;  conditional E-value: 0.069
  timeout-PA_FBpp0082180-aln 1237 edkesksksvv..esdeeeeksetekkvkssvrklldsddekedleseeeekkkkkliisDs 1296
                                  +d+ +k ++    + +e++   + +k ++  +rk+ld+d   +    ++  kk k+ + + s
                     F08F8.4   17 DDYFKKVERNTeeNLQEQSTSADVQKSLRCPKRKVLDDDATDD----NIIAKKEKRAVRKRS 74  
                                  3332222221100112222222222222222555555544421....222222222222222 PP

>> K11E8.1o  CE41430	WBGene00006779	locus:unc-43	status:Confirmed	UniProt:O62305	protein_id:CAO82047.1
   #    score  bias  c-Evalue  i-Evalue hmmfrom  hmm to    alifrom  ali to    envfrom  env to     acc
 ---   ------ ----- --------- --------- ------- -------    ------- -------    ------- -------    ----
   1 ?    3.9   3.0     0.071       9.3    1184    1246 ..      74     140 ..       7     209 .. 0.47

  Alignments for each domain:
  == domain 1    score: 3.9 bits;  conditional E-value: 0.071
  timeout-PA_FBpp0082180-aln 1184 eksdeeddeedkkekekesesdekkkkkkrkklledsddsede......kddeienkdsedkesksksv 1246
                                  +++d+ d++++k+e+  +++++ + +  +r+ l ++++           + ++i ++dse    +++++
                    K11E8.1o   74 DHKDQVDEQKKKNEQVVKKPEKLEVEADGRNLLNKKEQGPPSTikesseSSQTIDDNDSEKA--QKQDI 140 
                                  22222222222222222222222222222222222211111111111001111111111111..12222 PP

>> F57C7.3b  CE32681	WBGene00004749	locus:sdn-1	syndecan like protein	status:Confirmed	UniProt:Q8I4H9	protein_id:CAD4414
   #    score  bias  c-Evalue  i-Evalue hmmfrom  hmm to    alifrom  ali to    envfrom  env to     acc
 ---   ------ ----- --------- --------- ------- -------    ------- -------    ------- -------    ----
   1 ?    3.6   4.2     0.086        11     662     699 ..     134     172 ..     124     193 .. 0.49

  Alignments for each domain:
  == domain 1    score: 3.6 bits;  conditional E-value: 0.086
  timeout-PA_FBpp0082180-aln 662 esqeeeeeeeeeededeeeeEeeeeakte.ekdFkfedf 699
                                 +++e + ee+e++dede+e++e++e  +  e+  + edf
                    F57C7.3b 134 NDKEIKVEEDEDDDEDEDEDDEDDEEDFAdENIHNDEDF 172
                                 333333333333333333333333322220222233333 PP

>> F57C7.3a  CE05996	WBGene00004749	locus:sdn-1	syndecan like protein	status:Confirmed	UniProt:P50605	protein_id:CAA9347
   #    score  bias  c-Evalue  i-Evalue hmmfrom  hmm to    alifrom  ali to    envfrom  env to     acc
 ---   ------ ----- --------- --------- ------- -------    ------- -------    ------- -------    ----
   1 ?    3.6   4.2     0.086        11     662     699 ..     135     173 ..     125     194 .. 0.49

  Alignments for each domain:
  == domain 1    score: 3.6 bits;  conditional E-value: 0.086
  timeout-PA_FBpp0082180-aln 662 esqeeeeeeeeeededeeeeEeeeeakte.ekdFkfedf 699
                                 +++e + ee+e++dede+e++e++e  +  e+  + edf
                    F57C7.3a 135 NDKEIKVEEDEDDDEDEDEDDEDDEEDFAdENIHNDEDF 173
                                 333333333333333333333333322220222233333 PP

>> C01H6.8a  CE40892	WBGene00007257	status:Confirmed	UniProt:A5JYT3	protein_id:CAN86574.1
   #    score  bias  c-Evalue  i-Evalue hmmfrom  hmm to    alifrom  ali to    envfrom  env to     acc
 ---   ------ ----- --------- --------- ------- -------    ------- -------    ------- -------    ----
   1 ?    4.1   0.5      0.06         8    1175    1222 ..      56     103 ..      16     199 .. 0.62

  Alignments for each domain:
  == domain 1    score: 4.1 bits;  conditional E-value: 0.06
  timeout-PA_FBpp0082180-aln 1175 krevkelvkeksdeeddeedkkekekesesdekkkkkkrkklledsdd 1222
                                    e+ ++++ek+d +++e d k++  e e++ k +k ++ +lle+++d
                    C01H6.8a   56 AVEMMKHANEKKDLDENELDYKKRIAEIEKELKATKDDHTRLLEKHED 103 
                                  123344444555555555555555555555555555554444444444 PP

>> Y54G2A.28  CE45684	WBGene00021892	status:Partially_confirmed	protein_id:CCD83519.1
   #    score  bias  c-Evalue  i-Evalue hmmfrom  hmm to    alifrom  ali to    envfrom  env to     acc
 ---   ------ ----- --------- --------- ------- -------    ------- -------    ------- -------    ----
   1 ?    3.7   1.5     0.083        11     892     976 ..     321     406 ..     302     459 .. 0.57

  Alignments for each domain:
  == domain 1    score: 3.7 bits;  conditional E-value: 0.083
  timeout-PA_FBpp0082180-aln 892 efseeeikqlteLyeelked.sdplelilekldvkrskqkiikkllelglikdkkeirkkkkkkskekkkssedessesdded 973
                                  +  +   ++++ +ee ++d +d+ ++ +++ +++ ++++i+ +  + ++++d ke  kkk+k  +++++++  e +e++++d
                   Y54G2A.28 321 TYGSNGCFNFQTEFEENADDgHDAEHCFIKNDERQSHQDEIVPNAGDADILDDGKETEKKKTKLMENGETEEVAELDEKNEDD 403
                                 55555555555666665554257777777777888888888888888888888888888888876666666555444444333 PP

  timeout-PA_FBpp0082180-aln 974 ese 976
                                 ++ 
                   Y54G2A.28 404 DEI 406
                                 322 PP

>> K03B4.7a  CE28581	WBGene00019357	locus:cpg-8	status:Confirmed	UniProt:Q21175	protein_id:CCD71030.1
   #    score  bias  c-Evalue  i-Evalue hmmfrom  hmm to    alifrom  ali to    envfrom  env to     acc
 ---   ------ ----- --------- --------- ------- -------    ------- -------    ------- -------    ----
   1 ?    4.0   0.1     0.066       8.7    1173    1226 ..      32      85 ..      11     107 .. 0.70

  Alignments for each domain:
  == domain 1    score: 4.0 bits;  conditional E-value: 0.066
  timeout-PA_FBpp0082180-aln 1173 kvkrevkelvkeksdeeddeedkkekekesesdekkkkkkrkklledsddsede 1226
                                   v+r++++  +++sd++++++ k++ ++ s s+e+  +++ ++++ d d+++  
                    K03B4.7a   32 AVRRTTRDASDSSSDSDEKDDAKTTVTDGSGSGESPAEEQLRRVVRDVDEEASG 85  
                                  455666666666666666666677777777777777777777777777776654 PP

>> C54D10.7  CE43116	WBGene00008301	locus:dct-3	status:Partially_confirmed	UniProt:B6EU64	protein_id:CAR81366.1
   #    score  bias  c-Evalue  i-Evalue hmmfrom  hmm to    alifrom  ali to    envfrom  env to     acc
 ---   ------ ----- --------- --------- ------- -------    ------- -------    ------- -------    ----
   1 ?    3.5  25.5     0.094        12    1111    1295 ..      46     227 ..      24     266 .. 0.72

  Alignments for each domain:
  == domain 1    score: 3.5 bits;  conditional E-value: 0.094
  timeout-PA_FBpp0082180-aln 1111 gelvadeeaekedreddesdedeedtlekikkkskenaerkkvdsskkaeksdesdaskknkkvkrevkelvkeksdeedd 1191
                                  ++ + ++++e++++ +++ +  e++ +e+i+ + +en+++ +   ++++e+ d+ d++ k  ++ +++k +  +++++e  
                    C54D10.7   46 HQKALKDAEENRRQYEESAKRSEQAANERIRSQIDENNKSIEKLRAQFKEQDDKYDEEMKSMNIAHDLKMKELRSESKEAR 126 
                                  223333444455555666777888999999999999966555555666688888889999888888888777777777777 PP

  timeout-PA_FBpp0082180-aln 1192 eedkkekekesesdekkkkkkrkklledsddsedekddeienkdsedkesksksvvesdeeeeksetekkvkssvrkllds 1272
                                  e+ + e++ + e+ e+++kk+++   e+++++++e   +ie+ ++e ++  +++++e d+ +e++++  +v+   r++l++
                    C54D10.7  127 EKAEMEHKMKVEKVEQEHKKEKHLAQEKLEQTKKEGALKIETVEKEKEKIIENRLIELDKYTEEMKEIARVH---REQLQQ 204 
                                  7777777777788888888888888888888888888999999999999999999*****999999998887...777777 PP

  timeout-PA_FBpp0082180-aln 1273 ddekedleseeeekkkkkliisD 1295
                                   +e++ + + e+ k+++++++++
                    C54D10.7  205 IQERNRTLKIENAKQRREQLEIE 227 
                                  66654444444444444444333 PP

>> F13C5.1  CE46510	WBGene00017422	status:Confirmed	UniProt:O76564	protein_id:CCD69437.1
   #    score  bias  c-Evalue  i-Evalue hmmfrom  hmm to    alifrom  ali to    envfrom  env to     acc
 ---   ------ ----- --------- --------- ------- -------    ------- -------    ------- -------    ----
   1 ?    4.0   1.9     0.067       8.8    1182    1257 ..      96     173 ..      31     185 .. 0.53

  Alignments for each domain:
  == domain 1    score: 4.0 bits;  conditional E-value: 0.067
  timeout-PA_FBpp0082180-aln 1182 vkeksdeeddeedkk..ekekesesdekkkkkkrkklledsddsedekddeienkdsedkesksksvvesdeeeekse 1257
                                  ++e  + +d+++++k  +++++++s ++ + ++ k+ ++ s+d + e++ +  + d+e+k++++  +  ++++  ks 
                     F13C5.1   96 IQEGVELADQSQSHKiiSHSRSESSSVQTEGTATKSSSKSSSDANFEENGASAEIDEETKKKQRGVFKWITNTFRKSS 173 
                                  333333333322222013333333344444444444444555555554444444555554444433333333333333 PP

>> F56A6.4  CE45820	WBGene00018923	status:Confirmed	UniProt:Q9GZG5	protein_id:CCD71918.1
   #    score  bias  c-Evalue  i-Evalue hmmfrom  hmm to    alifrom  ali to    envfrom  env to     acc
 ---   ------ ----- --------- --------- ------- -------    ------- -------    ------- -------    ----
   1 ?    3.7   6.5     0.079        10     931     995 ..      91     155 ..       8     247 .. 0.51

  Alignments for each domain:
  == domain 1    score: 3.7 bits;  conditional E-value: 0.079
  timeout-PA_FBpp0082180-aln 931 iikkllelglikdkkeirkkkkkkskekkkssedessesddedeseedeeeekkkkkkkkkekkk 995
                                 ++ +  + +l +d ke  k+ +++ k+ ++++++ +  ++d+++se   ++e+k+k k++++ ++
                     F56A6.4  91 VVARPEKRKLTDDEKETQKELRENAKRAREAEKERKTLEKDKKKSEMARRREEKEKDKETRKIER 155
                                 11111111222222222221111111111111111111111111111111111111111111111 PP

>> F31B9.3  CE43239	WBGene00009280	status:Confirmed	UniProt:O62188	protein_id:CAB04222.2
   #    score  bias  c-Evalue  i-Evalue hmmfrom  hmm to    alifrom  ali to    envfrom  env to     acc
 ---   ------ ----- --------- --------- ------- -------    ------- -------    ------- -------    ----
   1 ?    3.7   0.9     0.081        11    1198    1301 ..      76     128 ..      48     134 .. 0.42

  Alignments for each domain:
  == domain 1    score: 3.7 bits;  conditional E-value: 0.081
  timeout-PA_FBpp0082180-aln 1198 kekesesdekkkkkkrkklledsddsedekddeienkdsedkesksksvvesdeeeeksetekkvkssvrklldsdde... 1275
                                  k                                                       e++e++       r + ++ +e   
                     F31B9.3   76 KY------------------------------------------------------EENEHK------SRMQKKERKElle 96  
                                  11......................................................111111......1111111111222 PP

  timeout-PA_FBpp0082180-aln 1276 ......kedleseeeekkkkkliisDseeeks 1301
                                        + d+e  + +kk+ ++i++++eee++
                     F31B9.3   97 qllaagSTDTELIKDTKKRLETITKEQEEEEF 128 
                                  23333334444455555555555555555554 PP

>> F13B10.2a  CE05598	WBGene00004414	locus:rpl-3	60S ribosomal protein L3	status:Confirmed	UniProt:P50880	protein_id:CAA
   #    score  bias  c-Evalue  i-Evalue hmmfrom  hmm to    alifrom  ali to    envfrom  env to     acc
 ---   ------ ----- --------- --------- ------- -------    ------- -------    ------- -------    ----
   1 ?    3.6   0.6     0.087        12     880     954 ..     124     199 ..     117     240 .. 0.73

  Alignments for each domain:
  == domain 1    score: 3.6 bits;  conditional E-value: 0.087
  timeout-PA_FBpp0082180-aln 880 kkksarekkkkkefseeeikqlte.Lyeelkedsdplelilekldvkrskqkiikkllelglikdkkeirkkkkkk 954
                                 k+k++   k +k++++e+ k+l e  + +lk+   ++++i+++  +   +++ + +l+e+++     e    + ++
                   F13B10.2a 124 KSKKKAFTKYAKKWQDEDGKKLIEaDFAKLKKYCSSIRVIAHTQMKILRRRQKKAHLVEIQVNGGTIEQKVDWARE 199
                                 4555556778899*999988876516***********999988777777777777777777654444444444444 PP

>> ZK488.10  CE15369	WBGene00004176	locus:pqn-97	status:Partially_confirmed	UniProt:O17024	protein_id:CCD71528.1
   #    score  bias  c-Evalue  i-Evalue hmmfrom  hmm to    alifrom  ali to    envfrom  env to     acc
 ---   ------ ----- --------- --------- ------- -------    ------- -------    ------- -------    ----
   1 ?    3.8   3.6     0.076        10    1084    1243 ..      44     124 ..      33     154 .. 0.38

  Alignments for each domain:
  == domain 1    score: 3.8 bits;  conditional E-value: 0.076
  timeout-PA_FBpp0082180-aln 1084 eaYwRiPsslqseeikkrseiltkavegelvadeeaekedredde..sdedeedtlekikkkskenaerkkvdsskkaeks 1162
                                  ++Y+ i s+ + ++ +k  ++ + a +++l+ + +  +++r+++e   +++ ++ + +++  +                  
                    ZK488.10   44 QSYYTIASNSSLTQNQKDQQLQQWAQTNNLSSQYSDYTQQRDQQEqqMSQNTSQIISQLSSVQ------------------ 106 
                                  444444444433333333333333333333332222222221111001222222222221111.................. PP

  timeout-PA_FBpp0082180-aln 1163 desdaskknkkvkrevkelvkeksdeeddeedkkekekesesdekkkkkkrkklledsddsedekddeienkdsedkesks 1243
                                                                                                 ++ ++i n+d+++ e+++
                    ZK488.10  107 ---------------------------------------------------------------NQLESILNNDNQTGEQQQ 124 
                                  ...............................................................112222222222222222 PP

>> T23B12.7  CE14038	WBGene00001040	locus:dnj-22	status:Confirmed	UniProt:O17002	protein_id:CCD72919.1
   #    score  bias  c-Evalue  i-Evalue hmmfrom  hmm to    alifrom  ali to    envfrom  env to     acc
 ---   ------ ----- --------- --------- ------- -------    ------- -------    ------- -------    ----
   1 ?    3.7  11.0     0.079        10    1128    1294 ..      53     228 ..      14     267 .. 0.41

  Alignments for each domain:
  == domain 1    score: 3.7 bits;  conditional E-value: 0.079
  timeout-PA_FBpp0082180-aln 1128 esdedeedtlekikkkskenaerkk.vdsskkaeksdesdaskk..nkkvkrevkelvkeksdeeddeedkk...ekekes 1202
                                  e +e+ +   +k k+++  n e++  +   +++++++e d ++k   ++++++ ke+ +  + ++d +++ +   + +k++
                    T23B12.7   53 EAKEAFDFLYDKEKREEYDNREERIrMAQEHHSKRMAEADGKRKklIEDLEKREKEFSNGGKRSADGSTPMTaaqQAKKKK 133 
                                  112222222333333333332222202222222233333322222322222222222222222222222211000111111 PP

  timeout-PA_FBpp0082180-aln 1203 esde...kkkkkkrkklledsddsedekddeienkdsedkesksksvvesdeeeeksetekkvkssvrklldsddekedle 1280
                                  +++    ++ +  r++l ++ +++ ++k + ++++ ++ ++s++k + +   + + se  + +++++rkl    + + + +
                    T23B12.7  134 TDQRnfkEEIEAIRRQLEKEVNEEVKQKATLMKTEREKHQKSQEKLTPRLLLKWKTSEGLDYSEDDIRKLFSTFGIISHIS 214 
                                  111100011111122222222222222222233333333333333333333333333444444444444444444477777 PP

  timeout-PA_FBpp0082180-aln 1281 seeeekkkkkliis 1294
                                  s +e+k ++k+i++
                    T23B12.7  215 SAIEKKDRRKRILE 228 
                                  77777777777655 PP

>> B0524.5  CE44068	WBGene00015244	status:Confirmed	UniProt:Q9N5Z8	protein_id:CCD62147.1
   #    score  bias  c-Evalue  i-Evalue hmmfrom  hmm to    alifrom  ali to    envfrom  env to     acc
 ---   ------ ----- --------- --------- ------- -------    ------- -------    ------- -------    ----
   1 ?    3.8   6.2     0.077        10     944    1005 ..     108     169 ..      56     179 .. 0.53

  Alignments for each domain:
  == domain 1    score: 3.8 bits;  conditional E-value: 0.077
  timeout-PA_FBpp0082180-aln  944 kkeirkkkkkkskekkkssedessesddedeseedeeeekkkkkkkkkekkkekkkqvalel 1005
                                   +e++k ++kks ek+ +  +++s + +  e++ed+++ +k+kkk+k++k+k+k+  +++el
                     B0524.5  108 SSELVKVENKKSVEKNCKVVKTESGEAEACEKKEDKRNVEKNKKKEKESKEKSKNCYEKKEL 169 
                                  34444444444444444433333333333333333333333333333333333333333333 PP

>> F53A2.4  CE16096	WBGene00003829	locus:nud-1	status:Confirmed	UniProt:O45549	protein_id:CAB04452.1
   #    score  bias  c-Evalue  i-Evalue hmmfrom  hmm to    alifrom  ali to    envfrom  env to     acc
 ---   ------ ----- --------- --------- ------- -------    ------- -------    ------- -------    ----
   1 ?    3.9   6.0      0.07       9.2    1116    1261 ..      66     142 ..      42     310 .. 0.60

  Alignments for each domain:
  == domain 1    score: 3.9 bits;  conditional E-value: 0.07
  timeout-PA_FBpp0082180-aln 1116 deeaekedreddesdedeedtlekikkkskenaerkkvdsskkaeksdesdaskknkkvkrevkelvkeksdeeddeedkk 1196
                                  + e++k+++e++e + +e    +k k+++    e ++ + ++ + + +                                 
                     F53A2.4   66 EAEEAKKRKEEQERKLAERRAAQKAKEEE----EFRNAKVVEVTDEEAA-------------------------------- 110 
                                  11111111111111111111111111111....1111111111111111................................ PP

  timeout-PA_FBpp0082180-aln 1197 ekekesesdekkkkkkrkklledsddsedekddeienkdsedkesksksvvesdeeeeksetekk 1261
                                                                   ++e++++++++++ +++v+++ e+ k ++ + 
                     F53A2.4  111 ---------------------------------AFEKEQAKNSVENLEKFVDNEGETSKDAEVED 142 
                                  .................................22222222222222222222222222211111 PP

>> T06C10.3  CE04901	WBGene00020289	status:Partially_confirmed	UniProt:Q22243	protein_id:CCD63310.1
   #    score  bias  c-Evalue  i-Evalue hmmfrom  hmm to    alifrom  ali to    envfrom  env to     acc
 ---   ------ ----- --------- --------- ------- -------    ------- -------    ------- -------    ----
   1 ?    3.6   7.1     0.087        11    1128    1217 ..      22     116 ..       4     209 .. 0.56

  Alignments for each domain:
  == domain 1    score: 3.6 bits;  conditional E-value: 0.087
  timeout-PA_FBpp0082180-aln 1128 esdedeedtlekikkkskenaerkkvdsskka..eksdesdaskk....nkkvkrevkelvkeksdeeddeedkkekekes 1202
                                  ++++ ++   ++i  +s+   + +++ s++ a  ek d++++ ++    +k+v+ +v+ +vk+k ++ +++++ +e + ++
                    T06C10.3   22 SKSSTSSSSSNSIPTQSAPAMNAASSPSKEPAkqEKEDDKKEVEEkkeiEKSVEAKVEGKVKAKVESTQNTDNSQELKAPE 102 
                                  222222222222222222222222222222222233333333333122344555555555555444444444433333333 PP

  timeout-PA_FBpp0082180-aln 1203 esdekkkkkkrkkll 1217
                                  e+ +kk kkk+ +l+
                    T06C10.3  103 EKPKKK-KKKKSNLI 116 
                                  222222.22222333 PP

>> Y17G7B.18b  CE19053	WBGene00012469	status:Partially_confirmed	UniProt:Q9U2R0	protein_id:CAA19466.1
   #    score  bias  c-Evalue  i-Evalue hmmfrom  hmm to    alifrom  ali to    envfrom  env to     acc
 ---   ------ ----- --------- --------- ------- -------    ------- -------    ------- -------    ----
   1 ?    3.7   0.7     0.082        11    1173    1283 ..      53     106 ..      22     203 .. 0.60

  Alignments for each domain:
  == domain 1    score: 3.7 bits;  conditional E-value: 0.082
  timeout-PA_FBpp0082180-aln 1173 kvkrevkelvkeksdeeddeedkkekekesesdekkkkkkrkklledsddsedekddeienkdsedkesksksvvesdeee 1253
                                  +++                                                                 +++k++ve+de++
                  Y17G7B.18b   53 TTE-----------------------------------------------------------------RSKKRKVEKDEKS 68  
                                  222.................................................................2222233333333 PP

  timeout-PA_FBpp0082180-aln 1254 eksetekkvkssvrklldsdde........kedlesee 1283
                                  ek ++++ +k+ ++++ +s           +++ +s  
                  Y17G7B.18b   69 EKPAENSPFKKLQKNQYNSPRKdsrrppqlSKEEKSAA 106 
                                  33333333333322222222221222222211111111 PP

>> T08H4.3  CE19576	WBGene00020368	locus:ast-1	ETS protein	status:Confirmed	UniProt:Q22355	protein_id:CCD73307.1
   #    score  bias  c-Evalue  i-Evalue hmmfrom  hmm to    alifrom  ali to    envfrom  env to     acc
 ---   ------ ----- --------- --------- ------- -------    ------- -------    ------- -------    ----
   1 ?    3.5   0.6     0.092        12    1133    1249 ..      32     150 ..       6     181 .. 0.53

  Alignments for each domain:
  == domain 1    score: 3.5 bits;  conditional E-value: 0.092
  timeout-PA_FBpp0082180-aln 1133 eedtlekikkkskenaerkkvdsskkaeksdesdaskknkkvkrevkelvkeksdeeddeedkkek..ekesesdekkkkk 1211
                                  +   ++ ik+++++ ++++++++++ + +    +  +++   +r + +  + +++e+d+ +  + +   ++s + ++ k +
                     T08H4.3   32 KYSAIQTIKQEQQQ-QQQQQSNTALPSYNFPFFNGMQNDFPPNRMLYNDNTMQKSENDHFTGMNLStsASSSGNSTSSKDQ 111 
                                  33344455554444.477777887777555444444444333333333333333333333333222002333334455666 PP

  timeout-PA_FBpp0082180-aln 1212 krkklledsddsedekddeie.nkdsedkesksksvves 1249
                                  +r++  ++s++s  +   + + ++ s  +++++ +v ++
                     T08H4.3  112 SRRQFYTESSNSSGNGAAATSgSNGSSSSTESKSDVFNI 150 
                                  777777777777766333222022233333444444444 PP

>> C17C3.10  CE46787	WBGene00001966	locus:hlh-27	status:Confirmed	UniProt:Q18056	protein_id:CCD64841.1
   #    score  bias  c-Evalue  i-Evalue hmmfrom  hmm to    alifrom  ali to    envfrom  env to     acc
 ---   ------ ----- --------- --------- ------- -------    ------- -------    ------- -------    ----
   1 ?    3.8   2.0     0.077        10    1146    1224 ..      30     111 ..       7     189 .. 0.67

  Alignments for each domain:
  == domain 1    score: 3.8 bits;  conditional E-value: 0.077
  timeout-PA_FBpp0082180-aln 1146 enaerkkvdsskka.eksdesdaskk..nkkvkrevkelvkeksdeeddeedkkekekesesdekkkkkkrkklledsdds 1223
                                  +n  ++ ++ +k+  +ks+e+++s++    ++ + v  +  e++ +++d ++ ++++ ++es+ +k k++r+k+  +++d+
                    C17C3.10   30 RNITNELINECKTIvQKSEEEHISQEvvLFRIVKLVTGVNLESNFSSNDLSESTRRKFDTESERRKVKTEREKIRRKKQDD 110 
                                  222233333333334556666666665566677777777777778888888888888888888888888888877666554 PP

  timeout-PA_FBpp0082180-aln 1224 e 1224
                                   
                    C17C3.10  111 C 111 
                                  3 PP

>> F31A3.2  CE43458	WBGene00001967	locus:hlh-28	status:Partially_confirmed	UniProt:Q19918	protein_id:CCD70294.1
   #    score  bias  c-Evalue  i-Evalue hmmfrom  hmm to    alifrom  ali to    envfrom  env to     acc
 ---   ------ ----- --------- --------- ------- -------    ------- -------    ------- -------    ----
   1 ?    3.6   2.3     0.087        11    1191    1276 ..      20     123 ..       6     167 .. 0.63

  Alignments for each domain:
  == domain 1    score: 3.6 bits;  conditional E-value: 0.087
  timeout-PA_FBpp0082180-aln 1191 deedkkekekesesdekkkkkkrkklledsddsede......kddeienkdsedkesksksvvesdeeeeksetekkvkss 1265
                                  ++++k ++e++ +++ ++  ++ k+++++ +ds+++         ++e  +  d e+k +s+v++ + e ++++ek+  ++
                     F31A3.2   20 NQTRKSVSERKRRDEINELLENLKTIVQNPSDSNEKishetiLFRVFERVSGVDLETKFNSTVDIPKAEGNTKEEKQKVKT 100 
                                  455666666666666666677777777777777766664444334455555666677777777777777777777777777 PP

  timeout-PA_FBpp0082180-aln 1266 vrklldsdde............k 1276
                                  +r+++  +++            k
                     F31A3.2  101 KREQIRRSKQdicytelgnfvhK 123 
                                  77776666554555555544431 PP

>> Y45F10B.8  CE18406	WBGene00012872	Zinc finger, C3HC4 type (RING finger)	status:Predicted	UniProt:O62464	protein_id:CA
   #    score  bias  c-Evalue  i-Evalue hmmfrom  hmm to    alifrom  ali to    envfrom  env to     acc
 ---   ------ ----- --------- --------- ------- -------    ------- -------    ------- -------    ----
   1 ?    3.6   5.6     0.085        11    1177    1275 ..      49     156 ..       9     191 .. 0.64

  Alignments for each domain:
  == domain 1    score: 3.6 bits;  conditional E-value: 0.085
  timeout-PA_FBpp0082180-aln 1177 evkelvkeksdeeddeedkkekekesesdekkkkkkrkklledsddsede........kddeienkdsedk...esksksv 1246
                                    + ++ +++d + de d  ++   +++  +++ kkr++ l d+++ ++            ++e+k s+++   +++   +
                   Y45F10B.8   49 LDIMIMAAEKDIATDEVDSVKQALMNQQMITQHLKKRNEYLDDLEEANERikildeklD--KLEAKISKTEeslVQSVSML 127 
                                  23456677888888888888888888888888999999999999988877888776442..33333222222235666667 PP

  timeout-PA_FBpp0082180-aln 1247 vesdeeeeksetekkvkssvrklldsdde 1275
                                  +e+de+ +   +e k++++ r+  d++  
                   Y45F10B.8  128 LEKDEQLKTIRKEMKIMDDERSAFDQELT 156 
                                  78888888888888888888887776544 PP

>> K10D2.1a  CE43736	WBGene00019627	status:Partially_confirmed	UniProt:Q09589	protein_id:CCD72864.1
   #    score  bias  c-Evalue  i-Evalue hmmfrom  hmm to    alifrom  ali to    envfrom  env to     acc
 ---   ------ ----- --------- --------- ------- -------    ------- -------    ------- -------    ----
   1 ?    3.3   7.7      0.11        14    1096    1299 ..     417     640 ..     412     669 .. 0.52

  Alignments for each domain:
  == domain 1    score: 3.3 bits;  conditional E-value: 0.11
  timeout-PA_FBpp0082180-aln 1096 eeikkrseiltkavegelvadeeaekedreddesdedeedtlekikkksken.aerkkvdsskka...............e 1160
                                  + + kr ++++++ + ++   ++ e++++e++++++++  ++e+ +k+ + + + +++++ +  +               +
                    K10D2.1a  417 DVLIKRKKLVAAQQSSDIQLTKSMEDNSKENESKNSEK-TMMEERNKQIDVRkDGKRRIQPVFCGtttadpmtslssegkK 496 
                                  56889999999999999999999999987777655555.455555555555534444444443334456666666666656 PP

  timeout-PA_FBpp0082180-aln 1161 ksdesdaskk..nkkvkrevkelvkeksdeeddeedkkekekesesdekkkkkkrkklledsdds.ede.kddeienkdse 1237
                                   +++++a++k     v  ++ e+  e+s+++dd+++++e++ e ++ e+ ++kkrk   + s+ + +++ k+ +++  + +
                    K10D2.1a  497 TVAPPPAKRKalAPAVPAKKGEVDLEDSSDSDDDDEEEEEDMEISDIESVRNKKRKVPATTSQPMlALDlKKPALRPMEPK 577 
                                  677777777776455555555555555555555555555555555555555555544444333331222434444444333 PP

  timeout-PA_FBpp0082180-aln 1238 dkesksksvvesdeeeeksetekkvkssvrklldsddekedleseeeekk..kkkliisDseee 1299
                                    ++++  +v ++  e++ + +++v + +   ++ d+  ++  +e+++ k  kkk+ + ++e++
                    K10D2.1a  578 SLKTQEG-TVLMEAPEQQPKLSQHVVDRKGMFVEIDNRWKHGGVETTQIKliKKKQQTAENEDD 640 
                                  3322222.33334444444444444444444444444433333333322211222222222222 PP

>> Y76B12C.9  CE29933	WBGene00022303	status:Confirmed	UniProt:Q95Y39	protein_id:CCD73184.1
   #    score  bias  c-Evalue  i-Evalue hmmfrom  hmm to    alifrom  ali to    envfrom  env to     acc
 ---   ------ ----- --------- --------- ------- -------    ------- -------    ------- -------    ----
   1 ?    3.8   2.9     0.076        10    1250    1297 ..      16      65 .]       2      65 .] 0.41

  Alignments for each domain:
  == domain 1    score: 3.8 bits;  conditional E-value: 0.076
  timeout-PA_FBpp0082180-aln 1250 deeeeksetekkvkssvrklld...sddekedleseeeekkkkkliisDse 1297
                                  d eee s   ++  +  rk+ d   ++d+   ++s++ +kk+ ++++sDs+
                   Y76B12C.9   16 DDEEEDSGVVSTRGKRYRKQQDvikQQDD-SGSSSDQPKKKRARVVDSDSD 65  
                                  22222222222222334444441102222.445556666666677777765 PP

>> Y50E8A.10  CE22317	WBGene00013053	status:Partially_confirmed	UniProt:Q9NAE8	protein_id:CAB55058.1
   #    score  bias  c-Evalue  i-Evalue hmmfrom  hmm to    alifrom  ali to    envfrom  env to     acc
 ---   ------ ----- --------- --------- ------- -------    ------- -------    ------- -------    ----
   1 ?    3.7   8.2     0.081        11    1128    1172 ..      63     108 ..      26     159 .. 0.48

  Alignments for each domain:
  == domain 1    score: 3.7 bits;  conditional E-value: 0.081
  timeout-PA_FBpp0082180-aln 1128 esdedeedtlekikkkskenaerkkvdsskka.eksdesdaskknk 1172
                                  +++e+++   ++ kk++k+n+++k+ dss+k  +ks++s+ skk +
                   Y50E8A.10   63 DKEEKKKRSKDSSKKSNKKNKKKKSADSSMKIsKKSSKSKKSKKSE 108 
                                  2222222222222222222222222222222211111111111111 PP


Internal pipeline statistics summary:
-------------------------------------
Query model(s):                            1  (1314 nodes)
Target sequences:                      25547  (11210993 residues)
Passed MSV filter:                     25547  (1); expected 25547.0 (1)
Passed bias filter:                    25547  (1); expected 25547.0 (1)
Passed Vit filter:                     25547  (1); expected 25547.0 (1)
Passed Fwd filter:                     25547  (1); expected 25547.0 (1)
Initial search space (Z):              25547  [actual number of targets]
Domain search space  (domZ):             194  [number of targets reported over threshold]
# CPU time: 137.80u 201.60s 00:05:39.40 Elapsed: 00:01:31.33
# Mc/sec: 161.30
//
