# Supplementary material for: Potential Conservation of Circadian Clock Proteins in the phylum Nematoda as Revealed by Bioinformatic Searches
Source: PLoS One. 2014 Nov 14;9(11):e112871. doi: 10.1371/journal.pone.0112871 (PMC4232591; doi:10.1371/journal.pone.0112871)
Supplement: File S1 — HMM profiles used in this work and HMMsearch results. (ZIP) [file pone.0112871.s007.zip › HMMs-CE/Artropodos/slo-PA(slowpoke)_FBpp0084064-aln.res]

# hmmsearch :: search profile(s) against a sequence database
# HMMER 3.0 (March 2010); http://hmmer.org/
# Copyright (C) 2010 Howard Hughes Medical Institute.
# Freely distributed under the GNU General Public License (GPLv3).
# - - - - - - - - - - - - - - - - - - - - - - - - - - - - - - - - - - - -
# query HMM file:                  slo-PA(slowpoke)_FBpp0084064-aln.hmm
# target sequence database:        ../../../ProteomasGus/wormpep229
# Max sensitivity mode:            on [all heuristic filters off]
# - - - - - - - - - - - - - - - - - - - - - - - - - - - - - - - - - - - -

Query:       slo-PA(slowpoke)_FBpp0084064-aln  [M=1144]
Scores for complete sequences (score includes all domains):
   --- full sequence ---   --- best 1 domain ---    -#dom-
    E-value  score  bias    E-value  score  bias    exp  N  Sequence    Description
    ------- ------ -----    ------- ------ -----   ---- --  --------    -----------
          0 1760.1  11.4          0 1752.8   7.9    2.0  1  Y51A2D.19a  CE30364	WBGene00004830	locus:slo-1	status:Confir
          0 1759.5  12.4          0 1078.4   6.4    2.0  2  Y51A2D.19b  CE30365	WBGene00004830	locus:slo-1	status:Confir
          0 1771.7  10.2          0 1089.6   5.3    2.0  2  Y51A2D.19c  CE30366	WBGene00004830	locus:slo-1	status:Confir
    7.5e-28   97.0   5.0    2.7e-27   95.2   2.0    2.6  3  F08B12.3b   CE18570	WBGene00004831	locus:slo-2	status:Confir
    8.3e-28   96.8   5.2    2.5e-27   95.2   1.9    2.7  3  F08B12.3c   CE38315	WBGene00004831	locus:slo-2	status:Confir
    9.2e-28   96.7   5.3    2.7e-27   95.1   2.0    2.7  3  F08B12.3d   CE42570	WBGene00004831	locus:slo-2	status:Confir
    9.3e-28   96.7   5.3    2.8e-27   95.1   2.0    2.7  3  F08B12.3a   CE09233	WBGene00004831	locus:slo-2	status:Confir
      2e-14   52.5   5.3    2.6e-14   52.2   3.7    1.1  1  Y73B6BL.19  CE46429	WBGene00022240	locus:shl-1	status:Partia
    3.7e-11   41.7   2.1      6e-11   41.0   1.5    1.3  1  F12F3.1a    CE09359	WBGene00001374	locus:exp-2	potassium cha
    4.1e-11   41.6   2.1    6.6e-11   40.9   1.5    1.2  1  F12F3.1b    CE37629	WBGene00001374	locus:exp-2	status:Confir
    4.3e-11   41.5   2.1      7e-11   40.8   1.5    1.2  1  F12F3.1d    CE37631	WBGene00001374	locus:exp-2	status:Confir
    4.5e-11   41.4   2.1    7.3e-11   40.7   1.5    1.2  1  F12F3.1c    CE37630	WBGene00001374	locus:exp-2	status:Confir
      2e-07   29.4   2.4    2.6e-07   29.0   1.7    1.1  1  R07A4.1     CE18123	WBGene00001202	locus:egl-36	potassium ch
      2e-07   29.3   6.1    2.8e-07   28.9   4.3    1.1  1  Y55F3C.3b   CE41067	WBGene00021948	locus:kvs-5	status:Partia
    6.1e-07   27.8   6.4    8.9e-07   27.2   4.4    1.1  1  Y55F3C.3a   CE29886	WBGene00021948	locus:kvs-5	status:Confir
    1.5e-06   26.5   5.6     0.0011   17.0   1.4    2.1  2  C52B9.6     CE35710	WBGene00006680	locus:twk-28	status:Confi
    1.5e-06   26.5   0.4      0.005   14.8   0.0    2.1  2  ZK1251.8    CE40540	WBGene00006664	locus:twk-9	potassium cha
    1.5e-06   26.4   8.8    2.1e-06   26.0   6.1    1.1  1  ZK1321.2f   CE40295	WBGene00014261	locus:shk-1	status:Confir
    1.6e-06   26.3   8.6    2.3e-06   25.9   6.0    1.1  1  ZK1321.2a   CE32769	WBGene00014261	locus:shk-1	potassium cha
    1.6e-06   26.3   8.8    2.2e-06   25.9   6.1    1.1  1  ZK1321.2e   CE36966	WBGene00014261	locus:shk-1	status:Confir
    1.8e-06   26.2   8.6    2.5e-06   25.7   6.0    1.1  1  ZK1321.2d   CE32772	WBGene00014261	locus:shk-1	status:Partia
    1.9e-06   26.1   8.6    2.7e-06   25.6   6.0    1.1  1  ZK1321.2b   CE32770	WBGene00014261	locus:shk-1	status:Confir
      2e-06   26.0   8.6    2.8e-06   25.5   6.0    1.1  1  ZK1321.2c   CE32771	WBGene00014261	locus:shk-1	status:Partia
    6.4e-06   24.4   5.4    9.3e-06   23.8   3.8    1.1  1  C32C4.1g    CE45168	WBGene00007862	status:Partially_confirme
    7.3e-06   24.2   5.4    1.1e-05   23.6   3.8    1.1  1  C32C4.1c    CE44797	WBGene00007862	status:Partially_confirme
    8.1e-06   24.0   5.4    1.2e-05   23.5   3.8    1.1  1  C32C4.1e    CE45141	WBGene00007862	status:Partially_confirme
    8.2e-06   24.0   5.4    1.2e-05   23.5   3.8    1.1  1  C32C4.1a    CE37877	WBGene00007862	potassium channel	status:
    8.5e-06   24.0   5.4    1.2e-05   23.4   3.8    1.1  1  C32C4.1f    CE45209	WBGene00007862	status:Partially_confirme
    9.9e-06   23.7   5.4    1.4e-05   23.2   3.8    1.1  1  C32C4.1d    CE45157	WBGene00007862	status:Partially_confirme
    1.2e-05   23.4   0.6    6.1e-05   21.1   0.2    1.9  2  F29F11.4    CE37366	WBGene00006667	locus:twk-12	potassium ch
    1.2e-05   23.4   1.3    1.6e-05   23.0   0.9    1.1  1  F44A2.2     CE35307	WBGene00018402	locus:kvs-3	potassium cha
    1.3e-05   23.4   4.4     0.0047   14.9   0.7    2.1  2  F22B7.7     CE37508	WBGene00006662	locus:twk-7	Potassium cha
    1.9e-05   22.8   1.4     0.0018   16.2   0.0    2.7  2  T01B4.1     CE43241	WBGene00006674	locus:twk-21	potassium ch
    2.1e-05   22.6   8.2    0.00033   18.7   0.7    2.1  2  C33D12.3    CE04766	WBGene00006679	locus:twk-26	status:Confi
    2.3e-05   22.5   6.4     0.0074   14.2   1.1    2.0  2  C40C9.1     CE24839	WBGene00006673	locus:twk-20	potassium ch
    2.4e-05   22.5   4.6    3.6e-05   21.9   3.2    1.2  1  F14F11.1h   CE35858	WBGene00008819	locus:shw-1	status:Partia
    6.3e-05   21.1   1.4    6.3e-05   21.1   1.0    1.5  2  B0334.2b    CE37874	WBGene00006660	locus:twk-5	status:Confir
    6.6e-05   21.0   1.4    6.6e-05   21.0   1.0    1.5  2  B0334.2a    CE36421	WBGene00006660	locus:twk-5	potassium cha
    7.8e-05   20.8   4.7    0.00011   20.3   3.2    1.1  1  R186.5      CE37401	WBGene00004793	locus:shw-3	potassium cha
    0.00011   20.3   3.8     0.0026   15.7   0.0    2.1  2  T06H11.1b   CE31595	WBGene00006792	locus:unc-58	status:Parti
    0.00011   20.2   0.1      0.016   13.1   0.0    2.1  2  F31D4.7     CE44736	WBGene00006687	locus:twk-35	status:Parti
    0.00012   20.2   4.9     0.0002   19.4   3.4    1.3  1  C32C4.1b    CE41505	WBGene00007862	potassium channel	status:
    0.00013   20.0   3.8     0.0028   15.6   0.0    2.1  2  T06H11.1a   CE31594	WBGene00006792	locus:unc-58	status:Confi
    0.00016   19.8   6.3    0.00021   19.4   4.4    1.1  1  C53C9.3a    CE34278	WBGene00002242	locus:kvs-1	status:Confir
    0.00016   19.7   6.3    0.00021   19.3   4.4    1.1  1  C53C9.3b    CE30914	WBGene00002242	locus:kvs-1	status:Partia
    0.00018   19.5   6.4    0.00025   19.1   4.5    1.1  1  C53C9.3c    CE36283	WBGene00002242	locus:kvs-1	status:Confir
     0.0007   17.6  11.0      0.001   17.1   7.6    1.2  1  Y54G9A.3c   CE43403	WBGene00002235	locus:kqt-3	status:Confir
    0.00071   17.6   5.4      0.036   11.9   0.3    2.1  2  Y71H2AM.22a CE41078	WBGene00006695	locus:twk-45	status:Parti
    0.00079   17.4  11.0     0.0012   16.9   7.6    1.2  1  Y54G9A.3b   CE43414	WBGene00002235	locus:kqt-3	status:Partia
    0.00081   17.4  11.0     0.0012   16.9   7.6    1.2  1  Y54G9A.3a   CE32760	WBGene00002235	locus:kqt-3	Ion transport
     0.0016   16.5   0.5     0.0022   16.0   0.4    1.2  1  C03F11.1    CE03913	WBGene00015387	locus:kcnl-3	noninactivat
     0.0029   15.6   2.1     0.0037   15.2   1.4    1.1  1  Y48A6B.6a   CE36457	WBGene00012967	locus:kvs-4	Ion transport
     0.0031   15.5   7.8      0.089   10.6   0.6    2.1  2  Y71H9A.1    CE46263	WBGene00006694	locus:twk-44	status:Parti
     0.0031   15.5   0.2     0.0031   15.5   0.2    2.9  2  ZC410.4b    CE35702	WBGene00006663	locus:twk-8	status:Partia
     0.0032   15.4   0.2     0.0032   15.4   0.2    2.9  2  ZC410.4a    CE03808	WBGene00006663	locus:twk-8	potassium cha
     0.0035   15.3   0.2     0.0035   15.3   0.1    2.4  2  Y47D3B.5a   CE31838	WBGene00006683	locus:twk-31	status:Parti
     0.0037   15.2   0.2     0.0037   15.2   0.1    2.4  2  Y47D3B.5b   CE19178	WBGene00006683	locus:twk-31	status:Parti
     0.0038   15.2   0.4     0.0093   13.9   0.3    1.6  1  C30D11.1h   CE41303	WBGene00006830	locus:unc-103	status:Part
     0.0038   15.2  11.2      0.026   12.4   0.1    2.4  2  W06D12.2    CE16550	WBGene00006692	locus:twk-42	status:Confi
     0.0039   15.1   0.4       0.01   13.8   0.3    1.6  1  C30D11.1g   CE41302	WBGene00006830	locus:unc-103	status:Conf
     0.0043   15.0   9.0      0.066   11.1   0.6    2.1  2  F17C8.5     CE00959	WBGene00006661	locus:twk-6	status:Partia
     0.0074   14.2   8.2      0.044   11.6   0.2    2.1  2  R04F11.4a   CE30561	WBGene00006668	locus:twk-13	potassium ch
     0.0086   14.0   5.7      0.017   13.0   0.1    2.3  2  C48E7.9     CE45211	WBGene00006689	locus:twk-37	status:Parti
     0.0094   13.9   1.6      0.012   13.6   0.3    1.7  1  C30D11.1f   CE27805	WBGene00006830	locus:unc-103	potassium c
     0.0096   13.8   8.2      0.051   11.5   0.2    2.1  2  R04F11.4b   CE42145	WBGene00006668	locus:twk-13	status:Parti
     0.0098   13.8   1.6      0.012   13.5   0.3    1.7  1  C30D11.1e   CE41301	WBGene00006830	locus:unc-103	status:Part
     0.0098   13.8   4.4       0.27    9.0   0.4    2.1  2  K11H3.7     CE34935	WBGene00010784	locus:twk-48	status:Confi
     0.0099   13.8   1.6      0.012   13.5   0.3    1.7  1  C30D11.1d   CE41300	WBGene00006830	locus:unc-103	status:Part
  ------ inclusion threshold ------
       0.01   13.8   1.6      0.012   13.5   0.3    1.7  1  C30D11.1b   CE41298	WBGene00006830	locus:unc-103	status:Part
       0.01   13.7   1.6      0.012   13.5   0.3    1.7  1  C30D11.1a   CE41297	WBGene00006830	locus:unc-103	status:Part
      0.011   13.6   1.6      0.013   13.4   0.3    1.6  1  C30D11.1c   CE41299	WBGene00006830	locus:unc-103	status:Part
      0.012   13.5   3.5      0.015   13.2   2.4    1.1  1  F08A10.1b   CE32355	WBGene00008570	locus:kcnl-2	status:Parti
      0.012   13.5   3.4      0.016   13.1   2.4    1.1  1  F08A10.1f   CE46337	WBGene00008570	locus:kcnl-2	status:Parti
      0.012   13.5   3.4      0.016   13.1   2.4    1.1  1  F08A10.1e   CE41508	WBGene00008570	locus:kcnl-2	status:Parti
      0.012   13.5   3.4      0.016   13.1   2.4    1.1  1  F08A10.1c   CE32356	WBGene00008570	locus:kcnl-2	status:Parti
      0.013   13.4   3.7      0.017   13.0   2.6    1.1  1  F08A10.1d   CE36995	WBGene00008570	locus:kcnl-2	status:Parti
      0.013   13.4   3.7      0.017   13.0   2.6    1.1  1  F08A10.1h   CE46308	WBGene00008570	locus:kcnl-2	status:Parti
      0.013   13.4   3.7      0.017   13.0   2.6    1.1  1  F08A10.1a   CE32354	WBGene00008570	locus:kcnl-2	status:Parti
      0.015   13.2   3.5       0.02   12.8   2.5    1.1  1  F08A10.1g   CE46184	WBGene00008570	locus:kcnl-2	status:Parti
      0.017   13.1   0.8      0.022   12.6   0.5    1.1  1  Y48A6B.6b   CE36458	WBGene00012967	locus:kvs-4	status:Confir
      0.023   12.6   3.9       0.18    9.6   0.0    2.0  2  F53C11.6    CE41135	WBGene00006684	locus:twk-32	potassium ch
      0.038   11.9   4.4      0.056   11.3   3.1    1.2  1  C25B8.1a    CE27086	WBGene00002233	locus:kqt-1	voltage-gated
      0.038   11.9   5.5       0.19    9.6   0.5    2.0  2  M110.2      CE02275	WBGene00006658	locus:twk-3	status:Partia
       0.04   11.8   0.7      0.057   11.3   0.5    1.1  1  B0399.1c    CE31871	WBGene00007176	locus:kcnl-1	status:Confi
      0.041   11.7   8.2      0.089   10.6   0.0    2.7  3  C24H11.8b   CE40599	WBGene00006690	locus:twk-39	status:Parti
      0.042   11.7   4.4      0.063   11.1   3.1    1.2  1  C25B8.1b    CE30875	WBGene00002233	locus:kqt-1	status:Confir
      0.044   11.7   9.8      0.064   11.1   6.8    1.1  1  F14F11.1a   CE32375	WBGene00008819	locus:shw-1	potassium cha
      0.045   11.6   9.8      0.067   11.0   6.8    1.1  1  F14F11.1d   CE32378	WBGene00008819	locus:shw-1	status:Confir
      0.046   11.6   9.8      0.069   11.0   6.8    1.1  1  F14F11.1f   CE32380	WBGene00008819	locus:shw-1	status:Confir
      0.047   11.6   0.7      0.067   11.0   0.5    1.1  1  B0399.1e    CE40010	WBGene00007176	locus:kcnl-1	status:Confi
      0.047   11.6   9.8       0.07   11.0   6.8    1.1  1  F14F11.1g   CE32381	WBGene00008819	locus:shw-1	status:Confir
      0.048   11.5   8.9      0.069   11.0   0.0    2.7  4  C24H11.8a   CE31773	WBGene00006690	locus:twk-39	status:Parti
      0.048   11.5   9.8      0.071   11.0   6.8    1.1  1  F14F11.1e   CE32379	WBGene00008819	locus:shw-1	status:Partia
      0.051   11.4   9.8      0.079   10.8   6.8    1.2  1  F14F11.1c   CE32377	WBGene00008819	locus:shw-1	status:Confir
      0.053   11.4   0.7      0.078   10.8   0.5    1.2  1  B0399.1d    CE39663	WBGene00007176	locus:kcnl-1	status:Confi
      0.053   11.4   8.2       0.35    8.7   0.0    2.5  3  Y37A1B.11b  CE43610	WBGene00001190	locus:egl-23	status:Parti
      0.055   11.3   0.7       0.08   10.8   0.5    1.1  1  B0399.1f    CE40889	WBGene00007176	locus:kcnl-1	status:Confi
      0.059   11.2   0.7      0.085   10.7   0.5    1.1  1  B0399.1b    CE31870	WBGene00007176	locus:kcnl-1	status:Confi
       0.06   11.2   0.2      0.096   10.5   0.1    1.3  1  C53A5.5b    CE35844	WBGene00008265	locus:kcnl-4	status:Parti
      0.061   11.2   9.8      0.094   10.6   6.8    1.2  1  F14F11.1b   CE32376	WBGene00008819	locus:shw-1	status:Partia
      0.064   11.1   0.7      0.093   10.6   0.5    1.1  1  B0399.1a    CE31869	WBGene00007176	locus:kcnl-1	status:Parti
      0.066   11.1   8.8       0.33    8.8   0.0    2.5  3  Y37A1B.11a  CE32244	WBGene00001190	locus:egl-23	potassium ch
      0.072   10.9   0.2       0.12   10.2   0.1    1.3  1  C53A5.5a    CE44109	WBGene00008265	locus:kcnl-4	calcium-acti
        0.1   10.4   7.6       0.88    7.3   0.4    2.1  2  F19D8.1     CE19800	WBGene00006676	locus:twk-23	potassium ch
       0.12   10.2   7.7       0.74    7.6   1.8    2.1  2  T28A8.1a    CE18972	WBGene00006691	locus:twk-40	status:Parti
       0.14   10.0   7.7       0.81    7.5   1.8    2.1  2  T28A8.1b    CE46769	WBGene00006691	locus:twk-40	status:Parti
       0.15    9.9   7.6       0.83    7.4   1.8    2.1  2  T28A8.1c    CE46716	WBGene00006691	locus:twk-40	status:Parti
       0.18    9.6   9.5       0.67    7.7   2.6    2.1  2  F34D6.3     CE28297	WBGene00006318	locus:sup-9	status:Confir
       0.18    9.6   5.5       0.24    9.2   3.8    1.2  1  F10G7.9b    CE32372	WBGene00017372	status:Confirmed	UniProt:
       0.19    9.6   5.5        0.3    8.9   3.8    1.4  1  F10G7.9a    CE32371	WBGene00017372	status:Confirmed	UniProt:
        0.2    9.5   0.3        0.3    8.9   0.2    1.1  1  F16B3.1     CE24905	WBGene00001171	locus:egl-2	channel prote
       0.28    9.0   2.5        0.1   10.4   0.1    1.4  1  Y39B6A.19a  CE29861	WBGene00006696	locus:twk-46	status:Parti
       0.31    8.9   7.7       0.48    8.2   5.4    1.2  1  M60.5       CE30291	WBGene00002234	locus:kqt-2	channel prote
       0.45    8.3   4.8       0.66    7.8   0.7    2.3  2  M04B2.5     CE45724	WBGene00006678	locus:twk-25	potassium ch
       0.52    8.1   3.8        0.1   10.5   0.1    1.6  1  Y39B6A.19b  CE42595	WBGene00006696	locus:twk-46	status:Parti
       0.56    8.0   4.9        2.8    5.7   0.2    2.1  2  C44E12.3b   CE30901	WBGene00006671	locus:twk-17	status:Confi
       0.58    7.9   4.9        2.8    5.7   0.2    2.1  2  C44E12.3a   CE30900	WBGene00006671	locus:twk-17	status:Confi
        0.6    7.9   4.9        2.9    5.7   0.2    2.1  2  C44E12.3f   CE37886	WBGene00006671	locus:twk-17	status:Confi
        0.7    7.7   4.9        3.1    5.5   0.2    2.1  2  C44E12.3e   CE33919	WBGene00006671	locus:twk-17	status:Confi
       0.76    7.6   4.9        3.2    5.5   0.2    2.1  2  C44E12.3d   CE30903	WBGene00006671	locus:twk-17	status:Confi
       0.81    7.5   4.9        3.3    5.4   0.2    2.1  2  C44E12.3c   CE30902	WBGene00006671	locus:twk-17	status:Confi
       0.96    7.2   0.3        1.3    6.8   0.2    1.1  1  Y73B6A.4    CE25584	WBGene00004885	locus:smg-7	status:Confir
       0.99    7.2   0.4        1.8    6.3   0.3    1.4  1  F32D8.10    CE05789	WBGene00009333	status:Partially_confirme
        1.1    7.0   5.2        1.5    6.6   3.6    1.3  1  F56D6.4     CE37381	WBGene00018972	locus:srz-19	7TM chemorec
        1.1    7.0   0.9         11    3.7   0.2    2.0  2  F46A9.3b    CE38354	WBGene00006681	locus:twk-29	status:Parti
        1.2    6.9   0.5        1.4    6.7   0.4    1.0  1  C37C3.12    CE32819	WBGene00016504	status:Confirmed	UniProt:
        1.4    6.7   7.9        1.8    6.3   5.5    1.1  1  M04D8.5     CE00623	WBGene00010863	status:Partially_confirme
        1.4    6.7   9.8       0.18    9.6   0.2    2.1  2  ZK1067.5    CE42923	WBGene00006659	locus:twk-4	potassium cha
        1.4    6.7   1.4        1.5    6.5   1.0    1.1  1  F15D3.1b    CE24904	WBGene00001131	locus:dys-1	dystrophin	st
        1.4    6.7   0.6        4.4    5.0   0.1    1.8  2  T01B4.2c    CE41332	WBGene00006675	locus:twk-22	potassium ch
        1.4    6.6   0.3        1.8    6.3   0.2    1.0  1  Y75B7AL.4b  CE39305	WBGene00022286	locus:rga-4	status:Partia
        1.4    6.6   1.1         12    3.6   0.2    2.0  2  F46A9.3a    CE32666	WBGene00006681	locus:twk-29	potassium ch
        1.5    6.6   0.6        4.6    5.0   0.1    1.8  2  T01B4.2b    CE41331	WBGene00006675	locus:twk-22	potassium ch
        1.7    6.4   6.0        1.9    6.2   4.2    1.1  1  C36C5.6     CE29217	WBGene00016475	locus:srab-9	7TM chemorec
        1.9    6.3   5.3        1.9    6.3   3.7    1.0  1  F46A8.6     CE34187	WBGene00009749	status:Partially_confirme
        1.9    6.3   0.7        2.8    5.7   0.5    1.2  1  K01B6.3     CE27190	WBGene00010454	status:Partially_confirme
          2    6.1   1.0        4.8    4.9   0.1    1.8  2  T01B4.2a    CE06337	WBGene00006675	locus:twk-22	potassium ch
        2.1    6.1   2.4        3.9    5.2   1.7    1.4  1  H04M03.9    CE20928	WBGene00005733	locus:srv-22	7TM chemorec
        2.1    6.1   0.1          3    5.6   0.1    1.1  1  C50F7.1b    CE04239	WBGene00016842	status:Partially_confirme
        2.2    6.0   0.9        2.6    5.8   0.6    1.0  1  C54D10.3    CE05499	WBGene00008298	status:Confirmed	UniProt:
        2.4    5.9   0.1        2.6    5.8   0.1    1.0  1  F56D6.13    CE38832	WBGene00044475	status:Confirmed	UniProt:
        2.5    5.9   2.9        2.5    5.9   2.0    1.2  1  T27C5.10    CE39786	WBGene00012083	status:Predicted	UniProt:
        2.9    5.7   2.2        3.6    5.3   1.5    1.1  1  B0495.8a    CE01766	WBGene00015207	status:Confirmed	UniProt:
        3.1    5.5   1.6        3.4    5.4   1.1    1.1  1  K08D10.2    CE44187	WBGene00001033	locus:dnj-15	status:Confi
        3.2    5.5   0.0        3.3    5.4   0.0    1.0  1  C53C11.2    CE04265	WBGene00016900	status:Confirmed	UniProt:
        3.6    5.3   0.5        6.1    4.6   0.4    1.3  1  Y67A10A.3   CE42611	WBGene00013452	status:Partially_confirme
        3.6    5.3   1.1        4.6    5.0   0.8    1.1  1  F26D2.7     CE17704	WBGene00006120	locus:str-55	status:Parti
        3.7    5.3   1.4        5.3    4.8   1.0    1.1  1  C27B7.4     CE17477	WBGene00007761	locus:rad-26	DNA repair p
        3.7    5.3   0.2        3.5    5.3   0.1    1.1  1  F28D1.11    CE20732	WBGene00009219	locus:dpm-3	status:Confir
          4    5.2   6.1        2.4    5.9   0.2    2.0  2  C24A3.6     CE24811	WBGene00006672	locus:twk-18	potassium ch
        4.1    5.1   8.6        4.9    4.9   6.0    1.0  1  Y5H2B.3     CE21320	WBGene00021165	status:Partially_confirme
        4.1    5.1   1.5        5.3    4.8   1.0    1.1  1  F47C12.10   CE28396	WBGene00005432	locus:srh-222	7TM chemore
        4.1    5.1   0.0        5.1    4.8   0.0    1.1  1  T18D3.9     CE35017	WBGene00011826	status:Confirmed	UniProt:
        4.2    5.1   2.4        4.9    4.9   1.7    1.0  1  F23C8.4     CE20713	WBGene00017733	locus:ubxn-1	status:Confi
        4.2    5.1   0.2        5.6    4.7   0.1    1.1  1  C09H10.6    CE03007	WBGene00007500	locus:nasp-1	histone bind
        4.3    5.1   0.1        5.5    4.7   0.1    1.0  1  C27A12.4    CE45634	WBGene00016155	status:Partially_confirme
        4.5    5.0   4.5        6.2    4.5   3.1    1.2  1  T20D4.2     CE36509	WBGene00020608	locus:srab-22	7TM chemore
        4.5    5.0   0.1        4.8    4.9   0.1    1.0  1  C03D6.6     CE15580	WBGene00007278	locus:lab-1	status:Confir
        4.7    4.9   1.1        5.4    4.7   0.8    1.0  1  Y73F8A.13b  CE43832	WBGene00013522	status:Partially_confirme
        4.9    4.9   6.0        5.4    4.7   4.2    1.2  1  Y39C12A.8   CE24236	WBGene00001044	locus:dnj-26	status:Confi
        5.1    4.8   1.0        6.1    4.6   0.7    1.0  1  Y73F8A.13a  CE43794	WBGene00013522	status:Partially_confirme
        5.1    4.8   0.0          7    4.4   0.0    1.1  1  C38C6.5     CE41209	WBGene00007998	status:Partially_confirme
        5.4    4.7   0.5        6.7    4.4   0.3    1.1  1  F37C12.1    CE00742	WBGene00018149	status:Confirmed	UniProt:
        5.8    4.6   0.1        6.5    4.5   0.0    1.0  1  R11.4       CE12720	WBGene00011229	status:Confirmed	UniProt:
        5.8    4.6   6.4        1.2    6.9   0.7    2.0  2  R12G8.2     CE36712	WBGene00006688	locus:twk-36	status:Parti
        5.9    4.6   0.5         10    3.8   0.4    1.3  1  F55G1.15    CE43679	WBGene00018907	status:Partially_confirme
        5.9    4.6   0.1        7.8    4.2   0.1    1.1  1  R05G9.2a    CE36000	WBGene00019904	locus:twk-49	status:Confi
        6.1    4.6   1.4        7.8    4.2   1.0    1.0  1  T02E9.2a    CE13064	WBGene00001716	locus:grl-7	status:Confir
        6.5    4.5   0.1        8.8    4.0   0.0    1.1  1  R05G9.2b    CE37397	WBGene00019904	locus:twk-49	status:Confi
        7.1    4.4   0.0        8.7    4.1   0.0    1.0  1  F08A8.8     CE41219	WBGene00045468	status:Partially_confirme
        7.3    4.3   0.0         10    3.8   0.0    1.1  1  K10D11.3    CE44396	WBGene00010747	status:Partially_confirme
        7.3    4.3   2.0         11    3.8   1.4    1.1  1  F52E10.5    CE34875	WBGene00002051	locus:ifa-3	intermediate 
        7.3    4.3   0.4         10    3.8   0.3    1.1  1  F49A5.7     CE38604	WBGene00009859	locus:clec-33	Lectin C-ty
        7.7    4.2   7.6        1.4    6.7   0.6    2.0  2  F36A2.4     CE42822	WBGene00006682	locus:twk-30	potassium ch
        7.9    4.2   0.0        7.6    4.3   0.0    1.0  1  EEED8.18    CE45671	WBGene00194696	status:Confirmed	UniProt:
        8.2    4.1   0.3         11    3.7   0.2    1.2  1  D2089.2     CE44379	WBGene00008433	status:Partially_confirme
        8.4    4.1   0.6        9.1    4.0   0.4    1.0  1  F09G8.9     CE00144	WBGene00017323	locus:mps-4	status:Confir
        8.9    4.0   0.5         11    3.7   0.3    1.0  1  Y66D12A.11  CE28793	WBGene00013437	status:Confirmed	UniProt:
        9.1    4.0   5.7         11    3.8   4.0    1.1  1  F21H7.14    CE46367	WBGene00005317	locus:srh-98	status:Predi
        9.5    3.9   0.6         12    3.6   0.5    1.1  1  R148.4a     CE46768	WBGene00020103	status:Confirmed
        9.6    3.9   0.6         11    3.7   0.4    1.1  1  C53D6.10    CE36990	WBGene00023424	status:Partially_confirme


Domain annotation for each sequence (and alignments):
>> Y51A2D.19a  CE30364	WBGene00004830	locus:slo-1	status:Confirmed	UniProt:Q95V25	protein_id:CAB54459.2
   #    score  bias  c-Evalue  i-Evalue hmmfrom  hmm to    alifrom  ali to    envfrom  env to     acc
 ---   ------ ----- --------- --------- ------- -------    ------- -------    ------- -------    ----
   1 ! 1752.8   7.9         0         0      14    1133 ..      33    1136 ..      23    1139 .. 0.90

  Alignments for each domain:
  == domain 1    score: 1752.8 bits;  conditional E-value: 0
  slo-PA(slowpoke)_FBpp0084064-aln   14 eadlddclkvrkywcfllssiftflagllvvllwrlfaflcc.rkepel.....apndp.......kqkeqkaar 75  
                                        +++  +cl++rkywcfllssi tf a +++v++wr+++ lcc r+e e+     ap+         k+    +  
                        Y51A2D.19a   33 TEEDRKCLEERKYWCFLLSSITTFCASMILVVIWRVVTHLCCqRREKEFvepipAPEAVqinmngsKHAPSETDP 107 
                                        456679**********************************99455666522212333321100000222222222 PP

  slo-PA(slowpoke)_FBpp0084064-aln   76 qgkqefeg..tfmteakdwagelisgqtttgrilvvlvfilsiasliiyfidas..seevercqkwsnnitqqid 146 
                                          kq+ e    +mteakdwagelisgq+ tgr lv+lvfilsi sliiyf das  + +ve c  w +  +qqid
                        Y51A2D.19a  108 FLKQQEEKhlGWMTEAKDWAGELISGQSLTGRFLVLLVFILSIGSLIIYFYDASfqNFQVETCIPWQDSPSQQID 182 
                                        235544442268*****************************************944557**************** PP

  slo-PA(slowpoke)_FBpp0084064-aln  147 lafniffmvyffirfiaasdklwfmlemysfvdyftippsfvsiyldrtwiglrflralrlmtvpdilqylnilk 221 
                                        l fniff+vyffirfiaasdk+wf+lemys++d+ftippsfv+iyl+r w+g+rflralrlmtvpdilqylnilk
                        Y51A2D.19a  183 LGFNIFFLVYFFIRFIAASDKVWFLLEMYSWIDFFTIPPSFVAIYLQRNWLGFRFLRALRLMTVPDILQYLNILK 257 
                                        *************************************************************************** PP

  slo-PA(slowpoke)_FBpp0084064-aln  222 tsssirlaqlvsifisvwltaagiihllensgdple.fknaqklsywtcvyflivtmstvgygdvycetvlgrtf 295 
                                        tsssirl+qlv+if++v lt ag++hllensgd ++ f n+++++y   vyf++vtmstvgygd+yc t+ gr f
                        Y51A2D.19a  258 TSSSIRLTQLVTIFVAVCLTGAGLVHLLENSGDFFKgFINPHRITYADSVYFVLVTMSTVGYGDIYCTTLCGRLF 332 
                                        **********************************966************************************** PP

  slo-PA(slowpoke)_FBpp0084064-aln  296 lvffllvglaifassipeiielvgsrskysgelkrergkrhivvcghityesvshflkdflhedredvdvevvfl 370 
                                        ++ff+l gla+fas +pei +l+g+r+ky+ge+k e+gk+hivvcghity+svshfl+dflhedr+dvdvevvfl
                        Y51A2D.19a  333 MIFFILFGLAMFASYVPEIADLIGNRQKYGGEYKGEHGKKHIVVCGHITYDSVSHFLQDFLHEDRDDVDVEVVFL 407 
                                        *************************************************************************** PP

  slo-PA(slowpoke)_FBpp0084064-aln  371 hrkppdleleglfkrhfttveffqgtimnpidlqrvkvheadaclvlankycqdpdaedaanimrvisiknysdd 445 
                                        hr  pdleleglfkrhft veff gt+m+++dl rvk+ +adaclvlanky  +pdaedaanimrvisiknys d
                        Y51A2D.19a  408 HRVVPDLELEGLFKRHFTKVEFFTGTVMDSLDLSRVKIGDADACLVLANKYSTNPDAEDAANIMRVISIKNYSSD 482 
                                        *************************************************************************** PP

  slo-PA(slowpoke)_FBpp0084064-aln  446 irviiqlmqyhnkayllnipswdwkqgddviclaelklgfiaqsclapgfstmmanlfamrsfktspdtqawqnd 520 
                                        irvi+qlmqyhnkayllnipswdwk+gddviclaelklgfiaqsclapgfstmmanlfamrsfkts  t  w n 
                        Y51A2D.19a  483 IRVIVQLMQYHNKAYLLNIPSWDWKRGDDVICLAELKLGFIAQSCLAPGFSTMMANLFAMRSFKTSQTTPDWLNL 557 
                                        *************************************************************************** PP

  slo-PA(slowpoke)_FBpp0084064-aln  521 ylqgtglemytetlspsftgltfpqaselcftklkllllaieikgeegadskisinprg.akiaantqgffiaqs 594 
                                        yl g+g+emyt+tls sf+g+tfp+a +l f +l llllaie+k ee ++++i+inp     i+ +tqgffiaqs
                        Y51A2D.19a  558 YLCGAGMEMYTDTLSHSFVGMTFPEAVDLLFNRLGLLLLAIELKDEENKECNIAINPGPhIVIQPQTQGFFIAQS 632 
                                        *********************************************************75157899********** PP

  slo-PA(slowpoke)_FBpp0084064-aln  595 adevkrawfyckachedikdetlikkckcknyvvkqelrsalekladsakdredaktltklelakkvkkekeisr 669 
                                        adevkra+f+ck ch+dikd +likkckckn+++ ++ ++++++ a     r  a+ + +   ++      +   
                        Y51A2D.19a  633 ADEVKRAFFWCKQCHDDIKDVSLIKKCKCKNLALFRR-NTKHST-A----ARARATDVLQQFQPQAPAGPMGHLG 701 
                                        *******************************988773.333321.2....2222112222222222222222222 PP

  slo-PA(slowpoke)_FBpp0084064-aln  670 ekeeslakrnsraaaakavlnakkvtkqvnkvkpnvnraaedelssasqasrptsrssggtnqnnngslqvgiad 744 
                                        ++  +l++ n++++++ + ln+k+             r      ++  ++ +p+   sgg ++n+ +  + g   
                        Y51A2D.19a  702 QQV-QLRMINQQSSTSDTHLNTKS------------LRF-----AYEIKKLMPS---SGG-RRNSMSIPPDGRGV 754 
                                        222.24555555555555555222............222.....2334445663...444.44445556789999 PP

  slo-PA(slowpoke)_FBpp0084064-aln  745 dqakdfdfektemkydstgmfhwspaksledcildrnqaamtvlnghvvvclfadpdspliglrnlvmplrasnf 819 
                                        d +kdf+ +  +mkydstgmfhw+p+++ledc+l+r qaamtvlnghvvvclfad dspliglrn++mplr+snf
                        Y51A2D.19a  755 DFSKDFEQQFQDMKYDSTGMFHWCPSRNLEDCVLERHQAAMTVLNGHVVVCLFADQDSPLIGLRNFIMPLRSSNF 829 
                                        *************************************************************************** PP

  slo-PA(slowpoke)_FBpp0084064-aln  820 hyhelkhvvivgsvdyirrewkmlqnlpkisvlngsplsradlravnvnlcdmccilsakvpsnddptladkeai 894 
                                        hyhelkhvvivg ++y+r+ewk l nlpkis+lngsplsradlravn+nlcdmc+i+sa+vp  +d tladkeai
                        Y51A2D.19a  830 HYHELKHVVIVGDLEYLRKEWKTLYNLPKISILNGSPLSRADLRAVNINLCDMCVIISARVPNTEDTTLADKEAI 904 
                                        *************************************************************************** PP

  slo-PA(slowpoke)_FBpp0084064-aln  895 laslnikamtfddtigvlsqeaeekdaetataaavgspivlqrrgsvyganvpmitelvndsnvqfldqdddddp 969 
                                        laslnikam fddt+g +  ++++ d++     + gspi +q++g+ +g+nvpmitelvndsnvqfldqdddddp
                        Y51A2D.19a  905 LASLNIKAMQFDDTLGFFPMRHQTGDRS-----PLGSPISMQKKGAKFGTNVPMITELVNDSNVQFLDQDDDDDP 974 
                                        ******************9887776654.....56**************************************** PP

  slo-PA(slowpoke)_FBpp0084064-aln  970 dtelyltqpfacgtafavsvldslmsttyfnqnaltlirslitggatpelelilaegaglrggystaeslsnrdr 1044
                                        dtelyltqpfacgtafa+svldslmsttyfn+ altlir+l+tggatpelelilaegaglrggyst+e+lsnrdr
                        Y51A2D.19a  975 DTELYLTQPFACGTAFAISVLDSLMSTTYFNDSALTLIRTLVTGGATPELELILAEGAGLRGGYSTPETLSNRDR 1049
                                        *************************************************************************** PP

  slo-PA(slowpoke)_FBpp0084064-aln 1045 crvgqislydgplaqfgeagkygdlfvaalksygmlciglyrfrdtssscdasskryvitnppddfsllptdqvf 1119
                                        cr+ qisl d p         yg +f  al+ yg lciglyr+ d+      s kryvitnpp ++ +  td v+
                        Y51A2D.19a 1050 CRIAQISLQDNPYDGVVHNTTYGAMFTIALRRYGQLCIGLYRLHDQDN--PDSMKRYVITNPPAELRIKNTDYVY 1122
                                        *********************************************976..4699********************* PP

  slo-PA(slowpoke)_FBpp0084064-aln 1120 vlmqfdpgleykss 1133
                                        vl qfdpgley++ 
                        Y51A2D.19a 1123 VLEQFDPGLEYEPG 1136
                                        ***********875 PP

>> Y51A2D.19b  CE30365	WBGene00004830	locus:slo-1	status:Confirmed	UniProt:Q95V25	protein_id:CAD27617.1
   #    score  bias  c-Evalue  i-Evalue hmmfrom  hmm to    alifrom  ali to    envfrom  env to     acc
 ---   ------ ----- --------- --------- ------- -------    ------- -------    ------- -------    ----
   1 ! 1078.4   6.4         0         0      14     638 ..      33     676 ..      22     705 .. 0.91
   2 !  682.1   0.0  1.1e-206  1.5e-204     722    1133 ..     710    1114 ..     696    1117 .. 0.96

  Alignments for each domain:
  == domain 1    score: 1078.4 bits;  conditional E-value: 0
  slo-PA(slowpoke)_FBpp0084064-aln  14 eadlddclkvrkywcfllssiftflagllvvllwrlfaflcc.rkepel.....apndp.......kqkeqkaarqg 77 
                                       +++  +cl++rkywcfllssi tf a +++v++wr+++ lcc r+e e+     ap+         k+    +    
                        Y51A2D.19b  33 TEEDRKCLEERKYWCFLLSSITTFCASMILVVIWRVVTHLCCqRREKEFvepipAPEAVqinmngsKHAPSETDPFL 109
                                       456679**********************************9945566652221233332110000022222222223 PP

  slo-PA(slowpoke)_FBpp0084064-aln  78 kqefeg..tfmteakdwagelisgqtttgrilvvlvfilsiasliiyfidas..seevercqkwsnnitqqidlafn 150
                                       kq+ e    +mteakdwagelisgq+ tgr lv+lvfilsi sliiyf das  + +ve c  w +  +qqidl fn
                        Y51A2D.19b 110 KQQEEKhlGWMTEAKDWAGELISGQSLTGRFLVLLVFILSIGSLIIYFYDASfqNFQVETCIPWQDSPSQQIDLGFN 186
                                       5544442268*****************************************944557******************** PP

  slo-PA(slowpoke)_FBpp0084064-aln 151 iffmvyffirfiaasdklwfmlemysfvdyftippsfvsiyldrtwiglrflralrlmtvpdilqylnilktsssir 227
                                       iff+vyffirfiaasdk+wf+lemys++d+ftippsfv+iyl+r w+g+rflralrlmtvpdilqylnilktsssir
                        Y51A2D.19b 187 IFFLVYFFIRFIAASDKVWFLLEMYSWIDFFTIPPSFVAIYLQRNWLGFRFLRALRLMTVPDILQYLNILKTSSSIR 263
                                       ***************************************************************************** PP

  slo-PA(slowpoke)_FBpp0084064-aln 228 laqlvsifisvwltaagiihllensgdple.fknaqklsywtcvyflivtmstvgygdvycetvlgrtflvffllvg 303
                                       l+qlv+if++v lt ag++hllensgd ++ f n+++++y   vyf++vtmstvgygd+yc t+ gr f++ff+l g
                        Y51A2D.19b 264 LTQLVTIFVAVCLTGAGLVHLLENSGDFFKgFINPHRITYADSVYFVLVTMSTVGYGDIYCTTLCGRLFMIFFILFG 340
                                       ****************************966********************************************** PP

  slo-PA(slowpoke)_FBpp0084064-aln 304 laifassipeiielvgsrskysgelkrergkrhivvcghityesvshflkdflhedredvdvevvflhrkppdlele 380
                                       la+fas +pei +l+g+r+ky+ge+k e+gk+hivvcghity+svshfl+dflhedr+dvdvevvflhr  pdlele
                        Y51A2D.19b 341 LAMFASYVPEIADLIGNRQKYGGEYKGEHGKKHIVVCGHITYDSVSHFLQDFLHEDRDDVDVEVVFLHRVVPDLELE 417
                                       ***************************************************************************** PP

  slo-PA(slowpoke)_FBpp0084064-aln 381 glfkrhfttveffqgtimnpidlqrvkvheadaclvlankycqdpdaedaanimrvisiknysddirviiqlmqyhn 457
                                       glfkrhft veff gt+m+++dl rvk+ +adaclvlanky  +pdaedaanimrvisiknys dirvi+qlmqyhn
                        Y51A2D.19b 418 GLFKRHFTKVEFFTGTVMDSLDLSRVKIGDADACLVLANKYSTNPDAEDAANIMRVISIKNYSSDIRVIVQLMQYHN 494
                                       ***************************************************************************** PP

  slo-PA(slowpoke)_FBpp0084064-aln 458 kayllnipswdwkqgddviclaelklgfiaqsclapgfstmmanlfamrsfktspdtqawqndylqgtglemytetl 534
                                       kayllnipswdwk+gddviclaelklgfiaqsclapgfstmmanlfamrsfkts  t  w n yl g+g+emyt+tl
                        Y51A2D.19b 495 KAYLLNIPSWDWKRGDDVICLAELKLGFIAQSCLAPGFSTMMANLFAMRSFKTSQTTPDWLNLYLCGAGMEMYTDTL 571
                                       ***************************************************************************** PP

  slo-PA(slowpoke)_FBpp0084064-aln 535 spsftgltfpqaselcftklkllllaieikgeegadskisinprg.akiaantqgffiaqsadevkrawfyckache 610
                                       s sf+g+tfp+a +l f +l llllaie+k ee ++++i+inp     i+ +tqgffiaqsadevkra+f+ck ch+
                        Y51A2D.19b 572 SHSFVGMTFPEAVDLLFNRLGLLLLAIELKDEENKECNIAINPGPhIVIQPQTQGFFIAQSADEVKRAFFWCKQCHD 648
                                       *******************************************75157899************************** PP

  slo-PA(slowpoke)_FBpp0084064-aln 611 dikdetlikkckcknyvvkqelrsalek 638
                                       dikd +likkckckn+++ ++ + + + 
                        Y51A2D.19b 649 DIKDVSLIKKCKCKNLALFRRNTKHSTA 676
                                       ***************9976643333222 PP

  == domain 2    score: 682.1 bits;  conditional E-value: 1.1e-206
  slo-PA(slowpoke)_FBpp0084064-aln  722 ptsrssggtnqnnngslqvgiaddqakdfdfektemkydstgmfhwspaksledcildrnqaamtvlnghvvvcl 796 
                                          +r s+g+++n+ +  + g   d +kdf+ +  +mkydstgmfhw+p+++ledc+l+r qaamtvlnghvvvcl
                        Y51A2D.19b  710 NQQRPSSGGRRNSMSIPPDGRGVDFSKDFEQQFQDMKYDSTGMFHWCPSRNLEDCVLERHQAAMTVLNGHVVVCL 784 
                                        456888888888888788999****************************************************** PP

  slo-PA(slowpoke)_FBpp0084064-aln  797 fadpdspliglrnlvmplrasnfhyhelkhvvivgsvdyirrewkmlqnlpkisvlngsplsradlravnvnlcd 871 
                                        fad dspliglrn++mplr+snfhyhelkhvvivg ++y+r+ewk l nlpkis+lngsplsradlravn+nlcd
                        Y51A2D.19b  785 FADQDSPLIGLRNFIMPLRSSNFHYHELKHVVIVGDLEYLRKEWKTLYNLPKISILNGSPLSRADLRAVNINLCD 859 
                                        *************************************************************************** PP

  slo-PA(slowpoke)_FBpp0084064-aln  872 mccilsakvpsnddptladkeailaslnikamtfddtigvlsqeaeekdaetataaavgspivlqrrgsvyganv 946 
                                        mc+i+sa+vp  +d tladkeailaslnikam fddt+g +  ++++ d++     + gspi +q++g+ +g+nv
                        Y51A2D.19b  860 MCVIISARVPNTEDTTLADKEAILASLNIKAMQFDDTLGFFPMRHQTGDRS-----PLGSPISMQKKGAKFGTNV 929 
                                        *****************************************9887776654.....56***************** PP

  slo-PA(slowpoke)_FBpp0084064-aln  947 pmitelvndsnvqfldqdddddpdtelyltqpfacgtafavsvldslmsttyfnqnaltlirslitggatpelel 1021
                                        pmitelvndsnvqfldqdddddpdtelyltqpfacgtafa+svldslmsttyfn+ altlir+l+tggatpelel
                        Y51A2D.19b  930 PMITELVNDSNVQFLDQDDDDDPDTELYLTQPFACGTAFAISVLDSLMSTTYFNDSALTLIRTLVTGGATPELEL 1004
                                        *************************************************************************** PP

  slo-PA(slowpoke)_FBpp0084064-aln 1022 ilaegaglrggystaeslsnrdrcrvgqislydgplaqfgeagkygdlfvaalksygmlciglyrfrdtssscda 1096
                                        ilaegaglrggyst+e+lsnrdrcr+ qisl d p         yg +f  al+ yg lciglyr+ d+      
                        Y51A2D.19b 1005 ILAEGAGLRGGYSTPETLSNRDRCRIAQISLQDNPYDGVVHNTTYGAMFTIALRRYGQLCIGLYRLHDQDN--PD 1077
                                        ********************************************************************976..46 PP

  slo-PA(slowpoke)_FBpp0084064-aln 1097 sskryvitnppddfsllptdqvfvlmqfdpgleykss 1133
                                        s kryvitnpp ++ +  td v+vl qfdpgley++ 
                        Y51A2D.19b 1078 SMKRYVITNPPAELRIKNTDYVYVLEQFDPGLEYEPG 1114
                                        99********************************875 PP

>> Y51A2D.19c  CE30366	WBGene00004830	locus:slo-1	status:Confirmed	UniProt:Q95V25	protein_id:CAD27618.1
   #    score  bias  c-Evalue  i-Evalue hmmfrom  hmm to    alifrom  ali to    envfrom  env to     acc
 ---   ------ ----- --------- --------- ------- -------    ------- -------    ------- -------    ----
   1 ! 1089.6   5.3         0         0      14     641 ..      33     678 ..      23     700 .. 0.91
   2 !  682.6   0.0  7.9e-207  1.1e-204     721    1133 ..     722    1127 ..     688    1130 .. 0.95

  Alignments for each domain:
  == domain 1    score: 1089.6 bits;  conditional E-value: 0
  slo-PA(slowpoke)_FBpp0084064-aln  14 eadlddclkvrkywcfllssiftflagllvvllwrlfaflcc.rkepel.....apndp.......kqkeqkaarqg 77 
                                       +++  +cl++rkywcfllssi tf a +++v++wr+++ lcc r+e e+     ap+         k+    +    
                        Y51A2D.19c  33 TEEDRKCLEERKYWCFLLSSITTFCASMILVVIWRVVTHLCCqRREKEFvepipAPEAVqinmngsKHAPSETDPFL 109
                                       456679**********************************9945566652221233332110000022222222223 PP

  slo-PA(slowpoke)_FBpp0084064-aln  78 kqefeg..tfmteakdwagelisgqtttgrilvvlvfilsiasliiyfidas..seevercqkwsnnitqqidlafn 150
                                       kq+ e    +mteakdwagelisgq+ tgr lv+lvfilsi sliiyf das  + +ve c  w +  +qqidl fn
                        Y51A2D.19c 110 KQQEEKhlGWMTEAKDWAGELISGQSLTGRFLVLLVFILSIGSLIIYFYDASfqNFQVETCIPWQDSPSQQIDLGFN 186
                                       5544442268*****************************************944557******************** PP

  slo-PA(slowpoke)_FBpp0084064-aln 151 iffmvyffirfiaasdklwfmlemysfvdyftippsfvsiyldrtwiglrflralrlmtvpdilqylnilktsssir 227
                                       iff+vyffirfiaasdk+wf+lemys++d+ftippsfv+iyl+r w+g+rflralrlmtvpdilqylnilktsssir
                        Y51A2D.19c 187 IFFLVYFFIRFIAASDKVWFLLEMYSWIDFFTIPPSFVAIYLQRNWLGFRFLRALRLMTVPDILQYLNILKTSSSIR 263
                                       ***************************************************************************** PP

  slo-PA(slowpoke)_FBpp0084064-aln 228 laqlvsifisvwltaagiihllensgdple.fknaqklsywtcvyflivtmstvgygdvycetvlgrtflvffllvg 303
                                       l+qlv+if++v lt ag++hllensgd ++ f n+++++y   vyf++vtmstvgygd+yc t+ gr f++ff+l g
                        Y51A2D.19c 264 LTQLVTIFVAVCLTGAGLVHLLENSGDFFKgFINPHRITYADSVYFVLVTMSTVGYGDIYCTTLCGRLFMIFFILFG 340
                                       ****************************966********************************************** PP

  slo-PA(slowpoke)_FBpp0084064-aln 304 laifassipeiielvgsrskysgelkrergkrhivvcghityesvshflkdflhedredvdvevvflhrkppdlele 380
                                       la+fas +pei +l+g+r+ky+ge+k e+gk+hivvcghity+svshfl+dflhedr+dvdvevvflhr  pdlele
                        Y51A2D.19c 341 LAMFASYVPEIADLIGNRQKYGGEYKGEHGKKHIVVCGHITYDSVSHFLQDFLHEDRDDVDVEVVFLHRVVPDLELE 417
                                       ***************************************************************************** PP

  slo-PA(slowpoke)_FBpp0084064-aln 381 glfkrhfttveffqgtimnpidlqrvkvheadaclvlankycqdpdaedaanimrvisiknysddirviiqlmqyhn 457
                                       glfkrhft veff gt+m+++dl rvk+ +adaclvlanky  +pdaedaanimrvisiknys dirvi+qlmqyhn
                        Y51A2D.19c 418 GLFKRHFTKVEFFTGTVMDSLDLSRVKIGDADACLVLANKYSTNPDAEDAANIMRVISIKNYSSDIRVIVQLMQYHN 494
                                       ***************************************************************************** PP

  slo-PA(slowpoke)_FBpp0084064-aln 458 kayllnipswdwkqgddviclaelklgfiaqsclapgfstmmanlfamrsfktspdtqawqndylqgtglemytetl 534
                                       kayllnipswdwk+gddviclaelklgfiaqsclapgfstmmanlfamrsfktsp t  w ndyl+g+g+emyte+l
                        Y51A2D.19c 495 KAYLLNIPSWDWKRGDDVICLAELKLGFIAQSCLAPGFSTMMANLFAMRSFKTSPHTPLWLNDYLRGAGMEMYTESL 571
                                       ***************************************************************************** PP

  slo-PA(slowpoke)_FBpp0084064-aln 535 spsftgltfpqaselcftklkllllaieikgeegadskisinprg.akiaantqgffiaqsadevkrawfyckache 610
                                       spsf  ++fp+a++l f +l llllaie+k ee ++++i+inp     i+ +tqgffiaqsadevkra+f+ck ch+
                        Y51A2D.19c 572 SPSFANMSFPEAANLLFNRLGLLLLAIELKDEENKECNIAINPGPhIVIQPQTQGFFIAQSADEVKRAFFWCKQCHD 648
                                       *******************************************75157899************************** PP

  slo-PA(slowpoke)_FBpp0084064-aln 611 dikdetlikkckcknyvvkqelrsaleklad 641
                                       dikd +likkckckn+++ ++ +++++++a+
                        Y51A2D.19c 649 DIKDVSLIKKCKCKNLALFRR-NTKHSTAAR 678
                                       ***************998763.344333333 PP

  == domain 2    score: 682.6 bits;  conditional E-value: 7.9e-207
  slo-PA(slowpoke)_FBpp0084064-aln  721 rptsrssggtnqnnngslqvgiaddqakdfdfektemkydstgmfhwspaksledcildrnqaamtvlnghvvvc 795 
                                           +r s+g+++n+ +  + g   d +kdf+ +  +mkydstgmfhw+p+++ledc+l+r qaamtvlnghvvvc
                        Y51A2D.19c  722 INQQRPSSGGRRNSMSIPPDGRGVDFSKDFEQQFQDMKYDSTGMFHWCPSRNLEDCVLERHQAAMTVLNGHVVVC 796 
                                        456788888888888878899****************************************************** PP

  slo-PA(slowpoke)_FBpp0084064-aln  796 lfadpdspliglrnlvmplrasnfhyhelkhvvivgsvdyirrewkmlqnlpkisvlngsplsradlravnvnlc 870 
                                        lfad dspliglrn++mplr+snfhyhelkhvvivg ++y+r+ewk l nlpkis+lngsplsradlravn+nlc
                        Y51A2D.19c  797 LFADQDSPLIGLRNFIMPLRSSNFHYHELKHVVIVGDLEYLRKEWKTLYNLPKISILNGSPLSRADLRAVNINLC 871 
                                        *************************************************************************** PP

  slo-PA(slowpoke)_FBpp0084064-aln  871 dmccilsakvpsnddptladkeailaslnikamtfddtigvlsqeaeekdaetataaavgspivlqrrgsvygan 945 
                                        dmc+i+sa+vp  +d tladkeailaslnikam fddt+g +  ++++ d++     + gspi +q++g+ +g+n
                        Y51A2D.19c  872 DMCVIISARVPNTEDTTLADKEAILASLNIKAMQFDDTLGFFPMRHQTGDRS-----PLGSPISMQKKGAKFGTN 941 
                                        ******************************************9887776654.....56**************** PP

  slo-PA(slowpoke)_FBpp0084064-aln  946 vpmitelvndsnvqfldqdddddpdtelyltqpfacgtafavsvldslmsttyfnqnaltlirslitggatpele 1020
                                        vpmitelvndsnvqfldqdddddpdtelyltqpfacgtafa+svldslmsttyfn+ altlir+l+tggatpele
                        Y51A2D.19c  942 VPMITELVNDSNVQFLDQDDDDDPDTELYLTQPFACGTAFAISVLDSLMSTTYFNDSALTLIRTLVTGGATPELE 1016
                                        *************************************************************************** PP

  slo-PA(slowpoke)_FBpp0084064-aln 1021 lilaegaglrggystaeslsnrdrcrvgqislydgplaqfgeagkygdlfvaalksygmlciglyrfrdtssscd 1095
                                        lilaegaglrggyst+e+lsnrdrcr+ qisl d p         yg +f  al+ yg lciglyr+ d+     
                        Y51A2D.19c 1017 LILAEGAGLRGGYSTPETLSNRDRCRIAQISLQDNPYDGVVHNTTYGAMFTIALRRYGQLCIGLYRLHDQDN--P 1089
                                        *********************************************************************976..4 PP

  slo-PA(slowpoke)_FBpp0084064-aln 1096 asskryvitnppddfsllptdqvfvlmqfdpgleykss 1133
                                         s kryvitnpp ++ +  td v+vl qfdpgley++ 
                        Y51A2D.19c 1090 DSMKRYVITNPPAELRIKNTDYVYVLEQFDPGLEYEPG 1127
                                        699********************************875 PP

>> F08B12.3b  CE18570	WBGene00004831	locus:slo-2	status:Confirmed	UniProt:Q19190	protein_id:CAA92116.1
   #    score  bias  c-Evalue  i-Evalue hmmfrom  hmm to    alifrom  ali to    envfrom  env to     acc
 ---   ------ ----- --------- --------- ------- -------    ------- -------    ------- -------    ----
   1 !   95.2   2.0   1.9e-29   2.7e-27     148     591 ..     130     573 ..     119     706 .. 0.82
   2 ?   -0.7   0.0       1.6   2.3e+02     801     830 ..     744     773 ..     717     778 .. 0.85
   3 ?   -0.7   0.0       1.7   2.4e+02    1094    1121 ..    1035    1062 ..    1011    1065 .. 0.83

  Alignments for each domain:
  == domain 1    score: 95.2 bits;  conditional E-value: 1.9e-29
  slo-PA(slowpoke)_FBpp0084064-aln 148 afniffmvyffirf.iaasdk.lwfmlemysfvdyftippsfvsiyldr.twiglrflralrlmtvpdilqylnilk 221
                                        f  + mvy ++ f ++ s   + ++++++ +++ +t  p ++si++   t++ +  +    l +   +   +n l+
                         F08B12.3b 130 MFACISMVYTILVFyLSYSGSvVRLLINIHFLLELITSFPFIISIFIPSlTYLYVPVFLNCWL-AKGALQAMMNDLN 205
                                       577778999776652555554155677888889999999999999985427766643333222.2233333556666 PP

  slo-PA(slowpoke)_FBpp0084064-aln 222 tsssirlaqlvsifisvwltaagiihllensgdplefknaqklsywtcvyflivtmstvgygdvycetvlgrtflvf 298
                                         s i  + l   ++ ++   a +i     s + l+    +++  +t  yf++vt+stvgygd y +    +  +v+
                         F08B12.3b 206 RKSFISSSALFRQLLLLFSVLACLIFTGMCSIEHLQRARGKRIDLFTSFYFVMVTFSTVGYGDWYPDYWASQLCVVI 282
                                       6666666666666666667779999999999********************************************** PP

  slo-PA(slowpoke)_FBpp0084064-aln 299 fllvglaifassipeiielvgsrskysgelkrergkrhivvcghityesvshflkdflhe...dredvdvevvflhr 372
                                       ++ v l ++   + e+ +    r+k + ++   +g    vv+   t e    f++dfl e     e+  +++v+l  
                         F08B12.3b 283 LICVALGLIPKQLDELGQTWSERQKSGTDFSSWNGVESHVVVTITTLEV--EFIRDFLEEfyaHPENQRIQIVLLSP 357
                                       ********************************99976555555555542..466666655222568999******** PP

  slo-PA(slowpoke)_FBpp0084064-aln 373 kppdleleglfkrhf..ttveffqgtimnpidlqrvkvheadaclvlankycqdpdaedaanimrvisiknysddir 447
                                        + d +   l+k  +    v + +g+ +   dl+r +v  + ac++l+ ++++   a d   i+r  +ik+++ +++
                         F08B12.3b 358 AELDNQTRMLLKIPLwnNRVHYVRGSSLRDEDLERANVATSKACFILSARHVNRKVATDEHTILRSWAIKDFAPNVK 434
                                       ************7542278********************************************************** PP

  slo-PA(slowpoke)_FBpp0084064-aln 448 viiqlmqyhnkayllnipswdwkqgddviclaelklgfiaqsclapgfstmmanlf.amrsfktspdtqawqndylq 523
                                         +q+++   k ++           + +ic  e+k  ++a+ c++pg+st+++ l+ + r       t+ w++ y  
                         F08B12.3b 435 QYVQIFRAETKMHI--------EHAEVLICEDEFKYALLANNCICPGISTFITLLMhTSRGEEGQKSTEPWHKVYGF 503
                                       *****999999765........567889***********************9988625788999999********** PP

  slo-PA(slowpoke)_FBpp0084064-aln 524 gtglemytetlsps.....ftgltfpqaselcftklkllllaieikgeegadskisinprgakiaantqgffi 591
                                        +g emy   +  s     ++g +f+ +s  +     + l+a+     +g  s++ +np +++i   t+  + 
                         F08B12.3b 504 HSGNEMYQIKVQDSkffceYVGKSFSSTSFHAHKEYGIGLIAV---SPDGDTSRMKLNPGSSHIIQPTDTVYY 573
                                       *******987755433222678888888877777777777777...5678899**********9988887654 PP

  == domain 2    score: -0.7 bits;  conditional E-value: 1.6
  slo-PA(slowpoke)_FBpp0084064-aln 801 dspliglrnlvmplrasnfhyhelkhvviv 830
                                       d    g+ nlv+plra     h+l+ ++i+
                         F08B12.3b 744 DRTSSGMYNLVIPLRAYYRPVHDLHPIIIL 773
                                       3444699***********9*****999886 PP

  == domain 3    score: -0.7 bits;  conditional E-value: 1.7
  slo-PA(slowpoke)_FBpp0084064-aln 1094 cdasskryvitnppddfsllptdqvfvl 1121
                                         + s   yvi np +d+ l   d v+v+
                         F08B12.3b 1035 DEKSQISYVIINPAQDLELESGDIVYVI 1062
                                        4556678******************997 PP

>> F08B12.3c  CE38315	WBGene00004831	locus:slo-2	status:Confirmed	UniProt:Q565B7	protein_id:CAI79159.1
   #    score  bias  c-Evalue  i-Evalue hmmfrom  hmm to    alifrom  ali to    envfrom  env to     acc
 ---   ------ ----- --------- --------- ------- -------    ------- -------    ------- -------    ----
   1 !   95.2   1.9   1.8e-29   2.5e-27     148     591 ..     109     552 ..      98     686 .. 0.82
   2 ?   -0.6   0.0       1.6   2.3e+02     801     830 ..     723     752 ..     696     757 .. 0.85
   3 ?   -0.7   0.0       1.7   2.3e+02    1094    1121 ..    1014    1041 ..     989    1044 .. 0.83

  Alignments for each domain:
  == domain 1    score: 95.2 bits;  conditional E-value: 1.8e-29
  slo-PA(slowpoke)_FBpp0084064-aln 148 afniffmvyffirf.iaasdk.lwfmlemysfvdyftippsfvsiyldr.twiglrflralrlmtvpdilqylnilk 221
                                        f  + mvy ++ f ++ s   + ++++++ +++ +t  p ++si++   t++ +  +    l +   +   +n l+
                         F08B12.3c 109 MFACISMVYTILVFyLSYSGSvVRLLINIHFLLELITSFPFIISIFIPSlTYLYVPVFLNCWL-AKGALQAMMNDLN 184
                                       577778999776652555554155677888889999999999999985427766643333222.2233333556666 PP

  slo-PA(slowpoke)_FBpp0084064-aln 222 tsssirlaqlvsifisvwltaagiihllensgdplefknaqklsywtcvyflivtmstvgygdvycetvlgrtflvf 298
                                         s i  + l   ++ ++   a +i     s + l+    +++  +t  yf++vt+stvgygd y +    +  +v+
                         F08B12.3c 185 RKSFISSSALFRQLLLLFSVLACLIFTGMCSIEHLQRARGKRIDLFTSFYFVMVTFSTVGYGDWYPDYWASQLCVVI 261
                                       6666666666666666667779999999999********************************************** PP

  slo-PA(slowpoke)_FBpp0084064-aln 299 fllvglaifassipeiielvgsrskysgelkrergkrhivvcghityesvshflkdflhe...dredvdvevvflhr 372
                                       ++ v l ++   + e+ +    r+k + ++   +g    vv+   t e    f++dfl e     e+  +++v+l  
                         F08B12.3c 262 LICVALGLIPKQLDELGQTWSERQKSGTDFSSWNGVESHVVVTITTLEV--EFIRDFLEEfyaHPENQRIQIVLLSP 336
                                       ********************************99976555555555542..466666655222568999******** PP

  slo-PA(slowpoke)_FBpp0084064-aln 373 kppdleleglfkrhf..ttveffqgtimnpidlqrvkvheadaclvlankycqdpdaedaanimrvisiknysddir 447
                                        + d +   l+k  +    v + +g+ +   dl+r +v  + ac++l+ ++++   a d   i+r  +ik+++ +++
                         F08B12.3c 337 AELDNQTRMLLKIPLwnNRVHYVRGSSLRDEDLERANVATSKACFILSARHVNRKVATDEHTILRSWAIKDFAPNVK 413
                                       ************7542278********************************************************** PP

  slo-PA(slowpoke)_FBpp0084064-aln 448 viiqlmqyhnkayllnipswdwkqgddviclaelklgfiaqsclapgfstmmanlf.amrsfktspdtqawqndylq 523
                                         +q+++   k ++           + +ic  e+k  ++a+ c++pg+st+++ l+ + r       t+ w++ y  
                         F08B12.3c 414 QYVQIFRAETKMHI--------EHAEVLICEDEFKYALLANNCICPGISTFITLLMhTSRGEEGQKSTEPWHKVYGF 482
                                       *****999999765........567889***********************9988625788999999********** PP

  slo-PA(slowpoke)_FBpp0084064-aln 524 gtglemytetlsps.....ftgltfpqaselcftklkllllaieikgeegadskisinprgakiaantqgffi 591
                                        +g emy   +  s     ++g +f+ +s  +     + l+a+     +g  s++ +np +++i   t+  + 
                         F08B12.3c 483 HSGNEMYQIKVQDSkffceYVGKSFSSTSFHAHKEYGIGLIAV---SPDGDTSRMKLNPGSSHIIQPTDTVYY 552
                                       *******987755433222678888888877777777777777...5678899**********9998887654 PP

  == domain 2    score: -0.6 bits;  conditional E-value: 1.6
  slo-PA(slowpoke)_FBpp0084064-aln 801 dspliglrnlvmplrasnfhyhelkhvviv 830
                                       d    g+ nlv+plra     h+l+ ++i+
                         F08B12.3c 723 DRTSSGMYNLVIPLRAYYRPVHDLHPIIIL 752
                                       3444699***********9*****999886 PP

  == domain 3    score: -0.7 bits;  conditional E-value: 1.7
  slo-PA(slowpoke)_FBpp0084064-aln 1094 cdasskryvitnppddfsllptdqvfvl 1121
                                         + s   yvi np +d+ l   d v+v+
                         F08B12.3c 1014 DEKSQISYVIINPAQDLELESGDIVYVI 1041
                                        4556678******************997 PP

>> F08B12.3d  CE42570	WBGene00004831	locus:slo-2	status:Confirmed	UniProt:B2MZB8	protein_id:CAQ48392.1
   #    score  bias  c-Evalue  i-Evalue hmmfrom  hmm to    alifrom  ali to    envfrom  env to     acc
 ---   ------ ----- --------- --------- ------- -------    ------- -------    ------- -------    ----
   1 !   95.1   2.0   1.9e-29   2.7e-27     148     591 ..     127     570 ..     116     703 .. 0.82
   2 ?   -0.7   0.0       1.6   2.3e+02     801     830 ..     741     770 ..     714     775 .. 0.85
   3 ?   -0.6   0.0       1.6   2.3e+02    1093    1121 ..    1043    1071 ..    1030    1074 .. 0.81

  Alignments for each domain:
  == domain 1    score: 95.1 bits;  conditional E-value: 1.9e-29
  slo-PA(slowpoke)_FBpp0084064-aln 148 afniffmvyffirf.iaasdk.lwfmlemysfvdyftippsfvsiyldr.twiglrflralrlmtvpdilqylnilk 221
                                        f  + mvy ++ f ++ s   + ++++++ +++ +t  p ++si++   t++ +  +    l +   +   +n l+
                         F08B12.3d 127 MFACISMVYTILVFyLSYSGSvVRLLINIHFLLELITSFPFIISIFIPSlTYLYVPVFLNCWL-AKGALQAMMNDLN 202
                                       577778999776652555554155677888889999999999999985427766643333222.2233333556666 PP

  slo-PA(slowpoke)_FBpp0084064-aln 222 tsssirlaqlvsifisvwltaagiihllensgdplefknaqklsywtcvyflivtmstvgygdvycetvlgrtflvf 298
                                         s i  + l   ++ ++   a +i     s + l+    +++  +t  yf++vt+stvgygd y +    +  +v+
                         F08B12.3d 203 RKSFISSSALFRQLLLLFSVLACLIFTGMCSIEHLQRARGKRIDLFTSFYFVMVTFSTVGYGDWYPDYWASQLCVVI 279
                                       6666666666666666667779999999999********************************************** PP

  slo-PA(slowpoke)_FBpp0084064-aln 299 fllvglaifassipeiielvgsrskysgelkrergkrhivvcghityesvshflkdflhe...dredvdvevvflhr 372
                                       ++ v l ++   + e+ +    r+k + ++   +g    vv+   t e    f++dfl e     e+  +++v+l  
                         F08B12.3d 280 LICVALGLIPKQLDELGQTWSERQKSGTDFSSWNGVESHVVVTITTLEV--EFIRDFLEEfyaHPENQRIQIVLLSP 354
                                       ********************************99976555555555542..466666655222568999******** PP

  slo-PA(slowpoke)_FBpp0084064-aln 373 kppdleleglfkrhf..ttveffqgtimnpidlqrvkvheadaclvlankycqdpdaedaanimrvisiknysddir 447
                                        + d +   l+k  +    v + +g+ +   dl+r +v  + ac++l+ ++++   a d   i+r  +ik+++ +++
                         F08B12.3d 355 AELDNQTRMLLKIPLwnNRVHYVRGSSLRDEDLERANVATSKACFILSARHVNRKVATDEHTILRSWAIKDFAPNVK 431
                                       ************7542278********************************************************** PP

  slo-PA(slowpoke)_FBpp0084064-aln 448 viiqlmqyhnkayllnipswdwkqgddviclaelklgfiaqsclapgfstmmanlf.amrsfktspdtqawqndylq 523
                                         +q+++   k ++           + +ic  e+k  ++a+ c++pg+st+++ l+ + r       t+ w++ y  
                         F08B12.3d 432 QYVQIFRAETKMHI--------EHAEVLICEDEFKYALLANNCICPGISTFITLLMhTSRGEEGQKSTEPWHKVYGF 500
                                       *****999999765........567889***********************9988625788999999********** PP

  slo-PA(slowpoke)_FBpp0084064-aln 524 gtglemytetlsps.....ftgltfpqaselcftklkllllaieikgeegadskisinprgakiaantqgffi 591
                                        +g emy   +  s     ++g +f+ +s  +     + l+a+     +g  s++ +np +++i   t+  + 
                         F08B12.3d 501 HSGNEMYQIKVQDSkffceYVGKSFSSTSFHAHKEYGIGLIAV---SPDGDTSRMKLNPGSSHIIQPTDTVYY 570
                                       *******987755433222678888888877777777777777...5678899**********9988877654 PP

  == domain 2    score: -0.7 bits;  conditional E-value: 1.6
  slo-PA(slowpoke)_FBpp0084064-aln 801 dspliglrnlvmplrasnfhyhelkhvviv 830
                                       d    g+ nlv+plra     h+l+ ++i+
                         F08B12.3d 741 DRTSSGMYNLVIPLRAYYRPVHDLHPIIIL 770
                                       3444699***********9*****999886 PP

  == domain 3    score: -0.6 bits;  conditional E-value: 1.6
  slo-PA(slowpoke)_FBpp0084064-aln 1093 scdasskryvitnppddfsllptdqvfvl 1121
                                        s + s   yvi np +d+ l   d v+v+
                         F08B12.3d 1043 SDEKSQISYVIINPAQDLELESGDIVYVI 1071
                                        44567778******************997 PP

>> F08B12.3a  CE09233	WBGene00004831	locus:slo-2	status:Confirmed	UniProt:Q7KKH2	protein_id:CAA92115.1
   #    score  bias  c-Evalue  i-Evalue hmmfrom  hmm to    alifrom  ali to    envfrom  env to     acc
 ---   ------ ----- --------- --------- ------- -------    ------- -------    ------- -------    ----
   1 !   95.1   2.0     2e-29   2.8e-27     148     591 ..     130     573 ..     119     706 .. 0.82
   2 ?   -0.7   0.0       1.6   2.3e+02     801     830 ..     744     773 ..     717     778 .. 0.85
   3 ?   -0.6   0.0       1.6   2.3e+02    1093    1121 ..    1046    1074 ..    1033    1077 .. 0.81

  Alignments for each domain:
  == domain 1    score: 95.1 bits;  conditional E-value: 2e-29
  slo-PA(slowpoke)_FBpp0084064-aln 148 afniffmvyffirf.iaasdk.lwfmlemysfvdyftippsfvsiyldr.twiglrflralrlmtvpdilqylnilk 221
                                        f  + mvy ++ f ++ s   + ++++++ +++ +t  p ++si++   t++ +  +    l +   +   +n l+
                         F08B12.3a 130 MFACISMVYTILVFyLSYSGSvVRLLINIHFLLELITSFPFIISIFIPSlTYLYVPVFLNCWL-AKGALQAMMNDLN 205
                                       577778999776652555554155677888889999999999999985426766643333222.2233333556666 PP

  slo-PA(slowpoke)_FBpp0084064-aln 222 tsssirlaqlvsifisvwltaagiihllensgdplefknaqklsywtcvyflivtmstvgygdvycetvlgrtflvf 298
                                         s i  + l   ++ ++   a +i     s + l+    +++  +t  yf++vt+stvgygd y +    +  +v+
                         F08B12.3a 206 RKSFISSSALFRQLLLLFSVLACLIFTGMCSIEHLQRARGKRIDLFTSFYFVMVTFSTVGYGDWYPDYWASQLCVVI 282
                                       6666666666666666667779999999999********************************************** PP

  slo-PA(slowpoke)_FBpp0084064-aln 299 fllvglaifassipeiielvgsrskysgelkrergkrhivvcghityesvshflkdflhe...dredvdvevvflhr 372
                                       ++ v l ++   + e+ +    r+k + ++   +g    vv+   t e    f++dfl e     e+  +++v+l  
                         F08B12.3a 283 LICVALGLIPKQLDELGQTWSERQKSGTDFSSWNGVESHVVVTITTLEV--EFIRDFLEEfyaHPENQRIQIVLLSP 357
                                       ********************************99976555555555542..466666655222568999******** PP

  slo-PA(slowpoke)_FBpp0084064-aln 373 kppdleleglfkrhf..ttveffqgtimnpidlqrvkvheadaclvlankycqdpdaedaanimrvisiknysddir 447
                                        + d +   l+k  +    v + +g+ +   dl+r +v  + ac++l+ ++++   a d   i+r  +ik+++ +++
                         F08B12.3a 358 AELDNQTRMLLKIPLwnNRVHYVRGSSLRDEDLERANVATSKACFILSARHVNRKVATDEHTILRSWAIKDFAPNVK 434
                                       ************7542278********************************************************** PP

  slo-PA(slowpoke)_FBpp0084064-aln 448 viiqlmqyhnkayllnipswdwkqgddviclaelklgfiaqsclapgfstmmanlf.amrsfktspdtqawqndylq 523
                                         +q+++   k ++           + +ic  e+k  ++a+ c++pg+st+++ l+ + r       t+ w++ y  
                         F08B12.3a 435 QYVQIFRAETKMHI--------EHAEVLICEDEFKYALLANNCICPGISTFITLLMhTSRGEEGQKSTEPWHKVYGF 503
                                       *****999999765........567889***********************9988625788999999********** PP

  slo-PA(slowpoke)_FBpp0084064-aln 524 gtglemytetlsps.....ftgltfpqaselcftklkllllaieikgeegadskisinprgakiaantqgffi 591
                                        +g emy   +  s     ++g +f+ +s  +     + l+a+     +g  s++ +np +++i   t+  + 
                         F08B12.3a 504 HSGNEMYQIKVQDSkffceYVGKSFSSTSFHAHKEYGIGLIAV---SPDGDTSRMKLNPGSSHIIQPTDTVYY 573
                                       *******987755433222678888888877777777777777...5678899**********9988877654 PP

  == domain 2    score: -0.7 bits;  conditional E-value: 1.6
  slo-PA(slowpoke)_FBpp0084064-aln 801 dspliglrnlvmplrasnfhyhelkhvviv 830
                                       d    g+ nlv+plra     h+l+ ++i+
                         F08B12.3a 744 DRTSSGMYNLVIPLRAYYRPVHDLHPIIIL 773
                                       3444699***********9*****999886 PP

  == domain 3    score: -0.6 bits;  conditional E-value: 1.6
  slo-PA(slowpoke)_FBpp0084064-aln 1093 scdasskryvitnppddfsllptdqvfvl 1121
                                        s + s   yvi np +d+ l   d v+v+
                         F08B12.3a 1046 SDEKSQISYVIINPAQDLELESGDIVYVI 1074
                                        44567778******************997 PP

>> Y73B6BL.19  CE46429	WBGene00022240	locus:shl-1	status:Partially_confirmed	UniProt:Q95XD1	protein_id:CCD74199.1
   #    score  bias  c-Evalue  i-Evalue hmmfrom  hmm to    alifrom  ali to    envfrom  env to     acc
 ---   ------ ----- --------- --------- ------- -------    ------- -------    ------- -------    ----
   1 !   52.2   3.7   1.8e-16   2.6e-14     114     318 ..     200     410 ..     141     455 .. 0.79

  Alignments for each domain:
  == domain 1    score: 52.2 bits;  conditional E-value: 1.8e-16
  slo-PA(slowpoke)_FBpp0084064-aln 114 lsiasliiyfidassee.v.ercqkwsnnitqqidlafniffmvyffirfiaasdklwfmlemysfvdyftippsfv 188
                                       +s+   i+  i +  e+ v   c +  ++    id a  i+f + +f+r+i+a d++ fm  + s +d ++i p +v
                        Y73B6BL.19 200 VSVMCNIVETIPCGYEDnVsVTCGEAYEEQFFVIDTACVIIFTIEYFLRLISAPDRIKFMRSIMSVIDVIAIMPYYV 276
                                       455566666666655542313688888888889******************************************** PP

  slo-PA(slowpoke)_FBpp0084064-aln 189 siyldrt......wiglrflralrlmtvpdilqylnilk...tsssirlaqlvsifisvwltaagiihllensgdpl 256
                                       s+ l         ++ lr +r +r++      q l il     s +  l  lv  +    +  a i++  e+  d  
                        Y73B6BL.19 277 SLVLTDNkdvsglFVTLRVFRVFRIFKFSRHSQGLRILGytlKSCASELGFLVFSLAMAIIIFATIMYYAEKKVDAT 353
                                       *9985322223338999***********9999999998522235666888888777777788899********9999 PP

  slo-PA(slowpoke)_FBpp0084064-aln 257 efknaqklsywtcvyflivtmstvgygdvycetvlgrtflvffllvglaifassipeiielv 318
                                        f+   +     + ++ ivt++t+gygd+   t++g+       l g+ ++a  +p i+   
                        Y73B6BL.19 354 RFTSIPS-----AFWYTIVTLTTLGYGDMVPSTIMGKIVGGVCSLSGVLVIALPVPVIVSNF 410
                                       9986543.....445789**************************************998654 PP

>> F12F3.1a  CE09359	WBGene00001374	locus:exp-2	potassium channel protein	status:Confirmed	UniProt:P91256	protein_id:CCD
   #    score  bias  c-Evalue  i-Evalue hmmfrom  hmm to    alifrom  ali to    envfrom  env to     acc
 ---   ------ ----- --------- --------- ------- -------    ------- -------    ------- -------    ----
   1 !   41.0   1.5   4.3e-13     6e-11     151     317 ..     256     436 ..     235     459 .. 0.69

  Alignments for each domain:
  == domain 1    score: 41.0 bits;  conditional E-value: 4.3e-13
  slo-PA(slowpoke)_FBpp0084064-aln 151 iffmvyffirfiaasdklwfmlemysfvdyftippsfvsiyldrtwiglrflralrl.mtvpdilqylnil...k.. 221
                                        ff v + +rf aa  kl f l+   +vd ++i p ++ + l    +  r lr lr  + v  il+ l ++   k  
                          F12F3.1a 256 AFFTVEYCLRFFAAPRKLRFALKPLNLVDLLAIVPFYLELLLTLCGVDDRKLRDLRWaFLVVRILRVLRVIriiKlg 332
                                       489************************************99976666666666665312333444333332000211 PP

  slo-PA(slowpoke)_FBpp0084064-aln 222 .tsssi........rlaqlvsifisvwlta....agiihllensgdplefknaqklsywtcvyflivtmstvgygdv 285
                                         ss +        r  + + ++  v lt     + +i++le+  +   f+     +yw c    ivtm+tvgygd 
                          F12F3.1a 333 rFSSGLqtfgmtlqRSQKQLQMMTIVLLTGvvffSTMIYFLEKDEEGTPFTSI-PAAYWWC----IVTMTTVGYGDA 404
                                       12333211111111222223333334444311127899****99998889865.6789999....7*********** PP

  slo-PA(slowpoke)_FBpp0084064-aln 286 ycetvlgrtflvffllvglaifassipeiiel 317
                                          t +g+ +    ++ g+ ++a  i  i++ 
                          F12F3.1a 405 VPATTMGKIIASAAIMCGVLVLALPITIIVDN 436
                                       ***********************999999884 PP

>> F12F3.1b  CE37629	WBGene00001374	locus:exp-2	status:Confirmed	UniProt:Q5WRQ6	protein_id:CCD69344.1
   #    score  bias  c-Evalue  i-Evalue hmmfrom  hmm to    alifrom  ali to    envfrom  env to     acc
 ---   ------ ----- --------- --------- ------- -------    ------- -------    ------- -------    ----
   1 !   40.9   1.5   4.7e-13   6.6e-11     151     317 ..     277     457 ..     256     480 .. 0.69

  Alignments for each domain:
  == domain 1    score: 40.9 bits;  conditional E-value: 4.7e-13
  slo-PA(slowpoke)_FBpp0084064-aln 151 iffmvyffirfiaasdklwfmlemysfvdyftippsfvsiyldrtwiglrflralrl.mtvpdilqylnil...k.. 221
                                        ff v + +rf aa  kl f l+   +vd ++i p ++ + l    +  r lr lr  + v  il+ l ++   k  
                          F12F3.1b 277 AFFTVEYCLRFFAAPRKLRFALKPLNLVDLLAIVPFYLELLLTLCGVDDRKLRDLRWaFLVVRILRVLRVIriiKlg 353
                                       489************************************99976666666666665312333444333332000211 PP

  slo-PA(slowpoke)_FBpp0084064-aln 222 .tsssi........rlaqlvsifisvwlta....agiihllensgdplefknaqklsywtcvyflivtmstvgygdv 285
                                         ss +        r  + + ++  v lt     + +i++le+  +   f+     +yw c    ivtm+tvgygd 
                          F12F3.1b 354 rFSSGLqtfgmtlqRSQKQLQMMTIVLLTGvvffSTMIYFLEKDEEGTPFTSI-PAAYWWC----IVTMTTVGYGDA 425
                                       12333211111111222223333334444311127899****99998889865.6789999....7*********** PP

  slo-PA(slowpoke)_FBpp0084064-aln 286 ycetvlgrtflvffllvglaifassipeiiel 317
                                          t +g+ +    ++ g+ ++a  i  i++ 
                          F12F3.1b 426 VPATTMGKIIASAAIMCGVLVLALPITIIVDN 457
                                       ***********************999999884 PP

>> F12F3.1d  CE37631	WBGene00001374	locus:exp-2	status:Confirmed	UniProt:Q5WRQ8	protein_id:CCD69346.1
   #    score  bias  c-Evalue  i-Evalue hmmfrom  hmm to    alifrom  ali to    envfrom  env to     acc
 ---   ------ ----- --------- --------- ------- -------    ------- -------    ------- -------    ----
   1 !   40.8   1.5   4.9e-13     7e-11     151     317 ..     288     468 ..     267     491 .. 0.69

  Alignments for each domain:
  == domain 1    score: 40.8 bits;  conditional E-value: 4.9e-13
  slo-PA(slowpoke)_FBpp0084064-aln 151 iffmvyffirfiaasdklwfmlemysfvdyftippsfvsiyldrtwiglrflralrl.mtvpdilqylnil...k.. 221
                                        ff v + +rf aa  kl f l+   +vd ++i p ++ + l    +  r lr lr  + v  il+ l ++   k  
                          F12F3.1d 288 AFFTVEYCLRFFAAPRKLRFALKPLNLVDLLAIVPFYLELLLTLCGVDDRKLRDLRWaFLVVRILRVLRVIriiKlg 364
                                       489************************************99976666666666665312333444333332000211 PP

  slo-PA(slowpoke)_FBpp0084064-aln 222 .tsssi........rlaqlvsifisvwlta....agiihllensgdplefknaqklsywtcvyflivtmstvgygdv 285
                                         ss +        r  + + ++  v lt     + +i++le+  +   f+     +yw c    ivtm+tvgygd 
                          F12F3.1d 365 rFSSGLqtfgmtlqRSQKQLQMMTIVLLTGvvffSTMIYFLEKDEEGTPFTSI-PAAYWWC----IVTMTTVGYGDA 436
                                       12333211111111222223333334444311127899****99998889865.6789999....7*********** PP

  slo-PA(slowpoke)_FBpp0084064-aln 286 ycetvlgrtflvffllvglaifassipeiiel 317
                                          t +g+ +    ++ g+ ++a  i  i++ 
                          F12F3.1d 437 VPATTMGKIIASAAIMCGVLVLALPITIIVDN 468
                                       ***********************999999884 PP

>> F12F3.1c  CE37630	WBGene00001374	locus:exp-2	status:Confirmed	UniProt:Q5WRQ7	protein_id:CCD69345.1
   #    score  bias  c-Evalue  i-Evalue hmmfrom  hmm to    alifrom  ali to    envfrom  env to     acc
 ---   ------ ----- --------- --------- ------- -------    ------- -------    ------- -------    ----
   1 !   40.7   1.5   5.1e-13   7.3e-11     151     317 ..     297     477 ..     276     500 .. 0.69

  Alignments for each domain:
  == domain 1    score: 40.7 bits;  conditional E-value: 5.1e-13
  slo-PA(slowpoke)_FBpp0084064-aln 151 iffmvyffirfiaasdklwfmlemysfvdyftippsfvsiyldrtwiglrflralrl.mtvpdilqylnil...k.. 221
                                        ff v + +rf aa  kl f l+   +vd ++i p ++ + l    +  r lr lr  + v  il+ l ++   k  
                          F12F3.1c 297 AFFTVEYCLRFFAAPRKLRFALKPLNLVDLLAIVPFYLELLLTLCGVDDRKLRDLRWaFLVVRILRVLRVIriiKlg 373
                                       489************************************99976666666666665312333444333332000211 PP

  slo-PA(slowpoke)_FBpp0084064-aln 222 .tsssi........rlaqlvsifisvwlta....agiihllensgdplefknaqklsywtcvyflivtmstvgygdv 285
                                         ss +        r  + + ++  v lt     + +i++le+  +   f+     +yw c    ivtm+tvgygd 
                          F12F3.1c 374 rFSSGLqtfgmtlqRSQKQLQMMTIVLLTGvvffSTMIYFLEKDEEGTPFTSI-PAAYWWC----IVTMTTVGYGDA 445
                                       12333211111111222223333334444311127899****99998889865.6789999....7*********** PP

  slo-PA(slowpoke)_FBpp0084064-aln 286 ycetvlgrtflvffllvglaifassipeiiel 317
                                          t +g+ +    ++ g+ ++a  i  i++ 
                          F12F3.1c 446 VPATTMGKIIASAAIMCGVLVLALPITIIVDN 477
                                       ***********************999999884 PP

>> R07A4.1  CE18123	WBGene00001202	locus:egl-36	potassium channel protein	status:Partially_confirmed	UniProt:O62350	prot
   #    score  bias  c-Evalue  i-Evalue hmmfrom  hmm to    alifrom  ali to    envfrom  env to     acc
 ---   ------ ----- --------- --------- ------- -------    ------- -------    ------- -------    ----
   1 !   29.0   1.7   1.9e-09   2.6e-07     132     317 ..     251     444 ..     245     478 .. 0.69

  Alignments for each domain:
  == domain 1    score: 29.0 bits;  conditional E-value: 1.9e-09
  slo-PA(slowpoke)_FBpp0084064-aln 132 ercqkwsnnitqqidlafniffmvyffirfiaasdklwfm...lemysfvdy..ftippsfvsiyldrtwiglrfl. 202
                                       er+      i  qi++  ni+f + ++irf+ +  k+ f+   l+m  +v    f     +v +  d     + fl 
                           R07A4.1 251 ERVSTEPLPIFGQIEMLCNIWFTLELIIRFVFCPSKIRFFkspLNMIDLVATlsFYADAMMVRVVEDEPKDVVEFLs 327
                                       555555666889*************************9974446666666641134455677777777665555551 PP

  slo-PA(slowpoke)_FBpp0084064-aln 203 ..ralrlmtvpdilqylnilkt...sssirlaqlvsifisvwltaagiihllensgdplefk.naqklsywtcvyfl 273
                                         r +rl+ + +  q l+il     +s+  l  lv  +i   +  a +++      + +e + n+q  s    +++ 
                           R07A4.1 328 miRIFRLFKLTQHHQGLQILIHtfrASAKELILLVFFLILGIVIFAALVY----YAEKMEANpNNQFQSIPLGLWWA 400
                                       11677777777777888887541213444455555544444444444444....45556655244555677788899 PP

  slo-PA(slowpoke)_FBpp0084064-aln 274 ivtmstvgygdvycetvlgrtflvffllvglaifassipeiiel 317
                                       i tm+tvgygd+  +t +gr    +  ++g+  +a  +p i+  
                           R07A4.1 401 ICTMTTVGYGDMTPHTSFGRLVGSLCAVMGVLTIALPVPVIVSN 444
                                       *********************99999999*99999999999865 PP

>> Y55F3C.3b  CE41067	WBGene00021948	locus:kvs-5	status:Partially_confirmed	UniProt:A5A8P9	protein_id:CCD70968.1
   #    score  bias  c-Evalue  i-Evalue hmmfrom  hmm to    alifrom  ali to    envfrom  env to     acc
 ---   ------ ----- --------- --------- ------- -------    ------- -------    ------- -------    ----
   1 !   28.9   4.3     2e-09   2.8e-07     147     314 ..     155     336 ..     137     351 .. 0.77

  Alignments for each domain:
  == domain 1    score: 28.9 bits;  conditional E-value: 2e-09
  slo-PA(slowpoke)_FBpp0084064-aln 147 lafniffmvyffirfiaasdklwfmlemysfvdyftippsfvsiyl.........dr....twiglrflralrlmtv 210
                                           i+f + + +rfi a  kl f  ++   +d ++i p +  + l          r    +++ +r+lr lr++ +
                         Y55F3C.3b 155 NVCVIYFSIEYAMRFIVAPRKLAFARQILNVIDLLSIAPFYFELLLwicgisgenVRkvrwAFLTVRLLRVLRVIRI 231
                                       55679**********************************998776533333332211221245788999****9999 PP

  slo-PA(slowpoke)_FBpp0084064-aln 211 pdilqy....ln.ilktsssirlaqlvsi.fisvwltaagiihllensgdplefknaqklsywtcvyflivtmstvg 281
                                         + ++     n  l    s +  q+v + +++v +  + +i++le      +f+     ++w cv    vtm+tvg
                         Y55F3C.3b 232 AKLGRFspglANfALTIRKSKKQMQMVGVvMMTVIIFFSTLIYFLERDEPGTKFTSI-PATFWWCV----VTMATVG 303
                                       998887322223134445666677888752578899999********9999999875.56788886....9****** PP

  slo-PA(slowpoke)_FBpp0084064-aln 282 ygdvycetvlgrtflvffllvglaifassipei 314
                                       ygd+   tv g+      ++ g+ ++a  i  +
                         Y55F3C.3b 304 YGDLVPVTVAGKLVGSGAIVCGVMVLALPITIM 336
                                       ***********9988888888888888766555 PP

>> Y55F3C.3a  CE29886	WBGene00021948	locus:kvs-5	status:Confirmed	UniProt:Q95XV8	protein_id:CCD70960.1
   #    score  bias  c-Evalue  i-Evalue hmmfrom  hmm to    alifrom  ali to    envfrom  env to     acc
 ---   ------ ----- --------- --------- ------- -------    ------- -------    ------- -------    ----
   1 !   27.2   4.4   6.3e-09   8.9e-07     148     314 ..     316     496 ..     303     510 .. 0.76

  Alignments for each domain:
  == domain 1    score: 27.2 bits;  conditional E-value: 6.3e-09
  slo-PA(slowpoke)_FBpp0084064-aln 148 afniffmvyffirfiaasdklwfmlemysfvdyftippsfvsiyl.........dr....twiglrflralrlmtvp 211
                                          i+f + + +rfi a  kl f  ++   +d ++i p +  + l          r    +++ +r+lr lr++ + 
                         Y55F3C.3a 316 VCVIYFSIEYAMRFIVAPRKLAFARQILNVIDLLSIAPFYFELLLwicgisgenVRkvrwAFLTVRLLRVLRVIRIA 392
                                       5679**********************************998776533333332211221245788999****99999 PP

  slo-PA(slowpoke)_FBpp0084064-aln 212 dilqy....ln.ilktsssirlaqlvsi.fisvwltaagiihllensgdplefknaqklsywtcvyflivtmstvgy 282
                                        + ++     n  l    s +  q+v + +++v +  + +i++le      +f+     ++w cv    vtm+tvgy
                         Y55F3C.3a 393 KLGRFspglANfALTIRKSKKQMQMVGVvMMTVIIFFSTLIYFLERDEPGTKFTSI-PATFWWCV----VTMATVGY 464
                                       98887322223134445666677888752578899999********9999999875.56788886....9******* PP

  slo-PA(slowpoke)_FBpp0084064-aln 283 gdvycetvlgrtflvffllvglaifassipei 314
                                       gd+   tv g+      ++ g+ ++a  i  +
                         Y55F3C.3a 465 GDLVPVTVAGKLVGSGAIVCGVMVLALPITIM 496
                                       **********9988888888888887766554 PP

>> C52B9.6  CE35710	WBGene00006680	locus:twk-28	status:Confirmed	UniProt:Q22940	protein_id:CCD65414.1
   #    score  bias  c-Evalue  i-Evalue hmmfrom  hmm to    alifrom  ali to    envfrom  env to     acc
 ---   ------ ----- --------- --------- ------- -------    ------- -------    ------- -------    ----
   1 !   10.9   0.1   0.00053     0.075     269     318 ..     171     220 ..     156     253 .. 0.85
   2 !   17.0   1.4   7.6e-06    0.0011     256     312 ..     306     362 ..     293     388 .. 0.84

  Alignments for each domain:
  == domain 1    score: 10.9 bits;  conditional E-value: 0.00053
  slo-PA(slowpoke)_FBpp0084064-aln 269 cvyflivtmstvgygdvycetvlgrtflvffllvglaifassipeiielv 318
                                        ++f    ++t+gyg++   tv gr   ++f l+g+ ++  +i +i +++
                           C52B9.6 171 SMFFAATVITTIGYGNLVPITVTGRVACIIFALLGIPLLLVTIADIGKFL 220
                                       578888899******************************99999997665 PP

  == domain 2    score: 17.0 bits;  conditional E-value: 7.6e-06
  slo-PA(slowpoke)_FBpp0084064-aln 256 lefknaqklsywtcvyflivtmstvgygdvycetvlgrtflvffllvglaifassip 312
                                       + f+  ++l y+ + yf  +tm+tvg+gd+  +  +   f + +++ gl++ + +i 
                           C52B9.6 306 FLFQSWEHLEYFEAFYFCFITMATVGFGDIVPNEQVYVFFTMAYIIFGLSLATMCID 362
                                       6689999************************99999999999999999999988874 PP

>> ZK1251.8  CE40540	WBGene00006664	locus:twk-9	potassium channel protein	status:Partially_confirmed	UniProt:Q23435	prot
   #    score  bias  c-Evalue  i-Evalue hmmfrom  hmm to    alifrom  ali to    envfrom  env to     acc
 ---   ------ ----- --------- --------- ------- -------    ------- -------    ------- -------    ----
   1 !   14.8   0.0   3.6e-05     0.005     250     306 ..     147     203 ..     141     216 .. 0.86
   2 !    9.8   0.0    0.0011      0.16     263     355 ..     340     432 ..     329     448 .. 0.82

  Alignments for each domain:
  == domain 1    score: 14.8 bits;  conditional E-value: 3.6e-05
  slo-PA(slowpoke)_FBpp0084064-aln 250 ensgdplefknaqklsywtcvyflivtmstvgygdvycetvlgrtflvffllvglai 306
                                       e+  d ++ + a+k s    v f    ++t+gyg v  et  gr fl+f+ ++g+ +
                          ZK1251.8 147 EEEKDVIDETPAEKWSIGNSVIFAFTVITTIGYGHVAPETFEGRLFLIFYGVIGVPF 203
                                       66678888888999999999********************************99865 PP

  == domain 2    score: 9.8 bits;  conditional E-value: 0.0011
  slo-PA(slowpoke)_FBpp0084064-aln 263 klsywtcvyflivtmstvgygdvycetvlgrtflvffllvglaifassipeiielvgsrskysgelkrergkrhivv 339
                                       ++ ++ ++yf  vt++t+g gd   ++     + ++++ +gla+ + +i    +l+ ++ +y g   ++ g+  +  
                          ZK1251.8 340 EMDFFKALYFNFVTLTTIGLGDFVPKSFDYLLITLIYIGIGLALTTMAIEIAADLL-KKLHYIGRKMENVGQAVVWF 415
                                       5778999****************9999988888889999*****999997777776.57789999888888887777 PP

  slo-PA(slowpoke)_FBpp0084064-aln 340 cg.hityesvshflkdf 355
                                        g ++t++s+ + l d 
                          ZK1251.8 416 GGkKMTMKSLVKHLGDQ 432
                                       76358888877776664 PP

>> ZK1321.2f  CE40295	WBGene00014261	locus:shk-1	status:Confirmed	UniProt:Q14V33	protein_id:CAK55179.1
   #    score  bias  c-Evalue  i-Evalue hmmfrom  hmm to    alifrom  ali to    envfrom  env to     acc
 ---   ------ ----- --------- --------- ------- -------    ------- -------    ------- -------    ----
   1 !   26.0   6.1   1.5e-08   2.1e-06     145     315 ..     228     407 ..     211     420 .. 0.76

  Alignments for each domain:
  == domain 1    score: 26.0 bits;  conditional E-value: 1.5e-08
  slo-PA(slowpoke)_FBpp0084064-aln 145 idlafniffmvyffirfiaasdklwfmlemysfvdyftippsfvsiyldrt.....wiglrflralrlmtvpdilqy 216
                                       i+l   ++f + +++rfi++  k+ f   +  ++d+ +i p fv  ++  t      + +  lr lrl+ v  +++ 
                         ZK1321.2f 228 IELMCILWFTIELILRFISCPCKVTFATSVLNIIDFVAIAPFFVNFFFADTsksnsSMSFAVLRVLRLVRVFRVFKL 304
                                       6777788999***********************************99876522222345556777777766666543 PP

  slo-PA(slowpoke)_FBpp0084064-aln 217 ......lnil.kt.sssirlaqlvsifisvwlt..aagiihllensgdplefknaqklsywtcvyflivtmstvgyg 283
                                             l+il kt  ss++   l+  f+++ l   a+g+   + + g+p    n++  s  +  +f++vtm+tvgyg
                         ZK1321.2f 305 srhsvgLQILgKTfRSSVQEFCLLIFFMAIALVlfASGM--YFAEQGEP----NSKFTSIPASFWFVLVTMTTVGYG 375
                                       222444788855535788888888888766654115555..45677888....4455555566669*********** PP

  slo-PA(slowpoke)_FBpp0084064-aln 284 dvycetvlgrtflvffllvglaifassipeii 315
                                       d+   + +g+    +  ++g+  +a  +p i+
                         ZK1321.2f 376 DLVPLSPFGKVVGGMCAMIGVLTLALPVPIIV 407
                                       **999999999999999999999998888776 PP

>> ZK1321.2a  CE32769	WBGene00014261	locus:shk-1	potassium channel protein	status:Confirmed	UniProt:Q09658	protein_id:CA
   #    score  bias  c-Evalue  i-Evalue hmmfrom  hmm to    alifrom  ali to    envfrom  env to     acc
 ---   ------ ----- --------- --------- ------- -------    ------- -------    ------- -------    ----
   1 !   25.9   6.0   1.6e-08   2.3e-06     145     315 ..     274     453 ..     257     465 .. 0.76

  Alignments for each domain:
  == domain 1    score: 25.9 bits;  conditional E-value: 1.6e-08
  slo-PA(slowpoke)_FBpp0084064-aln 145 idlafniffmvyffirfiaasdklwfmlemysfvdyftippsfvsiyldrt.....wiglrflralrlmtvpdilqy 216
                                       i+l   ++f + +++rfi++  k+ f   +  ++d+ +i p fv  ++  t      + +  lr lrl+ v  +++ 
                         ZK1321.2a 274 IELMCILWFTIELILRFISCPCKVTFATSVLNIIDFVAIAPFFVNFFFADTsksnsSMSFAVLRVLRLVRVFRVFKL 350
                                       6777788999***********************************99876522222345556777777766666543 PP

  slo-PA(slowpoke)_FBpp0084064-aln 217 ......lnil.kt.sssirlaqlvsifisvwlt..aagiihllensgdplefknaqklsywtcvyflivtmstvgyg 283
                                             l+il kt  ss++   l+  f+++ l   a+g+   + + g+p    n++  s  +  +f++vtm+tvgyg
                         ZK1321.2a 351 srhsvgLQILgKTfRSSVQEFCLLIFFMAIALVlfASGM--YFAEQGEP----NSKFTSIPASFWFVLVTMTTVGYG 421
                                       222444788855535788888888888766654115555..45677888....4455555566669*********** PP

  slo-PA(slowpoke)_FBpp0084064-aln 284 dvycetvlgrtflvffllvglaifassipeii 315
                                       d+   + +g+    +  ++g+  +a  +p i+
                         ZK1321.2a 422 DLVPLSPFGKVVGGMCAMIGVLTLALPVPIIV 453
                                       **999999999999999999999988888776 PP

>> ZK1321.2e  CE36966	WBGene00014261	locus:shk-1	status:Confirmed	UniProt:Q6BEV2	protein_id:CAH04712.1
   #    score  bias  c-Evalue  i-Evalue hmmfrom  hmm to    alifrom  ali to    envfrom  env to     acc
 ---   ------ ----- --------- --------- ------- -------    ------- -------    ------- -------    ----
   1 !   25.9   6.1   1.6e-08   2.2e-06     145     315 ..     241     420 ..     224     433 .. 0.76

  Alignments for each domain:
  == domain 1    score: 25.9 bits;  conditional E-value: 1.6e-08
  slo-PA(slowpoke)_FBpp0084064-aln 145 idlafniffmvyffirfiaasdklwfmlemysfvdyftippsfvsiyldrt.....wiglrflralrlmtvpdilqy 216
                                       i+l   ++f + +++rfi++  k+ f   +  ++d+ +i p fv  ++  t      + +  lr lrl+ v  +++ 
                         ZK1321.2e 241 IELMCILWFTIELILRFISCPCKVTFATSVLNIIDFVAIAPFFVNFFFADTsksnsSMSFAVLRVLRLVRVFRVFKL 317
                                       6777788999***********************************99876522222345556777777766666543 PP

  slo-PA(slowpoke)_FBpp0084064-aln 217 ......lnil.kt.sssirlaqlvsifisvwlt..aagiihllensgdplefknaqklsywtcvyflivtmstvgyg 283
                                             l+il kt  ss++   l+  f+++ l   a+g+   + + g+p    n++  s  +  +f++vtm+tvgyg
                         ZK1321.2e 318 srhsvgLQILgKTfRSSVQEFCLLIFFMAIALVlfASGM--YFAEQGEP----NSKFTSIPASFWFVLVTMTTVGYG 388
                                       222444788855535788888888888766654115555..45677888....4455555566669*********** PP

  slo-PA(slowpoke)_FBpp0084064-aln 284 dvycetvlgrtflvffllvglaifassipeii 315
                                       d+   + +g+    +  ++g+  +a  +p i+
                         ZK1321.2e 389 DLVPLSPFGKVVGGMCAMIGVLTLALPVPIIV 420
                                       **999999999999999999999998888776 PP

>> ZK1321.2d  CE32772	WBGene00014261	locus:shk-1	status:Partially_confirmed	UniProt:Q8I4A9	protein_id:CAD57717.1
   #    score  bias  c-Evalue  i-Evalue hmmfrom  hmm to    alifrom  ali to    envfrom  env to     acc
 ---   ------ ----- --------- --------- ------- -------    ------- -------    ------- -------    ----
   1 !   25.7   6.0   1.7e-08   2.5e-06     145     315 ..     294     473 ..     277     485 .. 0.76

  Alignments for each domain:
  == domain 1    score: 25.7 bits;  conditional E-value: 1.7e-08
  slo-PA(slowpoke)_FBpp0084064-aln 145 idlafniffmvyffirfiaasdklwfmlemysfvdyftippsfvsiyldrt.....wiglrflralrlmtvpdilqy 216
                                       i+l   ++f + +++rfi++  k+ f   +  ++d+ +i p fv  ++  t      + +  lr lrl+ v  +++ 
                         ZK1321.2d 294 IELMCILWFTIELILRFISCPCKVTFATSVLNIIDFVAIAPFFVNFFFADTsksnsSMSFAVLRVLRLVRVFRVFKL 370
                                       6777788999***********************************99876522222345556777777766666543 PP

  slo-PA(slowpoke)_FBpp0084064-aln 217 ......lnil.kt.sssirlaqlvsifisvwlt..aagiihllensgdplefknaqklsywtcvyflivtmstvgyg 283
                                             l+il kt  ss++   l+  f+++ l   a+g+   + + g+p    n++  s  +  +f++vtm+tvgyg
                         ZK1321.2d 371 srhsvgLQILgKTfRSSVQEFCLLIFFMAIALVlfASGM--YFAEQGEP----NSKFTSIPASFWFVLVTMTTVGYG 441
                                       222444788855535788888888888766654115555..45677888....4455555566669*********** PP

  slo-PA(slowpoke)_FBpp0084064-aln 284 dvycetvlgrtflvffllvglaifassipeii 315
                                       d+   + +g+    +  ++g+  +a  +p i+
                         ZK1321.2d 442 DLVPLSPFGKVVGGMCAMIGVLTLALPVPIIV 473
                                       **999999999999999999999888888776 PP

>> ZK1321.2b  CE32770	WBGene00014261	locus:shk-1	status:Confirmed	UniProt:Q8I4B1	protein_id:CAD57715.1
   #    score  bias  c-Evalue  i-Evalue hmmfrom  hmm to    alifrom  ali to    envfrom  env to     acc
 ---   ------ ----- --------- --------- ------- -------    ------- -------    ------- -------    ----
   1 !   25.6   6.0   1.9e-08   2.7e-06     145     315 ..     317     496 ..     300     508 .. 0.76

  Alignments for each domain:
  == domain 1    score: 25.6 bits;  conditional E-value: 1.9e-08
  slo-PA(slowpoke)_FBpp0084064-aln 145 idlafniffmvyffirfiaasdklwfmlemysfvdyftippsfvsiyldrt.....wiglrflralrlmtvpdilqy 216
                                       i+l   ++f + +++rfi++  k+ f   +  ++d+ +i p fv  ++  t      + +  lr lrl+ v  +++ 
                         ZK1321.2b 317 IELMCILWFTIELILRFISCPCKVTFATSVLNIIDFVAIAPFFVNFFFADTsksnsSMSFAVLRVLRLVRVFRVFKL 393
                                       6777788999***********************************99876522222345556777777766666543 PP

  slo-PA(slowpoke)_FBpp0084064-aln 217 ......lnil.kt.sssirlaqlvsifisvwlt..aagiihllensgdplefknaqklsywtcvyflivtmstvgyg 283
                                             l+il kt  ss++   l+  f+++ l   a+g+   + + g+p    n++  s  +  +f++vtm+tvgyg
                         ZK1321.2b 394 srhsvgLQILgKTfRSSVQEFCLLIFFMAIALVlfASGM--YFAEQGEP----NSKFTSIPASFWFVLVTMTTVGYG 464
                                       222444788855535788888888888766654115555..45677888....4455555566669*********** PP

  slo-PA(slowpoke)_FBpp0084064-aln 284 dvycetvlgrtflvffllvglaifassipeii 315
                                       d+   + +g+    +  ++g+  +a  +p i+
                         ZK1321.2b 465 DLVPLSPFGKVVGGMCAMIGVLTLALPVPIIV 496
                                       **999999999999999999999888888776 PP

>> ZK1321.2c  CE32771	WBGene00014261	locus:shk-1	status:Partially_confirmed	UniProt:Q8I4B0	protein_id:CAD57716.1
   #    score  bias  c-Evalue  i-Evalue hmmfrom  hmm to    alifrom  ali to    envfrom  env to     acc
 ---   ------ ----- --------- --------- ------- -------    ------- -------    ------- -------    ----
   1 !   25.5   6.0     2e-08   2.8e-06     145     315 ..     329     508 ..     312     520 .. 0.76

  Alignments for each domain:
  == domain 1    score: 25.5 bits;  conditional E-value: 2e-08
  slo-PA(slowpoke)_FBpp0084064-aln 145 idlafniffmvyffirfiaasdklwfmlemysfvdyftippsfvsiyldrt.....wiglrflralrlmtvpdilqy 216
                                       i+l   ++f + +++rfi++  k+ f   +  ++d+ +i p fv  ++  t      + +  lr lrl+ v  +++ 
                         ZK1321.2c 329 IELMCILWFTIELILRFISCPCKVTFATSVLNIIDFVAIAPFFVNFFFADTsksnsSMSFAVLRVLRLVRVFRVFKL 405
                                       6777788999***********************************99876522222345556777777766666543 PP

  slo-PA(slowpoke)_FBpp0084064-aln 217 ......lnil.kt.sssirlaqlvsifisvwlt..aagiihllensgdplefknaqklsywtcvyflivtmstvgyg 283
                                             l+il kt  ss++   l+  f+++ l   a+g+   + + g+p    n++  s  +  +f++vtm+tvgyg
                         ZK1321.2c 406 srhsvgLQILgKTfRSSVQEFCLLIFFMAIALVlfASGM--YFAEQGEP----NSKFTSIPASFWFVLVTMTTVGYG 476
                                       222444788855535788888888888766654115555..45677888....4455555566669*********** PP

  slo-PA(slowpoke)_FBpp0084064-aln 284 dvycetvlgrtflvffllvglaifassipeii 315
                                       d+   + +g+    +  ++g+  +a  +p i+
                         ZK1321.2c 477 DLVPLSPFGKVVGGMCAMIGVLTLALPVPIIV 508
                                       **999999999999999999999888888776 PP

>> C32C4.1g  CE45168	WBGene00007862	status:Partially_confirmed	UniProt:D9N133	protein_id:CBO22680.1
   #    score  bias  c-Evalue  i-Evalue hmmfrom  hmm to    alifrom  ali to    envfrom  env to     acc
 ---   ------ ----- --------- --------- ------- -------    ------- -------    ------- -------    ----
   1 !   23.8   3.8   6.6e-08   9.3e-06     152     323 ..     303     487 ..     294     503 .. 0.79

  Alignments for each domain:
  == domain 1    score: 23.8 bits;  conditional E-value: 6.6e-08
  slo-PA(slowpoke)_FBpp0084064-aln 152 ffmvyffirfiaasdklwfmlemysfvdyftippsfvsiyl......dr......twiglrflralrlmtvpdilqy 216
                                       +f   +++rf     k  f+ +   ++d  ti p ++ i l       r      + + +r lr lr+  v  + +y
                          C32C4.1g 303 WFTFEYLVRFTIYPRKRQFVKKTLNIIDLSTILPFYLEICLplfgveSRlkeftgAMLVVRVLRVLRMARVFKLARY 379
                                       56778999**99999*******************9999987333333122222113566899*************** PP

  slo-PA(slowpoke)_FBpp0084064-aln 217 lnilkt.....sssirlaqlvsif.isvwltaagiihllensgdplefknaqklsywtcvyflivtmstvgygdvyc 287
                                          l+t      ssi    ++s+f i+  +  + i++ le+     +f        w c    +vtm+tvgygd   
                          C32C4.1g 380 STSLQTfghtlQSSITELSMLSMFlITGIVFFSTIMYYLEKDEPHTDFYSIPAGC-WWC----VVTMATVGYGDAKP 451
                                       99999855555578877677777625666778899999**999999998766544.445....59************ PP

  slo-PA(slowpoke)_FBpp0084064-aln 288 etvlgrtflvffllvglaifassipeiielvgsrsk 323
                                        t lg+       + g+ ++a  i  i+e   + ++
                          C32C4.1g 452 VTTLGKLVATSTSICGIIVLAFPISMIVEKFATAQQ 487
                                       ****************************98877665 PP

>> C32C4.1c  CE44797	WBGene00007862	status:Partially_confirmed	UniProt:D5MCS0	protein_id:CBL43414.1
   #    score  bias  c-Evalue  i-Evalue hmmfrom  hmm to    alifrom  ali to    envfrom  env to     acc
 ---   ------ ----- --------- --------- ------- -------    ------- -------    ------- -------    ----
   1 !   23.6   3.8   7.5e-08   1.1e-05     152     322 ..     270     453 ..     261     468 .. 0.80

  Alignments for each domain:
  == domain 1    score: 23.6 bits;  conditional E-value: 7.5e-08
  slo-PA(slowpoke)_FBpp0084064-aln 152 ffmvyffirfiaasdklwfmlemysfvdyftippsfvsiyl......dr......twiglrflralrlmtvpdilqy 216
                                       +f   +++rf     k  f+ +   ++d  ti p ++ i l       r      + + +r lr lr+  v  + +y
                          C32C4.1c 270 WFTFEYLVRFTIYPRKRQFVKKTLNIIDLSTILPFYLEICLplfgveSRlkeftgAMLVVRVLRVLRMARVFKLARY 346
                                       56778999**99999*******************9999987333333122222113566899*************** PP

  slo-PA(slowpoke)_FBpp0084064-aln 217 lnilkt.....sssirlaqlvsif.isvwltaagiihllensgdplefknaqklsywtcvyflivtmstvgygdvyc 287
                                          l+t      ssi    ++s+f i+  +  + i++ le+     +f        w c    +vtm+tvgygd   
                          C32C4.1c 347 STSLQTfghtlQSSITELSMLSMFlITGIVFFSTIMYYLEKDEPHTDFYSIPAGC-WWC----VVTMATVGYGDAKP 418
                                       99999855555578877677777625666778899999**999999998766544.445....59************ PP

  slo-PA(slowpoke)_FBpp0084064-aln 288 etvlgrtflvffllvglaifassipeiielvgsrs 322
                                        t lg+       + g+ ++a  i  i+e   + +
                          C32C4.1c 419 VTTLGKLVATSTSICGIIVLAFPISMIVEKFATAQ 453
                                       ***************************99887765 PP

>> C32C4.1e  CE45141	WBGene00007862	status:Partially_confirmed	UniProt:D9N131	protein_id:CBO22678.1
   #    score  bias  c-Evalue  i-Evalue hmmfrom  hmm to    alifrom  ali to    envfrom  env to     acc
 ---   ------ ----- --------- --------- ------- -------    ------- -------    ------- -------    ----
   1 !   23.5   3.8   8.3e-08   1.2e-05     152     322 ..     297     480 ..     288     495 .. 0.80

  Alignments for each domain:
  == domain 1    score: 23.5 bits;  conditional E-value: 8.3e-08
  slo-PA(slowpoke)_FBpp0084064-aln 152 ffmvyffirfiaasdklwfmlemysfvdyftippsfvsiyl......dr......twiglrflralrlmtvpdilqy 216
                                       +f   +++rf     k  f+ +   ++d  ti p ++ i l       r      + + +r lr lr+  v  + +y
                          C32C4.1e 297 WFTFEYLVRFTIYPRKRQFVKKTLNIIDLSTILPFYLEICLplfgveSRlkeftgAMLVVRVLRVLRMARVFKLARY 373
                                       56778999**99999*******************9999987333333122222113566899*************** PP

  slo-PA(slowpoke)_FBpp0084064-aln 217 lnilkt.....sssirlaqlvsif.isvwltaagiihllensgdplefknaqklsywtcvyflivtmstvgygdvyc 287
                                          l+t      ssi    ++s+f i+  +  + i++ le+     +f        w c    +vtm+tvgygd   
                          C32C4.1e 374 STSLQTfghtlQSSITELSMLSMFlITGIVFFSTIMYYLEKDEPHTDFYSIPAGC-WWC----VVTMATVGYGDAKP 445
                                       99999855555578877677777625666778899999**999999998766544.445....59************ PP

  slo-PA(slowpoke)_FBpp0084064-aln 288 etvlgrtflvffllvglaifassipeiielvgsrs 322
                                        t lg+       + g+ ++a  i  i+e   + +
                          C32C4.1e 446 VTTLGKLVATSTSICGIIVLAFPISMIVEKFATAQ 480
                                       ***************************99887765 PP

>> C32C4.1a  CE37877	WBGene00007862	potassium channel	status:Partially_confirmed	UniProt:Q18351	protein_id:CAA98109.3
   #    score  bias  c-Evalue  i-Evalue hmmfrom  hmm to    alifrom  ali to    envfrom  env to     acc
 ---   ------ ----- --------- --------- ------- -------    ------- -------    ------- -------    ----
   1 !   23.5   3.8   8.5e-08   1.2e-05     152     322 ..     303     486 ..     294     501 .. 0.80

  Alignments for each domain:
  == domain 1    score: 23.5 bits;  conditional E-value: 8.5e-08
  slo-PA(slowpoke)_FBpp0084064-aln 152 ffmvyffirfiaasdklwfmlemysfvdyftippsfvsiyl......dr......twiglrflralrlmtvpdilqy 216
                                       +f   +++rf     k  f+ +   ++d  ti p ++ i l       r      + + +r lr lr+  v  + +y
                          C32C4.1a 303 WFTFEYLVRFTIYPRKRQFVKKTLNIIDLSTILPFYLEICLplfgveSRlkeftgAMLVVRVLRVLRMARVFKLARY 379
                                       56778999**99999*******************9999987333333122222113566899*************** PP

  slo-PA(slowpoke)_FBpp0084064-aln 217 lnilkt.....sssirlaqlvsif.isvwltaagiihllensgdplefknaqklsywtcvyflivtmstvgygdvyc 287
                                          l+t      ssi    ++s+f i+  +  + i++ le+     +f        w c    +vtm+tvgygd   
                          C32C4.1a 380 STSLQTfghtlQSSITELSMLSMFlITGIVFFSTIMYYLEKDEPHTDFYSIPAGC-WWC----VVTMATVGYGDAKP 451
                                       99999855555578877677777625666778899999**999999998766544.445....59************ PP

  slo-PA(slowpoke)_FBpp0084064-aln 288 etvlgrtflvffllvglaifassipeiielvgsrs 322
                                        t lg+       + g+ ++a  i  i+e   + +
                          C32C4.1a 452 VTTLGKLVATSTSICGIIVLAFPISMIVEKFATAQ 486
                                       ***************************99887765 PP

>> C32C4.1f  CE45209	WBGene00007862	status:Partially_confirmed	UniProt:D9N132	protein_id:CBO22679.1
   #    score  bias  c-Evalue  i-Evalue hmmfrom  hmm to    alifrom  ali to    envfrom  env to     acc
 ---   ------ ----- --------- --------- ------- -------    ------- -------    ------- -------    ----
   1 !   23.4   3.8   8.7e-08   1.2e-05     152     322 ..     309     492 ..     300     507 .. 0.80

  Alignments for each domain:
  == domain 1    score: 23.4 bits;  conditional E-value: 8.7e-08
  slo-PA(slowpoke)_FBpp0084064-aln 152 ffmvyffirfiaasdklwfmlemysfvdyftippsfvsiyl......dr......twiglrflralrlmtvpdilqy 216
                                       +f   +++rf     k  f+ +   ++d  ti p ++ i l       r      + + +r lr lr+  v  + +y
                          C32C4.1f 309 WFTFEYLVRFTIYPRKRQFVKKTLNIIDLSTILPFYLEICLplfgveSRlkeftgAMLVVRVLRVLRMARVFKLARY 385
                                       567789999*99999*******************9999987333333122222113566899*************** PP

  slo-PA(slowpoke)_FBpp0084064-aln 217 lnilkt.....sssirlaqlvsif.isvwltaagiihllensgdplefknaqklsywtcvyflivtmstvgygdvyc 287
                                          l+t      ssi    ++s+f i+  +  + i++ le+     +f        w c    +vtm+tvgygd   
                          C32C4.1f 386 STSLQTfghtlQSSITELSMLSMFlITGIVFFSTIMYYLEKDEPHTDFYSIPAGC-WWC----VVTMATVGYGDAKP 457
                                       99999855555578877677777625666778899999**999999998766544.445....59************ PP

  slo-PA(slowpoke)_FBpp0084064-aln 288 etvlgrtflvffllvglaifassipeiielvgsrs 322
                                        t lg+       + g+ ++a  i  i+e   + +
                          C32C4.1f 458 VTTLGKLVATSTSICGIIVLAFPISMIVEKFATAQ 492
                                       ***************************99887765 PP

>> C32C4.1d  CE45157	WBGene00007862	status:Partially_confirmed	UniProt:D9N130	protein_id:CBO22674.1
   #    score  bias  c-Evalue  i-Evalue hmmfrom  hmm to    alifrom  ali to    envfrom  env to     acc
 ---   ------ ----- --------- --------- ------- -------    ------- -------    ------- -------    ----
   1 !   23.2   3.8     1e-07   1.4e-05     152     322 ..     349     532 ..     340     547 .. 0.80

  Alignments for each domain:
  == domain 1    score: 23.2 bits;  conditional E-value: 1e-07
  slo-PA(slowpoke)_FBpp0084064-aln 152 ffmvyffirfiaasdklwfmlemysfvdyftippsfvsiyl......dr......twiglrflralrlmtvpdilqy 216
                                       +f   +++rf     k  f+ +   ++d  ti p ++ i l       r      + + +r lr lr+  v  + +y
                          C32C4.1d 349 WFTFEYLVRFTIYPRKRQFVKKTLNIIDLSTILPFYLEICLplfgveSRlkeftgAMLVVRVLRVLRMARVFKLARY 425
                                       56778999999999999*****************9999987333333122222113566899*************** PP

  slo-PA(slowpoke)_FBpp0084064-aln 217 lnilkt.....sssirlaqlvsif.isvwltaagiihllensgdplefknaqklsywtcvyflivtmstvgygdvyc 287
                                          l+t      ssi    ++s+f i+  +  + i++ le+     +f        w c    +vtm+tvgygd   
                          C32C4.1d 426 STSLQTfghtlQSSITELSMLSMFlITGIVFFSTIMYYLEKDEPHTDFYSIPAGC-WWC----VVTMATVGYGDAKP 497
                                       99999855555578877677777625666778899999**999999998766544.445....59************ PP

  slo-PA(slowpoke)_FBpp0084064-aln 288 etvlgrtflvffllvglaifassipeiielvgsrs 322
                                        t lg+       + g+ ++a  i  i+e   + +
                          C32C4.1d 498 VTTLGKLVATSTSICGIIVLAFPISMIVEKFATAQ 532
                                       ***************************99887765 PP

>> F29F11.4  CE37366	WBGene00006667	locus:twk-12	potassium channel protein like	status:Partially_confirmed	UniProt:Q1990
   #    score  bias  c-Evalue  i-Evalue hmmfrom  hmm to    alifrom  ali to    envfrom  env to     acc
 ---   ------ ----- --------- --------- ------- -------    ------- -------    ------- -------    ----
   1 ?   -0.1   0.0       1.1   1.5e+02     267     308 ..     114     156 ..      93     176 .. 0.81
   2 !   21.1   0.2   4.4e-07   6.1e-05     266     320 ..     270     324 ..     263     344 .. 0.84

  Alignments for each domain:
  == domain 1    score: -0.1 bits;  conditional E-value: 1.1
  slo-PA(slowpoke)_FBpp0084064-aln 267 wtcvyflivt.mstvgygdvycetvlgrtflvffllvglaifa 308
                                       wt   f      +t+gyg    +t  gr   +f+ l g+  f 
                          F29F11.4 114 WTGAMFYAGQlYTTIGYGYPTTKTDEGRICTIFYALFGIPCFL 156
                                       77666665541589************************98875 PP

  == domain 2    score: 21.1 bits;  conditional E-value: 4.4e-07
  slo-PA(slowpoke)_FBpp0084064-aln 266 ywtcvyflivtmstvgygdvycetvlgrtflvffllvglaifassipeiielvgs 320
                                       + ++vyf+iv++stvg gd+  +t     f  +++lvgla+++ +   i + v +
                          F29F11.4 270 FSSAVYFFIVSISTVGLGDMLFRTPDMMVFNFLLILVGLALLSMCFELITDRVAK 324
                                       5578*********************9999*999************9998888764 PP

>> F44A2.2  CE35307	WBGene00018402	locus:kvs-3	potassium channel protein	status:Confirmed	UniProt:Q20381	protein_id:CCD7
   #    score  bias  c-Evalue  i-Evalue hmmfrom  hmm to    alifrom  ali to    envfrom  env to     acc
 ---   ------ ----- --------- --------- ------- -------    ------- -------    ------- -------    ----
   1 !   23.0   0.9   1.1e-07   1.6e-05     131     333 ..     207     420 ..     179     429 .. 0.67

  Alignments for each domain:
  == domain 1    score: 23.0 bits;  conditional E-value: 1.1e-07
  slo-PA(slowpoke)_FBpp0084064-aln 131 vercqkwsnnitqqidlafniffmvyffirfiaasdklwfmlemysfvdyftippsfvsiyldrtwi.....glrfl 202
                                       ++  +k  + +   ++l   ++f   ++ r++    k  f+      +d +t+ p ++  + +  w+      +  +
                           F44A2.2 207 LQDENKEPHYLLHWLELLCMVYFTFEYLARLLVNPKKAEFIRSPLNVIDLLTVLPFMIEAFNELQWMkefrgAMLVV 283
                                       55555556666677788888999999999*************************************84333223345 PP

  slo-PA(slowpoke)_FBpp0084064-aln 203 ralrlmtvpdilq...ylnilktsss.ir.laqlvsifisvwltaagiihllensgdplefknaqk..lsywtcvyf 272
                                       r +rl  v  i++   y   l++    ++  a  +s ++ ++l  +gi  l+  +   +e +++++   s  ++ ++
                           F44A2.2 284 RVMRLARVARIFKlarYSTGLRAFGEtMKkSAAELS-MLGMFL-VTGI-MLFSTAIYFFERDEPNSkfYSIPAACWW 357
                                       666666665554311144444443220220122222.223333.3343.4566666666666555511444567788 PP

  slo-PA(slowpoke)_FBpp0084064-aln 273 livtmstvgygdvycetvlgrtflvffllvglaifassipeiielvgsr.sky.sgelkrerg 333
                                        ++tm+tvgygd+   t  g+    +  + g+ ++a  i  ii+        + +g+  +e+g
                           F44A2.2 358 CVITMTTVGYGDLVPITAGGKVVAALASVCGIIVLAFPISMIIDKFAEStGGWsGGDGDEEQG 420
                                       899****************************************98764313441445555555 PP

>> F22B7.7  CE37508	WBGene00006662	locus:twk-7	Potassium channel protein	status:Partially_confirmed	UniProt:P34410	prote
   #    score  bias  c-Evalue  i-Evalue hmmfrom  hmm to    alifrom  ali to    envfrom  env to     acc
 ---   ------ ----- --------- --------- ------- -------    ------- -------    ------- -------    ----
   1 !    9.8   0.1    0.0012      0.16     264     317 ..     265     318 ..     252     363 .. 0.74
   2 !   14.9   0.7   3.3e-05    0.0047     262     344 ..     393     475 ..     376     507 .. 0.75

  Alignments for each domain:
  == domain 1    score: 9.8 bits;  conditional E-value: 0.0012
  slo-PA(slowpoke)_FBpp0084064-aln 264 lsywtcvyflivtmstvgygdvycetvlgrtflvffllvglaifassipeiiel 317
                                        ++ + ++f +  ++t+gyg+    t +gr + ++f l+g+ +   +i ++ ++
                           F22B7.7 265 WTFSSSIFFAVTVVTTIGYGNPVPVTNIGRIWCILFSLLGIPLTLVTIADLGKF 318
                                       34555789999999**************************99988888776554 PP

  == domain 2    score: 14.9 bits;  conditional E-value: 3.3e-05
  slo-PA(slowpoke)_FBpp0084064-aln 262 qklsywtcvyflivtmstvgygdvycetvlgrtflvffllvglaifassipei.ielvgsrskysgelkrergkrhi 337
                                       +  s++t  y+  +tm+tvg+gd++ +      ++++++++glai + +i  + ++ +  + +y g   ++      
                           F22B7.7 393 EPWSFFTSFYWSFITMTTVGFGDLMPRRDGYMYIILLYIILGLAITTMCIDLVgVQYI-RKIHYFGRKIQDARSALA 468
                                       56799*******************99987666666789999******99865523333.344566655555555555 PP

  slo-PA(slowpoke)_FBpp0084064-aln 338 vvcghit 344
                                       vv g++ 
                           F22B7.7 469 VVGGKVV 475
                                       6666665 PP

>> T01B4.1  CE43241	WBGene00006674	locus:twk-21	potassium channel protein	status:Partially_confirmed	UniProt:Q22042	prot
   #    score  bias  c-Evalue  i-Evalue hmmfrom  hmm to    alifrom  ali to    envfrom  env to     acc
 ---   ------ ----- --------- --------- ------- -------    ------- -------    ------- -------    ----
   1 !   16.2   0.0   1.3e-05    0.0018     264     313 ..     221     270 ..     214     326 .. 0.88
   2 !   13.8   0.3   6.8e-05    0.0096     265     320 ..     356     411 ..     347     429 .. 0.79

  Alignments for each domain:
  == domain 1    score: 16.2 bits;  conditional E-value: 1.3e-05
  slo-PA(slowpoke)_FBpp0084064-aln 264 lsywtcvyflivtmstvgygdvycetvlgrtflvffllvglaifassipe 313
                                         +w  v+f    ++t+gyg++ c+t lgr   +++ ++g+ ++   + +
                           T01B4.1 221 WDFWNSVFFSATIFTTIGYGNLACKTNLGRIATIIYGMIGIPLMLFVLKN 270
                                       579***********************************999877655555 PP

  == domain 2    score: 13.8 bits;  conditional E-value: 6.8e-05
  slo-PA(slowpoke)_FBpp0084064-aln 265 sywtcvyflivtmstvgygdvycetvlgrtflvffllvglaifassipeiielvgs 320
                                        + t+ yf+ v++st+g+gd+  +       l  + ++gla+fa     + e v +
                           T01B4.1 356 DFLTAFYFFFVSLSTIGFGDIVPDHPRTACALFVLYFIGLALFAMVYAILQERVEN 411
                                       67899*****************9987777777777789******887666666655 PP

>> C33D12.3  CE04766	WBGene00006679	locus:twk-26	status:Confirmed	UniProt:Q21467	protein_id:CCD66472.1
   #    score  bias  c-Evalue  i-Evalue hmmfrom  hmm to    alifrom  ali to    envfrom  env to     acc
 ---   ------ ----- --------- --------- ------- -------    ------- -------    ------- -------    ----
   1 !   18.7   0.7   2.4e-06   0.00033     226     314 ..     148     235 ..     130     244 .. 0.72
   2 !    8.0   0.7    0.0039      0.55     260     308 ..     300     348 ..     251     359 .. 0.80

  Alignments for each domain:
  == domain 1    score: 18.7 bits;  conditional E-value: 2.4e-06
  slo-PA(slowpoke)_FBpp0084064-aln 226 irlaqlvsifisvwltaagiihl.lensgdplefknaqklsywtcvyflivt.mstvgygdvycetvlgrtflvffl 300
                                        +la+l+  +    l a g  h  +    + l+    + + y++   f  +t +st+gyg + c+tv grt+ +++ 
                          C33D12.3 148 NKLAKLIKRYYKTMLEAEGRFHGsVWHKAENLD---MHLMWYFSSATFYSMTlFSTIGYGTISCQTVWGRTLSMIYA 221
                                       567777777777777777777741333344444...455667776666555527*********************** PP

  slo-PA(slowpoke)_FBpp0084064-aln 301 lvglaifassipei 314
                                        +gl i+   + +i
                          C33D12.3 222 SIGLPIMLVVLGDI 235
                                       ****9988777666 PP

  == domain 2    score: 8.0 bits;  conditional E-value: 0.0039
  slo-PA(slowpoke)_FBpp0084064-aln 260 naqklsywtcvyflivtmstvgygdvycetvlgrtflvffllvglaifa 308
                                       n+  + ++ + yf  ++++t+g gdv+   +    fl   +l+gla+++
                          C33D12.3 300 NKPGIGFFDAFYFTFISLTTIGLGDVMPYNIQYSPFLAAAFLLGLALIS 348
                                       555688999*************************************975 PP

>> C40C9.1  CE24839	WBGene00006673	locus:twk-20	potassium channel protein	status:Confirmed	UniProt:O76790	protein_id:CAB
   #    score  bias  c-Evalue  i-Evalue hmmfrom  hmm to    alifrom  ali to    envfrom  env to     acc
 ---   ------ ----- --------- --------- ------- -------    ------- -------    ------- -------    ----
   1 !   11.0   0.1    0.0005      0.07     264     316 ..      81     133 ..      62     157 .. 0.75
   2 !   14.2   1.1   5.2e-05    0.0074     256     313 ..     183     248 ..     165     268 .. 0.74

  Alignments for each domain:
  == domain 1    score: 11.0 bits;  conditional E-value: 0.0005
  slo-PA(slowpoke)_FBpp0084064-aln 264 lsywtcvyflivtmstvgygdvycetvlgrtflvffllvglaifassipeiie 316
                                         +  + yf  v ++tvgyg     t  g+ f ++f l g+ +       i e
                           C40C9.1  81 WQFAGAFYFATVVITTVGYGHSAPSTNAGKLFCMIFALFGVPMGLIMFQSIGE 133
                                       4556789*************************999999876554433333333 PP

  == domain 2    score: 14.2 bits;  conditional E-value: 5.2e-05
  slo-PA(slowpoke)_FBpp0084064-aln 256 lefknaqklsywtcvyflivtmstvgygdvy....cetvlgrtflvf....fllvglaifassipe 313
                                       + f+  +k s + + yf ++t+st+g+gd+     ++++  + + vf    f+l+gla+f++++  
                           C40C9.1 183 YMFHTIEKWSIFDAYYFCMITFSTIGFGDLVplqqVNALQDQPLYVFatimFILIGLAVFSACVNL 248
                                       4588889999999****************76322133444555555444449***********975 PP

>> F14F11.1h  CE35858	WBGene00008819	locus:shw-1	status:Partially_confirmed	UniProt:Q7JM92	protein_id:CAE48498.1
   #    score  bias  c-Evalue  i-Evalue hmmfrom  hmm to    alifrom  ali to    envfrom  env to     acc
 ---   ------ ----- --------- --------- ------- -------    ------- -------    ------- -------    ----
   1 !   21.9   3.2   2.5e-07   3.6e-05     145     317 ..     332     512 ..     318     539 .. 0.84

  Alignments for each domain:
  == domain 1    score: 21.9 bits;  conditional E-value: 2.5e-07
  slo-PA(slowpoke)_FBpp0084064-aln 145 idlafniffmvyffirfiaasdklwfmlemysfvdyftippsfvsiyldrtwig.....lrflralrlmtvpdilqy 216
                                       ++l  ni+f   f+ r++ + +   f+     ++d+++    ++   ldrt  g     + f+  +r++ +  + q+
                         F14F11.1h 332 VELLSNIWFSGEFLTRMVFCPNVATFLRTPVNLIDFIATVSFYIDWALDRTLSGsnrdsVEFFSIIRILRLFKLTQH 408
                                       78899*********************************9999**********9844444568888888888888888 PP

  slo-PA(slowpoke)_FBpp0084064-aln 217 lnilktsssirlaqlvsifisvwltaagii..hllensgdplefknaqklsyw.tcvyflivtmstvgygdvycetv 290
                                          lk       a    +f+ v++   gi+    l    + +e ++++++s     +++ ++t+ t+g+gd+  +t 
                         F14F11.1h 409 STGLKILIQTFKASAQELFLLVFFVLLGIVifAALVYYAERVEHNEENQFSSIpVGLWWAVITICTIGFGDLVPQTS 485
                                       8888877777778888889999988888762245788999*****999997652678999***************** PP

  slo-PA(slowpoke)_FBpp0084064-aln 291 lgrtflvffllvglaifassipeiiel 317
                                       lgr       l+g+  +a  +p i+  
                         F14F11.1h 486 LGRLVGSVCALMGVLTIALPVPVIVSN 512
                                       ******9********99*999999865 PP

>> B0334.2b  CE37874	WBGene00006660	locus:twk-5	status:Confirmed	UniProt:Q5FC72	protein_id:CAI46547.1
   #    score  bias  c-Evalue  i-Evalue hmmfrom  hmm to    alifrom  ali to    envfrom  env to     acc
 ---   ------ ----- --------- --------- ------- -------    ------- -------    ------- -------    ----
   1 !   21.1   1.0   4.5e-07   6.3e-05     264     310 ..      45      91 ..      18     108 .. 0.90
   2 ?   -2.6   0.2       6.1   8.6e+02     270     288 ..     157     175 ..     151     220 .. 0.73

  Alignments for each domain:
  == domain 1    score: 21.1 bits;  conditional E-value: 4.5e-07
  slo-PA(slowpoke)_FBpp0084064-aln 264 lsywtcvyflivtmstvgygdvycetvlgrtflvffllvglaifass 310
                                        s++ +v+f  +t+st+gyg+ y +t   r f +ff ++g+ ++  +
                          B0334.2b  45 QSFYEVVFFEFITISTIGYGNQYPQTHASRVFSIFFSILGIPLLVVT 91 
                                       58999***********************************9887655 PP

  == domain 2    score: -2.6 bits;  conditional E-value: 6.1
  slo-PA(slowpoke)_FBpp0084064-aln 270 vyflivtmstvgygdvyce 288
                                        yf  ++++tvg+gd   +
                          B0334.2b 157 CYFSFISFATVGFGDKVPQ 175
                                       59999999******97654 PP

>> B0334.2a  CE36421	WBGene00006660	locus:twk-5	potassium channel protein	status:Partially_confirmed	UniProt:Q17481	prot
   #    score  bias  c-Evalue  i-Evalue hmmfrom  hmm to    alifrom  ali to    envfrom  env to     acc
 ---   ------ ----- --------- --------- ------- -------    ------- -------    ------- -------    ----
   1 !   21.0   1.0   4.7e-07   6.6e-05     264     310 ..      52      98 ..      25     115 .. 0.90
   2 ?   -2.6   0.2       6.3   8.9e+02     270     288 ..     164     182 ..     158     227 .. 0.73

  Alignments for each domain:
  == domain 1    score: 21.0 bits;  conditional E-value: 4.7e-07
  slo-PA(slowpoke)_FBpp0084064-aln 264 lsywtcvyflivtmstvgygdvycetvlgrtflvffllvglaifass 310
                                        s++ +v+f  +t+st+gyg+ y +t   r f +ff ++g+ ++  +
                          B0334.2a  52 QSFYEVVFFEFITISTIGYGNQYPQTHASRVFSIFFSILGIPLLVVT 98 
                                       58999***********************************9887655 PP

  == domain 2    score: -2.6 bits;  conditional E-value: 6.3
  slo-PA(slowpoke)_FBpp0084064-aln 270 vyflivtmstvgygdvyce 288
                                        yf  ++++tvg+gd   +
                          B0334.2a 164 CYFSFISFATVGFGDKVPQ 182
                                       59999999******97654 PP

>> R186.5  CE37401	WBGene00004793	locus:shw-3	potassium channel protein	status:Confirmed	UniProt:Q22012	protein_id:CAB01
   #    score  bias  c-Evalue  i-Evalue hmmfrom  hmm to    alifrom  ali to    envfrom  env to     acc
 ---   ------ ----- --------- --------- ------- -------    ------- -------    ------- -------    ----
   1 !   20.3   3.2   7.5e-07   0.00011     145     318 ..     237     415 ..     219     448 .. 0.69

  Alignments for each domain:
  == domain 1    score: 20.3 bits;  conditional E-value: 7.5e-07
  slo-PA(slowpoke)_FBpp0084064-aln 145 idlafniffmvyffirfiaasdklwfm...lemysfvdyftippsfvsiyldrtwiglrflralrlmtvpdilqyln 218
                                       i+   ni+f +  + rf ++  ++ ++   +++  +v  +t    ++s  ++ t   l f+  +r+m +  +  +  
                            R186.5 237 IETICNIWFTIEILARFSSCPSRFEYLrapVNIIDIVATLTFYIDLLSSMFGAT-ADLEFFSIIRIMRLFKLTHHNS 312
                                       677789999999999999998888887222445555555666666666666665.5788887777777777766655 PP

  slo-PA(slowpoke)_FBpp0084064-aln 219 ilktsssirlaqlvsifisvwltaagiihl..lensgdplefkn.aqklsywtcvyflivtmstvgygdvycetvlg 292
                                        lk       a    +++ v++   g++ +  l    + +e ++ +q +s    +++ ivtm+t+gygd+  +t lg
                            R186.5 313 GLKILMHTFRASAKELMLLVFFLVLGVVVFasLVYYAERVESNEdNQFVSIPIGLWWAIVTMTTIGYGDITPHTYLG 389
                                       555544444444444444444444444432114445556666551556789999*********************** PP

  slo-PA(slowpoke)_FBpp0084064-aln 293 rtflvffllvglaifassipeiielv 318
                                       r +  +  l g+  +a  +p i+   
                            R186.5 390 RLIGSICALAGVLTIALPVPVIVSNF 415
                                       ********************998754 PP

>> T06H11.1b  CE31595	WBGene00006792	locus:unc-58	status:Partially_confirmed	UniProt:Q22271	protein_id:CAD44149.1
   #    score  bias  c-Evalue  i-Evalue hmmfrom  hmm to    alifrom  ali to    envfrom  env to     acc
 ---   ------ ----- --------- --------- ------- -------    ------- -------    ------- -------    ----
   1 !   15.7   0.0   1.8e-05    0.0026     261     309 ..     247     295 ..     235     307 .. 0.80
   2 ?    5.1   0.7     0.029       4.1     260     313 ..     384     437 ..     365     497 .. 0.78

  Alignments for each domain:
  == domain 1    score: 15.7 bits;  conditional E-value: 1.8e-05
  slo-PA(slowpoke)_FBpp0084064-aln 261 aqklsywtcvyflivtmstvgygdvycetvlgrtflvffllvglaifas 309
                                       ++k ++ t++ +++  ++t gyg+v ++t +g+ f v f lvg+ ++  
                         T06H11.1b 247 HNKWTFPTAILYVLTVLTTCGYGEVSVDTDVGKVFSVAFALVGIPLMFI 295
                                       3467888999999999***************************976544 PP

  == domain 2    score: 5.1 bits;  conditional E-value: 0.029
  slo-PA(slowpoke)_FBpp0084064-aln 260 naqklsywtcvyflivtmstvgygdvycetvlgrtflvffllvglaifassipe 313
                                        +++ s+  + +f    + tvg gd+ +   +  +++v f++vgl++ + ++  
                         T06H11.1b 384 WERTWSFIHAFHFGFNLIVTVGLGDIVVTDYIFLSLIVAFVIVGLSVVTMCVDL 437
                                       5566677777888888899****************************9999853 PP

>> F31D4.7  CE44736	WBGene00006687	locus:twk-35	status:Partially_confirmed	UniProt:O45422	protein_id:CAB07375.3
   #    score  bias  c-Evalue  i-Evalue hmmfrom  hmm to    alifrom  ali to    envfrom  env to     acc
 ---   ------ ----- --------- --------- ------- -------    ------- -------    ------- -------    ----
   1 !   13.1   0.0   0.00011     0.016     263     342 ..     238     317 ..     217     338 .. 0.78
   2 ?    5.0   0.0     0.032       4.5     269     323 ..     371     421 ..     361     439 .. 0.69

  Alignments for each domain:
  == domain 1    score: 13.1 bits;  conditional E-value: 0.00011
  slo-PA(slowpoke)_FBpp0084064-aln 263 klsywtcvyflivtmstvgygdvycetvlgrtflvffllvglaifassipeiielvgsrskysgelkrergkrhivv 339
                                       +  +w +v f     +t+gyg +y  t  gr + ++f l g+ ++   + +  +l+    k+     +   +r +  
                           F31D4.7 238 DWDFWNAVLFAGTICTTIGYGHIYPMTDAGRMLTMIFALFGIPLMLLVLQDFGKLLTITMKFPWFQTKRLMRRIMRC 314
                                       4679****************************************999999999999999998765555445554445 PP

  slo-PA(slowpoke)_FBpp0084064-aln 340 cgh 342
                                       c +
                           F31D4.7 315 CTK 317
                                       544 PP

  == domain 2    score: 5.0 bits;  conditional E-value: 0.032
  slo-PA(slowpoke)_FBpp0084064-aln 269 cvyflivtmstvgygdvycetvlgrtflvffllvglaifassipeiielvgsrsk 323
                                         yf+  ++stvg gd+   +      +  f+lvgl++ +     +i+l+ ++ k
                           F31D4.7 371 SFYFFFTSLSTVGLGDLVPSSPRLLITMFGFILVGLSLVSM----VINLLQAKMK 421
                                       57**************99877544455556899***98655....4555555444 PP

>> C32C4.1b  CE41505	WBGene00007862	potassium channel	status:Partially_confirmed	UniProt:A7UQ08	protein_id:CAO94906.1
   #    score  bias  c-Evalue  i-Evalue hmmfrom  hmm to    alifrom  ali to    envfrom  env to     acc
 ---   ------ ----- --------- --------- ------- -------    ------- -------    ------- -------    ----
   1 !   19.4   3.4   1.4e-06    0.0002     197     322 ..     369     495 ..     302     508 .. 0.83

  Alignments for each domain:
  == domain 1    score: 19.4 bits;  conditional E-value: 1.4e-06
  slo-PA(slowpoke)_FBpp0084064-aln 197 iglrflralrlmtvpdilqylnilkt.....sssirlaqlvsif.isvwltaagiihllensgdplefknaqklsyw 267
                                       + +r lr lr+  v  + +y   l+t      ssi    ++s+f i+  +  + i++ le+     +f        w
                          C32C4.1b 369 LVVRVLRVLRMARVFKLARYSTSLQTfghtlQSSITELSMLSMFlITGIVFFSTIMYYLEKDEPHTDFYSIPAGC-W 444
                                       457999999999999999999999875444557777666667662566677889999***999999998766544.4 PP

  slo-PA(slowpoke)_FBpp0084064-aln 268 tcvyflivtmstvgygdvycetvlgrtflvffllvglaifassipeiielvgsrs 322
                                        c    +vtm+tvgygd    t lg+       + g+ ++a  i  i+e   + +
                          C32C4.1b 445 WC----VVTMATVGYGDAKPVTTLGKLVATSTSICGIIVLAFPISMIVEKFATAQ 495
                                       45....59***************************************99887765 PP

>> T06H11.1a  CE31594	WBGene00006792	locus:unc-58	status:Confirmed	UniProt:Q22271	protein_id:CAA90066.2
   #    score  bias  c-Evalue  i-Evalue hmmfrom  hmm to    alifrom  ali to    envfrom  env to     acc
 ---   ------ ----- --------- --------- ------- -------    ------- -------    ------- -------    ----
   1 !   15.6   0.0     2e-05    0.0028     261     309 ..     285     333 ..     273     345 .. 0.80
   2 ?    5.0   0.7     0.032       4.6     260     313 ..     422     475 ..     403     535 .. 0.78

  Alignments for each domain:
  == domain 1    score: 15.6 bits;  conditional E-value: 2e-05
  slo-PA(slowpoke)_FBpp0084064-aln 261 aqklsywtcvyflivtmstvgygdvycetvlgrtflvffllvglaifas 309
                                       ++k ++ t++ +++  ++t gyg+v ++t +g+ f v f lvg+ ++  
                         T06H11.1a 285 HNKWTFPTAILYVLTVLTTCGYGEVSVDTDVGKVFSVAFALVGIPLMFI 333
                                       3467888999999999***************************976544 PP

  == domain 2    score: 5.0 bits;  conditional E-value: 0.032
  slo-PA(slowpoke)_FBpp0084064-aln 260 naqklsywtcvyflivtmstvgygdvycetvlgrtflvffllvglaifassipe 313
                                        +++ s+  + +f    + tvg gd+ +   +  +++v f++vgl++ + ++  
                         T06H11.1a 422 WERTWSFIHAFHFGFNLIVTVGLGDIVVTDYIFLSLIVAFVIVGLSVVTMCVDL 475
                                       5566677777888888899****************************9999853 PP

>> C53C9.3a  CE34278	WBGene00002242	locus:kvs-1	status:Confirmed	UniProt:Q09937	protein_id:CCD67910.1
   #    score  bias  c-Evalue  i-Evalue hmmfrom  hmm to    alifrom  ali to    envfrom  env to     acc
 ---   ------ ----- --------- --------- ------- -------    ------- -------    ------- -------    ----
   1 !   19.4   4.4   1.5e-06   0.00021      94     316 ..     213     464 ..     175     482 .. 0.62

  Alignments for each domain:
  == domain 1    score: 19.4 bits;  conditional E-value: 1.5e-06
  slo-PA(slowpoke)_FBpp0084064-aln  94 gelisgqtttgrilvvlvfils..iasliiyf..idasseevercqkws....nn.......itqqidlafniffmv 155
                                       g l s   t g i  vl+ ++   + s+  +   i     + er  +ws    +n       i   ++    i+f v
                          C53C9.3a 213 GSLFSTLFTFGSITFVLISVIGlvLGSIHEFQvpIYKKGGKSERISNWSivenENiiwephpIFGYVETVCIIWFTV 289
                                       5566666666666666655443103333333311233344566666665444334111111133457778889**** PP

  slo-PA(slowpoke)_FBpp0084064-aln 156 yffirfiaasdklwfmlemysfvdyftippsfvsiyldrtwiglrflr....alrlmtvpdilqylnilk...tsss 225
                                        f++r+  + +++ f++ +  +vd ++i p ++ + l    i +  l     al ++ v  +l+ + ilk    ss 
                          C53C9.3a 290 EFIVRLAVTPNRFQFLVGIMNIVDMIAIIPFYLELGLALFGIDVASLSdikgALLVVRVLRVLRVVRILKlgrYSSG 366
                                       ********************************998877666655444311123333334444444444431113555 PP

  slo-PA(slowpoke)_FBpp0084064-aln 226 irlaqlv...........sifisvwlt.aagiihllensgdplefknaqklsywtcvyflivtmstvgygdvycetv 290
                                       +r   l             + +s  +   + +++++e+      f+     s  ++ ++ ivtm+tvgygd    tv
                          C53C9.3a 367 MRTFALTlkssarqlgmmGMVLSTGVVfFSTLLYFVEKDEKDTPFT-----SIPAAFWWAIVTMTTVGYGDYVPVTV 438
                                       5544443000000000003333332221233444444444444443.....3444556789**************** PP

  slo-PA(slowpoke)_FBpp0084064-aln 291 lgrtflvffllvglaifassipeiie 316
                                        g+ +    ++ g+ ++a  i  i++
                          C53C9.3a 439 PGKLIASGAIISGVLVLALPITIIVD 464
                                       *****999999999999999988877 PP

>> C53C9.3b  CE30914	WBGene00002242	locus:kvs-1	status:Partially_confirmed	UniProt:Q7JPF0	protein_id:CCD67911.1
   #    score  bias  c-Evalue  i-Evalue hmmfrom  hmm to    alifrom  ali to    envfrom  env to     acc
 ---   ------ ----- --------- --------- ------- -------    ------- -------    ------- -------    ----
   1 !   19.3   4.4   1.5e-06   0.00021      94     316 ..     218     469 ..     180     487 .. 0.62

  Alignments for each domain:
  == domain 1    score: 19.3 bits;  conditional E-value: 1.5e-06
  slo-PA(slowpoke)_FBpp0084064-aln  94 gelisgqtttgrilvvlvfils..iasliiyf..idasseevercqkws....nn.......itqqidlafniffmv 155
                                       g l s   t g i  vl+ ++   + s+  +   i     + er  +ws    +n       i   ++    i+f v
                          C53C9.3b 218 GSLFSTLFTFGSITFVLISVIGlvLGSIHEFQvpIYKKGGKSERISNWSivenENiiwephpIFGYVETVCIIWFTV 294
                                       5566666666666666654433103333333311233344566666665444334111111133457778889**** PP

  slo-PA(slowpoke)_FBpp0084064-aln 156 yffirfiaasdklwfmlemysfvdyftippsfvsiyldrtwiglrflr....alrlmtvpdilqylnilk...tsss 225
                                        f++r+  + +++ f++ +  +vd ++i p ++ + l    i +  l     al ++ v  +l+ + ilk    ss 
                          C53C9.3b 295 EFIVRLAVTPNRFQFLVGIMNIVDMIAIIPFYLELGLALFGIDVASLSdikgALLVVRVLRVLRVVRILKlgrYSSG 371
                                       ********************************998877666655444311123333334444444444431113555 PP

  slo-PA(slowpoke)_FBpp0084064-aln 226 irlaqlv...........sifisvwlt.aagiihllensgdplefknaqklsywtcvyflivtmstvgygdvycetv 290
                                       +r   l             + +s  +   + +++++e+      f+     s  ++ ++ ivtm+tvgygd    tv
                          C53C9.3b 372 MRTFALTlkssarqlgmmGMVLSTGVVfFSTLLYFVEKDEKDTPFT-----SIPAAFWWAIVTMTTVGYGDYVPVTV 443
                                       5544443000000000003333332221233444444444444443.....3444556789**************** PP

  slo-PA(slowpoke)_FBpp0084064-aln 291 lgrtflvffllvglaifassipeiie 316
                                        g+ +    ++ g+ ++a  i  i++
                          C53C9.3b 444 PGKLIASGAIISGVLVLALPITIIVD 469
                                       *****999999999999999988877 PP

>> C53C9.3c  CE36283	WBGene00002242	locus:kvs-1	status:Confirmed	UniProt:Q7JPE9	protein_id:CCD67912.1
   #    score  bias  c-Evalue  i-Evalue hmmfrom  hmm to    alifrom  ali to    envfrom  env to     acc
 ---   ------ ----- --------- --------- ------- -------    ------- -------    ------- -------    ----
   1 !   19.1   4.5   1.7e-06   0.00025      94     316 ..     213     464 ..     174     475 .. 0.61

  Alignments for each domain:
  == domain 1    score: 19.1 bits;  conditional E-value: 1.7e-06
  slo-PA(slowpoke)_FBpp0084064-aln  94 gelisgqtttgrilvvlvfils..iasliiyf..idasseevercqkws....nn.......itqqidlafniffmv 155
                                       g l s   t g i  vl+ ++   + s+  +   i     + er  +ws    +n       i   ++    i+f v
                          C53C9.3c 213 GSLFSTLFTFGSITFVLISVIGlvLGSIHEFQvpIYKKGGKSERISNWSivenENiiwephpIFGYVETVCIIWFTV 289
                                       5566666666666666655443103333333311233344566666665444334111111133457778889**** PP

  slo-PA(slowpoke)_FBpp0084064-aln 156 yffirfiaasdklwfmlemysfvdyftippsfvsiyldrtwiglrflr....alrlmtvpdilqylnilk...tsss 225
                                        f++r+  + +++ f++ +  +vd ++i p ++ + l    i +  l     al ++ v  +l+ + ilk    ss 
                          C53C9.3c 290 EFIVRLAVTPNRFQFLVGIMNIVDMIAIIPFYLELGLALFGIDVASLSdikgALLVVRVLRVLRVVRILKlgrYSSG 366
                                       ********************************998877666655444311123333334444444444431113555 PP

  slo-PA(slowpoke)_FBpp0084064-aln 226 irlaqlv...........sifisvwlt.aagiihllensgdplefknaqklsywtcvyflivtmstvgygdvycetv 290
                                       +r   l             + +s  +   + +++++e+      f+     s  ++ ++ ivtm+tvgygd    tv
                          C53C9.3c 367 MRTFALTlkssarqlgmmGMVLSTGVVfFSTLLYFVEKDEKDTPFT-----SIPAAFWWAIVTMTTVGYGDYVPVTV 438
                                       5544443000000000003333332221233444444444444443.....3444556789**************** PP

  slo-PA(slowpoke)_FBpp0084064-aln 291 lgrtflvffllvglaifassipeiie 316
                                        g+ +    ++ g+ ++a  i  i++
                          C53C9.3c 439 PGKLIASGAIISGVLVLALPITIIVD 464
                                       ****9999999999999999988877 PP

>> Y54G9A.3c  CE43403	WBGene00002235	locus:kqt-3	status:Confirmed	UniProt:Q56UQ0	protein_id:CAV31818.1
   #    score  bias  c-Evalue  i-Evalue hmmfrom  hmm to    alifrom  ali to    envfrom  env to     acc
 ---   ------ ----- --------- --------- ------- -------    ------- -------    ------- -------    ----
   1 !   17.1   7.6   7.2e-06     0.001     116     308 ..      47     254 ..      31     286 .. 0.72

  Alignments for each domain:
  == domain 1    score: 17.1 bits;  conditional E-value: 7.2e-06
  slo-PA(slowpoke)_FBpp0084064-aln 116 iasliiyfidasseevercqkwsnnitqqidlafniffmvyffirfiaas.........dklwfmlemysfvdyfti 183
                                       +    i +i +    ve   +++ ++   +++ + +ff v f++r+ +a           +l f+ +  +++d   +
                         Y54G9A.3c  47 L----ICLILSVLSTVEEHSHFAAELLYILEIVLVVFFSVEFIVRLWSAGcrskyigvyGRLKFVRKPITLIDLVVV 119
                                       2....334444456788888999999999999999******999976553111111111678899999999999887 PP

  slo-PA(slowpoke)_FBpp0084064-aln 184 ppsfvsi........yldrtwiglrflralrlmtvpdilqylnilktsssirlaqlvs.ifisvw..ltaagiihll 249
                                         s+  i        +   +  g+rfl+ lr++ v        +l +   i   +l++ ++i     + ++  ++l 
                         Y54G9A.3c 120 ICSLFVIcfgtegqvFAASAMRGIRFLQILRMLHVDRQGGTWRLLGSVVFIHRQELITtLYIGFLglIFSSYFVYLA 196
                                       77765541111111145567789************999999999999999988888762555543112344555665 PP

  slo-PA(slowpoke)_FBpp0084064-aln 250 ensgdplefknaqkl.sywtcvyflivtmstvgygdvycetvlgrtflvffllvglaifa 308
                                       e   d +  +  q + sy  ++++ ++tm+t+gygdv  +t lgr     f +  +++fa
                         Y54G9A.3c 197 E--KDHIGVDGRQAFtSYADALWWGVITMTTIGYGDVVPQTWLGRIVASCFSIFAISFFA 254
                                       5..57777777776438999****************************999999999997 PP

>> Y71H2AM.22a  CE41078	WBGene00006695	locus:twk-45	status:Partially_confirmed	UniProt:Q9BL31	protein_id:CCD73876.1
   #    score  bias  c-Evalue  i-Evalue hmmfrom  hmm to    alifrom  ali to    envfrom  env to     acc
 ---   ------ ----- --------- --------- ------- -------    ------- -------    ------- -------    ----
   1 !   11.9   0.3   0.00026     0.036     264     308 ..     149     194 ..     118     207 .. 0.82
   2 !    8.1   0.4    0.0037      0.52     263     309 ..     285     331 ..     230     345 .. 0.82

  Alignments for each domain:
  == domain 1    score: 11.9 bits;  conditional E-value: 0.00026
  slo-PA(slowpoke)_FBpp0084064-aln 264 lsywtcvyflivt.mstvgygdvycetvlgrtflvffllvglaifa 308
                                       + y++   f  +t +st+gyg + c+t  g+t  + +  +gl i+ 
                       Y71H2AM.22a 149 MWYFSSATFYSMTlFSTIGYGTITCQTFWGKTVSMVYASIGLPIML 194
                                       446666555555527**************************99875 PP

  == domain 2    score: 8.1 bits;  conditional E-value: 0.0037
  slo-PA(slowpoke)_FBpp0084064-aln 263 klsywtcvyflivtmstvgygdvycetvlgrtflvffllvglaifas 309
                                        ++++ + yf  ++++t+g gdv+   +    fl + +l+gla+++ 
                       Y71H2AM.22a 285 GINFFDAFYFTFISLTTIGLGDVMPYNIQYSPFLPLAFLLGLALISI 331
                                       4678999************************************9764 PP

>> Y54G9A.3b  CE43414	WBGene00002235	locus:kqt-3	status:Partially_confirmed	UniProt:B7FAS2	protein_id:CAV31817.1
   #    score  bias  c-Evalue  i-Evalue hmmfrom  hmm to    alifrom  ali to    envfrom  env to     acc
 ---   ------ ----- --------- --------- ------- -------    ------- -------    ------- -------    ----
   1 !   16.9   7.6   8.2e-06    0.0012     116     308 ..      84     291 ..      68     323 .. 0.72

  Alignments for each domain:
  == domain 1    score: 16.9 bits;  conditional E-value: 8.2e-06
  slo-PA(slowpoke)_FBpp0084064-aln 116 iasliiyfidasseevercqkwsnnitqqidlafniffmvyffirfiaas.........dklwfmlemysfvdyfti 183
                                       +    i +i +    ve   +++ ++   +++ + +ff v f++r+ +a           +l f+ +  +++d   +
                         Y54G9A.3b  84 L----ICLILSVLSTVEEHSHFAAELLYILEIVLVVFFSVEFIVRLWSAGcrskyigvyGRLKFVRKPITLIDLVVV 156
                                       2....334444456788888999999999999999******999976553111111111678899999999999887 PP

  slo-PA(slowpoke)_FBpp0084064-aln 184 ppsfvsi........yldrtwiglrflralrlmtvpdilqylnilktsssirlaqlvs.ifisvw..ltaagiihll 249
                                         s+  i        +   +  g+rfl+ lr++ v        +l +   i   +l++ ++i     + ++  ++l 
                         Y54G9A.3b 157 ICSLFVIcfgtegqvFAASAMRGIRFLQILRMLHVDRQGGTWRLLGSVVFIHRQELITtLYIGFLglIFSSYFVYLA 233
                                       77765541111111145567789************999999999999999988888762555543112344555665 PP

  slo-PA(slowpoke)_FBpp0084064-aln 250 ensgdplefknaqkl.sywtcvyflivtmstvgygdvycetvlgrtflvffllvglaifa 308
                                       e   d +  +  q + sy  ++++ ++tm+t+gygdv  +t lgr     f +  +++fa
                         Y54G9A.3b 234 E--KDHIGVDGRQAFtSYADALWWGVITMTTIGYGDVVPQTWLGRIVASCFSIFAISFFA 291
                                       5..57777777776438999****************************999999999997 PP

>> Y54G9A.3a  CE32760	WBGene00002235	locus:kqt-3	Ion transport proteins	status:Confirmed	UniProt:Q9XWG9	protein_id:CAA21
   #    score  bias  c-Evalue  i-Evalue hmmfrom  hmm to    alifrom  ali to    envfrom  env to     acc
 ---   ------ ----- --------- --------- ------- -------    ------- -------    ------- -------    ----
   1 !   16.9   7.6   8.3e-06    0.0012     116     308 ..      88     295 ..      72     327 .. 0.72

  Alignments for each domain:
  == domain 1    score: 16.9 bits;  conditional E-value: 8.3e-06
  slo-PA(slowpoke)_FBpp0084064-aln 116 iasliiyfidasseevercqkwsnnitqqidlafniffmvyffirfiaas.........dklwfmlemysfvdyfti 183
                                       +    i +i +    ve   +++ ++   +++ + +ff v f++r+ +a           +l f+ +  +++d   +
                         Y54G9A.3a  88 L----ICLILSVLSTVEEHSHFAAELLYILEIVLVVFFSVEFIVRLWSAGcrskyigvyGRLKFVRKPITLIDLVVV 160
                                       2....334444456788888999999999999999******999976553111111111678899999999999887 PP

  slo-PA(slowpoke)_FBpp0084064-aln 184 ppsfvsi........yldrtwiglrflralrlmtvpdilqylnilktsssirlaqlvs.ifisvw..ltaagiihll 249
                                         s+  i        +   +  g+rfl+ lr++ v        +l +   i   +l++ ++i     + ++  ++l 
                         Y54G9A.3a 161 ICSLFVIcfgtegqvFAASAMRGIRFLQILRMLHVDRQGGTWRLLGSVVFIHRQELITtLYIGFLglIFSSYFVYLA 237
                                       77765541111111145567789************999999999999999988888762555543112344555665 PP

  slo-PA(slowpoke)_FBpp0084064-aln 250 ensgdplefknaqkl.sywtcvyflivtmstvgygdvycetvlgrtflvffllvglaifa 308
                                       e   d +  +  q + sy  ++++ ++tm+t+gygdv  +t lgr     f +  +++fa
                         Y54G9A.3a 238 E--KDHIGVDGRQAFtSYADALWWGVITMTTIGYGDVVPQTWLGRIVASCFSIFAISFFA 295
                                       5..57777777776438999****************************999999999997 PP

>> C03F11.1  CE03913	WBGene00015387	locus:kcnl-3	noninactivating potassium channel (weak)	status:Predicted	UniProt:Q1112
   #    score  bias  c-Evalue  i-Evalue hmmfrom  hmm to    alifrom  ali to    envfrom  env to     acc
 ---   ------ ----- --------- --------- ------- -------    ------- -------    ------- -------    ----
   1 !   16.0   0.4   1.6e-05    0.0022     256     314 ..     290     348 ..     240     387 .. 0.75

  Alignments for each domain:
  == domain 1    score: 16.0 bits;  conditional E-value: 1.6e-05
  slo-PA(slowpoke)_FBpp0084064-aln 256 lefknaqklsywtcvyflivtmstvgygdvycetvlgrtflvffllvglaifassipei 314
                                       +  kn+q++ y   ++f+ +t+   gygd+  +t  gr + +f  +vg  i +  i  i
                          C03F11.1 290 FSGKNPQSILYSNSLWFIAITFMLNGYGDIVPQTNAGRFIAIFVGVVGAVISSILIAVI 348
                                       6679**********************************999999999976544333333 PP

>> Y48A6B.6a  CE36457	WBGene00012967	locus:kvs-4	Ion transport proteins	status:Partially_confirmed	UniProt:Q9XXD1	protei
   #    score  bias  c-Evalue  i-Evalue hmmfrom  hmm to    alifrom  ali to    envfrom  env to     acc
 ---   ------ ----- --------- --------- ------- -------    ------- -------    ------- -------    ----
   1 !   15.2   1.4   2.6e-05    0.0037     194     316 ..     344     467 ..     290     484 .. 0.74

  Alignments for each domain:
  == domain 1    score: 15.2 bits;  conditional E-value: 2.6e-05
  slo-PA(slowpoke)_FBpp0084064-aln 194 rtwiglrflralrlmtvpdilqylnil....kt.sssir.laqlvsifisvwltaagiihllensgdplefknaqkl 264
                                        +++ +r+lr lr++ v  + +y   l    kt  +s r l  +  + ++  +  + ++++le+     +f+     
                         Y48A6B.6a 344 GAFLVIRILRVLRVIRVLKLGRYSSGLqmfgKTlKASFRqLGMMAMVVMTGVIFFSTLVYFLEKDEPASKFHSIPAA 420
                                       55667788888888888777777554411122222334314444445555566677888889988777777766554 PP

  slo-PA(slowpoke)_FBpp0084064-aln 265 sywtcvyflivtmstvgygdvycetvlgrtflvffllvglaifassipeiie 316
                                        +w      ivtm+tvgygd+   tv g+      +  g+ ++a  i  i++
                         Y48A6B.6a 421 CWW-----CIVTMTTVGYGDLTPVTVPGKLVATGAIACGVLVLALPITIIVD 467
                                       444.....48*******************99999999999999988888877 PP

>> Y71H9A.1  CE46263	WBGene00006694	locus:twk-44	status:Partially_confirmed	UniProt:Q9XWC7	protein_id:CAM84731.2
   #    score  bias  c-Evalue  i-Evalue hmmfrom  hmm to    alifrom  ali to    envfrom  env to     acc
 ---   ------ ----- --------- --------- ------- -------    ------- -------    ------- -------    ----
   1 !    8.5   0.7    0.0027      0.39     265     306 ..     255     296 ..     244     304 .. 0.90
   2 !   10.6   0.6   0.00063     0.089     262     314 ..     371     423 ..     363     429 .. 0.82

  Alignments for each domain:
  == domain 1    score: 8.5 bits;  conditional E-value: 0.0027
  slo-PA(slowpoke)_FBpp0084064-aln 265 sywtcvyflivtmstvgygdvycetvlgrtflvffllvglai 306
                                       ++w ++++ + t +t+gyg++ ++t lg+   + + +vg+ +
                          Y71H9A.1 255 TFWNAMFLAVTTYTTIGYGNITAKTKLGKLAAMVYAVVGIPL 296
                                       68999999999*******************999999999865 PP

  == domain 2    score: 10.6 bits;  conditional E-value: 0.00063
  slo-PA(slowpoke)_FBpp0084064-aln 262 qklsywtcvyflivtmstvgygdvycetvlgrtflvffl.lvglaifassipei 314
                                       ++  y+   yf+  +++t+gygdv   t     f++f l ++gl++ + +i  i
                          Y71H9A.1 371 KDWDYFKSFYFFFCSLTTIGYGDVTP-TNSEDMFIIFGLiIIGLSLVSMCINVI 423
                                       56789*******************75.667888999965268*****9999654 PP

>> ZC410.4b  CE35702	WBGene00006663	locus:twk-8	status:Partially_confirmed	UniProt:Q7JM20	protein_id:CAE46687.1
   #    score  bias  c-Evalue  i-Evalue hmmfrom  hmm to    alifrom  ali to    envfrom  env to     acc
 ---   ------ ----- --------- --------- ------- -------    ------- -------    ------- -------    ----
   1 !   15.5   0.2   2.2e-05    0.0031     251     307 ..     162     220 ..     155     233 .. 0.84
   2 !   10.7   1.0    0.0006     0.085     262     314 ..     339     391 ..     333     397 .. 0.84

  Alignments for each domain:
  == domain 1    score: 15.5 bits;  conditional E-value: 2.2e-05
  slo-PA(slowpoke)_FBpp0084064-aln 251 nsgdplef..knaqklsywtcvyflivtmstvgygdvycetvlgrtflvffllvglaif 307
                                       n  + l+f  kn+ + ++ +++yf    ++t+gygd+ c t  gr   v++  vg+ ++
                          ZC410.4b 162 NYEQKLDFavKNESQWTFMSAMYFAGTLFTTIGYGDIACITSAGRIATVIYSCVGIPFM 220
                                       55555666337889999999**********************************98765 PP

  == domain 2    score: 10.7 bits;  conditional E-value: 0.0006
  slo-PA(slowpoke)_FBpp0084064-aln 262 qklsywtcvyflivtmstvgygdvycetvlgrtflvffllvglaifassipei 314
                                       ++ sy    yf+ +++st+g gdv ++      +   f++vgl++ + +i  i
                          ZC410.4b 339 EDWSYGQSCYFMFISLSTIGLGDVSVQRRDMMVLCFVFVIVGLSLVSMTINVI 391
                                       66799999****************999887777777899*****998888644 PP

>> ZC410.4a  CE03808	WBGene00006663	locus:twk-8	potassium channel protein like	status:Partially_confirmed	UniProt:Q23297
   #    score  bias  c-Evalue  i-Evalue hmmfrom  hmm to    alifrom  ali to    envfrom  env to     acc
 ---   ------ ----- --------- --------- ------- -------    ------- -------    ------- -------    ----
   1 !   15.4   0.2   2.3e-05    0.0032     251     307 ..     162     220 ..     155     233 .. 0.84
   2 !   10.7   1.0   0.00061     0.087     262     314 ..     339     391 ..     333     397 .. 0.84

  Alignments for each domain:
  == domain 1    score: 15.4 bits;  conditional E-value: 2.3e-05
  slo-PA(slowpoke)_FBpp0084064-aln 251 nsgdplef..knaqklsywtcvyflivtmstvgygdvycetvlgrtflvffllvglaif 307
                                       n  + l+f  kn+ + ++ +++yf    ++t+gygd+ c t  gr   v++  vg+ ++
                          ZC410.4a 162 NYEQKLDFavKNESQWTFMSAMYFAGTLFTTIGYGDIACITSAGRIATVIYSCVGIPFM 220
                                       55555666337889999999**********************************98765 PP

  == domain 2    score: 10.7 bits;  conditional E-value: 0.00061
  slo-PA(slowpoke)_FBpp0084064-aln 262 qklsywtcvyflivtmstvgygdvycetvlgrtflvffllvglaifassipei 314
                                       ++ sy    yf+ +++st+g gdv ++      +   f++vgl++ + +i  i
                          ZC410.4a 339 EDWSYGQSCYFMFISLSTIGLGDVSVQRRDMMVLCFVFVIVGLSLVSMTINVI 391
                                       66799999****************999887777777899*****998888644 PP

>> Y47D3B.5a  CE31838	WBGene00006683	locus:twk-31	status:Partially_confirmed	UniProt:Q9XX01	protein_id:CAA21041.2
   #    score  bias  c-Evalue  i-Evalue hmmfrom  hmm to    alifrom  ali to    envfrom  env to     acc
 ---   ------ ----- --------- --------- ------- -------    ------- -------    ------- -------    ----
   1 !   15.3   0.1   2.5e-05    0.0035     265     308 ..     228     271 ..     219     290 .. 0.88
   2 ?    5.2   1.5     0.028       3.9     261     311 ..     364     414 ..     334     440 .. 0.73

  Alignments for each domain:
  == domain 1    score: 15.3 bits;  conditional E-value: 2.5e-05
  slo-PA(slowpoke)_FBpp0084064-aln 265 sywtcvyflivtmstvgygdvycetvlgrtflvffllvglaifa 308
                                        yw +++++   ++t+gyg++y +t lgr+  v + +vg+ +  
                         Y47D3B.5a 228 DYWGALFYVGTLFTTIGYGNIYPRTALGRAASVVYAIVGIPLVL 271
                                       7*******9999***************************87654 PP

  == domain 2    score: 5.2 bits;  conditional E-value: 0.028
  slo-PA(slowpoke)_FBpp0084064-aln 261 aqklsywtcvyflivtmstvgygdvycetvlgrtflvffll..vglaifassi 311
                                       + + +++t +yf+ +++ t+g gd+  +      f+v+f+l  vgl+i +  i
                         Y47D3B.5a 364 ETRWTFFTSLYFFCISLLTIGLGDIVPDK--PHMFIVMFVLviVGLSIVSMFI 414
                                       567899*******************9986..5678887766226887655444 PP

>> Y47D3B.5b  CE19178	WBGene00006683	locus:twk-31	status:Partially_confirmed	UniProt:Q6EUT8	protein_id:CAH04762.1
   #    score  bias  c-Evalue  i-Evalue hmmfrom  hmm to    alifrom  ali to    envfrom  env to     acc
 ---   ------ ----- --------- --------- ------- -------    ------- -------    ------- -------    ----
   1 !   15.2   0.1   2.6e-05    0.0037     265     308 ..     228     271 ..     219     290 .. 0.88
   2 ?    5.1   1.5     0.029       4.1     261     311 ..     364     414 ..     334     440 .. 0.73

  Alignments for each domain:
  == domain 1    score: 15.2 bits;  conditional E-value: 2.6e-05
  slo-PA(slowpoke)_FBpp0084064-aln 265 sywtcvyflivtmstvgygdvycetvlgrtflvffllvglaifa 308
                                        yw +++++   ++t+gyg++y +t lgr+  v + +vg+ +  
                         Y47D3B.5b 228 DYWGALFYVGTLFTTIGYGNIYPRTALGRAASVVYAIVGIPLVL 271
                                       7*******9999***************************87654 PP

  == domain 2    score: 5.1 bits;  conditional E-value: 0.029
  slo-PA(slowpoke)_FBpp0084064-aln 261 aqklsywtcvyflivtmstvgygdvycetvlgrtflvffll..vglaifassi 311
                                       + + +++t +yf+ +++ t+g gd+  +      f+v+f+l  vgl+i +  i
                         Y47D3B.5b 364 ETRWTFFTSLYFFCISLLTIGLGDIVPDK--PHMFIVMFVLviVGLSIVSMFI 414
                                       567899*******************9986..5678887766226887655444 PP

>> C30D11.1h  CE41303	WBGene00006830	locus:unc-103	status:Partially_confirmed	UniProt:A6ZJ44	protein_id:CAO78718.1
   #    score  bias  c-Evalue  i-Evalue hmmfrom  hmm to    alifrom  ali to    envfrom  env to     acc
 ---   ------ ----- --------- --------- ------- -------    ------- -------    ------- -------    ----
   1 !   13.9   0.3   6.6e-05    0.0093     265     327 ..     288     348 ..     282     367 .. 0.81

  Alignments for each domain:
  == domain 1    score: 13.9 bits;  conditional E-value: 6.6e-05
  slo-PA(slowpoke)_FBpp0084064-aln 265 sywtcvyflivtmstvgygdvycetvlgrtflvffllvglaifassipeiielvgsrskysge 327
                                        y t +yf + t++++g+g+v + t   + f ++++++g  ++as   ++  ++     ysg+
                         C30D11.1h 288 RYVTSLYFTLSTITSIGFGNVSATTDSEKIFTIIMMILGSLMYASVFGNVSAIIQR--LYSGT 348
                                       699******************************************98877666643..34443 PP

>> W06D12.2  CE16550	WBGene00006692	locus:twk-42	status:Confirmed	UniProt:O45891	protein_id:CAB04923.1
   #    score  bias  c-Evalue  i-Evalue hmmfrom  hmm to    alifrom  ali to    envfrom  env to     acc
 ---   ------ ----- --------- --------- ------- -------    ------- -------    ------- -------    ----
   1 !   12.4   0.1   0.00019     0.026     256     309 ..     102     155 ..      94     164 .. 0.87
   2 !    7.4   2.6    0.0059      0.84     264     314 ..     250     299 ..     242     309 .. 0.78

  Alignments for each domain:
  == domain 1    score: 12.4 bits;  conditional E-value: 0.00019
  slo-PA(slowpoke)_FBpp0084064-aln 256 lefknaqklsywtcvyflivtmstvgygdvycetvlgrtflvffllvglaifas 309
                                       ++ k + +   w  +y+     +t+gygd+ +et+ gr   +++ ++g+ i   
                          W06D12.2 102 IDSKMKTRWDIWGGLYYAGTIYTTIGYGDLAAETIWGRICTMLYAMIGIPIVIN 155
                                       66677788899*************************************988765 PP

  == domain 2    score: 7.4 bits;  conditional E-value: 0.0059
  slo-PA(slowpoke)_FBpp0084064-aln 264 lsywtcvyflivtmstvgygdvycetvlgrtflvffllvglaifassipei 314
                                        + +  vyf+ ++m+t+g+gd      +    +v f+l gl++ + +i  i
                          W06D12.2 250 WTLFESVYFFFISMTTIGFGDFTPSHTVAVGGIV-FILGGLSVVSMCINVI 299
                                       455668***************9865555555555.6789****99999755 PP

>> C30D11.1g  CE41302	WBGene00006830	locus:unc-103	status:Confirmed	UniProt:A6ZJ43	protein_id:CAO78717.1
   #    score  bias  c-Evalue  i-Evalue hmmfrom  hmm to    alifrom  ali to    envfrom  env to     acc
 ---   ------ ----- --------- --------- ------- -------    ------- -------    ------- -------    ----
   1 !   13.8   0.3   7.2e-05      0.01     265     327 ..     288     348 ..     282     367 .. 0.81

  Alignments for each domain:
  == domain 1    score: 13.8 bits;  conditional E-value: 7.2e-05
  slo-PA(slowpoke)_FBpp0084064-aln 265 sywtcvyflivtmstvgygdvycetvlgrtflvffllvglaifassipeiielvgsrskysge 327
                                        y t +yf + t++++g+g+v + t   + f ++++++g  ++as   ++  ++     ysg+
                         C30D11.1g 288 RYVTSLYFTLSTITSIGFGNVSATTDSEKIFTIIMMILGSLMYASVFGNVSAIIQR--LYSGT 348
                                       699******************************************98877666643..34443 PP

>> F17C8.5  CE00959	WBGene00006661	locus:twk-6	status:Partially_confirmed	UniProt:Q19525	protein_id:CAA84797.1
   #    score  bias  c-Evalue  i-Evalue hmmfrom  hmm to    alifrom  ali to    envfrom  env to     acc
 ---   ------ ----- --------- --------- ------- -------    ------- -------    ------- -------    ----
   1 !   11.1   0.6   0.00047     0.066     269     308 ..     112     151 ..     101     162 .. 0.87
   2 !    8.2   1.3    0.0034      0.49     258     300 ..     222     265 ..     194     278 .. 0.76

  Alignments for each domain:
  == domain 1    score: 11.1 bits;  conditional E-value: 0.00047
  slo-PA(slowpoke)_FBpp0084064-aln 269 cvyflivtmstvgygdvycetvlgrtflvffllvglaifa 308
                                       +++f     stvgyg +y ++ lgr + +f+ l+ + +f 
                           F17C8.5 112 AIFFSWTLYSTVGYGSLYPHSTLGRYLTIFYSLLMIPVFI 151
                                       577888889**********************999988886 PP

  == domain 2    score: 8.2 bits;  conditional E-value: 0.0034
  slo-PA(slowpoke)_FBpp0084064-aln 258 fknaqklsywtcvyflivtmstvgygdvycet.vlgrtflvffl 300
                                       f+  +++sy + vyf i+tm  +g gd+     v    + ++fl
                           F17C8.5 222 FSSIENISYLSSVYFGIITMFLIGIGDIVPTNlVWFSGYCMLFL 265
                                       788899*********************97654144445555555 PP

>> R04F11.4a  CE30561	WBGene00006668	locus:twk-13	potassium channel protein	status:Partially_confirmed	UniProt:Q21729	pr
   #    score  bias  c-Evalue  i-Evalue hmmfrom  hmm to    alifrom  ali to    envfrom  env to     acc
 ---   ------ ----- --------- --------- ------- -------    ------- -------    ------- -------    ----
   1 !   11.6   0.2   0.00032     0.044     261     315 ..     154     208 ..     144     217 .. 0.89
   2 ?    5.7   1.9      0.02       2.8     264     343 ..     364     440 ..     346     457 .. 0.77

  Alignments for each domain:
  == domain 1    score: 11.6 bits;  conditional E-value: 0.00032
  slo-PA(slowpoke)_FBpp0084064-aln 261 aqklsywtcvyflivtmstvgygdvycetvlgrtflvffllvglaifassipeii 315
                                       + k s+ + ++f   +++t+gyg +  +t  gr  ++f+ l+g+ ++  +i +i 
                         R04F11.4a 154 PIKWSFMSSIFFSWTAITTIGYGHIVPRTDEGRVAIIFYALLGIPLILVTIADIG 208
                                       567799999************************************9999999885 PP

  == domain 2    score: 5.7 bits;  conditional E-value: 0.02
  slo-PA(slowpoke)_FBpp0084064-aln 264 lsywtcvyflivtmstvgygdvycetvlgrtflvffllvglaifassipeiielvgsrskys.gelkrergkrhivv 339
                                        +++ + yf  vt++t+g+gd+    v      + +++ gl i + +i    +lvgs        + r  g++ + +
                         R04F11.4a 364 WTFFEAFYFCFVTVTTIGFGDIVPANVDWLPATLAYIVFGLIITTMCI----DLVGSEYIRDiHFYGRSLGRQFMTI 436
                                       5677899******************99888888889999999998885....7777754333133455666666666 PP

  slo-PA(slowpoke)_FBpp0084064-aln 340 cghi 343
                                        g++
                         R04F11.4a 437 GGKV 440
                                       6655 PP

>> C48E7.9  CE45211	WBGene00006689	locus:twk-37	status:Partially_confirmed	UniProt:Q8IG65	protein_id:CCD64212.1
   #    score  bias  c-Evalue  i-Evalue hmmfrom  hmm to    alifrom  ali to    envfrom  env to     acc
 ---   ------ ----- --------- --------- ------- -------    ------- -------    ------- -------    ----
   1 !   13.0   0.1   0.00012     0.017     270     306 ..     185     221 ..     167     229 .. 0.89
   2 ?    2.7   0.9      0.15        22     263     307 ..     285     329 ..     271     349 .. 0.80

  Alignments for each domain:
  == domain 1    score: 13.0 bits;  conditional E-value: 0.00012
  slo-PA(slowpoke)_FBpp0084064-aln 270 vyflivtmstvgygdvycetvlgrtflvffllvglai 306
                                       + ++i  ++t+gyg++ c+t+ g+   v + ++g+a+
                           C48E7.9 185 LAYVITCITTIGYGELVCHTIAGKLVTVAYGIIGIAL 221
                                       5688999***************************997 PP

  == domain 2    score: 2.7 bits;  conditional E-value: 0.15
  slo-PA(slowpoke)_FBpp0084064-aln 263 klsywtcvyflivtmstvgygdvycetvlgrtflvffllvglaif 307
                                       ++ ++ ++yf   t+st+g+gd      +  t++  + ++ l+++
                           C48E7.9 285 EFVFYDALYFSFSTFSTIGFGDFVPSGHISGTIICVLHFIDLSLI 329
                                       66789999**************98887777777777666666665 PP

>> C30D11.1f  CE27805	WBGene00006830	locus:unc-103	potassium channel protein	status:Confirmed	UniProt:Q18325	protein_id:
   #    score  bias  c-Evalue  i-Evalue hmmfrom  hmm to    alifrom  ali to    envfrom  env to     acc
 ---   ------ ----- --------- --------- ------- -------    ------- -------    ------- -------    ----
   1 !   13.6   0.3   8.2e-05     0.012     265     327 ..     288     348 ..     282     367 .. 0.81

  Alignments for each domain:
  == domain 1    score: 13.6 bits;  conditional E-value: 8.2e-05
  slo-PA(slowpoke)_FBpp0084064-aln 265 sywtcvyflivtmstvgygdvycetvlgrtflvffllvglaifassipeiielvgsrskysge 327
                                        y t +yf + t++++g+g+v + t   + f ++++++g  ++as   ++  ++     ysg+
                         C30D11.1f 288 RYVTSLYFTLSTITSIGFGNVSATTDSEKIFTIIMMILGSLMYASVFGNVSAIIQR--LYSGT 348
                                       699******************************************98877666643..34443 PP

>> R04F11.4b  CE42145	WBGene00006668	locus:twk-13	status:Partially_confirmed	UniProt:B0M0M8	protein_id:CAP72374.1
   #    score  bias  c-Evalue  i-Evalue hmmfrom  hmm to    alifrom  ali to    envfrom  env to     acc
 ---   ------ ----- --------- --------- ------- -------    ------- -------    ------- -------    ----
   1 !   11.5   0.2   0.00036     0.051     261     315 ..     212     266 ..     202     275 .. 0.89
   2 ?    5.5   1.9     0.023       3.2     264     343 ..     422     498 ..     404     515 .. 0.77

  Alignments for each domain:
  == domain 1    score: 11.5 bits;  conditional E-value: 0.00036
  slo-PA(slowpoke)_FBpp0084064-aln 261 aqklsywtcvyflivtmstvgygdvycetvlgrtflvffllvglaifassipeii 315
                                       + k s+ + ++f   +++t+gyg +  +t  gr  ++f+ l+g+ ++  +i +i 
                         R04F11.4b 212 PIKWSFMSSIFFSWTAITTIGYGHIVPRTDEGRVAIIFYALLGIPLILVTIADIG 266
                                       557799999************************************9999999885 PP

  == domain 2    score: 5.5 bits;  conditional E-value: 0.023
  slo-PA(slowpoke)_FBpp0084064-aln 264 lsywtcvyflivtmstvgygdvycetvlgrtflvffllvglaifassipeiielvgsrskys.gelkrergkrhivv 339
                                        +++ + yf  vt++t+g+gd+    v      + +++ gl i + +i    +lvgs        + r  g++ + +
                         R04F11.4b 422 WTFFEAFYFCFVTVTTIGFGDIVPANVDWLPATLAYIVFGLIITTMCI----DLVGSEYIRDiHFYGRSLGRQFMTI 494
                                       5677899******************99888888889999999998885....7777754333133455666666666 PP

  slo-PA(slowpoke)_FBpp0084064-aln 340 cghi 343
                                        g++
                         R04F11.4b 495 GGKV 498
                                       6655 PP

>> C30D11.1e  CE41301	WBGene00006830	locus:unc-103	status:Partially_confirmed	UniProt:A6ZJ42	protein_id:CAO78716.1
   #    score  bias  c-Evalue  i-Evalue hmmfrom  hmm to    alifrom  ali to    envfrom  env to     acc
 ---   ------ ----- --------- --------- ------- -------    ------- -------    ------- -------    ----
   1 !   13.5   0.3   8.4e-05     0.012     265     327 ..     298     358 ..     292     377 .. 0.81

  Alignments for each domain:
  == domain 1    score: 13.5 bits;  conditional E-value: 8.4e-05
  slo-PA(slowpoke)_FBpp0084064-aln 265 sywtcvyflivtmstvgygdvycetvlgrtflvffllvglaifassipeiielvgsrskysge 327
                                        y t +yf + t++++g+g+v + t   + f ++++++g  ++as   ++  ++     ysg+
                         C30D11.1e 298 RYVTSLYFTLSTITSIGFGNVSATTDSEKIFTIIMMILGSLMYASVFGNVSAIIQR--LYSGT 358
                                       699******************************************98877666643..34443 PP

>> K11H3.7  CE34935	WBGene00010784	locus:twk-48	status:Confirmed	UniProt:Q7YWY7	protein_id:CAE17863.1
   #    score  bias  c-Evalue  i-Evalue hmmfrom  hmm to    alifrom  ali to    envfrom  env to     acc
 ---   ------ ----- --------- --------- ------- -------    ------- -------    ------- -------    ----
   1 !    9.0   0.4    0.0019      0.27     257     317 ..     113     173 ..     101     186 .. 0.76
   2 ?    6.4   0.2     0.012       1.7     263     323 ..     290     358 ..     253     368 .. 0.75

  Alignments for each domain:
  == domain 1    score: 9.0 bits;  conditional E-value: 0.0019
  slo-PA(slowpoke)_FBpp0084064-aln 257 efknaqklsywtcvyflivtmstvgygdvycetvlgrtflvffllvglaifassipeiiel 317
                                       e+ ++ + ++  +  + +  ++t+gyg+  ++t +g+t+ +++ ++g+ ++   + +i ++
                           K11H3.7 113 EYGKQAQWTFTGAFLYSLTVITTIGYGNTAAKTYIGKTLTMLYAIIGIPLMLLFLTNIGDV 173
                                       5555555555555566677789*************************98766555555544 PP

  == domain 2    score: 6.4 bits;  conditional E-value: 0.012
  slo-PA(slowpoke)_FBpp0084064-aln 263 klsywtcvyflivtmstvgygdvycetvlgrt.....flv...ffllvglaifassipeiielvgsrsk 323
                                         ++    yf  ++++t+g+gd +  t +  t      lv   ++ll g+a++a +     e v ++++
                           K11H3.7 290 GWTFLESFYFCFISLTTIGFGDKFPSTSVSNTdeaqeKLVitsIYLLFGMALLAMCFNLAQEEVQNKTR 358
                                       45566788*****************9999877444443442336999*******998777776666655 PP

>> C30D11.1d  CE41300	WBGene00006830	locus:unc-103	status:Partially_confirmed	UniProt:A6ZJ41	protein_id:CAO78715.1
   #    score  bias  c-Evalue  i-Evalue hmmfrom  hmm to    alifrom  ali to    envfrom  env to     acc
 ---   ------ ----- --------- --------- ------- -------    ------- -------    ------- -------    ----
   1 !   13.5   0.3   8.4e-05     0.012     265     327 ..     302     362 ..     296     381 .. 0.81

  Alignments for each domain:
  == domain 1    score: 13.5 bits;  conditional E-value: 8.4e-05
  slo-PA(slowpoke)_FBpp0084064-aln 265 sywtcvyflivtmstvgygdvycetvlgrtflvffllvglaifassipeiielvgsrskysge 327
                                        y t +yf + t++++g+g+v + t   + f ++++++g  ++as   ++  ++     ysg+
                         C30D11.1d 302 RYVTSLYFTLSTITSIGFGNVSATTDSEKIFTIIMMILGSLMYASVFGNVSAIIQR--LYSGT 362
                                       699******************************************98877666643..34443 PP

>> C30D11.1b  CE41298	WBGene00006830	locus:unc-103	status:Partially_confirmed	UniProt:A6ZJ39	protein_id:CAO78713.1
   #    score  bias  c-Evalue  i-Evalue hmmfrom  hmm to    alifrom  ali to    envfrom  env to     acc
 ---   ------ ----- --------- --------- ------- -------    ------- -------    ------- -------    ----
   1 ?   13.5   0.3   8.6e-05     0.012     265     327 ..     318     378 ..     312     397 .. 0.81

  Alignments for each domain:
  == domain 1    score: 13.5 bits;  conditional E-value: 8.6e-05
  slo-PA(slowpoke)_FBpp0084064-aln 265 sywtcvyflivtmstvgygdvycetvlgrtflvffllvglaifassipeiielvgsrskysge 327
                                        y t +yf + t++++g+g+v + t   + f ++++++g  ++as   ++  ++     ysg+
                         C30D11.1b 318 RYVTSLYFTLSTITSIGFGNVSATTDSEKIFTIIMMILGSLMYASVFGNVSAIIQR--LYSGT 378
                                       699******************************************98877666643..34443 PP

>> C30D11.1a  CE41297	WBGene00006830	locus:unc-103	status:Partially_confirmed	UniProt:A6ZJ38	protein_id:CAO78712.1
   #    score  bias  c-Evalue  i-Evalue hmmfrom  hmm to    alifrom  ali to    envfrom  env to     acc
 ---   ------ ----- --------- --------- ------- -------    ------- -------    ------- -------    ----
   1 ?   13.5   0.3   8.8e-05     0.012     265     327 ..     326     386 ..     320     405 .. 0.81

  Alignments for each domain:
  == domain 1    score: 13.5 bits;  conditional E-value: 8.8e-05
  slo-PA(slowpoke)_FBpp0084064-aln 265 sywtcvyflivtmstvgygdvycetvlgrtflvffllvglaifassipeiielvgsrskysge 327
                                        y t +yf + t++++g+g+v + t   + f ++++++g  ++as   ++  ++     ysg+
                         C30D11.1a 326 RYVTSLYFTLSTITSIGFGNVSATTDSEKIFTIIMMILGSLMYASVFGNVSAIIQR--LYSGT 386
                                       699******************************************98877666643..34443 PP

>> C30D11.1c  CE41299	WBGene00006830	locus:unc-103	status:Partially_confirmed	UniProt:A6ZJ40	protein_id:CAO78714.1
   #    score  bias  c-Evalue  i-Evalue hmmfrom  hmm to    alifrom  ali to    envfrom  env to     acc
 ---   ------ ----- --------- --------- ------- -------    ------- -------    ------- -------    ----
   1 ?   13.4   0.3   9.2e-05     0.013     265     327 ..     360     420 ..     354     439 .. 0.81

  Alignments for each domain:
  == domain 1    score: 13.4 bits;  conditional E-value: 9.2e-05
  slo-PA(slowpoke)_FBpp0084064-aln 265 sywtcvyflivtmstvgygdvycetvlgrtflvffllvglaifassipeiielvgsrskysge 327
                                        y t +yf + t++++g+g+v + t   + f ++++++g  ++as   ++  ++     ysg+
                         C30D11.1c 360 RYVTSLYFTLSTITSIGFGNVSATTDSEKIFTIIMMILGSLMYASVFGNVSAIIQR--LYSGT 420
                                       699******************************************98877666643..34443 PP

>> F08A10.1b  CE32355	WBGene00008570	locus:kcnl-2	status:Partially_confirmed	UniProt:Q8I4G5	protein_id:CAD56594.1
   #    score  bias  c-Evalue  i-Evalue hmmfrom  hmm to    alifrom  ali to    envfrom  env to     acc
 ---   ------ ----- --------- --------- ------- -------    ------- -------    ------- -------    ----
   1 ?   13.2   2.4   0.00011     0.015     218     305 ..     407     493 ..     300     521 .. 0.78

  Alignments for each domain:
  == domain 1    score: 13.2 bits;  conditional E-value: 0.00011
  slo-PA(slowpoke)_FBpp0084064-aln 218 nilktsssirlaqlvsifis.vwltaagiihllensgdplefknaqklsywtcvyflivtmstvgygdvycetvlgr 293
                                        ilkt  +i    ++ if + +w+ a  i+ l e   + +  ++ ++++y   ++++ +t+ +vgygd+  +t  gr
                         F08A10.1b 407 FILKTLMTICPGTMLMIFTAfLWIIAGWILRLCER--EYMTPDKYNDINYVNSIWLVAITFLSVGYGDIVPKTNCGR 481
                                       4999*****99999****87469999999999987..56777888899***************************** PP

  slo-PA(slowpoke)_FBpp0084064-aln 294 tflvffllvgla 305
                                       ++ +   ++g +
                         F08A10.1b 482 SMAIVTGILGTC 493
                                       *98877766653 PP

>> F08A10.1f  CE46337	WBGene00008570	locus:kcnl-2	status:Partially_confirmed	protein_id:CCC42195.1
   #    score  bias  c-Evalue  i-Evalue hmmfrom  hmm to    alifrom  ali to    envfrom  env to     acc
 ---   ------ ----- --------- --------- ------- -------    ------- -------    ------- -------    ----
   1 ?   13.1   2.4   0.00011     0.016     218     305 ..     420     506 ..     313     534 .. 0.78

  Alignments for each domain:
  == domain 1    score: 13.1 bits;  conditional E-value: 0.00011
  slo-PA(slowpoke)_FBpp0084064-aln 218 nilktsssirlaqlvsifis.vwltaagiihllensgdplefknaqklsywtcvyflivtmstvgygdvycetvlgr 293
                                        ilkt  +i    ++ if + +w+ a  i+ l e   + +  ++ ++++y   ++++ +t+ +vgygd+  +t  gr
                         F08A10.1f 420 FILKTLMTICPGTMLMIFTAfLWIIAGWILRLCER--EYMTPDKYNDINYVNSIWLVAITFLSVGYGDIVPKTNCGR 494
                                       4999*****99999****87469999999999987..56777888899***************************** PP

  slo-PA(slowpoke)_FBpp0084064-aln 294 tflvffllvgla 305
                                       ++ +   ++g +
                         F08A10.1f 495 SMAIVTGILGTC 506
                                       *98877766653 PP

>> F08A10.1e  CE41508	WBGene00008570	locus:kcnl-2	status:Partially_confirmed	UniProt:A7UQ10	protein_id:CAO94912.1
   #    score  bias  c-Evalue  i-Evalue hmmfrom  hmm to    alifrom  ali to    envfrom  env to     acc
 ---   ------ ----- --------- --------- ------- -------    ------- -------    ------- -------    ----
   1 ?   13.1   2.4   0.00011     0.016     218     305 ..     421     507 ..     314     535 .. 0.78

  Alignments for each domain:
  == domain 1    score: 13.1 bits;  conditional E-value: 0.00011
  slo-PA(slowpoke)_FBpp0084064-aln 218 nilktsssirlaqlvsifis.vwltaagiihllensgdplefknaqklsywtcvyflivtmstvgygdvycetvlgr 293
                                        ilkt  +i    ++ if + +w+ a  i+ l e   + +  ++ ++++y   ++++ +t+ +vgygd+  +t  gr
                         F08A10.1e 421 FILKTLMTICPGTMLMIFTAfLWIIAGWILRLCER--EYMTPDKYNDINYVNSIWLVAITFLSVGYGDIVPKTNCGR 495
                                       4999*****99999****87469999999999987..56777888899***************************** PP

  slo-PA(slowpoke)_FBpp0084064-aln 294 tflvffllvgla 305
                                       ++ +   ++g +
                         F08A10.1e 496 SMAIVTGILGTC 507
                                       *98877766653 PP

>> F08A10.1c  CE32356	WBGene00008570	locus:kcnl-2	status:Partially_confirmed	UniProt:Q8I4G4	protein_id:CAD56595.1
   #    score  bias  c-Evalue  i-Evalue hmmfrom  hmm to    alifrom  ali to    envfrom  env to     acc
 ---   ------ ----- --------- --------- ------- -------    ------- -------    ------- -------    ----
   1 ?   13.1   2.4   0.00011     0.016     218     305 ..     407     493 ..     300     521 .. 0.78

  Alignments for each domain:
  == domain 1    score: 13.1 bits;  conditional E-value: 0.00011
  slo-PA(slowpoke)_FBpp0084064-aln 218 nilktsssirlaqlvsifis.vwltaagiihllensgdplefknaqklsywtcvyflivtmstvgygdvycetvlgr 293
                                        ilkt  +i    ++ if + +w+ a  i+ l e   + +  ++ ++++y   ++++ +t+ +vgygd+  +t  gr
                         F08A10.1c 407 FILKTLMTICPGTMLMIFTAfLWIIAGWILRLCER--EYMTPDKYNDINYVNSIWLVAITFLSVGYGDIVPKTNCGR 481
                                       4999*****99999****87469999999999987..56777888899***************************** PP

  slo-PA(slowpoke)_FBpp0084064-aln 294 tflvffllvgla 305
                                       ++ +   ++g +
                         F08A10.1c 482 SMAIVTGILGTC 493
                                       *98877766653 PP

>> F08A10.1d  CE36995	WBGene00008570	locus:kcnl-2	status:Partially_confirmed	UniProt:Q6BET2	protein_id:CAH10785.1
   #    score  bias  c-Evalue  i-Evalue hmmfrom  hmm to    alifrom  ali to    envfrom  env to     acc
 ---   ------ ----- --------- --------- ------- -------    ------- -------    ------- -------    ----
   1 ?   13.0   2.6   0.00012     0.017     218     305 ..     380     466 ..     272     494 .. 0.78

  Alignments for each domain:
  == domain 1    score: 13.0 bits;  conditional E-value: 0.00012
  slo-PA(slowpoke)_FBpp0084064-aln 218 nilktsssirlaqlvsifis.vwltaagiihllensgdplefknaqklsywtcvyflivtmstvgygdvycetvlgr 293
                                        ilkt  +i    ++ if + +w+ a  i+ l e   + +  ++ ++++y   ++++ +t+ +vgygd+  +t  gr
                         F08A10.1d 380 FILKTLMTICPGTMLMIFTAfLWIIAGWILRLCER--EYMTPDKYNDINYVNSIWLVAITFLSVGYGDIVPKTNCGR 454
                                       4999*****99999****87469999999999987..56777888899***************************** PP

  slo-PA(slowpoke)_FBpp0084064-aln 294 tflvffllvgla 305
                                       ++ +   ++g +
                         F08A10.1d 455 SMAIVTGILGTC 466
                                       *98877766653 PP

>> F08A10.1h  CE46308	WBGene00008570	locus:kcnl-2	status:Partially_confirmed	protein_id:CCC42197.1
   #    score  bias  c-Evalue  i-Evalue hmmfrom  hmm to    alifrom  ali to    envfrom  env to     acc
 ---   ------ ----- --------- --------- ------- -------    ------- -------    ------- -------    ----
   1 ?   13.0   2.6   0.00012     0.017     218     305 ..     387     473 ..     279     501 .. 0.78

  Alignments for each domain:
  == domain 1    score: 13.0 bits;  conditional E-value: 0.00012
  slo-PA(slowpoke)_FBpp0084064-aln 218 nilktsssirlaqlvsifis.vwltaagiihllensgdplefknaqklsywtcvyflivtmstvgygdvycetvlgr 293
                                        ilkt  +i    ++ if + +w+ a  i+ l e   + +  ++ ++++y   ++++ +t+ +vgygd+  +t  gr
                         F08A10.1h 387 FILKTLMTICPGTMLMIFTAfLWIIAGWILRLCER--EYMTPDKYNDINYVNSIWLVAITFLSVGYGDIVPKTNCGR 461
                                       4999*****99999****87469999999999987..56777888899***************************** PP

  slo-PA(slowpoke)_FBpp0084064-aln 294 tflvffllvgla 305
                                       ++ +   ++g +
                         F08A10.1h 462 SMAIVTGILGTC 473
                                       *98877766653 PP

>> F08A10.1a  CE32354	WBGene00008570	locus:kcnl-2	status:Partially_confirmed	UniProt:Q19186	protein_id:CAB70244.3
   #    score  bias  c-Evalue  i-Evalue hmmfrom  hmm to    alifrom  ali to    envfrom  env to     acc
 ---   ------ ----- --------- --------- ------- -------    ------- -------    ------- -------    ----
   1 ?   13.0   2.6   0.00012     0.017     218     305 ..     387     473 ..     279     501 .. 0.78

  Alignments for each domain:
  == domain 1    score: 13.0 bits;  conditional E-value: 0.00012
  slo-PA(slowpoke)_FBpp0084064-aln 218 nilktsssirlaqlvsifis.vwltaagiihllensgdplefknaqklsywtcvyflivtmstvgygdvycetvlgr 293
                                        ilkt  +i    ++ if + +w+ a  i+ l e   + +  ++ ++++y   ++++ +t+ +vgygd+  +t  gr
                         F08A10.1a 387 FILKTLMTICPGTMLMIFTAfLWIIAGWILRLCER--EYMTPDKYNDINYVNSIWLVAITFLSVGYGDIVPKTNCGR 461
                                       4999*****99999****87469999999999987..56777888899***************************** PP

  slo-PA(slowpoke)_FBpp0084064-aln 294 tflvffllvgla 305
                                       ++ +   ++g +
                         F08A10.1a 462 SMAIVTGILGTC 473
                                       *98877766653 PP

>> F08A10.1g  CE46184	WBGene00008570	locus:kcnl-2	status:Partially_confirmed	protein_id:CCC42196.1
   #    score  bias  c-Evalue  i-Evalue hmmfrom  hmm to    alifrom  ali to    envfrom  env to     acc
 ---   ------ ----- --------- --------- ------- -------    ------- -------    ------- -------    ----
   1 ?   12.8   2.5   0.00014      0.02     218     305 ..     491     577 ..     385     605 .. 0.78

  Alignments for each domain:
  == domain 1    score: 12.8 bits;  conditional E-value: 0.00014
  slo-PA(slowpoke)_FBpp0084064-aln 218 nilktsssirlaqlvsifis.vwltaagiihllensgdplefknaqklsywtcvyflivtmstvgygdvycetvlgr 293
                                        ilkt  +i    ++ if + +w+ a  i+ l e   + +  ++ ++++y   ++++ +t+ +vgygd+  +t  gr
                         F08A10.1g 491 FILKTLMTICPGTMLMIFTAfLWIIAGWILRLCER--EYMTPDKYNDINYVNSIWLVAITFLSVGYGDIVPKTNCGR 565
                                       4999*9***99999****87469999999999987..56777888899***************************** PP

  slo-PA(slowpoke)_FBpp0084064-aln 294 tflvffllvgla 305
                                       ++ +   ++g +
                         F08A10.1g 566 SMAIVTGILGTC 577
                                       *98877766653 PP

>> Y48A6B.6b  CE36458	WBGene00012967	locus:kvs-4	status:Confirmed	UniProt:Q6EUU0	protein_id:CAH04760.1
   #    score  bias  c-Evalue  i-Evalue hmmfrom  hmm to    alifrom  ali to    envfrom  env to     acc
 ---   ------ ----- --------- --------- ------- -------    ------- -------    ------- -------    ----
   1 ?   12.6   0.5   0.00016     0.022     194     293 ..     380     480 ..     332     490 .. 0.71

  Alignments for each domain:
  == domain 1    score: 12.6 bits;  conditional E-value: 0.00016
  slo-PA(slowpoke)_FBpp0084064-aln 194 rtwiglrflralrlmtvpdilqylnil....kt.sssir.laqlvsifisvwltaagiihllensgdplefknaqkl 264
                                        +++ +r+lr lr++ v  + +y   l    kt  +s r l  +  + ++  +  + ++++le+     +f+     
                         Y48A6B.6b 380 GAFLVIRILRVLRVIRVLKLGRYSSGLqmfgKTlKASFRqLGMMAMVVMTGVIFFSTLVYFLEKDEPASKFHSIPAA 456
                                       55667788888888888777777554411122222334314444445555566677888889988777777766554 PP

  slo-PA(slowpoke)_FBpp0084064-aln 265 sywtcvyflivtmstvgygdvycetvlgr 293
                                        +w      ivtm+tvgygd+   tv g+
                         Y48A6B.6b 457 CWW-----CIVTMTTVGYGDLTPVTVPGK 480
                                       444.....48***********99999886 PP

>> F53C11.6  CE41135	WBGene00006684	locus:twk-32	potassium channel protein like	status:Partially_confirmed	UniProt:Q9376
   #    score  bias  c-Evalue  i-Evalue hmmfrom  hmm to    alifrom  ali to    envfrom  env to     acc
 ---   ------ ----- --------- --------- ------- -------    ------- -------    ------- -------    ----
   1 ?    9.6   0.0    0.0013      0.18     260     318 ..     119     178 ..     111     214 .. 0.80
   2 ?    3.2   1.0      0.11        15     269     313 ..     274     318 ..     263     332 .. 0.87

  Alignments for each domain:
  == domain 1    score: 9.6 bits;  conditional E-value: 0.0013
  slo-PA(slowpoke)_FBpp0084064-aln 260 naqklsywtc.vyflivtmstvgygdvycetvlgrtflvffllvglaifassipeiielv 318
                                       na+ l+ +t  ++f   t++++gyg    e+++gr f + +l+ g+ ++  +i ++ ++ 
                          F53C11.6 119 NANPLTNFTSnLFFAATTLTSIGYGIDAPESLIGRVFCLVYLFFGIPLYLITIADMAKFC 178
                                       6677777775267778899*****************************999998876654 PP

  == domain 2    score: 3.2 bits;  conditional E-value: 0.11
  slo-PA(slowpoke)_FBpp0084064-aln 269 cvyflivtmstvgygdvycetvlgrtflvffllvglaifassipe 313
                                         yf+++++ t+g+gd+  +  +    ++f++l gl + +++i  
                          F53C11.6 274 GFYFVMMSVLTIGFGDLVPRNEIFAVPILFIILAGLVLTTTCIDV 318
                                       57999999**********99999999999***********99964 PP

>> C25B8.1a  CE27086	WBGene00002233	locus:kqt-1	voltage-gated potassium channel	status:Confirmed	UniProt:Q967F8	protein_
   #    score  bias  c-Evalue  i-Evalue hmmfrom  hmm to    alifrom  ali to    envfrom  env to     acc
 ---   ------ ----- --------- --------- ------- -------    ------- -------    ------- -------    ----
   1 ?   11.3   3.1    0.0004     0.056     163     308 ..     165     315 ..     135     339 .. 0.73

  Alignments for each domain:
  == domain 1    score: 11.3 bits;  conditional E-value: 0.0004
  slo-PA(slowpoke)_FBpp0084064-aln 163 aasdklwfmlemysfvdyftippsfvsiyldrt........wiglrflralrlmtvpdilqylnilktsssirlaql 231
                                         s ++ f    y  +d + i  s+  + ++ t          glrf++ lr++ +          k   s+  a  
                          C25B8.1a 165 GISGRIRFATSAYCVIDIIVILASITVLCIGATgqvfaasaIRGLRFFQILRMLRIDR---RAGTWKLLGSVVWAHR 238
                                       5677777888888888888888887766666551111111033555555555554433...3344455566666777 PP

  slo-PA(slowpoke)_FBpp0084064-aln 232 vsifisvwltaagiihllensgdplefknaqklsywtcvyflivtmstvgygdvycetvlgrtflvffllvglaifa 308
                                         ++ +v++   g+i          + +n++  ++  ++++ ++t+stvgygd   et  g+ +  f  l+g+++fa
                          C25B8.1a 239 QELLTTVYIGFLGLIFSSFLVYLCEKNTNDKYQTFADALWWGVITLSTVGYGDKTPETWPGKIIAAFCALLGISFFA 315
                                       777777777777777654444444455677777888899999*********************************98 PP

>> M110.2  CE02275	WBGene00006658	locus:twk-3	status:Partially_confirmed	UniProt:Q21529	protein_id:CAA90259.1
   #    score  bias  c-Evalue  i-Evalue hmmfrom  hmm to    alifrom  ali to    envfrom  env to     acc
 ---   ------ ----- --------- --------- ------- -------    ------- -------    ------- -------    ----
   1 ?    4.9   0.2     0.035         5     264     306 ..     131     176 ..      99     193 .. 0.73
   2 ?    9.6   0.5    0.0013      0.19     261     334 ..     226     301 ..     204     307 .. 0.79

  Alignments for each domain:
  == domain 1    score: 4.9 bits;  conditional E-value: 0.035
  slo-PA(slowpoke)_FBpp0084064-aln 264 lsywtcvyflivtmst...vgygdvycetvlgrtflvffllvglai 306
                                          wt    l+ t +t   vgyg ++  +  gr  l+ + l+g+ +
                            M110.2 131 KDMWTFSSALVFTTTTvipVGYGYIFPVSAYGRMCLIAYALLGIPL 176
                                       45677766666655552237*********************99866 PP

  == domain 2    score: 9.6 bits;  conditional E-value: 0.0013
  slo-PA(slowpoke)_FBpp0084064-aln 261 aqklsywtcvyflivtmstvgygdvycetvlgrtflvffllvglaifassi....peiielvgsrskysgelkrerg 333
                                       + +++y   vyf + ++ t+g+gd+  +       +v+fl vg+ + + ++     e+i+ v    ++ g+ k+  g
                            M110.2 226 TSNITYLDSVYFSLTSIFTIGFGDLTPDM--NVIHMVLFLAVGVILVTITLdivaAEMIDRVHYMGRHVGKAKELAG 300
                                       56789*******************98875..5578899999999887765411225777777777777777777666 PP

  slo-PA(slowpoke)_FBpp0084064-aln 334 k 334
                                       k
                            M110.2 301 K 301
                                       6 PP

>> B0399.1c  CE31871	WBGene00007176	locus:kcnl-1	status:Confirmed	UniProt:Q8I4D2	protein_id:CAD54169.1
   #    score  bias  c-Evalue  i-Evalue hmmfrom  hmm to    alifrom  ali to    envfrom  env to     acc
 ---   ------ ----- --------- --------- ------- -------    ------- -------    ------- -------    ----
   1 ?   11.3   0.5    0.0004     0.057     236     312 ..     231     303 ..     196     322 .. 0.75

  Alignments for each domain:
  == domain 1    score: 11.3 bits;  conditional E-value: 0.0004
  slo-PA(slowpoke)_FBpp0084064-aln 236 isvwltaagiihllensgdplefknaqklsywtcvyflivtmstvgygdvycetvlgrtflvffllvglaifassip 312
                                       +s w+  + +    e     le +      y   ++f++vt+ ++gygd+  +t  gr + +   +vg  + ++ i 
                          B0399.1c 231 LSYWMCMSWMFTQCERYDGQLEVE----HYYLNSMWFIMVTFMSIGYGDIVPNTYCGRCLSITTGIVGAGVSSALIA 303
                                       555665555555555555555544....35778899*************************9999999877655544 PP

>> C24H11.8b  CE40599	WBGene00006690	locus:twk-39	status:Partially_confirmed	UniProt:A1EHR5	protein_id:CAL90887.1
   #    score  bias  c-Evalue  i-Evalue hmmfrom  hmm to    alifrom  ali to    envfrom  env to     acc
 ---   ------ ----- --------- --------- ------- -------    ------- -------    ------- -------    ----
   1 ?    5.6   0.4     0.022       3.1     268     319 ..     125     176 ..     100     184 .. 0.82
   2 ?   -2.9   0.1       7.8   1.1e+03     642     713 ..     402     472 ..     386     501 .. 0.47
   3 ?   10.6   0.0   0.00063     0.089     265     364 ..     519     640 ..     492     651 .. 0.73

  Alignments for each domain:
  == domain 1    score: 5.6 bits;  conditional E-value: 0.022
  slo-PA(slowpoke)_FBpp0084064-aln 268 tcvyflivtmstvgygdvycetvlgrtflvffllvglaifassipeiielvg 319
                                        ++ + i  ++t+gyg +  +t  gr + +++ ++g+ ++  ++ +i e + 
                         C24H11.8b 125 GALLYSITVFTTIGYGHICPKTDTGRLLTILYSILGIPLMLLCLANIAETLA 176
                                       35567788899******************************9*999988765 PP

  == domain 2    score: -2.9 bits;  conditional E-value: 7.8
  slo-PA(slowpoke)_FBpp0084064-aln 642 sakdredaktltklelakkvkkekeisrekee.slakrnsraaaakavlnakkvtkqvnkvkpnvnraaedel 713
                                        +k +e +++lt  e  +k  ++++ +re  e  ++++ns +  + ++ +  ++++++ +++    r+ + e+
                         C24H11.8b 402 PDKTEETSMSLTDDEDMQKPPRRNNSARELREkEMMMMNSLNHKQPSMDS--STSRRLRDIDGRSYRSDRSER 472
                                       33444445555555555555555555555444155555555444433333..234555555554444443333 PP

  == domain 3    score: 10.6 bits;  conditional E-value: 0.00063
  slo-PA(slowpoke)_FBpp0084064-aln 265 sywtcvyflivtmstvgygdvycetvlgr...tflv...ffllvglaifassipeiielvgsrskysg......... 326
                                       + +   y+  +t+st+g+gd+     l       lv   ++ll g+a++a +   + + v +++++ g         
                         C24H11.8b 519 NGFDGAYYCFITLSTIGFGDIVPGQALDEgsqEKLVvcaLYLLFGMALIAMCFKLMQDDVVQKARWLGqkigilarp 595
                                       5556789**************98888753112233323379*************99999999988876333334444 PP

  slo-PA(slowpoke)_FBpp0084064-aln 327 .elkrergkrhivvcgh...i...tyesvshflkdflhedredvd 364
                                        el re  k  i + g+   i   + es s f  d++ ed ed+ 
                         C24H11.8b 596 fELSREIAKHAIFLFGYsvsIrdeSSESESDFDDDMIEEDEEDMS 640
                                       457889999999888863222222457889999999999999976 PP

>> C25B8.1b  CE30875	WBGene00002233	locus:kqt-1	status:Confirmed	UniProt:Q8MQC5	protein_id:CCD65627.1
   #    score  bias  c-Evalue  i-Evalue hmmfrom  hmm to    alifrom  ali to    envfrom  env to     acc
 ---   ------ ----- --------- --------- ------- -------    ------- -------    ------- -------    ----
   1 ?   11.1   3.1   0.00044     0.063     163     308 ..     213     363 ..     183     387 .. 0.73

  Alignments for each domain:
  == domain 1    score: 11.1 bits;  conditional E-value: 0.00044
  slo-PA(slowpoke)_FBpp0084064-aln 163 aasdklwfmlemysfvdyftippsfvsiyldrt........wiglrflralrlmtvpdilqylnilktsssirlaql 231
                                         s ++ f    y  +d + i  s+  + ++ t          glrf++ lr++ +          k   s+  a  
                          C25B8.1b 213 GISGRIRFATSAYCVIDIIVILASITVLCIGATgqvfaasaIRGLRFFQILRMLRIDR---RAGTWKLLGSVVWAHR 286
                                       5677777888888888888888887766665551111111033555555555554433...3344455566666777 PP

  slo-PA(slowpoke)_FBpp0084064-aln 232 vsifisvwltaagiihllensgdplefknaqklsywtcvyflivtmstvgygdvycetvlgrtflvffllvglaifa 308
                                         ++ +v++   g+i          + +n++  ++  ++++ ++t+stvgygd   et  g+ +  f  l+g+++fa
                          C25B8.1b 287 QELLTTVYIGFLGLIFSSFLVYLCEKNTNDKYQTFADALWWGVITLSTVGYGDKTPETWPGKIIAAFCALLGISFFA 363
                                       777777777777777654444444455677777888899999*********************************98 PP

>> F14F11.1a  CE32375	WBGene00008819	locus:shw-1	potassium channel	status:Confirmed	UniProt:Q19464	protein_id:CAA91092.2
   #    score  bias  c-Evalue  i-Evalue hmmfrom  hmm to    alifrom  ali to    envfrom  env to     acc
 ---   ------ ----- --------- --------- ------- -------    ------- -------    ------- -------    ----
   1 ?   11.1   6.8   0.00046     0.064     145     325 ..     236     425 ..     232     445 .. 0.65

  Alignments for each domain:
  == domain 1    score: 11.1 bits;  conditional E-value: 0.00046
  slo-PA(slowpoke)_FBpp0084064-aln 145 idlafniffmvyffirfiaasdklwfmlemysfvdyftippsfvsiyldrt......wiglrflralrlmtvpdilq 215
                                       +dl  ni+f + ++ir + +     f+    +++d ++    f    l          + l fl  + ++ +  + q
                         F14F11.1a 236 VDLICNIWFTIELLIRSLFCPSFHKFVRSPLTIIDVISTGAFFFESLLHAIliqtgsLVTLDFLSMICVLRLFKLTQ 312
                                       899*************9999999999999999999988877666554444300001256778876554444444444 PP

  slo-PA(slowpoke)_FBpp0084064-aln 216 y...lnilkt...sssirlaqlvsifisvwltaagiihllensgdplefkna.qklsywtcvyflivtmstvgygdv 285
                                       +   l+il     +s+  l  lv   i   +  a +++  e s    +++++ q  s    +++ +vt+stvg+gd+
                         F14F11.1a 313 HfsgLKILIQtfkASAQELFLLVFFVILAIVIFAALVYYAERS----QLNKDnQFTSIPLGLWWSLVTISTVGFGDM 385
                                       4000555432111233344444444444444444555555554....444440445677889999************ PP

  slo-PA(slowpoke)_FBpp0084064-aln 286 ycetvlgrtflvffllvglaifassipeiielvgsrskys 325
                                         +t lg     +  l+g+  +a  +p i+    +   +s
                         F14F11.1a 386 VPKTYLGMLVGSLCALMGVLTIALPVPVIVSNFSNLYSHS 425
                                       ********99999**************9998766544444 PP

>> F14F11.1d  CE32378	WBGene00008819	locus:shw-1	status:Confirmed	UniProt:Q8I4L4	protein_id:CAD56572.1
   #    score  bias  c-Evalue  i-Evalue hmmfrom  hmm to    alifrom  ali to    envfrom  env to     acc
 ---   ------ ----- --------- --------- ------- -------    ------- -------    ------- -------    ----
   1 ?   11.0   6.8   0.00048     0.067     145     325 ..     246     435 ..     242     455 .. 0.65

  Alignments for each domain:
  == domain 1    score: 11.0 bits;  conditional E-value: 0.00048
  slo-PA(slowpoke)_FBpp0084064-aln 145 idlafniffmvyffirfiaasdklwfmlemysfvdyftippsfvsiyldrt......wiglrflralrlmtvpdilq 215
                                       +dl  ni+f + ++ir + +     f+    +++d ++    f    l          + l fl  + ++ +  + q
                         F14F11.1d 246 VDLICNIWFTIELLIRSLFCPSFHKFVRSPLTIIDVISTGAFFFESLLHAIliqtgsLVTLDFLSMICVLRLFKLTQ 322
                                       899*************9999999999999999999988877666554444300001256778876554444444444 PP

  slo-PA(slowpoke)_FBpp0084064-aln 216 y...lnilkt...sssirlaqlvsifisvwltaagiihllensgdplefkna.qklsywtcvyflivtmstvgygdv 285
                                       +   l+il     +s+  l  lv   i   +  a +++  e s    +++++ q  s    +++ +vt+stvg+gd+
                         F14F11.1d 323 HfsgLKILIQtfkASAQELFLLVFFVILAIVIFAALVYYAERS----QLNKDnQFTSIPLGLWWSLVTISTVGFGDM 395
                                       4000555432111233344444444444444444555555554....444440445677889999************ PP

  slo-PA(slowpoke)_FBpp0084064-aln 286 ycetvlgrtflvffllvglaifassipeiielvgsrskys 325
                                         +t lg     +  l+g+  +a  +p i+    +   +s
                         F14F11.1d 396 VPKTYLGMLVGSLCALMGVLTIALPVPVIVSNFSNLYSHS 435
                                       ********99999**************9998766544444 PP

>> F14F11.1f  CE32380	WBGene00008819	locus:shw-1	status:Confirmed	UniProt:Q8I4L2	protein_id:CAD56574.1
   #    score  bias  c-Evalue  i-Evalue hmmfrom  hmm to    alifrom  ali to    envfrom  env to     acc
 ---   ------ ----- --------- --------- ------- -------    ------- -------    ------- -------    ----
   1 ?   11.0   6.8   0.00049     0.069     145     325 ..     253     442 ..     249     462 .. 0.65

  Alignments for each domain:
  == domain 1    score: 11.0 bits;  conditional E-value: 0.00049
  slo-PA(slowpoke)_FBpp0084064-aln 145 idlafniffmvyffirfiaasdklwfmlemysfvdyftippsfvsiyldrt......wiglrflralrlmtvpdilq 215
                                       +dl  ni+f + ++ir + +     f+    +++d ++    f    l          + l fl  + ++ +  + q
                         F14F11.1f 253 VDLICNIWFTIELLIRSLFCPSFHKFVRSPLTIIDVISTGAFFFESLLHAIliqtgsLVTLDFLSMICVLRLFKLTQ 329
                                       899*************9999999999999999999988877666554444300001256778876554444444444 PP

  slo-PA(slowpoke)_FBpp0084064-aln 216 y...lnilkt...sssirlaqlvsifisvwltaagiihllensgdplefkna.qklsywtcvyflivtmstvgygdv 285
                                       +   l+il     +s+  l  lv   i   +  a +++  e s    +++++ q  s    +++ +vt+stvg+gd+
                         F14F11.1f 330 HfsgLKILIQtfkASAQELFLLVFFVILAIVIFAALVYYAERS----QLNKDnQFTSIPLGLWWSLVTISTVGFGDM 402
                                       4000555432111233344444444444444444555555554....444440445677889999************ PP

  slo-PA(slowpoke)_FBpp0084064-aln 286 ycetvlgrtflvffllvglaifassipeiielvgsrskys 325
                                         +t lg     +  l+g+  +a  +p i+    +   +s
                         F14F11.1f 403 VPKTYLGMLVGSLCALMGVLTIALPVPVIVSNFSNLYSHS 442
                                       ********99999**************9998766544444 PP

>> B0399.1e  CE40010	WBGene00007176	locus:kcnl-1	status:Confirmed	UniProt:Q1RPU0	protein_id:CAJ90512.1
   #    score  bias  c-Evalue  i-Evalue hmmfrom  hmm to    alifrom  ali to    envfrom  env to     acc
 ---   ------ ----- --------- --------- ------- -------    ------- -------    ------- -------    ----
   1 ?   11.0   0.5   0.00048     0.067     236     312 ..     287     359 ..     253     378 .. 0.75

  Alignments for each domain:
  == domain 1    score: 11.0 bits;  conditional E-value: 0.00048
  slo-PA(slowpoke)_FBpp0084064-aln 236 isvwltaagiihllensgdplefknaqklsywtcvyflivtmstvgygdvycetvlgrtflvffllvglaifassip 312
                                       +s w+  + +    e     le +      y   ++f++vt+ ++gygd+  +t  gr + +   +vg  + ++ i 
                          B0399.1e 287 LSYWMCMSWMFTQCERYDGQLEVE----HYYLNSMWFIMVTFMSIGYGDIVPNTYCGRCLSITTGIVGAGVSSALIA 359
                                       555555555555555555555544....35778899*************************9999999877655544 PP

>> F14F11.1g  CE32381	WBGene00008819	locus:shw-1	status:Confirmed	UniProt:Q8I4L1	protein_id:CAD56575.1
   #    score  bias  c-Evalue  i-Evalue hmmfrom  hmm to    alifrom  ali to    envfrom  env to     acc
 ---   ------ ----- --------- --------- ------- -------    ------- -------    ------- -------    ----
   1 ?   11.0   6.8    0.0005      0.07     145     325 ..     256     445 ..     252     465 .. 0.65

  Alignments for each domain:
  == domain 1    score: 11.0 bits;  conditional E-value: 0.0005
  slo-PA(slowpoke)_FBpp0084064-aln 145 idlafniffmvyffirfiaasdklwfmlemysfvdyftippsfvsiyldrt......wiglrflralrlmtvpdilq 215
                                       +dl  ni+f + ++ir + +     f+    +++d ++    f    l          + l fl  + ++ +  + q
                         F14F11.1g 256 VDLICNIWFTIELLIRSLFCPSFHKFVRSPLTIIDVISTGAFFFESLLHAIliqtgsLVTLDFLSMICVLRLFKLTQ 332
                                       899*************9999999999999999999988877666554444300001256778876554444444444 PP

  slo-PA(slowpoke)_FBpp0084064-aln 216 y...lnilkt...sssirlaqlvsifisvwltaagiihllensgdplefkna.qklsywtcvyflivtmstvgygdv 285
                                       +   l+il     +s+  l  lv   i   +  a +++  e s    +++++ q  s    +++ +vt+stvg+gd+
                         F14F11.1g 333 HfsgLKILIQtfkASAQELFLLVFFVILAIVIFAALVYYAERS----QLNKDnQFTSIPLGLWWSLVTISTVGFGDM 405
                                       4000555432111233344444444444444444555555554....444440445677889999************ PP

  slo-PA(slowpoke)_FBpp0084064-aln 286 ycetvlgrtflvffllvglaifassipeiielvgsrskys 325
                                         +t lg     +  l+g+  +a  +p i+    +   +s
                         F14F11.1g 406 VPKTYLGMLVGSLCALMGVLTIALPVPVIVSNFSNLYSHS 445
                                       ********99999**************9998766544444 PP

>> C24H11.8a  CE31773	WBGene00006690	locus:twk-39	status:Partially_confirmed	UniProt:Q9XVD1	protein_id:CAB03914.2
   #    score  bias  c-Evalue  i-Evalue hmmfrom  hmm to    alifrom  ali to    envfrom  env to     acc
 ---   ------ ----- --------- --------- ------- -------    ------- -------    ------- -------    ----
   1 ?    5.6   0.5     0.021         3     268     319 ..     125     176 ..     100     184 .. 0.82
   2 ?   -3.2   0.0       9.8   1.4e+03     661     704 ..     217     260 ..     185     293 .. 0.40
   3 ?   -2.7   0.1       6.8   9.6e+02     641     714 ..     401     473 ..     385     503 .. 0.48
   4 ?   11.0   0.0   0.00049     0.069     265     364 ..     519     617 ..     494     628 .. 0.77

  Alignments for each domain:
  == domain 1    score: 5.6 bits;  conditional E-value: 0.021
  slo-PA(slowpoke)_FBpp0084064-aln 268 tcvyflivtmstvgygdvycetvlgrtflvffllvglaifassipeiielvg 319
                                        ++ + i  ++t+gyg +  +t  gr + +++ ++g+ ++  ++ +i e + 
                         C24H11.8a 125 GALLYSITVFTTIGYGHICPKTDTGRLLTILYSILGIPLMLLCLANIAETLA 176
                                       35567788899******************************9*999988765 PP

  == domain 2    score: -3.2 bits;  conditional E-value: 9.8
  slo-PA(slowpoke)_FBpp0084064-aln 661 vkkekeisrekee.slakrnsraaaakavlnakkvtkqvnkvkpn 704
                                       v+ + + sr++++ ++++r+ +   +++ +n +k++++ n+ + +
                         C24H11.8a 217 VR-RVQSSRSNQRyNTVRRHASLNRSRTRSNDTKSVRSFNRYDST 260
                                       21.222222222212222222333334444444555555554442 PP

  == domain 3    score: -2.7 bits;  conditional E-value: 6.8
  slo-PA(slowpoke)_FBpp0084064-aln 641 dsakdredaktltklelakkvkkekeisrekee.slakrnsraaaakavlnakkvtkqvnkvkpnvnraaedels 714
                                       d +k +e +++lt  e  +k  ++++ +re  e  ++++ns +  + ++ +  ++++++ +++    r+ + e+s
                         C24H11.8a 401 DPDKTEETSMSLTDDEDMQKPPRRNNSARELREkEMMMMNSLNHKQPSMDS--STSRRLRDIDGRSYRSDRSERS 473
                                       334444445555555555555555555555444155555555444433333..2345555555544444443332 PP

  == domain 4    score: 11.0 bits;  conditional E-value: 0.00049
  slo-PA(slowpoke)_FBpp0084064-aln 265 sywtcvyflivtmstvgygdvycetvlgr...tflv...ffllvglaifassipeiielvgsrskysgelkrergkr 335
                                       + +   y+  +t+st+g+gd+     l       lv   ++ll g+a++a +   + + v +++++ g+      k 
                         C24H11.8a 519 NGFDGAYYCFITLSTIGFGDIVPGQALDEgsqEKLVvcaLYLLFGMALIAMCFKLMQDDVVQKARWLGQ------KI 589
                                       5556789**************98888753112233323379***************9999999998875......33 PP

  slo-PA(slowpoke)_FBpp0084064-aln 336 hivvcghityesvshflkdflhedredvd 364
                                        i+v    + es s f  d++ ed ed+ 
                         C24H11.8a 590 GILV-RDESSESESDFDDDMIEEDEEDMS 617
                                       4555.456789999999999999999986 PP

>> F14F11.1e  CE32379	WBGene00008819	locus:shw-1	status:Partially_confirmed	UniProt:Q8I4L3	protein_id:CAD56573.1
   #    score  bias  c-Evalue  i-Evalue hmmfrom  hmm to    alifrom  ali to    envfrom  env to     acc
 ---   ------ ----- --------- --------- ------- -------    ------- -------    ------- -------    ----
   1 ?   11.0   6.8    0.0005     0.071     145     325 ..     259     448 ..     255     468 .. 0.65

  Alignments for each domain:
  == domain 1    score: 11.0 bits;  conditional E-value: 0.0005
  slo-PA(slowpoke)_FBpp0084064-aln 145 idlafniffmvyffirfiaasdklwfmlemysfvdyftippsfvsiyldrt......wiglrflralrlmtvpdilq 215
                                       +dl  ni+f + ++ir + +     f+    +++d ++    f    l          + l fl  + ++ +  + q
                         F14F11.1e 259 VDLICNIWFTIELLIRSLFCPSFHKFVRSPLTIIDVISTGAFFFESLLHAIliqtgsLVTLDFLSMICVLRLFKLTQ 335
                                       899*************9999999999999999999988877666554444300001256778876554444444444 PP

  slo-PA(slowpoke)_FBpp0084064-aln 216 y...lnilkt...sssirlaqlvsifisvwltaagiihllensgdplefkna.qklsywtcvyflivtmstvgygdv 285
                                       +   l+il     +s+  l  lv   i   +  a +++  e s    +++++ q  s    +++ +vt+stvg+gd+
                         F14F11.1e 336 HfsgLKILIQtfkASAQELFLLVFFVILAIVIFAALVYYAERS----QLNKDnQFTSIPLGLWWSLVTISTVGFGDM 408
                                       4000555432111233344444444444444444555555554....444440445677889999************ PP

  slo-PA(slowpoke)_FBpp0084064-aln 286 ycetvlgrtflvffllvglaifassipeiielvgsrskys 325
                                         +t lg     +  l+g+  +a  +p i+    +   +s
                         F14F11.1e 409 VPKTYLGMLVGSLCALMGVLTIALPVPVIVSNFSNLYSHS 448
                                       ********99999**************9998766544444 PP

>> F14F11.1c  CE32377	WBGene00008819	locus:shw-1	status:Confirmed	UniProt:Q8I0P0	protein_id:CAD56577.1
   #    score  bias  c-Evalue  i-Evalue hmmfrom  hmm to    alifrom  ali to    envfrom  env to     acc
 ---   ------ ----- --------- --------- ------- -------    ------- -------    ------- -------    ----
   1 ?   10.8   6.8   0.00056     0.079     145     325 ..     286     475 ..     282     495 .. 0.65

  Alignments for each domain:
  == domain 1    score: 10.8 bits;  conditional E-value: 0.00056
  slo-PA(slowpoke)_FBpp0084064-aln 145 idlafniffmvyffirfiaasdklwfmlemysfvdyftippsfvsiyldrt......wiglrflralrlmtvpdilq 215
                                       +dl  ni+f + ++ir + +     f+    +++d ++    f    l          + l fl  + ++ +  + q
                         F14F11.1c 286 VDLICNIWFTIELLIRSLFCPSFHKFVRSPLTIIDVISTGAFFFESLLHAIliqtgsLVTLDFLSMICVLRLFKLTQ 362
                                       899*************9999999999999999999988877666554444300001256778876554444444444 PP

  slo-PA(slowpoke)_FBpp0084064-aln 216 y...lnilkt...sssirlaqlvsifisvwltaagiihllensgdplefkna.qklsywtcvyflivtmstvgygdv 285
                                       +   l+il     +s+  l  lv   i   +  a +++  e s    +++++ q  s    +++ +vt+stvg+gd+
                         F14F11.1c 363 HfsgLKILIQtfkASAQELFLLVFFVILAIVIFAALVYYAERS----QLNKDnQFTSIPLGLWWSLVTISTVGFGDM 435
                                       4000555432111233344444444444444444555555554....444440445677889999************ PP

  slo-PA(slowpoke)_FBpp0084064-aln 286 ycetvlgrtflvffllvglaifassipeiielvgsrskys 325
                                         +t lg     +  l+g+  +a  +p i+    +   +s
                         F14F11.1c 436 VPKTYLGMLVGSLCALMGVLTIALPVPVIVSNFSNLYSHS 475
                                       ********99999**************9998766544444 PP

>> B0399.1d  CE39663	WBGene00007176	locus:kcnl-1	status:Confirmed	UniProt:Q2HQL7	protein_id:CAJ76956.1
   #    score  bias  c-Evalue  i-Evalue hmmfrom  hmm to    alifrom  ali to    envfrom  env to     acc
 ---   ------ ----- --------- --------- ------- -------    ------- -------    ------- -------    ----
   1 ?   10.8   0.5   0.00056     0.078     236     312 ..     356     428 ..     322     447 .. 0.75

  Alignments for each domain:
  == domain 1    score: 10.8 bits;  conditional E-value: 0.00056
  slo-PA(slowpoke)_FBpp0084064-aln 236 isvwltaagiihllensgdplefknaqklsywtcvyflivtmstvgygdvycetvlgrtflvffllvglaifassip 312
                                       +s w+  + +    e     le +      y   ++f++vt+ ++gygd+  +t  gr + +   +vg  + ++ i 
                          B0399.1d 356 LSYWMCMSWMFTQCERYDGQLEVE----HYYLNSMWFIMVTFMSIGYGDIVPNTYCGRCLSITTGIVGAGVSSALIA 428
                                       555555555555555555555544....35778899************************99999999877655544 PP

>> Y37A1B.11b  CE43610	WBGene00001190	locus:egl-23	status:Partially_confirmed	UniProt:C0Z3L1	protein_id:CAX65085.1
   #    score  bias  c-Evalue  i-Evalue hmmfrom  hmm to    alifrom  ali to    envfrom  env to     acc
 ---   ------ ----- --------- --------- ------- -------    ------- -------    ------- -------    ----
   1 ?   -3.3   0.5       9.9   1.4e+03     634     702 ..      95     163 ..      81     181 .. 0.70
   2 ?    8.7   0.0    0.0025      0.35     262     314 ..     218     270 ..     188     291 .. 0.77
   3 ?    7.8   0.2    0.0047      0.66     263     341 ..     366     443 ..     351     460 .. 0.76

  Alignments for each domain:
  == domain 1    score: -3.3 bits;  conditional E-value: 9.9
  slo-PA(slowpoke)_FBpp0084064-aln 634 salekladsakdredaktltklelakkvkkekeisrekeeslakrnsraaaakavlnakkvtkqvnkvk 702
                                        ++++ ++ ++ +++++ +t  ++ ++ ++++e++ e + s + ++++ aaa+ + + k v + ++k++
                        Y37A1B.11b  95 DVHRRHVNLTNFQHPPTPITLEQRHRRRRRHNETALEDHLSEKLSREKRAAAHIMRSRKCVISVIKKMS 163
                                       344456667788888888888888888888888888888777777777777777766666555555554 PP

  == domain 2    score: 8.7 bits;  conditional E-value: 0.0025
  slo-PA(slowpoke)_FBpp0084064-aln 262 qklsywtcvyflivtmstvgygdvycetvlgrtflvffllvglaifassipei 314
                                        + s+   + f    ++t+gyg+v  +t  gr f++ + l+g+ +   +i ++
                        Y37A1B.11b 218 SEWSFMDSLLFAFTVITTIGYGNVAPRTFGGRLFVIGYGLIGIPFTLLAIADL 270
                                       34455566778888999*************************98776666665 PP

  == domain 3    score: 7.8 bits;  conditional E-value: 0.0047
  slo-PA(slowpoke)_FBpp0084064-aln 263 klsywtcvyflivtmstvgygdvycetvlgrtflvffllvglaifassipeiielvgsrskysgelkrergkrhivv 339
                                       ++ ++ +vyf  vt++++g gd+  ++     + + ++ +gla+ + +i    +   ++ +y g   ++ g+  i  
                        Y37A1B.11b 366 DMDFFKAVYFNFVTLTSIGLGDIVPRSETYMLITIVYIAIGLALTTIAIEIAADA-LKKLHYFGRKIENVGNVAIWF 441
                                       578999******************9998888888999******999888544444.455666666666667666666 PP

  slo-PA(slowpoke)_FBpp0084064-aln 340 cg 341
                                        g
                        Y37A1B.11b 442 GG 443
                                       55 PP

>> B0399.1f  CE40889	WBGene00007176	locus:kcnl-1	status:Confirmed	UniProt:A5HWA0	protein_id:CAN86620.1
   #    score  bias  c-Evalue  i-Evalue hmmfrom  hmm to    alifrom  ali to    envfrom  env to     acc
 ---   ------ ----- --------- --------- ------- -------    ------- -------    ------- -------    ----
   1 ?   10.8   0.5   0.00056      0.08     236     312 ..     371     443 ..     338     462 .. 0.75

  Alignments for each domain:
  == domain 1    score: 10.8 bits;  conditional E-value: 0.00056
  slo-PA(slowpoke)_FBpp0084064-aln 236 isvwltaagiihllensgdplefknaqklsywtcvyflivtmstvgygdvycetvlgrtflvffllvglaifassip 312
                                       +s w+  + +    e     le +      y   ++f++vt+ ++gygd+  +t  gr + +   +vg  + ++ i 
                          B0399.1f 371 LSYWMCMSWMFTQCERYDGQLEVE----HYYLNSMWFIMVTFMSIGYGDIVPNTYCGRCLSITTGIVGAGVSSALIA 443
                                       555555555555555555555544....35778899************************99999999877655544 PP

>> B0399.1b  CE31870	WBGene00007176	locus:kcnl-1	status:Confirmed	UniProt:Q8I0J0	protein_id:CAD54171.1
   #    score  bias  c-Evalue  i-Evalue hmmfrom  hmm to    alifrom  ali to    envfrom  env to     acc
 ---   ------ ----- --------- --------- ------- -------    ------- -------    ------- -------    ----
   1 ?   10.7   0.5   0.00061     0.085     236     312 ..     421     493 ..     388     511 .. 0.75

  Alignments for each domain:
  == domain 1    score: 10.7 bits;  conditional E-value: 0.00061
  slo-PA(slowpoke)_FBpp0084064-aln 236 isvwltaagiihllensgdplefknaqklsywtcvyflivtmstvgygdvycetvlgrtflvffllvglaifassip 312
                                       +s w+  + +    e     le +      y   ++f++vt+ ++gygd+  +t  gr + +   +vg  + ++ i 
                          B0399.1b 421 LSYWMCMSWMFTQCERYDGQLEVE----HYYLNSMWFIMVTFMSIGYGDIVPNTYCGRCLSITTGIVGAGVSSALIA 493
                                       555555555555555555555544....35778899************************99999999877655544 PP

>> C53A5.5b  CE35844	WBGene00008265	locus:kcnl-4	status:Partially_confirmed	UniProt:D5MCU0	protein_id:CBL43424.1
   #    score  bias  c-Evalue  i-Evalue hmmfrom  hmm to    alifrom  ali to    envfrom  env to     acc
 ---   ------ ----- --------- --------- ------- -------    ------- -------    ------- -------    ----
   1 ?   10.5   0.1   0.00068     0.096     270     315 ..     245     289 ..     235     325 .. 0.83

  Alignments for each domain:
  == domain 1    score: 10.5 bits;  conditional E-value: 0.00068
  slo-PA(slowpoke)_FBpp0084064-aln 270 vyflivtmstvgygdvycetvlgrtflvffllvglaifassipeii 315
                                       ++f i+t+ ++gygdv ++t  gr + ++  +vg ++f+s++  +i
                          C53A5.5b 245 LWFEIITFFSIGYGDVQVNTYCGRGLAMLTAIVG-TLFSSTLIALI 289
                                       6899************************999999.57888765554 PP

>> F14F11.1b  CE32376	WBGene00008819	locus:shw-1	status:Partially_confirmed	UniProt:Q8I0I3	protein_id:CAD56576.1
   #    score  bias  c-Evalue  i-Evalue hmmfrom  hmm to    alifrom  ali to    envfrom  env to     acc
 ---   ------ ----- --------- --------- ------- -------    ------- -------    ------- -------    ----
   1 ?   10.6   6.8   0.00066     0.094     145     325 ..     332     521 ..     328     541 .. 0.65

  Alignments for each domain:
  == domain 1    score: 10.6 bits;  conditional E-value: 0.00066
  slo-PA(slowpoke)_FBpp0084064-aln 145 idlafniffmvyffirfiaasdklwfmlemysfvdyftippsfvsiyldrt......wiglrflralrlmtvpdilq 215
                                       +dl  ni+f + ++ir + +     f+    +++d ++    f    l          + l fl  + ++ +  + q
                         F14F11.1b 332 VDLICNIWFTIELLIRSLFCPSFHKFVRSPLTIIDVISTGAFFFESLLHAIliqtgsLVTLDFLSMICVLRLFKLTQ 408
                                       899*************9999998999999999999988877666554444300001256778876554444444444 PP

  slo-PA(slowpoke)_FBpp0084064-aln 216 y...lnilkt...sssirlaqlvsifisvwltaagiihllensgdplefkna.qklsywtcvyflivtmstvgygdv 285
                                       +   l+il     +s+  l  lv   i   +  a +++  e s    +++++ q  s    +++ +vt+stvg+gd+
                         F14F11.1b 409 HfsgLKILIQtfkASAQELFLLVFFVILAIVIFAALVYYAERS----QLNKDnQFTSIPLGLWWSLVTISTVGFGDM 481
                                       4000555432111233344444444444444444555555554....444440445677889999************ PP

  slo-PA(slowpoke)_FBpp0084064-aln 286 ycetvlgrtflvffllvglaifassipeiielvgsrskys 325
                                         +t lg     +  l+g+  +a  +p i+    +   +s
                         F14F11.1b 482 VPKTYLGMLVGSLCALMGVLTIALPVPVIVSNFSNLYSHS 521
                                       ********99999**************9998766544444 PP

>> B0399.1a  CE31869	WBGene00007176	locus:kcnl-1	status:Partially_confirmed	UniProt:Q9XTJ3	protein_id:CAB03807.2
   #    score  bias  c-Evalue  i-Evalue hmmfrom  hmm to    alifrom  ali to    envfrom  env to     acc
 ---   ------ ----- --------- --------- ------- -------    ------- -------    ------- -------    ----
   1 ?   10.6   0.5   0.00066     0.093     236     312 ..     468     540 ..     435     558 .. 0.75

  Alignments for each domain:
  == domain 1    score: 10.6 bits;  conditional E-value: 0.00066
  slo-PA(slowpoke)_FBpp0084064-aln 236 isvwltaagiihllensgdplefknaqklsywtcvyflivtmstvgygdvycetvlgrtflvffllvglaifassip 312
                                       +s w+  + +    e     le +      y   ++f++vt+ ++gygd+  +t  gr + +   +vg  + ++ i 
                          B0399.1a 468 LSYWMCMSWMFTQCERYDGQLEVE----HYYLNSMWFIMVTFMSIGYGDIVPNTYCGRCLSITTGIVGAGVSSALIA 540
                                       555555555555555555555544....35778899************************99999999877655544 PP

>> Y37A1B.11a  CE32244	WBGene00001190	locus:egl-23	potassium channel protein	status:Partially_confirmed	UniProt:Q9XXF6	p
   #    score  bias  c-Evalue  i-Evalue hmmfrom  hmm to    alifrom  ali to    envfrom  env to     acc
 ---   ------ ----- --------- --------- ------- -------    ------- -------    ------- -------    ----
   1 ?   -3.2   0.5       9.4   1.3e+03     633     702 ..      59     128 ..      45     147 .. 0.70
   2 ?    8.8   0.0    0.0023      0.33     262     314 ..     183     235 ..     151     256 .. 0.78
   3 ?    7.9   0.2    0.0044      0.62     263     341 ..     331     408 ..     315     425 .. 0.76

  Alignments for each domain:
  == domain 1    score: -3.2 bits;  conditional E-value: 9.4
  slo-PA(slowpoke)_FBpp0084064-aln 633 rsalekladsakdredaktltklelakkvkkekeisrekeeslakrnsraaaakavlnakkvtkqvnkvk 702
                                       + ++++ ++ ++ +++++ +t  ++ ++ ++++e++ e + s + ++++ aaa+ + + k v + ++k++
                        Y37A1B.11a  59 TDVHRRHVNLTNFQHPPTPITLEQRHRRRRRHNETALEDHLSEKLSREKRAAAHIMRSRKCVISVIKKMS 128
                                       3344456677788888888888888888888888888888777777777777777766666555555554 PP

  == domain 2    score: 8.8 bits;  conditional E-value: 0.0023
  slo-PA(slowpoke)_FBpp0084064-aln 262 qklsywtcvyflivtmstvgygdvycetvlgrtflvffllvglaifassipei 314
                                        + s+   + f    ++t+gyg+v  +t  gr f++ + l+g+ +   +i ++
                        Y37A1B.11a 183 SEWSFMDSLLFAFTVITTIGYGNVAPRTFGGRLFVIGYGLIGIPFTLLAIADL 235
                                       34455566778888999*************************98776666665 PP

  == domain 3    score: 7.9 bits;  conditional E-value: 0.0044
  slo-PA(slowpoke)_FBpp0084064-aln 263 klsywtcvyflivtmstvgygdvycetvlgrtflvffllvglaifassipeiielvgsrskysgelkrergkrhivv 339
                                       ++ ++ +vyf  vt++++g gd+  ++     + + ++ +gla+ + +i    +   ++ +y g   ++ g+  i  
                        Y37A1B.11a 331 DMDFFKAVYFNFVTLTSIGLGDIVPRSETYMLITIVYIAIGLALTTIAIEIAADA-LKKLHYFGRKIENVGNVAIWF 406
                                       578999******************9998888888999******999888544444.455666666666667666666 PP

  slo-PA(slowpoke)_FBpp0084064-aln 340 cg 341
                                        g
                        Y37A1B.11a 407 GG 408
                                       55 PP

>> C53A5.5a  CE44109	WBGene00008265	locus:kcnl-4	calcium-activated potassium channel	status:Partially_confirmed	UniProt:
   #    score  bias  c-Evalue  i-Evalue hmmfrom  hmm to    alifrom  ali to    envfrom  env to     acc
 ---   ------ ----- --------- --------- ------- -------    ------- -------    ------- -------    ----
   1 ?   10.2   0.1   0.00083      0.12     270     315 ..     300     344 ..     290     376 .. 0.82

  Alignments for each domain:
  == domain 1    score: 10.2 bits;  conditional E-value: 0.00083
  slo-PA(slowpoke)_FBpp0084064-aln 270 vyflivtmstvgygdvycetvlgrtflvffllvglaifassipeii 315
                                       ++f i+t+ ++gygdv ++t  gr + ++  +vg ++f+s++  +i
                          C53A5.5a 300 LWFEIITFFSIGYGDVQVNTYCGRGLAMLTAIVG-TLFSSTLIALI 344
                                       6899************************999999.57888765554 PP

>> F19D8.1  CE19800	WBGene00006676	locus:twk-23	potassium channel protein	status:Partially_confirmed	UniProt:Q93531	prot
   #    score  bias  c-Evalue  i-Evalue hmmfrom  hmm to    alifrom  ali to    envfrom  env to     acc
 ---   ------ ----- --------- --------- ------- -------    ------- -------    ------- -------    ----
   1 ?    7.3   0.4    0.0062      0.88     262     313 ..     138     189 ..     116     194 .. 0.85
   2 ?    6.4   0.9     0.012       1.7     232     310 ..     225     302 ..     193     325 .. 0.72

  Alignments for each domain:
  == domain 1    score: 7.3 bits;  conditional E-value: 0.0062
  slo-PA(slowpoke)_FBpp0084064-aln 262 qklsywtcvyflivtmstvgygdvycetvlgrtflvffllvglaifassipe 313
                                       ++ ++ + v f    ++t+gyg+v  +t   + fl+++   g+ +f  +i +
                           F19D8.1 138 KRWTFPSSVLFSFTILTTIGYGNVTPHTQQCKVFLMIYGAFGIPLFLITIAD 189
                                       444556689999999*****************************99988865 PP

  == domain 2    score: 6.4 bits;  conditional E-value: 0.012
  slo-PA(slowpoke)_FBpp0084064-aln 232 vsifisvwltaagiihllensgdplefknaqklsywtcvyflivtmstvgygdvycetvlgrtflvffllvglaifa 308
                                       vs ++ v l  ag+  ++   g  +    +++l+y+  vyf  ++++t+g gd+  + +      ++++ +gl + +
                           F19D8.1 225 VSPYLDVLLV-AGLFVVFIAIGSAVIPLWENQLTYFDSVYFSYMSLTTIGLGDIVPRRMDFLLPTLIYITIGLWLTT 300
                                       6667777664.466666666666666667899*********************988766544444556666666655 PP

  slo-PA(slowpoke)_FBpp0084064-aln 309 ss 310
                                       + 
                           F19D8.1 301 AL 302
                                       54 PP

>> T28A8.1a  CE18972	WBGene00006691	locus:twk-40	status:Partially_confirmed
   #    score  bias  c-Evalue  i-Evalue hmmfrom  hmm to    alifrom  ali to    envfrom  env to     acc
 ---   ------ ----- --------- --------- ------- -------    ------- -------    ------- -------    ----
   1 ?    5.5   0.1     0.022       3.1     263     315 ..     114     166 ..     104     188 .. 0.87
   2 ?    7.6   1.8    0.0053      0.74     266     322 ..     246     303 ..     218     330 .. 0.77

  Alignments for each domain:
  == domain 1    score: 5.5 bits;  conditional E-value: 0.022
  slo-PA(slowpoke)_FBpp0084064-aln 263 klsywtcvyflivtmstvgygdvycetvlgrtflvffllvglaifassipeii 315
                                       + +y t+++f    ++t+gyg++   t  g+ + +++ l g+ ++  ++ +i 
                          T28A8.1a 114 NWTYMTALFFTTTLLTTIGYGNLTPVTGRGKLLCILYALFGVPLILITVADIG 166
                                       67899********************999999999*******999888877775 PP

  == domain 2    score: 7.6 bits;  conditional E-value: 0.0053
  slo-PA(slowpoke)_FBpp0084064-aln 266 ywtcvyflivtmstvgygdvycetvlgrtflvffllvglaifassipei.ielvgsrs 322
                                       +++  yf  +tm+tvg+gd+         + + ++++gl+i + +i  + i+ + +  
                          T28A8.1a 246 FFSGFYFSFITMTTVGFGDIVPLKREYYILDLCYIIIGLSITTMCIDLVgIQYIRKMH 303
                                       67889**************987555555555678999**9999998755355554444 PP

>> T28A8.1b  CE46769	WBGene00006691	locus:twk-40	status:Partially_confirmed
   #    score  bias  c-Evalue  i-Evalue hmmfrom  hmm to    alifrom  ali to    envfrom  env to     acc
 ---   ------ ----- --------- --------- ------- -------    ------- -------    ------- -------    ----
   1 ?    5.4   0.1     0.024       3.4     263     315 ..     136     188 ..     126     210 .. 0.87
   2 ?    7.5   1.8    0.0057      0.81     266     322 ..     268     325 ..     240     352 .. 0.78

  Alignments for each domain:
  == domain 1    score: 5.4 bits;  conditional E-value: 0.024
  slo-PA(slowpoke)_FBpp0084064-aln 263 klsywtcvyflivtmstvgygdvycetvlgrtflvffllvglaifassipeii 315
                                       + +y t+++f    ++t+gyg++   t  g+ + +++ l g+ ++  ++ +i 
                          T28A8.1b 136 NWTYMTALFFTTTLLTTIGYGNLTPVTGRGKLLCILYALFGVPLILITVADIG 188
                                       67899********************999999999*******999888877775 PP

  == domain 2    score: 7.5 bits;  conditional E-value: 0.0057
  slo-PA(slowpoke)_FBpp0084064-aln 266 ywtcvyflivtmstvgygdvycetvlgrtflvffllvglaifassipei.ielvgsrs 322
                                       +++  yf  +tm+tvg+gd+         + + ++++gl+i + +i  + i+ + +  
                          T28A8.1b 268 FFSGFYFSFITMTTVGFGDIVPLKREYYILDLCYIIIGLSITTMCIDLVgIQYIRKMH 325
                                       67889**************987555555555678999**9999998755355554444 PP

>> T28A8.1c  CE46716	WBGene00006691	locus:twk-40	status:Partially_confirmed
   #    score  bias  c-Evalue  i-Evalue hmmfrom  hmm to    alifrom  ali to    envfrom  env to     acc
 ---   ------ ----- --------- --------- ------- -------    ------- -------    ------- -------    ----
   1 ?    5.3   0.1     0.026       3.6     263     315 ..     157     209 ..     147     231 .. 0.87
   2 ?    7.4   1.8    0.0059      0.83     266     321 ..     289     345 ..     261     372 .. 0.77

  Alignments for each domain:
  == domain 1    score: 5.3 bits;  conditional E-value: 0.026
  slo-PA(slowpoke)_FBpp0084064-aln 263 klsywtcvyflivtmstvgygdvycetvlgrtflvffllvglaifassipeii 315
                                       + +y t+++f    ++t+gyg++   t  g+ + +++ l g+ ++  ++ +i 
                          T28A8.1c 157 NWTYMTALFFTTTLLTTIGYGNLTPVTGRGKLLCILYALFGVPLILITVADIG 209
                                       67899********************999999999*******999888877775 PP

  == domain 2    score: 7.4 bits;  conditional E-value: 0.0059
  slo-PA(slowpoke)_FBpp0084064-aln 266 ywtcvyflivtmstvgygdvycetvlgrtflvffllvglaifassipei.ielvgsr 321
                                       +++  yf  +tm+tvg+gd+         + + ++++gl+i + +i  + i+ + + 
                          T28A8.1c 289 FFSGFYFSFITMTTVGFGDIVPLKREYYILDLCYIIIGLSITTMCIDLVgIQYIRKM 345
                                       67889**************987555555555678999**999999875535555444 PP

>> F34D6.3  CE28297	WBGene00006318	locus:sup-9	status:Confirmed	UniProt:O17185	protein_id:CCD69862.1
   #    score  bias  c-Evalue  i-Evalue hmmfrom  hmm to    alifrom  ali to    envfrom  env to     acc
 ---   ------ ----- --------- --------- ------- -------    ------- -------    ------- -------    ----
   1 ?    5.3   0.2     0.027       3.7     266     338 ..      80     153 ..      66     163 .. 0.69
   2 ?    7.7   2.6    0.0048      0.67     253     308 ..     172     235 ..     166     250 .. 0.68

  Alignments for each domain:
  == domain 1    score: 5.3 bits;  conditional E-value: 0.027
  slo-PA(slowpoke)_FBpp0084064-aln 266 ywtcvyflivtmstvgygdvycetvlgrtflvffllvgla....ifassipeiielvgsrskysgelkrergkrhiv 338
                                       +  + yf    ++t+gyg     t  g+ f +++ l g+     +f  si e ++     +k    ++r  gk+ iv
                           F34D6.3  80 FSGAFYFATTVITTIGYGHSTPMTDAGKVFCMLYALAGIPlgliMFQ-SIGERMNTF--AAKLLRFIRRAAGKQPIV 153
                                       5567899999************************9987651110443.344444433..334445555555555555 PP

  == domain 2    score: 7.7 bits;  conditional E-value: 0.0048
  slo-PA(slowpoke)_FBpp0084064-aln 253 gdplefknaqklsywtcvyflivtmstvgygdvycetvlg....rtflvffllv....glaifa 308
                                       g  + f+  ++ +y+ +vy+  vt++t+g+gd  +    g    +   vff lv    gl++++
                           F34D6.3 172 GGAFMFSSYENWTYFDAVYYCFVTLTTIGFGDYVALQKRGslqtQPEYVFFSLVfilfGLTVIS 235
                                       56788999999*********************77644333111133445554441111555544 PP

>> F10G7.9b  CE32372	WBGene00017372	status:Confirmed	UniProt:Q8I7L0	protein_id:CCD69213.1
   #    score  bias  c-Evalue  i-Evalue hmmfrom  hmm to    alifrom  ali to    envfrom  env to     acc
 ---   ------ ----- --------- --------- ------- -------    ------- -------    ------- -------    ----
   1 ?    9.2   3.8    0.0017      0.24     552     717 ..     282     451 ..     160     472 .. 0.85

  Alignments for each domain:
  == domain 1    score: 9.2 bits;  conditional E-value: 0.0017
  slo-PA(slowpoke)_FBpp0084064-aln 552 tklkllllaieikgeegadskisinprgakiaantqg.ffiaqsadev.krawfyckachedik...de...tlikk 620
                                       ++l  ll  i ik ee +d     n +g   +a +q    +a+ a+e+ k+a    +ac +  k   de    li k
                          F10G7.9b 282 AQLDQLLAEISIKFEEERDKVQNANKQGREAVAMAQEaAELAKKAEEMnKKATEMRNACRDATKlgkDEmrrILIEK 358
                                       467889999******************99999988861569999999747788889999987643336633358888 PP

  slo-PA(slowpoke)_FBpp0084064-aln 621 ckcknyvvkqelrsalekladsakdredaktltklelakkvkkekeisrekeeslakrnsraaaakavlnakkvtkq 697
                                        k +n +        ++++ ++++d  ++  + +++l+++  +++e     e+++ k++ ++ +++++++  ++ k+
                          F10G7.9b 359 QKIQNEI----DLMNIDDMEEMDDDAFPEIIISSIKLESTKFVKDEKVGIIESPTPKADPAENTPTQAVEPINIEKE 431
                                       8888832....22345567788888889999999******************************************* PP

  slo-PA(slowpoke)_FBpp0084064-aln 698 vnkvkpnvnraaedelssas 717
                                       vn+ +  v+++++d ++ ++
                          F10G7.9b 432 VNESEVVVEKKETDVVVENK 451
                                       ****9999998887555443 PP

>> F10G7.9a  CE32371	WBGene00017372	status:Confirmed	UniProt:Q8I7L1	protein_id:CCD69212.1
   #    score  bias  c-Evalue  i-Evalue hmmfrom  hmm to    alifrom  ali to    envfrom  env to     acc
 ---   ------ ----- --------- --------- ------- -------    ------- -------    ------- -------    ----
   1 ?    8.9   3.8    0.0021       0.3     552     717 ..     365     534 ..     246     555 .. 0.85

  Alignments for each domain:
  == domain 1    score: 8.9 bits;  conditional E-value: 0.0021
  slo-PA(slowpoke)_FBpp0084064-aln 552 tklkllllaieikgeegadskisinprgakiaantqg.ffiaqsadev.krawfyckachedik...de...tlikk 620
                                       ++l  ll  i ik ee +d     n +g   +a +q    +a+ a+e+ k+a    +ac +  k   de    li k
                          F10G7.9a 365 AQLDQLLAEISIKFEEERDKVQNANKQGREAVAMAQEaAELAKKAEEMnKKATEMRNACRDATKlgkDEmrrILIEK 441
                                       467889999******************99999988861569999999747788889999987643336633358888 PP

  slo-PA(slowpoke)_FBpp0084064-aln 621 ckcknyvvkqelrsalekladsakdredaktltklelakkvkkekeisrekeeslakrnsraaaakavlnakkvtkq 697
                                        k +n +        ++++ ++++d  ++  + +++l+++  +++e     e+++ k++ ++ +++++++  ++ k+
                          F10G7.9a 442 QKIQNEI----DLMNIDDMEEMDDDAFPEIIISSIKLESTKFVKDEKVGIIESPTPKADPAENTPTQAVEPINIEKE 514
                                       8888832....22345567788888889999999******************************************* PP

  slo-PA(slowpoke)_FBpp0084064-aln 698 vnkvkpnvnraaedelssas 717
                                       vn+ +  v+++++d ++ ++
                          F10G7.9a 515 VNESEVVVEKKETDVVVENK 534
                                       ****9999998887555443 PP

>> F16B3.1  CE24905	WBGene00001171	locus:egl-2	channel protein	status:Confirmed	UniProt:O44164	protein_id:CCD69554.1
   #    score  bias  c-Evalue  i-Evalue hmmfrom  hmm to    alifrom  ali to    envfrom  env to     acc
 ---   ------ ----- --------- --------- ------- -------    ------- -------    ------- -------    ----
   1 ?    8.9   0.2    0.0022       0.3     264     318 ..     434     488 ..     428     507 .. 0.74

  Alignments for each domain:
  == domain 1    score: 8.9 bits;  conditional E-value: 0.0022
  slo-PA(slowpoke)_FBpp0084064-aln 264 lsywtcvyflivtmstvgygdvycetvlgrtflvffllvglaifassipeiielv 318
                                        +y + +y+ +  mstvg+g++  +t   + f v ++++   ++a+    +  ++
                           F16B3.1 434 SAYISSLYYTMSCMSTVGFGNIASNTDNEKIFGVCMMIISALLYAAIFGHMTTII 488
                                       579999******************9988888888888887777776554443333 PP

>> Y39B6A.19a  CE29861	WBGene00006696	locus:twk-46	status:Partially_confirmed	UniProt:Q9NEV3	protein_id:CAD31817.1
   #    score  bias  c-Evalue  i-Evalue hmmfrom  hmm to    alifrom  ali to    envfrom  env to     acc
 ---   ------ ----- --------- --------- ------- -------    ------- -------    ------- -------    ----
   1 ?   10.4   0.1   0.00073       0.1     269     338 ..     113     181 ..      97     200 .. 0.73

  Alignments for each domain:
  == domain 1    score: 10.4 bits;  conditional E-value: 0.00073
  slo-PA(slowpoke)_FBpp0084064-aln 269 cvyflivtmstvgygdvycetvlgrtflvffllvglaifassipeiielvgs.rskysgelkrergkrhiv 338
                                       + +f    +stvgyg v  +t  g+ f +++ ++g+ +  + +  i+  +     k  g l++  g  h+ 
                        Y39B6A.19a 113 AFFFAGTLISTVGYGRVSPRTEYGKLFTILYCVIGIPLTLALLSAIVARMREpSHKLRGLLNQRLG--HLF 181
                                       345555668***************************999888888887665414566676666665..444 PP

>> M60.5  CE30291	WBGene00002234	locus:kqt-2	channel protein	status:Partially_confirmed	UniProt:Q9GYM8	protein_id:CCD694
   #    score  bias  c-Evalue  i-Evalue hmmfrom  hmm to    alifrom  ali to    envfrom  env to     acc
 ---   ------ ----- --------- --------- ------- -------    ------- -------    ------- -------    ----
   1 ?    8.2   5.4    0.0034      0.48     144     309 ..     123     320 ..     105     346 .. 0.66

  Alignments for each domain:
  == domain 1    score: 8.2 bits;  conditional E-value: 0.0034
  slo-PA(slowpoke)_FBpp0084064-aln 144 qidlafniffmvyffirf......iaasd.......klwfmlemysfvdyftippsfvsiyl.....d.rtwiglrf 201
                                       +i + ++if++v+f++ f      + a         +l++++   +++d + ip +++ + +     d  t   lrf
                             M60.5 123 KIHFFLEIFMIVFFILEFavrlwsVRADAkyrtkygRLYYLFHTVTLIDILIIPATILLLVFkghdvDgSTLDTLRF 199
                                       5556666666666665552221221222222222226999**************99876544222223257778*** PP

  slo-PA(slowpoke)_FBpp0084064-aln 202 lralrlmtvpdilqylnilktsssirlaqlvs...ifisvwltaagiihllen.......sgdplefknaqklsywt 268
                                       ++ lrl+ v   +   ++l+    +   ql++   i + v l+ a i++  e         g  l   +  + ++ t
                             M60.5 200 IQILRLFHVDRQMATWKLLRKMIILGKWQLMAtyyITLVVGLSLATIVYSTEAlaqgiqdNGYGLIVPEGTNATFPT 276
                                       **********9999999999988887778776222456788999999987765111111144444444444444444 PP

  slo-PA(slowpoke)_FBpp0084064-aln 269 ...cvyflivtmstvgygdvycetvlgrtflvffllvglaifas 309
                                            +f  vt+ tvgygd+y    l + ++  + ++ ++ f +
                             M60.5 277 mahSWWFTAVTVMTVGYGDIYPVGALTKFLVCVLGFIAFCTFQA 320
                                       1115689***************9999875544444666666655 PP

>> M04B2.5  CE45724	WBGene00006678	locus:twk-25	potassium channel protein	status:Partially_confirmed	UniProt:Q21505	prot
   #    score  bias  c-Evalue  i-Evalue hmmfrom  hmm to    alifrom  ali to    envfrom  env to     acc
 ---   ------ ----- --------- --------- ------- -------    ------- -------    ------- -------    ----
   1 ?    1.5   0.1      0.37        52     261     312 ..     382     435 ..     352     441 .. 0.80
   2 ?    7.8   0.7    0.0047      0.66     260     305 ..     504     549 ..     470     560 .. 0.69

  Alignments for each domain:
  == domain 1    score: 1.5 bits;  conditional E-value: 0.37
  slo-PA(slowpoke)_FBpp0084064-aln 261 aqkl..sywtcvyflivtmstvgygdvycetvlgrtflvffllvglaifassip 312
                                       +++l  +y ++ +f +   +t gyg +   + lg+++++ + l+ + + a  i 
                           M04B2.5 382 PKNLkwTYGSAFFFSMNVYTTTGYGSIAPSSSLGKALVIVYGLIFVPLTAVVIR 435
                                       44441156678888999999******************9999988887777765 PP

  == domain 2    score: 7.8 bits;  conditional E-value: 0.0047
  slo-PA(slowpoke)_FBpp0084064-aln 260 naqklsywtcvyflivtmstvgygdvycetvlgrtflvffllvgla 305
                                        +  +s++ + yf  ++mst+g gdv+ + v    ++ ++++ g+ 
                           M04B2.5 504 PDSGISFFHAFYFSFISMSTIGLGDVMPNNVTFSPLITIMFFFGMP 549
                                       34679**********************9999877666655555555 PP

>> Y39B6A.19b  CE42595	WBGene00006696	locus:twk-46	status:Partially_confirmed	UniProt:B2FDA9	protein_id:CAQ48405.1
   #    score  bias  c-Evalue  i-Evalue hmmfrom  hmm to    alifrom  ali to    envfrom  env to     acc
 ---   ------ ----- --------- --------- ------- -------    ------- -------    ------- -------    ----
   1 ?   10.5   0.1   0.00071       0.1     269     342 ..     104     176 ..      85     191 .. 0.73

  Alignments for each domain:
  == domain 1    score: 10.5 bits;  conditional E-value: 0.00071
  slo-PA(slowpoke)_FBpp0084064-aln 269 cvyflivtmstvgygdvycetvlgrtflvffllvglaifassipeiielvgs.rskysgelkrergkrhivvcgh 342
                                       + +f    +stvgyg v  +t  g+ f +++ ++g+ +  + +  i+  +     k  g l++  g  h+  + h
                        Y39B6A.19b 104 AFFFAGTLISTVGYGRVSPRTEYGKLFTILYCVIGIPLTLALLSAIVARMREpSHKLRGLLNQRLG--HLFTVNH 176
                                       345555668***************************999888888887665414566776666665..4444445 PP

>> C44E12.3b  CE30901	WBGene00006671	locus:twk-17	status:Confirmed	UniProt:O76788	protein_id:CCD67334.1
   #    score  bias  c-Evalue  i-Evalue hmmfrom  hmm to    alifrom  ali to    envfrom  env to     acc
 ---   ------ ----- --------- --------- ------- -------    ------- -------    ------- -------    ----
   1 ?    5.7   0.2      0.02       2.8     269     309 ..     185     224 ..     172     242 .. 0.76
   2 ?    4.2   0.4     0.057       8.1     263     311 ..     328     376 ..     316     399 .. 0.86

  Alignments for each domain:
  == domain 1    score: 5.7 bits;  conditional E-value: 0.02
  slo-PA(slowpoke)_FBpp0084064-aln 269 cvyflivtmstvgygdvycetvlgrtflvffllvglaifas 309
                                        +y l v  s  gy  v   t  gr f vff l+g+ ++  
                         C44E12.3b 185 TLYALTVITS-TGYDHVTPATDPGRIFTVFFGLIGIPLMFI 224
                                       3566666555.5***********************976543 PP

  == domain 2    score: 4.2 bits;  conditional E-value: 0.057
  slo-PA(slowpoke)_FBpp0084064-aln 263 klsywtcvyflivtmstvgygdvycetvlgrtflvffllvglaifassi 311
                                         s+   v+f   t++t+g g++ ++     ++ v ++++gla++++s+
                         C44E12.3b 328 VWSFIHGVFFSFNTITTIGLGNIRVQQHYYLALAVSYVIIGLAVITASL 376
                                       45777889***********************************998876 PP

>> C44E12.3a  CE30900	WBGene00006671	locus:twk-17	status:Confirmed	UniProt:Q8MQA3	protein_id:CCD67333.1
   #    score  bias  c-Evalue  i-Evalue hmmfrom  hmm to    alifrom  ali to    envfrom  env to     acc
 ---   ------ ----- --------- --------- ------- -------    ------- -------    ------- -------    ----
   1 ?    5.7   0.2      0.02       2.8     269     309 ..     192     231 ..     179     249 .. 0.76
   2 ?    4.1   0.4     0.058       8.2     263     311 ..     335     383 ..     323     406 .. 0.86

  Alignments for each domain:
  == domain 1    score: 5.7 bits;  conditional E-value: 0.02
  slo-PA(slowpoke)_FBpp0084064-aln 269 cvyflivtmstvgygdvycetvlgrtflvffllvglaifas 309
                                        +y l v  s  gy  v   t  gr f vff l+g+ ++  
                         C44E12.3a 192 TLYALTVITS-TGYDHVTPATDPGRIFTVFFGLIGIPLMFI 231
                                       3566666555.5***********************976543 PP

  == domain 2    score: 4.1 bits;  conditional E-value: 0.058
  slo-PA(slowpoke)_FBpp0084064-aln 263 klsywtcvyflivtmstvgygdvycetvlgrtflvffllvglaifassi 311
                                         s+   v+f   t++t+g g++ ++     ++ v ++++gla++++s+
                         C44E12.3a 335 VWSFIHGVFFSFNTITTIGLGNIRVQQHYYLALAVSYVIIGLAVITASL 383
                                       45777889***********************************998876 PP

>> C44E12.3f  CE37886	WBGene00006671	locus:twk-17	status:Confirmed	UniProt:O76787	protein_id:CCD67338.1
   #    score  bias  c-Evalue  i-Evalue hmmfrom  hmm to    alifrom  ali to    envfrom  env to     acc
 ---   ------ ----- --------- --------- ------- -------    ------- -------    ------- -------    ----
   1 ?    5.7   0.2      0.02       2.9     269     309 ..     185     224 ..     172     242 .. 0.76
   2 ?    4.1   0.4     0.059       8.4     263     311 ..     328     376 ..     316     399 .. 0.86

  Alignments for each domain:
  == domain 1    score: 5.7 bits;  conditional E-value: 0.02
  slo-PA(slowpoke)_FBpp0084064-aln 269 cvyflivtmstvgygdvycetvlgrtflvffllvglaifas 309
                                        +y l v  s  gy  v   t  gr f vff l+g+ ++  
                         C44E12.3f 185 TLYALTVITS-TGYDHVTPATDPGRIFTVFFGLIGIPLMFI 224
                                       3566666555.5***********************976543 PP

  == domain 2    score: 4.1 bits;  conditional E-value: 0.059
  slo-PA(slowpoke)_FBpp0084064-aln 263 klsywtcvyflivtmstvgygdvycetvlgrtflvffllvglaifassi 311
                                         s+   v+f   t++t+g g++ ++     ++ v ++++gla++++s+
                         C44E12.3f 328 VWSFIHGVFFSFNTITTIGLGNIRVQQHYYLALAVSYVIIGLAVITASL 376
                                       45777889***********************************998876 PP

>> C44E12.3e  CE33919	WBGene00006671	locus:twk-17	status:Confirmed	UniProt:O76792	protein_id:CCD67337.1
   #    score  bias  c-Evalue  i-Evalue hmmfrom  hmm to    alifrom  ali to    envfrom  env to     acc
 ---   ------ ----- --------- --------- ------- -------    ------- -------    ------- -------    ----
   1 ?    5.5   0.2     0.022       3.1     269     309 ..     249     288 ..     236     306 .. 0.76
   2 ?    4.0   0.4     0.064       9.1     263     311 ..     392     440 ..     380     463 .. 0.86

  Alignments for each domain:
  == domain 1    score: 5.5 bits;  conditional E-value: 0.022
  slo-PA(slowpoke)_FBpp0084064-aln 269 cvyflivtmstvgygdvycetvlgrtflvffllvglaifas 309
                                        +y l v  s  gy  v   t  gr f vff l+g+ ++  
                         C44E12.3e 249 TLYALTVITS-TGYDHVTPATDPGRIFTVFFGLIGIPLMFI 288
                                       3566666555.5***********************976543 PP

  == domain 2    score: 4.0 bits;  conditional E-value: 0.064
  slo-PA(slowpoke)_FBpp0084064-aln 263 klsywtcvyflivtmstvgygdvycetvlgrtflvffllvglaifassi 311
                                         s+   v+f   t++t+g g++ ++     ++ v ++++gla++++s+
                         C44E12.3e 392 VWSFIHGVFFSFNTITTIGLGNIRVQQHYYLALAVSYVIIGLAVITASL 440
                                       45777889***********************************998876 PP

>> C44E12.3d  CE30903	WBGene00006671	locus:twk-17	status:Confirmed	UniProt:O76794	protein_id:CCD67336.1
   #    score  bias  c-Evalue  i-Evalue hmmfrom  hmm to    alifrom  ali to    envfrom  env to     acc
 ---   ------ ----- --------- --------- ------- -------    ------- -------    ------- -------    ----
   1 ?    5.5   0.2     0.023       3.2     269     309 ..     249     288 ..     236     306 .. 0.76
   2 ?    3.9   0.4     0.067       9.5     263     311 ..     392     440 ..     380     463 .. 0.86

  Alignments for each domain:
  == domain 1    score: 5.5 bits;  conditional E-value: 0.023
  slo-PA(slowpoke)_FBpp0084064-aln 269 cvyflivtmstvgygdvycetvlgrtflvffllvglaifas 309
                                        +y l v  s  gy  v   t  gr f vff l+g+ ++  
                         C44E12.3d 249 TLYALTVITS-TGYDHVTPATDPGRIFTVFFGLIGIPLMFI 288
                                       3566666555.5***********************976543 PP

  == domain 2    score: 3.9 bits;  conditional E-value: 0.067
  slo-PA(slowpoke)_FBpp0084064-aln 263 klsywtcvyflivtmstvgygdvycetvlgrtflvffllvglaifassi 311
                                         s+   v+f   t++t+g g++ ++     ++ v ++++gla++++s+
                         C44E12.3d 392 VWSFIHGVFFSFNTITTIGLGNIRVQQHYYLALAVSYVIIGLAVITASL 440
                                       45777889***********************************998876 PP

>> C44E12.3c  CE30902	WBGene00006671	locus:twk-17	status:Confirmed	UniProt:O76791	protein_id:CCD67335.1
   #    score  bias  c-Evalue  i-Evalue hmmfrom  hmm to    alifrom  ali to    envfrom  env to     acc
 ---   ------ ----- --------- --------- ------- -------    ------- -------    ------- -------    ----
   1 ?    5.4   0.2     0.024       3.3     269     309 ..     249     288 ..     236     306 .. 0.76
   2 ?    3.9   0.4      0.07       9.8     263     311 ..     392     440 ..     380     463 .. 0.86

  Alignments for each domain:
  == domain 1    score: 5.4 bits;  conditional E-value: 0.024
  slo-PA(slowpoke)_FBpp0084064-aln 269 cvyflivtmstvgygdvycetvlgrtflvffllvglaifas 309
                                        +y l v  s  gy  v   t  gr f vff l+g+ ++  
                         C44E12.3c 249 TLYALTVITS-TGYDHVTPATDPGRIFTVFFGLIGIPLMFI 288
                                       3566666555.5***********************976543 PP

  == domain 2    score: 3.9 bits;  conditional E-value: 0.07
  slo-PA(slowpoke)_FBpp0084064-aln 263 klsywtcvyflivtmstvgygdvycetvlgrtflvffllvglaifassi 311
                                         s+   v+f   t++t+g g++ ++     ++ v ++++gla++++s+
                         C44E12.3c 392 VWSFIHGVFFSFNTITTIGLGNIRVQQHYYLALAVSYVIIGLAVITASL 440
                                       45777889***********************************998876 PP

>> Y73B6A.4  CE25584	WBGene00004885	locus:smg-7	status:Confirmed	UniProt:Q9Y053	protein_id:CCD62342.1
   #    score  bias  c-Evalue  i-Evalue hmmfrom  hmm to    alifrom  ali to    envfrom  env to     acc
 ---   ------ ----- --------- --------- ------- -------    ------- -------    ------- -------    ----
   1 ?    6.8   0.2    0.0092       1.3     593     684 ..     335     430 ..     331     455 .. 0.58

  Alignments for each domain:
  == domain 1    score: 6.8 bits;  conditional E-value: 0.0092
  slo-PA(slowpoke)_FBpp0084064-aln 593 qsadevkr..awfyckachedikdetlikkckcknyv...vkqelrsalekladsakdredaktltklelakkvkke 664
                                       q+ dev     w  c  c e+ikd       +c + +   + +++ +++ +  +++++ +d+ + t +e ++k   +
                          Y73B6A.4 335 QTEDEVTSicEWLLCANCDEKIKDSDAFGYFHCLQRIqypLTRTQLAQKLVEIEDEDESKDSDQSTIPEEDQKS-LS 410
                                       67788875226****************99999987663334443333333333444444444444444433333.33 PP

  slo-PA(slowpoke)_FBpp0084064-aln 665 keisrekeeslakrnsraaa 684
                                       +++sr ++e    + +++++
                          Y73B6A.4 411 TDTSRIQNEDSEPESESESS 430
                                       44444444433333333333 PP

>> F32D8.10  CE05789	WBGene00009333	status:Partially_confirmed	UniProt:Q19959	protein_id:CAA98450.1
   #    score  bias  c-Evalue  i-Evalue hmmfrom  hmm to    alifrom  ali to    envfrom  env to     acc
 ---   ------ ----- --------- --------- ------- -------    ------- -------    ------- -------    ----
   1 ?    6.3   0.3     0.013       1.8      22      73 ..     215     270 ..     202     284 .. 0.69

  Alignments for each domain:
  == domain 1    score: 6.3 bits;  conditional E-value: 0.013
  slo-PA(slowpoke)_FBpp0084064-aln  22 kvrkywcfllssiftflagllvvllwrlfaflccrkepe...lapndpkq.keqka 73 
                                       k   yw f +  ift+la ++++ll   + ++  r ++     a  d ++ ke+ka
                          F32D8.10 215 KINEYWRFYFRNIFTILAPFFILLLVNCLLLFQLREHVLkskCADHDKQNvKEKKA 270
                                       6678****************999998877777776654311133333222133333 PP

>> F56D6.4  CE37381	WBGene00018972	locus:srz-19	7TM chemoreceptor, srz family	status:Predicted	UniProt:Q8ITX5	protein_id
   #    score  bias  c-Evalue  i-Evalue hmmfrom  hmm to    alifrom  ali to    envfrom  env to     acc
 ---   ------ ----- --------- --------- ------- -------    ------- -------    ------- -------    ----
   1 ?    6.6   3.6     0.011       1.5     108     172 ..     128     194 ..     117     255 .. 0.81

  Alignments for each domain:
  == domain 1    score: 6.6 bits;  conditional E-value: 0.011
  slo-PA(slowpoke)_FBpp0084064-aln 108 vvlvfilsiasliiyfidasseevercqkwsnnitqqidlafniffmvyff.irfiaa.sdklwfml 172
                                        +l+f+l+++ + iyf  ++++ v+  q   ++    + laf i  + +f+ i +i a   klw++ 
                           F56D6.4 128 NILLFLLAVSRFTIYFWPTTEKVVKILQTNGHKRVHYLYLAFVIKTFFFFLaIIYIGArKKKLWYLE 194
                                       5899**************************************9954444432667766156789863 PP

>> F46A9.3b  CE38354	WBGene00006681	locus:twk-29	status:Partially_confirmed	UniProt:Q564V7	protein_id:CAI79227.1
   #    score  bias  c-Evalue  i-Evalue hmmfrom  hmm to    alifrom  ali to    envfrom  env to     acc
 ---   ------ ----- --------- --------- ------- -------    ------- -------    ------- -------    ----
   1 ?    1.6   0.0      0.34        48     263     305 ..     101     143 ..      91     175 .. 0.82
   2 ?    3.7   0.2     0.077        11     263     310 ..     206     253 ..     199     296 .. 0.76

  Alignments for each domain:
  == domain 1    score: 1.6 bits;  conditional E-value: 0.34
  slo-PA(slowpoke)_FBpp0084064-aln 263 klsywtcvyflivtmstvgygdvycetvlgrtflvffllvgla 305
                                       + s+ ++  + +  ++t+gyg +  +t+ gr   v++ + g+ 
                          F46A9.3b 101 QWSFKSAALYSLGILTTLGYGKIEPQTINGRISTVIYGFFGIP 143
                                       5566667777778899***************999988777765 PP

  == domain 2    score: 3.7 bits;  conditional E-value: 0.077
  slo-PA(slowpoke)_FBpp0084064-aln 263 klsywtcvyflivtmstvgygdvycetvlgrtflvffllvglaifass 310
                                       ++ ++  +y+  + ++++ ygd+  +      + vf++  glai + +
                          F46A9.3b 206 QFDFFNGIYYAFICLTAIEYGDIIPQNNWFLPISVFYMCTGLAISTIA 253
                                       5678999*********************999************96433 PP

>> C37C3.12  CE32819	WBGene00016504	status:Confirmed	UniProt:Q8I7H8	protein_id:CCD66954.1
   #    score  bias  c-Evalue  i-Evalue hmmfrom  hmm to    alifrom  ali to    envfrom  env to     acc
 ---   ------ ----- --------- --------- ------- -------    ------- -------    ------- -------    ----
   1 ?    6.7   0.4    0.0096       1.4      21      76 ..      72     133 ..      56     155 .. 0.62

  Alignments for each domain:
  == domain 1    score: 6.7 bits;  conditional E-value: 0.0096
  slo-PA(slowpoke)_FBpp0084064-aln  21 lkvrky.wcfllss....iftflagllvvllwrlfaflccrkepelapndpkqkeqk..aarq 76 
                                       +k+ ky  c++ +s    ++++ ag++ v+l   f + cc+   e+     k k qk   +r 
                          C37C3.12  72 IKHVKYnVCWVSTSaaaiVIAICAGIIAVILIACFCYCCCK-CKEYNRIHKKAKAQKwnEKRM 133
                                       44555524555444333367889********9999998886.345555555555555223332 PP

>> M04D8.5  CE00623	WBGene00010863	status:Partially_confirmed	UniProt:Q21510	protein_id:CAA83613.1
   #    score  bias  c-Evalue  i-Evalue hmmfrom  hmm to    alifrom  ali to    envfrom  env to     acc
 ---   ------ ----- --------- --------- ------- -------    ------- -------    ------- -------    ----
   1 ?    6.3   5.5     0.013       1.8     142     209 ..      21      87 ..      16      96 .. 0.78

  Alignments for each domain:
  == domain 1    score: 6.3 bits;  conditional E-value: 0.013
  slo-PA(slowpoke)_FBpp0084064-aln 142 tqqidlafniffmvyffirfiaasdklwfmlemysfvdyftippsfvsiyldrtwiglrflralrlmt 209
                                       t+ + laf+   +  ff+ f+   +    +  m  ++  ft+p ++v ++ dr w+ + f+  l  m 
                           M04D8.5  21 TRALILAFDFQCLAVFFLMFLIDPNPHLRIYFM-FYISLFTLPTAYVVVFGDRIWMRVAFVCQLTRMV 87 
                                       566789999998888888887665543333333.37899*********************99887765 PP

>> ZK1067.5  CE42923	WBGene00006659	locus:twk-4	potassium channel protein	status:Partially_confirmed	UniProt:Q23386	prot
   #    score  bias  c-Evalue  i-Evalue hmmfrom  hmm to    alifrom  ali to    envfrom  env to     acc
 ---   ------ ----- --------- --------- ------- -------    ------- -------    ------- -------    ----
   1 ?    9.6   0.2    0.0013      0.18     253     350 ..     165     265 ..     129     273 .. 0.82
   2 ?    0.3   3.0      0.81   1.1e+02     265     307 ..     276     319 ..     271     333 .. 0.78

  Alignments for each domain:
  == domain 1    score: 9.6 bits;  conditional E-value: 0.0013
  slo-PA(slowpoke)_FBpp0084064-aln 253 gdplefknaqklsywt...cvyflivtmstvgygdvycetvlgrtflvffllvglaifassipeiielvgsrskysg 326
                                         p +f  +q+ s w+   +++f    ++++gyg++   +  g+ f v + + g+ +   +i ++ ++v        
                          ZK1067.5 165 LKPTDFLVPQETSRWSmisAIFFTTTVLTSIGYGNLIPISTGGKIFCVGYAIFGIPLTLVTIADLAKFVADMLIMDP 241
                                       479999999999999722246777888899************************************99999988888 PP

  slo-PA(slowpoke)_FBpp0084064-aln 327 elkrergkrhivvcghityesvsh 350
                                       +   + g++ +v++  + y ++s 
                          ZK1067.5 242 TEDPKTGRQLLVLVFLLGYMTISA 265
                                       888888888888877777777665 PP

  == domain 2    score: 0.3 bits;  conditional E-value: 0.81
  slo-PA(slowpoke)_FBpp0084064-aln 265 sywtcvyflivtmstvgygdvy.cetvlgrtflvffllvglaif 307
                                       s+    yf +v++ tvg+gd++ + tv      + f+++gl + 
                          ZK1067.5 276 SFLDSFYFCLVSLLTVGFGDLHpVGTVEYMLCSIVFIFIGLILT 319
                                       667789***************93456666666778888888764 PP

>> F15D3.1b  CE24904	WBGene00001131	locus:dys-1	dystrophin	status:Confirmed	UniProt:Q9TW65	protein_id:CAB61004.1
   #    score  bias  c-Evalue  i-Evalue hmmfrom  hmm to    alifrom  ali to    envfrom  env to     acc
 ---   ------ ----- --------- --------- ------- -------    ------- -------    ------- -------    ----
   1 ?    6.5   1.0     0.011       1.5     617     727 ..      26     134 ..      10     193 .. 0.57

  Alignments for each domain:
  == domain 1    score: 6.5 bits;  conditional E-value: 0.011
  slo-PA(slowpoke)_FBpp0084064-aln 617 likkckcknyvvkqelrsalekladsakdredaktltklelakkvkkekeisrekeeslakrnsraaaakavlnakk 693
                                          +ckck + v+q +r  ++++ +  + +++ +  ++le ++ +  + ei r++++ + +++s +  ++  l++ +
                          F15D3.1b  26 KCEQCKCKRHWVEQLQRDEMDQMLHRLQFENK-QLRKELEWKRGAASTMEIDRSSKRHQERHQSESRGGTLPLRNGR 101
                                       3458********99999999886555554443.44455566666666666666655544444433333333333333 PP

  slo-PA(slowpoke)_FBpp0084064-aln 694 vtkqvnkvkpnvnraaedelssasqasrptsrss 727
                                       ++ +++   ++ n ++++ ++   +++r   rs 
                          F15D3.1b 102 SVVSLKS-TQSQNDVMDEAKALRLHKQRLEHRSR 134
                                       2222222.22223333333333333333333333 PP

>> T01B4.2c  CE41332	WBGene00006675	locus:twk-22	potassium channel protein like	status:Partially_confirmed	UniProt:A6ZJ6
   #    score  bias  c-Evalue  i-Evalue hmmfrom  hmm to    alifrom  ali to    envfrom  env to     acc
 ---   ------ ----- --------- --------- ------- -------    ------- -------    ------- -------    ----
   1 ?   -1.0   0.0       2.1     3e+02     282     307 ..     222     247 ..     218     258 .. 0.87
   2 ?    5.0   0.1     0.031       4.4     264     287 ..     339     362 ..     332     381 .. 0.86

  Alignments for each domain:
  == domain 1    score: -1.0 bits;  conditional E-value: 2.1
  slo-PA(slowpoke)_FBpp0084064-aln 282 ygdvycetvlgrtflvffllvglaif 307
                                       yg++ c+t lgr   +++ l+g+ ++
                          T01B4.2c 222 YGNLACKTNLGRVATIIYGLIGIPLM 247
                                       9*******************998654 PP

  == domain 2    score: 5.0 bits;  conditional E-value: 0.031
  slo-PA(slowpoke)_FBpp0084064-aln 264 lsywtcvyflivtmstvgygdvyc 287
                                         + t+ yf+ v++st+g+gdv  
                          T01B4.2c 339 WDFLTAFYFFFVSLSTIGFGDVIP 362
                                       568899***************975 PP

>> Y75B7AL.4b  CE39305	WBGene00022286	locus:rga-4	status:Partially_confirmed	UniProt:Q33BL0	protein_id:CCD69561.1
   #    score  bias  c-Evalue  i-Evalue hmmfrom  hmm to    alifrom  ali to    envfrom  env to     acc
 ---   ------ ----- --------- --------- ------- -------    ------- -------    ------- -------    ----
   1 ?    6.3   0.2     0.013       1.8     599     733 ..     141     277 ..     136     284 .. 0.59

  Alignments for each domain:
  == domain 1    score: 6.3 bits;  conditional E-value: 0.013
  slo-PA(slowpoke)_FBpp0084064-aln 599 krawfyckachedikdetlikkckcknyvvkqelrsalekladsakdredaktltklelakkvkkekeisrekee.. 673
                                        ra    kac+  i d  l+ +    ++    e r++ +++   ++ + ++  + + +l +++++++ +  +++   
                        Y75B7AL.4b 141 CRARLLKKACQARISDSFLMTRDEMADIF-YLEDRTIEQQTPLLSDVHASTLGYVMRQLYREIEHSQRVETSMSGrl 216
                                       6889999*************999998844.44456777666666666666666666666666655554444433312 PP

  slo-PA(slowpoke)_FBpp0084064-aln 674 slakrnsraaaakavlnakkvtkqvnkvkp.nvnraaedelssasqasrptsrssggtnqn 733
                                       s + + s  +++ + ++++  +++v ++++ +++ +++d++ s+ +a+  tsr s++ + +
                        Y75B7AL.4b 217 SAMSQSSLRSSNDTHQSSSDRFSDVSDLRNaAFSESTSDSALSTPTATPTTSRVSTNDAAA 277
                                       4444444445555555555567777777762444455554444444444456666655444 PP

>> F46A9.3a  CE32666	WBGene00006681	locus:twk-29	potassium channel protein	status:Partially_confirmed	UniProt:Q93732	pro
   #    score  bias  c-Evalue  i-Evalue hmmfrom  hmm to    alifrom  ali to    envfrom  env to     acc
 ---   ------ ----- --------- --------- ------- -------    ------- -------    ------- -------    ----
   1 ?    1.4   0.0      0.38        54     263     305 ..     130     172 ..     120     203 .. 0.82
   2 ?    3.6   0.2     0.085        12     263     310 ..     235     282 ..     228     325 .. 0.76

  Alignments for each domain:
  == domain 1    score: 1.4 bits;  conditional E-value: 0.38
  slo-PA(slowpoke)_FBpp0084064-aln 263 klsywtcvyflivtmstvgygdvycetvlgrtflvffllvgla 305
                                       + s+ ++  + +  ++t+gyg +  +t+ gr   v++ + g+ 
                          F46A9.3a 130 QWSFKSAALYSLGILTTLGYGKIEPQTINGRISTVIYGFFGIP 172
                                       5566666777778899***************999988777765 PP

  == domain 2    score: 3.6 bits;  conditional E-value: 0.085
  slo-PA(slowpoke)_FBpp0084064-aln 263 klsywtcvyflivtmstvgygdvycetvlgrtflvffllvglaifass 310
                                       ++ ++  +y+  + ++++ ygd+  +      + vf++  glai + +
                          F46A9.3a 235 QFDFFNGIYYAFICLTAIEYGDIIPQNNWFLPISVFYMCTGLAISTIA 282
                                       5678999*********************999************96433 PP

>> T01B4.2b  CE41331	WBGene00006675	locus:twk-22	potassium channel protein like	status:Partially_confirmed	UniProt:A6ZJ6
   #    score  bias  c-Evalue  i-Evalue hmmfrom  hmm to    alifrom  ali to    envfrom  env to     acc
 ---   ------ ----- --------- --------- ------- -------    ------- -------    ------- -------    ----
   1 ?   -1.1   0.0       2.2   3.1e+02     282     307 ..     243     268 ..     239     279 .. 0.87
   2 ?    5.0   0.1     0.033       4.6     264     287 ..     360     383 ..     353     402 .. 0.86

  Alignments for each domain:
  == domain 1    score: -1.1 bits;  conditional E-value: 2.2
  slo-PA(slowpoke)_FBpp0084064-aln 282 ygdvycetvlgrtflvffllvglaif 307
                                       yg++ c+t lgr   +++ l+g+ ++
                          T01B4.2b 243 YGNLACKTNLGRVATIIYGLIGIPLM 268
                                       9*******************998654 PP

  == domain 2    score: 5.0 bits;  conditional E-value: 0.033
  slo-PA(slowpoke)_FBpp0084064-aln 264 lsywtcvyflivtmstvgygdvyc 287
                                         + t+ yf+ v++st+g+gdv  
                          T01B4.2b 360 WDFLTAFYFFFVSLSTIGFGDVIP 383
                                       568899***************975 PP

>> C36C5.6  CE29217	WBGene00016475	locus:srab-9	7TM chemoreceptor, srab family	status:Confirmed	UniProt:Q8ITZ7	protein_i
   #    score  bias  c-Evalue  i-Evalue hmmfrom  hmm to    alifrom  ali to    envfrom  env to     acc
 ---   ------ ----- --------- --------- ------- -------    ------- -------    ------- -------    ----
   1 ?    6.2   4.2     0.013       1.9     136     216 ..      45     127 ..      12     161 .. 0.75

  Alignments for each domain:
  == domain 1    score: 6.2 bits;  conditional E-value: 0.013
  slo-PA(slowpoke)_FBpp0084064-aln 136 kwsnnitqqidlafniffmvyffirfiaasdkl.wfmlemysf..vdyftippsfvsiyldrtw..iglrflralrl 207
                                        w   +++   +   i+f v++f  fi + +++   +l++ys+  +dy  +pps +  ++ r     gl ++     
                           C36C5.6  45 LWNARVSKLFHINVIIIFQVHLFGFFIHCLNRIiLHVLDLYSYflLDYCDMPPSTIRCFVLRVQyvFGLWLIG---A 118
                                       588899999999999************99998625689**997447**********99998864113554444...4 PP

  slo-PA(slowpoke)_FBpp0084064-aln 208 mtvpdilqy 216
                                        tvp i++ 
                           C36C5.6 119 TTVPLIIER 127
                                       577777653 PP

>> F46A8.6  CE34187	WBGene00009749	status:Partially_confirmed	UniProt:O01332	protein_id:CAB04392.2
   #    score  bias  c-Evalue  i-Evalue hmmfrom  hmm to    alifrom  ali to    envfrom  env to     acc
 ---   ------ ----- --------- --------- ------- -------    ------- -------    ------- -------    ----
   1 ?    6.3   3.7     0.013       1.9     644     725 ..      53     137 ..      10     198 .. 0.52

  Alignments for each domain:
  == domain 1    score: 6.3 bits;  conditional E-value: 0.013
  slo-PA(slowpoke)_FBpp0084064-aln 644 kdredaktltklelakkvkkekeisrekeeslakrnsraaaakavlnakkvtkqvnkvkpnvnraaedelssasqas 720
                                       +d  +++t t+++ +kk kk+k   +  +++++ ++s++ ++k++++++k++k+++k kp+v   ++ ++ s++++ 
                           F46A8.6  53 SDVGPDSTRTAMDNQKKSKKKKSK-EPAKKKKKSADSSQKVSKKKKKSSKSKKSAEKKKPEVVAPMDPDVKSTQRSA 128
                                       222222222222222222222222.2222223344455555555555666667777777766555444444433332 PP

  slo-PA(slowpoke)_FBpp0084064-aln 721 ....rptsr 725
                                           +p + 
                           F46A8.6 129 erseQPDQT 137
                                       111122221 PP

>> K01B6.3  CE27190	WBGene00010454	status:Partially_confirmed	UniProt:P34491	protein_id:CAA80130.2
   #    score  bias  c-Evalue  i-Evalue hmmfrom  hmm to    alifrom  ali to    envfrom  env to     acc
 ---   ------ ----- --------- --------- ------- -------    ------- -------    ------- -------    ----
   1 ?    5.7   0.5      0.02       2.8     599     715 ..     240     362 ..     234     400 .. 0.53

  Alignments for each domain:
  == domain 1    score: 5.7 bits;  conditional E-value: 0.02
  slo-PA(slowpoke)_FBpp0084064-aln 599 krawf.yckachedikdetlikkckcknyvvkqelrsalekladsakdr....edaktltklelakkvkkekeisre 670
                                       kr  f yc   +ed k+e l +k k  +   ++ ++ +l++++++++       +++ + + +l+++++  +  s +
                           K01B6.3 240 KRVHFtYCSIMQEDFKNERLQNKTKSVESRFRDGQEEILKQIQRKQNVTnisiAPDEPFDEAQLPQNARSISTLSTT 316
                                       555544*******************9998877766665555443333220000334444444455444444444333 PP

  slo-PA(slowpoke)_FBpp0084064-aln 671 keeslakrnsraa.aakavlnakkvtkqvnkvkpnvnraaedelss 715
                                        ++s + +        ++v+ ++k +++ +  k +v+r ++ ++  
                           K01B6.3 317 PSNSATVSSPLGKrKHHTVSVSSKKMRDNEGKKVKVSRRKPGGIKV 362
                                       3332222222111011122222222233333333555555544444 PP

>> T01B4.2a  CE06337	WBGene00006675	locus:twk-22	potassium channel protein like	status:Partially_confirmed	UniProt:Q2204
   #    score  bias  c-Evalue  i-Evalue hmmfrom  hmm to    alifrom  ali to    envfrom  env to     acc
 ---   ------ ----- --------- --------- ------- -------    ------- -------    ------- -------    ----
   1 ?   -1.3   0.1       2.5   3.5e+02     282     307 ..     267     292 ..     264     302 .. 0.87
   2 ?    4.9   0.1     0.034       4.8     264     287 ..     384     407 ..     377     426 .. 0.86

  Alignments for each domain:
  == domain 1    score: -1.3 bits;  conditional E-value: 2.5
  slo-PA(slowpoke)_FBpp0084064-aln 282 ygdvycetvlgrtflvffllvglaif 307
                                       yg++ c+t lgr   +++ l+g+ ++
                          T01B4.2a 267 YGNLACKTNLGRVATIIYGLIGIPLM 292
                                       9*******************998654 PP

  == domain 2    score: 4.9 bits;  conditional E-value: 0.034
  slo-PA(slowpoke)_FBpp0084064-aln 264 lsywtcvyflivtmstvgygdvyc 287
                                         + t+ yf+ v++st+g+gdv  
                          T01B4.2a 384 WDFLTAFYFFFVSLSTIGFGDVIP 407
                                       568899***************975 PP

>> H04M03.9  CE20928	WBGene00005733	locus:srv-22	7TM chemoreceptor, srv family	status:Predicted	UniProt:Q9TYR4	protein_i
   #    score  bias  c-Evalue  i-Evalue hmmfrom  hmm to    alifrom  ali to    envfrom  env to     acc
 ---   ------ ----- --------- --------- ------- -------    ------- -------    ------- -------    ----
   1 ?    5.2   1.7     0.028       3.9      97     165 ..     188     260 ..     183     290 .. 0.79

  Alignments for each domain:
  == domain 1    score: 5.2 bits;  conditional E-value: 0.028
  slo-PA(slowpoke)_FBpp0084064-aln  97 isgqtttgrilvvl..vfilsiasliiyfidasseevercqkwsnnitqqidlafn..iffmvyffirfiaas 165
                                       is  t t  ++v +  v+ + i  li+ fi   s+   +  +    ++ q+ l+f   ++ m+y+f  fi a 
                          H04M03.9 188 ISCTTRTLSVFVSIscVICIVIYGLIVKFIRENSQSATKTFRREIRLACQVSLSFAaqLISMIYLFSSFIFAE 260
                                       6666666666665411445567789999********9999999999******999522788********9875 PP

>> C50F7.1b  CE04239	WBGene00016842	status:Partially_confirmed	UniProt:Q7YXG8	protein_id:CCD67449.1
   #    score  bias  c-Evalue  i-Evalue hmmfrom  hmm to    alifrom  ali to    envfrom  env to     acc
 ---   ------ ----- --------- --------- ------- -------    ------- -------    ------- -------    ----
   1 ?    5.6   0.1     0.022         3     275     299 ..      29      53 ..      12      64 .. 0.85

  Alignments for each domain:
  == domain 1    score: 5.6 bits;  conditional E-value: 0.022
  slo-PA(slowpoke)_FBpp0084064-aln 275 vtmstvgygdvycetvlgrtflvff 299
                                         + tv yg v+   vlg tf+v+ 
                          C50F7.1b  29 TVLYTVAYGAVFFTGVLGNTFVVLA 53 
                                       4578******************975 PP

>> C54D10.3  CE05499	WBGene00008298	status:Confirmed	UniProt:Q18827	protein_id:CAA99799.1
   #    score  bias  c-Evalue  i-Evalue hmmfrom  hmm to    alifrom  ali to    envfrom  env to     acc
 ---   ------ ----- --------- --------- ------- -------    ------- -------    ------- -------    ----
   1 ?    5.8   0.6     0.018       2.6     650     736 ..      25     123 ..       5     137 .. 0.62

  Alignments for each domain:
  == domain 1    score: 5.8 bits;  conditional E-value: 0.018
  slo-PA(slowpoke)_FBpp0084064-aln 650 ktltklelakkvkk.ekeisrekeeslakrnsraaaakavlnakkvtkqvnkvkpnvnraaedelssasqas..... 720
                                       + l+++  + +++   ++++  ++++  +  +++++++++++a +++  v+kv+p+   +   + ++ ++ s     
                          C54D10.3  25 PCLKMTVNTMDIYIcPEGMACLTNSTCCEYADIQVSTTTTTTAASTSTCVDKVNPSTGVSDCPKSAYLCNDStyytl 101
                                       33444444444443145556666666667777777777777777888999999995544333333333222234688 PP

  slo-PA(slowpoke)_FBpp0084064-aln 721 ......rptsrssggtnqnnng 736
                                             +  +r+sgg+n+nnn 
                          C54D10.3 102 mteqcpKTCNRCSGGNNNNNNN 123
                                       888877888999*999988775 PP

>> F56D6.13  CE38832	WBGene00044475	status:Confirmed	UniProt:Q4R113	protein_id:CCD70730.1
   #    score  bias  c-Evalue  i-Evalue hmmfrom  hmm to    alifrom  ali to    envfrom  env to     acc
 ---   ------ ----- --------- --------- ------- -------    ------- -------    ------- -------    ----
   1 ?    5.8   0.1     0.019       2.6      44     124 ..       8      87 ..       1      96 [. 0.61

  Alignments for each domain:
  == domain 1    score: 5.8 bits;  conditional E-value: 0.019
  slo-PA(slowpoke)_FBpp0084064-aln  44 vllwrlfaflccrkepelapndpkq.keqkaarqgkqefegtfmteakdwagelisgqtttgrilvvlvfilsiasl 119
                                       +l+  lf f+++  e +    + ++ +++k a++ ++ ++ +   +   w   l  g +    ++vv + ++sia+ 
                          F56D6.13   8 ILISLLFVFVLMDEEFDKKVAKMNNdHDKKVAKN-NEAYDKAVAEQKSMWDKFLAYGTAVVVVVFVVPI-LISIAAS 82 
                                       5666678888888888766555554045555555.5577777666666677777777665555555554.5577766 PP

  slo-PA(slowpoke)_FBpp0084064-aln 120 iiyfi 124
                                       +i  i
                          F56D6.13  83 VITCI 87 
                                       66544 PP

>> T27C5.10  CE39786	WBGene00012083	status:Predicted	UniProt:O45385	protein_id:CAB04871.2
   #    score  bias  c-Evalue  i-Evalue hmmfrom  hmm to    alifrom  ali to    envfrom  env to     acc
 ---   ------ ----- --------- --------- ------- -------    ------- -------    ------- -------    ----
   1 ?    5.9   2.0     0.017       2.5     170     229 ..      13      72 ..       6     125 .. 0.88

  Alignments for each domain:
  == domain 1    score: 5.9 bits;  conditional E-value: 0.017
  slo-PA(slowpoke)_FBpp0084064-aln 170 fmlemysfvdyftippsfvsiyldrtwiglrflralrlmtvpdilqylnilktsssirla 229
                                       f++e+ys+++y     s+v i l+   + + f +++r +t+   +  + +   s  i + 
                          T27C5.10  13 FLVEIYSYLNYVIFIISIVGIILNVLHLLVLFRKSMRQLTINIFMIGIAVCDFSQMISFV 72 
                                       99**************************************98877777777777666554 PP

>> B0495.8a  CE01766	WBGene00015207	status:Confirmed	UniProt:Q09217	protein_id:CCD61476.1
   #    score  bias  c-Evalue  i-Evalue hmmfrom  hmm to    alifrom  ali to    envfrom  env to     acc
 ---   ------ ----- --------- --------- ------- -------    ------- -------    ------- -------    ----
   1 ?    5.3   1.5     0.026       3.6     597     749 ..      32     207 ..      26     227 .. 0.61

  Alignments for each domain:
  == domain 1    score: 5.3 bits;  conditional E-value: 0.026
  slo-PA(slowpoke)_FBpp0084064-aln 597 evkrawfyckachedikdetlikkckcknyvvkqelrsalekladsakdredaktltklelakkvkkekeisrekee 673
                                        v ra+    + h+ + d  l + + c++ v +  +++ +e++++++++  d+ +++ +e a +  ++ ei++ +e+
                          B0495.8a  32 SVCRAFLLGVCPHDMVPDSRLQNVVSCRK-VHEPAHKADYERAQKEKDHFYDVDAFEIIEHAVH-LVDIEIAKVREK 106
                                       5788988888889999************9.6677777888788777777788888888876554.345566665555 PP

  slo-PA(slowpoke)_FBpp0084064-aln 674 ..slakrnsraaaakavlnakkvtkqvnkvkpnvnraaedelssasqas........................rpts 724
                                           +k+++++aa ++++++ ++ +++ k   ++++  +++++  s +                          p s
                          B0495.8a 107 leDDVKTQTSQAADSKAKQVAEIEEKIAKNVDDIEKLGNEGKIEESMKLhkyveelrekiqeiedsqtevktaGPGS 183
                                       22444555555555555555555556666555666666655555544444445666666666666655543322222 PP

  slo-PA(slowpoke)_FBpp0084064-aln 725 rssggtnqnnngslqvgiaddqakd 749
                                        +s+  ++ ++++ q+ i+d +++ 
                          B0495.8a 184 -NSAKLRVCEDCGAQLNITDHESRI 207
                                       .233333444455566666666555 PP

>> K08D10.2  CE44187	WBGene00001033	locus:dnj-15	status:Confirmed	UniProt:Q21324	protein_id:CCD72722.1
   #    score  bias  c-Evalue  i-Evalue hmmfrom  hmm to    alifrom  ali to    envfrom  env to     acc
 ---   ------ ----- --------- --------- ------- -------    ------- -------    ------- -------    ----
   1 ?    5.4   1.1     0.024       3.4     604     689 ..      23     108 ..       9     172 .. 0.61

  Alignments for each domain:
  == domain 1    score: 5.4 bits;  conditional E-value: 0.024
  slo-PA(slowpoke)_FBpp0084064-aln 604 yckachedikdetlikkckcknyv.vkqelrsalekladsakdredaktltklelakkvkkekeisrekeeslakrn 679
                                        c  c++d++d  + kkc++ + v   q+  +++ +  d + d+++  + +  +l++k + +k +  + ee++  ++
                          K08D10.2  23 SCWNCKKDVQDPIICKKCNVIQPVtSGQDYFNYMGVKFDFRLDQDE-LKQKFHQLQSKLHPDKFVMATDEEKKLSEE 98 
                                       6999**************9877541445555555554444444433.334444555555555554444444333333 PP

  slo-PA(slowpoke)_FBpp0084064-aln 680 sraaaakavl 689
                                       ++   ++a +
                          K08D10.2  99 HSRKLNEAYK 108
                                       3333333333 PP

>> C53C11.2  CE04265	WBGene00016900	status:Confirmed	UniProt:P91185	protein_id:CCD67926.1
   #    score  bias  c-Evalue  i-Evalue hmmfrom  hmm to    alifrom  ali to    envfrom  env to     acc
 ---   ------ ----- --------- --------- ------- -------    ------- -------    ------- -------    ----
   1 ?    5.4   0.0     0.024       3.3      26      74 ..      31      81 ..       7     100 .. 0.76

  Alignments for each domain:
  == domain 1    score: 5.4 bits;  conditional E-value: 0.024
  slo-PA(slowpoke)_FBpp0084064-aln 26 ywcfllssiftflagllvvllwrlfaflccrkepe..lapndpkqkeqkaa 74
                                        c++l++i+++ a l  +ll   ++f+  r e +  +a n+   +e+k++
                          C53C11.2 31 GICLILTAIVAIAAILGCILLLLCVKFVTDRDERKtqAARNKISANEEKTE 81
                                      57****************************988652266777777777765 PP

>> Y67A10A.3  CE42611	WBGene00013452	status:Partially_confirmed	UniProt:Q9U1U7	protein_id:CAB60453.4
   #    score  bias  c-Evalue  i-Evalue hmmfrom  hmm to    alifrom  ali to    envfrom  env to     acc
 ---   ------ ----- --------- --------- ------- -------    ------- -------    ------- -------    ----
   1 ?    4.6   0.4     0.043       6.1     587     689 ..    1084    1183 ..    1076    1197 .. 0.72

  Alignments for each domain:
  == domain 1    score: 4.6 bits;  conditional E-value: 0.043
  slo-PA(slowpoke)_FBpp0084064-aln  587 qgffiaqsadevkrawfyckachedikdetlikkckcknyvvkqelrsalekladsakdredaktltklelakkv 661 
                                        + ff+   ad +k  w y ++  e++++e l        + +  e++s +  + +++ ++++ + l+k e ++ v
                         Y67A10A.3 1084 KNFFVHFEADYLKTEWDYKNSMFEEMHNEILSTDELI-HFLLAFEINSEK--VLETNAKNKKLNGLHKAEASSVV 1155
                                        579**************************99877555.567777777766..44455555555678888888888 PP

  slo-PA(slowpoke)_FBpp0084064-aln  662 kkekeisrekeeslakrnsraaaakavl 689 
                                        k eke +++k ++  ++ ++ a++++v+
                         Y67A10A.3 1156 KSEKEKKKNKRNTADNTTTTGATGTTVT 1183
                                        8777777776665555555544444444 PP

>> F26D2.7  CE17704	WBGene00006120	locus:str-55	status:Partially_confirmed	UniProt:O62184	protein_id:CAB04176.1
   #    score  bias  c-Evalue  i-Evalue hmmfrom  hmm to    alifrom  ali to    envfrom  env to     acc
 ---   ------ ----- --------- --------- ------- -------    ------- -------    ------- -------    ----
   1 ?    5.0   0.8     0.032       4.6     263     325 ..      90     153 ..      55     187 .. 0.79

  Alignments for each domain:
  == domain 1    score: 5.0 bits;  conditional E-value: 0.032
  slo-PA(slowpoke)_FBpp0084064-aln 263 klsywtcvyflivtmstvgygdvycetvlgrtflvffllvglaifass..ipeiielvgsrskys 325
                                        ls+w   y+li+++  v +   y   ++  t l +f  vg a++ s   ip i+  v  ++ ++
                           F26D2.7  90 ALSFWITFYLLIISLVGVQFVYRYL-YIFHSTKLWYFDGVGRALWISYllIPTIVYSVAFNQIFT 153
                                       69**********9876666655554.588999************999544899987776665555 PP

>> C27B7.4  CE17477	WBGene00007761	locus:rad-26	DNA repair protein	status:Partially_confirmed	UniProt:Q18241	protein_id:
   #    score  bias  c-Evalue  i-Evalue hmmfrom  hmm to    alifrom  ali to    envfrom  env to     acc
 ---   ------ ----- --------- --------- ------- -------    ------- -------    ------- -------    ----
   1 ?    4.8   1.0     0.038       5.3     639     762 ..     633     761 ..     597     776 .. 0.69

  Alignments for each domain:
  == domain 1    score: 4.8 bits;  conditional E-value: 0.038
  slo-PA(slowpoke)_FBpp0084064-aln 639 ladsakdredaktltklelakkvkkekeisrekeeslakrnsraaaa..kavl.nakkvtkqvnkvkpnvnraaede 712
                                       + ++++ +ed+k +++++ a+  +++++++++ +  +++ n+ ++ +  ++ + +++ ++ q    +pn  ++++  
                           C27B7.4 633 VEQKKRAEEDKKRVEQMKFAQLQQQQQQQQQQLQGMMMMGNNGMMPGfgAQFHpQQNGMMMQNGSWHPNNYQMPSPF 709
                                       45566667777778888777777777777777777677777766543112333133446777788899999999999 PP

  slo-PA(slowpoke)_FBpp0084064-aln 713 lssasqasrptsrssggtn...qnnngslqvgiaddqakdfdfektemkydst 762
                                        s +s+ s+pts s++ ++   ++  gs ++  +d++  + + e + mkyd t
                           C27B7.4 710 NSIPSNPSTPTSSSTSKSAkktKKPRGSKKAPKSDEEDEEVEKE-SRMKYDWT 761
                                       9**********988444330003344577777777766555543.68****87 PP

>> F28D1.11  CE20732	WBGene00009219	locus:dpm-3	status:Confirmed	UniProt:Q9XVV5	protein_id:CAA94605.1
   #    score  bias  c-Evalue  i-Evalue hmmfrom  hmm to    alifrom  ali to    envfrom  env to     acc
 ---   ------ ----- --------- --------- ------- -------    ------- -------    ------- -------    ----
   1 ?    5.3   0.1     0.025       3.5     280     332 ..      41      92 ..       5      94 .. 0.87

  Alignments for each domain:
  == domain 1    score: 5.3 bits;  conditional E-value: 0.025
  slo-PA(slowpoke)_FBpp0084064-aln 280 vgygdvycetvlgrtflvffllvglaifassipeiielvgsrskysgelkrer 332
                                       v y   ++   lg  + vf ++ g+a f  +    +el+g  +    elkr+r
                          F28D1.11  41 VNYAPFFAVLFLG-IYAVFNVVYGVATFNDCAEAKVELLGEIKEAREELKRKR 92 
                                       6777777777777.689************************999999999976 PP

>> C24A3.6  CE24811	WBGene00006672	locus:twk-18	potassium channel protein	status:Confirmed	UniProt:Q18120	protein_id:CCD
   #    score  bias  c-Evalue  i-Evalue hmmfrom  hmm to    alifrom  ali to    envfrom  env to     acc
 ---   ------ ----- --------- --------- ------- -------    ------- -------    ------- -------    ----
   1 ?    1.8   0.8       0.3        42     255     308 ..     105     158 ..      90     174 .. 0.81
   2 ?    5.9   0.2     0.017       2.4     263     315 ..     250     302 ..     241     323 .. 0.80

  Alignments for each domain:
  == domain 1    score: 1.8 bits;  conditional E-value: 0.3
  slo-PA(slowpoke)_FBpp0084064-aln 255 plefknaqklsywtcvyflivtmstvgygdvycetvlgrtflvffllvglaifa 308
                                       p +++++ + ++   +++ +   +t+gyg++   t  gr   +++ ++g+ +  
                           C24A3.6 105 PADMDKDIHWTFLGSIFYCMTVYTTIGYGNIVPGTGWGRFATILYAFIGIPLTV 158
                                       556666667777778999999999***************988888888876654 PP

  == domain 2    score: 5.9 bits;  conditional E-value: 0.017
  slo-PA(slowpoke)_FBpp0084064-aln 263 klsywtcvyflivtmstvgygdvycetvlgrtflvffllvglaifassipeii 315
                                       +  + t +yf +++++t+g+gd+         ++  +ll+gl++ ++ +  i 
                           C24A3.6 250 EWDFGTSLYFTLISFTTIGFGDILPSDYDFMPIVGVLLLIGLSLVSTVMTLIQ 302
                                       5667899*****************99999999999999****99877655443 PP

>> Y5H2B.3  CE21320	WBGene00021165	status:Partially_confirmed	UniProt:Q9N4Q9	protein_id:CCD67434.1
   #    score  bias  c-Evalue  i-Evalue hmmfrom  hmm to    alifrom  ali to    envfrom  env to     acc
 ---   ------ ----- --------- --------- ------- -------    ------- -------    ------- -------    ----
   1 ?    4.9   6.0     0.035       4.9     653     752 ..      66     168 ..      48     179 .. 0.61

  Alignments for each domain:
  == domain 1    score: 4.9 bits;  conditional E-value: 0.035
  slo-PA(slowpoke)_FBpp0084064-aln 653 tklelakkvkkekeisrekee...slakrnsraaaakavlnakkvtkqvnkvkpnvnraaedelssasqasrptsrs 726
                                       +kle++kk+  +++++   ++    + ++ +  +  ++  ++k++++qvnk k + +++++ ++ s+ + + p++++
                           Y5H2B.3  66 KKLERKKKALANQKVTDPAKKehkEHEQEAKDLIKKEKSEQKKEAKEQVNKEKSEEKKKESVKRKSSEKLEAPSKKA 142
                                       44444444444444333222211012222222233333334445677888888888888888888888888999999 PP

  slo-PA(slowpoke)_FBpp0084064-aln 727 sggtnqnnngslqvgiaddqakdfdf 752
                                        ++++q+n+++++  ++  ++k   +
                           Y5H2B.3 143 KNSEDQENQVAIKKKVTPPKTKHTAL 168
                                       99999999999888887777776655 PP

>> F47C12.10  CE28396	WBGene00005432	locus:srh-222	7TM chemoreceptor, srh family	status:Partially_confirmed	UniProt:O768
   #    score  bias  c-Evalue  i-Evalue hmmfrom  hmm to    alifrom  ali to    envfrom  env to     acc
 ---   ------ ----- --------- --------- ------- -------    ------- -------    ------- -------    ----
   1 ?    4.8   1.0     0.037       5.3     111     172 ..     218     283 ..     202     312 .. 0.76

  Alignments for each domain:
  == domain 1    score: 4.8 bits;  conditional E-value: 0.037
  slo-PA(slowpoke)_FBpp0084064-aln 111 vfilsiasliiyfidasseevercqkwsnnitqqidlafniffm..vyff..irfiaasdklwfml 172
                                       +fi+ i sl  y  + s++ v+  +k    i+ q+ l f i+f+   y+     + aa ++l ++l
                         F47C12.10 218 IFIFIIKSLRSYGQNRSNKTVDLQKKLLRAISIQLALPFCIIFIplCYYTfsTSYRAAINNLMYVL 283
                                       79***************************************9973234321134556666666554 PP

>> T18D3.9  CE35017	WBGene00011826	status:Confirmed	UniProt:Q7YWV6	protein_id:CAE17916.1
   #    score  bias  c-Evalue  i-Evalue hmmfrom  hmm to    alifrom  ali to    envfrom  env to     acc
 ---   ------ ----- --------- --------- ------- -------    ------- -------    ------- -------    ----
   1 ?    4.8   0.0     0.036       5.1     482     556 ..      84     150 ..      72     159 .. 0.82

  Alignments for each domain:
  == domain 1    score: 4.8 bits;  conditional E-value: 0.036
  slo-PA(slowpoke)_FBpp0084064-aln 482 klgfiaqsclapgfstmmanlfamrsfktspdtqawqndylqgtglemytetlspsftgltfpqaselcftklkl 556
                                       k   i q c++p f +  a lf +r ++     ++w  d l+    ++y+ +l       +f q  +lcf  l+ 
                           T18D3.9  84 KKLCIDQLCFSPCFNA--AILFNLRLLQHQSAEKSW--DLLKEDWFNIYATSL----KVWPFVQVVNLCFVPLNY 150
                                       445699********96..779********9999999..899999999997655....6689*********98865 PP

>> F23C8.4  CE20713	WBGene00017733	locus:ubxn-1	status:Confirmed	UniProt:Q9TXH9	protein_id:CCD69888.1
   #    score  bias  c-Evalue  i-Evalue hmmfrom  hmm to    alifrom  ali to    envfrom  env to     acc
 ---   ------ ----- --------- --------- ------- -------    ------- -------    ------- -------    ----
   1 ?    4.9   1.7     0.035       4.9     646     747 ..     107     234 ..      55     245 .. 0.36

  Alignments for each domain:
  == domain 1    score: 4.9 bits;  conditional E-value: 0.035
  slo-PA(slowpoke)_FBpp0084064-aln 646 redaktltklelakkvkkekeisrekeeslakrnsraaaakavlnakk..vtkqvnkvkpnvnraaedelssasqas 720
                                       +e+a+++ +++ + kv++ k+++ e ee+  k+++r   +ka++++k+    +++ +  ++ +r+++++ +  +++ 
                           F23C8.4 107 EEKAAKVLEIREKIKVHQAKKAKLEAEENREKEKKRREDGKAMISHKEaaRDREIREAAQDRRREKNEDEIARKRVL 183
                                       22222333333333333333333333333333333333333333222211122222222222222222222222221 PP

  slo-PA(slowpoke)_FBpp0084064-aln 721 ........................rptsrssggtnqnnngslqvgiaddqa 747
                                                                p++   +  +  + ++lq  + d q+
                           F23C8.4 184 eqirldkearkakasgqpvpeakpAPSAAPVAPPKDYSTTTLQFRLLDGQT 234
                                       222222222233333333333322333333444444444455555555555 PP

>> C09H10.6  CE03007	WBGene00007500	locus:nasp-1	histone binding protein	status:Confirmed	UniProt:Q17886	protein_id:CAA9
   #    score  bias  c-Evalue  i-Evalue hmmfrom  hmm to    alifrom  ali to    envfrom  env to     acc
 ---   ------ ----- --------- --------- ------- -------    ------- -------    ------- -------    ----
   1 ?    4.7   0.1      0.04       5.6     604     735 ..     239     369 ..     186     375 .. 0.70

  Alignments for each domain:
  == domain 1    score: 4.7 bits;  conditional E-value: 0.04
  slo-PA(slowpoke)_FBpp0084064-aln 604 yckachedik.detlikkckcknyvvkqelrsalekladsakdredaktltklelakkvkkekeisrekeeslakrn 679
                                         +ac  d + det+    k k++ + + ++  +++l +  +d+e+++++++  l++  ++  ++ +   ++++ + 
                          C09H10.6 239 IGNACASDANyDETVQYFGKTKDVLIAR-QTELKHELERGVDDKEKKSEFENE-LKELEEMMPGVEEMIADAVHSAA 313
                                       4579998875499*999******77766.455555677777777776666654.55555556666666666666777 PP

  slo-PA(slowpoke)_FBpp0084064-aln 680 sraaaakavlnakkvtkqvnkvkpnvnraaedelssasqasrptsrssggtnqnnn 735
                                       +++ + ka++++ + + qv    p+    +++    +s + rp++r+  + + n++
                          C09H10.6 314 QVEETKKAIKAQFEGFTQVLAKLPQEAGDQKEANDISSLVRRPAKRAVDAPTDNQA 369
                                       77777777777777777777777777777777778888899999999887777665 PP

>> C27A12.4  CE45634	WBGene00016155	status:Partially_confirmed	UniProt:O01959	protein_id:CCD61210.1
   #    score  bias  c-Evalue  i-Evalue hmmfrom  hmm to    alifrom  ali to    envfrom  env to     acc
 ---   ------ ----- --------- --------- ------- -------    ------- -------    ------- -------    ----
   1 ?    4.7   0.1     0.039       5.5     600     715 ..      60     175 ..      43     204 .. 0.77

  Alignments for each domain:
  == domain 1    score: 4.7 bits;  conditional E-value: 0.039
  slo-PA(slowpoke)_FBpp0084064-aln 600 rawfyckachedikdet.likkckcknyvvkqelrsalekladsakdredaktltklelakkvkkekeisrekeesl 675
                                          + ck c  d+ d + l ++  + n  +  ++++ +e+l  + +d+  +   ++l++  +v  ++e  +++ +s+
                          C27A12.4  60 TYLYRCKKCCMDLTDPSqLYNHHSVTNGDLCTSKTAEMEVLPPIGRDKSVD-RHRSLNVFLMVISKEEYHKHRTSSN 135
                                       34577********99752667778889888888888888887777777664.456777889999999********** PP

  slo-PA(slowpoke)_FBpp0084064-aln 676 akrnsraaaakavlnakkvtkqvnkvkpnvnraaedelss 715
                                         +n+r + ++ + +   +++q+ + k +++ ++++  + 
                          C27A12.4 136 YAHNTRRTGGTPAYDDLPCFNQISRKKTSYSHQVPEIDVE 175
                                       ***************************9999988774333 PP

>> T20D4.2  CE36509	WBGene00020608	locus:srab-22	7TM chemoreceptor, srab family	status:Predicted	UniProt:P91474	protein_
   #    score  bias  c-Evalue  i-Evalue hmmfrom  hmm to    alifrom  ali to    envfrom  env to     acc
 ---   ------ ----- --------- --------- ------- -------    ------- -------    ------- -------    ----
   1 ?    4.5   3.1     0.044       6.2     148     221 ..      57     133 ..      17     158 .. 0.71

  Alignments for each domain:
  == domain 1    score: 4.5 bits;  conditional E-value: 0.044
  slo-PA(slowpoke)_FBpp0084064-aln 148 afniffmvyffirfiaasdkl...wfmlemysfvdyftippsfvsiyldrtwiglrflralrlmtvpdil.qylnil 220
                                          i+f v++f  fi    ++    + l  ys  dy  +p s v  ++ rt   l  +r +   tvp i+ +y+  +
                           T20D4.2  57 NVIIIFQVHLFGFFIHFFSRIilhGLDLYNYSVYDYCNMPASTVRCFVFRTQYVLG-IRLVSATTVPVIIeRYIATI 132
                                       4455666665544444433330003445568899****************975443.34555578998872466665 PP

  slo-PA(slowpoke)_FBpp0084064-aln 221 k 221
                                       +
                           T20D4.2 133 R 133
                                       5 PP

>> C03D6.6  CE15580	WBGene00007278	locus:lab-1	status:Confirmed	UniProt:Q17604	protein_id:CAA99761.1
   #    score  bias  c-Evalue  i-Evalue hmmfrom  hmm to    alifrom  ali to    envfrom  env to     acc
 ---   ------ ----- --------- --------- ------- -------    ------- -------    ------- -------    ----
   1 ?    4.9   0.1     0.034       4.8     645     728 ..      58     144 ..      29     159 .. 0.69

  Alignments for each domain:
  == domain 1    score: 4.9 bits;  conditional E-value: 0.034
  slo-PA(slowpoke)_FBpp0084064-aln 645 dredaktltklelakkvkkekeisrekee...slakrnsraaaakavlnakkvtkqvnkvkpnvnraaedelssasq 718
                                         e  +++++ e++k +++ +e ++++++    +++ + ++++++  +n+ +  ++vn+++ n+++++++e+  +  
                           C03D6.6  58 TVETMENCETDECKKVIWVPDELAESTGTmfeDFKEDQPQESVSSISNNEANWGSSVNELDENYEKMQKEETFDPYD 134
                                       3333445555666666677776666665533245556666777777778888899***************9999999 PP

  slo-PA(slowpoke)_FBpp0084064-aln 719 asrptsrssg 728
                                       +   ts  s 
                           C03D6.6 135 SDSDTSEDSD 144
                                       9888888775 PP

>> Y73F8A.13b  CE43832	WBGene00013522	status:Partially_confirmed	UniProt:C5VUK1	protein_id:CAZ65547.1
   #    score  bias  c-Evalue  i-Evalue hmmfrom  hmm to    alifrom  ali to    envfrom  env to     acc
 ---   ------ ----- --------- --------- ------- -------    ------- -------    ------- -------    ----
   1 ?    4.7   0.8     0.039       5.4     578     666 ..      48     155 ..      38     180 .. 0.53

  Alignments for each domain:
  == domain 1    score: 4.7 bits;  conditional E-value: 0.039
  slo-PA(slowpoke)_FBpp0084064-aln 578 rgakiaantqgffiaqsadevkrawfyckachedikd.....etlikkckc..knyv.......vkqelrsalek.. 638
                                       rg   + +  g fi    +e    w  c +c   ik+     +t+  k kc   +yv               +++  
                        Y73F8A.13b  48 RGVMQQKSIYGNFIHFEYNESEMPWIQCLSCSRFIKNvrgntKTIHTKKKCmeSDYVavpenrkR-------NKSpk 117
                                       666677788999*******************9877753222234444444411455544433220.......11111 PP

  slo-PA(slowpoke)_FBpp0084064-aln 639 ..........ladsakdredaktltklelakkvkkeke 666
                                                 +++  +++ d+ +++ +el++k ++++e
                        Y73F8A.13b 118 tvnesavsdiMNKFVSQQTDTLQMRVMELEEKLMEKDE 155
                                       11222211112222233333333333333333333322 PP

>> Y39C12A.8  CE24236	WBGene00001044	locus:dnj-26	status:Confirmed	UniProt:Q9U2L4	protein_id:CAB60492.1
   #    score  bias  c-Evalue  i-Evalue hmmfrom  hmm to    alifrom  ali to    envfrom  env to     acc
 ---   ------ ----- --------- --------- ------- -------    ------- -------    ------- -------    ----
   1 ?    4.7   4.2     0.038       5.4     611     754 ..      93     171 ..      13     288 .. 0.53

  Alignments for each domain:
  == domain 1    score: 4.7 bits;  conditional E-value: 0.038
  slo-PA(slowpoke)_FBpp0084064-aln 611 dikdetlikkckcknyvvkqelrsalekladsakdredaktltklelakkvkkekeisrekeeslakrnsraaaaka 687
                                       +  +e l k+c+                   ++++r+++ + t+ +  kk + +++  +e+++              
                         Y39C12A.8  93 ETSNENLYKRCNR------------------NKNQRKQEYSNTQRQNHKKSEPSNGKRNEQNS-------------- 137
                                       2223333333322..................11111111111111111111111111111111.............. PP

  slo-PA(slowpoke)_FBpp0084064-aln 688 vlnakkvtkqvnkvkp.nvnraaedelssasqasrptsrssggtnqnnngslqvgiaddqakdfdfek 754
                                             ++kq ++ k+ + n +++                            +   ++  +++ +f++
                         Y39C12A.8 138 ------SFKQDHNSKNhQSNHQKT----------------------------KNKKSNPYSNQNNFNN 171
                                       ......111111111101111111............................1111111111111111 PP

>> Y73F8A.13a  CE43794	WBGene00013522	status:Partially_confirmed	UniProt:Q9NA58	protein_id:CAB60538.3
   #    score  bias  c-Evalue  i-Evalue hmmfrom  hmm to    alifrom  ali to    envfrom  env to     acc
 ---   ------ ----- --------- --------- ------- -------    ------- -------    ------- -------    ----
   1 ?    4.6   0.7     0.043       6.1     578     662 ..      48     151 ..      38     172 .. 0.52

  Alignments for each domain:
  == domain 1    score: 4.6 bits;  conditional E-value: 0.043
  slo-PA(slowpoke)_FBpp0084064-aln 578 rgakiaantqgffiaqsadevkrawfyckachedikd.....etlikkckc..knyv.......vkqelrsalek.. 638
                                       rg   + +  g fi    +e    w  c +c   ik+     +t+  k kc   +yv               +++  
                        Y73F8A.13a  48 RGVMQQKSIYGNFIHFEYNESEMPWIQCLSCSRFIKNvrgntKTIHTKKKCmeSDYVavpenrkR-------NKSpk 117
                                       66667778899999999**************9877753222234444444411455543332220.......11111 PP

  slo-PA(slowpoke)_FBpp0084064-aln 639 ..........ladsakdredaktltklelakkvk 662
                                                 +++  +++ d+ +++ +el++k +
                        Y73F8A.13a 118 tvnesavsdiMNKFVSQQTDTLQMRVMELEEKLM 151
                                       1122221111222222233333333333333332 PP

>> C38C6.5  CE41209	WBGene00007998	status:Partially_confirmed	UniProt:O45301	protein_id:CAB07565.3
   #    score  bias  c-Evalue  i-Evalue hmmfrom  hmm to    alifrom  ali to    envfrom  env to     acc
 ---   ------ ----- --------- --------- ------- -------    ------- -------    ------- -------    ----
   1 ?    4.4   0.0     0.049         7     829     868 ..     372     411 ..     341     421 .. 0.83

  Alignments for each domain:
  == domain 1    score: 4.4 bits;  conditional E-value: 0.049
  slo-PA(slowpoke)_FBpp0084064-aln 829 ivgsvdyirrewkmlqnlpkisvlngsplsradlravnvn 868
                                          svd++ r  k l+nl   s lngs +s   +  ++v 
                           C38C6.5 372 FFSSVDFLNRFTKNLNNLKTESCLNGSMVSMDHFHDLEVV 411
                                       5689************************998877766665 PP

>> F37C12.1  CE00742	WBGene00018149	status:Confirmed	UniProt:Q20124	protein_id:CCD70734.1
   #    score  bias  c-Evalue  i-Evalue hmmfrom  hmm to    alifrom  ali to    envfrom  env to     acc
 ---   ------ ----- --------- --------- ------- -------    ------- -------    ------- -------    ----
   1 ?    4.4   0.3     0.047       6.7     600     674 ..      77     159 ..      72     230 .. 0.57

  Alignments for each domain:
  == domain 1    score: 4.4 bits;  conditional E-value: 0.047
  slo-PA(slowpoke)_FBpp0084064-aln 600 rawfyckachedikdetlikkckcknyv........vkqelrsalekladsakdredaktltklelakkvkkekeis 668
                                       r +f c  c  +i  +t + +c  +n          vk  +  ++++  ++a+d +d++++ + ++ ++ ++ +e+ 
                          F37C12.1  77 RFYFRCPNCLAEITFKTDLENCDYQNEHgatrlfeaVKLYQDQQKQVDEQEAEDAKDPMKMLEKRTMQSRQEMEEMG 153
                                       78999*******************99775666555544333333334444444555544444433333333333333 PP

  slo-PA(slowpoke)_FBpp0084064-aln 669 rekees 674
                                       + ++ +
                          F37C12.1 154 NLEDLQ 159
                                       322221 PP

>> R11.4  CE12720	WBGene00011229	status:Confirmed	UniProt:O62344	protein_id:CAB04648.1
   #    score  bias  c-Evalue  i-Evalue hmmfrom  hmm to    alifrom  ali to    envfrom  env to     acc
 ---   ------ ----- --------- --------- ------- -------    ------- -------    ------- -------    ----
   1 ?    4.5   0.0     0.046       6.5      75     121 ..      12      58 ..       5      62 .. 0.81

  Alignments for each domain:
  == domain 1    score: 4.5 bits;  conditional E-value: 0.046
  slo-PA(slowpoke)_FBpp0084064-aln  75 rqgkqefegtfmteakdwagelisgqtttgrilvvlvfilsiaslii 121
                                       +  k e     m  a+    +  s  t+tg+ + ++v il ia l  
                             R11.4  12 KTQKAEKVAVEMPAAQSIQEQYASAHTSTGKEIAIFVGILVIAILCF 58 
                                       44455666677889999999999*******************98764 PP

>> R12G8.2  CE36712	WBGene00006688	locus:twk-36	status:Partially_confirmed	UniProt:Q9XTV6	protein_id:CAB07854.2
   #    score  bias  c-Evalue  i-Evalue hmmfrom  hmm to    alifrom  ali to    envfrom  env to     acc
 ---   ------ ----- --------- --------- ------- -------    ------- -------    ------- -------    ----
   1 ?    0.1   0.3      0.95   1.3e+02     264     301 ..     268     305 ..     258     346 .. 0.74
   2 ?    6.9   0.7    0.0085       1.2     240     306 ..     368     431 ..     352     440 .. 0.72

  Alignments for each domain:
  == domain 1    score: 0.1 bits;  conditional E-value: 0.95
  slo-PA(slowpoke)_FBpp0084064-aln 264 lsywtcvyflivtmstvgygdvycetvlgrtflvffll 301
                                        ++ ++ +f +   +t gyg + ++t  g+ f +++ +
                           R12G8.2 268 WTFSSAFFFSMNVYTTTGYGSISAQTFSGQLFTMIYAF 305
                                       4455567788888999*************998765433 PP

  == domain 2    score: 6.9 bits;  conditional E-value: 0.0085
  slo-PA(slowpoke)_FBpp0084064-aln 240 ltaagiihllensgdplefknaqklsywtcvyflivtmstvgygdvycetvlgrtflvffllvglai 306
                                       l ++  ++l +    p   + ++ l+y+t+ yf  ++++t+g gdv+ + v     + +++++g+a+
                           R12G8.2 368 LLCTTFVYLYDAVMGP---EWDDGLPYFTAFYFSFISLTTIGLGDVMPNNVPYAPPVSMIFFIGMAV 431
                                       5555555555544443...445789**********************99987665555555566655 PP

>> F55G1.15  CE43679	WBGene00018907	status:Partially_confirmed	UniProt:Q20854	protein_id:CCD69401.1
   #    score  bias  c-Evalue  i-Evalue hmmfrom  hmm to    alifrom  ali to    envfrom  env to     acc
 ---   ------ ----- --------- --------- ------- -------    ------- -------    ------- -------    ----
   1 ?    3.8   0.4     0.074        10     114     167 ..     396     452 ..     378     460 .. 0.75

  Alignments for each domain:
  == domain 1    score: 3.8 bits;  conditional E-value: 0.074
  slo-PA(slowpoke)_FBpp0084064-aln 114 lsiasliiyfidasseevercqkwsnnitqqidlafn..iffmvyffir.fiaasdk 167
                                       + +  li+  ++   + v+    ws+ i q++dl +     ++ yf +r ++a sdk
                          F55G1.15 396 VLLIKLILQSVEIEYQRVDGFIIWSDAIIQNVDLVMIhvTQWLQYFAVRrLLALSDK 452
                                       33456788888888888999999**********986411457889987527888998 PP

>> R05G9.2a  CE36000	WBGene00019904	locus:twk-49	status:Confirmed	UniProt:Q966H2	protein_id:CCD73231.1
   #    score  bias  c-Evalue  i-Evalue hmmfrom  hmm to    alifrom  ali to    envfrom  env to     acc
 ---   ------ ----- --------- --------- ------- -------    ------- -------    ------- -------    ----
   1 ?    4.2   0.1     0.056       7.8     268     315 ..     126     173 ..     103     192 .. 0.81

  Alignments for each domain:
  == domain 1    score: 4.2 bits;  conditional E-value: 0.056
  slo-PA(slowpoke)_FBpp0084064-aln 268 tcvyflivtmstvgygdvycetvlgrtflvffllvglaifassipeii 315
                                       +   f    + t+g g     tv  + f vf+ l+g+ +f s++  i+
                          R05G9.2a 126 SSFNFAYSLLLTIGGGFKVPATVGSQIFAVFYCLIGIPLFYSTLILIV 173
                                       44556666778999999999********************99976654 PP

>> T02E9.2a  CE13064	WBGene00001716	locus:grl-7	status:Confirmed	UniProt:O18015	protein_id:CAB07652.1
   #    score  bias  c-Evalue  i-Evalue hmmfrom  hmm to    alifrom  ali to    envfrom  env to     acc
 ---   ------ ----- --------- --------- ------- -------    ------- -------    ------- -------    ----
   1 ?    4.2   1.0     0.055       7.8     668     755 ..     182     274 ..     140     283 .. 0.68

  Alignments for each domain:
  == domain 1    score: 4.2 bits;  conditional E-value: 0.055
  slo-PA(slowpoke)_FBpp0084064-aln 668 srekeeslakrnsraa.aakavlnakkvtkqvnkvkpnvnraaedelssasqasrptsrssggtnqnnng.slqvg. 741
                                       +++  + +  +++++   ++a+++a kv++ v++ +  ++++ e ++++ ++++ p++ ss++++ ++ +  ++vg 
                          T02E9.2a 182 QNTGTNVIEAAQHASElGNQAAAAAAKVAEVVEEEEEPIKKKDEGKTTHMKTVKAPAAASSTTAAAASTStEFPVGe 258
                                       2222333333344444034445555667888888888999999999999999999*999998877665554899987 PP

  slo-PA(slowpoke)_FBpp0084064-aln 742 ..iaddqakdfdfekt 755
                                         +ad + k+ d+   
                          T02E9.2a 259 eiVADTNEKEVDISEL 274
                                       7779999999998665 PP

>> R05G9.2b  CE37397	WBGene00019904	locus:twk-49	status:Confirmed	UniProt:Q65XY3	protein_id:CCD73232.1
   #    score  bias  c-Evalue  i-Evalue hmmfrom  hmm to    alifrom  ali to    envfrom  env to     acc
 ---   ------ ----- --------- --------- ------- -------    ------- -------    ------- -------    ----
   1 ?    4.0   0.0     0.062       8.8     268     315 ..     148     195 ..     125     213 .. 0.81

  Alignments for each domain:
  == domain 1    score: 4.0 bits;  conditional E-value: 0.062
  slo-PA(slowpoke)_FBpp0084064-aln 268 tcvyflivtmstvgygdvycetvlgrtflvffllvglaifassipeii 315
                                       +   f    + t+g g     tv  + f vf+ l+g+ +f s++  i+
                          R05G9.2b 148 SSFNFAYSLLLTIGGGFKVPATVGSQIFAVFYCLIGIPLFYSTLILIV 195
                                       44556666778999999999********************99976654 PP

>> F08A8.8  CE41219	WBGene00045468	status:Partially_confirmed	UniProt:A5Z2X4	protein_id:CAN99659.1
   #    score  bias  c-Evalue  i-Evalue hmmfrom  hmm to    alifrom  ali to    envfrom  env to     acc
 ---   ------ ----- --------- --------- ------- -------    ------- -------    ------- -------    ----
   1 ?    4.1   0.0     0.062       8.7      29      60 ..      16      47 ..       4      77 .. 0.74

  Alignments for each domain:
  == domain 1    score: 4.1 bits;  conditional E-value: 0.062
  slo-PA(slowpoke)_FBpp0084064-aln 29 fllssiftflagllvvllwrlfaflccrkepe 60
                                      ++ ssi++ ++ l++vl w+l  +l++r++  
                           F08A8.8 16 IVYSSIMSAISLLIIVLNWKLSRLLISRRHHP 47
                                      678*********************99987642 PP

>> K10D11.3  CE44396	WBGene00010747	status:Partially_confirmed	UniProt:O17946	protein_id:CAB03522.4
   #    score  bias  c-Evalue  i-Evalue hmmfrom  hmm to    alifrom  ali to    envfrom  env to     acc
 ---   ------ ----- --------- --------- ------- -------    ------- -------    ------- -------    ----
   1 ?    3.8   0.0     0.071        10      75     138 ..     565     624 ..     527     641 .. 0.84

  Alignments for each domain:
  == domain 1    score: 3.8 bits;  conditional E-value: 0.071
  slo-PA(slowpoke)_FBpp0084064-aln  75 rqgkqefegtfmteakdwagelisgqtttgrilvvlvfilsiasliiyfidasseevercqkws 138
                                       r gk      f+ + k+  g l s qt +  i v+ + +   a l+i f +a+ e+v +  k  
                          K10D11.3 565 RYGKL----DFFQDVKEEIGGLDSNQTFSFEINVIRLDVSNSAELVISFKNATGEDVHKFSKEN 624
                                       44443....478899******************************************9987654 PP

>> F52E10.5  CE34875	WBGene00002051	locus:ifa-3	intermediate filament protein	status:Partially_confirmed	UniProt:Q21065	
   #    score  bias  c-Evalue  i-Evalue hmmfrom  hmm to    alifrom  ali to    envfrom  env to     acc
 ---   ------ ----- --------- --------- ------- -------    ------- -------    ------- -------    ----
   1 ?    3.8   1.4     0.075        11     576     724 ..     307     466 ..     293     490 .. 0.66

  Alignments for each domain:
  == domain 1    score: 3.8 bits;  conditional E-value: 0.075
  slo-PA(slowpoke)_FBpp0084064-aln 576 nprgakiaantqgffiaqsadevkrawfyc...kachedi..kdetlikkckcknyvvkqelrsalekladsakd.r 646
                                         ++ + ++n q   i    devkr    +   k+ h ++  ++  l k+    ny +++++rs+   l+d++ + r
                          F52E10.5 307 RVQEINTQTNRQNAEINHKRDEVKRLHSQVselKSKHAELaaRNGLLEKQLEDLNYQLEDDQRSYEAALNDKDAQvR 383
                                       455566788999999**********87653233888988732566677889999***********998887655415 PP

  slo-PA(slowpoke)_FBpp0084064-aln 647 edaktltklelakkvkkekeisrekee....slakrnsraaaakavlnakkvtkqvn.kvkpnvnraaedelssasq 718
                                       +  +++++l ++ ++  +++++ + e      + + ns +   ++++++   t+ +n +v+ +  r+++ e+ss ++
                          F52E10.5 384 KLREECQALLVELQMLLDTKQTLDGELkvyrRMLEGNSEENGLRQLVEKVVRTSAINeEVDTETMRVVKGEHSSRTS 460
                                       55566776666666665555555544311213444455555555555555555555525777888888888777776 PP

  slo-PA(slowpoke)_FBpp0084064-aln 719 asrpts 724
                                       ++r ++
                          F52E10.5 461 YQRSAK 466
                                       665544 PP

>> F49A5.7  CE38604	WBGene00009859	locus:clec-33	Lectin C-type domain short and long forms (2 domains)	status:Partially_
   #    score  bias  c-Evalue  i-Evalue hmmfrom  hmm to    alifrom  ali to    envfrom  env to     acc
 ---   ------ ----- --------- --------- ------- -------    ------- -------    ------- -------    ----
   1 ?    3.8   0.3     0.074        10     634     736 ..      44     147 ..      31     160 .. 0.71

  Alignments for each domain:
  == domain 1    score: 3.8 bits;  conditional E-value: 0.074
  slo-PA(slowpoke)_FBpp0084064-aln 634 salekladsakdredaktltklelakkvkkekeisrekee.slakrnsraaaakavlnakkvtkqvnkvkpnvnraa 709
                                       +++  +a ++    d +  +  +l+++ ++++  s ++ + ++++  +++a+++++l ++++t ++  + ++v+r+ 
                           F49A5.7  44 THHAACAADKITSSDFQRSNVFSLTSDSTNSEALSSSTTNiPMTTFSTNEASSSTKLLSTSSTAEISSTTRTVSRSI 120
                                       4555566666666666667777777777777776665555466666555556666666678899************* PP

  slo-PA(slowpoke)_FBpp0084064-aln 710 edelssasqasrptsrssggtnqnnng 736
                                       + e+s+as++ rp + +++ +  nn g
                           F49A5.7 121 KPETSTASTTIRPLTTTTTPAPSNNVG 147
                                       ************988776665555443 PP

>> F36A2.4  CE42822	WBGene00006682	locus:twk-30	potassium channel protein	status:Confirmed	UniProt:P90863	protein_id:CAB
   #    score  bias  c-Evalue  i-Evalue hmmfrom  hmm to    alifrom  ali to    envfrom  env to     acc
 ---   ------ ----- --------- --------- ------- -------    ------- -------    ------- -------    ----
   1 ?    6.7   0.6      0.01       1.4     267     314 ..     113     160 ..     103     169 .. 0.83
   2 ?    1.1   0.7      0.49        69     264     311 ..     243     289 ..     237     310 .. 0.71

  Alignments for each domain:
  == domain 1    score: 6.7 bits;  conditional E-value: 0.01
  slo-PA(slowpoke)_FBpp0084064-aln 267 wtcvyflivtmstvgygdvycetvlgrtflvffllvglaifassipei 314
                                          v+f    ++++gyg v   t  gr f v++ l+g+ +   ++ ++
                           F36A2.4 113 ANSVFFTTTMLTSIGYGYVAPSTFGGRLFGVIYCLIGIPLTLVTVANV 160
                                       4678888888899************************98877777666 PP

  == domain 2    score: 1.1 bits;  conditional E-value: 0.49
  slo-PA(slowpoke)_FBpp0084064-aln 264 lsywtcvyflivtmstvgygdvycetvlgrtfl.vffllvglaifassi 311
                                        +y   +yf+ +++ tvg+gd+      g  ++ + f++vg+ + + ++
                           F36A2.4 243 WTYVESLYFIFISILTVGFGDIRPSP--GNIWVtLAFVVVGVILTTMCM 289
                                       4677788**************96553..444431346667776666655 PP

>> EEED8.18  CE45671	WBGene00194696	status:Confirmed	UniProt:C7FZS8	protein_id:CCD68745.1
   #    score  bias  c-Evalue  i-Evalue hmmfrom  hmm to    alifrom  ali to    envfrom  env to     acc
 ---   ------ ----- --------- --------- ------- -------    ------- -------    ------- -------    ----
   1 ?    4.3   0.0     0.054       7.6     880     926 ..       6      52 ..       1      64 [. 0.74

  Alignments for each domain:
  == domain 1    score: 4.3 bits;  conditional E-value: 0.054
  slo-PA(slowpoke)_FBpp0084064-aln 880 vpsnddptladkeailaslnikamtfddtigvlsqeaeekdaetata 926
                                       v   d  tl d + +l sl +k  t  d   + s  ++ ++ e++ +
                          EEED8.18   6 VGKSDMQTLRDENEVLRSLLVKKYTCPDCTSMKSLMEKIAEMEKKLD 52 
                                       6678899*******************999887776655555444433 PP

>> D2089.2  CE44379	WBGene00008433	status:Partially_confirmed	UniProt:Q18997	protein_id:CAA85409.2
   #    score  bias  c-Evalue  i-Evalue hmmfrom  hmm to    alifrom  ali to    envfrom  env to     acc
 ---   ------ ----- --------- --------- ------- -------    ------- -------    ------- -------    ----
   1 ?    3.7   0.2      0.08        11     593     630 ..      13      58 ..       7      88 .. 0.71

  Alignments for each domain:
  == domain 1    score: 3.7 bits;  conditional E-value: 0.08
  slo-PA(slowpoke)_FBpp0084064-aln 593 qsadevkrawfyckache.dikdetlikkckcknyv.......vkq 630
                                       +s  ev      c+ c + d   ++lik c c   v       ++q
                           D2089.2  13 RSPKEVSTKTVICRICFDnDTSSDSLIKPCSCSGTVayvhngcLEQ 58 
                                       577899999999****86378999********98554433333333 PP

>> F09G8.9  CE00144	WBGene00017323	locus:mps-4	status:Confirmed	UniProt:P34394	protein_id:CCD62648.1
   #    score  bias  c-Evalue  i-Evalue hmmfrom  hmm to    alifrom  ali to    envfrom  env to     acc
 ---   ------ ----- --------- --------- ------- -------    ------- -------    ------- -------    ----
   1 ?    4.0   0.4     0.065       9.1      24      61 ..      39      77 ..      25      88 .. 0.74

  Alignments for each domain:
  == domain 1    score: 4.0 bits;  conditional E-value: 0.065
  slo-PA(slowpoke)_FBpp0084064-aln 24 rkywcfllssiftflagllv.vllwrlfaflccrkepel 61
                                       ky+ fll  i+tf+   lv +l+w  + +  +r +p+ 
                           F09G8.9 39 TKYFDFLLVIIMTFVFLCLVyLLIWIEVLLNSSRPDPKH 77
                                      69************8755541677877777777777765 PP

>> Y66D12A.11  CE28793	WBGene00013437	status:Confirmed	UniProt:Q95Q04	protein_id:CAC70133.1
   #    score  bias  c-Evalue  i-Evalue hmmfrom  hmm to    alifrom  ali to    envfrom  env to     acc
 ---   ------ ----- --------- --------- ------- -------    ------- -------    ------- -------    ----
   1 ?    3.7   0.3      0.08        11     613     660 ..      81     134 ..      67     173 .. 0.56

  Alignments for each domain:
  == domain 1    score: 3.7 bits;  conditional E-value: 0.08
  slo-PA(slowpoke)_FBpp0084064-aln 613 kdetlikkckcknyvvkqelrsalek......ladsakdredaktltklelakk 660
                                       kd  l+ kc ckn    ++ +++ e+       +  ++++++ ++ ++ + +k+
                        Y66D12A.11  81 KDPGLVGKCDCKNCGRADDAQTVCEQgeeaarNVVLEEKKHKRRHHKSQSNKKR 134
                                       7999*********77555544444431222111111111222222222222222 PP

>> F21H7.14  CE46367	WBGene00005317	locus:srh-98	status:Predicted	UniProt:Q7YTT4	protein_id:CAE11301.2
   #    score  bias  c-Evalue  i-Evalue hmmfrom  hmm to    alifrom  ali to    envfrom  env to     acc
 ---   ------ ----- --------- --------- ------- -------    ------- -------    ------- -------    ----
   1 ?    3.8   4.0     0.075        11     148     221 ..      21     101 ..      14     133 .. 0.74

  Alignments for each domain:
  == domain 1    score: 3.8 bits;  conditional E-value: 0.075
  slo-PA(slowpoke)_FBpp0084064-aln 148 afniffmvyffirfiaasdklwfmlemysfvdyfti.ppsfvsi...yldrtwi.g..lrflralrlmtvpdilqyl 217
                                       + n+ +++y +i f a      f++ ++  v y+ i pp  vs+     +r ++ g  l+++  + +mt+p il  +
                          F21H7.14  21 TNNLHLVIYVYIPFFALNTLAHFLFHIWCTVYYLYIaPPKSVSMatqLYQRNFLvGtlLQIFTLFSFMTLPVILVAV 97 
                                       568999***************************87747778886332345666514434555666789999999766 PP

  slo-PA(slowpoke)_FBpp0084064-aln 218 nilk 221
                                        +  
                          F21H7.14  98 SLYL 101
                                       6544 PP

>> R148.4a  CE46768	WBGene00020103	status:Confirmed
   #    score  bias  c-Evalue  i-Evalue hmmfrom  hmm to    alifrom  ali to    envfrom  env to     acc
 ---   ------ ----- --------- --------- ------- -------    ------- -------    ------- -------    ----
   1 ?    3.6   0.5     0.085        12     267     310 ..      79     125 ..      40     137 .. 0.82

  Alignments for each domain:
  == domain 1    score: 3.6 bits;  conditional E-value: 0.085
  slo-PA(slowpoke)_FBpp0084064-aln 267 wtcvyflivtmstvgygd..vycet.vlgrtflvffllvglaifass 310
                                        + +++l v +s vg+     y +  ++   flv+f lv  a+fa+ 
                           R148.4a  79 MSSIWLLTVLFSFVGFMKkiTYSHLpLIATEFLVIFCLVATALFAAF 125
                                       5678899999999999763256665256778*************975 PP

>> C53D6.10  CE36990	WBGene00023424	status:Partially_confirmed	UniProt:Q6BEU2	protein_id:CAH04652.1
   #    score  bias  c-Evalue  i-Evalue hmmfrom  hmm to    alifrom  ali to    envfrom  env to     acc
 ---   ------ ----- --------- --------- ------- -------    ------- -------    ------- -------    ----
   1 ?    3.7   0.4     0.079        11     677     728 ..      79     131 ..      48     147 .. 0.56

  Alignments for each domain:
  == domain 1    score: 3.7 bits;  conditional E-value: 0.079
  slo-PA(slowpoke)_FBpp0084064-aln 677 krnsraaaakavlnakkvtkqvnkvkpnvnraaedelssas.qasrptsrssg 728
                                         + +    k+++ +++ tk+ nkvk+n ++a++de ++ s +    t+r s+
                          C53D6.10  79 IVKATGDGKKKKNGKSSETKTKNKVKKNKSKASADESQMGSaEERLSTNRPST 131
                                       11112222223333334678889999998888887766654145567777665 PP


Internal pipeline statistics summary:
-------------------------------------
Query model(s):                            1  (1144 nodes)
Target sequences:                      25547  (11210993 residues)
Passed MSV filter:                     25547  (1); expected 25547.0 (1)
Passed bias filter:                    25547  (1); expected 25547.0 (1)
Passed Vit filter:                     25547  (1); expected 25547.0 (1)
Passed Fwd filter:                     25547  (1); expected 25547.0 (1)
Initial search space (Z):              25547  [actual number of targets]
Domain search space  (domZ):             181  [number of targets reported over threshold]
# CPU time: 26.72u 250.39s 00:04:37.11 Elapsed: 00:01:17.00
# Mc/sec: 166.56
//
