# Supplementary material for: Potential Conservation of Circadian Clock Proteins in the phylum Nematoda as Revealed by Bioinformatic Searches
Source: PLoS One. 2014 Nov 14;9(11):e112871. doi: 10.1371/journal.pone.0112871 (PMC4232591; doi:10.1371/journal.pone.0112871)
Supplement: File S1 — HMM profiles used in this work and HMMsearch results. (ZIP) [file pone.0112871.s007.zip › HMMs-CE/Artropodos/slmb-PA(SLIMB)_FBpp0083434-aln.res]

# hmmsearch :: search profile(s) against a sequence database
# HMMER 3.0 (March 2010); http://hmmer.org/
# Copyright (C) 2010 Howard Hughes Medical Institute.
# Freely distributed under the GNU General Public License (GPLv3).
# - - - - - - - - - - - - - - - - - - - - - - - - - - - - - - - - - - - -
# query HMM file:                  slmb-PA(SLIMB)_FBpp0083434-aln.hmm
# target sequence database:        ../../../ProteomasGus/wormpep229
# Max sensitivity mode:            on [all heuristic filters off]
# - - - - - - - - - - - - - - - - - - - - - - - - - - - - - - - - - - - -

Query:       slmb-PA(SLIMB)_FBpp0083434-aln  [M=520]
Scores for complete sequences (score includes all domains):
   --- full sequence ---   --- best 1 domain ---    -#dom-
    E-value  score  bias    E-value  score  bias    exp  N  Sequence    Description
    ------- ------ -----    ------- ------ -----   ---- --  --------    -----------
   1.9e-232  772.9  22.5   1.1e-230  767.1  15.6    2.0  1  K10B2.1     CE28600	WBGene00003009	locus:lin-23	Transducin b
    2.5e-61  208.3  24.6    5.1e-33  114.9   2.4    4.2  4  F55B12.3b   CE27762	WBGene00004767	locus:sel-10	status:Confi
    5.3e-61  207.2  24.0    5.2e-33  114.9   2.4    4.2  4  F55B12.3a   CE25007	WBGene00004767	locus:sel-10	Candida CDC4
    1.4e-39  136.5   0.3    2.5e-22   79.6   0.0    2.2  2  ZC302.2a    CE06574	WBGene00013862	locus:wdr-5.3	guanine nuc
    2.1e-38  132.6  14.8    1.6e-20   73.6   1.7    3.0  2  Y45F10B.10  CE36361	WBGene00004265	locus:qui-1	WD domain, G-
    1.3e-37  130.1   3.1    2.2e-27   96.3   0.7    2.7  2  C14B1.4     CE00901	WBGene00006474	locus:wdr-5.1	guanine nuc
    5.6e-35  121.3   5.5    1.6e-21   77.0   1.2    2.7  2  T03F6.5     CE29339	WBGene00003047	locus:lis-1	WD domain, G-
      2e-32  112.9   7.3      3e-14   52.9   0.9    2.9  3  K04G11.4    CE11748	WBGene00010572	locus:wdr-5.2	guanine nuc
    5.4e-32  111.5   3.4    2.7e-12   46.5   0.0    3.1  3  W07E6.2     CE17294	WBGene00021074	status:Confirmed	UniProt:
    2.5e-28   99.4   7.6    1.3e-17   64.0   2.1    3.1  2  F13H8.2     CE27127	WBGene00017435	beta transducin Trp-Asp d
    6.6e-28   98.0   0.4    9.1e-28   97.5   0.3    1.1  1  Y41C4A.11   CE20251	WBGene00012757	WD domain, G-beta repeat	
    1.1e-27   97.2   5.5    3.4e-10   39.6   0.9    3.2  3  D1054.15b   CE45329	WBGene00006481	locus:tag-135	status:Conf
    1.7e-27   96.6   5.3      4e-10   39.3   0.9    3.2  3  D1054.15a   CE05533	WBGene00006481	locus:tag-135	beta transd
      3e-25   89.2   5.7    1.2e-17   64.1   0.7    2.4  2  C05D2.10a   CE26861	WBGene00015470	status:Confirmed	UniProt:
      3e-25   89.2   5.7    1.2e-17   64.1   0.7    2.4  2  C05D2.10b   CE29560	WBGene00015470	status:Confirmed	UniProt:
    1.6e-24   86.9   5.2    3.7e-14   52.6   0.2    2.9  3  C18E3.5     CE27713	WBGene00015974	beta transducin	status:Co
    1.7e-24   86.8   8.7    9.1e-20   71.1   2.0    2.0  2  F52A8.2     CE17845	WBGene00001680	locus:gpb-2	guanine nucle
    2.5e-24   86.2   3.3    1.4e-09   37.6   0.1    3.4  3  Y71F9AL.17  CE29136	WBGene00022119	coatomer, alpha chain	sta
    2.7e-24   86.1  12.4    5.9e-12   45.4   4.5    4.5  5  Y53C12B.1   CE14894	WBGene00013143	WD domain, G-beta repeats
    6.8e-24   84.8   3.9    8.9e-11   41.5   0.1    2.9  3  F08G12.2    CE18578	WBGene00008586	WD domain, G-beta repeat 
      2e-23   83.2   8.4    1.4e-22   80.4   3.3    2.3  2  K04D7.1     CE06090	WBGene00010556	locus:rack-1	guanine nucl
    1.7e-22   80.1   2.5    5.4e-11   42.2   0.1    2.2  2  F38E11.5    CE18673	WBGene00009542	beta'-coat protein like	s
    7.9e-22   77.9   1.7      1e-12   47.9   0.1    2.0  2  F30F8.8     CE39361	WBGene00006386	locus:taf-5	guanine nucle
    4.4e-21   75.5   2.0    8.2e-17   61.4   0.6    2.1  2  C36B1.5     CE05372	WBGene00007972	locus:prp-4	U4\/U6 small 
    5.3e-21   75.2   4.8    1.1e-18   67.6   0.6    2.1  2  F13D12.7a   CE02186	WBGene00001679	locus:gpb-1	guanine nucle
    4.3e-20   72.2   0.1    3.1e-14   52.9   0.0    1.7  2  R06A4.9     CE21113	WBGene00011051	locus:pfs-2	six WD40 repe
    1.7e-18   67.0   2.8    1.3e-15   57.5   0.2    2.3  2  F02E8.5     CE07020	WBGene00017178	locus:atg-16.1	status:Par
    4.6e-18   65.5   2.8    3.6e-09   36.2   0.0    4.0  3  C04F6.4a    CE03924	WBGene00006810	locus:unc-78	beta transdu
    1.8e-16   60.3   5.0    5.2e-11   42.2   0.7    2.9  3  F55F8.3     CE30542	WBGene00018891	status:Confirmed	UniProt:
    2.9e-16   59.6   0.8    1.9e-10   40.4   0.4    2.2  2  F49D11.1    CE28405	WBGene00018625	locus:prp-17	status:Confi
      5e-16   58.8   0.5    7.2e-08   31.9   0.0    3.6  4  K08F9.2     CE11944	WBGene00010685	locus:aipl-1	beta-transdu
    2.4e-15   56.5   0.3    2.3e-12   46.7   0.0    2.7  2  T10F2.4     CE38104	WBGene00020423	status:Confirmed	UniProt:
    2.9e-15   56.3   0.4    2.3e-14   53.3   0.1    2.3  2  T02H6.1a    CE41925	WBGene00020171	status:Partially_confirme
    3.7e-15   55.9   0.6    3.4e-14   52.8   0.1    2.3  2  T02H6.1b    CE41926	WBGene00020171	status:Partially_confirme
    4.2e-15   55.8   2.9    5.4e-09   35.6   2.7    2.1  2  ZK1307.6    CE01695	WBGene00001510	locus:fzr-1	CDC20 protein
    9.2e-15   54.6   2.9    1.4e-06   27.6   0.5    2.7  2  F55F8.5     CE11196	WBGene00018893	locus:tag-345	status:Conf
    1.1e-14   54.3   0.0    7.8e-07   28.5   0.0    2.1  2  K06A5.8b    CE31355	WBGene00019434	status:Partially_confirme
      4e-14   52.5  10.1    1.1e-13   51.1   4.2    2.2  2  K06A1.5     CE39948	WBGene00019427	locus:atg-16.2	status:Par
      4e-14   52.5   4.0    1.1e-06   28.0   0.1    3.2  3  F35G12.4a   CE31501	WBGene00009441	beta-transducin	status:Pa
    7.5e-14   51.6   5.5    1.1e-06   28.0   0.1    3.4  3  F35G12.4b   CE31502	WBGene00009441	WD domain, G-beta repeat	
    7.6e-14   51.6   5.1    1.1e-06   28.0   0.1    3.3  3  F35G12.4c   CE42674	WBGene00009441	status:Partially_confirme
    8.6e-14   51.4   4.6    4.2e-08   32.7   0.6    2.2  2  CC4.3       CE15742	WBGene00004895	locus:smu-1	WD domain, G-
    2.8e-13   49.7  10.0    1.4e-09   37.6   2.4    3.0  3  D2030.9b    CE23620	WBGene00008419	locus:wdr-23	status:Confi
    3.8e-13   49.3  10.0    1.6e-09   37.4   2.4    3.0  3  D2030.9a    CE09086	WBGene00008419	locus:wdr-23	Lithosperm l
    5.7e-13   48.7   9.7    2.5e-09   36.7   2.2    3.0  3  D2030.9c    CE43863	WBGene00008419	locus:wdr-23	status:Confi
    6.5e-13   48.5   0.2    2.4e-09   36.8   0.0    3.1  3  C04F6.4b    CE33554	WBGene00006810	locus:unc-78	status:Confi
    8.4e-13   48.2   0.7    3.3e-08   33.0   0.0    2.3  2  T01G1.1b    CE37927	WBGene00002223	locus:klp-12	status:Confi
      1e-12   47.9   0.5    5.8e-08   32.2   0.0    2.4  2  T01G1.1d    CE42645	WBGene00002223	locus:klp-12	status:Confi
    3.4e-12   46.2   2.5    1.3e-09   37.7   0.7    2.1  2  T05A8.5     CE27435	WBGene00020231	status:Partially_confirme
    1.9e-11   43.7   0.2    1.9e-07   30.5   0.0    2.4  2  T01G1.1c    CE40999	WBGene00002223	locus:klp-12	status:Confi
    2.5e-11   43.3   0.2    2.4e-07   30.2   0.0    2.4  2  T01G1.1a    CE37926	WBGene00002223	locus:klp-12	kinesin, kin
    5.8e-11   42.1   1.3    3.7e-05   22.9   0.0    3.1  3  Y23H5B.5    CE40876	WBGene00021276	status:Partially_confirme
    8.5e-11   41.6   0.2    5.7e-09   35.5   0.1    3.2  3  K07C5.8     CE35585	WBGene00010631	locus:cash-1	nuclear auto
    1.1e-10   41.2   5.0    4.1e-09   36.0   0.3    2.3  2  D2013.2     CE00928	WBGene00008402	locus:wdfy-2	beta-transdu
    1.1e-10   41.2   0.0    1.9e-05   23.9   0.0    2.9  2  ZK430.7     CE05083	WBGene00022742	ribosomal processing prot
    1.2e-10   41.0  11.3    0.00045   19.4   3.1    4.0  3  H24G06.1c   CE32196	WBGene00019237	status:Partially_confirme
    1.3e-10   40.9   4.5    1.5e-07   30.9   0.3    2.8  2  F33G12.2    CE27149	WBGene00018014	status:Confirmed	UniProt:
    1.8e-10   40.5   0.1      1e-09   38.0   0.1    2.8  1  C05C10.6a   CE02113	WBGene00007333	locus:ufd-3	phospholipase
      2e-10   40.3   0.1    2.5e-09   36.7   0.1    2.9  1  C05C10.6b   CE27796	WBGene00007333	locus:ufd-3	phospholipase
    3.4e-10   39.6   0.5    7.7e-08   31.8   0.2    2.9  3  F28C6.3     CE03274	WBGene00000773	locus:cpf-1	cleavage stim
    6.8e-10   38.6   0.7    4.6e-06   25.9   0.0    2.1  2  F13D12.7b   CE44352	WBGene00001679	locus:gpb-1	status:Confir
    8.6e-10   38.2   0.0    1.9e-05   23.9   0.0    2.3  2  C33H5.7     CE04150	WBGene00016374	locus:swd-2.2	status:Conf
    9.6e-10   38.1   0.1    1.3e-09   37.6   0.0    1.3  1  K07A1.12    CE16234	WBGene00003036	locus:lin-53	chromatin as
    1.3e-09   37.6   1.5      0.001   18.2   0.0    2.7  2  C10H11.8b   CE45568	WBGene00015697	status:Partially_confirme
    1.4e-09   37.5   1.2     0.0011   18.1   0.0    2.7  2  C10H11.8a   CE08097	WBGene00015697	status:Partially_confirme
    1.5e-09   37.4   4.8    2.7e-08   33.3   2.2    2.5  2  Y18D10A.9   CE34506	WBGene00012479	WD domain, G-beta repeat	
    2.9e-09   36.5   7.9    3.4e-07   29.7   2.0    2.9  2  R03E1.1     CE18901	WBGene00006369	locus:sym-4	WD domain, G-
    3.5e-09   36.2   2.5      1e-07   31.4   0.1    2.6  2  Y45F10D.7   CE44839	WBGene00012887	status:Partially_confirme
    3.7e-09   36.1  11.2     0.0014   17.7   3.1    3.8  3  H24G06.1b   CE29977	WBGene00019237	status:Partially_confirme
    4.4e-09   35.9  11.1     0.0015   17.6   3.1    3.8  3  H24G06.1a   CE29976	WBGene00019237	status:Partially_confirme
    1.5e-08   34.1   0.1    3.1e-08   33.1   0.1    1.5  1  K07A1.11    CE11860	WBGene00004312	locus:rba-1	retinablastom
    3.5e-08   32.9   0.4    1.5e-07   30.8   0.2    1.7  1  K06A5.8a    CE31354	WBGene00019434	status:Partially_confirme
    7.9e-08   31.7   0.2    0.00022   20.4   0.1    2.3  2  W02D3.9     CE14434	WBGene00006773	locus:unc-37	transducin-l
    1.1e-07   31.3   0.0    1.3e-07   31.0   0.0    1.1  1  C33H5.6     CE46691	WBGene00016373	locus:swd-2.1	status:Conf
    1.2e-07   31.1   1.2    1.4e-05   24.3   0.0    2.9  3  T01C3.1     CE42358	WBGene00011318	locus:cdt-2	WD domain, G-
    2.5e-07   30.1   0.1    3.6e-07   29.6   0.1    1.2  1  K06A5.8d    CE33139	WBGene00019434	status:Partially_confirme
    3.6e-07   29.6   0.1    7.1e-07   28.6   0.0    1.5  1  Y54H5A.1    CE27292	WBGene00021899	status:Confirmed	UniProt:
    4.8e-07   29.2   1.7    4.4e-06   26.0   1.2    2.1  1  F32H2.4     CE42808	WBGene00009341	locus:thoc-3	WD domain, G
    2.4e-06   26.9   1.5    0.00011   21.4   0.1    2.5  2  Y54F10AM.10 CE43667	WBGene00004314	locus:rbc-2	status:Partia
    2.6e-06   26.8   0.4    5.2e-06   25.8   0.3    1.4  1  T09F5.12    CE44595	WBGene00014836	status:Partially_confirme
    3.7e-06   26.2   0.4    0.00027   20.1   0.1    2.1  2  Y39G10AR.9a CE28982	WBGene00021467	status:Confirmed	protein_
    4.2e-06   26.0   0.0    5.7e-06   25.6   0.0    1.2  1  R01H10.3d   CE30352	WBGene00000768	locus:cor-1	Coronin (beta
    4.5e-06   26.0   0.5     0.0003   19.9   0.1    2.1  2  Y39G10AR.9b CE45029	WBGene00021467	status:Partially_confirme
      5e-06   25.8   0.0    7.6e-06   25.2   0.0    1.2  1  R01H10.3b   CE30350	WBGene00000768	locus:cor-1	Coronin (beta
    6.3e-06   25.5   0.0    9.7e-06   24.9   0.0    1.2  1  R01H10.3a   CE00590	WBGene00000768	locus:cor-1	Coronin (beta
    6.4e-06   25.5   0.0    9.8e-06   24.8   0.0    1.2  1  R01H10.3c   CE30351	WBGene00000768	locus:cor-1	Coronin (beta
    1.4e-05   24.3   0.1    3.6e-05   23.0   0.0    1.6  1  Y54G9A.6    CE19233	WBGene00013209	locus:bub-3	WD domain, G-
    1.4e-05   24.3   0.3    3.3e-05   23.1   0.1    1.6  2  Y74C10AR.1  CE30325	WBGene00001232	locus:eif-3.I	status:Conf
    1.5e-05   24.3   2.4    1.5e-05   24.3   1.6    2.9  3  D2013.8b    CE37819	WBGene00004744	locus:scp-1	status:Confir
    1.9e-05   23.9   2.6    3.8e-05   22.9   0.4    2.2  2  Y73E7A.9    CE38757	WBGene00044440	locus:adpr-1	status:Predi
    3.1e-05   23.2   2.4      0.001   18.2   1.6    2.6  2  T01E8.4     CE02308	WBGene00003177	locus:mec-15	WD domain, G
    4.1e-05   22.8   0.0    0.00054   19.1   0.0    2.0  2  Y48B6A.1    CE22116	WBGene00012978	status:Confirmed	UniProt:
    5.7e-05   22.3   0.1      0.033   13.2   0.0    2.2  2  C17H12.1    CE16862	WBGene00015927	locus:dyci-1	status:Confi
    5.8e-05   22.3   0.3    0.00017   20.7   0.2    1.7  1  F54E4.1     CE46646	WBGene00004313	locus:rbc-1	Drosophila pr
    5.9e-05   22.3   6.3     0.0055   15.8   2.0    2.6  2  F21H12.1    CE32634	WBGene00017683	status:Confirmed	UniProt:
    0.00013   21.1   3.0    0.00013   21.1   2.1    2.7  3  D2013.8a    CE32616	WBGene00004744	locus:scp-1	status:Confir
    0.00021   20.5   0.9     0.0023   17.1   0.1    2.1  2  R166.4      CE03583	WBGene00004185	locus:pro-1	status:Partia
    0.00032   19.9   1.0      0.024   13.7   0.4    2.5  2  T05H4.14    CE13295	WBGene00001513	locus:gad-1	status:Confir
    0.00039   19.6   0.6     0.0064   15.6   0.0    2.6  2  T05C3.2     CE40775	WBGene00020254	status:Partially_confirme
    0.00042   19.4   3.2    0.00064   18.9   1.1    1.8  2  F41E6.13b   CE30784	WBGene00018294	locus:atg-18	status:Confi
    0.00049   19.2   0.2       0.28   10.2   0.0    2.4  2  Y76A2B.1    CE19273	WBGene00004075	locus:pod-1	WD domain, G-
    0.00054   19.1   3.3    0.00075   18.6   1.2    1.8  2  F41E6.13a   CE10268	WBGene00018294	locus:atg-18	status:Confi
    0.00086   18.4   0.0     0.0014   17.7   0.0    1.3  1  Y77E11A.13a CE25614	WBGene00003806	locus:npp-20	status:Confi
     0.0011   18.0   0.4      0.031   13.3   0.0    2.1  2  F02E9.10a   CE27119	WBGene00008533	status:Confirmed	UniProt:
     0.0012   18.0   0.4      0.031   13.3   0.0    2.1  2  F02E9.10c   CE41213	WBGene00008533	status:Confirmed	UniProt:
     0.0015   17.7   0.1     0.0021   17.1   0.0    1.2  1  Y77E11A.13b CE25615	WBGene00003806	locus:npp-20	status:Confi
     0.0016   17.6   1.4     0.0044   16.1   1.0    1.7  1  C26H9A.2    CE42572	WBGene00007752	status:Partially_confirme
     0.0018   17.4   0.3     0.0046   16.0   0.1    1.5  1  ZK177.6     CE26338	WBGene00001511	locus:fzy-1	CDC20	status:
     0.0021   17.2   0.7       0.29   10.1   0.2    2.2  2  Y111B2A.12a CE45348	WBGene00013735	status:Partially_confirme
     0.0028   16.7   0.0     0.0046   16.0   0.0    1.3  1  F56F10.2    CE31187	WBGene00018985	status:Partially_confirme
     0.0031   16.6   0.5      0.005   15.9   0.3    1.3  1  C09G4.5     CE24796	WBGene00003224	locus:mes-6	status:Partia
     0.0044   16.1   0.6      0.011   14.8   0.2    1.7  2  Y43F4B.4    CE16629	WBGene00003804	locus:npp-18	WD domain, G
     0.0049   15.9   0.0     0.0081   15.2   0.0    1.2  1  F47G4.4     CE18702	WBGene00009825	status:Confirmed	UniProt:
     0.0051   15.9   0.0     0.0077   15.3   0.0    1.2  1  C10B5.1     CE30722	WBGene00015670	status:Partially_confirme
  ------ inclusion threshold ------
       0.01   14.9   7.1      0.049   12.6   0.0    4.1  5  F38A6.2b    CE43695	WBGene00001248	locus:elp-1	status:Partia
       0.01   14.9   7.1      0.049   12.6   0.0    4.1  5  F38A6.2a    CE15999	WBGene00001248	locus:elp-1	WD domain, G-
      0.018   14.1   0.0      0.034   13.2   0.0    1.4  1  C02F5.7a    CE24780	WBGene00015350	Glucose-induced repressor
      0.018   14.1   0.0      0.035   13.1   0.0    1.4  1  C02F5.7b    CE30418	WBGene00015350	status:Confirmed	UniProt:
      0.029   13.4   0.1      0.043   12.8   0.1    1.2  1  F28D1.1     CE05741	WBGene00009211	locus:wdr-46	Yeast hypoth
      0.029   13.4   0.0      0.056   12.5   0.0    1.3  1  C09G9.2b    CE42621	WBGene00007493	status:Confirmed	UniProt:
      0.042   12.9   0.0       0.56    9.1   0.0    2.2  2  R11D1.1b    CE38536	WBGene00011242	WD domain, G-beta repeat	
      0.042   12.9   0.3       0.99    8.3   0.0    2.3  2  F10G8.3     CE09338	WBGene00003803	locus:rae-1	polyA RNA exp
      0.045   12.8   0.1      0.053   12.5   0.0    1.4  1  C09G9.2a    CE35389	WBGene00007493	status:Confirmed	UniProt:
      0.049   12.6   0.1       0.77    8.7   0.0    2.2  2  ZK930.1b    CE45802	WBGene00014151	status:Partially_confirme
      0.054   12.5   1.0       0.54    9.2   0.4    2.2  2  F46C5.9     CE10584	WBGene00009784	G-protein	status:Confirme
      0.079   12.0   0.4        3.5    6.5   0.2    2.1  1  F02E9.10b   CE38314	WBGene00008533	status:Confirmed	UniProt:
      0.079   12.0   0.1       0.13   11.3   0.1    1.3  1  F47D12.9b   CE32425	WBGene00018564	status:Partially_confirme
       0.09   11.8   0.0       0.18   10.7   0.0    1.5  1  Y43F4B.9a   CE40666	WBGene00012806	status:Confirmed	UniProt:
      0.093   11.7   5.5        1.1    8.2   3.8    2.1  1  F10F2.1     CE32621	WBGene00004760	locus:sel-2	WD domain, G-
       0.13   11.2   0.1       0.21   10.5   0.1    1.3  1  F47D12.9a   CE01952	WBGene00018564	status:Partially_confirme
       0.14   11.2   1.7       0.43    9.5   0.6    1.6  1  Y32H12A.8   CE42033	WBGene00021316	status:Partially_confirme
       0.15   11.1   0.1       0.51    9.3   0.1    1.8  2  Y87G2A.6    CE24686	WBGene00000891	locus:cyn-15	cyclophilin	
       0.17   10.9   0.1        2.5    7.0   0.0    2.0  2  Y111B2A.12b CE45370	WBGene00013735	status:Partially_confirme
       0.23   10.4   0.0       0.46    9.4   0.0    1.4  1  T28B4.1c    CE37154	WBGene00020884	status:Confirmed	UniProt:
       0.23   10.4   1.3         12    4.7   0.4    2.9  3  F38G1.1     CE25876	WBGene00000484	locus:che-2	G-beta-repeat
       0.25   10.3   0.2       0.42    9.6   0.1    1.2  1  T27B1.1     CE41845	WBGene00003883	locus:osm-1	leucine zippe
       0.25   10.3   0.0       0.29   10.1   0.0    1.0  1  Y73B6BL.28  CE23198	WBGene00022249	status:Partially_confirme
       0.26   10.2   0.0       0.55    9.2   0.0    1.4  1  T28B4.1b    CE27216	WBGene00020884	status:Confirmed	UniProt:
       0.28   10.1   0.0       0.58    9.1   0.0    1.4  1  T28B4.1a    CE27215	WBGene00020884	status:Confirmed	UniProt:
       0.48    9.4   0.1        2.9    6.8   0.0    2.0  2  ZK930.1a    CE06671	WBGene00014151	serine\/threonine kinase	
       0.51    9.3   0.6         37    3.1   0.0    2.8  3  Y39H10A.6   CE45064	WBGene00021482	status:Partially_confirme
       0.55    9.2   1.7       0.48    9.4   0.1    1.6  1  F23B2.4     CE40504	WBGene00000906	locus:daf-10	WD domain, G
       0.75    8.7   0.0        9.7    5.1   0.0    2.2  2  R11D1.1a    CE38535	WBGene00011242	status:Confirmed	UniProt:
       0.81    8.6   0.8        1.7    7.5   0.6    1.5  1  T01G1.3     CE16320	WBGene00011338	locus:sec-31	Yesat transp
       0.83    8.6   1.2         58    2.5   0.1    3.5  4  K10D2.1b    CE39597	WBGene00019627	status:Partially_confirme
       0.95    8.4   0.1        1.5    7.7   0.0    1.3  1  K02B12.3    CE32461	WBGene00010496	locus:sec-12	WD domain, G
          1    8.3   1.6        1.9    7.4   0.7    1.7  1  Y79H2A.6    CE24672	WBGene00000201	locus:arx-3	status:Confir
        1.4    7.8   0.0        3.2    6.6   0.0    1.5  1  C31C9.8     CE40745	WBGene00045289	locus:fbxa-169	status:Par
        1.5    7.7   0.3        2.6    6.9   0.2    1.3  1  Y87G2A.11   CE24682	WBGene00013599	status:Confirmed	UniProt:
        2.2    7.2   1.0         83    2.0   0.0    3.3  3  K10D2.1a    CE43736	WBGene00019627	status:Partially_confirme
        2.5    7.0   0.0        5.5    5.9   0.0    1.6  1  JC8.2       CE37529	WBGene00010435	status:Partially_confirme
        2.7    6.9   0.0        4.1    6.3   0.0    1.2  1  ZK370.4a    CE34454	WBGene00022718	status:Partially_confirme
        2.7    6.9   0.0        4.1    6.3   0.0    1.2  1  ZK370.4b    CE34455	WBGene00022718	status:Partially_confirme
        3.5    6.5   0.0          5    6.0   0.0    1.2  1  Y54G2A.12   CE41063	WBGene00021877	status:Partially_confirme
        3.7    6.4   0.0        8.4    5.3   0.0    1.5  1  Y105E8A.8   CE29846	WBGene00013669	status:Partially_confirme
        4.2    6.3   0.0        5.9    5.8   0.0    1.2  1  T06E6.15    CE39956	WBGene00044759	status:Partially_confirme
        4.6    6.1   0.5         12    4.7   0.1    1.7  2  Y50C1A.2    CE40286	WBGene00021734	status:Partially_confirme
        4.8    6.1   0.0        8.3    5.3   0.0    1.3  1  T06E6.1     CE13313	WBGene00011538	status:Confirmed	UniProt:
        5.2    6.0   0.1         11    4.9   0.0    1.4  1  F52C9.1     CE44897	WBGene00018672	status:Partially_confirme
        7.2    5.5   0.0         56    2.5   0.0    2.0  2  T23B12.6    CE14036	WBGene00020721	status:Confirmed	UniProt:
        7.3    5.5   0.0         11    4.9   0.0    1.1  1  F59B1.3     CE38198	WBGene00005984	locus:srx-93	7TM chemorec
        7.5    5.4   0.0         11    4.9   0.0    1.2  1  F22B5.2     CE02197	WBGene00001230	locus:eif-3.G	RNA binding
        7.5    5.4   0.0         13    4.7   0.0    1.2  1  F13B10.1e   CE35713	WBGene00006575	locus:tir-1	status:Confir
        7.6    5.4   0.1        7.7    5.4   0.0    1.2  1  F10G2.6a    CE35273	WBGene00005983	locus:srx-92	7TM chemorec
        7.6    5.4   0.0         56    2.6   0.0    1.9  2  T13B5.6     CE13613	WBGene00020473	locus:lips-12	status:Part
          8    5.3   0.0         10    5.0   0.0    1.1  1  C26E6.5     CE01163	WBGene00001499	locus:fsn-1	status:Confir
        8.3    5.3   0.1         25    3.7   0.0    1.7  2  H17B01.4b   CE33410	WBGene00019209	status:Partially_confirme
        8.7    5.2   0.0         12    4.8   0.0    1.2  1  K07C6.7     CE36550	WBGene00005955	locus:srx-64	7TM chemorec
        9.2    5.1   0.0         15    4.4   0.0    1.2  1  F13B10.1a   CE20681	WBGene00006575	locus:tir-1	SAM domain (S


Domain annotation for each sequence (and alignments):
>> K10B2.1  CE28600	WBGene00003009	locus:lin-23	Transducin beta chain	status:Confirmed	UniProt:Q09990	protein_id:CCD6639
   #    score  bias  c-Evalue  i-Evalue hmmfrom  hmm to    alifrom  ali to    envfrom  env to     acc
 ---   ------ ----- --------- --------- ------- -------    ------- -------    ------- -------    ----
   1 !  767.1  15.6  7.3e-233  1.1e-230      31     500 ..      22     508 ..       2     529 .. 0.91

  Alignments for each domain:
  == domain 1    score: 767.1 bits;  conditional E-value: 7.3e-233
  slmb-PA(SLIMB)_FBpp0083434-aln  31 tkkkespssaqfkaeretclklfekwseaeqvdfveqllarmchyqhghinaylkpmlqrdfisllpkkgldhvaenil 109
                                     ++ + +p s ++ + +e  ++   kwse+eq+df+++++ r+ hyq g+++ +++pmlqrdfis lp     h+ e il
                         K10B2.1  22 EHDEGKPLSIDYLQGHEGLIEEVLKWSEHEQLDFMDKIVHRLSHYQLGKVDNFIRPMLQRDFISNLPA----HLVELIL 96 
                                     34455677999********************************************************6....999**** PP

  slmb-PA(SLIMB)_FBpp0083434-aln 110 syldaeslaaaelvckewsrvisegmlwkklierkvrtdslwrglaerrgwikylfkprpgeehr.............e 175
                                       ++++sl+++e v   w   ++ g  wkklie++vr+dslw gl+e+r+w k+l + r  + +r             +
                         K10B2.1  97 FNVNSDSLKSCEEVSTSWRCALARGQHWKKLIEKNVRSDSLWWGLSEKRQWDKFLNISRDMSVRRicekfnydvnikrD 175
                                     *****************************************************99877643221111111111111121 PP

  slmb-PA(SLIMB)_FBpp0083434-aln 176 ........hsfyrelfpkiikdiesiennwrtgrfnlqrincrsenskgvyclqydddkivsglrdntikiwdrstlqc 246
                                             h fy +l+pkii+di+ i+nnw+ g++++ rinc+senskgvyclqydddkivsglrdntikiwdr++  c
                         K10B2.1 176 kldqlilmHVFYSKLYPKIIRDIHNIDNNWKRGNYKMTRINCQSENSKGVYCLQYDDDKIVSGLRDNTIKIWDRKDYSC 254
                                     2333444499********************************************************************* PP

  slmb-PA(SLIMB)_FBpp0083434-aln 247 vkvltghtgsvlclqyddkviisgssdstvrvwdvntgemvntlihhceavlhlrfnngmmvtcskdrsiavwdmtsat 325
                                      ++l ghtgsvlclqyd++viisgssd+tvrvwdv+tge ++tlihhceavlhlrf+ng+mvtcskdrsiavwdm+s+ 
                         K10B2.1 255 SRILSGHTGSVLCLQYDNRVIISGSSDATVRVWDVETGECIKTLIHHCEAVLHLRFANGIMVTCSKDRSIAVWDMVSPR 333
                                     ******************************************************************************* PP

  slmb-PA(SLIMB)_FBpp0083434-aln 326 eialrrvlvghraavnvvdfdekyivsasgdrtikvwntsscefvrtlnghkrgiaclqyrdrlvvsgssdntirlwdi 404
                                     +i++rrvlvghraavnvvdfd++yivsasgdrtikvw+  + efvrtl+gh+rgiaclqyr rlvvsgssdntirlwdi
                         K10B2.1 334 DITIRRVLVGHRAAVNVVDFDDRYIVSASGDRTIKVWSMDTLEFVRTLAGHRRGIACLQYRGRLVVSGSSDNTIRLWDI 412
                                     ******************************************************************************* PP

  slmb-PA(SLIMB)_FBpp0083434-aln 405 ecgaclrvlegheelvrcirfdskrivsgaydgkikvwdlvaaldvraaantlclrtlvehtgrvfrlqfdefqivsss 483
                                      +g clrvlegheelvrcirfd+krivsgaydgkikvwdl+aald+ra ++++cl +lv+htgrvfrlqfd+fqivsss
                         K10B2.1 413 HSGVCLRVLEGHEELVRCIRFDEKRIVSGAYDGKIKVWDLQAALDPRALSSEICLCSLVQHTGRVFRLQFDDFQIVSSS 491
                                     ******************************************************************************* PP

  slmb-PA(SLIMB)_FBpp0083434-aln 484 hddtiliwdflnlseee 500
                                     hddtiliwdfl+  ++ 
                         K10B2.1 492 HDDTILIWDFLDAPPSG 508
                                     ***********987654 PP

>> F55B12.3b  CE27762	WBGene00004767	locus:sel-10	status:Confirmed	UniProt:Q93794	protein_id:CAC42307.1
   #    score  bias  c-Evalue  i-Evalue hmmfrom  hmm to    alifrom  ali to    envfrom  env to     acc
 ---   ------ ----- --------- --------- ------- -------    ------- -------    ------- -------    ----
   1 !   22.1   0.0   4.5e-07   6.8e-05      17     140 ..      42     165 ..      26     190 .. 0.78
   2 !   31.4   0.6   6.8e-10     1e-07     233     297 ..     232     297 ..     223     305 .. 0.80
   3 !  114.9   2.4   3.4e-35   5.1e-33     348     494 ..     307     446 ..     299     451 .. 0.93
   4 !   75.0   3.0   4.2e-23   6.4e-21     273     413 ..     395     538 ..     395     544 .. 0.93

  Alignments for each domain:
  == domain 1    score: 22.1 bits;  conditional E-value: 4.5e-07
  slmb-PA(SLIMB)_FBpp0083434-aln  17 sqqyptvtilydpatkkkesps....saqfkaeretclklfekwseaeqvdfveqllarmchyqhghinaylkpmlqrd 91 
                                     s ++++   l++p ++k + ++    +++ +   e  + lf+  s aeq+d   +ll      +  ++ a + p +qrd
                       F55B12.3b  42 SSSSYNADKLSSPLQHKLDLSAspsrNNDLNPRVEHLIALFKDLSSAEQMDAFTRLLQESNMTNIRQLRAIIEPHFQRD 120
                                     344555666666666655444412234455666789999******************999999999************* PP

  slmb-PA(SLIMB)_FBpp0083434-aln  92 fisllpkkgldhvaenilsyldaeslaaaelvckewsrvisegmlwkkl 140
                                     f+s lp +    +  +il  l    l +  +v k+w+ +     +wk l
                       F55B12.3b 121 FLSCLPVE----LGMKILHNLTGYDLLKVAQVSKNWKLISEIDKIWKSL 165
                                     ******86....556788888888999999******8766668999987 PP

  == domain 2    score: 31.4 bits;  conditional E-value: 6.8e-10
  slmb-PA(SLIMB)_FBpp0083434-aln 233 dntikiwdrstlqcvkvltghtgsvl.clqyddkviisgssdstvrvwdvntgemvntlihhceav 297
                                     d+  k w+ + +    vl gh   v+ c+q  d v+++gs d t++vw ++ ge++ tl+ h   v
                       F55B12.3b 232 DKIEKNWNANPIMGSAVLRGHEDHVItCMQIHDDVLVTGSDDNTLKVWCIDKGEVMYTLVGHTGGV 297
                                     444578999999999999999887654999999999999999999999999999999999887766 PP

  == domain 3    score: 114.9 bits;  conditional E-value: 3.4e-35
  slmb-PA(SLIMB)_FBpp0083434-aln 348 kyivsasgdrtikvwntsscefvrtlnghkrgiaclqyrdrlvvsgssdntirlwdiecgaclrvlegheelvrcirfd 426
                                     +yivs s drt+kvw+t    ++ tl+gh   + c+     ++v+gs d t+r+wd+e+g  l  l gh+  vrc++fd
                       F55B12.3b 307 RYIVSGSTDRTVKVWSTVDGSLLHTLQGHTSTVRCMAMAGSILVTGSRDTTLRVWDVESGRHLATLHGHHAAVRCVQFD 385
                                     8****************************************************************************** PP

  slmb-PA(SLIMB)_FBpp0083434-aln 427 skrivsgaydgkikvwdlvaaldvraaantlclrtlvehtgrvfrlqfd.efqivss.shddtiliwdfl 494
                                        +vsg yd  +k+w+          ++  c+rtl  h  rv+ l f+ e  iv s s d +i +wdf 
                       F55B12.3b 386 GTTVVSGGYDFTVKIWNA---------HTGRCIRTLTGHNNRVYSLLFEsERSIVCSgSLDTSIRVWDFT 446
                                     ****************85.........5568*****************7467787652778889*****6 PP

  == domain 4    score: 75.0 bits;  conditional E-value: 4.2e-23
  slmb-PA(SLIMB)_FBpp0083434-aln 273 dstvrvwdvntgemvntlihhceavlhlrfnngmmvtcs..kdrsiavwdmtsateialrrvlvghraavnvvdfdeky 349
                                     d tv++w++ tg  + tl  h + v  l f  +  + cs   d si vwd+t +       +l gh +    +++  + 
                       F55B12.3b 395 DFTVKIWNAHTGRCIRTLTGHNNRVYSLLFESERSIVCSgsLDTSIRVWDFTRPEGQECVALLQGHTSLTSGMQLRGNI 473
                                     679****************************999998863269************************************ PP

  slmb-PA(SLIMB)_FBpp0083434-aln 350 ivsasgdrtikvwntsscefvrtlnghkrgiaclqyrdrlvvsgssd.ntirlwdiecgaclrvl 413
                                     +vs+  d  ++vw+  +   v  l+gh+  i+ lq+  r +v+ ssd  t++lwdie ga +r l
                       F55B12.3b 474 LVSCNADSHVRVWDIHEGTCVHMLSGHRSAITSLQWFGRNMVATSSDdGTVKLWDIERGALIRDL 538
                                     ************************************99988888776269***********9966 PP

>> F55B12.3a  CE25007	WBGene00004767	locus:sel-10	Candida CDC4 protein like	status:Confirmed	UniProt:Q93794	protein_id:C
   #    score  bias  c-Evalue  i-Evalue hmmfrom  hmm to    alifrom  ali to    envfrom  env to     acc
 ---   ------ ----- --------- --------- ------- -------    ------- -------    ------- -------    ----
   1 !   20.4   0.0   1.4e-06   0.00021      39     140 ..      70     167 ..      31     192 .. 0.81
   2 !   31.4   0.6   6.8e-10     1e-07     233     297 ..     234     299 ..     225     307 .. 0.80
   3 !  114.9   2.4   3.4e-35   5.2e-33     348     494 ..     309     448 ..     301     453 .. 0.93
   4 !   74.9   3.0   4.2e-23   6.4e-21     273     413 ..     397     540 ..     397     546 .. 0.93

  Alignments for each domain:
  == domain 1    score: 20.4 bits;  conditional E-value: 1.4e-06
  slmb-PA(SLIMB)_FBpp0083434-aln  39 saqfkaeretclklfekwseaeqvdfveqllarmchyqhghinaylkpmlqrdfisllpkkgldhvaenilsyldaesl 117
                                     +++ +   e  + lf+  s aeq+d   +ll      +  ++ a + p +qrdf+s lp +    +  +il  l    l
                       F55B12.3a  70 NNDLNPRVEHLIALFKDLSSAEQMDAFTRLLQESNMTNIRQLRAIIEPHFQRDFLSCLPVE----LGMKILHNLTGYDL 144
                                     4455666788999******************999999999*******************86....55678888888899 PP

  slmb-PA(SLIMB)_FBpp0083434-aln 118 aaaelvckewsrvisegmlwkkl 140
                                      +  +v k+w+ +     +wk l
                       F55B12.3a 145 LKVAQVSKNWKLISEIDKIWKSL 167
                                     9999******8766668999987 PP

  == domain 2    score: 31.4 bits;  conditional E-value: 6.8e-10
  slmb-PA(SLIMB)_FBpp0083434-aln 233 dntikiwdrstlqcvkvltghtgsvl.clqyddkviisgssdstvrvwdvntgemvntlihhceav 297
                                     d+  k w+ + +    vl gh   v+ c+q  d v+++gs d t++vw ++ ge++ tl+ h   v
                       F55B12.3a 234 DKIEKNWNANPIMGSAVLRGHEDHVItCMQIHDDVLVTGSDDNTLKVWCIDKGEVMYTLVGHTGGV 299
                                     444578999999999999999887654999999999999999999999999999999999887766 PP

  == domain 3    score: 114.9 bits;  conditional E-value: 3.4e-35
  slmb-PA(SLIMB)_FBpp0083434-aln 348 kyivsasgdrtikvwntsscefvrtlnghkrgiaclqyrdrlvvsgssdntirlwdiecgaclrvlegheelvrcirfd 426
                                     +yivs s drt+kvw+t    ++ tl+gh   + c+     ++v+gs d t+r+wd+e+g  l  l gh+  vrc++fd
                       F55B12.3a 309 RYIVSGSTDRTVKVWSTVDGSLLHTLQGHTSTVRCMAMAGSILVTGSRDTTLRVWDVESGRHLATLHGHHAAVRCVQFD 387
                                     8****************************************************************************** PP

  slmb-PA(SLIMB)_FBpp0083434-aln 427 skrivsgaydgkikvwdlvaaldvraaantlclrtlvehtgrvfrlqfd.efqivss.shddtiliwdfl 494
                                        +vsg yd  +k+w+          ++  c+rtl  h  rv+ l f+ e  iv s s d +i +wdf 
                       F55B12.3a 388 GTTVVSGGYDFTVKIWNA---------HTGRCIRTLTGHNNRVYSLLFEsERSIVCSgSLDTSIRVWDFT 448
                                     ****************85.........5568*****************7467787652778889*****6 PP

  == domain 4    score: 74.9 bits;  conditional E-value: 4.2e-23
  slmb-PA(SLIMB)_FBpp0083434-aln 273 dstvrvwdvntgemvntlihhceavlhlrfnngmmvtcs..kdrsiavwdmtsateialrrvlvghraavnvvdfdeky 349
                                     d tv++w++ tg  + tl  h + v  l f  +  + cs   d si vwd+t +       +l gh +    +++  + 
                       F55B12.3a 397 DFTVKIWNAHTGRCIRTLTGHNNRVYSLLFESERSIVCSgsLDTSIRVWDFTRPEGQECVALLQGHTSLTSGMQLRGNI 475
                                     679****************************999998863269************************************ PP

  slmb-PA(SLIMB)_FBpp0083434-aln 350 ivsasgdrtikvwntsscefvrtlnghkrgiaclqyrdrlvvsgssd.ntirlwdiecgaclrvl 413
                                     +vs+  d  ++vw+  +   v  l+gh+  i+ lq+  r +v+ ssd  t++lwdie ga +r l
                       F55B12.3a 476 LVSCNADSHVRVWDIHEGTCVHMLSGHRSAITSLQWFGRNMVATSSDdGTVKLWDIERGALIRDL 540
                                     ************************************99988888776269***********9966 PP

>> ZC302.2a  CE06574	WBGene00013862	locus:wdr-5.3	guanine nucleotide binding protein	status:Partially_confirmed	UniProt:
   #    score  bias  c-Evalue  i-Evalue hmmfrom  hmm to    alifrom  ali to    envfrom  env to     acc
 ---   ------ ----- --------- --------- ------- -------    ------- -------    ------- -------    ----
   1 !   63.2   0.1   1.6e-19   2.4e-17     324     428 ..     200     308 ..     190     316 .. 0.89
   2 !   79.6   0.0   1.6e-24   2.5e-22     251     420 ..     294     472 ..     293     500 .. 0.85

  Alignments for each domain:
  == domain 1    score: 63.2 bits;  conditional E-value: 1.6e-19
  slmb-PA(SLIMB)_FBpp0083434-aln 324 ateialrrvlvghraavnvvdfd..ekyivsasgdrtikvwntsscefvrtlnghkrgiaclqy..rdrlvvsgssdnt 398
                                     + e +l + + gh  +v v+ f    ky+ + s d+ ikvwnt    +++tl+ h+ gi  + +  + +++ s s d t
                        ZC302.2a 200 NGEFSLVKTISGHTKSVSVIKFSycGKYLGTGSADKQIKVWNTVDMTYLQTLASHQLGINDFSWssNSQFIASASDDTT 278
                                     56889999************997447*********************************9888722568999******* PP

  slmb-PA(SLIMB)_FBpp0083434-aln 399 irlwdiecgaclrvlegheelvrcirfdsk 428
                                     ++++d+ +gaclr + gh + v c  f+ +
                        ZC302.2a 279 VKIFDVISGACLRTMRGHTNYVFCCSFNPQ 308
                                     *************************99854 PP

  == domain 2    score: 79.6 bits;  conditional E-value: 1.6e-24
  slmb-PA(SLIMB)_FBpp0083434-aln 251 tghtgsvlclqyddk..viisgssdstvrvwdvntgemvntlihhceavlhlrfnn..gmmvtcskdrsiavwdmtsat 325
                                      ght  v+c  ++ +   i s   d tvrvwd +tg  v+ +  h + +  + +n   + m t s d  i vwd +s +
                        ZC302.2a 294 RGHTNYVFCCSFNPQssLIASAGFDETVRVWDFKTGLCVKCIPAHSDPITSISYNHdgNTMATSSYDGCIRVWDAASGS 372
                                     79********99865226788899*************************99999863368**************99987 PP

  slmb-PA(SLIMB)_FBpp0083434-aln 326 eialrrvlvghraavnvvdf..dekyivsasgdrtikvwntsscefvrtlnghkrgiaclqyr.....drlvvsgssdn 397
                                        l+ ++    a v  v f  + ky++sa  d ++k+w+  + + ++  nghk    cl  +      + ++sgs d 
                        ZC302.2a 373 --CLKTLVDTDHAPVTFVCFspNGKYLLSAQLDSSLKLWDPKKAKPLKYYNGHKNKKYCLFANmsvplGKHIISGSEDG 449
                                     ..567777788999****994457***********************************9876222224569******* PP

  slmb-PA(SLIMB)_FBpp0083434-aln 398 tirlwdiecgaclrvlegheelv 420
                                      i +w i++ + +++legh   v
                        ZC302.2a 450 RILVWSIQTKQIVQILEGHTTPV 472
                                     *******************8765 PP

>> Y45F10B.10  CE36361	WBGene00004265	locus:qui-1	WD domain, G-beta repeat (4 domains)	status:Partially_confirmed	UniPro
   #    score  bias  c-Evalue  i-Evalue hmmfrom  hmm to    alifrom  ali to    envfrom  env to     acc
 ---   ------ ----- --------- --------- ------- -------    ------- -------    ------- -------    ----
   1 !   63.1   3.2   1.6e-19   2.5e-17     218     443 ..     917    1148 ..     902    1161 .. 0.81
   2 !   73.6   1.7   1.1e-22   1.6e-20     218     460 ..    1170    1423 ..    1147    1440 .. 0.82

  Alignments for each domain:
  == domain 1    score: 63.1 bits;  conditional E-value: 1.6e-19
  slmb-PA(SLIMB)_FBpp0083434-aln  218 yclqydddkivsglrdntikiwdrstlqcvkvltghtgsvlc..lqyddkviisgssdstvrvwdvntgemvntlih 292 
                                       c   d +  vs   d+t+++w  s+   ++ lt ht  v c  l  dd+ +i+ s+ds+ ++ + +tge++ ++  
                      Y45F10B.10  917 LCSSNDSSLFVSTSFDKTVNVWVFSQSTPTMSLTHHTAKVTCaiLTSDDQYLITASADSSAKMIKLETGEVMRSFND 993 
                                      3556777889*******************************977789****************************** PP

  slmb-PA(SLIMB)_FBpp0083434-aln  293 hceavlhlrf..nngmmvtcskdrsiavwdmtsateialrrvlvghraavnvvdfdekyivsasgdrtikvwntssc 367 
                                      h  +v+ l++  nn++++t s d  + +wd+t  + i+    l+   +++ +   ++ ++v a  d t+kv++t   
                      Y45F10B.10  994 HTGSVVSLQLtsNNQFLITGSGDFVVQMWDVTNGKCISRMGGLMAPVSTLAIT-SNDAFVVVACEDETLKVFSTVGG 1069
                                      **9997655432899******************99999888888777776655.56789****************** PP

  slmb-PA(SLIMB)_FBpp0083434-aln  368 efvrtlnghkrgiaclq.yrdrlvvsgssdntirlwdiecgaclrvlegheelvrc...irfdskrivsgaydgkik 440 
                                      + +  l gh   +  l   +d   +  ++   +  +di  g+ + vl+  + +  c   i  d+  ++s     k+ 
                      Y45F10B.10 1070 QELHELMGHEGKVNSLVcAQDDCQLFAATKSKVFCYDIHNGQMIDVLDTAQPFPICslkISSDNYFLISP-CGPKVT 1145
                                      *********9777655313455555666777899*************99887766642233344444443.344666 PP

  slmb-PA(SLIMB)_FBpp0083434-aln  441 vwd 443 
                                      +w+
                      Y45F10B.10 1146 IWN 1148
                                      665 PP

  == domain 2    score: 73.6 bits;  conditional E-value: 1.1e-22
  slmb-PA(SLIMB)_FBpp0083434-aln  218 yclqydddkivsglrdntikiwdrstlqcvkvltghtg.svlclqy..ddkviisgssdstvrvwdvntgemvntli 291 
                                        l  dd+    g  +  + +wd +  qcv + +   g  + c++y  d +  isg     + + d++ g +v  l 
                      Y45F10B.10 1170 VALSNDDKYAACGTNNGIVALWDLEVCQCVFTTIQNKGdPITCIRYsvDSQYCISGNQAGCILILDAQNGGVVRELF 1246
                                      568889999999999999************877666662689**99778999***********************99 PP

  slmb-PA(SLIMB)_FBpp0083434-aln  292 hhceavlh.lrfnngmmvtcskdrsiavwdmtsateialrrvlvghraavnvvdfdekyivsas.gdrtikvwntss 366 
                                       h   vl  + +  + m++c  +  + +w++  + + +   v  g +  + v       +  +s  ++ +k+w   +
                      Y45F10B.10 1247 MHSSEVLSiMSLVHNKMISCDIQGKMVIWELFGDDD-TPEMVATGVKPPIFVPPTGRIMVGHCSlSNKEMKIWAFPE 1322
                                      998888872578999****************99877.567899******99988777766655536899****8654 PP

  slmb-PA(SLIMB)_FBpp0083434-aln  367 ..cefvrtlnghkrgiaclqyr...drlvvsgssdntirlwdiecgaclrvlegheelvr..cirfdskrivsgayd 436 
                                            r+   h   i+c+        ++ +gs d ++++w+i+ g   +vl ghe++v   ci fd++ +vsga d
                      Y45F10B.10 1323 egPPVTRAKLSHSDEITCFATSpkgGNFIATGSRDMSLKIWQIDKGFLTQVLVGHENVVTccCISFDERLVVSGARD 1399
                                      1167899999********98762225699*****************************973369************* PP

  slmb-PA(SLIMB)_FBpp0083434-aln  437 gkikvwdlvaaldvraaantlclr 460 
                                       ki vw++++   v + ++t  + 
                      Y45F10B.10 1400 EKIIVWNVQSGDMVCTVNTTAAIT 1423
                                      *******99875555555554444 PP

>> C14B1.4  CE00901	WBGene00006474	locus:wdr-5.1	guanine nucleotide binding protein	status:Confirmed	UniProt:Q17963	prot
   #    score  bias  c-Evalue  i-Evalue hmmfrom  hmm to    alifrom  ali to    envfrom  env to     acc
 ---   ------ ----- --------- --------- ------- -------    ------- -------    ------- -------    ----
   1 !   96.3   0.7   1.4e-29   2.2e-27     287     447 ..      80     245 ..      75     256 .. 0.86
   2 !   32.2   0.0   3.7e-10   5.7e-08     346     442 ..     267     372 ..     248     375 .. 0.67

  Alignments for each domain:
  == domain 1    score: 96.3 bits;  conditional E-value: 1.4e-29
  slmb-PA(SLIMB)_FBpp0083434-aln 287 vntlihhceavlhlrfn..ngmmvtcskdrsiavwdmtsateialrrvlvghraavnvvdf..dekyivsasgdrtikv 361
                                     + tl  h +++   +f+     + t s d+++ +w+m     +   r l gh+  vn + +  d + +vsas d+t+k+
                         C14B1.4  80 MCTLEGHTKSISSAKFSpcGKYLGTSSADKTVKIWNMD---HMICERTLTGHKLGVNDIAWssDSRCVVSASDDKTLKI 155
                                     5677778888888888521467889***********95...68899***********987644899************* PP

  slmb-PA(SLIMB)_FBpp0083434-aln 362 wntsscefvrtlnghkrgiaclqy..rdrlvvsgssdntirlwdiecgaclrvlegheelvrcirf..dskrivsgayd 436
                                     ++  +  + +tl+gh+  + c ++  +  lvvsgs d+++r+wd+++g c++ l  h + v  + f  d   i sg+yd
                         C14B1.4 156 FEIVTSRMTKTLKGHNNYVFCCNFnpQSSLVVSGSFDESVRIWDVKTGMCIKTLPAHSDPVSAVSFnrDGSLIASGSYD 234
                                     *********************99833578***********************************99555678******* PP

  slmb-PA(SLIMB)_FBpp0083434-aln 437 gkikvwdlvaa 447
                                     g +++wd    
                         C14B1.4 235 GLVRIWDTANG 245
                                     *******7654 PP

  == domain 2    score: 32.2 bits;  conditional E-value: 3.7e-10
  slmb-PA(SLIMB)_FBpp0083434-aln 346 dekyivsasgdrtikvwntsscefvrtlnghkrgiaclqyr.....drlvvsgssdntirlwdiecgaclrvlegheel 419
                                     + kyi+++  d t+k+w+ s+ + ++  +gh     c+  +      + ++sgs d  i +w++++   ++ legh + 
                         C14B1.4 267 NGKYILASNLDSTLKLWDFSKGKTLKQYTGHENSKYCIFANfsvtgGKWIISGSEDCKIYIWNLQTREIVQCLEGHTQP 345
                                     4688888888888888888888888888888888877754311222466788888888888888888888888888876 PP

  slmb-PA(SLIMB)_FBpp0083434-aln 420 vrcirfd..skrivsgay..dgkikvw 442
                                     v        ++ i sga   d ki++w
                         C14B1.4 346 VLASDCHpvQNIIASGALepDNKIHIW 372
                                     654433211345667776446777777 PP

>> T03F6.5  CE29339	WBGene00003047	locus:lis-1	WD domain, G-beta repeats (4 domains)	status:Confirmed	UniProt:Q9NDC9	pro
   #    score  bias  c-Evalue  i-Evalue hmmfrom  hmm to    alifrom  ali to    envfrom  env to     acc
 ---   ------ ----- --------- --------- ------- -------    ------- -------    ------- -------    ----
   1 !   77.0   1.2     1e-23   1.6e-21     305     445 ..     119     263 ..     110     281 .. 0.82
   2 !   44.5   0.1   7.4e-14   1.1e-11     350     443 ..     305     402 ..     299     404 .] 0.89

  Alignments for each domain:
  == domain 1    score: 77.0 bits;  conditional E-value: 1e-23
  slmb-PA(SLIMB)_FBpp0083434-aln 305 gmmvtcskdrsiavwdmtsateialrrvlvghraavnvvdfd..ekyivsasgdrtikvwnt.sscefvrtlnghkrgi 380
                                     ++m +cs d +i vwd  +    +l r l gh  avn + +d   k +vs+s d +ik+w+   + + +++l+gh   +
                         T03F6.5 119 TIMASCSEDATIKVWDYETG---QLERTLKGHTDAVNDIAIDaaGKQLVSCSSDLSIKLWDFgQTYDCLKSLKGHEHTV 194
                                     57999999999999998664...68999999999999765552279999999999999999625779999999999999 PP

  slmb-PA(SLIMB)_FBpp0083434-aln 381 aclqy..rdrlvvsgssdntirlwdiecgaclrvlegheelvrcirf..dskrivsgaydgkikvwdlv 445
                                     + + +     +v+s s d ti+ wdi +g c+  + gh++ vr ir+  d     s + d  + vw + 
                         T03F6.5 195 SSVTFlpTGDFVLSASRDHTIKQWDISTGYCVYTFRGHNDWVRMIRIsnDGTLFASASLDQTVTVWSFA 263
                                     999883345699999999999999999999999999999999999983344567789999999999875 PP

  == domain 2    score: 44.5 bits;  conditional E-value: 7.4e-14
  slmb-PA(SLIMB)_FBpp0083434-aln 350 ivsasgdrtikvwntsscefvrtlnghkrgiaclqy..rdrlvvsgssdntirlwdiecgaclrvlegheelvrcirfd 426
                                     + s s dr+ik wn ++ + + tl  h   +  l +  + + ++s + d+t+r+w++ +  c++ +e he +v  + f 
                         T03F6.5 305 LFSGSRDRSIKAWNINTGDVLFTLLAHENWVRGLAFhpKGKYLISVADDKTLRVWELSAQRCMKAIEAHEHFVSTVAFH 383
                                     57999**********************9888877763367899***********************************8 PP

  slmb-PA(SLIMB)_FBpp0083434-aln 427 ..skrivsgaydgkikvwd 443
                                       s  +++g+ d   kvw+
                         T03F6.5 384 qtSPFVITGSVDMSCKVWE 402
                                     2245699***********8 PP

>> K04G11.4  CE11748	WBGene00010572	locus:wdr-5.2	guanine nucleotide bionding protein beta subunit	status:Partially_conf
   #    score  bias  c-Evalue  i-Evalue hmmfrom  hmm to    alifrom  ali to    envfrom  env to     acc
 ---   ------ ----- --------- --------- ------- -------    ------- -------    ------- -------    ----
   1 !   52.9   0.9     2e-16     3e-14     336     442 ..     106     217 ..      98     219 .. 0.84
   2 !   37.3   0.0   1.1e-11   1.6e-09     224     303 ..     202     284 ..     196     294 .. 0.82
   3 !   36.3   0.2   2.2e-11   3.3e-09     227     302 ..     290     370 ..     281     395 .] 0.79

  Alignments for each domain:
  == domain 1    score: 52.9 bits;  conditional E-value: 2e-16
  slmb-PA(SLIMB)_FBpp0083434-aln 336 hraavnvvdf..dekyivsasgdrtikvwntsscefvrtlnghkrgiaclqyr..drlvvsgssdntirlwdiecgacl 410
                                     h+ ++  + f  d +y+ s s d +ik+w+     + +tl gh+ gi  + +    +l+vs s d+ ++++d+ +g c+
                        K04G11.4 106 HKKSISGIKFspDGRYMGSGSADCSIKIWRMD-FVYEKTLMGHRLGINEFSWSsdSKLIVSCSDDKLVKVFDVSSGRCV 183
                                     666666666655889**************875.55789*********98887522589********************* PP

  slmb-PA(SLIMB)_FBpp0083434-aln 411 rvlegheelvrcirfd..skrivsgaydgkikvw 442
                                     + l+gh + v c  f+     i sg++d  i++w
                        K04G11.4 184 KTLKGHTNYVFCCCFNpsGTLIASGSFDETIRIW 217
                                     ***********999983235799**********9 PP

  == domain 2    score: 37.3 bits;  conditional E-value: 1.1e-11
  slmb-PA(SLIMB)_FBpp0083434-aln 224 ddkivsglrdntikiwdrstlqcvkvltghtg..svlclqyddkviisgssdstvrvwdvntgemvntlihhce.avlh 299
                                        i sg  d+ti+iw  ++ + +  + gh    s +c++ d   + sgs d  vr+wd +tg  v+tli      + h
                        K04G11.4 202 GTLIASGSFDETIRIWCARNGNTIFSIPGHEDpvSSVCFNRDGAYLASGSYDGIVRIWDSTTGTCVKTLIDEEHpPITH 280
                                     556899999*******9999999999***986336689999999*************************9864426788 PP

  slmb-PA(SLIMB)_FBpp0083434-aln 300 lrfn 303
                                     ++f+
                        K04G11.4 281 VKFS 284
                                     8886 PP

  == domain 3    score: 36.3 bits;  conditional E-value: 2.2e-11
  slmb-PA(SLIMB)_FBpp0083434-aln 227 ivsglrdntikiwdrstlqcvkvltghtgsvlclqyd.....dkviisgssdstvrvwdvntgemvntlihhceavlhl 300
                                     i++   +nt+k+wd ++l+++k  tgh  s  c+  +      k i+sgs d  v +w+ +t e+++tl  h  av+  
                        K04G11.4 290 ILASNLNNTLKLWDYQKLRVLKEYTGHENSKYCVAANfsvtgGKWIVSGSEDHKVYIWNLQTREILQTLDGHNTAVMCT 368
                                     55566689************************99764223336889************************999999866 PP

  slmb-PA(SLIMB)_FBpp0083434-aln 301 rf 302
                                       
                        K04G11.4 369 DC 370
                                     55 PP

>> W07E6.2  CE17294	WBGene00021074	status:Confirmed	UniProt:Q9TYV3	protein_id:CCD73643.1
   #    score  bias  c-Evalue  i-Evalue hmmfrom  hmm to    alifrom  ali to    envfrom  env to     acc
 ---   ------ ----- --------- --------- ------- -------    ------- -------    ------- -------    ----
   1 !   27.7   0.0   8.6e-09   1.3e-06     373     446 ..     101     178 ..      65     192 .. 0.83
   2 !   35.4   1.1   4.1e-11   6.2e-09     229     305 ..     212     289 ..     207     305 .. 0.81
   3 !   46.5   0.0   1.8e-14   2.7e-12     306     442 ..     331     471 ..     307     473 .] 0.84

  Alignments for each domain:
  == domain 1    score: 27.7 bits;  conditional E-value: 8.6e-09
  slmb-PA(SLIMB)_FBpp0083434-aln 373 lnghkrgiaclqyr..drlvvsgssdntirlwdiecgaclrvlegheelvrcirf..dskrivsgaydgkikvwdlva 446
                                     + gh   +   q+    r + sgs d+t+r+wdie    l   + h+  v ci +  d+ +i s + +g i +w+ ++
                         W07E6.2 101 IPGHGEPVISAQFSpdGRGLASGSGDQTMRIWDIELELPLHTCKSHKSWVLCIAWspDATKIASACKNGEICIWNAKT 178
                                     556666666666642247889********************************9766899**************9765 PP

  == domain 2    score: 35.4 bits;  conditional E-value: 4.1e-11
  slmb-PA(SLIMB)_FBpp0083434-aln 229 sglrdntikiwdrstlqcvkvltghtgsvlclqyd.dkviisgssdstvrvwdvntgemvntlihhceavlhlrfnng 305
                                     s  +d  i iwd  +  +v+ l ght sv cl++  +  i sgs d tv++w ++ g m   +  h   +  l +n +
                         W07E6.2 212 SCGKDGNIFIWDTVQGTVVRCLSGHTASVTCLRWGgEGLIYSGSQDRTVKMWRADDGVMCRNMTGHAHWINTLALNTD 289
                                     556888999999999999999999999999999972456779999999999999999999999988887777666654 PP

  == domain 3    score: 46.5 bits;  conditional E-value: 1.8e-14
  slmb-PA(SLIMB)_FBpp0083434-aln 306 mmvtcskdrsiavwdmtsateialrrvlvghraavnvvdf..dekyivsasgdrtikvwntsscefvrtlnghkrgiac 382
                                      +v+ s d ++ +w+   + + ++ r + gh   vn v f  d +yi sas d+++k+w   + +++ +l gh   +  
                         W07E6.2 331 RLVSGSDDFTLFMWNPKET-KQSINR-MTGHMQLVNQVVFspDTRYIASASFDKSVKLWCGRTGKYLASLRGHVGPVYQ 407
                                     4788899999999987654.455555.68*******99887789******************************99987 PP

  slmb-PA(SLIMB)_FBpp0083434-aln 383 lqy..rdrlvvsgssdntirlwdiecgaclrvlegheelvrcirf..dskrivsgaydgkikvw 442
                                     + +    rl+vsgs+d t++++++++ +    l gh + v  + +  +  ++vsg  d  +k+w
                         W07E6.2 408 VAWsaDSRLLVSGSADSTLKVFELKTKSLYYDLPGHGDEVFTVDWspEGTKVVSGGKDKVLKLW 471
                                     76622579*****************************99999988335689************9 PP

>> F13H8.2  CE27127	WBGene00017435	beta transducin Trp-Asp domains	status:Partially_confirmed	UniProt:Q19433	protein_id:
   #    score  bias  c-Evalue  i-Evalue hmmfrom  hmm to    alifrom  ali to    envfrom  env to     acc
 ---   ------ ----- --------- --------- ------- -------    ------- -------    ------- -------    ----
   1 !   34.5   0.1   7.8e-11   1.2e-08     267     421 ..      33     192 ..       9     221 .. 0.77
   2 !   64.0   2.1   8.8e-20   1.3e-17     227     492 ..     424     699 ..     348     718 .. 0.79

  Alignments for each domain:
  == domain 1    score: 34.5 bits;  conditional E-value: 7.8e-11
  slmb-PA(SLIMB)_FBpp0083434-aln 267 iisgssdstvrvwdvntgemvntlihhceavlhlrfnng..mmvtcskdrsiavwdmtsateialrrvlvghraavnvv 343
                                      ++ s++  +  +++ t e vn +i   + +  +r +++  ++     d s+ +++   ++e +   ++ gh+ avn +
                         F13H8.2  33 TVAVSANEYLNFYNMRTAEKVNEIIESTKPISCVRQCENkpLLAIGYADGSVKLFNQ--ENEDSEPIMFSGHKKAVNCI 109
                                     4556778888999****************9999998765235667788999988875..45556667899********* PP

  slmb-PA(SLIMB)_FBpp0083434-aln 344 dfdekyivsasg..drtikvwntsscefvrtlnghkrgiaclqyr..drlvvsgssdntirlwdiecgacl.rvleghe 417
                                     +f    ++ a+g  d  i +w+  +   +  l ghk  ++ +++   dr+++s s d  i++w i + +c+  v++  +
                         F13H8.2 110 EFSSDGLLFATGgkDGVIVLWDILAERGMFRLHGHKESVTQMKFVrgDRFIISTSKDSLIKFWSIASQSCFyTVMDSRN 188
                                     **999988888745678999***99999999*********99984459**********************735788888 PP

  slmb-PA(SLIMB)_FBpp0083434-aln 418 elvr 421
                                     e+  
                         F13H8.2 189 EIYS 192
                                     8754 PP

  == domain 2    score: 64.0 bits;  conditional E-value: 8.8e-20
  slmb-PA(SLIMB)_FBpp0083434-aln 227 ivsglrdntikiwdrstlqcvkvltgh.tgsvlclqy..ddkviisgssdstvrvwdvntgemvntlihhceavlhlrf 302
                                     + sg   n + +w+ ++l+   +lt      ++ +++   d+ i++g  +  + v++ ++ e+v+t   h  a+  ++ 
                         F13H8.2 424 LASGG-GNEVIVWSTHSLRSSLTLTDNdIKDIVAVNFvpGDNYILTGGKNGEIGVFELSSAELVETRKAHTGAIWTIQN 501
                                     45553.5677799999999999998752566777776446999*******************************99987 PP

  slmb-PA(SLIMB)_FBpp0083434-aln 303 n..ngmmvtcskdrsiavwdmtsateialrrvlvghraavnvvd........fdekyivsasgdrtikvwntsscefvr 371
                                     +  n+ ++t s d+++  w ++  te + +r+ +  +  +++ d         d k++v a  + t  v+  ++ +f  
                         F13H8.2 502 SpdNEGFITASADKTVRFWSFVLVTEGSRKRISIKEQKVLELPDealaasfsADGKFLVVALLNNTCSVYFVNTLKFFV 580
                                     5448999**************9999988888877766555443322222211799************************ PP

  slmb-PA(SLIMB)_FBpp0083434-aln 372 tlnghkrgiaclqy..rdrlvvsgssdntirlwdiecgaclrvlegheelvrcirf...dskrivsgaydgkikvwdlv 445
                                     +l gh   ++c++     +l v+gs d+++++w ++ g c + +  h++ v  + f   +++   s   dgkik wd v
                         F13H8.2 581 SLYGHSLPVTCVDIapSSKLCVTGSVDKSVKVWGLDFGDCHKSFHAHDDAVTSVLFcpgEEQLFWSAGKDGKIKQWDAV 659
                                     ***********98733579***********************************99554456678999*********99 PP

  slmb-PA(SLIMB)_FBpp0083434-aln 446 aaldvraa.antlclrtlveht.grvfrlqfdefqivssshddtiliwd 492
                                       + v+    +tl +r l + t g v+          s+shd +i  w+
                         F13H8.2 660 KFIMVQVLdRHTLDIRCLAQFTnGSVM---------FSASHDKSIRCWE 699
                                     888777651578899999887634443.........3444444444443 PP

>> Y41C4A.11  CE20251	WBGene00012757	WD domain, G-beta repeat	status:Partially_confirmed	UniProt:Q9XWU3	protein_id:CAA21
   #    score  bias  c-Evalue  i-Evalue hmmfrom  hmm to    alifrom  ali to    envfrom  env to     acc
 ---   ------ ----- --------- --------- ------- -------    ------- -------    ------- -------    ----
   1 !   97.5   0.3     6e-30   9.1e-28     221     445 ..     114     347 ..      95     360 .. 0.84

  Alignments for each domain:
  == domain 1    score: 97.5 bits;  conditional E-value: 6e-30
  slmb-PA(SLIMB)_FBpp0083434-aln 221 qydddk..ivsglrdntikiwdrstlqcvkvltghtgsvlclqydd..kviisgssdstvrvwdvntgemvntlihhce 295
                                     ++  +k  i++ l    ++iw+ +t   vk +     s    ++ +  + i + s d  +r++d++t  ++n +  h +
                       Y41C4A.11 114 DFHSEKpwILTALHTGNVQIWNYDTKTLVKAMEVSEKSTRAAKFIHrkNWIATASDDQQIRIFDAETFSLINEFTAHSD 192
                                     4544444489999999******9999999999988888887776541045777888999******************** PP

  slmb-PA(SLIMB)_FBpp0083434-aln 296 avlhlrfnngm..mvtcskdrsiavwdmtsateialrrvlvghra.avnvvdfdekyivsasgdrtikvwntsscefvr 371
                                      +  l    ++  +++ s dr i vwd   +  +        h    + v   d    vs s d+t+kvw+  + e + 
                       Y41C4A.11 193 FIRSLTVHPTLpyLISASDDRKIRVWDWENEWRMEQEFQEHAHYImQIAVNPEDPEMFVSGSLDKTLKVWKLGEQESIC 271
                                     998888876643399************998887777666666654145566678899********************** PP

  slmb-PA(SLIMB)_FBpp0083434-aln 372 tlnghkrgiaclqyr.drlvvsgssdntirlwdiecgaclrvle.gheelvrcirfdskrivsgaydgkikvwdlv 445
                                     tl+gh +g+ c+++     +vsgs d +i +wdi++ +c+  l+  h++ v  +   +  i+sga d  +k+w+ +
                       Y41C4A.11 272 TLEGHEKGVNCVEFLtGGRIVSGSDDCSICVWDIQTQKCIETLKnAHKNNVTFVTPFKTWIISGAEDSTVKIWNSQ 347
                                     *************9615689********************9985379999*999988999*************976 PP

>> D1054.15b  CE45329	WBGene00006481	locus:tag-135	status:Confirmed	UniProt:E1B6S8	protein_id:CBW48353.1
   #    score  bias  c-Evalue  i-Evalue hmmfrom  hmm to    alifrom  ali to    envfrom  env to     acc
 ---   ------ ----- --------- --------- ------- -------    ------- -------    ------- -------    ----
   1 !   33.8   0.0   1.2e-10   1.8e-08     328     422 ..     119     217 ..     113     224 .. 0.89
   2 !   39.6   0.9   2.2e-12   3.4e-10     227     303 ..     227     305 ..     223     317 .. 0.82
   3 !   24.6   0.0   7.4e-08   1.1e-05     351     412 ..     312     373 ..     307     379 .. 0.87

  Alignments for each domain:
  == domain 1    score: 33.8 bits;  conditional E-value: 1.2e-10
  slmb-PA(SLIMB)_FBpp0083434-aln 328 alrrvlvghraavnvvdfd..ekyivsasgdrtikvwntsscefvrtlnghkrgiaclqy..rdrlvvsgssdntirlw 402
                                     +l rv  gh   v  vd +  +++  s   dr ik+w+ +s ++  +l+gh   +  ++   r  ++ sg  d+ ++ w
                       D1054.15b 119 KLYRVASGHTGWVRAVDVEpgNQWFASGGADRIIKIWDLASGQLKLSLTGHISSVRAVKVspRHPFLFSGGEDKQVKCW 197
                                     588**************9744788899999***********************99988762266789************ PP

  slmb-PA(SLIMB)_FBpp0083434-aln 403 diecgaclrvlegheelvrc 422
                                     d+e+ +++r   gh   v+ 
                       D1054.15b 198 DLEYNKVIRHYHGHLSAVQA 217
                                     **************888776 PP

  == domain 2    score: 39.6 bits;  conditional E-value: 2.2e-12
  slmb-PA(SLIMB)_FBpp0083434-aln 227 ivsglrdntikiwdrstlqcvkvltghtgsv...lclqyddkviisgssdstvrvwdvntgemvntlihhceavlhlrf 302
                                     +v+  rd t ++wd +t   v+ + ght +v   +c   d   +i+ s d+tvr+wd ++g  + tl hh ++v  l +
                       D1054.15b 227 LVTCARDSTARVWDMRTKAQVHCFAGHTNTVadvVCQSVD-PQVITASHDATVRLWDLAAGRSMCTLTHHKKSVRALTI 304
                                     78899**********************9875331565555.556789************************99977655 PP

  slmb-PA(SLIMB)_FBpp0083434-aln 303 n 303
                                      
                       D1054.15b 305 H 305
                                     4 PP

  == domain 3    score: 24.6 bits;  conditional E-value: 7.4e-08
  slmb-PA(SLIMB)_FBpp0083434-aln 351 vsasgdrtikvwntsscefvrtlnghkrgiaclqyr.drlvvsgssdntirlwdiecgaclrv 412
                                      sas d  ik w+  + ef++ l+gh+  i  l  + d +vvsg+ + ++ +wd  +g c++ 
                       D1054.15b 312 ASASPD-NIKQWKLPKGEFMQNLSGHNAIINTLSSNdDGVVVSGADNGSLCFWDWRSGFCFQK 373
                                     577777.69************************876157899999999************875 PP

>> D1054.15a  CE05533	WBGene00006481	locus:tag-135	beta transducin like protein	status:Confirmed	UniProt:Q18295	protein_
   #    score  bias  c-Evalue  i-Evalue hmmfrom  hmm to    alifrom  ali to    envfrom  env to     acc
 ---   ------ ----- --------- --------- ------- -------    ------- -------    ------- -------    ----
   1 !   33.5   0.0   1.5e-10   2.3e-08     328     422 ..     175     273 ..     169     280 .. 0.89
   2 !   39.3   0.9   2.6e-12     4e-10     227     303 ..     283     361 ..     279     373 .. 0.82
   3 !   24.4   0.0   8.8e-08   1.3e-05     351     412 ..     368     429 ..     363     435 .. 0.87

  Alignments for each domain:
  == domain 1    score: 33.5 bits;  conditional E-value: 1.5e-10
  slmb-PA(SLIMB)_FBpp0083434-aln 328 alrrvlvghraavnvvdfd..ekyivsasgdrtikvwntsscefvrtlnghkrgiaclqy..rdrlvvsgssdntirlw 402
                                     +l rv  gh   v  vd +  +++  s   dr ik+w+ +s ++  +l+gh   +  ++   r  ++ sg  d+ ++ w
                       D1054.15a 175 KLYRVASGHTGWVRAVDVEpgNQWFASGGADRIIKIWDLASGQLKLSLTGHISSVRAVKVspRHPFLFSGGEDKQVKCW 253
                                     5889*************9744788899999***********************99988762266789************ PP

  slmb-PA(SLIMB)_FBpp0083434-aln 403 diecgaclrvlegheelvrc 422
                                     d+e+ +++r   gh   v+ 
                       D1054.15a 254 DLEYNKVIRHYHGHLSAVQA 273
                                     **************888776 PP

  == domain 2    score: 39.3 bits;  conditional E-value: 2.6e-12
  slmb-PA(SLIMB)_FBpp0083434-aln 227 ivsglrdntikiwdrstlqcvkvltghtgsv...lclqyddkviisgssdstvrvwdvntgemvntlihhceavlhlrf 302
                                     +v+  rd t ++wd +t   v+ + ght +v   +c   d   +i+ s d+tvr+wd ++g  + tl hh ++v  l +
                       D1054.15a 283 LVTCARDSTARVWDMRTKAQVHCFAGHTNTVadvVCQSVD-PQVITASHDATVRLWDLAAGRSMCTLTHHKKSVRALTI 360
                                     78899**********************9875331565555.556789************************99977655 PP

  slmb-PA(SLIMB)_FBpp0083434-aln 303 n 303
                                      
                       D1054.15a 361 H 361
                                     4 PP

  == domain 3    score: 24.4 bits;  conditional E-value: 8.8e-08
  slmb-PA(SLIMB)_FBpp0083434-aln 351 vsasgdrtikvwntsscefvrtlnghkrgiaclqyr.drlvvsgssdntirlwdiecgaclrv 412
                                      sas d  ik w+  + ef++ l+gh+  i  l  + d +vvsg+ + ++ +wd  +g c++ 
                       D1054.15a 368 ASASPD-NIKQWKLPKGEFMQNLSGHNAIINTLSSNdDGVVVSGADNGSLCFWDWRSGFCFQK 429
                                     577777.69************************876157899999999************875 PP

>> C05D2.10a  CE26861	WBGene00015470	status:Confirmed	UniProt:Q95X41	protein_id:CCD63128.1
   #    score  bias  c-Evalue  i-Evalue hmmfrom  hmm to    alifrom  ali to    envfrom  env to     acc
 ---   ------ ----- --------- --------- ------- -------    ------- -------    ------- -------    ----
   1 !   27.0   0.1   1.4e-08   2.1e-06     366     429 ..     127     192 ..     120     200 .. 0.82
   2 !   64.1   0.7     8e-20   1.2e-17     299     447 ..     239     394 ..     206     413 .. 0.77

  Alignments for each domain:
  == domain 1    score: 27.0 bits;  conditional E-value: 1.4e-08
  slmb-PA(SLIMB)_FBpp0083434-aln 366 scefvrtlnghkrgiaclq..yrdrlvvsgssdntirlwdiecgaclrvlegheelvrcirfdskr 429
                                     +  + r l+ghk g+  +       +  s s+d+t r+w +e+gacl    gh   v c+ + ++ 
                       C05D2.10a 127 KFRLSRLLEGHKDGVWHVAadSTRNICASASADQTARIWSLESGACLATYTGHTGSVNCVAISNNC 192
                                     5567899*******976641144568899******************************9987765 PP

  == domain 2    score: 64.1 bits;  conditional E-value: 8e-20
  slmb-PA(SLIMB)_FBpp0083434-aln 299 hlrfnngmmvtcskdrsiavwdmtsateialrrv.lvghraavnvvdf..dekyivsasgdrtikvwntsscefvrtln 374
                                     h r  n+++  + ++r  +  + +    i +  + l ghra v   ++    + +v+as drt +vw+  + e v  l+
                       C05D2.10a 239 HHRDPNNLLGVVEHNRFTSSSEKSDGHRIRVPVMrLTGHRAPVSCCEWlaGGQQMVTASWDRTANVWDVEKGEVVNILS 317
                                     5555555555566666555555555555554332289*********98335689************************* PP

  slmb-PA(SLIMB)_FBpp0083434-aln 375 ghkrgia.clqy.rdrlvvsgssdntirlwdi.ecgaclrvlegheelvrcirfdsk.rivsgaydgkikvwdlvaa 447
                                     gh   +  c  + +++lv++ s d t rlwd  e+ + + v++gh++ v  + f++  rivs + d  +k+wdl+  
                       C05D2.10a 318 GHESELNhCSTHsNQKLVLTSSKDSTFRLWDFrEAIQSVAVFQGHQDSVTSVSFNTDyRIVSSSDDATVKIWDLRNM 394
                                     ***9985365541678999************857789*****************97549***************864 PP

>> C05D2.10b  CE29560	WBGene00015470	status:Confirmed	UniProt:Q95X42	protein_id:CCD63129.1
   #    score  bias  c-Evalue  i-Evalue hmmfrom  hmm to    alifrom  ali to    envfrom  env to     acc
 ---   ------ ----- --------- --------- ------- -------    ------- -------    ------- -------    ----
   1 !   27.0   0.1   1.4e-08   2.1e-06     366     429 ..     129     194 ..     122     202 .. 0.82
   2 !   64.1   0.7   8.1e-20   1.2e-17     299     447 ..     241     396 ..     208     415 .. 0.77

  Alignments for each domain:
  == domain 1    score: 27.0 bits;  conditional E-value: 1.4e-08
  slmb-PA(SLIMB)_FBpp0083434-aln 366 scefvrtlnghkrgiaclq..yrdrlvvsgssdntirlwdiecgaclrvlegheelvrcirfdskr 429
                                     +  + r l+ghk g+  +       +  s s+d+t r+w +e+gacl    gh   v c+ + ++ 
                       C05D2.10b 129 KFRLSRLLEGHKDGVWHVAadSTRNICASASADQTARIWSLESGACLATYTGHTGSVNCVAISNNC 194
                                     5567899*******976641144568899******************************9987765 PP

  == domain 2    score: 64.1 bits;  conditional E-value: 8.1e-20
  slmb-PA(SLIMB)_FBpp0083434-aln 299 hlrfnngmmvtcskdrsiavwdmtsateialrrv.lvghraavnvvdf..dekyivsasgdrtikvwntsscefvrtln 374
                                     h r  n+++  + ++r  +  + +    i +  + l ghra v   ++    + +v+as drt +vw+  + e v  l+
                       C05D2.10b 241 HHRDPNNLLGVVEHNRFTSSSEKSDGHRIRVPVMrLTGHRAPVSCCEWlaGGQQMVTASWDRTANVWDVEKGEVVNILS 319
                                     5555555555556666555555555555554332289*********98335689************************* PP

  slmb-PA(SLIMB)_FBpp0083434-aln 375 ghkrgia.clqy.rdrlvvsgssdntirlwdi.ecgaclrvlegheelvrcirfdsk.rivsgaydgkikvwdlvaa 447
                                     gh   +  c  + +++lv++ s d t rlwd  e+ + + v++gh++ v  + f++  rivs + d  +k+wdl+  
                       C05D2.10b 320 GHESELNhCSTHsNQKLVLTSSKDSTFRLWDFrEAIQSVAVFQGHQDSVTSVSFNTDyRIVSSSDDATVKIWDLRNM 396
                                     ***9985365541678999************857789*****************97549***************864 PP

>> C18E3.5  CE27713	WBGene00015974	beta transducin	status:Confirmed	UniProt:O02097	protein_id:CCD65140.1
   #    score  bias  c-Evalue  i-Evalue hmmfrom  hmm to    alifrom  ali to    envfrom  env to     acc
 ---   ------ ----- --------- --------- ------- -------    ------- -------    ------- -------    ----
   1 !   52.6   0.2   2.4e-16   3.7e-14     330     446 ..      29     153 ..      20     167 .. 0.85
   2 !   15.2   0.4   5.6e-05    0.0084     225     282 ..     176     235 ..     158     258 .. 0.72
   3 !   19.1   0.0   3.6e-06   0.00055     224     277 ..     267     322 ..     240     329 .. 0.77

  Alignments for each domain:
  == domain 1    score: 52.6 bits;  conditional E-value: 2.4e-16
  slmb-PA(SLIMB)_FBpp0083434-aln 330 rrvlvghraavnvvdf..dekyivsasgdrtikvwnt.sscefvrtlnghkrgiaclqyr..drlvvsgssdntirlwd 403
                                       vl gh   +   +f  d  ++ sa  d+ i +wn   +ce    l+ghk  i  ++++     +vs  +d+t+r+wd
                         C18E3.5  29 TMVLQGHGGEIYTSQFssDGSFLASAGYDQQIFLWNVfGECENFAVLKGHKGAIMEVKFNadSSHLVSAGTDKTVRVWD 107
                                     5689999999988888557789**************7469***************999863235789999********* PP

  slmb-PA(SLIMB)_FBpp0083434-aln 404 iecgaclrvlegheelvrcirfds...krivsgaydgkikvwdlva 446
                                     +e+g+c+r ++ h ++v  +  +    + i s + dg + v d+++
                         C18E3.5 108 METGSCIRNFKSHTDIVNSVDVNRrgpQMICSASDDGTVMVHDMRS 153
                                     *****************99976652226899999********9975 PP

  == domain 2    score: 15.2 bits;  conditional E-value: 5.6e-05
  slmb-PA(SLIMB)_FBpp0083434-aln 225 dkivsglrdntikiwdrstlqcvkvltghtgsv..lclqyddkviisgssdstvrvwdvn 282
                                     d+++ g  dn ik+wd    ++  vl gh  ++  l + ++ + ++s s d ++  wd+ 
                         C18E3.5 176 DNVICGGIDNQIKVWDMLRNDVRYVLSGHRDTItsLSVSHNGNFLLSNSMDCSLMSWDIR 235
                                     456666678888888877777777788876655114555667778888888888888764 PP

  == domain 3    score: 19.1 bits;  conditional E-value: 3.6e-06
  slmb-PA(SLIMB)_FBpp0083434-aln 224 ddkivsglrdntikiwdrstlqcvkvltghtgsvlc..lqyddkviisgssdstvr 277
                                     d+ i +g  d  + +w+ ++  cv  l gh gsv c  l   +++++s  sd t+ 
                         C18E3.5 267 DNYITAGSADRFVYVWNAKSRACVYKLPGHLGSVNCtaLHPTQQILLSAGSDKTIF 322
                                     77788888888888888888888888888888888833444577778888887764 PP

>> F52A8.2  CE17845	WBGene00001680	locus:gpb-2	guanine nucleotide-binding protein	status:Confirmed	UniProt:Q20636	protei
   #    score  bias  c-Evalue  i-Evalue hmmfrom  hmm to    alifrom  ali to    envfrom  env to     acc
 ---   ------ ----- --------- --------- ------- -------    ------- -------    ------- -------    ----
   1 !   71.1   2.0     6e-22   9.1e-20     247     449 ..      61     276 ..      50     287 .. 0.86
   2 !   19.3   0.2   3.1e-06   0.00047     340     402 ..     289     355 ..     284     356 .] 0.83

  Alignments for each domain:
  == domain 1    score: 71.1 bits;  conditional E-value: 6e-22
  slmb-PA(SLIMB)_FBpp0083434-aln 247 vkvltghtgsvlclqy..ddkviisgssdstvrvwdvntgemvntlihhceavlhlrfn.ngmmvtcs.kdrsiavwdm 321
                                      ++l+gh g vlc+++  d++ i+s s d  v vwd  t +   +l      v+   f+  + m++c   d   +v  +
                         F52A8.2  61 RRILKGHVGKVLCMDWslDKRHIVSSSQDGKVIVWDGFTTNKEHALTMPTTWVMACAFSpSSQMIACGgLDNKCSVVPL 139
                                     579**********98655999*************************************8345788886279999****9 PP

  slmb-PA(SLIMB)_FBpp0083434-aln 322 tsateia.lrrvlvghraavnvvdf..dekyivsasgdrtikvwntsscefvrtlnghkrgiaclqyrdr....lvvsg 393
                                     + + +i   +r +  h + +    f   ++ i++ sgd t  +w+  s ++++ + gh   +  ++   +      +s 
                         F52A8.2 140 SFEDDIIqKKRQVATHTSYMSCCTFlrSDNLILTGSGDSTCAIWDVESGQLIQNFHGHTGDVFAIDVPKCdtgnTFISA 218
                                     9998875156788899999999999656899****************************99988876433112267999 PP

  slmb-PA(SLIMB)_FBpp0083434-aln 394 ssdntirlwdiecgaclrvlegheelvrcirfd..skrivsgaydgkikvwdlvaald 449
                                      +d+   +wdi +g+c++ +eghe  +  +rf        +g+ d   +++dl+a  +
                         F52A8.2 219 GADKHSLVWDIRSGQCVQSFEGHEADINTVRFHpnGDAFATGSDDATCRLFDLRADRQ 276
                                     9999999*************************722467999************99755 PP

  == domain 2    score: 19.3 bits;  conditional E-value: 3.1e-06
  slmb-PA(SLIMB)_FBpp0083434-aln 340 vnvvdfd..ekyivsasgdrtikvwntsscefvrtlnghkrgiaclqyr.d.rlvvsgssdntirlw 402
                                     vn vdf    + + +  gd  + vw++ +c     l gh   i+cl+   d + v s s d tir+w
                         F52A8.2 289 VNGVDFSlsGRILFAGYGDYRVGVWDSLKCARHSVLYGHENRISCLRTSpDgTAVCSASWDCTIRIW 355
                                     78888863256677788*****************************97533267889999******9 PP

>> Y71F9AL.17  CE29136	WBGene00022119	coatomer, alpha chain	status:Confirmed	UniProt:Q9N4H7	protein_id:CCD73511.1
   #    score  bias  c-Evalue  i-Evalue hmmfrom  hmm to    alifrom  ali to    envfrom  env to     acc
 ---   ------ ----- --------- --------- ------- -------    ------- -------    ------- -------    ----
   1 !   15.3   0.0     5e-05    0.0075     397     445 ..      33      83 ..      14      88 .. 0.83
   2 !   37.6   0.1     9e-12   1.4e-09     333     405 ..      91     167 ..      86     172 .. 0.91
   3 !   31.5   0.0   6.2e-10   9.4e-08     326     418 ..     196     294 ..     189     324 .. 0.82

  Alignments for each domain:
  == domain 1    score: 15.3 bits;  conditional E-value: 5e-05
  slmb-PA(SLIMB)_FBpp0083434-aln 397 ntirlwdiecgaclrvlegheelvrcirf..dskrivsgaydgkikvwdlv 445
                                       i+lwd  +   l  ++ h+  vr i f  d+   vsg  d kikvw+ +
                      Y71F9AL.17  33 GVIQLWDYRMCVLLEKFDEHDGPVRGICFhhDQPIFVSGGDDYKIKVWNYK 83 
                                     5799*********************77662266678************975 PP

  == domain 2    score: 37.6 bits;  conditional E-value: 9e-12
  slmb-PA(SLIMB)_FBpp0083434-aln 333 lvghraavnvvdfdeky..ivsasgdrtikvwntsscefvrtlnghkrgiaclqyr..drlvvsgssdntirlwdie 405
                                     l+gh   +    f +ky  i+sas d+t+++wn  s + +  l+gh+  + c q++  + lv s s d+t+r+wdi 
                      Y71F9AL.17  91 LLGHLDYIRTTFFHHKYpwIISASDDQTVRIWNWQSRNSIAILTGHNHYVMCAQFHptEDLVASASLDQTVRVWDIS 167
                                     78999999999999998889**********************************974467***************96 PP

  == domain 3    score: 31.5 bits;  conditional E-value: 6.2e-10
  slmb-PA(SLIMB)_FBpp0083434-aln 326 eialrrvlvghraavnvvdfdek..yivsasgdrtikvw..ntsscefvrtlnghkrgiaclqyr..drlvvsgssdnt 398
                                     +  ++ vl gh   vn v f +    +vs s dr +k+w  n ++   + +  gh   ++ + ++    l++s s d++
                      Y71F9AL.17 196 DAVVKHVLEGHDRGVNWVAFHHTnpILVSGSDDRQVKIWryNETKAWELDSCRGHYNNVSSVIFHpnADLILSNSEDKS 274
                                     567899*************986522799***********3334445568899*******99888622579********* PP

  slmb-PA(SLIMB)_FBpp0083434-aln 399 irlwdiecgaclrvleghee 418
                                     ir+wd++  + l v+   +e
                      Y71F9AL.17 275 IRVWDMQKRTSLHVFRHENE 294
                                     *************9987666 PP

>> Y53C12B.1  CE14894	WBGene00013143	WD domain, G-beta repeats (4 domains)	status:Partially_confirmed	UniProt:O18215	pro
   #    score  bias  c-Evalue  i-Evalue hmmfrom  hmm to    alifrom  ali to    envfrom  env to     acc
 ---   ------ ----- --------- --------- ------- -------    ------- -------    ------- -------    ----
   1 !   13.5   0.0   0.00018     0.028     333     410 ..     105     184 ..      63     192 .. 0.72
   2 ?    5.1   0.0     0.063       9.5     369     417 ..     186     236 ..     179     282 .. 0.79
   3 !   21.6   0.4     6e-07   9.1e-05     233     363 ..     297     442 ..     267     454 .. 0.73
   4 ?    6.9   0.1     0.018       2.7     243     286 ..     466     511 ..     450     516 .. 0.84
   5 !   45.4   4.5   3.9e-14   5.9e-12     300     450 ..     485     642 ..     470     658 .. 0.71

  Alignments for each domain:
  == domain 1    score: 13.5 bits;  conditional E-value: 0.00018
  slmb-PA(SLIMB)_FBpp0083434-aln 333 lvghraavnvvdfdek..yivsasgdrtikvwntsscefvrtlnghkrgiaclqyrdrlvvsgssdntirlwdiecgac 409
                                        h a + v++f+e    + + s d  +kvwn ++ +   tl+g     a l  +   +v g  +  + l++i  ga 
                       Y53C12B.1 105 KTIHTAPILVMEFNEEghLLATGSADHIVKVWNLTEQQCTHTLKGPSVVSAILFGKHEKLVVGYIEGQLNLYNIMRGAP 183
                                     3457788888888775214455677888888888888888888888888888887777777788888888888877775 PP

  slmb-PA(SLIMB)_FBpp0083434-aln 410 l 410
                                      
                       Y53C12B.1 184 K 184
                                     5 PP

  == domain 2    score: 5.1 bits;  conditional E-value: 0.063
  slmb-PA(SLIMB)_FBpp0083434-aln 369 fvrtlnghkrgi.aclqyrd.rlvvsgssdntirlwdiecgaclrvleghe 417
                                     +v t + h+  i a lq  d r+vv+ s d+t+ + + e+   lrvl  +e
                       Y53C12B.1 186 LVNTWKSHNSHItALLQVPDsRVVVALSRDQTMSIHETETQETLRVLPLYE 236
                                     567777777776345677664677778888888888888888888886555 PP

  == domain 3    score: 21.6 bits;  conditional E-value: 6e-07
  slmb-PA(SLIMB)_FBpp0083434-aln 233 dntikiwdrstlqcvkvltghtgsvl..c.lqyddkviisgssdstvrvwdvntgemvntlihhceavlhl...rfnng 305
                                     ++ + i d ++l+  + ++g    +   c l  d+  +   s  s +r+++++t +  + +  h e+vl +    +  +
                       Y53C12B.1 297 EQNLIILDFENLKIARQIVGFHDEIYscClLGKDESHMAVASNTSEIRLYNTKTLDC-QLIRGHTESVLSVvspTWDTS 374
                                     45566889999999999999776553225256788888889999******9998764.344469999988733368899 PP

  slmb-PA(SLIMB)_FBpp0083434-aln 306 mmvtcskdrsiavwdmtsateialrrvlv......ghraavnvvdfdek....yivsasgdrtikvwn 363
                                     ++ +cskd si  w ++++ e      lv      gh  +v  + + +     ++ s s d tik+w 
                       Y53C12B.1 375 LLASCSKDNSIIFWRLVTSPENDSCSTLVpvaaatGHANTVTALAISNTgrapFLASVSTDCTIKLWG 442
                                     ***************98877765544444223333888888877776533344999**********96 PP

  == domain 4    score: 6.9 bits;  conditional E-value: 0.018
  slmb-PA(SLIMB)_FBpp0083434-aln 243 tlqcvkvltghtgsvlclqy..ddkviisgssdstvrvwdvntgem 286
                                     +l c  +++ h   v c++    d  i +g  d  v++w+v+t +m
                       Y53C12B.1 466 KLTCSSTMVAHGKDVNCVDIseSDALIATGGMDKLVKLWQVDTHKM 511
                                     6889999999999999987622467888999999999999999988 PP

  == domain 5    score: 45.4 bits;  conditional E-value: 3.9e-14
  slmb-PA(SLIMB)_FBpp0083434-aln 300 lrfnngmmvtcskdrsiavwdm.tsateialrrvlvghraavnvvdfde..kyivsasgdrtikvwntsscefvrtlng 375
                                     +  +++++ t   d+ + +w++ t + ++ +   l ghr  v  v f +  + + s+sgd tik+wn s+   ++t++g
                       Y53C12B.1 485 ISESDALIATGGMDKLVKLWQVdTHKMQLGIAGTLSGHRRGVGDVKFAKnsHKLASCSGDMTIKIWNISEKSCLQTISG 563
                                     3345677888888888999987345667888889999999999888865115688889999999999999999999999 PP

  slmb-PA(SLIMB)_FBpp0083434-aln 376 hkrgiacl..qyrdrlvvsgssdntirlwdiecgaclrvlegheelvrcir..fdskrivsgaydgkikvwdlvaaldv 450
                                     h   +  +    +d  ++s  s   i++w i++  c   ++ h + +  +    ++ + v+   dg+i vw+ v+    
                       Y53C12B.1 564 HSCAVFRVifARNDSQLISADSAGIIKIWTIKTADCECSIDAHTDKIWSLSknHNESEFVTAGTDGRIVVWKDVTEEKQ 642
                                     9888754411456888889999999999999999999999999888877641145567888888999999976655444 PP

>> F08G12.2  CE18578	WBGene00008586	WD domain, G-beta repeat (6 domains)	status:Confirmed	UniProt:Q19211	protein_id:CAA9
   #    score  bias  c-Evalue  i-Evalue hmmfrom  hmm to    alifrom  ali to    envfrom  env to     acc
 ---   ------ ----- --------- --------- ------- -------    ------- -------    ------- -------    ----
   1 !   41.5   0.1   5.9e-13   8.9e-11     331     455 ..      32     164 ..      24     174 .. 0.78
   2 !   27.8   0.4   8.5e-09   1.3e-06     224     281 ..     177     236 ..     163     240 .. 0.85
   3 !   15.2   0.0   5.5e-05    0.0082     347     405 ..     269     329 ..     263     331 .] 0.85

  Alignments for each domain:
  == domain 1    score: 41.5 bits;  conditional E-value: 5.9e-13
  slmb-PA(SLIMB)_FBpp0083434-aln 331 rvlvghraavnvvdf..dekyivsasg.drtikvwnt.sscefvrtlnghkrgiaclqyr.d.rlvvsgssdntirlwd 403
                                      vl+gh   +    f  d    +++sg d+ i  wn   +ce   t++gh   +  l++  d   +vs  +d+++r+wd
                        F08G12.2  32 MVLLGHEGEIYTGAFspDGTC-LATSGyDQKIFFWNVyGECENFSTIKGHSGAVMDLKFTtDsSSLVSCGTDKSVRVWD 109
                                     688899988888888323344.444554999****97468*****************99633256899999******** PP

  slmb-PA(SLIMB)_FBpp0083434-aln 404 iecgaclrvlegheelvrcirfdsk...rivsgaydgkikvwdlvaaldvraaan 455
                                     +e+g+c r +  h ++v  +    +    + s + dg  +v d+++   v++ +n
                        F08G12.2 110 METGTCARRFRTHTDFVNAVHPSRRgvtLVASASDDGTCRVHDMRTKEPVKTYTN 164
                                     ****************99996654411145677789*******998877777766 PP

  == domain 2    score: 27.8 bits;  conditional E-value: 8.5e-09
  slmb-PA(SLIMB)_FBpp0083434-aln 224 ddkivsglrdntikiwdrstlqcvkvltghtgsv..lclqyddkviisgssdstvrvwdv 281
                                      d+++sg  dn +k+wd +  + + +ltgh  ++  + l    k iis s d tvr wd+
                        F08G12.2 177 SDQVISGGIDNVLKVWDMRRDEITYTLTGHRDTItgISLSPSGKFIISNSMDCTVRQWDI 236
                                     47899*************************8877336677889***************98 PP

  == domain 3    score: 15.2 bits;  conditional E-value: 5.5e-05
  slmb-PA(SLIMB)_FBpp0083434-aln 347 ekyivsasgdrtikvwntsscefvrtlnghkrgiaclqy..rdrlvvsgssdntirlwdie 405
                                     e++i + s dr + vw+t s ++v  l gh   + c ++  ++ +++s  sd+ + l +i+
                        F08G12.2 269 ERFITAGSSDRFLYVWETLSKKIVYKLPGHMGSVNCTDFhpKEPIMLSCGSDKRVFLGEID 329
                                     7899999999999999999999999999999999999883356789999999998888776 PP

>> K04D7.1  CE06090	WBGene00010556	locus:rack-1	guanine nucleotide-binding protein	status:Confirmed	UniProt:Q21215	prote
   #    score  bias  c-Evalue  i-Evalue hmmfrom  hmm to    alifrom  ali to    envfrom  env to     acc
 ---   ------ ----- --------- --------- ------- -------    ------- -------    ------- -------    ----
   1 !   11.2   0.0   0.00088      0.13     248     495 ..      10      49 ..       2      60 .. 0.49
   2 !   80.4   3.3   9.3e-25   1.4e-22     223     446 ..      29     269 ..      28     281 .. 0.83

  Alignments for each domain:
  == domain 1    score: 11.2 bits;  conditional E-value: 0.00088
  slmb-PA(SLIMB)_FBpp0083434-aln 248 kvltghtgsvlclq.y...ddkviisgssdstvrvwdvntgemvntlihhceavlhlrfnngmmvtcskdrsiavwdmt 322
                                      +l ghtg v  +  y   d+ +++s s d t+ vwdv+                                        
                         K04D7.1  10 GTLEGHTGWVTQIAtYtrnDKTTVLSSSRDKTILVWDVD---------------------------------------- 48 
                                     445555555543311111133344555555555555554........................................ PP

  slmb-PA(SLIMB)_FBpp0083434-aln 323 sateialrrvlvghraavnvvdfdekyivsasgdrtikvwntsscefvrtlnghkrgiaclqyrdrlvvsgssdntirl 401
                                                                                                                    
                         K04D7.1   - -------------------------------------------------------------------------------   -
                                     ............................................................................... PP

  slmb-PA(SLIMB)_FBpp0083434-aln 402 wdiecgaclrvlegheelvrcirfdskrivsgaydgkikvwdlvaaldvraaantlclrtlvehtgrvfrlqfdefqiv 480
                                                                                                                    
                         K04D7.1   - -------------------------------------------------------------------------------   -
                                     ............................................................................... PP

  slmb-PA(SLIMB)_FBpp0083434-aln 481 ssshddtiliwdfln 495
                                                    
                         K04D7.1  49 --------------S 49 
                                     ..............3 PP

  == domain 2    score: 80.4 bits;  conditional E-value: 9.3e-25
  slmb-PA(SLIMB)_FBpp0083434-aln 223 dddkivsglrdntikiwdrstl.........qcvkvltghtgsv..lclqyddkviisgssdstvrvwdvntgemvntl 290
                                     d   ++s  rd+ti +wd +++         + v+ ltgh   v  +++  d +  +sgs d t+r+wd n g     +
                         K04D7.1  29 DKTTVLSSSRDKTILVWDVDSVapvdegpigRPVRSLTGHNHFVsdVVISSDGQFALSGSWDKTLRLWDLNQGVSTRQF 107
                                     56678999**********998722222222235789***98654338999***************************** PP

  slmb-PA(SLIMB)_FBpp0083434-aln 291 ihhceavlhlrfn..ngmmvtcskdrsiavwdmtsateialrrvlvghraavnvvdfd....ekyivsasgdrtikvwn 363
                                     i h + vl + f+  n  +v+ s+d+si +w+  ++ + ++      h   v  v f     +  ivsa  d+ +kvwn
                         K04D7.1 108 ISHTKDVLSVAFSadNRQIVSGSRDKSIKLWNTLAQCKYTITD--DCHTDWVSTVRFSpsnrDPVIVSAGWDKVVKVWN 184
                                     ***********97447899*****************9999876..46888888888853333678************** PP

  slmb-PA(SLIMB)_FBpp0083434-aln 364 tsscefvrtlnghkrgiaclqy..rdrlvvsgssdntirlwdiecgaclrvlegheelvrcirfdskri.vsgaydgki 439
                                       +c +     gh   +  +       l  sg  d    lwd++ g+ l  l g + ++  + f  +r  +  a    i
                         K04D7.1 185 LGNCRLKTNHIGHTGYVNTVTVspDGSLCASGGKDGQAMLWDLNEGKHLYTLPGND-VINAMSFSPNRYwLCAAVGSSI 262
                                     ******9999***99888766511568***************************76.778899987665277888889* PP

  slmb-PA(SLIMB)_FBpp0083434-aln 440 kvwdlva 446
                                     k+wdl  
                         K04D7.1 263 KIWDLED 269
                                     ****976 PP

>> F38E11.5  CE18673	WBGene00009542	beta'-coat protein like	status:Partially_confirmed	UniProt:Q20168	protein_id:CAA9277
   #    score  bias  c-Evalue  i-Evalue hmmfrom  hmm to    alifrom  ali to    envfrom  env to     acc
 ---   ------ ----- --------- --------- ------- -------    ------- -------    ------- -------    ----
   1 !   37.7   0.2   8.5e-12   1.3e-09     223     385 ..      26     193 ..       6     196 .. 0.81
   2 !   42.2   0.1   3.6e-13   5.4e-11     226     300 ..     201     277 ..     196     288 .. 0.87

  Alignments for each domain:
  == domain 1    score: 37.7 bits;  conditional E-value: 8.5e-12
  slmb-PA(SLIMB)_FBpp0083434-aln 223 dddkivsglrdntikiwdrstlqcvkvltghtgsvlclqyddk..viisgssdstvrvwdvntgemvntlihhceavlh 299
                                      +  +++ l +  ++iw+ +t   vk +      v   ++  +   +++gs d  +rv++ nt e v  +  h + +  
                        F38E11.5  26 VETWLLAALYNGNVHIWNYETQTLVKSFEVCDVPVRAAKFVPRksWVVTGSDDMHIRVFNYNTLERVHQFEAHSDYLRS 104
                                     45667888999999*************999999999999865422699***************************9888 PP

  slmb-PA(SLIMB)_FBpp0083434-aln 300 lrfnngm..mvtcskdrsiavwdmtsateialrrvlvghraavnvvdf...dekyivsasgdrtikvwntsscefvrtl 373
                                     l    ++  +++ s d  + +wd    ++ a+++ + gh   v  + +   d++   +as d+t+kvw+  s     tl
                        F38E11.5 105 LVVHPTLpyVISSSDDMLVKMWDWD--NKWAMKQSFEGHTHYVMQIAInpkDNNTFATASLDKTVKVWQFGSNVPNFTL 181
                                     8776664327888999999****86..567889999999987765554222788899************99999999** PP

  slmb-PA(SLIMB)_FBpp0083434-aln 374 nghkrgiaclqy 385
                                     +gh +g+ c++y
                        F38E11.5 182 EGHEKGVNCVDY 193
                                     **********99 PP

  == domain 2    score: 42.2 bits;  conditional E-value: 3.6e-13
  slmb-PA(SLIMB)_FBpp0083434-aln 226 kivsglrdntikiwdrstlqcvkvltghtgsv..lclqyddkviisgssdstvrvwdvntgemvntlihhceavlhl 300
                                      i+sg  d  +kiwd ++  cv++l gh+  v  +c+  +   ii+gs dstvr+w++nt  +  tl +  e v  +
                        F38E11.5 201 YIISGADDHLVKIWDYQNKTCVQTLDGHAQNVssVCFHPELPLIITGSEDSTVRLWHANTYRLETTLNYGLERVWCI 277
                                     599*************************986633788888899********************99999888877665 PP

>> F30F8.8  CE39361	WBGene00006386	locus:taf-5	guanine nucleotide-binding protein	status:Confirmed	UniProt:O01985	protei
   #    score  bias  c-Evalue  i-Evalue hmmfrom  hmm to    alifrom  ali to    envfrom  env to     acc
 ---   ------ ----- --------- --------- ------- -------    ------- -------    ------- -------    ----
   1 !   47.9   0.1   6.6e-15     1e-12     247     405 ..     387     549 ..     363     552 .. 0.72
   2 !   37.9   0.1   7.1e-12   1.1e-09     349     446 ..     449     550 ..     437     595 .. 0.86

  Alignments for each domain:
  == domain 1    score: 47.9 bits;  conditional E-value: 6.6e-15
  slmb-PA(SLIMB)_FBpp0083434-aln 247 vkvltghtgsvlclqy..ddkviisgssdstvrvwdvntgemvntlihhceavl.hlrfnng..mmvtcskdrsiavwd 320
                                         tgh g v+ +++  d + +is + d tvr+w ++t    n++i+   av+ + +f+     + t s d++ a+w 
                         F30F8.8 387 SVRYTGHGGPVFSVNFspDRRLLISSAGDRTVRLWSMETQR--NAVIYRTPAVVwQAQFCSRgyYFATASADKTAAMW- 462
                                     45568888888887765577888888888888888888864..88888888776245776532256788888888888. PP

  slmb-PA(SLIMB)_FBpp0083434-aln 321 mtsateialrrvlvghraavnvvdfde..kyivsasgdrtikvwntsscefvrtlnghkrgiaclqyr..drlvvsgss 395
                                       s+  +   r++      v  +d+    +yi   s dr ++vw+ +s   vr ++ghk  i  +++    r +vs  +
                         F30F8.8 463 --STDRMHPLRIFADPYGDVGCIDYHPncNYIAGGSDDRYVRVWDVCSGTRVRIFSGHKASIIAVKFSpcGRYIVSLDA 539
                                     ..56667777888888888888888642268888888888888888888888888888888888888622467888777 PP

  slmb-PA(SLIMB)_FBpp0083434-aln 396 dntirlwdie 405
                                        + +wd+ 
                         F30F8.8 540 IGNLMIWDLA 549
                                     7778888865 PP

  == domain 2    score: 37.9 bits;  conditional E-value: 7.1e-12
  slmb-PA(SLIMB)_FBpp0083434-aln 349 yivsasgdrtikvwntsscefvrtlnghkrgiaclqyrd..rlvvsgssdntirlwdiecgaclrvlegheelvrcirf 425
                                     y  +as d+t  +w+t     +r ++     + c++y+     +  gs d  +r+wd+ +g+ +r++ gh+  +  ++f
                         F30F8.8 449 YFATASADKTAAMWSTDRMHPLRIFADPYGDVGCIDYHPncNYIAGGSDDRYVRVWDVCSGTRVRIFSGHKASIIAVKF 527
                                     8899*********************************852145677788899*************************** PP

  slmb-PA(SLIMB)_FBpp0083434-aln 426 d..skrivsgaydgkikvwdlva 446
                                         + ivs    g++ +wdl  
                         F30F8.8 528 SpcGRYIVSLDAIGNLMIWDLAY 550
                                     843589**************964 PP

>> C36B1.5  CE05372	WBGene00007972	locus:prp-4	U4\/U6 small nuclear ribonucleoprotein	status:Partially_confirmed	UniProt
   #    score  bias  c-Evalue  i-Evalue hmmfrom  hmm to    alifrom  ali to    envfrom  env to     acc
 ---   ------ ----- --------- --------- ------- -------    ------- -------    ------- -------    ----
   1 !   12.7   0.0   0.00031     0.047     425     497 ..     214     287 ..     207     308 .. 0.79
   2 !   61.4   0.6   5.4e-19   8.2e-17     231     403 ..     315     492 ..     305     495 .. 0.84

  Alignments for each domain:
  == domain 1    score: 12.7 bits;  conditional E-value: 0.00031
  slmb-PA(SLIMB)_FBpp0083434-aln 425 fdskrivsgaydgkikvwdl.vaaldvraaantlclrtlvehtgrvfrlqfdefqivssshddtiliwdflnls 497
                                      ds +iv+  + g + vw+  ++a +++ + ++        h g   + ++  +++vs s+d t+l+w + + s
                         C36B1.5 214 ADSEHIVTAGWSGSVAVWKReQCAQEIKFIGHSSQAGCARFHPGAFTQNDYSSLNVVSCSYDGTVLLWSLSQES 287
                                     58999999999999999986257888887776666666677999999999999999999999999999876554 PP

  == domain 2    score: 61.4 bits;  conditional E-value: 5.4e-19
  slmb-PA(SLIMB)_FBpp0083434-aln 231 lrdntikiwdrstlqcvkvltghtgsvlclqy..ddkviisgssdstvrvwdvntgemvntlihhceavlhlrfn.ng. 305
                                       d t +++d +t + +    gh+ sv  + +  d  v ++g  d   rvwd+ tg  +  l  h + +  + +  ng 
                         C36B1.5 315 CFDSTWRMYDLTTKKELLYQEGHSKSVADVAFhpDGSVALTGGHDCYGRVWDMRTGRCIMFLDGHTKEIHSVEWMpNGy 393
                                     56899999999999999999*******7655433899****************************99998887642553 PP

  slmb-PA(SLIMB)_FBpp0083434-aln 306 mmvtcskdrsiavwdmtsateialrrvlvghraavnvv..dfdekyivsasgdrtikvwntsscefvrtlnghkrgiac 382
                                      m+t s d s+ vwd+  + +      +  h + v  v  d   +y+vsas d t+k+w+t+  + +r l+gh   i c
                         C36B1.5 394 EMITGSSDNSMKVWDLRMRRNTY---TMPAHTSVVTRVraDAAGQYLVSASFDCTLKMWSTTGWQPLRQLQGHDTRILC 469
                                     6**************98776643...4667888887772255579********************************** PP

  slmb-PA(SLIMB)_FBpp0083434-aln 383 lqyr..drlvvsgssdntirlwd 403
                                     ++     + + s + d t +lw 
                         C36B1.5 470 VDISpdGQWMCSSAFDRTFKLWA 492
                                     997532467889999******95 PP

>> F13D12.7a  CE02186	WBGene00001679	locus:gpb-1	guanine nucleotide-binding protein beta subunit	status:Confirmed	UniPro
   #    score  bias  c-Evalue  i-Evalue hmmfrom  hmm to    alifrom  ali to    envfrom  env to     acc
 ---   ------ ----- --------- --------- ------- -------    ------- -------    ------- -------    ----
   1 !   67.6   0.6   7.2e-21   1.1e-18     241     478 ..      42     293 ..      34     295 .. 0.86
   2 !   12.2   0.1   0.00046     0.069     229     280 ..     287     340 .]     281     340 .] 0.58

  Alignments for each domain:
  == domain 1    score: 67.6 bits;  conditional E-value: 7.2e-21
  slmb-PA(SLIMB)_FBpp0083434-aln 241 rstlqcvkvltghtgsvlclqy..ddkviisgssdstvrvwdvntgemvntlihhceavlhlrfn.ngmmvtcsk.drs 315
                                     r +++  ++l gh   +  + +  d + ++s s d  + vwd  t + v ++      v+   ++  g +v+c   d  
                       F13D12.7a  42 RIQMRTRRTLRGHLAKIYAMHWasDSRNLVSASQDGKLIVWDSYTTNKVHAIPLRSSWVMTCAYApSGSFVACGGlDNI 120
                                     5567778899******99987655899*********************************9999746899***852777 PP

  slmb-PA(SLIMB)_FBpp0083434-aln 316 iavwdmts.ateialrrvlvghraavnvvdf.dekyivsasgdrtikvwntsscefvrtlnghkrgiaclqyrd..rlv 390
                                      +++ + + + ++ + r l gh   +    f d++ iv++sgd t  +w+  + +   +++gh   +  l      r  
                       F13D12.7a 121 CSIYSLKTrEGNVRVSRELPGHTGYLSCCRFlDDNQIVTSSGDMTCALWDIETGQQCTAFTGHTGDVMSLSLSPdfRTF 199
                                     78898855167899************999887999********************************998875323899 PP

  slmb-PA(SLIMB)_FBpp0083434-aln 391 vsgssdntirlwdiecgaclrvlegheelvrcirf..dskrivsgaydgkikvwdlvaa..ldvraaantlclrtlv.. 463
                                     +sg+ d + +lwdi  g c + + ghe  +  + f    +   +g+ d   +++d++a   l + ++ n +c  t v  
                       F13D12.7a 200 ISGACDASAKLWDIRDGMCKQTFPGHESDINAVAFfpSGNAFATGSDDATCRLFDIRADqeLAMYSHDNIICGITSVaf 278
                                     ****************************9999988433567899*************9722556677788998877722 PP

  slmb-PA(SLIMB)_FBpp0083434-aln 464 ehtgrvfrlqfdefq 478
                                      ++gr++   +d+f+
                       F13D12.7a 279 SKSGRLLFAGYDDFN 293
                                     467999999999886 PP

  == domain 2    score: 12.2 bits;  conditional E-value: 0.00046
  slmb-PA(SLIMB)_FBpp0083434-aln 229 sglrdntikiwdrstlqcvkvltghtgsvlclqy..ddkviisgssdstvrvwd 280
                                     +g  d   ++wd    +   vl gh   v cl    d  ++ +gs ds +++w+
                       F13D12.7a 287 AGYDDFNCNVWDSMRQERAGVLAGHDNRVSCLGVteDGMAVCTGSWDSFLKIWN 340
                                     455566666666666666666666666666664311455666666666666665 PP

>> R06A4.9  CE21113	WBGene00011051	locus:pfs-2	six WD40 repeats	status:Partially_confirmed	UniProt:Q9NAN8	protein_id:CAB
   #    score  bias  c-Evalue  i-Evalue hmmfrom  hmm to    alifrom  ali to    envfrom  env to     acc
 ---   ------ ----- --------- --------- ------- -------    ------- -------    ------- -------    ----
   1 !   52.9   0.0     2e-16   3.1e-14     219     444 ..     140     375 ..     125     386 .. 0.85
   2 !   26.2   0.0   2.5e-08   3.9e-06     229     330 ..     276     384 ..     274     424 .. 0.70

  Alignments for each domain:
  == domain 1    score: 52.9 bits;  conditional E-value: 2e-16
  slmb-PA(SLIMB)_FBpp0083434-aln 219 clqydddkivsglrdntikiwdrstlqcvkvltghtgsvlclqy..ddkviisgssdstvrvwdvntgemvntlihhce 295
                                     c   + +++++g +     +w+ ++++   +l+ h  ++  l++  +++ ++s      v+ w+ n  +      h+ e
                         R06A4.9 140 CWSPEGKRLITGCQTGEFTLWNGTAFNFETILQAHDSAIRALKWasNEQWLLSADQGGYVKYWQPNMNNAHMFSAHKDE 218
                                     55567789999****************************999984367899999999******999988888889**** PP

  slmb-PA(SLIMB)_FBpp0083434-aln 296 avlhlrfn..ngmmvtcskdrsiavwdmtsateialrrvlvghraavnvvdfdekyivsasgdrt....ikvwntssce 368
                                     a+  l f+  +  + t s d +  vwd++  te    rvl gh a v  +d+     + a+g r     +k+w+  s  
                         R06A4.9 219 AIRGLAFAptDVKFATASDDGTARVWDFARYTE---ERVLRGHGAEVRCIDWHPTKGLIATGSRDtqqpVKIWDPKSGS 294
                                     *******72245679*************99988...79*************9876555555554222449********* PP

  slmb-PA(SLIMB)_FBpp0083434-aln 369 fvrtlnghkrgiaclqyrd..rlvvsgssdntirlwdiecgaclrvlegheelvrcirfdskr...ivsgaydgkikvw 442
                                      + tl+ hk  +  ++++     +++g  d  ++++di + + +r    h++ v  + +   +    vsg  dg i  w
                         R06A4.9 295 CLATLQEHKSSVMAVEFNKngNWLLTGGRDHLVKMYDIRMMKEMRTYRAHKKEVISLAWHPIHeglFVSGGGDGSIVYW 373
                                     ************9999875226899*************************99998888765443338*********999 PP

  slmb-PA(SLIMB)_FBpp0083434-aln 443 dl 444
                                      +
                         R06A4.9 374 MV 375
                                     65 PP

  == domain 2    score: 26.2 bits;  conditional E-value: 2.5e-08
  slmb-PA(SLIMB)_FBpp0083434-aln 229 sglrdn..tikiwdrstlqcvkvltghtgsvlclqyddk..viisgssdstvrvwdvntgemvntlihhceavlhlrf. 302
                                     +g rd    +kiwd ++  c+ +l+ h  sv+ ++++++   +++g  d  v+++d+   + + t   h + v+ l + 
                         R06A4.9 276 TGSRDTqqPVKIWDPKSGSCLATLQEHKSSVMAVEFNKNgnWLLTGGRDHLVKMYDIRMMKEMRTYRAHKKEVISLAWh 354
                                     5566641158888888888888888888888888887642267888888888888888888888888888888877652 PP

  slmb-PA(SLIMB)_FBpp0083434-aln 303 ..nngmmvtcskdrsiavwdmtsateialr 330
                                        +g++v+   d si  w +  ++ei l 
                         R06A4.9 355 piHEGLFVSGGGDGSIVYWMVDGEKEIGLL 384
                                     225788888888888888888888888774 PP

>> F02E8.5  CE07020	WBGene00017178	locus:atg-16.1	status:Partially_confirmed	UniProt:Q19124	protein_id:CCD83386.1
   #    score  bias  c-Evalue  i-Evalue hmmfrom  hmm to    alifrom  ali to    envfrom  env to     acc
 ---   ------ ----- --------- --------- ------- -------    ------- -------    ------- -------    ----
   1 !   57.5   0.2   8.5e-18   1.3e-15     307     451 ..     306     456 ..     290     467 .. 0.84
   2 !    9.6   0.1    0.0028      0.42     229     319 ..     478     577 ..     466     578 .] 0.75

  Alignments for each domain:
  == domain 1    score: 57.5 bits;  conditional E-value: 8.5e-18
  slmb-PA(SLIMB)_FBpp0083434-aln 307 mvtcskdrsiavwdmtsateialrrvlvghraavnvvdf..dekyivsasgdrtikvwntsscefvrtlnghkrgiacl 383
                                     + t   dr i +w +  +   +    l g  aa   +d+  d k+ +++s d+ +++wn  +  ++ tl+gh   ++c+
                         F02E8.5 306 FATGGSDRNIKIWKVDGHGGYTRIGTLAGSNAAFTRIDYerDRKHFIASSNDKNVRIWNLDNSRLLSTLSGHSDQVTCV 384
                                     567889****************99**************966789**********************************9 PP

  slmb-PA(SLIMB)_FBpp0083434-aln 384 q.yrdrlvvsgssdntirlwdiecgaclrvlegheelvrc...irfdskrivsgaydgkikvwdlvaaldvr 451
                                     + y+    vsgs+d  i++wdi+   c r l    +++ +   +        sg +d k++ +d +++  vr
                         F02E8.5 385 KfYQSHSAVSGSADRVIKIWDIQNQRCSRSLFPASKVLDVatnMGASPSLFASGHFDKKLRFYDGRSTDPVR 456
                                     85788999*********************9987766554311133344556788888888888877665555 PP

  == domain 2    score: 9.6 bits;  conditional E-value: 0.0028
  slmb-PA(SLIMB)_FBpp0083434-aln 229 sglrdntikiwdrstlqcvkvltg...htgsvl...clqyddkviisgssdstvrvwdvntgemvntlihhce.avlhl 300
                                        rd+ti + d +t+q v+        t s l   +l   ++ + +gss+ ++ vw+ n+ ++ + l    e a++ l
                         F02E8.5 478 VSTRDDTISLIDLRTFQTVHCYSAenyRTSSDLsrvVLSSGNEYVAAGSSNGSIFVWNRNSTKLEKQLCSNSEnAIFSL 556
                                     4579*****99998888766654311156655422279999***************************99887467788 PP

  slmb-PA(SLIMB)_FBpp0083434-aln 301 rfnng..mmvtcskdrsiavw 319
                                      +n +   +++ sk++ +++w
                         F02E8.5 557 SWNPTgyGLLSSSKQKFVTLW 577
                                     887541236677888888777 PP

>> C04F6.4a  CE03924	WBGene00006810	locus:unc-78	beta transducin	status:Confirmed	UniProt:Q11176	protein_id:CCD63029.1
   #    score  bias  c-Evalue  i-Evalue hmmfrom  hmm to    alifrom  ali to    envfrom  env to     acc
 ---   ------ ----- --------- --------- ------- -------    ------- -------    ------- -------    ----
   1 !   10.1   0.0     0.002       0.3     333     413 ..     143     228 ..      73     237 .. 0.85
   2 !   36.2   0.0   2.4e-11   3.6e-09     267     476 ..     163     388 ..     161     399 .. 0.78
   3 !   19.5   1.9   2.6e-06    0.0004     248     404 ..     444     609 ..     420     609 .. 0.72

  Alignments for each domain:
  == domain 1    score: 10.1 bits;  conditional E-value: 0.002
  slmb-PA(SLIMB)_FBpp0083434-aln 333 lvghraavnvvdfdek...yivsasgdrtikvwntsscefvrtlnghkrgiaclqyr..drlvvsgssdntirlwdiec 406
                                     l g+  a+n vdf       i+s s d t+ +++    +f  t+  h + +  ++y+    l  s   d ti l++   
                        C04F6.4a 143 LTGQARAMNSVDFKPSrpfRIISGSDDNTVAIFEGPPFKFKSTFGEHTKFVHSVRYNpdGSLFASTGGDGTIVLYNGVD 221
                                     77889999*****86533369**********************************9742479999999***99998777 PP

  slmb-PA(SLIMB)_FBpp0083434-aln 407 gaclrvl 413
                                     g+   v+
                        C04F6.4a 222 GTKTGVF 228
                                     7666555 PP

  == domain 2    score: 36.2 bits;  conditional E-value: 2.4e-11
  slmb-PA(SLIMB)_FBpp0083434-aln 267 iisgssdstvrvwdvntgemvntlihhceavlhlrfnng..mmvtcskdrsiavwdmtsateialrr..vl..vghraa 339
                                     iisgs d tv +++    ++  t+  h + v  +r+n +  ++ +   d +i +++ +  t+  +     l  v h  +
                        C04F6.4a 163 IISGSDDNTVAIFEGPPFKFKSTFGEHTKFVHSVRYNPDgsLFASTGGDGTIVLYNGVDGTKTGVFEddSLknVAHSGS 241
                                     9***********************************964125666778*******999877766533113333899999 PP

  slmb-PA(SLIMB)_FBpp0083434-aln 340 vnvvdf..dekyivsasgdrtikvwntsscefvrtlnghkr...giaclqyrdrlvvsgssdntirlwdiecgaclrvl 413
                                     v  + +  d   i sas d+tik+wn ++ +  +t+    r       + +  + +vs s++  i + + e g+  +v 
                        C04F6.4a 242 VFGLTWspDGTKIASASADKTIKIWNVATLKVEKTIPVGTRiedQQLGIIWTKQALVSISANGFINFVNPELGSIDQVR 320
                                     987765448999***********************97555422222344567777899********************* PP

  slmb-PA(SLIMB)_FBpp0083434-aln 414 egheelvrcir..fdskrivsgaydgkikvwdlvaaldvraaan.tlclrtlveht..grvfrlqfde 476
                                      gh++ +  +    d k + s   +g+i+ wd+ + +  r   + +  + t ++ t  g +f + +d+
                        C04F6.4a 321 YGHNKAITALSssADGKTLFSADAEGHINSWDISTGISNRVFPDvHATMITGIKTTskGDLFTVSWDD 388
                                     ******9988522799********************99997543122333333332125566666655 PP

  == domain 3    score: 19.5 bits;  conditional E-value: 2.6e-06
  slmb-PA(SLIMB)_FBpp0083434-aln 248 kvltghtgsvlclqyddkviisgssdstvrvwdvntgem..vntlihhceavlhlrfnng..mmvtcskdrsiavwdmt 322
                                     +v + +  s + l  d++ +  g  ds v v++ +   +  v+t++h  e    + f+n+  ++v+  + r +  + ++
                        C04F6.4a 444 EVPISYNSSCVALSNDKQFVAVGGQDSKVHVYKLSGASVseVKTIVHPAEIT-SVAFSNNgaFLVATDQSRKVIPYSVA 521
                                     44556788999999******************98766543388999998865.45555431367888888889999999 PP

  slmb-PA(SLIMB)_FBpp0083434-aln 323 sateialrrvlvghraavnvvdf..dekyivsasgdrtikvwntssc.efvrtlng.h..krgiaclqyrdrlvvsgss 395
                                      + e+a       h a v  v +  d+  + + s d ++ vwn ++  +    ++g h      +++  +++ +vs   
                        C04F6.4a 522 NNFELAHTNSWTFHTAKVACVSWspDNVRLATGSLDNSVIVWNMNKPsDHPIIIKGaHamSSVNSVIWLNETTIVSAGQ 600
                                     999999999************983355566677779******9865413333334313103334556678889999999 PP

  slmb-PA(SLIMB)_FBpp0083434-aln 396 dntirlwdi 404
                                     d  i++w++
                        C04F6.4a 601 DSNIKFWNV 609
                                     999999975 PP

>> F55F8.3  CE30542	WBGene00018891	status:Confirmed	UniProt:P91341	protein_id:CCD71885.1
   #    score  bias  c-Evalue  i-Evalue hmmfrom  hmm to    alifrom  ali to    envfrom  env to     acc
 ---   ------ ----- --------- --------- ------- -------    ------- -------    ------- -------    ----
   1 ?    0.2   0.0       1.9   2.9e+02     263     313 ..     157     211 ..     121     232 .. 0.52
   2 !   42.2   0.7   3.5e-13   5.2e-11     226     363 ..     374     514 ..     347     515 .. 0.85
   3 !   28.8   0.1     4e-09   6.1e-07     388     447 ..     458     518 ..     447     534 .. 0.85

  Alignments for each domain:
  == domain 1    score: 0.2 bits;  conditional E-value: 1.9
  slmb-PA(SLIMB)_FBpp0083434-aln 263 ddkviisgssdstvrvwdvntge..mvntlihhceavlhlrfnng..mmvtcskd 313
                                     d + ++sg  d  vrv  ++  +  ++  l  h   ++  +f ++   m+t+ k 
                         F55F8.3 157 DANLLVSGGEDRVVRVVGAKDFKnlFIHPLASHKGYIVNCQFMKNsyDMITVCKR 211
                                     3344555555555555444322111233333344444444443221124444443 PP

  == domain 2    score: 42.2 bits;  conditional E-value: 3.5e-13
  slmb-PA(SLIMB)_FBpp0083434-aln 226 kivsglrdntikiwdrstlqcvkvltghtgsvlclqydd..kviisgssdstvrvwdvntgemvntlih...hceavlh 299
                                      + +g  d  +kiw+ ++  c+ ++  ht  v  +++ +  ++i+s s d tvr  d +      tl+       a l 
                         F55F8.3 374 LMATGAEDGKVKIWNSRSSFCTVTFDEHTSGVTAVKWTQsgRAILSASLDGTVRAHDLKRYRNFRTLVCpepTQLATLA 452
                                     5678999**************************999865348*************************972213346777 PP

  slmb-PA(SLIMB)_FBpp0083434-aln 300 lrfnngmmvtcskdr.siavwdmtsateialrrvlvghraavnvvdfdekyivsasgdrtikvwn 363
                                     +  + +++++ +k+   i +w + +     l  +l gh +a+  +d+  ++ivs s drtik+w 
                         F55F8.3 453 VDKAGDLVIAGAKEVfNIYIWSFETG---HLLDILSGHESAISSIDIHGNHIVSGSWDRTIKMWT 514
                                     77788888888887537888876554...57789******************************6 PP

  == domain 3    score: 28.8 bits;  conditional E-value: 4e-09
  slmb-PA(SLIMB)_FBpp0083434-aln 388 rlvvsgssd.ntirlwdiecgaclrvlegheelvrcirfdskrivsgaydgkikvwdlvaa 447
                                      lv++g+ +   i +w  e+g  l +l ghe  +  i +  ++ivsg++d  ik+w +v +
                         F55F8.3 458 DLVIAGAKEvFNIYIWSFETGHLLDILSGHESAISSIDIHGNHIVSGSWDRTIKMWTIVDS 518
                                     5888888772589*******************************************98754 PP

>> F49D11.1  CE28405	WBGene00018625	locus:prp-17	status:Confirmed	UniProt:O44729	protein_id:CCD71532.1
   #    score  bias  c-Evalue  i-Evalue hmmfrom  hmm to    alifrom  ali to    envfrom  env to     acc
 ---   ------ ----- --------- --------- ------- -------    ------- -------    ------- -------    ----
   1 !   24.7   0.0   7.1e-08   1.1e-05     369     445 ..     267     349 ..     262     356 .. 0.86
   2 !   40.4   0.4   1.3e-12   1.9e-10     230     443 ..     337     567 .]     333     567 .] 0.81

  Alignments for each domain:
  == domain 1    score: 24.7 bits;  conditional E-value: 7.1e-08
  slmb-PA(SLIMB)_FBpp0083434-aln 369 fvrtlnghkrgiaclqy...rdrlvvsgssdntirlwdi.ecgaclrvlegheelvrcirfdsk..rivsgaydgkikv 441
                                     +v t  gh++g+  lq+      l +s s d  i+lw++ +   ++r   gh+  vr + f++   + +s ++d  +k+
                        F49D11.1 267 LVHTYRGHNKGVNFLQWfpkSAHLFLSCSMDTKIKLWEVyDRQRVVRTYAGHKLPVREVAFNNEgtEFLSASFDRYVKL 345
                                     7899************844346799*************94567799***************87533789********** PP

  slmb-PA(SLIMB)_FBpp0083434-aln 442 wdlv 445
                                     wd  
                        F49D11.1 346 WDTE 349
                                     *975 PP

  == domain 2    score: 40.4 bits;  conditional E-value: 1.3e-12
  slmb-PA(SLIMB)_FBpp0083434-aln 230 glrdntikiwdrstlqcvkvltghtgsv.lclqy...ddk..viisgssdstvrvwdvntgemvntlihhceavlhlrf 302
                                        d  +k+wd +t q+ +    htg v  cl+y   ddk  + + g  +  +  wd  +ge+v+    h +av  + f
                        F49D11.1 337 ASFDRYVKLWDTETGQVKQR--FHTGHVpYCLKYhpdDDKnhMFLVGMQNKKIIQWDSRSGEIVQEYDRHLQAVNSITF 413
                                     556889********998664..488887679999776555336789******************************999 PP

  slmb-PA(SLIMB)_FBpp0083434-aln 303 ..nngmmvtcskdrsiavwdmtsateialrrvlvghraavnvvdfdekyivsasgdrtikvwntss..cefv..rtlng 375
                                       +n  + + s d+s+ +w+   + + +l + +  h         ++k++v    d  i +++       f   +++ g
                        F49D11.1 414 fdKNRRFASTSDDKSVRIWEWEIPVDTKLIQNVGLHAIPTMTKSPNDKWVVGQCMDNRIVLFQLVDdkLRFSkkKAFRG 492
                                     555788999*******************999877777777788899************99998654115554226789* PP

  slmb-PA(SLIMB)_FBpp0083434-aln 376 hk.rgiac.lqy..rdrlvvsgssdntirlwdiecgaclrvlegheelvrcir...fdskrivsgaydgkikvwd 443
                                     h+  g ac +++   + +++sg +d  + +wd  + + +   + h+           ++ r+++  +dg ik+w+
                        F49D11.1 493 HNaAGYACnIDFspDQSFLISGDADGKLFIWDWRTHKIVGKWKAHDSTCIAALwhpHEKSRMITAGWDGLIKMWN 567
                                     973699**54442256799**************************98644333122467799999*********7 PP

>> K08F9.2  CE11944	WBGene00010685	locus:aipl-1	beta-transducin like protein	status:Confirmed	UniProt:O17939	protein_id:
   #    score  bias  c-Evalue  i-Evalue hmmfrom  hmm to    alifrom  ali to    envfrom  env to     acc
 ---   ------ ----- --------- --------- ------- -------    ------- -------    ------- -------    ----
   1 ?   -0.9   0.0       4.1   6.2e+02     375     407 ..      59      91 ..      43     126 .. 0.70
   2 !   16.2   0.0   2.8e-05    0.0042     333     415 ..     143     230 ..      76     236 .. 0.89
   3 !   31.9   0.0   4.8e-10   7.2e-08     267     482 ..     163     391 ..     162     397 .. 0.77
   4 !   20.9   0.1     1e-06   0.00015     288     363 ..     519     597 ..     443     599 .. 0.87

  Alignments for each domain:
  == domain 1    score: -0.9 bits;  conditional E-value: 4.1
  slmb-PA(SLIMB)_FBpp0083434-aln 375 ghkrgiaclqyrdrlvvsgssdntirlwdiecg 407
                                      h+  +a +        sg ++  ir+wd    
                         K08F9.2  59 AHQTTVAKISPTGFYCASGDTQGNIRIWDTTQS 91 
                                     555555555555566666666666666665443 PP

  == domain 2    score: 16.2 bits;  conditional E-value: 2.8e-05
  slmb-PA(SLIMB)_FBpp0083434-aln 333 lvghraavnvvdfdek...yivsasgdrtikvwntsscefvrtlnghkrgiaclqyrd..rlvvsgssdntirlwdiec 406
                                     l g+  ++n vdf       i+s s d t+ +++    +f  t++ hk+ +   +y++   l  s  sd t+ l++   
                         K08F9.2 143 LTGQSRTMNSVDFKPTrpfRIISGSDDNTVAIFEGPPFKFKHTFDHHKKFVQSTRYNNdgSLFASTGSDGTVVLYNGVD 221
                                     78888999*****86533369**********************************986346999***********9999 PP

  slmb-PA(SLIMB)_FBpp0083434-aln 407 gaclrvleg 415
                                     g  + vle 
                         K08F9.2 222 GEKVGVLED 230
                                     999999986 PP

  == domain 3    score: 31.9 bits;  conditional E-value: 4.8e-10
  slmb-PA(SLIMB)_FBpp0083434-aln 267 iisgssdstvrvwdvntgemvntlihhceavlhlrfnng..mmvtcskdrsiavwdmtsateialrr..vlvghraavn 341
                                     iisgs d tv +++    ++  t+ hh + v   r+nn+  ++ +   d ++ +++ +   ++ +      v h  ++ 
                         K08F9.2 163 IISGSDDNTVAIFEGPPFKFKHTFDHHKKFVQSTRYNNDgsLFASTGSDGTVVLYNGVDGEKVGVLEdaKGVAHTGSIF 241
                                     89**********************************9962255566689999999999999887654114588999888 PP

  slmb-PA(SLIMB)_FBpp0083434-aln 342 vvdf..dekyivsasgdrtikvwntsscefvrtl.nghk...rgiaclqyrdrlvvsgssdntirlwdiecgaclrvle 414
                                      + +  d+  i +as d+++k+w+ s+ ++ rt+  g k   + +  +  +   +++ s    + + + + g++ ++ +
                         K08F9.2 242 ALAWspDQSRIATASADKSVKIWDVSARKLERTIvMGSKiedQQLGIVWTKSA-LITVSVSGFLNFLNPDDGSVEKIRQ 319
                                     7765458999********************99973576622133444444444.55566667889999999******** PP

  slmb-PA(SLIMB)_FBpp0083434-aln 415 gheelvrcir..fdskrivsgaydgkikvwdlvaaldvra.aantlclrtlvehtgrvfrlqfde.fqivss 482
                                     gh++ +  +    d k + s   +g+i  w++ +    r  +++t+   +     g +f + +d+ ++i   
                         K08F9.2 320 GHNKAITALSksSDGKFLFSADAEGHITTWEISSGTSSRKsPHTTMITGAQTSSNGDLFTVGWDDqLKITDG 391
                                     ***999987522688999**************9998887515666666777888899999888751455444 PP

  == domain 4    score: 20.9 bits;  conditional E-value: 1e-06
  slmb-PA(SLIMB)_FBpp0083434-aln 288 ntlihhceavlhlrfn..ngmmvtcskdrsiavwdmtsateialrrvlvghraavnvvd.fdekyivsasgdrtikvwn 363
                                     n+   h   vl + ++  n+ + t s d s+ +wdm  + e  +        ++vnvv  +de  +vsa  d  ik wn
                         K08F9.2 519 NSWTFHTSKVLTVAWSpdNQRLATGSIDTSVIIWDMKKPGEHPVIIKGAHPMSSVNVVRwLDETTVVSAGQDSNIKFWN 597
                                     5566788888888775448899*******************8876555555789****8369****************9 PP

>> T10F2.4  CE38104	WBGene00020423	status:Confirmed	UniProt:Q10051	protein_id:CCD72869.1
   #    score  bias  c-Evalue  i-Evalue hmmfrom  hmm to    alifrom  ali to    envfrom  env to     acc
 ---   ------ ----- --------- --------- ------- -------    ------- -------    ------- -------    ----
   1 !   46.7   0.0   1.5e-14   2.3e-12     213     411 ..     210     416 ..     198     423 .. 0.81
   2 !   14.9   0.0   6.9e-05      0.01     230     319 ..     398     490 ..     397     492 .] 0.89

  Alignments for each domain:
  == domain 1    score: 46.7 bits;  conditional E-value: 1.5e-14
  slmb-PA(SLIMB)_FBpp0083434-aln 213 nskgvyclqydddkivsglrdntikiwdrstlqcvkvltghtgsv..lclqyddkviisgssdstvrvwdvntgemvnt 289
                                      + g+  l+   +  ++g  d+t+ ++d ++ q++++++gh   +  ++l  d+ + is s+ds +rvw ++       
                         T10F2.4 210 GTPGITALDIKGNLSLTGGIDKTVVLYDYEKEQVMQTFKGHNKKInaVVLHPDNITAISASADSHIRVWSATDSSSKAI 288
                                     55677778888888889999*********************987633678999999*************9987776666 PP

  slmb-PA(SLIMB)_FBpp0083434-aln 290 lihhceavlhlrfn..ngmmvtcskdrsiavwdmtsateialrrvlvghraavnvvdfdekyiv..sasgdrtikvwnt 364
                                     +  h   v  + +n   + +++ s d   a  d+ s + +    v  g + av  ++f    ++  + + d  +k+w+ 
                         T10F2.4 289 IDVHQAPVTDISLNasGDYILSASDDSYWAFSDIRSGKSLCKVSVEPGSQIAVHSIEFHPDGLIfgTGAADAVVKIWDL 367
                                     65666667665554116789999999999**********99999999***********877665124456999****** PP

  slmb-PA(SLIMB)_FBpp0083434-aln 365 sscefvrtlnghkrgiaclqyrdr..lvvsgssdntirlwdiecgaclr 411
                                      +     ++ gh   +  + + +    + +gs d  ++lwd+   + l+
                         T10F2.4 368 KNQTVAAAFPGHTAAVRSIAFSENgyYLATGSEDGEVKLWDLRKLKNLK 416
                                     ************999999888764327899***********98766555 PP

  == domain 2    score: 14.9 bits;  conditional E-value: 6.9e-05
  slmb-PA(SLIMB)_FBpp0083434-aln 230 glrdntikiwdrstlqcvkvltgh.tgsvlclqyddkviisgssdstvrvwdvntgemvntlihhceavlhlrfnng.. 305
                                     g  d  +k+wd ++l+ +k++       +  l +d      g     v+v +v++   v +l  h   v  +rf ++  
                         T10F2.4 398 GSEDGEVKLWDLRKLKNLKTFANEeKQPINSLSFDMTGTFLGIGGQKVQVLHVKSWSEVVSLSDHSGPVTGVRFGENar 476
                                     667999*************998761567899*******************************************65522 PP

  slmb-PA(SLIMB)_FBpp0083434-aln 306 mmvtcskdrsiavw 319
                                      +vtcs d+s+ v+
                         T10F2.4 477 SLVTCSLDKSLRVF 490
                                     69********9987 PP

>> T02H6.1a  CE41925	WBGene00020171	status:Partially_confirmed	UniProt:A9D0C3	protein_id:CCD73584.1
   #    score  bias  c-Evalue  i-Evalue hmmfrom  hmm to    alifrom  ali to    envfrom  env to     acc
 ---   ------ ----- --------- --------- ------- -------    ------- -------    ------- -------    ----
   1 ?    0.6   0.0       1.4   2.2e+02     192     288 ..      78     176 ..      72     183 .. 0.70
   2 !   53.3   0.1   1.5e-16   2.3e-14     223     405 ..     207     401 ..     196     481 .. 0.79

  Alignments for each domain:
  == domain 1    score: 0.6 bits;  conditional E-value: 1.4
  slmb-PA(SLIMB)_FBpp0083434-aln 192 siennwrtgrfnlqrincrsenskgvyclqydddkivsglrdntikiwdrstlq..cvkvltghtgsvlclqy..ddkv 266
                                     + e n+r  +  l +i+  +     v     dd    +g + + +   d  +l+       + h  s lc+ +  d k 
                        T02H6.1a  78 AHERNYREAKKLLDKIQSTTTTQEEVAEKLRDDAVARTGTQVKRV--ADVVELEddLEISYKPHRLSPLCVAFspDAKY 154
                                     567788888888888888887777777777777766666554433..34333331133456789999999987668899 PP

  slmb-PA(SLIMB)_FBpp0083434-aln 267 iisgssdstvrvwdvntgemvn 288
                                     +is   +s++  ++v t ++v 
                        T02H6.1a 155 VISCGKESSIVKFNVGTRKVVG 176
                                     9999999999999999988775 PP

  == domain 2    score: 53.3 bits;  conditional E-value: 1.5e-16
  slmb-PA(SLIMB)_FBpp0083434-aln 223 dddkivsglrdntikiwdrstlqcvkvltghtgsvlclqy..ddkviisgssdstvrvwdvntgemvntlihhceavlh 299
                                     d++ i sg  d+ +kiw+ ++l+ +k l gh g ++ l +    + + s s d +v++wd++   +v+t+  h + v +
                        T02H6.1a 207 DQKFIASGGFDQVVKIWNFDSLEHIKDLSGHRGPIFSLTFqlKTNNLYSASQDRSVKMWDIDQLGLVDTMYGHQDGVQQ 285
                                     556689****************************98775511566799*****************************99 PP

  slmb-PA(SLIMB)_FBpp0083434-aln 300 lrfnngmmv.t.cskdrsiavwdmtsateialrrvlvghraavnvvdfdekyivsasgdrtikvwntss..cefvr... 371
                                     +       v t   +drs  +w +  ++++++  +     +   v  ++e +  + s d +i +w+  +     vr   
                        T02H6.1a 286 IGVLSKQRVaTvGGRDRSARLWKVEDESQLMFSGLQ-NCVSLDCVAMINEEHFATGSADGSIALWSFWKkrALHVRkqa 363
                                     987555444131579**********99999887543.333334456678999999999999999875431144455444 PP

  slmb-PA(SLIMB)_FBpp0083434-aln 372 ..tlnghkrgi...aclqyrdrlvvsgssdntirlwdie 405
                                       t ng  r i   a+l y d l+ sgs +  ++lw i 
                        T02H6.1a 364 hgTQNGSGRWIvalAVLPYSD-LLASGSNEGELKLWKIS 401
                                     447788888763336778988.568***********996 PP

>> T02H6.1b  CE41926	WBGene00020171	status:Partially_confirmed	UniProt:A9D0C6	protein_id:CCD73583.1
   #    score  bias  c-Evalue  i-Evalue hmmfrom  hmm to    alifrom  ali to    envfrom  env to     acc
 ---   ------ ----- --------- --------- ------- -------    ------- -------    ------- -------    ----
   1 ?    0.7   0.0       1.3     2e+02     192     288 ..      78     176 ..      72     183 .. 0.70
   2 !   52.8   0.1   2.2e-16   3.4e-14     223     405 ..     207     401 ..     197     408 .. 0.78

  Alignments for each domain:
  == domain 1    score: 0.7 bits;  conditional E-value: 1.3
  slmb-PA(SLIMB)_FBpp0083434-aln 192 siennwrtgrfnlqrincrsenskgvyclqydddkivsglrdntikiwdrstlq..cvkvltghtgsvlclqy..ddkv 266
                                     + e n+r  +  l +i+  +     v     dd    +g + + +   d  +l+       + h  s lc+ +  d k 
                        T02H6.1b  78 AHERNYREAKKLLDKIQSTTTTQEEVAEKLRDDAVARTGTQVKRV--ADVVELEddLEISYKPHRLSPLCVAFspDAKY 154
                                     567788888888888888888777777777777766666554433..34333331133456789999999987668899 PP

  slmb-PA(SLIMB)_FBpp0083434-aln 267 iisgssdstvrvwdvntgemvn 288
                                     +is   +s++  ++v t ++v 
                        T02H6.1b 155 VISCGKESSIVKFNVGTRKVVG 176
                                     9999999999999999988875 PP

  == domain 2    score: 52.8 bits;  conditional E-value: 2.2e-16
  slmb-PA(SLIMB)_FBpp0083434-aln 223 dddkivsglrdntikiwdrstlqcvkvltghtgsvlclqy..ddkviisgssdstvrvwdvntgemvntlihhceavlh 299
                                     d++ i sg  d+ +kiw+ ++l+ +k l gh g ++ l +    + + s s d +v++wd++   +v+t+  h + v +
                        T02H6.1b 207 DQKFIASGGFDQVVKIWNFDSLEHIKDLSGHRGPIFSLTFqlKTNNLYSASQDRSVKMWDIDQLGLVDTMYGHQDGVQQ 285
                                     556689****************************98775511566799*****************************99 PP

  slmb-PA(SLIMB)_FBpp0083434-aln 300 lrfnngmmv.t.cskdrsiavwdmtsateialrrvlvghraavnvvdfdekyivsasgdrtikvwntss..cefvr... 371
                                     +       v t   +drs  +w +  ++++++  +     +   v  ++e +  + s d +i +w+  +     vr   
                        T02H6.1b 286 IGVLSKQRVaTvGGRDRSARLWKVEDESQLMFSGLQ-NCVSLDCVAMINEEHFATGSADGSIALWSFWKkrALHVRkqa 363
                                     987555444131579**********99999887543.333334456678999999999999999875431144455444 PP

  slmb-PA(SLIMB)_FBpp0083434-aln 372 ..tlnghkrgi...aclqyrdrlvvsgssdntirlwdie 405
                                       t ng  r i   a+l y d l+ sgs +  ++lw i 
                        T02H6.1b 364 hgTQNGSGRWIvalAVLPYSD-LLASGSNEGELKLWKIS 401
                                     447788888763336778988.568***********995 PP

>> ZK1307.6  CE01695	WBGene00001510	locus:fzr-1	CDC20 protein	status:Partially_confirmed	UniProt:Q09649	protein_id:CAA87
   #    score  bias  c-Evalue  i-Evalue hmmfrom  hmm to    alifrom  ali to    envfrom  env to     acc
 ---   ------ ----- --------- --------- ------- -------    ------- -------    ------- -------    ----
   1 !   35.6   2.7   3.6e-11   5.4e-09     235     411 ..     415     603 ..     400     625 .. 0.73
   2 !   17.1   0.0   1.4e-05    0.0021     230     282 ..     628     682 ..     614     691 .. 0.86

  Alignments for each domain:
  == domain 1    score: 35.6 bits;  conditional E-value: 3.6e-11
  slmb-PA(SLIMB)_FBpp0083434-aln 235 tikiwdrstlqcvkvl.tght...gsvlclqyddk..viisgssdstvrvwdvntgemvntlihhceavlhlrfnngmm 307
                                      + +w+ +t q++k    g+t     v  +q+ dk   +  g+s    ++wdv+t +    l  h   v  l +n + +
                        ZK1307.6 415 CVYLWSATTSQVIKLCdLGQTneqDQVTSVQWCDKgdLLAVGTSRGVTQIWDVTTQKKTRELTGHSSRVGCLAWNADTI 493
                                     5678888888888865345552224688889888733466788888899999999999999999999999999999999 PP

  slmb-PA(SLIMB)_FBpp0083434-aln 308 vtcskdrsiavwdmtsateialrrvlvghraavnvvdf..dekyivsasgdrtikvwntsscefvrtlnghkrgiaclq 384
                                      + s+dr+i   d+  + +  + r l  hr  v  + +  d++ + s   d  + vwn    e ++t + h+  +  l 
                        ZK1307.6 494 CSGSRDRTIMHRDIRCDDN-DMGRKLTNHRQEVCGLKWspDKQLLASGGNDNQLLVWNLRRNEPIQTYTQHNAAVKALA 571
                                     9999999999999887655.45667889999988887633555566666688899999999999999999988887776 PP

  slmb-PA(SLIMB)_FBpp0083434-aln 385 y...rdrlvvsg..ssdntirlwdiecgaclr 411
                                     +   +  l+vsg  ++d ++r+w+  + + ++
                        ZK1307.6 572 WsphHHGLLVSGggTADRCLRFWNTLTAQPMQ 603
                                     52225667887522678899999876665555 PP

  == domain 2    score: 17.1 bits;  conditional E-value: 1.4e-05
  slmb-PA(SLIMB)_FBpp0083434-aln 230 glrdntikiwdrstlqcvkvltghtgsvlclqy..ddkviisgssdstvrvwdvn 282
                                     g   n + iw+  +lq v  l+gh   vl l    d + i++g+ d t+r w+v 
                        ZK1307.6 628 GYSFNHVIIWKYPSLQPVTKLVGHQYRVLYLAMspDGESIVTGAGDETLRFWHVF 682
                                     66779999********************9876533999**************984 PP

>> F55F8.5  CE11196	WBGene00018893	locus:tag-345	status:Confirmed	UniProt:P91343	protein_id:CCD71887.1
   #    score  bias  c-Evalue  i-Evalue hmmfrom  hmm to    alifrom  ali to    envfrom  env to     acc
 ---   ------ ----- --------- --------- ------- -------    ------- -------    ------- -------    ----
   1 !   25.9   0.0   3.2e-08   4.8e-06     388     450 ..     180     246 ..     125     253 .. 0.80
   2 !   27.6   0.5   9.5e-09   1.4e-06     268     403 ..     296     437 ..     272     439 .] 0.82

  Alignments for each domain:
  == domain 1    score: 25.9 bits;  conditional E-value: 3.2e-08
  slmb-PA(SLIMB)_FBpp0083434-aln 388 rlvvsgssdntirlwdiecgaclr..vlegheelvrcirf..dskrivsgaydgkikvwdlvaaldv 450
                                     +  v g  ++ + l+ ie ga +   +l ghe  v c+    ds r +sg+ d ++k+w+l a+ + 
                         F55F8.5 180 TEFVVGGENQLLTLYAIEKGALVEklILRGHERAVECVSVnsDSTRAISGSVDTNLKIWNLDASDEA 246
                                     456777888899*********9964589*********86533889****************997555 PP

  == domain 2    score: 27.6 bits;  conditional E-value: 9.5e-09
  slmb-PA(SLIMB)_FBpp0083434-aln 268 isgssdstvrvwdvn.tgemvntlihhceavlhlrfnngmmvtcskdrsiavwdmtsateialrrvlvghra....avn 341
                                      s s d t+  wd + +ge+      +  + + l  + +++++   d    ++d   +   ++++ ++gh+     av+
                         F55F8.5 296 FSCSWDHTIVEWDLElAGEISRIKGPKSFTSIDLHPKSDLLISSCTDAIPRLYDPKNRDGSMVKQSFIGHQNgwveAVK 374
                                     678888899999986357777777777778888888999999999999999999999999999******9853333566 PP

  slmb-PA(SLIMB)_FBpp0083434-aln 342 vvdfdekyivsasgdrtikvwnt.sscefvrtlnghkrgiaclqyrdrlvvsgssdntirlwd 403
                                        +d +  vs s d+t k+w+  ss   +  + gh   i c  +++ l+ +gs+d ti++++
                         F55F8.5 375 WNPLDTNQFVSVSTDKTAKMWDVrSSKSSLFDIHGHDDRILCATWNEGLIATGSADCTIKIFE 437
                                     667899***************97245567899***************************9986 PP

>> K06A5.8b  CE31355	WBGene00019434	status:Partially_confirmed	UniProt:Q95X66	protein_id:CCD68118.1
   #    score  bias  c-Evalue  i-Evalue hmmfrom  hmm to    alifrom  ali to    envfrom  env to     acc
 ---   ------ ----- --------- --------- ------- -------    ------- -------    ------- -------    ----
   1 !   28.5   0.0   5.2e-09   7.8e-07     215     328 ..     681     810 ..     650     814 .. 0.78
   2 !   23.8   0.0   1.4e-07   2.1e-05     381     493 ..     828     939 ..     817     942 .] 0.83

  Alignments for each domain:
  == domain 1    score: 28.5 bits;  conditional E-value: 5.2e-09
  slmb-PA(SLIMB)_FBpp0083434-aln 215 kgvyclqydd..dkivsglrdntikiwdrstlqcv....kvltghtgsvlclqyddkvi......isg.ssdstvrvwd 280
                                       vycl ++   d + +g  d+ti++   ++  c     + lt h g+v  l + +  i      +sg + +  + v d
                        K06A5.8b 681 GSVYCLSFNPngDLLATGSNDKTIRLMAFNEDSCRigaeMELTCHDGTVRDLIFIESSInrstilVSGgAGNCHLNVTD 759
                                     359****9851156899*********988887774333389********99888654332222227761567889**** PP

  slmb-PA(SLIMB)_FBpp0083434-aln 281 vntgemvntlihhceavlhlrf...nngmmvtcskdrsiavwdmtsateia 328
                                      ntg++++++  h   +l l     + + +v+cs+d++i  wd+  +t + 
                        K06A5.8b 760 CNTGQLIQSMKGHTAPILGLYTwsqAGNQFVSCSQDKTIRFWDLRQQTAVN 810
                                     *****************9986422256789**************9998775 PP

  == domain 2    score: 23.8 bits;  conditional E-value: 1.4e-07
  slmb-PA(SLIMB)_FBpp0083434-aln 381 aclqyrdrlvvsgssdntirlwdiecgaclrvlegheelvrcirfdsk..rivsgaydgkikvwdlvaaldvraaantl 457
                                      c++ + +l+vsg  d ++ l+di     l+ +  h + vr +rf +    +++ +yd ++ + d++  l   a    l
                        K06A5.8b 828 VCVDPNGKLLVSGHEDASVALFDIGGNRILQTFRPHGDEVRTVRFSNAayYLLTASYDKRVVISDMRGDL--MA---PL 901
                                     68888999*************************************87622589999*****999999865..34...45 PP

  slmb-PA(SLIMB)_FBpp0083434-aln 458 clrtlvehtgrvfrlqf..defqivssshddtiliwdf 493
                                         + eh+ +v + ++   +f  +s+s d + ++w +
                        K06A5.8b 902 MYLPVAEHSDKVVQCRWhpHDFSFLSTSADRSAVLWSL 939
                                     5556789**999876652269999******99999986 PP

>> K06A1.5  CE39948	WBGene00019427	locus:atg-16.2	status:Partially_confirmed	UniProt:Q09406	protein_id:CCD72613.1
   #    score  bias  c-Evalue  i-Evalue hmmfrom  hmm to    alifrom  ali to    envfrom  env to     acc
 ---   ------ ----- --------- --------- ------- -------    ------- -------    ------- -------    ----
   1 !   51.1   4.2   7.1e-16   1.1e-13     303     498 ..     255     449 ..     229     472 .. 0.77
   2 ?    3.3   0.1      0.22        34     266     318 ..     475     532 ..     463     534 .] 0.66

  Alignments for each domain:
  == domain 1    score: 51.1 bits;  conditional E-value: 7.1e-16
  slmb-PA(SLIMB)_FBpp0083434-aln 303 nngmmvtcskdrsiavwdmt.sateialrrvlvghraavnvvdfdekyiv..sasgdrtikvwntsscefvrtlnghkr 378
                                     +++ + t   d  + +w ++  +t+ +    l g    vn +d+d +  v  ++s d+t ++wn  s  ++ t++gh  
                         K06A1.5 255 SDDTFATAGSDSKVQIWRVSpNKTDASKVSTLSGCLGPVNRLDYDSQRHVclASSNDKTCRLWNIDSQRLLSTFSGHTD 333
                                     5567789999999****987245677777889*************87544226789*********************99 PP

  slmb-PA(SLIMB)_FBpp0083434-aln 379 giaclq.yrdrlvvsgssdntirlwdiecgaclr.vleghe..elvrcirfdskrivsgaydgkikvwdlvaaldvraa 453
                                      ++  + ++   v+sgs+d ti+ wdi +  cl+  l g    ++v      +   +s  +d k++ wd +++      
                         K06A1.5 334 KVSSARlFQSHNVISGSADRTIKNWDISSIRCLKsYLVGSTvfDIVAKCGVSQSSFISSHFDKKVRFWDARSS------ 406
                                     887654389999*********************84356654225565556677788999*********86543...... PP

  slmb-PA(SLIMB)_FBpp0083434-aln 454 antlclrtlvehtgrvfrlqfdefqivssshddtiliwdflnlse 498
                                       t  ++  + +    + + +d +q+++ss ddt+ + d  n+  
                         K06A1.5 407 DATYSVE--LGQKVSSLDISMDGLQVLASSRDDTLSLIDVRNYGI 449
                                     3333322..223334567889****************99999864 PP

  == domain 2    score: 3.3 bits;  conditional E-value: 0.22
  slmb-PA(SLIMB)_FBpp0083434-aln 266 viisgssdstvrvwdvntgem...vntlihhceavlhlrfnng..mmvtcskdrsiav 318
                                      +++gss+s+v +w+++t ++   v+t       ++ l +n +   +++c ++++ ++
                         K06A1.5 475 YVLAGSSNSSVFIWNTKTTKLekvVKTARSDSAQIMSLAWNPSgrGLLACDRQKTCTL 532
                                     5789999999999999997642225666666666666666543113555666555555 PP

>> F35G12.4a  CE31501	WBGene00009441	beta-transducin	status:Partially_confirmed	UniProt:Q20059	protein_id:CAA86335.2
   #    score  bias  c-Evalue  i-Evalue hmmfrom  hmm to    alifrom  ali to    envfrom  env to     acc
 ---   ------ ----- --------- --------- ------- -------    ------- -------    ------- -------    ----
   1 ?    0.9   0.0       1.2   1.8e+02     256     281 ..      31      58 ..      23      63 .. 0.75
   2 !   22.3   0.2   3.9e-07   5.9e-05     347     406 ..     102     166 ..      79     181 .. 0.83
   3 !   28.0   0.1   7.1e-09   1.1e-06     233     307 ..     199     275 ..     180     298 .. 0.61

  Alignments for each domain:
  == domain 1    score: 0.9 bits;  conditional E-value: 1.2
  slmb-PA(SLIMB)_FBpp0083434-aln 256 svlclqyddkv..iisgssdstvrvwdv 281
                                     +v  lqyd +   + +g sd+ +r w v
                       F35G12.4a  31 AVSALQYDAQNgrLFTGGSDTIIRTWSV 58 
                                     5778888876433788999999999987 PP

  == domain 2    score: 22.3 bits;  conditional E-value: 3.9e-07
  slmb-PA(SLIMB)_FBpp0083434-aln 347 ekyivsasgdrtikvwnt...sscefvrtlnghkrgiaclqyrdrl..vvsgssdntirlwdiec 406
                                      k ++sas d t+kvwn    ++  f+  +  hk  ++cl y   +   vs s d  i ++di++
                       F35G12.4a 102 GKILISASNDTTVKVWNIerdNKHGFIDCIRTHKDYVSCLAYAPIVekAVSASFDHNIFVYDINA 166
                                     58899***********972224578*****************97653379************986 PP

  == domain 3    score: 28.0 bits;  conditional E-value: 7.1e-09
  slmb-PA(SLIMB)_FBpp0083434-aln 233 dntikiwdrstlqcvkvltghtgsvlclqy..ddkviisgssdstvrvwdvntgemvntlihhceavlhlrfnngmm 307
                                     ++ i+++d +t + ++ l ght  v  l    d    +s  sd+t+r+wd+     + t i h e v  l+   ++ 
                       F35G12.4a 199 EKCIRLFDPRTNEKIMKLRGHTDNVRALVVndDGTRALSAGSDATIRLWDIGQQRCIATCIAHEEGVWTLQVDSSFT 275
                                     44566666666666666666666665443310334456666666666666666666666666666666666554443 PP

>> F35G12.4b  CE31502	WBGene00009441	WD domain, G-beta repeat	status:Partially_confirmed	UniProt:Q20059	protein_id:CAA86
   #    score  bias  c-Evalue  i-Evalue hmmfrom  hmm to    alifrom  ali to    envfrom  env to     acc
 ---   ------ ----- --------- --------- ------- -------    ------- -------    ------- -------    ----
   1 ?    0.9   0.0       1.2   1.8e+02     256     281 ..      31      58 ..      23      63 .. 0.75
   2 !   22.3   0.2   3.9e-07   5.9e-05     347     406 ..     102     166 ..      79     181 .. 0.83
   3 !   28.0   0.1     7e-09   1.1e-06     233     307 ..     199     275 ..     180     298 .. 0.61

  Alignments for each domain:
  == domain 1    score: 0.9 bits;  conditional E-value: 1.2
  slmb-PA(SLIMB)_FBpp0083434-aln 256 svlclqyddkv..iisgssdstvrvwdv 281
                                     +v  lqyd +   + +g sd+ +r w v
                       F35G12.4b  31 AVSALQYDAQNgrLFTGGSDTIIRTWSV 58 
                                     5778888876433788999999999987 PP

  == domain 2    score: 22.3 bits;  conditional E-value: 3.9e-07
  slmb-PA(SLIMB)_FBpp0083434-aln 347 ekyivsasgdrtikvwnt...sscefvrtlnghkrgiaclqyrdrl..vvsgssdntirlwdiec 406
                                      k ++sas d t+kvwn    ++  f+  +  hk  ++cl y   +   vs s d  i ++di++
                       F35G12.4b 102 GKILISASNDTTVKVWNIerdNKHGFIDCIRTHKDYVSCLAYAPIVekAVSASFDHNIFVYDINA 166
                                     58899***********972224578*****************97653379************986 PP

  == domain 3    score: 28.0 bits;  conditional E-value: 7e-09
  slmb-PA(SLIMB)_FBpp0083434-aln 233 dntikiwdrstlqcvkvltghtgsvlclqy..ddkviisgssdstvrvwdvntgemvntlihhceavlhlrfnngmm 307
                                     ++ i+++d +t + ++ l ght  v  l    d    +s  sd+t+r+wd+     + t i h e v  l+   ++ 
                       F35G12.4b 199 EKCIRLFDPRTNEKIMKLRGHTDNVRALVVndDGTRALSAGSDATIRLWDIGQQRCIATCIAHEEGVWTLQVDSSFT 275
                                     44566666666666666666666665443310334456666666666666666666666666666666666554443 PP

>> F35G12.4c  CE42674	WBGene00009441	status:Partially_confirmed	UniProt:Q20059	protein_id:CAQ58416.1
   #    score  bias  c-Evalue  i-Evalue hmmfrom  hmm to    alifrom  ali to    envfrom  env to     acc
 ---   ------ ----- --------- --------- ------- -------    ------- -------    ------- -------    ----
   1 ?    0.8   0.0       1.2   1.9e+02     256     281 ..      31      58 ..      23      63 .. 0.75
   2 !   22.2   0.2   4.1e-07   6.2e-05     347     406 ..     102     166 ..      79     181 .. 0.83
   3 !   28.0   0.1   7.3e-09   1.1e-06     233     307 ..     199     275 ..     180     298 .. 0.61

  Alignments for each domain:
  == domain 1    score: 0.8 bits;  conditional E-value: 1.2
  slmb-PA(SLIMB)_FBpp0083434-aln 256 svlclqyddkv..iisgssdstvrvwdv 281
                                     +v  lqyd +   + +g sd+ +r w v
                       F35G12.4c  31 AVSALQYDAQNgrLFTGGSDTIIRTWSV 58 
                                     5778888876433788999999999987 PP

  == domain 2    score: 22.2 bits;  conditional E-value: 4.1e-07
  slmb-PA(SLIMB)_FBpp0083434-aln 347 ekyivsasgdrtikvwnt...sscefvrtlnghkrgiaclqyrdrl..vvsgssdntirlwdiec 406
                                      k ++sas d t+kvwn    ++  f+  +  hk  ++cl y   +   vs s d  i ++di++
                       F35G12.4c 102 GKILISASNDTTVKVWNIerdNKHGFIDCIRTHKDYVSCLAYAPIVekAVSASFDHNIFVYDINA 166
                                     58899***********972224578*****************97653379************986 PP

  == domain 3    score: 28.0 bits;  conditional E-value: 7.3e-09
  slmb-PA(SLIMB)_FBpp0083434-aln 233 dntikiwdrstlqcvkvltghtgsvlclqy..ddkviisgssdstvrvwdvntgemvntlihhceavlhlrfnngmm 307
                                     ++ i+++d +t + ++ l ght  v  l    d    +s  sd+t+r+wd+     + t i h e v  l+   ++ 
                       F35G12.4c 199 EKCIRLFDPRTNEKIMKLRGHTDNVRALVVndDGTRALSAGSDATIRLWDIGQQRCIATCIAHEEGVWTLQVDSSFT 275
                                     44566666666666666666666665443310334456666666666666666666666666666666666554443 PP

>> CC4.3  CE15742	WBGene00004895	locus:smu-1	WD domain, G-beta repeats (2 domains)	status:Confirmed	UniProt:O62120	prote
   #    score  bias  c-Evalue  i-Evalue hmmfrom  hmm to    alifrom  ali to    envfrom  env to     acc
 ---   ------ ----- --------- --------- ------- -------    ------- -------    ------- -------    ----
   1 !   32.7   0.6   2.8e-10   4.2e-08     343     444 ..     222     336 ..     216     338 .. 0.80
   2 !   31.0   0.9   8.8e-10   1.3e-07     214     290 ..     307     387 ..     299     437 .. 0.82

  Alignments for each domain:
  == domain 1    score: 32.7 bits;  conditional E-value: 2.8e-10
  slmb-PA(SLIMB)_FBpp0083434-aln 343 vdfdekyivsasgdrtikvwntsscefvrtlngh........krgiaclqy.rdr.lvvsgssdntirlwdiecgaclr 411
                                        d +y+vs s d  i vwn  + ++ + l+ +           + c+ + rd  ++ +gs d  i++w +e+g clr
                           CC4.3 222 FSPDANYLVSGSKDGFIEVWNYMNGKLRKDLKYQaqdnlmmmDAAVRCISFsRDSeMLATGSIDGKIKVWKVETGDCLR 300
                                     556899*****************9999887765411111111457889987566427889******************9 PP

  slmb-PA(SLIMB)_FBpp0083434-aln 412 vle.gheelvrcirf..dskrivsgaydgkikvwdl 444
                                      ++  h + v  +rf  d+ +i+sg  d  ++v  +
                           CC4.3 301 RFDrAHTKGVCAVRFskDNSHILSGGNDHVVRVHGM 336
                                     876379999******77889********99999765 PP

  == domain 2    score: 31.0 bits;  conditional E-value: 8.8e-10
  slmb-PA(SLIMB)_FBpp0083434-aln 214 skgvyclqy..dddkivsglrdntikiwdrstlqcvkvltghtgsvlclqyddk..viisgssdstvrvwdvntgemvn 288
                                     +kgv  +++  d+++i+sg  d  +++   ++ +c+k + gh+  +  ++y d+   iis s+d ++rvw+ ++ge + 
                           CC4.3 307 TKGVCAVRFskDNSHILSGGNDHVVRVHGMKSGKCLKEMRGHSSYITDVRYSDEgnHIISCSTDGSIRVWHGKSGECLS 385
                                     6888877664377789999999999999999999999999999999999998753379999999999999999999988 PP

  slmb-PA(SLIMB)_FBpp0083434-aln 289 tl 290
                                     t+
                           CC4.3 386 TF 387
                                     86 PP

>> D2030.9b  CE23620	WBGene00008419	locus:wdr-23	status:Confirmed	UniProt:P90794	protein_id:CAB54209.1
   #    score  bias  c-Evalue  i-Evalue hmmfrom  hmm to    alifrom  ali to    envfrom  env to     acc
 ---   ------ ----- --------- --------- ------- -------    ------- -------    ------- -------    ----
   1 ?   -1.5   0.0       6.1   9.2e+02     217     242 ..     126     153 ..      96     157 .. 0.77
   2 !   37.6   2.4   9.1e-12   1.4e-09     255     384 ..     228     364 ..     219     369 .. 0.77
   3 !   14.6   0.1   8.3e-05     0.013     388     443 ..     414     471 ..     408     477 .. 0.85

  Alignments for each domain:
  == domain 1    score: -1.5 bits;  conditional E-value: 6.1
  slmb-PA(SLIMB)_FBpp0083434-aln 217 vyclqyddd..kivsglrdntikiwdrs 242
                                      +c qy ++  kiv   +d+ i+ ++r+
                        D2030.9b 126 SFCTQYIQNgtKIVVASQDEKIRFYQRN 153
                                     5788885433388888888888888886 PP

  == domain 2    score: 37.6 bits;  conditional E-value: 9.1e-12
  slmb-PA(SLIMB)_FBpp0083434-aln 255 gsvlclqydd..kviisgssdstvrvwdvntgemvntlih.hceavlhlrfn...ngmmvtcskdrsiavwdmt..sat 325
                                      +v+c+++ d  + i+ g+s+ ++ v+dv+    + t++  h + v  + f+    +++ +   d  + vwd    s+ 
                        D2030.9b 228 CAVFCVKFSDssEQIVCGTSQYSIHVFDVEQRRRIRTIVNaHEDDVNSVCFAdlgSNLIYSAGDDGLVKVWDKRawSDG 306
                                     4799***9883346*****************999999986344455555554111789999999********8622666 PP

  slmb-PA(SLIMB)_FBpp0083434-aln 326 eialrrvlvghraavnvvd..fdekyivsasgdrtikvwntsscefvrtlnghkrgiaclq 384
                                     ++    v+ ghr  v  vd   de+y++s s d+tikvw+  +      ++g     ac+q
                        D2030.9b 307 DVEPVGVFAGHRDGVTHVDsrQDERYLLSNSKDQTIKVWDLRKFS---NMSGVEATRACVQ 364
                                     788889999*********95459****************976543...3444445555555 PP

  == domain 3    score: 14.6 bits;  conditional E-value: 8.3e-05
  slmb-PA(SLIMB)_FBpp0083434-aln 388 rlvvsgssdntirlwdiecgaclrvlegheelvrcirfd..skrivsgaydgkikvwd 443
                                     r + +g +   + ++di +g++ r l+gh  +vr   +   +++ivs a+dg   vw 
                        D2030.9b 414 RYIYTGCARGEVVVYDIMSGTVSRRLKGHTAVVRECDWHptENEIVSSAWDGVTTVWT 471
                                     5667788889999*********************7666422679************96 PP

>> D2030.9a  CE09086	WBGene00008419	locus:wdr-23	Lithosperm lec14B protein like	status:Confirmed	UniProt:P90794	protein_
   #    score  bias  c-Evalue  i-Evalue hmmfrom  hmm to    alifrom  ali to    envfrom  env to     acc
 ---   ------ ----- --------- --------- ------- -------    ------- -------    ------- -------    ----
   1 ?   -1.6   0.0       6.8     1e+03     217     242 ..     167     194 ..     138     198 .. 0.77
   2 !   37.4   2.4     1e-11   1.6e-09     255     384 ..     269     405 ..     260     410 .. 0.77
   3 !   14.4   0.1   9.2e-05     0.014     388     443 ..     455     512 ..     449     518 .. 0.85

  Alignments for each domain:
  == domain 1    score: -1.6 bits;  conditional E-value: 6.8
  slmb-PA(SLIMB)_FBpp0083434-aln 217 vyclqyddd..kivsglrdntikiwdrs 242
                                      +c qy ++  kiv   +d+ i+ ++r+
                        D2030.9a 167 SFCTQYIQNgtKIVVASQDEKIRFYQRN 194
                                     5788885433388888888888888886 PP

  == domain 2    score: 37.4 bits;  conditional E-value: 1e-11
  slmb-PA(SLIMB)_FBpp0083434-aln 255 gsvlclqydd..kviisgssdstvrvwdvntgemvntlih.hceavlhlrfn...ngmmvtcskdrsiavwdmt..sat 325
                                      +v+c+++ d  + i+ g+s+ ++ v+dv+    + t++  h + v  + f+    +++ +   d  + vwd    s+ 
                        D2030.9a 269 CAVFCVKFSDssEQIVCGTSQYSIHVFDVEQRRRIRTIVNaHEDDVNSVCFAdlgSNLIYSAGDDGLVKVWDKRawSDG 347
                                     4799***9883346*****************999999986344455555554111789999999********8622666 PP

  slmb-PA(SLIMB)_FBpp0083434-aln 326 eialrrvlvghraavnvvd..fdekyivsasgdrtikvwntsscefvrtlnghkrgiaclq 384
                                     ++    v+ ghr  v  vd   de+y++s s d+tikvw+  +      ++g     ac+q
                        D2030.9a 348 DVEPVGVFAGHRDGVTHVDsrQDERYLLSNSKDQTIKVWDLRKFS---NMSGVEATRACVQ 405
                                     788889999*********95459****************976543...3444445555555 PP

  == domain 3    score: 14.4 bits;  conditional E-value: 9.2e-05
  slmb-PA(SLIMB)_FBpp0083434-aln 388 rlvvsgssdntirlwdiecgaclrvlegheelvrcirfd..skrivsgaydgkikvwd 443
                                     r + +g +   + ++di +g++ r l+gh  +vr   +   +++ivs a+dg   vw 
                        D2030.9a 455 RYIYTGCARGEVVVYDIMSGTVSRRLKGHTAVVRECDWHptENEIVSSAWDGVTTVWT 512
                                     5667788889999*********************7666422679************96 PP

>> D2030.9c  CE43863	WBGene00008419	locus:wdr-23	status:Confirmed	UniProt:C6KRL4	protein_id:CAZ65482.1
   #    score  bias  c-Evalue  i-Evalue hmmfrom  hmm to    alifrom  ali to    envfrom  env to     acc
 ---   ------ ----- --------- --------- ------- -------    ------- -------    ------- -------    ----
   1 ?   -1.6   0.0       6.7     1e+03     217     242 ..     167     194 ..     138     198 .. 0.77
   2 !   36.7   2.2   1.7e-11   2.5e-09     255     366 ..     269     390 ..     260     401 .. 0.79
   3 !   14.5   0.1     9e-05     0.014     388     443 ..     447     504 ..     441     510 .. 0.85

  Alignments for each domain:
  == domain 1    score: -1.6 bits;  conditional E-value: 6.7
  slmb-PA(SLIMB)_FBpp0083434-aln 217 vyclqyddd..kivsglrdntikiwdrs 242
                                      +c qy ++  kiv   +d+ i+ ++r+
                        D2030.9c 167 SFCTQYIQNgtKIVVASQDEKIRFYQRN 194
                                     5788885433388888888888888886 PP

  == domain 2    score: 36.7 bits;  conditional E-value: 1.7e-11
  slmb-PA(SLIMB)_FBpp0083434-aln 255 gsvlclqydd..kviisgssdstvrvwdvntgemvntlih.hceavlhlrfn...ngmmvtcskdrsiavwdmt..sat 325
                                      +v+c+++ d  + i+ g+s+ ++ v+dv+    + t++  h + v  + f+    +++ +   d  + vwd    s+ 
                        D2030.9c 269 CAVFCVKFSDssEQIVCGTSQYSIHVFDVEQRRRIRTIVNaHEDDVNSVCFAdlgSNLIYSAGDDGLVKVWDKRawSDG 347
                                     4799***9883346*****************999999986344455555554111789999999********8622666 PP

  slmb-PA(SLIMB)_FBpp0083434-aln 326 eialrrvlvghraavnvvd..fdekyivsasgdrtikvwntss 366
                                     ++    v+ ghr  v  vd   de+y++s s d+tikvw+  +
                        D2030.9c 348 DVEPVGVFAGHRDGVTHVDsrQDERYLLSNSKDQTIKVWDLRK 390
                                     788889999*********95459****************8655 PP

  == domain 3    score: 14.5 bits;  conditional E-value: 9e-05
  slmb-PA(SLIMB)_FBpp0083434-aln 388 rlvvsgssdntirlwdiecgaclrvlegheelvrcirfd..skrivsgaydgkikvwd 443
                                     r + +g +   + ++di +g++ r l+gh  +vr   +   +++ivs a+dg   vw 
                        D2030.9c 447 RYIYTGCARGEVVVYDIMSGTVSRRLKGHTAVVRECDWHptENEIVSSAWDGVTTVWT 504
                                     5667788889999*********************7666422679************96 PP

>> C04F6.4b  CE33554	WBGene00006810	locus:unc-78	status:Confirmed	UniProt:Q11176	protein_id:CCD63030.1
   #    score  bias  c-Evalue  i-Evalue hmmfrom  hmm to    alifrom  ali to    envfrom  env to     acc
 ---   ------ ----- --------- --------- ------- -------    ------- -------    ------- -------    ----
   1 !   10.3   0.0    0.0017      0.25     333     412 ..     143     227 ..      74     233 .. 0.85
   2 !   36.8   0.0   1.6e-11   2.4e-09     267     476 ..     163     388 ..     161     401 .. 0.78
   3 ?    6.9   0.1     0.018       2.7     248     314 ..     444     511 ..     419     516 .. 0.71

  Alignments for each domain:
  == domain 1    score: 10.3 bits;  conditional E-value: 0.0017
  slmb-PA(SLIMB)_FBpp0083434-aln 333 lvghraavnvvdfdek...yivsasgdrtikvwntsscefvrtlnghkrgiaclqyr..drlvvsgssdntirlwdiec 406
                                     l g+  a+n vdf       i+s s d t+ +++    +f  t+  h + +  ++y+    l  s   d ti l++   
                        C04F6.4b 143 LTGQARAMNSVDFKPSrpfRIISGSDDNTVAIFEGPPFKFKSTFGEHTKFVHSVRYNpdGSLFASTGGDGTIVLYNGVD 221
                                     77889999*****86533369**********************************974247999999999999998766 PP

  slmb-PA(SLIMB)_FBpp0083434-aln 407 gaclrv 412
                                     g+   v
                        C04F6.4b 222 GTKTGV 227
                                     666555 PP

  == domain 2    score: 36.8 bits;  conditional E-value: 1.6e-11
  slmb-PA(SLIMB)_FBpp0083434-aln 267 iisgssdstvrvwdvntgemvntlihhceavlhlrfnng..mmvtcskdrsiavwdmtsateialrr..vl..vghraa 339
                                     iisgs d tv +++    ++  t+  h + v  +r+n +  ++ +   d +i +++ +  t+  +     l  v h  +
                        C04F6.4b 163 IISGSDDNTVAIFEGPPFKFKSTFGEHTKFVHSVRYNPDgsLFASTGGDGTIVLYNGVDGTKTGVFEddSLknVAHSGS 241
                                     9***********************************964125666778*******999877766533113333899999 PP

  slmb-PA(SLIMB)_FBpp0083434-aln 340 vnvvdf..dekyivsasgdrtikvwntsscefvrtlnghkr...giaclqyrdrlvvsgssdntirlwdiecgaclrvl 413
                                     v  + +  d   i sas d+tik+wn ++ +  +t+    r       + +  + +vs s++  i + + e g+  +v 
                        C04F6.4b 242 VFGLTWspDGTKIASASADKTIKIWNVATLKVEKTIPVGTRiedQQLGIIWTKQALVSISANGFINFVNPELGSIDQVR 320
                                     987765448999***********************97555422222344567777899********************* PP

  slmb-PA(SLIMB)_FBpp0083434-aln 414 egheelvrcir..fdskrivsgaydgkikvwdlvaaldvraaan.tlclrtlveht..grvfrlqfde 476
                                      gh++ +  +    d k + s   +g+i+ wd+ + +  r   + +  + t ++ t  g +f + +d+
                        C04F6.4b 321 YGHNKAITALSssADGKTLFSADAEGHINSWDISTGISNRVFPDvHATMITGIKTTskGDLFTVSWDD 388
                                     ******9988522799********************99997543123333333332125666666665 PP

  == domain 3    score: 6.9 bits;  conditional E-value: 0.018
  slmb-PA(SLIMB)_FBpp0083434-aln 248 kvltghtgsvlclqyddkviisgssdstvrvwdvntgem..vntlihhceavlhlrfnngmmvtcskdr 314
                                     +v + +  s + l  d++ +  g  ds v v++ +   +  v+t++h  e    + f+n+    ++ d+
                        C04F6.4b 444 EVPISYNSSCVALSNDKQFVAVGGQDSKVHVYKLSGASVseVKTIVHPAEIT-SVAFSNNGAFLVATDQ 511
                                     44567788999*********************99866543388999988854.5666665444444444 PP

>> T01G1.1b  CE37927	WBGene00002223	locus:klp-12	status:Confirmed	UniProt:Q5FC31	protein_id:CAI46599.1
   #    score  bias  c-Evalue  i-Evalue hmmfrom  hmm to    alifrom  ali to    envfrom  env to     acc
 ---   ------ ----- --------- --------- ------- -------    ------- -------    ------- -------    ----
   1 !   33.0   0.0   2.2e-10   3.3e-08     327     425 ..      47     105 ..      29     145 .. 0.54
   2 !   13.1   0.1   0.00023     0.035     305     365 ..     315     376 ..     312     378 .] 0.87

  Alignments for each domain:
  == domain 1    score: 33.0 bits;  conditional E-value: 2.2e-10
  slmb-PA(SLIMB)_FBpp0083434-aln 327 ialrrvlvghraavnvvdfdekyivsasgdrtikvwntsscefvrtlnghkrgiaclqyrdrlvvsgssdntirlwdie 405
                                     i+                                           tl+gh rg+  ++ +++l+v+gs d t +lwdie
                        T01G1.1b  47 ITRTH----------------------------------------TLEGHARGVLSVDVNEKLMVTGSKDRTAKLWDIE 85 
                                     44444........................................5555555555555555555555555555555555 PP

  slmb-PA(SLIMB)_FBpp0083434-aln 406 cgaclrvlegheelvrcirf 425
                                     +   +r l  h + v  ++f
                        T01G1.1b  86 ACREIRTLGIHPNNVHLVKF 105
                                     55555555555555544444 PP

  == domain 2    score: 13.1 bits;  conditional E-value: 0.00023
  slmb-PA(SLIMB)_FBpp0083434-aln 305 gmmvtcskdrsiavwdmtsateialrr.vlvghraavnvvdfdekyivsasgdrtikvwnts 365
                                     +++v+  kd +i  wd+ s++ ++l       h+  +n +   +  + +asgd t+  w+++
                        T01G1.1b 315 ELLVSACKDGTIRFWDVGSSSRMKLVEeYSKAHQEGINDMCSTKSMLFTASGDSTVGFWKSN 376
                                     5789999***************9987615578999***999999999************986 PP

>> T01G1.1d  CE42645	WBGene00002223	locus:klp-12	status:Confirmed	UniProt:B3GWD7	protein_id:CAQ58111.1
   #    score  bias  c-Evalue  i-Evalue hmmfrom  hmm to    alifrom  ali to    envfrom  env to     acc
 ---   ------ ----- --------- --------- ------- -------    ------- -------    ------- -------    ----
   1 !   32.2   0.0   3.8e-10   5.8e-08     371     425 ..      10      64 ..       4     101 .. 0.79
   2 !   13.4   0.1   0.00019     0.028     305     365 ..     274     335 ..     270     337 .] 0.87

  Alignments for each domain:
  == domain 1    score: 32.2 bits;  conditional E-value: 3.8e-10
  slmb-PA(SLIMB)_FBpp0083434-aln 371 rtlnghkrgiaclqyrdrlvvsgssdntirlwdiecgaclrvlegheelvrcirf 425
                                      tl+gh rg+  ++ +++l+v+gs d t +lwdie+   +r l  h + v  ++f
                        T01G1.1d  10 HTLEGHARGVLSVDVNEKLMVTGSKDRTAKLWDIEACREIRTLGIHPNNVHLVKF 64 
                                     5889999999999999999999999999999999999999999888887777776 PP

  == domain 2    score: 13.4 bits;  conditional E-value: 0.00019
  slmb-PA(SLIMB)_FBpp0083434-aln 305 gmmvtcskdrsiavwdmtsateialrr.vlvghraavnvvdfdekyivsasgdrtikvwnts 365
                                     +++v+  kd +i  wd+ s++ ++l       h+  +n +   +  + +asgd t+  w+++
                        T01G1.1d 274 ELLVSACKDGTIRFWDVGSSSRMKLVEeYSKAHQEGINDMCSTKSMLFTASGDSTVGFWKSN 335
                                     5789999***************9987615578999***999999999************986 PP

>> T05A8.5  CE27435	WBGene00020231	status:Partially_confirmed	UniProt:O44856	protein_id:CCD73587.1
   #    score  bias  c-Evalue  i-Evalue hmmfrom  hmm to    alifrom  ali to    envfrom  env to     acc
 ---   ------ ----- --------- --------- ------- -------    ------- -------    ------- -------    ----
   1 !   37.7   0.7   8.4e-12   1.3e-09     252     406 ..      54     213 ..      36     241 .. 0.83
   2 !    8.2   0.0    0.0074       1.1     380     408 ..     278     307 ..     250     365 .. 0.68

  Alignments for each domain:
  == domain 1    score: 37.7 bits;  conditional E-value: 8.4e-12
  slmb-PA(SLIMB)_FBpp0083434-aln 252 ghtgsvlclqy.ddkviisgssdstvrvwdvntgemvntlihhcea..vlhlrf.nngmmvtcskdrsiavwdmtsate 326
                                     gh  +v  l      +i+sg  d    + ++++ge+ n     ce   + +  f ++  +++  ++ +++ w +  +  
                         T05A8.5  54 GHVDTVNNLTViRAGMILSGGKDGRAVLTNTDSGEIHNMWSNSCEInkICYRNFiAKHSLIAAGRNGTLTHWMFNHEPG 132
                                     555555555431456899**************************96324444552456789999999*****8877766 PP

  slmb-PA(SLIMB)_FBpp0083434-aln 327 ialrrvlvghraavn.vvdfdekyivsasgdrtikvwntsscefvrtlnghkrgiaclqyrdrlvvsgssdntirlwdi 404
                                          v+ gh+  v  vv ++e+  +s s d ++k+w+  s + vrt +  +  ++ + y+  lv   s d+++rlwd 
                         T05A8.5 133 DLPNVVFDGHKFGVTgVVSINENQFMSGSRDCSVKIWDLESAKCVRTQTINRNLVTHMAYNGNLVAQTSEDKSVRLWDP 211
                                     66677889***9885499************************************************************6 PP

  slmb-PA(SLIMB)_FBpp0083434-aln 405 ec 406
                                       
                         T05A8.5 212 RN 213
                                     65 PP

  == domain 2    score: 8.2 bits;  conditional E-value: 0.0074
  slmb-PA(SLIMB)_FBpp0083434-aln 380 iaclqyrdrlvvsgssdntirlwdiec.ga 408
                                     i  ++   rl+ s s+d  irlw ie  g+
                         T05A8.5 278 IVQMDQTKRLLASVSADRQIRLWKIEEdGQ 307
                                     333445679****************85233 PP

>> T01G1.1c  CE40999	WBGene00002223	locus:klp-12	status:Confirmed	UniProt:A5JYY3	protein_id:CAN86621.1
   #    score  bias  c-Evalue  i-Evalue hmmfrom  hmm to    alifrom  ali to    envfrom  env to     acc
 ---   ------ ----- --------- --------- ------- -------    ------- -------    ------- -------    ----
   1 !   30.5   0.0   1.2e-09   1.9e-07     322     386 ..    1244    1308 ..    1224    1346 .. 0.54
   2 !   10.7   0.0    0.0013      0.19     305     365 ..    1517    1578 ..    1505    1580 .] 0.88

  Alignments for each domain:
  == domain 1    score: 30.5 bits;  conditional E-value: 1.2e-09
  slmb-PA(SLIMB)_FBpp0083434-aln  322 tsateialrrvlvghraavnvvdfdekyivsasgdrtikvwntsscefvrtlnghkrgiaclqyr 386 
                                      +  + i+    l gh   v  vd +ek +v+ s drt k+w+  +c  +rtl  h   +  +++ 
                        T01G1.1c 1244 MRGNVITRTHTLEGHARGVLSVDVNEKLMVTGSKDRTAKLWDIEACREIRTLGIHPNNVHLVKFV 1308
                                      44455555555555555555555555555555555555555555555555555555555555544 PP

  == domain 2    score: 10.7 bits;  conditional E-value: 0.0013
  slmb-PA(SLIMB)_FBpp0083434-aln  305 gmmvtcskdrsiavwdmtsateialrr.vlvghraavnvvdfdekyivsasgdrtikvwnts 365 
                                      +++v+  kd +i  wd+ s++ ++l       h+  +n +   +  + +asgd t+  w+++
                        T01G1.1c 1517 ELLVSACKDGTIRFWDVGSSSRMKLVEeYSKAHQEGINDMCSTKSMLFTASGDSTVGFWKSN 1578
                                      5789999***************9987615578999***999999999************986 PP

>> T01G1.1a  CE37926	WBGene00002223	locus:klp-12	kinesin, kinesin-4 family	status:Confirmed	UniProt:O17887	protein_id:CA
   #    score  bias  c-Evalue  i-Evalue hmmfrom  hmm to    alifrom  ali to    envfrom  env to     acc
 ---   ------ ----- --------- --------- ------- -------    ------- -------    ------- -------    ----
   1 !   30.2   0.0   1.6e-09   2.4e-07     328     425 ..    1275    1332 ..    1251    1371 .. 0.57
   2 !   10.7   0.0    0.0013      0.19     305     365 ..    1542    1603 ..    1530    1605 .] 0.88

  Alignments for each domain:
  == domain 1    score: 30.2 bits;  conditional E-value: 1.6e-09
  slmb-PA(SLIMB)_FBpp0083434-aln  328 alrrvlvghraavnvvdfdekyivsasgdrtikvwntsscefvrtlnghkrgiaclqyrdrlvvsgssdntirlwdi 404 
                                      +                                           tl+gh rg+  ++ +++l+v+gs d t +lwdi
                        T01G1.1a 1275 TRTH----------------------------------------TLEGHARGVLSVDVNEKLMVTGSKDRTAKLWDI 1311
                                      4444........................................555555555555555555555555555555555 PP

  slmb-PA(SLIMB)_FBpp0083434-aln  405 ecgaclrvlegheelvrcirf 425 
                                      e+   +r l  h + v  ++f
                        T01G1.1a 1312 EACREIRTLGIHPNNVHLVKF 1332
                                      555555555555555554444 PP

  == domain 2    score: 10.7 bits;  conditional E-value: 0.0013
  slmb-PA(SLIMB)_FBpp0083434-aln  305 gmmvtcskdrsiavwdmtsateialrr.vlvghraavnvvdfdekyivsasgdrtikvwnts 365 
                                      +++v+  kd +i  wd+ s++ ++l       h+  +n +   +  + +asgd t+  w+++
                        T01G1.1a 1542 ELLVSACKDGTIRFWDVGSSSRMKLVEeYSKAHQEGINDMCSTKSMLFTASGDSTVGFWKSN 1603
                                      5789999***************9987615578999***999999999************986 PP

>> Y23H5B.5  CE40876	WBGene00021276	status:Partially_confirmed	UniProt:Q9N477	protein_id:CCD68141.1
   #    score  bias  c-Evalue  i-Evalue hmmfrom  hmm to    alifrom  ali to    envfrom  env to     acc
 ---   ------ ----- --------- --------- ------- -------    ------- -------    ------- -------    ----
   1 !   22.9   0.0   2.5e-07   3.7e-05     348     444 ..      53     158 ..      36     168 .. 0.83
   2 !    7.9   0.1    0.0088       1.3     414     446 ..     174     209 ..     156     226 .. 0.69
   3 !   13.5   0.1   0.00018     0.027     226     319 ..     192     287 ..     190     297 .. 0.72

  Alignments for each domain:
  == domain 1    score: 22.9 bits;  conditional E-value: 2.5e-07
  slmb-PA(SLIMB)_FBpp0083434-aln 348 kyivsasgdrtikvwntsscefvrtlnghkrgiaclqyrd..rlvvsgssdntirlwdiecga.....clrvlegheel 419
                                      y v+++    + +++t  ce +  ++  k+g++ +++r   rl+  g  +  +r++d+e  +      lrv++  +  
                        Y23H5B.5  53 PYHVATTSSVRLTLYDTVVCEPLNLFSRFKKGVCSIDFRHdgRLLAIGGDEGKVRIFDVEKTTgsskvALRVMQASQST 131
                                     47788888888999**********************99954599***************9754223337********** PP

  slmb-PA(SLIMB)_FBpp0083434-aln 420 vrcirfdsk..rivsgaydgkikvwdl 444
                                     v+ + f  +   + s a dgkik + +
                        Y23H5B.5 132 VKSVHFSPRgdTVFSMADDGKIKQYRV 158
                                     ******86533799*********8865 PP

  == domain 2    score: 7.9 bits;  conditional E-value: 0.0088
  slmb-PA(SLIMB)_FBpp0083434-aln 414 egheelvrcirfds..kriv.sgaydgkikvwdlva 446
                                     + he+ +rc    s   +iv +g yd k+++wd+++
                        Y23H5B.5 174 QAHEDAIRCGAVSSinDHIVlTGGYDHKVRLWDIRS 209
                                     567888888655432244443778888888888764 PP

  == domain 3    score: 13.5 bits;  conditional E-value: 0.00018
  slmb-PA(SLIMB)_FBpp0083434-aln 226 kivsglrdntikiwdrstlqcvkvl.tgh.tgsvlclqyddkviisgssdstvrvwdvntgemvntlihhceavlhlrf 302
                                      +++g  d  +++wd ++ +    l   h   svl l    + +i+ ++   v++wd++tg  + +l  h ++v  lr+
                        Y23H5B.5 192 IVLTGGYDHKVRLWDIRSKEKSLELdCEHpVESVLFLP--GEQLIATAAGPIVKIWDTTTGRQLTALQAHYKTVTSLRL 268
                                     566888999999**965555555551555346777775..45678899999***********************99998 PP

  slmb-PA(SLIMB)_FBpp0083434-aln 303 nng..mmvtcskdrsiavw 319
                                     + +   +++   dr +  +
                        Y23H5B.5 269 ATNstCLLSAGIDRRVNAF 287
                                     6541145566667766655 PP

>> K07C5.8  CE35585	WBGene00010631	locus:cash-1	nuclear autoantigen	status:Confirmed	UniProt:Q17406	protein_id:CAA94901.
   #    score  bias  c-Evalue  i-Evalue hmmfrom  hmm to    alifrom  ali to    envfrom  env to     acc
 ---   ------ ----- --------- --------- ------- -------    ------- -------    ------- -------    ----
   1 ?    0.4   0.0       1.7   2.6e+02     416     451 ..     358     395 ..     347     420 .. 0.51
   2 ?   -1.1   0.0       4.6     7e+02     243     261 ..     402     420 ..     391     444 .. 0.80
   3 !   35.5   0.1   3.8e-11   5.7e-09     248     418 ..     460     643 ..     453     674 .. 0.72

  Alignments for each domain:
  == domain 1    score: 0.4 bits;  conditional E-value: 1.7
  slmb-PA(SLIMB)_FBpp0083434-aln 416 heelvrcirfdskr..ivsgaydgkikvwdlvaaldvr 451
                                     h + +r ++f   +  + + + dg ik+w+l    d +
                         K07C5.8 358 HLDSIRAMQFHPVEpvLFTASEDGLIKLWNLDQKKDEK 395
                                     44444555554332112344455555555555554444 PP

  == domain 2    score: -1.1 bits;  conditional E-value: 4.6
  slmb-PA(SLIMB)_FBpp0083434-aln 243 tlqcvkvltghtgsvlclq 261
                                     +l+ v ++ gh g vlcl 
                         K07C5.8 402 ELEPVYTFRGHKGPVLCLV 420
                                     6788889999999999986 PP

  == domain 3    score: 35.5 bits;  conditional E-value: 3.8e-11
  slmb-PA(SLIMB)_FBpp0083434-aln 248 kvltghtgsvlclqyd..dkviisgssdstvrvwdvntge.mvntlihhceavl.....hlrfnngmmvtcskdrsiav 318
                                     ++ltght ++  + y   +  ++s ssdstvr+w+   ge ++ t+      +l      +    + +++   +    +
                         K07C5.8 460 ETLTGHTDAIWSVAYHssNSRLVSASSDSTVRLWEPGNGEpLIRTIGAPKSGILptsvdFVSTETSHLLAAYTNCYAQI 538
                                     689*********9997225679**************9999455666555555552211133334455666666666667 PP

  slmb-PA(SLIMB)_FBpp0083434-aln 319 wdmtsateialr..rvlvghraavnvvdfdekyivsasg.drtikvwntsscefvrtlnghkrgiaclqyr..drlvvs 392
                                      d+ + + +++     + g  +  ++v      +    g drti+ ++ ++  ++     h  g++ l        ++s
                         K07C5.8 539 IDIDTGSTVMVFdfGAVTGSPTMNKIVSHPTMPLTLIGGeDRTIRYFDNTNGSIIHEAIAHVEGVSSLAIDpnGLYLLS 617
                                     77765555554311456677777778888776665554449*************************998752156789* PP

  slmb-PA(SLIMB)_FBpp0083434-aln 393 gssdntirlwdiecgaclrvleghee 418
                                     gs d +ir+w++e  +cl+ +  h +
                         K07C5.8 618 GSHDGSIRMWNMEKRSCLQEISAHRK 643
                                     *******************9998854 PP

>> D2013.2  CE00928	WBGene00008402	locus:wdfy-2	beta-transducin	status:Confirmed	UniProt:Q18964	protein_id:CAA87770.1
   #    score  bias  c-Evalue  i-Evalue hmmfrom  hmm to    alifrom  ali to    envfrom  env to     acc
 ---   ------ ----- --------- --------- ------- -------    ------- -------    ------- -------    ----
   1 !   36.0   0.3   2.7e-11   4.1e-09     301     446 ..     130     278 ..     109     296 .. 0.83
   2 ?    7.3   0.0     0.014       2.1     290     324 ..     373     407 ..     340     410 .. 0.88

  Alignments for each domain:
  == domain 1    score: 36.0 bits;  conditional E-value: 2.7e-11
  slmb-PA(SLIMB)_FBpp0083434-aln 301 rfnngmmvtcskdrsiavwdmtsateialrrvlvghraavnvvdfdekyivsasgdrtikvwntsscefvrtlnghkrg 379
                                      ++ +++ +cs+d+si vw  + +++ ++   l+   ++  v+d+   ++    g  t+     ++ ++v  l+ h   
                         D2013.2 130 ALSSELIFSCSRDKSI-VWHCSENSN-KMGSYLLENSCTAMVIDLPFVFVGDHGGHVTVLRIVDNQPNLVSKLSAHTNA 206
                                     55778999*******9.899766665.56677788888889*****************99999999************* PP

  slmb-PA(SLIMB)_FBpp0083434-aln 380 iaclqy..rdrlvvsgssdntirlwdiecgac.lrvlegheelvr..cirfdskrivsgaydgkikvwdlva 446
                                     i+ l +  + +++ sgssd  i +wdi  g      l+gh+  v   c    +kr+ s    gk+  wd+++
                         D2013.2 207 ITSLTWdgNKKVLYSGSSDHLIIMWDIGGGRGeAYELNGHNGKVTtlCAAPAAKRLFSADEHGKLMCWDMNC 278
                                     ****9833457888**************998724579****98864488889*****************975 PP

  == domain 2    score: 7.3 bits;  conditional E-value: 0.014
  slmb-PA(SLIMB)_FBpp0083434-aln 290 lihhceavlhlrfnngmmvtcskdrsiavwdmtsa 324
                                      ih   + +hl+ + g++vt  ++r i +wd+ s 
                         D2013.2 373 EIHTGITAMHLQETLGLLVTSGQNRVIMIWDVRSV 407
                                     58888899***********************9885 PP

>> ZK430.7  CE05083	WBGene00022742	ribosomal processing protein	status:Partially_confirmed	UniProt:Q23494	protein_id:CCD
   #    score  bias  c-Evalue  i-Evalue hmmfrom  hmm to    alifrom  ali to    envfrom  env to     acc
 ---   ------ ----- --------- --------- ------- -------    ------- -------    ------- -------    ----
   1 !   23.9   0.0   1.3e-07   1.9e-05     226     365 ..      81     224 ..      68     237 .. 0.77
   2 !   12.4   0.0    0.0004      0.06     227     288 ..     294     358 ..     255     384 .. 0.65

  Alignments for each domain:
  == domain 1    score: 23.9 bits;  conditional E-value: 1.3e-07
  slmb-PA(SLIMB)_FBpp0083434-aln 226 kivsglrdntikiwdrstlqcvkvltghtgsvlclqyddk...viisgssdstvrvwdvntgemvnt....lihhceav 297
                                      + sg rd  +kiw+ ++ +c  +l  h g v  +  d++     ++   d  ++ w+++  +   +    +   +  v
                         ZK430.7  81 TVFSGARDGQVKIWNLASRECQATLDAHRGLVNDISIDNNngeNFVTVGQDNQLKYWKIEGQQKTPAhsiaMDGIVYGV 159
                                     578*****************************999988752226899999********987665433100033345678 PP

  slmb-PA(SLIMB)_FBpp0083434-aln 298 lhlrfnngmmvtcskdrsiavwdmtsateialrrvlvghra..avnvvdfdekyivsasgdrtikvwnts 365
                                      hl f+ + +vtc  d  i+vw    +    lr   +g  +  +      +e+ iv a  dr+i v +t 
                         ZK430.7 160 SHLSFSSD-FVTCGED--ISVWKPYRE--TPLRSYNLGTDTihTCRANPVEENVIVGARSDRSIYVLDTR 224
                                     9****987.69**998..779*87655..55666666644311455566789*************99885 PP

  == domain 2    score: 12.4 bits;  conditional E-value: 0.0004
  slmb-PA(SLIMB)_FBpp0083434-aln 227 ivsglrdntikiwdrstlqcvkvl.tghtgsvlclqy..ddkviisgssdstvrvwdvntgemvn 288
                                      v+   d +i++++ +++    v  t    svl + +  d k ++sgs +  +rvw++n+ e + 
                         ZK430.7 294 FVAAGYDRSIRLFKARDMTSRDVYyTKRMASVLSVLWsaDSKFVLSGSNEMNIRVWKANAAEKLG 358
                                     44444555555555555555444313445566654332266666666666666666666666554 PP

>> H24G06.1c  CE32196	WBGene00019237	status:Partially_confirmed	UniProt:Q8ITV9	protein_id:CCD72430.1
   #    score  bias  c-Evalue  i-Evalue hmmfrom  hmm to    alifrom  ali to    envfrom  env to     acc
 ---   ------ ----- --------- --------- ------- -------    ------- -------    ------- -------    ----
   1 !   15.6   0.4   4.2e-05    0.0064     246     390 ..     114     262 ..      94     287 .. 0.83
   2 ?    6.7   0.0      0.02       3.1     248     284 ..     379     423 ..     346     460 .. 0.67
   3 !   19.4   3.1     3e-06   0.00045     226     458 ..     486     752 ..     464     759 .. 0.63

  Alignments for each domain:
  == domain 1    score: 15.6 bits;  conditional E-value: 4.2e-05
  slmb-PA(SLIMB)_FBpp0083434-aln 246 cvkvltghtgsvlclqy..ddkviis..gssdstvrvwdvntgem..vntlihhceavlhlrfnngmmvtcskdrsiav 318
                                      v+ ++ ht s+  +++  dd ++is     d+ +  wd  tg+   v  l+  ++a l + f  +m vt+   +s+  
                       H24G06.1c 114 LVRSMQSHTVSITIVRFtpDDSTLISigCQHDAQIFTWDWRTGHDlgVGKLMSPVNA-LTISFDSSMCVTVG-SKSVKY 190
                                     5788999****99888766899988742457999*********86225567777666.899*********86.589*** PP

  slmb-PA(SLIMB)_FBpp0083434-aln 319 wdmtsateialrrvlvghraavnvvdfdekyivsasgdrtikvwntsscefvrtlnghkrgiaclqyrdrlv 390
                                     w +  a++ + +r  +  r+a+     + +++ +a  d t ++   +s   +  +ng k+  ++ q+++ +v
                       H24G06.1c 191 WFLPLASDGMNKRTGLTSRSAILADKRNVNFVDAAFCDSTNRMVTVTSSGEILEFNGNKKVSCVYQFKNFFV 262
                                     ***999999999999999**99888888889999999999987776666666689****9888889998766 PP

  == domain 2    score: 6.7 bits;  conditional E-value: 0.02
  slmb-PA(SLIMB)_FBpp0083434-aln 248 kvltghtgsvlclq.yddk.......viisgssdstvrvwdvntg 284
                                     +   ghtgsv c++ +          ++i+g sd t+r w+ n  
                       H24G06.1c 379 RASLGHTGSVNCIEpFPSSspclpigTLITGGSDGTIRFWNFNGD 423
                                     45679999999997322222222222689************9854 PP

  == domain 3    score: 19.4 bits;  conditional E-value: 3e-06
  slmb-PA(SLIMB)_FBpp0083434-aln 226 kivsglrdntikiwdrs..tlqcvkvltghtgsvlclqyddkv..........iisgssdstvrvwdv..ntgemvn.. 288
                                      +++g     + i d s  +   + v+  h   v  +++ d++          + sg  d  v v+     + ++v   
                       H24G06.1c 486 MLIAGTATGMLYIVDLSfsDTPIIDVINAHDHDVTSIDFSDHAstsshdhpifLASGGRDRFVHVFRRipYSSQFVHca 564
                                     5555655555555554311344555666666666666555544222222222234666777777765412344555411 PP

  slmb-PA(SLIMB)_FBpp0083434-aln 289 tlihhceavlhlrf..nngm..mvtcskdrsiavwdmtsate..ialrrvlv.ghraavnvvdfdek..yivsasgdrt 358
                                      l  h  a+  ++f  nng   + t + drs+ +w ++s ++    + rv +    +++  ++f ++    v a  dr 
                       H24G06.1c 565 VLDGHQSAIKSIKFasNNGQlhLYTAASDRSLIIWKLSSFSDqhCEFTRVQMiSVASSIGDMNFIKHvdLFVVAGHDRM 643
                                     45568889999988444664236799***********987651156677754044444544555432114567899*** PP

  slmb-PA(SLIMB)_FBpp0083434-aln 359 ikvwntsscefvrtlnghkrgia........clqyrdrlvvsgssdntirlwdiecgaclrvlegheelvrcirf..ds 427
                                     ++ ++  + + vr ++g    +a         +++     +s  sd+ + + d+ +g cl vl g         f  d 
                       H24G06.1c 644 LRQFDI-NGKTVREVKGTDDDVAhsgkilkvAIDHSGSYAISVCSDKFVYVTDLRSGVCLAVLCGFGAPATDATFsdDF 721
                                     **9986.5577888888766665222222224567778899999*********************99877766664478 PP

  slmb-PA(SLIMB)_FBpp0083434-aln 428 krivsgaydgkikvwdlvaaldvraaantlc 458
                                     k+++  + +g i +w+l   l  r ++ ++ 
                       H24G06.1c 722 KNVIVTTSNGSIFIWQLAKNLTERMISAQVR 752
                                     9********************9999887765 PP

>> F33G12.2  CE27149	WBGene00018014	status:Confirmed	UniProt:Q19986	protein_id:CCD65791.1
   #    score  bias  c-Evalue  i-Evalue hmmfrom  hmm to    alifrom  ali to    envfrom  env to     acc
 ---   ------ ----- --------- --------- ------- -------    ------- -------    ------- -------    ----
   1 !   30.9   0.3   9.6e-10   1.5e-07     336     445 ..      15     130 ..       2     135 .. 0.82
   2 !   10.6   0.1    0.0014      0.21     228     287 ..     116     177 ..     115     198 .. 0.83

  Alignments for each domain:
  == domain 1    score: 30.9 bits;  conditional E-value: 9.6e-10
  slmb-PA(SLIMB)_FBpp0083434-aln 336 hraavnvv..dfdekyivsasgdrtikvwntsscefvrtlnghkrgi..aclqyrdrlvvsgssdntirlwdiecgacl 410
                                     ++ av  v  + d +y v++  d+t+k+wn  +  +++t +g    +  a     +  + +g +d +  ++d+e+g+ l
                        F33G12.2  15 KQGAVRAVryNVDGNYCVTCGSDKTVKLWNPLKSSLLKTYSGTGNEVldAASSSDNSQIAAGGADRACTVFDVETGKQL 93 
                                     566777762246899**************************98877644556666778999****************** PP

  slmb-PA(SLIMB)_FBpp0083434-aln 411 rvlegheelvrcirfd..skrivsgaydgkikvwdlv 445
                                     r    h   v  + f+  s  + sg+ d  ++ +d +
                        F33G12.2  94 RRWRTHGAQVNAVAFNeeSSVVFSGSMDCTMQAFDCR 130
                                     ***************722445779****999998865 PP

  == domain 2    score: 10.6 bits;  conditional E-value: 0.0014
  slmb-PA(SLIMB)_FBpp0083434-aln 228 vsglrdntikiwdrs..tlqcvkvltghtgsvlclqyddkviisgssdstvrvwdvntgemv 287
                                      sg  d t++ +d +  + + ++++   t  +l ++ + + i++gs+d   rv+ +  g+m 
                        F33G12.2 116 FSGSMDCTMQAFDCRsrSEKPIQIFNESTDGILSIDVNGHEIVAGSADGNYRVYSIRDGNMT 177
                                     578889999988844113568999999********************************996 PP

>> C05C10.6a  CE02113	WBGene00007333	locus:ufd-3	phospholipase activating protein	status:Partially_confirmed	UniProt:Q17
   #    score  bias  c-Evalue  i-Evalue hmmfrom  hmm to    alifrom  ali to    envfrom  env to     acc
 ---   ------ ----- --------- --------- ------- -------    ------- -------    ------- -------    ----
   1 !   38.0   0.1   6.7e-12     1e-09     227     447 ..      43     276 ..      25     290 .. 0.78

  Alignments for each domain:
  == domain 1    score: 38.0 bits;  conditional E-value: 6.7e-12
  slmb-PA(SLIMB)_FBpp0083434-aln 227 ivsglrdntikiwdrstlqcvkvlt...ghtgsvlclqy....ddkviisgssdstvrvwdvntgemvntlihhceav. 297
                                     ++sg rd+t+k w ++  q +k+      +  +v  + y    d   +  g  d t+ v+  +  e    +  h + v 
                       C05C10.6a  43 LISGGRDETVKFWAKKGKQYTKTHAfeqPKGITVNSIAYaelaDGWRLFVGRRDGTIAVFGPSQAEPYAIFNEHKQNVc 121
                                     79**************9999987641112233566666622224456999*****************999999999873 PP

  slmb-PA(SLIMB)_FBpp0083434-aln 298 .lhlrfnngmmvtcskdrsiavwdmtsateialrr.vlvghraavnvv....dfdekyivsasgdrtikvwntsscefv 370
                                      lh+  + + m++ s d  + +w +t  +  ++   v  gh  +v  +    d+ + y +sas d+ti++w   +   +
                       C05C10.6a 122 cLHINEKATHMLSGSWDSNVIIWPITELNSSSFTTiVCPGHTLSVWALasfpDLPNTY-LSASADKTIRMWFGDTT--L 197
                                     3566666789***************998887776615569998885432222555666.69**********98775..5 PP

  slmb-PA(SLIMB)_FBpp0083434-aln 371 rtlnghkrgiaclq.yrdrlvvsgssdntirlwdiecgaclrvleg.heelvrcirfdskrivsgaydgkikvwdlvaa 447
                                       ++gh   +  l        +s   d  i  wd+ + + lr +    +e++  + +   +i++   dg +  w +   
                       C05C10.6a 198 SVFKGHTDVVRALVvLSSSHFLSAGNDGHIIHWDVASASILRKFATqAHEFIYSMTLSDSHILTTGEDGTLEFWAIDGG 276
                                     66788887775554145677889999****************876515789999999999**************88655 PP

>> C05C10.6b  CE27796	WBGene00007333	locus:ufd-3	phospholipase activating protein	status:Partially_confirmed	UniProt:Q95
   #    score  bias  c-Evalue  i-Evalue hmmfrom  hmm to    alifrom  ali to    envfrom  env to     acc
 ---   ------ ----- --------- --------- ------- -------    ------- -------    ------- -------    ----
   1 !   36.7   0.1   1.6e-11   2.5e-09     227     444 ..      43     275 ..      26     280 .. 0.76

  Alignments for each domain:
  == domain 1    score: 36.7 bits;  conditional E-value: 1.6e-11
  slmb-PA(SLIMB)_FBpp0083434-aln 227 ivsglrdntikiwdrstlqcvkvlt...ghtgsvlclqy....ddkviisgssdstvrvwdvntgemvntlihhceav. 297
                                     ++sg rd+t+k w ++  q +k+      +  +v  + y    d   +  g  d t+ v+  +  e    +  h + v 
                       C05C10.6b  43 LISGGRDETVKFWAKKGKQYTKTHAfeqPKGITVNSIAYaelaDGWRLFVGRRDGTIAVFGPSQAEPYAIFNEHKQNVc 121
                                     79**************9999987641112233566666622224456999*****************999999999873 PP

  slmb-PA(SLIMB)_FBpp0083434-aln 298 .lhlrfnngmmvtcskdrsiavwdmts..ateialrr.vlvghraavnvv....dfdekyivsasgdrtikvwntssce 368
                                      lh+  + + m++ s d  + +w +t   ++  +++  v  gh  +v  +    d+ + y +sas d+ti++w   +  
                       C05C10.6b 122 cLHINEKATHMLSGSWDSNVIIWPITElnSSSFTFQTiVCPGHTLSVWALasfpDLPNTY-LSASADKTIRMWFGDTT- 198
                                     3566666789*************9885214456666515569*98885432222555666.69**********98775. PP

  slmb-PA(SLIMB)_FBpp0083434-aln 369 fvrtlnghkrgiaclq.yrdrlvvsgssdntirlwdiecgaclrvleg.heelvrcirfdskrivsgaydgkikvwdl 444
                                      +  ++gh   +  l        +s   d  i  wd+ + + lr +    +e++  + +   +i++   dg +  w +
                       C05C10.6b 199 -LSVFKGHTDVVRALVvLSSSHFLSAGNDGHIIHWDVASASILRKFATqAHEFIYSMTLSDSHILTTGEDGTLEFWAI 275
                                     .566788887775554145677889999****************876515789999999999**************87 PP

>> F28C6.3  CE03274	WBGene00000773	locus:cpf-1	cleavage stimulation factor like	status:Confirmed	UniProt:Q19864	protein_
   #    score  bias  c-Evalue  i-Evalue hmmfrom  hmm to    alifrom  ali to    envfrom  env to     acc
 ---   ------ ----- --------- --------- ------- -------    ------- -------    ------- -------    ----
   1 ?    1.1   0.0       1.1   1.6e+02     382     406 ..     116     140 ..      98     151 .. 0.79
   2 !    9.4   0.0    0.0032      0.48     369     415 ..     162     210 ..     157     223 .. 0.77
   3 !   31.8   0.2   5.1e-10   7.7e-08     225     375 ..     183     345 ..     182     421 .. 0.79

  Alignments for each domain:
  == domain 1    score: 1.1 bits;  conditional E-value: 1.1
  slmb-PA(SLIMB)_FBpp0083434-aln 382 clqyrdrlvvsgssdntirlwdiec 406
                                      ++    lv +gs+d +i++ d+e 
                         F28C6.3 116 AFNSDGSLVATGSADCSIKIMDVER 140
                                     44555689999********999985 PP

  == domain 2    score: 9.4 bits;  conditional E-value: 0.0032
  slmb-PA(SLIMB)_FBpp0083434-aln 369 fvrtlnghkrgiaclqy..rdrlvvsgssdntirlwdiecgaclrvleg 415
                                      +rtl  h   +  + +  rd +++sgs d+t++l+d    a+ + ++ 
                         F28C6.3 162 VIRTLYDHVDDVNTVIFhpRDSILISGSNDKTVKLFDFSKTAVKKAMKT 210
                                     5799999988887655433899999**********99988877666655 PP

  == domain 3    score: 31.8 bits;  conditional E-value: 5.1e-10
  slmb-PA(SLIMB)_FBpp0083434-aln 225 dkivsglrdntikiwdrstlqcvkvltg..htgsv..lclqyddkviisgssdstvrvwdvntgem...vntlihhcea 296
                                     + ++sg  d+t+k++d s+  + k ++       v  l      + ++  +   tvr+++++t +     n   +h e+
                         F28C6.3 183 SILISGSNDKTVKLFDFSKTAVKKAMKTlsEVYPVraLSCHPGGEFLLVATDHPTVRLYNIETAQAyasANPDDQHTES 261
                                     5679**********9987655544443311333441144445567888889999*********986222567789**** PP

  slmb-PA(SLIMB)_FBpp0083434-aln 297 vlhlrf..nngmmvtcskdrsiavwdmtsatei.alrrvlvghraavnvvdfdekyivsasgdrtikvwntss..cefv 370
                                     v  + +  n  + vt skd  + +wd +s+  + +++r   g   +      + kyi+++  d  +k+w+ s+  c +v
                         F28C6.3 262 VTDVHYseNARLYVTASKDGHVKIWDGVSNRCVeTFKRAHDGSSICSAKFTKNGKYILTSGMDSIVKLWELSTnrCLIV 340
                                     *877761155689***************9987747899999999999999999****************8665226666 PP

  slmb-PA(SLIMB)_FBpp0083434-aln 371 rtlng 375
                                      t +g
                         F28C6.3 341 YTGAG 345
                                     66554 PP

>> F13D12.7b  CE44352	WBGene00001679	locus:gpb-1	status:Confirmed	UniProt:D1MN68	protein_id:CBI63214.1
   #    score  bias  c-Evalue  i-Evalue hmmfrom  hmm to    alifrom  ali to    envfrom  env to     acc
 ---   ------ ----- --------- --------- ------- -------    ------- -------    ------- -------    ----
   1 !   25.9   0.0   3.1e-08   4.6e-06     388     478 ..      10     106 ..       4     108 .. 0.82
   2 !   14.2   0.2   0.00011     0.017     229     280 ..     100     153 .]      94     153 .] 0.58

  Alignments for each domain:
  == domain 1    score: 25.9 bits;  conditional E-value: 3.1e-08
  slmb-PA(SLIMB)_FBpp0083434-aln 388 rlvvsgssdntirlwdiecgaclrvlegheelvrcirf..dskrivsgaydgkikvwdlvaa..ldvraaantlclrtl 462
                                     r  +sg+ d + +lwdi  g c + + ghe  +  + f    +   +g+ d   +++d++a   l + ++ n +c  t 
                       F13D12.7b  10 RTFISGACDASAKLWDIRDGMCKQTFPGHESDINAVAFfpSGNAFATGSDDATCRLFDIRADqeLAMYSHDNIICGITS 88 
                                     5679***************************9999988433567899*************9722556677788998887 PP

  slmb-PA(SLIMB)_FBpp0083434-aln 463 v..ehtgrvfrlqfdefq 478
                                     v   ++gr++   +d+f+
                       F13D12.7b  89 VafSKSGRLLFAGYDDFN 106
                                     722468999999999986 PP

  == domain 2    score: 14.2 bits;  conditional E-value: 0.00011
  slmb-PA(SLIMB)_FBpp0083434-aln 229 sglrdntikiwdrstlqcvkvltghtgsvlclqy..ddkviisgssdstvrvwd 280
                                     +g  d   ++wd    +   vl gh   v cl    d  ++ +gs ds +++w+
                       F13D12.7b 100 AGYDDFNCNVWDSMRQERAGVLAGHDNRVSCLGVteDGMAVCTGSWDSFLKIWN 153
                                     455566666666666666666666666666664311445666666666666665 PP

>> C33H5.7  CE04150	WBGene00016374	locus:swd-2.2	status:Confirmed	UniProt:Q18403	protein_id:CCD66569.1
   #    score  bias  c-Evalue  i-Evalue hmmfrom  hmm to    alifrom  ali to    envfrom  env to     acc
 ---   ------ ----- --------- --------- ------- -------    ------- -------    ------- -------    ----
   1 !   23.9   0.0   1.3e-07   1.9e-05     306     415 ..      40     152 ..      18     186 .. 0.52
   2 !   12.3   0.0   0.00042     0.064     388     452 ..     258     323 ..     213     326 .] 0.86

  Alignments for each domain:
  == domain 1    score: 23.9 bits;  conditional E-value: 1.3e-07
  slmb-PA(SLIMB)_FBpp0083434-aln 306 mmvtcskdrsiavwdmtsateialrrvlvghraavnvvdfdekyiv....sasgdrtikvwntsscefvrtlnghkrgi 380
                                      m+  + d s+ ++dm +   +  r v   ++     v f    +     s+  d ti+  + +  +++r ++gh + +
                         C33H5.7  40 HMIMSTDDDSMFLYDMNT--GLRSRSV-NSKKYGCSHVKFASDSMCalhgSTKVDNTIRYLSLTDNKYIRYFQGHDKLV 115
                                     455555555555555542..2333322.233344444444443333111134446667766666777777777776655 PP

  slmb-PA(SLIMB)_FBpp0083434-aln 381 aclqy..rdrlvvsgssdntirlwdiecgaclrvleg 415
                                     + ++    d + +s + d+tirlwd+++ +c+ +++ 
                         C33H5.7 116 TGINVspMDDMFLSVAEDKTIRLWDLKTHNCIGLMNL 152
                                     5544311466666667777777777777776665543 PP

  == domain 2    score: 12.3 bits;  conditional E-value: 0.00042
  slmb-PA(SLIMB)_FBpp0083434-aln 388 rlvvsgssdntirlwdiecga.clrvlegheelvrcirfdskrivsgaydgkikvwdlvaaldvra 452
                                       ++ gssd  i ++d+e+g   l+ l   ++      f  ++ v+ + d k+ +w     l  +a
                         C33H5.7 258 SHIMVGSSDGYIYFYDVETGEiALKTLAPNNQTCHIAEFSPQHFVAATADTKLTLWCASDELKAQA 323
                                     567889************99736999*********9******************998776666655 PP

>> K07A1.12  CE16234	WBGene00003036	locus:lin-53	chromatin assembly factor 1 P55 subunit like	status:Confirmed	UniProt:P
   #    score  bias  c-Evalue  i-Evalue hmmfrom  hmm to    alifrom  ali to    envfrom  env to     acc
 ---   ------ ----- --------- --------- ------- -------    ------- -------    ------- -------    ----
   1 !   37.6   0.0   8.8e-12   1.3e-09     304     496 ..     185     399 ..     142     417 .] 0.73

  Alignments for each domain:
  == domain 1    score: 37.6 bits;  conditional E-value: 8.8e-12
  slmb-PA(SLIMB)_FBpp0083434-aln 304 ngmmvtcskdrsiavwdmtsat....eialrrvlvghraavnvvdf...dekyivsasgdrtikvwntsscefvrtlng 375
                                     +g++++ s d++++ wd+ +++    e++ + v+ gh + v+ v +    +    s   d+ + +w+  +      ++ 
                        K07A1.12 185 EGLILSASDDQTVCHWDINANQnvagELQAKDVFKGHESVVEDVAWhvlHDGVFGSVGDDKKLLIWDVRTSTPGHCIDA 263
                                     689999************98652222677899*********99976222466777888899****************** PP

  slmb-PA(SLIMB)_FBpp0083434-aln 376 hkrgiaclq...yrdrlvvsgssdntirlwdiec.gaclrvlegheelvrcirf...dskrivsgaydgkikvwdlvaa 447
                                     h   + cl    y + ++ +gs+d+t+ lwd+      l  +e h + +  +++   ++  + s   d +++vwdl   
                        K07A1.12 264 HSAEVNCLAfnpYSEFILATGSADKTVALWDLRNlRMKLHSFESHRDEIFQVQWsphNETILASSGTDKRLHVWDLSKI 342
                                     *******97444678999*************975167899*****8877777762213444568889*********865 PP

  slmb-PA(SLIMB)_FBpp0083434-aln 448 .ldvraaant.lclrtlvehtg...rv..frlqfdefqivssshddtil.iwdflnl 496
                                       d  a+  +    + l  h g   ++  f  + +e  +v s  +d il +w++ + 
                        K07A1.12 343 gEDQSAEDAEdGPPELLFIHGGhtaKIsdFSWNPNEPWVVCSVSEDNILqVWQMADN 399
                                     145555544313444555555500044223344467666666555555438987643 PP

>> C10H11.8b  CE45568	WBGene00015697	status:Partially_confirmed	UniProt:E5QCF5	protein_id:CCD64224.1
   #    score  bias  c-Evalue  i-Evalue hmmfrom  hmm to    alifrom  ali to    envfrom  env to     acc
 ---   ------ ----- --------- --------- ------- -------    ------- -------    ------- -------    ----
   1 !   18.2   0.0   6.9e-06     0.001     388     454 ..      26      93 ..      23     109 .. 0.86
   2 !   16.7   0.0   1.8e-05    0.0028     346     416 ..     268     340 ..     260     350 .. 0.86

  Alignments for each domain:
  == domain 1    score: 18.2 bits;  conditional E-value: 6.9e-06
  slmb-PA(SLIMB)_FBpp0083434-aln 388 rlvvsgssdntirlwdiecgaclrvlegheelvrcirfds..krivsgaydgkikvwdlvaaldvraaa 454
                                      l+vs s d tirlw++ +g+c+  +   e  v  + + s  + +  ga++ k++++d+ +  d++a+ 
                       C10H11.8b  26 ALLVSASYDLTIRLWQLSTGKCIGTIPHNEGQVNALSLTStgRDLAVGAWQ-KVRIYDVSSGKDPKATI 93 
                                     689************************9999***99987633578889985.9***********99875 PP

  == domain 2    score: 16.7 bits;  conditional E-value: 1.8e-05
  slmb-PA(SLIMB)_FBpp0083434-aln 346 dekyivsasgdrtikvwntsscefvrtlnghk..rgiaclqyrdrlvvsgssdntirlwdiecgaclrvlegh 416
                                     d kyiv++  ++ + v+n+ + e+  +l+        a +    r + +g  dn +++wd+e  + +   +gh
                       C10H11.8b 268 DGKYIVASGSEKEVYVFNSETMEIKGSLQTECgwNWDAIFSSEGRYIFTGGNDNQVKIWDVENNKKVAQWDGH 340
                                     89*********************9877765431144689999*********************9999888888 PP

>> C10H11.8a  CE08097	WBGene00015697	status:Partially_confirmed	UniProt:P91040	protein_id:CCD64220.1
   #    score  bias  c-Evalue  i-Evalue hmmfrom  hmm to    alifrom  ali to    envfrom  env to     acc
 ---   ------ ----- --------- --------- ------- -------    ------- -------    ------- -------    ----
   1 !   18.1   0.0   7.1e-06    0.0011     388     454 ..      52     119 ..      49     137 .. 0.85
   2 !   16.6   0.0   2.1e-05    0.0031     346     416 ..     294     366 ..     286     376 .. 0.86

  Alignments for each domain:
  == domain 1    score: 18.1 bits;  conditional E-value: 7.1e-06
  slmb-PA(SLIMB)_FBpp0083434-aln 388 rlvvsgssdntirlwdiecgaclrvlegheelvrcirfds..krivsgaydgkikvwdlvaaldvraaa 454
                                      l+vs s d tirlw++ +g+c+  +   e  v  + + s  + +  ga++ k++++d+ +  d++a+ 
                       C10H11.8a  52 ALLVSASYDLTIRLWQLSTGKCIGTIPHNEGQVNALSLTStgRDLAVGAWQ-KVRIYDVSSGKDPKATI 119
                                     689************************9999***99987633578889985.9***********99875 PP

  == domain 2    score: 16.6 bits;  conditional E-value: 2.1e-05
  slmb-PA(SLIMB)_FBpp0083434-aln 346 dekyivsasgdrtikvwntsscefvrtlnghk..rgiaclqyrdrlvvsgssdntirlwdiecgaclrvlegh 416
                                     d kyiv++  ++ + v+n+ + e+  +l+        a +    r + +g  dn +++wd+e  + +   +gh
                       C10H11.8a 294 DGKYIVASGSEKEVYVFNSETMEIKGSLQTECgwNWDAIFSSEGRYIFTGGNDNQVKIWDVENNKKVAQWDGH 366
                                     89*********************9877765431144689999*********************9999888888 PP

>> Y18D10A.9  CE34506	WBGene00012479	WD domain, G-beta repeat	status:Confirmed	UniProt:Q9XW12	protein_id:CAA22322.2
   #    score  bias  c-Evalue  i-Evalue hmmfrom  hmm to    alifrom  ali to    envfrom  env to     acc
 ---   ------ ----- --------- --------- ------- -------    ------- -------    ------- -------    ----
   1 !   33.3   2.2   1.8e-10   2.7e-08     307     445 ..      32     186 ..      19     247 .. 0.60
   2 ?    3.1   0.0      0.24        37     388     405 ..     319     336 ..     261     337 .] 0.71

  Alignments for each domain:
  == domain 1    score: 33.3 bits;  conditional E-value: 1.8e-10
  slmb-PA(SLIMB)_FBpp0083434-aln 307 mvtcskdrsiavwdmtsate....ialrrvlv.ghraavnvvdf..dekyivsasgdrtikvwntsscef..vrtlngh 376
                                     + +c  d+++ vw ++ + +    +  r  l   h  av  v f  d k +vsas d ++ v++    ef  v  l+gh
                       Y18D10A.9  32 LASCGDDKAVRVWSLVGEPDskmrLECRTTLDdSHTRAVRSVAFsnDGKCLVSASFDASVVVYQQEDGEFaeVNKLEGH 110
                                     5667777777777776543300003334444325677777776644557777777777777777777777445567777 PP

  slmb-PA(SLIMB)_FBpp0083434-aln 377 krgiaclqy..rdrlvvsgssdntirlwdiecg...aclrvlegheelvrcirfd..skrivsgaydgkikvwdlv 445
                                        + c  +   d ++ + s d+++ +w+ +     ++  +l+ h + v+ + +   +  +vs +yd  i+ + + 
                       Y18D10A.9 111 ESEVKCAVFskSDEFLATCSRDKSVWFWQQDEDedfSVSSILQPHTQDVKQVAWHptEDLLVSCSYDSSIRFYRFD 186
                                     7777665442246777777777777777654431113445677777777777665213456777777777766544 PP

  == domain 2    score: 3.1 bits;  conditional E-value: 0.24
  slmb-PA(SLIMB)_FBpp0083434-aln 388 rlvvsgssdntirlwdie 405
                                      l+ s s d tirlw++e
                       Y18D10A.9 319 NLLTSASDDGTIRLWELE 336
                                     466677777777777776 PP

>> R03E1.1  CE18901	WBGene00006369	locus:sym-4	WD domain, G-beta repeat (3 domains)	status:Confirmed	UniProt:Q9XTZ0	prot
   #    score  bias  c-Evalue  i-Evalue hmmfrom  hmm to    alifrom  ali to    envfrom  env to     acc
 ---   ------ ----- --------- --------- ------- -------    ------- -------    ------- -------    ----
   1 !   29.7   2.0   2.3e-09   3.4e-07     253     442 ..     616     827 ..     600     848 .. 0.65
   2 !   13.1   0.7   0.00023     0.035     313     455 ..     789     935 ..     788     944 .. 0.74

  Alignments for each domain:
  == domain 1    score: 29.7 bits;  conditional E-value: 2.3e-09
  slmb-PA(SLIMB)_FBpp0083434-aln 253 htgsvlclqyd..dkviisgssdstvrvwdvnt.....gemvntl..........ihhceavlhlrfnngmmvtcskdr 314
                                     htg++ c+++    k + +   ds +rvw v +      +m +            +  ++ + h+r   +m   +  + 
                         R03E1.1 616 HTGAIWCIKFSicGKLMATAGQDSILRVWVVRShlqyfSDMREKYaananpeadpMNSVDNMEHFRPPSSMESVVNSEA 694
                                     6777777666433566666666777777766542222223433221111111111233444556666666666666666 PP

  slmb-PA(SLIMB)_FBpp0083434-aln 315 siavwdmtsateialrrvlvghraavnvvdfdekyivsasg.drtikvwntsscefvrtlng..hkrgiaclqyrdrlv 390
                                     + a  d       +   +l gh a +  v + ++y + +sg drt+k+w+ s  e +  ++       +a l   dr  
                         R03E1.1 695 TTASDDNNGLFCAKPFALLKGHTADILDVSWSKNYFILSSGmDRTVKLWHLSRNECLCCFQHidFVTCVAFLPKDDRYF 773
                                     66666666655556667899*****99999998886655554**********99999887631144566667779**** PP

  slmb-PA(SLIMB)_FBpp0083434-aln 391 vsgssdntirlwdiecgaclrvlegheelvrcirf..dskrivsgaydgkikvw 442
                                     +sgs d  +r+w i   ++    +  ++ +  + f    k  v g+ydgk   +
                         R03E1.1 774 LSGSLDGKLRMWHIPDKKVAVWNDTEKKYITAMTFvkSGKFAVVGTYDGKCIFY 827
                                     **************9988877778888899999994345889********8665 PP

  == domain 2    score: 13.1 bits;  conditional E-value: 0.00023
  slmb-PA(SLIMB)_FBpp0083434-aln 313 drsiavwdmtsateialrrvlvghraavnvvdfdekyivsasgdrtikvwntsscefvrtlnghkrgiaclq.yrdrlv 390
                                     d+ +avw+ t ++ i+    +   + av v  +d k i  +s +  +k   +  +   r  n     ++ l  + d+l+
                         R03E1.1 789 DKKVAVWNDTEKKYITAMTFVKSGKFAV-VGTYDGKCIFYTSDQ--LKYHTAVDVRSTRGKNARGHKVTGLTsHGDKLL 864
                                     8899******999998766555445554.56799****999864..788888888888887766666777761557777 PP

  slmb-PA(SLIMB)_FBpp0083434-aln 391 vsgssdntirlwdiecga..c..lrvlegheelvrcirfdskrivsgaydgkikvw...dlvaaldvraaan 455
                                     v  s d  ir++di   a  c    v + h ++      d ++i+ g+ d  + +w   d + al vr   n
                         R03E1.1 865 V-TSNDSRIRMYDIRDKAltCkfKGVQNDHSQIRAAFSPDGRHIICGSEDKFVYIWrasDTTVALSVRKDRN 935
                                     6.589*********8765114212466778888888889*****************5555667777776655 PP

>> Y45F10D.7  CE44839	WBGene00012887	status:Partially_confirmed	UniProt:O62477	protein_id:CAA16382.5
   #    score  bias  c-Evalue  i-Evalue hmmfrom  hmm to    alifrom  ali to    envfrom  env to     acc
 ---   ------ ----- --------- --------- ------- -------    ------- -------    ------- -------    ----
   1 !   31.4   0.1   6.8e-10     1e-07     268     449 ..     162     352 ..     150     370 .. 0.65
   2 ?    4.0   0.0      0.13        20     256     293 ..     591     628 ..     575     659 .. 0.80

  Alignments for each domain:
  == domain 1    score: 31.4 bits;  conditional E-value: 6.8e-10
  slmb-PA(SLIMB)_FBpp0083434-aln 268 isgssdstvrvwdvntgemvntlihhceavlhl...rfnngmmvtcskdrsiavwdmtsateialrrvlvghraavnvv 343
                                     + gss   +++ +  tg+++  +    ++ + +     + +++v    +  + ++++  ++ i+  r    h a +  v
                       Y45F10D.7 162 VVGSSTGRMKIINFRTGKVIHEFQRSFDSRITIieqTTALDVVVVGLENGEVMLFNVKMDKIITSFR----HDAKITNV 236
                                     4566666666666666665555554444332220002333344444444555555554444444433....44544444 PP

  slmb-PA(SLIMB)_FBpp0083434-aln 344 df...dekyivsasgdrtikvwntsscefvrtlng.hkrgiaclqyr..drlvvsgssdntirlwdiecgac....lrv 412
                                      f    e  +v+a  + t+ vw+  + e++  ++g h   i cl +   + +++s s dn++rlw  ++       l  
                       Y45F10D.7 237 AFrddGESTMVTADKNGTMAVWDLEKQELIGKITGiHSDEINCLYFVpgEPIMLSASLDNSLRLWIFDSADGmpreLVR 315
                                     4421157889999999999999999999999999878889999998633679999999999999977765441122556 PP

  slmb-PA(SLIMB)_FBpp0083434-aln 413 legheelvrcirfdsk.rivsgaydgkikvwdlvaald 449
                                     legh +    i+f  k +++s   dg i+ +d+  +l 
                       Y45F10D.7 316 LEGHSKPCASIKFVGKdHVLSAGKDGSIRKYDVS-SLT 352
                                     8999999999999877468899999999999975.344 PP

  == domain 2    score: 4.0 bits;  conditional E-value: 0.13
  slmb-PA(SLIMB)_FBpp0083434-aln 256 svlclqyddkviisgssdstvrvwdvntgemvntlihh 293
                                       + +  d k ++    ds +rv+dv+t ++++ l+  
                       Y45F10D.7 591 NAMTFSSDGKWLLVADNDSYIRVFDVATSQLIDVLLFS 628
                                     5566777999999999****************999864 PP

>> H24G06.1b  CE29977	WBGene00019237	status:Partially_confirmed	UniProt:Q8WSM1	protein_id:CCD72429.1
   #    score  bias  c-Evalue  i-Evalue hmmfrom  hmm to    alifrom  ali to    envfrom  env to     acc
 ---   ------ ----- --------- --------- ------- -------    ------- -------    ------- -------    ----
   1 !   14.0   0.3   0.00012     0.019     246     390 ..     114     262 ..      95     287 .. 0.83
   2 ?    5.4   0.0     0.051       7.7     248     284 ..     379     423 ..     346     460 .. 0.68
   3 !   17.7   3.1   9.6e-06    0.0014     268     459 ..     540     753 ..     466     762 .. 0.64

  Alignments for each domain:
  == domain 1    score: 14.0 bits;  conditional E-value: 0.00012
  slmb-PA(SLIMB)_FBpp0083434-aln 246 cvkvltghtgsvlclqy..ddkviis..gssdstvrvwdvntgem..vntlihhceavlhlrfnngmmvtcskdrsiav 318
                                      v+ ++ ht s+  +++  dd ++is     d+ +  wd  tg+   v  l+  ++a l + f  +m vt+   +s+  
                       H24G06.1b 114 LVRSMQSHTVSITIVRFtpDDSTLISigCQHDAQIFTWDWRTGHDlgVGKLMSPVNA-LTISFDSSMCVTVG-SKSVKY 190
                                     5788999****99888766899988742457999*********86225567777666.899*********86.589*** PP

  slmb-PA(SLIMB)_FBpp0083434-aln 319 wdmtsateialrrvlvghraavnvvdfdekyivsasgdrtikvwntsscefvrtlnghkrgiaclqyrdrlv 390
                                     w +  a++ + +r  +  r+a+     + +++ +a  d t ++   +s   +  +ng k+  ++ q+++ +v
                       H24G06.1b 191 WFLPLASDGMNKRTGLTSRSAILADKRNVNFVDAAFCDSTNRMVTVTSSGEILEFNGNKKVSCVYQFKNFFV 262
                                     ***999999999999999**99888888889999999999987776666666689****9888889998766 PP

  == domain 2    score: 5.4 bits;  conditional E-value: 0.051
  slmb-PA(SLIMB)_FBpp0083434-aln 248 kvltghtgsvlclq.yddk.......viisgssdstvrvwdvntg 284
                                     +   ghtgsv c++ +          ++i+g sd t+r w+ n  
                       H24G06.1b 379 RASLGHTGSVNCIEpFPSSspclpigTLITGGSDGTIRFWNFNGD 423
                                     45579999999997322222222222689************9854 PP

  == domain 3    score: 17.7 bits;  conditional E-value: 9.6e-06
  slmb-PA(SLIMB)_FBpp0083434-aln 268 isgssdstvrvwdv..ntgemvn..tlihhceavlhlrf..nngm..mvtcskdrsiavwdmtsate..ialrrvlv.g 335
                                      sg  d  v v+     + ++v    l  h  a+  ++f  nng   + t + drs+ +w ++s ++    + rv +  
                       H24G06.1b 540 ASGGRDRFVHVFRRipYSSQFVHcaVLDGHQSAIKSIKFasNNGQlhLYTAASDRSLIIWKLSSFSDqhCEFTRVQMiS 618
                                     456666667666541124455541145568889988888444664236799***********98765115667775404 PP

  slmb-PA(SLIMB)_FBpp0083434-aln 336 hraavnvvdfdek..yivsasgdrtikvwntsscefvrtlnghkrgia........clqyrdrlvvsgssdntirlwdi 404
                                       +++  ++f ++    v a  dr ++ ++  + + vr ++g    +a         +++     +s  sd+ + + d+
                       H24G06.1b 619 VASSIGDMNFIKHvdLFVVAGHDRMLRQFDI-NGKTVREVKGTDDDVAhsgkilkvAIDHSGSYAISVCSDKFVYVTDL 696
                                     4444544555432114567899*****9986.5577888888766665222222224567778899999********** PP

  slmb-PA(SLIMB)_FBpp0083434-aln 405 ecgaclrvlegheelvrcirf..dskrivsgaydgkikvwdlvaaldvraaantlcl 459
                                      +g cl vl g         f  d k+++  + +g i +w+l   l  r ++ ++ l
                       H24G06.1b 697 RSGVCLAVLCGFGAPATDATFsdDFKNVIVTTSNGSIFIWQLAKNLTERMISAQVRL 753
                                     ***********998777666644789********************99998877654 PP

>> H24G06.1a  CE29976	WBGene00019237	status:Partially_confirmed	UniProt:Q9UAQ2	protein_id:CCD72428.1
   #    score  bias  c-Evalue  i-Evalue hmmfrom  hmm to    alifrom  ali to    envfrom  env to     acc
 ---   ------ ----- --------- --------- ------- -------    ------- -------    ------- -------    ----
   1 !   13.9   0.3   0.00013      0.02     246     390 ..     114     262 ..      95     287 .. 0.83
   2 ?    5.3   0.0     0.054       8.2     248     284 ..     379     423 ..     346     460 .. 0.68
   3 !   17.6   3.1   9.9e-06    0.0015     268     459 ..     540     753 ..     466     762 .. 0.64

  Alignments for each domain:
  == domain 1    score: 13.9 bits;  conditional E-value: 0.00013
  slmb-PA(SLIMB)_FBpp0083434-aln 246 cvkvltghtgsvlclqy..ddkviis..gssdstvrvwdvntgem..vntlihhceavlhlrfnngmmvtcskdrsiav 318
                                      v+ ++ ht s+  +++  dd ++is     d+ +  wd  tg+   v  l+  ++a l + f  +m vt+   +s+  
                       H24G06.1a 114 LVRSMQSHTVSITIVRFtpDDSTLISigCQHDAQIFTWDWRTGHDlgVGKLMSPVNA-LTISFDSSMCVTVG-SKSVKY 190
                                     5788999****99888766899988742457999*********86225567777666.899*********86.589*** PP

  slmb-PA(SLIMB)_FBpp0083434-aln 319 wdmtsateialrrvlvghraavnvvdfdekyivsasgdrtikvwntsscefvrtlnghkrgiaclqyrdrlv 390
                                     w +  a++ + +r  +  r+a+     + +++ +a  d t ++   +s   +  +ng k+  ++ q+++ +v
                       H24G06.1a 191 WFLPLASDGMNKRTGLTSRSAILADKRNVNFVDAAFCDSTNRMVTVTSSGEILEFNGNKKVSCVYQFKNFFV 262
                                     ***999999999999999**99888888889999999999987776666666689****9888889998766 PP

  == domain 2    score: 5.3 bits;  conditional E-value: 0.054
  slmb-PA(SLIMB)_FBpp0083434-aln 248 kvltghtgsvlclq.yddk.......viisgssdstvrvwdvntg 284
                                     +   ghtgsv c++ +          ++i+g sd t+r w+ n  
                       H24G06.1a 379 RASLGHTGSVNCIEpFPSSspclpigTLITGGSDGTIRFWNFNGD 423
                                     45579999999997322222222222689************9854 PP

  == domain 3    score: 17.6 bits;  conditional E-value: 9.9e-06
  slmb-PA(SLIMB)_FBpp0083434-aln 268 isgssdstvrvwdv..ntgemvn..tlihhceavlhlrf..nngm..mvtcskdrsiavwdmtsate..ialrrvlv.g 335
                                      sg  d  v v+     + ++v    l  h  a+  ++f  nng   + t + drs+ +w ++s ++    + rv +  
                       H24G06.1a 540 ASGGRDRFVHVFRRipYSSQFVHcaVLDGHQSAIKSIKFasNNGQlhLYTAASDRSLIIWKLSSFSDqhCEFTRVQMiS 618
                                     456666667666541124455541145568889988888444664236799***********98765115667775404 PP

  slmb-PA(SLIMB)_FBpp0083434-aln 336 hraavnvvdfdek..yivsasgdrtikvwntsscefvrtlnghkrgia........clqyrdrlvvsgssdntirlwdi 404
                                       +++  ++f ++    v a  dr ++ ++  + + vr ++g    +a         +++     +s  sd+ + + d+
                       H24G06.1a 619 VASSIGDMNFIKHvdLFVVAGHDRMLRQFDI-NGKTVREVKGTDDDVAhsgkilkvAIDHSGSYAISVCSDKFVYVTDL 696
                                     4444544555432114567899*****9986.5577888888766665222222224567778899999********** PP

  slmb-PA(SLIMB)_FBpp0083434-aln 405 ecgaclrvlegheelvrcirf..dskrivsgaydgkikvwdlvaaldvraaantlcl 459
                                      +g cl vl g         f  d k+++  + +g i +w+l   l  r ++ ++ l
                       H24G06.1a 697 RSGVCLAVLCGFGAPATDATFsdDFKNVIVTTSNGSIFIWQLAKNLTERMISAQVRL 753
                                     ***********998777666644789********************99998877654 PP

>> K07A1.11  CE11860	WBGene00004312	locus:rba-1	retinablastoma-binding protein RBAP46 like	status:Confirmed	UniProt:P909
   #    score  bias  c-Evalue  i-Evalue hmmfrom  hmm to    alifrom  ali to    envfrom  env to     acc
 ---   ------ ----- --------- --------- ------- -------    ------- -------    ------- -------    ----
   1 !   33.1   0.1   2.1e-10   3.1e-08     305     497 ..     185     401 ..     177     410 .. 0.70

  Alignments for each domain:
  == domain 1    score: 33.1 bits;  conditional E-value: 2.1e-10
  slmb-PA(SLIMB)_FBpp0083434-aln 305 gmmvtcskdrsiavwdmtsateialrrv....lvghraavnvvdfd..ekyiv.sasgdrtikvwntsscefvrtlngh 376
                                     g ++t   d  i+ wd+ +++ i+ + v    + gh +  + v f   ++++  s   dr +++w+  + +   t  gh
                        K07A1.11 185 GHLLTAGDDGMICHWDINANQTISGQIVpqskFKGHSSNAEDVSFHalHNFVFgSVGDDRKLNLWDLRQSKPQLTAVGH 263
                                     6788999999999999988877765544333378999999999997333555524555799999999999999999999 PP

  slmb-PA(SLIMB)_FBpp0083434-aln 377 krgiaclqyr...drlvvsgssdntirlwdie.cgaclrvlegheelvrcirfdsk...rivsgaydgkikvwdlvaal 448
                                        + c+ ++   + ++ +gs d+t+ lwd+  + + +  l+ h++ +  + f  +    + s   d ++ vwd+    
                        K07A1.11 264 TAEVNCITFNpfsEYILATGSVDKTVALWDMRnMRKKMYTLKHHNDEIFQVSFSPHyetVLASSGSDDRVIVWDISKIQ 342
                                     9999999864332788999999999999999625678999999999888888875411145677789999999999999 PP

  slmb-PA(SLIMB)_FBpp0083434-aln 449 dvraaant....l...clrtlvehtgrvfrlqfde...fqivssshddtiliwdflnls 497
                                     d+ +++ +    +   ++     htg+v  + ++    + i ss   +++ +w+  n  
                        K07A1.11 343 DPSSSSAAssdsVppeVIFIHAGHTGKVADFSWNPnrpWTICSSDEFNALQVWEVSNSL 401
                                     98765433111131112334456788887777653222678888888888888887765 PP

>> K06A5.8a  CE31354	WBGene00019434	status:Partially_confirmed	UniProt:Q95X65	protein_id:CCD68117.1
   #    score  bias  c-Evalue  i-Evalue hmmfrom  hmm to    alifrom  ali to    envfrom  env to     acc
 ---   ------ ----- --------- --------- ------- -------    ------- -------    ------- -------    ----
   1 !   30.8   0.2   9.9e-10   1.5e-07     216     370 ..     682     857 ..     670     869 .. 0.72

  Alignments for each domain:
  == domain 1    score: 30.8 bits;  conditional E-value: 9.9e-10
  slmb-PA(SLIMB)_FBpp0083434-aln 216 gvyclqydd..dkivsglrdntikiwdrstlqcv....kvltghtgsvlclqyddkvi......isg.ssdstvrvwdv 281
                                      vycl ++   d + +g  d+ti++   ++  c     + lt h g+v  l + +  i      +sg + +  + v d 
                        K06A5.8a 682 SVYCLSFNPngDLLATGSNDKTIRLMAFNEDSCRigaeMELTCHDGTVRDLIFIESSInrstilVSGgAGNCHLNVTDC 760
                                     59****9851156899*********988887774333389********99888654332222227761567889***** PP

  slmb-PA(SLIMB)_FBpp0083434-aln 282 ntgemvntlihhceavlhlrf...nngmmvtcskdrsiavwdmtsateialrr..vlvghraa.v..nvvdfdekyivs 352
                                     ntg++++++  h   +l l     + + +v+cs+d++i  wd+  +t + +        h a+ v    vd + k +vs
                        K06A5.8a 761 NTGQLIQSMKGHTAPILGLYTwsqAGNQFVSCSQDKTIRFWDLRQQTAVNVISpgSNKSHNASpVtsVCVDPNGKLLVS 839
                                     ****************9986422256789***************99998765411445566643311346777888888 PP

  slmb-PA(SLIMB)_FBpp0083434-aln 353 asgdrtikvwntsscefv 370
                                        d ++ +++     ++
                        K06A5.8a 840 GHEDASVALFDIGGNRIL 857
                                     888888777766655555 PP

>> W02D3.9  CE14434	WBGene00006773	locus:unc-37	transducin-like enhancer protein	status:Confirmed	UniProt:O02482	protein
   #    score  bias  c-Evalue  i-Evalue hmmfrom  hmm to    alifrom  ali to    envfrom  env to     acc
 ---   ------ ----- --------- --------- ------- -------    ------- -------    ------- -------    ----
   1 !   20.4   0.1   1.4e-06   0.00022     311     405 ..     393     488 ..     315     495 .. 0.76
   2 !    8.8   0.0    0.0048      0.73     373     440 ..     536     606 ..     510     612 .] 0.67

  Alignments for each domain:
  == domain 1    score: 20.4 bits;  conditional E-value: 1.4e-06
  slmb-PA(SLIMB)_FBpp0083434-aln 311 skdrsiavwdmtsateialrrvlvghraa.vnvvdfdekyivsasgdrtikvwntsscefvrtlnghkrgiaclqy.rd 387
                                         ++a+wd+t++t+          +a+    +  dek + ++  d  i +++  +   v tl gh+ g +cl+  +d
                         W02D3.9 393 GEASTVALWDLTTETKTLDLE--TDSQACyALAMSPDEKLLFACLADGNILIYDIHNKVKVGTLPGHQDGASCLDLsKD 469
                                     45567999**99888643222..2333330335678**************************************86355 PP

  slmb-PA(SLIMB)_FBpp0083434-aln 388 .rlvvsgssdntirlwdie 405
                                      + + sg  dn++r wd+ 
                         W02D3.9 470 gTKLWSGGLDNSVRCWDLA 488
                                     35678************85 PP

  == domain 2    score: 8.8 bits;  conditional E-value: 0.0048
  slmb-PA(SLIMB)_FBpp0083434-aln 373 lnghkrgiaclqyrd..rlvvsgssdntirlwdiecgaclrvlegheelvrc.irfdskrivsgaydgkik 440
                                     l+ h   +  l++    ++ +s   dn++  w   +ga l  l+    ++ c i fd   iv+g+ + k  
                         W02D3.9 536 LTQHESCVLSLKFAHsgKFFISTGKDNALNAWRTPYGASLFQLKENSSVLSCdISFDDSLIVTGSGEKKAT 606
                                     55666666666654322677888888888888888888887777777777776888888888887666654 PP

>> C33H5.6  CE46691	WBGene00016373	locus:swd-2.1	status:Confirmed	UniProt:Q18404	protein_id:CCD66586.1
   #    score  bias  c-Evalue  i-Evalue hmmfrom  hmm to    alifrom  ali to    envfrom  env to     acc
 ---   ------ ----- --------- --------- ------- -------    ------- -------    ------- -------    ----
   1 !   31.0   0.0   8.7e-10   1.3e-07     357     445 ..      49     142 ..      33     188 .. 0.81

  Alignments for each domain:
  == domain 1    score: 31.0 bits;  conditional E-value: 8.7e-10
  slmb-PA(SLIMB)_FBpp0083434-aln 357 rtikvwntsscefvrtlnghkrgiaclqyrdrl..vvsgssdntirlwdiecgaclrvlegheelvrcirf...dskri 430
                                       + v++       ++++ +k g+ cl+y d++  v sg  d tirl  ++  + +r ++gh   v  ir    d  + 
                         C33H5.6  49 DVVLVYDLRDGSKGKSIECKKYGVNCLEYLDTVkcVHSGPNDTTIRLLHLQKKSYVRYFDGHRMPVNFIRTnpkDREKF 127
                                     4566677777777788999***********9754489**************************9999999733366689 PP

  slmb-PA(SLIMB)_FBpp0083434-aln 431 vsgaydgkikvwdlv 445
                                     +s + dg i+++d +
                         C33H5.6 128 LSSSVDGEIRMFDTR 142
                                     **********99865 PP

>> T01C3.1  CE42358	WBGene00011318	locus:cdt-2	WD domain, G-beta repeats	status:Partially_confirmed	UniProt:Q22059	prote
   #    score  bias  c-Evalue  i-Evalue hmmfrom  hmm to    alifrom  ali to    envfrom  env to     acc
 ---   ------ ----- --------- --------- ------- -------    ------- -------    ------- -------    ----
   1 !   24.3   0.0   9.6e-08   1.4e-05     383     448 ..     102     173 ..      82     192 .. 0.77
   2 ?    3.0   0.0      0.26        40     254     282 ..     218     246 ..     205     253 .. 0.73
   3 ?    0.7   0.1       1.4   2.1e+02     211     282 ..     266     345 ..     250     352 .. 0.61

  Alignments for each domain:
  == domain 1    score: 24.3 bits;  conditional E-value: 9.6e-08
  slmb-PA(SLIMB)_FBpp0083434-aln 383 lqyrdrlvvsgssdntirlwdiecgaclr...vlegheelvrcirf...dskrivsgaydgkikvwdlvaal 448
                                     +  ++  +vs s d tir wd++  +  r   v+ ghe  vr i f   d +  v+g  d ++k+wd++ + 
                         T01C3.1 102 VPQKESQIVSISGDSTIRCWDLNQSTLDRksqVFFGHEGSVRSICFapdDPNVFVTGGRDFQVKIWDMRVST 173
                                     55678889999**********99988655444899*******99996655677899**********998764 PP

  == domain 2    score: 3.0 bits;  conditional E-value: 0.26
  slmb-PA(SLIMB)_FBpp0083434-aln 254 tgsvlclqyddkviisgssdstvrvwdvn 282
                                       svl l+  + +  s  +ds +rvwd+ 
                         T01C3.1 218 VTSVLFLDEHHVASASENADSGIRVWDIR 246
                                     46788887777777788889999999875 PP

  == domain 3    score: 0.7 bits;  conditional E-value: 1.4
  slmb-PA(SLIMB)_FBpp0083434-aln 211 senskgvyclqyd..ddkivsglrdntikiwdr..stlqcvkvltght.....gsvlclqyddkviisgssdstvrvwd 280
                                      ++s gv cl  d   +++ +   d +i  ++   +++  ++  tg t       v c      vi  gs ds   vwd
                         T01C3.1 266 NKKSYGVTCLTLDrfGNRLFASCTDSSIFEYSVpsESVSPINSYTGATihnfyTQVACSPV-SDVIACGSEDSRAVVWD 343
                                     4567788887777334777777778777666541133444444444441111122333333.35889999999999999 PP

  slmb-PA(SLIMB)_FBpp0083434-aln 281 vn 282
                                      +
                         T01C3.1 344 LQ 345
                                     75 PP

>> K06A5.8d  CE33139	WBGene00019434	status:Partially_confirmed	UniProt:Q8IA70	protein_id:CCD68119.1
   #    score  bias  c-Evalue  i-Evalue hmmfrom  hmm to    alifrom  ali to    envfrom  env to     acc
 ---   ------ ----- --------- --------- ------- -------    ------- -------    ------- -------    ----
   1 !   29.6   0.1   2.4e-09   3.6e-07     215     328 ..     415     544 ..     382     547 .. 0.78

  Alignments for each domain:
  == domain 1    score: 29.6 bits;  conditional E-value: 2.4e-09
  slmb-PA(SLIMB)_FBpp0083434-aln 215 kgvyclqydd..dkivsglrdntikiwdrstlqcv....kvltghtgsvlclqyddkvi......isg.ssdstvrvwd 280
                                       vycl ++   d + +g  d+ti++   ++  c     + lt h g+v  l + +  i      +sg + +  + v d
                        K06A5.8d 415 GSVYCLSFNPngDLLATGSNDKTIRLMAFNEDSCRigaeMELTCHDGTVRDLIFIESSInrstilVSGgAGNCHLNVTD 493
                                     359****9851156899*********988887774333389********99888654332222227761567889**** PP

  slmb-PA(SLIMB)_FBpp0083434-aln 281 vntgemvntlihhceavlhlrf...nngmmvtcskdrsiavwdmtsateia 328
                                      ntg++++++  h   +l l     + + +v+cs+d++i  wd+  +t + 
                        K06A5.8d 494 CNTGQLIQSMKGHTAPILGLYTwsqAGNQFVSCSQDKTIRFWDLRQQTAVN 544
                                     *****************9986422256789**************9998775 PP

>> Y54H5A.1  CE27292	WBGene00021899	status:Confirmed	UniProt:Q9N393	protein_id:CCD69848.1
   #    score  bias  c-Evalue  i-Evalue hmmfrom  hmm to    alifrom  ali to    envfrom  env to     acc
 ---   ------ ----- --------- --------- ------- -------    ------- -------    ------- -------    ----
   1 !   28.6   0.0   4.7e-09   7.1e-07     290     405 ..     271     398 ..     246     410 .. 0.61

  Alignments for each domain:
  == domain 1    score: 28.6 bits;  conditional E-value: 4.7e-09
  slmb-PA(SLIMB)_FBpp0083434-aln 290 lihhceavlhlrfn...ngmmvtcskdrsiavwdmts.ateialrrvlvghraavnvvdfd..ekyivsasgdrtikvw 362
                                     l  h ++v  l ++    g++ +cs d si +wd  s +++  +  v   h + vnv+ ++  e+ ivs   d  +k+w
                        Y54H5A.1 271 LTGHKKSVEDLAWSpteTGLLASCSADGSIKLWDTRSaPKDACVCTVQKAHESDVNVISWNrhENLIVSGGDDGELKIW 349
                                     4444444444444322256777777777777777665245666777777777777777664336677777777777777 PP

  slmb-PA(SLIMB)_FBpp0083434-aln 363 ntsscef...vrtlnghkrgiaclqyr....drlvvsgssdntirlwdie 405
                                     +  + +f   v  ++ h+  i+ ++++     +++ sg  d    +wdi 
                        Y54H5A.1 350 SLKTIQFgqpVALFKYHNSPITSVDWHphetTTFMASGEDD-QTTIWDIA 398
                                     77777773334445566666777666422112334444433.44567765 PP

>> F32H2.4  CE42808	WBGene00009341	locus:thoc-3	WD domain, G-beta repeat (3 domains)	status:Confirmed	UniProt:P91867	pro
   #    score  bias  c-Evalue  i-Evalue hmmfrom  hmm to    alifrom  ali to    envfrom  env to     acc
 ---   ------ ----- --------- --------- ------- -------    ------- -------    ------- -------    ----
   1 !   26.0   1.2   2.9e-08   4.4e-06     220     440 ..      44     276 ..      25     282 .. 0.77

  Alignments for each domain:
  == domain 1    score: 26.0 bits;  conditional E-value: 2.9e-08
  slmb-PA(SLIMB)_FBpp0083434-aln 220 lqydddkivsglrdntikiw..drstlqcvkvltghtgsv...lclqyddkviisgssdstvrvwdvntgemvntlihh 293
                                     ++ d  k+v g  d+ + +   d   l+   v   h+ sv    c + + +   s s+d  + vwd+   +    +   
                         F32H2.4  44 FNCDGTKLVCGAFDKKVSVAnvDGGRLRFSWVGSSHSSSVeqvACSEKQPNLFASASADRNICVWDIRQSKPTHRISNR 122
                                     456889999999999888761155678888899999988622267777778899**************99998888777 PP

  slmb-PA(SLIMB)_FBpp0083434-aln 294 cea.vlhlrfnngmmvtcskdrsiavwdmtsateialrrvlvghraavnvvdfdekyivsasgdr.tikvwntsscefv 370
                                     +    +    +++ ++   kd  i   d+   + +    +       +    + ++  v+ sg +  i  +   + e v
                         F32H2.4 123 VGNfFISWSPCDEYFIFLDKDNRINTVDIRNYQVVNSYEM-KTFSHELTFHPLSNHVFVAESGGKvEILKFAGGALEPV 200
                                     6541567788999***************998877765544.334444555667777777777665268889999***** PP

  slmb-PA(SLIMB)_FBpp0083434-aln 371 rtlnghkrgiaclqy...rd.rlvvsgssdntirlwdiecgaclrvlegheelvrcirfds..krivsgaydgkik 440
                                      +++ h   + cl     +d r +  g+sd +  lwd+e   c rv+  h+  +r + f    + + sg+ d  i 
                         F32H2.4 201 TSIQAHSHQVECLAVsisKDgRKLAVGASDASCSLWDLEELICERVIPRHDYGIRAVSFSCngQLLASGSEDHSID 276
                                     ************97533345478889********************************975114577888887775 PP

>> Y54F10AM.10  CE43667	WBGene00004314	locus:rbc-2	status:Partially_confirmed	UniProt:Q9BL05	protein_id:CCD73830.1
   #    score  bias  c-Evalue  i-Evalue hmmfrom  hmm to    alifrom  ali to    envfrom  env to     acc
 ---   ------ ----- --------- --------- ------- -------    ------- -------    ------- -------    ----
   1 ?    3.7   0.0      0.17        25     358     410 ..      50     108 ..      30     115 .. 0.48
   2 !   21.4   0.1   7.2e-07   0.00011     295     453 ..     392     568 ..     366     627 .. 0.77

  Alignments for each domain:
  == domain 1    score: 3.7 bits;  conditional E-value: 0.17
  slmb-PA(SLIMB)_FBpp0083434-aln 358 tikvwntsscefvrtl.nghkrgiaclqy.....rdrlvvsgssdntirlwdiecgacl 410
                                      i +w+ ++  + + l  gh + i+ +        ++  vs s+d  + lw+i+ g c+
                     Y54F10AM.10  50 HIIIWKLAEGLMPKQLmIGHSQKITAISQttntpTNTRFVSASADGRVCLWEIQDGRCI 108
                                     33344433333333221344444433322011112334566666666666666666665 PP

  == domain 2    score: 21.4 bits;  conditional E-value: 7.2e-07
  slmb-PA(SLIMB)_FBpp0083434-aln 295 eavlhlrfnngmmvtcskdrsiavwdmtsateialrrvlvghraavnvv........dfdekyivsasgdrtikvwnts 365
                                     +  l l  ++g++v      ++a   +  ++e a  r+l gh aav  +         +d +y vs s d ++ vwn +
                     Y54F10AM.10 392 QGKLFLGRSDGVIVMTYACETLARQWLRVPAERATSRILTGHDAAVRSMfypfehdtRYDPQYFVSGSDDFSVIVWNIN 470
                                     556777777888888777788888778899999*************8753333332247899***************99 PP

  slmb-PA(SLIMB)_FBpp0083434-aln 366 scefvrtlnghkrgi........aclqyrdrlvvsgssdntirlwdiecgaclrvlegheelvrcir...fdskrivsg 433
                                     s   +  ++ h   +         c +   + + s ++dnti l +i   +c+ +   h   +  ++   +d   +v  
                     Y54F10AM.10 471 SGTRIHRFTVHGGPVksfmlppsNCSKQVTKCIASLAADNTIALLNIRDSKCMLLASRHPFPIIQVKwrpLDDFMLVK- 548
                                     988887666664433111233336888899999*********************999998755555411256666665. PP

  slmb-PA(SLIMB)_FBpp0083434-aln 434 aydgkikvwdlvaaldvraa 453
                                       dg + vw++ +a   r a
                     Y54F10AM.10 549 LADGSVYVWQMETANLDRIA 568
                                     559*******9876444444 PP

>> T09F5.12  CE44595	WBGene00014836	status:Partially_confirmed	UniProt:D3YT84	protein_id:CBK19470.1
   #    score  bias  c-Evalue  i-Evalue hmmfrom  hmm to    alifrom  ali to    envfrom  env to     acc
 ---   ------ ----- --------- --------- ------- -------    ------- -------    ------- -------    ----
   1 !   25.8   0.3   3.4e-08   5.2e-06     353     418 ..     149     213 ..     143     226 .. 0.93

  Alignments for each domain:
  == domain 1    score: 25.8 bits;  conditional E-value: 3.4e-08
  slmb-PA(SLIMB)_FBpp0083434-aln 353 asgdrtikvwntsscefvrtlnghkrgiac.lqyrdrlvvsgssdntirlwdiecgaclrvleghee 418
                                      s drtik w+   c  ++t +g  +gi+c l  r+ l++   sd   r wd    a ++ l+g + 
                        T09F5.12 149 RSTDRTIKKWKNGVC--LKTYTGSTKGICCgLVLRNELIMCSPSDGVKRCWDTTKDAPIKFLNGRKT 213
                                     589**********99..89***********8899****************************99865 PP

>> Y39G10AR.9a  CE28982	WBGene00021467	status:Confirmed	protein_id:CCD69907.1
   #    score  bias  c-Evalue  i-Evalue hmmfrom  hmm to    alifrom  ali to    envfrom  env to     acc
 ---   ------ ----- --------- --------- ------- -------    ------- -------    ------- -------    ----
   1 !   20.1   0.1   1.8e-06   0.00027     358     447 ..     134     227 ..     107     257 .. 0.64
   2 ?    4.3   0.0      0.11        16     227     279 ..     295     347 ..     280     399 .. 0.59

  Alignments for each domain:
  == domain 1    score: 20.1 bits;  conditional E-value: 1.8e-06
  slmb-PA(SLIMB)_FBpp0083434-aln 358 tikvwntsscefvrtlnghkrgi.aclqyrdrlvv.sgssdntirlwdiecgaclrvlegheelvrc..irfdskrivs 432
                                      + + n+ + e +  l+gh   i  c+ +   lvv  g  d +ir+w ++     + + gh + v    i    ++ +s
                     Y39G10AR.9a 134 KLIIANSRTAETLTELTGHTMDIyRCMYFPSGLVViGGGMDMAIRVWAVDKVPAQKTFVGHTKAVTGfgIIGVGREFLS 212
                                     3445566666666666666666633666655555413455666666666666666666666666654113334556666 PP

  slmb-PA(SLIMB)_FBpp0083434-aln 433 gaydgkikvwdlvaa 447
                                      + dg ++ w  + a
                     Y39G10AR.9a 213 CSNDGTVRFWSCKNA 227
                                     666666666666554 PP

  == domain 2    score: 4.3 bits;  conditional E-value: 0.11
  slmb-PA(SLIMB)_FBpp0083434-aln 227 ivsglrdntikiwdrstlqcvkvltghtgsvlclqyddkviisgssdstvrvw 279
                                     +  g+ d  +  ++ s+ + +  ++ + gsv cl+y  + +i+  +   v  +
                     Y39G10AR.9a 295 VFVGFEDGHVAAYNVSDRRLIGEIVTKKGSVTCLKYYCNRLIASFTTGNVLAF 347
                                     55788888888999999999999999999999999875555555444444433 PP

>> R01H10.3d  CE30352	WBGene00000768	locus:cor-1	Coronin (beta transducin)	status:Confirmed	UniProt:Q21624	protein_id:CA
   #    score  bias  c-Evalue  i-Evalue hmmfrom  hmm to    alifrom  ali to    envfrom  env to     acc
 ---   ------ ----- --------- --------- ------- -------    ------- -------    ------- -------    ----
   1 !   25.6   0.0   3.8e-08   5.7e-06     294     435 ..      82     234 ..      74     311 .. 0.78

  Alignments for each domain:
  == domain 1    score: 25.6 bits;  conditional E-value: 3.8e-08
  slmb-PA(SLIMB)_FBpp0083434-aln 294 ceavlhlrfnngmmvtcskdrsiavwdmts...ateialrrv.lvghraavnvvdfd...ekyivsasgdrtikvwnts 365
                                     c  v    fn++++ +cs d +  vw +     + +++   v l gh+  vn + +    ++ +++a g+  + +wn  
                       R01H10.3d  82 CLEVAWSPFNDNVIASCSEDTTCKVWVIPDrglNRNLSEPAVeLTGHQKRVNTIAWHpvaNNVLLTAGGENVMFMWNVG 160
                                     5566677799999999999999999966541114555555554889999999998643337889999999999999999 PP

  slmb-PA(SLIMB)_FBpp0083434-aln 366 scefvrtlnghkrgiaclqyr..drlvvsgssdntirlwdiecgaclrvlegheel..vrcirfdskrivsgay 435
                                     + e +  ++gh   i  ++++      v+   d+ ir+ d  +g ++    ghe +   r i      i+s  +
                       R01H10.3d 161 TGEALLEISGHPDQIWSINFNfdGSQFVTTCKDKKIRILDSHTGEVVHEGMGHEGVkpQRAIFVKDGLILSTGF 234
                                     99999999999999988765421678899999999999999999999999999876224666666666666555 PP

>> Y39G10AR.9b  CE45029	WBGene00021467	status:Partially_confirmed	protein_id:CCD69922.1
   #    score  bias  c-Evalue  i-Evalue hmmfrom  hmm to    alifrom  ali to    envfrom  env to     acc
 ---   ------ ----- --------- --------- ------- -------    ------- -------    ------- -------    ----
   1 !   19.9   0.1     2e-06    0.0003     359     447 ..     153     245 ..     126     274 .. 0.63
   2 ?    4.2   0.0      0.12        18     227     279 ..     313     365 ..     298     417 .. 0.59

  Alignments for each domain:
  == domain 1    score: 19.9 bits;  conditional E-value: 2e-06
  slmb-PA(SLIMB)_FBpp0083434-aln 359 ikvwntsscefvrtlnghkrgi.aclqyrdrlvv.sgssdntirlwdiecgaclrvlegheelvrc..irfdskrivsg 433
                                     + + n+ + e +  l+gh   i  c+ +   lvv  g  d +ir+w ++     + + gh + v    i    ++ +s 
                     Y39G10AR.9b 153 LIIANSRTAETLTELTGHTMDIyRCMYFPSGLVViGGGMDMAIRVWAVDKVPAQKTFVGHTKAVTGfgIIGVGREFLSC 231
                                     4455666666666666666666336666555554134456666666666666666666666666541133345566666 PP

  slmb-PA(SLIMB)_FBpp0083434-aln 434 aydgkikvwdlvaa 447
                                     + dg ++ w  + a
                     Y39G10AR.9b 232 SNDGTVRFWSCKNA 245
                                     66666666665554 PP

  == domain 2    score: 4.2 bits;  conditional E-value: 0.12
  slmb-PA(SLIMB)_FBpp0083434-aln 227 ivsglrdntikiwdrstlqcvkvltghtgsvlclqyddkviisgssdstvrvw 279
                                     +  g+ d  +  ++ s+ + +  ++ + gsv cl+y  + +i+  +   v  +
                     Y39G10AR.9b 313 VFVGFEDGHVAAYNVSDRRLIGEIVTKKGSVTCLKYYCNRLIASFTTGNVLAF 365
                                     55788888888999999999999999999999999875555555444444433 PP

>> R01H10.3b  CE30350	WBGene00000768	locus:cor-1	Coronin (beta transducin)	status:Confirmed	UniProt:Q21624	protein_id:CA
   #    score  bias  c-Evalue  i-Evalue hmmfrom  hmm to    alifrom  ali to    envfrom  env to     acc
 ---   ------ ----- --------- --------- ------- -------    ------- -------    ------- -------    ----
   1 !   25.2   0.0   5.1e-08   7.6e-06     294     434 ..      82     233 ..      74     272 .. 0.74

  Alignments for each domain:
  == domain 1    score: 25.2 bits;  conditional E-value: 5.1e-08
  slmb-PA(SLIMB)_FBpp0083434-aln 294 ceavlhlrfnngmmvtcskdrsiavwdmts...ateialrrv.lvghraavnvvdfd...ekyivsasgdrtikvwnts 365
                                     c  v    fn++++ +cs d +  vw +     + +++   v l gh+  vn + +    ++ +++a g+  + +wn  
                       R01H10.3b  82 CLEVAWSPFNDNVIASCSEDTTCKVWVIPDrglNRNLSEPAVeLTGHQKRVNTIAWHpvaNNVLLTAGGENVMFMWNVG 160
                                     5566677799999999999999999966541114455555554889999999998643337888999999999999999 PP

  slmb-PA(SLIMB)_FBpp0083434-aln 366 scefvrtlnghkrgiaclqyr..drlvvsgssdntirlwdiecgaclrvlegheel..vrcirfdskrivsga 434
                                     + e +  ++gh   i  ++++      v+   d+ ir+ d  +g ++    ghe +   r i      i+s  
                       R01H10.3b 161 TGEALLEISGHPDQIWSINFNfdGSQFVTTCKDKKIRILDSHTGEVVHEGMGHEGVkpQRAIFVKDGLILSTG 233
                                     9999999999999998876542167889999999999999999999999999987622366666665666555 PP

>> R01H10.3a  CE00590	WBGene00000768	locus:cor-1	Coronin (beta transducin)	status:Confirmed	UniProt:Q21624	protein_id:CA
   #    score  bias  c-Evalue  i-Evalue hmmfrom  hmm to    alifrom  ali to    envfrom  env to     acc
 ---   ------ ----- --------- --------- ------- -------    ------- -------    ------- -------    ----
   1 !   24.9   0.0   6.4e-08   9.7e-06     294     434 ..      82     233 ..      74     269 .. 0.73

  Alignments for each domain:
  == domain 1    score: 24.9 bits;  conditional E-value: 6.4e-08
  slmb-PA(SLIMB)_FBpp0083434-aln 294 ceavlhlrfnngmmvtcskdrsiavwdmts...ateialrrv.lvghraavnvvdfd...ekyivsasgdrtikvwnts 365
                                     c  v    fn++++ +cs d +  vw +     + +++   v l gh+  vn + +    ++ +++a g+  + +wn  
                       R01H10.3a  82 CLEVAWSPFNDNVIASCSEDTTCKVWVIPDrglNRNLSEPAVeLTGHQKRVNTIAWHpvaNNVLLTAGGENVMFMWNVG 160
                                     5566667799999999999999999966541114455555554889999999998643327888999999999999999 PP

  slmb-PA(SLIMB)_FBpp0083434-aln 366 scefvrtlnghkrgiaclqyr..drlvvsgssdntirlwdiecgaclrvlegheel..vrcirfdskrivsga 434
                                     + e +  ++gh   i  ++++      v+   d+ ir+ d  +g ++    ghe +   r i      i+s  
                       R01H10.3a 161 TGEALLEISGHPDQIWSINFNfdGSQFVTTCKDKKIRILDSHTGEVVHEGMGHEGVkpQRAIFVKDGLILSTG 233
                                     9999999999999998876542167889999999999999999999999999987622366666555565555 PP

>> R01H10.3c  CE30351	WBGene00000768	locus:cor-1	Coronin (beta transducin)	status:Confirmed	UniProt:Q21624	protein_id:CA
   #    score  bias  c-Evalue  i-Evalue hmmfrom  hmm to    alifrom  ali to    envfrom  env to     acc
 ---   ------ ----- --------- --------- ------- -------    ------- -------    ------- -------    ----
   1 !   24.8   0.0   6.5e-08   9.8e-06     294     434 ..      82     233 ..      74     269 .. 0.73

  Alignments for each domain:
  == domain 1    score: 24.8 bits;  conditional E-value: 6.5e-08
  slmb-PA(SLIMB)_FBpp0083434-aln 294 ceavlhlrfnngmmvtcskdrsiavwdmts...ateialrrv.lvghraavnvvdfd...ekyivsasgdrtikvwnts 365
                                     c  v    fn++++ +cs d +  vw +     + +++   v l gh+  vn + +    ++ +++a g+  + +wn  
                       R01H10.3c  82 CLEVAWSPFNDNVIASCSEDTTCKVWVIPDrglNRNLSEPAVeLTGHQKRVNTIAWHpvaNNVLLTAGGENVMFMWNVG 160
                                     5566667799999999999999999966541114455555554889999999998643327888999999999999999 PP

  slmb-PA(SLIMB)_FBpp0083434-aln 366 scefvrtlnghkrgiaclqyr..drlvvsgssdntirlwdiecgaclrvlegheel..vrcirfdskrivsga 434
                                     + e +  ++gh   i  ++++      v+   d+ ir+ d  +g ++    ghe +   r i      i+s  
                       R01H10.3c 161 TGEALLEISGHPDQIWSINFNfdGSQFVTTCKDKKIRILDSHTGEVVHEGMGHEGVkpQRAIFVKDGLILSTG 233
                                     9999999999999998876542167889999999999999999999999999987622366666555565555 PP

>> Y54G9A.6  CE19233	WBGene00013209	locus:bub-3	WD domain, G-beta repeat (2 domains)	status:Confirmed	UniProt:Q9XWH0	pro
   #    score  bias  c-Evalue  i-Evalue hmmfrom  hmm to    alifrom  ali to    envfrom  env to     acc
 ---   ------ ----- --------- --------- ------- -------    ------- -------    ------- -------    ----
   1 !   23.0   0.0   2.4e-07   3.6e-05     382     446 ..      75     140 ..      34     168 .. 0.78

  Alignments for each domain:
  == domain 1    score: 23.0 bits;  conditional E-value: 2.4e-07
  slmb-PA(SLIMB)_FBpp0083434-aln 382 clqyrdrlvvsgssdntirlwdiecgaclrvlegheelvrcirfd..skrivsgaydgkikvwdlva 446
                                     c       v  g  d  ++l die+g+  + l  h   vrc+ f+  s  ivsg +d  +k+wd ++
                        Y54G9A.6  75 CTFAGYNKVAFGGVDHNVKLADIETGNGTQ-LGSHALAVRCMEFNpmSSLIVSGGWDSSVKLWDARS 140
                                     55555566888999*************986.789**********855778**************864 PP

>> Y74C10AR.1  CE30325	WBGene00001232	locus:eif-3.I	status:Confirmed	UniProt:Q965S8	protein_id:CCD73538.1
   #    score  bias  c-Evalue  i-Evalue hmmfrom  hmm to    alifrom  ali to    envfrom  env to     acc
 ---   ------ ----- --------- --------- ------- -------    ------- -------    ------- -------    ----
   1 !   23.1   0.1   2.2e-07   3.3e-05     293     382 ..       9      99 ..       4     134 .. 0.70
   2 ?   -1.8   0.0       7.6   1.2e+03     227     249 ..     205     227 ..     187     274 .. 0.54

  Alignments for each domain:
  == domain 1    score: 23.1 bits;  conditional E-value: 2.2e-07
  slmb-PA(SLIMB)_FBpp0083434-aln 293 hceavlhlrfnn..gmmvtcskdrsiavwdmtsateialrrvlvghraavnvvd..fdekyivsasgdrtikvwntssc 367
                                     h  a+  +rfn   ++  +c+kd+  +vw       i       gh  av  +d  +d    v+asgd t+k+w++   
                      Y74C10AR.1   9 HERALTRVRFNRegDLTFSCAKDKKPCVWYTENGERIGS---YDGHNGAVWDIDvsWDTTKCVTASGDLTVKIWDAELG 84 
                                     666777888876224666788888888887777776664...5688888876553368888888888888888888888 PP

  slmb-PA(SLIMB)_FBpp0083434-aln 368 efvrtlnghkrgiac 382
                                     + + t+n +    +c
                      Y74C10AR.1  85 NCLYTINHQTPMKSC 99 
                                     888888766555555 PP

  == domain 2    score: -1.8 bits;  conditional E-value: 7.6
  slmb-PA(SLIMB)_FBpp0083434-aln 227 ivsglrdntikiwdrstlqcvkv 249
                                     ++s  rd+t  + d ++l+ +k 
                      Y74C10AR.1 205 LISASRDKTAALLDVNDLKKLKQ 227
                                     33333444444444443333333 PP

>> D2013.8b  CE37819	WBGene00004744	locus:scp-1	status:Confirmed	UniProt:Q5FC80	protein_id:CAI46561.1
   #    score  bias  c-Evalue  i-Evalue hmmfrom  hmm to    alifrom  ali to    envfrom  env to     acc
 ---   ------ ----- --------- --------- ------- -------    ------- -------    ------- -------    ----
   1 ?    0.9   0.0       1.2   1.8e+02     332     367 ..      65     103 ..      41     117 .. 0.62
   2 !   24.3   1.6   9.7e-08   1.5e-05     270     408 ..     195     333 ..     125     343 .. 0.67
   3 ?    2.4   0.4      0.42        63     254     316 ..     354     414 ..     348     419 .. 0.78

  Alignments for each domain:
  == domain 1    score: 0.9 bits;  conditional E-value: 1.2
  slmb-PA(SLIMB)_FBpp0083434-aln 332 vlvghraavnvvdfd...ekyivsasgdrtikvwntssc 367
                                     v  ghr  ++ v +d       vs+  +  + vwnt + 
                        D2013.8b  65 VYQGHRFPIESVAIDpedTSTFVSCCQEGVVYVWNTQTG 103
                                     445555555544443111334555555555555555543 PP

  == domain 2    score: 24.3 bits;  conditional E-value: 9.7e-08
  slmb-PA(SLIMB)_FBpp0083434-aln 270 gssdstvrvwdvntgemvntlihhceavlhlrfnngmmvtcskdrsiavwdmts.ateialrrvlvghraavnvvdfde 347
                                       +d t+rv +    e+++++  h + v  + + ++ ++t s drsi +w+ +  + +i +  v++ h + v  +  de
                        D2013.8b 195 DRTDGTIRVRK---IELLKSVRAHQKPVCRIAIWKSQLITSSFDRSIKMWNWAEnPEQIDISNVFLAHNSPVVNLAVDE 270
                                     34566666655...478999999****************************98615679**********9877666666 PP

  slmb-PA(SLIMB)_FBpp0083434-aln 348 k..yivsasgdrtikvwntsscefvrtlnghkr.giaclqyrdrlv.vsgssdntirlwdiecga 408
                                         + s+  +  i  wn ++ e++rt +             d l+   gss   + +w++e g+
                        D2013.8b 271 AtsIMYSSCEEGVICWWNLNTGELIRTNDNNYTwAFQLATSSDYLLgFYGSS--QLYMWNVENGQ 333
                                     41145566677889999**********8665540444444556554144555..57889999886 PP

  == domain 3    score: 2.4 bits;  conditional E-value: 0.42
  slmb-PA(SLIMB)_FBpp0083434-aln 254 tgsvlclqyddkviisgssdstvrvwdvntgemvntlihhceavlhlrfnngmmvtcskdrsi 316
                                      gs  ++ +dd+v  + ssds v  wd +  +++  + +    +  +r n +  v c  d s+
                        D2013.8b 354 VGSSGVVSFDDQVAATTSSDS-VTFWDLKHRAIIGKV-KLNGKISSMRKNTSHSVLCGVDNSM 414
                                     47777889**********998.789**9998887654.4455677788888888888877775 PP

>> Y73E7A.9  CE38757	WBGene00044440	locus:adpr-1	status:Predicted	UniProt:Q4W5Q8	protein_id:CCD73533.1
   #    score  bias  c-Evalue  i-Evalue hmmfrom  hmm to    alifrom  ali to    envfrom  env to     acc
 ---   ------ ----- --------- --------- ------- -------    ------- -------    ------- -------    ----
   1 !   22.9   0.4   2.5e-07   3.8e-05     245     348 ..      32     138 ..      25     206 .. 0.48
   2 ?   -1.0   0.0       4.4   6.7e+02     473     492 ..     489     508 ..     450     516 .. 0.62

  Alignments for each domain:
  == domain 1    score: 22.9 bits;  conditional E-value: 2.5e-07
  slmb-PA(SLIMB)_FBpp0083434-aln 245 qcvkvltghtgsvlclqyddk..viisgssdstvrvwdvntgemvntlihhceavlhlrfnng....mmvtcskdrsia 317
                                     +  ++l gh+g v  l++++    + sgs d  v++w+    e+ n +  h   v+ + f ++     +vt + dr +a
                        Y73E7A.9  32 ESFHMLEGHSGCVNTLRWNKTgaLLASGSDDRNVKIWKS-GREIHNLVTGHEGNVFAVEFLQNsgdqKLVTGAADRVVA 109
                                     555556666666666655543113445666666666653.234444444454445444443211111456666666666 PP

  slmb-PA(SLIMB)_FBpp0083434-aln 318 vwdmtsateialrrvlvghraavnvvdfdek 348
                                     + d+ ++t    +  l g    +  v+ d  
                        Y73E7A.9 110 LHDIEASTC--KKWELDGRVKRICTVEHDPT 138
                                     666554442..33345555555555555544 PP

  == domain 2    score: -1.0 bits;  conditional E-value: 4.4
  slmb-PA(SLIMB)_FBpp0083434-aln 473 qfdefqivssshddtiliwd 492
                                       d+f i ++  dd il+w+
                        Y73E7A.9 489 HPDQFMIATAGIDDDILLWQ 508
                                     34667777777777777775 PP

>> T01E8.4  CE02308	WBGene00003177	locus:mec-15	WD domain, G-beta repeats	status:Confirmed	UniProt:Q22071	protein_id:CAA
   #    score  bias  c-Evalue  i-Evalue hmmfrom  hmm to    alifrom  ali to    envfrom  env to     acc
 ---   ------ ----- --------- --------- ------- -------    ------- -------    ------- -------    ----
   1 ?   -0.5   0.0       3.1   4.7e+02     109     146 ..      21      61 ..      12      65 .. 0.77
   2 !   18.2   1.6   6.6e-06     0.001     242     445 ..      91     313 ..      85     339 .. 0.71

  Alignments for each domain:
  == domain 1    score: -0.5 bits;  conditional E-value: 3.1
  slmb-PA(SLIMB)_FBpp0083434-aln 109 lsyldaesla.aaelvckewsrvisegmlwkkli..erkvr 146
                                     ++yl    l+ +  lvc+ ++ ++ +  +w + i  e+kvr
                         T01E8.4  21 FTYLPQRQLItEIPLVCRRFNTILNDDKFWSRRIrtEQKVR 61 
                                     678877666515689***************98874456666 PP

  == domain 2    score: 18.2 bits;  conditional E-value: 6.6e-06
  slmb-PA(SLIMB)_FBpp0083434-aln 242 stlqcvkvltghtg...svlclqyddk.viisgssdstvrvwdvn...tgemv..n..tlih....hceavlhlrf..n 303
                                      + q v +  gh+    sv+ ++ ++k   +sgs d t+r+w ++    ge    n  t+ +    h   +  +    +
                         T01E8.4  91 WETQTVITAPGHSAtvdSVMLFENNNKqFCLSGSRDRTIRLWSIEnarNGEDTeqNpwTVAKddtaHSGWIWNMAQesT 169
                                     4455566666775411266666666652679***********8751224554311322333211113333433332113 PP

  slmb-PA(SLIMB)_FBpp0083434-aln 304 ngmmvtcskdrsiavwdmtsatei.alrrvlvghraavnvvdfdekyivsasgdrtikvwntsscefvrtlnghkrgia 381
                                      + + t s d ++  w +t +  +  l  v vg  a       +e+ +v ++  + + v ++ + + v   + hkr + 
                         T01E8.4 170 STNFYTTSWDSTVKSWHITDNGALqNLNSVNVGSAAQCISCSGNENEVVCTTFAKRVAVIDSRTFQVVADHKLHKRAVI 248
                                     4457899************998873699********99999************************************99 PP

  slmb-PA(SLIMB)_FBpp0083434-aln 382 clqyr.drlvvsgssdntirlwdiecgaclrvle.gheelvrcirfdskrivsgaydgkikvwdlv 445
                                      l  + d++  sg  d  + + d    +   ++e        c+ ++ +++++ + dgk+k++d +
                         T01E8.4 249 ALAVQgDKIFTSG-EDRLMMMVDRRNFSKPVLFEySPTAYKSCLSLQCNQLLTSTSDGKVKLYDAN 313
                                     9988725555555.6777888887665555555514567788********************9975 PP

>> Y48B6A.1  CE22116	WBGene00012978	status:Confirmed	UniProt:Q9U2A9	protein_id:CAB54439.1
   #    score  bias  c-Evalue  i-Evalue hmmfrom  hmm to    alifrom  ali to    envfrom  env to     acc
 ---   ------ ----- --------- --------- ------- -------    ------- -------    ------- -------    ----
   1 !   19.1   0.0   3.6e-06   0.00054     364     439 ..     334     411 ..     328     428 .. 0.83
   2 ?    1.2   0.0      0.92   1.4e+02     272     363 ..     524     617 ..     482     632 .. 0.70

  Alignments for each domain:
  == domain 1    score: 19.1 bits;  conditional E-value: 3.6e-06
  slmb-PA(SLIMB)_FBpp0083434-aln 364 tsscefvrtlnghkrgiaclqyrdrlvvsgssdntirlwdiecgaclrvlegheel..vrcirfdskrivsgaydgki 439
                                     t+   ++r  +g+ r i++   r  l+ sg  d t+r+w i +g c++ ++   e+  v       + +++ ay+gk 
                        Y48B6A.1 334 TTLAFYMRGHTGQVRAITVEPERGELLASGGEDGTVRIWMIATGRCIKTFQMDGEVtsVSFSPVADRTLLAVAYEGKY 411
                                     5566789999**************************************987666641144445567888999999984 PP

  == domain 2    score: 1.2 bits;  conditional E-value: 0.92
  slmb-PA(SLIMB)_FBpp0083434-aln 272 sdstvrvwdvntgemvntlihhceavlhlrf..nngmmvtcskdrsiavwdmtsateialrrvlvghraavnvvdfdek 348
                                     +   vr +d +   +v+ li  c+ +  +    n + +     dr  +  d+   ++    + l  h aav  v + +k
                        Y48B6A.1 524 TKIHVREYDLARCVLVKKLITGCKHISTMATdaNGENLFLGGLDRRFCWMDLQMGNK--PWKKLKHHTAAVRSVAYHKK 600
                                     455688888888889999999888876664321444566778888888777766554..456688999**********9 PP

  slmb-PA(SLIMB)_FBpp0083434-aln 349 y..ivsasgdrtikvwn 363
                                     y  + + s d t  v+ 
                        Y48B6A.1 601 YplLATVSDDGTAMVYY 617
                                     94344567788877765 PP

>> C17H12.1  CE16862	WBGene00015927	locus:dyci-1	status:Confirmed	UniProt:O45087	protein_id:CCD64991.1
   #    score  bias  c-Evalue  i-Evalue hmmfrom  hmm to    alifrom  ali to    envfrom  env to     acc
 ---   ------ ----- --------- --------- ------- -------    ------- -------    ------- -------    ----
   1 ?    6.9   0.0     0.018       2.8     275     363 ..     315     415 ..     274     436 .. 0.62
   2 !   13.2   0.0   0.00022     0.033     336     449 ..     492     614 ..     484     625 .. 0.76

  Alignments for each domain:
  == domain 1    score: 6.9 bits;  conditional E-value: 0.018
  slmb-PA(SLIMB)_FBpp0083434-aln 275 tvrvwdvntgemvntlihhce....avlhlrfnngmmvtcskdrsiavwdmtsa.teialrrvlvg...hraav...nv 342
                                      + vw++++  m   +i +c+    +v   rf   ++++      i+vwd   +  ++ + r  +    h  +v    v
                        C17H12.1 315 VIVVWNTKSKRMTAEFIVYCQseiqSVAFARFHAHLLLAGCESGQICVWDNRLTsRKLPINRSPLTtqaHTYTVsclAV 393
                                     5678888888888888888862222477788888888888888888888854320334444433220113322211133 PP

  slmb-PA(SLIMB)_FBpp0083434-aln 343 vdf.dekyivsasgdrtikvwn 363
                                     v   + +  vs s d  i  wn
                        C17H12.1 394 VGTkNAHNFVSLSRDGRICSWN 415
                                     3331233455666665555555 PP

  == domain 2    score: 13.2 bits;  conditional E-value: 0.00022
  slmb-PA(SLIMB)_FBpp0083434-aln 336 hraavnvvdfdekyivsasgdrtikvwntsscefvrtlnghkr...giaclqyrdrlvvsgssdntirlwdie...cga 408
                                     hr a  vvdf + +i s+s d t+k+w+t   ++  +++ h      +a    +  +  s  +d  i +w+++    g 
                        C17H12.1 492 HR-ASGVVDFSHLFI-SSSHDWTVKLWSTKDANLKFSFESHPDlvlDVAWSPVHPAVFASIDADGNIFVWNLNedvEGP 568
                                     55.5689***98776.7799***************9****987212455566677888999999******886233477 PP

  slmb-PA(SLIMB)_FBpp0083434-aln 409 clrvleghe.elvrcirf....dskrivsgaydgkikvwdlvaald 449
                                     + r+  g e e v   r+    d k++  g  +g+++++d++ +l 
                        C17H12.1 569 VARLRAGAEgESVYMNRLiwspDGKHVFVGDDEGRVHMYDVRESLY 614
                                     788877766455544443333599***************9988775 PP

>> F54E4.1  CE46646	WBGene00004313	locus:rbc-1	Drosophila protein X like	status:Partially_confirmed	UniProt:D6R8W9	prote
   #    score  bias  c-Evalue  i-Evalue hmmfrom  hmm to    alifrom  ali to    envfrom  env to     acc
 ---   ------ ----- --------- --------- ------- -------    ------- -------    ------- -------    ----
   1 !   20.7   0.2   1.2e-06   0.00017     267     446 ..    2746    2945 ..    2702    2950 .. 0.75

  Alignments for each domain:
  == domain 1    score: 20.7 bits;  conditional E-value: 1.2e-06
  slmb-PA(SLIMB)_FBpp0083434-aln  267 iisgssdstvrvwdvntgemvntli..hhceavlhlrf..nngmmvtcskdrsiavwdmtsateial....rrvlvg 335 
                                       ++gssd +++vw+  + + v t     +   v ++ f  n + + ++  d  +++w+ + ate +     +r    
                         F54E4.1 2746 YVTGSSDGSIKVWKWGAKDTVYTARvaGQHAKVSKIAFscNGNKFAAVDGDGMLCLWQASQATEQKKpffsQRCHNK 2822
                                      589***********999999988531223334666666314456778889999*****9999997641111333333 PP

  slmb-PA(SLIMB)_FBpp0083434-aln  336 hraavnvvdfdekyiv...sasgdrtikvwnt...sscefvrtlnghkrgiaclqy..rdrlvvsgssdntirlwdi 404 
                                        + v  +      ++   s+s d  + +w+t   ++  +v +   h  g +c  y  +++ + sg     i lwdi
                         F54E4.1 2823 SATDVRFLGHSASVLLtagSSSLDYNLGLWDTllpTNRALVHSWVAHPEGATCALYvpNQQTIFSGGRHGEICLWDI 2899
                                      33333344444444443335678999*****966678899*************9995457899************** PP

  slmb-PA(SLIMB)_FBpp0083434-aln  405 ecgaclrvleghee..lvrcirfdskr..ivsgaydgkikvwdlva 446 
                                         +    ++  ++  +v+ +  ds +  ivsg+ +g ik+w   a
                         F54E4.1 2900 RQRQLRHTIKAFDQmhVVKTLATDSAQdlIVSGSSEGDIKIWSADA 2945
                                      **999999999886226999999997555*************8765 PP

>> F21H12.1  CE32634	WBGene00017683	status:Confirmed	UniProt:Q09309	protein_id:CCD66115.1
   #    score  bias  c-Evalue  i-Evalue hmmfrom  hmm to    alifrom  ali to    envfrom  env to     acc
 ---   ------ ----- --------- --------- ------- -------    ------- -------    ------- -------    ----
   1 !   15.8   2.0   3.6e-05    0.0055     264     447 ..      37     230 ..       5     237 .. 0.48
   2 ?    4.4   0.0       0.1        16     233     280 ..     272     321 ..     256     329 .. 0.67

  Alignments for each domain:
  == domain 1    score: 15.8 bits;  conditional E-value: 3.6e-05
  slmb-PA(SLIMB)_FBpp0083434-aln 264 dkviisgssdstvrvwdvntgemvntlihhceavlhlrfnng..mmvtcskdrsiavwdmtsateialrrvlvghraav 340
                                       ++  g +d  v ++d  t ++  t+  hc  v  l ++ +   ++t s d sia++d+ + t +   r       a+
                        F21H12.1  37 GSIVAVGCTDGRVLIYDFMTRNIARTFSAHCLPVSCLSWSRDgrKLLTSSADNSIAMFDVLAGTLLHRIRFNSMVTFAM 115
                                     3444556666666666666666666666666666666655431245666666666666666665554444444444444 PP

  slmb-PA(SLIMB)_FBpp0083434-aln 341 nvvdfdekyivsa.sgdrtikvwntsscefv..rtlnghkrgiaclqy..rdrlvvsgssdntirlwdiecgaclrvle 414
                                          d+k iv     + t+  ++      +   t        +c+ y  + + +++g+    + +++ e+ +c+   +
                        F21H12.1 116 FHPRNDNKAIVLQvNKQPTVEQFSPRIQTVLanDTPGSSDESASCVSYdrKGKYIIAGTGKGKLLIYNAETLKCVAWCK 194
                                     4445555555543033345555543322222112333334445555553234455555555555555555555554433 PP

  slmb-PA(SLIMB)_FBpp0083434-aln 415 gh.eelvrcir..fdskrivsgaydgkikvwdlvaa 447
                                         + +r i   + s+ i++ + d  i+ ++l   
                        F21H12.1 195 QNtVQQIRQIIvpMKSRFIITNTQDRVIRTYELEDL 230
                                     220223333221134455555555555555555555 PP

  == domain 2    score: 4.4 bits;  conditional E-value: 0.1
  slmb-PA(SLIMB)_FBpp0083434-aln 233 dntikiwdrstlqcvkvltghtgsv.lclqyd.dkviisgssdstvrvwd 280
                                       ++ iw+ +t   +k+l g  g   l +q+   + ii   ++ tv +w 
                        F21H12.1 272 AHSLYIWESNTGSLIKILHGNKGEAlLDVQWHpTRPIILSIAQGTVSMWT 321
                                     45567888888888888888887541456765256677777777887775 PP

>> D2013.8a  CE32616	WBGene00004744	locus:scp-1	status:Confirmed	UniProt:Q18968	protein_id:CAA87777.2
   #    score  bias  c-Evalue  i-Evalue hmmfrom  hmm to    alifrom  ali to    envfrom  env to     acc
 ---   ------ ----- --------- --------- ------- -------    ------- -------    ------- -------    ----
   1 ?   -1.0   0.0       4.3   6.6e+02     334     367 ..     729     765 ..     709     777 .. 0.58
   2 !   21.1   2.1   8.9e-07   0.00013     270     408 ..     857     995 ..     789    1005 .. 0.68
   3 ?    0.5   0.4       1.5   2.3e+02     255     316 ..    1017    1076 ..    1011    1081 .. 0.77

  Alignments for each domain:
  == domain 1    score: -1.0 bits;  conditional E-value: 4.3
  slmb-PA(SLIMB)_FBpp0083434-aln 334 vghraavnvvdfd...ekyivsasgdrtikvwntssc 367
                                      ghr  ++ v +d       vs+  +  + vwnt + 
                        D2013.8a 729 QGHRFPIESVAIDpedTSTFVSCCQEGVVYVWNTQTG 765
                                     4555554444443111234455555555555555543 PP

  == domain 2    score: 21.1 bits;  conditional E-value: 8.9e-07
  slmb-PA(SLIMB)_FBpp0083434-aln 270 gssdstvrvwdvntgemvntlihhceavlhlrfnngmmvtcskdrsiavwdmts.ateialrrvlvghraavnvvdfde 347
                                       +d t+rv ++   e+++++  h + v  + + ++ ++t s drsi +w+ +  + +i +  v++ h + v  +  de
                        D2013.8a 857 DRTDGTIRVRKI---ELLKSVRAHQKPVCRIAIWKSQLITSSFDRSIKMWNWAEnPEQIDISNVFLAHNSPVVNLAVDE 932
                                     345666666554...78999999****************************98615679**********9877666666 PP

  slmb-PA(SLIMB)_FBpp0083434-aln 348 k..yivsasgdrtikvwntsscefvrtlnghkr.giaclqyrdrlv.vsgssdntirlwdiecga 408
                                         + s+  +  i  wn ++ e++rt +             d l+   gss   + +w++e g+
                        D2013.8a 933 AtsIMYSSCEEGVICWWNLNTGELIRTNDNNYTwAFQLATSSDYLLgFYGSS--QLYMWNVENGQ 995
                                     41145566677889999**********8665440444444556554134555..57889999886 PP

  == domain 3    score: 0.5 bits;  conditional E-value: 1.5
  slmb-PA(SLIMB)_FBpp0083434-aln  255 gsvlclqyddkviisgssdstvrvwdvntgemvntlihhceavlhlrfnngmmvtcskdrsi 316 
                                      gs  ++ +dd+v  + ssds v  wd +  +++  + +    +  +r n +  v c  d s+
                        D2013.8a 1017 GSSGVVSFDDQVAATTSSDS-VTFWDLKHRAIIGKV-KLNGKISSMRKNTSHSVLCGVDNSM 1076
                                      77778899********9998.789**9988887654.4455667778888888888777765 PP

>> R166.4  CE03583	WBGene00004185	locus:pro-1	status:Partially_confirmed	UniProt:Q22006	protein_id:CAA90666.1
   #    score  bias  c-Evalue  i-Evalue hmmfrom  hmm to    alifrom  ali to    envfrom  env to     acc
 ---   ------ ----- --------- --------- ------- -------    ------- -------    ------- -------    ----
   1 ?    1.5   0.0      0.78   1.2e+02     276     317 ..     120     163 ..      95     179 .. 0.67
   2 !   17.1   0.1   1.5e-05    0.0023     370     506 ..     282     425 ..     212     459 .. 0.79

  Alignments for each domain:
  == domain 1    score: 1.5 bits;  conditional E-value: 0.78
  slmb-PA(SLIMB)_FBpp0083434-aln 276 vrvwdvntgemvntlihhceavlhlrfn..ngmmvtcskdrsia 317
                                     +  w  +tge++  +  h + + ++ ++  ++m+ t skd ++ 
                          R166.4 120 LYCWLLSTGELLSVIDAHYQNITKIVISddDSMIFTASKDGAVH 163
                                     45677778888877777777777766652246777888877654 PP

  == domain 2    score: 17.1 bits;  conditional E-value: 1.5e-05
  slmb-PA(SLIMB)_FBpp0083434-aln 370 vrtlnghkrgiaclqyr..drlvvsgssdntirlwdiecgaclrvlegheelvrcirfd..skrivsgaydgkik.vwd 443
                                      r lngh   i+ l  +   +l+ sg +     +w+i + +cl+v      ++  +rf    k i  g +  k + vwd
                          R166.4 282 FRVLNGHSDEISRLAINtdGTLLASGDASGKYCIWEISSHQCLKVSTM-RSVINTLRFIpfWKTISGGEHVAKFRpVWD 359
                                     599********9887642158999****9***************9754.556677777522588999999999977*** PP

  slmb-PA(SLIMB)_FBpp0083434-aln 444 lv...aaldvraaantlclrtlvehtgrvfrlqfdefqivssshddtiliwdflnlseeeesaaav 506
                                     l+   +  d  a++ +  +++  +h   v+   +d++ + s s+  + l wd    + +e + a +
                          R166.4 360 LKrepTKCDRFAIEVSTEFNSDQKHWNDVIEETIDQLLLESGSKSSAQLQWDAEGPARNEAAKAEK 425
                                     *83334678888899999999999999999999**9999999999999999987666555544433 PP

>> T05H4.14  CE13295	WBGene00001513	locus:gad-1	status:Confirmed	UniProt:O16519	protein_id:CCD72040.1
   #    score  bias  c-Evalue  i-Evalue hmmfrom  hmm to    alifrom  ali to    envfrom  env to     acc
 ---   ------ ----- --------- --------- ------- -------    ------- -------    ------- -------    ----
   1 !   13.7   0.4   0.00016     0.024     248     362 ..     218     352 ..     194     353 .. 0.50
   2 ?   -1.9   0.0       8.6   1.3e+03     225     244 ..     431     450 ..     418     460 .. 0.71

  Alignments for each domain:
  == domain 1    score: 13.7 bits;  conditional E-value: 0.00016
  slmb-PA(SLIMB)_FBpp0083434-aln 248 kvltghtgsvlclqyd...dkviisgssdstvrvwdvntgemvntlihhceavlhlrfnngmmvt...c..s....... 311
                                     ++ +ght +v c++++   ++  is s d ++r+w+ +  +++   i +   v++ + +ng  v+   c  s       
                        T05H4.14 218 NITKGHTATVNCVEFNplnKNEFISCSDDGSLRLWNLDDHKVITKCINKHRKVIKTKGANGKRVSpqvCtfSpdgkwia 296
                                     4556777777777764222455677777777777777777777777777777777666666554211121111111111 PP

  slmb-PA(SLIMB)_FBpp0083434-aln 312 ...kdrsiavwdmtsateialrrvlvghraavnvvdf..dekyivsasgdrtikvw 362
                                         d s+  w   s+       v   h  ++  + f  d k ++s   d t+k+w
                        T05H4.14 297 agcDDGSVQAWKYGSQYVNVNYLVRKAHNGSITSIAFspDSKRLLSRGFDDTLKMW 352
                                     11123344444444443333333333444444444433334444444444444444 PP

  == domain 2    score: -1.9 bits;  conditional E-value: 8.6
  slmb-PA(SLIMB)_FBpp0083434-aln 225 dkivsglrdntikiwdrstl 244
                                     ++i++gl d ti+++  +t+
                        T05H4.14 431 NQIIAGLSDGTIHVYYDQTM 450
                                     56777777777777765555 PP

>> T05C3.2  CE40775	WBGene00020254	status:Partially_confirmed	UniProt:O16302	protein_id:CCD65541.1
   #    score  bias  c-Evalue  i-Evalue hmmfrom  hmm to    alifrom  ali to    envfrom  env to     acc
 ---   ------ ----- --------- --------- ------- -------    ------- -------    ------- -------    ----
   1 ?    1.1   0.0         1   1.6e+02     253     289 ..     998    1034 ..     992    1059 .. 0.66
   2 !   15.6   0.0   4.2e-05    0.0064     211     327 ..    1292    1414 ..    1281    1423 .. 0.60

  Alignments for each domain:
  == domain 1    score: 1.1 bits;  conditional E-value: 1
  slmb-PA(SLIMB)_FBpp0083434-aln  253 htgsvlclqy..ddkviisgssdstvrvwdvntgemvnt 289 
                                      h  +v+ +q   d k ++s s+   + vwdv+tg++   
                         T05C3.2  998 HQFAVFGMQLtsDRKLLVSTST--QIIVWDVSTGDIARV 1034
                                      5555555443215566665554..466788888876544 PP

  == domain 2    score: 15.6 bits;  conditional E-value: 4.2e-05
  slmb-PA(SLIMB)_FBpp0083434-aln  211 senskgvyclqydddkivsglrdntikiwdrstlqcvkvltghtgsvlclq....yddkviisgssdstvrvwdvnt 283 
                                         +     +   d   v+g+r   + +w+ st + ++ l  h g +l l+      ++++is s d t+++w+++ 
                         T05C3.2 1292 PRHTTTAVTFASHDTVFVAGVRKH-LFLWNVSTTELLRSLDAHFGRILNLDsvshQGQNILISSSLDHTIKIWNMEN 1367
                                      444444455555677777777764.5578888888888888888888877522213456777888888888887643 PP

  slmb-PA(SLIMB)_FBpp0083434-aln  284 ....gemvntlihhceavlhlrfnngmmvtcskdrsiavwdmtsatei 327 
                                             v t+ +  e +  +   n  + ++   + i +wd+ s+  i
                         T05C3.2 1368 ifekSFPVSTMEQSIEKIS-VAKDNPTLAAVQTRKNIGIWDIKSHRYI 1414
                                      1111223566666666554.3445556666666677777777777665 PP

>> F41E6.13b  CE30784	WBGene00018294	locus:atg-18	status:Confirmed	UniProt:Q8MXJ8	protein_id:CCD64091.1
   #    score  bias  c-Evalue  i-Evalue hmmfrom  hmm to    alifrom  ali to    envfrom  env to     acc
 ---   ------ ----- --------- --------- ------- -------    ------- -------    ------- -------    ----
   1 ?   -0.5   0.0       3.1   4.7e+02     261     308 ..      19      65 ..      14      83 .. 0.78
   2 !   18.9   1.1   4.2e-06   0.00064     201     368 ..      89     267 ..      67     272 .. 0.76

  Alignments for each domain:
  == domain 1    score: -0.5 bits;  conditional E-value: 3.1
  slmb-PA(SLIMB)_FBpp0083434-aln 261 qyddkviisgssdstvrvwdvntgemvntlihhceavlhlrfnngmmv 308
                                     + d kvi  g  d  +    ++     ntl +  e + hl +nn +++
                       F41E6.13b  19 NQDSKVICVGHKDGYMFYKTADIL-ENNTLTYEGENLTHLGLNNCLII 65 
                                     568889999988887654444443.369***************99886 PP

  == domain 2    score: 18.9 bits;  conditional E-value: 4.2e-06
  slmb-PA(SLIMB)_FBpp0083434-aln 201 rfnlqrincrsenskgvyclqydddkivsglrdntikiwdrstlqcvkvltgh.tg..svlclqyd.dkviis..gssd 273
                                     +f+ + i c     k v  ++ + d+iv  l d  i i++ ++++ ++ ++   t    vl l  +  +++i+  gs+d
                       F41E6.13b  89 HFTSRNIICDHRFNKSVLTVRLNRDRIVVCLED-CIYIYNLKDMKMMHNIMDTpTNklGVLDLTSNpGNALIAypGSTD 166
                                     67778999***********************88.699999999998877665414311455555442456664449999 PP

  slmb-PA(SLIMB)_FBpp0083434-aln 274 s.tvrvwdvntgemvntlihhceavlhlrfnn..gmmvtcs.kdrsiavwdmtsateialrrvlvghraavnvvdf..d 346
                                     + +v ++d+     v t+  h  ++  l+fn+  +m+ t s k   i v+ +     +   r  v     +  + f  d
                       F41E6.13b 167 TgSVHLFDAINLSSVSTFNAHEGTIACLKFNQegNMIATAStKGTVIRVYSVPNGHRLFEFRRGVTRCVNIYSLCFssD 245
                                     6479******************999999999643577776636677889988877766544444444444444444449 PP

  slmb-PA(SLIMB)_FBpp0083434-aln 347 ekyivsasgdrtikvwntssce 368
                                      ky+ s+s   t++v++  + e
                       F41E6.13b 246 SKYLTSSSNTETVHVFKLEKTE 267
                                     9**************9977666 PP

>> Y76A2B.1  CE19273	WBGene00004075	locus:pod-1	WD domain, G-beta repeat (3 domains)	status:Confirmed	UniProt:Q9XTG9	pro
   #    score  bias  c-Evalue  i-Evalue hmmfrom  hmm to    alifrom  ali to    envfrom  env to     acc
 ---   ------ ----- --------- --------- ------- -------    ------- -------    ------- -------    ----
   1 ?    6.6   0.0     0.021       3.2     299     435 ..      88     234 ..      65     249 .. 0.54
   2 !   10.2   0.0    0.0018      0.28     270     368 ..     697     803 ..     639     846 .. 0.71

  Alignments for each domain:
  == domain 1    score: 6.6 bits;  conditional E-value: 0.021
  slmb-PA(SLIMB)_FBpp0083434-aln 299 hlrfnngmmvtcskdrsiavwdmtsateialr.rvlvghraav..nvv...dfdekyivsasgdrtikvwntsscefvr 371
                                      l f+++++ tcs+d  + +w ++ +   +l   + vg    +   +      d+   v + g  +  + + s+ +   
                        Y76A2B.1  88 FLTFADELLATCSRDEPVKIWKLSRDHSPKLAtEIDVGGGNVIaeCLRahsTADNILAVGSHG--STYITDISTGKTAV 164
                                     467888888888888888888887655444431233433222200222100222323333333..33444555555556 PP

  slmb-PA(SLIMB)_FBpp0083434-aln 372 tlnghkrgiaclqyrd...rlvvsgssdntirlwdiecg.aclrvlegheelvrcir..fdskrivsgay 435
                                      l+g    +  +++ +    l vsg     i ++d  +    ++ legh  + r  r  f  +r++s  +
                        Y76A2B.1 165 ELSGVTDKVQSMDWSEdgkLLAVSGDKGRQIVVYDPRASmEPIQTLEGHGGMGREARvlFAGNRLISTGF 234
                                     6666666666666543222466777777777777765541467777777777665443356666666555 PP

  == domain 2    score: 10.2 bits;  conditional E-value: 0.0018
  slmb-PA(SLIMB)_FBpp0083434-aln 270 gssdstvrvwdvntgemvntlihhceavlhlrfnng..mmvtcskdrsiavwdmtsate.ialrrvlv.ghraavnvvd 344
                                       s+st+ +wdv+  ++   ++ h   +l + ++ +   + ++ kd ++ v + +s+ + +  r+ +v   raa  +  
                        Y76A2B.1 697 ALSNSTIELWDVANAKLYSRFVNHTGGILGIAWSADgrRIASVGKDATLFVHEPASREQrVYERKTVVeSTRAARVLFA 775
                                     4577888888888888888888888888888776531245566788888888877765514444444424566666667 PP

  slmb-PA(SLIMB)_FBpp0083434-aln 345 fdekyiv....sasgdrtikvwntssce 368
                                      d++ ++    + s +r ++++++ +++
                        Y76A2B.1 776 CDDRIVIvvgmTKSSQRQVQMYDAQTVD 803
                                     7777654122234666666666666554 PP

>> F41E6.13a  CE10268	WBGene00018294	locus:atg-18	status:Confirmed	UniProt:O16466	protein_id:CCD64090.1
   #    score  bias  c-Evalue  i-Evalue hmmfrom  hmm to    alifrom  ali to    envfrom  env to     acc
 ---   ------ ----- --------- --------- ------- -------    ------- -------    ------- -------    ----
   1 ?   -0.6   0.0       3.4   5.1e+02     261     308 ..      19      65 ..      14      81 .. 0.78
   2 !   18.6   1.2     5e-06   0.00075     201     368 ..      89     267 ..      67     272 .. 0.75

  Alignments for each domain:
  == domain 1    score: -0.6 bits;  conditional E-value: 3.4
  slmb-PA(SLIMB)_FBpp0083434-aln 261 qyddkviisgssdstvrvwdvntgemvntlihhceavlhlrfnngmmv 308
                                     + d kvi  g  d  +    ++     ntl +  e + hl +nn +++
                       F41E6.13a  19 NQDSKVICVGHKDGYMFYKTADIL-ENNTLTYEGENLTHLGLNNCLII 65 
                                     568889999998887654444443.369***************99886 PP

  == domain 2    score: 18.6 bits;  conditional E-value: 5e-06
  slmb-PA(SLIMB)_FBpp0083434-aln 201 rfnlqrincrsenskgvyclqydddkivsglrdntikiwdrstlqcvkvltgh.tg..svlclqyd.dkviis..gssd 273
                                     +f+ + i c     k v  ++ + d+iv  l d  i i++ ++++ ++ ++   t    vl l  +  +++i+  gs+d
                       F41E6.13a  89 HFTSRNIICDHRFNKSVLTVRLNRDRIVVCLED-CIYIYNLKDMKMMHNIMDTpTNklGVLDLTSNpGNALIAypGSTD 166
                                     67778999***********************88.699999999998877665414311455555442456664449999 PP

  slmb-PA(SLIMB)_FBpp0083434-aln 274 s.tvrvwdvntgemvntlihhceavlhlrfnn..gmmvtcs.kdrsiavwdmtsateialrrvlvghraavnvvdf..d 346
                                     + +v ++d+     v t+  h  ++  l+fn+  +m+ t s k   i v+ +     +   r  v     +  + f  d
                       F41E6.13a 167 TgSVHLFDAINLSSVSTFNAHEGTIACLKFNQegNMIATAStKGTVIRVYSVPNGHRLFEFRRGVTRCVNIYSLCFssD 245
                                     6479******************999999999643577776636677889988877766544444444444444444449 PP

  slmb-PA(SLIMB)_FBpp0083434-aln 347 ekyivsasgdrtikvwntssce 368
                                      ky+ s+s   t++v++  + e
                       F41E6.13a 246 SKYLTSSSNTETVHVFKLEKTE 267
                                     9**************9977666 PP

>> Y77E11A.13a  CE25614	WBGene00003806	locus:npp-20	status:Confirmed	UniProt:Q9N4A7	protein_id:CCD72599.1
   #    score  bias  c-Evalue  i-Evalue hmmfrom  hmm to    alifrom  ali to    envfrom  env to     acc
 ---   ------ ----- --------- --------- ------- -------    ------- -------    ------- -------    ----
   1 !   17.7   0.0   9.2e-06    0.0014     301     461 ..      22     204 ..       7     257 .. 0.72

  Alignments for each domain:
  == domain 1    score: 17.7 bits;  conditional E-value: 9.2e-06
  slmb-PA(SLIMB)_FBpp0083434-aln 301 rfnngmmvtcskdrsiavwdmtsateialrrvlvghraavnvvdfde.ky...ivsasgdrtikvwntsscefvrtl.. 373
                                      +  + + tc  dr + ++++  + +      lvgh   v  v + + ky   + sas d+ + +wn  +  + ++   
                     Y77E11A.13a  22 NIYGSRLATCGSDRLVKIFEVRPNGQSYPMAELVGHSGPVWKVSWAHpKYgglLASASYDKKVIIWNEQQGRWQKAYew 100
                                     44456789*************99999999999******99988876438866679**************9999988622 PP

  slmb-PA(SLIMB)_FBpp0083434-aln 374 nghkrgiaclqyrdr....lvvsgssdntirl..wdiecgacl..rvlegheelvrcirf.....d...skrivsgayd 436
                                     + h    +c+ +       ++ s s+d  i +  +d  +   +  ++ + he+ v  + +     d   +kr+vs   d
                     Y77E11A.13a 101 AAHEASTTCVAFAPHqyglMLASASADGDIGIlrYDNSSNEWIssKIQKCHEQGVNSVCWapgsaDpaaKKRLVSAGND 179
                                     6899999999765322222567888887766522666555544338999****9998876333332333699******* PP

  slmb-PA(SLIMB)_FBpp0083434-aln 437 gkikvwdlvaaldvraaantlclrt 461
                                      ++k+w +  a +    ++tl  +t
                     Y77E11A.13a 180 KNVKIWAFDDATNEWILEKTLAGHT 204
                                     ******9999888877777776555 PP

>> F02E9.10a  CE27119	WBGene00008533	status:Confirmed	UniProt:Q95QM9	protein_id:CAC42275.1
   #    score  bias  c-Evalue  i-Evalue hmmfrom  hmm to    alifrom  ali to    envfrom  env to     acc
 ---   ------ ----- --------- --------- ------- -------    ------- -------    ------- -------    ----
   1 ?    2.6   0.3      0.36        54     299     354 ..      32      93 ..      22     111 .. 0.73
   2 !   13.3   0.0    0.0002     0.031     363     499 ..     144     289 ..     120     324 .. 0.81

  Alignments for each domain:
  == domain 1    score: 2.6 bits;  conditional E-value: 0.36
  slmb-PA(SLIMB)_FBpp0083434-aln 299 hlrfnngm.mvtcskdrs.iavwdmtsateial..rrvlvghraavnvvd..fdekyivsas 354
                                      +rf+ ++ m+++s+d s + + +  s+++i+l  r vl   r+a++  d   d ky+v+  
                       F02E9.10a  32 SFRFCGQIgMLSVSHDCSkLWILQEDSSNNISLdeRMVLAKWRTAIQAADisVDGKYMVAVG 93 
                                     5688876547888888873344555677777775588999******998833599**99764 PP

  == domain 2    score: 13.3 bits;  conditional E-value: 0.0002
  slmb-PA(SLIMB)_FBpp0083434-aln 363 ntsscefvrtln.ghkrgiaclqy.rd.rlvvsgssdntirlwdiecgaclrvlegheelvrcirf..dskrivsgayd 436
                                     + ss e++r       + i+cl+y rd + +  g  d +i +   e  +     e h   +r i f  ++ r +s + d
                       F02E9.10a 144 QHSSNEIIRQEPfPTVKQISCLKYsRDaKYLAIGQLDGAIEMLYSENFKNYHKYEVHSMRIRKIEFlpNEERFLSACDD 222
                                     556666666543134578*****9666346778*********************************666899******* PP

  slmb-PA(SLIMB)_FBpp0083434-aln 437 gkikvwdlvaaldvraaantlclrtlvehtgrvfrlqfde....fqivssshddtiliwdflnlsee 499
                                       ik+  l    ++  + +t  +r    h   v  l +de     +  sss    i+iw++  +++ 
                       F02E9.10a 223 RLIKLHSLSEFTETDPSRSTKAIRVYSAHDAPVTGLTIDEksggTRFASSSASSQIFIWHIEMTTPI 289
                                     ***************************************944444789***********97665554 PP

>> F02E9.10c  CE41213	WBGene00008533	status:Confirmed	UniProt:A5Z2V7	protein_id:CAN99681.1
   #    score  bias  c-Evalue  i-Evalue hmmfrom  hmm to    alifrom  ali to    envfrom  env to     acc
 ---   ------ ----- --------- --------- ------- -------    ------- -------    ------- -------    ----
   1 ?    2.6   0.3      0.36        55     299     354 ..      32      93 ..      22     111 .. 0.73
   2 !   13.3   0.0   0.00021     0.031     363     499 ..     144     289 ..     120     324 .. 0.81

  Alignments for each domain:
  == domain 1    score: 2.6 bits;  conditional E-value: 0.36
  slmb-PA(SLIMB)_FBpp0083434-aln 299 hlrfnngm.mvtcskdrs.iavwdmtsateial..rrvlvghraavnvvd..fdekyivsas 354
                                      +rf+ ++ m+++s+d s + + +  s+++i+l  r vl   r+a++  d   d ky+v+  
                       F02E9.10c  32 SFRFCGQIgMLSVSHDCSkLWILQEDSSNNISLdeRMVLAKWRTAIQAADisVDGKYMVAVG 93 
                                     5688876547888888873344555677777775588999******998833599**99764 PP

  == domain 2    score: 13.3 bits;  conditional E-value: 0.00021
  slmb-PA(SLIMB)_FBpp0083434-aln 363 ntsscefvrtln.ghkrgiaclqy.rd.rlvvsgssdntirlwdiecgaclrvlegheelvrcirf..dskrivsgayd 436
                                     + ss e++r       + i+cl+y rd + +  g  d +i +   e  +     e h   +r i f  ++ r +s + d
                       F02E9.10c 144 QHSSNEIIRQEPfPTVKQISCLKYsRDaKYLAIGQLDGAIEMLYSENFKNYHKYEVHSMRIRKIEFlpNEERFLSACDD 222
                                     556666666543134578*****9666346778*********************************666899******* PP

  slmb-PA(SLIMB)_FBpp0083434-aln 437 gkikvwdlvaaldvraaantlclrtlvehtgrvfrlqfde....fqivssshddtiliwdflnlsee 499
                                       ik+  l    ++  + +t  +r    h   v  l +de     +  sss    i+iw++  +++ 
                       F02E9.10c 223 RLIKLHSLSEFTETDPSRSTKAIRVYSAHDAPVTGLTIDEksggTRFASSSASSQIFIWHIEMTTPI 289
                                     ***************************************944444789***********97665554 PP

>> Y77E11A.13b  CE25615	WBGene00003806	locus:npp-20	status:Confirmed	UniProt:Q9N4A6	protein_id:CCD72600.1
   #    score  bias  c-Evalue  i-Evalue hmmfrom  hmm to    alifrom  ali to    envfrom  env to     acc
 ---   ------ ----- --------- --------- ------- -------    ------- -------    ------- -------    ----
   1 !   17.1   0.0   1.4e-05    0.0021     301     445 ..      22     188 ..       7     206 .. 0.75

  Alignments for each domain:
  == domain 1    score: 17.1 bits;  conditional E-value: 1.4e-05
  slmb-PA(SLIMB)_FBpp0083434-aln 301 rfnngmmvtcskdrsiavwdmtsateialrrvlvghraavnvvdfde.ky...ivsasgdrtikvwntsscefvrtl.. 373
                                      +  + + tc  dr + ++++  + +      lvgh   v  v + + ky   + sas d+ + +wn  +  + ++   
                     Y77E11A.13b  22 NIYGSRLATCGSDRLVKIFEVRPNGQSYPMAELVGHSGPVWKVSWAHpKYgglLASASYDKKVIIWNEQQGRWQKAYew 100
                                     44556789*************99999999999*******9988876438866679***************999988622 PP

  slmb-PA(SLIMB)_FBpp0083434-aln 374 nghkrgiaclqyrdr....lvvsgssdntirl..wdiecgacl..rvlegheelvrcirf.....d...skrivsgayd 436
                                     + h    +c+ +       ++ s s+d  i +  +d  +   +  ++ + he+ v  + +     d   +kr+vs   d
                     Y77E11A.13b 101 AAHEASTTCVAFAPHqyglMLASASADGDIGIlrYDNSSNEWIssKIQKCHEQGVNSVCWapgsaDpaaKKRLVSAGND 179
                                     6899999999765322222567888887766522666555544338999****9998876333332333699******* PP

  slmb-PA(SLIMB)_FBpp0083434-aln 437 gkikvwdlv 445
                                      ++k+w l 
                     Y77E11A.13b 180 KNVKIWALS 188
                                     ******985 PP

>> C26H9A.2  CE42572	WBGene00007752	status:Partially_confirmed	UniProt:Q9XTS7	protein_id:CAQ48403.1
   #    score  bias  c-Evalue  i-Evalue hmmfrom  hmm to    alifrom  ali to    envfrom  env to     acc
 ---   ------ ----- --------- --------- ------- -------    ------- -------    ------- -------    ----
   1 !   16.1   1.0   2.9e-05    0.0044     223     306 ..    2973    3062 ..    2938    3094 .. 0.71

  Alignments for each domain:
  == domain 1    score: 16.1 bits;  conditional E-value: 2.9e-05
  slmb-PA(SLIMB)_FBpp0083434-aln  223 dddkivsglrdntikiwdrst....lqcvkvltghtgsvlclqy..ddkviisgssdstvrvwdvntgemvntlihh 293 
                                      d+  +  g     i +w+ ++    ++ + vl gh+ ++ cl     + v++s s d tv vw+ +   ++  l +h
                        C26H9A.2 2973 DETTLFCGNTSGCITVWKVNNkplsMKKLSVLNGHSDAITCLVScqSHAVLVSASRDLTVLVWHLSEMFLIRQLPKH 3049
                                      55566778888888999766422225667899999999999964215678999999999999999999999999999 PP

  slmb-PA(SLIMB)_FBpp0083434-aln  294 ceavlhlrfnngm 306 
                                        avl +  n++ 
                        C26H9A.2 3050 PHAVLAVAVNDAT 3062
                                      9999999888653 PP

>> ZK177.6  CE26338	WBGene00001511	locus:fzy-1	CDC20	status:Confirmed	UniProt:Q09373	protein_id:CCD64859.1
   #    score  bias  c-Evalue  i-Evalue hmmfrom  hmm to    alifrom  ali to    envfrom  env to     acc
 ---   ------ ----- --------- --------- ------- -------    ------- -------    ------- -------    ----
   1 !   16.0   0.1   3.1e-05    0.0046     374     449 ..     312     403 ..     303     458 .. 0.59

  Alignments for each domain:
  == domain 1    score: 16.0 bits;  conditional E-value: 3.1e-05
  slmb-PA(SLIMB)_FBpp0083434-aln 374 nghkrgiaclqyr..drlvvsgssdntirlwd.........iecgaclrvlegheelvrcirfdskr..iv...sgayd 436
                                     ngh r ++ l++   + + vsgssd t ++wd         i+    +  ++ h   vr  +f s r  i+    g  d
                         ZK177.6 312 NGHCRDVTALEWSadENMCVSGSSDRTAKIWDgrhvrgstvIQDPEPMFTIDEHTGQVRTAQFCSFRdgILatgGGIND 390
                                     7788888888764225677888888888888733311111112222234566777778887777755443312135678 PP

  slmb-PA(SLIMB)_FBpp0083434-aln 437 gkikvwdlvaald 449
                                     g +k+wd++  ++
                         ZK177.6 391 GTVKLWDVKRQFQ 403
                                     8888888776554 PP

>> Y111B2A.12a  CE45348	WBGene00013735	status:Partially_confirmed	UniProt:E0R7L2	protein_id:CBW48561.1
   #    score  bias  c-Evalue  i-Evalue hmmfrom  hmm to    alifrom  ali to    envfrom  env to     acc
 ---   ------ ----- --------- --------- ------- -------    ------- -------    ------- -------    ----
   1 !   10.1   0.2    0.0019      0.29     334     446 ..      97     216 ..      47     267 .. 0.59
   2 ?    5.5   0.0     0.048       7.3     227     281 ..     359     416 ..     338     417 .] 0.59

  Alignments for each domain:
  == domain 1    score: 10.1 bits;  conditional E-value: 0.0019
  slmb-PA(SLIMB)_FBpp0083434-aln 334 vghraavnvvdfdekyivsasgdrtikvwnt.sscefvrtlng..hkrgiaclqyrdrlvvsgssdntirlwdiec.g. 407
                                     v h+ +v  v f++   + a+gd + k+  +  + + vr+           c      ++ +g  d  + +w i   g 
                     Y111B2A.12a  97 VEHKDSVTQVMFNHSETLLATGDLSGKIMISeMATKKVRAEIDecNDLEWMCWHQTADILFAGDKDGILWMWLIGNkGi 175
                                     5566666666666666666666666555433133444554333003333445555555556666666666666643121 PP

  slmb-PA(SLIMB)_FBpp0083434-aln 408 aclrvleg..heelvrcirfdskrivsgaydgkikvwdlva 446
                                     a  +v  g        c+  d kri+ g  dg +++w l+ 
                     Y111B2A.12a 176 AQSKVYAGngSSCTTGCLMPDGKRIMCGYSDGIVRLWLLRE 216
                                     22344443003444556666666666666666666665543 PP

  == domain 2    score: 5.5 bits;  conditional E-value: 0.048
  slmb-PA(SLIMB)_FBpp0083434-aln 227 ivsglrdntikiwdrstlqcvkvltghtg...svlclqyddkviisgssdstvrvwdv 281
                                     + +g  d ti+i+d ++   vk l         vl++q + +  ++  s   vrv+d 
                     Y111B2A.12a 359 VTAGSIDGTIRIFDARDSSLVKELHNGGDevlDVLVIQSNPHRFMTAGSGGIVRVFDL 416
                                     4556666666666666666666665332211145566666666666666666666665 PP

>> F56F10.2  CE31187	WBGene00018985	status:Partially_confirmed	UniProt:Q20892	protein_id:CCD70866.1
   #    score  bias  c-Evalue  i-Evalue hmmfrom  hmm to    alifrom  ali to    envfrom  env to     acc
 ---   ------ ----- --------- --------- ------- -------    ------- -------    ------- -------    ----
   1 !   16.0   0.0     3e-05    0.0046      67     134 ..      63     136 ..      37     150 .. 0.80

  Alignments for each domain:
  == domain 1    score: 16.0 bits;  conditional E-value: 3e-05
  slmb-PA(SLIMB)_FBpp0083434-aln  67 qllarmchy....qhghinaylkpmlqrdfisllpk..kgldhvaenilsyldaeslaaaelvckewsrviseg 134
                                     +ll+ + hy       + + + +p +q++ i + p       h+  +++ yld + l +++lvc +w+  i e 
                        F56F10.2  63 ELLTTILHYcmpyLFTQKQQWYRPAVQKEEIIVEPIaqDFESHILADVFKYLDIDDLLNCKLVCWKWNATIGEN 136
                                     4566666651111567788999*******9999886213457**************************999885 PP

>> C09G4.5  CE24796	WBGene00003224	locus:mes-6	status:Partially_confirmed	UniProt:Q9GYS1	protein_id:CCD64001.1
   #    score  bias  c-Evalue  i-Evalue hmmfrom  hmm to    alifrom  ali to    envfrom  env to     acc
 ---   ------ ----- --------- --------- ------- -------    ------- -------    ------- -------    ----
   1 !   15.9   0.3   3.3e-05     0.005     386     446 ..     160     225 ..     141     244 .. 0.80

  Alignments for each domain:
  == domain 1    score: 15.9 bits;  conditional E-value: 3.3e-05
  slmb-PA(SLIMB)_FBpp0083434-aln 386 rdrlvvsgssdntirlwdiecgaclrv...legheelvrcirf..dskrivsgaydgkikvwdlva 446
                                     +  l+v  ssd++ir+  i   acl v   le h   +  + +  d   i+s  +d ++  wdl  
                         C09G4.5 160 NSNLIVCASSDQSIRIHHIRNEACLIViggLECHAGTILSVDWstDGDFILSCGFDHQLMEWDLSV 225
                                     5679*********************993334556666666654337889**************975 PP

>> Y43F4B.4  CE16629	WBGene00003804	locus:npp-18	WD domain, G-beta repeat (2 domains)	status:Confirmed	UniProt:O45933	pr
   #    score  bias  c-Evalue  i-Evalue hmmfrom  hmm to    alifrom  ali to    envfrom  env to     acc
 ---   ------ ----- --------- --------- ------- -------    ------- -------    ------- -------    ----
   1 !   14.8   0.2   7.2e-05     0.011     413     501 ..      13     101 ..       6     121 .. 0.77
   2 ?   -1.6   0.0       6.7     1e+03     264     493 ..     301     318 ..     270     339 .. 0.57

  Alignments for each domain:
  == domain 1    score: 14.8 bits;  conditional E-value: 7.2e-05
  slmb-PA(SLIMB)_FBpp0083434-aln 413 legheelvrcirfd..skrivsgaydgkikvwdlvaaldvraaantlclrtlvehtgrvfrlqf..def.qivs.sshd 485
                                     +  h +l+ c+ fd   +r+ + a d  + +wd +   + r +a+  c      h g v+r+ +   ef qiv+  s+d
                        Y43F4B.4  13 VGAHRDLIHCVSFDphGRRMATCASDMTMAIWDRKPDGNWRRSAHWKC------HGGAVWRVIWahPEFgQIVAtCSYD 85 
                                     56799********94447999**************9999999999888......8888888865225776888626999 PP

  slmb-PA(SLIMB)_FBpp0083434-aln 486 dtiliwdflnlseeee 501
                                      ti+iw+   + +e++
                        Y43F4B.4  86 RTIVIWEEQIVRSEKD 101
                                     9*****8655544444 PP

  == domain 2    score: -1.6 bits;  conditional E-value: 6.7
  slmb-PA(SLIMB)_FBpp0083434-aln 264 dkviisgssdstvrvwdvntgemvntlihhceavlhlrfnngmmvtcskdrsiavwdmtsateialrrvlvghraavnv 342
                                       vi s s d t+r w+                                                              
                        Y43F4B.4 301 GSVISSTSLDGTLRSWK-------------------------------------------------------------- 317
                                     23444444455555543.............................................................. PP

  slmb-PA(SLIMB)_FBpp0083434-aln 343 vdfdekyivsasgdrtikvwntsscefvrtlnghkrgiaclqyrdrlvvsgssdntirlwdiecgaclrvlegheelvr 421
                                                                                                                    
                        Y43F4B.4   - -------------------------------------------------------------------------------   -
                                     ............................................................................... PP

  slmb-PA(SLIMB)_FBpp0083434-aln 422 cirfdskrivsgaydgkikvwdlvaaldvraaantlclrtlvehtgrvfrlqfdefqivssshddtiliwdf 493
                                                                                                             
                        Y43F4B.4 318 -----------------------------------------------------------------------S 318
                                     .......................................................................3 PP

>> F47G4.4  CE18702	WBGene00009825	status:Confirmed	UniProt:Q9XTS1	protein_id:CAB16313.1
   #    score  bias  c-Evalue  i-Evalue hmmfrom  hmm to    alifrom  ali to    envfrom  env to     acc
 ---   ------ ----- --------- --------- ------- -------    ------- -------    ------- -------    ----
   1 !   15.2   0.0   5.3e-05    0.0081     259     436 ..      59     235 ..      47     269 .. 0.78

  Alignments for each domain:
  == domain 1    score: 15.2 bits;  conditional E-value: 5.3e-05
  slmb-PA(SLIMB)_FBpp0083434-aln 259 clqyddkviisgssdstvrvwdvntgemvntlihhceavlhl...rfnngmmvtcskdrsiavwdmtsa.teialrrvl 333
                                      l  d+++ i  ++++ ++v d+ tg+ v  l  h   +  l   +fn     t s d   + wd   + ++i      
                         F47G4.4  59 RLSTDERT-IGAATNAILKVADIITGHEVRNLTGHTLPITSLaasKFNPYCWYTGSSDCDWTQWDTRMNpSKIFGS-KT 135
                                     34455554.67788999****************99877766533489999***************86540555444.34 PP

  slmb-PA(SLIMB)_FBpp0083434-aln 334 vghraavnvvdfdekyivsasgdrtikvwntsscefvrtlnghkrgiaclqyrdrlvvsgssdntirlwdiecgaclrv 412
                                      g   ++ +    ++y v+   d ti+++++ + ef++t+n     +  l   d l+ s   d  +r++ +e+   +  
                         F47G4.4 136 PGVVRSIALS-PGDRY-VAVGTDETIQIFDARQREFIKTFNCSGHAL-ELHPSDVLLSSVGHDRIVRFFCLETFEMISQ 211
                                     4444444443.45677.56788******************9876665.48899*****************999998888 PP

  slmb-PA(SLIMB)_FBpp0083434-aln 413 legheelvrcirfdskrivsgayd 436
                                      +   + ++   fd++ +++ + d
                         F47G4.4 212 SDPFLDDIQASAFDTHVMIAATND 235
                                     888888888888888777766555 PP

>> C10B5.1  CE30722	WBGene00015670	status:Partially_confirmed	UniProt:O16318	protein_id:CCD64079.1
   #    score  bias  c-Evalue  i-Evalue hmmfrom  hmm to    alifrom  ali to    envfrom  env to     acc
 ---   ------ ----- --------- --------- ------- -------    ------- -------    ------- -------    ----
   1 !   15.3   0.0   5.1e-05    0.0077     224     280 ..     248     309 ..     236     311 .] 0.78

  Alignments for each domain:
  == domain 1    score: 15.3 bits;  conditional E-value: 5.1e-05
  slmb-PA(SLIMB)_FBpp0083434-aln 224 ddkivsglrdntikiwdrstlqcvkvltg.htg...svlclqy.ddkviisgssdstvrvwd 280
                                      ++i++g+ d +i++++r+ l+++  lt  h+    s++ l   + +++i+ ssdstv +w+
                         C10B5.1 248 SKQIIAGFWDGSIRVFSRHRLNVLLALTNaHSStisSIIWLPPeQGEIVIATSSDSTVSLWK 309
                                     578********************999985254311145556542457899***********7 PP

>> F38A6.2b  CE43695	WBGene00001248	locus:elp-1	status:Partially_confirmed	UniProt:C4ALD8	protein_id:CAY39358.1
   #    score  bias  c-Evalue  i-Evalue hmmfrom  hmm to    alifrom  ali to    envfrom  env to     acc
 ---   ------ ----- --------- --------- ------- -------    ------- -------    ------- -------    ----
   1 ?   -1.0   0.0       4.6   6.9e+02     248     271 ..     323     346 ..     306     364 .. 0.57
   2 ?    0.2   0.0       1.9   2.8e+02     359     385 ..     385     411 ..     366     442 .. 0.60
   3 ?   12.6   0.0   0.00032     0.049     220     282 ..     504     569 ..     491     575 .. 0.77
   4 ?   -0.8   0.0       3.7   5.6e+02     397     494 ..     604     654 ..     588     679 .. 0.56
   5 ?    1.6   0.1       0.7   1.1e+02     322     404 ..     798     887 ..     775     888 .] 0.73

  Alignments for each domain:
  == domain 1    score: -1.0 bits;  conditional E-value: 4.6
  slmb-PA(SLIMB)_FBpp0083434-aln 248 kvltghtgsvlclqyddkviisgs 271
                                     ++  ght  v c+    + i+  s
                        F38A6.2b 323 RIYHGHTCDVKCITLHPNKILVAS 346
                                     334455555555444333333222 PP

  == domain 2    score: 0.2 bits;  conditional E-value: 1.9
  slmb-PA(SLIMB)_FBpp0083434-aln 359 ikvwntsscefvrtlnghkrgiaclqy 385
                                     +++w+t +   +  lng  +gi+ + +
                        F38A6.2b 385 VRIWDTIKLTTLMVLNGFEKGICHVAF 411
                                     444444444444444444444443333 PP

  == domain 3    score: 12.6 bits;  conditional E-value: 0.00032
  slmb-PA(SLIMB)_FBpp0083434-aln 220 lqy.dddkivsglrdntikiwdrstlqcvkvl.tghtgsvlclqyddk.viisgssdstvrvwdvn 282
                                     + + ++d++v+g  + ti iwd +t + +k     h g v  l   +   i+sg  d  v  wd +
                        F38A6.2b 504 MCFgENDQVVTGDSNGTISIWDPRTCKTTKQAhSVHPGGVYSLTLAKSgKILSGGKDRMVSEWDLQ 569
                                     4441456899999999******9999998875156999999998765426999999*999999975 PP

  == domain 4    score: -0.8 bits;  conditional E-value: 3.7
  slmb-PA(SLIMB)_FBpp0083434-aln 397 ntirlwdiecgaclr.vlegh.eelvrcirfdskrivsgaydgkikvwdlvaaldvraaantlclrtlvehtgrvfrlq 473
                                     nt+ + +ie  + l  ++eg   +l   +   s+++++ +  g +++w+                              
                        F38A6.2b 604 NTLLFGNIENSTNLTsLIEGDpGNLTFLLTCSSNQLITSSQCGTLRIWN------------------------------ 652
                                     5555555555544431334441234444444555555555555555554.............................. PP

  slmb-PA(SLIMB)_FBpp0083434-aln 474 fdefqivssshddtiliwdfl 494
                                                         +
                        F38A6.2b 653 -------------------HI 654
                                     ...................43 PP

  == domain 5    score: 1.6 bits;  conditional E-value: 0.7
  slmb-PA(SLIMB)_FBpp0083434-aln 322 tsateialrrvlvghraavnvvdfdekyivsasg..drtikvwn...ts.scefvrtlnghkrgiaclqyrdrlvv..s 392
                                     +s+ +i +   lv h +  +v    +   +sa g  + ti++++   ts +  fv  l gh r i  + + +++ +   
                        F38A6.2b 798 SSRVKIGFETALVAHSSNGQVTAVAQCEDISACGmeNGTIRIYKnpvTSvTAGFV-ELLGHGRIIKSVAFSNKIQLfsC 875
                                     6778899999999999999999998888899988445699999733333145566.56799999999999887643104 PP

  slmb-PA(SLIMB)_FBpp0083434-aln 393 gssdntirlwdi 404
                                       +dn++  w +
                        F38A6.2b 876 SPTDNSVFEWCL 887
                                     457999988866 PP

>> F38A6.2a  CE15999	WBGene00001248	locus:elp-1	WD domain, G-beta repeat	status:Partially_confirmed	UniProt:O45487	prote
   #    score  bias  c-Evalue  i-Evalue hmmfrom  hmm to    alifrom  ali to    envfrom  env to     acc
 ---   ------ ----- --------- --------- ------- -------    ------- -------    ------- -------    ----
   1 ?   -1.1   0.0       4.6   6.9e+02     248     271 ..     326     349 ..     309     367 .. 0.57
   2 ?    0.2   0.0       1.9   2.8e+02     359     385 ..     388     414 ..     369     445 .. 0.60
   3 ?   12.6   0.0   0.00032     0.049     220     282 ..     507     572 ..     494     578 .. 0.77
   4 ?   -0.8   0.0       3.8   5.7e+02     397     494 ..     607     657 ..     591     682 .. 0.56
   5 ?    1.6   0.1      0.71   1.1e+02     322     404 ..     801     890 ..     778     891 .] 0.73

  Alignments for each domain:
  == domain 1    score: -1.1 bits;  conditional E-value: 4.6
  slmb-PA(SLIMB)_FBpp0083434-aln 248 kvltghtgsvlclqyddkviisgs 271
                                     ++  ght  v c+    + i+  s
                        F38A6.2a 326 RIYHGHTCDVKCITLHPNKILVAS 349
                                     334455555555444333333222 PP

  == domain 2    score: 0.2 bits;  conditional E-value: 1.9
  slmb-PA(SLIMB)_FBpp0083434-aln 359 ikvwntsscefvrtlnghkrgiaclqy 385
                                     +++w+t +   +  lng  +gi+ + +
                        F38A6.2a 388 VRIWDTIKLTTLMVLNGFEKGICHVAF 414
                                     444444444444444444444443333 PP

  == domain 3    score: 12.6 bits;  conditional E-value: 0.00032
  slmb-PA(SLIMB)_FBpp0083434-aln 220 lqy.dddkivsglrdntikiwdrstlqcvkvl.tghtgsvlclqyddk.viisgssdstvrvwdvn 282
                                     + + ++d++v+g  + ti iwd +t + +k     h g v  l   +   i+sg  d  v  wd +
                        F38A6.2a 507 MCFgENDQVVTGDSNGTISIWDPRTCKTTKQAhSVHPGGVYSLTLAKSgKILSGGKDRMVSEWDLQ 572
                                     4441456899999999******9999998875156999999998765426999999*999999975 PP

  == domain 4    score: -0.8 bits;  conditional E-value: 3.8
  slmb-PA(SLIMB)_FBpp0083434-aln 397 ntirlwdiecgaclr.vlegh.eelvrcirfdskrivsgaydgkikvwdlvaaldvraaantlclrtlvehtgrvfrlq 473
                                     nt+ + +ie  + l  ++eg   +l   +   s+++++ +  g +++w+                              
                        F38A6.2a 607 NTLLFGNIENSTNLTsLIEGDpGNLTFLLTCSSNQLITSSQCGTLRIWN------------------------------ 655
                                     5555555555544431334441234444444555555555555555554.............................. PP

  slmb-PA(SLIMB)_FBpp0083434-aln 474 fdefqivssshddtiliwdfl 494
                                                         +
                        F38A6.2a 656 -------------------HI 657
                                     ...................43 PP

  == domain 5    score: 1.6 bits;  conditional E-value: 0.71
  slmb-PA(SLIMB)_FBpp0083434-aln 322 tsateialrrvlvghraavnvvdfdekyivsasg..drtikvwn...ts.scefvrtlnghkrgiaclqyrdrlvv..s 392
                                     +s+ +i +   lv h +  +v    +   +sa g  + ti++++   ts +  fv  l gh r i  + + +++ +   
                        F38A6.2a 801 SSRVKIGFETALVAHSSNGQVTAVAQCEDISACGmeNGTIRIYKnpvTSvTAGFV-ELLGHGRIIKSVAFSNKIQLfsC 878
                                     6778899999999999999999998888899988445699999733333145566.56799999999999887643104 PP

  slmb-PA(SLIMB)_FBpp0083434-aln 393 gssdntirlwdi 404
                                       +dn++  w +
                        F38A6.2a 879 SPTDNSVFEWCL 890
                                     457999988866 PP

>> C02F5.7a  CE24780	WBGene00015350	Glucose-induced repressor	status:Confirmed	UniProt:P34284	protein_id:CCD62632.1
   #    score  bias  c-Evalue  i-Evalue hmmfrom  hmm to    alifrom  ali to    envfrom  env to     acc
 ---   ------ ----- --------- --------- ------- -------    ------- -------    ------- -------    ----
   1 ?   13.2   0.0   0.00023     0.034     103     148 ..      63     112 ..      20     144 .. 0.77

  Alignments for each domain:
  == domain 1    score: 13.2 bits;  conditional E-value: 0.00023
  slmb-PA(SLIMB)_FBpp0083434-aln 103 hvaenilsyldaeslaaaelvckewsrvisegmlwkkl....ierkvrtd 148
                                      v  +++s+ld+++l+++ +vc+ ws +  +g  w+++     +r+v+t 
                        C02F5.7a  63 EVLLKVFSFLDTKALCRSAQVCRSWSILALDGSNWQRVdlftFQRDVKTA 112
                                     4556789****************************986333346667664 PP

>> C02F5.7b  CE30418	WBGene00015350	status:Confirmed	UniProt:P34284	protein_id:CCD62633.1
   #    score  bias  c-Evalue  i-Evalue hmmfrom  hmm to    alifrom  ali to    envfrom  env to     acc
 ---   ------ ----- --------- --------- ------- -------    ------- -------    ------- -------    ----
   1 ?   13.1   0.0   0.00023     0.035     103     148 ..      63     112 ..      20     144 .. 0.77

  Alignments for each domain:
  == domain 1    score: 13.1 bits;  conditional E-value: 0.00023
  slmb-PA(SLIMB)_FBpp0083434-aln 103 hvaenilsyldaeslaaaelvckewsrvisegmlwkkl....ierkvrtd 148
                                      v  +++s+ld+++l+++ +vc+ ws +  +g  w+++     +r+v+t 
                        C02F5.7b  63 EVLLKVFSFLDTKALCRSAQVCRSWSILALDGSNWQRVdlftFQRDVKTA 112
                                     4556789****************************986333346667664 PP

>> F28D1.1  CE05741	WBGene00009211	locus:wdr-46	Yeast hypothetical protein YER2 like	status:Confirmed	UniProt:Q19873	pro
   #    score  bias  c-Evalue  i-Evalue hmmfrom  hmm to    alifrom  ali to    envfrom  env to     acc
 ---   ------ ----- --------- --------- ------- -------    ------- -------    ------- -------    ----
   1 ?   12.8   0.1   0.00029     0.043     254     322 ..     292     362 ..     263     390 .. 0.85

  Alignments for each domain:
  == domain 1    score: 12.8 bits;  conditional E-value: 0.00029
  slmb-PA(SLIMB)_FBpp0083434-aln 254 tgsvlclqyddkviisgssdstvrvwdvntgemvntlihhceavlhlrf..nngmmvtcskdrsiavwdmt 322
                                     t  v+c +  + +i +g ++ tv +w  n+ e +  ++ h  av  +    + + m t   dr   +wd+ 
                         F28D1.1 292 TLDVMCQNPANAIIHTGHTNGTVSLWSPNSKEPLVKILTHLSAVKGIAVddQGNYMATTGLDRKCRIWDVR 362
                                     557999999999999*****************9999999*****88776215589**************86 PP

>> C09G9.2b  CE42621	WBGene00007493	status:Confirmed	UniProt:B3GWB1	protein_id:CAQ58096.1
   #    score  bias  c-Evalue  i-Evalue hmmfrom  hmm to    alifrom  ali to    envfrom  env to     acc
 ---   ------ ----- --------- --------- ------- -------    ------- -------    ------- -------    ----
   1 ?   12.5   0.0   0.00037     0.056     389     447 ..      49     108 ..      35     127 .. 0.86

  Alignments for each domain:
  == domain 1    score: 12.5 bits;  conditional E-value: 0.00037
  slmb-PA(SLIMB)_FBpp0083434-aln 389 lvvsgssdntirlwdiecgaclrvlegheel.vrcirfdskrivsgaydgkikvwdlvaa 447
                                      ++s ss+ ++   d+e+g    ++ g+  +   c  f ++ +++g  +g+i +wdl+  
                        C09G9.2b  49 SILSASSNGSLVAVDVETGMPRTIFTGQAGIrSVCTTFGTNVVMAGDANGQITMWDLREN 108
                                     57899**********************998734699*********************865 PP

>> R11D1.1b  CE38536	WBGene00011242	WD domain, G-beta repeat	status:Confirmed	UniProt:Q21934	protein_id:CAA99909.2
   #    score  bias  c-Evalue  i-Evalue hmmfrom  hmm to    alifrom  ali to    envfrom  env to     acc
 ---   ------ ----- --------- --------- ------- -------    ------- -------    ------- -------    ----
   1 ?    9.1   0.0    0.0037      0.56     246     282 ..      58      96 ..      46     105 .. 0.88
   2 ?    0.7   0.0       1.3     2e+02     331     363 ..     361     395 ..     348     402 .. 0.71

  Alignments for each domain:
  == domain 1    score: 9.1 bits;  conditional E-value: 0.0037
  slmb-PA(SLIMB)_FBpp0083434-aln 246 cvkvltghtgsvlclqy..ddkviisgssdstvrvwdvn 282
                                     c k +  htg +  lq+  +d+ + sg  d   rvw+v+
                        R11D1.1b  58 CQKDVREHTGCINALQFshNDRFLASGGDDMHGRVWNVD 96 
                                     889999******9999744799***************96 PP

  == domain 2    score: 0.7 bits;  conditional E-value: 1.3
  slmb-PA(SLIMB)_FBpp0083434-aln 331 rvlvghraavnvvdfde..kyivsasgdrtikvwn 363
                                      vl ghr+  n v f +  + +vs+  + + k+w+
                        R11D1.1b 361 TVLRGHRSVPNQVRFSQhnNLLVSSGVENSFKLWS 395
                                     47888999989888865114677777788888886 PP

>> F10G8.3  CE09338	WBGene00003803	locus:rae-1	polyA RNA export protein	status:Partially_confirmed	UniProt:Q93454	protei
   #    score  bias  c-Evalue  i-Evalue hmmfrom  hmm to    alifrom  ali to    envfrom  env to     acc
 ---   ------ ----- --------- --------- ------- -------    ------- -------    ------- -------    ----
   1 ?    0.9   0.0       1.2   1.7e+02     266     282 ..      59      75 ..      52      85 .. 0.62
   2 ?    8.3   0.0    0.0065      0.99     223     283 ..     100     163 ..      94     213 .. 0.56

  Alignments for each domain:
  == domain 1    score: 0.9 bits;  conditional E-value: 1.2
  slmb-PA(SLIMB)_FBpp0083434-aln 266 viisgssdstvrvwdvn 282
                                     ++  gs d t+rvw  n
                         F10G8.3  59 MLACGSWDGTIRVWMFN 75 
                                     44456666666666544 PP

  == domain 2    score: 8.3 bits;  conditional E-value: 0.0065
  slmb-PA(SLIMB)_FBpp0083434-aln 223 dddkivsglrdntikiwdrstlqcvkvltghtgsvlclqy....ddkviisgssdstvrvwdvnt 283
                                     d +ki     d+  ++wd ++ q v v+  h g v    +    + +++++gs d t+r wd++ 
                         F10G8.3 100 DSSKIFIACADKEARLWDLASNQ-VAVVGTHDGPVKTCHWingnNYQCLMTGSFDKTLRFWDMKN 163
                                     55666667777777777776655.44555666666543331111335677777777777777643 PP

>> C09G9.2a  CE35389	WBGene00007493	status:Confirmed	UniProt:Q17872	protein_id:CAA90972.2
   #    score  bias  c-Evalue  i-Evalue hmmfrom  hmm to    alifrom  ali to    envfrom  env to     acc
 ---   ------ ----- --------- --------- ------- -------    ------- -------    ------- -------    ----
   1 ?   12.5   0.0   0.00035     0.053     389     447 ..     141     200 ..      61     281 .. 0.90

  Alignments for each domain:
  == domain 1    score: 12.5 bits;  conditional E-value: 0.00035
  slmb-PA(SLIMB)_FBpp0083434-aln 389 lvvsgssdntirlwdiecgaclrvlegheel.vrcirfdskrivsgaydgkikvwdlvaa 447
                                      ++s ss+ ++   d+e+g    ++ g+  +   c  f ++ +++g  +g+i +wdl+  
                        C09G9.2a 141 SILSASSNGSLVAVDVETGMPRTIFTGQAGIrSVCTTFGTNVVMAGDANGQITMWDLREN 200
                                     57899**********************998734699*********************865 PP

>> ZK930.1b  CE45802	WBGene00014151	status:Partially_confirmed	protein_id:CBZ01810.1
   #    score  bias  c-Evalue  i-Evalue hmmfrom  hmm to    alifrom  ali to    envfrom  env to     acc
 ---   ------ ----- --------- --------- ------- -------    ------- -------    ------- -------    ----
   1 ?    8.7   0.0    0.0051      0.77     247     281 ..      52      88 ..      43      94 .. 0.83
   2 ?    1.4   0.0      0.83   1.3e+02     425     442 ..     427     444 ..     420     445 .] 0.85

  Alignments for each domain:
  == domain 1    score: 8.7 bits;  conditional E-value: 0.0051
  slmb-PA(SLIMB)_FBpp0083434-aln 247 vkvltghtgsv..lclqyddkviisgssdstvrvwdv 281
                                     +  l  h+g +  lc + +    +sgs+d tv+vw++
                        ZK930.1b  52 ITHLHEHSGKItkLCANRESDLFLSGSTDGTVKVWKT 88 
                                     556888999765589999999**************86 PP

  == domain 2    score: 1.4 bits;  conditional E-value: 0.83
  slmb-PA(SLIMB)_FBpp0083434-aln 425 fdskrivsgaydgkikvw 442
                                     ++s  +vs  ydg ik+w
                        ZK930.1b 427 LNSELLVSSGYDGVIKIW 444
                                     567889************ PP

>> F46C5.9  CE10584	WBGene00009784	G-protein	status:Confirmed	UniProt:P90814	protein_id:CAB05407.1
   #    score  bias  c-Evalue  i-Evalue hmmfrom  hmm to    alifrom  ali to    envfrom  env to     acc
 ---   ------ ----- --------- --------- ------- -------    ------- -------    ------- -------    ----
   1 ?    9.2   0.4    0.0036      0.54     332     367 ..      86     123 ..      70     240 .. 0.72
   2 ?   -2.1   0.0       9.4   1.4e+03     290     403 ..     279     311 ..     269     322 .. 0.43

  Alignments for each domain:
  == domain 1    score: 9.2 bits;  conditional E-value: 0.0036
  slmb-PA(SLIMB)_FBpp0083434-aln 332 vlvghraavnvvdf..dekyivsasgdrtikvwntssc 367
                                     vl gh+  v  v f  d k  vs sgdr++ +w+    
                         F46C5.9  86 VLKGHKKEVTDVAFasDGKKFVSISGDRSVILWDVRDF 123
                                     55666666666655445566666666666666654433 PP

  == domain 2    score: -2.1 bits;  conditional E-value: 9.4
  slmb-PA(SLIMB)_FBpp0083434-aln 290 lihhceavlhlrfnngmmvtcskdrsiavwdmtsateialrrvlvghraavnvvdfdekyivsasgdrtikvwntssce 368
                                     l  h   vl   fnn+                                                               
                         F46C5.9 279 LSGHQSGVLAAAFNNS--------------------------------------------------------------- 294
                                     2222223333333332............................................................... PP

  slmb-PA(SLIMB)_FBpp0083434-aln 369 fvrtlnghkrgiaclqyrdrlvvsgssdntirlwd 403
                                                        +  v+ s d   r++d
                         F46C5.9 295 ------------------STRAVTVSRDGKWRIFD 311
                                     ..................12223333333333332 PP

>> F02E9.10b  CE38314	WBGene00008533	status:Confirmed	UniProt:Q564V0	protein_id:CAI79161.1
   #    score  bias  c-Evalue  i-Evalue hmmfrom  hmm to    alifrom  ali to    envfrom  env to     acc
 ---   ------ ----- --------- --------- ------- -------    ------- -------    ------- -------    ----
   1 ?    6.5   0.2     0.023       3.5     393     498 ..     113     224 ..      22     247 .. 0.77

  Alignments for each domain:
  == domain 1    score: 6.5 bits;  conditional E-value: 0.023
  slmb-PA(SLIMB)_FBpp0083434-aln 393 gssdntirlwdiecgaclrvlegheelvrcirf..dskrivsgaydgkikvwdlvaaldvraaantlclrtlvehtgrv 469
                                     g  d +i +   e  +     e h   +r i f  ++ r +s + d  ik+  l    ++  + +t  +r    h   v
                       F02E9.10b 113 GQLDGAIEMLYSENFKNYHKYEVHSMRIRKIEFlpNEERFLSACDDRLIKLHSLSEFTETDPSRSTKAIRVYSAHDAPV 191
                                     5556666666666666666778888888888885557788888888889999998888888888888899999999999 PP

  slmb-PA(SLIMB)_FBpp0083434-aln 470 frlqfde....fqivssshddtiliwdflnlse 498
                                       l +de     +  sss    i+iw++  +++
                       F02E9.10b 192 TGLTIDEksggTRFASSSASSQIFIWHIEMTTP 224
                                     999888833334678888888899998655544 PP

>> F47D12.9b  CE32425	WBGene00018564	status:Partially_confirmed	UniProt:Q8I7J9	protein_id:CCD83374.1
   #    score  bias  c-Evalue  i-Evalue hmmfrom  hmm to    alifrom  ali to    envfrom  env to     acc
 ---   ------ ----- --------- --------- ------- -------    ------- -------    ------- -------    ----
   1 ?   11.3   0.1   0.00085      0.13     192     289 ..     265     368 ..     229     376 .. 0.71

  Alignments for each domain:
  == domain 1    score: 11.3 bits;  conditional E-value: 0.00085
  slmb-PA(SLIMB)_FBpp0083434-aln 192 siennwrtgrfnlq.rincrsenskgvyclqyd.ddkivsglrdntikiwd.rstlqcvkvltghtgsv..lclqyd.. 263
                                      i+++ r+ r ++  ++n  + n+  v +l+    + +v+   d  i+iwd r   + ++ + gh+     l + +d  
                       F47D12.9b 265 VIKSDLRMNRDHITgQLNG-ACNTTFVRVLEKTrPECVVTEGFDSIIRIWDfRWPKNPMMEMHGHSNNCnrLNVFFDke 342
                                     5566666555333303443.345555666654314567777889******95667889999****98762244445422 PP

  slmb-PA(SLIMB)_FBpp0083434-aln 264 dkviisgssdstvrvwdvntgemvnt 289
                                     ++ + +  sd  vr w  ++g+m+ +
                       F47D12.9b 343 ERFVFAAGSDGYVRGWSLTSGDMLCS 368
                                     789999*****************865 PP

>> Y43F4B.9a  CE40666	WBGene00012806	status:Confirmed	UniProt:C5VUJ2	protein_id:CAZ39167.1
   #    score  bias  c-Evalue  i-Evalue hmmfrom  hmm to    alifrom  ali to    envfrom  env to     acc
 ---   ------ ----- --------- --------- ------- -------    ------- -------    ------- -------    ----
   1 ?   10.7   0.0    0.0012      0.18     222     443 ..     164     225 ..     119     239 .. 0.55

  Alignments for each domain:
  == domain 1    score: 10.7 bits;  conditional E-value: 0.0012
  slmb-PA(SLIMB)_FBpp0083434-aln 222 ydddkivsglrdntikiwdrstlqcvkvltghtgsvlclqyddkviisgssdstvrvwdvntgemvntlihhceavlhl 300
                                      d +                                                                           
                       Y43F4B.9a 164 KDAQT-------------------------------------------------------------------------- 168
                                     33344.......................................................................... PP

  slmb-PA(SLIMB)_FBpp0083434-aln 301 rfnngmmvtcskdrsiavwdmtsateialrrvlvghraavnvvdfdekyivsasgdrtikvwntsscefvrtlnghkrg 379
                                                                                                                    
                       Y43F4B.9a   - -------------------------------------------------------------------------------   -
                                     ............................................................................... PP

  slmb-PA(SLIMB)_FBpp0083434-aln 380 iaclqyrdrlvvsgssdntirlwdiecgacl...rvlegheelvrcirfdskrivsgaydgkikvwd 443
                                               vv+g  d +++lwd  + +     +++e    +v     ++ +i++g+yd +++++d
                       Y43F4B.9a 169 ----------VVTGGEDGSMKLWDARSRTQTgqsKIFEAGVVFVDFPASNEDQILTGSYDEHVRIFD 225
                                     ..........445555555555554433322011333333333333333444455555555555544 PP

>> F10F2.1  CE32621	WBGene00004760	locus:sel-2	WD domain, G-beta repeat (2 domains)	status:Partially_confirmed	UniProt:Q
   #    score  bias  c-Evalue  i-Evalue hmmfrom  hmm to    alifrom  ali to    envfrom  env to     acc
 ---   ------ ----- --------- --------- ------- -------    ------- -------    ------- -------    ----
   1 ?    8.2   3.8    0.0074       1.1     263     444 ..    2235    2436 ..    2221    2445 .. 0.68

  Alignments for each domain:
  == domain 1    score: 8.2 bits;  conditional E-value: 0.0074
  slmb-PA(SLIMB)_FBpp0083434-aln  263 ddkvii.sgssdstvrvwdvntgemvntlihhceavlhlr......fnngmmvtcskdrsiavwdmtsat....... 325 
                                      d k i   g  d + r+ d+++g + +++  h + v  +       f++  +vt s d ++ +w    +t       
                         F10F2.1 2235 DSKFIFaCGYPDYSFRIVDTDSGRVRQAVYGHGDVVTCIArsetslFSDCYVVTGSMDCTVVLWHWNGTTgfiagey 2311
                                      5555541466777777777777777777777777665542233333889999999****999998766552122211 PP

  slmb-PA(SLIMB)_FBpp0083434-aln  326 ....ei.alrrvlvghraavnv..vdfdekyivsasgdrtikvwntsscefvrtlnghkrgiaclqyrdrlvvsgss 395 
                                          e+ + r +l gh a++    v  ++  +vs   d  i +  t+s +++r + gh         r+++++s   
                         F10F2.1 2312 nqpgEVpSPRSILTGHEASISAlcVSAEHGLVVSGCEDGVILIH-TTSSDLLRRIRGHGIVTQLSMSRECILLSLFD 2387
                                      111144235889******99862256677788888888888765.566799*******8777777789999998877 PP

  slmb-PA(SLIMB)_FBpp0083434-aln  396 dntirlwdiecgaclrvleghe.elvrcirfdskrivsgaydgkikvwdl 444 
                                       + +  +   + +   vl   + e v  +  d    v+ga +g+i++w +
                         F10F2.1 2388 SKRMVTYSATAKKLDEVLVDDKiECV-TVTRDGEFAVTGAVNGRINIWRM 2436
                                      77777777777777777754441333.345599999************76 PP

>> F47D12.9a  CE01952	WBGene00018564	status:Partially_confirmed	UniProt:Q09392	protein_id:CCD83373.1
   #    score  bias  c-Evalue  i-Evalue hmmfrom  hmm to    alifrom  ali to    envfrom  env to     acc
 ---   ------ ----- --------- --------- ------- -------    ------- -------    ------- -------    ----
   1 ?   10.5   0.1    0.0014      0.21     213     289 ..     419     501 ..     366     509 .. 0.71

  Alignments for each domain:
  == domain 1    score: 10.5 bits;  conditional E-value: 0.0014
  slmb-PA(SLIMB)_FBpp0083434-aln 213 nskgvyclqyd.ddkivsglrdntikiwd.rstlqcvkvltghtgsv..lclqyd..dkviisgssdstvrvwdvntge 285
                                     n+  v +l+    + +v+   d  i+iwd r   + ++ + gh+     l + +d  ++ + +  sd  vr w  ++g+
                       F47D12.9a 419 NTTFVRVLEKTrPECVVTEGFDSIIRIWDfRWPKNPMMEMHGHSNNCnrLNVFFDkeERFVFAAGSDGYVRGWSLTSGD 497
                                     55555555543145677778899*****95667889999****98762244445422789999**************** PP

  slmb-PA(SLIMB)_FBpp0083434-aln 286 mvnt 289
                                     m+ +
                       F47D12.9a 498 MLCS 501
                                     *865 PP

>> Y32H12A.8  CE42033	WBGene00021316	status:Partially_confirmed	UniProt:Q9N533	protein_id:CCD73967.1
   #    score  bias  c-Evalue  i-Evalue hmmfrom  hmm to    alifrom  ali to    envfrom  env to     acc
 ---   ------ ----- --------- --------- ------- -------    ------- -------    ------- -------    ----
   1 ?    9.5   0.6    0.0028      0.43     344     406 ..     112     176 ..      93     224 .. 0.79

  Alignments for each domain:
  == domain 1    score: 9.5 bits;  conditional E-value: 0.0028
  slmb-PA(SLIMB)_FBpp0083434-aln 344 dfdekyivsasgdrtikvwntsscefvrtlnghkrgiaclqyrdr...lvvsgssdntirlwdiec 406
                                     ++ ++yi ++s + +i  wn s  +    ++ h r  +cl+++ +   ++vsgs d t++ +d+ +
                       Y32H12A.8 112 QLYDQYIATTSSNGSIVCWNISRRN-KSVFKSHERSATCLDWHATtpyILVSGSRDCTVKSYDMRV 176
                                     56789***************99866.568999********9986433389**********999875 PP

>> Y87G2A.6  CE24686	WBGene00000891	locus:cyn-15	cyclophilin	status:Confirmed	UniProt:Q9U1Q3	protein_id:CAB60429.1
   #    score  bias  c-Evalue  i-Evalue hmmfrom  hmm to    alifrom  ali to    envfrom  env to     acc
 ---   ------ ----- --------- --------- ------- -------    ------- -------    ------- -------    ----
   1 ?    9.3   0.1    0.0034      0.51     336     413 ..      53     137 ..      47     209 .. 0.75
   2 ?   -1.5   0.0       6.4   9.6e+02     271     296 ..     266     296 ..     251     306 .. 0.72

  Alignments for each domain:
  == domain 1    score: 9.3 bits;  conditional E-value: 0.0034
  slmb-PA(SLIMB)_FBpp0083434-aln 336 hraav.nvvdfdekyivsasgdrtikvwnts...scefvrtlnghkrgi..aclqyrdrlvv.sgssdntirlwdiecg 407
                                     hr ++  v+     +i++as d  +k w+      +efv+ +  h       c +   +l+     +d++++++die  
                        Y87G2A.6  53 HRDTIsHVIATKTDFIITASVDGHLKFWKKKhseGVEFVKHFRCHLSEFshICANIDGTLLAtVCEADKSVKVFDIENF 131
                                     555541577788899*************8651115789999999987651157777777655157799********987 PP

  slmb-PA(SLIMB)_FBpp0083434-aln 408 aclrvl 413
                                       + ++
                        Y87G2A.6 132 DMINMI 137
                                     776654 PP

  == domain 2    score: -1.5 bits;  conditional E-value: 6.4
  slmb-PA(SLIMB)_FBpp0083434-aln 271 ssdstvrvwdvntgemvn.....tlihhcea 296
                                     + d  +r+++v+tg++ +     t  +hcea
                        Y87G2A.6 266 AEDRKIRIFNVKTGKLAQlidetTQKYHCEA 296
                                     5688899999999987542222245677877 PP

>> Y111B2A.12b  CE45370	WBGene00013735	status:Partially_confirmed	UniProt:E0R7L3	protein_id:CBW48562.1
   #    score  bias  c-Evalue  i-Evalue hmmfrom  hmm to    alifrom  ali to    envfrom  env to     acc
 ---   ------ ----- --------- --------- ------- -------    ------- -------    ------- -------    ----
   1 ?    2.0   0.0      0.56        85     263     287 ..       3      27 ..       2      74 .. 0.54
   2 ?    7.0   0.0     0.017       2.5     227     281 ..     166     223 ..     143     224 .] 0.60

  Alignments for each domain:
  == domain 1    score: 2.0 bits;  conditional E-value: 0.56
  slmb-PA(SLIMB)_FBpp0083434-aln 263 ddkviisgssdstvrvwdvntgemv 287
                                     d k i+ g sd  vr+w        
                     Y111B2A.12b   3 DGKRIMCGYSDGIVRLWLLREETST 27 
                                     4566666666666666655444333 PP

  == domain 2    score: 7.0 bits;  conditional E-value: 0.017
  slmb-PA(SLIMB)_FBpp0083434-aln 227 ivsglrdntikiwdrstlqcvkvltghtg...svlclqyddkviisgssdstvrvwdv 281
                                     + +g  d ti+i+d ++   vk l         vl++q + +  ++  s   vrv+d 
                     Y111B2A.12b 166 VTAGSIDGTIRIFDARDSSLVKELHNGGDevlDVLVIQSNPHRFMTAGSGGIVRVFDL 223
                                     4556666666666666666666665332211145566666666666666666666665 PP

>> T28B4.1c  CE37154	WBGene00020884	status:Confirmed	UniProt:Q6A590	protein_id:CCD69938.1
   #    score  bias  c-Evalue  i-Evalue hmmfrom  hmm to    alifrom  ali to    envfrom  env to     acc
 ---   ------ ----- --------- --------- ------- -------    ------- -------    ------- -------    ----
   1 ?    9.4   0.0    0.0031      0.46     101     139 ..      70     108 ..      53     113 .. 0.85

  Alignments for each domain:
  == domain 1    score: 9.4 bits;  conditional E-value: 0.0031
  slmb-PA(SLIMB)_FBpp0083434-aln 101 ldhvaenilsyldaeslaaaelvckewsrvisegmlwkk 139
                                      d+v  +i+ yl  + + +  lvck w     + +lwk 
                        T28B4.1c  70 PDKVLRDIFQYLSPKQINQVGLVCKRWRVTSQNPLLWKF 108
                                     489999*********************777778899985 PP

>> F38G1.1  CE25876	WBGene00000484	locus:che-2	G-beta-repeats	status:Confirmed	UniProt:Q9XZP7	protein_id:CCD61758.1
   #    score  bias  c-Evalue  i-Evalue hmmfrom  hmm to    alifrom  ali to    envfrom  env to     acc
 ---   ------ ----- --------- --------- ------- -------    ------- -------    ------- -------    ----
   1 ?    2.6   0.2      0.37        56     233     298 ..      84     149 ..      73     170 .. 0.64
   2 ?    4.7   0.4      0.08        12     216     292 ..     147     226 ..     138     231 .. 0.67
   3 ?    0.0   0.0       2.1   3.2e+02     425     468 ..     513     557 ..     494     593 .. 0.71

  Alignments for each domain:
  == domain 1    score: 2.6 bits;  conditional E-value: 0.37
  slmb-PA(SLIMB)_FBpp0083434-aln 233 dntikiwdrstlqcvkvltghtgsvlclqy..ddkviisgssdstvrvwdvntgemvntlihhceavl 298
                                     d  i+i +r+  ++ +++  h g+ lc ++  d   ++s   d  v++w   +g +   l +   av 
                         F38G1.1  84 DGKINILSRNG-KVENMVDAHNGAALCARWnsDGTGLLSSGEDGFVKMWS-RSGMLRSVLAQFATAVY 149
                                     56666777665.45556677888888876622455677777788888885.34555555555555554 PP

  == domain 2    score: 4.7 bits;  conditional E-value: 0.08
  slmb-PA(SLIMB)_FBpp0083434-aln 216 gvyclqydddkivsglrdntikiwdrs.tlqcv.kvltghtgsvlclqyd..dkviisgssdstvrvwdvntgemvntl 290
                                      vyc+ +d       l  n+ + + +s ++q+     + h g +lc +++     i++g  d   +vwd     + n+ 
                         F38G1.1 147 AVYCVAWDSTSS-NVLYCNADHCYIKSlKMQVApIKWKAHDGIILCCDWNptSDLIVTGGEDLKFKVWDGFGQILFNSS 224
                                     688888876542.233333333333321233331346899******99973356899***********99888888888 PP

  slmb-PA(SLIMB)_FBpp0083434-aln 291 ih 292
                                     +h
                         F38G1.1 225 VH 226
                                     87 PP

  == domain 3    score: 0.0 bits;  conditional E-value: 2.1
  slmb-PA(SLIMB)_FBpp0083434-aln 425 fdskrivsgaydgkikvwdl.vaaldvraaantlclrtlvehtgr 468
                                      d  +++ g  +gki vw l + a+  r   ++  ++  +   g+
                         F38G1.1 513 NDVTNMLCGISEGKIAVWPLpNVAFHDRNLLQKSLIQKNIGSVGK 557
                                     36788999**********994456666666655555555555555 PP

>> T27B1.1  CE41845	WBGene00003883	locus:osm-1	leucine zipper transcription factor(weak)	status:Confirmed	UniProt:Q22830
   #    score  bias  c-Evalue  i-Evalue hmmfrom  hmm to    alifrom  ali to    envfrom  env to     acc
 ---   ------ ----- --------- --------- ------- -------    ------- -------    ------- -------    ----
   1 ?    9.6   0.1    0.0028      0.42     198     334 ..      49     194 ..      38     225 .. 0.70

  Alignments for each domain:
  == domain 1    score: 9.6 bits;  conditional E-value: 0.0028
  slmb-PA(SLIMB)_FBpp0083434-aln 198 rtgrfnlqrincr.senskgvyclqy..dddkivsglrdntikiwdrstl....qcvkvltghtgsvlclq..yddkvi 267
                                     ++ rf+ + i+ +  ++s  v c+ +  d ++i  g  dn + i++  t     +++     +  +v cl   +ddk+ 
                         T27B1.1  49 QKDRFTCKPIDAKyGKKSFTVLCMTFspDSSRIAIGQSDNVLFIYKVGTSwnekKVIVNKFVQPSAVTCLSwpFDDKI- 126
                                     5566777777776246788999*988557889*********9997654431110223233334567777762268886. PP

  slmb-PA(SLIMB)_FBpp0083434-aln 268 isgssdstvrvwdvntgemvntlihhceavlhlrf..nngmmvtcskdrsiavwdmtsateialrrvlv 334
                                     + g  d  vr+  ++t +   +l +  e+v+ ++   + + +v+  +d si +++++s+t+ ++  + v
                         T27B1.1 127 LVGQLDGKVRIGLIKTNK-CSSLYKTDETVVSIQThpKRTSFVSAHQDGSIILYNFSSRTQSKICTLQV 194
                                     5699*******9999976.578999999999987622467899999************99876655544 PP

>> Y73B6BL.28  CE23198	WBGene00022249	status:Partially_confirmed	UniProt:Q95XC5	protein_id:CCD74174.1
   #    score  bias  c-Evalue  i-Evalue hmmfrom  hmm to    alifrom  ali to    envfrom  env to     acc
 ---   ------ ----- --------- --------- ------- -------    ------- -------    ------- -------    ----
   1 ?   10.1   0.0    0.0019      0.29     291     324 ..      41      74 ..      32      79 .. 0.89

  Alignments for each domain:
  == domain 1    score: 10.1 bits;  conditional E-value: 0.0019
  slmb-PA(SLIMB)_FBpp0083434-aln 291 ihhceavlhlrfnngmmvtcskdrsiavwdmtsa 324
                                     ih   + +hl+ + g++vt  ++r i +wd+ s 
                      Y73B6BL.28  41 IHTGITAIHLQETLGLLVTGGHNRVIIIWDVRSV 74 
                                     8888899***********************9885 PP

>> T28B4.1b  CE27216	WBGene00020884	status:Confirmed	UniProt:Q968Y8	protein_id:CCD69937.1
   #    score  bias  c-Evalue  i-Evalue hmmfrom  hmm to    alifrom  ali to    envfrom  env to     acc
 ---   ------ ----- --------- --------- ------- -------    ------- -------    ------- -------    ----
   1 ?    9.2   0.0    0.0036      0.55     102     139 ..      37      74 ..      28      79 .. 0.86

  Alignments for each domain:
  == domain 1    score: 9.2 bits;  conditional E-value: 0.0036
  slmb-PA(SLIMB)_FBpp0083434-aln 102 dhvaenilsyldaeslaaaelvckewsrvisegmlwkk 139
                                     d+v  +i+ yl  + + +  lvck w     + +lwk 
                        T28B4.1b  37 DKVLRDIFQYLSPKQINQVGLVCKRWRVTSQNPLLWKF 74 
                                     88999*********************777778899985 PP

>> T28B4.1a  CE27215	WBGene00020884	status:Confirmed	UniProt:Q968Y7	protein_id:CCD69936.1
   #    score  bias  c-Evalue  i-Evalue hmmfrom  hmm to    alifrom  ali to    envfrom  env to     acc
 ---   ------ ----- --------- --------- ------- -------    ------- -------    ------- -------    ----
   1 ?    9.1   0.0    0.0038      0.58     102     139 ..      54      91 ..      44      96 .. 0.87

  Alignments for each domain:
  == domain 1    score: 9.1 bits;  conditional E-value: 0.0038
  slmb-PA(SLIMB)_FBpp0083434-aln 102 dhvaenilsyldaeslaaaelvckewsrvisegmlwkk 139
                                     d+v  +i+ yl  + + +  lvck w     + +lwk 
                        T28B4.1a  54 DKVLRDIFQYLSPKQINQVGLVCKRWRVTSQNPLLWKF 91 
                                     88999*********************777778899985 PP

>> ZK930.1a  CE06671	WBGene00014151	serine\/threonine kinase	status:Partially_confirmed	UniProt:Q23669	protein_id:CAA941
   #    score  bias  c-Evalue  i-Evalue hmmfrom  hmm to    alifrom  ali to    envfrom  env to     acc
 ---   ------ ----- --------- --------- ------- -------    ------- -------    ------- -------    ----
   1 ?    6.8   0.0     0.019       2.9     247     281 ..     961     997 ..     953    1003 .. 0.83
   2 ?   -0.4   0.0       2.9   4.4e+02     425     442 ..    1336    1353 ..    1330    1354 .] 0.85

  Alignments for each domain:
  == domain 1    score: 6.8 bits;  conditional E-value: 0.019
  slmb-PA(SLIMB)_FBpp0083434-aln 247 vkvltghtgsv..lclqyddkviisgssdstvrvwdv 281
                                     +  l  h+g +  lc + +    +sgs+d tv+vw++
                        ZK930.1a 961 ITHLHEHSGKItkLCANRESDLFLSGSTDGTVKVWKT 997
                                     556788998765589999999**************86 PP

  == domain 2    score: -0.4 bits;  conditional E-value: 2.9
  slmb-PA(SLIMB)_FBpp0083434-aln  425 fdskrivsgaydgkikvw 442 
                                      ++s  +vs  ydg ik+w
                        ZK930.1a 1336 LNSELLVSSGYDGVIKIW 1353
                                      567889************ PP

>> Y39H10A.6  CE45064	WBGene00021482	status:Partially_confirmed	UniProt:Q965W8	protein_id:CCD73289.1
   #    score  bias  c-Evalue  i-Evalue hmmfrom  hmm to    alifrom  ali to    envfrom  env to     acc
 ---   ------ ----- --------- --------- ------- -------    ------- -------    ------- -------    ----
   1 ?    3.1   0.0      0.25        37     374     412 ..     252     292 ..     241     297 .. 0.79
   2 ?    2.6   0.1      0.36        54     380     412 ..     258     292 ..     254     446 .. 0.64
   3 ?    2.3   0.0      0.46        69     388     416 ..     459     486 ..     450     509 .. 0.78

  Alignments for each domain:
  == domain 1    score: 3.1 bits;  conditional E-value: 0.25
  slmb-PA(SLIMB)_FBpp0083434-aln 374 nghkrgiaclqy..rdrlvvsgssdntirlwdiecgaclrv 412
                                     + hk  i c+++  + +++ sg   n+i lw     +  r+
                       Y39H10A.6 252 DHHKFEIFCVKFsrNGKMMASGGKSNSITLWKCAKSKLTRI 292
                                     56899999999832357999999999999999877777666 PP

  == domain 2    score: 2.6 bits;  conditional E-value: 0.36
  slmb-PA(SLIMB)_FBpp0083434-aln 380 iaclqy..rdrlvvsgssdntirlwdiecgaclrv 412
                                     i c+++  + +++ sg   n+i lw     +  r+
                       Y39H10A.6 258 IFCVKFsrNGKMMASGGKSNSITLWKCAKSKLTRI 292
                                     55554421234555555555555555444444443 PP

  == domain 3    score: 2.3 bits;  conditional E-value: 0.46
  slmb-PA(SLIMB)_FBpp0083434-aln 388 rlvvsgssdntirlwdiecgaclrvlegh 416
                                     rlv++  ++  +rlwdi + + +r++ g 
                       Y39H10A.6 459 RLVLTT-TELNLRLWDIRTHNLIRIFSGA 486
                                     666654.55679*************9985 PP

>> F23B2.4  CE40504	WBGene00000906	locus:daf-10	WD domain, G-beta repeats	status:Confirmed	UniProt:O45401	protein_id:CAB
   #    score  bias  c-Evalue  i-Evalue hmmfrom  hmm to    alifrom  ali to    envfrom  env to     acc
 ---   ------ ----- --------- --------- ------- -------    ------- -------    ------- -------    ----
   1 ?    9.4   0.1    0.0032      0.48     395     458 ..      38     103 ..      21     167 .. 0.66

  Alignments for each domain:
  == domain 1    score: 9.4 bits;  conditional E-value: 0.0032
  slmb-PA(SLIMB)_FBpp0083434-aln 395 sdntirlwdiecgaclrvlegheelvrcirfds..krivsgaydgkikvwdlvaaldvraaantlc 458
                                     +dn + l+d++ g  ++ l+gh++lv  + +        sg  d  + +w+ +     r +++++ 
                         F23B2.4  38 ADNKVYLFDVNEGGQMQTLKGHKDLVYTVAWSHngELFASGGADKLVILWNEKHEGTLRYSHTDVI 103
                                     577777777777777777777777777766543114456666666666666555554554444433 PP

>> R11D1.1a  CE38535	WBGene00011242	status:Confirmed	UniProt:Q7JLF4	protein_id:CAA99908.2
   #    score  bias  c-Evalue  i-Evalue hmmfrom  hmm to    alifrom  ali to    envfrom  env to     acc
 ---   ------ ----- --------- --------- ------- -------    ------- -------    ------- -------    ----
   1 ?    5.1   0.0     0.064       9.7     246     282 ..      58      95 ..      40     110 .. 0.71
   2 ?    0.7   0.0       1.3     2e+02     331     363 ..     360     394 ..     347     401 .. 0.71

  Alignments for each domain:
  == domain 1    score: 5.1 bits;  conditional E-value: 0.064
  slmb-PA(SLIMB)_FBpp0083434-aln 246 cvkvltghtgsvlclqy..ddkviisgssdstvrvwdvn 282
                                     c k +  htg +  lq+  +d+ + sg  d   rvw+v+
                        R11D1.1a  58 CQKDVREHTGCINALQFshNDRFLASG-DDMHGRVWNVD 95 
                                     677777788888777762234444444.46677888775 PP

  == domain 2    score: 0.7 bits;  conditional E-value: 1.3
  slmb-PA(SLIMB)_FBpp0083434-aln 331 rvlvghraavnvvdfde..kyivsasgdrtikvwn 363
                                      vl ghr+  n v f +  + +vs+  + + k+w+
                        R11D1.1a 360 TVLRGHRSVPNQVRFSQhnNLLVSSGVENSFKLWS 394
                                     47888999989888865114677777788888886 PP

>> T01G1.3  CE16320	WBGene00011338	locus:sec-31	Yesat transport protein WEB1 like	status:Partially_confirmed	UniProt:O45
   #    score  bias  c-Evalue  i-Evalue hmmfrom  hmm to    alifrom  ali to    envfrom  env to     acc
 ---   ------ ----- --------- --------- ------- -------    ------- -------    ------- -------    ----
   1 ?    7.5   0.6     0.012       1.7     349     409 ..     225     291 ..      78     309 .. 0.57

  Alignments for each domain:
  == domain 1    score: 7.5 bits;  conditional E-value: 0.012
  slmb-PA(SLIMB)_FBpp0083434-aln 349 yivsasgd..rtikvwnts.scefvrtlnghkrgiaclqyr...drlvvsgssdntirlwdiecgac 409
                                      ivs+  +    i+ w++  +   v+    h+ gi+ ++++   drlv+s   d  + +w+ e+  +
                         T01G1.3 225 LIVSSQSQhaSVIQKWDSRfTSTPVKEYRHHNMGITSVDWNkadDRLVISSGCDGQVVIWNHETSEV 291
                                     3443333211345666654244456666666666666655323366666666666666666665544 PP

>> K10D2.1b  CE39597	WBGene00019627	status:Partially_confirmed	UniProt:Q09589	protein_id:CCD72856.1
   #    score  bias  c-Evalue  i-Evalue hmmfrom  hmm to    alifrom  ali to    envfrom  env to     acc
 ---   ------ ----- --------- --------- ------- -------    ------- -------    ------- -------    ----
   1 ?   -0.9   0.0       4.3   6.4e+02     263     494 ..      85     104 ..      30     125 .. 0.61
   2 ?    2.5   0.1      0.39        58     332     411 ..     128     212 ..      93     223 .. 0.70
   3 ?   -0.6   0.0       3.2   4.9e+02     354     390 ..     247     283 ..     233     295 .. 0.76
   4 ?    1.3   0.1      0.91   1.4e+02     229     287 ..     300     363 ..     293     380 .. 0.71

  Alignments for each domain:
  == domain 1    score: -0.9 bits;  conditional E-value: 4.3
  slmb-PA(SLIMB)_FBpp0083434-aln 263 ddkviisgssdstvrvwdvntgemvntlihhceavlhlrfnngmmvtcskdrsiavwdmtsateialrrvlvghraavn 341
                                     d k    gs ds+v vw+                                                             
                        K10D2.1b  85 DGKRFAFGSDDSSVSVWE------------------------------------------------------------- 102
                                     333344445555555554............................................................. PP

  slmb-PA(SLIMB)_FBpp0083434-aln 342 vvdfdekyivsasgdrtikvwntsscefvrtlnghkrgiaclqyrdrlvvsgssdntirlwdiecgaclrvlegheelv 420
                                                                                                                    
                        K10D2.1b   - -------------------------------------------------------------------------------   -
                                     ............................................................................... PP

  slmb-PA(SLIMB)_FBpp0083434-aln 421 rcirfdskrivsgaydgkikvwdlvaaldvraaantlclrtlvehtgrvfrlqfdefqivssshddtiliwdfl 494
                                                                                                             ++
                        K10D2.1b 103 ------------------------------------------------------------------------YV 104
                                     ........................................................................43 PP

  == domain 2    score: 2.5 bits;  conditional E-value: 0.39
  slmb-PA(SLIMB)_FBpp0083434-aln 332 vlvghraavnvvdf..dekyivsasgdrtikvwntssc.efvrtlnghkrgiaclqyr..drlvvsgssdntirlwdie 405
                                     vl gh   v  v++  + ky+ s s d  i ++n+ +  + +  ln  +  +  l +    + + s   d+ +r+w  +
                        K10D2.1b 128 VLRGHSMEVLTVEWspNGKYLASGSIDYRIIIYNARKLpDRITVLNDIQLPVKGLSWDpiGKYLASLEGDKKLRFWATD 206
                                     6677777777777633457777777777777777765425667777777777777665224566677777777777777 PP

  slmb-PA(SLIMB)_FBpp0083434-aln 406 cgaclr 411
                                     + +c++
                        K10D2.1b 207 SWQCVK 212
                                     777765 PP

  == domain 3    score: -0.6 bits;  conditional E-value: 3.2
  slmb-PA(SLIMB)_FBpp0083434-aln 354 sgdrtikvwntsscefvrtlnghkrgiaclqyrdrlv 390
                                     sg   ik+ +  + +  + l+gh++g +c++   rl+
                        K10D2.1b 247 SGKPLIKLIQRQTWKSDQFLAGHHKGTTCVRAMPRLI 283
                                     6777788888888888889999999999998887776 PP

  == domain 4    score: 1.3 bits;  conditional E-value: 0.91
  slmb-PA(SLIMB)_FBpp0083434-aln 229 sglrdntikiwdr.stlqcvkvltg.htgsvlclqyddkviisgssdstvrvwdv...ntgemv 287
                                      g rd++i iw    tl+ + v+      +v+ + +  + +++ s d tv+v +    + gem+
                        K10D2.1b 300 VGSRDKSISIWVFpGTLKPLFVINNiFNHTVMDFAWCGRNLLACSQDGTVKVIHLsesVIGEMI 363
                                     4789999999974256776655543134568889999999999999999998754111567776 PP

>> K02B12.3  CE32461	WBGene00010496	locus:sec-12	WD domain, G-beta repeat	status:Partially_confirmed	UniProt:Q21115	prot
   #    score  bias  c-Evalue  i-Evalue hmmfrom  hmm to    alifrom  ali to    envfrom  env to     acc
 ---   ------ ----- --------- --------- ------- -------    ------- -------    ------- -------    ----
   1 ?    7.7   0.0      0.01       1.5     417     475 ..     142     203 ..     119     227 .. 0.69

  Alignments for each domain:
  == domain 1    score: 7.7 bits;  conditional E-value: 0.01
  slmb-PA(SLIMB)_FBpp0083434-aln 417 eelvrcirfds....krivsgaydgkikvwdlvaaldvraaantlclrtlvehtgrvfrlqfd 475
                                     +   +c+rfd+    k   +g  dg+i++w+ +  +    + ++  + t+  h   v  ++f 
                        K02B12.3 142 NSYQKCVRFDKssrgKIFATGGADGHIRIWNAQIVFRAENE-DAQPILTIQAHKADVDDIDFS 203
                                     55679****9633334567899********97766544433.344567888888888777774 PP

>> Y79H2A.6  CE24672	WBGene00000201	locus:arx-3	status:Confirmed	UniProt:Q9U1R7	protein_id:CAB54510.1
   #    score  bias  c-Evalue  i-Evalue hmmfrom  hmm to    alifrom  ali to    envfrom  env to     acc
 ---   ------ ----- --------- --------- ------- -------    ------- -------    ------- -------    ----
   1 ?    7.4   0.7     0.012       1.9     266     400 ..      29     173 ..      10     181 .. 0.52

  Alignments for each domain:
  == domain 1    score: 7.4 bits;  conditional E-value: 0.012
  slmb-PA(SLIMB)_FBpp0083434-aln 266 viisgss.dstvrvwdvntgemvntlihhceavlhlrf..nngmmvtcskdrsiavwdmtsateialrrvlvg.hraav 340
                                     + +s ss d  +  w     + + tl  h   v  l +  + + +v+cs+d+   vw +  +   +   vlv   raa 
                        Y79H2A.6  29 IAVSASSnDIHIFEWRNGDWQSIHTLSEHDLPVTGLDWgtKTNRIVSCSQDKNAFVWTFDKN-VWKPELVLVRfNRAAT 106
                                     33444331334444555555678889888888877765225677899999999999976543.3334445554135554 PP

  slmb-PA(SLIMB)_FBpp0083434-aln 341 nv..vdfdekyivsasgdrtikv..wntsscefv.rtln.ghkrgiaclqyr..drlvvsgssdntir 400
                                      v    +++k+ v  sg + + v  ++  +  +v + ++   +  ++cl+++  + l+  gs d   r
                        Y79H2A.6 107 YVkwSPLENKFAVG-SGAKLVSVcyYEKENDWWVsKQIKkPIRSTVTCLDWHsnNVLLAVGSCDFKCR 173
                                     33114566777664.55555555212333333331222202334566766651134455666666665 PP

>> C31C9.8  CE40745	WBGene00045289	locus:fbxa-169	status:Partially_confirmed	UniProt:A3RMU2	protein_id:CAM35834.1
   #    score  bias  c-Evalue  i-Evalue hmmfrom  hmm to    alifrom  ali to    envfrom  env to     acc
 ---   ------ ----- --------- --------- ------- -------    ------- -------    ------- -------    ----
   1 ?    6.6   0.0     0.021       3.2     291     324 ..     349     382 ..     341     386 .. 0.89

  Alignments for each domain:
  == domain 1    score: 6.6 bits;  conditional E-value: 0.021
  slmb-PA(SLIMB)_FBpp0083434-aln 291 ihhceavlhlrfnngmmvtcskdrsiavwdmtsa 324
                                     ih   + +hl+ + g++vt  ++r i +wd+ s 
                         C31C9.8 349 IHTGITAIHLQETLGLLVTSGHNRVIMIWDVRSV 382
                                     78888999**********************9885 PP

>> Y87G2A.11  CE24682	WBGene00013599	status:Confirmed	UniProt:Q9U1Q0	protein_id:CAB60432.1
   #    score  bias  c-Evalue  i-Evalue hmmfrom  hmm to    alifrom  ali to    envfrom  env to     acc
 ---   ------ ----- --------- --------- ------- -------    ------- -------    ------- -------    ----
   1 ?    6.9   0.2     0.017       2.6     247     318 ..     201     279 ..     177     295 .. 0.63

  Alignments for each domain:
  == domain 1    score: 6.9 bits;  conditional E-value: 0.017
  slmb-PA(SLIMB)_FBpp0083434-aln 247 vkvltghtgsvlclqyd...dkviisgssdstvrvwdvn.tgemvntlihhceavlhlrfn...ngmmvtcskdrsiav 318
                                     +k+   h    + ++++   ++vi +   d  vr+wd+  t   + +l  h   v  +rf    +++++t   d s+ +
                       Y87G2A.11 201 LKIRDAHIHRTISMDFNpnlQHVIATCGDDGYVRIWDTRsTSSALTSLHPHAHWVWSVRFHpvhDQLLLTGGSDASVVL 279
                                     5555555555555555422245677777788888888751445555555588888888885332567777777777654 PP

>> K10D2.1a  CE43736	WBGene00019627	status:Partially_confirmed	UniProt:Q09589	protein_id:CCD72864.1
   #    score  bias  c-Evalue  i-Evalue hmmfrom  hmm to    alifrom  ali to    envfrom  env to     acc
 ---   ------ ----- --------- --------- ------- -------    ------- -------    ------- -------    ----
   1 ?    2.0   0.0      0.55        83     332     411 ..     128     212 ..      89     223 .. 0.69
   2 ?   -1.1   0.0       4.8   7.2e+02     354     390 ..     247     283 ..     234     300 .. 0.77
   3 ?    0.5   0.1       1.5   2.3e+02     230     287 ..     301     363 ..     296     379 .. 0.70

  Alignments for each domain:
  == domain 1    score: 2.0 bits;  conditional E-value: 0.55
  slmb-PA(SLIMB)_FBpp0083434-aln 332 vlvghraavnvvdf..dekyivsasgdrtikvwntssc.efvrtlnghkrgiaclqyr..drlvvsgssdntirlwdie 405
                                     vl gh   v  v++  + ky+ s s d  i ++n+ +  + +  ln  +  +  l +    + + s   d+ +r+w  +
                        K10D2.1a 128 VLRGHSMEVLTVEWspNGKYLASGSIDYRIIIYNARKLpDRITVLNDIQLPVKGLSWDpiGKYLASLEGDKKLRFWATD 206
                                     6677777777777633457777777777777777765425666777777777777664224566677777777777777 PP

  slmb-PA(SLIMB)_FBpp0083434-aln 406 cgaclr 411
                                     + +c++
                        K10D2.1a 207 SWQCVK 212
                                     777765 PP

  == domain 2    score: -1.1 bits;  conditional E-value: 4.8
  slmb-PA(SLIMB)_FBpp0083434-aln 354 sgdrtikvwntsscefvrtlnghkrgiaclqyrdrlv 390
                                     sg   ik+ +  + +  + l+gh++g +c++   rl+
                        K10D2.1a 247 SGKPLIKLIQRQTWKSDQFLAGHHKGTTCVRAMPRLI 283
                                     6777788888888888888999999999998888776 PP

  == domain 3    score: 0.5 bits;  conditional E-value: 1.5
  slmb-PA(SLIMB)_FBpp0083434-aln 230 glrdntikiwdr.stlqcvkvltg.htgsvlclqyddkviisgssdstvrvwdv...ntgemv 287
                                     g rd++i iw    tl+ + v+      +v+ + +  + +++ s d tv+v +    + gem+
                        K10D2.1a 301 GSRDKSISIWVFpGTLKPLFVINNiFNHTVMDFAWCGRNLLACSQDGTVKVIHLsesVIGEMI 363
                                     789999999974256776655543134568889999999999999999999754111567776 PP

>> JC8.2  CE37529	WBGene00010435	status:Partially_confirmed	UniProt:Q9NAQ2	protein_id:CAB05230.3
   #    score  bias  c-Evalue  i-Evalue hmmfrom  hmm to    alifrom  ali to    envfrom  env to     acc
 ---   ------ ----- --------- --------- ------- -------    ------- -------    ------- -------    ----
   1 ?    5.9   0.0     0.036       5.5     250     282 ..     242     277 ..     223     322 .. 0.79

  Alignments for each domain:
  == domain 1    score: 5.9 bits;  conditional E-value: 0.036
  slmb-PA(SLIMB)_FBpp0083434-aln 250 ltghtgsvlclqyd...dkviisgssdstvrvwdvn 282
                                      +ght +v+ l ++    +v+ sg +d tv +wd +
                           JC8.2 242 AQGHTDAVISLAWNritTHVLASGGADKTVVLWDLD 277
                                     468888888887752225778888888888888865 PP

>> ZK370.4a  CE34454	WBGene00022718	status:Partially_confirmed	UniProt:Q02331	protein_id:CCD61723.1
   #    score  bias  c-Evalue  i-Evalue hmmfrom  hmm to    alifrom  ali to    envfrom  env to     acc
 ---   ------ ----- --------- --------- ------- -------    ------- -------    ------- -------    ----
   1 ?    6.3   0.0     0.027       4.1     382     423 ..     265     307 ..     255     312 .. 0.88

  Alignments for each domain:
  == domain 1    score: 6.3 bits;  conditional E-value: 0.027
  slmb-PA(SLIMB)_FBpp0083434-aln 382 clqyrdrlvvsgssdntirl.wdiecgaclrvlegheelvrci 423
                                      +q  d +v  g sd++i +  d e    +r +eg+e lv+ci
                        ZK370.4a 265 SFQAGDYIVKPGESDDAIYVaIDGELTVHIRHMEGKEYLVKCI 307
                                     6788899***********874799******************9 PP

>> ZK370.4b  CE34455	WBGene00022718	status:Partially_confirmed	UniProt:Q02331	protein_id:CCD61724.1
   #    score  bias  c-Evalue  i-Evalue hmmfrom  hmm to    alifrom  ali to    envfrom  env to     acc
 ---   ------ ----- --------- --------- ------- -------    ------- -------    ------- -------    ----
   1 ?    6.3   0.0     0.027       4.1     382     423 ..     265     307 ..     255     312 .. 0.88

  Alignments for each domain:
  == domain 1    score: 6.3 bits;  conditional E-value: 0.027
  slmb-PA(SLIMB)_FBpp0083434-aln 382 clqyrdrlvvsgssdntirl.wdiecgaclrvlegheelvrci 423
                                      +q  d +v  g sd++i +  d e    +r +eg+e lv+ci
                        ZK370.4b 265 SFQAGDYIVKPGESDDAIYVaIDGELTVHIRHMEGKEYLVKCI 307
                                     6788899***********874799******************9 PP

>> Y54G2A.12  CE41063	WBGene00021877	status:Partially_confirmed	UniProt:A5A8P6	protein_id:CCD83536.1
   #    score  bias  c-Evalue  i-Evalue hmmfrom  hmm to    alifrom  ali to    envfrom  env to     acc
 ---   ------ ----- --------- --------- ------- -------    ------- -------    ------- -------    ----
   1 ?    6.0   0.0     0.033         5     391     441 ..     191     244 ..     182     269 .. 0.65

  Alignments for each domain:
  == domain 1    score: 6.0 bits;  conditional E-value: 0.033
  slmb-PA(SLIMB)_FBpp0083434-aln 391 vsgssdntirlwdi.ecgaclrvlegheelvrcirfdsk..rivsgaydgkikv 441
                                     v  s d  i+lw++ +   ++r   gh+  vr + f++   + +s ++d  ++ 
                       Y54G2A.12 191 VDYSMDTKIKLWEVyDRQRVVRTYSGHKLPVREVAFNNEgtEFLSASFDRYVNT 244
                                     555677777777763445667777777777777777654224566666655555 PP

>> Y105E8A.8  CE29846	WBGene00013669	status:Partially_confirmed	UniProt:Q8WQB4	protein_id:CAD21659.1
   #    score  bias  c-Evalue  i-Evalue hmmfrom  hmm to    alifrom  ali to    envfrom  env to     acc
 ---   ------ ----- --------- --------- ------- -------    ------- -------    ------- -------    ----
   1 ?    5.3   0.0     0.056       8.4     352     446 ..     143     243 ..     127     256 .. 0.57

  Alignments for each domain:
  == domain 1    score: 5.3 bits;  conditional E-value: 0.056
  slmb-PA(SLIMB)_FBpp0083434-aln 352 sasgdrtikvwnts.scefvrtln.ghkrgiaclqyrdrlvvsgssdntirlwdiecgaclrvleghe...elvrcirf 425
                                      as dr i++++   + e +   n g     +c +   + v s s    i+l+d e g+ l   +g++   ++   + +
                       Y105E8A.8 143 VASQDRFIRMYKIDeTPEVIWKHNtGNLVLDSCWENSGKGVFSSSKLRPIQLFDTENGSILGAYNGKDagdNITAAMSI 221
                                     4666666666665314455544441333334566666777777777777777777777777777666422133333333 PP

  slmb-PA(SLIMB)_FBpp0083434-aln 426 .dskrivsgaydgkikvwdlva 446
                                      +s   + g +  k ++wd+  
                       Y105E8A.8 222 gQSGSSLIGGFKNKFQIWDIEY 243
                                     1334445556666666666544 PP

>> T06E6.15  CE39956	WBGene00044759	status:Partially_confirmed	UniProt:Q27GP4	protein_id:CAJ80831.1
   #    score  bias  c-Evalue  i-Evalue hmmfrom  hmm to    alifrom  ali to    envfrom  env to     acc
 ---   ------ ----- --------- --------- ------- -------    ------- -------    ------- -------    ----
   1 ?    5.8   0.0     0.039       5.9     443     502 ..      45     103 ..      21     124 .. 0.75

  Alignments for each domain:
  == domain 1    score: 5.8 bits;  conditional E-value: 0.039
  slmb-PA(SLIMB)_FBpp0083434-aln 443 dlvaaldvraaantlclrtlvehtgrvfrlqfdefqivssshd.dtiliwdflnlseeees 502
                                      l+aa+d +++   + + ++   + + frl fd f++  +  d d il w  ++ +e+  +
                        T06E6.15  45 SLRAAVDAKTSG--IKVISFWMGSQQDFRLFFDGFRVRYTQNDsDCILKWGTFEKNEKVIK 103
                                     578888876554..4455666677889**********877665499****98887776554 PP

>> Y50C1A.2  CE40286	WBGene00021734	status:Partially_confirmed	UniProt:Q9N4T4	protein_id:CCD63557.1
   #    score  bias  c-Evalue  i-Evalue hmmfrom  hmm to    alifrom  ali to    envfrom  env to     acc
 ---   ------ ----- --------- --------- ------- -------    ------- -------    ------- -------    ----
   1 ?   -1.6   0.0       6.5   9.9e+02     308     399 ..      67     159 ..      61     168 .. 0.78
   2 ?    4.7   0.1     0.082        12     254     284 ..     201     231 ..     163     237 .. 0.77

  Alignments for each domain:
  == domain 1    score: -1.6 bits;  conditional E-value: 6.5
  slmb-PA(SLIMB)_FBpp0083434-aln 308 vtcskdrsiavwdmts.ateialrrvlvghraavnvvdfdekyivsasgdrtikvwntsscefvrtlnghkrgiaclqy 385
                                     +t sk+    ++d++  ++++   r+l  h+     ++  +ky v +  +  i + ++ss + +  + g      c   
                        Y50C1A.2  67 ITISKEVLNLLYDFVRdDSKVNYDRLLEFHKFDKVALETVQKYHVETRNENIILMISSSSRKTLILFGGISHETFCSHQ 145
                                     5677777777778764157888899999999888888888999999999999999999999988888888888888777 PP

  slmb-PA(SLIMB)_FBpp0083434-aln 386 rdrlvvsgssdnti 399
                                        l+ s s+  +i
                        Y50C1A.2 146 ARALLCSSSTSFSI 159
                                     77777777776666 PP

  == domain 2    score: 4.7 bits;  conditional E-value: 0.082
  slmb-PA(SLIMB)_FBpp0083434-aln 254 tgsvlclqyddkviisgssdstvrvwdvntg 284
                                      g+v cl+   + ++sgs d  + +w++ t 
                        Y50C1A.2 201 DGAVTCLEMCRHGLLSGSDDGNIILWQIGTS 231
                                     5788888888888888888888888888775 PP

>> T06E6.1  CE13313	WBGene00011538	status:Confirmed	UniProt:O45757	protein_id:CAB03312.1
   #    score  bias  c-Evalue  i-Evalue hmmfrom  hmm to    alifrom  ali to    envfrom  env to     acc
 ---   ------ ----- --------- --------- ------- -------    ------- -------    ------- -------    ----
   1 ?    5.3   0.0     0.055       8.3     219     285 ..      85     151 ..      69     156 .. 0.90

  Alignments for each domain:
  == domain 1    score: 5.3 bits;  conditional E-value: 0.055
  slmb-PA(SLIMB)_FBpp0083434-aln 219 clqydddkivsglrdntikiwdrstlqcvkvltghtgsvlclqyddkviisgssdstvrvwdvntge 285
                                      l   d+kiv+ +    ++iw+ ++    +  tg   +v+    ++  i++g     ++ w+ +tg+
                         T06E6.1  85 GLHKADEKIVTCVESGELQIWNDKSEILSEWKTGPGVAVMRGSTEKPEIVTGGMKNLLKTWNLETGQ 151
                                     577789***************999888888999999999999999999*****************97 PP

>> F52C9.1  CE44897	WBGene00018672	status:Partially_confirmed	UniProt:D7SFK0	protein_id:CCD71617.1
   #    score  bias  c-Evalue  i-Evalue hmmfrom  hmm to    alifrom  ali to    envfrom  env to     acc
 ---   ------ ----- --------- --------- ------- -------    ------- -------    ------- -------    ----
   1 ?    4.9   0.0     0.074        11     386     443 ..    1147    1207 ..    1126    1223 .. 0.59

  Alignments for each domain:
  == domain 1    score: 4.9 bits;  conditional E-value: 0.074
  slmb-PA(SLIMB)_FBpp0083434-aln  386 rdrlvvsgssdntirlwdi....ecgaclrvlegheelvrcirfdskrivsgaydgkikvwd 443 
                                      ++   vs ssd+t++lw i    +   c    + h   v  i + + + ++ + dg ++vwd
                         F52C9.1 1147 NENSFVSASSDKTVKLWSIkpelDEIGCQWTYQKHTRPVHDITILADNSIA-STDGVLHVWD 1207
                                      334457778888888887722222234666666666666666655444433.2466666666 PP

>> T23B12.6  CE14036	WBGene00020721	status:Confirmed	UniProt:O17001	protein_id:CCD72918.1
   #    score  bias  c-Evalue  i-Evalue hmmfrom  hmm to    alifrom  ali to    envfrom  env to     acc
 ---   ------ ----- --------- --------- ------- -------    ------- -------    ------- -------    ----
   1 ?    0.1   0.0       2.1   3.2e+02     387     442 ..     266     323 ..     240     336 .. 0.61
   2 ?    2.5   0.0      0.37        56     428     450 ..     571     593 ..     555     600 .. 0.85

  Alignments for each domain:
  == domain 1    score: 0.1 bits;  conditional E-value: 2.1
  slmb-PA(SLIMB)_FBpp0083434-aln 387 drlvvsgssdntirlwdiec.g.aclrvlegheelvrcirfdskrivsgaydgkikvw 442
                                     +rlv     d+ti lw i+  g +  + l   +  +  + f   ++v+ +  gk+ +w
                        T23B12.6 266 ERLVAVSFQDDTIGLWHIDDeGkTEKKGLFSMNVSIDNLFFVGTQMVALSKSGKVGIW 323
                                     5666666677777777664212022334444444455555555555555555555555 PP

  == domain 2    score: 2.5 bits;  conditional E-value: 0.37
  slmb-PA(SLIMB)_FBpp0083434-aln 428 krivsgaydgkikvwdlvaaldv 450
                                     k +  g  +g ++vwdl++ald 
                        T23B12.6 571 KYLFCGNGNGSVQVWDLTSALDQ 593
                                     667789999************97 PP

>> F59B1.3  CE38198	WBGene00005984	locus:srx-93	7TM chemoreceptor, srx family	status:Predicted	UniProt:O61876	protein_id
   #    score  bias  c-Evalue  i-Evalue hmmfrom  hmm to    alifrom  ali to    envfrom  env to     acc
 ---   ------ ----- --------- --------- ------- -------    ------- -------    ------- -------    ----
   1 ?    4.9   0.0     0.072        11     271     318 ..     252     299 ..     240     305 .. 0.91

  Alignments for each domain:
  == domain 1    score: 4.9 bits;  conditional E-value: 0.072
  slmb-PA(SLIMB)_FBpp0083434-aln 271 ssdstvrvwdvntgemvntlihhceavlhlrfnngmmvtcskdrsiav 318
                                     ss st rvw    g ++   +h  +  + + fn+ +    sk r   v
                         F59B1.3 252 SSWSTRRVWTYFCGTFIWECLHSLDGFIMIIFNEKLTFLRSKTRNKVV 299
                                     899**********************************99999998766 PP

>> F22B5.2  CE02197	WBGene00001230	locus:eif-3.G	RNA binding protein	status:Confirmed	UniProt:Q19706	protein_id:CAA90354
   #    score  bias  c-Evalue  i-Evalue hmmfrom  hmm to    alifrom  ali to    envfrom  env to     acc
 ---   ------ ----- --------- --------- ------- -------    ------- -------    ------- -------    ----
   1 ?    4.9   0.0     0.073        11     133     163 ..      39      69 ..      26      86 .. 0.90

  Alignments for each domain:
  == domain 1    score: 4.9 bits;  conditional E-value: 0.073
  slmb-PA(SLIMB)_FBpp0083434-aln 133 egmlwkklierkvrtdslwrglaerrgwiky 163
                                     +g+ wk + + kv    + + +a+r++w+k+
                         F22B5.2  39 DGVRWKVVTQFKVINKRVPKVVADRKKWVKF 69 
                                     7999*************************97 PP

>> F13B10.1e  CE35713	WBGene00006575	locus:tir-1	status:Confirmed	UniProt:Q86DA5	protein_id:CAE47467.1
   #    score  bias  c-Evalue  i-Evalue hmmfrom  hmm to    alifrom  ali to    envfrom  env to     acc
 ---   ------ ----- --------- --------- ------- -------    ------- -------    ------- -------    ----
   1 ?    4.7   0.0     0.084        13      29      77 ..      40      86 ..      18      96 .. 0.79

  Alignments for each domain:
  == domain 1    score: 4.7 bits;  conditional E-value: 0.084
  slmb-PA(SLIMB)_FBpp0083434-aln 29 patkkkespssaqfkaeretclklfekwseaeqvdfveqllarmchyqh 77
                                     +  +++++ +a+f  +++ +++  +k s++eqv ++  l +++ +yq 
                       F13B10.1e 40 VD--QRSTSGTARFLIQQDSVVNPSTKMSNTEQVAMMHTLKTKLSKYQA 86
                                    32..333444699**********************************96 PP

>> F10G2.6a  CE35273	WBGene00005983	locus:srx-92	7TM chemoreceptor, srx family	status:Partially_confirmed	UniProt:Q22953
   #    score  bias  c-Evalue  i-Evalue hmmfrom  hmm to    alifrom  ali to    envfrom  env to     acc
 ---   ------ ----- --------- --------- ------- -------    ------- -------    ------- -------    ----
   1 ?    5.4   0.0     0.051       7.7     269     318 ..      66     115 ..      18     129 .. 0.86

  Alignments for each domain:
  == domain 1    score: 5.4 bits;  conditional E-value: 0.051
  slmb-PA(SLIMB)_FBpp0083434-aln 269 sgssdstvrvwdvntgemvntlihhceavlhlrfnngmmvtcskdrsiav 318
                                       ss st r+w   +g +v   +h  +  + + fn+ +    +k + i +
                        F10G2.6a  66 KLSSWSTNRIWTYFSGTFVWECLHSFDGFIMIIFNERLSFLKTKVKHINI 115
                                     56899******************************998887777777766 PP

>> T13B5.6  CE13613	WBGene00020473	locus:lips-12	status:Partially_confirmed	UniProt:O17376	protein_id:CCD63490.1
   #    score  bias  c-Evalue  i-Evalue hmmfrom  hmm to    alifrom  ali to    envfrom  env to     acc
 ---   ------ ----- --------- --------- ------- -------    ------- -------    ------- -------    ----
   1 ?    0.6   0.0       1.4   2.2e+02     261     301 ..      82     124 ..      65     182 .. 0.65
   2 ?    2.6   0.0      0.37        56     184     207 ..     210     233 ..     203     268 .. 0.77

  Alignments for each domain:
  == domain 1    score: 0.6 bits;  conditional E-value: 1.4
  slmb-PA(SLIMB)_FBpp0083434-aln 261 qyddkviisgssdstvr..vwdvntgemvntlihhceavlhlr 301
                                     +y d+ i  g s+ tv    w   t  + ++l  +ce v  +r
                         T13B5.6  82 KYRDHFIKQGYSNETVYatSWGFPTETIQQSLEMKCEYVKRIR 124
                                     4555555555555555311355555555555555555555444 PP

  == domain 2    score: 2.6 bits;  conditional E-value: 0.37
  slmb-PA(SLIMB)_FBpp0083434-aln 184 pkiikdiesiennwrtgrfnlqri 207
                                      k ikdi++i + w+   + ++ i
                         T13B5.6 210 SKFIKDINAIGKHWKEAVHSIHSI 233
                                     589*************99987654 PP

>> C26E6.5  CE01163	WBGene00001499	locus:fsn-1	status:Confirmed	UniProt:Q18223	protein_id:CCD65729.1
   #    score  bias  c-Evalue  i-Evalue hmmfrom  hmm to    alifrom  ali to    envfrom  env to     acc
 ---   ------ ----- --------- --------- ------- -------    ------- -------    ------- -------    ----
   1 ?    5.0   0.0     0.069        10     104     145 ..      89     132 ..      82     169 .. 0.83

  Alignments for each domain:
  == domain 1    score: 5.0 bits;  conditional E-value: 0.069
  slmb-PA(SLIMB)_FBpp0083434-aln 104 vaenilsyldaeslaaaelvckewsrvis..egmlwkklierkv 145
                                     v ++i+ yl  + l++a l c+ w+  +s  +  +w+ l+ +k+
                         C26E6.5  89 VLNQIFQYLPLKDLRSAMLTCHSWNNALSmeDSDIWQYLLGKKL 132
                                     66889********************9987435678887776665 PP

>> H17B01.4b  CE33410	WBGene00019209	status:Partially_confirmed	UniProt:Q86S39	protein_id:CCD72388.1
   #    score  bias  c-Evalue  i-Evalue hmmfrom  hmm to    alifrom  ali to    envfrom  env to     acc
 ---   ------ ----- --------- --------- ------- -------    ------- -------    ------- -------    ----
   1 ?    3.7   0.0      0.16        25     330     372 ..      73     118 ..      48     160 .. 0.63
   2 ?   -1.6   0.0       6.9     1e+03     248     421 ..     285     306 ..     252     327 .. 0.56

  Alignments for each domain:
  == domain 1    score: 3.7 bits;  conditional E-value: 0.16
  slmb-PA(SLIMB)_FBpp0083434-aln 330 rrvlvghraavnvvdf..dekyivsasgd.rtikvwntsscefvrt 372
                                     r+++     + n + f  d  yi s s d r+++vwn ++  +   
                       H17B01.4b  73 RQIMENPSGSTNGLTFtkDREYIYSISEDgRSVRVWNKNNGVLAHQ 118
                                     5555555555555555335667777776656777777666554444 PP

  == domain 2    score: -1.6 bits;  conditional E-value: 6.9
  slmb-PA(SLIMB)_FBpp0083434-aln 248 kvltghtgsvlclqyddkviisgssdstvrvwdvntgemvntlihhceavlhlrfnngmmvtcskdrsiavwdmtsate 326
                                     k                                                                              
                       H17B01.4b 285 KS----------------------------------------------------------------------------- 286
                                     22............................................................................. PP

  slmb-PA(SLIMB)_FBpp0083434-aln 327 ialrrvlvghraavnvvdfdekyivsasgdrtikvwntsscefvrtlnghkrgiaclqyrdrlvvsgssdntirlwdie 405
                                                                                                                 di 
                       H17B01.4b 287 ---------------------------------------------------------------------------VDIG 290
                                     ...........................................................................4555 PP

  slmb-PA(SLIMB)_FBpp0083434-aln 406 cgaclrvlegheelvr 421
                                     +g  l + e he ++ 
                       H17B01.4b 291 AGEALGITENHESVIV 306
                                     5555555555554432 PP

>> K07C6.7  CE36550	WBGene00005955	locus:srx-64	7TM chemoreceptor, srx family	status:Predicted	UniProt:O44646	protein_id
   #    score  bias  c-Evalue  i-Evalue hmmfrom  hmm to    alifrom  ali to    envfrom  env to     acc
 ---   ------ ----- --------- --------- ------- -------    ------- -------    ------- -------    ----
   1 ?    4.8   0.0     0.078        12     288     328 ..      73     115 ..      66     161 .. 0.81

  Alignments for each domain:
  == domain 1    score: 4.8 bits;  conditional E-value: 0.078
  slmb-PA(SLIMB)_FBpp0083434-aln 288 ntlihhceavlhlrfnngmmv..tcskdrsiavwdmtsateia 328
                                     +++ hhc  vl l +  ++m+  + s +r  avw     ++i 
                         K07C6.7  73 KAMSHHCGFVLLLCYELSVMIhlAISLNRFCAVWAPYKYQNIF 115
                                     6788***********999997336799*******876666654 PP

>> F13B10.1a  CE20681	WBGene00006575	locus:tir-1	SAM domain (Sterile alpha motif)	status:Confirmed	UniProt:Q86DA5	protei
   #    score  bias  c-Evalue  i-Evalue hmmfrom  hmm to    alifrom  ali to    envfrom  env to     acc
 ---   ------ ----- --------- --------- ------- -------    ------- -------    ------- -------    ----
   1 ?    4.4   0.0       0.1        15      29      77 ..     169     215 ..     147     225 .. 0.79

  Alignments for each domain:
  == domain 1    score: 4.4 bits;  conditional E-value: 0.1
  slmb-PA(SLIMB)_FBpp0083434-aln  29 patkkkespssaqfkaeretclklfekwseaeqvdfveqllarmchyqh 77 
                                      +  +++++ +a+f  +++ +++  +k s++eqv ++  l +++ +yq 
                       F13B10.1a 169 VD--QRSTSGTARFLIQQDSVVNPSTKMSNTEQVAMMHTLKTKLSKYQA 215
                                     32..333444699**********************************96 PP


Internal pipeline statistics summary:
-------------------------------------
Query model(s):                            1  (520 nodes)
Target sequences:                      25547  (11210993 residues)
Passed MSV filter:                     25547  (1); expected 25547.0 (1)
Passed bias filter:                    25547  (1); expected 25547.0 (1)
Passed Vit filter:                     25547  (1); expected 25547.0 (1)
Passed Fwd filter:                     25547  (1); expected 25547.0 (1)
Initial search space (Z):              25547  [actual number of targets]
Domain search space  (domZ):             169  [number of targets reported over threshold]
# CPU time: 89.83u 0.05s 00:01:29.88 Elapsed: 00:00:24.51
# Mc/sec: 237.85
//
