# Supplementary material for: Potential Conservation of Circadian Clock Proteins in the phylum Nematoda as Revealed by Bioinformatic Searches
Source: PLoS One. 2014 Nov 14;9(11):e112871. doi: 10.1371/journal.pone.0112871 (PMC4232591; doi:10.1371/journal.pone.0112871)
Supplement: File S1 — HMM profiles used in this work and HMMsearch results. (ZIP) [file pone.0112871.s007.zip › HMMs-CE/Artropodos/Sgg-PA_FBpp0070450-aln.res]

# hmmsearch :: search profile(s) against a sequence database
# HMMER 3.0 (March 2010); http://hmmer.org/
# Copyright (C) 2010 Howard Hughes Medical Institute.
# Freely distributed under the GNU General Public License (GPLv3).
# - - - - - - - - - - - - - - - - - - - - - - - - - - - - - - - - - - - -
# query HMM file:                  Sgg-PA_FBpp0070450-aln.hmm
# target sequence database:        ../../../ProteomasGus/wormpep229
# Max sensitivity mode:            on [all heuristic filters off]
# - - - - - - - - - - - - - - - - - - - - - - - - - - - - - - - - - - - -

Query:       Sgg-PA_FBpp0070450-aln  [M=474]
Scores for complete sequences (score includes all domains):
   --- full sequence ---   --- best 1 domain ---    -#dom-
    E-value  score  bias    E-value  score  bias    exp  N  Sequence    Description
    ------- ------ -----    ------- ------ -----   ---- --  --------    -----------
   3.3e-189  630.1   0.5   4.4e-189  629.7   0.3    1.0  1  Y18D10A.5   CE21401	WBGene00001746	locus:gsk-3	Eukaryotic pr
     1e-112  377.9   0.3   1.5e-112  377.3   0.2    1.1  1  M04C9.5a    CE40815	WBGene00001121	locus:dyf-5	serine\/threo
     1e-112  377.8   0.3   1.6e-112  377.2   0.2    1.3  1  M04C9.5b    CE46107	WBGene00001121	locus:dyf-5	status:Confir
   2.6e-106  356.7   0.1   3.3e-106  356.4   0.1    1.0  1  C44H4.6     CE08727	WBGene00008095	glycogen synthase kinase 
    6.8e-72  243.3   0.0    7.9e-72  243.0   0.0    1.0  1  Y39G10AL.3  CE30320	WBGene00000408	locus:cdk-7	status:Confir
    6.8e-71  240.0   0.0    7.8e-71  239.8   0.0    1.0  1  T05G5.3     CE00315	WBGene00000405	locus:cdk-1	serine\/threo
    1.8e-69  235.2   0.0    2.4e-69  234.8   0.0    1.0  1  F42G8.3b    CE34862	WBGene00004056	locus:pmk-2	status:Partia
    2.5e-69  234.8   0.0    3.1e-69  234.5   0.0    1.1  1  F43C1.2b    CE24971	WBGene00003401	locus:mpk-1	serine\/threo
    2.8e-69  234.6   0.1    3.3e-69  234.4   0.1    1.0  1  F43C1.2a    CE01583	WBGene00003401	locus:mpk-1	serine\/threo
    8.2e-67  226.5   0.0    1.1e-66  226.1   0.0    1.0  1  B0218.3     CE06686	WBGene00004055	locus:pmk-1	ser\/thr kina
      1e-66  226.2   0.0    1.3e-66  225.8   0.0    1.1  1  C04G6.1b    CE32111	WBGene00003402	locus:mpk-2	status:Confir
    2.5e-66  224.9   0.0    3.7e-66  224.3   0.0    1.1  1  C04G6.1c    CE36972	WBGene00003402	locus:mpk-2	status:Confir
    2.7e-66  224.8   0.0      4e-66  224.2   0.0    1.1  1  C04G6.1a    CE31290	WBGene00003402	locus:mpk-2	Ser\/Thr prot
    2.3e-65  221.7   0.1    1.1e-64  219.5   0.1    1.7  1  F42G8.3a    CE31695	WBGene00004056	locus:pmk-2	protein kinas
    4.2e-65  220.9   0.0    5.2e-65  220.6   0.0    1.0  1  Y42A5A.4c   CE45413	WBGene00012779	status:Partially_confirme
    6.3e-65  220.3   0.0    7.1e-65  220.1   0.0    1.0  1  Y42A5A.4a   CE20258	WBGene00012779	Eukaryotic protein kinase
    8.3e-65  219.9   0.0    1.1e-64  219.5   0.0    1.1  1  Y42A5A.4b   CE45389	WBGene00012779	status:Partially_confirme
    1.2e-64  219.3   0.0    1.5e-64  219.0   0.0    1.0  1  K03E5.3     CE36652	WBGene00019362	locus:cdk-2	protein kinas
    4.5e-64  217.5   0.0    6.2e-64  217.0   0.0    1.1  1  C05D10.2a   CE29020	WBGene00015478	status:Confirmed	UniProt:
    4.8e-64  217.4   1.2    2.6e-63  214.9   0.0    2.1  1  B0285.1c    CE44020	WBGene00007135	locus:cdtl-7	status:Parti
    5.5e-64  217.2   1.4    2.3e-63  215.1   0.0    2.0  1  B0285.1a    CE31401	WBGene00007135	locus:cdtl-7	serine\/thre
    8.6e-64  216.5   1.3    3.8e-63  214.4   0.0    2.1  1  B0285.1b    CE44061	WBGene00007135	locus:cdtl-7	status:Parti
    3.3e-63  214.6   0.0      4e-63  214.3   0.0    1.0  1  T27E9.3     CE21213	WBGene00000407	locus:cdk-5	serine\/threo
    1.2e-62  212.8   2.1    2.7e-62  211.6   0.0    1.9  1  ZC123.4a    CE40321	WBGene00022519	protein kinase	status:Con
    9.3e-62  209.8   0.1    1.2e-61  209.5   0.0    1.1  1  F09C12.2    CE32359	WBGene00017277	Ser\/Thr protein kinase	s
    1.1e-61  209.6   0.1    1.4e-61  209.3   0.1    1.0  1  C05D10.2c   CE30422	WBGene00015478	status:Confirmed	UniProt:
    3.5e-61  207.9   0.0      5e-61  207.4   0.0    1.1  1  C07G1.3a    CE06779	WBGene00003961	locus:pct-1	ser\/thr prot
    3.8e-61  207.8   0.1    7.2e-61  206.9   0.0    1.4  1  C07G1.3c    CE32571	WBGene00003961	locus:pct-1	status:Confir
    3.9e-61  207.8   0.0    4.8e-61  207.5   0.0    1.0  1  H01G02.2    CE35567	WBGene00010349	locus:dyf-18	serine\/thre
    4.3e-61  207.6   0.1    8.1e-61  206.7   0.0    1.4  1  C07G1.3b    CE29073	WBGene00003961	locus:pct-1	status:Confir
    6.1e-60  203.8   0.0    6.1e-60  203.8   0.0    1.7  1  ZC504.3     CE40176	WBGene00013917	serine\/threonine kinase 
    7.7e-59  200.2   0.6    1.9e-53  182.4   0.1    2.0  2  Y106G6E.1   CE20405	WBGene00013705	Helix-loop-helix DNA-bind
    8.9e-59  200.0   0.0    1.4e-58  199.3   0.0    1.2  1  F42G8.4     CE29318	WBGene00004057	locus:pmk-3	protein kinas
    9.8e-59  199.9   0.0    2.7e-58  198.4   0.0    1.6  1  ZC123.4c    CE37593	WBGene00022519	status:Partially_confirme
    9.9e-58  196.5   0.0    1.3e-57  196.1   0.0    1.1  1  B0478.1b    CE30123	WBGene00002178	locus:jnk-1	status:Confir
      2e-57  195.5   0.0    2.7e-57  195.1   0.0    1.1  1  B0478.1a    CE27574	WBGene00002178	locus:jnk-1	MAP kinase	st
    3.2e-57  194.9   0.0    3.2e-57  194.9   0.0    2.0  1  B0495.2     CE01761	WBGene00015203	CDC2	status:Partially_con
    7.5e-57  193.6   0.3      1e-56  193.2   0.2    1.1  1  F21F3.2     CE09532	WBGene00017672	ser\/thr-protein kinase	s
    1.1e-56  193.1   0.3    4.8e-51  174.5   0.1    2.0  2  C36B1.10    CE05377	WBGene00007977	locus:gska-3	serine\/thre
      4e-56  191.2   0.0    5.7e-56  190.7   0.0    1.1  1  W06F12.1c   CE29478	WBGene00003048	locus:lit-1	status:Confir
    4.3e-56  191.2   0.0    6.3e-56  190.6   0.0    1.1  1  W06F12.1e   CE37161	WBGene00003048	locus:lit-1	status:Confir
    4.5e-56  191.1   0.0    6.6e-56  190.5   0.0    1.1  1  W06F12.1b   CE29477	WBGene00003048	locus:lit-1	status:Confir
    1.4e-55  189.5   0.0    1.4e-55  189.5   0.0    1.7  1  W06F12.1d   CE37160	WBGene00003048	locus:lit-1	status:Confir
    1.6e-55  189.3   0.0    1.6e-55  189.3   0.0    1.6  1  W06F12.1a   CE29476	WBGene00003048	locus:lit-1	serine\/threo
    8.3e-55  186.9   0.1      1e-54  186.6   0.1    1.0  1  F18H3.5a    CE18608	WBGene00000406	locus:cdk-4	serine\/threo
    4.9e-54  184.4   0.1    6.9e-54  183.9   0.1    1.1  1  ZC416.4     CE34622	WBGene00002188	locus:kgb-2	protein kinas
    7.1e-54  183.8   0.1    9.6e-54  183.4   0.1    1.0  1  F18H3.5b    CE28918	WBGene00000406	locus:cdk-4	serine\/threo
    7.4e-53  180.5   0.2    1.3e-52  179.7   0.1    1.3  1  T07A9.3     CE29466	WBGene00002187	locus:kgb-1	protein kinas
    8.4e-53  180.3   0.4    2.1e-29  103.2   0.0    3.1  3  T01H8.1b    CE34494	WBGene00011352	locus:rskn-1	Protein kina
    8.5e-53  180.3   0.0    2.2e-47  162.4   0.0    2.0  2  H25P06.2a   CE37838	WBGene00000410	locus:cdk-9	serine\/threo
    9.2e-53  180.2   0.6    2.3e-29  103.0   0.0    3.1  3  T01H8.1e    CE41000	WBGene00011352	locus:rskn-1	status:Confi
    9.6e-53  180.1   0.4    2.2e-29  103.1   0.0    3.1  3  T01H8.1c    CE34495	WBGene00011352	locus:rskn-1	status:Parti
    1.1e-52  180.0   0.3    2.2e-29  103.1   0.0    3.1  3  T01H8.1a    CE34493	WBGene00011352	locus:rskn-1	Protein kina
    5.6e-52  177.6   0.0    2.7e-47  162.2   0.0    2.1  2  H25P06.2b   CE37839	WBGene00000410	locus:cdk-9	serine\/threo
    1.1e-51  176.6   0.0    1.5e-51  176.2   0.0    1.0  1  R03D7.5     CE35899	WBGene00010991	serine\/threonine kinase	
      3e-51  175.2   0.0    4.6e-51  174.6   0.0    1.2  1  W06B3.2b    CE31630	WBGene00004859	locus:sma-5	status:Partia
    3.5e-51  175.0   0.0    5.3e-51  174.4   0.0    1.2  1  W06B3.2c    CE39526	WBGene00004859	locus:sma-5	status:Partia
    5.4e-51  174.3   3.8    8.2e-51  173.7   0.0    2.4  1  ZC123.4b    CE40322	WBGene00022519	status:Partially_confirme
    7.1e-51  173.9   0.0      1e-50  173.4   0.0    1.2  1  W06B3.2d    CE38984	WBGene00004859	locus:sma-5	status:Partia
    9.8e-51  173.5   0.0    1.4e-50  172.9   0.0    1.2  1  W06B3.2a    CE31629	WBGene00004859	locus:sma-5	serine\/threo
    1.7e-50  172.7   0.0    2.3e-50  172.2   0.0    1.0  1  Y106G6D.4   CE36225	WBGene00013701	serine\/threonine kinase	
      2e-49  169.2   0.1    1.9e-29  103.3   0.0    2.1  2  T01H8.1d    CE38217	WBGene00011352	locus:rskn-1	status:Confi
    1.7e-47  162.8   0.1    2.3e-47  162.3   0.1    1.2  1  B0205.7     CE17321	WBGene00002191	locus:kin-3	casein kinase
    2.9e-47  162.0   1.2    3.2e-46  158.6   0.0    2.6  2  F20B6.8c    CE30962	WBGene00001994	locus:hpk-1	status:Partia
    3.1e-46  158.7   0.6    7.1e-46  157.5   0.4    1.5  1  F39H11.3    CE32409	WBGene00000409	locus:cdk-8	serine\/threo
      4e-46  158.3   0.0      4e-46  158.3   0.0    3.0  2  F20B6.8a    CE04430	WBGene00001994	locus:hpk-1	serine\/threo
    4.2e-46  158.2   0.0    4.2e-46  158.2   0.0    3.4  3  F20B6.8b    CE30961	WBGene00001994	locus:hpk-1	status:Partia
    1.1e-42  147.0   0.3    1.1e-42  147.0   0.2    3.9  2  T04C10.1    CE33442	WBGene00003149	locus:mbk-1	serine\/threo
    1.9e-42  146.1   9.0    1.2e-40  140.2   0.3    2.6  2  F49E11.1d   CE39735	WBGene00003150	locus:mbk-2	status:Confir
    3.7e-42  145.2  12.0    3.9e-40  138.5   0.3    3.5  2  F49E11.1b   CE19878	WBGene00003150	locus:mbk-2	serine\/threo
    4.6e-42  144.9  11.9    1.4e-40  140.0   0.3    2.9  2  F49E11.1a   CE05897	WBGene00003150	locus:mbk-2	serine\/threo
    7.3e-42  144.2   1.2    1.4e-40  140.0   0.3    2.9  2  F49E11.1e   CE39938	WBGene00003150	locus:mbk-2	status:Confir
    1.1e-41  143.6  13.5    3.7e-40  138.6   0.3    3.5  2  F49E11.1c   CE23751	WBGene00003150	locus:mbk-2	status:Confir
    3.9e-41  141.8   0.1      7e-41  141.0   0.1    1.4  1  C49C3.10a   CE23605	WBGene00008200	serine\/threonine kinase 
    1.2e-40  140.3   0.1    2.5e-40  139.2   0.1    1.4  1  C49C3.10b   CE44547	WBGene00008200	status:Confirmed	UniProt:
      3e-40  138.9   0.0    3.6e-23   82.6   0.0    3.1  2  DC2.7a      CE44458	WBGene00017083	locus:kin-33	protein kina
    1.9e-37  129.7   0.2    1.4e-17   64.2   0.0    3.1  3  C54G4.1a    CE32338	WBGene00008311	locus:rskn-2	Protein kina
    3.9e-36  125.3   1.8    8.8e-36  124.2   1.3    1.5  1  Y51B9A.9    CE19219	WBGene00013091	serine\/threonine kinase	
    8.1e-36  124.3   0.1    9.9e-36  124.0   0.1    1.0  1  F19H6.1     CE31484	WBGene00008956	locus:nekl-3	serine\/thre
    2.6e-35  122.6   2.6    1.9e-28  100.0   0.0    2.1  2  K11E8.1f    CE28056	WBGene00006779	locus:unc-43	Ca2+\/calmod
    7.1e-35  121.2   2.5    1.9e-28  100.0   0.0    2.1  2  K11E8.1g    CE28057	WBGene00006779	locus:unc-43	Ca2+\/calmod
    7.5e-35  121.1   3.5      2e-28   99.9   0.0    2.1  2  K11E8.1e    CE28055	WBGene00006779	locus:unc-43	Ca2+\/calmod
    1.2e-34  120.4   0.4    5.9e-34  118.2   0.0    1.8  2  Y60A3A.12   CE27297	WBGene00000499	locus:chk-2	status:Confir
    1.8e-34  119.8   1.1    1.8e-34  119.8   0.7    2.7  1  F22D6.5b    CE45514	WBGene00004186	locus:prpf-4	status:Parti
      2e-34  119.7   1.1      2e-34  119.7   0.8    3.6  2  F22D6.5a    CE05686	WBGene00004186	locus:prpf-4	serine\/thre
    2.3e-34  119.5   0.1    4.2e-34  118.6   0.1    1.3  1  T08D2.7     CE28251	WBGene00011612	Forkhead-associated (FHA)
    5.3e-34  118.3   5.1    3.3e-28   99.2   0.0    2.5  2  K11E8.1r    CE45912	WBGene00006779	locus:unc-43	status:Parti
    7.3e-34  117.9   1.2    2.9e-30  106.0   0.2    2.1  2  Y71F9B.7    CE22877	WBGene00004043	locus:plk-2	status:Confir
    7.5e-34  117.8   6.5    2.2e-28   99.8   0.0    2.5  2  K11E8.1h    CE28058	WBGene00006779	locus:unc-43	Ca2+\/calmod
      2e-33  116.4   0.1    6.9e-29  101.4   0.0    2.1  2  K11E8.1i    CE28059	WBGene00006779	locus:unc-43	calcium\/cal
    2.6e-33  116.0   0.3    1.6e-28  100.2   0.0    2.1  2  K11E8.1d    CE28054	WBGene00006779	locus:unc-43	Ca2+\/calmod
      7e-33  114.6   0.0    4.7e-29  102.0   0.0    2.1  2  K11E8.1k    CE28060	WBGene00006779	locus:unc-43	Ca2+\/calmod
      7e-33  114.6   0.0    4.7e-29  102.0   0.0    2.1  2  K11E8.1l    CE28061	WBGene00006779	locus:unc-43	Ca2+\/calmod
    3.7e-32  112.2   0.0    8.2e-31  107.8   0.0    2.0  2  B0207.4     CE24761	WBGene00000099	locus:air-2	protein kinas
    1.6e-31  110.1   0.0    1.6e-31  110.1   0.0    3.5  1  H39E23.1e   CE44733	WBGene00003916	locus:par-1	status:Partia
    2.4e-31  109.6   0.0    2.4e-31  109.6   0.0    4.7  1  H39E23.1d   CE44808	WBGene00003916	locus:par-1	status:Partia
    2.4e-31  109.5   0.1    2.4e-31  109.5   0.0    4.7  1  H39E23.1c   CE40085	WBGene00003916	locus:par-1	status:Partia
    2.5e-31  109.5   0.1    2.5e-31  109.5   0.1    4.7  1  H39E23.1g   CE45263	WBGene00003916	locus:par-1	status:Partia
    2.6e-31  109.4   0.5    6.6e-29  101.5   0.1    2.2  2  C14B9.4a    CE26649	WBGene00004042	locus:plk-1	Protein kinas
    2.8e-31  109.3   0.1    2.8e-31  109.3   0.1    5.5  2  H39E23.1b   CE27768	WBGene00003916	locus:par-1	status:Partia
    2.9e-31  109.3   0.1    2.9e-31  109.3   0.1    5.5  1  H39E23.1f   CE45159	WBGene00003916	locus:par-1	status:Partia
    3.1e-31  109.2   0.1    3.1e-31  109.2   0.1    5.8  1  H39E23.1a   CE23838	WBGene00003916	locus:par-1	serine\/threo
    3.2e-31  109.1   0.1    3.2e-31  109.1   0.1    5.9  1  H39E23.1j   CE46555	WBGene00003916	locus:par-1	status:Partia
    6.4e-31  108.1   0.0    7.3e-31  107.9   0.0    1.1  1  F52B5.2     CE24993	WBGene00009921	serine\/threonine kinase 
      8e-31  107.8   0.0    1.5e-30  106.9   0.0    1.3  1  F59A6.1     CE44901	WBGene00003822	locus:nsy-1	Protein kinas
    5.6e-30  105.0   0.1    2.2e-28   99.8   0.0    2.0  2  T17E9.1b    CE32936	WBGene00002201	locus:kin-18	status:Confi
    6.9e-30  104.7   0.4    1.7e-27   96.9   0.1    2.2  2  C14B9.4b    CE30602	WBGene00004042	locus:plk-1	status:Confir
    1.7e-29  103.5   0.1    2.2e-29  103.1   0.0    1.1  1  ZC581.1     CE15235	WBGene00022631	locus:nekl-2	ser\/thr-pro
    2.8e-29  102.7   0.3    2.8e-29  102.7   0.2    2.1  1  ZK524.4     CE18454	WBGene00013994	serine\/threonine kinase	
    7.3e-29  101.4   0.1    3.6e-28   99.1   0.0    1.8  1  C24A8.4     CE27082	WBGene00016038	locus:cst-2	status:Partia
      1e-28  100.9   0.1    5.3e-28   98.5   0.0    1.9  1  F14H12.4b   CE39917	WBGene00017472	locus:cst-1	status:Confir
    1.2e-28  100.7   0.1    3.2e-28   99.3   0.0    1.7  1  Y60A3A.1    CE24516	WBGene00006786	locus:unc-51	serine\/thre
    1.2e-28  100.7   0.1    3.2e-28   99.3   0.0    1.6  1  Y43D4A.6    CE21879	WBGene00012792	status:Partially_confirme
    1.4e-28  100.4   0.6    5.2e-28   98.5   0.0    1.9  1  F14H12.4a   CE39916	WBGene00017472	locus:cst-1	protein kinas
    1.8e-28  100.0   0.0      3e-27   96.0   0.0    2.1  2  PAR2.3a     CE39167	WBGene00019801	locus:aak-1	Protein kinas
      2e-28   99.9   0.3      2e-28   99.9   0.2    3.5  2  F15A2.6b    CE40646	WBGene00004719	locus:sad-1	status:Partia
    2.4e-28   99.7   0.3    2.4e-28   99.7   0.2    3.7  1  F15A2.6a    CE28218	WBGene00004719	locus:sad-1	serine\/threo
    2.5e-28   99.6   1.0    4.2e-27   95.6   0.2    2.1  2  C36B7.1     CE04172	WBGene00016464	CDC2\/CDC28 subfamily of 
    7.6e-28   98.0   0.1    3.2e-27   95.9   0.0    2.0  1  C12D8.10b   CE05274	WBGene00000102	locus:akt-1	PH (pleckstri
    9.1e-28   97.7   0.1    2.9e-26   92.8   0.0    2.2  2  R06A10.4    CE12518	WBGene00019911	protein kinase	status:Con
    1.2e-27   97.4   0.1    5.1e-11   42.5   0.0    3.9  4  C09D1.1c    CE34252	WBGene00006820	locus:unc-89	protein kina
    1.2e-27   97.4   0.1    5.1e-11   42.5   0.0    3.9  4  C09D1.1d    CE37701	WBGene00006820	locus:unc-89	status:Confi
    1.6e-27   96.9   2.5    3.5e-23   82.6   0.8    3.1  2  C36B7.2     CE04173	WBGene00016465	CDC2\/CDC28 subfamily of 
    1.7e-27   96.8   0.2    8.5e-26   91.3   0.0    2.0  2  K07A9.2     CE25046	WBGene00000553	locus:cmk-1	ser\/thr prot
    1.9e-27   96.7   0.0    1.9e-27   96.7   0.0    4.0  3  T17E9.1a    CE01405	WBGene00002201	locus:kin-18	status:Confi
    2.8e-27   96.2   2.0    4.2e-27   95.6   0.0    2.2  1  W03G1.6b    CE40474	WBGene00021012	locus:pig-1	status:Partia
    2.9e-27   96.1   0.0    5.9e-27   95.1   0.0    1.4  1  C45B11.1b   CE40446	WBGene00006443	locus:pak-2	P21-Rho-bindi
      3e-27   96.1   0.0    5.9e-27   95.1   0.0    1.4  1  C45B11.1a   CE40445	WBGene00006443	locus:pak-2	serine\/threo
    3.7e-27   95.7   0.9    7.7e-26   91.4   0.6    2.4  1  E02H4.3b    CE31463	WBGene00006517	locus:tag-172	status:Part
    4.2e-27   95.6   0.1    4.2e-27   95.6   0.0    2.2  1  W03G1.6a    CE40473	WBGene00021012	locus:pig-1	protein kinas
    5.3e-27   95.2   0.2    7.4e-27   94.7   0.2    1.1  1  T07F12.4    CE28650	WBGene00020324	Serine\/Threonine protein
    5.9e-27   95.1   0.0    5.1e-22   78.8   0.0    2.1  2  C34G6.5     CE26909	WBGene00016421	ser\/thr-protein kinase	s
    6.8e-27   94.9   0.0    8.4e-25   88.0   0.0    2.1  2  C44C8.6b    CE33566	WBGene00007007	locus:mak-2	status:Confir
    8.1e-27   94.6   0.3    5.1e-24   85.4   0.0    2.2  2  F55G1.8     CE07285	WBGene00004044	locus:plk-3	protein kinas
    1.4e-26   93.8   0.0    2.9e-26   92.8   0.0    1.4  1  F47F2.1c    CE31171	WBGene00018569	status:Confirmed	UniProt:
    1.4e-26   93.8   0.1    1.3e-24   87.3   0.0    2.1  2  C44C8.6a    CE17545	WBGene00007007	locus:mak-2	protein kinas
    1.5e-26   93.7   0.0    2.8e-26   92.8   0.0    1.4  1  Y39G10AR.3  CE37063	WBGene00021461	locus:nekl-1	status:Parti
    1.6e-26   93.7   0.0    7.5e-25   88.1   0.0    2.0  2  R04A9.7     CE41149	WBGene00044281	status:Partially_confirme
    2.3e-26   93.1   0.0      5e-26   92.0   0.0    1.5  1  F47F2.1b    CE37114	WBGene00018569	status:Confirmed	UniProt:
      3e-26   92.7   0.2    9.8e-25   87.7   0.1    2.1  2  Y59A8B.14b  CE46046	WBGene00003919	locus:par-4	status:Confir
    4.6e-26   92.1   0.0      8e-26   91.3   0.0    1.3  1  C09B8.7c    CE33559	WBGene00003911	locus:pak-1	status:Confir
    4.7e-26   92.1   0.8    7.5e-26   91.4   0.1    1.7  1  F46G11.3    CE04586	WBGene00018516	locus:tag-257	serine\/thr
    4.9e-26   92.1   0.0    6.8e-26   91.6   0.0    1.1  1  F42G10.2    CE10328	WBGene00003368	locus:mkk-4	serine\/threo
    5.3e-26   91.9   0.2    2.2e-25   89.9   0.0    2.0  1  C12D8.10a   CE15612	WBGene00000102	locus:akt-1	PH (pleckstri
    5.5e-26   91.9   0.0    9.6e-26   91.1   0.0    1.3  1  C09B8.7b    CE06792	WBGene00003911	locus:pak-1	status:Confir
    5.5e-26   91.9   0.3    2.5e-24   86.4   0.1    2.0  2  K07C11.2    CE21025	WBGene00000098	locus:air-1	protein kinas
    5.6e-26   91.9   0.2    1.3e-24   87.3   0.1    2.1  2  Y59A8B.14a  CE27410	WBGene00003919	locus:par-4	serine-threon
    5.6e-26   91.8   0.0    9.7e-26   91.1   0.0    1.3  1  C09B8.7a    CE27670	WBGene00003911	locus:pak-1	Serine\/threo
    7.2e-26   91.5   0.1      2e-25   90.0   0.0    1.7  1  F57F5.5b    CE46445	WBGene00004032	locus:pkc-1	status:Partia
    7.7e-26   91.4   0.1    2.2e-24   86.6   0.0    2.0  2  M03C11.1    CE03492	WBGene00010838	cAMP-dependant protein ki
    8.4e-26   91.3   0.2    2.2e-24   86.6   0.1    2.1  2  Y59A8B.14c  CE46081	WBGene00003919	locus:par-4	status:Confir
    1.2e-25   90.8   0.1    2.3e-25   89.8   0.0    1.5  1  F57F5.5a    CE29092	WBGene00004032	locus:pkc-1	Phorbol ester
    1.8e-25   90.2   0.1    2.4e-25   89.7   0.1    1.1  1  ZK909.2g    CE31759	WBGene00002189	locus:kin-1	status:Confir
    1.8e-25   90.2   0.1    2.6e-25   89.7   0.1    1.1  1  ZK909.2m    CE31765	WBGene00002189	locus:kin-1	status:Confir
    1.9e-25   90.1   0.1    2.8e-25   89.6   0.1    1.1  1  ZK909.2a    CE15473	WBGene00002189	locus:kin-1	Protein kinas
      2e-25   90.1   0.0    1.2e-10   41.2   0.0    3.9  3  C09D1.1f    CE37703	WBGene00006820	locus:unc-89	status:Parti
      2e-25   90.0   0.1    2.8e-25   89.6   0.1    1.1  1  ZK909.2i    CE31761	WBGene00002189	locus:kin-1	status:Confir
    2.1e-25   90.0   0.1    2.9e-25   89.5   0.1    1.1  1  ZK909.2d    CE31756	WBGene00002189	locus:kin-1	status:Confir
    2.1e-25   89.9   0.1      3e-25   89.4   0.1    1.1  1  ZK909.2f    CE31758	WBGene00002189	locus:kin-1	status:Confir
    2.2e-25   89.9   0.1    3.2e-25   89.3   0.1    1.1  1  ZK909.2h    CE31760	WBGene00002189	locus:kin-1	status:Confir
    2.2e-25   89.9   0.1    3.1e-25   89.4   0.1    1.1  1  ZK909.2b    CE15475	WBGene00002189	locus:kin-1	cAMP-dependan
    2.4e-25   89.8   0.1    3.4e-25   89.3   0.1    1.1  1  ZK909.2k    CE31763	WBGene00002189	locus:kin-1	status:Confir
    2.4e-25   89.8   0.0    6.8e-25   88.3   0.0    1.6  2  T25E12.4d   CE46242	WBGene00012019	locus:dkf-2	status:Partia
    2.4e-25   89.7   0.1    1.7e-24   86.9   0.0    1.9  2  Y38F1A.10d  CE46596	WBGene00003144	locus:max-2	status:Partia
    2.4e-25   89.7   0.1    3.4e-25   89.3   0.1    1.1  1  ZK909.2l    CE31764	WBGene00002189	locus:kin-1	status:Confir
    2.4e-25   89.7   0.1    3.6e-25   89.2   0.1    1.1  1  ZK909.2j    CE31762	WBGene00002189	locus:kin-1	status:Confir
    2.5e-25   89.7   0.1    4.1e-24   85.7   0.1    2.0  2  F32D8.1     CE41398	WBGene00009326	calcium\/calmodulin depen
    2.7e-25   89.6   0.1    3.8e-25   89.1   0.1    1.1  1  ZK909.2e    CE31757	WBGene00002189	locus:kin-1	status:Confir
    3.1e-25   89.4   3.8    1.1e-24   87.6   0.1    2.7  3  Y38F1A.10b  CE35656	WBGene00003144	locus:max-2	status:Partia
    3.8e-25   89.1   0.0    1.3e-24   87.4   0.0    1.6  1  T25E12.4a   CE42484	WBGene00012019	locus:dkf-2	Phorbol ester
    4.4e-25   88.9   0.0    4.4e-24   85.6   0.0    1.9  2  R02C2.1     CE33150	WBGene00019814	protein kinase	status:Con
    4.9e-25   88.8   0.1    8.9e-25   87.9   0.1    1.3  1  ZK909.2c    CE31755	WBGene00002189	locus:kin-1	status:Partia
    5.4e-25   88.6   0.7    5.4e-25   88.6   0.5    3.4  2  E02H4.3a    CE31462	WBGene00006517	locus:tag-172	serine\/thr
    7.3e-25   88.2   0.0    7.3e-25   88.2   0.0    2.0  2  T25E12.4c   CE42507	WBGene00012019	locus:dkf-2	status:Partia
    7.6e-25   88.1   0.0    1.7e-24   86.9   0.0    1.5  1  R02C2.6     CE33152	WBGene00019817	status:Partially_confirme
    7.8e-25   88.1   0.1    7.8e-25   88.1   0.0    1.9  1  C10H11.9    CE08098	WBGene00002694	locus:let-502	Rho-associa
    8.3e-25   88.0   6.3    1.5e-24   87.2   0.1    3.0  2  B0496.3a    CE44329	WBGene00006814	locus:unc-82	ser\/thr pro
    8.3e-25   88.0   0.0    1.4e-24   87.3   0.0    1.3  1  Y47D3A.16   CE22045	WBGene00012929	locus:rsks-1	ribosomal pr
    9.3e-25   87.8   6.2    1.6e-24   87.1   0.1    2.9  2  B0496.3d    CE44346	WBGene00006814	locus:unc-82	status:Confi
    9.4e-25   87.8   0.0    9.4e-25   87.8   0.0    2.8  1  T19A5.2c    CE30181	WBGene00001526	locus:gck-1	status:Partia
    9.6e-25   87.8   6.2    1.5e-24   87.1   0.1    2.9  2  B0496.3g    CE44297	WBGene00006814	locus:unc-82	status:Confi
      1e-24   87.7   6.2    1.6e-24   87.1   0.1    2.8  2  B0496.3f    CE44278	WBGene00006814	locus:unc-82	status:Confi
      1e-24   87.7   6.4    1.5e-24   87.2   0.1    2.9  2  B0496.3h    CE44339	WBGene00006814	locus:unc-82	status:Confi
    1.1e-24   87.6   6.2    1.6e-24   87.0   0.1    2.9  2  B0496.3b    CE44280	WBGene00006814	locus:unc-82	status:Confi
    1.4e-24   87.2   0.3      2e-24   86.7   0.2    1.1  1  W10G6.2a    CE39527	WBGene00004789	locus:sgk-1	Protein kinas
    1.5e-24   87.1   0.3    2.1e-24   86.6   0.2    1.1  1  W10G6.2b    CE39528	WBGene00004789	locus:sgk-1	status:Confir
    1.8e-24   86.9   0.1    1.8e-24   86.9   0.1    3.4  2  B0496.3e    CE44360	WBGene00006814	locus:unc-82	status:Confi
    2.4e-24   86.5   0.1    2.4e-24   86.5   0.1    2.6  1  Y38F1A.10a  CE40478	WBGene00003144	locus:max-2	Eukaryotic pr
    2.8e-24   86.3   0.1    2.8e-24   86.3   0.1    3.2  1  Y38F1A.10c  CE42477	WBGene00003144	locus:max-2	status:Partia
    4.2e-24   85.7   0.1    3.7e-23   82.5   0.0    2.0  2  F58H12.1    CE28479	WBGene00002210	locus:kin-29	serine\/thre
    4.6e-24   85.5   0.0    1.5e-23   83.8   0.0    1.8  1  DC2.7c      CE46760	WBGene00017083	locus:kin-33	status:Parti
    6.2e-24   85.1   0.3    1.3e-23   84.0   0.2    1.4  1  D1044.8     CE39141	WBGene00017033	locus:nekl-4	status:Parti
    6.8e-24   85.0   0.7    8.3e-22   78.1   0.2    2.3  2  F28H6.1b    CE29298	WBGene00000103	locus:akt-2	PH (pleckstri
    9.1e-24   84.6   0.6    1.2e-21   77.5   0.2    2.3  2  F28H6.1a    CE18646	WBGene00000103	locus:akt-2	PH (pleckstri
    9.6e-24   84.5   0.0    9.6e-24   84.5   0.0    1.6  1  Y79H2A.11   CE31133	WBGene00006993	locus:zyg-8	status:Confir
    1.4e-23   83.9   2.8    1.4e-19   70.7   0.2    2.1  2  R11G1.4b    CE39616	WBGene00004727	locus:sax-1	status:Confir
    1.4e-23   83.9   2.8    1.4e-19   70.7   0.2    2.1  2  R11G1.4a    CE39615	WBGene00004727	locus:sax-1	protein kinas
    2.1e-23   83.4   0.0      2e-21   76.9   0.0    2.8  2  Y111B2A.1   CE34107	WBGene00013727	status:Confirmed	UniProt:
      3e-23   82.9   0.1    5.7e-23   81.9   0.1    1.4  1  B0545.1b    CE17354	WBGene00006599	locus:tpa-1	protein kinas
    4.1e-23   82.4   0.0    1.1e-22   81.0   0.0    1.6  1  Y39H10A.7a  CE26076	WBGene00000498	locus:chk-1	status:Confir
    4.1e-23   82.4   0.0    6.8e-23   81.7   0.0    1.3  1  F49C5.4     CE42460	WBGene00009867	serine\/threonine kinase 
    4.3e-23   82.4   1.6    3.8e-22   79.2   0.2    2.7  2  T01C8.1a    CE31222	WBGene00020142	locus:aak-2	ser\/thr-prot
    4.3e-23   82.3   1.6    3.9e-22   79.2   0.2    2.7  2  T01C8.1b    CE31223	WBGene00020142	locus:aak-2	status:Confir
    4.9e-23   82.2   0.1      9e-23   81.3   0.1    1.4  1  B0545.1a    CE17353	WBGene00006599	locus:tpa-1	protein kinas
    5.7e-23   81.9   0.0    2.8e-22   79.6   0.0    1.9  1  E01H11.1b   CE30928	WBGene00004033	locus:pkc-2	status:Confir
    5.8e-23   81.9   0.0    2.8e-22   79.6   0.0    1.9  1  E01H11.1a   CE30927	WBGene00004033	locus:pkc-2	status:Confir
    6.5e-23   81.7   0.0      1e-22   81.1   0.0    1.2  1  C56G2.5     CE44964	WBGene00016980	Protein kinase	status:Par
    6.7e-23   81.7   0.0    3.2e-22   79.5   0.0    1.9  1  E01H11.1d   CE41783	WBGene00004033	locus:pkc-2	status:Confir
    7.4e-23   81.6   0.0    1.4e-22   80.6   0.0    1.3  1  ZC504.4d    CE32767	WBGene00003247	locus:mig-15	status:Parti
    7.6e-23   81.5   0.0    1.5e-22   80.6   0.0    1.3  1  ZC504.4a    CE25672	WBGene00003247	locus:mig-15	serine\/thre
    7.6e-23   81.5   0.6    7.6e-23   81.5   0.4    4.5  2  ZC373.4     CE02377	WBGene00013869	calcium\/calmodulin depen
    7.7e-23   81.5   0.0    1.4e-22   80.6   0.0    1.3  1  ZC504.4b    CE25673	WBGene00003247	locus:mig-15	status:Parti
      9e-23   81.3   0.0    1.5e-22   80.6   0.0    1.2  1  ZC504.4c    CE28273	WBGene00003247	locus:mig-15	status:Parti
    1.2e-22   80.8   0.0    4.9e-22   78.8   0.0    1.8  1  E01H11.1c   CE30929	WBGene00004033	locus:pkc-2	Protein kinas
    1.4e-22   80.7   0.0    2.3e-22   79.9   0.0    1.4  1  B0414.7a    CE07737	WBGene00003472	locus:mtk-1	protein kinas
    1.4e-22   80.7   2.9      3e-22   79.6   0.1    2.4  2  T01C8.1c    CE07458	WBGene00020142	locus:aak-2	status:Confir
    1.4e-22   80.6   0.0    2.7e-22   79.7   0.0    1.3  1  ZC404.9     CE07599	WBGene00022603	locus:gck-2	serine\/threo
    1.5e-22   80.6   0.0    1.5e-22   80.6   0.0    2.8  1  T19A5.2b    CE28674	WBGene00001526	locus:gck-1	status:Partia
    1.5e-22   80.6   0.1    2.5e-22   79.8   0.0    1.4  1  B0414.7b    CE27573	WBGene00003472	locus:mtk-1	status:Partia
    1.6e-22   80.5   0.0    3.2e-22   79.5   0.0    1.4  1  F47F2.1a    CE27166	WBGene00018569	protein kinase	status:Con
    1.7e-22   80.4   0.0    2.6e-22   79.8   0.0    1.2  1  F09E5.1     CE02604	WBGene00004034	locus:pkc-3	Protein kinas
    1.7e-22   80.4   0.0    1.7e-22   80.4   0.0    2.8  1  T19A5.2d    CE37048	WBGene00001526	locus:gck-1	status:Partia
    1.9e-22   80.2   0.0    1.9e-22   80.2   0.0    2.8  1  T19A5.2a    CE07510	WBGene00001526	locus:gck-1	serine\/threo
    2.9e-22   79.6   0.0    1.3e-19   70.9   0.0    2.1  2  R166.5a     CE40867	WBGene00011304	locus:mnk-1	serine\/threo
    2.9e-22   79.6   0.0    1.3e-19   70.9   0.0    2.1  2  R166.5b     CE40868	WBGene00011304	locus:mnk-1	status:Partia
      4e-22   79.1   0.4      4e-22   79.1   0.3    4.5  2  C10C6.1b    CE44446	WBGene00002192	locus:kin-4	status:Confir
    4.8e-22   78.9   0.3    4.8e-22   78.9   0.2    5.1  2  C10C6.1a    CE39132	WBGene00002192	locus:kin-4	serine\/threo
    5.8e-22   78.6   0.4    5.8e-22   78.6   0.3    5.0  2  C10C6.1c    CE44487	WBGene00002192	locus:kin-4	status:Partia
    5.9e-22   78.6   0.4    5.9e-22   78.6   0.3    5.0  2  C10C6.1d    CE44504	WBGene00002192	locus:kin-4	status:Partia
      6e-22   78.6   0.0    8.8e-22   78.0   0.0    1.2  1  R03G5.2     CE31210	WBGene00004758	locus:sek-1	SER\/THR-prot
    8.9e-22   78.0   0.0    1.3e-21   77.4   0.0    1.1  1  Y106G6A.1   CE19294	WBGene00013694	serine\/threonine kinase	
    1.2e-21   77.6   0.1    7.8e-21   74.9   0.0    2.1  1  C16A11.10   CE43584	WBGene00185089	status:Confirmed	UniProt:
    1.5e-21   77.2   0.0    4.6e-21   75.6   0.0    1.6  1  Y54E10BL.6  CE25437	WBGene00003186	locus:mek-2	protein kinas
    1.6e-21   77.1   0.1    2.4e-21   76.5   0.0    1.3  1  W02B12.12b  CE37051	WBGene00012207	status:Partially_confirme
    1.7e-21   77.1   0.0    2.3e-21   76.6   0.0    1.3  1  W02B12.12a  CE21239	WBGene00012207	serine\/threonine kinase	
    1.8e-21   77.0   0.0    2.5e-21   76.5   0.0    1.1  1  F49B2.5     CE24991	WBGene00005078	locus:src-2	Src homology 
    1.8e-21   77.0   0.1    2.6e-21   76.5   0.0    1.1  1  Y38H8A.4    CE18366	WBGene00012638	serine\/threonine kinase	
    2.5e-21   76.5   0.0    3.8e-21   75.9   0.0    1.2  1  C27D6.11    CE38691	WBGene00044388	status:Partially_confirme
    3.4e-21   76.1   0.0    4.9e-21   75.6   0.0    1.1  1  R02C2.2     CE39025	WBGene00019815	locus:kin-34	protein kina
    3.5e-21   76.0   0.0    2.7e-20   73.1   0.0    1.9  1  W09C5.5     CE20167	WBGene00012352	locus:dkf-1	Phorbol ester
    3.9e-21   75.9   0.6    5.9e-21   75.3   0.0    1.5  1  F59E12.2    CE28571	WBGene00006988	locus:zyg-1	status:Confir
    4.2e-21   75.8   0.1      6e-21   75.3   0.1    1.1  1  B0511.4     CE17343	WBGene00015230	locus:tag-344	protein kin
    4.2e-21   75.8   8.6    9.2e-18   64.8   0.0    3.0  2  Y59A8B.23c  CE46529	WBGene00013355	locus:gck-3	status:Confir
    6.3e-21   75.2   8.5    1.1e-17   64.5   0.0    3.0  2  Y59A8B.23a  CE38123	WBGene00013355	locus:gck-3	status:Confir
    9.5e-21   74.6   0.0    1.6e-19   70.6   0.0    2.1  1  C05H8.1a    CE33594	WBGene00000518	locus:ckk-1	status:Confir
    1.4e-20   74.1   0.0    2.4e-19   70.0   0.0    2.2  1  C05H8.1b    CE37082	WBGene00000518	locus:ckk-1	status:Partia
    1.5e-20   74.0   0.3    2.3e-20   73.4   0.2    1.3  1  R05H5.4     CE02291	WBGene00011039	tyrosine-protein kinase (
    1.8e-20   73.7   0.1    2.8e-20   73.1   0.1    1.2  1  F19C6.1     CE01554	WBGene00001708	locus:grk-1	G protein-cou
    2.4e-20   73.3   0.0    2.4e-20   73.3   0.0    1.8  1  F33E2.2c    CE36155	WBGene00001008	locus:dlk-1	status:Confir
    3.5e-20   72.7   0.0    6.7e-17   61.9   0.0    2.6  2  Y38E10A.8   CE46550	WBGene00012586	status:Partially_confirme
    4.4e-20   72.4   0.1    6.1e-20   71.9   0.1    1.1  1  F55A8.2f    CE37242	WBGene00001173	locus:pkg-1	status:Confir
    4.5e-20   72.4   0.2    6.6e-20   71.8   0.1    1.1  1  Y105C5A.24  CE36218	WBGene00013643	status:Partially_confirme
    4.7e-20   72.3   0.5    6.3e-20   71.9   0.3    1.1  1  VZC374L.1   CE16527	WBGene00012162	serine\/threonine kinase	
      5e-20   72.2   0.0      5e-20   72.2   0.0    2.0  1  F33E2.2d    CE23702	WBGene00001008	locus:dlk-1	status:Partia
    5.1e-20   72.2   0.4    5.1e-20   72.2   0.2    3.2  1  C07A9.3d    CE46199	WBGene00006579	locus:tlk-1	status:Confir
    5.1e-20   72.2   0.4    5.1e-20   72.2   0.2    3.2  1  C07A9.3c    CE39220	WBGene00006579	locus:tlk-1	status:Confir
    5.3e-20   72.1   0.0    7.8e-20   71.6   0.0    1.1  1  Y92H12A.1   CE39993	WBGene00005077	locus:src-1	status:Confir
    5.7e-20   72.0   0.0    5.7e-20   72.0   0.0    2.0  1  F33E2.2b    CE36154	WBGene00001008	locus:dlk-1	status:Partia
    5.7e-20   72.0   0.0    5.7e-20   72.0   0.0    2.0  1  F33E2.2a    CE36153	WBGene00001008	locus:dlk-1	Eukaryotic pr
    5.8e-20   72.0   0.4    5.8e-20   72.0   0.2    3.3  1  C07A9.3a    CE36353	WBGene00006579	locus:tlk-1	serine\/threo
    5.9e-20   72.0   0.4    5.9e-20   72.0   0.2    3.3  1  C07A9.3b    CE36354	WBGene00006579	locus:tlk-1	status:Confir
    6.9e-20   71.8   0.0    6.9e-20   71.8   0.0   27.5  1  W06H8.8f    CE36726	WBGene00006436	locus:ttn-1	status:Partia
      7e-20   71.8   0.0      7e-20   71.8   0.0   27.3  1  W06H8.8e    CE36725	WBGene00006436	locus:ttn-1	status:Partia
      7e-20   71.8   0.0      7e-20   71.8   0.0   27.3  1  W06H8.8g    CE36727	WBGene00006436	locus:ttn-1	status:Partia
    7.3e-20   71.7   0.1    9.2e-19   68.1   0.0    2.0  1  Y73B3A.16   CE32275	WBGene00022218	status:Partially_confirme
    7.6e-20   71.6   0.3    9.8e-20   71.3   0.2    1.1  1  C18H7.4     CE40909	WBGene00015994	protein kinase	status:Con
    7.8e-20   71.6   0.1    1.6e-19   70.6   0.1    1.4  1  F55A8.2b    CE19898	WBGene00001173	locus:pkg-1	cyclic-GMP-de
    7.9e-20   71.6   0.1    1.6e-19   70.5   0.1    1.4  1  F55A8.2e    CE37241	WBGene00001173	locus:pkg-1	status:Confir
    8.1e-20   71.5   0.1    1.6e-19   70.5   0.1    1.4  1  F55A8.2c    CE31541	WBGene00001173	locus:pkg-1	status:Confir
    9.2e-20   71.4   7.8    2.6e-14   53.4   0.0    3.5  2  F46C3.1     CE18695	WBGene00003970	locus:pek-1	eukaryotic tr
    9.3e-20   71.3   0.1    1.2e-17   64.4   0.0    2.2  2  W04B5.5     CE20142	WBGene00021022	protein kinase	status:Con
    1.2e-19   71.0   0.5    1.7e-08   34.2   0.0    2.5  2  B0464.5c    CE36373	WBGene00004980	locus:spk-1	Eukaryotic pr
    1.2e-19   71.0   0.0    2.4e-19   70.0   0.0    1.4  1  C30F8.4b    CE30493	WBGene00002213	locus:kin-32	status:Confi
    1.2e-19   71.0   0.3    2.5e-19   69.9   0.2    1.4  1  F26E4.5     CE32638	WBGene00009160	Src homology domain 2, ty
    1.4e-19   70.7   0.0    2.7e-19   69.8   0.0    1.4  1  C30F8.4a    CE25798	WBGene00002213	locus:kin-32	protein kina
    1.5e-19   70.6   1.3    1.8e-19   70.4   0.1    1.6  1  F55A8.2a    CE19897	WBGene00001173	locus:pkg-1	cyclic-GMP-de
    1.6e-19   70.6   0.1    2.1e-19   70.1   0.0    1.1  1  K08F8.1d    CE37257	WBGene00010681	status:Confirmed	UniProt:
    2.2e-19   70.1   0.1    2.2e-19   70.1   0.1    2.5  1  K08B12.5    CE30818	WBGene00006437	locus:mrck-1	serine\/thre
    2.7e-19   69.8   0.0      1e-18   67.9   0.0    2.0  1  C46C2.1b    CE37332	WBGene00006941	locus:wnk-1	serine\/threo
    2.8e-19   69.8   0.0      1e-18   67.9   0.0    2.0  1  C46C2.1e    CE46553	WBGene00006941	locus:wnk-1	status:Partia
    2.8e-19   69.8   0.0      1e-18   67.9   0.0    2.0  1  C46C2.1h    CE46797	WBGene00006941	locus:wnk-1	status:Partia
    2.8e-19   69.7   0.0      1e-18   67.9   0.0    2.0  1  C46C2.1k    CE46763	WBGene00006941	locus:wnk-1	status:Partia
    2.9e-19   69.7   0.1      6e-19   68.7   0.0    1.4  1  K08F8.1a    CE03467	WBGene00010681	ribosomal S6 kinase	statu
      3e-19   69.7   0.0    5.5e-19   68.8   0.0    1.3  1  R13F6.6c    CE45943	WBGene00006971	locus:zak-1	status:Confir
    4.1e-19   69.2   0.0    6.9e-18   65.2   0.0    2.2  2  ZK617.1c    CE40796	WBGene00006759	locus:unc-22	status:Parti
    4.1e-19   69.2   0.0    6.7e-18   65.2   0.0    2.2  2  ZK617.1e    CE44668	WBGene00006759	locus:unc-22	status:Parti
    4.2e-19   69.2   3.9    1.4e-08   34.4   0.0    3.0  2  B0464.5b    CE20457	WBGene00004980	locus:spk-1	Eukaryotic pr
    4.3e-19   69.1   0.0    4.8e-15   55.8   0.0    2.2  2  F17E5.1a    CE27131	WBGene00002991	locus:lin-2	MAGUK protein
    4.4e-19   69.1   0.8    1.9e-18   67.0   0.0    2.2  1  F46F6.2a    CE31703	WBGene00009793	locus:pkn-1	Protein kinas
    5.1e-19   68.9   0.0    1.4e-10   41.1   0.0    5.5  3  C09D1.1b    CE34251	WBGene00006820	locus:unc-89	status:Parti
    5.9e-19   68.7   0.8    2.3e-18   66.7   0.0    2.1  1  F46F6.2b    CE43258	WBGene00009793	locus:pkn-1	status:Partia
    7.8e-19   68.3   0.4    1.7e-18   67.2   0.0    1.6  1  Y39H10A.7b  CE33867	WBGene00000498	locus:chk-1	status:Confir
    1.1e-18   67.8   0.0    1.1e-18   67.8   0.0    2.4  1  C46C2.1c    CE46706	WBGene00006941	locus:wnk-1	status:Partia
    1.1e-18   67.8   0.0    1.1e-18   67.8   0.0    2.4  1  C46C2.1f    CE46627	WBGene00006941	locus:wnk-1	status:Partia
    1.1e-18   67.8   0.0    1.1e-18   67.8   0.0    2.4  1  C46C2.1i    CE46749	WBGene00006941	locus:wnk-1	status:Partia
    1.1e-18   67.8   0.0    1.1e-18   67.8   0.0    2.4  1  C46C2.1l    CE46557	WBGene00006941	locus:wnk-1	status:Partia
    1.2e-18   67.7   0.0    1.2e-18   67.7   0.0    2.4  1  C46C2.1a    CE37331	WBGene00006941	locus:wnk-1	serine\/threo
    1.2e-18   67.7   0.0    1.2e-18   67.7   0.0    2.4  1  C46C2.1d    CE46603	WBGene00006941	locus:wnk-1	status:Partia
    1.2e-18   67.7   0.0    1.2e-18   67.7   0.0    2.4  1  C46C2.1g    CE46722	WBGene00006941	locus:wnk-1	status:Partia
    1.2e-18   67.7   0.0    1.2e-18   67.7   0.0    2.4  1  C46C2.1j    CE46831	WBGene00006941	locus:wnk-1	status:Partia
    1.2e-18   67.7   0.0    1.2e-18   67.7   0.0    2.5  1  C46C2.1m    CE46636	WBGene00006941	locus:wnk-1	status:Partia
    1.3e-18   67.6   0.3    1.9e-18   67.0   0.2    1.2  1  ZK622.1     CE05098	WBGene00022780	tyrosine-protein kinase	s
    1.8e-18   67.1   0.0    8.4e-18   64.9   0.0    1.8  1  C09G4.2a    CE31156	WBGene00015650	locus:pkg-2	cAMP-dependan
      2e-18   66.9   0.0    8.8e-18   64.8   0.0    1.8  1  C09G4.2c    CE31158	WBGene00015650	locus:pkg-2	status:Confir
    2.1e-18   66.9   0.0    2.5e-18   66.6   0.0    1.0  1  R151.4a     CE00747	WBGene00020108	status:Partially_confirme
    2.1e-18   66.9   0.0    2.9e-18   66.4   0.0    1.2  1  C25A8.5     CE08385	WBGene00016085	protein-tyrosine kinase	s
    2.2e-18   66.8   0.0    1.9e-17   63.7   0.0    2.0  2  C09G4.2b    CE31157	WBGene00015650	locus:pkg-2	status:Confir
    2.2e-18   66.8   0.0    2.5e-17   63.3   0.0    1.9  2  C09G4.2d    CE32576	WBGene00015650	locus:pkg-2	status:Confir
    2.5e-18   66.7   0.0    3.5e-18   66.2   0.0    1.1  1  ZC449.3a    CE29622	WBGene00022613	map kinase kinase, 3beta-
    2.7e-18   66.5   0.0      4e-16   59.4   0.0    2.1  2  Y50D7A.3a   CE32982	WBGene00021753	status:Partially_confirme
      3e-18   66.4   0.0    4.6e-18   65.7   0.0    1.2  1  ZC449.3b    CE31262	WBGene00022613	status:Confirmed	UniProt:
    3.5e-18   66.2   4.8    2.1e-15   57.0   0.1    3.1  3  T20F10.1    CE13844	WBGene00007047	locus:wts-1	Protein kinas
    3.7e-18   66.1   0.0    5.2e-18   65.6   0.0    1.1  1  F23C8.7     CE20716	WBGene00017736	protein kinase	status:Par
    4.1e-18   65.9   0.0    5.3e-18   65.5   0.0    1.2  1  F35C8.3     CE24941	WBGene00002177	locus:jkk-1	status:Confir
    7.1e-18   65.1   0.0    7.1e-18   65.1   0.0    3.4  2  ZK617.1a    CE33017	WBGene00006759	locus:unc-22	Fibronectin 
    7.3e-18   65.1   0.0    7.3e-18   65.1   0.0    3.7  2  ZK617.1d    CE44671	WBGene00006759	locus:unc-22	status:Parti
    7.5e-18   65.0   0.0    7.5e-18   65.0   0.0    3.5  2  ZK617.1b    CE33018	WBGene00006759	locus:unc-22	Fibronectin 
    1.1e-17   64.6   0.1    2.8e-17   63.2   0.1    1.6  1  W02B3.2     CE32946	WBGene00001709	locus:grk-2	G-protein cou
    1.1e-17   64.5   0.0    2.2e-15   56.9   0.0    2.1  2  C41C4.4b    CE45635	WBGene00002147	locus:ire-1	status:Partia
    1.2e-17   64.4   0.1    3.6e-17   62.8   0.0    1.8  1  K09B11.1b   CE45959	WBGene00004029	locus:pik-1	status:Confir
    1.3e-17   64.3   0.0    1.7e-17   63.9   0.0    1.1  1  K08F8.1b    CE32906	WBGene00010681	status:Confirmed	UniProt:
    1.4e-17   64.1   0.1    4.9e-17   62.4   0.0    1.9  1  K09B11.1a   CE31033	WBGene00004029	locus:pik-1	Eukaryotic pr
    1.5e-17   64.1   0.0    2.6e-17   63.2   0.0    1.3  1  Y48G1C.2    CE34405	WBGene00000812	locus:csk-1	status:Confir
    1.5e-17   64.0   0.2    5.1e-17   62.3   0.1    1.8  1  K08A8.1a    CE30816	WBGene00003185	locus:mek-1	Map kinase ki
    1.7e-17   63.8   0.0    2.4e-17   63.4   0.0    1.1  1  F52F12.3    CE24994	WBGene00003396	locus:mom-4	tyrosine-prot
      2e-17   63.7   0.0    2.6e-17   63.3   0.0    1.0  1  K08F8.1e    CE37258	WBGene00010681	status:Confirmed	UniProt:
    2.4e-17   63.4   0.2    5.4e-17   62.2   0.0    1.6  1  T04B2.2b    CE44686	WBGene00001487	locus:frk-1	Src homology 
    2.9e-17   63.1   0.1    3.5e-17   62.8   0.1    1.2  1  K08A8.1b    CE34335	WBGene00003185	locus:mek-1	status:Partia
      3e-17   63.1   0.0    4.1e-17   62.6   0.0    1.1  1  T04B2.2a    CE03609	WBGene00001487	locus:frk-1	status:Confir
    3.4e-17   62.9   3.9    2.2e-09   37.1   0.2    4.4  3  H42K12.1b   CE28740	WBGene00003965	locus:pdk-1	status:Confir
    3.5e-17   62.8   4.5    2.2e-09   37.2   0.2    4.4  3  H42K12.1a   CE28739	WBGene00003965	locus:pdk-1	protein kinas
    3.6e-17   62.8   0.0    8.9e-17   61.5   0.0    1.5  1  K08F8.1c    CE35895	WBGene00010681	status:Confirmed	UniProt:
      4e-17   62.7   0.0    4.8e-15   55.8   0.0    2.1  2  C41C4.4a    CE35836	WBGene00002147	locus:ire-1	serine\/threo
    5.2e-17   62.3   0.1    4.7e-12   45.9   0.0    2.1  2  Y59A8B.23b  CE43021	WBGene00013355	locus:gck-3	status:Confir
      6e-17   62.1   0.1    1.7e-16   60.6   0.1    1.6  1  C35E7.10a   CE17523	WBGene00016462	protein kinase	status:Con
    7.3e-17   61.8   0.0    1.4e-16   60.8   0.0    1.4  1  K09B11.5b   CE39749	WBGene00010712	status:Confirmed	UniProt:
    8.7e-17   61.5   0.0    1.8e-16   60.5   0.0    1.4  1  K09B11.5a   CE19992	WBGene00010712	Eukaryotic protein kinase
    8.9e-17   61.5   0.0      2e-16   60.3   0.0    1.5  1  M79.1c      CE31572	WBGene00000018	locus:abl-1	status:Partia
    9.4e-17   61.4   0.0      2e-16   60.3   0.0    1.5  1  M79.1b      CE31571	WBGene00000018	locus:abl-1	status:Partia
    9.5e-17   61.4   0.0    2.1e-16   60.3   0.0    1.5  1  M79.1a      CE31570	WBGene00000018	locus:abl-1	Src homology 
    1.1e-16   61.2   0.0    1.6e-16   60.6   0.0    1.1  1  F11D5.3b    CE27951	WBGene00017381	locus:ddr-2	status:Partia
    1.1e-16   61.2   0.0    1.8e-16   60.5   0.0    1.2  1  F11D5.3a    CE27950	WBGene00017381	locus:ddr-2	tyrosine kina
    1.2e-16   61.1   0.0    2.6e-16   60.0   0.0    1.4  1  F28C10.3    CE45606	WBGene00017898	protein kinase	status:Par
    1.4e-16   60.9   0.1    1.7e-16   60.6   0.1    1.1  1  F35C8.1     CE45672	WBGene00018034	status:Partially_confirme
    1.4e-16   60.8   0.1    2.8e-06   26.9   0.0    4.2  4  Y81G3A.3a   CE23118	WBGene00013591	locus:gcn-2	Eukaryotic pr
    1.4e-16   60.8   0.1    2.8e-06   26.9   0.0    4.2  4  Y81G3A.3b   CE44294	WBGene00013591	locus:gcn-2	status:Partia
    2.2e-16   60.2   0.0    1.3e-15   57.6   0.0    1.9  2  F31E3.2b    CE30774	WBGene00017950	status:Confirmed	UniProt:
    2.2e-16   60.2   0.0    1.4e-15   57.6   0.0    1.9  2  F31E3.2a    CE30773	WBGene00017950	Protein kinase	status:Par
    2.4e-16   60.1   0.1    5.7e-16   58.8   0.0    1.6  1  C55C3.4     CE06991	WBGene00016954	tyrosine-protein kinase	s
    2.5e-16   60.0   0.2    2.6e-08   33.6   0.0    4.1  2  B0464.5a    CE36580	WBGene00004980	locus:spk-1	serine\/threo
    2.5e-16   60.0   0.0    7.1e-16   58.5   0.0    1.7  1  K07F5.4     CE44912	WBGene00002206	locus:kin-24	tyrosine-pro
    3.2e-16   59.7   0.0    1.1e-13   51.3   0.0    2.2  2  D1073.1b    CE40381	WBGene00017039	locus:trk-1	status:Partia
    4.7e-16   59.1   0.0    8.3e-16   58.3   0.0    1.3  1  K12C11.4    CE40262	WBGene00003400	locus:dapk-1	ankyrin and 
      1e-15   58.0   5.8    1.7e-15   57.2   0.0    2.1  2  T25B9.4     CE06503	WBGene00012010	Src homology domain 2, pr
    1.1e-15   58.0   0.0      2e-15   57.0   0.0    1.4  1  E02D9.1a    CE27902	WBGene00017098	protein kinase	status:Par
    1.6e-15   57.4   1.6      3e-15   56.5   0.0    1.8  1  ZK593.9     CE06630	WBGene00014005	tyrosine-protein kinase	s
    1.9e-15   57.1   0.0    9.5e-15   54.8   0.0    2.1  1  DC2.7b      CE27899	WBGene00017083	locus:kin-33	status:Confi
    2.9e-15   56.5   0.0    5.4e-15   55.6   0.0    1.4  1  E02D9.1d    CE31336	WBGene00017098	status:Confirmed	UniProt:
    3.3e-15   56.3   0.0    8.4e-15   55.0   0.0    1.6  1  Y73B6A.5a   CE25585	WBGene00003030	locus:lin-45	protein kina
    3.9e-15   56.1   1.4    4.1e-15   56.0   0.0    1.6  1  F59A3.8     CE30549	WBGene00019081	protein kinase	status:Par
    4.1e-15   56.0   0.3    7.6e-15   55.1   0.2    1.3  1  F35C11.3    CE02210	WBGene00009402	serine\/threonine kinase	
    4.1e-15   56.0   0.3    7.6e-15   55.1   0.2    1.3  1  M05D6.1     CE03499	WBGene00010874	serine\/threonine kinase	
    4.6e-15   55.8   1.0    1.1e-13   51.3   0.0    2.1  2  T13H10.1    CE06444	WBGene00002193	locus:kin-5	Src homology 
    5.4e-15   55.6   0.1    1.4e-14   54.2   0.0    1.6  1  Y69E1A.3    CE44526	WBGene00013475	Eukaryotic protein kinase
    6.6e-15   55.4   0.1      1e-14   54.7   0.1    1.2  1  F53G12.6    CE29331	WBGene00004962	locus:spe-8	protein-tyros
    8.3e-15   55.0   2.8    1.7e-14   54.0   0.4    2.1  2  F35G12.3b   CE00972	WBGene00004762	locus:sel-5	serine\/threo
    8.4e-15   55.0   0.2    6.9e-14   52.0   0.2    2.0  2  Y52D3.1a    CE19223	WBGene00013132	locus:strd-1	serine\/thre
    1.5e-14   54.2   0.5    2.1e-14   53.7   0.3    1.1  1  ZC581.7     CE28168	WBGene00022634	protein-tyrosine kinase	s
    1.7e-14   54.0   0.7      2e-14   53.8   0.0    1.4  1  F57B9.8     CE29411	WBGene00018999	putative protein tyrosine
      2e-14   53.8   0.2    7.2e-14   51.9   0.0    1.8  1  T25B9.5     CE06504	WBGene00012011	Src homology domain 2, pr
      2e-14   53.7   3.0      4e-14   52.8   0.5    2.4  1  F35G12.3a   CE00971	WBGene00004762	locus:sel-5	serine\/threo
    2.5e-14   53.5   0.5    3.2e-14   53.1   0.3    1.1  1  F38E1.3     CE04522	WBGene00018178	serine \/threonine-protei
    2.7e-14   53.3   0.0    4.1e-14   52.7   0.0    1.2  1  F22D6.1     CE05682	WBGene00002198	locus:kin-14	Src homology
    3.4e-14   53.0   0.0    6.3e-14   52.1   0.0    1.3  1  F09B12.6    CE26710	WBGene00001468	locus:flr-4	protein kinas
    3.5e-14   52.9   0.0    5.8e-14   52.2   0.0    1.2  1  T14E8.1c    CE37148	WBGene00020504	status:Confirmed	UniProt:
    3.6e-14   52.9   0.0    5.9e-14   52.2   0.0    1.2  1  T14E8.1b    CE29341	WBGene00020504	status:Confirmed	UniProt:
    3.9e-14   52.8   0.0    6.4e-14   52.1   0.0    1.2  1  T14E8.1a    CE28667	WBGene00020504	protein-tyrosine kinase	s
      4e-14   52.8   0.0    4.3e-13   49.3   0.0    2.1  2  Y53C12A.1   CE14884	WBGene00006940	locus:wee-1.3	serine\/thr
    4.9e-14   52.5   7.8    5.5e-14   52.3   0.0    2.1  1  W08D2.8     CE35637	WBGene00002204	locus:kin-21	tyrosine-pro
    5.3e-14   52.4   0.1    7.5e-13   48.6   0.1    2.1  1  F22B3.8     CE44460	WBGene00009039	tyrosine-protein kinase	s
    5.6e-14   52.3   0.1    1.2e-13   51.2   0.1    1.5  1  W01B6.5     CE35632	WBGene00012172	tyrosine-protein kinase	s
      8e-14   51.8   0.1    1.2e-13   51.2   0.0    1.2  1  W04G5.6     CE45457	WBGene00002205	locus:kin-23	status:Parti
      8e-14   51.8   0.1    2.2e-11   43.7   0.0    2.2  2  F35H8.7     CE09940	WBGene00006938	locus:wee-1.1	serine\/thr
    8.3e-14   51.7   0.1    1.2e-13   51.2   0.1    1.2  1  F35C8.2     CE45636	WBGene00018035	status:Partially_confirme
    8.3e-14   51.7   0.0    8.3e-14   51.7   0.0    3.5  1  C04A11.3    CE07905	WBGene00007287	locus:gck-4	serine\/threo
    8.5e-14   51.7   0.0    1.4e-13   51.0   0.0    1.2  1  W03A5.1     CE33194	WBGene00020966	status:Partially_confirme
    8.7e-14   51.6   0.2    1.6e-13   50.8   0.0    1.4  1  F39F10.2    CE07204	WBGene00018202	serine\/threonine-protein
    1.1e-13   51.3   0.0    9.1e-13   48.3   0.0    2.0  1  Y52D5A.2    CE36750	WBGene00021793	protein kinase	status:Pre
    1.1e-13   51.3   3.4    2.3e-09   37.1   0.0    3.1  3  F45H7.4     CE31517	WBGene00004183	locus:prk-2	serine\/threo
    1.2e-13   51.2   0.0    2.3e-13   50.3   0.0    1.3  1  M03A1.1a    CE25060	WBGene00006868	locus:vab-1	tyrosine-prot
    1.5e-13   50.9   0.0      2e-13   50.5   0.0    1.1  1  C04G2.2     CE05212	WBGene00007305	serine\/threonine kinase	
    1.6e-13   50.7   0.1    2.5e-13   50.1   0.1    1.3  1  F23C8.8     CE20717	WBGene00017737	protein kinase	status:Con
    1.7e-13   50.7   0.4    2.5e-13   50.2   0.3    1.1  1  Y39G8C.2    CE20236	WBGene00012731	protein kinase	status:Par
    1.9e-13   50.5   0.0    1.7e-10   40.8   0.0    2.2  2  C03B1.5     CE37605	WBGene00015376	protein kinase	status:Con
      2e-13   50.5   0.1    2.9e-13   49.9   0.0    1.1  1  T06C10.6    CE04904	WBGene00002208	locus:kin-26	tyosine-prot
    5.2e-13   49.1   0.0    5.2e-13   49.1   0.0    2.2  1  F01D4.3     CE40324	WBGene00008487	tyrosine-protein kinase (
    8.8e-13   48.3   0.2    1.3e-12   47.8   0.1    1.2  1  C01C4.3b    CE30846	WBGene00015293	serine\/threonine protein
    9.4e-13   48.2   0.8    4.5e-12   46.0   0.5    1.8  1  F46F2.2b    CE39502	WBGene00002203	locus:kin-20	casein kinas
    1.1e-12   48.0   0.2    1.6e-12   47.5   0.1    1.1  1  W04G5.10    CE27218	WBGene00012270	status:Partially_confirme
    1.1e-12   48.0   0.0      2e-12   47.1   0.0    1.3  1  C01C7.1b    CE43742	WBGene00000186	locus:ark-1	status:Partia
    1.1e-12   48.0   0.0      2e-12   47.1   0.0    1.3  1  C01C7.1a    CE26967	WBGene00000186	locus:ark-1	Src homology 
    1.1e-12   48.0   0.2    1.1e-12   48.0   0.2    1.5  1  C01C4.3a    CE03889	WBGene00015293	status:Confirmed	UniProt:
    1.3e-12   47.7   0.0    1.8e-12   47.3   0.0    1.1  1  W06F12.3    CE16557	WBGene00012307	serine\/threonine kinase	
    1.4e-12   47.6   0.9    2.1e-12   47.1   0.7    1.2  1  F53C3.1     CE35938	WBGene00018745	protein kinase	status:Par
    1.7e-12   47.4   0.7    7.6e-12   45.3   0.5    1.8  1  F46F2.2a    CE38356	WBGene00002203	locus:kin-20	casein kinas
    1.8e-12   47.3   0.7    7.6e-12   45.2   0.5    1.8  1  F46F2.2d    CE38359	WBGene00002203	locus:kin-20	casein kinas
    1.9e-12   47.2   0.7    8.1e-12   45.2   0.5    1.8  1  F46F2.2c    CE38358	WBGene00002203	locus:kin-20	casein kinas
    2.1e-12   47.1   0.0    8.4e-12   45.1   0.0    1.9  1  Y47G6A.5a   CE41053	WBGene00021635	tyrosine kinase	status:Pa
    2.2e-12   47.0   0.0    7.1e-12   45.3   0.0    1.7  1  Y47G6A.5b   CE33228	WBGene00021635	status:Partially_confirme
    2.3e-12   46.9   0.1    2.3e-12   46.9   0.1    1.8  1  R90.1       CE06325	WBGene00011283	casein Kinase I	status:Pa
    2.4e-12   46.9   0.0    4.9e-12   45.9   0.0    1.4  1  F32B6.10    CE40505	WBGene00009324	serine\/threonine kinase	
    2.9e-12   46.6   0.0      5e-12   45.9   0.0    1.3  1  C24A1.3b    CE37093	WBGene00016030	status:Confirmed	UniProt:
    2.9e-12   46.6   0.5    7.6e-12   45.2   0.3    1.6  1  T05C12.1    CE02312	WBGene00011466	serine\/threonine kinase	
    3.8e-12   46.3   0.0    1.1e-11   44.7   0.0    1.6  1  F11E6.8b    CE43537	WBGene00008711	status:Partially_confirme
    3.8e-12   46.2   0.4      2e-11   43.8   0.3    1.9  1  C25H3.1     CE02499	WBGene00016111	status:Confirmed	UniProt:
    5.2e-12   45.8   0.0      9e-12   45.0   0.0    1.3  1  C24A1.3a    CE27723	WBGene00016030	status:Partially_confirme
    6.4e-12   45.5   0.0    1.7e-11   44.1   0.0    1.5  1  F11E6.8a    CE19788	WBGene00008711	Eukaryotic protein kinase
    6.9e-12   45.4   0.0    3.3e-10   39.9   0.0    2.7  1  C06E8.3c    CE30484	WBGene00004182	locus:prk-1	status:Confir
    9.4e-12   44.9   0.0    2.2e-11   43.8   0.0    1.5  1  B0302.1b    CE33548	WBGene00002207	locus:kin-25	status:Parti
    1.1e-11   44.7   0.5      2e-11   43.9   0.3    1.5  1  C35E7.10b   CE17524	WBGene00016462	protein kinase	status:Par
    1.1e-11   44.7   0.0    2.6e-11   43.5   0.0    1.5  1  D2045.7     CE37761	WBGene00008424	serine\/threonine kinase	
    1.1e-11   44.7   0.0    2.5e-11   43.6   0.0    1.5  1  B0302.1a    CE33506	WBGene00002207	locus:kin-25	protein tyro
    1.2e-11   44.6   0.1    2.3e-11   43.7   0.0    1.3  1  C05D2.1c    CE32114	WBGene00000900	locus:daf-4	status:Confir
    1.9e-11   44.0   0.1    3.6e-11   43.0   0.0    1.4  1  C05D2.1a    CE16827	WBGene00000900	locus:daf-4	status:Confir
    2.6e-11   43.5   0.3    8.5e-10   38.5   0.0    2.8  1  C06E8.3a    CE29027	WBGene00004182	locus:prk-1	Protein kinas
    3.6e-11   43.0   0.5    2.9e-09   36.7   0.0    2.1  2  R09D1.12    CE45605	WBGene00011168	tyrosine-protein kinase (
    5.4e-11   42.4   0.2    1.5e-10   41.0   0.1    1.6  1  F39F10.3    CE07205	WBGene00018203	serine\/threonine-protein
    5.5e-11   42.4   6.4    7.2e-11   42.0   0.0    2.5  1  C34F11.5    CE04165	WBGene00016416	tyrosine-protein kinase	s
    5.6e-11   42.4   0.0    1.3e-10   41.2   0.0    1.5  1  T27C10.6    CE41939	WBGene00003068	locus:lrk-1	Dictyostelium
    7.1e-11   42.1   0.6    7.1e-11   42.1   0.4    1.5  1  C27D8.1     CE18539	WBGene00007777	serine\/threonine kinase	
      8e-11   41.9   0.0    1.5e-10   41.0   0.0    1.3  1  C01G6.8c    CE39126	WBGene00000289	locus:cam-1	status:Confir
    1.1e-10   41.5   0.0      2e-10   40.6   0.0    1.3  1  C01G6.8b    CE24774	WBGene00000289	locus:cam-1	protein tyros
    1.1e-10   41.4   1.6    1.3e-09   37.9   1.1    2.2  1  C03C10.1    CE00872	WBGene00002202	locus:kin-19	casein Kinas
    1.1e-10   41.4   0.0    2.1e-10   40.5   0.0    1.3  1  C01G6.8a    CE32563	WBGene00000289	locus:cam-1	protein tyros
    1.2e-10   41.2   0.3    1.6e-10   40.9   0.2    1.1  1  K11E8.1b    CE28052	WBGene00006779	locus:unc-43	calcium\/cal
    1.3e-10   41.2   0.0      2e-07   30.7   0.0    2.2  2  F58A3.2b    CE35726	WBGene00001184	locus:egl-15	status:Confi
    1.3e-10   41.2   0.0    2.4e-10   40.3   0.0    1.3  1  M03A1.1b    CE28617	WBGene00006868	locus:vab-1	status:Partia
    1.5e-10   41.0   0.0    2.1e-07   30.6   0.0    2.1  2  F58A3.2a    CE28238	WBGene00001184	locus:egl-15	IG (immunogl
    1.5e-10   41.0   0.0    2.2e-10   40.4   0.0    1.2  1  W01B6.2     CE03754	WBGene00012169	serine\/threonine kinase	
    1.6e-10   40.9   0.9    1.2e-09   38.0   0.1    2.1  2  ZK1067.1b   CE42891	WBGene00002299	locus:let-23	status:Confi
    1.6e-10   40.9   0.0    2.7e-10   40.1   0.0    1.3  1  F22F1.2     CE04444	WBGene00017714	ser\/thr protein kinase	s
    1.8e-10   40.8   0.9    1.3e-09   37.9   0.1    2.1  2  ZK1067.1a   CE03840	WBGene00002299	locus:let-23	tyrosine-pro
    1.8e-10   40.7   0.9    1.3e-09   37.8   0.1    2.1  2  ZK1067.1c   CE42910	WBGene00002299	locus:let-23	status:Parti
    2.2e-10   40.4   0.1    2.2e-10   40.4   0.0    2.1  1  T06C10.3    CE04901	WBGene00020289	status:Partially_confirme
    2.5e-10   40.2   1.7    4.8e-10   39.3   0.1    2.0  1  F13B9.5     CE25854	WBGene00002239	locus:ksr-1	status:Confir
    2.6e-10   40.2   0.0    5.3e-10   39.2   0.0    1.4  1  B0523.1     CE33023	WBGene00002212	locus:kin-31	Tyrosine kin
    3.1e-10   39.9   2.3    2.2e-05   24.0   0.3    2.3  2  T05A7.6     CE04892	WBGene00020223	casein kinase	status:Part
    3.2e-10   39.9   0.0    3.2e-10   39.9   0.0    4.3  2  C09D1.1g    CE37704	WBGene00006820	locus:unc-89	status:Parti
    3.6e-10   39.7   0.8    5.5e-10   39.1   0.0    1.6  1  ZK666.8     CE43359	WBGene00014048	serine\/threonine kinase	
    3.9e-10   39.6   0.0    3.9e-10   39.6   0.0    2.1  1  Y55D5A.5a   CE27499	WBGene00000898	locus:daf-2	status:Confir
    5.6e-10   39.1   0.0    8.4e-07   28.6   0.0    2.2  2  F58A3.2e    CE35727	WBGene00001184	locus:egl-15	status:Parti
    6.3e-10   38.9   0.0    8.9e-07   28.5   0.0    2.2  2  F58A3.2d    CE31549	WBGene00001184	locus:egl-15	status:Parti
    6.9e-10   38.8   0.0    6.9e-10   38.8   0.0    2.1  1  C56C10.6    CE29490	WBGene00016963	Casein kinase	status:Part
    7.1e-10   38.7   0.0    9.5e-07   28.4   0.0    2.2  2  F58A3.2c    CE41325	WBGene00001184	locus:egl-15	status:Parti
    7.5e-10   38.7   0.0    7.5e-10   38.7   0.0    2.2  1  F54H5.2     CE01965	WBGene00018839	status:Partially_confirme
    8.8e-10   38.4   0.0      2e-06   27.3   0.0    2.0  2  C06E8.3b    CE29028	WBGene00004182	locus:prk-1	status:Confir
    9.2e-10   38.4   0.0    6.8e-06   25.6   0.0    2.1  2  T21G5.1     CE13888	WBGene00020659	tyrosine-protein kinase	s
    9.6e-10   38.3   0.1    1.4e-09   37.8   0.1    1.2  1  T19D12.5    CE04980	WBGene00020580	casein kinase I	status:Pa
    1.1e-09   38.2   0.6    2.1e-09   37.2   0.0    1.7  1  Y65B4A.9    CE22732	WBGene00022032	status:Partially_confirme
    1.4e-09   37.8   0.4    2.2e-09   37.1   0.3    1.2  1  F36H12.9    CE09980	WBGene00018123	status:Partially_confirme
    1.7e-09   37.5   0.3    2.7e-09   36.8   0.2    1.2  1  R13H9.6     CE07450	WBGene00020072	status:Partially_confirme
    1.7e-09   37.5   0.0    2.9e-09   36.8   0.0    1.3  1  B0252.1     CE45538	WBGene00015087	Tyrosine-protein kinase	s
    1.7e-09   37.5   1.4    1.9e-08   34.0   0.0    2.5  2  F08F1.1b    CE29751	WBGene00002195	locus:kin-9	status:Partia
    1.7e-09   37.5   2.6    4.2e-05   23.0   0.0    2.8  2  K11D12.10b  CE30384	WBGene00003374	locus:mlk-1	status:Partia
    1.8e-09   37.4   0.6    2.4e-08   33.7   0.4    2.0  1  ZC373.3b    CE44223	WBGene00013868	status:Partially_confirme
    1.9e-09   37.3   0.5    4.4e-09   36.1   0.4    1.5  1  F59F5.3     CE31552	WBGene00010342	tyrosine-protein kinase	s
    1.9e-09   37.3   1.9    4.5e-05   22.9   0.0    2.6  2  K11D12.10a  CE30383	WBGene00003374	locus:mlk-1	status:Partia
    2.2e-09   37.1   0.0    3.4e-09   36.5   0.0    1.3  1  ZK354.2a    CE15314	WBGene00022705	protein kinase	status:Con
    2.2e-09   37.1   0.7    2.9e-08   33.4   0.5    2.0  1  ZC373.3a    CE02376	WBGene00013868	serine\/threonine kinase	
    2.3e-09   37.1   2.0    1.7e-08   34.2   0.0    2.5  2  F08F1.1c    CE46045	WBGene00002195	locus:kin-9	status:Partia
    3.2e-09   36.6   0.6    4.6e-09   36.1   0.4    1.1  1  F16B12.7    CE34174	WBGene00008883	serine\/threonine kinase	
    3.7e-09   36.4   0.4    3.7e-09   36.4   0.2    2.2  1  R11E3.1     CE37268	WBGene00020003	protein kinase	status:Par
    3.9e-09   36.3   0.0    1.8e-06   27.5   0.0    2.2  2  D1073.1a    CE40031	WBGene00017039	locus:trk-1	tyrosine-prot
    4.3e-09   36.2   0.0    4.3e-09   36.2   0.0    2.2  1  ZK354.2b    CE31749	WBGene00022705	status:Confirmed	UniProt:
    4.5e-09   36.1   0.5    6.8e-07   28.9   0.0    2.4  2  C24G6.2b    CE17458	WBGene00016059	protein kinase	status:Con
    4.9e-09   36.0   0.1    4.9e-09   36.0   0.0    1.8  1  ZK354.6     CE15320	WBGene00022707	protein kinase	status:Par
    6.6e-09   35.6   0.6    1.3e-08   34.5   0.0    1.7  1  F08F1.1a    CE09248	WBGene00002195	locus:kin-9	protein-tyosi
    6.9e-09   35.5   1.2    6.9e-09   35.5   0.9    2.5  1  Y106G6E.6   CE29604	WBGene00013709	locus:csnk-1	casein kinas
    7.2e-09   35.4   0.0      1e-08   34.9   0.0    1.1  1  C44C10.7    CE05414	WBGene00008088	serine\/threonine kinase	
    1.3e-08   34.5   0.0    9.9e-08   31.7   0.0    2.0  1  ZK930.1a    CE06671	WBGene00014151	serine\/threonine kinase	
    2.3e-08   33.8   0.1      3e-08   33.4   0.1    1.2  1  Y69F12A.1   CE24572	WBGene00022102	protein kinase	status:Con
    2.4e-08   33.7   0.0    4.1e-08   32.9   0.0    1.2  1  C16D9.2     CE44893	WBGene00004395	locus:rol-3	tyrosine-prot
    2.5e-08   33.7   0.0    3.2e-08   33.3   0.0    1.2  1  ZK938.5     CE03838	WBGene00003863	locus:old-2	tyrosine-prot
    2.5e-08   33.7   0.1    6.9e-08   32.2   0.0    1.7  1  R107.4a     CE31817	WBGene00011299	locus:ikke-1	tyrosine-pro
    2.6e-08   33.6   0.0    2.2e-06   27.2   0.0    2.3  2  C24G6.2a    CE17457	WBGene00016059	protein kinase	status:Con
    2.7e-08   33.5   0.0    8.1e-08   32.0   0.0    1.8  1  Y116A8C.24  CE23332	WBGene00013801	status:Partially_confirme
    2.7e-08   33.5   0.1    7.8e-08   32.0   0.0    1.7  1  R107.4d     CE37846	WBGene00011299	locus:ikke-1	status:Parti
    2.7e-08   33.5   0.1    7.8e-08   32.0   0.0    1.7  1  R107.4c     CE31819	WBGene00011299	locus:ikke-1	status:Confi
    2.7e-08   33.5   0.7    4.2e-08   32.9   0.5    1.2  1  C53A5.4     CE08953	WBGene00007049	locus:tag-191	serine\/thr
    2.9e-08   33.4   0.1    7.9e-08   32.0   0.0    1.7  1  R107.4b     CE31818	WBGene00011299	locus:ikke-1	status:Confi
    3.7e-08   33.1   0.1    1.4e-07   31.2   0.0    1.9  1  Y116A8C.38a CE33848	WBGene00013811	status:Partially_confirme
    3.9e-08   33.0   0.1    1.4e-07   31.2   0.0    1.9  1  Y116A8C.38b CE46753	WBGene00013811	status:Partially_confirme
    4.6e-08   32.8   0.0    6.3e-08   32.3   0.0    1.1  1  F22H10.1    CE35505	WBGene00017725	protein kinase	status:Par
    4.9e-08   32.7   0.1    9.9e-08   31.7   0.1    1.4  1  ZC581.2     CE44067	WBGene00022632	ser\/thr-protein kinase	s
    6.6e-08   32.3   0.0    1.1e-07   31.5   0.0    1.2  1  C08H9.5     CE45789	WBGene00003862	locus:old-1	tyrosine-prot
    6.9e-08   32.2   0.1    1.7e-07   30.9   0.0    1.6  1  M176.7      CE12472	WBGene00002200	locus:kin-16	tyrosine-pro
    1.1e-07   31.5   0.3    2.5e-07   30.3   0.2    1.5  1  F41G3.5     CE44056	WBGene00018301	protein kinase	status:Con
    1.6e-07   31.0   0.2    1.6e-07   31.0   0.1    1.7  1  W09C3.1     CE39114	WBGene00021109	serine\/threonine protein
      2e-07   30.7   0.0      2e-07   30.7   0.0    1.5  1  Y4C6A.1     CE36748	WBGene00021151	protein kinase	status:Par
    2.1e-07   30.6   1.0    5.1e-07   29.3   0.3    1.9  1  F58D5.4c    CE42786	WBGene00002240	locus:ksr-2	status:Confir
    2.7e-07   30.3   0.3    6.2e-07   29.1   0.2    1.5  1  Y50D4B.6    CE37685	WBGene00021745	status:Confirmed	UniProt:
    3.3e-07   29.9   0.0    5.1e-07   29.3   0.0    1.2  1  K11C4.1     CE12108	WBGene00019642	serine\/threonine-protein
    3.4e-07   29.9   1.0    8.2e-07   28.7   0.7    1.5  1  C03C10.2    CE44177	WBGene00007269	serine\/threonine kinase	
    3.5e-07   29.9   0.1    3.5e-07   29.9   0.1    1.8  1  M04F3.3     CE39108	WBGene00019769	protein kinase	status:Par
    3.8e-07   29.8   0.0    6.1e-07   29.1   0.0    1.2  1  M176.6b     CE30290	WBGene00002199	locus:kin-15	tyrosine-pro
    4.6e-07   29.5   0.0    7.8e-07   28.7   0.0    1.3  1  M176.6a     CE12470	WBGene00002199	locus:kin-15	tyrosine-pro
    5.3e-07   29.3   0.1    2.1e-06   27.3   0.0    2.0  1  C49C8.1     CE08836	WBGene00016765	serine\/threonine-protein
    5.7e-07   29.2   0.0    5.9e-07   29.1   0.0    1.0  1  C05D10.2b   CE30421	WBGene00015478	status:Confirmed	UniProt:
    5.9e-07   29.1   0.0      9e-07   28.5   0.0    1.3  1  M7.7        CE03487	WBGene00010883	serine\/threonine kinase	
    6.2e-07   29.1   0.0    1.2e-06   28.2   0.0    1.3  1  Y39G8B.5    CE24247	WBGene00012726	status:Partially_confirme
    7.7e-07   28.7   0.6    7.7e-07   28.7   0.4    2.2  1  F58D5.4b    CE31018	WBGene00002240	locus:ksr-2	status:Confir
    8.1e-07   28.7   0.1    1.1e-06   28.2   0.1    1.2  1  F16B12.5    CE43159	WBGene00008881	serine\/threonine kinase	
    8.1e-07   28.7   0.5    8.1e-07   28.7   0.4    2.3  1  F58D5.4a    CE31017	WBGene00002240	locus:ksr-2	status:Confir
      9e-07   28.5   0.0      2e-06   27.4   0.0    1.5  1  B0207.7     CE07685	WBGene00015030	serine\/threonine-protein
    9.5e-07   28.4   0.1    1.5e-06   27.8   0.0    1.3  1  T15B12.2    CE38547	WBGene00020531	Protein kinase\/Aldehyde 
    1.2e-06   28.1   1.0    1.7e-06   27.6   0.0    1.6  1  W03G9.5     CE14562	WBGene00021016	protein kinase	status:Par
    1.4e-06   27.9   0.3      3e-06   26.8   0.2    1.4  1  B0218.5     CE06688	WBGene00015049	ser\/thr kinase	status:Pa
    1.4e-06   27.9   0.0    5.2e-06   26.0   0.0    1.8  1  K02E10.7    CE31194	WBGene00019321	protein kinase	status:Par
    1.4e-06   27.9   0.0    4.2e-06   26.3   0.0    1.7  1  K08H2.5     CE06163	WBGene00010692	serine\/threonine kinase	
    1.6e-06   27.7   0.3    5.4e-06   25.9   0.2    1.6  1  C14A4.13    CE02142	WBGene00007563	serine\/threonine kinase	
    1.7e-06   27.6   0.8    3.6e-06   26.5   0.0    1.9  1  Y71F9AL.2   CE25557	WBGene00022108	protein kinase	status:Par
    1.8e-06   27.5   0.3    2.6e-06   27.0   0.2    1.1  1  K06H7.8     CE25045	WBGene00019459	status:Partially_confirme
    1.9e-06   27.5   0.0    4.2e-06   26.3   0.0    1.6  1  T10H9.2     CE45495	WBGene00004740	locus:scd-2	protein kinas
    2.1e-06   27.3   0.5    6.5e-06   25.7   0.0    2.0  1  F09A5.2     CE09274	WBGene00008599	tyrosine-protein kinase	s
    2.2e-06   27.2   0.4    1.5e-05   24.5   0.0    2.0  2  ZK507.3     CE34146	WBGene00013979	Protein kinase domain	sta
      3e-06   26.8   0.0    4.8e-06   26.1   0.0    1.3  1  ZK20.2      CE43398	WBGene00002194	locus:kin-6	status:Partia
    3.3e-06   26.6   0.1    1.2e-05   24.9   0.0    1.8  1  F59F3.1     CE03437	WBGene00006896	locus:ver-3	IG (immunoglo
    4.1e-06   26.4   0.2    4.1e-06   26.4   0.2    1.8  1  C08F8.6     CE05253	WBGene00007448	serine\/threonine kinase	
    4.9e-06   26.1   0.0    4.9e-06   26.1   0.0    2.7  2  H37N21.1    CE40614	WBGene00010427	locus:hpo-11	tyrosine-pro
    7.1e-06   25.6   0.6    7.1e-06   25.6   0.4    2.3  2  Y47G6A.13   CE22097	WBGene00021639	protein kinase	status:Par
    7.2e-06   25.5   0.4    5.7e-05   22.6   0.3    2.1  1  C32D5.2     CE01842	WBGene00004860	locus:sma-6	Activin recep
    8.2e-06   25.4   5.8    0.00012   21.5   0.6    3.0  2  F59A6.4     CE01982	WBGene00019086	Protein kinase	status:Par
    1.4e-05   24.6   0.0    2.1e-05   24.0   0.0    1.2  1  B0024.6     CE46160	WBGene00001533	locus:gcy-6	guanylate cyc
    1.8e-05   24.2   0.0    1.8e-05   24.2   0.0    2.5  1  F26A1.3     CE02684	WBGene00017802	Protein kinase	status:Par
    2.4e-05   23.8   0.0    0.00011   21.7   0.0    2.0  1  F09G2.1     CE30744	WBGene00017310	tyrosine protein kinase	s
    2.6e-05   23.7   0.0    4.5e-05   22.9   0.0    1.4  1  EEED8.9     CE28904	WBGene00017137	locus:pink-1	status:Confi
    2.6e-05   23.7   0.1    3.9e-05   23.1   0.0    1.1  1  C09D4.3     CE27672	WBGene00015634	SER\/THR protein kinase	s
    2.6e-05   23.7   0.0      4e-05   23.1   0.0    1.2  1  ZK507.1     CE24727	WBGene00013978	serine\/threonine kinase	
    3.4e-05   23.3   5.9     0.0056   16.0   0.0    3.3  2  H05L14.1    CE16168	WBGene00010366	casein kinase	status:Part
    4.2e-05   23.0   0.0    7.8e-05   22.1   0.0    1.3  1  C05C12.1    CE02965	WBGene00007335	serine\/threonine kinase	
    5.4e-05   22.6   0.0     0.0001   21.7   0.0    1.4  1  F59F3.5     CE43265	WBGene00006897	locus:ver-4	IG (immunoglo
    6.7e-05   22.3   0.0     0.0001   21.7   0.0    1.2  1  D2024.1     CE04290	WBGene00017050	status:Partially_confirme
    9.7e-05   21.8   0.0    0.00014   21.3   0.0    1.2  1  D2045.5     CE00935	WBGene00008423	serine\/threonine kinase	
     0.0001   21.8   0.2    0.00036   20.0   0.2    1.7  1  ZK596.2     CE06632	WBGene00014007	serine\/threonine kinase	
    0.00011   21.6   0.7    0.00019   20.9   0.2    1.5  1  T01A4.1b    CE25977	WBGene00020131	locus:gcy-28	guanylyl cyc
    0.00012   21.6   0.0    0.00021   20.7   0.0    1.3  1  C16B8.1     CE44782	WBGene00003007	locus:lin-18	protein tyro
    0.00013   21.4   0.3     0.0078   15.5   0.0    3.0  1  T17A3.8     CE31609	WBGene00006895	locus:ver-2	protein kinas
    0.00015   21.2   0.0    0.00027   20.4   0.0    1.3  1  R09D1.13    CE03554	WBGene00011169	tyrosine-protein kinase (
    0.00016   21.1   0.1    0.00022   20.7   0.0    1.2  1  F26A1.4     CE02685	WBGene00017803	Casein kinase	status:Conf
    0.00016   21.1   0.3     0.0011   18.4   0.0    1.9  2  M01B2.1     CE38529	WBGene00002211	locus:kin-30	tyrosine-pro
    0.00017   21.0   0.3    0.00022   20.6   0.2    1.1  1  K04C1.5     CE06089	WBGene00010555	serine\/threonine kinase	
    0.00026   20.4   0.1    0.00026   20.4   0.0    2.1  1  T11F8.4     CE35006	WBGene00020435	protein kinase	status:Par
    0.00032   20.1   0.4    0.00068   19.0   0.2    1.5  1  T01A4.1c    CE33583	WBGene00020131	locus:gcy-28	status:Confi
    0.00035   20.0   0.0    0.00043   19.7   0.0    1.2  1  C12D8.10c   CE31304	WBGene00000102	locus:akt-1	status:Confir
    0.00052   19.4   0.0       0.16   11.2   0.0    2.2  2  K11H12.9    CE30095	WBGene00019665	protein kinase	status:Par
    0.00053   19.4   0.0    0.00083   18.7   0.0    1.2  1  F29C4.1b    CE31492	WBGene00000897	locus:daf-1	protein kinas
    0.00056   19.3   0.0    0.00056   19.3   0.0    3.2  2  F25F2.1a    CE41396	WBGene00009115	serine\/threonine kinase	
    0.00056   19.3   0.0    0.00056   19.3   0.0    3.1  2  F25F2.1b    CE41397	WBGene00009115	status:Partially_confirme
    0.00059   19.2   0.1      0.002   17.4   0.0    1.7  1  Y38H6C.20   CE38642	WBGene00012632	protein tyrosine kinase	s
    0.00059   19.2   0.1     0.0011   18.3   0.0    1.4  1  Y66D12A.20  CE28799	WBGene00004960	locus:spe-6	status:Confir
    0.00061   19.2   0.3    0.00061   19.2   0.2    1.7  1  T01A4.1a    CE33582	WBGene00020131	locus:gcy-28	natriuretic 
    0.00062   19.2   0.3    0.00062   19.2   0.2    1.7  1  T01A4.1d    CE43478	WBGene00020131	locus:gcy-28	status:Parti
    0.00064   19.1   0.0      0.079   12.2   0.0    2.1  2  T09B4.7     CE45627	WBGene00020381	status:Confirmed	UniProt:
    0.00075   18.9   0.0     0.0011   18.3   0.0    1.3  1  C45G9.1     CE24851	WBGene00016673	Protein kinase	status:Pre
    0.00096   18.5   0.0    0.00096   18.5   0.0    2.1  1  R10D12.10   CE40993	WBGene00011191	serine\/threonine kinase	
     0.0015   17.9   1.4     0.0099   15.2   0.4    2.4  1  F18F11.5    CE33621	WBGene00017578	status:Confirmed	UniProt:
     0.0021   17.4   0.0     0.0034   16.7   0.0    1.2  1  F08B1.2     CE27920	WBGene00001538	locus:gcy-12	guanylate cy
     0.0027   17.0   0.0     0.0039   16.5   0.0    1.2  1  C09B9.4     CE06796	WBGene00015629	ser\/thr protein kinase	s
     0.0038   16.6   0.1      0.069   12.4   0.0    2.0  2  Y38H8A.3    CE18365	WBGene00012637	serine\/threonine kinase	
     0.0038   16.6   0.1     0.0083   15.5   0.0    1.7  1  R13H9.5     CE07449	WBGene00020071	status:Confirmed	UniProt:
      0.004   16.5   0.0     0.0092   15.3   0.0    1.5  1  E02H4.6     CE05552	WBGene00008464	serine\/threonine kinase	
      0.004   16.5   0.1     0.0083   15.5   0.0    1.6  1  F36H12.8    CE09979	WBGene00018122	locus:ttbk-2	status:Confi
     0.0042   16.4   0.0     0.0052   16.1   0.0    1.2  1  C50F4.10    CE33984	WBGene00008235	serine\/threonine kinase	
      0.005   16.2   0.0     0.0096   15.2   0.0    1.5  1  C09B8.7e    CE33561	WBGene00003911	locus:pak-1	status:Confir
     0.0051   16.1   0.7     0.0051   16.1   0.5    1.8  1  W03F8.2     CE35040	WBGene00020992	protein kinase	status:Par
     0.0057   16.0   0.0      0.072   12.3   0.0    2.0  2  C39H7.1     CE06942	WBGene00016541	casein kinase	status:Conf
     0.0072   15.6   0.0      0.011   15.0   0.0    1.2  1  F29C4.1a    CE17719	WBGene00000897	locus:daf-1	status:Confir
     0.0091   15.3   0.1        3.5    6.8   0.0    2.1  2  T17A3.1     CE31854	WBGene00006894	locus:ver-1	protein kinas
  ------ inclusion threshold ------
       0.01   15.1   0.6      0.015   14.6   0.4    1.4  1  C38C3.4b    CE35255	WBGene00016513	status:Partially_confirme
      0.019   14.3   0.0      0.028   13.7   0.0    1.2  1  F40A3.5     CE44387	WBGene00018220	protein kinase	status:Par
       0.02   14.2   0.9      0.029   13.6   0.6    1.1  1  F33D11.7    CE09897	WBGene00018004	protein kinase	status:Par
      0.026   13.8   0.1       0.67    9.2   0.1    2.2  2  PAR2.3b     CE39168	WBGene00019801	locus:aak-1	status:Confir
      0.034   13.4   0.2      0.098   11.9   0.1    1.7  1  Y73B6A.2    CE22961	WBGene00022229	protein kinase	status:Con
      0.038   13.3   0.1          1    8.5   0.0    2.2  2  Y53F4B.1    CE35672	WBGene00013149	status:Partially_confirme
       0.04   13.2   0.5        6.8    5.8   0.0    2.4  2  K09C6.8     CE12002	WBGene00019562	status:Partially_confirme
      0.049   12.9   0.0      0.049   12.9   0.0    2.6  1  F28B12.3    CE02704	WBGene00017895	locus:vrk-1	Protein kinas
       0.09   12.0   0.0       0.17   11.1   0.0    1.4  1  Y73B6A.5b   CE31742	WBGene00003030	locus:lin-45	status:Parti
       0.12   11.6   0.0       0.26   10.5   0.0    1.5  1  B0240.3     CE42996	WBGene00000907	locus:daf-11	guanylate cy
       0.13   11.5   0.0       0.19   11.0   0.0    1.3  1  C05D2.1d    CE33555	WBGene00000900	locus:daf-4	status:Confir
       0.18   11.0   0.2       0.45    9.7   0.1    1.6  1  ZK455.2     CE43254	WBGene00001536	locus:gcy-9	guanylate cyc
       0.19   11.0   0.1        0.4    9.9   0.0    1.5  1  C25F6.4     CE45027	WBGene00016104	locus:ddr-1	Protein tyros
       0.21   10.8   2.4       0.29   10.3   1.7    1.4  1  D1054.11    CE05529	WBGene00008378	status:Confirmed	UniProt:
       0.26   10.5   0.6       0.39    9.9   0.4    1.2  1  C34B2.3     CE34266	WBGene00016388	protein kinase	status:Con
       0.34   10.1   0.2       0.58    9.4   0.2    1.3  1  Y105C5B.2   CE46357	WBGene00001549	locus:gcy-25	status:Parti
       0.36   10.0   0.0       0.72    9.0   0.0    1.4  1  ZK970.5     CE43236	WBGene00001531	locus:gcy-4	guanylate cyc
       0.54    9.5   7.0       0.62    9.3   4.9    1.0  1  R10F2.4     CE40209	WBGene00019995	status:Partially_confirme
       0.55    9.4   0.1       0.61    9.3   0.0    1.2  1  C54G4.1b    CE40030	WBGene00008311	locus:rskn-2	status:Confi
       0.72    9.0   0.0        1.2    8.3   0.0    1.2  1  B0198.3a    CE44196	WBGene00007116	protein kinase	status:Par
       0.93    8.7   0.8        1.6    7.9   0.6    1.3  1  R119.6      CE39613	WBGene00006385	locus:taf-4	status:Confir
        1.4    8.1   0.0        2.3    7.4   0.0    1.2  1  W03F11.2    CE42736	WBGene00001542	locus:gcy-17	status:Parti
        1.5    8.0   7.0        2.8    7.1   0.0    2.2  2  K09C6.1     CE33145	WBGene00019555	status:Partially_confirme
        1.5    8.0   0.1        2.1    7.5   0.0    1.1  1  Y43C5B.2    CE19157	WBGene00012785	Src homology domain 2, ty
        1.5    8.0   0.0        2.4    7.3   0.0    1.2  1  F52E1.4a    CE35321	WBGene00001534	locus:gcy-7	guanylate cyc
        1.5    8.0   0.0        1.7    7.8   0.0    1.1  1  M03F4.4     CE12362	WBGene00019758	status:Predicted	UniProt:
        1.6    7.9   3.5        1.8    7.7   2.4    1.1  1  W05E10.5a   CE35045	WBGene00012282	status:Partially_confirme
        1.6    7.9   0.0        2.7    7.2   0.0    1.2  1  F52E1.4b    CE35322	WBGene00001534	locus:gcy-7	status:Partia
        1.7    7.8   0.1        2.6    7.2   0.1    1.1  1  T08B6.6     CE17227	WBGene00006211	locus:str-166	7TM chemore
        1.8    7.7   5.6        2.7    7.2   3.9    1.1  1  C29E6.1c    CE05332	WBGene00002827	locus:let-653	status:Part
        1.9    7.7   0.0        3.2    6.9   0.0    1.3  1  F22E5.3     CE09555	WBGene00001546	locus:gcy-21	protein kina
          2    7.6   2.9        2.9    7.1   2.0    1.2  1  F26F4.6     CE29290	WBGene00017828	status:Confirmed	UniProt:
        2.1    7.5   0.0        3.6    6.7   0.0    1.3  1  F56H11.6    CE16145	WBGene00010176	casein kinase	status:Pred
        2.4    7.3   5.0        5.3    6.2   3.5    1.5  1  C01B7.1a    CE29553	WBGene00015274	locus:ztf-12	zinc finger 
        2.5    7.3   0.6        3.3    6.9   0.4    1.1  1  F42G4.3c    CE46595	WBGene00006999	locus:zyx-1	status:Confir
        2.6    7.2   2.7        2.9    7.1   1.9    1.0  1  Y37E3.4     CE26771	WBGene00021348	locus:moag-4	status:Confi
        2.8    7.1   7.1        4.4    6.5   4.9    1.3  1  T18D3.1     CE03662	WBGene00011820	status:Partially_confirme
        3.5    6.8   0.0        6.4    5.9   0.0    1.3  1  D2023.6     CE09076	WBGene00008410	Yeast ABC1 protein like	s
        3.6    6.8   0.0        4.8    6.3   0.0    1.2  1  F52C12.6    CE43072	WBGene00138717	status:Partially_confirme
        3.9    6.6   4.3        1.5    8.0   0.1    2.3  1  R06C7.8     CE06251	WBGene00000275	locus:bub-1	Eukaryotic pr
        3.9    6.6   0.0        6.8    5.8   0.0    1.3  1  ZC239.7     CE42950	WBGene00001541	locus:gcy-15	guanylate cy
        4.1    6.6   0.8        4.3    6.5   0.5    1.0  1  F36D1.7     CE41237	WBGene00009466	status:Confirmed	UniProt:
        4.3    6.5   0.1        7.5    5.7   0.1    1.4  1  D2089.4a    CE30508	WBGene00004207	locus:ptb-1	polypyrimidin
        4.6    6.4   0.1        5.4    6.2   0.1    1.1  1  F31B12.3f   CE43855	WBGene00001495	locus:frm-9	status:Confir
        4.6    6.4   1.3          5    6.3   0.9    1.1  1  F52B11.1e   CE45491	WBGene00009924	status:Confirmed	UniProt:
        4.9    6.3   1.9        7.6    5.7   1.3    1.2  1  C29H12.5    CE02518	WBGene00016236	locus:cec-9	status:Partia
        5.1    6.2   0.0        8.2    5.6   0.0    1.2  1  ZK180.1     CE43384	WBGene00022675	locus:gbb-2	status:Confir
        5.1    6.2   0.4        5.8    6.1   0.3    1.1  1  F26B1.1     CE44051	WBGene00017815	status:Partially_confirme
        5.2    6.2   2.2        5.7    6.1   1.5    1.0  1  F21C3.5     CE05680	WBGene00009004	locus:pfd-6	Mouse KE2 pro
        5.2    6.2   0.4         11    5.2   0.0    1.9  1  K11B4.1     CE29597	WBGene00010766	status:Confirmed	UniProt:
        5.2    6.2   1.7          6    6.0   1.2    1.3  1  B0412.1b    CE33550	WBGene00000895	locus:dac-1	status:Partia
        5.4    6.2   0.0        7.6    5.7   0.0    1.1  1  K07C11.4    CE07347	WBGene00019477	esterase	status:Partially
        5.7    6.1   1.8        9.3    5.4   1.2    1.3  1  M05B5.3     CE28625	WBGene00010871	status:Confirmed	UniProt:
        5.7    6.1   1.6        7.3    5.7   1.1    1.1  1  R144.9      CE25092	WBGene00007015	locus:mdt-11	status:Parti
        5.8    6.1   7.6          7    5.8   5.3    1.0  1  H12D21.6    CE19919	WBGene00010382	status:Partially_confirme
          6    6.0   0.2         10    5.2   0.1    1.3  1  M03A1.6a    CE07393	WBGene00019747	locus:ipla-1	status:Confi
        6.1    6.0   0.0        9.3    5.4   0.0    1.2  1  T01G6.4     CE27433	WBGene00003696	locus:nhr-106	zinc finger
        6.2    6.0   0.2         10    5.3   0.1    1.2  1  M03A1.6b    CE29816	WBGene00019747	locus:ipla-1	status:Confi
        6.3    5.9   0.3         16    4.6   0.2    1.6  1  B0348.4b    CE30589	WBGene00001177	locus:egl-8	status:Confir
        6.4    5.9   1.1        9.8    5.3   0.8    1.2  1  C39E9.11    CE20559	WBGene00008034	status:Confirmed	UniProt:
        6.4    5.9   0.3         10    5.3   0.2    1.2  1  ZK867.1d    CE29653	WBGene00044068	locus:syd-9	status:Partia
        6.5    5.9   0.2         11    5.2   0.1    1.2  1  M03A1.6c    CE40099	WBGene00019747	locus:ipla-1	status:Confi
        6.5    5.9   6.8        8.9    5.5   4.7    1.2  1  T08H4.3     CE19576	WBGene00020368	locus:ast-1	ETS protein	s
        6.5    5.9   0.2         11    5.2   0.1    1.2  1  M03A1.6d    CE40100	WBGene00019747	locus:ipla-1	status:Confi
        6.5    5.9   0.1        6.5    5.9   0.0    1.1  1  T27F7.3     CE27214	WBGene00020868	locus:eif-1	status:Confir
        6.6    5.9   1.1        9.2    5.4   0.8    1.1  1  K11E8.1a    CE42693	WBGene00006779	locus:unc-43	Ca2+\/calmod
        6.8    5.8   0.0         13    4.9   0.0    1.4  1  C49H3.1     CE42080	WBGene00001535	locus:gcy-8	receptor-type
        6.8    5.8   2.7         13    5.0   1.9    1.4  1  B0511.11    CE43974	WBGene00015236	status:Partially_confirme
        6.9    5.8   1.4        9.3    5.4   1.0    1.1  1  C18H2.2     CE32132	WBGene00015989	status:Partially_confirme
          7    5.8   0.0         12    5.0   0.0    1.3  1  K09C6.7a    CE35338	WBGene00019561	status:Confirmed	UniProt:
          7    5.8   0.0         12    5.0   0.0    1.3  1  K09C6.7b    CE35338	WBGene00019561	status:Confirmed	UniProt:
          7    5.8   9.0         11    5.1   6.2    1.2  1  C49C3.4     CE19743	WBGene00008194	EGF-like domain	status:Pa
          7    5.8   5.0         11    5.1   3.5    1.2  1  F52C12.5    CE31536	WBGene00001253	locus:elt-6	status:Confir
        7.2    5.8   0.2         12    5.0   0.1    1.2  1  M03A1.6e    CE41917	WBGene00019747	locus:ipla-1	status:Confi
        7.2    5.8   2.0        8.7    5.5   1.4    1.1  1  Y57G7A.2    CE19631	WBGene00021966	status:Partially_confirme
        7.5    5.7   0.0        8.5    5.5   0.0    1.1  1  F59E12.3    CE36493	WBGene00019119	status:Confirmed	UniProt:
        7.6    5.7   0.4        8.8    5.5   0.3    1.0  1  T06A4.2     CE29464	WBGene00020282	locus:mps-3	status:Confir
        7.7    5.7   0.0        9.3    5.4   0.0    1.1  1  C17C3.11    CE34696	WBGene00015893	status:Partially_confirme
        7.7    5.7   0.0         14    4.8   0.0    1.4  1  R13F6.6a    CE39026	WBGene00006971	locus:zak-1	status:Confir
        7.8    5.6   0.0         23    4.1   0.0    1.6  1  Y57A10A.5   CE22607	WBGene00013250	status:Partially_confirme
        8.5    5.5   0.7         54    2.9   0.0    2.1  2  W09C5.7b    CE45488	WBGene00012353	status:Confirmed	UniProt:
        8.7    5.5   0.3        9.1    5.4   0.2    1.0  1  F52H2.3     CE10868	WBGene00018715	status:Confirmed	UniProt:
        9.5    5.4   0.0         23    4.1   0.0    1.6  1  T26C12.4    CE41702	WBGene00001548	locus:gcy-23	status:Confi
        9.5    5.4   1.8         14    4.8   1.2    1.1  1  ZC8.6       CE38988	WBGene00022501	status:Partially_confirme
        9.6    5.3   2.2         12    5.1   1.5    1.3  1  F58E6.5     CE06020	WBGene00010254	status:Confirmed	UniProt:
        9.8    5.3   0.2         13    4.9   0.1    1.1  1  Y43F8B.12   CE44267	WBGene00012822	status:Partially_confirme


Domain annotation for each sequence (and alignments):
>> Y18D10A.5  CE21401	WBGene00001746	locus:gsk-3	Eukaryotic protein kinase domain	status:Confirmed	UniProt:Q9U2Q9	protei
   #    score  bias  c-Evalue  i-Evalue hmmfrom  hmm to    alifrom  ali to    envfrom  env to     acc
 ---   ------ ----- --------- --------- ------- -------    ------- -------    ------- -------    ----
   1 !  629.7   0.3  1.1e-190  4.4e-189      28     357 ..       9     339 ..       3     342 .. 0.98

  Alignments for each domain:
  == domain 1    score: 629.7 bits;  conditional E-value: 1.1e-190
  Sgg-PA_FBpp0070450-aln  28 sskdGskvttvvat.pGqGpdrpqevsytdlkviGnGsfGvvyqaklcdtgelvaikkvlqdkrfknrelqilrkLehcnivkLkyf 113
                             s k G +vt vva+   +G d+  e+sy d kviGnGsfGvv++akl  t+e+vaikkvlqdkrfknrelqi+rkL+h nivkLkyf
               Y18D10A.5   9 SLKSGKQVTMVVASvATDGVDQQVEISYYDQKVIGNGSFGVVFLAKLSTTNEMVAIKKVLQDKRFKNRELQIMRKLNHPNIVKLKYF 95 
                             5599********972568********************************************************************* PP

  Sgg-PA_FBpp0070450-aln 114 fyssGekkdevyLnlvleyipetvykvarhyskskqtiPinfiklylyqlfrsLayihslGichrdikPqnLLldpetevlklcdfG 200
                             fyssGekkde yLnl+ley+petvy+varhysk++q iP+ ++kly+yql+rsLayihs GichrdikPqnLL+dpe++vlklcdfG
               Y18D10A.5  96 FYSSGEKKDELYLNLILEYVPETVYRVARHYSKQRQQIPMIYVKLYMYQLLRSLAYIHSIGICHRDIKPQNLLIDPESGVLKLCDFG 182
                             *************************************************************************************** PP

  Sgg-PA_FBpp0070450-aln 201 sakelvkgePnvsyicsryyraPelifgaidyttkidvWsaGCvlaeLllgqPifPGdsgvdqlveiikvLGtPtreqiremnpnyt 287
                             sak lv++ePnvsyicsryyraPelifga++yt  idvWsaG v+aeLllgqPifPGdsgvdqlveiikvLGtPtreqi+ mnpny 
               Y18D10A.5 183 SAKYLVRNEPNVSYICSRYYRAPELIFGATNYTNSIDVWSAGTVMAELLLGQPIFPGDSGVDQLVEIIKVLGTPTREQIQSMNPNYK 269
                             *************************************************************************************** PP

  Sgg-PA_FBpp0070450-aln 288 efkfPqikshpwqkvfrartpreaielvsllleytPsaritplkacahpffdelreegkrlpngrelppl 357
                             efkfPqik+hpw+kvfr+ tp eai+l+s+++eytP++r+tp+ ac+h+ffdelr++ +rlp gr lp l
               Y18D10A.5 270 EFKFPQIKAHPWNKVFRVHTPAEAIDLISKIIEYTPTSRPTPQAACQHAFFDELRNPDARLPSGRPLPTL 339
                             *****************************************************************99987 PP

>> M04C9.5a  CE40815	WBGene00001121	locus:dyf-5	serine\/threonine kinase (CDC2\/CDKX subfamily)	status:Confirmed	UniProt
   #    score  bias  c-Evalue  i-Evalue hmmfrom  hmm to    alifrom  ali to    envfrom  env to     acc
 ---   ------ ----- --------- --------- ------- -------    ------- -------    ------- -------    ----
   1 !  377.3   0.2  3.9e-114  1.5e-112      53     450 ..      10     422 ..       5     442 .. 0.84

  Alignments for each domain:
  == domain 1    score: 377.3 bits;  conditional E-value: 3.9e-114
  Sgg-PA_FBpp0070450-aln  53 sytdlkviGnGsfGvvyqaklcdtgelvaikkvlq.....dkrfknrelqilrkLehcnivkLkyffyssGekkdevyLnlvleyip 134
                             +y  +k +G+G+fG v++ak +dtg+ vaik++++     ++++ +re+++l+kL+h ni+kL+++++      ++++L++v+e+++
                M04C9.5a  10 RYLMTKRLGDGTFGEVMLAKKIDTGDRVAIKRMKKkfyswEEAMSLREVKSLKKLNHPNIIKLREVIR------ENDILYFVFEFMQ 90 
                             7999*******************************9***9***************************9......9************ PP

  Sgg-PA_FBpp0070450-aln 135 etvykvarhyskskqtiPinfiklylyqlfrsLayihslGichrdikPqnLLldpetevlklcdfGsakelvkgePnvsyicsryyr 221
                             e++y+++++  +    +P++ i++++yq++++La++h+ G++hrd+kP+n+++++ te++k++dfG+a+e+++++P+++y+++r+yr
                M04C9.5a  91 ENLYELMKDRDR---YFPESVIRNIIYQVLQGLAFMHKNGFFHRDMKPENIMCNG-TELVKIADFGLAREIRSKPPYTDYVSTRWYR 173
                             ********9888...9**************************************9.******************************* PP

  Sgg-PA_FBpp0070450-aln 222 aPelifgaidyttkidvWsaGCvlaeLllgqPifPGdsgvdqlveiikvLGtPtreqiremn..pnytefkfPqikshpwqkvfrar 306
                             aPe+++ ++ y  +id+W+ GC++aeL++ +P+fPG+s++dql++ii++LGtP+++++ e++  +++++f+f q+ + p+++v+++ 
                M04C9.5a 174 APEILLRSTSYNSPIDMWALGCIMAELYILRPLFPGTSEMDQLFKIISILGTPNKDEWPEGYqlASAMNFRFQQVVATPMEQVVNT- 259
                             **************************************************************999*******************77. PP

  Sgg-PA_FBpp0070450-aln 307 tpreaielvsllleytPsaritplkacahpffdelreegkrlpng...............relpplfnlteqelliqpslnkqlkpk 378
                              ++e+++l+  ++ ++P +r+ + ++++  +f++ ++ g+ +  +                + + +     ++  i +++++  +p 
                M04C9.5a 260 ISKEGMKLMMDMMLWNPEKRPNANQSLRYKYFQVAEKLGAPVVSQpapgsirktsaasvkSDTKAMTAKAAKKDYIGSENVSPQQPA 346
                             9*********************************99998777766577777776666665444455555555566666666666666 PP

  Sgg-PA_FBpp0070450-aln 379 klqeaeaskg.esnkektaadndadvsvsskkk...lsakastlsaaasgagsasnvsaaeaeaassavkaddans 450
                             k+ + + +++   nke+   ++d +    +k++    +ak+ +ls++++++g+ s+ +++++  ++++++ ++ ++
                M04C9.5a 347 KVIDRHINRNlPLNKETLFEKSDNKPLGPTKSNeakPTAKEIYLSKSKYVPGQVSKDTHQNQIMTTNGLTGTTKTT 422
                             65555444331334444444444333222222233378999999****9999988777666555555544433222 PP

>> M04C9.5b  CE46107	WBGene00001121	locus:dyf-5	status:Confirmed	UniProt:B3WFY8	protein_id:CAQ76489.2
   #    score  bias  c-Evalue  i-Evalue hmmfrom  hmm to    alifrom  ali to    envfrom  env to     acc
 ---   ------ ----- --------- --------- ------- -------    ------- -------    ------- -------    ----
   1 !  377.2   0.2  4.2e-114  1.6e-112      53     450 ..      10     422 ..       5     443 .. 0.84

  Alignments for each domain:
  == domain 1    score: 377.2 bits;  conditional E-value: 4.2e-114
  Sgg-PA_FBpp0070450-aln  53 sytdlkviGnGsfGvvyqaklcdtgelvaikkvlq.....dkrfknrelqilrkLehcnivkLkyffyssGekkdevyLnlvleyip 134
                             +y  +k +G+G+fG v++ak +dtg+ vaik++++     ++++ +re+++l+kL+h ni+kL+++++      ++++L++v+e+++
                M04C9.5b  10 RYLMTKRLGDGTFGEVMLAKKIDTGDRVAIKRMKKkfyswEEAMSLREVKSLKKLNHPNIIKLREVIR------ENDILYFVFEFMQ 90 
                             7999*******************************9***9***************************9......9************ PP

  Sgg-PA_FBpp0070450-aln 135 etvykvarhyskskqtiPinfiklylyqlfrsLayihslGichrdikPqnLLldpetevlklcdfGsakelvkgePnvsyicsryyr 221
                             e++y+++++  +    +P++ i++++yq++++La++h+ G++hrd+kP+n+++++ te++k++dfG+a+e+++++P+++y+++r+yr
                M04C9.5b  91 ENLYELMKDRDR---YFPESVIRNIIYQVLQGLAFMHKNGFFHRDMKPENIMCNG-TELVKIADFGLAREIRSKPPYTDYVSTRWYR 173
                             ********9888...9**************************************9.******************************* PP

  Sgg-PA_FBpp0070450-aln 222 aPelifgaidyttkidvWsaGCvlaeLllgqPifPGdsgvdqlveiikvLGtPtreqiremn..pnytefkfPqikshpwqkvfrar 306
                             aPe+++ ++ y  +id+W+ GC++aeL++ +P+fPG+s++dql++ii++LGtP+++++ e++  +++++f+f q+ + p+++v+++ 
                M04C9.5b 174 APEILLRSTSYNSPIDMWALGCIMAELYILRPLFPGTSEMDQLFKIISILGTPNKDEWPEGYqlASAMNFRFQQVVATPMEQVVNT- 259
                             **************************************************************999*******************77. PP

  Sgg-PA_FBpp0070450-aln 307 tpreaielvsllleytPsaritplkacahpffdelreegkrlpng...............relpplfnlteqelliqpslnkqlkpk 378
                              ++e+++l+  ++ ++P +r+ + ++++  +f++ ++ g+ +  +                + + +     ++  i +++++  +p 
                M04C9.5b 260 ISKEGMKLMMDMMLWNPEKRPNANQSLRYKYFQVAEKLGAPVVSQpapgsirktsaasvkSDTKAMTAKAAKKDYIGSENVSPQQPA 346
                             9*********************************99998777766577777776666665444455555555566666666666666 PP

  Sgg-PA_FBpp0070450-aln 379 klqeaeaskg.esnkektaadndadvsvsskkk...lsakastlsaaasgagsasnvsaaeaeaassavkaddans 450
                             k+ + + +++   nke+   ++d +    +k++    +ak+ +ls++++++g+ s+ +++++  ++++++ ++ ++
                M04C9.5b 347 KVIDRHINRNlPLNKETLFEKSDNKPLGPTKSNeakPTAKEIYLSKSKYVPGQVSKDTHQNQIMTTNGLTGTTKTT 422
                             65555444331334444444444333222222233378999999****9999988777766555555544433222 PP

>> C44H4.6  CE08727	WBGene00008095	glycogen synthase kinase (CDC2\/CDKX subfamily)	status:Partially_confirmed	UniProt:Q9
   #    score  bias  c-Evalue  i-Evalue hmmfrom  hmm to    alifrom  ali to    envfrom  env to     acc
 ---   ------ ----- --------- --------- ------- -------    ------- -------    ------- -------    ----
   1 !  356.4   0.1  8.6e-108  3.3e-106      36     378 ..      17     357 ..       3     364 .. 0.96

  Alignments for each domain:
  == domain 1    score: 356.4 bits;  conditional E-value: 8.6e-108
  Sgg-PA_FBpp0070450-aln  36 ttvvatpGqGp..drpqevsytdlkviGnGsfGvvyqaklcdtgelvaikkvlqdkrfknrelqilrkLehcnivkLkyffyssGek 120
                              tv+a  G G+  dr  e+++t+l++iG GsfG+vy+a l + +e +aikk++ d rfk rel i++ ++h ni++L y++      
                 C44H4.6  17 HTVMAKRGTGSklDREVEIQFTNLQLIGTGSFGAVYKAVLRENDEPIAIKKIKVDDRFKSRELTIMHEMDHPNIIRLLYYYV----M 99 
                             59999999996669*****************************************************************998....7 PP

  Sgg-PA_FBpp0070450-aln 121 kdevyLnlvleyipetvykvarhyskskqtiPinfiklylyqlfrsLayihslGichrdikPqnLLldpetevlklcdfGsakelvk 207
                             ++e  Ln+v+e++p  +  v r+++ +++ +P  +ikly++ql+r++ ++h + i+hrdikP+nLL+d   ++lk+cdfGsak+l k
                 C44H4.6 100 QQENCLNFVMEFMPKDLAYVHRQFAHNDKQMPAYSIKLYMFQLLRGIGFLHLHNIVHRDIKPKNLLVDESNGILKICDFGSAKRLEK 186
                             8999*********************************************************************************** PP

  Sgg-PA_FBpp0070450-aln 208 gePnvsyicsryyraPelifgaidyttkidvWsaGCvlaeLllgqPifPGdsgvdqlveiikvLGtPtreqiremnpnytefkfPqi 294
                             +ePn+ yicsryyraPelifg+ +y t id Ws+G v+ eLl   Pif  ds vd l   ik +GtP +e++   n +y+   +  i
                 C44H4.6 187 NEPNITYICSRYYRAPELIFGSKNYDTSIDTWSVGTVVGELLHNSPIFLADSAVDILALQIKAFGTPSKEDMAKWNYEYVHIPYDTI 273
                             *************************************************************************************** PP

  Sgg-PA_FBpp0070450-aln 295 kshpwqkvfrartpreaielvsllleytPsaritplkacahpffdelreegkrlpngrelpplfnlteqelliqpslnkqlkpk 378
                                 +qk +  + +  ++el++ l++  P  ri p +a++ p+fd+lr+++ +lp g  +pplf   e+e   + +  k + p+
                 C44H4.6 274 TGVGIQKFIGRKLSLSTLELLNSLMKMDPKLRIKPYEALTLPYFDDLRDPHYKLPSGAPIPPLFDWLEREYIANHEIIKDIFPR 357
                             ******************************************************************999988777766666665 PP

>> Y39G10AL.3  CE30320	WBGene00000408	locus:cdk-7	status:Confirmed	UniProt:Q9Y0G1	protein_id:CCD69307.1
   #    score  bias  c-Evalue  i-Evalue hmmfrom  hmm to    alifrom  ali to    envfrom  env to     acc
 ---   ------ ----- --------- --------- ------- -------    ------- -------    ------- -------    ----
   1 !  243.0   0.0   2.1e-73   7.9e-72      53     341 ..       4     292 ..       1     314 [. 0.89

  Alignments for each domain:
  == domain 1    score: 243.0 bits;  conditional E-value: 2.1e-73
  Sgg-PA_FBpp0070450-aln  53 sytdlkviGnGsfGvvyqaklcdtgelvaikkvlq.........dkrfknrelqilrkLehcnivkLkyffyssGekkdevyLnlvl 130
                             +y ++k +G+G f  vy+a+ ++ ge vaikk++           +r   re++ l+ ++h ni+ L+ ++           ++lv+
              Y39G10AL.3   4 RYDTIKHLGEGQFANVYLAQDLESGECVAIKKIKLgsreeakdgINRTAIREIKLLKEIHHDNIIGLRDVIG------HRTSIQLVF 84 
                             799******************************98888888855578999*********************8......67889**** PP

  Sgg-PA_FBpp0070450-aln 131 eyipetvykvarhyskskqtiPinfiklylyqlfrsLayihslGichrdikPqnLLldpetevlklcdfGsakelvkge.Pnvsyic 216
                             +++   + +v+++  k+   +P  +ik++  q++ +L ++h + i+hrd+kP+nLL++   + +kl+dfG+a+   + +  ++  + 
              Y39G10AL.3  85 DFMDTDLEHVIKD--KEIILMP-AHIKNITMQMLLGLEFLHVHWILHRDLKPNNLLMNK-MGRVKLTDFGLARFFGSPNrNYTHQVV 167
                             *******999976..4335556.68*******************************998.9999*********8755331445669* PP

  Sgg-PA_FBpp0070450-aln 217 sryyraPelifgaidyttkidvWsaGCvlaeLllgqPifPGdsgvdqlveiikvLGtPtreqiremn..pnytefkfPqikshpwqk 301
                             +r+yraPel+fga  y   id+Ws+GC++aeLll +PifPG+s++dqlv+i ++LG Pt e + +m    +y+  k Pq    +++ 
              Y39G10AL.3 168 TRWYRAPELLFGARSYGVGIDIWSVGCIIAELLLRNPIFPGESDIDQLVKIFNILGCPTPETWPNMTemNSYVIIK-PQTEYMALNY 253
                             ***************************************************************9998745666666.********** PP

  Sgg-PA_FBpp0070450-aln 302 vfrartpreaielvsllleytPsaritplkacahpffdel 341
                              f a +p++ ++l++ +  + P++r+t  ++++  +f   
              Y39G10AL.3 254 YFSA-APQDLLDLMAGMWTFDPIKRLTCTQSLQMEYFRTQ 292
                             **88.*******************************9764 PP

>> T05G5.3  CE00315	WBGene00000405	locus:cdk-1	serine\/threonine kinase (CDC2\/CDKX subfamily)	status:Confirmed	UniProt:
   #    score  bias  c-Evalue  i-Evalue hmmfrom  hmm to    alifrom  ali to    envfrom  env to     acc
 ---   ------ ----- --------- --------- ------- -------    ------- -------    ------- -------    ----
   1 !  239.8   0.0     2e-72   7.8e-71      51     349 ..      19     323 ..       9     332 .] 0.87

  Alignments for each domain:
  == domain 1    score: 239.8 bits;  conditional E-value: 2e-72
  Sgg-PA_FBpp0070450-aln  51 evsytdlkviGnGsfGvvyqaklcdtgelvaikkvlq...dk...rfknrelqilrkLehcnivkLkyffyssGekkdevyLnlvle 131
                              + +t+l+ iG+G++Gvvy++k+  t+ +va+kk++    d+       re+  l+ L+h n+v L  ++       +e  L l++e
                 T05G5.3  19 LNDFTKLEKIGEGTYGVVYKGKNRRTNAMVAMKKIRLeseDEgvpSTAVREISLLKELQHPNVVGLEAVIM------QENRLFLIFE 99 
                             567999*****************************86666662224578*********************9......8999****** PP

  Sgg-PA_FBpp0070450-aln 132 yipetvykvarhyskskqtiPinfiklylyqlfrsLayihslGichrdikPqnLLldpetevlklcdfGsakel.vkgePnvsyics 217
                             ++   + + + +  k ++ +P + +k y +q+++++ + h+  ++hrd+kPqnLL+d   + +kl+dfG+a+ + +    ++  + +
                 T05G5.3 100 FLSFDLKRYMDQLGK-DEYLPLETLKSYTFQILQAMCFCHQRRVIHRDLKPQNLLVDN-NGAIKLADFGLARAIgIPIRVYTHEVVT 184
                             ***************.6789*************************************9.7889*********984567889999*** PP

  Sgg-PA_FBpp0070450-aln 218 ryyraPelifgaidyttkidvWsaGCvlaeLllgqPifPGdsgvdqlveiikvLGtPtreqiremn..pnytefkfPqikshpwq.k 301
                              +yraPe+++ga  y+  +d+Ws+GC++ae+ + +P+f Gds++d l++i +vLGtPt  +++ ++  p+y    fP+ +   ++ k
                 T05G5.3 185 LWYRAPEILMGAQRYSMGVDMWSIGCIFAEMATKKPLFQGDSEIDELFRIFRVLGTPTELEWNGVEslPDYKA-TFPKWRENFLRdK 270
                             **************************************************************86554488864.7***998877614 PP

  Sgg-PA_FBpp0070450-aln 302 vfrartpr.....eaielvsllleytPsaritplkacahpffdelreegkrlp 349
                              + ++t +      a +l++ ll y Ps r+ + ka+ hp+fd++ +++   +
                 T05G5.3 271 FYDKKTGKhllddTAFSLLEGLLIYDPSLRLNAKKALVHPYFDNMDTSKLPAG 323
                             4455565422222699***************************9987664444 PP

>> F42G8.3b  CE34862	WBGene00004056	locus:pmk-2	status:Partially_confirmed	UniProt:Q8MXI4	protein_id:CCD61403.1
   #    score  bias  c-Evalue  i-Evalue hmmfrom  hmm to    alifrom  ali to    envfrom  env to     acc
 ---   ------ ----- --------- --------- ------- -------    ------- -------    ------- -------    ----
   1 !  234.8   0.0   6.3e-71   2.4e-69      54     345 ..      49     340 ..      42     359 .. 0.91

  Alignments for each domain:
  == domain 1    score: 234.8 bits;  conditional E-value: 6.3e-71
  Sgg-PA_FBpp0070450-aln  54 ytdlkviGnGsfGvvyqaklcdtgelvaikkvlq......dkrfknrelqilrkLehcnivkLkyffyssGekkdevyLnlvleyip 134
                             y  lk +G+G++Gvv  a+   tg+ vaikk  +        +   rel+ lr L+h n++ +  +f    +      +++v   + 
                F42G8.3b  49 YNSLKPLGEGAYGVVCTAEYEPTGDRVAIKKFFRpfqstiHAKRTYRELKLLRTLQHDNVLEMIDVFTPDPDASSLNNVYFVSVLMG 135
                             8999*****************************9999988666789**********************9999998888899999999 PP

  Sgg-PA_FBpp0070450-aln 135 etvykvarhyskskqtiPinfiklylyqlfrsLayihslGichrdikPqnLLldpetevlklcdfGsakelvkgePnvsyicsryyr 221
                               + ++++ +      +  + i+l++yq++r+L yihs Gi+hrd+kP n+ ++ + e +k+ dfG+a+   +    + y+++r+yr
                F42G8.3b 136 SDLQNIMKIQR-----LTDEQIQLLIYQVLRGLKYIHSAGIIHRDLKPSNIAVNERCE-VKILDFGLARA--QDAEMTGYVATRWYR 214
                             99999997654.....57789********************************99777.6********97..455689********* PP

  Sgg-PA_FBpp0070450-aln 222 aPelifgaidyttkidvWsaGCvlaeLllgqPifPGdsgvdqlveiikvLGtPtreqiremn....pnytefkfPqikshpwqkvfr 304
                             aPe++++ + yt  +dvWs+GC+laeL+ g+P+fPGd  +dql +i++v+GtP+ e +   +     ny++ + P i+ + + + f+
                F42G8.3b 215 APEIMLNWMHYTQTVDVWSVGCILAELVSGRPLFPGDDHIDQLTKIMSVVGTPKEEFWSKIQseeaRNYIKNRSPIIR-QDFVTLFP 300
                             *******************************************************9887655444489*******886.57899**9 PP

  Sgg-PA_FBpp0070450-aln 305 artpreaielvsllleytPsaritplkacahpffdelreeg 345
                             + +++ a+el++++l   P +ri+  +a++h ++ e + ++
                F42G8.3b 301 M-ASPYALELLEMMLILDPDRRISVSSALRHDYLREYSVPN 340
                             9.9999****************************9987765 PP

>> F43C1.2b  CE24971	WBGene00003401	locus:mpk-1	serine\/threonine kinase (CDC2\/CDC28 subfamily)	status:Partially_confir
   #    score  bias  c-Evalue  i-Evalue hmmfrom  hmm to    alifrom  ali to    envfrom  env to     acc
 ---   ------ ----- --------- --------- ------- -------    ------- -------    ------- -------    ----
   1 !  234.5   0.0   8.1e-71   3.1e-69      51     344 ..      93     390 ..      24     417 .. 0.84

  Alignments for each domain:
  == domain 1    score: 234.5 bits;  conditional E-value: 8.1e-71
  Sgg-PA_FBpp0070450-aln  51 evsytdlkviGnGsfGvvyqaklcdtgelvaikkvlq..dkrf...knrelqilrkLehcnivkLkyffyssGekkdevyLnlvley 132
                               +y++l  iG+G++G+v  a    t + vaikk+     + f    +re++il +++h ni+ ++++++s         +++v   
                F43C1.2b  93 APRYVNLSYIGEGAYGMVASALDTITRDRVAIKKISPfeHQTFcqrTLREIKILNRFKHENIINIQEIIRSETV-DSLKDIYIVQCL 178
                             348********************************86555555222579*********************6543.333447788888 PP

  Sgg-PA_FBpp0070450-aln 133 ipetvykvarhyskskqtiPinfiklylyqlfrsLayihslGichrdikPqnLLldpetevlklcdfGsak....elvkgePnvsyi 215
                             ++  +yk+ + +      +  +++  +lyq++r+L yihs  ++hrd+kP nLLl+  t  lk+cdfG+a+    ++ ++   ++y+
                F43C1.2b 179 METDLYKLLKTQK-----LSNDHVCYFLYQILRGLKYIHSANVLHRDLKPSNLLLNT-TCDLKICDFGLARvtdpQTDHTGFLTEYV 259
                             9999****98654.....67889999******************************9.8889********944334456666789** PP

  Sgg-PA_FBpp0070450-aln 216 csryyraPelifgaidyttkidvWsaGCvlaeLllgqPifPGdsgvdqlveiikvLGtPtreqiremn...pnytefkfPqikshpw 299
                             ++r+yraPe+++++  yt  idvWs+GC+lae+l  +P+fPG+  +dql  i+ v+G P   +++      +      +P   ++pw
                F43C1.2b 260 ATRWYRAPEIMLNSKGYTKSIDVWSVGCILAEMLSNRPLFPGKHYLDQLNLILAVVGSPSNADLQCIIndkARSYLISLPHKPKQPW 346
                             ************************************************************9998764322244445689******** PP

  Sgg-PA_FBpp0070450-aln 300 qkvfrartpreaielvsllleytPsaritplkacahpffdelree 344
                             ++ ++  + + a++l++++l ++P +ri   +a+ahp++++  ++
                F43C1.2b 347 ARLYPG-ADPRALDLLDKMLTFNPHNRIDIEQALAHPYLEQYYDP 390
                             ****99.8889****************************987655 PP

>> F43C1.2a  CE01583	WBGene00003401	locus:mpk-1	serine\/threonine kinase (CDC2\/CDC28 subfamily)	status:Confirmed	UniPro
   #    score  bias  c-Evalue  i-Evalue hmmfrom  hmm to    alifrom  ali to    envfrom  env to     acc
 ---   ------ ----- --------- --------- ------- -------    ------- -------    ------- -------    ----
   1 !  234.4   0.1   8.6e-71   3.3e-69      53     344 ..      27     322 ..       2     350 .. 0.86

  Alignments for each domain:
  == domain 1    score: 234.4 bits;  conditional E-value: 8.6e-71
  Sgg-PA_FBpp0070450-aln  53 sytdlkviGnGsfGvvyqaklcdtgelvaikkvlq..dkrf...knrelqilrkLehcnivkLkyffyssGekkdevyLnlvleyip 134
                             +y++l  iG+G++G+v  a    t + vaikk+     + f    +re++il +++h ni+ ++++++s         +++v   ++
                F43C1.2a  27 RYVNLSYIGEGAYGMVASALDTITRDRVAIKKISPfeHQTFcqrTLREIKILNRFKHENIINIQEIIRSETV-DSLKDIYIVQCLME 112
                             7********************************86555555222579*********************6543.33344778888899 PP

  Sgg-PA_FBpp0070450-aln 135 etvykvarhyskskqtiPinfiklylyqlfrsLayihslGichrdikPqnLLldpetevlklcdfGsak....elvkgePnvsyics 217
                               +yk+ + +      +  +++  +lyq++r+L yihs  ++hrd+kP nLLl+  t  lk+cdfG+a+    ++ ++   ++y+++
                F43C1.2a 113 TDLYKLLKTQK-----LSNDHVCYFLYQILRGLKYIHSANVLHRDLKPSNLLLNT-TCDLKICDFGLARvtdpQTDHTGFLTEYVAT 193
                             99****98654.....67889999******************************9.8889********944334456666789**** PP

  Sgg-PA_FBpp0070450-aln 218 ryyraPelifgaidyttkidvWsaGCvlaeLllgqPifPGdsgvdqlveiikvLGtPtreqiremn...pnytefkfPqikshpwqk 301
                             r+yraPe+++++  yt  idvWs+GC+lae+l  +P+fPG+  +dql  i+ v+G P   +++      +      +P   ++pw++
                F43C1.2a 194 RWYRAPEIMLNSKGYTKSIDVWSVGCILAEMLSNRPLFPGKHYLDQLNLILAVVGSPSNADLQCIIndkARSYLISLPHKPKQPWAR 280
                             **********************************************************9998764322244445689********** PP

  Sgg-PA_FBpp0070450-aln 302 vfrartpreaielvsllleytPsaritplkacahpffdelree 344
                              ++  + + a++l++++l ++P +ri   +a+ahp++++  ++
                F43C1.2a 281 LYPG-ADPRALDLLDKMLTFNPHNRIDIEQALAHPYLEQYYDP 322
                             **99.8889****************************987655 PP

>> B0218.3  CE06686	WBGene00004055	locus:pmk-1	ser\/thr kinases	status:Partially_confirmed	UniProt:Q17446	protein_id:CCD
   #    score  bias  c-Evalue  i-Evalue hmmfrom  hmm to    alifrom  ali to    envfrom  env to     acc
 ---   ------ ----- --------- --------- ------- -------    ------- -------    ------- -------    ----
   1 !  226.1   0.0   2.8e-68   1.1e-66      53     345 ..      34     326 ..      29     358 .. 0.91

  Alignments for each domain:
  == domain 1    score: 226.1 bits;  conditional E-value: 2.8e-68
  Sgg-PA_FBpp0070450-aln  53 sytdlkviGnGsfGvvyqaklcdtgelvaikkvlq......dkrfknrelqilrkLehcnivkLkyffyssGekkdevyLnlvleyi 133
                              y++l  iG G++G+v  a+    g  vaikk  +        r   rel+ lr + h ni+ L  +f    + +d   +++v   +
                 B0218.3  34 YYINLTPIGTGAYGTVCAAECTRSGTRVAIKKFNRpfqsiiHARRTYRELRLLRCMCHENIIDLLDVFTPNENVNDIEDVYFVSMLM 120
                             69999*****************************999999989999***********************999999999999**9999 PP

  Sgg-PA_FBpp0070450-aln 134 petvykvarhyskskqtiPinfiklylyqlfrsLayihslGichrdikPqnLLldpetevlklcdfGsakelvkgePnvsyicsryy 220
                                + ++ + +      +  ++i+ ++yq++r+L yihs  i+hrd+kP n+ ++ + e lk+ dfG+a+++ ++   + y+++r+y
                 B0218.3 121 GADLSNILKIQ-----RLNDDHIQFLVYQILRGLKYIHSADIIHRDLKPSNIAVNEDCE-LKILDFGLARQTDSE--MTGYVATRWY 199
                             99999988765.....4677899*******************************99766.8**********8765..799******* PP

  Sgg-PA_FBpp0070450-aln 221 raPelifgaidyttkidvWsaGCvlaeLllgqPifPGdsgvdqlveiikvLGtPtreqiremn....pnytefkfPqikshpwqkvf 303
                             raPe++++ + yt  +dvWs+GC+laeL++g+ +fPG   +dql +i++v GtP+ e ++        ny+   +P++ +  +++ f
                 B0218.3 200 RAPEIMLNWMHYTQTVDVWSVGCILAELITGKTLFPGSDHIDQLTRIMSVTGTPDEEFLKKISseeaRNYIR-NLPKMTRRDFKRLF 285
                             *******************************************************99887665322245554.79************ PP

  Sgg-PA_FBpp0070450-aln 304 rartpreaielvsllleytPsaritplkacahpffdelreeg 345
                              + ++++ai+l++++l+  P +r+t+ +a+ h ++   ++e+
                 B0218.3 286 AQ-ATPQAIDLLEKMLHLDPDRRPTAKEAMEHEYLAAYHDET 326
                             77.7779***************************99887766 PP

>> C04G6.1b  CE32111	WBGene00003402	locus:mpk-2	status:Confirmed	UniProt:Q8IG56	protein_id:CCD63050.1
   #    score  bias  c-Evalue  i-Evalue hmmfrom  hmm to    alifrom  ali to    envfrom  env to     acc
 ---   ------ ----- --------- --------- ------- -------    ------- -------    ------- -------    ----
   1 !  225.8   0.0   3.4e-68   1.3e-66      54     345 ..      57     359 ..      37     385 .. 0.88

  Alignments for each domain:
  == domain 1    score: 225.8 bits;  conditional E-value: 3.4e-68
  Sgg-PA_FBpp0070450-aln  54 ytdlkviGnGsfGvvyqaklcdtgelvaikkvlq......dkrfknrelqilrkLehcnivkLkyffyssGekkdevyLnlvleyip 134
                             y   + +G G++Gvv +a     + +vaikk+ +        +  +re++ilr L h ni+ +  +f + G    ++  +lv++ ++
                C04G6.1b  57 YLAEENVGAGAYGVVCKAMDTRNKKQVAIKKIPRaftahtLAKRSLREVRILRELLHENIIAVLDMFTAEGAHGKDI--YLVMDLME 141
                             778889************999999********998887663444789*********************999887765..5799**** PP

  Sgg-PA_FBpp0070450-aln 135 etvykvarhyskskqtiPinfiklylyqlfrsLayihslGichrdikPqnLLldpetevlklcdfGsake.....lvkgePnv.... 212
                               ++++      s+qt+ +++ + ++yql+r+L y+hs Gi+hrd+kP nLLl++   +l+++dfG a+      +v+ + nv    
                C04G6.1b 142 TDLHQILH----SRQTLMEQHFQYFFYQLLRGLKYLHSAGIIHRDLKPSNLLLNG-DCLLRIADFGMARAyasasTVRDDANVgghm 223
                             ****9985....4699***************************************.78**********9622222566777754444 PP

  Sgg-PA_FBpp0070450-aln 213 .syicsryyraPelifgaidyttkidvWsaGCvlaeLllgqPifPGdsgvdqlveiikvLGtPtreqiremnpnytefkfPqi..ks 296
                              +y+++r+yraPe++f  ++y tk+d+WsaGC++ae+ll + +fPG+  v q+  i+  LG P+ e i+   ++ +         k+
                C04G6.1b 224 tQYVSTRWYRAPEILFSMVEYDTKVDLWSAGCIFAEMLLRRQLFPGKDSVSQIKMIVYYLGSPEEEVINRITSDLVRDSIEACgrKT 310
                             48********************************************************************99888765554441132 PP

  Sgg-PA_FBpp0070450-aln 297 .hpwqkvfrartpreaielvsllleytPsaritplkacahpffdelreeg 345
                              +p+  +f++ +++ea ++vs ll+ +P +r ++ + ++hpf+ + ++++
                C04G6.1b 311 pLPFSAIFPK-ASPEARNMVSYLLQISPWKRYSADQILQHPFMAQYHNDQ 359
                             389*****98.99*****************************99877654 PP

>> C04G6.1c  CE36972	WBGene00003402	locus:mpk-2	status:Confirmed	UniProt:Q6ABN8	protein_id:CCD63051.1
   #    score  bias  c-Evalue  i-Evalue hmmfrom  hmm to    alifrom  ali to    envfrom  env to     acc
 ---   ------ ----- --------- --------- ------- -------    ------- -------    ------- -------    ----
   1 !  224.3   0.0   9.5e-68   3.7e-66      54     344 ..      22     323 ..      16     346 .. 0.88

  Alignments for each domain:
  == domain 1    score: 224.3 bits;  conditional E-value: 9.5e-68
  Sgg-PA_FBpp0070450-aln  54 ytdlkviGnGsfGvvyqaklcdtgelvaikkvlq......dkrfknrelqilrkLehcnivkLkyffyssGekkdevyLnlvleyip 134
                             y   + +G G++Gvv +a     + +vaikk+ +        +  +re++ilr L h ni+ +  +f + G    ++  +lv++ ++
                C04G6.1c  22 YLAEENVGAGAYGVVCKAMDTRNKKQVAIKKIPRaftahtLAKRSLREVRILRELLHENIIAVLDMFTAEGAHGKDI--YLVMDLME 106
                             777889************999999********998887663444789*********************999887765..5799**** PP

  Sgg-PA_FBpp0070450-aln 135 etvykvarhyskskqtiPinfiklylyqlfrsLayihslGichrdikPqnLLldpetevlklcdfGsake.....lvkgePnv.... 212
                               ++++      s+qt+ +++ + ++yql+r+L y+hs Gi+hrd+kP nLLl++   +l+++dfG a+      +v+ + nv    
                C04G6.1c 107 TDLHQILH----SRQTLMEQHFQYFFYQLLRGLKYLHSAGIIHRDLKPSNLLLNG-DCLLRIADFGMARAyasasTVRDDANVgghm 188
                             ****9985....4699***************************************.78**********9622222566777754444 PP

  Sgg-PA_FBpp0070450-aln 213 .syicsryyraPelifgaidyttkidvWsaGCvlaeLllgqPifPGdsgvdqlveiikvLGtPtreqiremnpnytefkfPqi..ks 296
                              +y+++r+yraPe++f  ++y tk+d+WsaGC++ae+ll + +fPG+  v q+  i+  LG P+ e i+   ++ +         k+
                C04G6.1c 189 tQYVSTRWYRAPEILFSMVEYDTKVDLWSAGCIFAEMLLRRQLFPGKDSVSQIKMIVYYLGSPEEEVINRITSDLVRDSIEACgrKT 275
                             48********************************************************************99888765554441132 PP

  Sgg-PA_FBpp0070450-aln 297 .hpwqkvfrartpreaielvsllleytPsaritplkacahpffdelree 344
                              +p+  +f++ +++ea ++vs ll+ +P +r ++ + ++hpf+ + +++
                C04G6.1c 276 pLPFSAIFPK-ASPEARNMVSYLLQISPWKRYSADQILQHPFMAQYHND 323
                             389*****98.99*****************************9987765 PP

>> C04G6.1a  CE31290	WBGene00003402	locus:mpk-2	Ser\/Thr protein kinase	status:Confirmed	UniProt:Q17642	protein_id:CCD63
   #    score  bias  c-Evalue  i-Evalue hmmfrom  hmm to    alifrom  ali to    envfrom  env to     acc
 ---   ------ ----- --------- --------- ------- -------    ------- -------    ------- -------    ----
   1 !  224.2   0.0     1e-67     4e-66      54     344 ..      57     358 ..      46     381 .. 0.88

  Alignments for each domain:
  == domain 1    score: 224.2 bits;  conditional E-value: 1e-67
  Sgg-PA_FBpp0070450-aln  54 ytdlkviGnGsfGvvyqaklcdtgelvaikkvlq......dkrfknrelqilrkLehcnivkLkyffyssGekkdevyLnlvleyip 134
                             y   + +G G++Gvv +a     + +vaikk+ +        +  +re++ilr L h ni+ +  +f + G    ++  +lv++ ++
                C04G6.1a  57 YLAEENVGAGAYGVVCKAMDTRNKKQVAIKKIPRaftahtLAKRSLREVRILRELLHENIIAVLDMFTAEGAHGKDI--YLVMDLME 141
                             777889************999999********998887663444789*********************999887765..5799**** PP

  Sgg-PA_FBpp0070450-aln 135 etvykvarhyskskqtiPinfiklylyqlfrsLayihslGichrdikPqnLLldpetevlklcdfGsake.....lvkgePnv.... 212
                               ++++      s+qt+ +++ + ++yql+r+L y+hs Gi+hrd+kP nLLl++   +l+++dfG a+      +v+ + nv    
                C04G6.1a 142 TDLHQILH----SRQTLMEQHFQYFFYQLLRGLKYLHSAGIIHRDLKPSNLLLNG-DCLLRIADFGMARAyasasTVRDDANVgghm 223
                             ****9985....4699***************************************.78**********9622222566777754444 PP

  Sgg-PA_FBpp0070450-aln 213 .syicsryyraPelifgaidyttkidvWsaGCvlaeLllgqPifPGdsgvdqlveiikvLGtPtreqiremnpnytefkfPqi..ks 296
                              +y+++r+yraPe++f  ++y tk+d+WsaGC++ae+ll + +fPG+  v q+  i+  LG P+ e i+   ++ +         k+
                C04G6.1a 224 tQYVSTRWYRAPEILFSMVEYDTKVDLWSAGCIFAEMLLRRQLFPGKDSVSQIKMIVYYLGSPEEEVINRITSDLVRDSIEACgrKT 310
                             48********************************************************************99888765554441132 PP

  Sgg-PA_FBpp0070450-aln 297 .hpwqkvfrartpreaielvsllleytPsaritplkacahpffdelree 344
                              +p+  +f++ +++ea ++vs ll+ +P +r ++ + ++hpf+ + +++
                C04G6.1a 311 pLPFSAIFPK-ASPEARNMVSYLLQISPWKRYSADQILQHPFMAQYHND 358
                             389*****98.99*****************************9987765 PP

>> F42G8.3a  CE31695	WBGene00004056	locus:pmk-2	protein kinase	status:Partially_confirmed	UniProt:Q8MXI4	protein_id:CCD6
   #    score  bias  c-Evalue  i-Evalue hmmfrom  hmm to    alifrom  ali to    envfrom  env to     acc
 ---   ------ ----- --------- --------- ------- -------    ------- -------    ------- -------    ----
   1 !  219.5   0.1   2.8e-66   1.1e-64      54     345 ..      49     357 ..      44     380 .. 0.88

  Alignments for each domain:
  == domain 1    score: 219.5 bits;  conditional E-value: 2.8e-66
  Sgg-PA_FBpp0070450-aln  54 ytdlkviGnGsfGvvyqaklcdtgelvaikkvlq......dkrfknrelqilrkLehcnivkLkyffyssGekkdevyLnlvleyip 134
                             y  lk +G+G++Gvv  a+   tg+ vaikk  +        +   rel+ lr L+h n++ +  +f    +      +++v   + 
                F42G8.3a  49 YNSLKPLGEGAYGVVCTAEYEPTGDRVAIKKFFRpfqstiHAKRTYRELKLLRTLQHDNVLEMIDVFTPDPDASSLNNVYFVSVLMG 135
                             8999*****************************9999988666789**********************9999998888899999999 PP

  Sgg-PA_FBpp0070450-aln 135 etvykvarhyskskqtiPinfiklylyqlfrsLayihslGichrdikPqnLLldpetev................lklcdfGsakel 205
                               + ++++ +      +  + i+l++yq++r+L yihs Gi+hrd+kP n+ ++ + ev                 k+ dfG+a+  
                F42G8.3a 136 SDLQNIMKIQR-----LTDEQIQLLIYQVLRGLKYIHSAGIIHRDLKPSNIAVNERCEVkvflsfsqlsflilsfFKILDFGLARA- 216
                             99999997654.....57789******************************99988775445444444444444459*******97. PP

  Sgg-PA_FBpp0070450-aln 206 vkgePnvsyicsryyraPelifgaidyttkidvWsaGCvlaeLllgqPifPGdsgvdqlveiikvLGtPtreqiremn....pnyte 288
                              +    + y+++r+yraPe++++ + yt  +dvWs+GC+laeL+ g+P+fPGd  +dql +i++v+GtP+ e +   +     ny++
                F42G8.3a 217 -QDAEMTGYVATRWYRAPEIMLNWMHYTQTVDVWSVGCILAELVSGRPLFPGDDHIDQLTKIMSVVGTPKEEFWSKIQseeaRNYIK 302
                             .455689****************************************************************9887655444489*** PP

  Sgg-PA_FBpp0070450-aln 289 fkfPqikshpwqkvfrartpreaielvsllleytPsaritplkacahpffdelreeg 345
                              + P i+ + + + f++ +++ a+el++++l   P +ri+  +a++h ++ e + ++
                F42G8.3a 303 NRSPIIR-QDFVTLFPM-ASPYALELLEMMLILDPDRRISVSSALRHDYLREYSVPN 357
                             ****886.57899**99.9999****************************9988766 PP

>> Y42A5A.4c  CE45413	WBGene00012779	status:Partially_confirmed	UniProt:E1NZ11	protein_id:CBX25209.1
   #    score  bias  c-Evalue  i-Evalue hmmfrom  hmm to    alifrom  ali to    envfrom  env to     acc
 ---   ------ ----- --------- --------- ------- -------    ------- -------    ------- -------    ----
   1 !  220.6   0.0   1.3e-66   5.2e-65      51     351 ..      31     332 ..      23     376 .. 0.88

  Alignments for each domain:
  == domain 1    score: 220.6 bits;  conditional E-value: 1.3e-66
  Sgg-PA_FBpp0070450-aln  51 evsytdlkviGnGsfGvvyqaklcdtgelvaikkvlq......dkrfknrelqilrkLehcnivkLkyffyssGekkdevyLnlvle 131
                             + +y  l  +G+Gs+Gvvy+ k+ dtg++vaikk  +       k++ +re+++l++L+h n+v L ++f+       +  L+lv+e
               Y42A5A.4c  31 MDKYDRLSKLGEGSYGVVYKCKNRDTGQIVAIKKFVEteddphIKKIALREIRMLKQLKHQNLVGLIEVFK------RNRKLHLVFE 111
                             56799999**************************998887555588999*********************8......7889****** PP

  Sgg-PA_FBpp0070450-aln 132 yipetvykvarhyskskqtiPinfiklylyqlfrsLayihslGichrdikPqnLLldpetevlklcdfGsakelvkgePnvsyicsr 218
                                 tv     +  k+ + +  + ik ++yql+ +L + hs+  +hrd+kP+n++l+   + +kl dfG a+ + ++e +++y+++r
               Y42A5A.4c 112 LCDRTVL---HELEKNPHGVNDELIKKIIYQLLEALKFCHSHKCIHRDVKPENIFLTR-NDQVKLGDFGFARIINTTEMYTDYVATR 194
                             ****975...57789999**************************************98.6778************************ PP

  Sgg-PA_FBpp0070450-aln 219 yyraPelifgaidyttkidvWsaGCvlaeLllgqPifPGdsgvdqlveiikvLGt..PtreqiremnpnytefkfPqiks.hpwqkv 302
                             +yr+Pel++g ++y  ++d+W++GCv aeLl+g+ ++PG s++dql +i k LG   P +  i+  n  +  +  P      p+   
               Y42A5A.4c 195 WYRSPELLVGDVQYGPPVDIWAVGCVYAELLTGEALWPGRSDIDQLYHIRKTLGEflPRHISIFRTNQFFFGLSIPEPEHlEPLPSK 281
                             ******************************************************645899999999999999999998762599999 PP

  Sgg-PA_FBpp0070450-aln 303 frartpreaielvsllleytPsaritplkacahpffde..lreeg.krlpng 351
                             +++ +++  ++++++ +e +P +r +  + + h  f +  lr+++ +++p+g
               Y42A5A.4c 282 LPN-ASSAQLDFLQKCFEMSPDRRFSCSELMLHGIFSNwiLRIRQdESTPTG 332
                             999.88899***********************99998633555554445544 PP

>> Y42A5A.4a  CE20258	WBGene00012779	Eukaryotic protein kinase domain	status:Partially_confirmed	UniProt:Q9U2H1	protein_
   #    score  bias  c-Evalue  i-Evalue hmmfrom  hmm to    alifrom  ali to    envfrom  env to     acc
 ---   ------ ----- --------- --------- ------- -------    ------- -------    ------- -------    ----
   1 !  220.1   0.0   1.9e-66   7.1e-65      53     351 ..       3     302 ..       1     346 [. 0.88

  Alignments for each domain:
  == domain 1    score: 220.1 bits;  conditional E-value: 1.9e-66
  Sgg-PA_FBpp0070450-aln  53 sytdlkviGnGsfGvvyqaklcdtgelvaikkvlq......dkrfknrelqilrkLehcnivkLkyffyssGekkdevyLnlvleyi 133
                             +y  l  +G+Gs+Gvvy+ k+ dtg++vaikk  +       k++ +re+++l++L+h n+v L ++f+       +  L+lv+e  
               Y42A5A.4a   3 KYDRLSKLGEGSYGVVYKCKNRDTGQIVAIKKFVEteddphIKKIALREIRMLKQLKHQNLVGLIEVFK------RNRKLHLVFELC 83 
                             6888999*************************998887555588999*********************8......7889******** PP

  Sgg-PA_FBpp0070450-aln 134 petvykvarhyskskqtiPinfiklylyqlfrsLayihslGichrdikPqnLLldpetevlklcdfGsakelvkgePnvsyicsryy 220
                               tv     +  k+ + +  + ik ++yql+ +L + hs+  +hrd+kP+n++l+   + +kl dfG a+ + ++e +++y+++r+y
               Y42A5A.4a  84 DRTVL---HELEKNPHGVNDELIKKIIYQLLEALKFCHSHKCIHRDVKPENIFLTR-NDQVKLGDFGFARIINTTEMYTDYVATRWY 166
                             **975...57789999**************************************98.6778************************** PP

  Sgg-PA_FBpp0070450-aln 221 raPelifgaidyttkidvWsaGCvlaeLllgqPifPGdsgvdqlveiikvLGt..PtreqiremnpnytefkfPqiks.hpwqkvfr 304
                             r+Pel++g ++y  ++d+W++GCv aeLl+g+ ++PG s++dql +i k LG   P +  i+  n  +  +  P      p+   ++
               Y42A5A.4a 167 RSPELLVGDVQYGPPVDIWAVGCVYAELLTGEALWPGRSDIDQLYHIRKTLGEflPRHISIFRTNQFFFGLSIPEPEHlEPLPSKLP 253
                             ****************************************************64589999999999999999999876259999999 PP

  Sgg-PA_FBpp0070450-aln 305 artpreaielvsllleytPsaritplkacahpffde..lreeg.krlpng 351
                             + +++  ++++++ +e +P +r +  + + h  f +  lr+++ +++p+g
               Y42A5A.4a 254 N-ASSAQLDFLQKCFEMSPDRRFSCSELMLHGIFSNwiLRIRQdESTPTG 302
                             9.88899************************9998633555554445544 PP

>> Y42A5A.4b  CE45389	WBGene00012779	status:Partially_confirmed	UniProt:E1NZ10	protein_id:CBX25208.1
   #    score  bias  c-Evalue  i-Evalue hmmfrom  hmm to    alifrom  ali to    envfrom  env to     acc
 ---   ------ ----- --------- --------- ------- -------    ------- -------    ------- -------    ----
   1 !  219.5   0.0   2.9e-66   1.1e-64      51     350 ..     132     432 ..     124     477 .. 0.88

  Alignments for each domain:
  == domain 1    score: 219.5 bits;  conditional E-value: 2.9e-66
  Sgg-PA_FBpp0070450-aln  51 evsytdlkviGnGsfGvvyqaklcdtgelvaikkvlq......dkrfknrelqilrkLehcnivkLkyffyssGekkdevyLnlvle 131
                             + +y  l  +G+Gs+Gvvy+ k+ dtg++vaikk  +       k++ +re+++l++L+h n+v L ++f+       +  L+lv+e
               Y42A5A.4b 132 MDKYDRLSKLGEGSYGVVYKCKNRDTGQIVAIKKFVEteddphIKKIALREIRMLKQLKHQNLVGLIEVFK------RNRKLHLVFE 212
                             56799999**************************998887555588999*********************8......7889****** PP

  Sgg-PA_FBpp0070450-aln 132 yipetvykvarhyskskqtiPinfiklylyqlfrsLayihslGichrdikPqnLLldpetevlklcdfGsakelvkgePnvsyicsr 218
                                 tv     +  k+ + +  + ik ++yql+ +L + hs+  +hrd+kP+n++l+   + +kl dfG a+ + ++e +++y+++r
               Y42A5A.4b 213 LCDRTVL---HELEKNPHGVNDELIKKIIYQLLEALKFCHSHKCIHRDVKPENIFLTR-NDQVKLGDFGFARIINTTEMYTDYVATR 295
                             ****975...57789999**************************************98.6778************************ PP

  Sgg-PA_FBpp0070450-aln 219 yyraPelifgaidyttkidvWsaGCvlaeLllgqPifPGdsgvdqlveiikvLGt..PtreqiremnpnytefkfPqiks.hpwqkv 302
                             +yr+Pel++g ++y  ++d+W++GCv aeLl+g+ ++PG s++dql +i k LG   P +  i+  n  +  +  P      p+   
               Y42A5A.4b 296 WYRSPELLVGDVQYGPPVDIWAVGCVYAELLTGEALWPGRSDIDQLYHIRKTLGEflPRHISIFRTNQFFFGLSIPEPEHlEPLPSK 382
                             ******************************************************644899999999999999999998762599999 PP

  Sgg-PA_FBpp0070450-aln 303 frartpreaielvsllleytPsaritplkacahpffde..lreeg.krlpn 350
                             +++ +++  ++++++ +e +P +r +  + + h  f +  lr+++ +++p+
               Y42A5A.4b 383 LPN-ASSAQLDFLQKCFEMSPDRRFSCSELMLHGIFSNwiLRIRQdESTPT 432
                             999.88899**********************99999863345555444554 PP

>> K03E5.3  CE36652	WBGene00019362	locus:cdk-2	protein kinase	status:Partially_confirmed	UniProt:O61847	protein_id:CCD70
   #    score  bias  c-Evalue  i-Evalue hmmfrom  hmm to    alifrom  ali to    envfrom  env to     acc
 ---   ------ ----- --------- --------- ------- -------    ------- -------    ------- -------    ----
   1 !  219.0   0.0     4e-66   1.5e-64      45     341 ..      36     333 ..      28     367 .. 0.86

  Alignments for each domain:
  == domain 1    score: 219.0 bits;  conditional E-value: 4e-66
  Sgg-PA_FBpp0070450-aln  45 GpdrpqevsytdlkviGnGsfGvvyqaklcdtgelvaikkvlqdk......rfknrelqilrkLehcnivkLkyffyssGekkdevy 125
                              p+r  + ++  l+ iG+G++Gvv++a  +  + + a+k ++ d+         +re+  ++ L+h niv L  ++y       +  
                 K03E5.3  36 APERDLQGRFCSLRRIGEGTYGVVFKAIHVRDNVKCALKMIRTDRdeegipSTCLREISCIKDLQHDNIVTLFDIIY------ANSK 116
                             6888889999*****************************9999872232223568**********************......7899 PP

  Sgg-PA_FBpp0070450-aln 126 LnlvleyipetvykvarhyskskqtiPinfiklylyqlfrsLayihslGichrdikPqnLLldpetevlklcdfGsakelv.kgePn 211
                             L++v+e+i   + ++      ++ ++P n++k +++ql+ +L+y h   i+hrd+kPqn+L++  ++v+k++dfG+a++    +  +
                 K03E5.3 117 LYMVFEFIDRDLKNLLEMLEPTNSVLPPNYVKSFMWQLLSALSYCHLRRIVHRDLKPQNILVSD-SGVIKIADFGLARNFSfPSRNY 202
                             *************************************************************987.*************986257788 PP

  Sgg-PA_FBpp0070450-aln 212 vsyicsryyraPelifgaidyttkidvWsaGCvlaeLllgqPifPGdsgvdqlveiikvLGtPtreqiremn..pnytefkfPqiks 296
                             +  + + +yr Pe+++g+  y+t +d+Ws GC+++e+   +P+fPG+ ++ ql++i +++GtP+ + +  +   p y    fPq   
                 K03E5.3 203 THEVVTLWYRPPEILLGSQRYSTSLDMWSLGCIFSEIASNKPLFPGECEISQLFKIFEIVGTPNIKSWPGVDsfPHYKA-VFPQWPV 288
                             999*****************************************************************86654377765.5***865 PP

  Sgg-PA_FBpp0070450-aln 297 hpwqkv.frartpreaielvsllleytPsaritplkacahpffdel 341
                               ++k    ++ + ++++++  +l y P +r+t+  a++h +f + 
                 K03E5.3 289 N-LKKLeETSCLTGNGLDVLREILRYPPERRLTAKGALSHRYFLQN 333
                             4.4444044566789**************************99543 PP

>> C05D10.2a  CE29020	WBGene00015478	status:Confirmed	UniProt:Q11179	protein_id:CCD63173.1
   #    score  bias  c-Evalue  i-Evalue hmmfrom  hmm to    alifrom  ali to    envfrom  env to     acc
 ---   ------ ----- --------- --------- ------- -------    ------- -------    ------- -------    ----
   1 !  217.0   0.0   1.6e-65   6.2e-64      57     461 ..      16     427 ..       4     447 .. 0.74

  Alignments for each domain:
  == domain 1    score: 217.0 bits;  conditional E-value: 1.6e-65
  Sgg-PA_FBpp0070450-aln  57 lkviGnGsfGvvyqaklcdtgelvaikkvlq......dkrfknrelqilrkL.ehcnivkLkyffyssGekkdevyLnlvleyipet 136
                              k +G+G++G+v++a      e+va+kk+        d +   re+  l+ + +h n++kL ++f++     ++  ++l +e+++  
               C05D10.2a  16 QKRLGKGAYGIVWKAYDKRSRETVALKKIFDafrnptDSQRTFREVMFLQEFgKHPNVIKLYNIFRAD----NDRDIYLAFEFMEAD 98 
                             689**************************999999999999*********9857************33....333478999****** PP

  Sgg-PA_FBpp0070450-aln 137 vykvarhyskskqtiPinfiklylyqlfrsLayihslGichrdikPqnLLldpetevlklcdfGsakelvkgePn.........vsy 214
                             +++v+++ s     +   + + ++ qlfr++ ++hs  ++hrd+kP n+Lld++   +kl+dfG+a+ l + e +         ++y
               C05D10.2a  99 LHNVIKKGSI----LKDVHKQYIMCQLFRAIRFLHSGNVLHRDLKPSNVLLDADCR-VKLADFGLARSLSSLEDYpegqkmpdlTEY 180
                             *****98887....4444556679*****************************766.6**********987653322333333489* PP

  Sgg-PA_FBpp0070450-aln 215 icsryyraPelifgaidyttkidvWsaGCvlaeLllgqPifPGdsgvdqlveiikvLGtPtreqiremn...pnytefkfPqikshp 298
                             +++r+yr+Pe+++ a  yt  +d+Ws GC+lae+l+g+ +fPG s ++q+ +i++ +  P r +i       +  +  k+Pq  ++p
               C05D10.2a 181 VATRWYRSPEILLAAKRYTKGVDMWSLGCILAEMLIGRALFPGSSTINQIERIMNTIAKPSRADIASIGshyAASVLEKMPQRPRKP 267
                             ****************************************************************99876122444556********* PP

  Sgg-PA_FBpp0070450-aln 299 wqkvfrartpreaielvsllleytPsaritplkacahpffdelreeg.krlpngrelpplfnlteqelliqpslnkqlkpkklqeae 384
                             ++ ++ + + + ai++v++ll ++P++r+t  + + hp++ + ++++ + + n    ppl    +  l+i     ++      ++a+
               C05D10.2a 268 LDLIITQ-SQTAAIDMVQRLLIFAPQKRLTVEQCLVHPYVVQFHNPSeEPVLNYEVYPPLPDHIQ--LSIDDYRDRLYEMIDEKKAS 351
                             ***9966.999******************************999999788999988888765443..44444433333333333333 PP

  Sgg-PA_FBpp0070450-aln 385 askgesnkektaadndadvsvsskkklsakastlsaaasgagsasnvsaaeaeaassavkaddansaskasagqgdk 461
                              ++ ++ ++   + +d + +  ++ + s ++  ++ + + ++s ++ ++++ ++ s+++++  a+++s++s+ + ++
               C05D10.2a 352 FKRIQH-EKIRPYGEDKSRAPIAQAECSDTDYDTARSLQRTTSMDKNNSSSHDSSSGTLRERAASAESRTSKDSNGE 427
                             333333.2223344444444444444444443333333333333333333333333344433333333333222221 PP

>> B0285.1c  CE44020	WBGene00007135	locus:cdtl-7	status:Partially_confirmed	UniProt:C8JQR0	protein_id:CBB15981.1
   #    score  bias  c-Evalue  i-Evalue hmmfrom  hmm to    alifrom  ali to    envfrom  env to     acc
 ---   ------ ----- --------- --------- ------- -------    ------- -------    ------- -------    ----
   1 !  214.9   0.0   6.8e-65   2.6e-63      51     364 ..     308     634 ..     272     721 .. 0.83

  Alignments for each domain:
  == domain 1    score: 214.9 bits;  conditional E-value: 6.8e-65
  Sgg-PA_FBpp0070450-aln  51 evsytdlkviGnGsfGvvyqaklcdtgelvaikkvlq...dkrf...knrelqilrkLehcnivkLkyffy...ssGe.kkdevyLn 127
                                yt l++iG+G++G vy+a +  tge+va+k+v+     + f     re++ilr+L+h niv+L  ++    s  e k+    ++
                B0285.1c 308 LTHYTMLDQIGEGTYGQVYKAVNNLTGEQVALKRVRLeneKEGFpitAIREIKILRQLHHKNIVRLMDIVIddiSMDElKRTRANFY 394
                             578********************************87443223322268******************998622233334799999** PP

  Sgg-PA_FBpp0070450-aln 128 lvleyipetvykvarhyskskqtiPinfiklylyqlfrsLayihslGichrdikPqnLLldpetevlklcdfGsakelvk.gePnvs 213
                             lv+ey+   +  +    sk+   +  + i  ++ ql+ +Layih+ G++hrdik  n+L++   + lk++d+G+a+   k +  +++
                B0285.1c 395 LVFEYVDHDLIGLL--ESKELVDFNKDQICSLFKQLLEGLAYIHNTGFLHRDIKCSNILVNN-KGELKIADLGLARLWEKeSRLYTN 478
                             **********8887..5788899**************************************9.6679*********876515679** PP

  Sgg-PA_FBpp0070450-aln 214 yicsryyraPelifgaidyttkidvWsaGCvlaeLllgqPifPGdsgvdqlveiikvLGtPtreqiremn..pnytefkfPqikshp 298
                              + + +yr Pel++g   y   idvWs+GC+l eL++ +P+f G+ +  ql  i kv G P+ +++ e         f++ +  +  
                B0285.1c 479 RVITLWYRPPELLLGDERYGPAIDVWSTGCMLGELFTRKPLFNGNNEFGQLELISKVCGSPNVDNWPELTelVGWNTFRMKRTYQRR 565
                             ********************************************************************9866788999999999999 PP

  Sgg-PA_FBpp0070450-aln 299 wqkvfrartpreaielvsllleytPsaritplkacahpffdelreeg...krlpngrelpplfnlteqe 364
                             +++ f    prea++l++++l  +P +ri++ +a+ hp++  l++++    +lp+ ++ + +   ++++
                B0285.1c 566 IREEFEHIMPREAVDLLDKMLTLNPEKRISAKEALNHPWIRSLEHTTvqpLKLPQHQDCHEMWSKKQKK 634
                             9999***********************************999887664224667777666665555444 PP

>> B0285.1a  CE31401	WBGene00007135	locus:cdtl-7	serine\/threonine kinase (CDC2\/CDKX subfamily)	status:Partially_confir
   #    score  bias  c-Evalue  i-Evalue hmmfrom  hmm to    alifrom  ali to    envfrom  env to     acc
 ---   ------ ----- --------- --------- ------- -------    ------- -------    ------- -------    ----
   1 !  215.1   0.0     6e-65   2.3e-63      51     365 ..     308     635 ..     272     723 .. 0.83

  Alignments for each domain:
  == domain 1    score: 215.1 bits;  conditional E-value: 6e-65
  Sgg-PA_FBpp0070450-aln  51 evsytdlkviGnGsfGvvyqaklcdtgelvaikkvlq...dkrf...knrelqilrkLehcnivkLkyffy...ssGe.kkdevyLn 127
                                yt l++iG+G++G vy+a +  tge+va+k+v+     + f     re++ilr+L+h niv+L  ++    s  e k+    ++
                B0285.1a 308 LTHYTMLDQIGEGTYGQVYKAVNNLTGEQVALKRVRLeneKEGFpitAIREIKILRQLHHKNIVRLMDIVIddiSMDElKRTRANFY 394
                             578********************************87443223322268******************998622233334799999** PP

  Sgg-PA_FBpp0070450-aln 128 lvleyipetvykvarhyskskqtiPinfiklylyqlfrsLayihslGichrdikPqnLLldpetevlklcdfGsakelvk.gePnvs 213
                             lv+ey+   +  +    sk+   +  + i  ++ ql+ +Layih+ G++hrdik  n+L++   + lk++d+G+a+   k +  +++
                B0285.1a 395 LVFEYVDHDLIGLL--ESKELVDFNKDQICSLFKQLLEGLAYIHNTGFLHRDIKCSNILVNN-KGELKIADLGLARLWEKeSRLYTN 478
                             **********8887..5788899**************************************9.6679*********876515679** PP

  Sgg-PA_FBpp0070450-aln 214 yicsryyraPelifgaidyttkidvWsaGCvlaeLllgqPifPGdsgvdqlveiikvLGtPtreqiremn..pnytefkfPqikshp 298
                              + + +yr Pel++g   y   idvWs+GC+l eL++ +P+f G+ +  ql  i kv G P+ +++ e         f++ +  +  
                B0285.1a 479 RVITLWYRPPELLLGDERYGPAIDVWSTGCMLGELFTRKPLFNGNNEFGQLELISKVCGSPNVDNWPELTelVGWNTFRMKRTYQRR 565
                             ********************************************************************9866788999999999999 PP

  Sgg-PA_FBpp0070450-aln 299 wqkvfrartpreaielvsllleytPsaritplkacahpffdelreeg...krlpngrelpplfnlteqel 365
                             +++ f    prea++l++++l  +P +ri++ +a+ hp++  l++++    +lp+ ++ + +   +++++
                B0285.1a 566 IREEFEHIMPREAVDLLDKMLTLNPEKRISAKEALNHPWIRSLEHTTvqpLKLPQHQDCHEMWSKKQKKS 635
                             9999***********************************9998876642346777777766665555443 PP

>> B0285.1b  CE44061	WBGene00007135	locus:cdtl-7	status:Partially_confirmed	UniProt:C8JQQ9	protein_id:CBB15978.1
   #    score  bias  c-Evalue  i-Evalue hmmfrom  hmm to    alifrom  ali to    envfrom  env to     acc
 ---   ------ ----- --------- --------- ------- -------    ------- -------    ------- -------    ----
   1 !  214.4   0.0   9.9e-65   3.8e-63      51     362 ..     308     632 ..     272     718 .. 0.86

  Alignments for each domain:
  == domain 1    score: 214.4 bits;  conditional E-value: 9.9e-65
  Sgg-PA_FBpp0070450-aln  51 evsytdlkviGnGsfGvvyqaklcdtgelvaikkvlq...dkrf...knrelqilrkLehcnivkLkyffy...ssGe.kkdevyLn 127
                                yt l++iG+G++G vy+a +  tge+va+k+v+     + f     re++ilr+L+h niv+L  ++    s  e k+    ++
                B0285.1b 308 LTHYTMLDQIGEGTYGQVYKAVNNLTGEQVALKRVRLeneKEGFpitAIREIKILRQLHHKNIVRLMDIVIddiSMDElKRTRANFY 394
                             578********************************87443223322268******************998622233334799999** PP

  Sgg-PA_FBpp0070450-aln 128 lvleyipetvykvarhyskskqtiPinfiklylyqlfrsLayihslGichrdikPqnLLldpetevlklcdfGsakelvk.gePnvs 213
                             lv+ey+   +  +    sk+   +  + i  ++ ql+ +Layih+ G++hrdik  n+L++   + lk++d+G+a+   k +  +++
                B0285.1b 395 LVFEYVDHDLIGLL--ESKELVDFNKDQICSLFKQLLEGLAYIHNTGFLHRDIKCSNILVNN-KGELKIADLGLARLWEKeSRLYTN 478
                             **********8887..5788899**************************************9.6679*********876515679** PP

  Sgg-PA_FBpp0070450-aln 214 yicsryyraPelifgaidyttkidvWsaGCvlaeLllgqPifPGdsgvdqlveiikvLGtPtreqiremn..pnytefkfPqikshp 298
                              + + +yr Pel++g   y   idvWs+GC+l eL++ +P+f G+ +  ql  i kv G P+ +++ e         f++ +  +  
                B0285.1b 479 RVITLWYRPPELLLGDERYGPAIDVWSTGCMLGELFTRKPLFNGNNEFGQLELISKVCGSPNVDNWPELTelVGWNTFRMKRTYQRR 565
                             ********************************************************************9866788999999999999 PP

  Sgg-PA_FBpp0070450-aln 299 wqkvfrartpreaielvsllleytPsaritplkacahpffdelreeg...krlpngrelpplfnlte 362
                             +++ f    prea++l++++l  +P +ri++ +a+ hp++  l++++    +lp+ ++ + +   ++
                B0285.1b 566 IREEFEHIMPREAVDLLDKMLTLNPEKRISAKEALNHPWIRSLEHTTvqpLKLPQHQDCHEMWSKKQ 632
                             9999***********************************9998876642246677766666555444 PP

>> T27E9.3  CE21213	WBGene00000407	locus:cdk-5	serine\/threonine kinase (CDC2\/CDKX subfamily)	status:Confirmed	UniProt:
   #    score  bias  c-Evalue  i-Evalue hmmfrom  hmm to    alifrom  ali to    envfrom  env to     acc
 ---   ------ ----- --------- --------- ------- -------    ------- -------    ------- -------    ----
   1 !  214.3   0.0     1e-64     4e-63      52     340 ..       2     288 ..       1     291 [. 0.90

  Alignments for each domain:
  == domain 1    score: 214.3 bits;  conditional E-value: 1e-64
  Sgg-PA_FBpp0070450-aln  52 vsytdlkviGnGsfGvvyqaklcdtgelvaikkvlq...dk...rfknrelqilrkLehcnivkLkyffyssGekkdevyLnlvley 132
                              +y +++ iG+G++G+v++a++ + ge+va+k+v+    d+      +re+ ilr L+h n+v+L  +++       e  L lv+ey
                 T27E9.3   2 LNYDKMEKIGEGTYGTVFKARNKNSGEIVALKRVRLdddDEgvpSSALREICILRELKHRNVVRLYDVVH------SENKLTLVFEY 82 
                             67999*****************************98443342223579*********************9......5788******* PP

  Sgg-PA_FBpp0070450-aln 133 ipetvykvarhyskskqtiPinfiklylyqlfrsLayihslGichrdikPqnLLldpetevlklcdfGsakel.vkgePnvsyicsr 218
                               + + k   + +     +  +  + ++ ql+r+L++ h + ++hrd+kPqnLL++   + lkl+dfG+a+   v        + + 
                 T27E9.3  83 CDQDLKKFFDSLNG---YMDAQTARSLMLQLLRGLSFCHAHHVLHRDLKPQNLLINT-NGTLKLADFGLARAFgVPVRCFSAEVVTL 165
                             *******9998887...999************************************9.899**********974667788899**** PP

  Sgg-PA_FBpp0070450-aln 219 yyraPelifgaidyttkidvWsaGCvlaeLl.lgqPifPGdsgvdqlveiikvLGtPtreqiremn..pnytefkfPqik.shpwqk 301
                             +yr P+++fga  y t id+WsaGC++ae+   g+P+fPG    dql +i k LG P  +++      p+y    +P    +++w +
                 T27E9.3 166 WYRPPDVLFGAKLYNTSIDMWSAGCIFAEISnAGRPLFPGADVDDQLKRIFKQLGSPSEDNWPSITqlPDYKP--YPIYHpTLTWSQ 250
                             *****************************96379*******999******************98765566665..455442789*** PP

  Sgg-PA_FBpp0070450-aln 302 vfrartpreaielvsllleytPsaritplkacahpffde 340
                             ++++   + + +l+++ll  +P+ ri +  a++h++f +
                 T27E9.3 251 IVPN-LNSRGRDLLQKLLVCNPAGRIDADAALRHAYFAD 288
                             ****.556689**************************76 PP

>> ZC123.4a  CE40321	WBGene00022519	protein kinase	status:Confirmed	UniProt:A4V4W9	protein_id:CCD73559.1
   #    score  bias  c-Evalue  i-Evalue hmmfrom  hmm to    alifrom  ali to    envfrom  env to     acc
 ---   ------ ----- --------- --------- ------- -------    ------- -------    ------- -------    ----
   1 !  211.6   0.0   7.1e-64   2.7e-62      48     363 ..     208     531 ..     197     534 .] 0.88

  Alignments for each domain:
  == domain 1    score: 211.6 bits;  conditional E-value: 7.1e-64
  Sgg-PA_FBpp0070450-aln  48 rpqevs..ytdlkviGnGsfGvvyqaklcdtgelvaikkvlq....dkrf.knrelqilrkLehcnivkLkyffyssGekkdevyLn 127
                              pq+v+  y  ++ +G+Gs+ +vy+ +    g +va+k ++        f   re   lr L h+niv L+ +fy      ++  L 
                ZC123.4a 208 TPQDVNdlYKRIDKLGEGSYATVYKCESKLDGSIVALKEIKLqfqeGLPFtAIREASLLRNLRHANIVSLHDIFY------QHHQLT 288
                             566654449999***************9999*******997545332233268**********************......7889** PP

  Sgg-PA_FBpp0070450-aln 128 lvleyipetvykvarhyskskqtiPinfiklylyqlfrsLayihslGichrdikPqnLLldpetevlklcdfGsak.elvkgePnvs 213
                             +v+ey++  + k   +       +    ikl+l+ql+r+L + h+  i+hrd+kPqnLLld   +vlkl+dfG+a+ + v +  +  
                ZC123.4a 289 FVFEYMKMDLSKYLEQNVY---GLDSIDIKLLLFQLLRGLDFCHRKKILHRDLKPQNLLLDE-DGVLKLADFGLARaKSVPSRTYSH 371
                             *********9998877666...6777789********************************8.9***********934577888999 PP

  Sgg-PA_FBpp0070450-aln 214 yicsryyraPelifgaidyttkidvWsaGCvlaeLllgqPifPG..dsgv....dqlveiikvLGtPtreqiremn..pnytefkfP 292
                              + + +yr P++++g++dy+t +d+W +GC++ae+ +g  +fPG  ds      dql  i ++ GtP+ +++ e++  p yt   fP
                ZC123.4a 372 EVVTLWYRPPDVLMGSTDYSTSLDMWGVGCIFAEICTGAALFPGskDSHYpgtkDQLDMIFSIRGTPDEKKWPEVKtlPGYTPELFP 458
                             9*******************************************4444323334********************9989********* PP

  Sgg-PA_FBpp0070450-aln 293 qikshpwqkvfrartp..reaielvsllleytPsaritplkacahpffdelreegkrlpngrelpplfnlteq 363
                             + + +++  v ++ t   + + el+ +ll+  P +r+++ +a+ hp+f     e + l  ++++ +l++l++ 
                ZC123.4a 459 RYRELSFIAVNPMFTKilKTGQELLGMLLQLRPESRVSAASAMLHPYFASFPREVHLLAPSQSIFRLKELKDL 531
                             ******999988766433899******************************9999999999999998888775 PP

>> F09C12.2  CE32359	WBGene00017277	Ser\/Thr protein kinase	status:Partially_confirmed	UniProt:Q19243	protein_id:CCD6306
   #    score  bias  c-Evalue  i-Evalue hmmfrom  hmm to    alifrom  ali to    envfrom  env to     acc
 ---   ------ ----- --------- --------- ------- -------    ------- -------    ------- -------    ----
   1 !  209.5   0.0   3.1e-63   1.2e-61      52     359 ..      42     364 ..      38     408 .. 0.82

  Alignments for each domain:
  == domain 1    score: 209.5 bits;  conditional E-value: 3.1e-63
  Sgg-PA_FBpp0070450-aln  52 vsytdlkviGnGsfGvvyqaklcdtgelvaikkvlq......dkrfknrelqilrkLehcnivkLkyf.fyssGekkdevyLnlvle 131
                              +y   + +G G+fGvv +a     + +vaikk+ +        +  +re++i r L h ni+    + ++ sG  +d   +++v++
                F09C12.2  42 TQYLAQENLGAGAFGVVCRAIDSKLNKQVAIKKITRvfknqsTAKCALREIRITRELSHENIINSTDVlMRESGSGQD---IYIVMD 125
                             5799999***************************99998877778899***************998761567887766...899*** PP

  Sgg-PA_FBpp0070450-aln 132 yipetvykvarhyskskqtiPinfiklylyqlfrsLayihslGichrdikPqnLLldpetevlklcdfGsake..lvkgePnvs... 213
                              ++  +  v     ks+qt+ +++ + ++yq++++L y+hs Gi+hrd+kP nLLl+     lk++dfG ++     k+ Pn+s   
                F09C12.2 126 LMETDLLSVL----KSNQTLNEKHFQYFFYQILKGLKYLHSAGIIHRDLKPANLLLNE-DCSLKIADFGMSRSgpSTKTTPNTSpna 207
                             *****99997....6789**************************************98.5569******876522344445543333 PP

  Sgg-PA_FBpp0070450-aln 214 ........yicsryyraPelifgaidyttkidvWsaGCvlaeLllgqPifPGdsgvdqlveiikvLGtPtreqiremn.pnytef.. 289
                                     y+++ +yraPe+++   +y t++d+WsaGC+lae+ll +Pif G+    q+  +i+ LGtP+ + ir  + p+  ++  
                F09C12.2 208 hisgdlsqYVSTLWYRAPEILLSMGEYDTQVDIWSAGCILAEMLLLRPIFTGTDSYSQIQLLIEYLGTPDEQVIRRIKsPSIRDYis 294
                             34455555*******************************************************************998777777643 PP

  Sgg-PA_FBpp0070450-aln 290 kfPqikshpwqkvfrartpreaielvsllleytPsaritplkacahpffdelreeg..krlpngrelpplfn 359
                              f     +p+  +f++ ++ ea ++vs++l+ +P +r ++ + + +pf+++ ++ +   + pn   ++ l +
                F09C12.2 295 SFGPKTPLPFTAMFPN-ASIEARNIVSKMLQISPWKRFSAEQLLEEPFVKHWHTVKnePSCPNH-IRQNLLE 364
                             57777889******99.9*******************************998765532334443.3344443 PP

>> C05D10.2c  CE30422	WBGene00015478	status:Confirmed	UniProt:Q8T3F8	protein_id:CCD63175.1
   #    score  bias  c-Evalue  i-Evalue hmmfrom  hmm to    alifrom  ali to    envfrom  env to     acc
 ---   ------ ----- --------- --------- ------- -------    ------- -------    ------- -------    ----
   1 !  209.3   0.1   3.5e-63   1.4e-61      57     357 ..      16     326 ..       4     352 .. 0.87

  Alignments for each domain:
  == domain 1    score: 209.3 bits;  conditional E-value: 3.5e-63
  Sgg-PA_FBpp0070450-aln  57 lkviGnGsfGvvyqaklcdtgelvaikkvlq......dkrfknrelqilrkL.ehcnivkLkyffyssGekkdevyLnlvleyipet 136
                              k +G+G++G+v++a      e+va+kk+        d +   re+  l+ + +h n++kL ++f++     ++  ++l +e+++  
               C05D10.2c  16 QKRLGKGAYGIVWKAYDKRSRETVALKKIFDafrnptDSQRTFREVMFLQEFgKHPNVIKLYNIFRAD----NDRDIYLAFEFMEAD 98 
                             689**************************999999999999*********9857************33....333478999****** PP

  Sgg-PA_FBpp0070450-aln 137 vykvarhyskskqtiPinfiklylyqlfrsLayihslGichrdikPqnLLldpetevlklcdfGsakelvkgePn.........vsy 214
                             +++v+++ s     +   + + ++ qlfr++ ++hs  ++hrd+kP n+Lld++   +kl+dfG+a+ l + e +         ++y
               C05D10.2c  99 LHNVIKKGSI----LKDVHKQYIMCQLFRAIRFLHSGNVLHRDLKPSNVLLDADCR-VKLADFGLARSLSSLEDYpegqkmpdlTEY 180
                             *****98887....4444556679*****************************766.6**********987653322333333489* PP

  Sgg-PA_FBpp0070450-aln 215 icsryyraPelifgaidyttkidvWsaGCvlaeLllgqPifPGdsgvdqlveiikvLGtPtreqiremn...pnytefkfPqikshp 298
                             +++r+yr+Pe+++ a  yt  +d+Ws GC+lae+l+g+ +fPG s ++q+ +i++ +  P r +i       +  +  k+Pq  ++p
               C05D10.2c 181 VATRWYRSPEILLAAKRYTKGVDMWSLGCILAEMLIGRALFPGSSTINQIERIMNTIAKPSRADIASIGshyAASVLEKMPQRPRKP 267
                             ****************************************************************99876122444556********* PP

  Sgg-PA_FBpp0070450-aln 299 wqkvfrartpreaielvsllleytPsaritplkacahpffdelreeg.krlpngrelppl 357
                             ++ ++ + + + ai++v++ll ++P++r+t  + + hp++ + ++++ + + n    ppl
               C05D10.2c 268 LDLIITQ-SQTAAIDMVQRLLIFAPQKRLTVEQCLVHPYVVQFHNPSeEPVLNYEVYPPL 326
                             ***9966.999****************************999888775566666666665 PP

>> C07G1.3a  CE06779	WBGene00003961	locus:pct-1	ser\/thr protein kinase	status:Confirmed	UniProt:Q17794	protein_id:CCD61
   #    score  bias  c-Evalue  i-Evalue hmmfrom  hmm to    alifrom  ali to    envfrom  env to     acc
 ---   ------ ----- --------- --------- ------- -------    ------- -------    ------- -------    ----
   1 !  207.4   0.0   1.3e-62     5e-61      53     352 ..     237     533 ..     233     554 .. 0.88

  Alignments for each domain:
  == domain 1    score: 207.4 bits;  conditional E-value: 1.3e-62
  Sgg-PA_FBpp0070450-aln  53 sytdlkviGnGsfGvvyqaklcdtgelvaikkvlq.....dkrfknrelqilrkLehcnivkLkyffyssGekkdevyLnlvleyip 134
                             +y +l+ +G+G++ +v++++ + t+ +va+k ++            re+  lr L h+n+v L+ +++       +  L lv+ey+ 
                C07G1.3a 237 TYEKLDKLGEGTYATVFRGRSILTNKFVALKEIRLeqeegAPCTAIREVSLLRNLRHANVVTLHDIIH------TDRLLTLVFEYVD 317
                             69999**************************886523333235789*********************9......7889********* PP

  Sgg-PA_FBpp0070450-aln 135 etvykvarhyskskqtiPinfiklylyqlfrsLayihslGichrdikPqnLLldpetevlklcdfGsak.elvkgePnvsyicsryy 220
                               + + + + +     + +n i+l+lyql+r+Lay h+  ++hrd+kPqnLL+++  + lkl+dfG+a+ + v ++ + + + + +y
                C07G1.3a 318 RDLKQYMDSCNN---AMQMNNIRLFLYQLLRGLAYCHQRRVLHRDLKPQNLLITA-KGELKLADFGLARaKSVPTKTYSNEVVTLWY 400
                             *****9999888...7889***********************************9.5669********9346788999999****** PP

  Sgg-PA_FBpp0070450-aln 221 raPelifgaidyttkidvWsaGCvlaeLllgqPifPGdsgvdqlveiikvLGtPtreq..iremnpnytefkfPqikshpwqkvfra 305
                             r P++++g++dy+t+id+W +GC+l e++ g+ +fPG +  +ql  i + LG P  ++      +p +  +        p+ + ++ 
                C07G1.3a 401 RPPDVLLGSTDYSTHIDMWGVGCILFEMIAGRALFPGGTPTEQLGLIFRTLGSPRPDRhpTICEKPTFYPYANRHYNPDPLCRQIPR 487
                             ****************************************************98655500444557777777777788888888765 PP

  Sgg-PA_FBpp0070450-aln 306 rtpreaielvsllleytPsaritplkacahpffdelreegkrlpngr 352
                                 ++ el+ ++l+y    r+++ +a++hpf+  +  +  +l +++
                C07G1.3a 488 -IDAHGFELLMKFLQYEGKDRVSAAEAVKHPFLRTIAVKCCHLRDEQ 533
                             .7899****************************99988876666555 PP

>> C07G1.3c  CE32571	WBGene00003961	locus:pct-1	status:Confirmed	UniProt:Q8I7M8	protein_id:CCD61395.1
   #    score  bias  c-Evalue  i-Evalue hmmfrom  hmm to    alifrom  ali to    envfrom  env to     acc
 ---   ------ ----- --------- --------- ------- -------    ------- -------    ------- -------    ----
   1 !  206.9   0.0   1.9e-62   7.2e-61      53     352 ..     327     623 ..     323     643 .. 0.88

  Alignments for each domain:
  == domain 1    score: 206.9 bits;  conditional E-value: 1.9e-62
  Sgg-PA_FBpp0070450-aln  53 sytdlkviGnGsfGvvyqaklcdtgelvaikkvlq.....dkrfknrelqilrkLehcnivkLkyffyssGekkdevyLnlvleyip 134
                             +y +l+ +G+G++ +v++++ + t+ +va+k ++            re+  lr L h+n+v L+ +++       +  L lv+ey+ 
                C07G1.3c 327 TYEKLDKLGEGTYATVFRGRSILTNKFVALKEIRLeqeegAPCTAIREVSLLRNLRHANVVTLHDIIH------TDRLLTLVFEYVD 407
                             69999**************************886523333235789*********************9......7889********* PP

  Sgg-PA_FBpp0070450-aln 135 etvykvarhyskskqtiPinfiklylyqlfrsLayihslGichrdikPqnLLldpetevlklcdfGsak.elvkgePnvsyicsryy 220
                               + + + + +     + +n i+l+lyql+r+Lay h+  ++hrd+kPqnLL+++  + lkl+dfG+a+ + v ++ + + + + +y
                C07G1.3c 408 RDLKQYMDSCNN---AMQMNNIRLFLYQLLRGLAYCHQRRVLHRDLKPQNLLITA-KGELKLADFGLARaKSVPTKTYSNEVVTLWY 490
                             *****9999888...7889***********************************9.5669********9346788999999****** PP

  Sgg-PA_FBpp0070450-aln 221 raPelifgaidyttkidvWsaGCvlaeLllgqPifPGdsgvdqlveiikvLGtPtreq..iremnpnytefkfPqikshpwqkvfra 305
                             r P++++g++dy+t+id+W +GC+l e++ g+ +fPG +  +ql  i + LG P  ++      +p +  +        p+ + ++ 
                C07G1.3c 491 RPPDVLLGSTDYSTHIDMWGVGCILFEMIAGRALFPGGTPTEQLGLIFRTLGSPRPDRhpTICEKPTFYPYANRHYNPDPLCRQIPR 577
                             ****************************************************98655500444557777777777788888888765 PP

  Sgg-PA_FBpp0070450-aln 306 rtpreaielvsllleytPsaritplkacahpffdelreegkrlpngr 352
                                 ++ el+ ++l+y    r+++ +a++hpf+  +  +  +l +++
                C07G1.3c 578 -IDAHGFELLMKFLQYEGKDRVSAAEAVKHPFLRTIAVKCCHLRDEQ 623
                             .7899****************************99988876666555 PP

>> H01G02.2  CE35567	WBGene00010349	locus:dyf-18	serine\/threonine kinase (2 domains)	status:Partially_confirmed	UniProt
   #    score  bias  c-Evalue  i-Evalue hmmfrom  hmm to    alifrom  ali to    envfrom  env to     acc
 ---   ------ ----- --------- --------- ------- -------    ------- -------    ------- -------    ----
   1 !  207.5   0.0   1.2e-62   4.8e-61      52     291 ..       6     243 ..       3     298 .. 0.88

  Alignments for each domain:
  == domain 1    score: 207.5 bits;  conditional E-value: 1.2e-62
  Sgg-PA_FBpp0070450-aln  52 vsytdlkviGnGsfGvvyqaklcdtgelvaikkvlq...dkrfknrelqilrkLehcnivkLkyffyssGekkdevyLnlvleyipe 135
                              +y +++v G G+fG v+ a+   t   vaik+++     k    re+  lr L+h ni+kL   f s       + + +v e +p 
                H01G02.2   6 YRYETIQVAGRGAFGLVVIARDTLTSKRVAIKRIMVpnvSKVSLAREISCLRNLHHRNILKLLDCFPS------ADLMSIVTEEVPY 86 
                             589*******************************98555666778*********************94......5899********* PP

  Sgg-PA_FBpp0070450-aln 136 tvykvarhyskskqtiPinfiklylyqlfrsLayihslGichrdikPqnLLldpetevlklcdfGsakelvkgePnvsy...icsry 219
                             t+  +++++++ k    ++f + y  q++ ++ay+hs  i+hrdikP+n+L+++  +v+k++dfG a   + ++Pn +y   +++r+
                H01G02.2  87 TLGDIIKDKTRPK---TEQFNRWYYTQILSGIAYLHSKEIMHRDIKPENILVTS-RNVVKIADFGQACFYMPKDPNQEYdvnVATRW 169
                             ******9999855...489*********************************99.89*********************99999**** PP

  Sgg-PA_FBpp0070450-aln 220 yraPelifgaidyttkidvWsaGCvlaeLllgqPifPGdsgvdqlveiikvLGtPtreqiremn..pnytefkf 291
                             yraPel+fg+ +y   +d+W++GC+laeL+ g+PifPG s+++q+  i  vLGtP+ +++ +    p++ ++ f
                H01G02.2 170 YRAPELLFGSKKYKPDVDIWAIGCILAELVRGKPIFPGRSELEQISIIFGVLGTPNEDNWPNWRtmPDANKLLF 243
                             **********************************************************9865443344444444 PP

>> C07G1.3b  CE29073	WBGene00003961	locus:pct-1	status:Confirmed	UniProt:Q95QX1	protein_id:CCD61394.1
   #    score  bias  c-Evalue  i-Evalue hmmfrom  hmm to    alifrom  ali to    envfrom  env to     acc
 ---   ------ ----- --------- --------- ------- -------    ------- -------    ------- -------    ----
   1 !  206.7   0.0   2.1e-62   8.1e-61      53     352 ..     360     656 ..     356     676 .. 0.88

  Alignments for each domain:
  == domain 1    score: 206.7 bits;  conditional E-value: 2.1e-62
  Sgg-PA_FBpp0070450-aln  53 sytdlkviGnGsfGvvyqaklcdtgelvaikkvlq.....dkrfknrelqilrkLehcnivkLkyffyssGekkdevyLnlvleyip 134
                             +y +l+ +G+G++ +v++++ + t+ +va+k ++            re+  lr L h+n+v L+ +++       +  L lv+ey+ 
                C07G1.3b 360 TYEKLDKLGEGTYATVFRGRSILTNKFVALKEIRLeqeegAPCTAIREVSLLRNLRHANVVTLHDIIH------TDRLLTLVFEYVD 440
                             69999**************************886523333235789*********************9......7889********* PP

  Sgg-PA_FBpp0070450-aln 135 etvykvarhyskskqtiPinfiklylyqlfrsLayihslGichrdikPqnLLldpetevlklcdfGsak.elvkgePnvsyicsryy 220
                               + + + + +     + +n i+l+lyql+r+Lay h+  ++hrd+kPqnLL+++  + lkl+dfG+a+ + v ++ + + + + +y
                C07G1.3b 441 RDLKQYMDSCNN---AMQMNNIRLFLYQLLRGLAYCHQRRVLHRDLKPQNLLITA-KGELKLADFGLARaKSVPTKTYSNEVVTLWY 523
                             *****9999888...7889***********************************9.5669********9346788999999****** PP

  Sgg-PA_FBpp0070450-aln 221 raPelifgaidyttkidvWsaGCvlaeLllgqPifPGdsgvdqlveiikvLGtPtreq..iremnpnytefkfPqikshpwqkvfra 305
                             r P++++g++dy+t+id+W +GC+l e++ g+ +fPG +  +ql  i + LG P  ++      +p +  +        p+ + ++ 
                C07G1.3b 524 RPPDVLLGSTDYSTHIDMWGVGCILFEMIAGRALFPGGTPTEQLGLIFRTLGSPRPDRhpTICEKPTFYPYANRHYNPDPLCRQIPR 610
                             ****************************************************98655500444557777777777788888888765 PP

  Sgg-PA_FBpp0070450-aln 306 rtpreaielvsllleytPsaritplkacahpffdelreegkrlpngr 352
                                 ++ el+ ++l+y    r+++ +a++hpf+  +  +  +l +++
                C07G1.3b 611 -IDAHGFELLMKFLQYEGKDRVSAAEAVKHPFLRTIAVKCCHLRDEQ 656
                             .7899****************************99988876666555 PP

>> ZC504.3  CE40176	WBGene00013917	serine\/threonine kinase (CDC2\/CDKX subfamily)	status:Partially_confirmed	UniProt:Q2
   #    score  bias  c-Evalue  i-Evalue hmmfrom  hmm to    alifrom  ali to    envfrom  env to     acc
 ---   ------ ----- --------- --------- ------- -------    ------- -------    ------- -------    ----
   1 !  203.8   0.0   1.6e-61   6.1e-60      52     341 ..     302     603 ..     289     621 .. 0.86

  Alignments for each domain:
  == domain 1    score: 203.8 bits;  conditional E-value: 1.6e-61
  Sgg-PA_FBpp0070450-aln  52 vsytdlkviGnGsfGvvyqaklcdtgelvaikkvlqdkr......fknrelqilrk.LehcnivkLkyffyssGekkdevyLnlvle 131
                               y+ l+vi +G++G v+++k+  t+e+va+k+ + +k         +re+++l k   h niv +k+++   G  k evy+   +e
                 ZC504.3 302 SEYVILNVIAEGTYGEVFRGKNTRTDEVVALKRFKMEKEkegfpiTALREINMLLKaGAHENIVNVKEILV--GSTKTEVYM--AME 384
                             3599****************************998865422322246899998655168***********9..999999986..68* PP

  Sgg-PA_FBpp0070450-aln 132 yipetvykvarhyskskqtiPinfiklylyqlfrsLayihslGichrdikPqnLLldpetevlklcdfGsake......lvkgePnv 212
                             y++  v  ++ +    +q +     k ++ ql+ ++ ++h+l i+hrd+k  nLL++  +++lk++dfG+a+e      + k+   +
                 ZC504.3 385 YVEHDVKSLIDKMRSRNQRFKTGQQKTLMSQLLSGIEHMHKLWILHRDLKTSNLLISH-SGILKIADFGLAREygeardIEKRMKLT 470
                             *********99999999**************************************998.*********9987622211155666778 PP

  Sgg-PA_FBpp0070450-aln 213 syicsryyraPelifgaidyttkidvWsaGCvlaeLllgqPifPGdsgvdqlveiikvLGtPtreqiremn..pnytefkfPqiksh 297
                               + + +yr+Pel+++   y+t++d+Ws+GC++ae+++ +P+f Gds+ +q+ +i +++GtPt + + + +         fP +k  
                 ZC504.3 471 PIVVTLWYRSPELLLEPKTYSTPVDMWSIGCIMAEFIMMKPMFQGDSEPNQVHQIFQMMGTPTEQIWPDIKelKVWNMVEFPPVKPG 557
                             899************************************************************997766654334555779****** PP

  Sgg-PA_FBpp0070450-aln 298 pwqkvfrar..tpreaielvsllleytPsaritplkacahpffdel 341
                              ++++f+      + + +l++ +l  +P++r+t+ +a++h +f e 
                 ZC504.3 558 QLRRIFKGEklVNETGFDLLNGMLCLNPANRLTASEALQHDWFSEH 603
                             ******8642267889***************************986 PP

>> Y106G6E.1  CE20405	WBGene00013705	Helix-loop-helix DNA-binding domain, serine\/threonine kinase	status:Partially_conf
   #    score  bias  c-Evalue  i-Evalue hmmfrom  hmm to    alifrom  ali to    envfrom  env to     acc
 ---   ------ ----- --------- --------- ------- -------    ------- -------    ------- -------    ----
   1 !  182.4   0.1   4.9e-55   1.9e-53      55     289 ..      27     262 ..      17     298 .. 0.87
   2 !   16.3   0.0   0.00012    0.0045     303     356 ..     303     356 ..     284     379 .. 0.81

  Alignments for each domain:
  == domain 1    score: 182.4 bits;  conditional E-value: 4.9e-55
  Sgg-PA_FBpp0070450-aln  55 tdlkviGnGsfGvvyqa..klcdtge.lvaikkvlqdkrfknrelqi...lrkLehcnivkLkyffyssGekkdevyLnlvleyipe 135
                               +++   G+f  vy++  +    +e  + ikk    ++    e++i   l kL+h niv+L y ++   +    + L l++eyip 
               Y106G6E.1  27 HHMNLFATGAFSNVYRGvaQTESNQEiDIVIKKTWPRHKGCPMEVKIlgqLGKLKHRNIVRLLYSYQ--KQHEGRICLALIFEYIPL 111
                             56889999*******862133333342478999877665555566651116799********99988..44556799********** PP

  Sgg-PA_FBpp0070450-aln 136 tvykvarhyskskqtiPinfiklylyqlfrsLayihslGichrdikPqnLLldpetevlklcdfGsakelvkgePnvsyicsryyra 222
                             ++y+  +++++    i i  +kl+++qlfr+ a++ +  ichrdikPqnLL ++et++lk++dfGs+    ++ P+ sy  +ryyr 
               Y106G6E.1 112 NLYQFLKDKNR---RIDIVEVKLIVWQLFRGQAHLEKADICHRDIKPQNLLYNAETGLLKISDFGSSSIQSTKSPQQSYHVTRYYRP 195
                             ******99888...89*********************************************************************** PP

  Sgg-PA_FBpp0070450-aln 223 PelifgaidyttkidvWsaGCvlaeLllgqPifPGdsgvdqlveiikvLGtPtreqiremnpnytef 289
                             Peli+g+  y  kid Ws GCv+ eLl g  i+ G+s  +q   i  +LG Pt  ++  m+ + t++
               Y106G6E.1 196 PELILGSKYYGCKIDTWSCGCVFGELLKGGIILAGKSSNNQAEVIFDMLGYPTDSDVSSMKVSSTKL 262
                             ************************************************************9888765 PP

  == domain 2    score: 16.3 bits;  conditional E-value: 0.00012
  Sgg-PA_FBpp0070450-aln 303 frartpreaielvsllleytPsaritplkacahpffdelreegkrlpngrelpp 356
                             + +   +e+++++ ++l y+P +r++ ++ ++hp+f++l +e++   n++++  
               Y106G6E.1 303 IEQDDMKESVAVLLQILVYNPNKRLSGIEILTHPYFNVLFNEKTVRFNKKKILC 356
                             555567899999999************************999876666666554 PP

>> F42G8.4  CE29318	WBGene00004057	locus:pmk-3	protein kinase	status:Confirmed	UniProt:O44514	protein_id:CCD61404.1
   #    score  bias  c-Evalue  i-Evalue hmmfrom  hmm to    alifrom  ali to    envfrom  env to     acc
 ---   ------ ----- --------- --------- ------- -------    ------- -------    ------- -------    ----
   1 !  199.3   0.0   3.7e-60   1.4e-58      57     344 ..     121     425 ..     114     443 .. 0.86

  Alignments for each domain:
  == domain 1    score: 199.3 bits;  conditional E-value: 3.7e-60
  Sgg-PA_FBpp0070450-aln  57 lkviGnGsfGvvyqakl.cdtg..elvaikkvlq......dkrfknrelqilrkLehcnivkLkyffyssGekkdevyLnlvleyip 134
                             ++ +G GsfG v+++   c  g    vaikk+++        r   re + l+ + h ni+    + y+  e +d   +++v e+  
                 F42G8.4 121 IEYLGGGSFGNVIKTSAvCRDGlrRYVAIKKMREpffdphHARRIFRETKLLQLMRHDNIICALDI-YTPDEENDFRDVYVVTEFAG 206
                             6789******9998765154443368*******99997775666789**************98875.66889999999********* PP

  Sgg-PA_FBpp0070450-aln 135 etvykvarhysk.skqtiPinfiklylyqlfrsLayihslGichrdikPqnLLldpetevlklcdfGsakelvkgeP.nvsyicsry 219
                              ++y++ +++    ++++  ++ik ++yq++r+L yihs  i+hrd+kP nL l+ +++++ + dfG+a+ l k++   ++y+ +r+
                 F42G8.4 207 RSLYQILKQQRDyGRRVLTDEHIKFIIYQIIRALKYIHSANIIHRDLKPGNLALTDDSDLM-ILDFGLARSLEKKDTsLTQYVQTRW 292
                             ******9887652578999*************************************99976.77********988761689****** PP

  Sgg-PA_FBpp0070450-aln 220 yraPelifgaid.yttkidvWsaGCvlaeLllgqPifPGdsgvdqlveiikvLGtPtreqiremn.pnytefk.....fPqikshpw 299
                             yr+Pe+i+  id yt   d+Ws GC+ aeLl+g+P+fPGd    q  +i +  G P+ e +   +  n    k     +   k+  +
                 F42G8.4 293 YRSPEVIYWKIDsYTNLADMWSLGCIAAELLTGEPLFPGDEPNAQYQRITQLCGSPDEELLTKIEnDNSSAIKaviqsYTTHKRRNF 379
                             ***********8688889****************************************966554323333333222237788999** PP

  Sgg-PA_FBpp0070450-aln 300 qkvfrartpr.eaielvsllleytPsaritplkacahpffdelree 344
                             + vf a  p+ + i+l+++ll   P +rit  +a++hp++ e + +
                 F42G8.4 380 RDVFSAHNPSeDFIDLLEKLLVLDPEKRITVEEAIQHPYLAEFSLP 425
                             *****998861579**************************998765 PP

>> ZC123.4c  CE37593	WBGene00022519	status:Partially_confirmed	UniProt:Q65CM2	protein_id:CCD73561.1
   #    score  bias  c-Evalue  i-Evalue hmmfrom  hmm to    alifrom  ali to    envfrom  env to     acc
 ---   ------ ----- --------- --------- ------- -------    ------- -------    ------- -------    ----
   1 !  198.4   0.0   7.1e-60   2.7e-58      54     363 ..      60     391 ..      41     394 .] 0.81

  Alignments for each domain:
  == domain 1    score: 198.4 bits;  conditional E-value: 7.1e-60
  Sgg-PA_FBpp0070450-aln  54 ytdlkviGnGsfGvvyqakl...cdt.............gelvaikkvlq....dkrf.knrelqilrkLehcnivkLkyffyssGe 119
                             y  ++ +G+Gs+ +vy+ +    + t             g +va+k ++        f   re   lr L h+niv L+ +fy    
                ZC123.4c  60 YKRIDKLGEGSYATVYKCESkldILTaditklnyifrldGSIVALKEIKLqfqeGLPFtAIREASLLRNLRHANIVSLHDIFY---- 142
                             7777777777777777654211222311111111111223456666554345332223257**********************.... PP

  Sgg-PA_FBpp0070450-aln 120 kkdevyLnlvleyipetvykvarhyskskqtiPinfiklylyqlfrsLayihslGichrdikPqnLLldpetevlklcdfGsak.el 205
                               ++  L +v+ey++  + k   +       +    ikl+l+ql+r+L + h+  i+hrd+kPqnLLld   +vlkl+dfG+a+ + 
                ZC123.4c 143 --QHHQLTFVFEYMKMDLSKYLEQNVY---GLDSIDIKLLLFQLLRGLDFCHRKKILHRDLKPQNLLLDE-DGVLKLADFGLARaKS 223
                             ..7889***********9998877666...6777789********************************8.9***********9345 PP

  Sgg-PA_FBpp0070450-aln 206 vkgePnvsyicsryyraPelifgaidyttkidvWsaGCvlaeLllgqPifPG..dsgv....dqlveiikvLGtPtreqiremn..p 284
                             v +  +   + + +yr P++++g++dy+t +d+W +GC++ae+ +g  +fPG  ds      dql  i ++ GtP+ +++ e++  p
                ZC123.4c 224 VPSRTYSHEVVTLWYRPPDVLMGSTDYSTSLDMWGVGCIFAEICTGAALFPGskDSHYpgtkDQLDMIFSIRGTPDEKKWPEVKtlP 310
                             778889999*******************************************4444323334********************9989* PP

  Sgg-PA_FBpp0070450-aln 285 nytefkfPqikshpwqkvfrartp..reaielvsllleytPsaritplkacahpffdelreegkrlpngrelpplfnlteq 363
                              yt   fP+ + +++  v ++ t   + + el+ +ll+  P +r+++ +a+ hp+f     e + l  ++++ +l++l++ 
                ZC123.4c 311 GYTPELFPRYRELSFIAVNPMFTKilKTGQELLGMLLQLRPESRVSAASAMLHPYFASFPREVHLLAPSQSIFRLKELKDL 391
                             **************999988766433899******************************9999999999999999888875 PP

>> B0478.1b  CE30123	WBGene00002178	locus:jnk-1	status:Confirmed	UniProt:Q8WQG9	protein_id:CCD62005.1
   #    score  bias  c-Evalue  i-Evalue hmmfrom  hmm to    alifrom  ali to    envfrom  env to     acc
 ---   ------ ----- --------- --------- ------- -------    ------- -------    ------- -------    ----
   1 !  196.1   0.0   3.4e-59   1.3e-57      52     340 ..      26     325 ..      16     363 .. 0.86

  Alignments for each domain:
  == domain 1    score: 196.1 bits;  conditional E-value: 3.4e-59
  Sgg-PA_FBpp0070450-aln  52 vsytdlkviGnGsfGvvyqaklcdtgelvaikkvlq......dkrfknrelqilrkLehcnivkLkyffyssGekkde.vyLnlvle 131
                              +y +l++iG G+ G+v  a     +e+vaikk+ +        +   rel+ +  ++h ni+ + + f    +k de   L++v+e
                B0478.1b  26 KRYQNLRLIGSGAQGIVCSAFDTVRNEQVAIKKLSRpfqnvtHAKRAYRELKLMSLVNHKNIIGILNCFT-PQKKLDEfNDLYIVME 111
                             58*******************999**********99999887566678*********************9.4455555257****** PP

  Sgg-PA_FBpp0070450-aln 132 yipetvykvarhyskskqtiPinfiklylyqlfrsLayihslGichrdikPqnLLldpetevlklcdfGsakelvkgePnvsyicsr 218
                              +  ++ +v++           + +  +lyq++ ++ ++hs Gi+hrd+kP n+++ +    lk+ dfG+a+  +++   + y+ +r
                B0478.1b 112 LMDANLCQVIQMDLD------HERLSYLLYQMLCGIRHLHSAGIIHRDLKPSNIVVRS-DCTLKILDFGLARTAIEAFMMTPYVVTR 191
                             *********987655......6678899****************************99.6679************************ PP

  Sgg-PA_FBpp0070450-aln 219 yyraPelifgaidyttkidvWsaGCvlaeLllgqPifPGdsgvdqlveiikvLGtPtreqiremnp...nytefkfPqikshpwqkv 302
                             yyraPe+i+g + y  ++dvWs+GC++ eL+ g+ +fPG   +dq  +ii+ LGtP+r  ++  +p   ny+e   P+ ++ p++  
                B0478.1b 192 YYRAPEVILG-MGYKENVDVWSIGCIFGELIRGRVLFPGGDHIDQWTRIIEQLGTPDRSFLERLQPtvrNYVEN-RPRYQATPFEVL 276
                             *********9.69*********************************************8887777522266664.599999999876 PP

  Sgg-PA_FBpp0070450-aln 303 f.....rar......tpreaielvsllleytPsaritplkacahpffde 340
                             f     ++       t  +a +l+s++l   P +ri+  +a++hp++++
                B0478.1b 277 FsdnmfPMTadssrlTGAQARDLLSRMLVIDPERRISVDDALRHPYVNV 325
                             621111332222222567899*************************876 PP

>> B0478.1a  CE27574	WBGene00002178	locus:jnk-1	MAP kinase	status:Confirmed	UniProt:Q8WQG9	protein_id:CCD62004.1
   #    score  bias  c-Evalue  i-Evalue hmmfrom  hmm to    alifrom  ali to    envfrom  env to     acc
 ---   ------ ----- --------- --------- ------- -------    ------- -------    ------- -------    ----
   1 !  195.1   0.0   7.1e-59   2.7e-57      52     340 ..     117     416 ..     107     454 .. 0.86

  Alignments for each domain:
  == domain 1    score: 195.1 bits;  conditional E-value: 7.1e-59
  Sgg-PA_FBpp0070450-aln  52 vsytdlkviGnGsfGvvyqaklcdtgelvaikkvlq......dkrfknrelqilrkLehcnivkLkyffyssGekkde.vyLnlvle 131
                              +y +l++iG G+ G+v  a     +e+vaikk+ +        +   rel+ +  ++h ni+ + + f    +k de   L++v+e
                B0478.1a 117 KRYQNLRLIGSGAQGIVCSAFDTVRNEQVAIKKLSRpfqnvtHAKRAYRELKLMSLVNHKNIIGILNCFT-PQKKLDEfNDLYIVME 202
                             58*******************999**********99999887566678*********************9.4455555257****** PP

  Sgg-PA_FBpp0070450-aln 132 yipetvykvarhyskskqtiPinfiklylyqlfrsLayihslGichrdikPqnLLldpetevlklcdfGsakelvkgePnvsyicsr 218
                              +  ++ +v++           + +  +lyq++ ++ ++hs Gi+hrd+kP n+++ +    lk+ dfG+a+  +++   + y+ +r
                B0478.1a 203 LMDANLCQVIQMDLD------HERLSYLLYQMLCGIRHLHSAGIIHRDLKPSNIVVRS-DCTLKILDFGLARTAIEAFMMTPYVVTR 282
                             *********987655......6678899****************************99.6679************************ PP

  Sgg-PA_FBpp0070450-aln 219 yyraPelifgaidyttkidvWsaGCvlaeLllgqPifPGdsgvdqlveiikvLGtPtreqiremnp...nytefkfPqikshpwqkv 302
                             yyraPe+i+g + y  ++dvWs+GC++ eL+ g+ +fPG   +dq  +ii+ LGtP+r  ++  +p   ny+e   P+ ++ p++  
                B0478.1a 283 YYRAPEVILG-MGYKENVDVWSIGCIFGELIRGRVLFPGGDHIDQWTRIIEQLGTPDRSFLERLQPtvrNYVEN-RPRYQATPFEVL 367
                             *********9.69*********************************************8887777522266664.599999999876 PP

  Sgg-PA_FBpp0070450-aln 303 f.....rar......tpreaielvsllleytPsaritplkacahpffde 340
                             f     ++       t  +a +l+s++l   P +ri+  +a++hp++++
                B0478.1a 368 FsdnmfPMTadssrlTGAQARDLLSRMLVIDPERRISVDDALRHPYVNV 416
                             621111332222222567899*************************876 PP

>> B0495.2  CE01761	WBGene00015203	CDC2	status:Partially_confirmed	UniProt:Q09437	protein_id:CCD61471.1
   #    score  bias  c-Evalue  i-Evalue hmmfrom  hmm to    alifrom  ali to    envfrom  env to     acc
 ---   ------ ----- --------- --------- ------- -------    ------- -------    ------- -------    ----
   1 !  194.9   0.0   8.3e-59   3.2e-57      53     342 ..     355     651 ..     312     706 .. 0.83

  Alignments for each domain:
  == domain 1    score: 194.9 bits;  conditional E-value: 8.3e-59
  Sgg-PA_FBpp0070450-aln  53 sytdlkviGnGsfGvvyqaklcdtgelvaikkvlqdkr......fknrelqil.rkLehcnivkLkyffyssGekkdevyLnlvley 132
                              y  ++ + +G+fGvvy++k   t+e+va+k+++ +k         +re+++l +  +h niv +k+++   G   d++  ++ +e+
                 B0495.2 355 EYECVNRVDEGTFGVVYRGKDKRTDEIVALKRLKMEKEkegfpiTALREINMLlKAGNHPNIVNVKEILL--GSNMDKI--YMAMEF 437
                             6889999************************99986642232224689*998625579************..6666665..5679** PP

  Sgg-PA_FBpp0070450-aln 133 ipetvykvarhyskskqtiPinfiklylyqlfrsLayihslGichrdikPqnLLldpetevlklcdfGsakelvkg.ePnvsyicsr 218
                             ++  +  +    s+ ++ + i   k +l ql+ ++ ++h+l i+hrd+k  nLL++   ++lk++dfG+a+e  +  +  +s + + 
                 B0495.2 438 VEHDMKSLLDTMSRRNKRFSIGEQKTLLQQLLSGIEHMHKLWILHRDLKTSNLLMSH-KGILKIADFGLAREYGDPlKKFTSIVVTL 523
                             ******************************************************998.9*************87642668999**** PP

  Sgg-PA_FBpp0070450-aln 219 yyraPelifgaidyttkidvWsaGCvlaeLllgqPifPGdsgvdqlveiikvLGtPtreqiremnpnytefkfPqikshpwqkvfra 305
                             +yr+Pel++g+  y+t++d+Ws+GC++ae++l +P+fPG  +++q+ +i   +GtPt   +  + ++   +k   + ++p+++  + 
                 B0495.2 524 WYRSPELLLGTRLYSTPVDMWSVGCIMAEFILLKPLFPGRGELEQIKKIFMEMGTPTESIW-PGVTELDGWKALTFEKYPYNQLRKR 609
                             *********************************************************7655.4555666666666666666654332 PP

  Sgg-PA_FBpp0070450-aln 306 ....r.tpreaielvsllleytPsaritplkacahpffdelr 342
                                 r     + +l++ ll   P +r ++ +a+ h +f e  
                 B0495.2 610 flagRlLNDTGFKLLNGLLTLDPKNRFSATQALDHEWFTEEP 651
                             11112134679***************************9864 PP

>> F21F3.2  CE09532	WBGene00017672	ser\/thr-protein kinase	status:Partially_confirmed	UniProt:P91267	protein_id:CCD69817
   #    score  bias  c-Evalue  i-Evalue hmmfrom  hmm to    alifrom  ali to    envfrom  env to     acc
 ---   ------ ----- --------- --------- ------- -------    ------- -------    ------- -------    ----
   1 !  193.2   0.2   2.6e-58     1e-56      60     452 ..      29     416 ..      14     436 .. 0.79

  Alignments for each domain:
  == domain 1    score: 193.2 bits;  conditional E-value: 2.6e-58
  Sgg-PA_FBpp0070450-aln  60 iGnGsfGvvyqaklcdtge.lvaikkvlqdkrfknrelqil...rkLehcnivkLkyffyssGekkdevyLnlvleyipetvykvar 142
                                G f  vy++ l +  e ++aikk   +k  +n e   l    + +h n++ + + f  s + k  v   +v++++p+t+ +v+r
                 F21F3.2  29 HSCGVFSNVYKGILREPYEkKIAIKKSWPEKGERNFEFIFLtgrERAKHKNVIHMIFAFSHSYDTK--VCESYVFDFMPNTLAEVIR 113
                             5569999******99976637*****9987777777755542227999******999888777765..88899************** PP

  Sgg-PA_FBpp0070450-aln 143 hyskskqtiPinfiklylyqlfrsLayihslGichrdikPqnLLldpetevlklcdfGsakelvkgePnvsyicsryyraPelifga 229
                             ++           i+ly +q+f +L y+  + ++hrd+kP n+L+d +t+ lk++dfGsak +vkg+ n  y  +r+yr Pel+++a
                 F21F3.2 114 QKLT------DLDIRLYTWQIFSGLKYLEEHKVVHRDLKPVNILVDHDTAFLKISDFGSAKIIVKGKANNFYQVTRFYRPPELLMKA 194
                             8655......6789************************************************************************* PP

  Sgg-PA_FBpp0070450-aln 230 idyttkidvWsaGCvlaeLllgqPifPGdsgvdqlveiikvLGtPtreqiremnpnytefkfPqi.kshpwqkvfrartpreaielv 315
                             ++y   +dvWsaGC++ae++  + +fPG     ql   ++ +G+P+ ++i  m+ +  e  + ++ k + +q+ ++   +++ ++++
                 F21F3.2 195 MEYNSTVDVWSAGCIMAEMVKRHVVFPGRDSAHQLKLYCRCFGAPNEQDISAMKGEKLEKEYWKFtKGFGLQRLVND-ISPDQLQFI 280
                             ******************************************************999998887764889****9976.899****** PP

  Sgg-PA_FBpp0070450-aln 316 sllleytPsaritplkacahpffdelreegkrlpngrelpplfnlteqelliqpslnkqlkpkklqeaeask...gesnkektaadn 399
                             +++l y+P +r+   + +++ ff  l + g+   ng+++  +    +++ + + +  +  +  +l ++++++   +  +k+++  + 
                 F21F3.2 281 KRILVYAPEKRLRGKQLLQDDFFRPLFKAGAVRHNGQKISDVITAADYKRAAENEESSACRLAQLVKTDNKDlgiPYCEKSNSYENV 367
                             *************************************************99999999999988888888876211233333444444 PP

  Sgg-PA_FBpp0070450-aln 400 dadvsvsskkklsakastlsaaasgagsasnvsaaeaeaassavkaddansas 452
                              a  s++  k+   ++++ s+  s+ ++  +     +++ + ++  +  +s++
                 F21F3.2 368 YARRSTLIPKEQKMARDNKSKEDSSDDRRVA----PSSGEAPSAPGKRSESNK 416
                             4444554444432222222222222222222....222222222222222222 PP

>> C36B1.10  CE05377	WBGene00007977	locus:gska-3	serine\/threonine kinase	status:Confirmed	UniProt:Q93344	protein_id:CAB
   #    score  bias  c-Evalue  i-Evalue hmmfrom  hmm to    alifrom  ali to    envfrom  env to     acc
 ---   ------ ----- --------- --------- ------- -------    ------- -------    ------- -------    ----
   1 !  174.5   0.1   1.3e-52   4.8e-51      49     290 ..      21     263 ..      12     277 .. 0.88
   2 !   16.9   0.0   7.7e-05     0.003     299     359 ..     299     359 ..     283     375 .. 0.85

  Alignments for each domain:
  == domain 1    score: 174.5 bits;  conditional E-value: 1.3e-52
  Sgg-PA_FBpp0070450-aln  49 pqevsytdlkviGnGsfGvvyqakl...cdtgelvaikkvlqdkrfknrelqil...rkLehcnivkLkyffyssGekkdevyLnlv 129
                               + s  ++++   G+f  vy++      + +  + ikk    ++    e++il    kL+h niv+L + ++   +    + L l+
                C36B1.10  21 DMNLSLQNMNLFASGAFSNVYRGIArteSNHQMEIVIKKTWPRHKGCPLEVKILgklGKLKHKNIVRLLFSYQ--KQHEGRICLGLI 105
                             556788999************9743111334456889999877766667777762115789******986665..45566799**** PP

  Sgg-PA_FBpp0070450-aln 130 leyipetvykvarhyskskqtiPinfiklylyqlfrsLayihslGichrdikPqnLLldpetevlklcdfGsakelvkgePnvsyic 216
                             +eyip ++++  ++ ++    + i  +kl+++qlfr+ a++ +  ichrdikPqnLL +++t++lk++d+Gs+     + P+ sy  
                C36B1.10 106 FEYIPMNLHQFLKDNNR---RVDIIEVKLIVWQLFRGQAHLEKSEICHRDIKPQNLLYNADTGLLKISDYGSSAIESVKTPQQSYHV 189
                             ************99988...7889999********************************************999989999******* PP

  Sgg-PA_FBpp0070450-aln 217 sryyraPelifgaidyttkidvWsaGCvlaeLllgqPifPGdsgvdqlveiikvLGtPtreqiremnpnytefk 290
                             +ryyr Pel++g+ +y  kid Ws GCv+ eLl g   + G+s  +q   +  ++G Pt e++  mn + t++k
                C36B1.10 190 TRYYRPPELLLGSKNYGCKIDTWSCGCVFGELLKGGIFLAGKSAKNQAEVVFDMFGVPTAEDVSSMNVSNTKYK 263
                             ************************************999*****************************999998 PP

  == domain 2    score: 16.9 bits;  conditional E-value: 7.7e-05
  Sgg-PA_FBpp0070450-aln 299 wqkvfrartpreaielvsllleytPsaritplkacahpffdelreegkrlpngrelpplfn 359
                             +++ +     ++++el+ ++l y+Ps+r+  ++ +++pff +l +e++   n+++++ +  
                C36B1.10 299 YNTKIDYSDMKDSVELLRQVLVYNPSRRLCGIEFLTNPFFTVLFNEKTVRFNKKKIQCVSA 359
                             55666666789********************************999988888888887765 PP

>> W06F12.1c  CE29478	WBGene00003048	locus:lit-1	status:Confirmed	UniProt:Q9U9Y8	protein_id:CAD18878.1
   #    score  bias  c-Evalue  i-Evalue hmmfrom  hmm to    alifrom  ali to    envfrom  env to     acc
 ---   ------ ----- --------- --------- ------- -------    ------- -------    ------- -------    ----
   1 !  190.7   0.0   1.5e-57   5.7e-56      60     346 ..      49     342 ..      42     361 .. 0.86

  Alignments for each domain:
  == domain 1    score: 190.7 bits;  conditional E-value: 1.5e-57
  Sgg-PA_FBpp0070450-aln  60 iGnGsfGvvyqaklcdtgelvaikkvlq......dkrfknrelqilrkLehcnivkLkyffyssGekkdevyLnlvleyipetvykv 140
                             iG G+fGvv+       g  va+kk+ +        +   re+++l  + h n++ L  +++   +      L++  e ++  ++k+
               W06F12.1c  49 IGYGAFGVVWSVTDPRSGKRVALKKMPNvfqnlaSCKRVFREIKMLSSFRHDNVLSLLDILQ-PANPSFFQELYVLTELMQSDLHKI 134
                             9************************9776667763334479********************9.5555666779999*********** PP

  Sgg-PA_FBpp0070450-aln 141 arhyskskqtiPinfiklylyqlfrsLayihslGichrdikPqnLLldpetevlklcdfGsakelvkge..PnvsyicsryyraPel 225
                             + +     q +  +++k+++yq++r+L y+h   i+hrdikP nLL+++   +lk+cdfG+a+   +++    +  + ++yyraPel
               W06F12.1c 135 IVSP----QALTPDHVKVFVYQILRGLKYLHTANILHRDIKPGNLLVNS-NCILKICDFGLARTWDQRDrlNMTHEVVTQYYRAPEL 216
                             9754....5677789*********************************9.89***********8766552157889*********** PP

  Sgg-PA_FBpp0070450-aln 226 ifgaidyttkidvWsaGCvlaeLllgqPifPGdsgvdqlveiikvLGtPtreqiremnpnytefkf.Pqikshpwqkvfrartp... 308
                             ++ga  yt  +d+Ws+GC++aeLl  + +f     ++ql  ii  LGtP +e ++     + +  +   +++   q+ +++ +p   
               W06F12.1c 217 LMGARRYTGAVDIWSVGCIFAELLQRKILFQAAGPIEQLQMIIDLLGTPSQEAMKYACEGAKNHVLrAGLRAPDTQRLYKIASPddk 303
                             *****************************************************9977655554444145666666666666555222 PP

  Sgg-PA_FBpp0070450-aln 309 .reaielvsllleytPsaritplkacahpffdelreegk 346
                              +ea++l+++ll++ P +ri+  +a++h +++e r + +
               W06F12.1c 304 nHEAVDLLQKLLHFDPDKRISVEEALQHRYLEEGRLRFH 342
                             278******************************998765 PP

>> W06F12.1e  CE37161	WBGene00003048	locus:lit-1	status:Confirmed	UniProt:Q9U9Y8	protein_id:CAH10803.1
   #    score  bias  c-Evalue  i-Evalue hmmfrom  hmm to    alifrom  ali to    envfrom  env to     acc
 ---   ------ ----- --------- --------- ------- -------    ------- -------    ------- -------    ----
   1 !  190.6   0.0   1.6e-57   6.3e-56      59     346 ..      65     359 ..      58     378 .. 0.86

  Alignments for each domain:
  == domain 1    score: 190.6 bits;  conditional E-value: 1.6e-57
  Sgg-PA_FBpp0070450-aln  59 viGnGsfGvvyqaklcdtgelvaikkvlq......dkrfknrelqilrkLehcnivkLkyffyssGekkdevyLnlvleyipetvyk 139
                              iG G+fGvv+       g  va+kk+ +        +   re+++l  + h n++ L  +++   +      L++  e ++  ++k
               W06F12.1e  65 PIGYGAFGVVWSVTDPRSGKRVALKKMPNvfqnlaSCKRVFREIKMLSSFRHDNVLSLLDILQ-PANPSFFQELYVLTELMQSDLHK 150
                             59************************9776667763334479********************9.5555666779999********** PP

  Sgg-PA_FBpp0070450-aln 140 varhyskskqtiPinfiklylyqlfrsLayihslGichrdikPqnLLldpetevlklcdfGsakelvkge..PnvsyicsryyraPe 224
                             ++ +     q +  +++k+++yq++r+L y+h   i+hrdikP nLL+++   +lk+cdfG+a+   +++    +  + ++yyraPe
               W06F12.1e 151 IIVSP----QALTPDHVKVFVYQILRGLKYLHTANILHRDIKPGNLLVNS-NCILKICDFGLARTWDQRDrlNMTHEVVTQYYRAPE 232
                             *9754....5677789*********************************9.89***********8766552157889********** PP

  Sgg-PA_FBpp0070450-aln 225 lifgaidyttkidvWsaGCvlaeLllgqPifPGdsgvdqlveiikvLGtPtreqiremnpnytefkf.Pqikshpwqkvfrartp.. 308
                             l++ga  yt  +d+Ws+GC++aeLl  + +f     ++ql  ii  LGtP +e ++     + +  +   +++   q+ +++ +p  
               W06F12.1e 233 LLMGARRYTGAVDIWSVGCIFAELLQRKILFQAAGPIEQLQMIIDLLGTPSQEAMKYACEGAKNHVLrAGLRAPDTQRLYKIASPdd 319
                             ******************************************************997765555444414566666666666655522 PP

  Sgg-PA_FBpp0070450-aln 309 ..reaielvsllleytPsaritplkacahpffdelreegk 346
                               +ea++l+++ll++ P +ri+  +a++h +++e r + +
               W06F12.1e 320 knHEAVDLLQKLLHFDPDKRISVEEALQHRYLEEGRLRFH 359
                             2278******************************998765 PP

>> W06F12.1b  CE29477	WBGene00003048	locus:lit-1	status:Confirmed	UniProt:Q9U9Y8	protein_id:CAB60300.2
   #    score  bias  c-Evalue  i-Evalue hmmfrom  hmm to    alifrom  ali to    envfrom  env to     acc
 ---   ------ ----- --------- --------- ------- -------    ------- -------    ------- -------    ----
   1 !  190.5   0.0   1.7e-57   6.6e-56      59     346 ..      73     367 ..      66     386 .. 0.86

  Alignments for each domain:
  == domain 1    score: 190.5 bits;  conditional E-value: 1.7e-57
  Sgg-PA_FBpp0070450-aln  59 viGnGsfGvvyqaklcdtgelvaikkvlq......dkrfknrelqilrkLehcnivkLkyffyssGekkdevyLnlvleyipetvyk 139
                              iG G+fGvv+       g  va+kk+ +        +   re+++l  + h n++ L  +++   +      L++  e ++  ++k
               W06F12.1b  73 PIGYGAFGVVWSVTDPRSGKRVALKKMPNvfqnlaSCKRVFREIKMLSSFRHDNVLSLLDILQ-PANPSFFQELYVLTELMQSDLHK 158
                             59************************9776667763334479********************9.5555666779999********** PP

  Sgg-PA_FBpp0070450-aln 140 varhyskskqtiPinfiklylyqlfrsLayihslGichrdikPqnLLldpetevlklcdfGsakelvkge..PnvsyicsryyraPe 224
                             ++ +     q +  +++k+++yq++r+L y+h   i+hrdikP nLL+++   +lk+cdfG+a+   +++    +  + ++yyraPe
               W06F12.1b 159 IIVSP----QALTPDHVKVFVYQILRGLKYLHTANILHRDIKPGNLLVNS-NCILKICDFGLARTWDQRDrlNMTHEVVTQYYRAPE 240
                             *9754....5677789*********************************9.89***********8766552157889********** PP

  Sgg-PA_FBpp0070450-aln 225 lifgaidyttkidvWsaGCvlaeLllgqPifPGdsgvdqlveiikvLGtPtreqiremnpnytefkf.Pqikshpwqkvfrartp.. 308
                             l++ga  yt  +d+Ws+GC++aeLl  + +f     ++ql  ii  LGtP +e ++     + +  +   +++   q+ +++ +p  
               W06F12.1b 241 LLMGARRYTGAVDIWSVGCIFAELLQRKILFQAAGPIEQLQMIIDLLGTPSQEAMKYACEGAKNHVLrAGLRAPDTQRLYKIASPdd 327
                             ******************************************************997765555444414566666666666655522 PP

  Sgg-PA_FBpp0070450-aln 309 ..reaielvsllleytPsaritplkacahpffdelreegk 346
                               +ea++l+++ll++ P +ri+  +a++h +++e r + +
               W06F12.1b 328 knHEAVDLLQKLLHFDPDKRISVEEALQHRYLEEGRLRFH 367
                             2278******************************998765 PP

>> W06F12.1d  CE37160	WBGene00003048	locus:lit-1	status:Confirmed	UniProt:Q9U9Y8	protein_id:CAH10804.1
   #    score  bias  c-Evalue  i-Evalue hmmfrom  hmm to    alifrom  ali to    envfrom  env to     acc
 ---   ------ ----- --------- --------- ------- -------    ------- -------    ------- -------    ----
   1 !  189.5   0.0   3.6e-57   1.4e-55      59     346 ..     212     506 ..     205     525 .. 0.86

  Alignments for each domain:
  == domain 1    score: 189.5 bits;  conditional E-value: 3.6e-57
  Sgg-PA_FBpp0070450-aln  59 viGnGsfGvvyqaklcdtgelvaikkvlq......dkrfknrelqilrkLehcnivkLkyffyssGekkdevyLnlvleyipetvyk 139
                              iG G+fGvv+       g  va+kk+ +        +   re+++l  + h n++ L  +++   +      L++  e ++  ++k
               W06F12.1d 212 PIGYGAFGVVWSVTDPRSGKRVALKKMPNvfqnlaSCKRVFREIKMLSSFRHDNVLSLLDILQ-PANPSFFQELYVLTELMQSDLHK 297
                             59************************9776667763334479********************9.5555666779999********** PP

  Sgg-PA_FBpp0070450-aln 140 varhyskskqtiPinfiklylyqlfrsLayihslGichrdikPqnLLldpetevlklcdfGsakelvkge..PnvsyicsryyraPe 224
                             ++ +     q +  +++k+++yq++r+L y+h   i+hrdikP nLL+++   +lk+cdfG+a+   +++    +  + ++yyraPe
               W06F12.1d 298 IIVSP----QALTPDHVKVFVYQILRGLKYLHTANILHRDIKPGNLLVNS-NCILKICDFGLARTWDQRDrlNMTHEVVTQYYRAPE 379
                             *9754....5677789*********************************9.89***********8766552157889********** PP

  Sgg-PA_FBpp0070450-aln 225 lifgaidyttkidvWsaGCvlaeLllgqPifPGdsgvdqlveiikvLGtPtreqiremnpnytefkf.Pqikshpwqkvfrartp.. 308
                             l++ga  yt  +d+Ws+GC++aeLl  + +f     ++ql  ii  LGtP +e ++     + +  +   +++   q+ +++ +p  
               W06F12.1d 380 LLMGARRYTGAVDIWSVGCIFAELLQRKILFQAAGPIEQLQMIIDLLGTPSQEAMKYACEGAKNHVLrAGLRAPDTQRLYKIASPdd 466
                             ******************************************************997765555444414566666666666655522 PP

  Sgg-PA_FBpp0070450-aln 309 ..reaielvsllleytPsaritplkacahpffdelreegk 346
                               +ea++l+++ll++ P +ri+  +a++h +++e r + +
               W06F12.1d 467 knHEAVDLLQKLLHFDPDKRISVEEALQHRYLEEGRLRFH 506
                             2278******************************998765 PP

>> W06F12.1a  CE29476	WBGene00003048	locus:lit-1	serine\/threonine kinase (CDC2\/CDC28 subfamily)	status:Confirmed	UniPr
   #    score  bias  c-Evalue  i-Evalue hmmfrom  hmm to    alifrom  ali to    envfrom  env to     acc
 ---   ------ ----- --------- --------- ------- -------    ------- -------    ------- -------    ----
   1 !  189.3   0.0   4.1e-57   1.6e-55      59     346 ..     245     539 ..     238     558 .. 0.86

  Alignments for each domain:
  == domain 1    score: 189.3 bits;  conditional E-value: 4.1e-57
  Sgg-PA_FBpp0070450-aln  59 viGnGsfGvvyqaklcdtgelvaikkvlq......dkrfknrelqilrkLehcnivkLkyffyssGekkdevyLnlvleyipetvyk 139
                              iG G+fGvv+       g  va+kk+ +        +   re+++l  + h n++ L  +++   +      L++  e ++  ++k
               W06F12.1a 245 PIGYGAFGVVWSVTDPRSGKRVALKKMPNvfqnlaSCKRVFREIKMLSSFRHDNVLSLLDILQ-PANPSFFQELYVLTELMQSDLHK 330
                             59************************9776667763334479********************9.5555666779999********** PP

  Sgg-PA_FBpp0070450-aln 140 varhyskskqtiPinfiklylyqlfrsLayihslGichrdikPqnLLldpetevlklcdfGsakelvkge..PnvsyicsryyraPe 224
                             ++ +     q +  +++k+++yq++r+L y+h   i+hrdikP nLL+++   +lk+cdfG+a+   +++    +  + ++yyraPe
               W06F12.1a 331 IIVSP----QALTPDHVKVFVYQILRGLKYLHTANILHRDIKPGNLLVNS-NCILKICDFGLARTWDQRDrlNMTHEVVTQYYRAPE 412
                             *9754....5677789*********************************9.89***********8766552157889********** PP

  Sgg-PA_FBpp0070450-aln 225 lifgaidyttkidvWsaGCvlaeLllgqPifPGdsgvdqlveiikvLGtPtreqiremnpnytefkf.Pqikshpwqkvfrartp.. 308
                             l++ga  yt  +d+Ws+GC++aeLl  + +f     ++ql  ii  LGtP +e ++     + +  +   +++   q+ +++ +p  
               W06F12.1a 413 LLMGARRYTGAVDIWSVGCIFAELLQRKILFQAAGPIEQLQMIIDLLGTPSQEAMKYACEGAKNHVLrAGLRAPDTQRLYKIASPdd 499
                             ******************************************************997765555444414566666666666655522 PP

  Sgg-PA_FBpp0070450-aln 309 ..reaielvsllleytPsaritplkacahpffdelreegk 346
                               +ea++l+++ll++ P +ri+  +a++h +++e r + +
               W06F12.1a 500 knHEAVDLLQKLLHFDPDKRISVEEALQHRYLEEGRLRFH 539
                             2278******************************998765 PP

>> F18H3.5a  CE18608	WBGene00000406	locus:cdk-4	serine\/threonine kinase (CDC2\/CDKX subfamily)	status:Confirmed	UniProt
   #    score  bias  c-Evalue  i-Evalue hmmfrom  hmm to    alifrom  ali to    envfrom  env to     acc
 ---   ------ ----- --------- --------- ------- -------    ------- -------    ------- -------    ----
   1 !  186.6   0.1   2.7e-56     1e-54      41     346 ..      25     332 ..      21     341 .. 0.90

  Alignments for each domain:
  == domain 1    score: 186.6 bits;  conditional E-value: 2.7e-56
  Sgg-PA_FBpp0070450-aln  41 tpGqGpdrpqevsytdlkviGnGsfGvvyqaklcdtgelvaikkvlq......dkrfknrelqilrkL...ehcnivkLkyffyssG 118
                             t Gq +    +  +   + +G+G++G vy+ + +  g   a+k+++         +  +re+ ++++L    h ni+ Lk +f+   
                F18H3.5a  25 TCGQMAKPLTMKDFQIHQALGKGAYGNVYRVRSLHDGKDYALKQIMIssknegIPQSVLREITVMKHLarkAHPNIISLKSVFHQLD 111
                             5566666667777888899*************************987444333224468*******984445************999 PP

  Sgg-PA_FBpp0070450-aln 119 ekkdevyLnlvleyipetvykvarhyskskqtiPinfiklylyqlfrsLayihslGichrdikPqnLLldpetevlklcdfGsakel 205
                               +    +n+++e     ++   r+  +    +P++  k +  q++r+L ++h + i+hrd+kPqn+Ll+   + +kl+dfG++ke 
                F18H3.5a 112 PVRAILKINMIMERCDWDLHTFLRNIPR---GVPEQQAKHVTAQIVRALDFLHTHSIIHRDLKPQNILLNR-DQTVKLADFGLSKEY 194
                             99***********************999...9**************************************9.6789*********** PP

  Sgg-PA_FBpp0070450-aln 206 vkgePnvsyicsryyraPelifgaidyttkidvWsaGCvlaeLllgqPifPGdsgvdqlveiikvLGtPtreqiremnpnytefkfP 292
                              ++   +  + + +yr+Pe+++++  y   +d+W+ GC+++e++  qP+f G+ + +ql +i k +GtP  +++           fP
                F18H3.5a 195 SNTTAFTTLVVTLWYRSPEVLLQSY-YNSTVDMWALGCIVSEIYCRQPLFVGQNEAEQLTDIFKKMGTPVGKDWPSESV-IARDSFP 279
                             **********************996.8899********************************************86554.55568** PP

  Sgg-PA_FBpp0070450-aln 293 qikshpwqkvfrartpreaielvsllleytPsaritplkacahpffdelreegk 346
                             q +   ++   ++  +++aie+v++ l y  s+r+++  a++hpf++    +++
                F18H3.5a 280 QYRPTNLKDLSPQ-MSKQAIEFVQQCLRYDHSKRLSARGALSHPFLKPAVATKS 332
                             *******999988.99*****************************997666554 PP

>> ZC416.4  CE34622	WBGene00002188	locus:kgb-2	protein kinase	status:Partially_confirmed	protein_id:CCD68239.1
   #    score  bias  c-Evalue  i-Evalue hmmfrom  hmm to    alifrom  ali to    envfrom  env to     acc
 ---   ------ ----- --------- --------- ------- -------    ------- -------    ------- -------    ----
   1 !  183.9   0.1   1.8e-55   6.9e-54      41     338 ..      16     327 ..       5     331 .. 0.87

  Alignments for each domain:
  == domain 1    score: 183.9 bits;  conditional E-value: 1.8e-55
  Sgg-PA_FBpp0070450-aln  41 tpGqGpdrpqevsytdlkviGnGsfGvvyqaklcdtgelvaikkvlq......dkrfknrelqilrkLehcnivkLkyffyssGekk 121
                               G+G   +   +y++lk +  G+ G+v++a  + t + vaikk++q        r   re   l  L+h ni++L + f       
                 ZC416.4  16 IAGAGITFTIPTRYVNLKFLNVGAQGIVVMADDLVTTQRVAIKKMQQpflltmSARRAYREFILLTTLKHPNIIRLLNAFTPDTSLS 102
                             457777778889*************************************9999889999*********************9988888 PP

  Sgg-PA_FBpp0070450-aln 122 devyLnlvleyipetvykvarhyskskqtiPinfiklylyqlfrsLayihslGichrdikPqnLLldpetevlklcdfGsakelvkg 208
                                 ++lv+e++  ++++v+ +   +++t     +  ++yq + ++ ++h+lG++hrd+kP n++++    vlk+ dfG+a++    
                 ZC416.4 103 SFQEVYLVMEFMTHNLHEVIHRLRLDHET-----LSFLVYQSLCAIKHLHNLGFIHRDLKPSNIVVNE-RCVLKVLDFGLARRRNVD 183
                             8888899************9887776655.....56789*************************9987.89**************** PP

  Sgg-PA_FBpp0070450-aln 209 ePnvsyicsryyraPelifgaidyttkidvWsaGCvlaeLllgqPifPGdsgvdqlveiikvLGtPtreqiremnpnytef..kfPq 293
                                 +y+ +ryyraPe+i+g ++y+ k+d+Ws+GC+lae++    +fPG+   dq  +i +vL tP+ + i++ +p    +   +Pq
                 ZC416.4 184 MRMSDYVGTRYYRAPEVILG-LNYSEKVDIWSVGCILAEMINHTVLFPGKDIRDQWTQISSVLRTPDDHFINQLEPIGAVYvrSLPQ 269
                             *******************8.8***********************************************9999996544432279** PP

  Sgg-PA_FBpp0070450-aln 294 ikshpwqkvfr.......artpreai......elvsllleytPsaritplkacahpff 338
                               + +++++++       +  p++ +      +l+  +l+ +P +r +  +a+ hp+ 
                 ZC416.4 270 HLARAFNEIVPdsnflpeTENPKDHLtlhmarDLLFNMLKINPEERYSVEDALNHPYT 327
                             *********97322222234567755111111456678999***************95 PP

>> F18H3.5b  CE28918	WBGene00000406	locus:cdk-4	serine\/threonine kinase (CDC2\/CDKX subfamily)	status:Partially_confirm
   #    score  bias  c-Evalue  i-Evalue hmmfrom  hmm to    alifrom  ali to    envfrom  env to     acc
 ---   ------ ----- --------- --------- ------- -------    ------- -------    ------- -------    ----
   1 !  183.4   0.1   2.5e-55   9.6e-54      58     346 ..     106     396 ..     101     405 .. 0.91

  Alignments for each domain:
  == domain 1    score: 183.4 bits;  conditional E-value: 2.5e-55
  Sgg-PA_FBpp0070450-aln  58 kviGnGsfGvvyqaklcdtgelvaikkvlq......dkrfknrelqilrkL...ehcnivkLkyffyssGekkdevyLnlvleyipe 135
                             + +G+G++G vy+ + +  g   a+k+++         +  +re+ ++++L    h ni+ Lk +f+     +    +n+++e    
                F18H3.5b 106 QALGKGAYGNVYRVRSLHDGKDYALKQIMIssknegIPQSVLREITVMKHLarkAHPNIISLKSVFHQLDPVRAILKINMIMERCDW 192
                             579************************987444333224468*******984445************99999*************** PP

  Sgg-PA_FBpp0070450-aln 136 tvykvarhyskskqtiPinfiklylyqlfrsLayihslGichrdikPqnLLldpetevlklcdfGsakelvkgePnvsyicsryyra 222
                              ++   r+  +    +P++  k +  q++r+L ++h + i+hrd+kPqn+Ll+   + +kl+dfG++ke  ++   +  + + +yr+
                F18H3.5b 193 DLHTFLRNIPR---GVPEQQAKHVTAQIVRALDFLHTHSIIHRDLKPQNILLNR-DQTVKLADFGLSKEYSNTTAFTTLVVTLWYRS 275
                             ********999...9**************************************9.6789**************************** PP

  Sgg-PA_FBpp0070450-aln 223 PelifgaidyttkidvWsaGCvlaeLllgqPifPGdsgvdqlveiikvLGtPtreqiremnpnytefkfPqikshpwqkvfrartpr 309
                             Pe+++++  y   +d+W+ GC+++e++  qP+f G+ + +ql +i k +GtP  +++           fPq +   ++   ++  ++
                F18H3.5b 276 PEVLLQSY-YNSTVDMWALGCIVSEIYCRQPLFVGQNEAEQLTDIFKKMGTPVGKDWPSESV-IARDSFPQYRPTNLKDLSPQ-MSK 359
                             *****996.8899********************************************86554.55568*********999988.99* PP

  Sgg-PA_FBpp0070450-aln 310 eaielvsllleytPsaritplkacahpffdelreegk 346
                             +aie+v++ l y  s+r+++  a++hpf++    +++
                F18H3.5b 360 QAIEFVQQCLRYDHSKRLSARGALSHPFLKPAVATKS 396
                             ****************************997665554 PP

>> T07A9.3  CE29466	WBGene00002187	locus:kgb-1	protein kinase	status:Partially_confirmed	UniProt:O44408	protein_id:CCD73
   #    score  bias  c-Evalue  i-Evalue hmmfrom  hmm to    alifrom  ali to    envfrom  env to     acc
 ---   ------ ----- --------- --------- ------- -------    ------- -------    ------- -------    ----
   1 !  179.7   0.1   3.4e-54   1.3e-52      41     340 ..      23     340 ..       9     367 .. 0.84

  Alignments for each domain:
  == domain 1    score: 179.7 bits;  conditional E-value: 3.4e-54
  Sgg-PA_FBpp0070450-aln  41 tpGqGpdrpqev..sytdlkviGnGsfGvvyqaklcdtgelvaikkvlq......dkrfknrelqilrkLehcnivkLkyffyssGe 119
                              p +G+d +  +  +y++l  +  G+ G+v++a  + t + vaikk++q        +   re   l  ++h ni++L + f     
                 T07A9.3  23 DPIAGADSTFTIptRYVNLSFLNAGAQGTVVMADDLVTTQRVAIKKMQQpfvmtmSAKRAYREFILLTTIKHPNIIRLLNAFTPDTS 109
                             577777776654339**********************************999988566678*********************98888 PP

  Sgg-PA_FBpp0070450-aln 120 kkdevyLnlvleyipetvykvarhyskskqtiPinfiklylyqlfrsLayihslGichrdikPqnLLldpetevlklcdfGsake.. 204
                                   ++lv+e +  ++++v+ +   +++t     +  ++yq + ++ ++h+ G++hrd+kP n++++    vlk+ dfG+a++  
                 T07A9.3 110 LSTFREVYLVMELMTHNLHEVIHRLRLDHKT-----LSFFVYQSLCAIKHLHNSGVIHRDLKPSNIVVND-RCVLKVLDFGLARKkn 190
                             888888999************9887776666.....5689***************************998.89**********7621 PP

  Sgg-PA_FBpp0070450-aln 205 lvkgePnvsyicsryyraPelifgaidyttkidvWsaGCvlaeLllgqPifPGdsgvdqlveiikvLGtPtreqiremnpnytef.. 289
                             + ++    +y+ +ryyraPe+i+g + y+ k+d+Ws+GC++ae++    +fPG+  +dq  +i +vLGtP+ + i +   ++  +  
                 T07A9.3 191 VDTSMRMSDYVVTRYYRAPEVILG-LPYSEKVDIWSVGCIFAEMINHTVLFPGKDRIDQWTKIYSVLGTPDDHFISQLGQSAAMYvr 276
                             345566789**************9.79*********************************************999887744443322 PP

  Sgg-PA_FBpp0070450-aln 290 kfPqikshpwqkvfrar.............tpreaielvsllleytPsaritplkacahpffde 340
                              +P+ ++ ++ ++++               tp+ a +l+  +l+ +P +r +  +a+ hp+++ 
                 T07A9.3 277 SLPRHQARAFSEIVPDTnflpetenprvhlTPHVARDLLFNMLKINPEERYSVEDALNHPYVKL 340
                             5899999999999874222222222223337888999999*********************875 PP

>> T01H8.1b  CE34494	WBGene00011352	locus:rskn-1	Protein kinase C terminal domain	status:Partially_confirmed	UniProt:Q21
   #    score  bias  c-Evalue  i-Evalue hmmfrom  hmm to    alifrom  ali to    envfrom  env to     acc
 ---   ------ ----- --------- --------- ------- -------    ------- -------    ------- -------    ----
   1 !  103.2   0.0   5.4e-31   2.1e-29      54     269 ..      47     261 ..      33     268 .. 0.89
   2 !   63.7   0.0   4.8e-19   1.9e-17      51     253 ..     394     592 ..     375     609 .. 0.82
   3 ?    9.9   0.0     0.011       0.4     307     342 ..     624     659 ..     615     723 .. 0.75

  Alignments for each domain:
  == domain 1    score: 103.2 bits;  conditional E-value: 5.4e-31
  Sgg-PA_FBpp0070450-aln  54 ytdlkviGnGsfGvvyqaklc...dtgelvaikkvlq......dkrfknrelqilrkLehcnivkLkyffyssGekkdevyLnlvle 131
                             +  lkv+G+GsfG v++ + +   d g + a+k +++      d++  + e +il ++ h  ivkL+y f+       e  L+l+l+
                T01H8.1b  47 FELLKVLGQGSFGKVFLVRKVrgrDSGHVYAMKVLKKatlkvrDRQRTKLERNILAHISHPFIVKLHYAFQ------TEGKLYLILD 127
                             6678************998875558889999988777888888998889999******************9......6678****** PP

  Sgg-PA_FBpp0070450-aln 132 yipetvykvarhyskskqtiPinfiklylyqlfrsLayihslGichrdikPqnLLldpetevlklcdfGsakelvkgePnv.syics 217
                             +++     +  + sk + ++ ++ +k yl  l  +L ++hslGi++rd+kP+n+Lld+  + +k++dfG++ke +++e ++ s+  +
                T01H8.1b 128 FLRGG--DLFTRLSK-EVMFTEDDVKFYLAELTLALEHLHSLGIVYRDLKPENILLDA-DGHIKVTDFGLSKEAIDSEKKTySFCGT 210
                             **986..67778899.8999**************************************.6789*************99987366668 PP

  Sgg-PA_FBpp0070450-aln 218 ryyraPelifgaidyttkidvWsaGCvlaeLllgqPifPGdsgvdqlveiik 269
                               y aPe+i     ++   d Ws G ++ e+l+g+  f G    d + +i+k
                T01H8.1b 211 VEYMAPEVINR-RGHSMAADFWSLGVLMFEMLTGHLPFQGRDRNDTMTQILK 261
                             88*****9965.678999***********************99999999987 PP

  == domain 2    score: 63.7 bits;  conditional E-value: 4.8e-19
  Sgg-PA_FBpp0070450-aln  51 evsytdlkviGnGsfGvvyqaklcdtgelvaikkvlqdkrfknrelqil.rkLehcnivkLkyffyssGekkdevyLnlvleyipet 136
                                y  l+ iGnG++ vv++ ++  t  + a+k v++       e+ il r+ +h  +vkL  ++       de  ++++ e   e 
                T01H8.1b 394 TDDYEILEKIGNGAHSVVHKCQMKATRRKYAVKIVKKAVFDATEEVDILlRHSHHQFVVKLFDVYE------DETAIYMIEEL-CEG 473
                             55788999*************************999988778899**9725556677899999877......99999987665.555 PP

  Sgg-PA_FBpp0070450-aln 137 vykvarhyskskqtiPinfiklylyqlfrsLayihslGichrdikPqnLLl...dpetevlklcdfGsakelvkgePnvsyic.sry 219
                                + +  +k k    ++ +  ++  l+ ++ y+hs  + hrd+   n+L    d++++ l+++dfG ak+ + ++      c +  
                T01H8.1b 474 GELLDKLVNK-KSLGSEKEVAAIMANLLNAVQYLHSQQVAHRDLTAANILFalkDGDPSSLRIVDFGFAKQSRAENGMLMTPCyTAQ 559
                             5555555555.77788999*****************************9854448999**************999988766654778 PP

  Sgg-PA_FBpp0070450-aln 220 yraPelifgaidyttkidvWsaGCvlaeLllgqP 253
                             + aPe++     y    dvWs G +l  +l+g  
                T01H8.1b 560 FVAPEVL-RKQGYDRSCDVWSLGVLLHTMLTGCT 592
                             99***86.5679***************9999853 PP

  == domain 3    score: 9.9 bits;  conditional E-value: 0.011
  Sgg-PA_FBpp0070450-aln 307 tpreaielvsllleytPsaritplkacahpffdelr 342
                              + ea +lv ++l+  P +r+t+ +a++h ++ + +
                T01H8.1b 624 ISDEAKDLVRKMLDVDPNRRVTAKQALQHKWIGQKE 659
                             57899*************************986644 PP

>> H25P06.2a  CE37838	WBGene00000410	locus:cdk-9	serine\/threonine kinase (CDC2\/CDKX subfamily) (2 domains)	status:Conf
   #    score  bias  c-Evalue  i-Evalue hmmfrom  hmm to    alifrom  ali to    envfrom  env to     acc
 ---   ------ ----- --------- --------- ------- -------    ------- -------    ------- -------    ----
   1 !  162.4   0.0   5.8e-49   2.2e-47      53     279 ..      84     323 ..      78     330 .. 0.87
   2 !   15.8   0.0   0.00017    0.0065     284     362 ..     356     437 ..     347     443 .. 0.87

  Alignments for each domain:
  == domain 1    score: 162.4 bits;  conditional E-value: 5.8e-49
  Sgg-PA_FBpp0070450-aln  53 sytdlkviGnGsfGvvyqaklcdtgelvaikkvlq...dkrf...knrelqilrkLehcnivkLkyff..yssGek..kdevyLnlv 129
                             +y +l+ iG+G+fG v++a+  +tg +va+kk+l     + f    +re+++l +L+h ni  L ++   +s+G    kd  +++lv
               H25P06.2a  84 TYEKLNKIGQGTFGEVFKARCKNTGRMVALKKILMeneKEGFpitALREVKMLEQLKHPNITDLIEVCsaKSTGTTgsKDRATFYLV 170
                             699******************************98443223322269*******************9722466654559******** PP

  Sgg-PA_FBpp0070450-aln 130 leyipetvykvarhyskskqtiPinfiklylyqlfrsLayihslGichrdikPqnLLldpetevlklcdfGsakelvkge....P.. 210
                             +         +a   s  k  +   +ik ++  l+ +L  +h+  i+hrd+k  n+L++   ++lkl+dfG+a+  v++e    P  
               H25P06.2a 171 MALCAHD---LAGLLSNPKIRMSLVHIKTMMKHLMSGLNKLHRSKILHRDMKAANVLISK-DGILKLADFGLARPFVQREngagPrp 253
                             9987765...566678888999***********************************987.9***************9874444244 PP

  Sgg-PA_FBpp0070450-aln 211 .nvsyicsryyraPelifgaidyttkidvWsaGCvlaeLllgqPifPGdsgvdqlveiikvLGtPtreqi 279
                              +++ + + +yr Pel++g  +y tkidvW aGC++ae+++ qPi+ Gd++  ql  i    G  +++ +
               H25P06.2a 254 lYTNRVVTLWYRPPELLLGDRQYGTKIDVWGAGCIMAEMWTRQPIMQGDTEQKQLQLISGLCGSINKDVW 323
                             57899*************************************************9988888888777765 PP

  == domain 2    score: 15.8 bits;  conditional E-value: 0.00017
  Sgg-PA_FBpp0070450-aln 284 pnytefkfPqikshpwqkvfra...rtpreaielvsllleytPsaritplkacahpffdelreegkrlpngrelpplfnlte 362
                              n ++f  P  k+ p+ k +++    t  +a++l++ ll   P +r+t+ +a  + +f +   + +++++  +  p++++  
               H25P06.2a 356 KNLMKFDAPDSKTDPFGKNVKQhdsATDDDALHLLEILLAIDPDKRPTSDEAEDDIWFFKDPVPMANVQDLMDTIPVRKFEA 437
                             6899************99998622258899*************************999999999999999999999998875 PP

>> T01H8.1e  CE41000	WBGene00011352	locus:rskn-1	status:Confirmed	UniProt:A5JYU0	protein_id:CAN86896.1
   #    score  bias  c-Evalue  i-Evalue hmmfrom  hmm to    alifrom  ali to    envfrom  env to     acc
 ---   ------ ----- --------- --------- ------- -------    ------- -------    ------- -------    ----
   1 !  103.0   0.0   5.9e-31   2.3e-29      53     269 ..      97     312 ..      66     319 .. 0.89
   2 !   63.5   0.0   5.8e-19   2.2e-17      51     253 ..     445     643 ..     426     660 .. 0.82
   3 !   10.4   0.0    0.0075      0.29     307     343 ..     675     711 ..     666     795 .. 0.64

  Alignments for each domain:
  == domain 1    score: 103.0 bits;  conditional E-value: 5.9e-31
  Sgg-PA_FBpp0070450-aln  53 sytdlkviGnGsfGvvyqaklc...dtgelvaikkvlq......dkrfknrelqilrkLehcnivkLkyffyssGekkdevyLnlvl 130
                             ++  lkv+G+GsfG v++ + +   d g + a+k +++      d++  + e +il ++ h  ivkL+y f+       e  L+l+l
                T01H8.1e  97 QFELLKVLGQGSFGKVFLVRKVrgrDSGHVYAMKVLKKatlkvrDRQRTKLERNILAHISHPFIVKLHYAFQ------TEGKLYLIL 177
                             56679************998875558889999988777888888998889999******************9......6678***** PP

  Sgg-PA_FBpp0070450-aln 131 eyipetvykvarhyskskqtiPinfiklylyqlfrsLayihslGichrdikPqnLLldpetevlklcdfGsakelvkgePnv.syic 216
                             ++++     +  + sk + ++ ++ +k yl  l  +L ++hslGi++rd+kP+n+Lld+  + +k++dfG++ke +++e ++ s+  
                T01H8.1e 178 DFLRGG--DLFTRLSK-EVMFTEDDVKFYLAELTLALEHLHSLGIVYRDLKPENILLDA-DGHIKVTDFGLSKEAIDSEKKTySFCG 260
                             ***986..67778899.8999**************************************.6789*************9998736666 PP

  Sgg-PA_FBpp0070450-aln 217 sryyraPelifgaidyttkidvWsaGCvlaeLllgqPifPGdsgvdqlveiik 269
                             +  y aPe+i     ++   d Ws G ++ e+l+g+  f G    d + +i+k
                T01H8.1e 261 TVEYMAPEVINR-RGHSMAADFWSLGVLMFEMLTGHLPFQGRDRNDTMTQILK 312
                             888*****9965.678999***********************99999999987 PP

  == domain 2    score: 63.5 bits;  conditional E-value: 5.8e-19
  Sgg-PA_FBpp0070450-aln  51 evsytdlkviGnGsfGvvyqaklcdtgelvaikkvlqdkrfknrelqil.rkLehcnivkLkyffyssGekkdevyLnlvleyipet 136
                                y  l+ iGnG++ vv++ ++  t  + a+k v++       e+ il r+ +h  +vkL  ++       de  ++++ e   e 
                T01H8.1e 445 TDDYEILEKIGNGAHSVVHKCQMKATRRKYAVKIVKKAVFDATEEVDILlRHSHHQFVVKLFDVYE------DETAIYMIEEL-CEG 524
                             55788999*************************999988778899**9725556677899999877......99999987665.555 PP

  Sgg-PA_FBpp0070450-aln 137 vykvarhyskskqtiPinfiklylyqlfrsLayihslGichrdikPqnLLl...dpetevlklcdfGsakelvkgePnvsyic.sry 219
                                + +  +k k    ++ +  ++  l+ ++ y+hs  + hrd+   n+L    d++++ l+++dfG ak+ + ++      c +  
                T01H8.1e 525 GELLDKLVNK-KSLGSEKEVAAIMANLLNAVQYLHSQQVAHRDLTAANILFalkDGDPSSLRIVDFGFAKQSRAENGMLMTPCyTAQ 610
                             5555555555.77788999*****************************9854448999**************999988766654778 PP

  Sgg-PA_FBpp0070450-aln 220 yraPelifgaidyttkidvWsaGCvlaeLllgqP 253
                             + aPe++     y    dvWs G +l  +l+g  
                T01H8.1e 611 FVAPEVL-RKQGYDRSCDVWSLGVLLHTMLTGCT 643
                             99***86.5679***************9999853 PP

  == domain 3    score: 10.4 bits;  conditional E-value: 0.0075
  Sgg-PA_FBpp0070450-aln 307 tpreaielvsllleytPsaritplkacahpffdelre 343
                              + ea +lv ++l+  P +r+t+ +a++h ++ + + 
                T01H8.1e 675 ISDEAKDLVRKMLDVDPNRRVTAKQALQHKWIGQKEA 711
                             57899*************************9875443 PP

>> T01H8.1c  CE34495	WBGene00011352	locus:rskn-1	status:Partially_confirmed	UniProt:Q21734	protein_id:CAE17938.1
   #    score  bias  c-Evalue  i-Evalue hmmfrom  hmm to    alifrom  ali to    envfrom  env to     acc
 ---   ------ ----- --------- --------- ------- -------    ------- -------    ------- -------    ----
   1 !  103.1   0.0   5.6e-31   2.2e-29      54     269 ..      65     279 ..      51     286 .. 0.89
   2 !   63.7   0.0   5.1e-19     2e-17      51     253 ..     412     610 ..     393     627 .. 0.82
   3 ?    9.8   0.0     0.011      0.42     307     342 ..     642     677 ..     633     741 .. 0.75

  Alignments for each domain:
  == domain 1    score: 103.1 bits;  conditional E-value: 5.6e-31
  Sgg-PA_FBpp0070450-aln  54 ytdlkviGnGsfGvvyqaklc...dtgelvaikkvlq......dkrfknrelqilrkLehcnivkLkyffyssGekkdevyLnlvle 131
                             +  lkv+G+GsfG v++ + +   d g + a+k +++      d++  + e +il ++ h  ivkL+y f+       e  L+l+l+
                T01H8.1c  65 FELLKVLGQGSFGKVFLVRKVrgrDSGHVYAMKVLKKatlkvrDRQRTKLERNILAHISHPFIVKLHYAFQ------TEGKLYLILD 145
                             6678************998875558889999988777888888998889999******************9......6678****** PP

  Sgg-PA_FBpp0070450-aln 132 yipetvykvarhyskskqtiPinfiklylyqlfrsLayihslGichrdikPqnLLldpetevlklcdfGsakelvkgePnv.syics 217
                             +++     +  + sk + ++ ++ +k yl  l  +L ++hslGi++rd+kP+n+Lld+  + +k++dfG++ke +++e ++ s+  +
                T01H8.1c 146 FLRGG--DLFTRLSK-EVMFTEDDVKFYLAELTLALEHLHSLGIVYRDLKPENILLDA-DGHIKVTDFGLSKEAIDSEKKTySFCGT 228
                             **986..67778899.8999**************************************.6789*************99987366668 PP

  Sgg-PA_FBpp0070450-aln 218 ryyraPelifgaidyttkidvWsaGCvlaeLllgqPifPGdsgvdqlveiik 269
                               y aPe+i     ++   d Ws G ++ e+l+g+  f G    d + +i+k
                T01H8.1c 229 VEYMAPEVINR-RGHSMAADFWSLGVLMFEMLTGHLPFQGRDRNDTMTQILK 279
                             88*****9965.678999***********************99999999987 PP

  == domain 2    score: 63.7 bits;  conditional E-value: 5.1e-19
  Sgg-PA_FBpp0070450-aln  51 evsytdlkviGnGsfGvvyqaklcdtgelvaikkvlqdkrfknrelqil.rkLehcnivkLkyffyssGekkdevyLnlvleyipet 136
                                y  l+ iGnG++ vv++ ++  t  + a+k v++       e+ il r+ +h  +vkL  ++       de  ++++ e   e 
                T01H8.1c 412 TDDYEILEKIGNGAHSVVHKCQMKATRRKYAVKIVKKAVFDATEEVDILlRHSHHQFVVKLFDVYE------DETAIYMIEEL-CEG 491
                             55788999*************************999988778899**9725556677899999877......99999987665.555 PP

  Sgg-PA_FBpp0070450-aln 137 vykvarhyskskqtiPinfiklylyqlfrsLayihslGichrdikPqnLLl...dpetevlklcdfGsakelvkgePnvsyic.sry 219
                                + +  +k k    ++ +  ++  l+ ++ y+hs  + hrd+   n+L    d++++ l+++dfG ak+ + ++      c +  
                T01H8.1c 492 GELLDKLVNK-KSLGSEKEVAAIMANLLNAVQYLHSQQVAHRDLTAANILFalkDGDPSSLRIVDFGFAKQSRAENGMLMTPCyTAQ 577
                             5555555555.77788999*****************************9854448999**************999988766654778 PP

  Sgg-PA_FBpp0070450-aln 220 yraPelifgaidyttkidvWsaGCvlaeLllgqP 253
                             + aPe++     y    dvWs G +l  +l+g  
                T01H8.1c 578 FVAPEVL-RKQGYDRSCDVWSLGVLLHTMLTGCT 610
                             99***86.5679***************9999853 PP

  == domain 3    score: 9.8 bits;  conditional E-value: 0.011
  Sgg-PA_FBpp0070450-aln 307 tpreaielvsllleytPsaritplkacahpffdelr 342
                              + ea +lv ++l+  P +r+t+ +a++h ++ + +
                T01H8.1c 642 ISDEAKDLVRKMLDVDPNRRVTAKQALQHKWIGQKE 677
                             57899*************************986644 PP

>> T01H8.1a  CE34493	WBGene00011352	locus:rskn-1	Protein kinase C terminal domain	status:Partially_confirmed	UniProt:Q21
   #    score  bias  c-Evalue  i-Evalue hmmfrom  hmm to    alifrom  ali to    envfrom  env to     acc
 ---   ------ ----- --------- --------- ------- -------    ------- -------    ------- -------    ----
   1 !  103.1   0.0   5.6e-31   2.2e-29      53     269 ..     103     318 ..      72     325 .. 0.89
   2 !   63.5   0.0   5.6e-19   2.1e-17      51     253 ..     451     649 ..     432     666 .. 0.82
   3 ?    9.7   0.0     0.012      0.45     307     342 ..     681     716 ..     672     780 .. 0.75

  Alignments for each domain:
  == domain 1    score: 103.1 bits;  conditional E-value: 5.6e-31
  Sgg-PA_FBpp0070450-aln  53 sytdlkviGnGsfGvvyqaklc...dtgelvaikkvlq......dkrfknrelqilrkLehcnivkLkyffyssGekkdevyLnlvl 130
                             ++  lkv+G+GsfG v++ + +   d g + a+k +++      d++  + e +il ++ h  ivkL+y f+       e  L+l+l
                T01H8.1a 103 QFELLKVLGQGSFGKVFLVRKVrgrDSGHVYAMKVLKKatlkvrDRQRTKLERNILAHISHPFIVKLHYAFQ------TEGKLYLIL 183
                             56679************998875558889999988777888888998889999******************9......6678***** PP

  Sgg-PA_FBpp0070450-aln 131 eyipetvykvarhyskskqtiPinfiklylyqlfrsLayihslGichrdikPqnLLldpetevlklcdfGsakelvkgePnv.syic 216
                             ++++     +  + sk + ++ ++ +k yl  l  +L ++hslGi++rd+kP+n+Lld+  + +k++dfG++ke +++e ++ s+  
                T01H8.1a 184 DFLRGG--DLFTRLSK-EVMFTEDDVKFYLAELTLALEHLHSLGIVYRDLKPENILLDA-DGHIKVTDFGLSKEAIDSEKKTySFCG 266
                             ***986..67778899.8999**************************************.6789*************9998736666 PP

  Sgg-PA_FBpp0070450-aln 217 sryyraPelifgaidyttkidvWsaGCvlaeLllgqPifPGdsgvdqlveiik 269
                             +  y aPe+i     ++   d Ws G ++ e+l+g+  f G    d + +i+k
                T01H8.1a 267 TVEYMAPEVINR-RGHSMAADFWSLGVLMFEMLTGHLPFQGRDRNDTMTQILK 318
                             888*****9965.678999***********************99999999987 PP

  == domain 2    score: 63.5 bits;  conditional E-value: 5.6e-19
  Sgg-PA_FBpp0070450-aln  51 evsytdlkviGnGsfGvvyqaklcdtgelvaikkvlqdkrfknrelqil.rkLehcnivkLkyffyssGekkdevyLnlvleyipet 136
                                y  l+ iGnG++ vv++ ++  t  + a+k v++       e+ il r+ +h  +vkL  ++       de  ++++ e   e 
                T01H8.1a 451 TDDYEILEKIGNGAHSVVHKCQMKATRRKYAVKIVKKAVFDATEEVDILlRHSHHQFVVKLFDVYE------DETAIYMIEEL-CEG 530
                             55788999*************************999988778899**9725556677899999877......99999987665.555 PP

  Sgg-PA_FBpp0070450-aln 137 vykvarhyskskqtiPinfiklylyqlfrsLayihslGichrdikPqnLLl...dpetevlklcdfGsakelvkgePnvsyic.sry 219
                                + +  +k k    ++ +  ++  l+ ++ y+hs  + hrd+   n+L    d++++ l+++dfG ak+ + ++      c +  
                T01H8.1a 531 GELLDKLVNK-KSLGSEKEVAAIMANLLNAVQYLHSQQVAHRDLTAANILFalkDGDPSSLRIVDFGFAKQSRAENGMLMTPCyTAQ 616
                             5555555555.77788999*****************************9854448999**************999988766654778 PP

  Sgg-PA_FBpp0070450-aln 220 yraPelifgaidyttkidvWsaGCvlaeLllgqP 253
                             + aPe++     y    dvWs G +l  +l+g  
                T01H8.1a 617 FVAPEVL-RKQGYDRSCDVWSLGVLLHTMLTGCT 649
                             99***86.5679***************9999853 PP

  == domain 3    score: 9.7 bits;  conditional E-value: 0.012
  Sgg-PA_FBpp0070450-aln 307 tpreaielvsllleytPsaritplkacahpffdelr 342
                              + ea +lv ++l+  P +r+t+ +a++h ++ + +
                T01H8.1a 681 ISDEAKDLVRKMLDVDPNRRVTAKQALQHKWIGQKE 716
                             57899*************************986644 PP

>> H25P06.2b  CE37839	WBGene00000410	locus:cdk-9	serine\/threonine kinase (CDC2\/CDKX subfamily)	status:Confirmed	UniPro
   #    score  bias  c-Evalue  i-Evalue hmmfrom  hmm to    alifrom  ali to    envfrom  env to     acc
 ---   ------ ----- --------- --------- ------- -------    ------- -------    ------- -------    ----
   1 !  162.2   0.0   6.9e-49   2.7e-47      53     279 ..      84     323 ..      78     330 .. 0.87
   2 !   13.4   0.0   0.00093     0.036     284     349 ..     356     424 ..     347     469 .. 0.80

  Alignments for each domain:
  == domain 1    score: 162.2 bits;  conditional E-value: 6.9e-49
  Sgg-PA_FBpp0070450-aln  53 sytdlkviGnGsfGvvyqaklcdtgelvaikkvlq...dkrf...knrelqilrkLehcnivkLkyff..yssGek..kdevyLnlv 129
                             +y +l+ iG+G+fG v++a+  +tg +va+kk+l     + f    +re+++l +L+h ni  L ++   +s+G    kd  +++lv
               H25P06.2b  84 TYEKLNKIGQGTFGEVFKARCKNTGRMVALKKILMeneKEGFpitALREVKMLEQLKHPNITDLIEVCsaKSTGTTgsKDRATFYLV 170
                             699******************************98443223322269*******************9722466654559******** PP

  Sgg-PA_FBpp0070450-aln 130 leyipetvykvarhyskskqtiPinfiklylyqlfrsLayihslGichrdikPqnLLldpetevlklcdfGsakelvkge....P.. 210
                             +         +a   s  k  +   +ik ++  l+ +L  +h+  i+hrd+k  n+L++   ++lkl+dfG+a+  v++e    P  
               H25P06.2b 171 MALCAHD---LAGLLSNPKIRMSLVHIKTMMKHLMSGLNKLHRSKILHRDMKAANVLISK-DGILKLADFGLARPFVQREngagPrp 253
                             9987765...566678888999***********************************987.9***************9874444244 PP

  Sgg-PA_FBpp0070450-aln 211 .nvsyicsryyraPelifgaidyttkidvWsaGCvlaeLllgqPifPGdsgvdqlveiikvLGtPtreqi 279
                              +++ + + +yr Pel++g  +y tkidvW aGC++ae+++ qPi+ Gd++  ql  i    G  +++ +
               H25P06.2b 254 lYTNRVVTLWYRPPELLLGDRQYGTKIDVWGAGCIMAEMWTRQPIMQGDTEQKQLQLISGLCGSINKDVW 323
                             57899*************************************************9988888888777765 PP

  == domain 2    score: 13.4 bits;  conditional E-value: 0.00093
  Sgg-PA_FBpp0070450-aln 284 pnytefkfPqikshpwqkvfra...rtpreaielvsllleytPsaritplkacahpffdelreegkrlp 349
                              n ++f  P  k+ p+ k +++    t  +a++l++ ll   P +r+t+ +a  + +f +   + ++++
               H25P06.2b 356 KNLMKFDAPDSKTDPFGKNVKQhdsATDDDALHLLEILLAIDPDKRPTSDEAEDDIWFFKDPVPMANVQ 424
                             6899************99998622258899**********************99888766555555554 PP

>> R03D7.5  CE35899	WBGene00010991	serine\/threonine kinase	status:Partially_confirmed	UniProt:Q09595	protein_id:CAA8685
   #    score  bias  c-Evalue  i-Evalue hmmfrom  hmm to    alifrom  ali to    envfrom  env to     acc
 ---   ------ ----- --------- --------- ------- -------    ------- -------    ------- -------    ----
   1 !  176.2   0.0   3.9e-53   1.5e-51      54     389 ..      20     356 ..      10     362 .. 0.86

  Alignments for each domain:
  == domain 1    score: 176.2 bits;  conditional E-value: 3.9e-53
  Sgg-PA_FBpp0070450-aln  54 ytdlkviGnGsfGvvyqaklcdtge.lvaikkvlqdkrfk......nrelqilrkLehcnivkLkyffyssGekkdevyLnlvleyi 133
                             +   k+ G G f  vy ++++   e  va+k v  d   +        e+qil kL h  i  L yf+  s + +d+v+  lvl+y+
                 R03D7.5  20 FGAHKLCGSGRFSNVYCGQMISPIEkEVAVKNVWSDTETRhlatseYPEIQILSKLFHPAISNLLYFY--SRNANDKVINCLVLDYL 104
                             567899***************875526*******986544111111579****************975..578899*********** PP

  Sgg-PA_FBpp0070450-aln 134 petvykvarhyskskqtiPinfiklylyqlfrsLayihslGichrdikPqnLLldpetevlklcdfGsakelvkgePn.vsyicsry 219
                             p+ + ++  +  k    + +   kly +qlf +++++ s  i+h dikPqn+++d  ++ lkl+dfG a++l ++e     y  +r+
                 R03D7.5 105 PQDLARLRDQGVK----FDVLDAKLYTFQLFCAISHLTSKNIVHMDIKPQNVVMDRMAGRLKLADFGNARRLETNEKTgSAYQVTRF 187
                             ****999888888....889999*************************************************999876256****** PP

  Sgg-PA_FBpp0070450-aln 220 yraPelifgaidyttkidvWsaGCvlaeLllgqPifPGdsgvdqlveiikvLGtPtreqiremnpnytefkfPqiksh...pwqkvf 303
                             yr Pel+fg+ ++t+ id+Wsa Cv  eL+  + +f G+   dq+v i  v+G Pt ++i+         k P++ ++    +++  
                 R03D7.5 188 YRPPELLFGCEKFTASIDIWSATCVAFELFANRVLFKGKDTKDQIVLITGVFGYPTDDDIKSI-----GVKRPRVARKdarGIETFT 269
                             ************************************************************975.....5566776555111455666 PP

  Sgg-PA_FBpp0070450-aln 304 rartpreaielvsllleytPsaritplkacahpffdelreeg.krlpngrelpplfnlteqelliqpslnkqlkpkklqeaeaskge 389
                              +   +e  ++++  l+  P +r ++++ ++ p fd lr +  k+ +ng e+p l  +te + + +p+   +   +++++ae ++++
                 R03D7.5 270 SKMLDSEIYDFMKATLKIDPKKRKSAIDVLKMPLFDILRSSPpKKRSNGVEMPNLASYTEMHHKREPETEVVADIQTTEKAEKESDS 356
                             666778999******************************99989****************999988887766655555555554444 PP

>> W06B3.2b  CE31630	WBGene00004859	locus:sma-5	status:Partially_confirmed	UniProt:Q8MMA0	protein_id:CAD44158.1
   #    score  bias  c-Evalue  i-Evalue hmmfrom  hmm to    alifrom  ali to    envfrom  env to     acc
 ---   ------ ----- --------- --------- ------- -------    ------- -------    ------- -------    ----
   1 !  174.6   0.0   1.2e-52   4.6e-51      53     366 ..      81     421 ..      75     478 .. 0.75

  Alignments for each domain:
  == domain 1    score: 174.6 bits;  conditional E-value: 1.2e-52
  Sgg-PA_FBpp0070450-aln  53 sytdlkviGnGsfGvvyqaklcdtgelvaikkvlq......dkrfknrelqilrkLehcnivkLkyffyssGekkdevyLnlvleyi 133
                             +y  ++ iG G+fG+v  a     +++vaikkv +        r  +re+++lr ++h niv L+ +f++ G    +v+  lv++ +
                W06B3.2b  81 TYEPTQNIGSGAFGIVCEAVETSSNQKVAIKKVAHasatptLARRTLREIRVLRYINHPNIVPLRDIFRTKGPLGIDVF--LVMDLM 165
                             69999*****************************9888777567789**********************9999988876..699*** PP

  Sgg-PA_FBpp0070450-aln 134 petvykvarhyskskqtiPinfiklylyqlfrsLayihslGichrdikPqnLLldpetevlklcdfGsak......elvkgePn... 211
                             ++++++++      +  + +++i  +l ql+r+L y+h   i hrd+kP nLL++   + l+++dfG ak      +  + e +   
                W06B3.2b 166 QNNLHHIIYGN---EDPLEEHYINAFLGQLLRGLEYLHAACIAHRDLKPSNLLVNQ-DGTLRIADFGMAKcadnssKKHDDEEHcyy 248
                             ******98554...56999***********************************98.899********9933322111222333112 PP

  Sgg-PA_FBpp0070450-aln 212 .vsyicsryyraPelifgaidyttkidvWsaGCvlaeLllgqPifPGdsgvdqlveiikvLGtPtreqiremnpnytef...kfPqi 294
                              ++++++  yraPel+f   +++t +d+W++GC++ e+++ + i+PG s   q+  ++ +LG P +e i+e+  + t      f + 
                W06B3.2b 249 mTQHVATLPYRAPELLFVLPEHSTAVDMWAVGCIFGEMVIRNEILPGRSVQGQIKMLLTMLGQPPQEVINEVRCDRTRKliqDFGRK 335
                             255678888****************************************************************88887511145555 PP

  Sgg-PA_FBpp0070450-aln 295 kshpwqkvfra.........rtpreaielvsllleytPsaritplkacahpffdelreeg...krlpng..relpplfnlteqell 366
                                 w+ ++           r   ++i++v++l++y  ++ri  ++a+ hp+++++   +   k+ p    +++  +  l++qel 
                W06B3.2b 336 ADAEWDDIMFCkargddqivRGNCDTIDFVKQLFQYDAQKRINIQDALLHPYIQRVIPAEapqKKCPFRvkKDMMQVEDLNHQELI 421
                             55679998754111111112456799***************************987543311123322233555555555544442 PP

>> W06B3.2c  CE39526	WBGene00004859	locus:sma-5	status:Partially_confirmed	UniProt:Q2PJ67	protein_id:CAJ55255.1
   #    score  bias  c-Evalue  i-Evalue hmmfrom  hmm to    alifrom  ali to    envfrom  env to     acc
 ---   ------ ----- --------- --------- ------- -------    ------- -------    ------- -------    ----
   1 !  174.4   0.0   1.4e-52   5.3e-51      53     366 ..     104     444 ..      98     501 .. 0.75

  Alignments for each domain:
  == domain 1    score: 174.4 bits;  conditional E-value: 1.4e-52
  Sgg-PA_FBpp0070450-aln  53 sytdlkviGnGsfGvvyqaklcdtgelvaikkvlq......dkrfknrelqilrkLehcnivkLkyffyssGekkdevyLnlvleyi 133
                             +y  ++ iG G+fG+v  a     +++vaikkv +        r  +re+++lr ++h niv L+ +f++ G    +v+  lv++ +
                W06B3.2c 104 TYEPTQNIGSGAFGIVCEAVETSSNQKVAIKKVAHasatptLARRTLREIRVLRYINHPNIVPLRDIFRTKGPLGIDVF--LVMDLM 188
                             69999*****************************9888777567789**********************9999988876..699*** PP

  Sgg-PA_FBpp0070450-aln 134 petvykvarhyskskqtiPinfiklylyqlfrsLayihslGichrdikPqnLLldpetevlklcdfGsak......elvkgePn... 211
                             ++++++++      +  + +++i  +l ql+r+L y+h   i hrd+kP nLL++   + l+++dfG ak      +  + e +   
                W06B3.2c 189 QNNLHHIIYGN---EDPLEEHYINAFLGQLLRGLEYLHAACIAHRDLKPSNLLVNQ-DGTLRIADFGMAKcadnssKKHDDEEHcyy 271
                             ******98554...56999***********************************98.899********9933322111222333112 PP

  Sgg-PA_FBpp0070450-aln 212 .vsyicsryyraPelifgaidyttkidvWsaGCvlaeLllgqPifPGdsgvdqlveiikvLGtPtreqiremnpnytef...kfPqi 294
                              ++++++  yraPel+f   +++t +d+W++GC++ e+++ + i+PG s   q+  ++ +LG P +e i+e+  + t      f + 
                W06B3.2c 272 mTQHVATLPYRAPELLFVLPEHSTAVDMWAVGCIFGEMVIRNEILPGRSVQGQIKMLLTMLGQPPQEVINEVRCDRTRKliqDFGRK 358
                             255678888****************************************************************88887511145555 PP

  Sgg-PA_FBpp0070450-aln 295 kshpwqkvfra.........rtpreaielvsllleytPsaritplkacahpffdelreeg...krlpng..relpplfnlteqell 366
                                 w+ ++           r   ++i++v++l++y  ++ri  ++a+ hp+++++   +   k+ p    +++  +  l++qel 
                W06B3.2c 359 ADAEWDDIMFCkargddqivRGNCDTIDFVKQLFQYDAQKRINIQDALLHPYIQRVIPAEapqKKCPFRvkKDMMQVEDLNHQELI 444
                             55679998754111111112456799***************************987543311123322233555555555544432 PP

>> ZC123.4b  CE40322	WBGene00022519	status:Partially_confirmed	UniProt:A4V4W8	protein_id:CCD73560.1
   #    score  bias  c-Evalue  i-Evalue hmmfrom  hmm to    alifrom  ali to    envfrom  env to     acc
 ---   ------ ----- --------- --------- ------- -------    ------- -------    ------- -------    ----
   1 !  173.7   0.0   2.1e-52   8.2e-51      54     330 ..     216     514 ..     197     522 .. 0.78

  Alignments for each domain:
  == domain 1    score: 173.7 bits;  conditional E-value: 2.1e-52
  Sgg-PA_FBpp0070450-aln  54 ytdlkviGnGsfGvvyqakl...cdt.............gelvaikkvlq....dkrf.knrelqilrkLehcnivkLkyffyssGe 119
                             y  ++ +G+Gs+ +vy+ +    + t             g +va+k ++        f   re   lr L h+niv L+ +fy    
                ZC123.4b 216 YKRIDKLGEGSYATVYKCESkldILTaditklnyifrldGSIVALKEIKLqfqeGLPFtAIREASLLRNLRHANIVSLHDIFY---- 298
                             6777777777777777654211222311111111111113456666554345332223257**********************.... PP

  Sgg-PA_FBpp0070450-aln 120 kkdevyLnlvleyipetvykvarhyskskqtiPinfiklylyqlfrsLayihslGichrdikPqnLLldpetevlklcdfGsak.el 205
                               ++  L +v+ey++  + k   +       +    ikl+l+ql+r+L + h+  i+hrd+kPqnLLld   +vlkl+dfG+a+ + 
                ZC123.4b 299 --QHHQLTFVFEYMKMDLSKYLEQNVY---GLDSIDIKLLLFQLLRGLDFCHRKKILHRDLKPQNLLLDE-DGVLKLADFGLARaKS 379
                             ..7889***********9998877666...6777789********************************8.9***********9345 PP

  Sgg-PA_FBpp0070450-aln 206 vkgePnvsyicsryyraPelifgaidyttkidvWsaGCvlaeLllgqPifPG..dsgv....dqlveiikvLGtPtreqiremn..p 284
                             v +  +   + + +yr P++++g++dy+t +d+W +GC++ae+ +g  +fPG  ds      dql  i ++ GtP+ +++ e++  p
                ZC123.4b 380 VPSRTYSHEVVTLWYRPPDVLMGSTDYSTSLDMWGVGCIFAEICTGAALFPGskDSHYpgtkDQLDMIFSIRGTPDEKKWPEVKtlP 466
                             778889999*******************************************4444323334********************9989* PP

  Sgg-PA_FBpp0070450-aln 285 nytefkfPqikshpwqkvfrartp..reaielvsllleytPsaritpl 330
                              yt   fP+ + +++  v ++ t   + + el+ +ll+ +   + tpl
                ZC123.4b 467 GYTPELFPRYRELSFIAVNPMFTKilKTGQELLGMLLQVSRLVKTTPL 514
                             *************99999776654337888888888887777777765 PP

>> W06B3.2d  CE38984	WBGene00004859	locus:sma-5	status:Partially_confirmed	UniProt:Q4A1S7	protein_id:CAJ21562.1
   #    score  bias  c-Evalue  i-Evalue hmmfrom  hmm to    alifrom  ali to    envfrom  env to     acc
 ---   ------ ----- --------- --------- ------- -------    ------- -------    ------- -------    ----
   1 !  173.4   0.0   2.6e-52     1e-50      53     365 ..      32     371 ..      26     427 .. 0.80

  Alignments for each domain:
  == domain 1    score: 173.4 bits;  conditional E-value: 2.6e-52
  Sgg-PA_FBpp0070450-aln  53 sytdlkviGnGsfGvvyqaklcdtgelvaikkvlq......dkrfknrelqilrkLehcnivkLkyffyssGekkdevyLnlvleyi 133
                             +y  ++ iG G+fG+v  a     +++vaikkv +        r  +re+++lr ++h niv L+ +f++ G    +v+  lv++ +
                W06B3.2d  32 TYEPTQNIGSGAFGIVCEAVETSSNQKVAIKKVAHasatptLARRTLREIRVLRYINHPNIVPLRDIFRTKGPLGIDVF--LVMDLM 116
                             69999*****************************9888777567789**********************9999988876..699*** PP

  Sgg-PA_FBpp0070450-aln 134 petvykvarhyskskqtiPinfiklylyqlfrsLayihslGichrdikPqnLLldpetevlklcdfGsak......elvkgePn... 211
                             ++++++++      +  + +++i  +l ql+r+L y+h   i hrd+kP nLL++   + l+++dfG ak      +  + e +   
                W06B3.2d 117 QNNLHHIIYGN---EDPLEEHYINAFLGQLLRGLEYLHAACIAHRDLKPSNLLVNQ-DGTLRIADFGMAKcadnssKKHDDEEHcyy 199
                             ******98554...56999***********************************98.899********9933322111222333112 PP

  Sgg-PA_FBpp0070450-aln 212 .vsyicsryyraPelifgaidyttkidvWsaGCvlaeLllgqPifPGdsgvdqlveiikvLGtPtreqiremnpnytef...kfPqi 294
                              ++++++  yraPel+f   +++t +d+W++GC++ e+++ + i+PG s   q+  ++ +LG P +e i+e+  + t      f + 
                W06B3.2d 200 mTQHVATLPYRAPELLFVLPEHSTAVDMWAVGCIFGEMVIRNEILPGRSVQGQIKMLLTMLGQPPQEVINEVRCDRTRKliqDFGRK 286
                             255678888****************************************************************88887511145555 PP

  Sgg-PA_FBpp0070450-aln 295 kshpwqkvfra.........rtpreaielvsllleytPsaritplkacahpffdelreeg...krlpng..relpplfnlteqel 365
                                 w+ ++           r   ++i++v++l++y  ++ri  ++a+ hp+++++   +   k+ p    +++  +  l++qel
                W06B3.2d 287 ADAEWDDIMFCkargddqivRGNCDTIDFVKQLFQYDAQKRINIQDALLHPYIQRVIPAEapqKKCPFRvkKDMMQVEDLNHQEL 371
                             55679998754111111112456799***************************98743331113333223355555555555554 PP

>> W06B3.2a  CE31629	WBGene00004859	locus:sma-5	serine\/threonine kinase (CDC2\/CDC28 subfamily)	status:Partially_confir
   #    score  bias  c-Evalue  i-Evalue hmmfrom  hmm to    alifrom  ali to    envfrom  env to     acc
 ---   ------ ----- --------- --------- ------- -------    ------- -------    ------- -------    ----
   1 !  172.9   0.0   3.7e-52   1.4e-50      53     365 ..      81     420 ..      75     476 .. 0.80

  Alignments for each domain:
  == domain 1    score: 172.9 bits;  conditional E-value: 3.7e-52
  Sgg-PA_FBpp0070450-aln  53 sytdlkviGnGsfGvvyqaklcdtgelvaikkvlq......dkrfknrelqilrkLehcnivkLkyffyssGekkdevyLnlvleyi 133
                             +y  ++ iG G+fG+v  a     +++vaikkv +        r  +re+++lr ++h niv L+ +f++ G    +v+  lv++ +
                W06B3.2a  81 TYEPTQNIGSGAFGIVCEAVETSSNQKVAIKKVAHasatptLARRTLREIRVLRYINHPNIVPLRDIFRTKGPLGIDVF--LVMDLM 165
                             69999*****************************9888777567789**********************9999988876..699*** PP

  Sgg-PA_FBpp0070450-aln 134 petvykvarhyskskqtiPinfiklylyqlfrsLayihslGichrdikPqnLLldpetevlklcdfGsak......elvkgePn... 211
                             ++++++++      +  + +++i  +l ql+r+L y+h   i hrd+kP nLL++   + l+++dfG ak      +  + e +   
                W06B3.2a 166 QNNLHHIIYGN---EDPLEEHYINAFLGQLLRGLEYLHAACIAHRDLKPSNLLVNQ-DGTLRIADFGMAKcadnssKKHDDEEHcyy 248
                             ******98554...56999***********************************98.899********9933322111222333112 PP

  Sgg-PA_FBpp0070450-aln 212 .vsyicsryyraPelifgaidyttkidvWsaGCvlaeLllgqPifPGdsgvdqlveiikvLGtPtreqiremnpnytef...kfPqi 294
                              ++++++  yraPel+f   +++t +d+W++GC++ e+++ + i+PG s   q+  ++ +LG P +e i+e+  + t      f + 
                W06B3.2a 249 mTQHVATLPYRAPELLFVLPEHSTAVDMWAVGCIFGEMVIRNEILPGRSVQGQIKMLLTMLGQPPQEVINEVRCDRTRKliqDFGRK 335
                             255678888****************************************************************88887511145555 PP

  Sgg-PA_FBpp0070450-aln 295 kshpwqkvfra.........rtpreaielvsllleytPsaritplkacahpffdelreeg...krlpng..relpplfnlteqel 365
                                 w+ ++           r   ++i++v++l++y  ++ri  ++a+ hp+++++   +   k+ p    +++  +  l++qel
                W06B3.2a 336 ADAEWDDIMFCkargddqivRGNCDTIDFVKQLFQYDAQKRINIQDALLHPYIQRVIPAEapqKKCPFRvkKDMMQVEDLNHQEL 420
                             55679998754111111112456799***************************98743331113333223355555555555554 PP

>> Y106G6D.4  CE36225	WBGene00013701	serine\/threonine kinase	status:Partially_confirmed	UniProt:Q9XX60	protein_id:CAA20
   #    score  bias  c-Evalue  i-Evalue hmmfrom  hmm to    alifrom  ali to    envfrom  env to     acc
 ---   ------ ----- --------- --------- ------- -------    ------- -------    ------- -------    ----
   1 !  172.2   0.0   6.1e-52   2.3e-50      55     366 ..      28     344 ..      18     359 .. 0.89

  Alignments for each domain:
  == domain 1    score: 172.2 bits;  conditional E-value: 6.1e-52
  Sgg-PA_FBpp0070450-aln  55 tdlkviGnGsfGvvyqaklcd..tgelvaikkvlqdkrfknrel...qilrkLehcnivkLkyffy...ssGek...kdevyLnlvl 130
                             ++l++   G f  vy++  +   t++ +aikk      ++n el     lr+  h niv++ + f    +sGe    k      +v+
               Y106G6D.4  28 ANLRLHARGVFSNVYRGTILSpgTEQEIAIKKTWPKTPYRNFELlflSGLRRKPHKNIVQMLFAFSrntTSGEGlemKHSFCESYVF 114
                             567777889********988544999*******99777777775221678999*******9998852335776555577778899** PP

  Sgg-PA_FBpp0070450-aln 131 eyipetvykvarhyskskqtiPinfiklylyqlfrsLayihslGichrdikPqnLLldpetevlklcdfGsakelvkgePnvsyics 217
                              ++p t+ ++ ++       + +  +kly +qlf ++ y+  + i+hrdikP n+L+d + + lk++dfGsak +++g   +sy  +
               Y106G6D.4 115 GFMPYTLQNILKK-----TRLAEVDMKLYTWQLFEGIRYLQAHMIVHRDIKPVNILVDVDKGTLKIADFGSAKVVLRGSSSTSYQVT 196
                             ****999988754.....45788999************************************************************* PP

  Sgg-PA_FBpp0070450-aln 218 ryyraPelifgaidyttkidvWsaGCvlaeLllgqPifPGdsgvdqlveiikvLGtPtreqiremnpnytefkfPqikshpwqkvfr 304
                             r+yr Pel+++a +y   +dvWsaGC + e++ g+ +fPG s    l  i++ +G P   ++  m+ + +  +   +k   +++v+ 
               Y106G6D.4 197 RFYRPPELLLDAKEYYWMVDVWSAGCCVGEMMKGKVLFPGASIKIMLKLIVQAIGLPSARDLDYMKVSSMIDQQSAVKVIGLKEVLG 283
                             *****************************************9877788899*******************99**************8 PP

  Sgg-PA_FBpp0070450-aln 305 artpreaielvsllleytPsaritplkacahpffdelreegkrlpngrelpplfnlteqell 366
                             +   +e  +++  +l y P +r+   k ++hpffd + +++ +l+ng  +  +  l +++++
               Y106G6D.4 284 T-ENQEWADFLGAILRYRPRERLHGPKLLSHPFFDLIFTPKCTLSNGLLVSQVITLDDYKTA 344
                             8.889999**************************************9999998888887765 PP

>> T01H8.1d  CE38217	WBGene00011352	locus:rskn-1	status:Confirmed	UniProt:Q21734	protein_id:CAI70409.1
   #    score  bias  c-Evalue  i-Evalue hmmfrom  hmm to    alifrom  ali to    envfrom  env to     acc
 ---   ------ ----- --------- --------- ------- -------    ------- -------    ------- -------    ----
   1 !  103.3   0.0   4.9e-31   1.9e-29      53     269 ..      84     299 ..      52     306 .. 0.89
   2 !   63.7   0.0   4.9e-19   1.9e-17      51     253 ..     432     630 ..     413     647 .. 0.82

  Alignments for each domain:
  == domain 1    score: 103.3 bits;  conditional E-value: 4.9e-31
  Sgg-PA_FBpp0070450-aln  53 sytdlkviGnGsfGvvyqaklc...dtgelvaikkvlq......dkrfknrelqilrkLehcnivkLkyffyssGekkdevyLnlvl 130
                             ++  lkv+G+GsfG v++ + +   d g + a+k +++      d++  + e +il ++ h  ivkL+y f+       e  L+l+l
                T01H8.1d  84 QFELLKVLGQGSFGKVFLVRKVrgrDSGHVYAMKVLKKatlkvrDRQRTKLERNILAHISHPFIVKLHYAFQ------TEGKLYLIL 164
                             56679************998875558889999988777888888998889999******************9......6678***** PP

  Sgg-PA_FBpp0070450-aln 131 eyipetvykvarhyskskqtiPinfiklylyqlfrsLayihslGichrdikPqnLLldpetevlklcdfGsakelvkgePnv.syic 216
                             ++++     +  + sk + ++ ++ +k yl  l  +L ++hslGi++rd+kP+n+Lld+  + +k++dfG++ke +++e ++ s+  
                T01H8.1d 165 DFLRGG--DLFTRLSK-EVMFTEDDVKFYLAELTLALEHLHSLGIVYRDLKPENILLDA-DGHIKVTDFGLSKEAIDSEKKTySFCG 247
                             ***986..67778899.8999**************************************.6789*************9998736666 PP

  Sgg-PA_FBpp0070450-aln 217 sryyraPelifgaidyttkidvWsaGCvlaeLllgqPifPGdsgvdqlveiik 269
                             +  y aPe+i     ++   d Ws G ++ e+l+g+  f G    d + +i+k
                T01H8.1d 248 TVEYMAPEVINR-RGHSMAADFWSLGVLMFEMLTGHLPFQGRDRNDTMTQILK 299
                             888*****9965.678999***********************99999999987 PP

  == domain 2    score: 63.7 bits;  conditional E-value: 4.9e-19
  Sgg-PA_FBpp0070450-aln  51 evsytdlkviGnGsfGvvyqaklcdtgelvaikkvlqdkrfknrelqil.rkLehcnivkLkyffyssGekkdevyLnlvleyipet 136
                                y  l+ iGnG++ vv++ ++  t  + a+k v++       e+ il r+ +h  +vkL  ++       de  ++++ e   e 
                T01H8.1d 432 TDDYEILEKIGNGAHSVVHKCQMKATRRKYAVKIVKKAVFDATEEVDILlRHSHHQFVVKLFDVYE------DETAIYMIEEL-CEG 511
                             55788999*************************999988778899**9725556677899999877......99999987665.555 PP

  Sgg-PA_FBpp0070450-aln 137 vykvarhyskskqtiPinfiklylyqlfrsLayihslGichrdikPqnLLl...dpetevlklcdfGsakelvkgePnvsyic.sry 219
                                + +  +k k    ++ +  ++  l+ ++ y+hs  + hrd+   n+L    d++++ l+++dfG ak+ + ++      c +  
                T01H8.1d 512 GELLDKLVNK-KSLGSEKEVAAIMANLLNAVQYLHSQQVAHRDLTAANILFalkDGDPSSLRIVDFGFAKQSRAENGMLMTPCyTAQ 597
                             5555555555.77788999*****************************9854448999**************999988766654778 PP

  Sgg-PA_FBpp0070450-aln 220 yraPelifgaidyttkidvWsaGCvlaeLllgqP 253
                             + aPe++     y    dvWs G +l  +l+g  
                T01H8.1d 598 FVAPEVL-RKQGYDRSCDVWSLGVLLHTMLTGCT 630
                             99***86.5679***************9999853 PP

>> B0205.7  CE17321	WBGene00002191	locus:kin-3	casein kinase	status:Confirmed	UniProt:P18334	protein_id:CCD61302.1
   #    score  bias  c-Evalue  i-Evalue hmmfrom  hmm to    alifrom  ali to    envfrom  env to     acc
 ---   ------ ----- --------- --------- ------- -------    ------- -------    ------- -------    ----
   1 !  162.3   0.1   6.1e-49   2.3e-47      50     345 ..      34     330 ..      30     353 .. 0.87

  Alignments for each domain:
  == domain 1    score: 162.3 bits;  conditional E-value: 6.1e-49
  Sgg-PA_FBpp0070450-aln  50 qevsytdlkviGnGsfGvvyqaklcdtgelvaikkvlqdkrfk.nrelqilrkLe.hcnivkLkyffyssGekkdevyLnlvleyip 134
                             q   y  ++ +G G +  v+ +  + t+e+v +k ++  k+ k +re++il  L   +ni+ L  +++         +  l++e+++
                 B0205.7  34 QIDDYQLVRKLGRGKYSEVFEGFKMSTDEKVVVKILKPVKKKKiKREIKILENLRgGTNIITLLDVVKD----PISRTPALIFEHVN 116
                             556799999***********************9988874444427*********8358*********93....33456789****99 PP

  Sgg-PA_FBpp0070450-aln 135 etvykvarhyskskqtiPinfiklylyqlfrsLayihslGichrdikPqnLLldpetevlklcdfGsakelvkgePnvsyicsryyr 221
                             ++ +k         qt+    i+ yly l+++L + hs Gi+hrd+kP+n+++d+e   l+l d+G+a     ++ +   ++sry++
                 B0205.7 117 NSDFKQL------YQTLSDYDIRYYLYELLKALDFCHSQGIMHRDVKPHNVMIDAEKRELRLIDWGLAEFYHPRQDYNVRVASRYFK 197
                             9877643......4789999****************************************************9999999******** PP

  Sgg-PA_FBpp0070450-aln 222 aPelifgaidyttkidvWsaGCvlaeLll.gqPifPGdsgvdqlveiikvLGtPtreqiremnpnytefkfPqi....kshpwqkvf 303
                              Pel+++   y   +d+Ws GC+la ++   +P f G  + dqlv+i kvLGt +  ++   +    + +f  i     ++ w++ +
                 B0205.7 198 GPELLVDYQCYDYSLDMWSLGCMLASMIFrKEPFFHGHDNYDQLVRIAKVLGTDELYEYIARYHIDLDPRFNDIlgrhSRKRWERFI 284
                             *************************9876267*********************9999999999999999999884333456799999 PP

  Sgg-PA_FBpp0070450-aln 304 rar....tpreaielvsllleytPsaritplkacahpffdelreeg 345
                             +a      ++ea++++++ll y  ++r+t+++a+ h +f  + e +
                 B0205.7 285 HAEnqhlVTPEALDFLDKLLRYDHAERLTAQEAMGHEYFRPVVEAH 330
                             8752222578*****************************9776655 PP

>> F20B6.8c  CE30962	WBGene00001994	locus:hpk-1	status:Partially_confirmed	UniProt:Q8MQ69	protein_id:CCD69763.1
   #    score  bias  c-Evalue  i-Evalue hmmfrom  hmm to    alifrom  ali to    envfrom  env to     acc
 ---   ------ ----- --------- --------- ------- -------    ------- -------    ------- -------    ----
   1 !  158.6   0.0   8.4e-48   3.2e-46      52     277 ..      39     265 ..      34     291 .. 0.85
   2 ?    1.2   0.0       4.5   1.7e+02     303     347 ..     342     386 ..     331     401 .. 0.79

  Alignments for each domain:
  == domain 1    score: 158.6 bits;  conditional E-value: 8.4e-48
  Sgg-PA_FBpp0070450-aln  52 vsytdlkviGnGsfGvvyqaklcdtgelvaikkvlq...dkrfknrelqilrkLehcnivkLkyffyssGekkdevyLnlvleyipe 135
                             ++y  l+ +G+G+fG v++a    t e+vaik +++     r  + e+ il +L   n   ++ f+++    + + +  lv+e +++
                F20B6.8c  39 NQYEVLEFLGKGTFGQVVKAWKKGTSEIVAIKILKKhpsYARQGQIEVSILSRLSNENSEEFN-FVRAFECFNHKSHTCLVFEMLEQ 124
                             789999**************************99995545566778********988876654.4444444556677889******* PP

  Sgg-PA_FBpp0070450-aln 136 tvykvarhyskskqtiPinfiklylyqlfrsLayihslGichrdikPqnL.Lldpete..vlklcdfGsakelvkgePnvsyicsry 219
                             ++y   ++       +P n i+ +l+q++ +L  + slG++h d+kP+n+ L+dp+ +   +k+ dfGsa +  k+  n  y+ sry
                F20B6.8c 125 NLYDFLKQNKF--MPLPLNAIRPILFQVLTALLKLKSLGLIHADLKPENImLVDPQQQpyRVKVIDFGSASHRSKAVTN-TYLQSRY 208
                             ****9986544..7899********************************7256886542279**********9888877.5****** PP

  Sgg-PA_FBpp0070450-aln 220 yraPelifgaidyttkidvWsaGCvlaeLllgqPifPGdsgvdqlveiikvLGtPtre 277
                             yraPe+i+g + +   id+Ws GCv+aeL+lg P++PG s+ dq+  ii+  G P   
                F20B6.8c 209 YRAPEIILG-LPFNESIDMWSLGCVIAELFLGWPLYPGSSEYDQIRFIIQTQGLPPTS 265
                             ********9.789***************************************999754 PP

  == domain 2    score: 1.2 bits;  conditional E-value: 4.5
  Sgg-PA_FBpp0070450-aln 303 frartpreaielvsllleytPsaritplkacahpffdelreegkr 347
                                   +e +++++++l  +P  ritp + +   f+   +++g +
                F20B6.8c 342 CDRIDRQEFVDVLKKMLVLNPDFRITPAEGLESKFVTMTHINGYN 386
                             555566788999*********************999988877655 PP

>> F39H11.3  CE32409	WBGene00000409	locus:cdk-8	serine\/threonine kinase	status:Confirmed	UniProt:P90866	protein_id:CAB0
   #    score  bias  c-Evalue  i-Evalue hmmfrom  hmm to    alifrom  ali to    envfrom  env to     acc
 ---   ------ ----- --------- --------- ------- -------    ------- -------    ------- -------    ----
   1 !  157.5   0.4   1.8e-47   7.1e-46      47     396 ..      18     406 ..      13     474 .. 0.72

  Alignments for each domain:
  == domain 1    score: 157.5 bits;  conditional E-value: 1.8e-47
  Sgg-PA_FBpp0070450-aln  47 drpqevsyt.dlkviGnGsfGvvyqaklcdt.....gelvaikkvlqdkrf...knrelqilrkLehcnivkLkyffyssGekkdev 124
                             +r+++  y  + k iG G++G vy+a          +   a+k + + + f     re+  +r L h n++ L+ +f       +e 
                F39H11.3  18 ERVEDLFYFeNSKEIGRGTYGLVYKAVPKKQngqfpNKEYALKMI-EGQGFsmsACREIALFRELRHPNLICLQRVFL-----TNEK 98 
                             56666666416799***********95544400111344566655.4444411257*********************9.....5666 PP

  Sgg-PA_FBpp0070450-aln 125 yLnlvleyipetvykvarhy..skskq...tiPinfiklylyqlfrsLayihslGichrdikPqnLLldpe.....tevlklcdfGs 201
                              + l l+y +  +++v++h+  +ksk+   ++P n++k++l+q++ ++ y+hs  ++hrd+kP n+Ll ++      + +k++d+G 
                F39H11.3  99 KVWLLLDYAEHDLWHVIKHHrtAKSKKvpiMVPRNMVKNILFQILSGMHYLHSNWVLHRDLKPANILLMGDgppdmRGRVKIADLGF 185
                             68999************99634677653336999*********************************987533222467*******9 PP

  Sgg-PA_FBpp0070450-aln 202 akelvk.gePnvs...yicsryyraPelifgaidyttkidvWsaGCvlaeLllgqPifPGdsg.v........dqlveiikvLGtPt 275
                             ++   +  +P  +    + + +yraPel++ga  yt  idvW++GC++aeLl+ +P+f  + + +        dq+ +i + LG P 
                F39H11.3 186 SRIYANpLKPMAEldpVVVTFWYRAPELLLGAKHYTKAIDVWAIGCIFAELLTAEPLFFCKEEdIkaqnpyhyDQVKRIFHLLGYPS 272
                             98765424565542235899*************************************9765432233333344************** PP

  Sgg-PA_FBpp0070450-aln 276 reqiremn.............pnyte.fkfPqikshpwqkvfrartpreaielvsllleytPsaritplkacahpffdelreegkrl 348
                               ++ +m+              + t    fP      ++k  ++ + +   +l+ +ll   P++r++  +a+ + +f +++ + +++
                F39H11.3 273 DADWPDMKkmpdhqrllsdarNEGTPiQTFPNSLHRYFDK-WKINSQSSPYRLLVKLLTVDPTKRVSCEEAMNDIYFRKMERPPRET 358
                             ****999877443333321111111112466544444444.4566888899************************************ PP

  Sgg-PA_FBpp0070450-aln 349 pngrelpplfnl.teqelliqpslnkqlkpkklqeaeaskgesnkekta 396
                             +++ +  p+ +  +eq++++ p   +q +++++ + ++ +++  +++++
                F39H11.3 359 DDVFNKYPIPYAkKEQQMTVAPDQAQQQHQQQQVQMQQ-QPQMGQQQMM 406
                             **998888876516788889998887766655544444.4444344333 PP

>> F20B6.8a  CE04430	WBGene00001994	locus:hpk-1	serine\/threonine protein kinase	status:Partially_confirmed	UniProt:Q196
   #    score  bias  c-Evalue  i-Evalue hmmfrom  hmm to    alifrom  ali to    envfrom  env to     acc
 ---   ------ ----- --------- --------- ------- -------    ------- -------    ------- -------    ----
   1 !  158.3   0.0     1e-47     4e-46      52     277 ..     120     346 ..     115     371 .. 0.85
   2 ?    1.0   0.0       5.1     2e+02     303     347 ..     423     467 ..     412     482 .. 0.79

  Alignments for each domain:
  == domain 1    score: 158.3 bits;  conditional E-value: 1e-47
  Sgg-PA_FBpp0070450-aln  52 vsytdlkviGnGsfGvvyqaklcdtgelvaikkvlq...dkrfknrelqilrkLehcnivkLkyffyssGekkdevyLnlvleyipe 135
                             ++y  l+ +G+G+fG v++a    t e+vaik +++     r  + e+ il +L   n   ++ f+++    + + +  lv+e +++
                F20B6.8a 120 NQYEVLEFLGKGTFGQVVKAWKKGTSEIVAIKILKKhpsYARQGQIEVSILSRLSNENSEEFN-FVRAFECFNHKSHTCLVFEMLEQ 205
                             789999**************************99995545566778********988876654.4444444556677889******* PP

  Sgg-PA_FBpp0070450-aln 136 tvykvarhyskskqtiPinfiklylyqlfrsLayihslGichrdikPqnL.Lldpete..vlklcdfGsakelvkgePnvsyicsry 219
                             ++y   ++       +P n i+ +l+q++ +L  + slG++h d+kP+n+ L+dp+ +   +k+ dfGsa +  k+  n  y+ sry
                F20B6.8a 206 NLYDFLKQNKF--MPLPLNAIRPILFQVLTALLKLKSLGLIHADLKPENImLVDPQQQpyRVKVIDFGSASHRSKAVTN-TYLQSRY 289
                             ****9986544..7899********************************7256886542279**********9888877.5****** PP

  Sgg-PA_FBpp0070450-aln 220 yraPelifgaidyttkidvWsaGCvlaeLllgqPifPGdsgvdqlveiikvLGtPtre 277
                             yraPe+i+g + +   id+Ws GCv+aeL+lg P++PG s+ dq+  ii+  G P   
                F20B6.8a 290 YRAPEIILG-LPFNESIDMWSLGCVIAELFLGWPLYPGSSEYDQIRFIIQTQGLPPTS 346
                             ********9.789***************************************999654 PP

  == domain 2    score: 1.0 bits;  conditional E-value: 5.1
  Sgg-PA_FBpp0070450-aln 303 frartpreaielvsllleytPsaritplkacahpffdelreegkr 347
                                   +e +++++++l  +P  ritp + +   f+   +++g +
                F20B6.8a 423 CDRIDRQEFVDVLKKMLVLNPDFRITPAEGLESKFVTMTHINGYN 467
                             555566788999*********************999988877655 PP

>> F20B6.8b  CE30961	WBGene00001994	locus:hpk-1	status:Partially_confirmed	UniProt:Q8MQ70	protein_id:CCD69762.1
   #    score  bias  c-Evalue  i-Evalue hmmfrom  hmm to    alifrom  ali to    envfrom  env to     acc
 ---   ------ ----- --------- --------- ------- -------    ------- -------    ------- -------    ----
   1 ?    0.6   0.5       6.7   2.6e+02     357     454 ..      32     123 ..      12     138 .. 0.45
   2 !  158.2   0.0   1.1e-47   4.2e-46      52     277 ..     145     371 ..     140     396 .. 0.85
   3 ?    1.0   0.0       5.3     2e+02     303     347 ..     448     492 ..     437     507 .. 0.79

  Alignments for each domain:
  == domain 1    score: 0.6 bits;  conditional E-value: 6.7
  Sgg-PA_FBpp0070450-aln 357 lfnlteqelliqpslnkqlkpkklqeaeaskgesnkektaadndadvsvsskkklsakastlsaaasgagsasnvsaaeaeaassav 443
                               +l++ +l + +  n++ ++k   +++ ++++++k ++    d ++  ++ k+l +++st +  +++   a ++s+a+++ a+++v
                F20B6.8b  32 QALLVQSQLNLTAPANPFSIQKAPGTSSDNEQRAPKRRA----DEEAVNAVPKNLLTTSSTFA--RAVIPAAPAISSANNKMAPQSV 112
                             344444555555555544444444444444443333322....22233333333333333332..3333334444444444444444 PP

  Sgg-PA_FBpp0070450-aln 444 kaddansaska 454
                             +a+  ++++++
                F20B6.8b 113 TATAKTTTNRG 123
                             44333333332 PP

  == domain 2    score: 158.2 bits;  conditional E-value: 1.1e-47
  Sgg-PA_FBpp0070450-aln  52 vsytdlkviGnGsfGvvyqaklcdtgelvaikkvlq...dkrfknrelqilrkLehcnivkLkyffyssGekkdevyLnlvleyipe 135
                             ++y  l+ +G+G+fG v++a    t e+vaik +++     r  + e+ il +L   n   ++ f+++    + + +  lv+e +++
                F20B6.8b 145 NQYEVLEFLGKGTFGQVVKAWKKGTSEIVAIKILKKhpsYARQGQIEVSILSRLSNENSEEFN-FVRAFECFNHKSHTCLVFEMLEQ 230
                             789999**************************99995545566778********988876654.4444444556677889******* PP

  Sgg-PA_FBpp0070450-aln 136 tvykvarhyskskqtiPinfiklylyqlfrsLayihslGichrdikPqnL.Lldpete..vlklcdfGsakelvkgePnvsyicsry 219
                             ++y   ++       +P n i+ +l+q++ +L  + slG++h d+kP+n+ L+dp+ +   +k+ dfGsa +  k+  n  y+ sry
                F20B6.8b 231 NLYDFLKQNKF--MPLPLNAIRPILFQVLTALLKLKSLGLIHADLKPENImLVDPQQQpyRVKVIDFGSASHRSKAVTN-TYLQSRY 314
                             ****9986544..7899********************************7256886542279**********9888877.5****** PP

  Sgg-PA_FBpp0070450-aln 220 yraPelifgaidyttkidvWsaGCvlaeLllgqPifPGdsgvdqlveiikvLGtPtre 277
                             yraPe+i+g + +   id+Ws GCv+aeL+lg P++PG s+ dq+  ii+  G P   
                F20B6.8b 315 YRAPEIILG-LPFNESIDMWSLGCVIAELFLGWPLYPGSSEYDQIRFIIQTQGLPPTS 371
                             ********9.789***************************************999654 PP

  == domain 3    score: 1.0 bits;  conditional E-value: 5.3
  Sgg-PA_FBpp0070450-aln 303 frartpreaielvsllleytPsaritplkacahpffdelreegkr 347
                                   +e +++++++l  +P  ritp + +   f+   +++g +
                F20B6.8b 448 CDRIDRQEFVDVLKKMLVLNPDFRITPAEGLESKFVTMTHINGYN 492
                             555566788999*********************999988877655 PP

>> T04C10.1  CE33442	WBGene00003149	locus:mbk-1	serine\/threonine kinase (2 domains)	status:Confirmed	UniProt:Q8WQL7	pro
   #    score  bias  c-Evalue  i-Evalue hmmfrom  hmm to    alifrom  ali to    envfrom  env to     acc
 ---   ------ ----- --------- --------- ------- -------    ------- -------    ------- -------    ----
   1 !  147.0   0.2   2.8e-44   1.1e-42      60     278 ..     334     553 ..     323     564 .. 0.85
   2 !   13.3   0.4   0.00098     0.038     313     370 ..     624     678 ..     620     743 .. 0.69

  Alignments for each domain:
  == domain 1    score: 147.0 bits;  conditional E-value: 2.8e-44
  Sgg-PA_FBpp0070450-aln  60 iGnGsfGvvyqaklcdtgelvaikkvlqdkrfknr...elqilr......kLehcnivkLkyffyssGekkdevyLnlvleyipetv 137
                             +G+GsfG v +a     +e vaik +++ k f  +   e++ l       k +  niv Lk  f          +L lv+e +  ++
                T04C10.1 334 VGKGSFGQVTKAYDTLNKEEVAIKIIKNKKTFFDQaqiEIHLLEltnahdKDNKYNIVTLKGHFV------HRAHLCLVFELLSYNL 414
                             8************9999*********997776443111332222111112556677777777776......8899************ PP

  Sgg-PA_FBpp0070450-aln 138 ykvarhyskskqtiPinfiklylyqlfrsLayihs..lGichrdikPqn.LLldpetevlklcdfGsakelvkgePnvsyicsryyr 221
                             y + ++ s   + +  n  + +  ql ++L ++ s  l i+h d+kP+n LL++++ + +++ dfGs+ ++ ++    +yi sr+yr
                T04C10.1 415 YDLLKNTSF--RGVSLNLARKFAQQLGKTLLFLSSpeLSIIHCDLKPENvLLVNAKRSQIRVIDFGSSCQTGHR--IYQYIQSRFYR 497
                             *****9998..88999*****************976689**********445688999*********9988665..689******** PP

  Sgg-PA_FBpp0070450-aln 222 aPelifgaidyttkidvWsaGCvlaeLllgqPifPGdsgvdqlveiikvLGtPtreq 278
                             +Pe+++g i y tkid+Ws GC+l e+ +g+P+f G s+vdq+++i++vLG P +e 
                T04C10.1 498 SPEVLLG-IAYDTKIDMWSLGCILVEMHTGEPLFAGSSEVDQMMKIVEVLGMPPKEM 553
                             *****98.99*******************************************9986 PP

  == domain 2    score: 13.3 bits;  conditional E-value: 0.00098
  Sgg-PA_FBpp0070450-aln 313 elvsllleytPsaritplkacahpffdelreegkrlpngrelpplfnlteqelliqps 370
                             +l++++l++ P +ri+p   ++hpf+++ +e+   +p +  +    + ++q+l iq+ 
                T04C10.1 624 DLIKRMLQFDPKQRISPYYVVRHPFLKQKEER---VPSQPPVSHSNLQQQQQLYIQQP 678
                             699**********************9876655...55444444444444555555543 PP

>> F49E11.1d  CE39735	WBGene00003150	locus:mbk-2	status:Confirmed	UniProt:Q9XTF3	protein_id:CAJ76942.1
   #    score  bias  c-Evalue  i-Evalue hmmfrom  hmm to    alifrom  ali to    envfrom  env to     acc
 ---   ------ ----- --------- --------- ------- -------    ------- -------    ------- -------    ----
   1 !  140.2   0.3   3.2e-42   1.2e-40      52     279 ..     132     358 ..     127     374 .. 0.85
   2 !   11.2   0.0    0.0043      0.16     296     339 ..     405     448 ..     403     455 .. 0.90

  Alignments for each domain:
  == domain 1    score: 140.2 bits;  conditional E-value: 3.2e-42
  Sgg-PA_FBpp0070450-aln  52 vsytdlkviGnGsfGvvyqaklcdtgelvaikkvlqdkrfknr...elqilrkLeh......cnivkLkyffyssGekkdevyLnlv 129
                              +y  lkviG+GsfG v++a     ++ va+k v+++krf+ +   e++il +L         ni+ +  +f      +++    + 
               F49E11.1d 132 YRYEVLKVIGKGSFGQVIKAFDHKYQQYVALKLVRNEKRFHRQadeEIRILDHLRRqdsdgtHNIIHMLDYFN----FRNHK--CIT 212
                             57999***********************************865222666665554322233359999888887....34444..567 PP

  Sgg-PA_FBpp0070450-aln 130 leyipetvykvarhyskskqtiPinfiklylyqlfrsLayihslGichrdikPqnLLldpe.tevlklcdfGsakelvkgePnvsyi 215
                             +e +  ++y+++++     q +    ++ + y ++  L  + +  ++h d+kP+n+Ll+ +  + +k+ dfGs+    + +    yi
               F49E11.1d 213 FELLSINLYELIKRNKF--QGFSLMLVRKFAYSMLLCLDLLQKNRLIHCDLKPENVLLKQQgRSGIKVIDFGSS--CFDDQRIYTYI 295
                             8999*******987655..99***********************************9987624569******97..677788899** PP

  Sgg-PA_FBpp0070450-aln 216 csryyraPelifgaidyttkidvWsaGCvlaeLllgqPifPGdsgvdqlveiikvLGtPtreqi 279
                              sr+yraPe+i+g ++y  +id+Ws GC+laeLl+g P++PG+ + dql  ii+ LG P  + +
               F49E11.1d 296 QSRFYRAPEVILG-TKYGMPIDMWSLGCILAELLTGYPLLPGEDENDQLALIIELLGMPPPKSL 358
                             ************9.59******************************************976655 PP

  == domain 2    score: 11.2 bits;  conditional E-value: 0.0043
  Sgg-PA_FBpp0070450-aln 296 shpwqkvfrartpreaielvsllleytPsaritplkacahpffd 339
                             s +w + +++   +  ++++++ l++ P +r+tp +a++h ++ 
               F49E11.1d 405 SRSWSTALKNMGDELFVDFLKRCLDWDPETRMTPAQALKHKWLR 448
                             56899999999999999***********************9986 PP

>> F49E11.1b  CE19878	WBGene00003150	locus:mbk-2	serine\/threonine kinase (2 domains)	status:Confirmed	UniProt:Q9XTF3	pr
   #    score  bias  c-Evalue  i-Evalue hmmfrom  hmm to    alifrom  ali to    envfrom  env to     acc
 ---   ------ ----- --------- --------- ------- -------    ------- -------    ------- -------    ----
   1 !  138.5   0.3     1e-41   3.9e-40      52     278 ..     459     684 ..     454     701 .. 0.85
   2 !   10.5   0.0    0.0066      0.25     296     340 ..     732     776 ..     730     814 .. 0.89

  Alignments for each domain:
  == domain 1    score: 138.5 bits;  conditional E-value: 1e-41
  Sgg-PA_FBpp0070450-aln  52 vsytdlkviGnGsfGvvyqaklcdtgelvaikkvlqdkrfknr...elqilrkLeh......cnivkLkyffyssGekkdevyLnlv 129
                              +y  lkviG+GsfG v++a     ++ va+k v+++krf+ +   e++il +L         ni+ +  +f      +++    + 
               F49E11.1b 459 YRYEVLKVIGKGSFGQVIKAFDHKYQQYVALKLVRNEKRFHRQadeEIRILDHLRRqdsdgtHNIIHMLDYFN----FRNHK--CIT 539
                             57999***********************************865222666665554322233359999888887....34444..567 PP

  Sgg-PA_FBpp0070450-aln 130 leyipetvykvarhyskskqtiPinfiklylyqlfrsLayihslGichrdikPqnLLldpe.tevlklcdfGsakelvkgePnvsyi 215
                             +e +  ++y+++++     q +    ++ + y ++  L  + +  ++h d+kP+n+Ll+ +  + +k+ dfGs+    + +    yi
               F49E11.1b 540 FELLSINLYELIKRNKF--QGFSLMLVRKFAYSMLLCLDLLQKNRLIHCDLKPENVLLKQQgRSGIKVIDFGSS--CFDDQRIYTYI 622
                             8999*******987655..99***********************************9987624569******97..677788899** PP

  Sgg-PA_FBpp0070450-aln 216 csryyraPelifgaidyttkidvWsaGCvlaeLllgqPifPGdsgvdqlveiikvLGtPtreq 278
                              sr+yraPe+i+g ++y  +id+Ws GC+laeLl+g P++PG+ + dql  ii+ LG P  + 
               F49E11.1b 623 QSRFYRAPEVILG-TKYGMPIDMWSLGCILAELLTGYPLLPGEDENDQLALIIELLGMPPPKS 684
                             ************9.59******************************************97665 PP

  == domain 2    score: 10.5 bits;  conditional E-value: 0.0066
  Sgg-PA_FBpp0070450-aln 296 shpwqkvfrartpreaielvsllleytPsaritplkacahpffde 340
                             s +w + +++   +  ++++++ l++ P +r+tp +a++h ++ +
               F49E11.1b 732 SRSWSTALKNMGDELFVDFLKRCLDWDPETRMTPAQALKHKWLRR 776
                             56899999999999999***********************99864 PP

>> F49E11.1a  CE05897	WBGene00003150	locus:mbk-2	serine\/threonine kinase (2 domains)	status:Confirmed	UniProt:Q9XTF3	pr
   #    score  bias  c-Evalue  i-Evalue hmmfrom  hmm to    alifrom  ali to    envfrom  env to     acc
 ---   ------ ----- --------- --------- ------- -------    ------- -------    ------- -------    ----
   1 !  140.0   0.3   3.7e-42   1.4e-40      52     279 ..     165     391 ..     160     407 .. 0.85
   2 !   11.0   0.0    0.0047      0.18     296     339 ..     438     481 ..     436     488 .. 0.90

  Alignments for each domain:
  == domain 1    score: 140.0 bits;  conditional E-value: 3.7e-42
  Sgg-PA_FBpp0070450-aln  52 vsytdlkviGnGsfGvvyqaklcdtgelvaikkvlqdkrfknr...elqilrkLeh......cnivkLkyffyssGekkdevyLnlv 129
                              +y  lkviG+GsfG v++a     ++ va+k v+++krf+ +   e++il +L         ni+ +  +f      +++    + 
               F49E11.1a 165 YRYEVLKVIGKGSFGQVIKAFDHKYQQYVALKLVRNEKRFHRQadeEIRILDHLRRqdsdgtHNIIHMLDYFN----FRNHK--CIT 245
                             57999***********************************865222666665554322233359999888887....34444..567 PP

  Sgg-PA_FBpp0070450-aln 130 leyipetvykvarhyskskqtiPinfiklylyqlfrsLayihslGichrdikPqnLLldpe.tevlklcdfGsakelvkgePnvsyi 215
                             +e +  ++y+++++     q +    ++ + y ++  L  + +  ++h d+kP+n+Ll+ +  + +k+ dfGs+    + +    yi
               F49E11.1a 246 FELLSINLYELIKRNKF--QGFSLMLVRKFAYSMLLCLDLLQKNRLIHCDLKPENVLLKQQgRSGIKVIDFGSS--CFDDQRIYTYI 328
                             8999*******987655..99***********************************9987624569******97..677788899** PP

  Sgg-PA_FBpp0070450-aln 216 csryyraPelifgaidyttkidvWsaGCvlaeLllgqPifPGdsgvdqlveiikvLGtPtreqi 279
                              sr+yraPe+i+g ++y  +id+Ws GC+laeLl+g P++PG+ + dql  ii+ LG P  + +
               F49E11.1a 329 QSRFYRAPEVILG-TKYGMPIDMWSLGCILAELLTGYPLLPGEDENDQLALIIELLGMPPPKSL 391
                             ************9.59******************************************976655 PP

  == domain 2    score: 11.0 bits;  conditional E-value: 0.0047
  Sgg-PA_FBpp0070450-aln 296 shpwqkvfrartpreaielvsllleytPsaritplkacahpffd 339
                             s +w + +++   +  ++++++ l++ P +r+tp +a++h ++ 
               F49E11.1a 438 SRSWSTALKNMGDELFVDFLKRCLDWDPETRMTPAQALKHKWLR 481
                             56899999999999999***********************9986 PP

>> F49E11.1e  CE39938	WBGene00003150	locus:mbk-2	status:Confirmed	UniProt:Q9XTF3	protein_id:CAJ80825.1
   #    score  bias  c-Evalue  i-Evalue hmmfrom  hmm to    alifrom  ali to    envfrom  env to     acc
 ---   ------ ----- --------- --------- ------- -------    ------- -------    ------- -------    ----
   1 !  140.0   0.3   3.6e-42   1.4e-40      52     279 ..     158     384 ..     153     400 .. 0.85
   2 !   11.1   0.0    0.0046      0.18     296     339 ..     431     474 ..     429     481 .. 0.90

  Alignments for each domain:
  == domain 1    score: 140.0 bits;  conditional E-value: 3.6e-42
  Sgg-PA_FBpp0070450-aln  52 vsytdlkviGnGsfGvvyqaklcdtgelvaikkvlqdkrfknr...elqilrkLeh......cnivkLkyffyssGekkdevyLnlv 129
                              +y  lkviG+GsfG v++a     ++ va+k v+++krf+ +   e++il +L         ni+ +  +f      +++    + 
               F49E11.1e 158 YRYEVLKVIGKGSFGQVIKAFDHKYQQYVALKLVRNEKRFHRQadeEIRILDHLRRqdsdgtHNIIHMLDYFN----FRNHK--CIT 238
                             57999***********************************865222666665554322233359999888887....34444..567 PP

  Sgg-PA_FBpp0070450-aln 130 leyipetvykvarhyskskqtiPinfiklylyqlfrsLayihslGichrdikPqnLLldpe.tevlklcdfGsakelvkgePnvsyi 215
                             +e +  ++y+++++     q +    ++ + y ++  L  + +  ++h d+kP+n+Ll+ +  + +k+ dfGs+    + +    yi
               F49E11.1e 239 FELLSINLYELIKRNKF--QGFSLMLVRKFAYSMLLCLDLLQKNRLIHCDLKPENVLLKQQgRSGIKVIDFGSS--CFDDQRIYTYI 321
                             8999*******987655..99***********************************9987624569******97..677788899** PP

  Sgg-PA_FBpp0070450-aln 216 csryyraPelifgaidyttkidvWsaGCvlaeLllgqPifPGdsgvdqlveiikvLGtPtreqi 279
                              sr+yraPe+i+g ++y  +id+Ws GC+laeLl+g P++PG+ + dql  ii+ LG P  + +
               F49E11.1e 322 QSRFYRAPEVILG-TKYGMPIDMWSLGCILAELLTGYPLLPGEDENDQLALIIELLGMPPPKSL 384
                             ************9.59******************************************976655 PP

  == domain 2    score: 11.1 bits;  conditional E-value: 0.0046
  Sgg-PA_FBpp0070450-aln 296 shpwqkvfrartpreaielvsllleytPsaritplkacahpffd 339
                             s +w + +++   +  ++++++ l++ P +r+tp +a++h ++ 
               F49E11.1e 431 SRSWSTALKNMGDELFVDFLKRCLDWDPETRMTPAQALKHKWLR 474
                             56899999999999999***********************9986 PP

>> F49E11.1c  CE23751	WBGene00003150	locus:mbk-2	status:Confirmed	UniProt:Q9XTF3	protein_id:CAB54308.2
   #    score  bias  c-Evalue  i-Evalue hmmfrom  hmm to    alifrom  ali to    envfrom  env to     acc
 ---   ------ ----- --------- --------- ------- -------    ------- -------    ------- -------    ----
   1 !  138.6   0.3   9.7e-42   3.7e-40      52     278 ..     459     684 ..     454     701 .. 0.85
   2 !   10.2   0.0    0.0082      0.32     296     339 ..     732     775 ..     730     781 .. 0.90

  Alignments for each domain:
  == domain 1    score: 138.6 bits;  conditional E-value: 9.7e-42
  Sgg-PA_FBpp0070450-aln  52 vsytdlkviGnGsfGvvyqaklcdtgelvaikkvlqdkrfknr...elqilrkLeh......cnivkLkyffyssGekkdevyLnlv 129
                              +y  lkviG+GsfG v++a     ++ va+k v+++krf+ +   e++il +L         ni+ +  +f      +++    + 
               F49E11.1c 459 YRYEVLKVIGKGSFGQVIKAFDHKYQQYVALKLVRNEKRFHRQadeEIRILDHLRRqdsdgtHNIIHMLDYFN----FRNHK--CIT 539
                             57999***********************************865222666665554322233359999888887....34444..567 PP

  Sgg-PA_FBpp0070450-aln 130 leyipetvykvarhyskskqtiPinfiklylyqlfrsLayihslGichrdikPqnLLldpe.tevlklcdfGsakelvkgePnvsyi 215
                             +e +  ++y+++++     q +    ++ + y ++  L  + +  ++h d+kP+n+Ll+ +  + +k+ dfGs+    + +    yi
               F49E11.1c 540 FELLSINLYELIKRNKF--QGFSLMLVRKFAYSMLLCLDLLQKNRLIHCDLKPENVLLKQQgRSGIKVIDFGSS--CFDDQRIYTYI 622
                             8999*******987655..99***********************************9987624569******97..677788899** PP

  Sgg-PA_FBpp0070450-aln 216 csryyraPelifgaidyttkidvWsaGCvlaeLllgqPifPGdsgvdqlveiikvLGtPtreq 278
                              sr+yraPe+i+g ++y  +id+Ws GC+laeLl+g P++PG+ + dql  ii+ LG P  + 
               F49E11.1c 623 QSRFYRAPEVILG-TKYGMPIDMWSLGCILAELLTGYPLLPGEDENDQLALIIELLGMPPPKS 684
                             ************9.59******************************************97665 PP

  == domain 2    score: 10.2 bits;  conditional E-value: 0.0082
  Sgg-PA_FBpp0070450-aln 296 shpwqkvfrartpreaielvsllleytPsaritplkacahpffd 339
                             s +w + +++   +  ++++++ l++ P +r+tp +a++h ++ 
               F49E11.1c 732 SRSWSTALKNMGDELFVDFLKRCLDWDPETRMTPAQALKHKWLR 775
                             56899999999999999***********************9986 PP

>> C49C3.10a  CE23605	WBGene00008200	serine\/threonine kinase (2 domains)	status:Confirmed	UniProt:Q9U3L3	protein_id:CAB
   #    score  bias  c-Evalue  i-Evalue hmmfrom  hmm to    alifrom  ali to    envfrom  env to     acc
 ---   ------ ----- --------- --------- ------- -------    ------- -------    ------- -------    ----
   1 !  141.0   0.1   1.8e-42     7e-41      80     342 ..      46     328 ..      33     380 .. 0.77

  Alignments for each domain:
  == domain 1    score: 141.0 bits;  conditional E-value: 1.8e-42
  Sgg-PA_FBpp0070450-aln  80 vaikkvlq.....dk...rfknrelqilrkLehcnivkLkyffyssGekkdevyLnlvleyipetvykvarhyskskqtiPinfikl 158
                             v ikkv+      d+   r  +rel+ +  +e  n+vk+   f  + +      +++v ey+  t+ ++  +          + +k 
               C49C3.10a  46 VVIKKVMLpdslhDRqpwRRAQRELNCMLNIEDDNVVKMYSTFTPAENPLKMTEFYIVREYMHGTMKNLSASTFN---EGGHRTVKS 129
                             6777776555555442236789**********************99999999999**********9999776655...4567899** PP

  Sgg-PA_FBpp0070450-aln 159 ylyqlfrsLayihslGichrdikPqnLLldpetevlklcdfGsakelvkgePnvsyicsryyraPelifgaid.yttkidvWsaGCv 244
                             +++ + r++ y+h + i hrd+kP+n+L++ e + +klcdfG + +  +   n+ yi  r+yraPe+i +++d   t++d+Ws GC+
               C49C3.10a 130 IFFDICRGVQYLHAMRISHRDLKPENILMNQEGD-VKLCDFGHSNK-EDPTSNTPYIVQRFYRAPEIICETTDnNKTNVDIWSLGCI 214
                             ******************************9655.7******8765.456679****************9996257*********** PP

  Sgg-PA_FBpp0070450-aln 245 laeLllgqPifPGdsgvdqlveiikvLGtPtreqiremnpnytef....kfPq..........ikshpwqkvfrartpre...aiel 314
                             laeLl+g+ +f G+  +dq++ +++ LG      + +mn  + +f     + q          +    +q v++   p+e   + +l
               C49C3.10a 215 LAELLTGHVLFRGKDHIDQFILMVQFLGNAGPSFYSQMNEHARNFllryNLDQyqapinfysrFPDTVFQGVLQF-EPKEcdmSRDL 300
                             ****************************98887777777555444211133331111111000222335555544.44442224578 PP

  Sgg-PA_FBpp0070450-aln 315 vsllleytPsaritplkacahpffdelr 342
                             + ++l  +P  r+  +  ++hp++ e+ 
               C49C3.10a 301 LFRMLVINPDDRLNIQMVLSHPYLREIW 328
                             8888888899999888888888888764 PP

>> C49C3.10b  CE44547	WBGene00008200	status:Confirmed	UniProt:D4PHA0	protein_id:CBK55580.1
   #    score  bias  c-Evalue  i-Evalue hmmfrom  hmm to    alifrom  ali to    envfrom  env to     acc
 ---   ------ ----- --------- --------- ------- -------    ------- -------    ------- -------    ----
   1 !  139.2   0.1   6.4e-42   2.5e-40      90     341 ..      13     276 ..       7     320 .. 0.78

  Alignments for each domain:
  == domain 1    score: 139.2 bits;  conditional E-value: 6.4e-42
  Sgg-PA_FBpp0070450-aln  90 rfknrelqilrkLehcnivkLkyffyssGekkdevyLnlvleyipetvykvarhyskskqtiPinfiklylyqlfrsLayihslGic 176
                             r  +rel+ +  +e  n+vk+   f  + +      +++v ey+  t+ ++  +          + +k +++ + r++ y+h + i 
               C49C3.10b  13 RRAQRELNCMLNIEDDNVVKMYSTFTPAENPLKMTEFYIVREYMHGTMKNLSASTFN---EGGHRTVKSIFFDICRGVQYLHAMRIS 96 
                             5568**********************99999999999**********9999776655...4567899******************** PP

  Sgg-PA_FBpp0070450-aln 177 hrdikPqnLLldpetevlklcdfGsakelvkgePnvsyicsryyraPelifgaid.yttkidvWsaGCvlaeLllgqPifPGdsgvd 262
                             hrd+kP+n+L++ e + +klcdfG + +  +   n+ yi  r+yraPe+i +++d   t++d+Ws GC+laeLl+g+ +f G+  +d
               C49C3.10b  97 HRDLKPENILMNQEGD-VKLCDFGHSNK-EDPTSNTPYIVQRFYRAPEIICETTDnNKTNVDIWSLGCILAELLTGHVLFRGKDHID 181
                             ************9655.7******8765.456679****************9996257***************************** PP

  Sgg-PA_FBpp0070450-aln 263 qlveiikvLGtPtreqiremnpnytef....kfPq..........ikshpwqkvfrartpre...aielvsllleytPsaritplka 332
                             q++ +++ LG      + +mn  + +f     + q          +    +q v++   p+e   + +l+ ++l  +P  r+  +  
               C49C3.10b 182 QFILMVQFLGNAGPSFYSQMNEHARNFllryNLDQyqapinfysrFPDTVFQGVLQF-EPKEcdmSRDLLFRMLVINPDDRLNIQMV 267
                             **********98887777777555444211133331111111000222334555544.44442224578888888888888888888 PP

  Sgg-PA_FBpp0070450-aln 333 cahpffdel 341
                             ++hp++ e+
               C49C3.10b 268 LSHPYLREI 276
                             888888876 PP

>> DC2.7a  CE44458	WBGene00017083	locus:kin-33	protein kinase	status:Partially_confirmed	UniProt:Q9UAW6	protein_id:CCD68
   #    score  bias  c-Evalue  i-Evalue hmmfrom  hmm to    alifrom  ali to    envfrom  env to     acc
 ---   ------ ----- --------- --------- ------- -------    ------- -------    ------- -------    ----
   1 !   52.5   0.0   1.2e-15   4.7e-14     156     250 ..     125     227 ..       8     233 .. 0.70
   2 !   82.6   0.0   9.3e-25   3.6e-23      40     252 ..     316     533 ..     294     536 .. 0.75

  Alignments for each domain:
  == domain 1    score: 52.5 bits;  conditional E-value: 1.2e-15
  Sgg-PA_FBpp0070450-aln 156 iklylyqlfrsLayihslGichrdikPqnLLldp.e....tevlklcdfGsake.lvkgeP..nvsyicsryyraPelifgaidytt 234
                              + ++ ql+ +L +ih + i+hrdik +nLLl   +    ++ lk++dfG+a e +v+ge    v+   s  y aPe+  +      
                  DC2.7a 125 AQCFFKQLISGLKFIHEHEIVHRDIKLENLLLMKsKsnlvPDTLKIADFGLATEyMVDGEElmLVDNCGSPPYAAPEVYSKQGHRGP 211
                             467889***********************998641422223568********9835778753369999******************* PP

  Sgg-PA_FBpp0070450-aln 235 kidvWsaGCvlaeLll 250
                             + dvWs G +l  +l+
                  DC2.7a 212 PTDVWSSGVILMAMLT 227
                             *********9866654 PP

  == domain 2    score: 82.6 bits;  conditional E-value: 9.3e-25
  Sgg-PA_FBpp0070450-aln  40 atpGqGpdrp.qevsytdlkviGnGsfGvvyqaklcd.tgelvaikkvlq......dkrfkn.relqilrkLe...hcnivkLkyff 114
                             at    +  p    +y  l ++G+G+fG v++ +l    ge va+k +           ++  +e    ++L    h n++++  + 
                  DC2.7a 316 ATESTTTTPPaSTEKYQVLGLLGKGTFGKVLLIELESlPGEAVAMKEIEAsgehveQITLNVkKEYILTKRLSapgHENVIRFLSIR 402
                             5554444444135689999************999876369*******9886666543344431455555777544488888876654 PP

  Sgg-PA_FBpp0070450-aln 115 yssGekkdevyLnlvleyipet.vy.kvarhyskskqtiPinfiklylyqlfrsLayihslGichrdikPqnLLldpetevlklcdf 199
                                     e +  l++ey     ++ k+       +  +  +  + y+ ql+ +L yihs G+ hrdikP+nL+l+  ++vlk++df
                  DC2.7a 403 T-----MPE-HYFLIMEYADGGdLFdKISS-----EYRLTSSQAHGYFKQLIAGLRYIHSKGVTHRDIKPENLMLTK-AGVLKITDF 477
                             4.....334.34688999875313313333.....44467788999*****************************87.9******** PP

  Sgg-PA_FBpp0070450-aln 200 Gsak.elvkgePn.vsyic.sryyraPelifgaidyttkidvWsaGCvlaeLllgq 252
                             G+   +++kge   ++  c +  y aPe+++g      ++d+WsaG vl ++l+g+
                  DC2.7a 478 GLGTlHIIKGEESlMDTRCgTPQYAAPEVLVGNQYRGPPVDIWSAGVVLINMLTGH 533
                             *9644999998751455553679*********999999**************9985 PP

>> C54G4.1a  CE32338	WBGene00008311	locus:rskn-2	Protein kinase C terminal domain	status:Partially_confirmed	UniProt:Q18
   #    score  bias  c-Evalue  i-Evalue hmmfrom  hmm to    alifrom  ali to    envfrom  env to     acc
 ---   ------ ----- --------- --------- ------- -------    ------- -------    ------- -------    ----
   1 !   56.6   0.0   7.1e-17   2.7e-15      48     255 ..      11     223 ..       7     240 .. 0.80
   2 !   64.2   0.0   3.6e-19   1.4e-17      56     267 ..     384     603 ..     377     609 .. 0.78
   3 ?    5.3   0.0      0.26        10     307     350 ..     622     665 ..     614     767 .. 0.76

  Alignments for each domain:
  == domain 1    score: 56.6 bits;  conditional E-value: 7.1e-17
  Sgg-PA_FBpp0070450-aln  48 rpqevsytdlkviGnGsfGvvyqaklcdtgelvai..kkvlq.......dkrfk..nrelqilrkLehc.nivkLkyffyssGekkd 122
                             ++ + +++ l+v+G+G++G v++ + +  ++   i   kvl+        k ++    e q+l +L  +  +v L y f+       
                C54G4.1a  11 KVSMENFALLRVLGKGAYGKVFLVRKVGGKDHNTIyaMKVLRktrvltkQKTLEhtMAERQVLERLRGTpFLVNLFYAFQ------T 91 
                             6677889999***************9966554333114555546666664444311457899999987625788888887......7 PP

  Sgg-PA_FBpp0070450-aln 123 evyLnlvleyipetvykvarhyskskqtiPinfiklylyqlfrsLayihslGichrdikPqnLLldpetevlklcdfGsakelvkge 209
                             +  L++v+ey++    ++  h    +  +  +  + ++  l+ ++  +h+  +++rd+k +n+Lld   + +kl+dfG++k  + ge
                C54G4.1a  92 DTKLHIVMEYVRGG--ELFTHLCS-RGHFDLEAARFVIAELVVAIDSLHQRKVIYRDLKLENILLDE-EGHVKLTDFGLSKLFLPGE 174
                             788********975..44555544.56799************************************8.6778************998 PP

  Sgg-PA_FBpp0070450-aln 210 ..PnvsyicsryyraPelifga.idyttkidvWsaGCvlaeLllgqPif 255
                                  sy  +  y +Pe+i      y+  +d Ws G +  eLl+g   f
                C54G4.1a 175 ldRANSYCGTIEYMSPEVINRPeGGYSDVVDWWSLGVISFELLTGCSPF 223
                             324579*************986268******************996555 PP

  == domain 2    score: 64.2 bits;  conditional E-value: 3.6e-19
  Sgg-PA_FBpp0070450-aln  56 dlkviGnGsfGvvyqaklcdtgelvaikkvlqdkr.fknrelqilrkLe.hcnivkLkyffyssGekkdevyLnlvleyipet.vyk 139
                             d  ++G+G+f vv + + +  g + a+k v q  +   +re +il  ++ h niv+L+ +        d  +++lv+e +  + + +
                C54G4.1a 384 DAGLLGKGAFSVVRRCERVVDGAQFAVKIVSQKFAsQAQREARILEMVQgHPNIVQLHDVHS------DPLHFYLVMEILTGNeLLE 464
                             7789***************9**********997551568******99866*********988......9*********997651455 PP

  Sgg-PA_FBpp0070450-aln 140 varhyskskqtiPinfiklylyqlfrsLayihslGichrdikPqnLLldp..etevlklcdfGsakelvkg.ePnvsyi........ 215
                              +r+  +    + ++    ++ ql+ ++ y+h   i+hrd+kP+n+L ++   ++ l+l+dfG a+ l ++ e + + +        
                C54G4.1a 465 RIRKLER----FTESEAADIMRQLVSAVKYLHDKRIVHRDLKPENILFESidSSARLRLVDFGFARLLPNSmEQQLKSVqvlrkmtp 547
                             5555555....77888999****************************975336899*********9875431333322211122222 PP

  Sgg-PA_FBpp0070450-aln 216 .csryyraPeli.fg..aidyttkidvWsaGCvlaeLllgqPifPGdsgvdqlvei 267
                               +  y aPe++ +g    +y  + d+Ws G vl  +l gq  f   s  +   ei
                C54G4.1a 548 cFTLQYAAPEVLdVGdsQPEYNEQCDLWSLGVVLFTMLSGQVPFHARSRQESATEI 603
                             13667*****9943421468*********************888777766555555 PP

  == domain 3    score: 5.3 bits;  conditional E-value: 0.26
  Sgg-PA_FBpp0070450-aln 307 tpreaielvsllleytPsaritplkacahpffdelreegkrlpn 350
                              + +a +l++ ll   P +r++ ++  ah +++      + l++
                C54G4.1a 622 VSADAKNLITGLLTVDPKKRLSMQELTAHMWLKSSASMDTPLQT 665
                             5789***************************9987766665555 PP

>> Y51B9A.9  CE19219	WBGene00013091	serine\/threonine kinase	status:Confirmed	UniProt:Q9XXC0	protein_id:CAA19542.1
   #    score  bias  c-Evalue  i-Evalue hmmfrom  hmm to    alifrom  ali to    envfrom  env to     acc
 ---   ------ ----- --------- --------- ------- -------    ------- -------    ------- -------    ----
   1 !  124.2   1.3   2.3e-37   8.8e-36      78     345 ..      41     328 ..      24     361 .. 0.77

  Alignments for each domain:
  == domain 1    score: 124.2 bits;  conditional E-value: 2.3e-37
  Sgg-PA_FBpp0070450-aln  78 elvaikkvlq........dkrfknrelqilrkLehcnivkLkyffyssGekkde.vyLnlvleyipetvykvarhyskskqtiPinf 155
                               v ikkv            r  +rel    +++  n vk+   +y+  e  +e   ++ v ey+  ++ + + +       +  + 
                Y51B9A.9  41 RRVVIKKVVLpenfdnwqHWRRAQRELFCTLHIQEENFVKMY-SIYTWVETVEEmREFYTVREYMDWNLRNFILSTPE---KLDHKV 123
                             5678888877444443334455679999999*********85.56666666666157999********9998877655...6999** PP

  Sgg-PA_FBpp0070450-aln 156 iklylyqlfrsLayihslGichrdikPqnLLldpetevlklcdfGsakelvkgeP..nvsyicsryyraPelifgaidytt.kidvW 239
                             ik +++ +  ++ y+hs  + hrd+kP+n+L++   ++ k++ f  a +   ++P  n+ yi  r+yraPe++ +++d     +d+W
                Y51B9A.9 124 IKSIFFDVCLAVQYMHSIRVGHRDLKPENVLINY-EAIAKISGFAHANR---EDPfvNTPYIVQRFYRAPEILCETMDNNKpSVDIW 206
                             *********************************9.79******998864...55522677****************9876526**** PP

  Sgg-PA_FBpp0070450-aln 240 saGCvlaeLllgqPifPGdsgvdqlveiikvLGtPtreqiremnpnytef..........kfPqikshpwqkvfrartpreai.... 312
                             s GC+laeLl+g+ +f G++++dq+++i++ LG P+   + +m  ++  f          k   i  h  +  f     +e i    
                Y51B9A.9 207 SLGCILAELLTGKILFTGQTQIDQFFQIVRFLGNPDLSFYMQMPDSARTFflglpmnqyqKPTNIHEHFPNSLFLDTMISEPIdcdl 293
                             **************************************9999997776663333222222333566666666665544444442222 PP

  Sgg-PA_FBpp0070450-aln 313 ..elvsllleytPsaritplkacahpffdelreeg 345
                               +l+ ++l  +P  ri  +k + hp+++e+  + 
                Y51B9A.9 294 arDLLFRMLVINPDDRIDIQKILVHPYLEEVWSNI 328
                             2278999999******************9987665 PP

>> F19H6.1  CE31484	WBGene00008956	locus:nekl-3	serine\/threonine kinase	status:Confirmed	UniProt:Q19530	protein_id:CAA9
   #    score  bias  c-Evalue  i-Evalue hmmfrom  hmm to    alifrom  ali to    envfrom  env to     acc
 ---   ------ ----- --------- --------- ------- -------    ------- -------    ------- -------    ----
   1 !  124.0   0.1   2.6e-37   9.9e-36      46     258 ..      15     228 ..       2     239 .. 0.88

  Alignments for each domain:
  == domain 1    score: 124.0 bits;  conditional E-value: 2.6e-37
  Sgg-PA_FBpp0070450-aln  46 pdrpqevsytdlkviGnGsfGvvyqaklcdtgelvaikkvlq....dkrfk...nrelqilrkLehcnivkLkyffyssGekkdevy 125
                             pd+     ++  k iG+G f  v++a+    +  va+kk++     d++ +   ++e+  l++L+h+n+++    f       d+  
                 F19H6.1  15 PDKLSLELFIIEKKIGKGQFSEVFRAQCTWVDLHVALKKIQVfemvDQKARqdcLKEIDLLKQLNHVNVIRYYASFI------DNNQ 95 
                             56666666777899*************************98777886555422369**************9988888......9*** PP

  Sgg-PA_FBpp0070450-aln 126 Lnlvleyipe.tvykvarhyskskqtiPinfiklylyqlfrsLayihslGichrdikPqnLLldpetevlklcdfGsakelvkg.eP 210
                             Ln+vle  +   + ++++h+ k  + iP++ i  y+ ql r+La++hs  i+hrdikP n+++++  +++kl d+G+ +   ++   
                 F19H6.1  96 LNIVLELAEAgDMSRMIKHFKKGGRLIPEKTIWKYFVQLARALAHMHSKRIMHRDIKPANVFITG-NGIVKLGDLGLGRFFSSKtTA 181
                             ******98643799**************************************************9.9************98765156 PP

  Sgg-PA_FBpp0070450-aln 211 nvsyicsryyraPelifgaidyttkidvWsaGCvlaeLllgqPifPGd 258
                               s + + yy +Pe i ++  y  k d+Ws+GC+l e+   q  f Gd
                 F19H6.1 182 AHSLVGTPYYMSPERIQES-GYNFKSDLWSTGCLLYEMAALQSPFYGD 228
                             7899***********9876.8*****************9999888887 PP

>> K11E8.1f  CE28056	WBGene00006779	locus:unc-43	Ca2+\/calmodulin-dependent protein kinase	status:Confirmed	UniProt:O623
   #    score  bias  c-Evalue  i-Evalue hmmfrom  hmm to    alifrom  ali to    envfrom  env to     acc
 ---   ------ ----- --------- --------- ------- -------    ------- -------    ------- -------    ----
   1 !  100.0   0.0   4.9e-30   1.9e-28      54     255 ..      12     211 ..       6     217 .. 0.83
   2 !   20.9   1.5   4.9e-06   0.00019     306     449 ..     237     385 ..     218     407 .. 0.49

  Alignments for each domain:
  == domain 1    score: 100.0 bits;  conditional E-value: 4.9e-30
  Sgg-PA_FBpp0070450-aln  54 ytdlkviGnGsfGvvyqaklcdtgelvaikkvlq......dkrfknrelqilrkLehcnivkLkyffyssGekkdevyLnlvleyip 134
                             y   + +G+G+f vv +     tg   a k +        d +   re +i rkL+h niv+L+  ++      +e + +lv++ + 
                K11E8.1f  12 YDVKEELGKGAFSVVRRCVHKTTGLEFAAKIINTkklsarDFQKLEREARICRKLQHPNIVRLHDSIQ------EESFHYLVFDLVT 92 
                             5556789********9999999997777665544334434555568*******************999......9*********997 PP

  Sgg-PA_FBpp0070450-aln 135 e.tvyk..varhyskskqtiPinfiklylyqlfrsLayihslGichrdikPqnLLldpet..evlklcdfGsakelvkgePnvsyic 216
                                +++  var+      +  +      + q++ s+ay hs Gi+hrd+kP+nLLl +++  + +kl+dfG+a e+ ++e    +  
                K11E8.1f  93 GgELFEdiVARE------FYSEADASHCIQQILESIAYCHSNGIVHRDLKPENLLLASKAkgAAVKLADFGLAIEVNDSEAWHGFAG 173
                             514554335555......455666778889**************************87542289*********************** PP

  Sgg-PA_FBpp0070450-aln 217 sryyraPelifgaidyttkidvWsaGCvlaeLllgqPif 255
                             +  y +Pe++ +   y+ ++d+W+ G +l  Ll+g P f
                K11E8.1f 174 TPGYLSPEVL-KKDPYSKPVDIWACGVILYILLVGYPPF 211
                             ********86.5679********************9977 PP

  == domain 2    score: 20.9 bits;  conditional E-value: 4.9e-06
  Sgg-PA_FBpp0070450-aln 306 rtpreaielvsllleytPsaritplkacahpffdelreegkrlpngrelpplfnlteqelliqpslnkqlkpkklq..eaeaskges 390
                               ++ea +l++ +l  +P +rit+ +a++ p++ + +  ++++  + ++  l++++ +  l  + l +++  ++l   +  ++k+++
                K11E8.1f 237 TVTPEAKSLIDSMLTVNPKKRITADQALKVPWICNRERVASAIHRQDTVDCLKKFNARRKLKGAILTTMIATRNLSsrNLLNKKEQG 323
                             35689***************************9877777777777766666666655554444444444444433211223333333 PP

  Sgg-PA_FBpp0070450-aln 391 nkektaadndadvsvsskkk...lsakastlsaaasgagsasnvsaaeaeaassavkaddan 449
                             + ++ + +++++ ++  +++   ++  ++  ++ ++  +++  +s++++ a +s++++ +a+
                K11E8.1f 324 PPSTIKESSESSQTIDDNDSekgGGQLKHENTVVRADGATGIVSSSNSSTASKSSSTNLSAQ 385
                             33333333333322221111111222222222222111111111111111222222222222 PP

>> K11E8.1g  CE28057	WBGene00006779	locus:unc-43	Ca2+\/calmodulin-dependent protein kinase	status:Confirmed	UniProt:O623
   #    score  bias  c-Evalue  i-Evalue hmmfrom  hmm to    alifrom  ali to    envfrom  env to     acc
 ---   ------ ----- --------- --------- ------- -------    ------- -------    ------- -------    ----
   1 !  100.0   0.0   5.1e-30   1.9e-28      54     255 ..      12     211 ..       6     216 .. 0.83
   2 !   19.8   1.2   1.1e-05   0.00041     306     449 ..     237     387 ..     217     408 .. 0.47

  Alignments for each domain:
  == domain 1    score: 100.0 bits;  conditional E-value: 5.1e-30
  Sgg-PA_FBpp0070450-aln  54 ytdlkviGnGsfGvvyqaklcdtgelvaikkvlq......dkrfknrelqilrkLehcnivkLkyffyssGekkdevyLnlvleyip 134
                             y   + +G+G+f vv +     tg   a k +        d +   re +i rkL+h niv+L+  ++      +e + +lv++ + 
                K11E8.1g  12 YDVKEELGKGAFSVVRRCVHKTTGLEFAAKIINTkklsarDFQKLEREARICRKLQHPNIVRLHDSIQ------EESFHYLVFDLVT 92 
                             5556789********9999999997777665544334434555568*******************999......9*********997 PP

  Sgg-PA_FBpp0070450-aln 135 e.tvyk..varhyskskqtiPinfiklylyqlfrsLayihslGichrdikPqnLLldpet..evlklcdfGsakelvkgePnvsyic 216
                                +++  var+      +  +      + q++ s+ay hs Gi+hrd+kP+nLLl +++  + +kl+dfG+a e+ ++e    +  
                K11E8.1g  93 GgELFEdiVARE------FYSEADASHCIQQILESIAYCHSNGIVHRDLKPENLLLASKAkgAAVKLADFGLAIEVNDSEAWHGFAG 173
                             514554335555......455666778889**************************87542289*********************** PP

  Sgg-PA_FBpp0070450-aln 217 sryyraPelifgaidyttkidvWsaGCvlaeLllgqPif 255
                             +  y +Pe++ +   y+ ++d+W+ G +l  Ll+g P f
                K11E8.1g 174 TPGYLSPEVL-KKDPYSKPVDIWACGVILYILLVGYPPF 211
                             ********86.5679********************9977 PP

  == domain 2    score: 19.8 bits;  conditional E-value: 1.1e-05
  Sgg-PA_FBpp0070450-aln 306 rtpreaielvsllleytPsaritplkacahpffdelreegkrlpngrelpplfnlteqelliqpslnkqlkpkklqe.......... 382
                               ++ea +l++ +l  +P +rit+ +a++ p++ + +  ++++  + ++  l++++ +  l  + l +++  ++l +          
                K11E8.1g 237 TVTPEAKSLIDSMLTVNPKKRITADQALKVPWICNRERVASAIHRQDTVDCLKKFNARRKLKGAILTTMIATRNLSNlgrnllnkke 323
                             35689***************************9877666677777755555555554444333333333333333321000000000 PP

  Sgg-PA_FBpp0070450-aln 383 ...aeaskgesnkektaadndadvsvsskkklsakastlsaaasgagsasnvsaaeaeaassavkaddan 449
                                 ++ k++s++++t  dnd++      k+ ++   + +a+  +++s      +++ a +s++++ +a+
                K11E8.1g 324 qgpPSTIKESSESSQTIDDNDSEKGGGQLKHENTVVRADGATGIVSSS------NSSTASKSSSTNLSAQ 387
                             000222333333333333333333322222222111111111111111......1111111112222222 PP

>> K11E8.1e  CE28055	WBGene00006779	locus:unc-43	Ca2+\/calmodulin-dependent protein kinase	status:Confirmed	UniProt:O623
   #    score  bias  c-Evalue  i-Evalue hmmfrom  hmm to    alifrom  ali to    envfrom  env to     acc
 ---   ------ ----- --------- --------- ------- -------    ------- -------    ------- -------    ----
   1 !   99.9   0.0   5.2e-30     2e-28      54     255 ..      12     211 ..       6     217 .. 0.83
   2 !   19.8   2.0   1.1e-05    0.0004     306     465 ..     237     400 ..     212     410 .. 0.67

  Alignments for each domain:
  == domain 1    score: 99.9 bits;  conditional E-value: 5.2e-30
  Sgg-PA_FBpp0070450-aln  54 ytdlkviGnGsfGvvyqaklcdtgelvaikkvlq......dkrfknrelqilrkLehcnivkLkyffyssGekkdevyLnlvleyip 134
                             y   + +G+G+f vv +     tg   a k +        d +   re +i rkL+h niv+L+  ++      +e + +lv++ + 
                K11E8.1e  12 YDVKEELGKGAFSVVRRCVHKTTGLEFAAKIINTkklsarDFQKLEREARICRKLQHPNIVRLHDSIQ------EESFHYLVFDLVT 92 
                             5556789********9999999997777665544334434555568*******************999......9*********997 PP

  Sgg-PA_FBpp0070450-aln 135 e.tvyk..varhyskskqtiPinfiklylyqlfrsLayihslGichrdikPqnLLldpet..evlklcdfGsakelvkgePnvsyic 216
                                +++  var+      +  +      + q++ s+ay hs Gi+hrd+kP+nLLl +++  + +kl+dfG+a e+ ++e    +  
                K11E8.1e  93 GgELFEdiVARE------FYSEADASHCIQQILESIAYCHSNGIVHRDLKPENLLLASKAkgAAVKLADFGLAIEVNDSEAWHGFAG 173
                             514554335555......455666778889**************************87542289*********************** PP

  Sgg-PA_FBpp0070450-aln 217 sryyraPelifgaidyttkidvWsaGCvlaeLllgqPif 255
                             +  y +Pe++ +   y+ ++d+W+ G +l  Ll+g P f
                K11E8.1e 174 TPGYLSPEVL-KKDPYSKPVDIWACGVILYILLVGYPPF 211
                             ********86.5679********************9977 PP

  == domain 2    score: 19.8 bits;  conditional E-value: 1.1e-05
  Sgg-PA_FBpp0070450-aln 306 rtpreaielvsllleytPsaritplkacahpffdelreegkrlpngrelpplfnlteq.elliqpslnkqlk.pkklqeaeaskges 390
                               ++ea +l++ +l  +P +rit+ +a++ p++ + +  ++++  + ++  l++++ + +l+   s +k++     +  ++ s+g+ 
                K11E8.1e 237 TVTPEAKSLIDSMLTVNPKKRITADQALKVPWICNRERVASAIHRQDTVDCLKKFNARrKLKAAISAVKMVTrMSGVLRTSDSTGSV 323
                             35689****************************988888899999999999999976415666666666654145566777777777 PP

  Sgg-PA_FBpp0070450-aln 391 nkektaadndadvsvsskkk.....lsakastlsaaasgagsasnvsaaeaeaassavkaddansaskasagqgdknkas 465
                             ++++++++ +++v+ +s++       +a  +t+ a+++ ++ + n+ +++ ++ +s++k+++ + +++      d++ka+
                K11E8.1e 324 ASNGSTTHDASQVAGTSSQPtspaaEGAILTTMIATRNLSNLGRNLLNKKEQGPPSTIKESSES-SQTIDD--NDSEKAQ 400
                             6666666666666555554434443445555566677777778888888888888888866533.333332..2333332 PP

>> Y60A3A.12  CE27297	WBGene00000499	locus:chk-2	status:Confirmed	UniProt:Q9U1Y5	protein_id:CAB60407.2
   #    score  bias  c-Evalue  i-Evalue hmmfrom  hmm to    alifrom  ali to    envfrom  env to     acc
 ---   ------ ----- --------- --------- ------- -------    ------- -------    ------- -------    ----
   1 !  118.2   0.0   1.5e-35   5.9e-34      54     255 ..     170     378 ..     156     387 .. 0.84
   2 ?    0.1   0.0       9.7   3.7e+02     307     357 ..     405     455 ..     397     468 .. 0.81

  Alignments for each domain:
  == domain 1    score: 118.2 bits;  conditional E-value: 1.5e-35
  Sgg-PA_FBpp0070450-aln  54 ytdlkviGnGsfGvvyqaklcdtgelvaikkvlq...........dkrfknrelqilrkLehcnivkLkyffyssGekkdevyLnlv 129
                             +++ + +G+G fG v+++       +vaik++               r    e+++++kL h niv +   +          y ++v
               Y60A3A.12 170 HVTSHSLGKGGFGKVLLGYKKSDRSVVAIKQLNTqfstrcsraiaKTRDIRNEVEVMKKLSHPNIVAIYDWIT------VAKYSYMV 250
                             456789************99999********98779999987775333334599****************999......56899*** PP

  Sgg-PA_FBpp0070450-aln 130 leyip..etvykvarhyskskqtiPinfiklylyqlfrsLayihslGichrdikPqnLLldpete..vlklcdfGsakelvkgePnv 212
                             +ey+   e   kv+ ++  ++  + ++  k + +ql+ ++ y+hs GichrdikP+n+L++ ++e  +lkl+dfG ak+ v++    
               Y60A3A.12 251 IEYVGggEFFSKVVDSKY-NRMGLGESLGKYFAFQLIDAILYLHSVGICHRDIKPENILCSDKAErcILKLTDFGMAKNSVNRMKT- 335
                             ****63366677776543.36899************************************8765444*************998654. PP

  Sgg-PA_FBpp0070450-aln 213 syicsryyraPelif.gaidyttkidvWsaGCvlaeLllgqPif 255
                                 +  y aPe++  + ++yt k+d+Ws GCvl   + g P f
               Y60A3A.12 336 -RCGTPSYNAPEIVAnEGVEYTPKVDIWSLGCVLFITFSGYPPF 378
                             .567889*****997258***************98888777766 PP

  == domain 2    score: 0.1 bits;  conditional E-value: 9.7
  Sgg-PA_FBpp0070450-aln 307 tpreaielvsllleytPsaritplkacahpffdelreegkrlpngrelppl 357
                              + e+ ++++ +l   Ps+r+++++ ++  +++    ++++ +  ++++p+
               Y60A3A.12 405 ITVETQNMIKWMLTVEPSNRPSAVELMSTQWMKCADCRTAKQDILKSIKPI 455
                             5668889999***************99999999888777776666666666 PP

>> F22D6.5b  CE45514	WBGene00004186	locus:prpf-4	status:Partially_confirmed	UniProt:E3W737	protein_id:CBX53319.1
   #    score  bias  c-Evalue  i-Evalue hmmfrom  hmm to    alifrom  ali to    envfrom  env to     acc
 ---   ------ ----- --------- --------- ------- -------    ------- -------    ------- -------    ----
   1 !  119.8   0.7   4.8e-36   1.8e-34      53     262 ..     454     663 ..     448     715 .. 0.89

  Alignments for each domain:
  == domain 1    score: 119.8 bits;  conditional E-value: 4.8e-36
  Sgg-PA_FBpp0070450-aln  53 sytdlkviGnGsfGvvyqaklcdtgelvaikkvlqdkrfk...nrelqilrkLehcnivkLkyffyssGekkdevyLnlvleyipet 136
                             +y  +   G G fG v + +    g++va+k +++++ +    +rel++lrkL+ ++     + ++     k + +L lv+e +  +
                F22D6.5b 454 RYRVVGFTGAGVFGNVCRCNDQTKGNTVAVKIIRNNEVMYktgLRELEVLRKLNEADKEDKYHCLRLFRTFKHHNHLCLVFENLSMN 540
                             77888889**************************9887742337************987766677777789999************* PP

  Sgg-PA_FBpp0070450-aln 137 vykvarhyskskqtiPinfiklylyqlfrsLayihslGichrdikPqnLLldpetevlklcdfGsakelvkgePnvsyicsryyraP 223
                             + ++ ++y + k  +  + ++ y  ql+ +L  + +l ++h dikP+n+L++     lklcdfGsa ++ ++e    y+ sr+yraP
                F22D6.5b 541 LRELLKKYGQ-KDGLHLKAVRSYAQQLLLALRLLKKLEFVHADIKPDNILVNESKLTLKLCDFGSAGRVNEQE-LAPYLVSRFYRAP 625
                             ********99.999***************************************999**********9988777.679********** PP

  Sgg-PA_FBpp0070450-aln 224 elifgaidyttkidvWsaGCvlaeLllgqPifPGdsgvd 262
                             e+++g   +   id+Ws+   l e+++g+ +fPG ++  
                F22D6.5b 626 EIMLGV-RHDYAIDLWSVAVTLYEVYTGKIMFPGRTNNH 663
                             ****95.45557**********************87655 PP

>> F22D6.5a  CE05686	WBGene00004186	locus:prpf-4	serine\/threonine kinase	status:Confirmed	UniProt:Q19727	protein_id:CAA
   #    score  bias  c-Evalue  i-Evalue hmmfrom  hmm to    alifrom  ali to    envfrom  env to     acc
 ---   ------ ----- --------- --------- ------- -------    ------- -------    ------- -------    ----
   1 !  119.7   0.8   5.2e-36     2e-34      53     262 ..     454     663 ..     448     714 .. 0.89
   2 ?    4.3   0.0      0.52        20     314     339 ..     746     771 ..     732     773 .. 0.88

  Alignments for each domain:
  == domain 1    score: 119.7 bits;  conditional E-value: 5.2e-36
  Sgg-PA_FBpp0070450-aln  53 sytdlkviGnGsfGvvyqaklcdtgelvaikkvlqdkrfk...nrelqilrkLehcnivkLkyffyssGekkdevyLnlvleyipet 136
                             +y  +   G G fG v + +    g++va+k +++++ +    +rel++lrkL+ ++     + ++     k + +L lv+e +  +
                F22D6.5a 454 RYRVVGFTGAGVFGNVCRCNDQTKGNTVAVKIIRNNEVMYktgLRELEVLRKLNEADKEDKYHCLRLFRTFKHHNHLCLVFENLSMN 540
                             77888889**************************9887742337************987766677777789999************* PP

  Sgg-PA_FBpp0070450-aln 137 vykvarhyskskqtiPinfiklylyqlfrsLayihslGichrdikPqnLLldpetevlklcdfGsakelvkgePnvsyicsryyraP 223
                             + ++ ++y + k  +  + ++ y  ql+ +L  + +l ++h dikP+n+L++     lklcdfGsa ++ ++e    y+ sr+yraP
                F22D6.5a 541 LRELLKKYGQ-KDGLHLKAVRSYAQQLLLALRLLKKLEFVHADIKPDNILVNESKLTLKLCDFGSAGRVNEQE-LAPYLVSRFYRAP 625
                             ********99.999***************************************999**********9988777.679********** PP

  Sgg-PA_FBpp0070450-aln 224 elifgaidyttkidvWsaGCvlaeLllgqPifPGdsgvd 262
                             e+++g   +   id+Ws+   l e+++g+ +fPG ++  
                F22D6.5a 626 EIMLGV-RHDYAIDLWSVAVTLYEVYTGKIMFPGRTNNH 663
                             ****95.45557**********************87654 PP

  == domain 2    score: 4.3 bits;  conditional E-value: 0.52
  Sgg-PA_FBpp0070450-aln 314 lvsllleytPsaritplkacahpffd 339
                             l++ +l   Ps+r t  +a++hpff 
                F22D6.5a 746 LLDGMLILDPSKRTTCNEALKHPFFT 771
                             77888999****************96 PP

>> T08D2.7  CE28251	WBGene00011612	Forkhead-associated (FHA) domain \; Eukaryotic protein kinase domain	status:Partially
   #    score  bias  c-Evalue  i-Evalue hmmfrom  hmm to    alifrom  ali to    envfrom  env to     acc
 ---   ------ ----- --------- --------- ------- -------    ------- -------    ------- -------    ----
   1 !  118.6   0.1   1.1e-35   4.2e-34      54     255 ..     169     377 ..     156     384 .. 0.83

  Alignments for each domain:
  == domain 1    score: 118.6 bits;  conditional E-value: 1.1e-35
  Sgg-PA_FBpp0070450-aln  54 ytdlkviGnGsfGvvyqaklcdtgelvaikkvlq...........dkrfknrelqilrkLehcnivkLkyffyssGekkdevyLnlv 129
                             +++ +++G+G fG v+++       +vaik++               r  + e+++++kL h niv +   +          y ++v
                 T08D2.7 169 HVTSHLLGKGGFGKVLLGYKKSDRSVVAIKQLNTqfstrcsraiaKTRDIQNEVEVMKKLSHPNIVAIYDCIT------VAKYSYMV 249
                             456789************99999********987799999777664444456899*************99999......56899*** PP

  Sgg-PA_FBpp0070450-aln 130 leyip..etvykvarhysks.kqtiPinfiklylyqlfrsLayihslGichrdikPqnLLldpete..vlklcdfGsakelvkgePn 211
                             +ey+   e   k++   sk  +  + ++  k + +ql+ ++ y+hs GichrdikP+n+L++ ++e  +lkl+dfG ak+ v++   
                 T08D2.7 250 IEYVGggEFFSKLV--DSKYnQMGLGESLGKYFAFQLIDAVLYLHSVGICHRDIKPENILCSNKAErcILKLTDFGMAKNSVNRMK- 333
                             ****7224444554..44540467999999*******************************8765444*************99864. PP

  Sgg-PA_FBpp0070450-aln 212 vsyicsryyraPelif.gaidyttkidvWsaGCvlaeLllgqPif 255
                               +  +  y aPe++  + ++yt k+d+Ws GCvl   + g P f
                 T08D2.7 334 -THCGTPSYCAPEIVAnQGVEYTPKVDIWSLGCVLFITFSGYPPF 377
                             .5788999*****997257***************98888777766 PP

>> K11E8.1r  CE45912	WBGene00006779	locus:unc-43	status:Partially_confirmed	protein_id:CCA65655.1
   #    score  bias  c-Evalue  i-Evalue hmmfrom  hmm to    alifrom  ali to    envfrom  env to     acc
 ---   ------ ----- --------- --------- ------- -------    ------- -------    ------- -------    ----
   1 !   99.2   0.0   8.5e-30   3.3e-28      54     255 ..     122     321 ..     116     327 .. 0.83
   2 !   16.8   3.2   8.3e-05    0.0032     306     456 ..     347     503 ..     326     557 .. 0.69

  Alignments for each domain:
  == domain 1    score: 99.2 bits;  conditional E-value: 8.5e-30
  Sgg-PA_FBpp0070450-aln  54 ytdlkviGnGsfGvvyqaklcdtgelvaikkvlq......dkrfknrelqilrkLehcnivkLkyffyssGekkdevyLnlvleyip 134
                             y   + +G+G+f vv +     tg   a k +        d +   re +i rkL+h niv+L+  ++      +e + +lv++ + 
                K11E8.1r 122 YDVKEELGKGAFSVVRRCVHKTTGLEFAAKIINTkklsarDFQKLEREARICRKLQHPNIVRLHDSIQ------EESFHYLVFDLVT 202
                             5556789********9999999997777665544334434555568*******************999......9*********997 PP

  Sgg-PA_FBpp0070450-aln 135 e.tvyk..varhyskskqtiPinfiklylyqlfrsLayihslGichrdikPqnLLldpet..evlklcdfGsakelvkgePnvsyic 216
                                +++  var+      +  +      + q++ s+ay hs Gi+hrd+kP+nLLl +++  + +kl+dfG+a e+ ++e    +  
                K11E8.1r 203 GgELFEdiVARE------FYSEADASHCIQQILESIAYCHSNGIVHRDLKPENLLLASKAkgAAVKLADFGLAIEVNDSEAWHGFAG 283
                             514554335555......455666778889**************************87542289*********************** PP

  Sgg-PA_FBpp0070450-aln 217 sryyraPelifgaidyttkidvWsaGCvlaeLllgqPif 255
                             +  y +Pe++ +   y+ ++d+W+ G +l  Ll+g P f
                K11E8.1r 284 TPGYLSPEVL-KKDPYSKPVDIWACGVILYILLVGYPPF 321
                             ********86.5679********************9977 PP

  == domain 2    score: 16.8 bits;  conditional E-value: 8.3e-05
  Sgg-PA_FBpp0070450-aln 306 rtpreaielvsllleytPsaritplkacahpffdelreegkrlpngrelpplfnlteq.elliqpslnkqlk.pkklqeaeaskges 390
                               ++ea +l++ +l  +P +rit+ +a++ p++ + +  ++++  + ++  l++++ + +l+   s +k++     +  ++ s+g+ 
                K11E8.1r 347 TVTPEAKSLIDSMLTVNPKKRITADQALKVPWICNRERVASAIHRQDTVDCLKKFNARrKLKAAISAVKMVTrMSGVLRTSDSTGSV 433
                             35689****************************988888899999999999999976415666666666654145566777777777 PP

  Sgg-PA_FBpp0070450-aln 391 nkektaadndadvsvsskkk.....lsakastlsaaasgagsasnvsaaeaeaassavkaddansaskasa 456
                             ++++++++ +++v+ +s++       +a  +t+ a+++ ++ + n+ +++ ++ +s++k+++ +s+ +   
                K11E8.1r 434 ASNGSTTHDASQVAGTSSQPtspaaEGAILTTMIATRNLSNLGRNLLNKKEQGPPSTIKESSESSQ-TIDD 503
                             666666666666655555444454444444555566666777777777777777777765543322.2222 PP

>> Y71F9B.7  CE22877	WBGene00004043	locus:plk-2	status:Confirmed	UniProt:Q9N2L7	protein_id:CCD70415.1
   #    score  bias  c-Evalue  i-Evalue hmmfrom  hmm to    alifrom  ali to    envfrom  env to     acc
 ---   ------ ----- --------- --------- ------- -------    ------- -------    ------- -------    ----
   1 !  106.0   0.2   7.4e-32   2.9e-30      47     259 ..      29     237 ..      19     246 .. 0.86
   2 !   10.6   0.0    0.0065      0.25     300     344 ..     249     293 ..     239     320 .. 0.87

  Alignments for each domain:
  == domain 1    score: 106.0 bits;  conditional E-value: 7.4e-32
  Sgg-PA_FBpp0070450-aln  47 drpqevsytdlkviGnGsfGvvyqaklcdtgelvaikkvlq.......dkrfknrelqilrkLehcnivkLkyffyssGekkdevyL 126
                             d  ++ +y + k +G+G f   y  ++  tgel a k v +        +    +e+qi r L+h n+vkL +ff      k +v  
                Y71F9B.7  29 DGERKTRYEKGKFLGKGGFAHCYELRNKSTGELFAGKVVPKallikqyQRDKMAQEVQIHRNLQHRNVVKLYHFFE----DKSNV-- 109
                             5567899****************************99887666666654444568****************99998....44555.. PP

  Sgg-PA_FBpp0070450-aln 127 nlvleyipetvykvarhyskskqtiPinfiklylyqlfrsLayihslGichrdikPqnLLldpetevlklcdfGsakelvkgePnvs 213
                             ++ le  p        +  k ++ + +   + + yq++ ++ y+h+l i+hrd+k  nL+l+ e + +k+ dfG+a    + e +  
                Y71F9B.7 110 YITLELCPRRSL---MELHKRRKAVTEPEARYFTYQIVEGVLYLHNLKIVHRDLKLGNLFLNDELQ-VKIGDFGLATTCDNDERKKT 192
                             567898997543...344455667788889********************************9766.6******************9 PP

  Sgg-PA_FBpp0070450-aln 214 yicsryyraPelifgaidyttkidvWsaGCvlaeLllgqPifPGds 259
                                +  y aPe++ + i ++ ++d+W++GC+l  Ll g+P f  +s
                Y71F9B.7 193 LCGTPNYIAPEVL-NKIGHSFEVDLWAIGCILYILLFGHPPFESKS 237
                             999********85.88************************997665 PP

  == domain 2    score: 10.6 bits;  conditional E-value: 0.0065
  Sgg-PA_FBpp0070450-aln 300 qkvfrartpreaielvsllleytPsaritplkacahpffdelree 344
                             + v+++ ++  a +l+  ll+  Ps+r+ +   c++ ff+   ++
                Y71F9B.7 249 NYVIPTSASAAASQLIRVLLDPVPSRRPNARAVCRDHFFKSGFMP 293
                             66999**********************************987665 PP

>> K11E8.1h  CE28058	WBGene00006779	locus:unc-43	Ca2+\/calmodulin-dependent protein kinase	status:Confirmed	UniProt:O623
   #    score  bias  c-Evalue  i-Evalue hmmfrom  hmm to    alifrom  ali to    envfrom  env to     acc
 ---   ------ ----- --------- --------- ------- -------    ------- -------    ------- -------    ----
   1 !   99.8   0.0   5.6e-30   2.2e-28      54     255 ..      12     211 ..       6     223 .. 0.84
   2 !   16.1   4.1   0.00014    0.0053     306     456 ..     237     393 ..     217     448 .. 0.69

  Alignments for each domain:
  == domain 1    score: 99.8 bits;  conditional E-value: 5.6e-30
  Sgg-PA_FBpp0070450-aln  54 ytdlkviGnGsfGvvyqaklcdtgelvaikkvlq......dkrfknrelqilrkLehcnivkLkyffyssGekkdevyLnlvleyip 134
                             y   + +G+G+f vv +     tg   a k +        d +   re +i rkL+h niv+L+  ++      +e + +lv++ + 
                K11E8.1h  12 YDVKEELGKGAFSVVRRCVHKTTGLEFAAKIINTkklsarDFQKLEREARICRKLQHPNIVRLHDSIQ------EESFHYLVFDLVT 92 
                             5556789********9999999997777665544334434555568*******************999......9*********997 PP

  Sgg-PA_FBpp0070450-aln 135 e.tvyk..varhyskskqtiPinfiklylyqlfrsLayihslGichrdikPqnLLldpet..evlklcdfGsakelvkgePnvsyic 216
                                +++  var+      +  +      + q++ s+ay hs Gi+hrd+kP+nLLl +++  + +kl+dfG+a e+ ++e    +  
                K11E8.1h  93 GgELFEdiVARE------FYSEADASHCIQQILESIAYCHSNGIVHRDLKPENLLLASKAkgAAVKLADFGLAIEVNDSEAWHGFAG 173
                             514554335555......455666778889**************************87542289*********************** PP

  Sgg-PA_FBpp0070450-aln 217 sryyraPelifgaidyttkidvWsaGCvlaeLllgqPif 255
                             +  y +Pe++ +   y+ ++d+W+ G +l  Ll+g P f
                K11E8.1h 174 TPGYLSPEVL-KKDPYSKPVDIWACGVILYILLVGYPPF 211
                             ********86.5679********************9977 PP

  == domain 2    score: 16.1 bits;  conditional E-value: 0.00014
  Sgg-PA_FBpp0070450-aln 306 rtpreaielvsllleytPsaritplkacahpffdelreegkrlpngrelpplfnlteq.elliqpslnkqlk.pkklqeaeaskges 390
                               ++ea +l++ +l  +P +rit+ +a++ p++ + +  ++++  + ++  l++++ + +l+   s +k++     +  ++ s+g+ 
                K11E8.1h 237 TVTPEAKSLIDSMLTVNPKKRITADQALKVPWICNRERVASAIHRQDTVDCLKKFNARrKLKAAISAVKMVTrMSGVLRTSDSTGSV 323
                             35689****************************988888899999999999999976415666666666654145566777777777 PP

  Sgg-PA_FBpp0070450-aln 391 nkektaadndadvsvsskkk.....lsakastlsaaasgagsasnvsaaeaeaassavkaddansaskasa 456
                             ++++++++ +++v+ +s++       +a  +t+ a+++ ++ + n+ +++ ++ +s++k+++ +s+ +   
                K11E8.1h 324 ASNGSTTHDASQVAGTSSQPtspaaEGAILTTMIATRNLSNLGRNLLNKKEQGPPSTIKESSESSQ-TIDD 393
                             666666666666655555444555444444555566666677777777777777777765543322.2222 PP

>> K11E8.1i  CE28059	WBGene00006779	locus:unc-43	calcium\/calmodulin dependent protein kinase	status:Confirmed	UniProt:O
   #    score  bias  c-Evalue  i-Evalue hmmfrom  hmm to    alifrom  ali to    envfrom  env to     acc
 ---   ------ ----- --------- --------- ------- -------    ------- -------    ------- -------    ----
   1 !  101.4   0.0   1.8e-30   6.9e-29      54     255 ..      12     211 ..       6     219 .. 0.84
   2 !   13.1   0.1    0.0011     0.042     306     383 ..     237     314 ..     216     349 .. 0.63

  Alignments for each domain:
  == domain 1    score: 101.4 bits;  conditional E-value: 1.8e-30
  Sgg-PA_FBpp0070450-aln  54 ytdlkviGnGsfGvvyqaklcdtgelvaikkvlq......dkrfknrelqilrkLehcnivkLkyffyssGekkdevyLnlvleyip 134
                             y   + +G+G+f vv +     tg   a k +        d +   re +i rkL+h niv+L+  ++      +e + +lv++ + 
                K11E8.1i  12 YDVKEELGKGAFSVVRRCVHKTTGLEFAAKIINTkklsarDFQKLEREARICRKLQHPNIVRLHDSIQ------EESFHYLVFDLVT 92 
                             5556789********9999999997777665544334434555568*******************999......9*********997 PP

  Sgg-PA_FBpp0070450-aln 135 e.tvyk..varhyskskqtiPinfiklylyqlfrsLayihslGichrdikPqnLLldpet..evlklcdfGsakelvkgePnvsyic 216
                                +++  var+      +  +      + q++ s+ay hs Gi+hrd+kP+nLLl +++  + +kl+dfG+a e+ ++e    +  
                K11E8.1i  93 GgELFEdiVARE------FYSEADASHCIQQILESIAYCHSNGIVHRDLKPENLLLASKAkgAAVKLADFGLAIEVNDSEAWHGFAG 173
                             514554335555......455666778889**************************87542289*********************** PP

  Sgg-PA_FBpp0070450-aln 217 sryyraPelifgaidyttkidvWsaGCvlaeLllgqPif 255
                             +  y +Pe++ +   y+ ++d+W+ G +l  Ll+g P f
                K11E8.1i 174 TPGYLSPEVL-KKDPYSKPVDIWACGVILYILLVGYPPF 211
                             ********86.5679********************9977 PP

  == domain 2    score: 13.1 bits;  conditional E-value: 0.0011
  Sgg-PA_FBpp0070450-aln 306 rtpreaielvsllleytPsaritplkacahpffdelreegkrlpngrelpplfnlteqelliqpslnkqlkpkklqea 383
                               ++ea +l++ +l  +P +rit+ +a++ p++ + +  ++++  + ++  l++++ +  l  + l +++  ++l + 
                K11E8.1i 237 TVTPEAKSLIDSMLTVNPKKRITADQALKVPWICNRERVASAIHRQDTVDCLKKFNARRKLKGAILTTMIATRNLSNL 314
                             35689***************************9887777788888877777777766655544445544444444332 PP

>> K11E8.1d  CE28054	WBGene00006779	locus:unc-43	Ca2+\/calmodulin-dependent protein kinase	status:Confirmed	UniProt:O623
   #    score  bias  c-Evalue  i-Evalue hmmfrom  hmm to    alifrom  ali to    envfrom  env to     acc
 ---   ------ ----- --------- --------- ------- -------    ------- -------    ------- -------    ----
   1 !  100.2   0.0   4.1e-30   1.6e-28      54     255 ..      12     211 ..       6     217 .. 0.83
   2 !   13.7   0.1   0.00074     0.028     306     404 ..     237     339 ..     216     370 .. 0.59

  Alignments for each domain:
  == domain 1    score: 100.2 bits;  conditional E-value: 4.1e-30
  Sgg-PA_FBpp0070450-aln  54 ytdlkviGnGsfGvvyqaklcdtgelvaikkvlq......dkrfknrelqilrkLehcnivkLkyffyssGekkdevyLnlvleyip 134
                             y   + +G+G+f vv +     tg   a k +        d +   re +i rkL+h niv+L+  ++      +e + +lv++ + 
                K11E8.1d  12 YDVKEELGKGAFSVVRRCVHKTTGLEFAAKIINTkklsarDFQKLEREARICRKLQHPNIVRLHDSIQ------EESFHYLVFDLVT 92 
                             5556789********9999999997777665544334434555568*******************999......9*********997 PP

  Sgg-PA_FBpp0070450-aln 135 e.tvyk..varhyskskqtiPinfiklylyqlfrsLayihslGichrdikPqnLLldpet..evlklcdfGsakelvkgePnvsyic 216
                                +++  var+      +  +      + q++ s+ay hs Gi+hrd+kP+nLLl +++  + +kl+dfG+a e+ ++e    +  
                K11E8.1d  93 GgELFEdiVARE------FYSEADASHCIQQILESIAYCHSNGIVHRDLKPENLLLASKAkgAAVKLADFGLAIEVNDSEAWHGFAG 173
                             514554335555......455666778889**************************87542289*********************** PP

  Sgg-PA_FBpp0070450-aln 217 sryyraPelifgaidyttkidvWsaGCvlaeLllgqPif 255
                             +  y +Pe++ +   y+ ++d+W+ G +l  Ll+g P f
                K11E8.1d 174 TPGYLSPEVL-KKDPYSKPVDIWACGVILYILLVGYPPF 211
                             ********86.5679********************9977 PP

  == domain 2    score: 13.7 bits;  conditional E-value: 0.00074
  Sgg-PA_FBpp0070450-aln 306 rtpreaielvsllleytPsaritplkacahpffdelreegkrlpngrelpplfnlteqelliqpslnkqlkpkklqea....easkg 388
                               ++ea +l++ +l  +P +rit+ +a++ p++ + +  ++++  + ++  l++++ +  l  + l +++  ++l +      ++k+
                K11E8.1d 237 TVTPEAKSLIDSMLTVNPKKRITADQALKVPWICNRERVASAIHRQDTVDCLKKFNARRKLKGAILTTMIATRNLSNLgrnlLNKKE 323
                             35689***************************9887777788888866666666666555544445555554444332000022333 PP

  Sgg-PA_FBpp0070450-aln 389 esnkektaadndadvs 404
                             +++ ++ + +++++ +
                K11E8.1d 324 QGPPSTIKESSESSQT 339
                             3322222222222222 PP

>> K11E8.1k  CE28060	WBGene00006779	locus:unc-43	Ca2+\/calmodulin-dependent protein kinase	status:Confirmed	UniProt:O623
   #    score  bias  c-Evalue  i-Evalue hmmfrom  hmm to    alifrom  ali to    envfrom  env to     acc
 ---   ------ ----- --------- --------- ------- -------    ------- -------    ------- -------    ----
   1 !  102.0   0.0   1.2e-30   4.7e-29      54     255 ..      12     211 ..       6     217 .. 0.83
   2 !   10.7   0.0    0.0059      0.23     306     361 ..     237     292 ..     215     300 .. 0.76

  Alignments for each domain:
  == domain 1    score: 102.0 bits;  conditional E-value: 1.2e-30
  Sgg-PA_FBpp0070450-aln  54 ytdlkviGnGsfGvvyqaklcdtgelvaikkvlq......dkrfknrelqilrkLehcnivkLkyffyssGekkdevyLnlvleyip 134
                             y   + +G+G+f vv +     tg   a k +        d +   re +i rkL+h niv+L+  ++      +e + +lv++ + 
                K11E8.1k  12 YDVKEELGKGAFSVVRRCVHKTTGLEFAAKIINTkklsarDFQKLEREARICRKLQHPNIVRLHDSIQ------EESFHYLVFDLVT 92 
                             5556789********9999999997777665544334434555568*******************999......9*********997 PP

  Sgg-PA_FBpp0070450-aln 135 e.tvyk..varhyskskqtiPinfiklylyqlfrsLayihslGichrdikPqnLLldpet..evlklcdfGsakelvkgePnvsyic 216
                                +++  var+      +  +      + q++ s+ay hs Gi+hrd+kP+nLLl +++  + +kl+dfG+a e+ ++e    +  
                K11E8.1k  93 GgELFEdiVARE------FYSEADASHCIQQILESIAYCHSNGIVHRDLKPENLLLASKAkgAAVKLADFGLAIEVNDSEAWHGFAG 173
                             514554335555......455666778889**************************87542289*********************** PP

  Sgg-PA_FBpp0070450-aln 217 sryyraPelifgaidyttkidvWsaGCvlaeLllgqPif 255
                             +  y +Pe++ +   y+ ++d+W+ G +l  Ll+g P f
                K11E8.1k 174 TPGYLSPEVL-KKDPYSKPVDIWACGVILYILLVGYPPF 211
                             ********86.5679********************9977 PP

  == domain 2    score: 10.7 bits;  conditional E-value: 0.0059
  Sgg-PA_FBpp0070450-aln 306 rtpreaielvsllleytPsaritplkacahpffdelreegkrlpngrelpplfnlt 361
                               ++ea +l++ +l  +P +rit+ +a++ p++ + +  ++++  + ++  l++++
                K11E8.1k 237 TVTPEAKSLIDSMLTVNPKKRITADQALKVPWICNRERVASAIHRQDTVDCLKKFN 292
                             35689***************************987766667777776666666665 PP

>> K11E8.1l  CE28061	WBGene00006779	locus:unc-43	Ca2+\/calmodulin-dependent protein kinase	status:Confirmed	UniProt:O623
   #    score  bias  c-Evalue  i-Evalue hmmfrom  hmm to    alifrom  ali to    envfrom  env to     acc
 ---   ------ ----- --------- --------- ------- -------    ------- -------    ------- -------    ----
   1 !  102.0   0.0   1.2e-30   4.7e-29      54     255 ..      12     211 ..       6     217 .. 0.83
   2 !   10.7   0.0    0.0059      0.23     306     361 ..     237     292 ..     215     300 .. 0.76

  Alignments for each domain:
  == domain 1    score: 102.0 bits;  conditional E-value: 1.2e-30
  Sgg-PA_FBpp0070450-aln  54 ytdlkviGnGsfGvvyqaklcdtgelvaikkvlq......dkrfknrelqilrkLehcnivkLkyffyssGekkdevyLnlvleyip 134
                             y   + +G+G+f vv +     tg   a k +        d +   re +i rkL+h niv+L+  ++      +e + +lv++ + 
                K11E8.1l  12 YDVKEELGKGAFSVVRRCVHKTTGLEFAAKIINTkklsarDFQKLEREARICRKLQHPNIVRLHDSIQ------EESFHYLVFDLVT 92 
                             5556789********9999999997777665544334434555568*******************999......9*********997 PP

  Sgg-PA_FBpp0070450-aln 135 e.tvyk..varhyskskqtiPinfiklylyqlfrsLayihslGichrdikPqnLLldpet..evlklcdfGsakelvkgePnvsyic 216
                                +++  var+      +  +      + q++ s+ay hs Gi+hrd+kP+nLLl +++  + +kl+dfG+a e+ ++e    +  
                K11E8.1l  93 GgELFEdiVARE------FYSEADASHCIQQILESIAYCHSNGIVHRDLKPENLLLASKAkgAAVKLADFGLAIEVNDSEAWHGFAG 173
                             514554335555......455666778889**************************87542289*********************** PP

  Sgg-PA_FBpp0070450-aln 217 sryyraPelifgaidyttkidvWsaGCvlaeLllgqPif 255
                             +  y +Pe++ +   y+ ++d+W+ G +l  Ll+g P f
                K11E8.1l 174 TPGYLSPEVL-KKDPYSKPVDIWACGVILYILLVGYPPF 211
                             ********86.5679********************9977 PP

  == domain 2    score: 10.7 bits;  conditional E-value: 0.0059
  Sgg-PA_FBpp0070450-aln 306 rtpreaielvsllleytPsaritplkacahpffdelreegkrlpngrelpplfnlt 361
                               ++ea +l++ +l  +P +rit+ +a++ p++ + +  ++++  + ++  l++++
                K11E8.1l 237 TVTPEAKSLIDSMLTVNPKKRITADQALKVPWICNRERVASAIHRQDTVDCLKKFN 292
                             35689***************************987766667777777666666665 PP

>> B0207.4  CE24761	WBGene00000099	locus:air-2	protein kinase	status:Confirmed	UniProt:O01427	protein_id:CCD61317.1
   #    score  bias  c-Evalue  i-Evalue hmmfrom  hmm to    alifrom  ali to    envfrom  env to     acc
 ---   ------ ----- --------- --------- ------- -------    ------- -------    ------- -------    ----
   1 !  107.8   0.0   2.1e-32   8.2e-31      52     255 ..      28     226 ..      13     238 .. 0.84
   2 ?    2.9   0.0       1.4        55     308     355 ..     250     297 ..     229     305 .] 0.80

  Alignments for each domain:
  == domain 1    score: 107.8 bits;  conditional E-value: 2.1e-32
  Sgg-PA_FBpp0070450-aln  52 vsytdlkviGnGsfGvvyqaklcdtgelvaikkvlq.......dkrfknrelqilrkLehcnivkLkyffyssGekkdevyLnlvle 131
                             + +   + +G+G fG+vy+a+       vaik + +        +    re++i  +L+h ni+kL  +f+      d   ++lvle
                 B0207.4  28 NDFEIGRPLGKGKFGSVYLARTKTGHFHVAIKVLFKsqlisggVEHQLEREIEIQSHLNHPNIIKLYTYFW------DAKKIYLVLE 108
                             555556779************9988999****99997788887555568*********************9......8889****** PP

  Sgg-PA_FBpp0070450-aln 132 yipe.tvykvarhyskskqtiPinfiklylyqlfrsLayihslGichrdikPqnLLldpetevlklcdfGsakelvkgePnvsyics 217
                             y p   +yk     sk    + +     y+y +  +L+y h+  ++hrdikP+nLL+ +  + lk+ dfG + +  +++ ++    +
                 B0207.4 109 YAPGgEMYKQLT-VSK---RFSEPTAAKYMYEIADALSYCHRKNVIHRDIKPENLLIGS-QGELKIGDFGWSVHAPSNKRQT-MCGT 189
                             **9636888654.455...577778899****************************988.7789*******99988877665.4567 PP

  Sgg-PA_FBpp0070450-aln 218 ryyraPelifgaidyttkidvWsaGCvlaeLllgqPif 255
                               y  Pe++ ga d++  +d+W++G +  e+l+g+P f
                 B0207.4 190 MDYLPPEMVNGA-DHSDAVDLWAIGVLCYEFLVGKPPF 226
                             77999**99887.99*********************88 PP

  == domain 2    score: 2.9 bits;  conditional E-value: 1.4
  Sgg-PA_FBpp0070450-aln 308 preaielvsllleytPsaritplkacahpffdelreegkrlpngrelp 355
                              + a +l+ +ll   P ar t  +   h +++ + e + r +++++++
                 B0207.4 250 KKGARDLIGRLLVVDPKARCTLEQVKEHYWIQGMMEAKIRAEKQQKIE 297
                             566789***************999999999999988888888887765 PP

>> H39E23.1e  CE44733	WBGene00003916	locus:par-1	status:Partially_confirmed	UniProt:D5MCT2	protein_id:CBL43447.1
   #    score  bias  c-Evalue  i-Evalue hmmfrom  hmm to    alifrom  ali to    envfrom  env to     acc
 ---   ------ ----- --------- --------- ------- -------    ------- -------    ------- -------    ----
   1 !  110.1   0.0   4.2e-33   1.6e-31      51     257 ..     103     305 ..      39     309 .. 0.87

  Alignments for each domain:
  == domain 1    score: 110.1 bits;  conditional E-value: 4.2e-33
  Sgg-PA_FBpp0070450-aln  51 evsytdlkviGnGsfGvvyqaklcdtgelvaikkvlq......dkrfknrelqilrkLehcnivkLkyffyssGekkdevyLnlvle 131
                               +y  lk iG+G f  v +ak + tg  vaik + +        +   re++i+++L+h nivkL +++        e +L+lvle
               H39E23.1e 103 VGKYKLLKTIGKGNFAKVKLAKHVITGHEVAIKIIDKtalnpsSLQKLFREVKIMKQLDHPNIVKLYQVME------TEQTLYLVLE 183
                             457999***************************9988777764223335*******************999......899******* PP

  Sgg-PA_FBpp0070450-aln 132 yipe.tv..ykvarhyskskqtiPinfiklylyqlfrsLayihslGichrdikPqnLLldpetevlklcdfGsakelvkgePnvsyi 215
                             y     v  y va    k      ++  +  + q++ ++ y+hs  i+hrd+k +nLLld + + +k++dfG +     g+    + 
               H39E23.1e 184 YASGgEVfdYLVAHGRMK------EKEARAKFRQIVSAVQYLHSKNIIHRDLKAENLLLDQDMN-IKIADFGFSNTFSLGNKLDTFC 263
                             *97424523556666666......566799999***************************9665.7***************999999 PP

  Sgg-PA_FBpp0070450-aln 216 csryyraPelifgaidyttkidvWsaGCvlaeLllgqPifPG 257
                              s  y aPel  g      ++dvWs G +l  L+ g   f G
               H39E23.1e 264 GSPPYAAPELFSGKKYDGPEVDVWSLGVILYTLVSGSLPFDG 305
                             9********98777666789**********999988766655 PP

>> H39E23.1d  CE44808	WBGene00003916	locus:par-1	status:Partially_confirmed	UniProt:Q9TW45	protein_id:CAQ16148.2
   #    score  bias  c-Evalue  i-Evalue hmmfrom  hmm to    alifrom  ali to    envfrom  env to     acc
 ---   ------ ----- --------- --------- ------- -------    ------- -------    ------- -------    ----
   1 !  109.6   0.0   6.2e-33   2.4e-31      51     257 ..     103     305 ..      49     309 .. 0.86

  Alignments for each domain:
  == domain 1    score: 109.6 bits;  conditional E-value: 6.2e-33
  Sgg-PA_FBpp0070450-aln  51 evsytdlkviGnGsfGvvyqaklcdtgelvaikkvlq......dkrfknrelqilrkLehcnivkLkyffyssGekkdevyLnlvle 131
                               +y  lk iG+G f  v +ak + tg  vaik + +        +   re++i+++L+h nivkL +++        e +L+lvle
               H39E23.1d 103 VGKYKLLKTIGKGNFAKVKLAKHVITGHEVAIKIIDKtalnpsSLQKLFREVKIMKQLDHPNIVKLYQVME------TEQTLYLVLE 183
                             457999***************************9988777764223335*******************999......899******* PP

  Sgg-PA_FBpp0070450-aln 132 yipe.tv..ykvarhyskskqtiPinfiklylyqlfrsLayihslGichrdikPqnLLldpetevlklcdfGsakelvkgePnvsyi 215
                             y     v  y va    k      ++  +  + q++ ++ y+hs  i+hrd+k +nLLld + + +k++dfG +     g+    + 
               H39E23.1d 184 YASGgEVfdYLVAHGRMK------EKEARAKFRQIVSAVQYLHSKNIIHRDLKAENLLLDQDMN-IKIADFGFSNTFSLGNKLDTFC 263
                             *97424523556666666......566799999***************************9665.7***************999999 PP

  Sgg-PA_FBpp0070450-aln 216 csryyraPelifgaidyttkidvWsaGCvlaeLllgqPifPG 257
                              s  y aPel  g      ++dvWs G +l  L+ g   f G
               H39E23.1d 264 GSPPYAAPELFSGKKYDGPEVDVWSLGVILYTLVSGSLPFDG 305
                             9********98777666789**********999988766655 PP

>> H39E23.1c  CE40085	WBGene00003916	locus:par-1	status:Partially_confirmed	UniProt:Q9TW45	protein_id:CAJ85756.1
   #    score  bias  c-Evalue  i-Evalue hmmfrom  hmm to    alifrom  ali to    envfrom  env to     acc
 ---   ------ ----- --------- --------- ------- -------    ------- -------    ------- -------    ----
   1 !  109.5   0.0   6.3e-33   2.4e-31      52     257 ..      38     239 ..      26     243 .. 0.85

  Alignments for each domain:
  == domain 1    score: 109.5 bits;  conditional E-value: 6.3e-33
  Sgg-PA_FBpp0070450-aln  52 vsytdlkviGnGsfGvvyqaklcdtgelvaikkvlq......dkrfknrelqilrkLehcnivkLkyffyssGekkdevyLnlvley 132
                              +y  lk iG+G f  v +ak + tg  vaik + +        +   re++i+++L+h nivkL +++        e +L+lvley
               H39E23.1c  38 GKYKLLKTIGKGNFAKVKLAKHVITGHEVAIKIIDKtalnpsSLQKLFREVKIMKQLDHPNIVKLYQVME------TEQTLYLVLEY 118
                             47999***************************9988777764223335*******************999......899******** PP

  Sgg-PA_FBpp0070450-aln 133 ipe.tv..ykvarhyskskqtiPinfiklylyqlfrsLayihslGichrdikPqnLLldpetevlklcdfGsakelvkgePnvsyic 216
                                  v  y va    k      ++  +  + q++ ++ y+hs  i+hrd+k +nLLld + + +k++dfG +     g+    +  
               H39E23.1c 119 ASGgEVfdYLVAHGRMK------EKEARAKFRQIVSAVQYLHSKNIIHRDLKAENLLLDQDMN-IKIADFGFSNTFSLGNKLDTFCG 198
                             97424523556666666......566799999***************************9665.7***************9999999 PP

  Sgg-PA_FBpp0070450-aln 217 sryyraPelifgaidyttkidvWsaGCvlaeLllgqPifPG 257
                             s  y aPel  g      ++dvWs G +l  L+ g   f G
               H39E23.1c 199 SPPYAAPELFSGKKYDGPEVDVWSLGVILYTLVSGSLPFDG 239
                             ********98777666789**********999988766655 PP

>> H39E23.1g  CE45263	WBGene00003916	locus:par-1	status:Partially_confirmed	UniProt:E0AHE2	protein_id:CBW44387.1
   #    score  bias  c-Evalue  i-Evalue hmmfrom  hmm to    alifrom  ali to    envfrom  env to     acc
 ---   ------ ----- --------- --------- ------- -------    ------- -------    ------- -------    ----
   1 !  109.5   0.1   6.5e-33   2.5e-31      52     257 ..      17     218 ..       7     222 .. 0.85

  Alignments for each domain:
  == domain 1    score: 109.5 bits;  conditional E-value: 6.5e-33
  Sgg-PA_FBpp0070450-aln  52 vsytdlkviGnGsfGvvyqaklcdtgelvaikkvlq......dkrfknrelqilrkLehcnivkLkyffyssGekkdevyLnlvley 132
                              +y  lk iG+G f  v +ak + tg  vaik + +        +   re++i+++L+h nivkL +++        e +L+lvley
               H39E23.1g  17 GKYKLLKTIGKGNFAKVKLAKHVITGHEVAIKIIDKtalnpsSLQKLFREVKIMKQLDHPNIVKLYQVME------TEQTLYLVLEY 97 
                             47999***************************9988777764223335*******************999......899******** PP

  Sgg-PA_FBpp0070450-aln 133 ipe.tv..ykvarhyskskqtiPinfiklylyqlfrsLayihslGichrdikPqnLLldpetevlklcdfGsakelvkgePnvsyic 216
                                  v  y va    k      ++  +  + q++ ++ y+hs  i+hrd+k +nLLld + + +k++dfG +     g+    +  
               H39E23.1g  98 ASGgEVfdYLVAHGRMK------EKEARAKFRQIVSAVQYLHSKNIIHRDLKAENLLLDQDMN-IKIADFGFSNTFSLGNKLDTFCG 177
                             97424523556666666......566799999***************************9665.7***************9999999 PP

  Sgg-PA_FBpp0070450-aln 217 sryyraPelifgaidyttkidvWsaGCvlaeLllgqPifPG 257
                             s  y aPel  g      ++dvWs G +l  L+ g   f G
               H39E23.1g 178 SPPYAAPELFSGKKYDGPEVDVWSLGVILYTLVSGSLPFDG 218
                             ********98777666789**********999988766655 PP

>> C14B9.4a  CE26649	WBGene00004042	locus:plk-1	Protein kinase	status:Confirmed	UniProt:P34331	protein_id:CCD64438.1
   #    score  bias  c-Evalue  i-Evalue hmmfrom  hmm to    alifrom  ali to    envfrom  env to     acc
 ---   ------ ----- --------- --------- ------- -------    ------- -------    ------- -------    ----
   1 !  101.5   0.1   1.7e-30   6.6e-29      46     258 ..      30     238 ..      24     242 .. 0.86
   2 ?    6.0   0.0      0.15       5.9     303     345 ..     254     296 ..     240     368 .. 0.79

  Alignments for each domain:
  == domain 1    score: 101.5 bits;  conditional E-value: 1.7e-30
  Sgg-PA_FBpp0070450-aln  46 pdrpqevsytdlkviGnGsfGvvyqaklcdtgelvaikkvlq.......dkrfknrelqilrkLehcnivkLkyffyssGekkdevy 125
                             +d+ +   y + + +G+G f   y   +  t e+va k v +        +    +e+qi r L h nivkL +ff       d+  
                C14B9.4a  30 ADKDRGTYYEKGRFLGKGGFAHCYELTNRATREVVAGKVVPKsmlvkqyQRDKMTQEVQIHRELGHINIVKLFNFFE------DNLN 110
                             577777889999************************99877666666653444468********************9......9999 PP

  Sgg-PA_FBpp0070450-aln 126 LnlvleyipetvykvarhyskskqtiPinfiklylyqlfrsLayihslGichrdikPqnLLldpetevlklcdfGsakelvkgePnv 212
                             +++ le           +  k ++ + +   + + +q++ ++ y+h l i+hrd+k  nL+l+    v+k+ dfG+a  +   e + 
                C14B9.4a 111 VYITLELCARRS---LMELHKRRKAVTEPEARYFTHQIVDGVLYLHDLNIIHRDMKLGNLFLND-DLVVKIGDFGLATTVNGDERKK 193
                             999999886543...3344555667888889*******************************98.89**********9999889888 PP

  Sgg-PA_FBpp0070450-aln 213 syicsryyraPelifgaidyttkidvWsaGCvlaeLllgqPifPGd 258
                                 +  y aPe++ +a  ++ ++d+W++GC+l  Ll gqP f  +
                C14B9.4a 194 TLCGTPNYIAPEVLNKA-GHSFEVDIWAVGCILYILLFGQPPFESK 238
                             888899******98776.689********************99765 PP

  == domain 2    score: 6.0 bits;  conditional E-value: 0.15
  Sgg-PA_FBpp0070450-aln 303 frartpreaielvsllleytPsaritplkacahpffdelreeg 345
                             +++ +++ a +l+ ++l+  P++r+t+ +  ++ ff+   +++
                C14B9.4a 254 IPSIATQPAASLIRKMLDPEPTRRPTAKQVQRDGFFKSGFMPT 296
                             5566788899**************************9987764 PP

>> H39E23.1b  CE27768	WBGene00003916	locus:par-1	status:Partially_confirmed	UniProt:Q9TW45	protein_id:CAB54262.2
   #    score  bias  c-Evalue  i-Evalue hmmfrom  hmm to    alifrom  ali to    envfrom  env to     acc
 ---   ------ ----- --------- --------- ------- -------    ------- -------    ------- -------    ----
   1 !  109.3   0.1   7.4e-33   2.8e-31      52     257 ..     120     321 ..     111     325 .. 0.85
   2 ?    6.9   1.6     0.085       3.3     308     446 ..     343     500 ..     335     526 .. 0.45

  Alignments for each domain:
  == domain 1    score: 109.3 bits;  conditional E-value: 7.4e-33
  Sgg-PA_FBpp0070450-aln  52 vsytdlkviGnGsfGvvyqaklcdtgelvaikkvlq......dkrfknrelqilrkLehcnivkLkyffyssGekkdevyLnlvley 132
                              +y  lk iG+G f  v +ak + tg  vaik + +        +   re++i+++L+h nivkL +++        e +L+lvley
               H39E23.1b 120 GKYKLLKTIGKGNFAKVKLAKHVITGHEVAIKIIDKtalnpsSLQKLFREVKIMKQLDHPNIVKLYQVME------TEQTLYLVLEY 200
                             47999***************************9988777764223335*******************999......899******** PP

  Sgg-PA_FBpp0070450-aln 133 ipe.tv..ykvarhyskskqtiPinfiklylyqlfrsLayihslGichrdikPqnLLldpetevlklcdfGsakelvkgePnvsyic 216
                                  v  y va    k      ++  +  + q++ ++ y+hs  i+hrd+k +nLLld + + +k++dfG +     g+    +  
               H39E23.1b 201 ASGgEVfdYLVAHGRMK------EKEARAKFRQIVSAVQYLHSKNIIHRDLKAENLLLDQDMN-IKIADFGFSNTFSLGNKLDTFCG 280
                             97424523556666666......566799999***************************9665.7***************9999999 PP

  Sgg-PA_FBpp0070450-aln 217 sryyraPelifgaidyttkidvWsaGCvlaeLllgqPifPG 257
                             s  y aPel  g      ++dvWs G +l  L+ g   f G
               H39E23.1b 281 SPPYAAPELFSGKKYDGPEVDVWSLGVILYTLVSGSLPFDG 321
                             ********98777666789**********999988766655 PP

  == domain 2    score: 6.9 bits;  conditional E-value: 0.085
  Sgg-PA_FBpp0070450-aln 308 preaielvsllleytPsaritplkacahpffdelreegkrlpng............relpplfnlteqelliqpslnkqlkpkklqe 382
                             ++++ +l++++l  +P++r +  + +++ ++++  e+ +  p               +l  +f+l  ++++i  s+ k  k + ++ 
               H39E23.1b 343 STDCENLLKKFLVINPQRRSSLDNIMKDRWMNVGYEDDELKPFIeppkdqideqriEKLIQIFQLGFNKAAILESVEKE-KFEDIHA 428
                             6677788888888888888888888888888777665543333333433444433344445555555555555554432.3333333 PP

  Sgg-PA_FBpp0070450-aln 383 aeaskgesnkektaadndadvsvsskkk........lsakastlsaaasgagsasnvsaaeaeaassavkad 446
                             +    ge++++ + ++ ++ +++ ++ +        ++a++++ s aa ++gs+s   +++++aa++a+  +
               H39E23.1b 429 TYLLLGERKSDPSRYSRSSATATGASITagsalasaANAQKHQQSSAAPSSGSSSSRRSSQNDAAATAAGGT 500
                             333333333333333333333333222222222222333333333333333333333333333333222222 PP

>> H39E23.1f  CE45159	WBGene00003916	locus:par-1	status:Partially_confirmed	UniProt:D9N143	protein_id:CBO24859.1
   #    score  bias  c-Evalue  i-Evalue hmmfrom  hmm to    alifrom  ali to    envfrom  env to     acc
 ---   ------ ----- --------- --------- ------- -------    ------- -------    ------- -------    ----
   1 !  109.3   0.1   7.4e-33   2.9e-31      52     257 ..      79     280 ..      70     284 .. 0.85

  Alignments for each domain:
  == domain 1    score: 109.3 bits;  conditional E-value: 7.4e-33
  Sgg-PA_FBpp0070450-aln  52 vsytdlkviGnGsfGvvyqaklcdtgelvaikkvlq......dkrfknrelqilrkLehcnivkLkyffyssGekkdevyLnlvley 132
                              +y  lk iG+G f  v +ak + tg  vaik + +        +   re++i+++L+h nivkL +++        e +L+lvley
               H39E23.1f  79 GKYKLLKTIGKGNFAKVKLAKHVITGHEVAIKIIDKtalnpsSLQKLFREVKIMKQLDHPNIVKLYQVME------TEQTLYLVLEY 159
                             47999***************************9988777764223335*******************999......899******** PP

  Sgg-PA_FBpp0070450-aln 133 ipe.tv..ykvarhyskskqtiPinfiklylyqlfrsLayihslGichrdikPqnLLldpetevlklcdfGsakelvkgePnvsyic 216
                                  v  y va    k      ++  +  + q++ ++ y+hs  i+hrd+k +nLLld + + +k++dfG +     g+    +  
               H39E23.1f 160 ASGgEVfdYLVAHGRMK------EKEARAKFRQIVSAVQYLHSKNIIHRDLKAENLLLDQDMN-IKIADFGFSNTFSLGNKLDTFCG 239
                             97424523556666666......566799999***************************9665.7***************9999999 PP

  Sgg-PA_FBpp0070450-aln 217 sryyraPelifgaidyttkidvWsaGCvlaeLllgqPifPG 257
                             s  y aPel  g      ++dvWs G +l  L+ g   f G
               H39E23.1f 240 SPPYAAPELFSGKKYDGPEVDVWSLGVILYTLVSGSLPFDG 280
                             ********98777666789**********999988766655 PP

>> H39E23.1a  CE23838	WBGene00003916	locus:par-1	serine\/threonine kinase (KIN1\/SNF1\/Nim1 subfamily)	status:Confirmed	
   #    score  bias  c-Evalue  i-Evalue hmmfrom  hmm to    alifrom  ali to    envfrom  env to     acc
 ---   ------ ----- --------- --------- ------- -------    ------- -------    ------- -------    ----
   1 !  109.2   0.1   8.1e-33   3.1e-31      52     257 ..     168     369 ..     157     373 .. 0.85

  Alignments for each domain:
  == domain 1    score: 109.2 bits;  conditional E-value: 8.1e-33
  Sgg-PA_FBpp0070450-aln  52 vsytdlkviGnGsfGvvyqaklcdtgelvaikkvlq......dkrfknrelqilrkLehcnivkLkyffyssGekkdevyLnlvley 132
                              +y  lk iG+G f  v +ak + tg  vaik + +        +   re++i+++L+h nivkL +++        e +L+lvley
               H39E23.1a 168 GKYKLLKTIGKGNFAKVKLAKHVITGHEVAIKIIDKtalnpsSLQKLFREVKIMKQLDHPNIVKLYQVME------TEQTLYLVLEY 248
                             47999***************************9988777764223335*******************999......899******** PP

  Sgg-PA_FBpp0070450-aln 133 ipe.tv..ykvarhyskskqtiPinfiklylyqlfrsLayihslGichrdikPqnLLldpetevlklcdfGsakelvkgePnvsyic 216
                                  v  y va    k      ++  +  + q++ ++ y+hs  i+hrd+k +nLLld + + +k++dfG +     g+    +  
               H39E23.1a 249 ASGgEVfdYLVAHGRMK------EKEARAKFRQIVSAVQYLHSKNIIHRDLKAENLLLDQDMN-IKIADFGFSNTFSLGNKLDTFCG 328
                             97424523556666666......566799999***************************9665.7***************9999999 PP

  Sgg-PA_FBpp0070450-aln 217 sryyraPelifgaidyttkidvWsaGCvlaeLllgqPifPG 257
                             s  y aPel  g      ++dvWs G +l  L+ g   f G
               H39E23.1a 329 SPPYAAPELFSGKKYDGPEVDVWSLGVILYTLVSGSLPFDG 369
                             ********98777666789**********999988766655 PP

>> H39E23.1j  CE46555	WBGene00003916	locus:par-1	status:Partially_confirmed
   #    score  bias  c-Evalue  i-Evalue hmmfrom  hmm to    alifrom  ali to    envfrom  env to     acc
 ---   ------ ----- --------- --------- ------- -------    ------- -------    ------- -------    ----
   1 !  109.1   0.1   8.3e-33   3.2e-31      52     257 ..     168     369 ..     157     372 .. 0.85

  Alignments for each domain:
  == domain 1    score: 109.1 bits;  conditional E-value: 8.3e-33
  Sgg-PA_FBpp0070450-aln  52 vsytdlkviGnGsfGvvyqaklcdtgelvaikkvlq......dkrfknrelqilrkLehcnivkLkyffyssGekkdevyLnlvley 132
                              +y  lk iG+G f  v +ak + tg  vaik + +        +   re++i+++L+h nivkL +++        e +L+lvley
               H39E23.1j 168 GKYKLLKTIGKGNFAKVKLAKHVITGHEVAIKIIDKtalnpsSLQKLFREVKIMKQLDHPNIVKLYQVME------TEQTLYLVLEY 248
                             47999***************************9988777764223335*******************999......899******** PP

  Sgg-PA_FBpp0070450-aln 133 ipe.tv..ykvarhyskskqtiPinfiklylyqlfrsLayihslGichrdikPqnLLldpetevlklcdfGsakelvkgePnvsyic 216
                                  v  y va    k      ++  +  + q++ ++ y+hs  i+hrd+k +nLLld + + +k++dfG +     g+    +  
               H39E23.1j 249 ASGgEVfdYLVAHGRMK------EKEARAKFRQIVSAVQYLHSKNIIHRDLKAENLLLDQDMN-IKIADFGFSNTFSLGNKLDTFCG 328
                             97424523556666666......566799999***************************9665.7***************9999999 PP

  Sgg-PA_FBpp0070450-aln 217 sryyraPelifgaidyttkidvWsaGCvlaeLllgqPifPG 257
                             s  y aPel  g      ++dvWs G +l  L+ g   f G
               H39E23.1j 329 SPPYAAPELFSGKKYDGPEVDVWSLGVILYTLVSGSLPFDG 369
                             ********98777666789**********999988766655 PP

>> F52B5.2  CE24993	WBGene00009921	serine\/threonine kinase (2 domains)	status:Confirmed	UniProt:Q20643	protein_id:CAA99
   #    score  bias  c-Evalue  i-Evalue hmmfrom  hmm to    alifrom  ali to    envfrom  env to     acc
 ---   ------ ----- --------- --------- ------- -------    ------- -------    ------- -------    ----
   1 !  107.9   0.0   1.9e-32   7.3e-31     148     341 ..     106     295 ..      70     301 .] 0.92

  Alignments for each domain:
  == domain 1    score: 107.9 bits;  conditional E-value: 1.9e-32
  Sgg-PA_FBpp0070450-aln 148 kqtiPinfiklylyqlfrsLayihslGichrdikPqnLLldpetevlklcdfGsakelvkgePnvsyicsryyraPelifgaidytt 234
                             +q +  + i+ y+  l+ +L +ih++  +hrdikP+nLL+d+et  + ++dfG    ++++  +v    +  y   e i+g  + t 
                 F52B5.2 106 RQRLQPSTIQKYMKGLMEGLQFIHRMDYIHRDIKPENLLIDGET--ICIADFGE--TVLSTSDKVVKPGTLPYLTIEHILGYKENTK 188
                             45566689**********************************55..789****7..57788888888999999************** PP

  Sgg-PA_FBpp0070450-aln 235 kidvWsaGCvlaeLllgqPifPGdsgvdqlveiikvLGtPtreqiremn..pnytefkfPqikshpwqkvfrartpreaielvslll 319
                              +d+W+a Cvl  ++ g  +f  +s++  +  i   LG  t+e + em   p + +  +P +  +++ k+ ++  ++ea +l+++++
                 F52B5.2 189 SMDIWAAACVLGAMFQGSHLFSQNSNLQTIHAIRLLLGNHTKETWPEMDklPLMQSIELPPVGEKTFSKIENI--TKEAADLMEQMM 273
                             ************************************************99999****************9977..89********** PP

  Sgg-PA_FBpp0070450-aln 320 eytPsaritplkacahpffdel 341
                             +y P++r+ + + + h +f++ 
                 F52B5.2 274 KYDPTKRLMASQVLNHEYFKKE 295
                             *******************975 PP

>> F59A6.1  CE44901	WBGene00003822	locus:nsy-1	Protein kinase	status:Partially_confirmed	UniProt:Q21029	protein_id:CCD70
   #    score  bias  c-Evalue  i-Evalue hmmfrom  hmm to    alifrom  ali to    envfrom  env to     acc
 ---   ------ ----- --------- --------- ------- -------    ------- -------    ------- -------    ----
   1 !  106.9   0.0   3.9e-32   1.5e-30      56     255 ..     666     868 ..     620     872 .. 0.82

  Alignments for each domain:
  == domain 1    score: 106.9 bits;  conditional E-value: 3.9e-32
  Sgg-PA_FBpp0070450-aln  56 dlkviGnGsfGvvyqaklcdtgelvaikk..vlqdkrfk..nrelqilrkLehcnivkLkyffyssGekkdevyLnlvleyipe.tv 137
                             +  v+G+G++G+vy a+ +dt+ ++ +k   v+ d+ ++    e+     L h+niv+        G+   ++++ + +e++p  ++
                 F59A6.1 666 ERVVLGKGTYGTVYAARDMDTQRQIVVKEieVKYDEEVQplMEEISLHSTLCHANIVQYLGCDL-VGKDGSNDHFLIFMEHVPGgSL 751
                             34579***********************722566999874468999999********9887766.56666677777889***97367 PP

  Sgg-PA_FBpp0070450-aln 138 ykvarhyskskqtiPinfiklylyqlfrsLayihslGichrdikPqnLLldpetevlklcdfGsakelvkgePnvs.yicsryyraP 223
                               + r++      + +n +  y  q++ +L y+h l i+hrdik +n+L++  ++v k++dfG+ k+l   +P ++ +  +  y aP
                 F59A6.1 752 SSLLRSKWG---PMNENAMNYYGKQILEGLKYLHELKIVHRDIKGDNVLVNTYSGVCKISDFGTCKRLAGLNPVTEtFTGTLQYMAP 835
                             889997665...788999*******************************************************9973677899**** PP

  Sgg-PA_FBpp0070450-aln 224 eli.fgaidyttkidvWsaGCvlaeLllgqPif 255
                             e+i  g   y ++ d+Ws GC + e+ +g+P f
                 F59A6.1 836 EVIdHGQRGYGAPADIWSFGCTMVEMATGRPPF 868
                             ***445678**********************77 PP

>> T17E9.1b  CE32936	WBGene00002201	locus:kin-18	status:Confirmed	UniProt:P46549	protein_id:CCD63181.1
   #    score  bias  c-Evalue  i-Evalue hmmfrom  hmm to    alifrom  ali to    envfrom  env to     acc
 ---   ------ ----- --------- --------- ------- -------    ------- -------    ------- -------    ----
   1 !   99.8   0.0   5.6e-30   2.2e-28      50     253 ..      26     225 ..      17     240 .. 0.84
   2 ?    3.3   0.0       1.1        41     310     349 ..     261     302 ..     249     348 .. 0.66

  Alignments for each domain:
  == domain 1    score: 99.8 bits;  conditional E-value: 5.6e-30
  Sgg-PA_FBpp0070450-aln  50 qevsytdlkviGnGsfGvvyqaklcdtgelvaikkvlq.....dkrfk..nrelqilrkLehcnivkLkyffyssGekkdevyLnlv 129
                              e +y dl+ iG GsfG+vy a     +++vaikk+        ++ +  ++e+  l  + h  iv  k  f        + +  lv
                T17E9.1b  26 PEQRYQDLREIGHGSFGAVYFAYDKKNEQTVAIKKMNFsgkqaVEKWNdiLKEVSFLNTVVHPHIVDYKACFL------KDTTCWLV 106
                             5789********************************8655444223332357888888888888999888888......567899** PP

  Sgg-PA_FBpp0070450-aln 130 leyipetvykvarhyskskqtiPinfiklylyqlfrsLayihslGichrdikPqnLLldpetevlklcdfGsakelvkgePnvsyic 216
                             +ey   +   ++    k    + +  i  +  q + +L y+hsl  +hrdik  n+Ll+   +++kl+dfGsa      +P   +i 
                T17E9.1b 107 MEYCIGSAADIVDVLRK---GMREVEIAAICSQTLDALRYLHSLKRIHRDIKAGNILLSD-HAIVKLADFGSASL---VDPAQTFIG 186
                             ***99998888888888...555666777889**************************98.99**********74...4799***** PP

  Sgg-PA_FBpp0070450-aln 217 sryyraPelifga..idyttkidvWsaGCvlaeLllgqP 253
                             + ++ aPe+i+      yt + d+Ws G    eL   +P
                T17E9.1b 187 TPFFMAPEVILAMdeGHYTDRADIWSLGITCIELAERRP 225
                             **********8651157***********99999988875 PP

  == domain 2    score: 3.3 bits;  conditional E-value: 1.1
  Sgg-PA_FBpp0070450-aln 310 eaielvsllleytPsaritplkacahpffdelreeg..krlp 349
                             e ++++++ l     +r+++ +  +hpf+++ r +   ++l 
                T17E9.1b 261 EFVQFIDKCLRKPAEERMSAEECFRHPFIQRSRPSDtiQELI 302
                             5567777888888889**************998765222222 PP

>> C14B9.4b  CE30602	WBGene00004042	locus:plk-1	status:Confirmed	UniProt:P34331	protein_id:CCD64439.1
   #    score  bias  c-Evalue  i-Evalue hmmfrom  hmm to    alifrom  ali to    envfrom  env to     acc
 ---   ------ ----- --------- --------- ------- -------    ------- -------    ------- -------    ----
   1 !   96.9   0.1   4.4e-29   1.7e-27      46     259 ..      30     240 ..      24     249 .. 0.86
   2 ?    6.0   0.0      0.16       6.2     303     345 ..     255     297 ..     245     369 .. 0.79

  Alignments for each domain:
  == domain 1    score: 96.9 bits;  conditional E-value: 4.4e-29
  Sgg-PA_FBpp0070450-aln  46 pdrpqevsytdlkviGnGsfGvvyqaklcdtgelvaikkvlq........dkrfknrelqilrkLehcnivkLkyffyssGekkdev 124
                             +d+ +   y + + +G+G f   y   +  t e+va k v +          +++n  + i r L h nivkL +ff       d+ 
                C14B9.4b  30 ADKDRGTYYEKGRFLGKGGFAHCYELTNRATREVVAGKVVPKsmlvkqyqRDKVDNERILIHRELGHINIVKLFNFFE------DNL 110
                             577777889999************************9987666666777644567777889****************9......999 PP

  Sgg-PA_FBpp0070450-aln 125 yLnlvleyipetvykvarhyskskqtiPinfiklylyqlfrsLayihslGichrdikPqnLLldpetevlklcdfGsakelvkgePn 211
                              +++ le           +  k ++ + +   + + +q++ ++ y+h l i+hrd+k  nL+l+    v+k+ dfG+a  +   e +
                C14B9.4b 111 NVYITLELCARRS---LMELHKRRKAVTEPEARYFTHQIVDGVLYLHDLNIIHRDMKLGNLFLND-DLVVKIGDFGLATTVNGDERK 193
                             9999999886543...3344555667888889*******************************98.89**********999988988 PP

  Sgg-PA_FBpp0070450-aln 212 vsyicsryyraPelifgaidyttkidvWsaGCvlaeLllgqPifPGds 259
                                  +  y aPe++ +a  ++ ++d+W++GC+l  Ll gqP f  +s
                C14B9.4b 194 KTLCGTPNYIAPEVLNKA-GHSFEVDIWAVGCILYILLFGQPPFESKS 240
                             8888899******98776.689********************997665 PP

  == domain 2    score: 6.0 bits;  conditional E-value: 0.16
  Sgg-PA_FBpp0070450-aln 303 frartpreaielvsllleytPsaritplkacahpffdelreeg 345
                             +++ +++ a +l+ ++l+  P++r+t+ +  ++ ff+   +++
                C14B9.4b 255 IPSIATQPAASLIRKMLDPEPTRRPTAKQVQRDGFFKSGFMPT 297
                             5566788899**************************9987764 PP

>> ZC581.1  CE15235	WBGene00022631	locus:nekl-2	ser\/thr-protein kinase	status:Confirmed	UniProt:O01775	protein_id:CCD64
   #    score  bias  c-Evalue  i-Evalue hmmfrom  hmm to    alifrom  ali to    envfrom  env to     acc
 ---   ------ ----- --------- --------- ------- -------    ------- -------    ------- -------    ----
   1 !  103.1   0.0   5.6e-31   2.2e-29      53     259 ..       3     216 ..       1     236 [. 0.85

  Alignments for each domain:
  == domain 1    score: 103.1 bits;  conditional E-value: 5.6e-31
  Sgg-PA_FBpp0070450-aln  53 sytdlkviGnGsfGvvyq..aklcdtgelvaikkvlq......dkrfknrelqilrkLehcnivkLkyffyssGekkdevyLnlvle 131
                             +y +++v+G G+fGv ++  +k+    ++v ik +        ++   + e++ l+k++h  i+     f        +  L +v++
                 ZC581.1   3 NYEKVRVVGRGAFGVCWLcrGKNDASHQKVIIKLINThgmtekEENSIQSEVNLLKKVQHPLIIGYIDSFI------MDNQLGIVMQ 83 
                             6999***********98622677778999999999877777656666678**************8776666......366799**** PP

  Sgg-PA_FBpp0070450-aln 132 yip.etvykvarhy.....skskqtiPinfiklylyqlfrsLayihslGichrdikPqnLLldpetevlklcdfGsakelvkgePnv 212
                             y +  t+ +++ ++     s  ++ +P++ +  y+ q++ +L ++h+  i+hrd+kPqn+L++ +  vlkl+dfG +kel ++    
                 ZC581.1  84 YAEgGTLERLINDQraikdSNMREYFPEKTVLDYFTQILIALNHMHQKNIVHRDLKPQNILMNRRKTVLKLSDFGISKELGTKSAAS 170
                             *973466666544322122667889************************************************************** PP

  Sgg-PA_FBpp0070450-aln 213 syicsryyraPelifgaidyttkidvWsaGCvlaeLllgqPifPGds 259
                               i +  y +Pe+  ++  y  k d+Ws GCvl eLl  +  f G+ 
                 ZC581.1 171 TVIGTPNYLSPEI-CESRPYNQKSDMWSLGCVLYELLQLERAFDGEN 216
                             ************5.799********************9999999875 PP

>> ZK524.4  CE18454	WBGene00013994	serine\/threonine kinase	status:Partially_confirmed	UniProt:Q22855	protein_id:CAA9814
   #    score  bias  c-Evalue  i-Evalue hmmfrom  hmm to    alifrom  ali to    envfrom  env to     acc
 ---   ------ ----- --------- --------- ------- -------    ------- -------    ------- -------    ----
   1 !  102.7   0.2   7.2e-31   2.8e-29      54     266 ..      27     236 ..      20     275 .. 0.87

  Alignments for each domain:
  == domain 1    score: 102.7 bits;  conditional E-value: 7.2e-31
  Sgg-PA_FBpp0070450-aln  54 ytdlkviGnGsfGvvyqaklcdtgelvaikkvlq...dkrfk...nrelqilrkLehcnivkLkyffyssGekkdevyLnlvleyip 134
                             y   k iG+G f vv +ak + tge+va+k + +   d++      +e++ ++ ++h+niv+L +++        +  + l+le   
                 ZK524.4  27 YDLEKTIGQGHFAVVKLAKHVFTGEMVAVKIIDKtkmDEASTsqiMKEVRCMKLVQHANIVRLYEVLD------TQTKIFLILELGD 107
                             555699**********************9977665557665422268*******************98......5566788888876 PP

  Sgg-PA_FBpp0070450-aln 135 etvykvarhyskskqtiPinfiklylyqlfrsLayihslGichrdikPqnLLldpetevlklcdfGsakelvkgePnvsyicsryyr 221
                               ++       k+++ + ++  + y+ q++ ++ y h+l ++hrd+kP+n++   + +++kl+dfG +     ge       s  y 
                 ZK524.4 108 YDLHD---FIIKHEKGVCESLAQQYFCQIMTAIDYCHQLHVVHRDLKPENVVFFEKLGMVKLTDFGFSNSYEPGEQLNTSCGSLAYS 191
                             55555...55566669***********************************************************9999999***** PP

  Sgg-PA_FBpp0070450-aln 222 aPelifgaidyttkidvWsaGCvlaeLllgqPifPGdsgvdqlve 266
                             aPe+++g    +  +dvWs G +l  L+ g+  f    + + l +
                 ZK524.4 192 APEILLGDSYDAPAVDVWSLGVILYMLVCGRLPFQEANDSETLTK 236
                             *******9988999*************999977765555555555 PP

>> C24A8.4  CE27082	WBGene00016038	locus:cst-2	status:Partially_confirmed	UniProt:Q304D8	protein_id:CCD65397.1
   #    score  bias  c-Evalue  i-Evalue hmmfrom  hmm to    alifrom  ali to    envfrom  env to     acc
 ---   ------ ----- --------- --------- ------- -------    ------- -------    ------- -------    ----
   1 !   99.1   0.0   9.3e-30   3.6e-28      57     254 ..      38     228 ..      25     241 .. 0.86

  Alignments for each domain:
  == domain 1    score: 99.1 bits;  conditional E-value: 9.3e-30
  Sgg-PA_FBpp0070450-aln  57 lkviGnGsfGvvyqaklcdtgelvaikkvlqdkrfkn..relqilrkLehcnivkLkyffyssGekkdevyLnlvleyip.etvykv 140
                             +  +G+Gs+G+v++a   + g ++aikkv  d  ++   +e+ i+++ +   +vk        G    +  L +v+ey    ++  +
                 C24A8.4  38 VGKLGEGSYGSVHKAIHRESGHVLAIKKVPVDTDLQEiiKEISIMQQCKSKYVVK------YYGSYFKHSDLWIVMEYCGaGSISDI 118
                             5679**************************9999885337888887765555555......55665667789******9626899** PP

  Sgg-PA_FBpp0070450-aln 141 arhyskskqtiPinfiklylyqlfrsLayihslGichrdikPqnLLldpetevlklcdfGsakelvkgePn.vsyicsryyraPeli 226
                             +r   k    + ++ i  +l   +++L y+h l  +hrdik  n+Ll+   ++ kl+dfG a +l ++  +    i + ++ aPe+i
                 C24A8.4 119 MRARRK---PLSEQEISAVLRDTLKGLQYLHDLKKIHRDIKAGNILLNT-DGIAKLADFGVAGQLTDTMAKrNTVIGTPFWMAPEVI 201
                             **9999...899************************************9.89*************9987661457899*******98 PP

  Sgg-PA_FBpp0070450-aln 227 fgaidyttkidvWsaGCvlaeLllgqPi 254
                              + i y tk d+Ws G    e+  g+P 
                 C24A8.4 202 -EEIGYDTKADIWSLGITAIEMAEGRPP 228
                             .78*******************999995 PP

>> F14H12.4b  CE39917	WBGene00017472	locus:cst-1	status:Confirmed	UniProt:Q9NB31	protein_id:CCD65403.1
   #    score  bias  c-Evalue  i-Evalue hmmfrom  hmm to    alifrom  ali to    envfrom  env to     acc
 ---   ------ ----- --------- --------- ------- -------    ------- -------    ------- -------    ----
   1 !   98.5   0.0   1.4e-29   5.3e-28      57     254 ..      38     228 ..      25     241 .. 0.86

  Alignments for each domain:
  == domain 1    score: 98.5 bits;  conditional E-value: 1.4e-29
  Sgg-PA_FBpp0070450-aln  57 lkviGnGsfGvvyqaklcdtgelvaikkvlqdkrfkn..relqilrkLehcnivkLkyffyssGekkdevyLnlvleyip.etvykv 140
                             +  +G+Gs+G+v++a   + g ++aikkv  d  ++   +e+ i+++ +   +vk        G    +  L +v+ey    ++  +
               F14H12.4b  38 VGKLGEGSYGSVHKAIHRESGHVLAIKKVPVDTDLQEiiKEISIMQQCKSKYVVK------YYGSYFKHSDLWIVMEYCGaGSISDI 118
                             5679**************************9999885337888887765555555......55665667789******9626899** PP

  Sgg-PA_FBpp0070450-aln 141 arhyskskqtiPinfiklylyqlfrsLayihslGichrdikPqnLLldpetevlklcdfGsakelvkgePn.vsyicsryyraPeli 226
                             +r   k    + ++ i  +l   +++L y+h l  +hrdik  n+Ll+   ++ kl+dfG a +l ++  +    i + ++ aPe+i
               F14H12.4b 119 MRARRK---PLSEQEISAVLRDTLKGLQYLHDLKKIHRDIKAGNILLNT-DGIAKLADFGVAGQLTDTMAKrNTVIGTPFWMAPEVI 201
                             **9999...899************************************9.89*************9987661457899*******98 PP

  Sgg-PA_FBpp0070450-aln 227 fgaidyttkidvWsaGCvlaeLllgqPi 254
                              + i y tk d+Ws G    e+  g+P 
               F14H12.4b 202 -EEIGYDTKADIWSLGITAIEMAEGRPP 228
                             .78*******************999995 PP

>> Y60A3A.1  CE24516	WBGene00006786	locus:unc-51	serine\/threonine protein kinase	status:Confirmed	UniProt:Q23023	protei
   #    score  bias  c-Evalue  i-Evalue hmmfrom  hmm to    alifrom  ali to    envfrom  env to     acc
 ---   ------ ----- --------- --------- ------- -------    ------- -------    ------- -------    ----
   1 !   99.3   0.0   8.2e-30   3.2e-28      53     254 ..       8     217 ..       2     222 .. 0.86

  Alignments for each domain:
  == domain 1    score: 99.3 bits;  conditional E-value: 8.2e-30
  Sgg-PA_FBpp0070450-aln  53 sytdlkviGnGsfGvvyqaklcd.tgelvaikkvlq.....dkrfknrelqilrk...LehcnivkLkyffyssGekkdevyLnlvl 130
                              y + +++G G+f +vy+++ +d t+  vaik + +      k +  +e++il+    L+h n+v L +            +++lv+
                Y60A3A.1   8 EYSKRDLLGHGAFAIVYRGRYVDrTDVPVAIKAIAKkniskSKNLLTKEIKILKElssLKHENLVGLLKCTE------TPTHVYLVM 88 
                             699999****************9566679999887767766899999*****997222589****9998876......5677889** PP

  Sgg-PA_FBpp0070450-aln 131 eyipetvykvarhyskskqtiPinfiklylyqlfrsLayihslGichrdikPqnLLldpete.........vlklcdfGsakelvkg 208
                             e+ +     +  +y ++k t+ ++ i+ ++ q+ ++L  i + Gi+hrd+kPqn+Ll+ ++          v+kl+dfG a+ l +g
                Y60A3A.1  89 EFCNGG--DL-ADYLQQKTTLNEDTIQHFVVQIAHALEAINKKGIVHRDLKPQNILLCNNSRtqnphftdiVIKLADFGFARFLNDG 172
                             **9876..34.4788889**************************************99875333444445589************** PP

  Sgg-PA_FBpp0070450-aln 209 ePnvsyicsryyraPelifgaidyttkidvWsaGCvlaeLllgqPi 254
                                     s  y aPe+i+ +++y +k d+Ws+G +l + l+g+  
                Y60A3A.1 173 VMAATLCGSPMYMAPEVIM-SMQYDAKADLWSIGTILFQCLTGKAP 217
                             *****************98.79*****************9999865 PP

>> Y43D4A.6  CE21879	WBGene00012792	status:Partially_confirmed	UniProt:Q9NF25	protein_id:CAB60347.1
   #    score  bias  c-Evalue  i-Evalue hmmfrom  hmm to    alifrom  ali to    envfrom  env to     acc
 ---   ------ ----- --------- --------- ------- -------    ------- -------    ------- -------    ----
   1 !   99.3   0.0   8.3e-30   3.2e-28      52     252 ..       4     204 ..       1     215 [. 0.84

  Alignments for each domain:
  == domain 1    score: 99.3 bits;  conditional E-value: 8.3e-30
  Sgg-PA_FBpp0070450-aln  52 vsytdlkviGnGsfGvvyqaklc.dtgelvaikkvlq...dkrfk...nrelqilrkLehcnivkLkyffyssGekkdevyLnlvle 131
                             +++  +k iG+G+fG v++a+ + +   +va+kk+      k f    ++e  i + ++h nivk+       G   d  + +l  e
                Y43D4A.6   4 NQFKPIKSIGKGAFGQVFLAEKLnNPRIKVAMKKINIfgaPKEFLeqiQQEYYIQKNMKHKNIVKMY------GMSMDTEFCYLFQE 84 
                             567789*************9665156779******987775555412257999************75......55569********* PP

  Sgg-PA_FBpp0070450-aln 132 yipe.tvykvarhyskskqtiPinfiklylyqlfrsLayihslGichrdikPqnLLldpetevlklcdfGsakelvkgePnv...sy 214
                             ++    +++ +      ++ +P+n +k yl ql+ +L yih  Gi+hrdikP+nLL+++ ++ lk++dfG++ + +  + ++   + 
                Y43D4A.6  85 FVTGgDLFEKID----FENGMPVNQVKGYLKQLMSGLKYIHGCGIVHRDIKPDNLLINS-SDALKIADFGLSTRFIVDDKEIllhER 166
                             *98614554333....35679*************************************9.999*******98887766665433478 PP

  Sgg-PA_FBpp0070450-aln 215 icsryyraPelifgaidyttkidvWsaGCvlaeLllgq 252
                             i +  + aPel  +      ++d+WsaG ++  Ll+g+
                Y43D4A.6 167 IGTTPFMAPELFAKKKHRGPPVDIWSAGILVFSLLTGN 204
                             **********************************9985 PP

>> F14H12.4a  CE39916	WBGene00017472	locus:cst-1	protein kinase	status:Confirmed	UniProt:Q9NB31	protein_id:CCD65402.1
   #    score  bias  c-Evalue  i-Evalue hmmfrom  hmm to    alifrom  ali to    envfrom  env to     acc
 ---   ------ ----- --------- --------- ------- -------    ------- -------    ------- -------    ----
   1 !   98.5   0.0   1.4e-29   5.2e-28      57     254 ..      38     228 ..      25     241 .. 0.86

  Alignments for each domain:
  == domain 1    score: 98.5 bits;  conditional E-value: 1.4e-29
  Sgg-PA_FBpp0070450-aln  57 lkviGnGsfGvvyqaklcdtgelvaikkvlqdkrfkn..relqilrkLehcnivkLkyffyssGekkdevyLnlvleyip.etvykv 140
                             +  +G+Gs+G+v++a   + g ++aikkv  d  ++   +e+ i+++ +   +vk        G    +  L +v+ey    ++  +
               F14H12.4a  38 VGKLGEGSYGSVHKAIHRESGHVLAIKKVPVDTDLQEiiKEISIMQQCKSKYVVK------YYGSYFKHSDLWIVMEYCGaGSISDI 118
                             5679**************************9999885337888887765555555......55665667789******9626899** PP

  Sgg-PA_FBpp0070450-aln 141 arhyskskqtiPinfiklylyqlfrsLayihslGichrdikPqnLLldpetevlklcdfGsakelvkgePn.vsyicsryyraPeli 226
                             +r   k    + ++ i  +l   +++L y+h l  +hrdik  n+Ll+   ++ kl+dfG a +l ++  +    i + ++ aPe+i
               F14H12.4a 119 MRARRK---PLSEQEISAVLRDTLKGLQYLHDLKKIHRDIKAGNILLNT-DGIAKLADFGVAGQLTDTMAKrNTVIGTPFWMAPEVI 201
                             **9999...899************************************9.89*************9987661457899*******98 PP

  Sgg-PA_FBpp0070450-aln 227 fgaidyttkidvWsaGCvlaeLllgqPi 254
                              + i y tk d+Ws G    e+  g+P 
               F14H12.4a 202 -EEIGYDTKADIWSLGITAIEMAEGRPP 228
                             .78*******************999995 PP

>> PAR2.3a  CE39167	WBGene00019801	locus:aak-1	Protein kinase	status:Confirmed	UniProt:P45894	protein_id:CCD72533.1
   #    score  bias  c-Evalue  i-Evalue hmmfrom  hmm to    alifrom  ali to    envfrom  env to     acc
 ---   ------ ----- --------- --------- ------- -------    ------- -------    ------- -------    ----
   1 !   96.0   0.0   7.8e-29     3e-27      53     252 ..      23     219 ..      10     237 .. 0.84
   2 ?    1.7   0.0       3.1   1.2e+02     294     339 ..     234     277 ..     223     279 .. 0.82

  Alignments for each domain:
  == domain 1    score: 96.0 bits;  conditional E-value: 7.8e-29
  Sgg-PA_FBpp0070450-aln  53 sytdlkviGnGsfGvvyqaklcdtgelvaikkvlq......dkrfknr.elqilrkLehcnivkLkyffyssGekkdevyLnlvley 132
                             +++  + iG+G+fG+v ++  ++tg  vaik + +          k r e+  l+kL h  i +L  ++ +         + lv+e 
                 PAR2.3a  23 NFVIKETIGKGAFGAVKRGTHIQTGYDVAIKILNRgrmkglGTVNKTRnEIDNLQKLTHPHITRLFRVIST------PSDIFLVMEL 103
                             5666789************************9888666665333344449*****************9993......3447789999 PP

  Sgg-PA_FBpp0070450-aln 133 ipet.vykvarhyskskqtiPinfiklylyqlfrsLayihslGichrdikPqnLLldpetevlklcdfGsakelvkgePnvsyicsr 218
                             +    ++    +y   k  +Pi+  + y+ q++ +++y h++ i+hrd+kP+nLLld+  + +k++dfG++  + +g+       s 
                 PAR2.3a 104 VSGGeLF----SYITRKGALPIRESRRYFQQIISGVSYCHNHMIVHRDLKPENLLLDA-NKNIKIADFGLSNYMTDGDLLSTACGSP 185
                             9754133....566667889**************************************.5667***************9999999** PP

  Sgg-PA_FBpp0070450-aln 219 yyraPelifgaidyttkidvWsaGCvlaeLllgq 252
                              y aPeli + +    ++d+Ws G +l  +l g 
                 PAR2.3a 186 NYAAPELISNKLYVGPEVDLWSCGVILYAMLCGT 219
                             ***************************9988875 PP

  == domain 2    score: 1.7 bits;  conditional E-value: 3.1
  Sgg-PA_FBpp0070450-aln 294 ikshpwqkvfrartpreaielvsllleytPsaritplkacahpffd 339
                             iks  +   ++    ++a +l+s +l+  P +r    + + h++f 
                 PAR2.3a 234 IKSGRY--TVPYSMEKQAADLISTMLQVDPVKRADVKRIVNHSWFR 277
                             555544..345567899**************************995 PP

>> F15A2.6b  CE40646	WBGene00004719	locus:sad-1	status:Partially_confirmed	UniProt:Q19469	protein_id:CAM33501.1
   #    score  bias  c-Evalue  i-Evalue hmmfrom  hmm to    alifrom  ali to    envfrom  env to     acc
 ---   ------ ----- --------- --------- ------- -------    ------- -------    ------- -------    ----
   1 !   99.9   0.2   5.2e-30     2e-28      54     253 ..      47     242 ..      24     258 .. 0.85
   2 ?    0.6   0.2       6.7   2.6e+02     358     425 ..     745     812 ..     738     830 .. 0.66

  Alignments for each domain:
  == domain 1    score: 99.9 bits;  conditional E-value: 5.2e-30
  Sgg-PA_FBpp0070450-aln  54 ytdlkviGnGsfGvvyqaklcdtgelvaikkvlq....dkrfk..nrelqilrkLehcnivkLkyffyssGekkdevyLnlvleyip 134
                             y   k +G+G  G v  +  c tg +vaik v +    +  ++   re+ i++ +eh  ++ L  ++       ++ yL+l le++ 
                F15A2.6b  47 YKLEKTLGKGQTGLVKTGTHCITGRKVAIKIVNKeklsESVLQkvEREIAIMKLIEHPHVLHLYDVYE------NKKYLYLLLEHVS 127
                             677899**************************99444322232236*****************88877......778*********8 PP

  Sgg-PA_FBpp0070450-aln 135 e.tvykvarhyskskqtiPinfiklylyqlfrsLayihslGichrdikPqnLLldpetevlklcdfGsakelvkgePnvsyicsryy 220
                                ++         k  +  +  + ++ q++ +L + h + ichrd+kP+nLLld   + +k++dfG a   v+g        s +y
                F15A2.6b 128 GgELFDYL----VRKGRLMSKEARKFFRQIISALDFCHAHNICHRDLKPENLLLDE-RNNIKVADFGMASLQVEGSMLETSCGSPHY 209
                             51444433....33344667788999*****************************9.5668***************9999999**** PP

  Sgg-PA_FBpp0070450-aln 221 raPelifgaidyttkidvWsaGCvlaeLllgqP 253
                               Pe+i g      k dvWs G +l  Ll+g  
                F15A2.6b 210 ACPEVIRGEKYDGRKADVWSCGVILYALLVGAL 242
                             ********999999***************9964 PP

  == domain 2    score: 0.6 bits;  conditional E-value: 6.7
  Sgg-PA_FBpp0070450-aln 358 fnlteqelliqpslnkqlkpkklqeaeaskgesnkektaadndadvsvsskkklsakastlsaaasga 425
                             + l+e+ ++i ++  +q   +++q a   ++++ +++++ ++ +d+ +++++   +++++  + +++a
                F15A2.6b 745 KRLVEHLSAILQNSTQQRADRQQQAALMVRPRRLSDSSVGSACSDSESNASSINMIARHSDKTETTSA 812
                             56677888888888888888888888888888877777777777666666655444444333333333 PP

>> F15A2.6a  CE28218	WBGene00004719	locus:sad-1	serine\/threonine kinase (KIN1\/SNF1\/Nim1 subfamily)	status:Confirmed	U
   #    score  bias  c-Evalue  i-Evalue hmmfrom  hmm to    alifrom  ali to    envfrom  env to     acc
 ---   ------ ----- --------- --------- ------- -------    ------- -------    ------- -------    ----
   1 !   99.7   0.2   6.1e-30   2.4e-28      54     253 ..      47     242 ..      25     258 .. 0.85

  Alignments for each domain:
  == domain 1    score: 99.7 bits;  conditional E-value: 6.1e-30
  Sgg-PA_FBpp0070450-aln  54 ytdlkviGnGsfGvvyqaklcdtgelvaikkvlq....dkrfk..nrelqilrkLehcnivkLkyffyssGekkdevyLnlvleyip 134
                             y   k +G+G  G v  +  c tg +vaik v +    +  ++   re+ i++ +eh  ++ L  ++       ++ yL+l le++ 
                F15A2.6a  47 YKLEKTLGKGQTGLVKTGTHCITGRKVAIKIVNKeklsESVLQkvEREIAIMKLIEHPHVLHLYDVYE------NKKYLYLLLEHVS 127
                             677899**************************99444322232236*****************88877......778*********8 PP

  Sgg-PA_FBpp0070450-aln 135 e.tvykvarhyskskqtiPinfiklylyqlfrsLayihslGichrdikPqnLLldpetevlklcdfGsakelvkgePnvsyicsryy 220
                                ++         k  +  +  + ++ q++ +L + h + ichrd+kP+nLLld   + +k++dfG a   v+g        s +y
                F15A2.6a 128 GgELFDYL----VRKGRLMSKEARKFFRQIISALDFCHAHNICHRDLKPENLLLDE-RNNIKVADFGMASLQVEGSMLETSCGSPHY 209
                             51444433....33344667788999*****************************9.5668***************9999999**** PP

  Sgg-PA_FBpp0070450-aln 221 raPelifgaidyttkidvWsaGCvlaeLllgqP 253
                               Pe+i g      k dvWs G +l  Ll+g  
                F15A2.6a 210 ACPEVIRGEKYDGRKADVWSCGVILYALLVGAL 242
                             ********999999***************9964 PP

>> C36B7.1  CE04172	WBGene00016464	CDC2\/CDC28 subfamily of ser\/thr protein kinases	status:Partially_confirmed	UniProt:
   #    score  bias  c-Evalue  i-Evalue hmmfrom  hmm to    alifrom  ali to    envfrom  env to     acc
 ---   ------ ----- --------- --------- ------- -------    ------- -------    ------- -------    ----
   1 !   95.6   0.2   1.1e-28   4.2e-27      53     293 ..     130     368 ..     123     379 .. 0.82
   2 ?    2.2   0.0       2.2        84     315     340 ..     420     445 ..     413     449 .. 0.88

  Alignments for each domain:
  == domain 1    score: 95.6 bits;  conditional E-value: 1.1e-28
  Sgg-PA_FBpp0070450-aln  53 sytdlkviGnGsfGvvyqaklcdtgelvaikkvlq......dkrfknrelqilrkLehcnivkLkyffyssGekkdevyLnlvleyi 133
                             +y   +v+  G +  v++     t+ +v ik   +      ++ + +  ++ l + + +n v++  + +         +  +vle  
                 C36B7.1 130 RYSIDEVLSSGYYAQVFRCTDKKTDKKVCIKLKNRnlsttyEETIILLRIHQLNRQNNSNCVRMLDYDH------FRGHHFIVLENY 210
                             67778999***********************88884444444444444555566666667776655444......344567999999 PP

  Sgg-PA_FBpp0070450-aln 134 petvykvarhyskskqtiPinfiklylyqlfrsLayihslGichrdikPqnLLldp.etevlklcdfGsakelvkgePnvsyicsry 219
                             +  +       sk     P ++i ++   ++++L ++h+  i+h d+kP n+Ll+  + + lkl+dfG++  + +g+   +y  + y
                 C36B7.1 211 QTDLASYLCGRSK---LTPREYIPMI-KSIVHGLKFLHQNKIIHGDLKPANVLLNEwNRNNLKLTDFGLSTFVNQGPFFRDY-QTLY 292
                             9988888877788...8899999865.6899********************9998736789********9988888888888.689* PP

  Sgg-PA_FBpp0070450-aln 220 yraPelifgaidyttkidvWsaGCvlaeLllgqPifPGdsgvdqlveiikvLGtPtre...qiremnpnytefkfPq 293
                             y+aPe+ f   + + +id+Ws GCv ae++ g P+f Gd   dq+  i + +G P r+    +   +  yte+ fP+
                 C36B7.1 293 YKAPEV-FCQGKVSVEIDIWSLGCVAAEIVRGTPLFVGDNYFDQFALIQEFFGKPSRKlfnTWGGIHQFYTEYFFPR 368
                             *****7.566789********************************************82224455668999999996 PP

  == domain 2    score: 2.2 bits;  conditional E-value: 2.2
  Sgg-PA_FBpp0070450-aln 315 vsllleytPsaritplkacahpffde 340
                             + + +e+ P++ri +   + hpff+e
                 C36B7.1 420 LMRCFEWDPTERIKSSFILNHPFFHE 445
                             55778*******************97 PP

>> C12D8.10b  CE05274	WBGene00000102	locus:akt-1	PH (pleckstrin  homology) domain, Protein kinase C terminal domain	stat
   #    score  bias  c-Evalue  i-Evalue hmmfrom  hmm to    alifrom  ali to    envfrom  env to     acc
 ---   ------ ----- --------- --------- ------- -------    ------- -------    ------- -------    ----
   1 !   95.9   0.0   8.4e-29   3.2e-27      44     254 ..     183     396 ..     144     411 .. 0.85

  Alignments for each domain:
  == domain 1    score: 95.9 bits;  conditional E-value: 8.4e-29
  Sgg-PA_FBpp0070450-aln  44 qGpdrpqevsytdlkviGnGsfGvvyqaklcdtgelvaikkvlq.......dkrfknrelqilrkLehcnivkLkyffyssGekkde 123
                             +  d+  +  +  lkv+G+G+fG v++ k   t+ l aik +++       + +  + e ++l++ +h  +  Lky f+       +
               C12D8.10b 183 AKRDKITMEDFDFLKVLGKGTFGKVILCKEKRTQKLYAIKILKKdviiareEVAHTLTENRVLQRCKHPFLTELKYSFQ------TN 263
                             5568888999999******************************944444333344556678999*************99......89 PP

  Sgg-PA_FBpp0070450-aln 124 vyLnlvley.ip.etvykvarhyskskqtiPinfiklylyqlfrsLayihslGichrdikPqnLLldpetevlklcdfGsakelvkg 208
                             + L +v+e+ i  +  y++ r+   +k+ + +   + y   ++ +L y+h   i++rd+k +nLLld   + +k++dfG+ ke ++ 
               C12D8.10b 264 DRLCFVMEFaIGgDLYYHLNREVQMNKEGFSEPRARFYGSEIVLALGYLHANSIVYRDLKLENLLLDK-DGHIKIADFGLCKEEISF 349
                             99******9444245689*************************************************9.7889*********99998 PP

  Sgg-PA_FBpp0070450-aln 209 ePnvsyic.sryyraPelifgaidyttkidvWsaGCvlaeLllgq.Pi 254
                               ++s  c +  y aPe++ +  dy   +d W +G v+ e++ g+ P 
               C12D8.10b 350 GDKTSTFCgTPEYLAPEVL-DDHDYGRCVDWWGVGVVMYEMMCGRlPF 396
                             777776663679*****85.789********************98344 PP

>> R06A10.4  CE12518	WBGene00019911	protein kinase	status:Confirmed	UniProt:O44747	protein_id:CCD73237.1
   #    score  bias  c-Evalue  i-Evalue hmmfrom  hmm to    alifrom  ali to    envfrom  env to     acc
 ---   ------ ----- --------- --------- ------- -------    ------- -------    ------- -------    ----
   1 !   92.8   0.0   7.5e-28   2.9e-26      51     249 ..      68     259 ..      55     271 .. 0.82
   2 ?    2.6   0.0       1.7        65     311     352 ..     295     337 ..     289     387 .. 0.73

  Alignments for each domain:
  == domain 1    score: 92.8 bits;  conditional E-value: 7.5e-28
  Sgg-PA_FBpp0070450-aln  51 evsytdlkviGnGsfGvvyqaklcdtgelvaikkvlqdkrfknrelqilrkLehcnivkLkyffyssGekkdevyLnlvleyip.et 136
                               +y  l v+G+Gsf  v++ +   t    a+k v  d    n el+il +L h  +++L ++f+ss        L +v++      
                R06A10.4  68 VCKYEVLAVVGKGSFSQVLRVQHRVTRKYFAVKVVNGDCGAVNNELNILSRLSHPFVIRLEEVFKSSS------KLFIVMQMASgGE 148
                             578999***********************************************************875......4888887665234 PP

  Sgg-PA_FBpp0070450-aln 137 vykvarhyskskqtiPinfiklylyqlfrsLayihslGichrdikPqnLLld...petevlklcdfGsakelvk.gePnvsyicsry 219
                             +y   r  +k      ++  ++ l  l+ +L y+hs  + hrd+kP+nLL     pe + l ++dfG+a +  k +e  ++   +  
                R06A10.4 149 MYD--RVVAK--GRYSEEEARNALKMLLTGLTYLHSIRVTHRDLKPENLLYAdsrPE-ARLLITDFGLAYQATKpNETMTETCGTPE 230
                             564..66666..45678999******************************7522243.44679******998772566667777889 PP

  Sgg-PA_FBpp0070450-aln 220 yraPelifgaidyttkidvWsaGCvlaeLl 249
                             y aPel++  + yt k+d+W++G +   L+
                R06A10.4 231 YIAPELLLR-VPYTQKVDMWAVGVIAYILM 259
                             ******996.89***********7754444 PP

  == domain 2    score: 2.6 bits;  conditional E-value: 1.7
  Sgg-PA_FBpp0070450-aln 311 aielvsllleytPsaritplkacahpffdelreeg.krlpngr 352
                             a ++v+ lle +  +r+++  a++h ++   r ++ ++ p +r
                R06A10.4 295 AKQFVDSLLETNSVERLSSSAAMKHEWLTGERPSTtQSRPPTR 337
                             567899*********************9988766634444443 PP

>> C09D1.1c  CE34252	WBGene00006820	locus:unc-89	protein kinase	status:Confirmed	UniProt:O01761	protein_id:CCD63866.1
   #    score  bias  c-Evalue  i-Evalue hmmfrom  hmm to    alifrom  ali to    envfrom  env to     acc
 ---   ------ ----- --------- --------- ------- -------    ------- -------    ------- -------    ----
   1 !   42.5   0.0   1.3e-12   5.1e-11     154     265 ..      36     144 ..      28     155 .. 0.92
   2 ?    8.1   0.0     0.037       1.4     309     389 ..     161     243 ..     147     255 .. 0.82
   3 !   40.9   0.0     4e-12   1.5e-10      95     262 ..    1139    1293 ..    1105    1310 .. 0.81
   4 ?    0.2   0.0       8.9   3.4e+02     302     340 ..    1311    1349 ..    1291    1383 .. 0.83

  Alignments for each domain:
  == domain 1    score: 42.5 bits;  conditional E-value: 1.3e-12
  Sgg-PA_FBpp0070450-aln 154 nfiklylyqlfrsLayihslGichrdikPqnLLldpetevlklcdfGsakelvkgePnvsyicsryyraPelifgaidyttkidvWs 240
                             + +++++ ql+ +L ++h l i h d++P+ +Ll+   + lkl+dfG a++l++g    +   s  + +Pe++  +   t   d+Ws
                C09D1.1c  36 TCVRVFVRQLLLALKHMHDLRIAHLDLRPETILLQD--DKLKLADFGQARRLLRGLITGEIKGSPEFVSPEIV-RSYPLTLATDMWS 119
                             5799******************************99..77********************99*********65.89999******** PP

  Sgg-PA_FBpp0070450-aln 241 aGCvlaeLllgqPifPGdsgvdqlv 265
                             +G +   Ll+g   f Gd + + l 
                C09D1.1c 120 TGVLTYVLLTGLSPFHGDNDNETLA 144
                             ***********999***98877665 PP

  == domain 2    score: 8.1 bits;  conditional E-value: 0.037
  Sgg-PA_FBpp0070450-aln 309 reaielvsllleytPsaritplkacahpffdelreegkrlpng..relpplfnlteqelliqpslnkqlkpkklqeaeaskge 389
                              +a ++v++ll   P +r+t  +a+ hp++++ + +++ l+    re++  ++  e+ + +q++  +q+    l  a+a++++
                C09D1.1c 161 YDAGDFVKKLLTEIPVSRLTVDEALDHPWINDEKLKTEPLSADtlREFKYQHKWLERRVFVQQTPSEQILEAILGPATAQAQQ 243
                             678899************************99888876554433499999999999999999999888887777666665554 PP

  == domain 3    score: 40.9 bits;  conditional E-value: 4e-12
  Sgg-PA_FBpp0070450-aln   95 elqilrkLehcnivkLkyffyssGekkdevyLnlvleyipetvykvarhyskskqtiPinfiklylyqlfrsLayihslGichrd 179 
                              e ++lr  +h n+ +L   f       +  +L+l  e + e v+   r     +    ++ + l + q+  +L ++h  Gi h d
                C09D1.1c 1139 EYESLRDGQHENVQRLIAAFN------NSNFLYLLSERLYEDVFS--RFVF--NDYYTEEQVALTMRQVTSALHFLHFKGIAHLD 1213
                              667777778888888887777......678999999999999885..3222..2456688899********************** PP

  Sgg-PA_FBpp0070450-aln  180 ikPqnLLldpe.tevlklcdfGsakelvkgePnvsyicsryyraPelifgaidyttkidvWsaGCvlaeLllgqPifPGdsgvd 262 
                              + P+n++ +++ + v+kl+dfG a+++  +   v++  +++  +Pe  +  +  t + d+W  G v   Ll g    P +s+ d
                C09D1.1c 1214 VNPHNIMFQSKrSWVVKLVDFGRAQKVSGAVKPVDFD-TKW-ASPEFHIPETPVTVQSDMWGMGVVTFCLLAG--FHPFTSEYD 1293
                              *******9986367************99998889984.565.79********************999888876..345555555 PP

  == domain 4    score: 0.2 bits;  conditional E-value: 8.9
  Sgg-PA_FBpp0070450-aln  302 vfrartpreaielvsllleytPsaritplkacahpffde 340 
                               +++ +++e++++ +  l+ +P +r+ + +a++h f+  
                C09D1.1c 1311 LIPVNASQECLSFATWALKKSPVRRMRTDEALSHKFLSS 1349
                              5778899*****************************975 PP

>> C09D1.1d  CE37701	WBGene00006820	locus:unc-89	status:Confirmed	UniProt:O01761	protein_id:CCD63867.1
   #    score  bias  c-Evalue  i-Evalue hmmfrom  hmm to    alifrom  ali to    envfrom  env to     acc
 ---   ------ ----- --------- --------- ------- -------    ------- -------    ------- -------    ----
   1 !   42.5   0.0   1.3e-12   5.1e-11     154     265 ..      39     147 ..      31     158 .. 0.92
   2 ?    8.1   0.0     0.037       1.4     309     389 ..     164     246 ..     150     258 .. 0.82
   3 !   40.9   0.0     4e-12   1.5e-10      95     262 ..    1142    1296 ..    1108    1313 .. 0.81
   4 ?    0.2   0.0       8.9   3.4e+02     302     340 ..    1314    1352 ..    1294    1386 .. 0.83

  Alignments for each domain:
  == domain 1    score: 42.5 bits;  conditional E-value: 1.3e-12
  Sgg-PA_FBpp0070450-aln 154 nfiklylyqlfrsLayihslGichrdikPqnLLldpetevlklcdfGsakelvkgePnvsyicsryyraPelifgaidyttkidvWs 240
                             + +++++ ql+ +L ++h l i h d++P+ +Ll+   + lkl+dfG a++l++g    +   s  + +Pe++  +   t   d+Ws
                C09D1.1d  39 TCVRVFVRQLLLALKHMHDLRIAHLDLRPETILLQD--DKLKLADFGQARRLLRGLITGEIKGSPEFVSPEIV-RSYPLTLATDMWS 122
                             5799******************************99..77********************99*********65.89999******** PP

  Sgg-PA_FBpp0070450-aln 241 aGCvlaeLllgqPifPGdsgvdqlv 265
                             +G +   Ll+g   f Gd + + l 
                C09D1.1d 123 TGVLTYVLLTGLSPFHGDNDNETLA 147
                             ***********999***98877665 PP

  == domain 2    score: 8.1 bits;  conditional E-value: 0.037
  Sgg-PA_FBpp0070450-aln 309 reaielvsllleytPsaritplkacahpffdelreegkrlpng..relpplfnlteqelliqpslnkqlkpkklqeaeaskge 389
                              +a ++v++ll   P +r+t  +a+ hp++++ + +++ l+    re++  ++  e+ + +q++  +q+    l  a+a++++
                C09D1.1d 164 YDAGDFVKKLLTEIPVSRLTVDEALDHPWINDEKLKTEPLSADtlREFKYQHKWLERRVFVQQTPSEQILEAILGPATAQAQQ 246
                             678899************************99888876554433499999999999999999999888887777666665554 PP

  == domain 3    score: 40.9 bits;  conditional E-value: 4e-12
  Sgg-PA_FBpp0070450-aln   95 elqilrkLehcnivkLkyffyssGekkdevyLnlvleyipetvykvarhyskskqtiPinfiklylyqlfrsLayihslGichrd 179 
                              e ++lr  +h n+ +L   f       +  +L+l  e + e v+   r     +    ++ + l + q+  +L ++h  Gi h d
                C09D1.1d 1142 EYESLRDGQHENVQRLIAAFN------NSNFLYLLSERLYEDVFS--RFVF--NDYYTEEQVALTMRQVTSALHFLHFKGIAHLD 1216
                              667777778888888887777......678999999999999885..3222..2456688899********************** PP

  Sgg-PA_FBpp0070450-aln  180 ikPqnLLldpe.tevlklcdfGsakelvkgePnvsyicsryyraPelifgaidyttkidvWsaGCvlaeLllgqPifPGdsgvd 262 
                              + P+n++ +++ + v+kl+dfG a+++  +   v++  +++  +Pe  +  +  t + d+W  G v   Ll g    P +s+ d
                C09D1.1d 1217 VNPHNIMFQSKrSWVVKLVDFGRAQKVSGAVKPVDFD-TKW-ASPEFHIPETPVTVQSDMWGMGVVTFCLLAG--FHPFTSEYD 1296
                              *******9986367************99998889984.565.79********************999888876..345555555 PP

  == domain 4    score: 0.2 bits;  conditional E-value: 8.9
  Sgg-PA_FBpp0070450-aln  302 vfrartpreaielvsllleytPsaritplkacahpffde 340 
                               +++ +++e++++ +  l+ +P +r+ + +a++h f+  
                C09D1.1d 1314 LIPVNASQECLSFATWALKKSPVRRMRTDEALSHKFLSS 1352
                              5778899*****************************975 PP

>> C36B7.2  CE04173	WBGene00016465	CDC2\/CDC28 subfamily of ser\/thr protein kinases	status:Partially_confirmed	UniProt:
   #    score  bias  c-Evalue  i-Evalue hmmfrom  hmm to    alifrom  ali to    envfrom  env to     acc
 ---   ------ ----- --------- --------- ------- -------    ------- -------    ------- -------    ----
   1 !   82.6   0.8   9.2e-25   3.5e-23      52     288 ..     193     426 ..     184     444 .. 0.77
   2 !   10.4   0.0    0.0074      0.29     313     343 ..     479     509 ..     462     523 .. 0.83

  Alignments for each domain:
  == domain 1    score: 82.6 bits;  conditional E-value: 9.2e-25
  Sgg-PA_FBpp0070450-aln  52 vsytdlkviGnGsfGvvyqaklcdtgelvaikkvlqdkrfknrelqilrkLehcnivkLkyffyssGekkdevyLnlvleyipetvy 138
                              +yt  kviG+G +Gvv  a    t+++vai+ v +      re +++  +   +       ++         + ++v +    +v 
                 C36B7.2 193 YRYTIDKVIGQGCYGVVGEATDGKTKQKVAIRMVSKLAPRIYRETEMIMYISSIDPDHTFDCVRMLDYNVFRGFHYVVTDLFDTSVK 279
                             68999*****************************99666667777766555433322222222222222223466667777777777 PP

  Sgg-PA_FBpp0070450-aln 139 kvarhyskskqtiPinfiklylyqlfrsLayihslGichrdikPqnLLld.petevlklcdfGsakelvkgePnvsyi..csryyra 222
                             k ++++    + i  + +  +  +++++L ++h + i+h d+kP+n++l+ ++++ +kl dfG+++     +P+ +++   s +yra
                 C36B7.2 280 KYIKEHHP--NGIALENVAAMGRKILKGLVFLHEHNIVHGDLKPENIMLNlANPNDVKLGDFGLSRFA---KPYHDHVqcQSMFYRA 361
                             76666555..679999999999************************9997468999********9865...677777632488**** PP

  Sgg-PA_FBpp0070450-aln 223 PelifgaidyttkidvWsaGCvlaeLllgqPifPGdsgvdqlveiikvLGtPtreqiremnpnyte 288
                             Pe  +    y    d+Ws GC +ae++ g+  + Gd   dq+  + +v+  P    +   ++ny  
                 C36B7.2 362 PEAFVR-GRYNGATDMWSFGCTVAEMVSGKIFLAGDNCDDQFYLMQEVINIPPPVFFDTFYTNYYF 426
                             **8665.58999******************************999999999987777777777743 PP

  == domain 2    score: 10.4 bits;  conditional E-value: 0.0074
  Sgg-PA_FBpp0070450-aln 313 elvsllleytPsaritplkacahpffdelre 343
                             +++ +++++ P++rit+ +a+ hpff  l+ 
                 C36B7.2 479 NFILKVFKWMPASRITAKQALDHPFFYSLSA 509
                             56778899******************88765 PP

>> K07A9.2  CE25046	WBGene00000553	locus:cmk-1	ser\/thr protein kinase	status:Confirmed	UniProt:Q9TXJ0	protein_id:CCD718
   #    score  bias  c-Evalue  i-Evalue hmmfrom  hmm to    alifrom  ali to    envfrom  env to     acc
 ---   ------ ----- --------- --------- ------- -------    ------- -------    ------- -------    ----
   1 !   91.3   0.0   2.2e-27   8.5e-26      48     269 ..      16     234 ..       8     250 .. 0.80
   2 ?    3.8   0.0      0.72        28     309     350 ..     249     290 ..     244     343 .. 0.70

  Alignments for each domain:
  == domain 1    score: 91.3 bits;  conditional E-value: 2.2e-27
  Sgg-PA_FBpp0070450-aln  48 rpqevsytdlkviGnGsfGvvyqak.lcdtgelvaikkvlq......dkrfknrelqilrkLehcnivkLkyffyssGekkdevyLn 127
                              +   +y   +v+G G+f  v++a+   d+g++ a+k + +      ++ +   e+++lrkL h niv+L   +       ++ +++
                 K07A9.2  16 ATIREKYDFRDVLGTGAFSKVFLAEsKSDAGQMYAVKCIDKkalkgkEESL-ENEIKVLRKLRHNNIVQLFDTYD------EKQFVY 95 
                             45556788889************97358********977665565633444.569**************988766......678999 PP

  Sgg-PA_FBpp0070450-aln 128 lvleyip..etvykvarhyskskqtiPinfiklylyqlfrsLayihslGichrdikPqnLLldp..etevlklcdfGsakelvkgeP 210
                             lv+e +   e      r  +k      ++   +++ q++ ++ ++h  G++hrd+kP+nLL     e + + ++dfG++k   +g  
                 K07A9.2  96 LVMELVTggELF---DRIVAK--GSYTEQDASNLIRQVLEAVGFMHDNGVVHRDLKPENLLYYNqdEDSKIMISDFGLSKTEDSGVM 177
                             999999722333...355555..3445667788889*************************8651144556689*****98877765 PP

  Sgg-PA_FBpp0070450-aln 211 nvsyicsryyraPelifgaidyttkidvWsaGCvlaeLllgqPifPGdsgvdqlveiik 269
                              +    +  y aPe++ +   y   +dvWs+G +   Ll g P f  +s+ + + +iik
                 K07A9.2 178 AT-ACGTPGYVAPEVL-QQKPYGKAVDVWSIGVIAYILLCGYPPFYDESDANLFAQIIK 234
                             54.5678899****86.6679*****************************999999998 PP

  == domain 2    score: 3.8 bits;  conditional E-value: 0.72
  Sgg-PA_FBpp0070450-aln 309 reaielvsllleytPsaritplkacahpffdelreegkrlpn 350
                               a +++++l+   P ar t ++a++hp++      ++++  
                 K07A9.2 249 DSAKDFITHLMCCDPEARFTCQDALSHPWISGNTAYTHDIHG 290
                             5677889999*******************9877776666654 PP

>> T17E9.1a  CE01405	WBGene00002201	locus:kin-18	status:Confirmed	UniProt:P46549	protein_id:CCD63180.1
   #    score  bias  c-Evalue  i-Evalue hmmfrom  hmm to    alifrom  ali to    envfrom  env to     acc
 ---   ------ ----- --------- --------- ------- -------    ------- -------    ------- -------    ----
   1 !   96.7   0.0     5e-29   1.9e-27      50     253 ..      26     225 ..      18     240 .. 0.84
   2 ?    9.1   0.1     0.018      0.68     311     467 ..     262     410 ..     250     429 .. 0.53
   3 ?    0.3   4.0       8.7   3.4e+02     327     451 ..     538     668 ..     501     690 .. 0.67

  Alignments for each domain:
  == domain 1    score: 96.7 bits;  conditional E-value: 5e-29
  Sgg-PA_FBpp0070450-aln  50 qevsytdlkviGnGsfGvvyqaklcdtgelvaikkvlq.....dkrfk..nrelqilrkLehcnivkLkyffyssGekkdevyLnlv 129
                              e +y dl+ iG GsfG+vy a     +++vaikk+        ++ +  ++e+  l  + h  iv  k  f        + +  lv
                T17E9.1a  26 PEQRYQDLREIGHGSFGAVYFAYDKKNEQTVAIKKMNFsgkqaVEKWNdiLKEVSFLNTVVHPHIVDYKACFL------KDTTCWLV 106
                             5789********************************8655444223332357888888888888999888888......567899** PP

  Sgg-PA_FBpp0070450-aln 130 leyipetvykvarhyskskqtiPinfiklylyqlfrsLayihslGichrdikPqnLLldpetevlklcdfGsakelvkgePnvsyic 216
                             +ey   +   ++    k    + +  i  +  q + +L y+hsl  +hrdik  n+Ll+   +++kl+dfGsa      +P   +i 
                T17E9.1a 107 MEYCIGSAADIVDVLRK---GMREVEIAAICSQTLDALRYLHSLKRIHRDIKAGNILLSD-HAIVKLADFGSASL---VDPAQTFIG 186
                             ***99998888888888...555666777889**************************98.99**********74...4799***** PP

  Sgg-PA_FBpp0070450-aln 217 sryyraPelifga..idyttkidvWsaGCvlaeLllgqP 253
                             + ++ aPe+i+      yt + d+Ws G    eL   +P
                T17E9.1a 187 TPFFMAPEVILAMdeGHYTDRADIWSLGITCIELAERRP 225
                             **********8651157***********99999988775 PP

  == domain 2    score: 9.1 bits;  conditional E-value: 0.018
  Sgg-PA_FBpp0070450-aln 311 aielvsllleytPsaritplkacahpffdelreegkrlpngrelpplfnlteqelliqpslnkqlkpk.klqeaeaskgesnkekt. 395
                              ++++++ l     +r+++ +  +hpf+++ r + + +++   +++ +n++ +    q +  + l++  +++  e+s+g++++++  
                T17E9.1a 262 FVQFIDKCLRKPAEERMSAEECFRHPFIQRSRPSDT-IQE--LIQRTKNMVLELDNFQYKKMRKLMYLdETEGKEGSEGNGASDDLd 345
                             566777788888889**************9987654.333..234445555444555555555555430222333334444333220 PP

  Sgg-PA_FBpp0070450-aln 396 aadndadvsvsskkklsakastlsaaasgagsasnvsaaeaeaassavkaddansaskasagqgdknkaska 467
                              + n+a++       + a +s+ s +as + s   +++++  +   ++++++a  ++++s g g++++++++
                T17E9.1a 346 FHGNEANS------IGRAGDSASSRSASLT-SFRSMQSSGGAGLLVSTNTTGAMDNVHGSSGYGNGSSSTTS 410
                             22223332......2333333333333333.23333333344444444444444444444444444443333 PP

  == domain 3    score: 0.3 bits;  conditional E-value: 8.7
  Sgg-PA_FBpp0070450-aln 327 itplkacahpffdelreegkrlpng.........relpplfnl.teqelliqpslnkqlkpkklqeaeaskgesnkektaadndadv 403
                             ++  k +++++ +el++ ++r             rel+ l     +++++++ s n+ l  +k+   +++k+ +   kt+++++ + 
                T17E9.1a 538 MSKYKHLRQAHHKELQQFEERCALDreqlrvkmdRELEQLTTTySKEKMRVRCSQNNELDKRKKDIEDGEKKMK---KTKNSQNQQQ 621
                             55566666666666665544333331234444447777776541445567888888888877666555555444...5555566666 PP

  Sgg-PA_FBpp0070450-aln 404 svsskkklsakastlsaaasgagsasnvsaaeaeaassavkaddansa 451
                             + + + +   + ++  +a+++  ++ n+  +  e+a + vkad  n +
                T17E9.1a 622 MKLYSAQQLKEYKYNKEAQKTRLRSLNMPRSTYENAMKEVKADL-NRV 668
                             66666666667778888888888888888888888888888654.333 PP

>> W03G1.6b  CE40474	WBGene00021012	locus:pig-1	status:Partially_confirmed	UniProt:A7WK48	protein_id:CCD69088.1
   #    score  bias  c-Evalue  i-Evalue hmmfrom  hmm to    alifrom  ali to    envfrom  env to     acc
 ---   ------ ----- --------- --------- ------- -------    ------- -------    ------- -------    ----
   1 !   95.6   0.0   1.1e-28   4.2e-27      54     252 ..      11     208 ..       6     219 .. 0.86

  Alignments for each domain:
  == domain 1    score: 95.6 bits;  conditional E-value: 1.1e-28
  Sgg-PA_FBpp0070450-aln  54 ytdlkviGnGsfGvvyqaklcdtgelvaikkvlq.....dkrfknrelqilrkLehcnivkLkyffyssGekkdevyLnlvleyipe 135
                             y+  + +G G fG v +a  + t+++vaik + +     d    + e+  lr L h ni +L +++        e+ + +v+ey   
                W03G1.6b  11 YAVHDELGSGGFGKVRLATHLLTNQKVAIKIIDKkqlghDLPRVQTEMDALRNLSHQNICRLYHYIE------TEDKFFIVMEYCSG 91 
                             7777899**********************99877667777777789****************99998......778899*****985 PP

  Sgg-PA_FBpp0070450-aln 136 tvykvarhyskskqtiPinfiklylyqlfrsLayihslGichrdikPqnLLldpetevlklcdfGsakelvkg...ePnvsyic.sr 218
                                  + +y   k+ + ++  + ++ ql+ ++a++hs G  hrd+kP+nLLl+     lkl dfG+  ++ kg   + n +  c s 
                W03G1.6b  92 G---EMFDYIVRKERLEESEARHFFRQLVSAIAFVHSQGYAHRDLKPENLLLTE-DLHLKLIDFGLCAKTEKGridKHNLDTCCgSP 174
                             4...244555556778999*********************************98.6679******9998888733357889888577 PP

  Sgg-PA_FBpp0070450-aln 219 yyraPelifgaidyttkidvWsaGCvlaeLllgq 252
                              y aPeli g      + dvWs G +l  Ll+g 
                W03G1.6b 175 AYAAPELIQGLQYKGNEADVWSMGILLYTLLVGA 208
                             9*******997777789*************9986 PP

>> C45B11.1b  CE40446	WBGene00006443	locus:pak-2	P21-Rho-binding domain \; Eukaryotic protein kinase domain	status:Confi
   #    score  bias  c-Evalue  i-Evalue hmmfrom  hmm to    alifrom  ali to    envfrom  env to     acc
 ---   ------ ----- --------- --------- ------- -------    ------- -------    ------- -------    ----
   1 !   95.1   0.0   1.5e-28   5.9e-27      54     258 ..     229     426 ..     220     435 .. 0.84

  Alignments for each domain:
  == domain 1    score: 95.1 bits;  conditional E-value: 1.5e-28
  Sgg-PA_FBpp0070450-aln  54 ytdlkviGnGsfGvvyqaklcdtgelvaikkvlq....dkrfknrelqilrkLehcnivkLkyffyssGekkdevyLnlvleyipet 136
                              td k+iG+Gs Gvv  a  + t+++va+k++       + +   e+ ilr+ +h niv+    f+ss     ++ L +v+e+++  
               C45B11.1b 229 LTDYKQIGEGSTGVVEAAYKISTKQIVAVKRMNLrkqqRRELLFNEVSILRQYQHPNIVR----FFSSHLV--DDELWVVMEFMEGG 309
                             689****************************95322225557789**************8....4555544..455899*****986 PP

  Sgg-PA_FBpp0070450-aln 137 vykvarhyskskqtiPinfiklylyqlfrsLayihslGichrdikPqnLLldpetevlklcdfGsakelvkgePn.vsyicsryyra 222
                                 +   + ++ t P   i  +  q++ +L ++h   ++hrdik + +Ll+   + +kl+dfG   +l ++ P   s + + y+ a
               C45B11.1b 310 SLTDI--VTATRMTEP--QIATISRQVLGALDFLHARKVIHRDIKSDSILLKR-DGTVKLTDFGFCGQLSEEVPRrRSLVGTPYWTA 391
                             54333..333344545..689999***************************98.7899************999963699******** PP

  Sgg-PA_FBpp0070450-aln 223 PelifgaidyttkidvWsaGCvlaeLllgqPifPGd 258
                              e+i     y t+ d+Ws G +l e++ g+P f  d
               C45B11.1b 392 AEVIAR-EPYDTRADIWSFGIMLIEMVEGEPPFFND 426
                             ***976.58*********************988655 PP

>> C45B11.1a  CE40445	WBGene00006443	locus:pak-2	serine\/threonine kinase (PAK\/STE20 subfamily)	status:Confirmed	UniPro
   #    score  bias  c-Evalue  i-Evalue hmmfrom  hmm to    alifrom  ali to    envfrom  env to     acc
 ---   ------ ----- --------- --------- ------- -------    ------- -------    ------- -------    ----
   1 !   95.1   0.0   1.5e-28   5.9e-27      54     258 ..     231     428 ..     222     437 .. 0.84

  Alignments for each domain:
  == domain 1    score: 95.1 bits;  conditional E-value: 1.5e-28
  Sgg-PA_FBpp0070450-aln  54 ytdlkviGnGsfGvvyqaklcdtgelvaikkvlq....dkrfknrelqilrkLehcnivkLkyffyssGekkdevyLnlvleyipet 136
                              td k+iG+Gs Gvv  a  + t+++va+k++       + +   e+ ilr+ +h niv+    f+ss     ++ L +v+e+++  
               C45B11.1a 231 LTDYKQIGEGSTGVVEAAYKISTKQIVAVKRMNLrkqqRRELLFNEVSILRQYQHPNIVR----FFSSHLV--DDELWVVMEFMEGG 311
                             689****************************95322225557789**************8....4555544..455899*****986 PP

  Sgg-PA_FBpp0070450-aln 137 vykvarhyskskqtiPinfiklylyqlfrsLayihslGichrdikPqnLLldpetevlklcdfGsakelvkgePn.vsyicsryyra 222
                                 +   + ++ t P   i  +  q++ +L ++h   ++hrdik + +Ll+   + +kl+dfG   +l ++ P   s + + y+ a
               C45B11.1a 312 SLTDI--VTATRMTEP--QIATISRQVLGALDFLHARKVIHRDIKSDSILLKR-DGTVKLTDFGFCGQLSEEVPRrRSLVGTPYWTA 393
                             54333..333344545..689999***************************98.7899************999963699******** PP

  Sgg-PA_FBpp0070450-aln 223 PelifgaidyttkidvWsaGCvlaeLllgqPifPGd 258
                              e+i     y t+ d+Ws G +l e++ g+P f  d
               C45B11.1a 394 AEVIAR-EPYDTRADIWSFGIMLIEMVEGEPPFFND 428
                             ***976.58*********************988655 PP

>> E02H4.3b  CE31463	WBGene00006517	locus:tag-172	status:Partially_confirmed	UniProt:Q8MLY2	protein_id:CAD44105.1
   #    score  bias  c-Evalue  i-Evalue hmmfrom  hmm to    alifrom  ali to    envfrom  env to     acc
 ---   ------ ----- --------- --------- ------- -------    ------- -------    ------- -------    ----
   1 !   91.4   0.6     2e-27   7.7e-26      53     344 ..      72     391 ..      67     402 .. 0.77

  Alignments for each domain:
  == domain 1    score: 91.4 bits;  conditional E-value: 2e-27
  Sgg-PA_FBpp0070450-aln  53 sytdlkviGnGsfGvvyqaklcdtgelva...ikkvlqdkrfknrelqilrkLehcnivkLkyffyssGekkdevyLnlvleyipet 136
                             ++t  + +G+G+fG v++ +    + ++a   ik v + +   + e+++l+kL   +  k + +++       + ++ l ++ +  +
                E02H4.3b  72 RFTIYDTLGEGTFGKVVRVNDSLSDTFMAlkiIKNVSKYREAAKLEVKVLQKLAEKDPEKKNWVIHMGSYFDYNGHICLLFDLMGSS 158
                             6788899********998765544444441126777888889999***************9999996666667999*********** PP

  Sgg-PA_FBpp0070450-aln 137 vykvarhyskskqtiPinfiklylyqlfrsLayihslGichrdikPqnLLldp..........e......tevlklcdfGsakelvk 207
                             ++   +      +  P++    + +ql  ++ ++h   + h d+kP+n+L             +      +  ++l dfGsa  + +
                E02H4.3b 159 IFDFLKANHY--KPYPMEQTLHITWQLCNAVKFLHDNKLTHTDLKPENILFVDsryttklvdkKplrvlhSTHVRLIDFGSA--TFD 241
                             ***9876554..689*********************************98643122111111122111113447899****9..578 PP

  Sgg-PA_FBpp0070450-aln 208 gePnvsyicsryyraPelifgaidyttkidvWsaGCvlaeLllgqPifPGdsgvdqlveiikvLG.tPtreqiremn.......... 283
                              e +   +++r+yraPe+i++ + ++ + dvWs+GC+l eL++g  +f    + + l  + +vLG  P r   r             
                E02H4.3b 242 HEHHSIIVSTRHYRAPEVILE-LGWSQPCDVWSIGCILYELYTGVTLFQTHENREHLAMMERVLGdIPLRMAKRTKTkffingrldw 327
                             8888899************97.89*****************************************5465544443331122233333 PP

  Sgg-PA_FBpp0070450-aln 284 .pnytefkfPqikshpwqkvfrartpreai...elvsllleytPsaritplkacahpffdelree 344
                                  +  + +   +p+++ +   t +e +   el++ +l + P ar+   +a++h +f++l e+
                E02H4.3b 328 vNTSADAAYVRDNCKPLRRSMSC-TDPEHVelfELIENMLMFEPLARMKLPEALQHRYFNRLPEN 391
                             23334555666667888888865.666665111678899*********************99776 PP

>> W03G1.6a  CE40473	WBGene00021012	locus:pig-1	protein kinase	status:Confirmed	UniProt:A7WK47	protein_id:CCD69087.1
   #    score  bias  c-Evalue  i-Evalue hmmfrom  hmm to    alifrom  ali to    envfrom  env to     acc
 ---   ------ ----- --------- --------- ------- -------    ------- -------    ------- -------    ----
   1 !   95.6   0.0   1.1e-28   4.2e-27      54     252 ..      11     208 ..       6     219 .. 0.86

  Alignments for each domain:
  == domain 1    score: 95.6 bits;  conditional E-value: 1.1e-28
  Sgg-PA_FBpp0070450-aln  54 ytdlkviGnGsfGvvyqaklcdtgelvaikkvlq.....dkrfknrelqilrkLehcnivkLkyffyssGekkdevyLnlvleyipe 135
                             y+  + +G G fG v +a  + t+++vaik + +     d    + e+  lr L h ni +L +++        e+ + +v+ey   
                W03G1.6a  11 YAVHDELGSGGFGKVRLATHLLTNQKVAIKIIDKkqlghDLPRVQTEMDALRNLSHQNICRLYHYIE------TEDKFFIVMEYCSG 91 
                             7777899**********************99877667777777789****************99998......778899*****985 PP

  Sgg-PA_FBpp0070450-aln 136 tvykvarhyskskqtiPinfiklylyqlfrsLayihslGichrdikPqnLLldpetevlklcdfGsakelvkg...ePnvsyic.sr 218
                                  + +y   k+ + ++  + ++ ql+ ++a++hs G  hrd+kP+nLLl+     lkl dfG+  ++ kg   + n +  c s 
                W03G1.6a  92 G---EMFDYIVRKERLEESEARHFFRQLVSAIAFVHSQGYAHRDLKPENLLLTE-DLHLKLIDFGLCAKTEKGridKHNLDTCCgSP 174
                             4...244555556778999*********************************98.6679******9998888733357889888577 PP

  Sgg-PA_FBpp0070450-aln 219 yyraPelifgaidyttkidvWsaGCvlaeLllgq 252
                              y aPeli g      + dvWs G +l  Ll+g 
                W03G1.6a 175 AYAAPELIQGLQYKGNEADVWSMGILLYTLLVGA 208
                             9*******997777789*************9986 PP

>> T07F12.4  CE28650	WBGene00020324	Serine\/Threonine protein kinase	status:Confirmed	UniProt:Q22324	protein_id:CCD70852
   #    score  bias  c-Evalue  i-Evalue hmmfrom  hmm to    alifrom  ali to    envfrom  env to     acc
 ---   ------ ----- --------- --------- ------- -------    ------- -------    ------- -------    ----
   1 !   94.7   0.2   1.9e-28   7.4e-27      53     252 ..      16     219 ..      12     226 .. 0.87

  Alignments for each domain:
  == domain 1    score: 94.7 bits;  conditional E-value: 1.9e-28
  Sgg-PA_FBpp0070450-aln  53 sytdl..kviGnGsfGvvyqaklcdtgelvaikkvlqdkrfknrelqilrkLehcnivkLkyffyssGekkdevyLnlvleyipetv 137
                              y+d    +iG G+fG+v+++ l d  + +aik++l+   +k  el++++ L+   +v +  +        d+ +  l++e     +
                T07F12.4  16 EYMDSvdAMIGMGAFGAVFKGSLKDSSNSIAIKRMLKV-HVKESELKMIKELNSEYLVGVLDICN-----FDDFFCCLIMELCDCDL 96 
                             566642368***************************95.68*******************99998.....79*************** PP

  Sgg-PA_FBpp0070450-aln 138 ykvarhyskskqtiPinfiklylyqlfrsLayihslGichrdikPqnLLld.....petevlklcdfGsakelvk.gePnvsyicsr 218
                              + +r+ s + +  P nf +l+l  + r+   ++ l i+hrdikPqn+L++      + +  +++dfG ++ l + ge   +   + 
                T07F12.4  97 DHHMRNISVKGRLNPSNF-RLLLDNIARGYKALYELKIVHRDIKPQNILITytdasKQIACARITDFGISRTLDNeGEELCNVAGTF 182
                             *********999999887.9*****************************86222112345679*********975267777888899 PP

  Sgg-PA_FBpp0070450-aln 219 yyraPel...ifgaidyttkidvWsaGCvlaeLllgq 252
                             yy aPe+   ++++ +y  k+d+Ws+GC+l + ++g+
                T07F12.4 183 YYMAPEVganLLKTCQYDSKVDMWSIGCLLYQCVTGE 219
                             ******98889******************98877775 PP

>> C34G6.5  CE26909	WBGene00016421	ser\/thr-protein kinase	status:Partially_confirmed	UniProt:O01493	protein_id:CCD66685
   #    score  bias  c-Evalue  i-Evalue hmmfrom  hmm to    alifrom  ali to    envfrom  env to     acc
 ---   ------ ----- --------- --------- ------- -------    ------- -------    ------- -------    ----
   1 !   78.8   0.0   1.3e-23   5.1e-22      54     206 ..      28     173 ..      16     194 .. 0.84
   2 !   14.2   0.0   0.00052      0.02     217     280 ..     220     284 ..     206     300 .. 0.85

  Alignments for each domain:
  == domain 1    score: 78.8 bits;  conditional E-value: 1.3e-23
  Sgg-PA_FBpp0070450-aln  54 ytdlkviGnGsfGvvyqaklcdtgelvaikkvlqdkrfk..nrelqilrkL.ehcnivkLkyffyssGekkdevyLnlvleyipetv 137
                               + ++iG+GsfG+v+ a    t+e+ aik +++ +++     el+ l  L  h nivkL +ff+  G       + +vle+ p   
                 C34G6.5  28 QLQENIIGEGSFGTVISATCRTTQEKRAIKAIRRIEKMSmlSIELELLSELgGHFNIVKLFEFFHFNG------SVAIVLEHFPHCT 108
                             45779****************************96665521689*******55************555......689*******998 PP

  Sgg-PA_FBpp0070450-aln 138 ykvarhyskskqtiPinfiklylyqlfrsLayihslGichrdikPqnLLldpetevlklcdfGsakelv 206
                                   +sk +  +  ++ +++ly    ++ay+h  G +hrdik  n+L +p+t+  +l+dfG+a   +
                 C34G6.5 109 ATELLFHSKRDLSFALSYFRNLLY----AVAYLHHNGYVHRDIKLSNFLYSPQTQRFRLVDFGLATVDR 173
                             888888899999999999999999....57**********************************97544 PP

  == domain 2    score: 14.2 bits;  conditional E-value: 0.00052
  Sgg-PA_FBpp0070450-aln 217 sryyraPelifgaidyttkidvWsaGCvlaeLl.lgqPifPGdsgvdqlveiikvLGtPtreqir 280
                             +   raPel+fg       id++s G vl  L+ + +P f  + + + ++++   LG  t e++ 
                 C34G6.5 220 TPGVRAPELLFGIGLCHPSIDIFSCGIVLLSLVsVKHPFFMPKDETENIMHLAFLLGSETIEKMA 284
                             5557********999999***********99983567***9999*************99888765 PP

>> C44C8.6b  CE33566	WBGene00007007	locus:mak-2	status:Confirmed	UniProt:Q965G5	protein_id:CCD67275.1
   #    score  bias  c-Evalue  i-Evalue hmmfrom  hmm to    alifrom  ali to    envfrom  env to     acc
 ---   ------ ----- --------- --------- ------- -------    ------- -------    ------- -------    ----
   1 !   88.0   0.0   2.2e-26   8.4e-25      56     255 ..      15     214 ..       7     220 .. 0.85
   2 ?    5.0   0.0      0.32        12     307     343 ..     245     281 ..     230     350 .. 0.81

  Alignments for each domain:
  == domain 1    score: 88.0 bits;  conditional E-value: 2.2e-26
  Sgg-PA_FBpp0070450-aln  56 dlkviGnGsfGvvyqaklcdtgelvaikkvlqdkrfknrelqi.lrkLehcnivkLkyffyssGekkdevyLnlvleyipet.vykv 140
                               kv+G G  G v+  +  + g++ a+k vl+d +   re++  +    h  +v ++ +++ s +    + L +v+e ++   +   
                C44C8.6b  15 SRKVLGVGINGKVVECEHRQSGDKFALK-VLRDTQKARREVELhVMASGHGHVVSVHDVYKNSYNG--VDCLLVVMENMKGGeL--F 96 
                             579***********************96.89998888888764234568************88765..568999*****96514..4 PP

  Sgg-PA_FBpp0070450-aln 141 arhyskskqtiPinfiklylyqlfrsLayihslGichrdikPqnLLld..petevlklcdfGsakelvkgePnv.syic.sryyraP 223
                              r + + ++ + ++    ++  +  ++a++h++ i hrd+kP+nLL    +  + lkl+dfG ak++ ++eP+  +  c + yy aP
                C44C8.6b  97 NRIQERGQKAFTEREAAGIVNEICSAVAHLHRMSIAHRDLKPENLLYVttASNAALKLTDFGFAKKTDESEPQGlKTACfTPYYCAP 183
                             5777788889***********************************9751156789*****************8524444489***** PP

  Sgg-PA_FBpp0070450-aln 224 elifgaidyttkidvWsaGCvlaeLllgqPif 255
                             e+ +g+ +y    d+Ws+G ++  Ll g P f
                C44C8.6b 184 EV-LGTEKYDKSCDLWSIGVIMYILLCGYPPF 214
                             *7.699**********************9987 PP

  == domain 2    score: 5.0 bits;  conditional E-value: 0.32
  Sgg-PA_FBpp0070450-aln 307 tpreaielvsllleytPsaritplkacahpffdelre 343
                              ++ a +l+ +ll   P++rit  +++ h ++ + r 
                C44C8.6b 245 VSEAAKDLIRKLLRTEPTERITIEQTMEHKWISHYRR 281
                             5677889***********************9998775 PP

>> F55G1.8  CE07285	WBGene00004044	locus:plk-3	protein kinase	status:Confirmed	UniProt:Q20845	protein_id:CCD69395.1
   #    score  bias  c-Evalue  i-Evalue hmmfrom  hmm to    alifrom  ali to    envfrom  env to     acc
 ---   ------ ----- --------- --------- ------- -------    ------- -------    ------- -------    ----
   1 !   85.4   0.0   1.3e-25   5.1e-24      52     255 ..      33     232 ..      23     244 .. 0.89
   2 ?    7.2   0.0     0.066       2.6     300     362 ..     248     312 ..     238     385 .. 0.67

  Alignments for each domain:
  == domain 1    score: 85.4 bits;  conditional E-value: 1.3e-25
  Sgg-PA_FBpp0070450-aln  52 vsytdlkviGnGsfGvvyqaklcdtgelvaikkvlq.......dkrfknrelqilrkLehcnivkLkyffyssGekkdevyLnlvle 131
                             v y +   +G+G f   +  + +d ++ +a+k v +        +    re++i r+L h niv++++ff       d   +++ le
                 F55G1.8  33 VPYEKGAFLGEGGFAHCFEFRKLDCNDRLAVKVVPKvillkstAREKLTREVEIHRQLSHRNIVQFHHFFE------DSQNVYFTLE 113
                             67888899************************99887888885455557*********************9......6677788889 PP

  Sgg-PA_FBpp0070450-aln 132 yipetvykvarhyskskqtiPinfiklylyqlfrsLayihslGichrdikPqnLLldpetevlklcdfGsakelvkgePnvsyicsr 218
                                 +      + +k++  + ++  + y  q+  ++ ++h+l i+hrd+k  nL+l+     +k+ dfG+a    k+e ++    + 
                 F55G1.8 114 LCSKNS---LMELNKQRGPLTEHEARFYTIQVAEGVKHLHNLQIIHRDLKLGNLFLNE-HLQVKIGDFGLATFCEKNEKKMTRGGTP 196
                             887664...335677778899***********************************98.5568************************ PP

  Sgg-PA_FBpp0070450-aln 219 yyraPelifgaidyttkidvWsaGCvlaeLllgqPif 255
                              y aPe++ + + ++ ++d+W++GC+l  Ll g P f
                 F55G1.8 197 NYIAPEVL-NETGHAFEVDIWAIGCILYVLLFGSPPF 232
                             ******86.67899********************987 PP

  == domain 2    score: 7.2 bits;  conditional E-value: 0.066
  Sgg-PA_FBpp0070450-aln 300 qkvfrartpreaielvsllleytPsaritplkacahpffdelreeg.krlpng.relpplfnlte 362
                             + v++  +++ a +l+  ll+  P +r+t+   + + ff+   e++   + ++ ++ + ++++  
                 F55G1.8 248 DYVVPENASPTANRLIRSLLDPVPDRRPTAEAVLLDQFFKTTIEPTyPPVHQQlHKEQDVKYFAP 312
                             5699999********************************99887764344333345555555554 PP

>> F47F2.1c  CE31171	WBGene00018569	status:Confirmed	UniProt:Q8MQ39	protein_id:CCD71419.1
   #    score  bias  c-Evalue  i-Evalue hmmfrom  hmm to    alifrom  ali to    envfrom  env to     acc
 ---   ------ ----- --------- --------- ------- -------    ------- -------    ------- -------    ----
   1 !   92.8   0.0   7.5e-28   2.9e-26      59     259 ..      22     216 ..      12     228 .. 0.80

  Alignments for each domain:
  == domain 1    score: 92.8 bits;  conditional E-value: 7.5e-28
  Sgg-PA_FBpp0070450-aln  59 viGnGsfGvvyqaklcdtgelvaikkvlq.......dkrfknrelqilrkLehcnivkLkyffyssGekkdevyLnlvleyipetvy 138
                              iG+G+fG v +a+   tg   a+k +           +    e ++l +L+h  ivk+    y     kd  +L++++e++p    
                F47F2.1c  22 TIGKGTFGRVELARDKITGAHYALKVLNIrrvvdmrQTQHVHNEKRVLLQLKHPFIVKM----Y--ASEKDSNHLYMIMEFVPGG-- 100
                             69*****************9999886555223322222223346666777777777774....4..45789************75.. PP

  Sgg-PA_FBpp0070450-aln 139 kvarhyskskqtiPinfiklylyqlfrsLayihslGichrdikPqnLLldpetevlklcdfGsakelvkgePnvsyic.sryyraPe 224
                               + +y +  + +  ++ + y   ++ +L yihslGi++rd+kP+nL+l+   + +k++dfG akel+++      ic +  y aPe
                F47F2.1c 101 -EMFSYLRASRSFSNSMARFYASEIVCALEYIHSLGIVYRDLKPENLMLSK-EGHIKMADFGFAKELRDRTYT---ICgTPDYLAPE 182
                             .355666677789************************************98.6778***********998643...552678***** PP

  Sgg-PA_FBpp0070450-aln 225 lifgaidyttkidvWsaGCvlaeLllgqPifPGds 259
                              +   + +   +d W+ G ++ e+++g+P f G++
                F47F2.1c 183 SLA-RTGHNKGVDWWALGILIYEMMVGKPPFRGKT 216
                             875.5788999********************9964 PP

>> C44C8.6a  CE17545	WBGene00007007	locus:mak-2	protein kinase	status:Partially_confirmed	UniProt:Q9TZ16	protein_id:CCD6
   #    score  bias  c-Evalue  i-Evalue hmmfrom  hmm to    alifrom  ali to    envfrom  env to     acc
 ---   ------ ----- --------- --------- ------- -------    ------- -------    ------- -------    ----
   1 !   87.3   0.0   3.5e-26   1.3e-24      56     255 ..      92     291 ..      83     297 .. 0.85
   2 ?    4.5   0.0      0.45        17     307     343 ..     322     358 ..     308     425 .. 0.82

  Alignments for each domain:
  == domain 1    score: 87.3 bits;  conditional E-value: 3.5e-26
  Sgg-PA_FBpp0070450-aln  56 dlkviGnGsfGvvyqaklcdtgelvaikkvlqdkrfknrelqi.lrkLehcnivkLkyffyssGekkdevyLnlvleyipet.vykv 140
                               kv+G G  G v+  +  + g++ a+k vl+d +   re++  +    h  +v ++ +++ s +    + L +v+e ++   +   
                C44C8.6a  92 SRKVLGVGINGKVVECEHRQSGDKFALK-VLRDTQKARREVELhVMASGHGHVVSVHDVYKNSYNG--VDCLLVVMENMKGGeL--F 173
                             579***********************96.89998888888764234568************88765..568999*****96514..4 PP

  Sgg-PA_FBpp0070450-aln 141 arhyskskqtiPinfiklylyqlfrsLayihslGichrdikPqnLLld..petevlklcdfGsakelvkgePnv.syic.sryyraP 223
                              r + + ++ + ++    ++  +  ++a++h++ i hrd+kP+nLL    +  + lkl+dfG ak++ ++eP+  +  c + yy aP
                C44C8.6a 174 NRIQERGQKAFTEREAAGIVNEICSAVAHLHRMSIAHRDLKPENLLYVttASNAALKLTDFGFAKKTDESEPQGlKTACfTPYYCAP 260
                             5777788889***********************************9751156789*****************8524444489***** PP

  Sgg-PA_FBpp0070450-aln 224 elifgaidyttkidvWsaGCvlaeLllgqPif 255
                             e+ +g+ +y    d+Ws+G ++  Ll g P f
                C44C8.6a 261 EV-LGTEKYDKSCDLWSIGVIMYILLCGYPPF 291
                             *7.699**********************9987 PP

  == domain 2    score: 4.5 bits;  conditional E-value: 0.45
  Sgg-PA_FBpp0070450-aln 307 tpreaielvsllleytPsaritplkacahpffdelre 343
                              ++ a +l+ +ll   P++rit  +++ h ++ + r 
                C44C8.6a 322 VSEAAKDLIRKLLRTEPTERITIEQTMEHKWISHYRR 358
                             5677889***********************9988775 PP

>> Y39G10AR.3  CE37063	WBGene00021461	locus:nekl-1	status:Partially_confirmed	UniProt:Q6AW07	protein_id:CCD69902.1
   #    score  bias  c-Evalue  i-Evalue hmmfrom  hmm to    alifrom  ali to    envfrom  env to     acc
 ---   ------ ----- --------- --------- ------- -------    ------- -------    ------- -------    ----
   1 !   92.8   0.0   7.3e-28   2.8e-26      50     261 ..     167     377 ..     155     406 .. 0.86

  Alignments for each domain:
  == domain 1    score: 92.8 bits;  conditional E-value: 7.3e-28
  Sgg-PA_FBpp0070450-aln  50 qevsytdlkviGnGsfGvvyqaklcdtgelvaikkvlq......dkrfknrelqilrkLehcnivkLkyffyssGekkdevyLnlvl 130
                              +++y  ++ +G+G+fG+ ++ +  +   lv ik +         +r+ + e+  l ++eh ni+     f       +e +L + +
              Y39G10AR.3 167 AQNRYERIRTVGKGAFGSAVLYRRREDSSLVIIKEINMydldssQRRLALNEVSLLSRIEHPNIIAYYDSFE------EEGVLMIEM 247
                             5789*******************************99888988889*******************9877777......999****** PP

  Sgg-PA_FBpp0070450-aln 131 eyipetvykvarhyskskqtiPinfiklylyqlfrsLayihslGichrdikPqnLLldpetevlklcdfGsakelvk...gePnvsy 214
                             ey       +a+  s++++ + ++ i  ++ q+  ++ay+h   ++hrd+k  n++l+   + +k+ dfG +k + +   ++     
              Y39G10AR.3 248 EYADGG--TLAQMLSRTQNLLDEEQIGDMMIQMCSAVAYLHENSVLHRDLKTANVFLTR-DSFVKIGDFGISKIMGTetlAQGAKTV 331
                             **9976..5788899999***************************************98.6799*******9966441113455678 PP

  Sgg-PA_FBpp0070450-aln 215 icsryyraPelifgaidyttkidvWsaGCvlaeLllgqPifPGdsgv 261
                             + + yy +Pe+    + y  k d+W+ GC+l e+   +  f Gd   
              Y39G10AR.3 332 VGTPYYISPEMCS-GVSYNEKSDMWALGCILYEMCCLKKAFEGDNLP 377
                             9*********975.589**************************9644 PP
[truncated: 848,821 more chars]
