# Supplementary material for: Potential Conservation of Circadian Clock Proteins in the phylum Nematoda as Revealed by Bioinformatic Searches
Source: PLoS One. 2014 Nov 14;9(11):e112871. doi: 10.1371/journal.pone.0112871 (PMC4232591; doi:10.1371/journal.pone.0112871)
Supplement: File S1 — HMM profiles used in this work and HMMsearch results. (ZIP) [file pone.0112871.s007.zip › HMMs-CE/Artropodos/Rh6-PB(Rhodopsin6)_FBpp0082600-aln.res]

# hmmsearch :: search profile(s) against a sequence database
# HMMER 3.0 (March 2010); http://hmmer.org/
# Copyright (C) 2010 Howard Hughes Medical Institute.
# Freely distributed under the GNU General Public License (GPLv3).
# - - - - - - - - - - - - - - - - - - - - - - - - - - - - - - - - - - - -
# query HMM file:                  Rh6-PB(Rhodopsin6)_FBpp0082600-aln.hmm
# target sequence database:        ../../../ProteomasGus/wormpep229
# Max sensitivity mode:            on [all heuristic filters off]
# - - - - - - - - - - - - - - - - - - - - - - - - - - - - - - - - - - - -

Query:       Rh6-PB(Rhodopsin6)_FBpp0082600-aln  [M=379]
Scores for complete sequences (score includes all domains):
   --- full sequence ---   --- best 1 domain ---    -#dom-
    E-value  score  bias    E-value  score  bias    exp  N  Sequence    Description
    ------- ------ -----    ------- ------ -----   ---- --  --------    -----------
    8.4e-30  104.4  11.1    1.5e-26   93.7   5.5    2.1  2  C52B11.3    CE39139	WBGene00016872	locus:dop-4	G-protein cou
    1.9e-27   96.7  13.2    4.7e-24   85.5   5.6    2.1  2  F01E11.5c   CE30931	WBGene00017157	locus:tyra-2	status:Confi
    6.2e-27   95.0  13.6    1.6e-23   83.7   5.8    2.1  2  F01E11.5a   CE38313	WBGene00017157	locus:tyra-2	G-protein co
    6.5e-27   94.9   9.3    1.5e-22   80.5   4.5    2.1  2  M03F4.3a    CE31203	WBGene00006475	locus:tyra-3	G-protein co
    7.5e-27   94.7   9.3    1.7e-22   80.3   4.5    2.2  2  M03F4.3b    CE12360	WBGene00006475	locus:tyra-3	status:Parti
    2.7e-26   92.8   8.1    7.6e-22   78.2   3.8    2.1  2  M03F4.3c    CE39602	WBGene00006475	locus:tyra-3	status:Parti
    6.4e-25   88.3  16.9    5.5e-21   75.4  10.4    2.1  2  C39E6.6     CE06941	WBGene00003807	locus:npr-1	G-protein cou
    3.5e-24   85.9   8.3    6.8e-19   68.5   5.1    2.1  2  Y22D7AR.13  CE29370	WBGene00004779	locus:ser-4	status:Confir
      5e-24   85.4  10.4    6.5e-24   85.0   7.2    1.0  1  Y58G8A.4a   CE33345	WBGene00021983	status:Partially_confirme
    7.2e-24   84.9  12.8    3.5e-20   72.7   6.7    2.1  2  C02D4.2e    CE36092	WBGene00004777	locus:ser-2	status:Partia
    7.8e-24   84.7  11.1      1e-23   84.3   7.7    1.1  1  Y58G8A.4b   CE36962	WBGene00021983	status:Partially_confirme
    1.8e-23   83.5  14.2      1e-19   71.2   7.6    2.1  2  C02D4.2f    CE32299	WBGene00004777	locus:ser-2	status:Confir
    2.4e-23   83.1  14.6    1.3e-19   70.8   7.9    2.1  2  C02D4.2a    CE36088	WBGene00004777	locus:ser-2	octopamine re
    2.4e-23   83.1  14.6    1.3e-19   70.8   7.9    2.1  2  C02D4.2b    CE36089	WBGene00004777	locus:ser-2	octopamine re
    5.1e-22   78.8  11.7    7.1e-22   78.3   8.1    1.1  1  C16D6.2     CE37317	WBGene00007635	7 transmembrane receptor 
    6.3e-22   78.5  17.0    4.5e-18   65.8   8.2    2.1  2  F47D12.1b   CE30135	WBGene00001518	locus:gar-2	G-protein-lin
    1.2e-21   77.6  11.9    6.3e-19   68.6   5.1    2.2  2  K09G1.4b    CE35994	WBGene00001053	locus:dop-2	status:Confir
    1.2e-21   77.5  11.9    6.4e-19   68.6   5.1    2.2  2  K09G1.4c    CE45633	WBGene00001053	locus:dop-2	status:Partia
    1.2e-21   77.5  12.5    7.3e-19   68.4   5.5    2.1  2  K09G1.4d    CE46806	WBGene00001053	locus:dop-2	status:Confir
    1.3e-21   77.5  15.8    1.6e-21   77.1  11.0    1.1  1  Y59H11AL.1a CE31260	WBGene00022004	status:Partially_confirme
    1.5e-21   77.3  12.8    9.4e-19   68.0   5.7    2.1  2  K09G1.4a    CE35993	WBGene00001053	locus:dop-2	dopamine rece
    1.9e-21   76.9  26.0    1.2e-17   64.4  13.2    2.1  2  Y39A3B.5b   CE38985	WBGene00021439	locus:ckr-2	status:Confir
    2.5e-21   76.5  25.7    1.5e-17   64.1  13.2    2.1  2  Y39A3B.5d   CE38986	WBGene00021439	locus:ckr-2	status:Confir
    3.3e-21   76.1  15.4    4.7e-19   69.0   6.8    2.2  2  Y54G2A.35   CE31653	WBGene00021897	locus:ser-6	status:Partia
    3.7e-21   75.9   9.8    2.7e-20   73.1   3.7    2.2  2  T14E8.3b    CE39179	WBGene00020506	locus:dop-3	status:Confir
    3.8e-21   75.9  26.3    1.4e-17   64.2  13.2    2.1  2  Y39A3B.5a   CE21646	WBGene00021439	locus:ckr-2	7 transmembra
    4.2e-21   75.7  17.4    5.5e-21   75.4  12.0    1.1  1  Y59H11AL.1b CE38456	WBGene00022004	status:Partially_confirme
    6.3e-21   75.2  29.1    3.5e-17   62.8  15.3    2.1  2  Y39A3B.5c   CE38443	WBGene00021439	locus:ckr-2	status:Confir
    1.1e-20   74.4  17.6    4.7e-18   65.7   8.2    2.1  2  F47D12.1a   CE30134	WBGene00001518	locus:gar-2	G-protein-lin
    1.6e-20   73.8  11.4    1.4e-18   67.5   5.7    2.0  2  C09B7.1b    CE30332	WBGene00004780	locus:ser-7	status:Confir
    1.7e-20   73.8  15.2    2.4e-20   73.3  10.5    1.1  1  ZK455.3     CE03814	WBGene00013974	locus:npr-9	G-protein cou
    2.2e-20   73.4   6.6    2.8e-20   73.1   4.5    1.1  1  T14E8.3d    CE39181	WBGene00020506	locus:dop-3	status:Partia
    3.7e-20   72.6  12.3    1.5e-18   67.4   5.7    2.0  2  C09B7.1a    CE28532	WBGene00004780	locus:ser-7	G-protein cou
    3.8e-20   72.6  17.3    5.3e-18   65.5   8.2    2.1  2  F47D12.1c   CE24987	WBGene00001518	locus:gar-2	G-protein-lin
    4.7e-20   72.3  12.9    1.3e-18   67.6   5.7    2.0  2  C09B7.1c    CE17391	WBGene00004780	locus:ser-7	status:Confir
    6.5e-20   71.8   7.2    5.4e-17   62.2   4.0    2.1  2  F14D12.6a   CE35478	WBGene00006411	locus:octr-1	G-protein co
    6.6e-20   71.8   7.2    5.5e-17   62.2   4.0    2.1  2  F14D12.6b   CE35479	WBGene00006411	locus:octr-1	status:Parti
    2.2e-19   70.1  17.7    3.9e-19   69.3  12.2    1.3  1  T27D1.3     CE43181	WBGene00012084	locus:npr-15	G-protein co
    2.6e-19   69.8  16.8    2.3e-15   56.8   7.9    2.1  2  Y40H4A.1a   CE27783	WBGene00001519	locus:gar-3	muscarinic ac
    2.8e-19   69.7  11.8    3.4e-19   69.5   8.2    1.0  1  F47D12.1d   CE01946	WBGene00001518	locus:gar-2	G-protein-lin
    2.8e-19   69.7  16.3    2.4e-15   56.8   7.5    2.1  2  Y40H4A.1b   CE35800	WBGene00001519	locus:gar-3	status:Confir
    1.3e-18   67.6  19.8    2.8e-11   43.4  11.1    2.5  2  F59C12.2a   CE28481	WBGene00004776	locus:ser-1	G-protein cou
    1.5e-18   67.3  17.0    7.3e-18   65.1  11.8    1.8  1  T05A1.1a    CE32924	WBGene00003808	locus:npr-2	G-protein cou
      2e-18   67.0  15.2    1.8e-17   63.8   7.4    2.4  2  T14E8.3a    CE39178	WBGene00020506	locus:dop-3	G-protein cou
    2.3e-18   66.8  19.9    5.4e-11   42.5  11.2    2.5  2  F59C12.2b   CE38526	WBGene00004776	locus:ser-1	status:Confir
    2.5e-18   66.6  17.7    1.3e-17   64.3  12.3    1.8  1  T05A1.1b    CE32925	WBGene00003808	locus:npr-2	G-protein cou
      8e-18   65.0  14.8    7.2e-17   61.8   7.2    2.4  2  T14E8.3c    CE39180	WBGene00020506	locus:dop-3	status:Confir
    1.3e-17   64.3  16.4    1.9e-17   63.7  11.4    1.1  1  C25G6.5     CE04086	WBGene00016110	locus:npr-11	G-protein co
    1.5e-17   64.1   7.8    2.1e-17   63.6   5.4    1.1  1  C53C7.1b    CE36989	WBGene00008278	locus:npr-10	status:Parti
    2.6e-17   63.3   8.3    2.6e-17   63.3   5.8    2.0  2  T23B3.4     CE45656	WBGene00020712	locus:ckr-1	G-protein cou
    3.5e-17   62.9   8.6    4.8e-17   62.4   6.0    1.1  1  C53C7.1a    CE19767	WBGene00008278	locus:npr-10	7 transmembr
    1.2e-16   61.1  12.7    1.5e-16   60.8   8.8    1.0  1  AC7.1a      CE38261	WBGene00006428	locus:tag-49	status:Parti
    2.6e-16   60.0  16.2    3.3e-14   53.0  11.2    2.3  1  F16D3.7     CE42717	WBGene00008890	locus:ser-5	7 transmembra
    3.6e-16   59.5  24.4    7.7e-16   58.4  16.9    1.4  1  ZC412.1     CE35920	WBGene00013883	locus:npr-13	G-protein co
    3.8e-16   59.4  24.7    4.5e-15   55.9  17.1    1.9  1  F41E7.3     CE31509	WBGene00009619	neurokinin receptor like	
    6.7e-16   58.6  14.1    7.4e-13   48.6   7.5    2.1  2  F15A8.5b    CE33616	WBGene00001052	locus:dop-1	status:Partia
    7.7e-16   58.4  13.5    7.3e-13   48.6   7.1    2.1  2  F15A8.5a    CE33615	WBGene00001052	locus:dop-1	status:Partia
    1.1e-15   57.9  14.6    7.3e-13   48.6   7.5    2.1  2  F15A8.5c    CE33617	WBGene00001052	locus:dop-1	status:Partia
    1.4e-15   57.6  24.5    2.6e-15   56.7  17.0    1.4  1  C38C10.1    CE44282	WBGene00006576	locus:tkr-1	G protein cou
    2.3e-15   56.9  13.5    5.5e-15   55.6   7.6    2.0  2  T07D4.1     CE46449	WBGene00011578	locus:npr-20	G-protein co
    3.6e-15   56.2  23.1    1.2e-13   51.2  12.5    2.6  3  K02F2.6     CE17158	WBGene00004778	locus:ser-3	seven trans-m
    6.9e-15   55.3  24.6    1.1e-13   51.3  17.1    2.0  1  C49A9.7     CE16937	WBGene00016761	seven trans-smembrane rec
      7e-15   55.3  20.0    1.4e-14   54.3  13.8    1.3  1  T22D1.12    CE17256	WBGene00020689	locus:npr-12	seven transm
    7.3e-15   55.2  16.9    1.4e-14   54.3  11.7    1.4  1  C10C6.2     CE08056	WBGene00007006	locus:npr-3	G-protein cou
      1e-14   54.7  10.2    1.4e-14   54.2   7.0    1.1  1  F35G8.1     CE39498	WBGene00018067	G-protein coupled recepto
    4.7e-14   52.6   8.9    7.7e-14   51.9   6.2    1.3  1  F56B6.5b    CE39375	WBGene00006864	locus:npr-16	status:Confi
    5.8e-14   52.2  21.6    8.4e-11   41.9  11.7    2.9  2  T02E9.3     CE13066	WBGene00011382	locus:dop-5	G-protein cou
    1.2e-13   51.2  11.8    1.2e-13   51.2   8.2    2.1  2  F02E8.2b    CE07017	WBGene00017176	locus:nmur-3	status:Confi
    1.4e-13   51.0  11.0    1.4e-13   51.0   7.6    2.1  2  F02E8.2a    CE33990	WBGene00017176	locus:nmur-3	G-protein co
    1.8e-13   50.6  18.0    2.3e-13   50.3  12.5    1.1  1  T21B4.4b    CE40127	WBGene00011878	status:Confirmed	UniProt:
    1.9e-13   50.6  10.7    3.2e-13   49.8   7.4    1.3  1  F56B6.5a    CE31186	WBGene00006864	locus:npr-16	G-protein co
    2.4e-13   50.2  18.2      3e-13   49.9  12.6    1.1  1  T21B4.4a    CE40126	WBGene00011878	adenosine A1 receptor	sta
    5.9e-13   48.9  15.2    7.9e-13   48.5  10.5    1.0  1  F54D7.3     CE17102	WBGene00018798	locus:gnrr-1	seven-transm
    8.7e-13   48.4  24.9    1.3e-12   47.8   4.2    2.7  2  R106.2      CE39612	WBGene00020086	G-protein coupled recepto
    3.8e-12   46.3  15.0    6.2e-12   45.6  10.4    1.3  1  Y116A8B.5   CE46735	WBGene00013782	7 transmembrane receptor 
    9.1e-12   45.0   7.4    1.1e-11   44.8   5.1    1.1  1  C02D4.2c    CE36423	WBGene00004777	locus:ser-2	status:Partia
    9.6e-12   44.9  21.4      8e-11   41.9  14.8    1.9  1  AC7.1b      CE38262	WBGene00006428	locus:tag-49	G-protein co
    1.3e-11   44.6  17.4    1.2e-10   41.3   8.1    2.1  2  C15B12.5c   CE29668	WBGene00001517	locus:gar-1	status:Confir
    1.3e-11   44.5  17.1    1.5e-10   41.1   8.1    2.1  2  C15B12.5a   CE29666	WBGene00001517	locus:gar-1	Muscarinic ac
    1.3e-11   44.5   8.0    1.7e-11   44.1   5.5    1.1  1  C02D4.2d    CE36424	WBGene00004777	locus:ser-2	status:Partia
    1.5e-11   44.3  17.1    1.6e-10   40.9   8.1    2.1  2  C15B12.5b   CE29667	WBGene00001517	locus:gar-1	status:Confir
    1.8e-11   44.0  24.7    6.2e-11   42.3  17.1    1.6  1  C50F7.1b    CE04239	WBGene00016842	status:Partially_confirme
    1.9e-11   44.0   9.9    4.3e-11   42.8   5.1    2.1  2  C56G3.1a    CE04283	WBGene00016984	G-protein coupled recepto
    2.4e-11   43.7  10.0    5.1e-11   42.6   5.2    2.1  2  C56G3.1b    CE30923	WBGene00016984	status:Partially_confirme
    2.7e-11   43.5  20.9    6.4e-11   42.2  14.5    1.5  1  F31B9.1     CE17727	WBGene00009278	7 transmembrane receptor 
    3.3e-11   43.2  17.4    5.3e-11   42.5  12.1    1.4  1  W05B5.2     CE42751	WBGene00012275	locus:npr-14	7 transmembr
    9.9e-11   41.6   3.9    1.5e-06   27.9   0.3    2.1  2  F01E11.5b   CE35711	WBGene00017157	locus:tyra-2	status:Confi
    1.2e-10   41.3  12.9      2e-10   40.6   8.9    1.2  1  T07D10.2    CE13377	WBGene00011582	conopressin receptor like
    2.5e-10   40.3  15.5    2.5e-10   40.3  10.8    2.2  2  Y54E2A.1    CE31259	WBGene00013187	7 transmembrane receptor 
    6.7e-10   38.9  23.9    6.2e-09   35.7  16.6    1.9  1  C30F12.6    CE16886	WBGene00016265	locus:nmur-4	seven trans-
      7e-10   38.8  10.4    8.9e-10   38.5   7.2    1.0  1  T23C6.5     CE35783	WBGene00020727	G-protein coupled recepto
    1.4e-08   34.6  16.4    4.9e-08   32.8  11.4    1.7  1  F14F4.1     CE17670	WBGene00008808	7 transmembrane receptor 
    6.1e-08   32.4  22.0    4.6e-06   26.3  15.3    3.0  1  T02D1.6     CE30684	WBGene00011372	7 transmembrane receptor 
    1.6e-07   31.1  21.3    1.5e-05   24.6  14.7    2.1  1  C06G4.5     CE38997	WBGene00015559	locus:npr-17	G-protein co
    4.1e-07   29.7  22.2    9.7e-07   28.5  15.4    1.5  1  K10B4.4     CE38395	WBGene00019616	locus:nmur-2	seven trans-
    1.2e-06   28.2  15.2    0.00031   20.2   3.7    2.2  2  C43C3.2     CE01524	WBGene00008065	locus:npr-18	G protein co
    2.8e-05   23.7  16.4      0.001   18.6   8.6    2.3  2  Y105C5A.23  CE24056	WBGene00013642	locus:gnrr-8	status:Parti
    5.1e-05   22.8  23.6    0.00059   19.3  16.4    2.3  1  C48C5.1     CE45664	WBGene00016747	locus:nmur-1	family 1 of 
      6e-05   22.6  14.4       0.27   10.5   2.5    3.1  3  H22D07.1    CE33129	WBGene00019224	locus:gnrr-5	status:Confi
    0.00016   21.2   9.2    0.00016   21.2   6.4    2.3  2  C24A8.1     CE42069	WBGene00016037	locus:dop-6	G-protein cou
    0.00017   21.1  20.2      0.012   15.1  14.0    2.0  1  C15H11.2a   CE08179	WBGene00007614	locus:gnrr-2	G-protein co
    0.00019   20.9   2.8     0.0003   20.3   1.9    1.3  1  D1022.6     CE36812	WBGene00005641	locus:sro-1	G-protein cou
    0.00032   20.2  15.4       0.02   14.3   6.2    2.8  2  T10E10.3    CE35766	WBGene00020420	G-protein receptor	status
    0.00049   19.6  12.7    0.00061   19.3   8.8    1.1  1  ZC374.1     CE40886	WBGene00013871	locus:gnrr-3	hormone rece
    0.00055   19.4  13.5    0.00055   19.4   9.3    1.7  1  T02E9.1     CE13062	WBGene00011381	G-protein coupled recepto
    0.00064   19.2   9.4     0.0011   18.5   6.5    1.4  1  R03A10.6    CE43810	WBGene00010986	locus:sprr-1	steroid horm
    0.00068   19.1   6.7    0.00092   18.7   4.6    1.3  1  ZK721.4     CE46343	WBGene00022811	Adenosine A3 receptor	sta
    0.00073   19.0   5.3    0.00073   19.0   3.7    2.0  2  F13D2.3     CE33996	WBGene00008737	locus:gnrr-7	G-protein co
    0.00086   18.8   7.8       0.15   11.4   1.6    2.1  2  Y46H3C.2    CE24313	WBGene00005846	locus:srw-99	7TM chemorec
    0.00095   18.6  12.8     0.0031   17.0   3.1    2.0  2  F59B2.13    CE41671	WBGene00010315	possible G protein couple
     0.0012   18.3   9.0     0.0016   17.8   6.3    1.1  1  F57H12.4    CE43724	WBGene00019019	seven trans-membrane rece
     0.0012   18.3   4.2     0.0012   18.3   2.9    1.8  1  F38B7.8     CE36301	WBGene00005978	locus:srx-87	7TM receptor
     0.0013   18.2   5.3     0.0013   18.2   3.7    2.0  2  F38B7.7     CE36300	WBGene00005977	locus:srx-86	7TM receptor
     0.0016   17.9  18.8     0.0029   17.1  13.1    1.5  1  C26F1.6     CE06880	WBGene00016149	status:Confirmed	UniProt:
     0.0019   17.7   0.2     0.0026   17.2   0.1    1.1  1  F47D12.1e   CE32893	WBGene00001518	locus:gar-2	G-protein-lin
      0.002   17.6  20.3      0.002   17.6  14.0    1.8  2  R12C12.3    CE02848	WBGene00020023	thyrotropin-releasing hor
      0.003   17.0   4.5     0.0049   16.3   3.1    1.4  1  H12C20.5    CE18810	WBGene00005981	locus:srx-90	status:Parti
     0.0038   16.6   0.5     0.0038   16.6   0.3    2.4  3  C51E3.2     CE33986	WBGene00008248	locus:srsx-27	opoid recep
      0.004   16.6  20.9     0.0081   15.6  14.5    1.5  1  T19F4.1a    CE29348	WBGene00020586	status:Confirmed	UniProt:
     0.0052   16.2  21.0       0.01   15.2  14.5    1.5  1  T19F4.1b    CE29349	WBGene00020586	status:Confirmed	UniProt:
     0.0067   15.8  18.3      0.024   14.0   9.8    2.8  2  F13D2.2     CE03194	WBGene00008736	locus:gnrr-6	G-protein co
     0.0095   15.3   9.0      0.014   14.8   6.2    1.2  1  Y23H5B.4    CE31098	WBGene00021275	status:Partially_confirme
  ------ inclusion threshold ------
      0.017   14.5   1.2      0.035   13.5   0.8    1.5  1  R13D11.3    CE45840	WBGene00020057	status:Predicted	protein_
      0.019   14.3  14.0      0.037   13.4   9.7    1.4  1  F53A9.5     CE43844	WBGene00018728	G-protein coupled recepto
      0.023   14.1  16.0      0.015   14.7   9.9    1.4  1  C50H2.1     CE28214	WBGene00008239	locus:fshr-1	steroid horm
      0.024   14.0   6.3      0.013   14.9   2.8    1.7  1  K03H6.5     CE39585	WBGene00019370	status:Partially_confirme
      0.028   13.8   0.1      0.042   13.2   0.0    1.2  1  F15A8.5d    CE33618	WBGene00001052	locus:dop-1	status:Partia
      0.028   13.8  10.4       0.04   13.3   7.2    1.2  1  C24B5.1     CE36981	WBGene00016044	status:Confirmed	UniProt:
      0.032   13.6   7.0      0.012   15.0   2.8    1.8  1  H23L24.4    CE44217	WBGene00019231	7tm_1	status:Partially_co
      0.034   13.5  17.0      0.043   13.2  11.8    1.1  1  Y41D4B.24   CE40723	WBGene00021524	status:Partially_confirme
      0.034   13.5   2.4       0.16   11.3   1.6    2.1  1  M01G12.13   CE33674	WBGene00005525	locus:sri-13	7TM chemorec
      0.035   13.5   2.2       0.16   11.3   1.5    2.1  1  M01G12.1    CE18066	WBGene00005526	locus:sri-14	7TM chemorec
      0.037   13.4   2.3      0.038   13.4   1.6    1.1  1  F35B12.1b   CE45875	WBGene00005975	locus:srx-84	status:Confi
      0.042   13.2  16.6       0.25   10.7   0.5    2.1  2  ZK697.5     CE34150	WBGene00005850	locus:srw-103	7TM chemore
      0.045   13.1   7.4       0.56    9.5   0.5    2.5  2  F07B10.6    CE36641	WBGene00008552	locus:srsx-31	status:Pred
       0.05   13.0   1.5       0.11   11.9   1.0    1.5  1  R13D11.1    CE12784	WBGene00020056	status:Predicted	UniProt:
       0.06   12.7  12.8       0.18   11.2   8.8    1.8  1  F59B1.3     CE38198	WBGene00005984	locus:srx-93	7TM chemorec
      0.063   12.6   6.3      0.093   12.1   4.4    1.3  1  F57B7.1b    CE31009	WBGene00010191	G-protein coupled recepto
      0.066   12.6  10.7       0.65    9.3   0.2    2.1  2  C54E10.3    CE20612	WBGene00008308	status:Partially_confirme
      0.068   12.5   3.7      0.088   12.2   2.6    1.1  1  T27C5.10    CE39786	WBGene00012083	status:Predicted	UniProt:
      0.068   12.5   0.1      0.095   12.1   0.0    1.1  1  F38A5.11    CE41649	WBGene00018168	status:Partially_confirme
      0.069   12.5  19.4       0.12   11.7  13.5    1.4  1  F42C5.2     CE04555	WBGene00018344	G protein-coupled recepto
      0.082   12.3   6.3       0.13   11.7   4.4    1.3  1  F57B7.1a    CE05989	WBGene00010191	G-protein coupled recepto
       0.16   11.3   0.2       0.22   10.8   0.1    1.1  1  C24A8.6     CE39227	WBGene00044004	status:Partially_confirme
       0.17   11.2   7.3        1.4    8.2   0.7    2.2  2  T19B10.10   CE38225	WBGene00011837	locus:srsx-33	status:Pred
       0.17   11.2   1.3       0.43    9.9   0.9    1.6  1  C30B5.5     CE02524	WBGene00016246	status:Partially_confirme
       0.18   11.2  16.7        5.2    6.3  11.6    2.3  1  F57A8.4     CE05985	WBGene00010179	7 transmembrane receptor 
        0.2   11.0   8.0         20    4.4   5.5    2.1  1  C15H11.2b   CE45186	WBGene00007614	locus:gnrr-2	status:Confi
       0.23   10.8   4.2       0.45    9.8   2.9    1.6  1  T03E6.9     CE40869	WBGene00045356	status:Partially_confirme
       0.23   10.8   1.4       0.66    9.3   0.6    1.9  1  F15H9.4     CE42713	WBGene00005528	locus:sri-16	7TM chemorec
       0.27   10.6   0.4       0.59    9.4   0.3    1.7  1  F15H9.3     CE33619	WBGene00005529	locus:sri-17	7TM chemorec
       0.27   10.6  14.8        7.8    5.7  10.2    2.1  1  D1014.2     CE44520	WBGene00017015	status:Partially_confirme
       0.33   10.3   0.0       0.42    9.9   0.0    1.1  1  T28D6.9     CE24023	WBGene00003975	locus:pen-2	status:Confir
       0.36   10.1   9.3       0.54    9.6   6.5    1.3  1  T01D3.4     CE12960	WBGene00005987	locus:srx-96	somatostatin
       0.37   10.1  12.5       0.51    9.7   8.7    1.1  1  F42D1.3     CE31511	WBGene00009629	locus:sprr-2	G-protein co
       0.38   10.1  16.2       0.33   10.3  10.6    1.4  1  F43A11.1    CE43280	WBGene00005979	locus:srx-88	G-protein co
       0.38   10.1  16.9       0.82    9.0  11.7    1.5  1  K03H6.1     CE43680	WBGene00019367	status:Partially_confirme
       0.39   10.0   8.4      0.073   12.4   3.1    1.8  1  Y40C5A.4b   CE33868	WBGene00021497	status:Partially_confirme
       0.44    9.9   5.2       0.82    9.0   3.6    1.4  1  C25F9.13    CE40912	WBGene00045413	status:Predicted	UniProt:
       0.53    9.6  10.4        4.1    6.7   4.2    2.1  2  F36D3.13    CE34844	WBGene00005781	locus:srw-34	status:Predi
       0.55    9.6  19.3       0.92    8.8  13.4    1.3  1  C56A3.3a    CE45431	WBGene00008342	7tm receptor	status:Parti
       0.61    9.4  19.3          1    8.7  13.4    1.3  1  C56A3.3b    CE45452	WBGene00008342	status:Partially_confirme
       0.66    9.3  21.3        9.5    5.5  14.8    2.3  1  F55E10.7    CE40072	WBGene00018886	status:Partially_confirme
       0.72    9.2   9.4      0.094   12.1   3.0    1.9  2  T11F1.5     CE33936	WBGene00005826	locus:srw-79	7TM chemorec
        0.8    9.0   0.2       0.83    8.9   0.1    1.0  1  ZC455.6b    CE32035	WBGene00013906	locus:ugt-5	status:Confir
       0.84    8.9   0.3        1.5    8.1   0.2    1.4  1  D1069.4     CE17616	WBGene00017038	status:Partially_confirme
        0.9    8.8   0.0        1.3    8.4   0.0    1.3  1  T08A9.3     CE21167	WBGene00004912	locus:sng-1	synaptogyrin	
       0.92    8.8  11.6        1.3    8.3   8.1    1.3  1  T09D3.1     CE25110	WBGene00005087	locus:srd-9	7TM chemorece
       0.97    8.7  23.9       0.58    9.5  15.4    1.5  1  F21C10.12   CE32868	WBGene00017661	status:Partially_confirme
       0.98    8.7   0.4        1.1    8.6   0.3    1.0  1  F32H5.6b    CE40227	WBGene00006016	locus:srx-125	status:Pred
          1    8.7  10.4       0.17   11.3   3.5    2.0  2  T14B1.2     CE31607	WBGene00000085	locus:aex-2	possible G pr
          1    8.6   1.0        1.9    7.8   0.7    1.5  1  C54D10.5    CE05501	WBGene00008300	status:Partially_confirme
        1.1    8.5  13.0         19    4.5   8.5    2.0  2  K10C8.2     CE42140	WBGene00010735	G-protein  coupled recept
        1.2    8.4  11.4       0.46    9.8   0.7    2.4  2  C51E3.3     CE37813	WBGene00008249	locus:srsx-28	somatostati
        1.3    8.4  16.0       0.51    9.7   9.4    1.5  1  F10D7.1     CE39911	WBGene00017338	status:Partially_confirme
        1.3    8.3  10.2       0.77    9.1   1.2    2.3  2  F20A1.3     CE38172	WBGene00017615	locus:srsx-32	7TM chemore
        1.4    8.2   4.5        2.4    7.4   3.1    1.4  1  F28D9.2a    CE34482	WBGene00005517	locus:sri-5	7TM chemorece
        1.5    8.1  35.4        9.6    5.5  24.5    2.1  1  ZC84.4      CE24711	WBGene00013848	probable G protein couple
        1.5    8.1   3.7         18    4.6   2.3    2.1  2  W10C4.1     CE39426	WBGene00021124	status:Partially_confirme
        1.5    8.1   2.4        2.2    7.5   1.7    1.4  1  C50F7.1a    CE33574	WBGene00016842	G-protein coupled recepto
        1.5    8.1   2.2        2.5    7.4   1.5    1.3  1  F28D9.2b    CE34483	WBGene00005517	locus:sri-5	7TM chemorece
        1.5    8.1  17.4      0.099   12.0   8.2    1.7  2  K07E8.5     CE35992	WBGene00019496	status:Confirmed	UniProt:
        1.7    8.0   0.0        2.7    7.3   0.0    1.2  1  F45H11.3    CE33785	WBGene00009744	locus:hpo-35	status:Parti
        1.7    7.9  21.9       0.44    9.8   8.4    2.1  2  C51E3.4     CE37814	WBGene00008250	locus:srsx-29	7TM recepto
        1.7    7.9  15.1         12    5.1   9.7    2.4  2  Y34D9A.2    CE30217	WBGene00021328	status:Confirmed	UniProt:
        1.9    7.8   6.4        2.5    7.4   4.5    1.2  1  M03F8.7     CE43664	WBGene00189957	status:Partially_confirme
          2    7.7   7.0        3.6    6.9   4.9    1.3  1  C44C3.1     CE08707	WBGene00005871	locus:srw-124	7TM chemore
        2.2    7.6   4.0        2.3    7.5   2.6    1.3  1  C12D12.3    CE41356	WBGene00015714	status:Partially_confirme
        2.2    7.5  14.6        1.5    8.2   9.0    1.3  1  F39B3.2     CE30978	WBGene00018191	status:Confirmed	UniProt:
        2.3    7.5   0.2        3.8    6.8   0.1    1.2  1  Y40B10A.9   CE26083	WBGene00021493	status:Confirmed	UniProt:
        2.4    7.4  17.2       0.51    9.7   9.3    1.7  2  Y62E10A.4a  CE24541	WBGene00013375	locus:srsx-25	status:Part
        2.4    7.4   0.0        3.3    7.0   0.0    1.2  1  C30H6.9     CE19707	WBGene00007826	status:Confirmed	UniProt:
        2.8    7.2   5.1        5.4    6.3   3.5    1.4  1  C25F9.1a    CE31883	WBGene00005832	locus:srw-85	7TM chemorec
        3.4    6.9   1.3          4    6.7   0.5    1.3  1  D1079.1     CE09057	WBGene00017040	status:Partially_confirme
        3.5    6.9   0.0        3.8    6.8   0.0    1.0  1  M110.10     CE45081	WBGene00195142	status:Partially_confirme
        3.6    6.9   2.8          4    6.7   0.6    2.0  2  ZC455.11    CE38129	WBGene00013910	locus:srbc-45	7TM recepto
        3.7    6.8   0.1        3.8    6.8   0.1    1.0  1  F09F3.1b    CE41890	WBGene00006021	locus:srx-130	status:Pred
        3.7    6.8   2.6        4.1    6.7   0.0    2.2  2  F32H5.6a    CE36297	WBGene00006016	locus:srx-125	7TM recepto
          4    6.7  11.8        7.1    5.9   8.2    1.3  1  C05E7.4     CE46227	WBGene00007346	status:Partially_confirme
        4.4    6.6   0.2        5.1    6.3   0.1    1.1  1  F45H10.2    CE10544	WBGene00009739	status:Confirmed	UniProt:
        4.8    6.5   6.6          8    5.7   4.6    1.4  1  T11F1.1     CE33828	WBGene00005807	locus:srw-60	7TM chemorec
        4.8    6.5   4.9        8.4    5.6   3.4    1.4  1  Y34F4.6     CE43717	WBGene00189956	status:Partially_confirme
        4.9    6.4   1.6        9.3    5.5   1.1    1.5  1  F36G9.16    CE34849	WBGene00005803	locus:srw-56	status:Parti
          5    6.4   9.8       0.31   10.3   2.7    1.9  1  F40D4.8     CE19842	WBGene00005798	locus:srw-51	7TM chemorec
          5    6.4   3.9          1    8.7   0.1    1.8  1  F55B12.7    CE43652	WBGene00006019	locus:srx-128	7TM recepto
        5.1    6.4  12.5        9.1    5.5   8.7    1.6  1  F40A3.7     CE10154	WBGene00018222	status:Partially_confirme
        5.3    6.3   0.0        8.2    5.7   0.0    1.2  1  C18H7.4     CE40909	WBGene00015994	protein kinase	status:Con
        5.4    6.3   8.7          3    7.1   2.3    2.1  2  T26E4.15    CE36209	WBGene00012055	locus:srsx-36	7 transmemb
        5.5    6.3   3.9         12    5.1   2.7    1.6  1  C05E4.2     CE25757	WBGene00006087	locus:str-20	7TM chemorec
        5.6    6.2   0.9          6    6.1   0.6    1.1  1  W02H5.10    CE38877	WBGene00044522	status:Partially_confirme
        5.6    6.2   0.9          6    6.1   0.6    1.1  1  W02H5.12    CE38877	WBGene00194904	status:Partially_confirme
        5.7    6.2   0.0        5.4    6.3   0.0    1.0  1  C35C5.9     CE31437	WBGene00007958	status:Confirmed	UniProt:
        5.7    6.2   7.4        8.4    5.6   4.4    1.7  1  ZK488.9     CE34459	WBGene00005856	locus:srw-109	7TM chemore
          6    6.1   0.4        7.8    5.8   0.3    1.1  1  Y18H1A.12   CE44087	WBGene00000624	locus:col-47	status:Parti
        6.1    6.1   0.0        8.8    5.6   0.0    1.1  1  F01F1.11    CE26883	WBGene00017165	status:Confirmed	UniProt:
        6.1    6.1   0.2        6.9    5.9   0.1    1.1  1  R07E4.3     CE04818	WBGene00019937	status:Confirmed	UniProt:
        6.5    6.0   5.5         13    5.0   3.8    1.4  1  C39H7.6     CE25807	WBGene00005090	locus:srd-12	7TM chemorec
        6.5    6.0   0.9         13    5.1   0.6    1.4  1  F10A3.9     CE41382	WBGene00006280	locus:str-254	status:Pred
        6.8    5.9   8.5         12    5.1   5.9    1.4  1  K04F1.4     CE34051	WBGene00005838	locus:srw-91	7TM chemorec
        7.1    5.9   1.9         12    5.2   1.3    1.3  1  T05C12.9    CE42458	WBGene00011472	status:Partially_confirme
        7.4    5.8  11.0         11    5.3   7.6    1.5  1  F18E3.5     CE07081	WBGene00005816	locus:srw-69	7TM chemorec
        7.5    5.8   0.0         11    5.3   0.0    1.1  1  Y113G7B.5b  CE39287	WBGene00001482	locus:fog-2	status:Confir
        7.7    5.8  14.8       0.52    9.6   4.7    2.3  2  F53F8.2     CE36441	WBGene00009999	locus:srsx-35	status:Part
        7.8    5.8   7.8        7.8    5.7   2.3    2.2  2  ZK697.13    CE34149	WBGene00005848	locus:srw-101	7TM chemore
        7.9    5.7  20.7        9.9    5.4  14.3    1.1  1  T10D4.9     CE20049	WBGene00005554	locus:sri-42	7TM chemorec
        8.1    5.7   9.8        2.4    7.4   3.2    2.0  2  M01B2.7     CE38207	WBGene00010800	locus:srsx-37	7 transmemb
        8.2    5.7  17.1         16    4.7  11.9    1.5  1  Y37A1B.10   CE35071	WBGene00005810	locus:srw-63	7TM chemorec
        8.3    5.7   2.2         21    4.3   1.1    1.9  1  C48C5.3     CE04226	WBGene00016748	status:Partially_confirme
        8.5    5.6   0.1         16    4.7   0.1    1.4  1  M03A1.3     CE41916	WBGene00019746	status:Confirmed	UniProt:
        8.6    5.6   0.0         13    5.1   0.0    1.1  1  Y113G7B.5a  CE23287	WBGene00001482	locus:fog-2	status:Confir
        8.7    5.6   0.0         18    4.6   0.0    1.4  1  Y97E10AR.2b CE36054	WBGene00022397	status:Partially_confirme
        9.1    5.5   0.9         26    4.0   0.7    1.8  1  K05F1.6b    CE37029	WBGene00019408	status:Partially_confirme
        9.3    5.5   7.9         23    4.2   5.6    1.5  1  F10G2.6b    CE38169	WBGene00005983	locus:srx-92	7TM chemorec
        9.4    5.5   2.7        9.6    5.5   1.8    1.1  1  F41E6.15    CE45366	WBGene00044554	status:Confirmed	UniProt:
        9.6    5.5   2.4         20    4.4   1.7    1.6  1  C45H4.10    CE08743	WBGene00016692	locus:srbc-24	7TM chemore
        9.6    5.4  14.5         15    4.8  10.1    1.3  1  H09F14.1    CE42007	WBGene00010375	7 transmembrane receptor 
        9.7    5.4   0.0         19    4.5   0.0    1.4  1  Y97E10AR.2a CE33348	WBGene00022397	status:Partially_confirme
        9.9    5.4   4.6        3.7    6.8   0.7    2.0  2  F36G9.1     CE34848	WBGene00005804	locus:srw-57	status:Predi


Domain annotation for each sequence (and alignments):
>> C52B11.3  CE39139	WBGene00016872	locus:dop-4	G-protein coupled receptor	status:Predicted	UniProt:Q18775	protein_id:CC
   #    score  bias  c-Evalue  i-Evalue hmmfrom  hmm to    alifrom  ali to    envfrom  env to     acc
 ---   ------ ----- --------- --------- ------- -------    ------- -------    ------- -------    ----
   1 !   93.7   5.5   1.4e-28   1.5e-26      44     280 ..      30     264 ..      17     275 .. 0.86
   2 !   11.7   0.0    0.0011      0.12     259     358 ..     387     484 ..     382     501 .. 0.78

  Alignments for each domain:
  == domain 1    score: 93.7 bits;  conditional E-value: 1.4e-28
  Rh6-PB(Rhodopsin6)_FBpp0082600-aln  44 wyqfpplnplw.ygllgfvigvlglisvvgnglvvyiftstkslrtpsnllvvnlafsdfllmltmsp.amvinc 116
                                         w    p   +w + ll ++++ + l++v+gn lvv    + k lr p+  l++ la++d+++ ++++p   +++ 
                            C52B11.3  30 WATEEPAAIVWrHPLLAIALFSICLLTVAGNCLVVIAVCTKKYLRNPTGYLIISLAIADLIVGVIVMPmNSLFEI 104
                                         666677788886789*********************9999*********************98877772568899 PP

  Rh6-PB(Rhodopsin6)_FBpp0082600-aln 117 yyetwvlgpllcelyallgslfgcasiwtmtliafdrynvivkglaak.pltangallrilviwvfslawtlapl 190
                                          ++tw++g ++c+++  +  l  +asiw +++i++dry      +  +  ++++  l+ il++wv+s++ +   +
                            C52B11.3 105 ANHTWLFGLMMCDVFHAMDILASTASIWNLCVISLDRYMAGQDPIGYRdKVSKRRILMAILSVWVLSAILSFPGI 179
                                         9***************************************999998651678889999**************999 PP

  Rh6-PB(Rhodopsin6)_FBpp0082600-aln 191 fgwnryvpegnltacgtdyltkdwlsrsyivvysvfvyfvpllliiysyyfivkavaahekamreqakkmnvasl 265
                                         + w    p           +t    s+ y+   s+  +++pl+li+++y  +    + h k mr   k + +   
                            C52B11.3 180 IWWRTSSPHLYEDQSQC-LFT---DSKMYVSFSSLVSFYIPLFLILFAYGKVYIIATRHSKGMRMGIKTVSIK-K 249
                                         99999988754333222.222...367899999999*************988888899********9999886.5 PP

  Rh6-PB(Rhodopsin6)_FBpp0082600-aln 266 rsseaantsaelkla 280
                                         r+++++nt +e  l+
                            C52B11.3 250 RNGKKSNTETESILS 264
                                         899999999987765 PP

  == domain 2    score: 11.7 bits;  conditional E-value: 0.0011
  Rh6-PB(Rhodopsin6)_FBpp0082600-aln 259 kmnvaslrsseaantsaelklakvalmtislwflawtpylvinfagifesakisplatiwgsvf..akanavynp 331
                                         k+nv   +s +  +   e + a+   + +  ++l wtp++v      f     s   ti++ v    + n++ np
                            C52B11.3 387 KLNVRE-KSRQMMRYVHEQRAARTLSIVVGAFILCWTPFFVFTPLTAFCESCFSNKETIFTFVTwaGHLNSMLNP 460
                                         555543.344455567788889998999999**********99999999999*******9987422578****** PP

  Rh6-PB(Rhodopsin6)_FBpp0082600-aln 332 ivygishpkyraalkkkfpslacakee 358
                                         ++y+     +r+a+k+ +    c+ ++
                            C52B11.3 461 LIYSRFSRDFRRAFKQILT---CQRQQ 484
                                         ****99999**99988655...44443 PP

>> F01E11.5c  CE30931	WBGene00017157	locus:tyra-2	status:Confirmed	UniProt:Q19084	protein_id:CCD83465.1
   #    score  bias  c-Evalue  i-Evalue hmmfrom  hmm to    alifrom  ali to    envfrom  env to     acc
 ---   ------ ----- --------- --------- ------- -------    ------- -------    ------- -------    ----
   1 !   85.5   5.6   4.4e-26   4.7e-24      53     264 ..      16     229 ..       3     247 .. 0.86
   2 !   14.1   0.1   0.00021     0.023     248     351 ..     351     458 ..     344     466 .. 0.71

  Alignments for each domain:
  == domain 1    score: 85.5 bits;  conditional E-value: 4.4e-26
  Rh6-PB(Rhodopsin6)_FBpp0082600-aln  53 lwygllgfvigvlglisvvgnglvvyiftstkslrtpsnllvvnlafsdfllmltmspamvincyyetwvlgpll 127
                                         l+  l g ++++l l ++  n lv  ++     l+t  nllv nlafsd+ l l++ p   + +  + wv+   l
                           F01E11.5c  16 LFQILKGSALFLLVLWTIFANSLVFIVLYKNPRLQTVPNLLVGNLAFSDLALGLIVLPLSSVYAIAGEWVFPDAL 90 
                                         4455569999***************************************************************** PP

  Rh6-PB(Rhodopsin6)_FBpp0082600-aln 128 celyallgslfgcasiwtmtliafdrynvivkglaakpl.tangallrilviwvfslawtlaplfgwnryvpegn 201
                                         ce++  +  l  +asiw ++++ +dry  i   +a      +++a + il++w+ s++ +lapl+gw++     n
                           F01E11.5c  91 CEVFVSADILCSTASIWNLSIVGLDRYWAITSPVAYMSKrNKRTAGIMILSVWISSALISLAPLLGWKQTAQTPN 165
                                         ******************************999997655155678999**********************99999 PP

  Rh6-PB(Rhodopsin6)_FBpp0082600-aln 202 ltacgtdyltk.dwls.rsyivvysvfvyfvpllliiysyyfivkavaahekamreqakkmnvas 264
                                         l     + + + ++l+  sy v  +   +f+p ll+ + y+ i +a a h    +   +k+ v+s
                           F01E11.5c 166 LIYEKNNTVRQcTFLDlPSYTVYSATGSFFIPTLLMFFVYFKIYQAFAKHRA-RQIYRQKLAVSS 229
                                         9988877776624555258988888899********************9964.334445666666 PP

  == domain 2    score: 14.1 bits;  conditional E-value: 0.00021
  Rh6-PB(Rhodopsin6)_FBpp0082600-aln 248 ahekamreqakkmnv..aslrss.eaantsaelklakvalmtislwflawtpylvinfagifesakisplati.. 317
                                         ++ek  r + +k  +   sl+ + +a  ++ e +  kv  + +  + + w+p++ + +  +      sp a i  
                           F01E11.5c 351 SYEKVKRHKNRKERIyrKSLQRKpKAISAAKERRGVKVLGIILGCFTVCWAPFFTM-YVLVQFCKDCSPNAHIem 424
                                         46777777777655422677655145556778889999999999999999997654.444444556666665521 PP

  Rh6-PB(Rhodopsin6)_FBpp0082600-aln 318 wgsvfakanavynpivygishpkyraalkkkfps 351
                                         + + +  +n+ +npi+y++    y+ alk+ f s
                           F01E11.5c 425 FITWLGYSNSAMNPIIYTVFNRDYQIALKRLFTS 458
                                         44557789********************988865 PP

>> F01E11.5a  CE38313	WBGene00017157	locus:tyra-2	G-protein coupled receptor	status:Confirmed	UniProt:Q19084	protein_id:
   #    score  bias  c-Evalue  i-Evalue hmmfrom  hmm to    alifrom  ali to    envfrom  env to     acc
 ---   ------ ----- --------- --------- ------- -------    ------- -------    ------- -------    ----
   1 !   83.7   5.8   1.5e-25   1.6e-23      53     251 ..      16     217 ..       3     236 .. 0.88
   2 !   14.1   0.1   0.00021     0.022     248     351 ..     345     452 ..     338     460 .. 0.71

  Alignments for each domain:
  == domain 1    score: 83.7 bits;  conditional E-value: 1.5e-25
  Rh6-PB(Rhodopsin6)_FBpp0082600-aln  53 lwygllgfvigvlglisvvgnglvvyiftstkslrtpsnllvvnlafsdfllmltmspamvincyyetwvlgpll 127
                                         l+  l g ++++l l ++  n lv  ++     l+t  nllv nlafsd+ l l++ p   + +  + wv+   l
                           F01E11.5a  16 LFQILKGSALFLLVLWTIFANSLVFIVLYKNPRLQTVPNLLVGNLAFSDLALGLIVLPLSSVYAIAGEWVFPDAL 90 
                                         4455569999***************************************************************** PP

  Rh6-PB(Rhodopsin6)_FBpp0082600-aln 128 celyallgslfgcasiwtmtliafdrynvivkglaakpl.tangallrilviwvfslawtlaplfgwnryvpegn 201
                                         ce++  +  l  +asiw ++++ +dry  i   +a      +++a + il++w+ s++ +lapl+gw++     n
                           F01E11.5a  91 CEVFVSADILCSTASIWNLSIVGLDRYWAITSPVAYMSKrNKRTAGIMILSVWISSALISLAPLLGWKQTAQTPN 165
                                         ******************************999997655155678999**********************99999 PP

  Rh6-PB(Rhodopsin6)_FBpp0082600-aln 202 ltacgtdyltk.dwls.rsyivvysvfvyfvpllliiysyyfivkavaahek 251
                                         l     + + + ++l+  sy v  +   +f+p ll+ + y+ i +a a h  
                           F01E11.5a 166 LIYEKNNTVRQcTFLDlPSYTVYSATGSFFIPTLLMFFVYFKIYQAFAKHRA 217
                                         9988877776624555258988888899********************9964 PP

  == domain 2    score: 14.1 bits;  conditional E-value: 0.00021
  Rh6-PB(Rhodopsin6)_FBpp0082600-aln 248 ahekamreqakkmnv..aslrss.eaantsaelklakvalmtislwflawtpylvinfagifesakisplati.. 317
                                         ++ek  r + +k  +   sl+ + +a  ++ e +  kv  + +  + + w+p++ + +  +      sp a i  
                           F01E11.5a 345 SYEKVKRHKNRKERIyrKSLQRKpKAISAAKERRGVKVLGIILGCFTVCWAPFFTM-YVLVQFCKDCSPNAHIem 418
                                         46777777777655422677655145556778889999999999999999997654.444444556666665521 PP

  Rh6-PB(Rhodopsin6)_FBpp0082600-aln 318 wgsvfakanavynpivygishpkyraalkkkfps 351
                                         + + +  +n+ +npi+y++    y+ alk+ f s
                           F01E11.5a 419 FITWLGYSNSAMNPIIYTVFNRDYQIALKRLFTS 452
                                         44557789********************988865 PP

>> M03F4.3a  CE31203	WBGene00006475	locus:tyra-3	G-protein coupled receptor	status:Partially_confirmed	UniProt:Q23013	pr
   #    score  bias  c-Evalue  i-Evalue hmmfrom  hmm to    alifrom  ali to    envfrom  env to     acc
 ---   ------ ----- --------- --------- ------- -------    ------- -------    ------- -------    ----
   1 !   80.5   4.5   1.4e-24   1.5e-22      57     263 ..      73     283 ..      62     303 .. 0.86
   2 !   15.0   0.0   0.00011     0.012     279     364 ..     465     554 ..     448     563 .. 0.71

  Alignments for each domain:
  == domain 1    score: 80.5 bits;  conditional E-value: 1.4e-24
  Rh6-PB(Rhodopsin6)_FBpp0082600-aln  57 llgfvigvlglisvvgnglvvyiftstkslrtpsnllvvnlafsdfllmltmspamvinc.yyetwvlgpllcel 130
                                         ++ + + +l l+++ gn lvv   +  k +rt +n+l+  la +d+l+ l+++p  +++  +++ w lg +lc++
                            M03F4.3a  73 FIALFLVMLILLTIFGNILVVLSVVVYKRMRTFTNILLTSLATADLLVGLIVMPMSLLDLlHNHRWPLGRFLCRM 147
                                         46677889999*************************************99999998888626789********** PP

  Rh6-PB(Rhodopsin6)_FBpp0082600-aln 131 yallgslfgcasiwtmtliafdrynvivkglaa.kpltangallrilviwvfslawtlaplf..gwnryvpegnl 202
                                         +a +  l+ +asi  +++i++dry  i   l   +  + + a   + ++w++s + +  p     wn ++ + n 
                            M03F4.3a 148 WATSDVLLCTASILNLCVISLDRYFAITSPLKYpRTRSRKMAAGLLTAVWAISFVVCSPPWVipSWNLFIDNNNN 222
                                         ****************************9997514445566666678999999998888854348********** PP

  Rh6-PB(Rhodopsin6)_FBpp0082600-aln 203 tacgtdyltkdwlsrsyivvysvfvyfvpllliiysyyfivkavaahekamreqakkmnva 263
                                         t    d+      s +y +  ++  +++pll++++ y+ i +  +  e  mr+      ++
                            M03F4.3a 223 TGSSEDFKCAYSPSVAYRIYSALGSFYLPLLVMLFVYFKIFRVASEREALMRQSVGTCRLS 283
                                         ******999999999**999999****************************9877665554 PP

  == domain 2    score: 15.0 bits;  conditional E-value: 0.00011
  Rh6-PB(Rhodopsin6)_FBpp0082600-aln 279 lakvalmtislwflawtpylvinfagifesaki..splatiwgsvf...akanavynpivygishpkyraalkkk 348
                                           k   + +  +++ w p++++    +f s ++  sp+  i +  f     +n+v npi+y++    +r+++++ 
                            M03F4.3a 465 ALKTIGIVVLGFIICWMPFFIMYLVEVFISDPVaeSPIYRITSEFFlwlGYSNSVLNPIIYTMYNGDFRRCFRD- 538
                                         333333333446689********9999966554339*******999433479*****************98765. PP

  Rh6-PB(Rhodopsin6)_FBpp0082600-aln 349 fpslacakeesdskst 364
                                         + s+ c +++  + s+
                            M03F4.3a 539 LLSFGCVQHHRRTMSV 554
                                         5567777766555554 PP

>> M03F4.3b  CE12360	WBGene00006475	locus:tyra-3	status:Partially_confirmed	UniProt:Q7JNP9	protein_id:CCD83480.1
   #    score  bias  c-Evalue  i-Evalue hmmfrom  hmm to    alifrom  ali to    envfrom  env to     acc
 ---   ------ ----- --------- --------- ------- -------    ------- -------    ------- -------    ----
   1 !   80.3   4.5   1.6e-24   1.7e-22      57     263 ..     101     311 ..      90     331 .. 0.86
   2 !   14.9   0.0   0.00012     0.013     279     364 ..     493     582 ..     476     591 .. 0.71

  Alignments for each domain:
  == domain 1    score: 80.3 bits;  conditional E-value: 1.6e-24
  Rh6-PB(Rhodopsin6)_FBpp0082600-aln  57 llgfvigvlglisvvgnglvvyiftstkslrtpsnllvvnlafsdfllmltmspamvinc.yyetwvlgpllcel 130
                                         ++ + + +l l+++ gn lvv   +  k +rt +n+l+  la +d+l+ l+++p  +++  +++ w lg +lc++
                            M03F4.3b 101 FIALFLVMLILLTIFGNILVVLSVVVYKRMRTFTNILLTSLATADLLVGLIVMPMSLLDLlHNHRWPLGRFLCRM 175
                                         46677889999*************************************99999998888626789********** PP

  Rh6-PB(Rhodopsin6)_FBpp0082600-aln 131 yallgslfgcasiwtmtliafdrynvivkglaa.kpltangallrilviwvfslawtlaplf..gwnryvpegnl 202
                                         +a +  l+ +asi  +++i++dry  i   l   +  + + a   + ++w++s + +  p     wn ++ + n 
                            M03F4.3b 176 WATSDVLLCTASILNLCVISLDRYFAITSPLKYpRTRSRKMAAGLLTAVWAISFVVCSPPWVipSWNLFIDNNNN 250
                                         ****************************9997514445566666678999999998888854348********** PP

  Rh6-PB(Rhodopsin6)_FBpp0082600-aln 203 tacgtdyltkdwlsrsyivvysvfvyfvpllliiysyyfivkavaahekamreqakkmnva 263
                                         t    d+      s +y +  ++  +++pll++++ y+ i +  +  e  mr+      ++
                            M03F4.3b 251 TGSSEDFKCAYSPSVAYRIYSALGSFYLPLLVMLFVYFKIFRVASEREALMRQSVGTCRLS 311
                                         ******999999999**999999****************************9877665554 PP

  == domain 2    score: 14.9 bits;  conditional E-value: 0.00012
  Rh6-PB(Rhodopsin6)_FBpp0082600-aln 279 lakvalmtislwflawtpylvinfagifesaki..splatiwgsvf...akanavynpivygishpkyraalkkk 348
                                           k   + +  +++ w p++++    +f s ++  sp+  i +  f     +n+v npi+y++    +r+++++ 
                            M03F4.3b 493 ALKTIGIVVLGFIICWMPFFIMYLVEVFISDPVaeSPIYRITSEFFlwlGYSNSVLNPIIYTMYNGDFRRCFRD- 566
                                         333333333446689********9999966554339*******999433479*****************98765. PP

  Rh6-PB(Rhodopsin6)_FBpp0082600-aln 349 fpslacakeesdskst 364
                                         + s+ c +++  + s+
                            M03F4.3b 567 LLSFGCVQHHRRTMSV 582
                                         5567777766555554 PP

>> M03F4.3c  CE39602	WBGene00006475	locus:tyra-3	status:Partially_confirmed	UniProt:Q2L6V9	protein_id:CCD83481.1
   #    score  bias  c-Evalue  i-Evalue hmmfrom  hmm to    alifrom  ali to    envfrom  env to     acc
 ---   ------ ----- --------- --------- ------- -------    ------- -------    ------- -------    ----
   1 !   78.2   3.8   7.1e-24   7.6e-22      65     263 ..       2     204 ..       1     224 [. 0.86
   2 !   15.3   0.0   8.9e-05    0.0096     279     364 ..     386     475 ..     369     484 .. 0.71

  Alignments for each domain:
  == domain 1    score: 78.2 bits;  conditional E-value: 7.1e-24
  Rh6-PB(Rhodopsin6)_FBpp0082600-aln  65 lglisvvgnglvvyiftstkslrtpsnllvvnlafsdfllmltmspamvinc.yyetwvlgpllcelyallgslf 138
                                         l l+++ gn lvv   +  k +rt +n+l+  la +d+l+ l+++p  +++  +++ w lg +lc+++a +  l+
                            M03F4.3c   2 LILLTIFGNILVVLSVVVYKRMRTFTNILLTSLATADLLVGLIVMPMSLLDLlHNHRWPLGRFLCRMWATSDVLL 76 
                                         66789***********************************99999998888626789****************** PP

  Rh6-PB(Rhodopsin6)_FBpp0082600-aln 139 gcasiwtmtliafdrynvivkglaa.kpltangallrilviwvfslawtlaplf..gwnryvpegnltacgtdyl 210
                                          +asi  +++i++dry  i   l   +  + + a   + ++w++s + +  p     wn ++ + n t    d+ 
                            M03F4.3c  77 CTASILNLCVISLDRYFAITSPLKYpRTRSRKMAAGLLTAVWAISFVVCSPPWVipSWNLFIDNNNNTGSSEDFK 151
                                         ********************9997514445566666678999999998888854348****************99 PP

  Rh6-PB(Rhodopsin6)_FBpp0082600-aln 211 tkdwlsrsyivvysvfvyfvpllliiysyyfivkavaahekamreqakkmnva 263
                                              s +y +  ++  +++pll++++ y+ i +  +  e  mr+      ++
                            M03F4.3c 152 CAYSPSVAYRIYSALGSFYLPLLVMLFVYFKIFRVASEREALMRQSVGTCRLS 204
                                         9999999**999999****************************9877665554 PP

  == domain 2    score: 15.3 bits;  conditional E-value: 8.9e-05
  Rh6-PB(Rhodopsin6)_FBpp0082600-aln 279 lakvalmtislwflawtpylvinfagifesaki..splatiwgsvf...akanavynpivygishpkyraalkkk 348
                                           k   + +  +++ w p++++    +f s ++  sp+  i +  f     +n+v npi+y++    +r+++++ 
                            M03F4.3c 386 ALKTIGIVVLGFIICWMPFFIMYLVEVFISDPVaeSPIYRITSEFFlwlGYSNSVLNPIIYTMYNGDFRRCFRD- 459
                                         333333333446689********9999966554339*******999433479*****************98765. PP

  Rh6-PB(Rhodopsin6)_FBpp0082600-aln 349 fpslacakeesdskst 364
                                         + s+ c +++  + s+
                            M03F4.3c 460 LLSFGCVQHHRRTMSV 475
                                         5567777766555554 PP

>> C39E6.6  CE06941	WBGene00003807	locus:npr-1	G-protein coupled receptor	status:Partially_confirmed	UniProt:Q18534	prot
   #    score  bias  c-Evalue  i-Evalue hmmfrom  hmm to    alifrom  ali to    envfrom  env to     acc
 ---   ------ ----- --------- --------- ------- -------    ------- -------    ------- -------    ----
   1 !   75.4  10.4   5.1e-23   5.5e-21      41     250 ..      10     222 ..       3     242 .. 0.83
   2 !   12.8   0.0   0.00053     0.057     269     349 ..     264     357 ..     248     384 .. 0.72

  Alignments for each domain:
  == domain 1    score: 75.4 bits;  conditional E-value: 5.1e-23
  Rh6-PB(Rhodopsin6)_FBpp0082600-aln  41 daywyqfpplnplwygllgf..vigvlglisvvgnglvvyiftstkslrtpsnllvvnlafsdfllmltmspamv 113
                                         + yw  +p      y+++ f  v  +l ++ + gn  ++y+  s k+l +  n++++nla sd ++ +   p   
                             C39E6.6  10 QVYWKVYPDPSQSIYAIVPFltVYLFLFFLGLFGNVTLIYVTCSHKALLSVQNIFILNLAASDCMMCILSLPITP 84 
                                         569*****8888889999983234567899*********************************877777778777 PP

  Rh6-PB(Rhodopsin6)_FBpp0082600-aln 114 incyyetwvlgpllcelyallgslfgcasiwtmtliafdrynvivkglaakpltangallrilviwvfslawtla 188
                                         i   y+ w +g llc+l  ++  +   +  +++  ia+dry ++v+  +  pl+++ga+l  + +w++s + tl 
                             C39E6.6  85 ITNVYKNWYFGNLLCHLIPCIQGISIFVCTFSLGAIALDRYILVVRPHS-TPLSQRGAFLTTVLLWILSFVVTLP 158
                                         8888999***********9997666666679**************9976.6**********************98 PP

  Rh6-PB(Rhodopsin6)_FBpp0082600-aln 189 plfgwn..ryvpegnltacgtdyltkdwlsrsyivvysvfvyfvpllliiysyyfivkavaahe 250
                                           f  +   y  e       t+  + +   r+y ++  +  + vp+ ++ ++y  iv  ++   
                             C39E6.6 159 YAFNMQmiEYTEERICGYFCTEKWESAKSRRAYTMIVMLAQFVVPFAVMAFCYANIVSVLSKRA 222
                                         8887652245555555555577788888889*************************98877543 PP

  == domain 2    score: 12.8 bits;  conditional E-value: 0.00053
  Rh6-PB(Rhodopsin6)_FBpp0082600-aln 269 eaantsaelklakvalmtislwf.lawtpylvi....nf...agif.....esakisplatiwgsvfakanavyn 330
                                         e+++   +++ +   l+t+ +wf ++w p+ vi    ++      f     +   is l  +++  +a +n v n
                             C39E6.6 264 EKQRVVLQNRRTTSILVTMVVWFgITWLPHNVIsliiEYddtQSFFrlygrDDYDISYLLNLFTHSIAMSNNVLN 338
                                         55555666677777899*****9889***976611114522122332223345689******************* PP

  Rh6-PB(Rhodopsin6)_FBpp0082600-aln 331 pivygishpkyraalkkkf 349
                                         p++y+   p +r+ + k +
                             C39E6.6 339 PVLYAWLNPSFRQLVIKTY 357
                                         ************9887765 PP

>> Y22D7AR.13  CE29370	WBGene00004779	locus:ser-4	status:Confirmed	UniProt:O18512	protein_id:CCD73768.1
   #    score  bias  c-Evalue  i-Evalue hmmfrom  hmm to    alifrom  ali to    envfrom  env to     acc
 ---   ------ ----- --------- --------- ------- -------    ------- -------    ------- -------    ----
   1 !   68.5   5.1   6.3e-21   6.8e-19      56     254 ..      52     248 ..      15     255 .. 0.86
   2 !   16.3   0.0   4.5e-05    0.0048     269     347 ..     352     434 ..     328     443 .. 0.72

  Alignments for each domain:
  == domain 1    score: 68.5 bits;  conditional E-value: 6.3e-21
  Rh6-PB(Rhodopsin6)_FBpp0082600-aln  56 gllgfvigvlglisvvgnglvvyiftstkslrt.psnllvvnlafsdfllmltmspamvincyyetwvlgpllce 129
                                          +l  v+ vl l   +gn +v+  ++  + lr  p   l+  la++d+l+ ++++p   + +  +tw lg ++c+
                          Y22D7AR.13  52 VILASVLLVLILSCFIGNLFVILAIIMERDLRGrPQYYLIFSLAVADLLVGMIVTPLGAWFTVTGTWNLGVVVCD 126
                                         467888888988899********999*****9549999************************************* PP

  Rh6-PB(Rhodopsin6)_FBpp0082600-aln 130 lyallgslfgcasiwtmtliafdrynvivkglaakpltangallrilviwvfslawtlaplfgwnryvpegnlta 204
                                         ++  +  l  +asi  ++ ia+dry  i      +  t +   l + viw  sl+ +lap+ gw+    eg    
                          Y22D7AR.13 127 FWISVDVLVCTASILHLVAIALDRYWSITDICYVQNRTPKRITLMLAVIWFTSLLISLAPFAGWKD---EGFSDR 198
                                         ****************************************************************96...555555 PP

  Rh6-PB(Rhodopsin6)_FBpp0082600-aln 205 cgtdyltkdwlsrsyivvysvfvyfvpllliiysyyfivkavaahekamr 254
                                             ++     + sy v  +  ++++pl+ ii  y+ i++a     k  r
                          Y22D7AR.13 199 VLKSHVCLISQQISYQVFSTATAFYIPLIAIICVYWKIMRAAKKRFKRER 248
                                         55555555566779*999999*******************9876666555 PP

  == domain 2    score: 16.3 bits;  conditional E-value: 4.5e-05
  Rh6-PB(Rhodopsin6)_FBpp0082600-aln 269 eaantsaelklakva...lmtislwfla.wtpylvinfagifesakisplatiwgsvfakanavynpivygishp 339
                                           ++ s e+k  + a   l  i+  f+a wtp++++     + + +isp+   ++  +   n+  npi+y++   
                          Y22D7AR.13 352 RRTKESNEMKRERKAwrtLAIITGTFVAcWTPFFLVSIYRPICGCQISPVLEQVTLWLGYLNSALNPIIYTVFSQ 426
                                         33444555555444411155555566655***9988877777899*****99999999999************** PP

  Rh6-PB(Rhodopsin6)_FBpp0082600-aln 340 kyraalkk 347
                                          +raa+k+
                          Y22D7AR.13 427 DFRAAFKR 434
                                         ***99865 PP

>> Y58G8A.4a  CE33345	WBGene00021983	status:Partially_confirmed	UniProt:Q9N4R5	protein_id:CCD70459.1
   #    score  bias  c-Evalue  i-Evalue hmmfrom  hmm to    alifrom  ali to    envfrom  env to     acc
 ---   ------ ----- --------- --------- ------- -------    ------- -------    ------- -------    ----
   1 !   85.0   7.2     6e-26   6.5e-24      56     345 ..      56     356 ..      36     372 .. 0.84

  Alignments for each domain:
  == domain 1    score: 85.0 bits;  conditional E-value: 6e-26
  Rh6-PB(Rhodopsin6)_FBpp0082600-aln  56 gllgfvigvlglisvvgnglvvyiftstkslrtpsnllvvnlafsdfllmltmspamvincyyetwvlgpllcel 130
                                         +++ f  g+l ++ + gng v++  +  k l++  n++++nl f+d++l++t  p   + +  + w +g ++c+l
                           Y58G8A.4a  56 SIFTFLYGFLFVLGIFGNGGVLWAVARNKRLQSARNVFLLNLIFTDLILVFTAIPVTPWYAMTKDWAFGSVMCHL 130
                                         67889999999**************************************************************** PP

  Rh6-PB(Rhodopsin6)_FBpp0082600-aln 131 yallgslfgcasiwtmtliafdrynvivkglaakpltangallrilviwvfslawtlaplfgwnr.....yvpeg 200
                                           l+ s    ++ w++t i++d++  i    +++p++++ al   + iw++s++  l  l+ ++      yv  g
                           Y58G8A.4a 131 VPLSNSCSVFVTSWSLTAISLDKFLHIN-DPTKQPVSIRQALAITFLIWIVSTLINLPYLMSFEHvdgsfYVQPG 204
                                         *****9999999************8875.5689**********************999888875434444***** PP

  Rh6-PB(Rhodopsin6)_FBpp0082600-aln 201 nltacgtdyltkdwlsrsyivvysvfv....yfvpllliiysyyfivkavaahekamreqakkmnvaslrsseaa 271
                                         +   cg    + +w s     +y+  v    + vp+ +i y+y+ i++ v+   k+m  q  ++  +  +++ ++
                           Y58G8A.4a 205 ETPYCGHFCDEANWQSENSRKIYGTTVmllqFVVPMAVITYCYFKILQKVS---KDMIIQNAQFCQSLTQKQRSD 276
                                         ******9999999999888888865442222789***************98...889999988876655666667 PP

  Rh6-PB(Rhodopsin6)_FBpp0082600-aln 272 ntsaelklakvalmtislwflawtpylvinfagifes....akispla.tiwgsvfakanavynpivyg.ishpk 340
                                          ts + k+  + +  +  ++  w p +++n    f++    +k +p++ +i + v+a +  v+np+++  ++  +
                           Y58G8A.4a 277 ATSRKKKVNYILIAMVVTFIGCWLPLTLLNLVKDFKKepewLKRQPFFwAINAHVIAMSLVVWNPLLFFwLTRKQ 351
                                         7788888887777777777779****9999998887522226778976479999***********9875144444 PP

  Rh6-PB(Rhodopsin6)_FBpp0082600-aln 341 yraal 345
                                          r  l
                           Y58G8A.4a 352 KRSGL 356
                                         44445 PP

>> C02D4.2e  CE36092	WBGene00004777	locus:ser-2	status:Partially_confirmed	UniProt:O02213	protein_id:CAF31467.1
   #    score  bias  c-Evalue  i-Evalue hmmfrom  hmm to    alifrom  ali to    envfrom  env to     acc
 ---   ------ ----- --------- --------- ------- -------    ------- -------    ------- -------    ----
   1 !   72.7   6.7   3.3e-22   3.5e-20      57     263 ..      58     261 ..      41     298 .. 0.81
   2 !   13.3   0.0   0.00036     0.038     262     349 ..     350     438 ..     332     454 .. 0.79

  Alignments for each domain:
  == domain 1    score: 72.7 bits;  conditional E-value: 3.3e-22
  Rh6-PB(Rhodopsin6)_FBpp0082600-aln  57 llgfv.igvlglisvvgnglvvyiftstkslrtpsnllvvnlafsdfllmltmspamvincy.yetwvlgpllce 129
                                         +lg +   v+  ++vvgn+lvv    s + l+   n ++v la sd+ + + ++p  v+     + w+lg  +c+
                            C02D4.2e  58 VLGTItYLVIIAMTVVGNTLVVVAVFSYRPLKKVQNYFLVSLAASDLAVAIFVMPLHVVTFLaGGKWLLGVTVCQ 132
                                         455430345556889********999*********************9987777766665541679********* PP

  Rh6-PB(Rhodopsin6)_FBpp0082600-aln 130 lyallgslfgcasiwtmtliafdrynvivkgla.akpltangallrilviwvfslawtlaplfgwnryvpegnlt 203
                                         +++ +  l+ ++si  ++ ia+dry  i   +  a+  t++   + i+++w++s++ ++ p++gwn +  +    
                            C02D4.2e 133 FFTTADILLCTSSILNLCAIALDRYWAIHNPINyAQKRTTKFVCIVIVIVWILSMLISVPPIIGWNNWQENMMED 207
                                         ******************************9964678899999999*********************98777778 PP

  Rh6-PB(Rhodopsin6)_FBpp0082600-aln 204 acgtdyltkdwlsrsyivvysvfvyfvpllliiysyyfivkavaahekamreqakkmnva 263
                                         +cg        ++++++v  +   +f+pll+++  y+ i  +     ++ r ++  m + 
                            C02D4.2e 208 SCGLS------TEKAFVVFSAAGSFFLPLLVMVVVYVKIFISARQRIRTNRGRSALMRIQ 261
                                         99964......57889999999**********9999998766666666666666666555 PP

  == domain 2    score: 13.3 bits;  conditional E-value: 0.00036
  Rh6-PB(Rhodopsin6)_FBpp0082600-aln 262 vaslrsseaantsaelklakvalmtislwflawtpylvinfag.ifesakisplatiwgsvfakanavynpivyg 335
                                          a lr+ e+   + e + ak   + i ++ + w p++v        e+ k+   +    + +   n+  np +yg
                            C02D4.2e 350 TAVLRKREKISVAKEKRAAKTIAVIIFVFSFCWLPFFVAYVIRpFCETCKLHAKVEQAFTWLGYINSSLNPFLYG 424
                                         5889*****************999***********988765541446777777777777777788********** PP

  Rh6-PB(Rhodopsin6)_FBpp0082600-aln 336 ishpkyraalkkkf 349
                                         i    +r+a+kk +
                            C02D4.2e 425 ILNLEFRRAFKKIL 438
                                         *******9988765 PP

>> Y58G8A.4b  CE36962	WBGene00021983	status:Partially_confirmed	UniProt:Q6F3C9	protein_id:CCD70460.1
   #    score  bias  c-Evalue  i-Evalue hmmfrom  hmm to    alifrom  ali to    envfrom  env to     acc
 ---   ------ ----- --------- --------- ------- -------    ------- -------    ------- -------    ----
   1 !   84.3   7.7   9.6e-26     1e-23      56     349 ..      56     360 ..      37     386 .. 0.83

  Alignments for each domain:
  == domain 1    score: 84.3 bits;  conditional E-value: 9.6e-26
  Rh6-PB(Rhodopsin6)_FBpp0082600-aln  56 gllgfvigvlglisvvgnglvvyiftstkslrtpsnllvvnlafsdfllmltmspamvincyyetwvlgpllcel 130
                                         +++ f  g+l ++ + gng v++  +  k l++  n++++nl f+d++l++t  p   + +  + w +g ++c+l
                           Y58G8A.4b  56 SIFTFLYGFLFVLGIFGNGGVLWAVARNKRLQSARNVFLLNLIFTDLILVFTAIPVTPWYAMTKDWAFGSVMCHL 130
                                         67889999999**************************************************************** PP

  Rh6-PB(Rhodopsin6)_FBpp0082600-aln 131 yallgslfgcasiwtmtliafdrynvivkglaakpltangallrilviwvfslawtlaplfgwnr.....yvpeg 200
                                           l+ s    ++ w++t i++d++  i    +++p++++ al   + iw++s++  l  l+ ++      yv  g
                           Y58G8A.4b 131 VPLSNSCSVFVTSWSLTAISLDKFLHIN-DPTKQPVSIRQALAITFLIWIVSTLINLPYLMSFEHvdgsfYVQPG 204
                                         *****9999999************8875.5689**********************999888875434444***** PP

  Rh6-PB(Rhodopsin6)_FBpp0082600-aln 201 nltacgtdyltkdwlsrsyivvysvfv....yfvpllliiysyyfivkavaahekamreqakkmnvaslrsseaa 271
                                         +   cg    + +w s     +y+  v    + vp+ +i y+y+ i++ v+   k+m  q  ++  +  +++ ++
                           Y58G8A.4b 205 ETPYCGHFCDEANWQSENSRKIYGTTVmllqFVVPMAVITYCYFKILQKVS---KDMIIQNAQFCQSLTQKQRSD 276
                                         ******9999999999888888865442222789***************98...889999988876655666667 PP

  Rh6-PB(Rhodopsin6)_FBpp0082600-aln 272 ntsaelklakvalmtislwflawtpylvinfagifes....akispla.tiwgsvfakanavynpivyg.ishpk 340
                                          ts + k+  + +  +  ++  w p +++n    f++    +k +p++ +i + v+a +  v+np+++  ++  +
                           Y58G8A.4b 277 ATSRKKKVNYILIAMVVTFIGCWLPLTLLNLVKDFKKepewLKRQPFFwAINAHVIAMSLVVWNPLLFFwLTRKQ 351
                                         7788888887777777777779****9999999887522226778976479999***********9875145555 PP

  Rh6-PB(Rhodopsin6)_FBpp0082600-aln 341 yraalkkkf 349
                                          r  l k +
                           Y58G8A.4b 352 KRSGLSKIL 360
                                         555565555 PP

>> C02D4.2f  CE32299	WBGene00004777	locus:ser-2	status:Confirmed	UniProt:Q6LA86	protein_id:CAF31468.2
   #    score  bias  c-Evalue  i-Evalue hmmfrom  hmm to    alifrom  ali to    envfrom  env to     acc
 ---   ------ ----- --------- --------- ------- -------    ------- -------    ------- -------    ----
   1 !   71.2   7.6   9.4e-22     1e-19      57     261 ..      47     248 ..      31     271 .. 0.81
   2 !   13.5   0.0   0.00031     0.033     262     349 ..     316     404 ..     298     420 .. 0.79

  Alignments for each domain:
  == domain 1    score: 71.2 bits;  conditional E-value: 9.4e-22
  Rh6-PB(Rhodopsin6)_FBpp0082600-aln  57 llgfv.igvlglisvvgnglvvyiftstkslrtpsnllvvnlafsdfllmltmspamvincy.yetwvlgpllce 129
                                         +lg +   v+  ++vvgn+lvv    s + l+   n ++v la sd+ + + ++p  v+     + w+lg  +c+
                            C02D4.2f  47 VLGTItYLVIIAMTVVGNTLVVVAVFSYRPLKKVQNYFLVSLAASDLAVAIFVMPLHVVTFLaGGKWLLGVTVCQ 121
                                         455430345556889********999*********************9987777766665541679********* PP

  Rh6-PB(Rhodopsin6)_FBpp0082600-aln 130 lyallgslfgcasiwtmtliafdrynvivkgla.akpltangallrilviwvfslawtlaplfgwnryvpegnlt 203
                                         +++ +  l+ ++si  ++ ia+dry  i   +  a+  t++   + i+++w++s++ ++ p++gwn +  +    
                            C02D4.2f 122 FFTTADILLCTSSILNLCAIALDRYWAIHNPINyAQKRTTKFVCIVIVIVWILSMLISVPPIIGWNNWQENMMED 196
                                         ******************************9964678899999999*********************98777778 PP

  Rh6-PB(Rhodopsin6)_FBpp0082600-aln 204 acgtdyltkdwlsrsyivvysvfvyfvpllliiysyyfivkavaahekamreqakkmn 261
                                         +cg        ++++++v  +   +f+pll+++  y+ i  +     ++ r ++  m 
                            C02D4.2f 197 SCGLS------TEKAFVVFSAAGSFFLPLLVMVVVYVKIFISARQRIRTNRGRSALMR 248
                                         99964......578899999999*********99999887665555555555555555 PP

  == domain 2    score: 13.5 bits;  conditional E-value: 0.00031
  Rh6-PB(Rhodopsin6)_FBpp0082600-aln 262 vaslrsseaantsaelklakvalmtislwflawtpylvinfag.ifesakisplatiwgsvfakanavynpivyg 335
                                          a lr+ e+   + e + ak   + i ++ + w p++v        e+ k+   +    + +   n+  np +yg
                            C02D4.2f 316 TAVLRKREKISVAKEKRAAKTIAVIIFVFSFCWLPFFVAYVIRpFCETCKLHAKVEQAFTWLGYINSSLNPFLYG 390
                                         5889*****************999***********988765541446777777777777777788********** PP

  Rh6-PB(Rhodopsin6)_FBpp0082600-aln 336 ishpkyraalkkkf 349
                                         i    +r+a+kk +
                            C02D4.2f 391 ILNLEFRRAFKKIL 404
                                         *******9988765 PP

>> C02D4.2a  CE36088	WBGene00004777	locus:ser-2	octopamine receptor	status:Partially_confirmed	UniProt:O02213	protein_id
   #    score  bias  c-Evalue  i-Evalue hmmfrom  hmm to    alifrom  ali to    envfrom  env to     acc
 ---   ------ ----- --------- --------- ------- -------    ------- -------    ------- -------    ----
   1 !   70.8   7.9   1.2e-21   1.3e-19      57     261 ..      58     259 ..      41     282 .. 0.81
   2 !   13.5   0.0   0.00033     0.035     262     349 ..     327     415 ..     309     431 .. 0.79

  Alignments for each domain:
  == domain 1    score: 70.8 bits;  conditional E-value: 1.2e-21
  Rh6-PB(Rhodopsin6)_FBpp0082600-aln  57 llgfv.igvlglisvvgnglvvyiftstkslrtpsnllvvnlafsdfllmltmspamvincy.yetwvlgpllce 129
                                         +lg +   v+  ++vvgn+lvv    s + l+   n ++v la sd+ + + ++p  v+     + w+lg  +c+
                            C02D4.2a  58 VLGTItYLVIIAMTVVGNTLVVVAVFSYRPLKKVQNYFLVSLAASDLAVAIFVMPLHVVTFLaGGKWLLGVTVCQ 132
                                         455430345556889********999*********************9987777766665541679********* PP

  Rh6-PB(Rhodopsin6)_FBpp0082600-aln 130 lyallgslfgcasiwtmtliafdrynvivkgla.akpltangallrilviwvfslawtlaplfgwnryvpegnlt 203
                                         +++ +  l+ ++si  ++ ia+dry  i   +  a+  t++   + i+++w++s++ ++ p++gwn +  +    
                            C02D4.2a 133 FFTTADILLCTSSILNLCAIALDRYWAIHNPINyAQKRTTKFVCIVIVIVWILSMLISVPPIIGWNNWQENMMED 207
                                         ******************************9964678899999999*********************98777778 PP

  Rh6-PB(Rhodopsin6)_FBpp0082600-aln 204 acgtdyltkdwlsrsyivvysvfvyfvpllliiysyyfivkavaahekamreqakkmn 261
                                         +cg        ++++++v  +   +f+pll+++  y+ i  +     ++ r ++  m 
                            C02D4.2a 208 SCGLS------TEKAFVVFSAAGSFFLPLLVMVVVYVKIFISARQRIRTNRGRSALMR 259
                                         99964......578899999999*********99999887665555555555555555 PP

  == domain 2    score: 13.5 bits;  conditional E-value: 0.00033
  Rh6-PB(Rhodopsin6)_FBpp0082600-aln 262 vaslrsseaantsaelklakvalmtislwflawtpylvinfag.ifesakisplatiwgsvfakanavynpivyg 335
                                          a lr+ e+   + e + ak   + i ++ + w p++v        e+ k+   +    + +   n+  np +yg
                            C02D4.2a 327 TAVLRKREKISVAKEKRAAKTIAVIIFVFSFCWLPFFVAYVIRpFCETCKLHAKVEQAFTWLGYINSSLNPFLYG 401
                                         5889*****************999***********988765541446777777777777777788********** PP

  Rh6-PB(Rhodopsin6)_FBpp0082600-aln 336 ishpkyraalkkkf 349
                                         i    +r+a+kk +
                            C02D4.2a 402 ILNLEFRRAFKKIL 415
                                         *******9988765 PP

>> C02D4.2b  CE36089	WBGene00004777	locus:ser-2	octopamine receptor	status:Partially_confirmed	UniProt:O02213	protein_id
   #    score  bias  c-Evalue  i-Evalue hmmfrom  hmm to    alifrom  ali to    envfrom  env to     acc
 ---   ------ ----- --------- --------- ------- -------    ------- -------    ------- -------    ----
   1 !   70.8   7.9   1.2e-21   1.3e-19      57     261 ..      55     256 ..      38     279 .. 0.81
   2 !   13.5   0.0   0.00032     0.035     262     349 ..     324     412 ..     306     428 .. 0.79

  Alignments for each domain:
  == domain 1    score: 70.8 bits;  conditional E-value: 1.2e-21
  Rh6-PB(Rhodopsin6)_FBpp0082600-aln  57 llgfv.igvlglisvvgnglvvyiftstkslrtpsnllvvnlafsdfllmltmspamvincy.yetwvlgpllce 129
                                         +lg +   v+  ++vvgn+lvv    s + l+   n ++v la sd+ + + ++p  v+     + w+lg  +c+
                            C02D4.2b  55 VLGTItYLVIIAMTVVGNTLVVVAVFSYRPLKKVQNYFLVSLAASDLAVAIFVMPLHVVTFLaGGKWLLGVTVCQ 129
                                         455430345556889********999*********************9987777766665541679********* PP

  Rh6-PB(Rhodopsin6)_FBpp0082600-aln 130 lyallgslfgcasiwtmtliafdrynvivkgla.akpltangallrilviwvfslawtlaplfgwnryvpegnlt 203
                                         +++ +  l+ ++si  ++ ia+dry  i   +  a+  t++   + i+++w++s++ ++ p++gwn +  +    
                            C02D4.2b 130 FFTTADILLCTSSILNLCAIALDRYWAIHNPINyAQKRTTKFVCIVIVIVWILSMLISVPPIIGWNNWQENMMED 204
                                         ******************************9964678899999999*********************98777778 PP

  Rh6-PB(Rhodopsin6)_FBpp0082600-aln 204 acgtdyltkdwlsrsyivvysvfvyfvpllliiysyyfivkavaahekamreqakkmn 261
                                         +cg        ++++++v  +   +f+pll+++  y+ i  +     ++ r ++  m 
                            C02D4.2b 205 SCGLS------TEKAFVVFSAAGSFFLPLLVMVVVYVKIFISARQRIRTNRGRSALMR 256
                                         99964......578899999999*********99999887665555555555555555 PP

  == domain 2    score: 13.5 bits;  conditional E-value: 0.00032
  Rh6-PB(Rhodopsin6)_FBpp0082600-aln 262 vaslrsseaantsaelklakvalmtislwflawtpylvinfag.ifesakisplatiwgsvfakanavynpivyg 335
                                          a lr+ e+   + e + ak   + i ++ + w p++v        e+ k+   +    + +   n+  np +yg
                            C02D4.2b 324 TAVLRKREKISVAKEKRAAKTIAVIIFVFSFCWLPFFVAYVIRpFCETCKLHAKVEQAFTWLGYINSSLNPFLYG 398
                                         5889*****************999***********988765541446777777777777777788********** PP

  Rh6-PB(Rhodopsin6)_FBpp0082600-aln 336 ishpkyraalkkkf 349
                                         i    +r+a+kk +
                            C02D4.2b 399 ILNLEFRRAFKKIL 412
                                         *******9988765 PP

>> C16D6.2  CE37317	WBGene00007635	7 transmembrane receptor (rhodopsin family)	status:Partially_confirmed	UniProt:O62062
   #    score  bias  c-Evalue  i-Evalue hmmfrom  hmm to    alifrom  ali to    envfrom  env to     acc
 ---   ------ ----- --------- --------- ------- -------    ------- -------    ------- -------    ----
   1 !   78.3   8.1   6.6e-24   7.1e-22      38     353 ..       8     332 ..       3     359 .. 0.76

  Alignments for each domain:
  == domain 1    score: 78.3 bits;  conditional E-value: 6.6e-24
  Rh6-PB(Rhodopsin6)_FBpp0082600-aln  38 hlidaywyqfpplnplwygllgfvigvlglis..vvgnglvvyiftstkslrtpsnllvvnlafsdfllmltmsp 110
                                          l    w     l + wy +l f+   l +i+  ++gn +v+  +t  ksl+t  nl+++ l+ sd+++ +t + 
                             C16D6.2   8 NLNSELWLYREDLSSRWYIMLVFAFLYLIIIAagIIGNSCVILAITRNKSLQTVPNLFILSLSCSDIVVCCTSAT 82 
                                         556667877888999*******9999988885449*************************************999 PP

  Rh6-PB(Rhodopsin6)_FBpp0082600-aln 111 amvincyyetwvlgpllcelyallgslfgcasiwtmtliafdrynvivkglaakpltangallrilviwvfslaw 185
                                            i ++++ w++g  lc++  ++  +  c s +t+t i++dry +i     +kp+t+  a+  i +i +f+++ 
                             C16D6.2  83 ITPITAFKKEWIFGEALCRIAPFIAGISLCFSTFTLTAISIDRYILIRFP-MRKPITHYQAVGVIAIICAFAATI 156
                                         999*****************************************877655.58*********9999999999988 PP

  Rh6-PB(Rhodopsin6)_FBpp0082600-aln 186 tlaplfgwnryvpegnltacgtdyltkdw.lsrsyivvysvfvyf....vpllliiysyyfivkavaah.....e 250
                                         t   +f   +     n   cg +y t++w ++ s   +y+    f    +pl +ii sy+ i   +         
                             C16D6.2 157 TSPIMFKQ-KLGEFEN--FCG-QYCTENWgANESQRKIYGAALMFlqlvIPLTIIIISYTAISLKIGQSmilkgA 227
                                         86666654.3322233..366.6888888456777777764433312227999*******996655433010002 PP

  Rh6-PB(Rhodopsin6)_FBpp0082600-aln 251 kamreqakkmnvasl.rsseaantsaelklakvalmtislwflawtpylvinfagifesakis.platiwgsvfa 323
                                         k+ + +   m+++   r + + +  ++  l  + +   + w+ + t  ++ ++  + e++k +  ++ i +  +a
                             C16D6.2 228 KKQKTDNWEMELSDQqRIAVKRRQRTNRMLIGMVVAFACSWIWSVTFNILRDYEYLPELIKTQeYIFGIATHCIA 302
                                         22222333344443212222233344444555555556678888899999999999999987625899******* PP

  Rh6-PB(Rhodopsin6)_FBpp0082600-aln 324 kanavynpivygishpkyraalkkkfpsla 353
                                          + +v+np++y++   + raa+ + +p   
                             C16D6.2 303 MTSTVWNPLLYAVLNLQLRAAFIDLMPHWL 332
                                         **********************99999754 PP

>> F47D12.1b  CE30135	WBGene00001518	locus:gar-2	G-protein-linked acetylcholine receptor GAR-2	status:Confirmed	UniProt:
   #    score  bias  c-Evalue  i-Evalue hmmfrom  hmm to    alifrom  ali to    envfrom  env to     acc
 ---   ------ ----- --------- --------- ------- -------    ------- -------    ------- -------    ----
   1 !   65.8   8.2   4.2e-20   4.5e-18      57     258 ..       7     209 ..       2     236 .. 0.81
   2 !   15.6   0.1   7.3e-05    0.0078     253     349 ..     498     607 ..     481     609 .. 0.73

  Alignments for each domain:
  == domain 1    score: 65.8 bits;  conditional E-value: 4.2e-20
  Rh6-PB(Rhodopsin6)_FBpp0082600-aln  57 llgfvigvlglisvvgnglvvyiftstkslrtpsnllvvnlafsdfllmltmspamv.incyyetwvlgpllcel 130
                                         ll + + +l +++v+gn  v+  +   k++r p+n ++  la+sd+l+ l   p    +   ++ w+ g +lc+l
                           F47D12.1b   7 LLALFMLFLSIVTVIGNLAVLLSYYLDKNIRQPTNYFIFSLAISDLLIGLEGIPVYTaFYLNNNEWIWGDVLCDL 81 
                                         67888999***************************************999988865413344689********** PP

  Rh6-PB(Rhodopsin6)_FBpp0082600-aln 131 yallgslfgcasiwtmtliafdrynvivkglaakpltang.allrilviwvfslawtlaplfgwnryvpegnl.. 202
                                         +  +  +   asi+t+  i++dry  + k  + +   + g  +l i+ iw++ ++   + +fg+  +   g +  
                           F47D12.1b  82 WLSIDYIVCLASIYTVLGITVDRYYSVKKPATYRNWRTPGrVVLIIIFIWLVPSILFSVSIFGYGTFTGTGRIlk 156
                                         *****************************9998887666516678899****9999999************8755 PP

  Rh6-PB(Rhodopsin6)_FBpp0082600-aln 203 .tacgtdyltkdwlsrsyivvysvfvyfvpllliiysyyfivkavaahekamreqak 258
                                          t c  +++t+ +l+    + y    y++ l++++y y+ i +a      +  +++k
                           F47D12.1b 157 eTECYVQFMTNPYLNMGMYISY----YWTTLFVMLYLYWGIYRAAKKLALKSDQKTK 209
                                         5889999999999988776666....9**************9986443333333333 PP

  == domain 2    score: 15.6 bits;  conditional E-value: 7.3e-05
  Rh6-PB(Rhodopsin6)_FBpp0082600-aln 253 mreqakkmnvaslrsseaantsaelk.....lakvalmtisl....wflawtpylvi.nfagifesakispla.t 316
                                         +r    +m   s+rs+ +an   e+k      a+ al ti++    +++ wtp+ v+    g  e+ k sp + t
                           F47D12.1b 498 VRRLITQMRSHSIRSKRKANKNKEYKsrsenRARKALRTITFilgsFIILWTPFYVLaTIYGFCETCKASPSFnT 572
                                         56666778888888888877777766333336999****99733435689***77661678999*****996524 PP

  Rh6-PB(Rhodopsin6)_FBpp0082600-aln 317 iwg..svfakanavynpivygishpkyraalkkkf 349
                                         +++    +   n+  np  y+++  +++++l++ f
                           F47D12.1b 573 LYTisYYLCYMNSPLNPFCYAMANQQFKKTLTRIF 607
                                         44311345789******************998755 PP

>> K09G1.4b  CE35994	WBGene00001053	locus:dop-2	status:Confirmed	UniProt:Q7JL11	protein_id:CAE53732.1
   #    score  bias  c-Evalue  i-Evalue hmmfrom  hmm to    alifrom  ali to    envfrom  env to     acc
 ---   ------ ----- --------- --------- ------- -------    ------- -------    ------- -------    ----
   1 !   68.6   5.1   5.8e-21   6.3e-19      57     263 ..      39     241 ..      34     271 .. 0.87
   2 !   11.1   0.1    0.0017      0.18     264     346 ..     732     820 ..     721     837 .. 0.78

  Alignments for each domain:
  == domain 1    score: 68.6 bits;  conditional E-value: 5.8e-21
  Rh6-PB(Rhodopsin6)_FBpp0082600-aln  57 llgfvigvlglisvvgnglvvyiftstkslrtpsnllvvnlafsdfllmltmsp.amvincyyetwvlgpllcel 130
                                         + g+ + v+ li++ gn lv+      ++l++  n+l++ la++d+l+ ++++p a+ +   ++ w lg l+c++
                            K09G1.4b  39 YAGLSLIVIPLITLLGNLLVIISVLRYRALQSAINFLILGLAVADLLVAIIVMPyAVYVYVTNGDWYLGNLMCDI 113
                                         56899999**************************************998888882455678899*********** PP

  Rh6-PB(Rhodopsin6)_FBpp0082600-aln 131 yallgslfgcasiwtmtliafdrynvivkgl..aakpltangallrilviwvfslawtlaplfgwnryvpegnlt 203
                                         y  +     +asi  +++i+fdry  +   +  +++    +     i viw++sl+ +   +fg n   p++n  
                            K09G1.4b 114 YMASDVCCSTASILLLAVISFDRYRAVSLPIqySRQSQNVKRVWTLIAVIWLVSLTLASPMVFGVNVRPPDANPY 188
                                         ************************99987762255556666666778899******999999***********98 PP

  Rh6-PB(Rhodopsin6)_FBpp0082600-aln 204 acgtdyltkdwlsrsyivvysvfvyfvpllliiysyyfivkavaahekamreqakkmnva 263
                                          c        ++++ + ++ s+  + +p +l+++ y  i+ a+   eka + +  k  +a
                            K09G1.4b 189 EC-------RFYNAEFSILSSMISFVIPCFLVLFVYIRIIIALKKREKAAKMRREKNTIA 241
                                         88.......57888889999999*************************987776666555 PP

  == domain 2    score: 11.1 bits;  conditional E-value: 0.0017
  Rh6-PB(Rhodopsin6)_FBpp0082600-aln 264 slrsseaantsaelklakvalmtislwflawtpylvinf...agif...esakisplatiwgsvfakanavynpi 332
                                         sl+ + ++    e + +k   + + ++++ w p++vin      i+   +s ++      +++ +   n+ +npi
                            K09G1.4b 732 SLKRKVSKAQRKEKRATKTLGVVVGVFLVCWVPFFVINIlnaVCILlnkDSCQVGYDLFFYCTWIGYMNSFMNPI 806
                                         5555555556778888888889999************97222234334456677777778999999********* PP

  Rh6-PB(Rhodopsin6)_FBpp0082600-aln 333 vygishpkyraalk 346
                                         +y+i    +r+a+k
                            K09G1.4b 807 IYTIFNTEFRRAFK 820
                                         *********99976 PP

>> K09G1.4c  CE45633	WBGene00001053	locus:dop-2	status:Partially_confirmed	protein_id:CBY85347.1
   #    score  bias  c-Evalue  i-Evalue hmmfrom  hmm to    alifrom  ali to    envfrom  env to     acc
 ---   ------ ----- --------- --------- ------- -------    ------- -------    ------- -------    ----
   1 !   68.6   5.1   5.9e-21   6.4e-19      57     263 ..      39     241 ..      34     271 .. 0.87
   2 !   11.1   0.1    0.0017      0.19     264     346 ..     741     829 ..     730     846 .. 0.78

  Alignments for each domain:
  == domain 1    score: 68.6 bits;  conditional E-value: 5.9e-21
  Rh6-PB(Rhodopsin6)_FBpp0082600-aln  57 llgfvigvlglisvvgnglvvyiftstkslrtpsnllvvnlafsdfllmltmsp.amvincyyetwvlgpllcel 130
                                         + g+ + v+ li++ gn lv+      ++l++  n+l++ la++d+l+ ++++p a+ +   ++ w lg l+c++
                            K09G1.4c  39 YAGLSLIVIPLITLLGNLLVIISVLRYRALQSAINFLILGLAVADLLVAIIVMPyAVYVYVTNGDWYLGNLMCDI 113
                                         56899999**************************************998888882455678899*********** PP

  Rh6-PB(Rhodopsin6)_FBpp0082600-aln 131 yallgslfgcasiwtmtliafdrynvivkgl..aakpltangallrilviwvfslawtlaplfgwnryvpegnlt 203
                                         y  +     +asi  +++i+fdry  +   +  +++    +     i viw++sl+ +   +fg n   p++n  
                            K09G1.4c 114 YMASDVCCSTASILLLAVISFDRYRAVSLPIqySRQSQNVKRVWTLIAVIWLVSLTLASPMVFGVNVRPPDANPY 188
                                         ************************99987762255556666666778899******999999***********98 PP

  Rh6-PB(Rhodopsin6)_FBpp0082600-aln 204 acgtdyltkdwlsrsyivvysvfvyfvpllliiysyyfivkavaahekamreqakkmnva 263
                                          c        ++++ + ++ s+  + +p +l+++ y  i+ a+   eka + +  k  +a
                            K09G1.4c 189 EC-------RFYNAEFSILSSMISFVIPCFLVLFVYIRIIIALKKREKAAKMRREKNTIA 241
                                         88.......57888889999999*************************987776666555 PP

  == domain 2    score: 11.1 bits;  conditional E-value: 0.0017
  Rh6-PB(Rhodopsin6)_FBpp0082600-aln 264 slrsseaantsaelklakvalmtislwflawtpylvinf...agif...esakisplatiwgsvfakanavynpi 332
                                         sl+ + ++    e + +k   + + ++++ w p++vin      i+   +s ++      +++ +   n+ +npi
                            K09G1.4c 741 SLKRKVSKAQRKEKRATKTLGVVVGVFLVCWVPFFVINIlnaVCILlnkDSCQVGYDLFFYCTWIGYMNSFMNPI 815
                                         5555555556778888888889999************97222234334456677777778999999********* PP

  Rh6-PB(Rhodopsin6)_FBpp0082600-aln 333 vygishpkyraalk 346
                                         +y+i    +r+a+k
                            K09G1.4c 816 IYTIFNTEFRRAFK 829
                                         *********99976 PP

>> K09G1.4d  CE46806	WBGene00001053	locus:dop-2	status:Confirmed
   #    score  bias  c-Evalue  i-Evalue hmmfrom  hmm to    alifrom  ali to    envfrom  env to     acc
 ---   ------ ----- --------- --------- ------- -------    ------- -------    ------- -------    ----
   1 !   68.4   5.5   6.8e-21   7.3e-19      57     263 ..      39     241 ..      34     272 .. 0.87
   2 !   11.4   0.1    0.0014      0.15     264     346 ..     626     714 ..     615     731 .. 0.78

  Alignments for each domain:
  == domain 1    score: 68.4 bits;  conditional E-value: 6.8e-21
  Rh6-PB(Rhodopsin6)_FBpp0082600-aln  57 llgfvigvlglisvvgnglvvyiftstkslrtpsnllvvnlafsdfllmltmsp.amvincyyetwvlgpllcel 130
                                         + g+ + v+ li++ gn lv+      ++l++  n+l++ la++d+l+ ++++p a+ +   ++ w lg l+c++
                            K09G1.4d  39 YAGLSLIVIPLITLLGNLLVIISVLRYRALQSAINFLILGLAVADLLVAIIVMPyAVYVYVTNGDWYLGNLMCDI 113
                                         56899999**************************************998888882455678899*********** PP

  Rh6-PB(Rhodopsin6)_FBpp0082600-aln 131 yallgslfgcasiwtmtliafdrynvivkgl..aakpltangallrilviwvfslawtlaplfgwnryvpegnlt 203
                                         y  +     +asi  +++i+fdry  +   +  +++    +     i viw++sl+ +   +fg n   p++n  
                            K09G1.4d 114 YMASDVCCSTASILLLAVISFDRYRAVSLPIqySRQSQNVKRVWTLIAVIWLVSLTLASPMVFGVNVRPPDANPY 188
                                         ************************99987762255556666666778899******999999***********98 PP

  Rh6-PB(Rhodopsin6)_FBpp0082600-aln 204 acgtdyltkdwlsrsyivvysvfvyfvpllliiysyyfivkavaahekamreqakkmnva 263
                                          c        ++++ + ++ s+  + +p +l+++ y  i+ a+   eka + +  k  +a
                            K09G1.4d 189 EC-------RFYNAEFSILSSMISFVIPCFLVLFVYIRIIIALKKREKAAKMRREKNTIA 241
                                         88.......57888889999999*************************987776666555 PP

  == domain 2    score: 11.4 bits;  conditional E-value: 0.0014
  Rh6-PB(Rhodopsin6)_FBpp0082600-aln 264 slrsseaantsaelklakvalmtislwflawtpylvinf...agif...esakisplatiwgsvfakanavynpi 332
                                         sl+ + ++    e + +k   + + ++++ w p++vin      i+   +s ++      +++ +   n+ +npi
                            K09G1.4d 626 SLKRKVSKAQRKEKRATKTLGVVVGVFLVCWVPFFVINIlnaVCILlnkDSCQVGYDLFFYCTWIGYMNSFMNPI 700
                                         5555555556778888888889999************97222234334456677777778999999********* PP

  Rh6-PB(Rhodopsin6)_FBpp0082600-aln 333 vygishpkyraalk 346
                                         +y+i    +r+a+k
                            K09G1.4d 701 IYTIFNTEFRRAFK 714
                                         *********99976 PP

>> Y59H11AL.1a  CE31260	WBGene00022004	status:Partially_confirmed	UniProt:Q9N324	protein_id:CCD64002.1
   #    score  bias  c-Evalue  i-Evalue hmmfrom  hmm to    alifrom  ali to    envfrom  env to     acc
 ---   ------ ----- --------- --------- ------- -------    ------- -------    ------- -------    ----
   1 !   77.1  11.0   1.5e-23   1.6e-21      60     363 ..      55     371 ..       3     384 .. 0.76

  Alignments for each domain:
  == domain 1    score: 77.1 bits;  conditional E-value: 1.5e-23
  Rh6-PB(Rhodopsin6)_FBpp0082600-aln  60 fvigvlglisvvgnglvvyiftstkslrtpsnllvvnlafsdfllmltmspamvinc..y.yetwvlgpllcely 131
                                         +  ++l +  v gn lv+ +++  k lrt +n+l++nla++d+l+ +   p   ++   y  + w++g ++c l 
                         Y59H11AL.1a  55 LFYSILCVCCVYGNVLVILVIVYFKRLRTATNILILNLAVADLLISVFCIPFSYWQVliYdDQRWLFGSMMCSLL 129
                                         23467888999*********************************99988887766642242468*********** PP

  Rh6-PB(Rhodopsin6)_FBpp0082600-aln 132 allgslfgcasiwtmtliafdrynvivkglaak.pltangallrilviwvfslawtlaplfgwnryvpegnltac 205
                                         a+l ++    s wt+++i+fdr+  i+  l+ +  +t + al  + + w+fs + +l  lf    +  +  l  c
                         Y59H11AL.1a 130 AFLQAMAVFLSAWTLVVISFDRWMAIMFLLTPNiRITRRRALYLVAATWIFSILMALPLLFTTRFFEDQDGLPNC 204
                                         ***************************9998653799*******************988888877778889**** PP

  Rh6-PB(Rhodopsin6)_FBpp0082600-aln 206 gtd..yltk..dwlsrsyivvysvfvyfvpllliiysyyfi.vkavaahekamreqa.kkmnvaslrsseaants 274
                                         g +  y+    + + + y  +  +  y vp  ++i +y++i +k   +    m++ a kkm v   r++      
                         Y59H11AL.1a 205 GENwtYFGDsgEQVRKVYSSMVLILQYVVPQAVLIITYTHIgIKMWNSRVPGMQNGAtKKMIVD--RHE------ 271
                                         *8733665412577888888888999**************989999*******99873666664..222...... PP

  Rh6-PB(Rhodopsin6)_FBpp0082600-aln 275 aelklakvalmtislwflawtpylv.infagif..esakisplatiw..gsvfakanavynpivygishpkyraa 344
                                         +  kl  + ++  +l+ l w p l+ in    f  +  +   +  +w  +  +a + +++npi+y i   ++r+ 
                         Y59H11AL.1a 272 SVKKLVPMVILISALFALCWLPLLIlINVIPEFypDINSWGYILYLWwfAHGLAMSHSMVNPIIYFIRNARFREG 346
                                         23589998888899********9864787666522222233333333123446778899*************986 PP

  Rh6-PB(Rhodopsin6)_FBpp0082600-aln 345 l....kkkfpslacakee..sdsks 363
                                         +     k +p+++ ++    +d++s
                         Y59H11AL.1a 347 FcffsSKLLPCISFKELRllTDNTS 371
                                         5222235567777666554455555 PP

>> K09G1.4a  CE35993	WBGene00001053	locus:dop-2	dopamine receptor like	status:Confirmed	UniProt:P90927	protein_id:CAB031
   #    score  bias  c-Evalue  i-Evalue hmmfrom  hmm to    alifrom  ali to    envfrom  env to     acc
 ---   ------ ----- --------- --------- ------- -------    ------- -------    ------- -------    ----
   1 !   68.0   5.7   8.7e-21   9.4e-19      57     262 ..      39     240 ..      34     256 .. 0.87
   2 !   11.5   0.1    0.0013      0.14     264     346 ..     597     685 ..     586     702 .. 0.78

  Alignments for each domain:
  == domain 1    score: 68.0 bits;  conditional E-value: 8.7e-21
  Rh6-PB(Rhodopsin6)_FBpp0082600-aln  57 llgfvigvlglisvvgnglvvyiftstkslrtpsnllvvnlafsdfllmltmsp.amvincyyetwvlgpllcel 130
                                         + g+ + v+ li++ gn lv+      ++l++  n+l++ la++d+l+ ++++p a+ +   ++ w lg l+c++
                            K09G1.4a  39 YAGLSLIVIPLITLLGNLLVIISVLRYRALQSAINFLILGLAVADLLVAIIVMPyAVYVYVTNGDWYLGNLMCDI 113
                                         56899999**************************************998888882455678899*********** PP

  Rh6-PB(Rhodopsin6)_FBpp0082600-aln 131 yallgslfgcasiwtmtliafdrynvivkgl..aakpltangallrilviwvfslawtlaplfgwnryvpegnlt 203
                                         y  +     +asi  +++i+fdry  +   +  +++    +     i viw++sl+ +   +fg n   p++n  
                            K09G1.4a 114 YMASDVCCSTASILLLAVISFDRYRAVSLPIqySRQSQNVKRVWTLIAVIWLVSLTLASPMVFGVNVRPPDANPY 188
                                         ************************99987762255556666666778899******999999***********98 PP

  Rh6-PB(Rhodopsin6)_FBpp0082600-aln 204 acgtdyltkdwlsrsyivvysvfvyfvpllliiysyyfivkavaahekamreqakkmnv 262
                                          c        ++++ + ++ s+  + +p +l+++ y  i+ a+   eka + +  k  +
                            K09G1.4a 189 EC-------RFYNAEFSILSSMISFVIPCFLVLFVYIRIIIALKKREKAAKMRREKNTI 240
                                         88.......57888889999999*************************98776666555 PP

  == domain 2    score: 11.5 bits;  conditional E-value: 0.0013
  Rh6-PB(Rhodopsin6)_FBpp0082600-aln 264 slrsseaantsaelklakvalmtislwflawtpylvinf...agif...esakisplatiwgsvfakanavynpi 332
                                         sl+ + ++    e + +k   + + ++++ w p++vin      i+   +s ++      +++ +   n+ +npi
                            K09G1.4a 597 SLKRKVSKAQRKEKRATKTLGVVVGVFLVCWVPFFVINIlnaVCILlnkDSCQVGYDLFFYCTWIGYMNSFMNPI 671
                                         5555555556778888888889999************97222234334456677777778999999********* PP

  Rh6-PB(Rhodopsin6)_FBpp0082600-aln 333 vygishpkyraalk 346
                                         +y+i    +r+a+k
                            K09G1.4a 672 IYTIFNTEFRRAFK 685
                                         *********99976 PP

>> Y39A3B.5b  CE38985	WBGene00021439	locus:ckr-2	status:Confirmed	protein_id:CCD73018.1
   #    score  bias  c-Evalue  i-Evalue hmmfrom  hmm to    alifrom  ali to    envfrom  env to     acc
 ---   ------ ----- --------- --------- ------- -------    ------- -------    ------- -------    ----
   1 !   64.4  13.2   1.1e-19   1.2e-17      58     206 ..      63     212 ..      58     266 .. 0.82
   2 !   16.7   0.4   3.3e-05    0.0036     263     350 ..     432     527 ..     420     550 .. 0.76

  Alignments for each domain:
  == domain 1    score: 64.4 bits;  conditional E-value: 1.1e-19
  Rh6-PB(Rhodopsin6)_FBpp0082600-aln  58 lgfvigvlglisvvgnglvvyiftstkslrtpsnllvvnlafsdfllmltmspamvincyyetwvlgpllcelya 132
                                         + ++ +++ l+svvgn +v+ +++  +++r+ +n++++nla sd++l ++ +p+ ++    + w++g ++c++ a
                           Y39A3B.5b  63 IAVTFFMIFLLSVVGNSVVLIVIIKQRAMRSITNIYLMNLAASDMMLSVVCMPPTLVSMVMNCWMFGNYMCKILA 137
                                         5678899999*************************************99999999999***************** PP

  Rh6-PB(Rhodopsin6)_FBpp0082600-aln 133 llgslfgcasiwtmtliafdrynvivkglaakpl.tangallrilviwvfslawtlaplfgwnryvpegnltacg 206
                                          l  +  +as +t+++iaf+ry  i k l ++   t   a   i  +wv++ a  +  lf +++    +n  +c 
                           Y39A3B.5b 138 YLQPVVVTASAYTLAVIAFERYFAICKPLHSRIWqTRSHAYAMITLVWVIAIAANILMLFMYEQQTYSSNGYTCA 212
                                         *****************************88865267788899999*************9999877777766665 PP

  == domain 2    score: 16.7 bits;  conditional E-value: 3.3e-05
  Rh6-PB(Rhodopsin6)_FBpp0082600-aln 263 aslrsseaant.saelklakvalmtislwflawtpylv...infag.ifesakisplat...iwgsvfakanavy 329
                                          slrs++++++  a+ ++ k+ ++ + ++f  wtp  +   +  ag  f+s+++s   +    + ++++   +  
                           Y39A3B.5b 432 PSLRSTHTQKSaMAKQRVIKMLIVVVIIFFCCWTPSYIwwlLLIAGdSFQSLNLSVWNSdinTFITLLTYISSCT 506
                                         69***9999983578899*****************55411123344268888887654311135578899999** PP

  Rh6-PB(Rhodopsin6)_FBpp0082600-aln 330 npivygishpkyraalkkkfp 350
                                         npi y     k+r+a+++ f 
                           Y39A3B.5b 507 NPITYCFLNKKFRNAVYATFG 527
                                         ****************99886 PP

>> Y39A3B.5d  CE38986	WBGene00021439	locus:ckr-2	status:Confirmed	protein_id:CCD73019.1
   #    score  bias  c-Evalue  i-Evalue hmmfrom  hmm to    alifrom  ali to    envfrom  env to     acc
 ---   ------ ----- --------- --------- ------- -------    ------- -------    ------- -------    ----
   1 !   64.1  13.2   1.4e-19   1.5e-17      58     206 ..      63     212 ..      58     266 .. 0.82
   2 !   16.4   0.3   4.1e-05    0.0044     263     350 ..     432     527 ..     420     553 .. 0.78

  Alignments for each domain:
  == domain 1    score: 64.1 bits;  conditional E-value: 1.4e-19
  Rh6-PB(Rhodopsin6)_FBpp0082600-aln  58 lgfvigvlglisvvgnglvvyiftstkslrtpsnllvvnlafsdfllmltmspamvincyyetwvlgpllcelya 132
                                         + ++ +++ l+svvgn +v+ +++  +++r+ +n++++nla sd++l ++ +p+ ++    + w++g ++c++ a
                           Y39A3B.5d  63 IAVTFFMIFLLSVVGNSVVLIVIIKQRAMRSITNIYLMNLAASDMMLSVVCMPPTLVSMVMNCWMFGNYMCKILA 137
                                         5678899999*************************************99999999999***************** PP

  Rh6-PB(Rhodopsin6)_FBpp0082600-aln 133 llgslfgcasiwtmtliafdrynvivkglaakpl.tangallrilviwvfslawtlaplfgwnryvpegnltacg 206
                                          l  +  +as +t+++iaf+ry  i k l ++   t   a   i  +wv++ a  +  lf +++    +n  +c 
                           Y39A3B.5d 138 YLQPVVVTASAYTLAVIAFERYFAICKPLHSRIWqTRSHAYAMITLVWVIAIAANILMLFMYEQQTYSSNGYTCA 212
                                         *****************************88865267788899999*************9999877777766665 PP

  == domain 2    score: 16.4 bits;  conditional E-value: 4.1e-05
  Rh6-PB(Rhodopsin6)_FBpp0082600-aln 263 aslrsseaant.saelklakvalmtislwflawtpylv...infag.ifesakisplat...iwgsvfakanavy 329
                                          slrs++++++  a+ ++ k+ ++ + ++f  wtp  +   +  ag  f+s+++s   +    + ++++   +  
                           Y39A3B.5d 432 PSLRSTHTQKSaMAKQRVIKMLIVVVIIFFCCWTPSYIwwlLLIAGdSFQSLNLSVWNSdinTFITLLTYISSCT 506
                                         69***9999983578899*****************55411123344268888887654311135578899999** PP

  Rh6-PB(Rhodopsin6)_FBpp0082600-aln 330 npivygishpkyraalkkkfp 350
                                         npi y     k+r+a+++ f 
                           Y39A3B.5d 507 NPITYCFLNKKFRNAVYATFG 527
                                         ****************99886 PP

>> Y54G2A.35  CE31653	WBGene00021897	locus:ser-6	status:Partially_confirmed	UniProt:Q8MXS7	protein_id:CCD83524.1
   #    score  bias  c-Evalue  i-Evalue hmmfrom  hmm to    alifrom  ali to    envfrom  env to     acc
 ---   ------ ----- --------- --------- ------- -------    ------- -------    ------- -------    ----
   1 !   69.0   6.8   4.4e-21   4.7e-19      57     260 ..       3     203 ..       1     219 [. 0.85
   2 !   10.2   0.2    0.0031      0.34     273     348 ..     314     394 ..     294     398 .. 0.77

  Alignments for each domain:
  == domain 1    score: 69.0 bits;  conditional E-value: 4.4e-21
  Rh6-PB(Rhodopsin6)_FBpp0082600-aln  57 llgfvigvlglisvvgnglvvyiftstkslrtpsnllvvnlafsdfllmltmspamvincyyetwvlgpllcely 131
                                         ll +++gv+ +  v+gn lv y++ + ksl+t +n lv+ l++sd+ll + + p  +i+ + + w++g + c+l+
                           Y54G2A.35   3 LLSLTLGVVNCFVVIGNLLVFYVILTKKSLQTSTNHLVLSLTISDLLLGILILPFAIIQEHSNEWIFGHFGCRLW 77 
                                         68899********************************************************************** PP

  Rh6-PB(Rhodopsin6)_FBpp0082600-aln 132 allgslfgcasiwtmtliafdrynvivkglaakpltangallrilv..iwvfslawtlaplfgwnryvpegnlta 204
                                           +  ++ +asi+ +  i+fdry  + + + + p+   + ++r+++  +w  sl+ +++ +   +    +++   
                           Y54G2A.35  78 LSVDVFLSTASIYNLLAISFDRYMAVRQPI-KYPIISSTKVVRLMTflVWFCSLLLAVILFVLLTLNAHDSEP-- 149
                                         ***********************9877766.679988899999875338888888888766555544444443.. PP

  Rh6-PB(Rhodopsin6)_FBpp0082600-aln 205 cgtdyltkdwlsrsyivvysvfvyfvpllliiysyyfivkavaahekamreqakkm 260
                                           t   + + l   yi+  ++  + vp ++++   + i ++v    ++m  ++k  
                           Y54G2A.35 150 --TKDCQPTSLPSMYIIFSAMASFIVPAFVMVILNVRIFQTVLHTSRTMTVKSKNG 203
                                         ..3344555667789*999***********************99999998877764 PP

  == domain 2    score: 10.2 bits;  conditional E-value: 0.0031
  Rh6-PB(Rhodopsin6)_FBpp0082600-aln 273 tsaelklakvalmtislwflawtpylvinfagifesakisplatiwgsvfaka......navynpivygishpky 341
                                           +e+++a+ + + ++ +++ w p++ i     +   +++    i +s+f+ a      n+ +npi+y+     +
                           Y54G2A.35 314 LRTEIRVARTTGIVVAAFIVCWIPFTTIYVLQAYAVCTVAA-GCIPASLFTTAfwlgysNSAVNPILYAAFSRDF 387
                                         4789********************99998777777666654.4567777765444444499********99999* PP

  Rh6-PB(Rhodopsin6)_FBpp0082600-aln 342 raalkkk 348
                                         r alk+ 
                           Y54G2A.35 388 RIALKRL 394
                                         *999875 PP

>> T14E8.3b  CE39179	WBGene00020506	locus:dop-3	status:Confirmed	UniProt:Q6RYS9	protein_id:CCD83405.1
   #    score  bias  c-Evalue  i-Evalue hmmfrom  hmm to    alifrom  ali to    envfrom  env to     acc
 ---   ------ ----- --------- --------- ------- -------    ------- -------    ------- -------    ----
   1 !   73.1   3.7   2.5e-22   2.7e-20      48     253 ..      14     214 ..       5     238 .. 0.86
   2 ?    4.9   0.1      0.13        14     276     349 ..     520     599 ..     497     606 .. 0.70

  Alignments for each domain:
  == domain 1    score: 73.1 bits;  conditional E-value: 2.5e-22
  Rh6-PB(Rhodopsin6)_FBpp0082600-aln  48 pplnplwygllgfvigvlglisvvgnglvvyiftstkslrtpsnllvvnlafsdfllmltmspamvincyye.tw 121
                                         p +  lw    g+ + ++ +++v gn lv+      +sl+t +n+l+v la+sdf++ + ++   v+  +++  w
                            T14E8.3b  14 PLMVVLWRVAAGVFLPLVPTMAVFGNVLVIMSVFRERSLQTVTNMLIVSLAVSDFMVAIGVMSFGVYYEWNDfKW 88 
                                         77899*************************99999*********************988766666666666537* PP

  Rh6-PB(Rhodopsin6)_FBpp0082600-aln 122 vlgpllcelyallgslfgcasiwtmtliafdrynvivkglaakpltang..allrilviwvfslawtlaplfgwn 194
                                          lg ++c++y  l     +asi  +  i++dry  i + ++     a+g  a++ i ++w +s+a +l  l+g n
                            T14E8.3b  89 GLGSFFCHVYQALDVACSTASILNLLAISLDRYIAIGHPISYAQYGARGgrAMISITIVWGVSVAVALPLLLGVN 163
                                         ****************************************998888775459****************9999999 PP

  Rh6-PB(Rhodopsin6)_FBpp0082600-aln 195 ryvpegnltacgtdyltkdwlsrsyivvysvfvyfvpllliiysyyfivkavaahekam 253
                                           + e +l  c       ++++  + ++ s+f +f+p + +i  y+ i + +   e+a 
                            T14E8.3b 164 P-MEENDLQEC-------ELANPYFNMISSIFSFFIPCIAMIILYTIIFRRLRQRERAR 214
                                         6.578888888.......4556666799********************99998888753 PP

  == domain 2    score: 4.9 bits;  conditional E-value: 0.13
  Rh6-PB(Rhodopsin6)_FBpp0082600-aln 276 elklakval.mtislwflawtpylvinfag....if..esakisplatiwgsvfakanavynpivygishpkyra 343
                                         e k a v+l + ++++++ w p++v+  +     i+  +sa +  l    ++ +   n+  np++y++   ++r+
                            T14E8.3b 520 EHK-ATVTLaVVLAVFLFCWLPFFVLHLSNsiclIIdeNSACVGFLPLYLATWLGYLNSSLNPLIYTVFDQRFRN 593
                                         444.44555155688899999999987654222244323556666777778888899999999999999999999 PP

  Rh6-PB(Rhodopsin6)_FBpp0082600-aln 344 alkkkf 349
                                         a+++ +
                            T14E8.3b 594 AFRNIL 599
                                         988755 PP

>> Y39A3B.5a  CE21646	WBGene00021439	locus:ckr-2	7 transmembrane receptor	status:Confirmed	UniProt:Q9N515	protein_id:CCD
   #    score  bias  c-Evalue  i-Evalue hmmfrom  hmm to    alifrom  ali to    envfrom  env to     acc
 ---   ------ ----- --------- --------- ------- -------    ------- -------    ------- -------    ----
   1 !   64.2  13.2   1.3e-19   1.4e-17      58     206 ..      21     170 ..      17     224 .. 0.82
   2 !   16.0   0.5   5.5e-05    0.0059     263     349 ..     390     484 ..     378     494 .. 0.77

  Alignments for each domain:
  == domain 1    score: 64.2 bits;  conditional E-value: 1.3e-19
  Rh6-PB(Rhodopsin6)_FBpp0082600-aln  58 lgfvigvlglisvvgnglvvyiftstkslrtpsnllvvnlafsdfllmltmspamvincyyetwvlgpllcelya 132
                                         + ++ +++ l+svvgn +v+ +++  +++r+ +n++++nla sd++l ++ +p+ ++    + w++g ++c++ a
                           Y39A3B.5a  21 IAVTFFMIFLLSVVGNSVVLIVIIKQRAMRSITNIYLMNLAASDMMLSVVCMPPTLVSMVMNCWMFGNYMCKILA 95 
                                         5678899999*************************************99999999999***************** PP

  Rh6-PB(Rhodopsin6)_FBpp0082600-aln 133 llgslfgcasiwtmtliafdrynvivkglaakpl.tangallrilviwvfslawtlaplfgwnryvpegnltacg 206
                                          l  +  +as +t+++iaf+ry  i k l ++   t   a   i  +wv++ a  +  lf +++    +n  +c 
                           Y39A3B.5a  96 YLQPVVVTASAYTLAVIAFERYFAICKPLHSRIWqTRSHAYAMITLVWVIAIAANILMLFMYEQQTYSSNGYTCA 170
                                         *****************************88865267788899999*************9999877777766665 PP

  == domain 2    score: 16.0 bits;  conditional E-value: 5.5e-05
  Rh6-PB(Rhodopsin6)_FBpp0082600-aln 263 aslrsseaant.saelklakvalmtislwflawtpylv...infag.ifesakisplat...iwgsvfakanavy 329
                                          slrs++++++  a+ ++ k+ ++ + ++f  wtp  +   +  ag  f+s+++s   +    + ++++   +  
                           Y39A3B.5a 390 PSLRSTHTQKSaMAKQRVIKMLIVVVIIFFCCWTPSYIwwlLLIAGdSFQSLNLSVWNSdinTFITLLTYISSCT 464
                                         69***9999983578899*****************55411123344268888887654311135578899999** PP

  Rh6-PB(Rhodopsin6)_FBpp0082600-aln 330 npivygishpkyraalkkkf 349
                                         npi y     k+r+a+++ f
                           Y39A3B.5a 465 NPITYCFLNKKFRNAVYATF 484
                                         ****************9987 PP

>> Y59H11AL.1b  CE38456	WBGene00022004	status:Partially_confirmed	UniProt:Q59E83	protein_id:CCD64003.1
   #    score  bias  c-Evalue  i-Evalue hmmfrom  hmm to    alifrom  ali to    envfrom  env to     acc
 ---   ------ ----- --------- --------- ------- -------    ------- -------    ------- -------    ----
   1 !   75.4  12.0   5.1e-23   5.5e-21      60     358 ..      55     364 ..       3     381 .. 0.76

  Alignments for each domain:
  == domain 1    score: 75.4 bits;  conditional E-value: 5.1e-23
  Rh6-PB(Rhodopsin6)_FBpp0082600-aln  60 fvigvlglisvvgnglvvyiftstkslrtpsnllvvnlafsdfllmltmspamvinc..y.yetwvlgpllcely 131
                                         +  ++l +  v gn lv+ +++  k lrt +n+l++nla++d+l+ +   p   ++   y  + w++g ++c l 
                         Y59H11AL.1b  55 LFYSILCVCCVYGNVLVILVIVYFKRLRTATNILILNLAVADLLISVFCIPFSYWQVliYdDQRWLFGSMMCSLL 129
                                         23467888999*********************************99988887766642242468*********** PP

  Rh6-PB(Rhodopsin6)_FBpp0082600-aln 132 allgslfgcasiwtmtliafdrynvivkglaak.pltangallrilviwvfslawtlaplfgwnryvpegnltac 205
                                         a+l ++    s wt+++i+fdr+  i+  l+ +  +t + al  + + w+fs + +l  lf    +  +  l  c
                         Y59H11AL.1b 130 AFLQAMAVFLSAWTLVVISFDRWMAIMFLLTPNiRITRRRALYLVAATWIFSILMALPLLFTTRFFEDQDGLPNC 204
                                         ***************************9998653799*******************988888877778889**** PP

  Rh6-PB(Rhodopsin6)_FBpp0082600-aln 206 gtd..yltk..dwlsrsyivvysvfvyfvpllliiysyyfi.vkavaahekamreqa.kkmnvaslrsseaants 274
                                         g +  y+    + + + y  +  +  y vp  ++i +y++i +k   +    m++ a kkm v   r++      
                         Y59H11AL.1b 205 GENwtYFGDsgEQVRKVYSSMVLILQYVVPQAVLIITYTHIgIKMWNSRVPGMQNGAtKKMIVD--RHE------ 271
                                         *8733665412577888888888999**************989999*******99873666664..222...... PP

  Rh6-PB(Rhodopsin6)_FBpp0082600-aln 275 aelklakvalmtislwflawtpylv.infagif..esakisplatiw..gsvfakanavynpivygishpkyraa 344
                                         +  kl  + ++  +l+ l w p l+ in    f  +  +   +  +w  +  +a + +++npi+y i   ++r+ 
                         Y59H11AL.1b 272 SVKKLVPMVILISALFALCWLPLLIlINVIPEFypDINSWGYILYLWwfAHGLAMSHSMVNPIIYFIRNARFREG 346
                                         23589998888899********9864787666522222233333333123446778899*************986 PP

  Rh6-PB(Rhodopsin6)_FBpp0082600-aln 345 l....kkkfpslacakee 358
                                         +     k +p+++ ++  
                         Y59H11AL.1b 347 FcffsSKLLPCISFKELR 364
                                         522223456777766655 PP

>> Y39A3B.5c  CE38443	WBGene00021439	locus:ckr-2	status:Confirmed	UniProt:Q59E84	protein_id:CCD73015.1
   #    score  bias  c-Evalue  i-Evalue hmmfrom  hmm to    alifrom  ali to    envfrom  env to     acc
 ---   ------ ----- --------- --------- ------- -------    ------- -------    ------- -------    ----
   1 !   62.8  15.3   3.3e-19   3.5e-17      58     239 ..      21     201 ..      17     213 .. 0.87
   2 !   16.6   0.4   3.7e-05    0.0039     263     349 ..     279     373 ..     267     384 .. 0.77

  Alignments for each domain:
  == domain 1    score: 62.8 bits;  conditional E-value: 3.3e-19
  Rh6-PB(Rhodopsin6)_FBpp0082600-aln  58 lgfvigvlglisvvgnglvvyiftstkslrtpsnllvvnlafsdfllmltmspamvincyyetwvlgpllcelya 132
                                         + ++ +++ l+svvgn +v+ +++  +++r+ +n++++nla sd++l ++ +p+ ++    + w++g ++c++ a
                           Y39A3B.5c  21 IAVTFFMIFLLSVVGNSVVLIVIIKQRAMRSITNIYLMNLAASDMMLSVVCMPPTLVSMVMNCWMFGNYMCKILA 95 
                                         5678899999*************************************99999999999***************** PP

  Rh6-PB(Rhodopsin6)_FBpp0082600-aln 133 llgslfgcasiwtmtliafdrynvivkglaakpl.tangallrilviwvfslawtlaplfgwnryvpegnltacg 206
                                          l  +  +as +t+++iaf+ry  i k l ++   t   a   i  +wv++ a  +  lf +++    +n  +c 
                           Y39A3B.5c  96 YLQPVVVTASAYTLAVIAFERYFAICKPLHSRIWqTRSHAYAMITLVWVIAIAANILMLFMYEQQTYSSNGYTCA 170
                                         *****************************88865267788999999****************9999999988887 PP

  Rh6-PB(Rhodopsin6)_FBpp0082600-aln 207 tdyltkdwlsrsyivvysvfvyfvpllliiysy 239
                                            ++  ++  +y v  +v    +pl+++   y
                           Y39A3B.5c 171 P--IHPPIYHFAYQVYMTVVLLVIPLVVMAGLY 201
                                         5..455566666777777777777777765555 PP

  == domain 2    score: 16.6 bits;  conditional E-value: 3.7e-05
  Rh6-PB(Rhodopsin6)_FBpp0082600-aln 263 aslrsseaant.saelklakvalmtislwflawtpylv...infag.ifesakisplat...iwgsvfakanavy 329
                                          slrs++++++  a+ ++ k+ ++ + ++f  wtp  +   +  ag  f+s+++s   +    + ++++   +  
                           Y39A3B.5c 279 PSLRSTHTQKSaMAKQRVIKMLIVVVIIFFCCWTPSYIwwlLLIAGdSFQSLNLSVWNSdinTFITLLTYISSCT 353
                                         69***9999983578899*****************55411123344268888887654311135578899999** PP

  Rh6-PB(Rhodopsin6)_FBpp0082600-aln 330 npivygishpkyraalkkkf 349
                                         npi y     k+r+a+++ f
                           Y39A3B.5c 354 NPITYCFLNKKFRNAVYATF 373
                                         ****************9988 PP

>> F47D12.1a  CE30134	WBGene00001518	locus:gar-2	G-protein-linked acetylcholine receptor GAR-2	status:Confirmed	UniProt:
   #    score  bias  c-Evalue  i-Evalue hmmfrom  hmm to    alifrom  ali to    envfrom  env to     acc
 ---   ------ ----- --------- --------- ------- -------    ------- -------    ------- -------    ----
   1 !   65.7   8.2   4.4e-20   4.7e-18      57     258 ..       7     209 ..       2     236 .. 0.81
   2 !   12.0   0.2   0.00092     0.099     269     349 ..     532     620 ..     501     622 .. 0.65

  Alignments for each domain:
  == domain 1    score: 65.7 bits;  conditional E-value: 4.4e-20
  Rh6-PB(Rhodopsin6)_FBpp0082600-aln  57 llgfvigvlglisvvgnglvvyiftstkslrtpsnllvvnlafsdfllmltmspamv.incyyetwvlgpllcel 130
                                         ll + + +l +++v+gn  v+  +   k++r p+n ++  la+sd+l+ l   p    +   ++ w+ g +lc+l
                           F47D12.1a   7 LLALFMLFLSIVTVIGNLAVLLSYYLDKNIRQPTNYFIFSLAISDLLIGLEGIPVYTaFYLNNNEWIWGDVLCDL 81 
                                         67888999***************************************999988865413344689********** PP

  Rh6-PB(Rhodopsin6)_FBpp0082600-aln 131 yallgslfgcasiwtmtliafdrynvivkglaakpltang.allrilviwvfslawtlaplfgwnryvpegnl.. 202
                                         +  +  +   asi+t+  i++dry  + k  + +   + g  +l i+ iw++ ++   + +fg+  +   g +  
                           F47D12.1a  82 WLSIDYIVCLASIYTVLGITVDRYYSVKKPATYRNWRTPGrVVLIIIFIWLVPSILFSVSIFGYGTFTGTGRIlk 156
                                         *****************************9998887666516678899****9999999************8755 PP

  Rh6-PB(Rhodopsin6)_FBpp0082600-aln 203 .tacgtdyltkdwlsrsyivvysvfvyfvpllliiysyyfivkavaahekamreqak 258
                                          t c  +++t+ +l+    + y    y++ l++++y y+ i +a      +  +++k
                           F47D12.1a 157 eTECYVQFMTNPYLNMGMYISY----YWTTLFVMLYLYWGIYRAAKKLALKSDQKTK 209
                                         5889999999999988776666....9**************9986443333333333 PP

  == domain 2    score: 12.0 bits;  conditional E-value: 0.00092
  Rh6-PB(Rhodopsin6)_FBpp0082600-aln 269 eaantsaelklakvalmtisl....wflawtpylvi.nfagifesakispla.tiwg..svfakanavynpivyg 335
                                         +++  s     a+ al ti++    +++ wtp+ v+    g  e+ k sp + t+++    +   n+  np  y+
                           F47D12.1a 532 KKEYKSRSENRARKALRTITFilgsFIILWTPFYVLaTIYGFCETCKASPSFnTLYTisYYLCYMNSPLNPFCYA 606
                                         23333555556888999998633435689***77661678999*****99652444311345789********** PP

  Rh6-PB(Rhodopsin6)_FBpp0082600-aln 336 ishpkyraalkkkf 349
                                         ++  +++++l++ f
                           F47D12.1a 607 MANQQFKKTLTRIF 620
                                         ********998755 PP

>> C09B7.1b  CE30332	WBGene00004780	locus:ser-7	status:Confirmed	UniProt:Q8T3C1	protein_id:CCD83457.1
   #    score  bias  c-Evalue  i-Evalue hmmfrom  hmm to    alifrom  ali to    envfrom  env to     acc
 ---   ------ ----- --------- --------- ------- -------    ------- -------    ------- -------    ----
   1 !   67.5   5.7   1.3e-20   1.4e-18      57     253 ..      43     240 ..      35     261 .. 0.85
   2 ?    7.4   0.0     0.023       2.5     273     357 ..     311     393 ..     305     413 .. 0.75

  Alignments for each domain:
  == domain 1    score: 67.5 bits;  conditional E-value: 1.3e-20
  Rh6-PB(Rhodopsin6)_FBpp0082600-aln  57 llgfvigvlglisvvgnglvvyiftstkslrtpsnllvvnlafsdfllmltmspamvincyyetwvlgpllcely 131
                                         ll ++i  + +++ vgn+lv       ++l+ p n+l+v la++df++ l+++p  +i+  ++ w lg  +c +y
                            C09B7.1b  43 LLAIAILAMIIMTTVGNALVCLAVLLVRKLKHPQNFLLVSLAVADFFVGLVVMPLALIDLLFDKWPLGSTMCSVY 117
                                         667777777788899************************************************************ PP

  Rh6-PB(Rhodopsin6)_FBpp0082600-aln 132 allgslfgcasiwtmtliafdrynvivkgl..aakpltangallrilviwvfslawtlaplfgwnryvpegnlta 204
                                         + +   + +asi  ++ i++dry vi   l  +ak  t++  ++ i ++w+++++ +++  +  n     + +  
                            C09B7.1b 118 TTSDLTLCTASIVNLCAISVDRYLVISSPLrySAK-RTTKRIMMYIACVWIIAAIVSISSHIIANLLNDGTYVDD 191
                                         ***************************99932444.567788999*************99999998888889999 PP

  Rh6-PB(Rhodopsin6)_FBpp0082600-aln 205 cgtdyltkdwlsrsyivvysvfvyfvpllliiysyyfivkavaahekam 253
                                          gt  +  +++ +sy  + s+++    ++++    +   k +aa ++ m
                            C09B7.1b 192 TGTCQVIPHFIYQSYATIISFYAPTFIMVILNIKIWRAAKRLAAQDRLM 240
                                         ***************9988876544444444444555556666666655 PP

  == domain 2    score: 7.4 bits;  conditional E-value: 0.023
  Rh6-PB(Rhodopsin6)_FBpp0082600-aln 273 tsaelklakvalmtislwflawtpylvinfagifesakisplatiwgsvfakanavynpivygishpkyraalkk 347
                                           +e+k  k   + +s++++ w p++++     f  + i     + +  +  +n+  np++y      +r  +++
                            C09B7.1b 311 EKSECKARKTLGVIMSVFIICWLPFFILAIFKSFG-MWIPDWLDLLALWLGYSNSTLNPLIYCKYNKEFRIPFRE 384
                                         45799999999999************997666664.5666677777778899**********9888888887776 PP

  Rh6-PB(Rhodopsin6)_FBpp0082600-aln 348 kfpslacake 357
                                          + +  ca+ 
                            C09B7.1b 385 MLAC-RCATL 393
                                         6554.34333 PP

>> ZK455.3  CE03814	WBGene00013974	locus:npr-9	G-protein coupled receptor	status:Partially_confirmed	UniProt:Q23497	prot
   #    score  bias  c-Evalue  i-Evalue hmmfrom  hmm to    alifrom  ali to    envfrom  env to     acc
 ---   ------ ----- --------- --------- ------- -------    ------- -------    ------- -------    ----
   1 !   73.3  10.5   2.3e-22   2.4e-20      60     352 ..      48     361 ..      38     387 .. 0.77

  Alignments for each domain:
  == domain 1    score: 73.3 bits;  conditional E-value: 2.3e-22
  Rh6-PB(Rhodopsin6)_FBpp0082600-aln  60 fvigvlglisvvgnglvvyiftstkslrtpsnllvvnlafsdfllmltmspamvincyyetwvlgpllcelyall 134
                                          + +v+ l+ +vgn+lvv i +  +++r  +n l++ la+sd++++l  +p   ++    tw++  + c +  ++
                             ZK455.3  48 TIFAVIILVGLVGNALVV-IVAFGRQMRNSTNTLIIGLAISDLMFLLLCVPFTAVDYAAPTWIFPEWTCSMINFF 121
                                         4567788899*****998.6678999******************************99***************** PP

  Rh6-PB(Rhodopsin6)_FBpp0082600-aln 135 gslfgcasiwtmtliafdrynvivkglaakpl.tangallrilviwv..fslawtlaplfgwnry..vpegnlta 204
                                               +s+wt+tl+a+dry  +v  + +  l t + +++ +  i++  +++   +  + g   y  + e   t 
                             ZK455.3 122 QHTSAYCSVWTLTLMALDRYLAVVYPVESMTLrTPRNTVIALCFIYIiiIASQIPVGRMHGIYVYdfIMEKRST- 195
                                         *********************99998877766344566666666665115666777888887655335555444. PP

  Rh6-PB(Rhodopsin6)_FBpp0082600-aln 205 cgtdyl....tkdwlsrsyivvysvfvyfvpllliiysyyfivkav.......aahekamreqakkmnvaslrss 268
                                         c    +    +   ++r+y + + vf y +pl + +  y  +++ +        +     r+ + +   +s+r  
                             ZK455.3 196 CAILTIataeATPTMARTYFMTFNVFGYVLPLGISVVLYGLMLRKLwdmprpgNSQSVGGRNLTNRDSGSSIRRR 270
                                         3332221111234689****************9988888888877622222113444555777788888999988 PP

  Rh6-PB(Rhodopsin6)_FBpp0082600-aln 269 eaantsaelklakvalmtislwflawtpylvinfa.g.......ifesakisplatiwgsvfakanavynpivyg 335
                                          +a t+a+ k++++ l  +  w l w p  v  f  g       ++    i  ++ i + v+a +n+  npi+y+
                             ZK455.3 271 PEA-TAAKRKVTRLVLCVLITWALCWLPLNVCFFMsGlaypeplVISHGVIMVIVQIASQVLAYTNSCLNPILYA 344
                                         766.99************************9998624322222234445567788999***************** PP

  Rh6-PB(Rhodopsin6)_FBpp0082600-aln 336 ishpkyraalkkkfpsl 352
                                         +    +r+ + + + +l
                             ZK455.3 345 LMSQSFREGFIRVMKML 361
                                         *9999998877766655 PP

>> T14E8.3d  CE39181	WBGene00020506	locus:dop-3	status:Partially_confirmed	UniProt:Q6RYS9	protein_id:CCD83407.1
   #    score  bias  c-Evalue  i-Evalue hmmfrom  hmm to    alifrom  ali to    envfrom  env to     acc
 ---   ------ ----- --------- --------- ------- -------    ------- -------    ------- -------    ----
   1 !   73.1   4.5   2.6e-22   2.8e-20      52     253 ..       3     199 ..       1     224 [. 0.86

  Alignments for each domain:
  == domain 1    score: 73.1 bits;  conditional E-value: 2.6e-22
  Rh6-PB(Rhodopsin6)_FBpp0082600-aln  52 plwygllgfvigvlglisvvgnglvvyiftstkslrtpsnllvvnlafsdfllmltmspamvincyye.twvlgp 125
                                          lw    g+ + ++ +++v gn lv+      +sl+t +n+l+v la+sdf++ + ++   v+  +++  w lg 
                            T14E8.3d   3 VLWRVAAGVFLPLVPTMAVFGNVLVIMSVFRERSLQTVTNMLIVSLAVSDFMVAIGVMSFGVYYEWNDfKWGLGS 77 
                                         699999********************99999*********************988766666666666537***** PP

  Rh6-PB(Rhodopsin6)_FBpp0082600-aln 126 llcelyallgslfgcasiwtmtliafdrynvivkglaakpltang..allrilviwvfslawtlaplfgwnryvp 198
                                         ++c++y  l     +asi  +  i++dry  i + ++     a+g  a++ i ++w +s+a +l  l+g n  + 
                            T14E8.3d  78 FFCHVYQALDVACSTASILNLLAISLDRYIAIGHPISYAQYGARGgrAMISITIVWGVSVAVALPLLLGVNP-ME 151
                                         ************************************998888775459****************99999996.57 PP

  Rh6-PB(Rhodopsin6)_FBpp0082600-aln 199 egnltacgtdyltkdwlsrsyivvysvfvyfvpllliiysyyfivkavaahekam 253
                                         e +l  c       ++++  + ++ s+f +f+p + +i  y+ i + +   e+a 
                            T14E8.3d 152 ENDLQEC-------ELANPYFNMISSIFSFFIPCIAMIILYTIIFRRLRQRERAR 199
                                         8888888.......4556666799*********************9998888753 PP

>> C09B7.1a  CE28532	WBGene00004780	locus:ser-7	G-protein coupled receptor	status:Confirmed	UniProt:Q22895	protein_id:CC
   #    score  bias  c-Evalue  i-Evalue hmmfrom  hmm to    alifrom  ali to    envfrom  env to     acc
 ---   ------ ----- --------- --------- ------- -------    ------- -------    ------- -------    ----
   1 !   67.4   5.7   1.4e-20   1.5e-18      57     253 ..      43     240 ..      35     261 .. 0.85
   2 ?    7.1   0.1     0.027       2.9     273     356 ..     311     392 ..     305     407 .. 0.74

  Alignments for each domain:
  == domain 1    score: 67.4 bits;  conditional E-value: 1.4e-20
  Rh6-PB(Rhodopsin6)_FBpp0082600-aln  57 llgfvigvlglisvvgnglvvyiftstkslrtpsnllvvnlafsdfllmltmspamvincyyetwvlgpllcely 131
                                         ll ++i  + +++ vgn+lv       ++l+ p n+l+v la++df++ l+++p  +i+  ++ w lg  +c +y
                            C09B7.1a  43 LLAIAILAMIIMTTVGNALVCLAVLLVRKLKHPQNFLLVSLAVADFFVGLVVMPLALIDLLFDKWPLGSTMCSVY 117
                                         667777777788899************************************************************ PP

  Rh6-PB(Rhodopsin6)_FBpp0082600-aln 132 allgslfgcasiwtmtliafdrynvivkgl..aakpltangallrilviwvfslawtlaplfgwnryvpegnlta 204
                                         + +   + +asi  ++ i++dry vi   l  +ak  t++  ++ i ++w+++++ +++  +  n     + +  
                            C09B7.1a 118 TTSDLTLCTASIVNLCAISVDRYLVISSPLrySAK-RTTKRIMMYIACVWIIAAIVSISSHIIANLLNDGTYVDD 191
                                         ***************************99932444.567788999*************99999998888889999 PP

  Rh6-PB(Rhodopsin6)_FBpp0082600-aln 205 cgtdyltkdwlsrsyivvysvfvyfvpllliiysyyfivkavaahekam 253
                                          gt  +  +++ +sy  + s+++    ++++    +   k +aa ++ m
                            C09B7.1a 192 TGTCQVIPHFIYQSYATIISFYAPTFIMVILNIKIWRAAKRLAAQDRLM 240
                                         ***************9988876544444444444555556666666655 PP

  == domain 2    score: 7.1 bits;  conditional E-value: 0.027
  Rh6-PB(Rhodopsin6)_FBpp0082600-aln 273 tsaelklakvalmtislwflawtpylvinfagifesakisplatiwgsvfakanavynpivygishpkyraalkk 347
                                           +e+k  k   + +s++++ w p++++     f  + i     + +  +  +n+  np++y      +r  +++
                            C09B7.1a 311 EKSECKARKTLGVIMSVFIICWLPFFILAIFKSFG-MWIPDWLDLLALWLGYSNSTLNPLIYCKYNKEFRIPFRE 384
                                         45799999999999************997666654.5666677777778899**********9888888887776 PP

  Rh6-PB(Rhodopsin6)_FBpp0082600-aln 348 kfpslacak 356
                                          + +  ca+
                            C09B7.1a 385 MLAC-RCAT 392
                                         6554.3433 PP

>> F47D12.1c  CE24987	WBGene00001518	locus:gar-2	G-protein-linked acetylcholine receptor GAR-2	status:Partially_confirme
   #    score  bias  c-Evalue  i-Evalue hmmfrom  hmm to    alifrom  ali to    envfrom  env to     acc
 ---   ------ ----- --------- --------- ------- -------    ------- -------    ------- -------    ----
   1 !   65.5   8.2     5e-20   5.3e-18      57     258 ..       7     209 ..       2     236 .. 0.81
   2 !   10.1   0.2    0.0035      0.37     278     349 ..     581     660 ..     563     662 .. 0.72

  Alignments for each domain:
  == domain 1    score: 65.5 bits;  conditional E-value: 5e-20
  Rh6-PB(Rhodopsin6)_FBpp0082600-aln  57 llgfvigvlglisvvgnglvvyiftstkslrtpsnllvvnlafsdfllmltmspamv.incyyetwvlgpllcel 130
                                         ll + + +l +++v+gn  v+  +   k++r p+n ++  la+sd+l+ l   p    +   ++ w+ g +lc+l
                           F47D12.1c   7 LLALFMLFLSIVTVIGNLAVLLSYYLDKNIRQPTNYFIFSLAISDLLIGLEGIPVYTaFYLNNNEWIWGDVLCDL 81 
                                         67888999***************************************999988865413344689********** PP

  Rh6-PB(Rhodopsin6)_FBpp0082600-aln 131 yallgslfgcasiwtmtliafdrynvivkglaakpltang.allrilviwvfslawtlaplfgwnryvpegnl.. 202
                                         +  +  +   asi+t+  i++dry  + k  + +   + g  +l i+ iw++ ++   + +fg+  +   g +  
                           F47D12.1c  82 WLSIDYIVCLASIYTVLGITVDRYYSVKKPATYRNWRTPGrVVLIIIFIWLVPSILFSVSIFGYGTFTGTGRIlk 156
                                         *****************************9998887666516678899****9999999************8755 PP

  Rh6-PB(Rhodopsin6)_FBpp0082600-aln 203 .tacgtdyltkdwlsrsyivvysvfvyfvpllliiysyyfivkavaahekamreqak 258
                                          t c  +++t+ +l+    + y    y++ l++++y y+ i +a      +  +++k
                           F47D12.1c 157 eTECYVQFMTNPYLNMGMYISY----YWTTLFVMLYLYWGIYRAAKKLALKSDQKTK 209
                                         5889999999999988776666....9**************9986443333333333 PP

  == domain 2    score: 10.1 bits;  conditional E-value: 0.0035
  Rh6-PB(Rhodopsin6)_FBpp0082600-aln 278 klakvalmtisl....wflawtpylvi.nfagifesakispla.tiwg..svfakanavynpivygishpkyraa 344
                                           a+ al ti++    +++ wtp+ v+    g  e+ k sp + t+++    +   n+  np  y+++  +++++
                           F47D12.1c 581 NRARKALRTITFilgsFIILWTPFYVLaTIYGFCETCKASPSFnTLYTisYYLCYMNSPLNPFCYAMANQQFKKT 655
                                         44667888877533335689***77661678999*****99652444310345789******************9 PP

  Rh6-PB(Rhodopsin6)_FBpp0082600-aln 345 lkkkf 349
                                         l++ f
                           F47D12.1c 656 LTRIF 660
                                         98755 PP

>> C09B7.1c  CE17391	WBGene00004780	locus:ser-7	status:Confirmed	UniProt:Q86GT6	protein_id:CCD83458.1
   #    score  bias  c-Evalue  i-Evalue hmmfrom  hmm to    alifrom  ali to    envfrom  env to     acc
 ---   ------ ----- --------- --------- ------- -------    ------- -------    ------- -------    ----
   1 !   67.6   5.7   1.2e-20   1.3e-18      57     253 ..      43     240 ..      35     261 .. 0.85
   2 ?    7.2   0.1     0.027       2.9     273     356 ..     311     392 ..     305     406 .. 0.74

  Alignments for each domain:
  == domain 1    score: 67.6 bits;  conditional E-value: 1.2e-20
  Rh6-PB(Rhodopsin6)_FBpp0082600-aln  57 llgfvigvlglisvvgnglvvyiftstkslrtpsnllvvnlafsdfllmltmspamvincyyetwvlgpllcely 131
                                         ll ++i  + +++ vgn+lv       ++l+ p n+l+v la++df++ l+++p  +i+  ++ w lg  +c +y
                            C09B7.1c  43 LLAIAILAMIIMTTVGNALVCLAVLLVRKLKHPQNFLLVSLAVADFFVGLVVMPLALIDLLFDKWPLGSTMCSVY 117
                                         667777777788899************************************************************ PP

  Rh6-PB(Rhodopsin6)_FBpp0082600-aln 132 allgslfgcasiwtmtliafdrynvivkgl..aakpltangallrilviwvfslawtlaplfgwnryvpegnlta 204
                                         + +   + +asi  ++ i++dry vi   l  +ak  t++  ++ i ++w+++++ +++  +  n     + +  
                            C09B7.1c 118 TTSDLTLCTASIVNLCAISVDRYLVISSPLrySAK-RTTKRIMMYIACVWIIAAIVSISSHIIANLLNDGTYVDD 191
                                         ***************************99932444.567788999*************99999998888889999 PP

  Rh6-PB(Rhodopsin6)_FBpp0082600-aln 205 cgtdyltkdwlsrsyivvysvfvyfvpllliiysyyfivkavaahekam 253
                                          gt  +  +++ +sy  + s+++    ++++    +   k +aa ++ m
                            C09B7.1c 192 TGTCQVIPHFIYQSYATIISFYAPTFIMVILNIKIWRAAKRLAAQDRLM 240
                                         ***************9988876544444444444555556666666655 PP

  == domain 2    score: 7.2 bits;  conditional E-value: 0.027
  Rh6-PB(Rhodopsin6)_FBpp0082600-aln 273 tsaelklakvalmtislwflawtpylvinfagifesakisplatiwgsvfakanavynpivygishpkyraalkk 347
                                           +e+k  k   + +s++++ w p++++     f  + i     + +  +  +n+  np++y      +r  +++
                            C09B7.1c 311 EKSECKARKTLGVIMSVFIICWLPFFILAIFKSFG-MWIPDWLDLLALWLGYSNSTLNPLIYCKYNKEFRIPFRE 384
                                         45799999999999************997666654.5666677777778899**********9888888887776 PP

  Rh6-PB(Rhodopsin6)_FBpp0082600-aln 348 kfpslacak 356
                                          + +  ca+
                            C09B7.1c 385 MLAC-RCAT 392
                                         5554.3433 PP

>> F14D12.6a  CE35478	WBGene00006411	locus:octr-1	G-protein coupled receptor	status:Partially_confirmed	UniProt:Q7JP62	p
   #    score  bias  c-Evalue  i-Evalue hmmfrom  hmm to    alifrom  ali to    envfrom  env to     acc
 ---   ------ ----- --------- --------- ------- -------    ------- -------    ------- -------    ----
   1 !   62.2   4.0   5.1e-19   5.4e-17      65     279 ..      31     242 ..      18     245 .. 0.77
   2 !    8.9   0.0    0.0083      0.89     285     349 ..     328     391 ..     299     396 .. 0.81

  Alignments for each domain:
  == domain 1    score: 62.2 bits;  conditional E-value: 5.1e-19
  Rh6-PB(Rhodopsin6)_FBpp0082600-aln  65 lglisvvgnglvvyiftstkslrt.psnllvvnlafsdfllmltmspamvincyyetwvlgpllcelyallgslf 138
                                         + l+ + gn lvv      ++lr    n l+v la++d+l+ l ++p  +     + w++g +lce++  l  lf
                           F14D12.6a  31 VMLLIIFGNLLVVVTVYRDRKLRMqRQNWLIVSLAVADMLVGLLVMPLTLTYEIVGEWTMGNILCEIWLALDVLF 105
                                         3345688**999888888888886268********************9999999********************* PP

  Rh6-PB(Rhodopsin6)_FBpp0082600-aln 139 gcasiwtmtliafdrynvivkglaakpltang.allrilviwvfslawtlaplfgwnryvpegnltacgtdyltk 212
                                          +asi  ++ i++dry  +   l+     +    ++ i v w++sl+ +l p+fgw     eg+ +   td    
                           F14D12.6a 106 VTASILHICAISLDRYFSVTSPLTYPATRTPLrMFIYIGVSWIVSLLICLPPIFGWRPERAEGECS-VSTD---- 175
                                         ******************99999865444444144556667***************8666666543.2333.... PP

  Rh6-PB(Rhodopsin6)_FBpp0082600-aln 213 dwlsrsyivvysvfvyfvpllliiysyyfivkavaahe....kamreqakkmnvaslrsseaantsaelkl 279
                                               y++  s+  +++p++++i  y  i      h     k+   + + +n+ ++rss +++  +e+ l
                           F14D12.6a 176 ----LGYVLYSSLGSFYIPVVILIIVYAKIYSITIRHSrqrlKETERRDHTLNMLTIRSSTNERYNMEYEL 242
                                         ....58999999999999987766666666555555541011344445567999999*9999998888766 PP

  == domain 2    score: 8.9 bits;  conditional E-value: 0.0083
  Rh6-PB(Rhodopsin6)_FBpp0082600-aln 285 mtislwflawtpylvinfagifesakisplatiwgsvfakanavynpivygishpkyraalkkkf 349
                                         + +s ++l+w p+++i   g f   +  pl+  +   +   n+ +np++y++    +++ l k++
                           F14D12.6a 328 IILSAFILSWLPFFLIYVIGAFGH-EAPPLVFKFFFWLGYCNSGINPVIYTVFNREFKRGLCKQL 391
                                         45688999**************75.67899999999999******************99998876 PP

>> F14D12.6b  CE35479	WBGene00006411	locus:octr-1	status:Partially_confirmed	UniProt:Q7JP61	protein_id:CCD83473.1
   #    score  bias  c-Evalue  i-Evalue hmmfrom  hmm to    alifrom  ali to    envfrom  env to     acc
 ---   ------ ----- --------- --------- ------- -------    ------- -------    ------- -------    ----
   1 !   62.2   4.0   5.1e-19   5.5e-17      65     279 ..      31     242 ..      18     245 .. 0.77
   2 !    8.8   0.0    0.0083      0.89     285     349 ..     330     393 ..     301     398 .. 0.81

  Alignments for each domain:
  == domain 1    score: 62.2 bits;  conditional E-value: 5.1e-19
  Rh6-PB(Rhodopsin6)_FBpp0082600-aln  65 lglisvvgnglvvyiftstkslrt.psnllvvnlafsdfllmltmspamvincyyetwvlgpllcelyallgslf 138
                                         + l+ + gn lvv      ++lr    n l+v la++d+l+ l ++p  +     + w++g +lce++  l  lf
                           F14D12.6b  31 VMLLIIFGNLLVVVTVYRDRKLRMqRQNWLIVSLAVADMLVGLLVMPLTLTYEIVGEWTMGNILCEIWLALDVLF 105
                                         3345688**999888888888886268********************9999999********************* PP

  Rh6-PB(Rhodopsin6)_FBpp0082600-aln 139 gcasiwtmtliafdrynvivkglaakpltang.allrilviwvfslawtlaplfgwnryvpegnltacgtdyltk 212
                                          +asi  ++ i++dry  +   l+     +    ++ i v w++sl+ +l p+fgw     eg+ +   td    
                           F14D12.6b 106 VTASILHICAISLDRYFSVTSPLTYPATRTPLrMFIYIGVSWIVSLLICLPPIFGWRPERAEGECS-VSTD---- 175
                                         ******************99999865444444144556667***************8666666543.2333.... PP

  Rh6-PB(Rhodopsin6)_FBpp0082600-aln 213 dwlsrsyivvysvfvyfvpllliiysyyfivkavaahe....kamreqakkmnvaslrsseaantsaelkl 279
                                               y++  s+  +++p++++i  y  i      h     k+   + + +n+ ++rss +++  +e+ l
                           F14D12.6b 176 ----LGYVLYSSLGSFYIPVVILIIVYAKIYSITIRHSrqrlKETERRDHTLNMLTIRSSTNERYNMEYEL 242
                                         ....58999999999999987766666666555555541011344445567999999*9999998888766 PP

  == domain 2    score: 8.8 bits;  conditional E-value: 0.0083
  Rh6-PB(Rhodopsin6)_FBpp0082600-aln 285 mtislwflawtpylvinfagifesakisplatiwgsvfakanavynpivygishpkyraalkkkf 349
                                         + +s ++l+w p+++i   g f   +  pl+  +   +   n+ +np++y++    +++ l k++
                           F14D12.6b 330 IILSAFILSWLPFFLIYVIGAFGH-EAPPLVFKFFFWLGYCNSGINPVIYTVFNREFKRGLCKQL 393
                                         45688999**************75.67899999999999******************99998876 PP

>> T27D1.3  CE43181	WBGene00012084	locus:npr-15	G-protein coupled receptor	status:Partially_confirmed	UniProt:Q09638	pro
   #    score  bias  c-Evalue  i-Evalue hmmfrom  hmm to    alifrom  ali to    envfrom  env to     acc
 ---   ------ ----- --------- --------- ------- -------    ------- -------    ------- -------    ----
   1 !   69.3  12.2   3.6e-21   3.9e-19      63     354 ..      14     321 ..       5     339 .. 0.81

  Alignments for each domain:
  == domain 1    score: 69.3 bits;  conditional E-value: 3.6e-21
  Rh6-PB(Rhodopsin6)_FBpp0082600-aln  63 gvlglisvvgnglvvyiftstkslrt.psnllvvnlafsdfllmltmspamvincyyet..wvlgpllcelyall 134
                                          +l ++ ++gn +v+y ++  +++r    n+l++nla++d+  ++   p  +   ++++  w++  +lc +   l
                             T27D1.3  14 IILSVVGIIGNVIVIYAIAGDRNMRKsVMNILLLNLAVADLANLIFTIPEWIPPVFFGStdWLFPSFLCPVCRYL 88 
                                         57999******************986157*************9999999999999976335************** PP

  Rh6-PB(Rhodopsin6)_FBpp0082600-aln 135 gslfgcasiwtmtliafdrynvivkglaakpltan.gallrilviwvfslawtlaplfgwnryvpeg.n...... 201
                                           +f  asi t +++ ++ry  iv  + a+ l+ +   l+ +lv w+f ++++ +p   w     +  n      
                             T27D1.3  89 ECVFLFASISTQMIVCIERYIAIVLPMQARQLCSRrNVLITVLVDWIFVACFA-SPYAVWHSVKTKDrNtnslrf 162
                                         ***************************99999765166789999999988876.677777654332212112223 PP

  Rh6-PB(Rhodopsin6)_FBpp0082600-aln 202 ....ltacgtdyltkdwlsrsyivvysvfvyfvpllliiysyyfivkavaahekamreqakkm..nvaslrssea 270
                                             l+a  ++ + k+ + + y +   +  yfvp ++i   y+ + k + +++ +++ +++    n +s rss+a
                             T27D1.3 163 klfqLSATCSNTVGKSTWWQGYKLTEFLAFYFVPCFIITVVYTKVAKCLWCKDPTLQCETRSCldNKSSSRSSDA 237
                                         333367888888999988999****99**************************999877765434999******9 PP

  Rh6-PB(Rhodopsin6)_FBpp0082600-aln 271 antsaelklakvalmtislwflawtpylvinfagifesakispl..atiwgsvfakanavynpivygishpkyra 343
                                          +t     + k+ +  ++++f+ ++p  vi  +  + +++i p   + +    +a + +  np++y++   k+r+
                             T27D1.3 238 LRTRR--NVVKMLIACVAVYFVCYSPIQVIFLSKAVLNVTIHPPydFILLMNALAMTCSASNPLLYTLFSQKFRR 310
                                         97765..5789999999***************9999999999862245567788888999*************** PP

  Rh6-PB(Rhodopsin6)_FBpp0082600-aln 344 alkkkfpslac 354
                                          l++ + + + 
                             T27D1.3 311 RLRDVLYCPSD 321
                                         99986555433 PP

>> Y40H4A.1a  CE27783	WBGene00001519	locus:gar-3	muscarinic acetylcholine receptor	status:Confirmed	UniProt:Q9U7D5	prote
   #    score  bias  c-Evalue  i-Evalue hmmfrom  hmm to    alifrom  ali to    envfrom  env to     acc
 ---   ------ ----- --------- --------- ------- -------    ------- -------    ------- -------    ----
   1 !   56.8   7.9   2.2e-17   2.3e-15      60     243 ..      69     253 ..      59     287 .. 0.84
   2 !   16.1   0.2   5.3e-05    0.0057     266     350 ..     483     567 ..     470     581 .. 0.68

  Alignments for each domain:
  == domain 1    score: 56.8 bits;  conditional E-value: 2.2e-17
  Rh6-PB(Rhodopsin6)_FBpp0082600-aln  60 fvi.gvlglisvvgnglvvyiftstkslrtpsnllvvnlafsdfllmltmspamvincyyetwvlgpllcelyal 133
                                         +vi +++ l++  gn +v+  f+  k+l+t sn ++  la++d+ + ++  p + + +  + w lg  +c+++ +
                           Y40H4A.1a  69 VVIgAMFALVTSLGNLMVMVSFKIDKQLQTISNYFLFSLAVADIAIGVISIPMFTYYTAIQKWDLGYTMCQFWLC 143
                                         3341567889999************************************************************** PP

  Rh6-PB(Rhodopsin6)_FBpp0082600-aln 134 lgslfgcasiwtmtliafdrynvivkglaakpl.tangallrilviwvfslawtlaplfgwnryvpegnltacgt 207
                                         +  l+  as+  + li+fdry  + + l+ +p  t++ al  i + +++sl+     ++ w  y+ eg +ta   
                           Y40H4A.1a 144 IDYLMSNASVLNLLLISFDRYFSVTRPLSYRPRrTTKKALTMIACTYIISLILWPPWIISWP-YI-EGKFTAEPG 216
                                         ********************************64789999999*******986666677886.55.999999877 PP

  Rh6-PB(Rhodopsin6)_FBpp0082600-aln 208 dyltkdwlsrsyivv.ysvfvyfvpllliiysyyfiv 243
                                           + + + ++ y+ v  +v ++++p+ ++   y+ + 
                           Y40H4A.1a 217 TCVVQFLQTNPYVTVgTAVAAFYLPVTIMCILYTRVY 253
                                         7888889999999883578999999866555554443 PP

  == domain 2    score: 16.1 bits;  conditional E-value: 5.3e-05
  Rh6-PB(Rhodopsin6)_FBpp0082600-aln 266 rsseaantsaelklakvalmtislwflawtpy.lvinfagifesakisplatiwgsvfakanavynpivygishp 339
                                         +++ +++   e k ak     ++ ++ +wtpy l++ +   f ++  + l t ++  +   n+ +np+ y++   
                           Y40H4A.1a 483 KEQRKNERKQESKAAKTLSAILCAFIATWTPYnLIVCWEAFFPNTVPNVLWT-FSYFLCYINSTINPLCYALCNA 556
                                         2333344466777787655555566667****44566777776665555555.5677789*************** PP

  Rh6-PB(Rhodopsin6)_FBpp0082600-aln 340 kyraalkkkfp 350
                                         ++r++ ++ + 
                           Y40H4A.1a 557 RFRHTYMRILR 567
                                         *9988765444 PP

>> F47D12.1d  CE01946	WBGene00001518	locus:gar-2	G-protein-linked acetylcholine receptor GAR-2	status:Partially_confirme
   #    score  bias  c-Evalue  i-Evalue hmmfrom  hmm to    alifrom  ali to    envfrom  env to     acc
 ---   ------ ----- --------- --------- ------- -------    ------- -------    ------- -------    ----
   1 !   69.5   8.2   3.2e-21   3.4e-19      57     259 ..       7     210 ..       2     236 .. 0.81

  Alignments for each domain:
  == domain 1    score: 69.5 bits;  conditional E-value: 3.2e-21
  Rh6-PB(Rhodopsin6)_FBpp0082600-aln  57 llgfvigvlglisvvgnglvvyiftstkslrtpsnllvvnlafsdfllmltmspamv.incyyetwvlgpllcel 130
                                         ll + + +l +++v+gn  v+  +   k++r p+n ++  la+sd+l+ l   p    +   ++ w+ g +lc+l
                           F47D12.1d   7 LLALFMLFLSIVTVIGNLAVLLSYYLDKNIRQPTNYFIFSLAISDLLIGLEGIPVYTaFYLNNNEWIWGDVLCDL 81 
                                         67888999***************************************999988865413344689********** PP

  Rh6-PB(Rhodopsin6)_FBpp0082600-aln 131 yallgslfgcasiwtmtliafdrynvivkglaakpltang.allrilviwvfslawtlaplfgwnryvpegnl.. 202
                                         +  +  +   asi+t+  i++dry  + k  + +   + g  +l i+ iw++ ++   + +fg+  +   g +  
                           F47D12.1d  82 WLSIDYIVCLASIYTVLGITVDRYYSVKKPATYRNWRTPGrVVLIIIFIWLVPSILFSVSIFGYGTFTGTGRIlk 156
                                         *****************************9998887666516678899****9999999************8755 PP

  Rh6-PB(Rhodopsin6)_FBpp0082600-aln 203 .tacgtdyltkdwlsrsyivvysvfvyfvpllliiysyyfivkavaahekamreqakk 259
                                          t c  +++t+ +l+    + y    y++ l++++y y+ i +a      +  +++k+
                           F47D12.1d 157 eTECYVQFMTNPYLNMGMYISY----YWTTLFVMLYLYWGIYRAAKKLALKSDQKTKR 210
                                         5889999999999988776666....9**************99865433333333333 PP

>> Y40H4A.1b  CE35800	WBGene00001519	locus:gar-3	status:Confirmed	UniProt:Q9U7D5	protein_id:CAE47471.1
   #    score  bias  c-Evalue  i-Evalue hmmfrom  hmm to    alifrom  ali to    envfrom  env to     acc
 ---   ------ ----- --------- --------- ------- -------    ------- -------    ------- -------    ----
   1 !   56.8   7.5   2.2e-17   2.4e-15      60     240 ..      69     250 ..      59     288 .. 0.86
   2 !   16.0   0.2   5.7e-05    0.0061     266     350 ..     509     593 ..     496     607 .. 0.68

  Alignments for each domain:
  == domain 1    score: 56.8 bits;  conditional E-value: 2.2e-17
  Rh6-PB(Rhodopsin6)_FBpp0082600-aln  60 fvi.gvlglisvvgnglvvyiftstkslrtpsnllvvnlafsdfllmltmspamvincyyetwvlgpllcelyal 133
                                         +vi +++ l++  gn +v+  f+  k+l+t sn ++  la++d+ + ++  p + + +  + w lg  +c+++ +
                           Y40H4A.1b  69 VVIgAMFALVTSLGNLMVMVSFKIDKQLQTISNYFLFSLAVADIAIGVISIPMFTYYTAIQKWDLGYTMCQFWLC 143
                                         3341567889999************************************************************** PP

  Rh6-PB(Rhodopsin6)_FBpp0082600-aln 134 lgslfgcasiwtmtliafdrynvivkglaakpl.tangallrilviwvfslawtlaplfgwnryvpegnltacgt 207
                                         +  l+  as+  + li+fdry  + + l+ +p  t++ al  i + +++sl+     ++ w  y+ eg +ta   
                           Y40H4A.1b 144 IDYLMSNASVLNLLLISFDRYFSVTRPLSYRPRrTTKKALTMIACTYIISLILWPPWIISWP-YI-EGKFTAEPG 216
                                         ********************************64789999999*******986666677886.55.999999877 PP

  Rh6-PB(Rhodopsin6)_FBpp0082600-aln 208 dyltkdwlsrsyivv.ysvfvyfvpllliiysyy 240
                                           + + + ++ y+ v  +v ++++p+ ++   y+
                           Y40H4A.1b 217 TCVVQFLQTNPYVTVgTAVAAFYLPVTIMCILYT 250
                                         7888888999999883578999999765444443 PP

  == domain 2    score: 16.0 bits;  conditional E-value: 5.7e-05
  Rh6-PB(Rhodopsin6)_FBpp0082600-aln 266 rsseaantsaelklakvalmtislwflawtpy.lvinfagifesakisplatiwgsvfakanavynpivygishp 339
                                         +++ +++   e k ak     ++ ++ +wtpy l++ +   f ++  + l t ++  +   n+ +np+ y++   
                           Y40H4A.1b 509 KEQRKNERKQESKAAKTLSAILCAFIATWTPYnLIVCWEAFFPNTVPNVLWT-FSYFLCYINSTINPLCYALCNA 582
                                         2333344466777787655555566667****44566777776665555555.5677789*************** PP

  Rh6-PB(Rhodopsin6)_FBpp0082600-aln 340 kyraalkkkfp 350
                                         ++r++ ++ + 
                           Y40H4A.1b 583 RFRHTYMRILR 593
                                         *9988765444 PP

>> F59C12.2a  CE28481	WBGene00004776	locus:ser-1	G-protein coupled receptor, family 1	status:Confirmed	UniProt:O17470	pr
   #    score  bias  c-Evalue  i-Evalue hmmfrom  hmm to    alifrom  ali to    envfrom  env to     acc
 ---   ------ ----- --------- --------- ------- -------    ------- -------    ------- -------    ----
   1 !   43.4  11.1   2.6e-13   2.8e-11      56     244 ..      56     239 ..      37     268 .. 0.79
   2 !   25.1   0.1   9.8e-08   1.1e-05     263     358 ..     354     450 ..     338     472 .. 0.69

  Alignments for each domain:
  == domain 1    score: 43.4 bits;  conditional E-value: 2.6e-13
  Rh6-PB(Rhodopsin6)_FBpp0082600-aln  56 gllgfvigvlglisvvgnglvvyiftstkslrtpsnllvvnlafsdfllmltmsp.amvincyyetwvlgpllce 129
                                         g+  f + vl li ++gn+lv   +++ + l+  +n ++  la++d+l+ ++++p ++v++  ++ w+    +c 
                           F59C12.2a  56 GVALFLLPVLCLIGLIGNFLVCVAIATDRRLHNVTNYFLFSLALADLLVCCIVMPlSIVVEVRHGVWTWSVSMCL 130
                                         445577889999************************************999887747999*************** PP

  Rh6-PB(Rhodopsin6)_FBpp0082600-aln 130 lyallgslfgcasiwtmtliafdrynvivkglaakpltangallrilviwvfslawtlaplfgwnryvpegnlta 204
                                         ly  +  ++  asi  m++i++dry  i + l ++  +++  +++i ++wv++l+ +  p+            ta
                           F59C12.2a 131 LYVYSDVFLCSASIVHMSVISLDRYLGISQPLRTRNRSKTLIFIKIAIVWVVTLLVS-CPIAVL-----AMHDTA 199
                                         ***99999999***********************************99999987654.344333.....333344 PP

  Rh6-PB(Rhodopsin6)_FBpp0082600-aln 205 cgtdyltkdwlsrsyivvysvfvyfvpllliiysyyfivk 244
                                               +  ++sr yi+  s +++++pl ++  +y    +
                           F59C12.2a 200 NILRNNQCMIFSRYYIIYGSTMTFLIPLCIMGVTYAKTTQ 239
                                         4444445567788888888888888888877777665555 PP

  == domain 2    score: 25.1 bits;  conditional E-value: 9.8e-08
  Rh6-PB(Rhodopsin6)_FBpp0082600-aln 263 aslrsseaantsaelklakvalmtislwflawtpylvinfagifesakisplatiwgsvf...akanavynpivy 334
                                          s  ++ +++ + e k ++v  +  + +f+ wtp++ inf   f + +++ +   ++s+f       + +npi+y
                           F59C12.2a 354 RSSLQTATQDLANEHKATRVLAVVFACFFICWTPFFFINFLIGFGGENVQ-IPDWVASIFlwlGYVSSTINPIIY 427
                                         4444455666899***************************9889776664.2333445551115677889***** PP

  Rh6-PB(Rhodopsin6)_FBpp0082600-aln 335 gishpkyraalkkkfpslacakee 358
                                         ++   ++r+a+ + + +  c +  
                           F59C12.2a 428 TVFNKRFRQAFVRILRCQ-CFHPL 450
                                         **********98876654.33332 PP

>> T05A1.1a  CE32924	WBGene00003808	locus:npr-2	G-protein coupled receptor	status:Partially_confirmed	UniProt:Q8I0L4	pro
   #    score  bias  c-Evalue  i-Evalue hmmfrom  hmm to    alifrom  ali to    envfrom  env to     acc
 ---   ------ ----- --------- --------- ------- -------    ------- -------    ------- -------    ----
   1 !   65.1  11.8   6.8e-20   7.3e-18      41     349 ..      53     398 ..      26     416 .. 0.68

  Alignments for each domain:
  == domain 1    score: 65.1 bits;  conditional E-value: 6.8e-20
  Rh6-PB(Rhodopsin6)_FBpp0082600-aln  41 daywyqfpplnplwygllgfvigvlgl..isvvgnglvvyiftstkslrtpsnllvvnlafsdfllmltmspamv 113
                                         d y  ++p + +    l+ f +  l +  + + gn  v+y+ +  ++l+t  n++++nl  s+ l+ lt  p   
                            T05A1.1a  53 DRYIDKHPDMTNEPTVLVTFSLLYLHIflLGILGNSAVLYLTMKHRQLQTVQNIFILNLCASNVLMCLTSLPITF 127
                                         555566666655444445554444432114578****************************************99 PP

  Rh6-PB(Rhodopsin6)_FBpp0082600-aln 114 incyyetwvlgpllcelyallgslfgcasiwtmtliafdrynvivkglaakpltangallrilviwvfslawtla 188
                                         i   y+ w +   +c+l  l+      +s ++++ ia+dryn++v+    + l+ ++a++  l iwv+s++ + +
                            T05A1.1a 128 ITNVYKQWFFSSPVCKLIPLVQGASIFVSTFSLSAIALDRYNLVVRPHK-QKLSSRSAMMIALLIWVISVVVC-M 200
                                         999999************999777777999****************975.569999999999******98754.4 PP

  Rh6-PB(Rhodopsin6)_FBpp0082600-aln 189 plfgwnryvpegnltacgtdyltkdw....lsrsyivvysvfvyfvpllliiysyyfiv....kavaahekamre 255
                                         p +gw   v + n   cg +y +++w    + + y  +  +  ++ p+ ++ ++yy i     + v ++ k++ e
                            T05A1.1a 201 P-YGWYMDVEKLN-GLCG-EYCSEHWplaeVRKGYTFLVLITQFLFPFATMAFCYYNIFsrlrQRVETKLKKLSE 272
                                         4.8**88776665.4566.78888885544678999999999999***********9974334567788888888 PP

  Rh6-PB(Rhodopsin6)_FBpp0082600-aln 256 qakkmn..........vaslrsseaantsaelk..lakva....lmti.s....lwflawtpy....lvinfagi 305
                                         +++ ++          + s+  +ea +   e+k  la +a     +ti s    l+ ++w p+    l+i++ g 
                            T05A1.1a 273 RSQLLEnsttcgttnhIVSIN-AEAVQNGLENKqrLAVLAqqrrTTTIlScmvlLFAFTWLPHnvvtLMIEYDGF 346
                                         776554111111111122333.33333333433225555522221222112221455778886333345678887 PP

  Rh6-PB(Rhodopsin6)_FBpp0082600-aln 306 f....esakisplatiwgs....vfakanavynpivygishpkyraalkkkf 349
                                         f    e+   s   t + s    +++    v np +y+   p +++ l k +
                            T05A1.1a 347 FfhsdETSATSTDHTYIVSmtahLISMLTNVTNPFLYAWLNPMFKEMLIKTL 398
                                         6433222222333333334000044455678888888888888888887765 PP

>> T14E8.3a  CE39178	WBGene00020506	locus:dop-3	G-protein coupled receptor (family 1)	status:Confirmed	UniProt:Q6RYS9	pr
   #    score  bias  c-Evalue  i-Evalue hmmfrom  hmm to    alifrom  ali to    envfrom  env to     acc
 ---   ------ ----- --------- --------- ------- -------    ------- -------    ------- -------    ----
   1 !   63.8   7.4   1.7e-19   1.8e-17      48     253 ..      14     212 ..       5     236 .. 0.85
   2 ?    4.9   0.1      0.13        14     276     349 ..     518     597 ..     495     604 .. 0.70

  Alignments for each domain:
  == domain 1    score: 63.8 bits;  conditional E-value: 1.7e-19
  Rh6-PB(Rhodopsin6)_FBpp0082600-aln  48 pplnplwygllgfvigvlglisvvgnglvvyiftstkslrtpsnllvvnlafsdfllmltmspamvincyye.tw 121
                                         p +  lw    g+ + ++ +++v gn lv+      +sl+t +n+l+v la+sdf++ + ++   v+  +++  w
                            T14E8.3a  14 PLMVVLWRVAAGVFLPLVPTMAVFGNVLVIMSVFRERSLQTVTNMLIVSLAVSDFMVAIGVMSFGVYYEWNDfKW 88 
                                         77899*************************99999*********************988766666666666537* PP

  Rh6-PB(Rhodopsin6)_FBpp0082600-aln 122 vlgpllcelyallgslfgcasiwtmtliafdrynvivkglaakpltang..allrilviwvfslawtlaplfgwn 194
                                          lg ++c++y  l     +asi  +  i++dry  i + ++     a+g  a++ i ++w +s+a +l  l+g n
                            T14E8.3a  89 GLGSFFCHVYQALDVACSTASILNLLAISLDRYIAIGHPISYAQYGARGgrAMISITIVWGVSVAVALPLLLGVN 163
                                         ****************************************998888775459****************99***99 PP

  Rh6-PB(Rhodopsin6)_FBpp0082600-aln 195 ryvpegnltacgtdyltkdwlsrsyivvysvfvyfvpllliiysyyfivkavaahekam 253
                                               +   c       ++++  + ++ s+f +f+p + +i  y+ i + +   e+a 
                            T14E8.3a 164 PM---EENDEC-------ELANPYFNMISSIFSFFIPCIAMIILYTIIFRRLRQRERAR 212
                                         54...222344.......34445555899*******************99998888653 PP

  == domain 2    score: 4.9 bits;  conditional E-value: 0.13
  Rh6-PB(Rhodopsin6)_FBpp0082600-aln 276 elklakval.mtislwflawtpylvinfag....if..esakisplatiwgsvfakanavynpivygishpkyra 343
                                         e k a v+l + ++++++ w p++v+  +     i+  +sa +  l    ++ +   n+  np++y++   ++r+
                            T14E8.3a 518 EHK-ATVTLaVVLAVFLFCWLPFFVLHLSNsiclIIdeNSACVGFLPLYLATWLGYLNSSLNPLIYTVFDQRFRN 591
                                         444.44555155688899999999987654222244323556666777778888899999999999999999999 PP

  Rh6-PB(Rhodopsin6)_FBpp0082600-aln 344 alkkkf 349
                                         a+++ +
                            T14E8.3a 592 AFRNIL 597
                                         988755 PP

>> F59C12.2b  CE38526	WBGene00004776	locus:ser-1	status:Confirmed	UniProt:Q7KPZ5	protein_id:CCD63420.1
   #    score  bias  c-Evalue  i-Evalue hmmfrom  hmm to    alifrom  ali to    envfrom  env to     acc
 ---   ------ ----- --------- --------- ------- -------    ------- -------    ------- -------    ----
   1 !   42.5  11.2     5e-13   5.4e-11      59     244 ..      11     191 ..       3     220 .. 0.80
   2 !   25.2   0.1   8.8e-08   9.4e-06     263     358 ..     306     402 ..     290     424 .. 0.69

  Alignments for each domain:
  == domain 1    score: 42.5 bits;  conditional E-value: 5e-13
  Rh6-PB(Rhodopsin6)_FBpp0082600-aln  59 gfvigvlglisvvgnglvvyiftstkslrtpsnllvvnlafsdfllmltmsp.amvincyyetwvlgpllcelya 132
                                          f + vl li ++gn+lv   +++ + l+  +n ++  la++d+l+ ++++p ++v++  ++ w+    +c ly 
                           F59C12.2b  11 LFLLPVLCLIGLIGNFLVCVAIATDRRLHNVTNYFLFSLALADLLVCCIVMPlSIVVEVRHGVWTWSVSMCLLYV 85 
                                         4677899999***********************************999887747999****************** PP

  Rh6-PB(Rhodopsin6)_FBpp0082600-aln 133 llgslfgcasiwtmtliafdrynvivkglaakpltangallrilviwvfslawtlaplfgwnryvpegnltacgt 207
                                          +  ++  asi  m++i++dry  i + l ++  +++  +++i ++wv++l+ +  p+            ta   
                           F59C12.2b  86 YSDVFLCSASIVHMSVISLDRYLGISQPLRTRNRSKTLIFIKIAIVWVVTLLVS-CPIAVL-----AMHDTANIL 154
                                         99999999***********************************99999987654.344333.....333344444 PP

  Rh6-PB(Rhodopsin6)_FBpp0082600-aln 208 dyltkdwlsrsyivvysvfvyfvpllliiysyyfivk 244
                                            +  ++sr yi+  s +++++pl ++  +y    +
                           F59C12.2b 155 RNNQCMIFSRYYIIYGSTMTFLIPLCIMGVTYAKTTQ 191
                                         4445567788888888888888888877777765555 PP

  == domain 2    score: 25.2 bits;  conditional E-value: 8.8e-08
  Rh6-PB(Rhodopsin6)_FBpp0082600-aln 263 aslrsseaantsaelklakvalmtislwflawtpylvinfagifesakisplatiwgsvf...akanavynpivy 334
                                          s  ++ +++ + e k ++v  +  + +f+ wtp++ inf   f + +++ +   ++s+f       + +npi+y
                           F59C12.2b 306 RSSLQTATQDLANEHKATRVLAVVFACFFICWTPFFFINFLIGFGGENVQ-IPDWVASIFlwlGYVSSTINPIIY 379
                                         4444455666899***************************9889776664.2333445551115677889***** PP

  Rh6-PB(Rhodopsin6)_FBpp0082600-aln 335 gishpkyraalkkkfpslacakee 358
                                         ++   ++r+a+ + + +  c +  
                           F59C12.2b 380 TVFNKRFRQAFVRILRCQ-CFHPL 402
                                         **********98876654.33332 PP

>> T05A1.1b  CE32925	WBGene00003808	locus:npr-2	G-protein coupled receptor	status:Partially_confirmed	UniProt:Q22188	pro
   #    score  bias  c-Evalue  i-Evalue hmmfrom  hmm to    alifrom  ali to    envfrom  env to     acc
 ---   ------ ----- --------- --------- ------- -------    ------- -------    ------- -------    ----
   1 !   64.3  12.3   1.2e-19   1.3e-17      53     349 ..      27     355 ..       3     372 .. 0.67

  Alignments for each domain:
  == domain 1    score: 64.3 bits;  conditional E-value: 1.2e-19
  Rh6-PB(Rhodopsin6)_FBpp0082600-aln  53 lwygllgfvigvlglisvvgnglvvyiftstkslrtpsnllvvnlafsdfllmltmspamvincyyetwvlgpll 127
                                         + ++ll + i++lg   + gn  v+y+ +  ++l+t  n++++nl  s+ l+ lt  p   i   y+ w +   +
                            T05A1.1b  27 VTFSLLYLHIFLLG---ILGNSAVLYLTMKHRQLQTVQNIFILNLCASNVLMCLTSLPITFITNVYKQWFFSSPV 98 
                                         34455555555555...67****************************************99999999******** PP

  Rh6-PB(Rhodopsin6)_FBpp0082600-aln 128 celyallgslfgcasiwtmtliafdrynvivkglaakpltangallrilviwvfslawtlaplfgwnryvpegnl 202
                                         c+l  l+      +s ++++ ia+dryn++v+    + l+ ++a++  l iwv+s++ + +p +gw   v + n 
                            T05A1.1b  99 CKLIPLVQGASIFVSTFSLSAIALDRYNLVVRPHK-QKLSSRSAMMIALLIWVISVVVC-MP-YGWYMDVEKLN- 169
                                         ****999777777999****************975.569999999999******98754.44.8**88776665. PP

  Rh6-PB(Rhodopsin6)_FBpp0082600-aln 203 tacgtdyltkdw....lsrsyivvysvfvyfvpllliiysyyfiv....kavaahekamreqakkmn........ 261
                                           cg +y +++w    + + y  +  +  ++ p+ ++ ++yy i     + v ++ k++ e+++ ++        
                            T05A1.1b 170 GLCG-EYCSEHWplaeVRKGYTFLVLITQFLFPFATMAFCYYNIFsrlrQRVETKLKKLSERSQLLEnsttcgtt 243
                                         4566.78888885544678999999999999***********997433456788888888877665411111111 PP

  Rh6-PB(Rhodopsin6)_FBpp0082600-aln 262 ..vaslrsseaantsaelk..lakva....lmti.s....lwflawtpy....lvinfagif....esakispla 315
                                           + s+  +ea +   e+k  la +a     +ti s    l+ ++w p+    l+i++ g f    e+   s   
                            T05A1.1b 244 nhIVSIN-AEAVQNGLENKqrLAVLAqqrrTTTIlScmvlLFAFTWLPHnvvtLMIEYDGFFfhsdETSATSTDH 317
                                         1122333.3333333443322555552222122211222145577888733334567888764332222233333 PP

  Rh6-PB(Rhodopsin6)_FBpp0082600-aln 316 tiwgs....vfakanavynpivygishpkyraalkkkf 349
                                         t + s    +++    v np +y+   p +++ l k +
                            T05A1.1b 318 TYIVSmtahLISMLTNVTNPFLYAWLNPMFKEMLIKTL 355
                                         33334000044456678888888888888888887765 PP

>> T14E8.3c  CE39180	WBGene00020506	locus:dop-3	status:Confirmed	UniProt:Q6RYS9	protein_id:CCD83406.1
   #    score  bias  c-Evalue  i-Evalue hmmfrom  hmm to    alifrom  ali to    envfrom  env to     acc
 ---   ------ ----- --------- --------- ------- -------    ------- -------    ------- -------    ----
   1 !   61.8   7.2   6.7e-19   7.2e-17      52     253 ..       3     197 ..       1     221 [. 0.85
   2 ?    5.0   0.1      0.13        13     276     349 ..     503     582 ..     480     589 .. 0.70

  Alignments for each domain:
  == domain 1    score: 61.8 bits;  conditional E-value: 6.7e-19
  Rh6-PB(Rhodopsin6)_FBpp0082600-aln  52 plwygllgfvigvlglisvvgnglvvyiftstkslrtpsnllvvnlafsdfllmltmspamvincyye.twvlgp 125
                                          lw    g+ + ++ +++v gn lv+      +sl+t +n+l+v la+sdf++ + ++   v+  +++  w lg 
                            T14E8.3c   3 VLWRVAAGVFLPLVPTMAVFGNVLVIMSVFRERSLQTVTNMLIVSLAVSDFMVAIGVMSFGVYYEWNDfKWGLGS 77 
                                         689999********************99999*********************988766666666666537***** PP

  Rh6-PB(Rhodopsin6)_FBpp0082600-aln 126 llcelyallgslfgcasiwtmtliafdrynvivkglaakpltang..allrilviwvfslawtlaplfgwnryvp 198
                                         ++c++y  l     +asi  +  i++dry  i + ++     a+g  a++ i ++w +s+a +l  l+g n    
                            T14E8.3c  78 FFCHVYQALDVACSTASILNLLAISLDRYIAIGHPISYAQYGARGgrAMISITIVWGVSVAVALPLLLGVNPM-- 150
                                         ************************************998888775459****************99***9954.. PP

  Rh6-PB(Rhodopsin6)_FBpp0082600-aln 199 egnltacgtdyltkdwlsrsyivvysvfvyfvpllliiysyyfivkavaahekam 253
                                           +   c       ++++  + ++ s+f +f+p + +i  y+ i + +   e+a 
                            T14E8.3c 151 -EENDEC-------ELANPYFNMISSIFSFFIPCIAMIILYTIIFRRLRQRERAR 197
                                         .222344.......34445555899*******************99998888653 PP

  == domain 2    score: 5.0 bits;  conditional E-value: 0.13
  Rh6-PB(Rhodopsin6)_FBpp0082600-aln 276 elklakval.mtislwflawtpylvinfag....if..esakisplatiwgsvfakanavynpivygishpkyra 343
                                         e k a v+l + ++++++ w p++v+  +     i+  +sa +  l    ++ +   n+  np++y++   ++r+
                            T14E8.3c 503 EHK-ATVTLaVVLAVFLFCWLPFFVLHLSNsiclIIdeNSACVGFLPLYLATWLGYLNSSLNPLIYTVFDQRFRN 576
                                         444.44555155688899999999987654222244323556666777778888899999999999999999999 PP

  Rh6-PB(Rhodopsin6)_FBpp0082600-aln 344 alkkkf 349
                                         a+++ +
                            T14E8.3c 577 AFRNIL 582
                                         988755 PP

>> C25G6.5  CE04086	WBGene00016110	locus:npr-11	G-protein coupled receptor (family 1)	status:Partially_confirmed	UniProt
   #    score  bias  c-Evalue  i-Evalue hmmfrom  hmm to    alifrom  ali to    envfrom  env to     acc
 ---   ------ ----- --------- --------- ------- -------    ------- -------    ------- -------    ----
   1 !   63.7  11.4   1.8e-19   1.9e-17      58     345 ..      42     336 ..      30     350 .. 0.77

  Alignments for each domain:
  == domain 1    score: 63.7 bits;  conditional E-value: 1.8e-19
  Rh6-PB(Rhodopsin6)_FBpp0082600-aln  58 lgfvigvlglisvvgnglvvyiftstkslrtpsnllvvnlafsdfllmltmspamvincyyetwvlgpllcelya 132
                                         + f+ +++ l   +gn+l + + +   ++rt  n++++nla+sdf++ ++ +p+ ++   y  w +   lc++ +
                             C25G6.5  42 ITFAYMLIILFGAIGNFLTIIVVILNPAMRTTRNFFILNLALSDFFVCIVTAPTTLYTVLYMFWPFSRTLCKIAG 116
                                         45666666677889******************************************9999999999999998876 PP

  Rh6-PB(Rhodopsin6)_FBpp0082600-aln 133 llgslfgcasiwtmtliafdrynvivkglaakpltangallrilviwvfslawtlaplfgwnryvp.....egn. 201
                                          l  +    s ++++ ia+dry +i+    ++   +n ++   ++iwv+sl+ ++ pl+  +   p       + 
                             C25G6.5 117 SLQGFNIFLSTFSIASIAVDRYVLIIFPT-KRERQQNLSFCFFIMIWVISLILAV-PLLQASDLTPvfvepSCDl 189
                                         66666667899***********9999875.5567889999999********9987.7777666655111113331 PP

  Rh6-PB(Rhodopsin6)_FBpp0082600-aln 202 .ltacg..tdyltkdwlsr.syivvysvfvyfvpllliiysyyfivkavaahekamreqakkmnvaslrsseaan 272
                                          l  c    +  +k ++s+ +y +   +  y  pl+ ++++y  i     ah  ++r   +  nv++  ++ + +
                             C25G6.5 190 aLYICHeqNEIWEKMIISKgTYTLAVLITQYAFPLFSLVFAYSRI-----AHRMKLRFANRNQNVTTNTNTSQRR 259
                                         133454113456677676636888888999999********9887.....7999999999999999887777666 PP

  Rh6-PB(Rhodopsin6)_FBpp0082600-aln 273 tsa.el.klakvalm.tislwflawtpylvinfagifesakisplati.wgsvfakanavynpivygishpkyra 343
                                          s+ e  + +++ l+  ++++ +aw p  v      fe+++   ++t  ++  +a   a  np++y+     +r 
                             C25G6.5 260 RSVvERqRRTHLLLVcVVAVFAVAWLPLNVFHIFNTFELVNSFSVTTFsICHCLAMCSACLNPLIYAFFNHNFRI 334
                                         65514313444555414577889*****99999999999987777765257889*************98888876 PP

  Rh6-PB(Rhodopsin6)_FBpp0082600-aln 344 al 345
                                          +
                             C25G6.5 335 EF 336
                                         55 PP

>> C53C7.1b  CE36989	WBGene00008278	locus:npr-10	status:Partially_confirmed	UniProt:Q6EUU1	protein_id:CAH04724.1
   #    score  bias  c-Evalue  i-Evalue hmmfrom  hmm to    alifrom  ali to    envfrom  env to     acc
 ---   ------ ----- --------- --------- ------- -------    ------- -------    ------- -------    ----
   1 !   63.6   5.4   1.9e-19   2.1e-17      49     353 ..      22     326 ..       3     352 .. 0.75

  Alignments for each domain:
  == domain 1    score: 63.6 bits;  conditional E-value: 1.9e-19
  Rh6-PB(Rhodopsin6)_FBpp0082600-aln  49 plnplwygllgfvigvlglisvvgnglvvyiftstkslrtpsnllvvnlafsdfllmltmspamvincyyetwvl 123
                                          l+p+  ++l  + +++ ++ v+gn lvv   +  k l++  n+++v l++sd+++ ++      i ++ + w++
                            C53C7.1b  22 TLHPIPIAILATIYTIIVVVGVTGNLLVVMSVMRFKVLQSVRNMFIVSLSVSDIFVAIVSGSVTPITAFSKVWLF 96 
                                         4678889999999*******************************************999999999********** PP

  Rh6-PB(Rhodopsin6)_FBpp0082600-aln 124 gpllcelyallgslfgcasiwtmtliafdrynvivkglaakpltangallrilviwvfslawtlaplfgwnryvp 198
                                         g  lc+l  ll       s  t+t ia+dry +i +  +++p+ ++ al  i +     ++   +plf  +  + 
                            C53C7.1b  97 GGPLCHLLPLLQGTALSFSTLTLTAIAIDRYILICHP-TKEPIRKDQALKMI-SFNSAISVGLSVPLFMKQELMQ 169
                                         ********9988888888999**********999886.689**999997555.5544444555579**9999998 PP

  Rh6-PB(Rhodopsin6)_FBpp0082600-aln 199 egnltacgtdyltkdwlsrsyi.vvys....vfvyfvpllliiysyyfivkavaahekamreqakkmnvaslrss 268
                                           n   cg +y +++w   +y+  vy+    +  +  pl++i ++y  i   +      +r   k +   + r+ 
                            C53C7.1b 170 FRNY--CG-EYCSENWGPDAYLrSVYGtvvfIIQFVFPLITITFCYASISIKL-RRGVFVRGSQKELMSEARRQL 240
                                         8886..55.577777777777633565111044456799****9999885444.345566777676665555655 PP

  Rh6-PB(Rhodopsin6)_FBpp0082600-aln 269 eaantsaelklakvalmtislwflawtpylvinfagifesak..i...splatiwgsvfakanavynpivygish 338
                                          + +  ++  l    +mt++ + l+w p +  nf   + +++  i   + l+ i+   ++ +  ++np +yg   
                            C53C7.1b 241 TQRRLRTNRML---IIMTVT-FALSWLPSVGFNFLRDYSALPgiIdsqDYLFGIIFHCISMTSVIVNPFLYGYCN 311
                                         55544444333...345554.4578999888888765555432231114677777777889999*********** PP

  Rh6-PB(Rhodopsin6)_FBpp0082600-aln 339 pkyraalkkkfpsla 353
                                          ++raa+ + + +++
                            C53C7.1b 312 EHFRAAFAALLDTVK 326
                                         *****9988777654 PP

>> T23B3.4  CE45656	WBGene00020712	locus:ckr-1	G-protein coupled receptor	status:Partially_confirmed	UniProt:P91487	prot
   #    score  bias  c-Evalue  i-Evalue hmmfrom  hmm to    alifrom  ali to    envfrom  env to     acc
 ---   ------ ----- --------- --------- ------- -------    ------- -------    ------- -------    ----
   1 !   63.3   5.8   2.4e-19   2.6e-17      56     239 ..      13     194 ..       9     220 .. 0.80
   2 ?    1.0   0.2         2   2.1e+02     265     344 ..     290     374 ..     283     404 .. 0.69

  Alignments for each domain:
  == domain 1    score: 63.3 bits;  conditional E-value: 2.4e-19
  Rh6-PB(Rhodopsin6)_FBpp0082600-aln  56 gllgfvigvlg.lisvvgnglvvy.iftstkslrtpsnllvvnlafsdfllmltmspamvincyyetwvlgpllc 128
                                         +++   i++l  ++s+ gn++v+  i+  ++  r+ +n++++nlaf+d+l  ++  p+ ++    + w+lg  +c
                             T23B3.4  13 TIMISSIFLLClILSLLGNAIVILtILGKSHRSRSITNFYLLNLAFADLLRSIICIPSTLLGELTQCWLLGAAMC 87 
                                         55556677776257******99853777888999999************************************** PP

  Rh6-PB(Rhodopsin6)_FBpp0082600-aln 129 elyallgslfgcasiwtmtliafdrynvivkgl.aakpltangallrilviwvfslawtlaplfgwnryvpegnl 202
                                         ++ a+l  +  cas +t+++ia++ry  i + l ++k  t++ al+ i  +w fs    l+ lf ++     g +
                             T23B3.4  88 KIVAFLQPVGVCASAYTLAVIAIERYYAICRPLeSRKWQTKKRALITISLVWCFSFSANLTSLFLYDA--NPGKF 160
                                         ********************************95578899************************8864..34556 PP

  Rh6-PB(Rhodopsin6)_FBpp0082600-aln 203 tacgtdyltkdwlsrsyivvysvfvyfvpllliiysy 239
                                         t   t     d++ + y    ++   fvpl l++  y
                             T23B3.4 161 TCDSTKGPLVDFIYQLY---LTFTLLFVPLALMVGLY 194
                                         65555544444444444...44445555655555444 PP

  == domain 2    score: 1.0 bits;  conditional E-value: 2
  Rh6-PB(Rhodopsin6)_FBpp0082600-aln 265 lrsseaant.saelklakvalmtislwflawtp....ylvinfagifesakisplatiwgsvfakanavynpivy 334
                                         lrs+++++   a+ k++++ ++ + ++ + w p    +l++  a +  +   +p      ++++   ++ npi y
                             T23B3.4 290 LRSTNQEKIlIAKKKVTRMLITLVIVFAFCWVPsylyWLLLRMAELAATDLWNPGLNSSLTIMTYISSLANPITY 364
                                         688888877344555555555555566689999633234555666655556667777777778888888899999 PP

  Rh6-PB(Rhodopsin6)_FBpp0082600-aln 335 gishpkyraa 344
                                               +r +
                             T23B3.4 365 CFMNKSFRSS 374
                                         8887777765 PP

>> C53C7.1a  CE19767	WBGene00008278	locus:npr-10	7 transmembrane receptor (rhodopsin family)	status:Partially_confirmed	
   #    score  bias  c-Evalue  i-Evalue hmmfrom  hmm to    alifrom  ali to    envfrom  env to     acc
 ---   ------ ----- --------- --------- ------- -------    ------- -------    ------- -------    ----
   1 !   62.4   6.0   4.5e-19   4.8e-17      49     352 ..      22     325 ..       3     348 .. 0.75

  Alignments for each domain:
  == domain 1    score: 62.4 bits;  conditional E-value: 4.5e-19
  Rh6-PB(Rhodopsin6)_FBpp0082600-aln  49 plnplwygllgfvigvlglisvvgnglvvyiftstkslrtpsnllvvnlafsdfllmltmspamvincyyetwvl 123
                                          l+p+  ++l  + +++ ++ v+gn lvv   +  k l++  n+++v l++sd+++ ++      i ++ + w++
                            C53C7.1a  22 TLHPIPIAILATIYTIIVVVGVTGNLLVVMSVMRFKVLQSVRNMFIVSLSVSDIFVAIVSGSVTPITAFSKVWLF 96 
                                         4678889999999*******************************************999999999********** PP

  Rh6-PB(Rhodopsin6)_FBpp0082600-aln 124 gpllcelyallgslfgcasiwtmtliafdrynvivkglaakpltangallrilviwvfslawtlaplfgwnryvp 198
                                         g  lc+l  ll       s  t+t ia+dry +i +  +++p+ ++ al  i +     ++   +plf  +  + 
                            C53C7.1a  97 GGPLCHLLPLLQGTALSFSTLTLTAIAIDRYILICHP-TKEPIRKDQALKMI-SFNSAISVGLSVPLFMKQELMQ 169
                                         ********9988888888999**********999886.689**999997555.5544444555579**9999998 PP

  Rh6-PB(Rhodopsin6)_FBpp0082600-aln 199 egnltacgtdyltkdwlsrsyi.vvys....vfvyfvpllliiysyyfivkavaahekamreqakkmnvaslrss 268
                                           n   cg +y +++w   +y+  vy+    +  +  pl++i ++y  i   +      +r   k +   + r+ 
                            C53C7.1a 170 FRNY--CG-EYCSENWGPDAYLrSVYGtvvfIIQFVFPLITITFCYASISIKL-RRGVFVRGSQKELMSEARRQL 240
                                         8886..55.577777777777633565111044456799****9999885444.345566777676665555655 PP

  Rh6-PB(Rhodopsin6)_FBpp0082600-aln 269 eaantsaelklakvalmtislwflawtpylvinfagifesak..i...splatiwgsvfakanavynpivygish 338
                                          + +  ++  l    +mt++ + l+w p +  nf   + +++  i   + l+ i+   ++ +  ++np +yg   
                            C53C7.1a 241 TQRRLRTNRML---IIMTVT-FALSWLPSVGFNFLRDYSALPgiIdsqDYLFGIIFHCISMTSVIVNPFLYGYCN 311
                                         55544444333...345554.4578999888888765555432231114677777777889999*********** PP

  Rh6-PB(Rhodopsin6)_FBpp0082600-aln 339 pkyraalkkkfpsl 352
                                          ++raa+ + + ++
                            C53C7.1a 312 EHFRAAFAALLDTV 325
                                         *****998877665 PP

>> AC7.1a  CE38261	WBGene00006428	locus:tag-49	status:Partially_confirmed	UniProt:Q58AU0	protein_id:CCD61149.1
   #    score  bias  c-Evalue  i-Evalue hmmfrom  hmm to    alifrom  ali to    envfrom  env to     acc
 ---   ------ ----- --------- --------- ------- -------    ------- -------    ------- -------    ----
   1 !   60.8   8.8   1.4e-18   1.5e-16      43     358 ..      37     352 ..      24     373 .. 0.83

  Alignments for each domain:
  == domain 1    score: 60.8 bits;  conditional E-value: 1.4e-18
  Rh6-PB(Rhodopsin6)_FBpp0082600-aln  43 ywyqfpplnplwygllgfvigvlglisvvgnglvvyiftstkslrtpsnllvvnlafsdfllmltmspamvincy 117
                                          +y+  p++ + + +l    +++ +++vvgn lv+yi      +r+ +  +++nl f+d++  +   p     + 
                              AC7.1a  37 DFYELTPVELIIWCML---YAIIAFMAVVGNLLVLYITLFRLRVRSITTYFILNLGFADLFTGIFAIPFKFQAAL 108
                                         5666666666655555...56678999***********************************9999********* PP

  Rh6-PB(Rhodopsin6)_FBpp0082600-aln 118 yetwvlgpllcelyallgslfgcasiwtmtliafdrynvivkglaakpltangallrilviwvfslawtlap.lf 191
                                         ++ w l   lc++   + ++  ++s++t++  a+  +  +    ++  ++ ++a   +l iw+++++ +l   lf
                              AC7.1a 109 FQEWFLPRSLCRIVPYVETVALTVSVFTLVTSAVHEFRTMFFSKCS-QMSPRSAKRCVLLIWIMAVLVSLPHgLF 182
                                         ***********************************99988765544.5888888888999******999965266 PP

  Rh6-PB(Rhodopsin6)_FBpp0082600-aln 192 gwnryvpegnlta....cgtdyltkdwlsrsyivvysvfvyfvpllliiysyyfivkavaahekamreqakkmnv 262
                                           +   p+ n t+    c   y +  w+ ++y v   +  yfvp++++  +y+ i   + +  ++   +     +
                              AC7.1a 183 HNTYEFPDDNNTSivqqCLPVYPDAGWW-KTYNVYLVIIQYFVPMIILDTAYTMIAVKIWSLSQSRV-ELDETKM 255
                                         666668**99886333366778888888.57888889999*****9999999999766666655544.4445556 PP

  Rh6-PB(Rhodopsin6)_FBpp0082600-aln 263 aslrsseaantsaelklakvalmtislwflawtpylvin.fagifesakisplatiwgsvfakanavynpivygi 336
                                         a+ + s +++ s  ++   + +   sl ++    yl++n     +++ k   l+  ++  +a +n+  npi+yg+
                              AC7.1a 256 ATQKVSPNTQLSQLMRTLIIVVACFSLCWFPLETYLLLNeLKPEINGWKYINLVFFFSHWLAMSNSCLNPIIYGL 330
                                         7778888888899999999999999998888888888883677899999999*********************** PP

  Rh6-PB(Rhodopsin6)_FBpp0082600-aln 337 shpkyraalkkkfpslacakee 358
                                            ky++  ++ f  + c  + 
                              AC7.1a 331 YNTKYNEEYRRLFRQIGCIWQR 352
                                         ******9999999888886554 PP

>> F16D3.7  CE42717	WBGene00008890	locus:ser-5	7 transmembrane receptor (rhodopsin family) (2 domains)	status:Partially_
   #    score  bias  c-Evalue  i-Evalue hmmfrom  hmm to    alifrom  ali to    envfrom  env to     acc
 ---   ------ ----- --------- --------- ------- -------    ------- -------    ------- -------    ----
   1 !   53.0  11.2   3.1e-16   3.3e-14      27     342 ..      33     363 ..      10     376 .. 0.64

  Alignments for each domain:
  == domain 1    score: 53.0 bits;  conditional E-value: 3.1e-16
  Rh6-PB(Rhodopsin6)_FBpp0082600-aln  27 tvvdkvppellhlida.ywyqfpplnplwygllgfvigvlglisvvgnglvvyiftstkslrtpsnllvvnlafs 100
                                          vv ++  e l +i   +      l p    ll +   ++ l+++ gn lv+  f  ++  rt + llv nl ++
                             F16D3.7  33 DVVSEMCKEQLRIILReKLRTGEQLPPAVLVLLCIPAVIIILLTIFGNLLVL--FFKARVGRTNTTLLVWNLGLT 105
                                         4555555555555543033333334444455555555666678899**9986..6678999************** PP

  Rh6-PB(Rhodopsin6)_FBpp0082600-aln 101 dfllmltmspamvincyyetwvlgpllcelyallgslfgcasiwtmtliafdrynvivkglaakpltangallri 175
                                         dfl+ +++ p   +   y  w++g +lc+l+  +   f ++s+ t+++i++dry  + + l  k + +++ ++ +
                             F16D3.7 106 DFLVGVIVLPMGAVYLIYRKWIFGRFLCRLWVAADVTFCTCSVVTICVISVDRYLAVTRPLRYKSIVTKTKVISV 180
                                         ***********99999*********************************************************99 PP

  Rh6-PB(Rhodopsin6)_FBpp0082600-aln 176 lv.iwvfslawtlaplfgwnryvpegnltacgtdyltkdwlsrsyivvysvfvyfvpllliiysyyfivkavaah 249
                                         ++ iw+fs+   l+    w++  pe     c  d l     +  ++    vf++f+p  + +  y+ i k     
                             F16D3.7 181 MTiIWIFSSSILLT-TVRWEQ--PE-----CYDDSLCFVGNEIRHLAHSVVFAFFLPASVTLTLYWRIYKLARNR 247
                                         96269998876665.457875..55.....444444443344444444556778888888888888888888888 PP

  Rh6-PB(Rhodopsin6)_FBpp0082600-aln 250 ekamreq.....akkmnv........aslrss........eaant..saelklakvalmtislwflawtpylvin 301
                                         +ka+           mn         ++lr          e+++    +  ++ak   +  + +++ w p++ + 
                             F16D3.7 248 QKALDRGflmilGSNMNFltntlsqqTTLRVHfgktngmvEHQRRvlRTHERIAKTLGVVSCSFLFCWLPFFGLY 322
                                         887654311111233442111111111122111000001111111112233444443333334556777777776 PP

  Rh6-PB(Rhodopsin6)_FBpp0082600-aln 302 fagifesakisplatiwgsvfakanavynpivygishpkyr 342
                                          +    s  + p+a  ++s +   n++ npi+y+ +   ++
                             F16D3.7 323 LTNYKCSGCVPPIAIDVASWLGYCNSMLNPIIYSFTVKEFK 363
                                         66666667777777777777777777777777777666655 PP

>> ZC412.1  CE35920	WBGene00013883	locus:npr-13	G-protein coupled receptor	status:Partially_confirmed	UniProt:Q23305	pro
   #    score  bias  c-Evalue  i-Evalue hmmfrom  hmm to    alifrom  ali to    envfrom  env to     acc
 ---   ------ ----- --------- --------- ------- -------    ------- -------    ------- -------    ----
   1 !   58.4  16.9   7.2e-18   7.7e-16      35     356 ..       5     341 ..       2     353 .. 0.73

  Alignments for each domain:
  == domain 1    score: 58.4 bits;  conditional E-value: 7.2e-18
  Rh6-PB(Rhodopsin6)_FBpp0082600-aln  35 ellhlid..aywyqfpplnplwygllgfvi..gvlglisvvgnglvvyiftstkslrtpsnllvvnlafsdfllm 105
                                         e +h id  a   qf     l+   lg+ +  +++ +i +vgngl++  +   k+l   +n++++nla+sd+ll 
                             ZC412.1   5 ESHHCIDvnAILQQFNDWTVLFEVRLGYSVlyFLILIIGLVGNGLLITSILMRKKLSV-ANIFLINLAVSDLLLC 78 
                                         5667766225578999999999999998763245668899********9999999975.8*************** PP

  Rh6-PB(Rhodopsin6)_FBpp0082600-aln 106 ltmspamvincyyetwvlgpllcelyallgslfgcasiwtmtliafdrynvivkglaakpltangallrilviwv 180
                                         +t +p   + ++ + w++g ++c+l   + ++    s w+++ ia+dry  iv  l ++p + + a   ++  wv
                             ZC412.1  79 ITAVPITPVLAFMKRWIFGIIMCKLVPTCQAFSVLISSWSLCYIAIDRYRSIVTPL-REPWSDRHARWLLMFTWV 152
                                         *******************************999********************99.68*******9999999*9 PP

  Rh6-PB(Rhodopsin6)_FBpp0082600-aln 181 fslawtlaplf.gwn.ryvpegnltacgtdyltkdwlsr.....syivvysvfvyfvpllliiysyyfivkavaa 248
                                         ++ + +  pl+   n + +   n+t cg    + +w s      +y     +    +p +++ ++y  i++ v +
                             ZC412.1 153 VAFLAS-YPLYySQNlKTMVIENVTLCGDFCGEFNWQSDeisklTYTTSLLIIQLIIPAIIMSFCYLMILQKVQT 226
                                         987655.5655144434455679****975555566554111114555555666778888888999999999976 PP

  Rh6-PB(Rhodopsin6)_FBpp0082600-aln 249 hekamreqakkmnvaslrsseaantsaelklakvalmtislwfla.wtpylvin..........fa.gifesaki 311
                                             + ++      + l ++++a+t++  +     l+ + + f+a w p   +n          f+  +++ + +
                             ZC412.1 227 DW--LVDEG-----SMLTAAQQAQTAVRKRRVMYVLILMVIVFMAcWFPLSAVNlfrdlgmrfeFCqTVYKVLMM 294
                                         43..33332.....3355556666766666555556656666665588887777322222222233245666666 PP

  Rh6-PB(Rhodopsin6)_FBpp0082600-aln 312 spla..tiwgsvfakanavynpivygishpkyraalkkkfpslacak 356
                                         + +    +   v+a +  v+np++y     ++r+alk+ +  l+ a 
                             ZC412.1 295 DQMYfkLLNVHVIAMTSIVWNPVLYFWMSKRHRRALKDDMTWLTNAR 341
                                         65531145567889999999**9999999999999999998887655 PP

>> F41E7.3  CE31509	WBGene00009619	neurokinin receptor like	status:Partially_confirmed	UniProt:Q20275	protein_id:CAA9212
   #    score  bias  c-Evalue  i-Evalue hmmfrom  hmm to    alifrom  ali to    envfrom  env to     acc
 ---   ------ ----- --------- --------- ------- -------    ------- -------    ------- -------    ----
   1 !   55.9  17.1   4.2e-17   4.5e-15      49     355 ..      30     332 ..      23     351 .. 0.77

  Alignments for each domain:
  == domain 1    score: 55.9 bits;  conditional E-value: 4.2e-17
  Rh6-PB(Rhodopsin6)_FBpp0082600-aln  49 plnplwygllgfvigv.lglisvvgnglvvyiftstkslrtpsnllvvnlafsdfllmltmspamvincyyetwv 122
                                         p++  ++  + + + + + l++  gn+lvvy+ ++ k ++t +n+++ nla+sd+++ +t        +  + w+
                             F41E7.3  30 PMEMEYFRPFFISMYCaVFLVASSGNFLVVYVVMTNKRMQTITNIFITNLAVSDIMVNFTSLWLTPTYTSIGHWI 104
                                         555555554444443313346778*******************************999998776666777889** PP

  Rh6-PB(Rhodopsin6)_FBpp0082600-aln 123 lgpllcelyallgslfgcasiwtmtliafdrynvivkglaa....kpltangallrilviwvfslawtlapl..f 191
                                         +g  lc+   l+       s wt+t ia+dry viv+  ++      ++++++l  i+ iw+ sl+  ++p    
                             F41E7.3 105 FGGGLCHGLPLFQGTSIFISTWTLTAIAIDRYIVIVHNSSNininDRMSMRSCLSFIVLIWLCSLLL-VTPYaiN 178
                                         ******998888766667899***************9988622225677888888899999988765.4554113 PP

  Rh6-PB(Rhodopsin6)_FBpp0082600-aln 192 gwnryvpe.gnltacgtdyltkdwlsrsyivvysvfvyfvpllliiysyyfivkavaahekamreqakkmnvasl 265
                                             y+ e  ++  c  d+ + ++ s   ivv  +  + +p++li  sy  i   + +  ++m e          
                             F41E7.3 179 MKLNYIHEpCDFLICSEDWSNAEFRSIFGIVV-MILQFILPFVLIAISYIKIWLFLNSR-QSMTE---------- 241
                                         3456998846899**********999877766.688999***********998877664.57776.......... PP

  Rh6-PB(Rhodopsin6)_FBpp0082600-aln 266 rsseaantsaelklakvalmtislwflawtpylvinfagifesakis..platiwgsv..fakanavynpivygi 336
                                         r+s+ +    + +l ++ ++ + ++ + w p+ ++n    +++ +     ++ ++ sv  ++ + + +npi+y+ 
                             F41E7.3 242 RKSDIK---RKKRLLRMLIVMVVIFAICWFPFNLLNCLRDLKLDNFMrgYFSFVFLSVhlMSMTATAWNPILYAF 313
                                         445544...456788899999999999******99998777665543113445555541156777889******* PP

  Rh6-PB(Rhodopsin6)_FBpp0082600-aln 337 shpkyraalkkkfpslaca 355
                                             +r+ + k +p+l  +
                             F41E7.3 314 MNETFREEFAKVVPCLFAR 332
                                         **************99765 PP

>> F15A8.5b  CE33616	WBGene00001052	locus:dop-1	status:Partially_confirmed	UniProt:Q86ME5	protein_id:CCD68412.1
   #    score  bias  c-Evalue  i-Evalue hmmfrom  hmm to    alifrom  ali to    envfrom  env to     acc
 ---   ------ ----- --------- --------- ------- -------    ------- -------    ------- -------    ----
   1 !   48.6   7.5   6.9e-15   7.4e-13      50     258 ..       1     208 [.       1     237 [. 0.82
   2 !   11.3   0.0    0.0015      0.16     277     366 ..     264     356 ..     253     368 .. 0.70

  Alignments for each domain:
  == domain 1    score: 48.6 bits;  conditional E-value: 6.9e-15
  Rh6-PB(Rhodopsin6)_FBpp0082600-aln  50 lnplwygllgfvigvlglisvvgnglvvyiftstkslr.tpsnllvvnlafsdfllmltmspamvincyyetwvl 123
                                         +n l + llg+  +vl ++++ gn lv   +   +slr  p nl++v la+sd+l+ + ++    +n   + w +
                            F15A8.5b   1 MNDLQWPLLGL-FSVLIILALFGNLLVCAAILWDRSLRkQPENLFLVSLAVSDLLVSVLVMLFAAVNDILGYWPF 74 
                                         78888899997.57899***********999999999736**************9988877777889999***** PP

  Rh6-PB(Rhodopsin6)_FBpp0082600-aln 124 gpllcelyallgslfgcasiwtmtliafdrynvivkglaakpltangal.lrilviwvfslawtlapl.fgwnry 196
                                         g + c+++  +     +asi  ++ i++dry  i + +     +++  +   i+ +w++s+    apl fg+   
                            F15A8.5b  75 GQFYCQFWISFDITTCTASILNLCAISLDRYWHISRPMVYIRYCNRRRInYVIVLVWLISAGIGAAPLgFGFGSK 149
                                         **********9999999*********************998888777761556789***********99****** PP

  Rh6-PB(Rhodopsin6)_FBpp0082600-aln 197 vpegnltacgtdyltkdwlsrsyivvysvfvyfvpllliiysyyfivkavaahekamreqak 258
                                         v   nlt      +    l   y +  s+  +f+p ++++  y+ +      h ++++ q +
                            F15A8.5b 150 VTINNLTGLPVCEM---RLPLPYAIGSSMVSFFLPAMVMVILYTKLYLYARKHVRSIKTQLQ 208
                                         *******8776544...4567899***********887776666555555566666555433 PP

  == domain 2    score: 11.3 bits;  conditional E-value: 0.0015
  Rh6-PB(Rhodopsin6)_FBpp0082600-aln 277 lklakvalmtis.lwflawtpylvinfagifesakisplatiwgsvfakanavynpivygishpkyraalkkkfp 350
                                          + a+++l  i   +++ w p++ +n    +     s  + +  + +  an+  np++y+i    +r+a+kk + 
                            F15A8.5b 264 DQKARLTLGVIMgTFLVCWLPFFTVNILRAWLPEIFSSKTIMAVTWLGYANSSANPLIYSIFNRDFRRAFKKIIV 338
                                         455777776665156679********98877666566555555677899********************998765 PP

  Rh6-PB(Rhodopsin6)_FBpp0082600-aln 351 .slacakee.sdskstas 366
                                          ++ c  ee + +ks +s
                            F15A8.5b 339 rVFGCCWEEpDLNKSISS 356
                                         144555444144555444 PP

>> F15A8.5a  CE33615	WBGene00001052	locus:dop-1	status:Partially_confirmed	UniProt:Q86ME6	protein_id:CCD68411.1
   #    score  bias  c-Evalue  i-Evalue hmmfrom  hmm to    alifrom  ali to    envfrom  env to     acc
 ---   ------ ----- --------- --------- ------- -------    ------- -------    ------- -------    ----
   1 !   48.6   7.1   6.8e-15   7.3e-13      50     257 ..       1     207 [.       1     233 [. 0.82
   2 !   11.0   0.0    0.0018       0.2     277     366 ..     322     414 ..     311     426 .. 0.70

  Alignments for each domain:
  == domain 1    score: 48.6 bits;  conditional E-value: 6.8e-15
  Rh6-PB(Rhodopsin6)_FBpp0082600-aln  50 lnplwygllgfvigvlglisvvgnglvvyiftstkslr.tpsnllvvnlafsdfllmltmspamvincyyetwvl 123
                                         +n l + llg+  +vl ++++ gn lv   +   +slr  p nl++v la+sd+l+ + ++    +n   + w +
                            F15A8.5a   1 MNDLQWPLLGL-FSVLIILALFGNLLVCAAILWDRSLRkQPENLFLVSLAVSDLLVSVLVMLFAAVNDILGYWPF 74 
                                         78888899997.57899***********999999999736**************9988877777889999***** PP

  Rh6-PB(Rhodopsin6)_FBpp0082600-aln 124 gpllcelyallgslfgcasiwtmtliafdrynvivkglaakpltangal.lrilviwvfslawtlapl.fgwnry 196
                                         g + c+++  +     +asi  ++ i++dry  i + +     +++  +   i+ +w++s+    apl fg+   
                            F15A8.5a  75 GQFYCQFWISFDITTCTASILNLCAISLDRYWHISRPMVYIRYCNRRRInYVIVLVWLISAGIGAAPLgFGFGSK 149
                                         **********9999999*********************998888777761556789***********99****** PP

  Rh6-PB(Rhodopsin6)_FBpp0082600-aln 197 vpegnltacgtdyltkdwlsrsyivvysvfvyfvpllliiysyyfivkavaahekamreqa 257
                                         v   nlt      +    l   y +  s+  +f+p ++++  y+ +      h ++++ q 
                            F15A8.5a 150 VTINNLTGLPVCEM---RLPLPYAIGSSMVSFFLPAMVMVILYTKLYLYARKHVRSIKTQL 207
                                         *******8776544...4567899***********88777666665555556666665554 PP

  == domain 2    score: 11.0 bits;  conditional E-value: 0.0018
  Rh6-PB(Rhodopsin6)_FBpp0082600-aln 277 lklakvalmtis.lwflawtpylvinfagifesakisplatiwgsvfakanavynpivygishpkyraalkkkfp 350
                                          + a+++l  i   +++ w p++ +n    +     s  + +  + +  an+  np++y+i    +r+a+kk + 
                            F15A8.5a 322 DQKARLTLGVIMgTFLVCWLPFFTVNILRAWLPEIFSSKTIMAVTWLGYANSSANPLIYSIFNRDFRRAFKKIIV 396
                                         455777776665156679********98877666566555555677899********************998765 PP

  Rh6-PB(Rhodopsin6)_FBpp0082600-aln 351 .slacakee.sdskstas 366
                                          ++ c  ee + +ks +s
                            F15A8.5a 397 rVFGCCWEEpDLNKSISS 414
                                         144555444144555444 PP

>> F15A8.5c  CE33617	WBGene00001052	locus:dop-1	status:Partially_confirmed	UniProt:Q86ME4	protein_id:CCD68413.1
   #    score  bias  c-Evalue  i-Evalue hmmfrom  hmm to    alifrom  ali to    envfrom  env to     acc
 ---   ------ ----- --------- --------- ------- -------    ------- -------    ------- -------    ----
   1 !   48.6   7.5   6.8e-15   7.3e-13      50     258 ..       1     208 [.       1     237 [. 0.82
   2 !   11.1   0.1    0.0018      0.19     277     367 ..     264     357 ..     253     368 .. 0.69

  Alignments for each domain:
  == domain 1    score: 48.6 bits;  conditional E-value: 6.8e-15
  Rh6-PB(Rhodopsin6)_FBpp0082600-aln  50 lnplwygllgfvigvlglisvvgnglvvyiftstkslr.tpsnllvvnlafsdfllmltmspamvincyyetwvl 123
                                         +n l + llg+  +vl ++++ gn lv   +   +slr  p nl++v la+sd+l+ + ++    +n   + w +
                            F15A8.5c   1 MNDLQWPLLGL-FSVLIILALFGNLLVCAAILWDRSLRkQPENLFLVSLAVSDLLVSVLVMLFAAVNDILGYWPF 74 
                                         78888899997.57899***********999999999736**************9988877777889999***** PP

  Rh6-PB(Rhodopsin6)_FBpp0082600-aln 124 gpllcelyallgslfgcasiwtmtliafdrynvivkglaakpltangal.lrilviwvfslawtlapl.fgwnry 196
                                         g + c+++  +     +asi  ++ i++dry  i + +     +++  +   i+ +w++s+    apl fg+   
                            F15A8.5c  75 GQFYCQFWISFDITTCTASILNLCAISLDRYWHISRPMVYIRYCNRRRInYVIVLVWLISAGIGAAPLgFGFGSK 149
                                         **********9999999*********************998888777761556789***********99****** PP

  Rh6-PB(Rhodopsin6)_FBpp0082600-aln 197 vpegnltacgtdyltkdwlsrsyivvysvfvyfvpllliiysyyfivkavaahekamreqak 258
                                         v   nlt      +    l   y +  s+  +f+p ++++  y+ +      h ++++ q +
                            F15A8.5c 150 VTINNLTGLPVCEM---RLPLPYAIGSSMVSFFLPAMVMVILYTKLYLYARKHVRSIKTQLQ 208
                                         *******8776544...4567899***********887776666555555566666555433 PP

  == domain 2    score: 11.1 bits;  conditional E-value: 0.0018
  Rh6-PB(Rhodopsin6)_FBpp0082600-aln 277 lklakvalmtis.lwflawtpylvinfagifesakisplatiwgsvfakanavynpivygishpkyraalkkkfp 350
                                          + a+++l  i   +++ w p++ +n    +     s  + +  + +  an+  np++y+i    +r+a+kk + 
                            F15A8.5c 264 DQKARLTLGVIMgTFLVCWLPFFTVNILRAWLPEIFSSKTIMAVTWLGYANSSANPLIYSIFNRDFRRAFKKIIV 338
                                         455777776665156679********98877666566555555677899********************998765 PP

  Rh6-PB(Rhodopsin6)_FBpp0082600-aln 351 .slaca.keesdskstasa 367
                                          ++ c  +e++ +ks  +a
                            F15A8.5c 339 rVFGCCwEEPDLNKSIYAA 357
                                         1444540444555555544 PP

>> C38C10.1  CE44282	WBGene00006576	locus:tkr-1	G protein coupled receptor	status:Confirmed	UniProt:Q03566	protein_id:CA
   #    score  bias  c-Evalue  i-Evalue hmmfrom  hmm to    alifrom  ali to    envfrom  env to     acc
 ---   ------ ----- --------- --------- ------- -------    ------- -------    ------- -------    ----
   1 !   56.7  17.0   2.5e-17   2.6e-15      59     359 ..      47     343 ..      36     359 .. 0.78

  Alignments for each domain:
  == domain 1    score: 56.7 bits;  conditional E-value: 2.5e-17
  Rh6-PB(Rhodopsin6)_FBpp0082600-aln  59 gfvigvlglisvvgnglvvyiftstkslrtpsnllvvnlafsdfll.mltmspamvincyyetwvlgpllcelya 132
                                          ++  +l   +++gn +v++i+   k ++   n ++ n+af+d+l+ ++ +  +  +n yy+ w +g  lc l +
                            C38C10.1  47 AIAFVLLMATAIIGNSVVMWIIYQHKVMHYGFNYFLFNMAFADLLIaLFNVGTSWTYNLYYDWW-YGD-LCTLTS 119
                                         445556777899*******************************98736788899999*999855.787.5***** PP

  Rh6-PB(Rhodopsin6)_FBpp0082600-aln 133 llgslfgcasiwtmtliafdrynvivkglaakpltangallrilviwvfslawtlaplfgwnryvpegnltacgt 207
                                         ++g    ++s+ +m+ +++dr + +v  l ++pl+ + +++ il+iwv+s++ +l p+   +     + + +  t
                            C38C10.1 120 FFGIAPTTVSVCSMMALSWDRCQAVVNPLQKRPLSRKRSVIAILIIWVVSTVTAL-PF-AIA-----ASVNSLYT 187
                                         *************************************************998665.53.443.....34445555 PP

  Rh6-PB(Rhodopsin6)_FBpp0082600-aln 208 dyltkdwlsrsyivvysvfvyfvp.llliiysyyfivkavaahekamreqakkmnvaslrsseaantsaelklak 281
                                           +  + +s++++    v ++f   l+ i y+   i+   +    a+  +a   n a+  s ++++t a+ k  k
                            C38C10.1 188 YDVVTSTVSKAHVCSAPVNTFFEKvLFGIQYALPIIILGSTFTRIAVAFRA--TNEATDSSLKNNHTRAKSKAVK 260
                                         556667788888888888888875256677888887776666555555544..4555555556667778889999 PP

  Rh6-PB(Rhodopsin6)_FBpp0082600-aln 282 valmtislwflawtpylvin.fa..gifesakisplatiwgsvfakanavynpivygishpkyraal...kkkfp 350
                                         + ++ +  + + w py +   fa    f++a+    a +    +a +   ynpi+y  +  ++r  +   ++ +p
                            C38C10.1 261 MLFLMVVAFVVCWLPYHIYHaFAleEFFDAARG-KYAYLLIYWIAMSSCAYNPIIYCFANERFRIGFryvFRWIP 334
                                         98888889999*****98752432256777654.4555566667889999**************87511156789 PP

  Rh6-PB(Rhodopsin6)_FBpp0082600-aln 351 slacakees 359
                                         ++ c+ke+ 
                            C38C10.1 335 VIDCKKEQY 343
                                         ****99874 PP

>> T07D4.1  CE46449	WBGene00011578	locus:npr-20	G-protein coupled receptor	status:Partially_confirmed	UniProt:Q22305	pro
   #    score  bias  c-Evalue  i-Evalue hmmfrom  hmm to    alifrom  ali to    envfrom  env to     acc
 ---   ------ ----- --------- --------- ------- -------    ------- -------    ------- -------    ----
   1 !   55.6   7.6   5.1e-17   5.5e-15      60     243 ..      34     215 ..      24     250 .. 0.79
   2 ?    1.6   0.0       1.3   1.4e+02     319     351 ..     339     371 ..     296     392 .. 0.74

  Alignments for each domain:
  == domain 1    score: 55.6 bits;  conditional E-value: 5.1e-17
  Rh6-PB(Rhodopsin6)_FBpp0082600-aln  60 fvigvlg.lisvvgnglvvyiftstkslrtpsnllvvnlafsdfll.mltmspamv.incy.yetwvlgpllcel 130
                                         ++i +l  ++ + gn+l + ++ts   +rtp+n+++ nla++d+l+ ++++   m+ i ++ ++ w lgp++c+l
                             T07D4.1  34 MIIYCLVfVVCLSGNFLTLIVMTSHPMMRTPTNFFLSNLAIADLLVaIFCILQNMIhIVGFdHGNWPLGPVMCKL 108
                                         4566665157899******************************9863577777776367774579********** PP

  Rh6-PB(Rhodopsin6)_FBpp0082600-aln 131 yallgslfgcasiwtmtliafdrynvivkglaa.kpltangallrilviwvfslawtlaplfgwnryvpegnlta 204
                                         y  l  ++ c+s   ++l+++++y  +++ l++ k lt +   +  +++wv+s +    p f +++      ++a
                             T07D4.1 109 YLGLTNIMPCTSAGILVLVSLEKYIAVLHPLSGlKLLTPEHRWVATMIVWVISILVN-FPYFLYAQNYTYLGVSA 182
                                         *******************************97578999*************98866.58888877777778999 PP

  Rh6-PB(Rhodopsin6)_FBpp0082600-aln 205 cgtdyltkdwlsrsyivvysvfvyfvpllliiysyyfiv 243
                                         c    +   w s s+iv y     ++pl  +++ y  i 
                             T07D4.1 183 CFRGSMP-IWNSFSFIVWY-----LIPLTALVFIYSRIS 215
                                         9888765.69999999865.....667766666665554 PP

  == domain 2    score: 1.6 bits;  conditional E-value: 1.3
  Rh6-PB(Rhodopsin6)_FBpp0082600-aln 319 gsvfakanavynpivygishpkyraalkkkfps 351
                                         + +f    + +npi+y+    ++r+al + + +
                             T07D4.1 339 SYIFLFISSAINPILYACLSKRFRNALSDVIHC 371
                                         44566667789******9999****99875544 PP

>> K02F2.6  CE17158	WBGene00004778	locus:ser-3	seven trans-membrane receptor	status:Confirmed	UniProt:O44986	protein_id:
   #    score  bias  c-Evalue  i-Evalue hmmfrom  hmm to    alifrom  ali to    envfrom  env to     acc
 ---   ------ ----- --------- --------- ------- -------    ------- -------    ------- -------    ----
   1 !   51.2  12.5   1.1e-15   1.2e-13      51     255 ..      52     255 ..      40     273 .. 0.81
   2 ?   -0.1   0.0       4.5   4.8e+02     318     341 ..     257     280 ..     251     302 .. 0.78
   3 ?    6.5   0.1     0.044       4.7     271     362 ..     476     566 ..     448     581 .. 0.67

  Alignments for each domain:
  == domain 1    score: 51.2 bits;  conditional E-value: 1.1e-15
  Rh6-PB(Rhodopsin6)_FBpp0082600-aln  51 nplwygllgf..vigvlglisvvgnglvvyiftstkslrtpsnllvvnlafsdfllmltmspamvin.cyyetwv 122
                                         ++ ++ ++ +  v++vl ++ v gn+lv+      + lr+ + ll++ la++d+l+  ++ p  + n    + w+
                             K02F2.6  52 HAQFFRIFSIisVLTVLVVVVVLGNALVIAAVLLRRRLRSATGLLILSLALADLLVGTVILPFSIANeVLDQYWI 126
                                         4445555443227899999*******************************************99988346788** PP

  Rh6-PB(Rhodopsin6)_FBpp0082600-aln 123 lgpllcelyallgslfgcasiwtmtliafdrynvivkglaakpl.tangallrilviwvfslawtlaplfgwnry 196
                                         +g   c ++  l   + +asi+ ++ i++dry  i+k l    l t+  a   + ++w+ +++   +p f  +  
                             K02F2.6 127 FGETWCTIWLTLDIWMCTASIYNLVAISIDRYIAIIKPLNYPMLvTKFRARCTVAIVWI-GSFLICSPSFFLASS 200
                                         *************99999*********************97655244466777777776.556677888888888 PP

  Rh6-PB(Rhodopsin6)_FBpp0082600-aln 197 vpegnltacgtdyltkdwlsrsyivvysvfvyfvpllliiysyyfivkavaahekamre 255
                                         + +   t c     t + + r y+v  +   +++p++++++ y+ i  a  a  k++  
                             K02F2.6 201 IKDK-ETPCRC---TPANAGRVYVVFSASSSFYIPMIIVVFVYFRIYVAARAATKSIYS 255
                                         8765.477764...567789**************************9999999988765 PP

  == domain 2    score: -0.1 bits;  conditional E-value: 4.5
  Rh6-PB(Rhodopsin6)_FBpp0082600-aln 318 wgsvfakanavynpivygishpky 341
                                         + sv a an   np  y + hp  
                             K02F2.6 257 MMSVTAAANKKQNPKSYLLNHPDV 280
                                         56999*****************74 PP

  == domain 3    score: 6.5 bits;  conditional E-value: 0.044
  Rh6-PB(Rhodopsin6)_FBpp0082600-aln 271 antsaelklakvalmtislwflawtpylvinfagifesakisplatiwgsvf..akanavynpivygishpkyra 343
                                         ++ s e+k ak   +    +++ w  + ++       +++i+    +w+ vf     n+  np++y++    +r 
                             K02F2.6 476 KRLSLEIKAAKTVAIVTGCFIFCWLGFALVY------GLEIKLNDVVWSIVFwlGYLNSALNPVIYTVFNREFRI 544
                                         4568999999976666677888998876653......445666667888887334679****************9 PP

  Rh6-PB(Rhodopsin6)_FBpp0082600-aln 344 alkkkfpslacakee...sdsk 362
                                         ++k+ + +   ++ +   ++++
                             K02F2.6 545 CFKRLLTCHHLNHPTqkyTNNN 566
                                         9888776655544332222223 PP

>> C49A9.7  CE16937	WBGene00016761	seven trans-smembrane receptor	status:Partially_confirmed	UniProt:O44148	protein_id:C
   #    score  bias  c-Evalue  i-Evalue hmmfrom  hmm to    alifrom  ali to    envfrom  env to     acc
 ---   ------ ----- --------- --------- ------- -------    ------- -------    ------- -------    ----
   1 !   51.3  17.1     1e-15   1.1e-13      37     369 ..      46     376 ..      26     381 .. 0.76

  Alignments for each domain:
  == domain 1    score: 51.3 bits;  conditional E-value: 1e-15
  Rh6-PB(Rhodopsin6)_FBpp0082600-aln  37 lhlidaywyqfpplnplwygllgfvigvlglisvvgnglvvyiftstkslrtpsnllvvnlafsdfllmltmspa 111
                                         + + +++ + +p +  ++yg+l f++++  +++++gn+ v++i+   +++r+ +n ++ nla++d  + +  +  
                             C49A9.7  46 YFIFEPTPFVHPIVSQIFYGIL-FTLTI--FLALMGNFTVMWIILYHRQMRSVTNYYLFNLAVADASISVFNTGF 117
                                         4556677777788888888877.44444..7899*******************************9988777766 PP

  Rh6-PB(Rhodopsin6)_FBpp0082600-aln 112 mvincyyetwvlgpllcelyallgslfgcasiwtmtliafdrynvivkglaakpltangallrilviwvfslawt 186
                                              yy  w +g + c++  l+g    cas++tm++++++ry  i++ l ++p   ++++  i++iw ++ ++ 
                             C49A9.7 118 SWSYNYYYVWKFGSFYCRINNLMGITPICASVFTMIVMSIERYYAIIHPLKKRPG-RRSTVTIIIMIWFMAFLFG 191
                                         666778889*********************************************6.5667777999******999 PP

  Rh6-PB(Rhodopsin6)_FBpp0082600-aln 187 laplfgwnr...yvpegnltacgtdyltkdwlsrsyivvysvfvyfvpllliiysyyfivkavaahekamreqak 258
                                         +  ++  +    y  +g         l+ ++      ++    vy   l+++ y     + + aa+ +   e  k
                             C49A9.7 192 VPAFLASKVdvyYFYDGYTLYENPLCLADNYPGGNESLLG--QVYNNGLITVQYILPLCILS-AAYYRVGVELRK 263
                                         9877765422214444443332233333344333333333..24555555555554444333.344444556666 PP

  Rh6-PB(Rhodopsin6)_FBpp0082600-aln 259 kmnvaslrsse..aantsaelklakvalmtislwflawtpylvinfagifesakisplatiwgsvfakanavynp 331
                                            v  +r+++  aa+  a + la v ++ + +wf   + yl +     + +  +s  + i    +  + +v+np
                             C49A9.7 264 DKTVGDVRHAKsvAAKKKASIMLAVVVFIFMIVWFPYNAYYLTLHLVEPIGNKMLSLYIYINIYWLGMSSTVFNP 338
                                         6667777754411456678889999999999999999999999999999999999999999999999******** PP

  Rh6-PB(Rhodopsin6)_FBpp0082600-aln 332 ivygishpkyraalkkkfpslacakeesdskstasaat 369
                                         ++y     ++r  +++ f  l    +++d+  t  ++t
                             C49A9.7 339 VIYYFMNKRFRVGFHHAFRWLPFVRSDKDEYQTILSQT 376
                                         ***************99999988888888777666655 PP

>> T22D1.12  CE17256	WBGene00020689	locus:npr-12	seven transmembrane receptor	status:Partially_confirmed	UniProt:Q9GZG8	
   #    score  bias  c-Evalue  i-Evalue hmmfrom  hmm to    alifrom  ali to    envfrom  env to     acc
 ---   ------ ----- --------- --------- ------- -------    ------- -------    ------- -------    ----
   1 !   54.3  13.8   1.3e-16   1.4e-14      69     357 ..      49     353 ..      36     373 .. 0.72

  Alignments for each domain:
  == domain 1    score: 54.3 bits;  conditional E-value: 1.3e-16
  Rh6-PB(Rhodopsin6)_FBpp0082600-aln  69 svvgnglvvyiftstkslrtpsnllvvnlafsdfllmltmspamvincyyetwvlgpllcelyallgslfgcasi 143
                                             n++v+  f+ t +lr   n ++vnlafsd++l ++ +p  ++ + +  w +g + c++ a + ++   +s 
                            T22D1.12  49 GALANFIVLLAFVRTANLRNLRNSFIVNLAFSDLILCVVTAPVTLYTSLNLFWPFGDWSCKFLAGVQAVNTFVSS 123
                                         34679********************************************************************** PP

  Rh6-PB(Rhodopsin6)_FBpp0082600-aln 144 wtmtliafdrynvivkg....l.aakpltangallrilvi....wvfslawtlaplfgwnryvpegnltacgtdy 209
                                          t+++ia+dr  + +      l a+ pl   g +  i +i    +++++   lap+  w+       lt c  + 
                            T22D1.12 124 LTLAFIAMDRVLLTLCPvrwrLaATAPLLCYGVVWIISIIvalpYALAVSSKLAPFDPWSDRATPKMLTYCNRQV 198
                                         **********8765433111131556887777654443332234566677789******8777667788887543 PP

  Rh6-PB(Rhodopsin6)_FBpp0082600-aln 210 ......ltkdw....lsr.syivvysvfvyfvpllliiysyyfivkavaahekamreqakkmnvaslrsseaant 273
                                               ++++w    +s+ +y  v     y +pl  + y+y+ i  ++    k  r       v + r  + +n 
                            T22D1.12 199 peicaeMQEAWdnaiVSKtTYTFVVLGIQYILPLAALAYAYFQIGSTIQKRSKVSRT------VDTTRRMQMQNR 267
                                         22222245555111133325666666667***************9999988887774......666666666655 PP

  Rh6-PB(Rhodopsin6)_FBpp0082600-aln 274 saelklakvalmtislwflawtpylvinfagifesakisplatiwgsvfakanavynpivygishpkyraalkkk 348
                                              l  + l+ +  + + w+p  +      +e ++ s  + i++ +   + + +npivy++    +r+al+  
                            T22D1.12 268 NRRALLL-LFLL-VLTYAVCWAPMNIYHVLNGLEIINYSQNMYIFCHLVGISSTCVNPIVYALVNESFRNALQSM 340
                                         4443332.2222.2336689999999988888999999**********************************987 PP

  Rh6-PB(Rhodopsin6)_FBpp0082600-aln 349 f....pslacake 357
                                         +    p+ + ++ 
                            T22D1.12 341 IlqfrPCYVTTTG 353
                                         5222233333332 PP

>> C10C6.2  CE08056	WBGene00007006	locus:npr-3	G-protein coupled receptor	status:Confirmed	UniProt:P90745	protein_id:CAB
   #    score  bias  c-Evalue  i-Evalue hmmfrom  hmm to    alifrom  ali to    envfrom  env to     acc
 ---   ------ ----- --------- --------- ------- -------    ------- -------    ------- -------    ----
   1 !   54.3  11.7   1.3e-16   1.4e-14      49     350 ..      20     321 ..       7     353 .. 0.76

  Alignments for each domain:
  == domain 1    score: 54.3 bits;  conditional E-value: 1.3e-16
  Rh6-PB(Rhodopsin6)_FBpp0082600-aln  49 plnplwygllgfvigvlglisvvgnglvvyiftstkslrtpsnllvvnlafsdfllmltmspamvincyyetwvl 123
                                          +n +  +++ +   ++ + ++vgn+lv+y++t  +   +   ++v  la sd+l+ l   p   i  +   wv+
                             C10C6.2  20 DMNQIR-AIFSLLYLLVWVGAIVGNTLVLYVLTFNQVSLSVRTVFVGCLAGSDLLMCLFSLPITAISIFSRVWVF 93 
                                         444442.344444444555579***********9998888899******************************** PP

  Rh6-PB(Rhodopsin6)_FBpp0082600-aln 124 gpllcelyallgslfgcasiwtmtliafdrynvivkglaakpltangallrilviwvfslawtl.aplfgwnryv 197
                                           ++c+l +++      +s +t+t+ia+dr  +i++   ++ +    a++ +++iw+++   +l + ++      
                             C10C6.2  94 PAIFCKLIGVFQGGTIFVSSFTLTVIALDRCVLILRP-NQEIVNFPRAVFIVFCIWLLGYSLALpVGIYSDIAVY 167
                                         *********985555557889*********8888775.677889999**********998888723455544555 PP

  Rh6-PB(Rhodopsin6)_FBpp0082600-aln 198 pegnltacgtdy..lt....kdwlsrsyivvysvfvyfvpllliiysyyfivkavaahekamreqakkmnvaslr 266
                                          e   t c  ++  ++    ++ + r+y +   v  + +p l+   +y+ i + ++       +q  +     +r
                             C10C6.2 168 DEICGTFCEENWpdFNpdtgRSGIRRAYGLSVLVLQFGIPALISSICYWMISRVMS-------DQLARRRGHNIR 235
                                         67777888876533331222556778888888888899999999999999877654.......333333333444 PP

  Rh6-PB(Rhodopsin6)_FBpp0082600-aln 267 .sseaantsaelklakvalmtislwflawtpylvin.fagifesakisplatiwgsvfakanavynpivygishp 339
                                          +se++    +++  ++ ++ +  + law p+  +n +  +f   k    +   + v a   av npi+y+   p
                             C10C6.2 236 pESETKLVNRKTRANRMMIVMVVGFVLAWMPFNAVNlYRDLFGISKWYSTVFALCHVCAMCSAVLNPIIYSWFNP 310
                                         14555555677777888888899999******999968899999998888888899******************* PP

  Rh6-PB(Rhodopsin6)_FBpp0082600-aln 340 kyraalkkkfp 350
                                         ++r++++  f 
                             C10C6.2 311 QFRQSITTLFK 321
                                         ****9988775 PP

>> F35G8.1  CE39498	WBGene00018067	G-protein coupled receptor	status:Partially_confirmed	UniProt:Q20067	protein_id:CCD70
   #    score  bias  c-Evalue  i-Evalue hmmfrom  hmm to    alifrom  ali to    envfrom  env to     acc
 ---   ------ ----- --------- --------- ------- -------    ------- -------    ------- -------    ----
   1 !   54.2   7.0   1.3e-16   1.4e-14      56     353 ..      25     325 ..       7     344 .. 0.76

  Alignments for each domain:
  == domain 1    score: 54.2 bits;  conditional E-value: 1.3e-16
  Rh6-PB(Rhodopsin6)_FBpp0082600-aln  56 gllgfvigvlglisvvgnglvvyiftstkslrtpsnllvvnlafsdfllmltmspamvincyyetwvlgpllcel 130
                                         +ll +  g++g +s+vgn  v+ i ++ ++++t +n+++  ++ +d+++      a  +  y+  w +g ++c +
                             F35G8.1  25 TLLAVGYGLVGALSLVGNLAVLLIVICRREMQTVTNIFISSVSAADLVITSFSLWATPLAYYQRVWHFGKYMCYM 99 
                                         57888899*****************************************9999999999**************99 PP

  Rh6-PB(Rhodopsin6)_FBpp0082600-aln 131 yallgslfgcasiwtmtliafdrynvivkglaakpltangallrilviwvfslawtlaplfgwnryvpegnltac 205
                                          +++  l  +    t++ +a+dry+++     ++p++++++ll i +iw+ + +  l+p++    +v       c
                             F35G8.1 100 VSIIQGLSLMWVPLTLAAVALDRYSLVASP-FRQPMSKKTCLLIIAGIWM-GGFAVLSPMIRMVDFVDS--YGPC 170
                                         99888777777777999*******987665.589***************6.667799****99999975..3445 PP

  Rh6-PB(Rhodopsin6)_FBpp0082600-aln 206 gtdyltkdwlsrsyivvysvfvyf....vpllliiysyyfivkavaahekamre...qakkmnvaslrsseaant 273
                                              + d+ ++ y + y++ v      +pl+li  +++ i   + +  k+++     +   + + +r ++  +t
                             F35G8.1 171 HFCLESWDHDKQHYRLFYGLSVLVirsaIPLVLISLCHWRIAVILNTQTKKFQTlrsASTVTQSTDIRRKQRLQT 245
                                         54455556666777777776654322228*********9998777777776544000444444445555555544 PP

  Rh6-PB(Rhodopsin6)_FBpp0082600-aln 274 saelklakvalmtis...lwflawtpylvinfagifesakisplatiwgsvfakanavynpivygishpkyraal 345
                                            l la v + ++s   l +      l++ +       ++  ++  ++   a a ++ np+vy+     +r+ +
                             F35G8.1 246 ---LLLAMVVIFAVSslpLDLSNVLQDLIVVYQVRPVPDNVRHFIFFFCHWTAMAGTLLNPLVYAYYNENFRRQI 317
                                         ...455555555554111555555566677776666666777788888999999999********9999999988 PP

  Rh6-PB(Rhodopsin6)_FBpp0082600-aln 346 kkkfpsla 353
                                         +  f  + 
                             F35G8.1 318 QTCFGEMR 325
                                         88776655 PP

>> F56B6.5b  CE39375	WBGene00006864	locus:npr-16	status:Confirmed	UniProt:Q2V4S5	protein_id:CCD64322.1
   #    score  bias  c-Evalue  i-Evalue hmmfrom  hmm to    alifrom  ali to    envfrom  env to     acc
 ---   ------ ----- --------- --------- ------- -------    ------- -------    ------- -------    ----
   1 !   51.9   6.2   7.2e-16   7.7e-14      58     346 ..      10     304 ..       3     333 .. 0.75

  Alignments for each domain:
  == domain 1    score: 51.9 bits;  conditional E-value: 7.2e-16
  Rh6-PB(Rhodopsin6)_FBpp0082600-aln  58 lgfvigvlglisvvg.nglvvyiftstkslrtpsnllvvnlafsdfllmltmspamvincyyetwvlgpllcely 131
                                         l ++++ l l+++   n +++ ++++   lr+ +n++++ l ++df+ ++ +          ++w +gp +c+l+
                            F56B6.5b  10 LALTVTHLLLVALGSvNLIIILLIITRPYLRSITNVYMIGLCLADFIYLADLILVAATSLNGKSWPFGPTICHLF 84 
                                         56666667777765426667777777789******************99876665555555689*********** PP

  Rh6-PB(Rhodopsin6)_FBpp0082600-aln 132 allgslfgcasiwtmtliafdrynvivkg.laakpltangallrilviwvfslawtlaplfgwnryvpegnltac 205
                                           + +    as+  ++l+a dry  + k  l+++  t ++a++     w+ + +    pl+ ++  +        
                            F56B6.5b  85 HGTEATGKYASVLFVVLLAADRYIAMCKSdLCGRYRTYRTAIFLSGLAWIAAFIC-SLPLYVYADEIKVRMRPKN 158
                                         *****999****************999955999*99*999998776677666555.5699988877665555666 PP

  Rh6-PB(Rhodopsin6)_FBpp0082600-aln 206 gtdyltkd.......w....lsrsyivvysvfvyfvpllliiysyyfivkavaahekamreqakkmnvaslrsse 269
                                         gtd ++++       w    +++ yi v sv+++ +p l+i y+yy++         ++re ak      l  ++
                            F56B6.5b 159 GTDSIENNhtlciahWpsppHAQWYISVCSVMIFILPGLVIFYCYYHVFC-------KLREAAKGSR--RLHRNK 224
                                         666665541111111222224678***********************985.......4677777432..333333 PP

  Rh6-PB(Rhodopsin6)_FBpp0082600-aln 270 aantsaelklakvalmtislwflawtpylvin.fagifesakisplatiwgs...vfakanavynpivygishpk 340
                                          ++ s+  ++++     + + +l w+p+ + n f+ if     + l+ i+     +f   n   np++y+     
                            F56B6.5b 225 RSR-SSYQRVTRSVQRVVLFHLLCWSPFWLFNlFSAIFRVRITTQLMRIIVNiihLFPYVNCALNPVLYAYRAEN 298
                                         333.3444555555555667789*****99997899**99888888888764222799*************9999 PP

  Rh6-PB(Rhodopsin6)_FBpp0082600-aln 341 yraalk 346
                                         +r+a+k
                            F56B6.5b 299 FRTAFK 304
                                         999876 PP

>> T02E9.3  CE13066	WBGene00011382	locus:dop-5	G-protein coupled receptor	status:Partially_confirmed	UniProt:O45732	prot
   #    score  bias  c-Evalue  i-Evalue hmmfrom  hmm to    alifrom  ali to    envfrom  env to     acc
 ---   ------ ----- --------- --------- ------- -------    ------- -------    ------- -------    ----
   1 !   41.9  11.7   7.8e-13   8.4e-11      50     255 ..      16     213 ..       5     218 .. 0.82
   2 !   10.8   0.1    0.0022      0.23     272     350 ..     666     751 ..     640     762 .. 0.70

  Alignments for each domain:
  == domain 1    score: 41.9 bits;  conditional E-value: 7.8e-13
  Rh6-PB(Rhodopsin6)_FBpp0082600-aln  50 lnplwygllgfvigvlglisvvgnglvvyiftstkslrt.psnllvvnlafsdfllmltmsp.amvincyyetwv 122
                                         ln l ++ +   + +l ++ v gn++v++  +  ++lr+  +n ++  la+sd+l+ l+++p ++ +  +++ w+
                             T02E9.3  16 LNDLQWNAFHAFLLLLIILVVFGNTMVIFAVAVDRKLRSvTTNKFIASLAVSDLLVGLIVMPlSLYYKMHNDHWT 90 
                                         56665555555567788999*****************973689***********9977776636778999***** PP

  Rh6-PB(Rhodopsin6)_FBpp0082600-aln 123 lgpllcelyallgslfgcasiwtmtliafdrynvivkglaakplta.ngallrilviwvfslawtlaplfgwnry 196
                                         lg   c+++ ++g +  +asi  ++ i++dry  i+     +  +  ++++  +++iw+++la + + lf  +r 
                             T02E9.3  91 LGYTWCQFHLVSGVFSTTASIVHLVAISLDRYFAIMFPTEYQRHSVsTSTVPYVVMIWLMALAVS-STLFMEQRD 164
                                         *********************************99988877666651556678999****99876.557777776 PP

  Rh6-PB(Rhodopsin6)_FBpp0082600-aln 197 vpegnltacgtdyltkdwl.srsyivvysvfvyfvpllliiysyyfivkavaahekamre 255
                                           +g    c        w+ +  yiv+ s+  +f+p  +++y y+ i k +  h+  m  
                             T02E9.3 165 SFDGI---C--------WIsNPQYIVLSSFLSFFLPGAIVVYLYMKIFKKLRNHQLYMFG 213
                                         65552...3........441568****************************999987765 PP

  == domain 2    score: 10.8 bits;  conditional E-value: 0.0022
  Rh6-PB(Rhodopsin6)_FBpp0082600-aln 272 ntsaelklakvalmtislwflawtpylvin.fagifesakis...pla.t..iwgsvfakanavynpivygishp 339
                                             e + ++v    +  +++ w py+ i  f g++ + +i+   p+  t  +++s +  a + +np++y     
                             T02E9.3 666 AIRRESRATRVVAAILIAFLICWIPYFCISiFRGVLMGFQINintPIHlTlfVYTSWLGYAHSCFNPLIYMCLNK 740
                                         335677777777777777889*****9886599**99988862224321222567777899**********9999 PP

  Rh6-PB(Rhodopsin6)_FBpp0082600-aln 340 kyraalkkkfp 350
                                          +r++++k + 
                             T02E9.3 741 NFRNTMRKMMQ 751
                                         99999988775 PP

>> F02E8.2b  CE07017	WBGene00017176	locus:nmur-3	status:Confirmed	UniProt:Q7JNX1	protein_id:CCD83384.1
   #    score  bias  c-Evalue  i-Evalue hmmfrom  hmm to    alifrom  ali to    envfrom  env to     acc
 ---   ------ ----- --------- --------- ------- -------    ------- -------    ------- -------    ----
   1 !   51.2   8.2   1.1e-15   1.2e-13      56     245 ..      76     274 ..      66     284 .. 0.80
   2 ?    1.8   0.1       1.2   1.2e+02     279     347 ..     333     406 ..     313     420 .. 0.65

  Alignments for each domain:
  == domain 1    score: 51.2 bits;  conditional E-value: 1.1e-15
  Rh6-PB(Rhodopsin6)_FBpp0082600-aln  56 gllgfvigvlglisvvgnglvvyiftstkslrtpsnllvvnlafsdfllmltmspamvincyyetwvlgpl.lce 129
                                          +l ++  ++gl+ ++gn l v ++  t sl++ +n ++ nla sdf+l+++ +   ++n +++   l  +  c 
                            F02E8.2b  76 PILTLIFVFVGLVGLIGNLLTVIVIFKTNSLHSHTNYFLANLATSDFCLIVVGVSFDLVNIWNDEEPLDIFgYCS 150
                                         578999999**********999999999************************99999******9987777757** PP

  Rh6-PB(Rhodopsin6)_FBpp0082600-aln 130 lyallgslfgcasiwtmtliafdrynvivkglaakpltangallr.ilviwvfslawtla..plfgwnr..yv.p 198
                                         l + + slf  asi t++l++ +r++ i   ++ + +  +  + r il iw ++l+ ++    +f      +   
                            F02E8.2b 151 LTSTFISLFTFASILTIVLLTAERFTAICYPFSHRTIFDEKRVKRfILLIWFVALLPSIFigSMFKRVSqdFCgF 225
                                         *************************************9999998857899*999987764115664321112213 PP

  Rh6-PB(Rhodopsin6)_FBpp0082600-aln 199 egnltacg.tdyltkdwlsrsyivvysvfv.yfvpllliiysyyfivka 245
                                         + ++t  g  d +t       y    ++ + + +pl+ iiy+y+ i+ +
                            F02E8.2b 226 NRQMTYIGrCDLVTSPDSFFRYPFESAITItFVLPLFFIIYCYFRILVT 274
                                         4568877733555554444556666666551568**********99865 PP

  == domain 2    score: 1.8 bits;  conditional E-value: 1.2
  Rh6-PB(Rhodopsin6)_FBpp0082600-aln 279 lakvalmtislwflawtpy....lvinfagi.fesakisplatiwgsvfakanavynpivygishpkyraalkk 347
                                         + k+ ++  +++f+ + py    l++ +      +     l   ++ ++    a  npi y +   ++r+ +kk
                            F02E8.2b 333 VIKMLVTVTAVFFVCYLPYhaqrLIVKYNSKdCSNSDFCKLLYPIAGILQYISASLNPIFYNLMSVRFRNGFKK 406
                                         34444444567888999994444456554421333344445544556778889999*****9999999987665 PP

>> F02E8.2a  CE33990	WBGene00017176	locus:nmur-3	G-protein coupled receptor	status:Confirmed	UniProt:Q19125	protein_id:C
   #    score  bias  c-Evalue  i-Evalue hmmfrom  hmm to    alifrom  ali to    envfrom  env to     acc
 ---   ------ ----- --------- --------- ------- -------    ------- -------    ------- -------    ----
   1 !   51.0   7.6   1.3e-15   1.4e-13      56     243 ..      76     272 ..      66     276 .. 0.81
   2 ?    1.7   0.1       1.3   1.4e+02     279     347 ..     353     426 ..     334     440 .. 0.64

  Alignments for each domain:
  == domain 1    score: 51.0 bits;  conditional E-value: 1.3e-15
  Rh6-PB(Rhodopsin6)_FBpp0082600-aln  56 gllgfvigvlglisvvgnglvvyiftstkslrtpsnllvvnlafsdfllmltmspamvincyyetwvlgpl.lce 129
                                          +l ++  ++gl+ ++gn l v ++  t sl++ +n ++ nla sdf+l+++ +   ++n +++   l  +  c 
                            F02E8.2a  76 PILTLIFVFVGLVGLIGNLLTVIVIFKTNSLHSHTNYFLANLATSDFCLIVVGVSFDLVNIWNDEEPLDIFgYCS 150
                                         578999999**********999999999************************99999******9987777757** PP

  Rh6-PB(Rhodopsin6)_FBpp0082600-aln 130 lyallgslfgcasiwtmtliafdrynvivkglaakpltangallr.ilviwvfslawtla..plfgwnr..yv.p 198
                                         l + + slf  asi t++l++ +r++ i   ++ + +  +  + r il iw ++l+ ++    +f      +   
                            F02E8.2a 151 LTSTFISLFTFASILTIVLLTAERFTAICYPFSHRTIFDEKRVKRfILLIWFVALLPSIFigSMFKRVSqdFCgF 225
                                         *************************************9999998857899*999987764115664321112213 PP

  Rh6-PB(Rhodopsin6)_FBpp0082600-aln 199 egnltacg.tdyltkdwlsrsyivvysvfv.yfvpllliiysyyfiv 243
                                         + ++t  g  d +t       y    ++ + + +pl+ iiy+y+ i+
                            F02E8.2a 226 NRQMTYIGrCDLVTSPDSFFRYPFESAITItFVLPLFFIIYCYFRIL 272
                                         4567877733555554444556666666551568**********997 PP

  == domain 2    score: 1.7 bits;  conditional E-value: 1.3
  Rh6-PB(Rhodopsin6)_FBpp0082600-aln 279 lakvalmtislwflawtpy....lvinfagi.fesakisplatiwgsvfakanavynpivygishpkyraalkk 347
                                         + k+ ++  +++f+ + py    l++ +      +     l   ++ ++    a  npi y +   ++r+ +kk
                            F02E8.2a 353 VIKMLVTVTAVFFVCYLPYhaqrLIVKYNSKdCSNSDFCKLLYPIAGILQYISASLNPIFYNLMSVRFRNGFKK 426
                                         34444444567888999994444456554421333344445544556778889999*****9999999987665 PP

>> T21B4.4b  CE40127	WBGene00011878	status:Confirmed	UniProt:Q1ZXT1	protein_id:CAJ85776.1
   #    score  bias  c-Evalue  i-Evalue hmmfrom  hmm to    alifrom  ali to    envfrom  env to     acc
 ---   ------ ----- --------- --------- ------- -------    ------- -------    ------- -------    ----
   1 !   50.3  12.5   2.2e-15   2.3e-13      53     358 ..       5     300 ..       1     320 [. 0.75

  Alignments for each domain:
  == domain 1    score: 50.3 bits;  conditional E-value: 2.2e-15
  Rh6-PB(Rhodopsin6)_FBpp0082600-aln  53 lwygllgfvigvlglisvvgnglvvyiftstkslrtpsnllvvnlafsdfllmltmspamvincyyet..wvlgp 125
                                         lwy++  + +++   is   n lv+++++ +k +rt +n ++  la++dfl  +   p  v+          +g 
                            T21B4.4b   5 LWYAIAELLLSIH--IS-FSNLLVLWVYVRSKHVRTVTNTYIFSLALTDFLAGALGIPLTVVSVMTRKprTFYGC 76 
                                         6777766655543..33.479*******************************99999999988776531134455 PP

  Rh6-PB(Rhodopsin6)_FBpp0082600-aln 126 llcelyallgslfgcasiwtmtliafdrynvivkglaakpltangallrilviwvfslawtlaplfgwnryvpeg 200
                                         l+     l+  ++ + s + m  ia+d+y  i           + a++ + + w+++l+ ++ plf    +    
                            T21B4.4b  77 LF---VHLILCILCTISTFHMLAIAIDKYVTICCRDRIFSSRRKRAIFLLTTSWILGLLVAILPLFNVFGFAETQ 148
                                         55...55566788999**************999877777778899********************9988887777 PP

  Rh6-PB(Rhodopsin6)_FBpp0082600-aln 201 nltacgtdyltkdwlsrsyivvysvf..vyfvpllliiysyyfivkavaahekamreqakkmnvaslrsseaant 273
                                          l     +  + +++     +vy +f  + ++p  +i+  y  i   + + ek+++        + lr+se ++ 
                            T21B4.4b 149 SLFIENGEMCHFTMVVDYRYLVYVIFfsTILAPTAIIVLLYSSIYSRIRTEEKQVK--------CLLRQSERERR 215
                                         76655555544444444334455555223467777777777777777777776543........46899998876 PP

  Rh6-PB(Rhodopsin6)_FBpp0082600-aln 274 .saelklakvalmtislwflawtpylvinfagife.sakisplatiwgsvfakanavynpivygishpkyraalk 346
                                          +   kl ++ l+ +  + + w p  +in    f    +i+ l t+w+ ++++     np++y+   p +++al+
                            T21B4.4b 216 mAGRRKLIRILLILVVSYGICWYPLYIINTIDYFWpEFSINSL-TLWTVIMSHMSCALNPLIYAYGMPGFKKALR 289
                                         37789************************99988615666665.9*****************************9 PP

  Rh6-PB(Rhodopsin6)_FBpp0082600-aln 347 kkfpslacakee 358
                                         + f     ++++
                            T21B4.4b 290 AFFNIQ-TDNNT 300
                                         877543.33333 PP

>> F56B6.5a  CE31186	WBGene00006864	locus:npr-16	G-protein coupled receptor	status:Confirmed	UniProt:Q22995	protein_id:C
   #    score  bias  c-Evalue  i-Evalue hmmfrom  hmm to    alifrom  ali to    envfrom  env to     acc
 ---   ------ ----- --------- --------- ------- -------    ------- -------    ------- -------    ----
   1 !   49.8   7.4     3e-15   3.2e-13      58     346 ..      10     304 ..       3     320 .. 0.75

  Alignments for each domain:
  == domain 1    score: 49.8 bits;  conditional E-value: 3e-15
  Rh6-PB(Rhodopsin6)_FBpp0082600-aln  58 lgfvigvlglisvvg.nglvvyiftstkslrtpsnllvvnlafsdfllmltmspamvincyyetwvlgpllcely 131
                                         l ++++ l l+++   n +++ ++++   lr+ +n++++ l ++df+ ++ +          ++w +gp +c+l+
                            F56B6.5a  10 LALTVTHLLLVALGSvNLIIILLIITRPYLRSITNVYMIGLCLADFIYLADLILVAATSLNGKSWPFGPTICHLF 84 
                                         56666667777765426667777777789******************99876665555555689*********** PP

  Rh6-PB(Rhodopsin6)_FBpp0082600-aln 132 allgslfgcasiwtmtliafdrynvivkg.laakpltangallrilviwvfslawtlaplfgwnryvpegnltac 205
                                           + +    as+  ++l+a dry  + k  l+++  t ++a++     w+ + +    pl+ ++  +        
                            F56B6.5a  85 HGTEATGKYASVLFVVLLAADRYIAMCKSdLCGRYRTYRTAIFLSGLAWIAAFIC-SLPLYVYADEIKVRMRPKN 158
                                         *****999****************999955999*99*999998776677666555.5699988877665555666 PP

  Rh6-PB(Rhodopsin6)_FBpp0082600-aln 206 gtdyltkd.......w....lsrsyivvysvfvyfvpllliiysyyfivkavaahekamreqakkmnvaslrsse 269
                                         gtd ++++       w    +++ yi v sv+++ +p l+i y+yy++         ++re ak      l  ++
                            F56B6.5a 159 GTDSIENNhtlciahWpsppHAQWYISVCSVMIFILPGLVIFYCYYHVFC-------KLREAAKGSR--RLHRNK 224
                                         666665541111111222224678***********************985.......4677777432..333333 PP

  Rh6-PB(Rhodopsin6)_FBpp0082600-aln 270 aantsaelklakvalmtislwflawtpylvin.fagifesakisplatiwgs...vfakanavynpivygishpk 340
                                          ++ s+  ++++     + + +l w+p+ + n f+ if     + l+ i+     +f   n   np++y+     
                            F56B6.5a 225 RSR-SSYQRVTRSVQRVVLFHLLCWSPFWLFNlFSAIFRVRITTQLMRIIVNiihLFPYVNCALNPVLYAYRAEN 298
                                         333.3444555555555667789*****99997899**99888888888764222799************99999 PP

  Rh6-PB(Rhodopsin6)_FBpp0082600-aln 341 yraalk 346
                                         +r+a+k
                            F56B6.5a 299 FRTAFK 304
                                         999876 PP

>> T21B4.4a  CE40126	WBGene00011878	adenosine A1 receptor	status:Confirmed	UniProt:Q1ZXT2	protein_id:CAJ85775.1
   #    score  bias  c-Evalue  i-Evalue hmmfrom  hmm to    alifrom  ali to    envfrom  env to     acc
 ---   ------ ----- --------- --------- ------- -------    ------- -------    ------- -------    ----
   1 !   49.9  12.6   2.8e-15     3e-13      53     358 ..       5     300 ..       1     321 [. 0.75

  Alignments for each domain:
  == domain 1    score: 49.9 bits;  conditional E-value: 2.8e-15
  Rh6-PB(Rhodopsin6)_FBpp0082600-aln  53 lwygllgfvigvlglisvvgnglvvyiftstkslrtpsnllvvnlafsdfllmltmspamvincyyet..wvlgp 125
                                         lwy++  + +++   is   n lv+++++ +k +rt +n ++  la++dfl  +   p  v+          +g 
                            T21B4.4a   5 LWYAIAELLLSIH--IS-FSNLLVLWVYVRSKHVRTVTNTYIFSLALTDFLAGALGIPLTVVSVMTRKprTFYGC 76 
                                         6777766655543..33.479*******************************99999999988776531134455 PP

  Rh6-PB(Rhodopsin6)_FBpp0082600-aln 126 llcelyallgslfgcasiwtmtliafdrynvivkglaakpltangallrilviwvfslawtlaplfgwnryvpeg 200
                                         l+     l+  ++ + s + m  ia+d+y  i           + a++ + + w+++l+ ++ plf    +    
                            T21B4.4a  77 LF---VHLILCILCTISTFHMLAIAIDKYVTICCRDRIFSSRRKRAIFLLTTSWILGLLVAILPLFNVFGFAETQ 148
                                         55...55566788999**************999877777778899********************9988887777 PP

  Rh6-PB(Rhodopsin6)_FBpp0082600-aln 201 nltacgtdyltkdwlsrsyivvysvf..vyfvpllliiysyyfivkavaahekamreqakkmnvaslrsseaant 273
                                          l     +  + +++     +vy +f  + ++p  +i+  y  i   + + ek+++        + lr+se ++ 
                            T21B4.4a 149 SLFIENGEMCHFTMVVDYRYLVYVIFfsTILAPTAIIVLLYSSIYSRIRTEEKQVK--------CLLRQSERERR 215
                                         76655555544444444334455555223467777777777777777777776543........46899998876 PP

  Rh6-PB(Rhodopsin6)_FBpp0082600-aln 274 .saelklakvalmtislwflawtpylvinfagife.sakisplatiwgsvfakanavynpivygishpkyraalk 346
                                          +   kl ++ l+ +  + + w p  +in    f    +i+ l t+w+ ++++     np++y+   p +++al+
                            T21B4.4a 216 mAGRRKLIRILLILVVSYGICWYPLYIINTIDYFWpEFSINSL-TLWTVIMSHMSCALNPLIYAYGMPGFKKALR 289
                                         37789************************99988615666665.9*****************************9 PP

  Rh6-PB(Rhodopsin6)_FBpp0082600-aln 347 kkfpslacakee 358
                                         + f   + ++++
                            T21B4.4a 290 AFFNI-QTDNNT 300
                                         87754.334333 PP

>> F54D7.3  CE17102	WBGene00018798	locus:gnrr-1	seven-transmemebrane receptor	status:Partially_confirmed	UniProt:O44731	
   #    score  bias  c-Evalue  i-Evalue hmmfrom  hmm to    alifrom  ali to    envfrom  env to     acc
 ---   ------ ----- --------- --------- ------- -------    ------- -------    ------- -------    ----
   1 !   48.5  10.5   7.3e-15   7.9e-13      60     372 ..      25     346 ..       8     354 .. 0.74

  Alignments for each domain:
  == domain 1    score: 48.5 bits;  conditional E-value: 7.3e-15
  Rh6-PB(Rhodopsin6)_FBpp0082600-aln  60 fvigvlglisvvgnglvvyiftst...kslrtpsnllvvnlafsdfllmltmspamvincyyetwvlgpllcely 131
                                         f+   l +++ vgn  +  i+      k  r  s ll +n+  + +l+ l+++p  ++  y  +w  g ++c++ 
                             F54D7.3  25 FTYLALFILAFVGNVTMFLILCRNqlvKVRRVHSLLLHMNI--AHLLVTLVVMPKEILHNYMVAWFAGDVMCRIC 97 
                                         33445567888999888777766511144455666666665..5789999999********************** PP

  Rh6-PB(Rhodopsin6)_FBpp0082600-aln 132 allgslfgcasiwtmtliafdrynvivkglaakpltangallrilvi.wvfslawtlap...lfgwnryvpegnl 202
                                          ++  +    s+  ++ i++dr+  i   l a  + a+ ++ r+++  w++s   t ap   lf  + +      
                             F54D7.3  98 KFFDVFAISLSMNVLICITLDRFYSIFFPLYA--MRARKSVQRMVSFaWTISF-VTSAPqlyLFKTATHPCFDWY 169
                                         9998877788****************988865..8889999998875266555.555553324455555556678 PP

  Rh6-PB(Rhodopsin6)_FBpp0082600-aln 203 tacgtdyltkdwlsrs...yivvysvfvyfvpllliiysyyfivkavaahekamreqa.kkmnvaslrss.eaan 272
                                         t c +  +  ++ +     + +v  + vy +pl++ + +y  i+  ++ + k + e+   k     lr + +++ 
                             F54D7.3 170 TQCVSKNFIGELSNDVvffFSIVNIIQVYIAPLFVTVVCYSLILWRISRKSKLVGEKEsEKSSELLLRRNgQNNL 244
                                         999999888887765422255788899*************************99876414444445555505555 PP

  Rh6-PB(Rhodopsin6)_FBpp0082600-aln 273 tsaelklakvalmtislwflawtpylvinfagifesakispl.atiwgsvfakanavynpivygishpkyraalk 346
                                           a+ +  k++++ +  +++ wtpy ++ f   +  +   p  +  +   fa  n+ + p +yg      r+ l+
                             F54D7.3 245 EKAKSRTLKMTFVIVLAFIFCWTPYSILMFLHFLRHTDWIPKdIRKFIYAFAVLNSAISPYLYGYFSFDIRKELQ 319
                                         58999999***99999999***************99998886144566789999**********99999999999 PP

  Rh6-PB(Rhodopsin6)_FBpp0082600-aln 347 kkfpslacakee.sdskstasaatevs 372
                                           f + + ++++ + s s+  +  +v+
                             F54D7.3 320 LLFACSKATAADrHLSCSANVSRNQVT 346
                                         999887666655233344444444444 PP

>> R106.2  CE39612	WBGene00020086	G-protein coupled receptor	status:Partially_confirmed	UniProt:Q23033	protein_id:CCD732
   #    score  bias  c-Evalue  i-Evalue hmmfrom  hmm to    alifrom  ali to    envfrom  env to     acc
 ---   ------ ----- --------- --------- ------- -------    ------- -------    ------- -------    ----
   1 !   47.8   4.2   1.3e-14   1.3e-12      64     195 ..      27     158 ..      14     168 .. 0.87
   2 ?    4.9   7.5      0.13        14     213     352 ..     201     333 ..     186     360 .. 0.71

  Alignments for each domain:
  == domain 1    score: 47.8 bits;  conditional E-value: 1.3e-14
  Rh6-PB(Rhodopsin6)_FBpp0082600-aln  64 vlglisvvgnglvvyiftstkslrtpsnllvvnlafsdfllmltmspamvincyyetwvlgpllcelyallgslf 138
                                         +  li +  n +v+  ++  + +rt sn+++ nla++d+l+++ +  ++  ++ ++ w+ gp++c+ly    ++ 
                              R106.2  27 LTALIGIPANLFVLAAIVYFRDMRTISNIYIFNLAVADLLFLCGIPVSLFAQSSHDGWIWGPIMCKLYISGNAVS 101
                                         4567888999999999999**************************99*********************9999999 PP

  Rh6-PB(Rhodopsin6)_FBpp0082600-aln 139 gcasiwtmtliafdrynvivkglaakpltangallrilviwvfslawtlaplfgwnr 195
                                           as   +++++fdry  + + + +k + ++ a + + v   + ++  ++plf + +
                              R106.2 102 QFASAVFIAILSFDRYLAVCRPIQSKSFRTTQAAFALSVAAWIMVILEMTPLFLFVK 158
                                         99************************9987777766655444456778999997765 PP

  == domain 2    score: 4.9 bits;  conditional E-value: 0.13
  Rh6-PB(Rhodopsin6)_FBpp0082600-aln 213 dwlsrsyivvysv.fvyfvpllliiysyyfivkavaahekamreqakkmnvaslrsseaantsaelklakvalmt 286
                                          ++sr + + y++   y++pl+ + y y+ i+  ++  +++m+  +k       r++ +++t   +k++ + l  
                              R106.2 201 MLASRRFFISYTFaLSYLIPLVAVWYFYFKIILKMCQRKRQMQ--TK-------RTATKKRT---TKVTIMGLAI 263
                                         4678999999997357999*********999988777666663..33.......33333322...3444444444 PP

  Rh6-PB(Rhodopsin6)_FBpp0082600-aln 287 islwflawtpylvinfagifesakisplatiwgsvfaka....navynpivygishpkyraalkkkfpsl 352
                                         +  +   w p+ +++++   ++ + s     +++ fa a    n+  np +y      +++ ++k + + 
                              R106.2 264 VISYTHCWLPFWIVQWSIEANLFEKSKYLLFCCTHFAFAlqyiNSAANPFLYVFLSDSFQKNIQKLLRTA 333
                                         5557789*********98888888888888888888866555599999***9988888887777665554 PP

>> Y116A8B.5  CE46735	WBGene00013782	7 transmembrane receptor (rhodopsin family)	status:Partially_confirmed	UniProt:O624
   #    score  bias  c-Evalue  i-Evalue hmmfrom  hmm to    alifrom  ali to    envfrom  env to     acc
 ---   ------ ----- --------- --------- ------- -------    ------- -------    ------- -------    ----
   1 !   45.6  10.4   5.7e-14   6.2e-12      59     358 ..      32     362 ..      25     382 .. 0.67

  Alignments for each domain:
  == domain 1    score: 45.6 bits;  conditional E-value: 5.7e-14
  Rh6-PB(Rhodopsin6)_FBpp0082600-aln  59 gfvigvlglisvvgnglvv....yiftstk.......slrtpsn...llvvnlafsdfllmltmspamvincyye 119
                                          +   vl +i  vgng v+     i+ts k        + + +n   ++v+ l++ d+l++l   p +v++  ++
                           Y116A8B.5  32 AISYLVLFIIGTVGNGTVIlmiiNILTSMKrnvqagkRMMSSTNhvfIYVLGLSIVDLLVIL-HLPFLVVDLLKG 105
                                         45556677778888886541111566665421111112333334333456677777876655.5699******** PP

  Rh6-PB(Rhodopsin6)_FBpp0082600-aln 120 twvlgpllcelyallgslfgcasiwtmtliafdrynvivkglaakpltangallrilviwvfslawtl.....ap 189
                                          w++g  +c++y +  s+    s + mt++++dry  +   + +  + + +al  +l+  +f+++  l     a 
                           Y116A8B.5 106 QWLFGVAMCKVYWFGESVNKLLSSFLMTVLSWDRYMAVCSPVKSMKMRNATALKVLLACTIFATVLLLpvlyeAA 180
                                         **************************************9999999999999988888888887776651122234 PP

  Rh6-PB(Rhodopsin6)_FBpp0082600-aln 190 lfgwn..ryvp..eg..nlta...cgtdyltkdwlsrsyivvysvfvyf.vpllliiysyyfivkavaahekamr 254
                                         +f  +  r vp  eg  +l+a    gt   +  + + +   +y++ + f +p +lii  y+ ++ a+    +++r
                           Y116A8B.5 181 VFKIDkmRMVPllEGteELAAsdlAGTTMSKCMFDADATFTLYTFVIGFaAPAFLIIIFYVQVIYALQKSSRNIR 255
                                         454333389996655223444222466655556666677788887775527******999999988888777777 PP

  Rh6-PB(Rhodopsin6)_FBpp0082600-aln 255 eqakkmnvaslrsseaantsaelklakvalmtislwflawtpylvinfagifesakisplatiwgsvfaka.... 325
                                            + +      + +   +    k++k  +  i ++fl wtp   +n    f+++ +s ++   +++f  a    
                           Y116A8B.5 256 GA-RGI-----SKPD-GSSNRVKKVTKRIVAVILFYFLCWTPQWTLNIMSQFNLIAVSWMTPALSAMFFVAhllv 323
                                         53.322.....2222.2233446788988999999*********************9988877777765543333 PP

  Rh6-PB(Rhodopsin6)_FBpp0082600-aln 326 ..navynpivygishpkyr....aalkkkfpslacakee 358
                                           n+  np++y+      r    +a+++k  sl  ++++
                           Y116A8B.5 324 cfNSAANPVLYAYINRELRsqhvMAMHRKRHSLGHEQQQ 362
                                         3488899**999765544411114555555566555555 PP

>> C02D4.2c  CE36423	WBGene00004777	locus:ser-2	status:Partially_confirmed	UniProt:O02213	protein_id:CAF31465.2
   #    score  bias  c-Evalue  i-Evalue hmmfrom  hmm to    alifrom  ali to    envfrom  env to     acc
 ---   ------ ----- --------- --------- ------- -------    ------- -------    ------- -------    ----
   1 !   44.8   5.1     1e-13   1.1e-11      57     165 ..      55     165 ..      27     184 .. 0.78

  Alignments for each domain:
  == domain 1    score: 44.8 bits;  conditional E-value: 1e-13
  Rh6-PB(Rhodopsin6)_FBpp0082600-aln  57 llgfv.igvlglisvvgnglvvyiftstkslrtpsnllvvnlafsdfllmltmspamvincy.yetwvlgpllce 129
                                         +lg +   v+  ++vvgn+lvv    s + l+   n ++v la sd+ + + ++p  v+     + w+lg  +c+
                            C02D4.2c  55 VLGTItYLVIIAMTVVGNTLVVVAVFSYRPLKKVQNYFLVSLAASDLAVAIFVMPLHVVTFLaGGKWLLGVTVCQ 129
                                         555430345556889********999*********************9987777766665541679********* PP

  Rh6-PB(Rhodopsin6)_FBpp0082600-aln 130 lyallgslfgcasiwtmtliafdrynvivkglaakp 165
                                         +++ +  l+ ++si  ++ ia+dry  i   +    
                            C02D4.2c 130 FFTTADILLCTSSILNLCAIALDRYWAIHNPINYAQ 165
                                         **************************9998775333 PP

>> AC7.1b  CE38262	WBGene00006428	locus:tag-49	G-protein coupled receptor	status:Partially_confirmed	UniProt:Q58AU1	prot
   #    score  bias  c-Evalue  i-Evalue hmmfrom  hmm to    alifrom  ali to    envfrom  env to     acc
 ---   ------ ----- --------- --------- ------- -------    ------- -------    ------- -------    ----
   1 !   41.9  14.8   7.4e-13     8e-11      43     358 ..      37     343 ..      30     363 .. 0.77

  Alignments for each domain:
  == domain 1    score: 41.9 bits;  conditional E-value: 7.4e-13
  Rh6-PB(Rhodopsin6)_FBpp0082600-aln  43 ywyqfpplnplwygllgfvigvlglisvvgnglvvyiftstkslrtpsnllvvnlafsdfllmltmspamvincy 117
                                          +y+  p++ + + +l    +++ +++vvgn lv+yi      +r+ +  +++nl f+d++  +   p     + 
                              AC7.1b  37 DFYELTPVELIIWCML---YAIIAFMAVVGNLLVLYITLFRLRVRSITTYFILNLGFADLFTGIFAIPFKFQAAL 108
                                         5566666666555554...56778999***********************************9999********* PP

  Rh6-PB(Rhodopsin6)_FBpp0082600-aln 118 yetwvlgpllcelyallgslfgcasiwtmtliafdrynvivkglaakpltangallrilviwvfslawtlap.lf 191
                                         ++ w l   lc++   + ++  ++s++t++  a+  +  +    ++  ++ ++a   +l iw+++++ +l   lf
                              AC7.1b 109 FQEWFLPRSLCRIVPYVETVALTVSVFTLVTSAVHEFRTMFFSKCS-QMSPRSAKRCVLLIWIMAVLVSLPHgLF 182
                                         ***********************************99988765544.5888888888999******999965266 PP

  Rh6-PB(Rhodopsin6)_FBpp0082600-aln 192 gwnryvpegnlta....cgtdyltkdwlsrsyivvysvfvyfvpllliiysyyfivkavaahekamreqakkmnv 262
                                           +   p+ n t+    c   y +  w+ ++y v   +  yfvp++++  +y+ i   + +  ++  e       
                              AC7.1b 183 HNTYEFPDDNNTSivqqCLPVYPDAGWW-KTYNVYLVIIQYFVPMIILDTAYTMIAVKIWSLSQSRVE------- 249
                                         666668**99886333366778888888.57888889999****999888888875444333332222....... PP

  Rh6-PB(Rhodopsin6)_FBpp0082600-aln 263 aslrsseaantsaelklakvalmtislwflawtp...ylvin.fagifesakisplatiwgsvfakanavynpiv 333
                                                ++   a  kl +  ++ ++ + l w p   yl++n     +++ k   l+  ++  +a +n+  npi+
                              AC7.1b 250 ------LDETKMATQKLMRTLIIVVACFSLCWFPletYLLLNeLKPEINGWKYINLVFFFSHWLAMSNSCLNPII 318
                                         ......1222233445555444444444444444333888873677899999999******************** PP

  Rh6-PB(Rhodopsin6)_FBpp0082600-aln 334 ygishpkyraalkkkfpslacakee 358
                                         yg+   ky++  ++ f  + c  + 
                              AC7.1b 319 YGLYNTKYNEEYRRLFRQIGCIWQR 343
                                         *********9999999888886554 PP

>> C15B12.5c  CE29668	WBGene00001517	locus:gar-1	status:Confirmed	UniProt:Q18007	protein_id:CCD64568.1
   #    score  bias  c-Evalue  i-Evalue hmmfrom  hmm to    alifrom  ali to    envfrom  env to     acc
 ---   ------ ----- --------- --------- ------- -------    ------- -------    ------- -------    ----
   1 !   41.3   8.1   1.1e-12   1.2e-10      58     256 ..      27     227 ..      12     247 .. 0.76
   2 ?    6.6   0.2     0.041       4.4     271     349 ..     532     614 ..     514     618 .. 0.71

  Alignments for each domain:
  == domain 1    score: 41.3 bits;  conditional E-value: 1.1e-12
  Rh6-PB(Rhodopsin6)_FBpp0082600-aln  58 lgfvigvlglisvvgnglvvyiftstksl.rtpsnllvvnlafsdfllmltmspamvincyy.etwvlgpllcel 130
                                         + ++i vl l +++gn++vv  +   +++ +  sn ++v la+sd+++ +  +p + +   + + w lg ++c+ 
                           C15B12.5c  27 VWIIIIVLSLETIIGNAMVVMAYRIERNIsKQVSNRYIVSLAISDLIIGIEGFPFFTVYVLNgDRWPLGWVACQT 101
                                         45788999****************999984678*****************999988777666378********** PP

  Rh6-PB(Rhodopsin6)_FBpp0082600-aln 131 yallgslfgcasiwtmtliafdrynvivkgla.akpltangallrilviwvfslawtlaplfgwnryvpeg.nlt 203
                                         + +l   +  +si t+ li+ dry  + +     k  + + + l i++ w++ ++   + ++gw+    ++  ++
                           C15B12.5c 102 WLFLDYTLCLVSILTVLLITADRYLSVCHTAKyLKWQSPTKTQLLIVMSWLLPAIIFGIMIYGWQAMTGQStSMS 176
                                         ************************8776543313444445555566666777666555669***99876541332 PP

  Rh6-PB(Rhodopsin6)_FBpp0082600-aln 204 ..acgtdyltkdwlsrsyivvysvfvyfvpllliiysyyfivkavaahekamreq 256
                                            c + +l++ +++    v y    y++ l+ ++  y  i +a    ek+ + +
                           C15B12.5c 177 gaECSAPFLSNPYVNMGMYVAY----YWTTLVAMLILYKGIHQAAKNLEKKAKAK 227
                                         1135555555555555544444....88899999999999999999999876644 PP

  == domain 2    score: 6.6 bits;  conditional E-value: 0.041
  Rh6-PB(Rhodopsin6)_FBpp0082600-aln 271 antsaelklakvalmtisl..wfla..wtpylvinfa.gifesakisplatiwgsvfakanavynpivygishpk 340
                                         ++t ae k a+ a+ ti++   f+a  w+py ++    g  ++  i  +    +  +   n+  np  y+++  +
                           C15B12.5c 532 KQTKAE-KRAHKAFRTITFivGFFAilWSPYYIMATVyGFCKGECIPSFLYTLSYYMCYLNSSGNPFAYALANRQ 605
                                         445555.44555666665422455445***998875516666666655555556667889*************** PP

  Rh6-PB(Rhodopsin6)_FBpp0082600-aln 341 yraalkkkf 349
                                         +r a+++ f
                           C15B12.5c 606 FRSAFMRMF 614
                                         ***998766 PP

>> C15B12.5a  CE29666	WBGene00001517	locus:gar-1	Muscarinic acetycholine receptor	status:Confirmed	UniProt:Q18007	protei
   #    score  bias  c-Evalue  i-Evalue hmmfrom  hmm to    alifrom  ali to    envfrom  env to     acc
 ---   ------ ----- --------- --------- ------- -------    ------- -------    ------- -------    ----
   1 !   41.1   8.1   1.4e-12   1.5e-10      58     256 ..      27     227 ..      12     247 .. 0.76
   2 ?    6.5   0.2     0.044       4.7     271     349 ..     592     674 ..     573     678 .. 0.71

  Alignments for each domain:
  == domain 1    score: 41.1 bits;  conditional E-value: 1.4e-12
  Rh6-PB(Rhodopsin6)_FBpp0082600-aln  58 lgfvigvlglisvvgnglvvyiftstksl.rtpsnllvvnlafsdfllmltmspamvincyy.etwvlgpllcel 130
                                         + ++i vl l +++gn++vv  +   +++ +  sn ++v la+sd+++ +  +p + +   + + w lg ++c+ 
                           C15B12.5a  27 VWIIIIVLSLETIIGNAMVVMAYRIERNIsKQVSNRYIVSLAISDLIIGIEGFPFFTVYVLNgDRWPLGWVACQT 101
                                         45788999****************999984678*****************999988777666378********** PP

  Rh6-PB(Rhodopsin6)_FBpp0082600-aln 131 yallgslfgcasiwtmtliafdrynvivkgla.akpltangallrilviwvfslawtlaplfgwnryvpeg.nlt 203
                                         + +l   +  +si t+ li+ dry  + +     k  + + + l i++ w++ ++   + ++gw+    ++  ++
                           C15B12.5a 102 WLFLDYTLCLVSILTVLLITADRYLSVCHTAKyLKWQSPTKTQLLIVMSWLLPAIIFGIMIYGWQAMTGQStSMS 176
                                         ************************8776543313444445555566666777666555669***99876541332 PP

  Rh6-PB(Rhodopsin6)_FBpp0082600-aln 204 ..acgtdyltkdwlsrsyivvysvfvyfvpllliiysyyfivkavaahekamreq 256
                                            c + +l++ +++    v y    y++ l+ ++  y  i +a    ek+ + +
                           C15B12.5a 177 gaECSAPFLSNPYVNMGMYVAY----YWTTLVAMLILYKGIHQAAKNLEKKAKAK 227
                                         1135555555555555544444....88899999999999999999999876644 PP

  == domain 2    score: 6.5 bits;  conditional E-value: 0.044
  Rh6-PB(Rhodopsin6)_FBpp0082600-aln 271 antsaelklakvalmtisl..wfla..wtpylvinfa.gifesakisplatiwgsvfakanavynpivygishpk 340
                                         ++t ae k a+ a+ ti++   f+a  w+py ++    g  ++  i  +    +  +   n+  np  y+++  +
                           C15B12.5a 592 KQTKAE-KRAHKAFRTITFivGFFAilWSPYYIMATVyGFCKGECIPSFLYTLSYYMCYLNSSGNPFAYALANRQ 665
                                         445555.44555666665422455445***998875516666666655555556667889*************** PP

  Rh6-PB(Rhodopsin6)_FBpp0082600-aln 341 yraalkkkf 349
                                         +r a+++ f
                           C15B12.5a 666 FRSAFMRMF 674
                                         ***998766 PP

>> C02D4.2d  CE36424	WBGene00004777	locus:ser-2	status:Partially_confirmed	UniProt:O02213	protein_id:CAF31466.2
   #    score  bias  c-Evalue  i-Evalue hmmfrom  hmm to    alifrom  ali to    envfrom  env to     acc
 ---   ------ ----- --------- --------- ------- -------    ------- -------    ------- -------    ----
   1 !   44.1   5.5   1.6e-13   1.7e-11      57     165 ..      52     162 ..      33     181 .. 0.77

  Alignments for each domain:
  == domain 1    score: 44.1 bits;  conditional E-value: 1.6e-13
  Rh6-PB(Rhodopsin6)_FBpp0082600-aln  57 llgfv.igvlglisvvgnglvvyiftstkslrtpsnllvvnlafsdfllmltmspamvincy.yetwvlgpllce 129
                                         +lg +   v+  ++vvgn+lvv    s + l+   n ++v la sd+ + + ++p  v+     + w+lg  +c+
                            C02D4.2d  52 VLGTItYLVIIAMTVVGNTLVVVAVFSYRPLKKVQNYFLVSLAASDLAVAIFVMPLHVVTFLaGGKWLLGVTVCQ 126
                                         555430345556889********999*********************9987777766665541679********* PP

  Rh6-PB(Rhodopsin6)_FBpp0082600-aln 130 lyallgslfgcasiwtmtliafdrynvivkglaakp 165
                                         +++ +  l+ ++si  ++ ia+dry  i   +    
                            C02D4.2d 127 FFTTADILLCTSSILNLCAIALDRYWAIHNPINYAQ 162
                                         **************************9998775333 PP

>> C15B12.5b  CE29667	WBGene00001517	locus:gar-1	status:Confirmed	UniProt:Q18007	protein_id:CCD64567.1
   #    score  bias  c-Evalue  i-Evalue hmmfrom  hmm to    alifrom  ali to    envfrom  env to     acc
 ---   ------ ----- --------- --------- ------- -------    ------- -------    ------- -------    ----
   1 !   40.9   8.1   1.5e-12   1.6e-10      58     256 ..      27     227 ..      12     247 .. 0.76
   2 ?    6.4   0.2     0.047         5     271     349 ..     623     705 ..     604     709 .. 0.71

  Alignments for each domain:
  == domain 1    score: 40.9 bits;  conditional E-value: 1.5e-12
  Rh6-PB(Rhodopsin6)_FBpp0082600-aln  58 lgfvigvlglisvvgnglvvyiftstksl.rtpsnllvvnlafsdfllmltmspamvincyy.etwvlgpllcel 130
                                         + ++i vl l +++gn++vv  +   +++ +  sn ++v la+sd+++ +  +p + +   + + w lg ++c+ 
                           C15B12.5b  27 VWIIIIVLSLETIIGNAMVVMAYRIERNIsKQVSNRYIVSLAISDLIIGIEGFPFFTVYVLNgDRWPLGWVACQT 101
                                         45788999****************999984678*****************999988777666378********** PP

  Rh6-PB(Rhodopsin6)_FBpp0082600-aln 131 yallgslfgcasiwtmtliafdrynvivkgla.akpltangallrilviwvfslawtlaplfgwnryvpeg.nlt 203
                                         + +l   +  +si t+ li+ dry  + +     k  + + + l i++ w++ ++   + ++gw+    ++  ++
                           C15B12.5b 102 WLFLDYTLCLVSILTVLLITADRYLSVCHTAKyLKWQSPTKTQLLIVMSWLLPAIIFGIMIYGWQAMTGQStSMS 176
                                         ************************8776543313444445555566666777666555669***99876541332 PP

  Rh6-PB(Rhodopsin6)_FBpp0082600-aln 204 ..acgtdyltkdwlsrsyivvysvfvyfvpllliiysyyfivkavaahekamreq 256
                                            c + +l++ +++    v y    y++ l+ ++  y  i +a    ek+ + +
                           C15B12.5b 177 gaECSAPFLSNPYVNMGMYVAY----YWTTLVAMLILYKGIHQAAKNLEKKAKAK 227
                                         1135555555555555544444....88899999999999999999999876644 PP

  == domain 2    score: 6.4 bits;  conditional E-value: 0.047
  Rh6-PB(Rhodopsin6)_FBpp0082600-aln 271 antsaelklakvalmtisl..wfla..wtpylvinfa.gifesakisplatiwgsvfakanavynpivygishpk 340
                                         ++t ae k a+ a+ ti++   f+a  w+py ++    g  ++  i  +    +  +   n+  np  y+++  +
                           C15B12.5b 623 KQTKAE-KRAHKAFRTITFivGFFAilWSPYYIMATVyGFCKGECIPSFLYTLSYYMCYLNSSGNPFAYALANRQ 696
                                         445555.44555666665422455445***998875516666666655555556667889*************** PP

  Rh6-PB(Rhodopsin6)_FBpp0082600-aln 341 yraalkkkf 349
                                         +r a+++ f
                           C15B12.5b 697 FRSAFMRMF 705
                                         ***998766 PP

>> C50F7.1b  CE04239	WBGene00016842	status:Partially_confirmed	UniProt:Q7YXG8	protein_id:CCD67449.1
   #    score  bias  c-Evalue  i-Evalue hmmfrom  hmm to    alifrom  ali to    envfrom  env to     acc
 ---   ------ ----- --------- --------- ------- -------    ------- -------    ------- -------    ----
   1 !   42.3  17.1   5.7e-13   6.2e-11      62     355 ..      36     323 ..      13     338 .. 0.72

  Alignments for each domain:
  == domain 1    score: 42.3 bits;  conditional E-value: 5.7e-13
  Rh6-PB(Rhodopsin6)_FBpp0082600-aln  62 igvlglisvvgnglvvyiftstkslrtpsnllvvnlafsdfllmltmspamvincyyetwvlgpllcelyallgs 136
                                          g + +  v gn++vv    + k+l+  ++ l++ la++d++++ +  p+ +in+ +  w+ g ++c+l + + +
                            C50F7.1b  36 YGAVFFTGVLGNTFVVLAVWAHKNLNITTDYLILSLALADLFILWICLPTTLINSIFTEWLWGQFFCRLSTWANA 110
                                         4455567899***************************************************************** PP

  Rh6-PB(Rhodopsin6)_FBpp0082600-aln 137 lfgcasiwtmtliafdrynvivkglaakp.ltangallrilviwvfslawtlaplfgwnryvpegnltacgtdyl 210
                                             as++t++ ++ dry  i + l  +     + +   i+++w++++++ +   + ++  v +    + g    
                            C50F7.1b 111 STSFASVYTLVAVTADRYLAICHTLKYNTsWDREYTKYVIFAVWLVAAIFGIPNWYNYDLIVWQE--GSYGYRLC 183
                                         **********************9998654155667777888899999999888888888888543..34566666 PP

  Rh6-PB(Rhodopsin6)_FBpp0082600-aln 211 tkdwlsrsyiv.vysvfvyfvpllliiysyyfivkavaahekamreqakkmnvaslrsseaantsaelklakval 284
                                         t +  ++ y + v  + ++ vp+ li   y+ i  +v++h     +          r+ e+    ++l++a + l
                            C50F7.1b 184 TSQTDQKLYFLfVNLLLAFIVPFGLISGLYTRIFITVSTHRSLAVDA---------RARED---RVKLRVATMML 246
                                         76666676655156667888999999999999999****96432222.........22222...35566666666 PP

  Rh6-PB(Rhodopsin6)_FBpp0082600-aln 285 mtislwflawtp.ylvinfagif..........esakisplatiwgsvfakanavynpivygishpkyraalkkk 348
                                         + i ++   w p y +  +   f           s+ i p++  w s++    +  npi+y     kyr+a+k  
                            C50F7.1b 247 TVIIVFACCWLPlYCIFTYFFFFadqrsdlfqiTSMLIRPIFQ-WMSLL---SSSLNPIIYIAYSHKYRRAFKSI 317
                                         6666666667663334444333310000000002344444443.44444...4679*****88888***998653 PP

  Rh6-PB(Rhodopsin6)_FBpp0082600-aln 349 fpslaca 355
                                            + c+
                            C50F7.1b 318 -LLMPCK 323
                                         .344444 PP

>> C56G3.1a  CE04283	WBGene00016984	G-protein coupled receptors (family 1)	status:Partially_confirmed	UniProt:Q18904	pro
   #    score  bias  c-Evalue  i-Evalue hmmfrom  hmm to    alifrom  ali to    envfrom  env to     acc
 ---   ------ ----- --------- --------- ------- -------    ------- -------    ------- -------    ----
   1 !   42.8   5.1     4e-13   4.3e-11      41     187 ..      39     183 ..      30     193 .. 0.85
   2 ?    1.2   0.0       1.7   1.8e+02     267     358 ..     318     413 ..     287     434 .. 0.62

  Alignments for each domain:
  == domain 1    score: 42.8 bits;  conditional E-value: 4e-13
  Rh6-PB(Rhodopsin6)_FBpp0082600-aln  41 daywyqfpplnplwygllgfvigvlglisvvgnglvvyiftstkslrtpsnllvvnlafsdfllmltmspamvin 115
                                         +++  +f p + + y+ + ++i+   + +v+gnglv+   +  k++rt  n+l++nla+s+++l +t  p + + 
                            C56G3.1a  39 QTSLRRFTPYEEIIYTTVYIIIS---VAAVIGNGLVIMAVVRKKTMRTNRNVLILNLALSNLILAITNIPFLWLP 110
                                         56667888999988887766665...56789******************************************** PP

  Rh6-PB(Rhodopsin6)_FBpp0082600-aln 116 cyyetwvlgpllcelyall.gslfgcasiwtmtliafdrynvivk.glaakpltangallrilviwvfslawtl 187
                                         +    + +  ++c++  +l gs + c s  t++++a+dry  + k  +a++      a+l  l+iw++s + +l
                            C56G3.1a 111 SIDFEFPYSRFFCKFANVLpGSNIYC-STLTISVMAIDRYYSVKKlKIASNRKQCFHAVLVSLAIWIVSFILSL 183
                                         **************988763777777.56799*******9887763578888888899999******9988776 PP

  == domain 2    score: 1.2 bits;  conditional E-value: 1.7
  Rh6-PB(Rhodopsin6)_FBpp0082600-aln 267 sseaant.saelklakvalmtislwflawtpylvinfagifesakisplati..wgsvfakanavynpivygish 338
                                         ++ +++t  +   l  +a    +lwf      ++i+f  i+++  ++ +  i   + + +     +np +yg   
                            C56G3.1a 318 NKTNQRTnRTTSLLIAMAGSYAALWFPFTLITFLIDFELIINQDYVNLVERIdqTCKMVSMLSICVNPFLYGFLN 392
                                         333333312233344455555667765555555677777777766666655533677888888999999999999 PP

  Rh6-PB(Rhodopsin6)_FBpp0082600-aln 339 pkyraalkkk.fpslacakee 358
                                           +r+ + +  +  + c++++
                            C56G3.1a 393 TNFRHEFSDIyYRYIRCETKS 413
                                         999887765413455666555 PP

>> C56G3.1b  CE30923	WBGene00016984	status:Partially_confirmed	UniProt:Q8MQ94	protein_id:CCD63511.1
   #    score  bias  c-Evalue  i-Evalue hmmfrom  hmm to    alifrom  ali to    envfrom  env to     acc
 ---   ------ ----- --------- --------- ------- -------    ------- -------    ------- -------    ----
   1 !   42.6   5.2   4.7e-13   5.1e-11      41     187 ..      59     203 ..      49     213 .. 0.85
   2 ?    1.1   0.0       1.8     2e+02     267     358 ..     338     433 ..     307     454 .. 0.62

  Alignments for each domain:
  == domain 1    score: 42.6 bits;  conditional E-value: 4.7e-13
  Rh6-PB(Rhodopsin6)_FBpp0082600-aln  41 daywyqfpplnplwygllgfvigvlglisvvgnglvvyiftstkslrtpsnllvvnlafsdfllmltmspamvin 115
                                         +++  +f p + + y+ + ++i+   + +v+gnglv+   +  k++rt  n+l++nla+s+++l +t  p + + 
                            C56G3.1b  59 QTSLRRFTPYEEIIYTTVYIIIS---VAAVIGNGLVIMAVVRKKTMRTNRNVLILNLALSNLILAITNIPFLWLP 130
                                         56667888999998887766665...56789******************************************** PP

  Rh6-PB(Rhodopsin6)_FBpp0082600-aln 116 cyyetwvlgpllcelyall.gslfgcasiwtmtliafdrynvivk.glaakpltangallrilviwvfslawtl 187
                                         +    + +  ++c++  +l gs + c s  t++++a+dry  + k  +a++      a+l  l+iw++s + +l
                            C56G3.1b 131 SIDFEFPYSRFFCKFANVLpGSNIYC-STLTISVMAIDRYYSVKKlKIASNRKQCFHAVLVSLAIWIVSFILSL 203
                                         **************988763777777.56799*******9887763578888888899999******9988776 PP

  == domain 2    score: 1.1 bits;  conditional E-value: 1.8
  Rh6-PB(Rhodopsin6)_FBpp0082600-aln 267 sseaant.saelklakvalmtislwflawtpylvinfagifesakisplati..wgsvfakanavynpivygish 338
                                         ++ +++t  +   l  +a    +lwf      ++i+f  i+++  ++ +  i   + + +     +np +yg   
                            C56G3.1b 338 NKTNQRTnRTTSLLIAMAGSYAALWFPFTLITFLIDFELIINQDYVNLVERIdqTCKMVSMLSICVNPFLYGFLN 412
                                         333333312233344455555667765555555677777777766666655533677888888999999999999 PP

  Rh6-PB(Rhodopsin6)_FBpp0082600-aln 339 pkyraalkkk.fpslacakee 358
                                           +r+ + +  +  + c++++
                            C56G3.1b 413 TNFRHEFSDIyYRYIRCETKS 433
                                         999887765413455666555 PP

>> F31B9.1  CE17727	WBGene00009278	7 transmembrane receptor (rhodopsin family)	status:Partially_confirmed	UniProt:O62189
   #    score  bias  c-Evalue  i-Evalue hmmfrom  hmm to    alifrom  ali to    envfrom  env to     acc
 ---   ------ ----- --------- --------- ------- -------    ------- -------    ------- -------    ----
   1 !   42.2  14.5     6e-13   6.4e-11      47     347 ..      51     343 ..       6     376 .. 0.76

  Alignments for each domain:
  == domain 1    score: 42.2 bits;  conditional E-value: 6e-13
  Rh6-PB(Rhodopsin6)_FBpp0082600-aln  47 fpplnplwygllgfvigvlglisvvgnglvvyiftstksl.rtpsnllvvnlafsdfllmltmspamvincyyet 120
                                         f     l++ ++g+v +++ +  v+gn ++v+++   ++l  +  n +++nla++d+  ++  sp  ++      
                             F31B9.1  51 FSCHPKLYFIVFGLVFMIIICAGVIGNIFIVFVILMDRKLmSSSVNQFLLNLAIADLGNLIFCSPDAILVLIDRG 125
                                         44445689999****************988887766665505666****************************** PP

  Rh6-PB(Rhodopsin6)_FBpp0082600-aln 121 wvlgpllcelyallgslfgcasiwtmtliafdrynvivkglaakpltangallrilviwvfslawtlaplfgwnr 195
                                         w+l  ++c+l  +l   f  as+   + i ++r+  i   +  + +++++++  + ++w ++++++ +p f ++ 
                             F31B9.1 126 WLLPNFACHLLRFLQEYFLYASVLLQMAIGVERFLAICSPMRMQRFSTKTTISVLAGVWCVAACFA-SPYFLYQG 199
                                         ****************************************************999*****999987.899*9999 PP

  Rh6-PB(Rhodopsin6)_FBpp0082600-aln 196 yvpegnltacgtdyltkdwlsrsyivvys.vfvyfvpllliiysyyfivkavaahekamreqakkmnvaslrsse 269
                                          v    l  c    ++  + +r+y      +  y +pl+ +   y  + + +   e +        n+a   ++e
                             F31B9.1 200 IVFH-KLYFCFWKGIS--HKTRTYFKYCElIVLYAIPLVFLTTLYSIMCRVLWGNEDN-------HNIANHSQQE 264
                                         9876.56667444333..3345554433303456678777666666666666665554.......5777665555 PP

  Rh6-PB(Rhodopsin6)_FBpp0082600-aln 270 aantsaelklakvalmtislwflawtpylvinf.agife.sakisplatiwgsvfakanavynpivygishpkyr 342
                                         a        + k+ ++++ l+fl +tp  v+     i++ s+++     +   v++   +  npivy i   ++r
                             F31B9.1 265 AI-LKLRRSVVKMLIISMLLYFLCYTPIQVLFMlEKILDhSVQLPQWLRLLLNVLSVMSSSTNPIVYIICCRHFR 338
                                         54.4556667888899999********9988652678873578888899999******************99999 PP

  Rh6-PB(Rhodopsin6)_FBpp0082600-aln 343 aalkk 347
                                           l++
                             F31B9.1 339 LRLRD 343
                                         88865 PP

>> W05B5.2  CE42751	WBGene00012275	locus:npr-14	7 transmembrane receptor (rhodopsin family) (2 domains)	status:Partially
   #    score  bias  c-Evalue  i-Evalue hmmfrom  hmm to    alifrom  ali to    envfrom  env to     acc
 ---   ------ ----- --------- --------- ------- -------    ------- -------    ------- -------    ----
   1 !   42.5  12.1     5e-13   5.3e-11      53     246 ..      47     240 ..      32     325 .. 0.78

  Alignments for each domain:
  == domain 1    score: 42.5 bits;  conditional E-value: 5e-13
  Rh6-PB(Rhodopsin6)_FBpp0082600-aln  53 lwygllgfvigvlglisvvgnglvvyiftstkslrtpsnllvvnlafsdfllmltmspamvincyyetwvlgpll 127
                                          w+    ++++ + +i v+gn+lvv + ++ ks+r   nl+++nla++d+l++l   p  v+n   +t+ +  ++
                             W05B5.2  47 QWF---VYILASMMVIGVIGNTLVVVVVATNKSMRNALNLVLMNLAIADLLILLFCLPLTVVNDVTKTFWFSAVF 118
                                         444...4556666677889******************************************************** PP

  Rh6-PB(Rhodopsin6)_FBpp0082600-aln 128 celyallgslfgcasiwtmtliafdrynvivkglaakpltangall.rilviwvf.slawtlaplfgwnryvpeg 200
                                         c+   ++      +si ++++i+ +r+  i   l + p+  + +++  i  i +f s+   ++  +  + +v   
                             W05B5.2 119 CKSVNFVNNTSVYVSIMSLVFITCERWRAITYPLKS-PFVRTRSVIgGIWFIAMFlSSPEPVTLHLAGAPFVRPN 192
                                         *******999999********************976.66666665413433333312223344445556788777 PP

  Rh6-PB(Rhodopsin6)_FBpp0082600-aln 201 nltacgtdyltkdw...lsrsyivvysvfvyfvpllliiysyyfivkav 246
                                           t  gt   +++w   +++ y ++ ++f + +pll+i     ++v+++
                             W05B5.2 193 FTTKWGTRC-KESWseeFQKNYQLLQTIFSFVLPLLVISILCLHMVRTL 240
                                         777788865.44452225789****************988888887754 PP

>> F01E11.5b  CE35711	WBGene00017157	locus:tyra-2	status:Confirmed	UniProt:Q19084	protein_id:CCD83464.1
   #    score  bias  c-Evalue  i-Evalue hmmfrom  hmm to    alifrom  ali to    envfrom  env to     acc
 ---   ------ ----- --------- --------- ------- -------    ------- -------    ------- -------    ----
   1 !   27.9   0.3   1.4e-08   1.5e-06     169     264 ..       7     103 ..       2     121 .. 0.80
   2 !   14.9   0.1   0.00012     0.013     248     351 ..     225     332 ..     218     340 .. 0.71

  Alignments for each domain:
  == domain 1    score: 27.9 bits;  conditional E-value: 1.4e-08
  Rh6-PB(Rhodopsin6)_FBpp0082600-aln 169 ngallrilviwvfslawtlaplfgwnryvpegnltacgtdyltk.dwls.rsyivvysvfvyfvpllliiysyyf 241
                                         ++a + il++w+ s++ +lapl+gw++     nl     + + + ++l+  sy v  +   +f+p ll+ + y+ 
                           F01E11.5b   7 RTAGIMILSVWISSALISLAPLLGWKQTAQTPNLIYEKNNTVRQcTFLDlPSYTVYSATGSFFIPTLLMFFVYFK 81 
                                         567789**********************999999988877776624555258988888899************** PP

  Rh6-PB(Rhodopsin6)_FBpp0082600-aln 242 ivkavaahekamreqakkmnvas 264
                                         i +a a h    +   +k+ v+s
                           F01E11.5b  82 IYQAFAKHRA-RQIYRQKLAVSS 103
                                         ******9964.344445666666 PP

  == domain 2    score: 14.9 bits;  conditional E-value: 0.00012
  Rh6-PB(Rhodopsin6)_FBpp0082600-aln 248 ahekamreqakkmnv..aslrss.eaantsaelklakvalmtislwflawtpylvinfagifesakisplati.. 317
                                         ++ek  r + +k  +   sl+ + +a  ++ e +  kv  + +  + + w+p++ + +  +      sp a i  
                           F01E11.5b 225 SYEKVKRHKNRKERIyrKSLQRKpKAISAAKERRGVKVLGIILGCFTVCWAPFFTM-YVLVQFCKDCSPNAHIem 298
                                         46787777777655422677655145556778889999999999999999997654.444444556666665521 PP

  Rh6-PB(Rhodopsin6)_FBpp0082600-aln 318 wgsvfakanavynpivygishpkyraalkkkfps 351
                                         + + +  +n+ +npi+y++    y+ alk+ f s
                           F01E11.5b 299 FITWLGYSNSAMNPIIYTVFNRDYQIALKRLFTS 332
                                         44557789********************988865 PP

>> T07D10.2  CE13377	WBGene00011582	conopressin receptor like	status:Partially_confirmed	UniProt:O02300	protein_id:CAB04
   #    score  bias  c-Evalue  i-Evalue hmmfrom  hmm to    alifrom  ali to    envfrom  env to     acc
 ---   ------ ----- --------- --------- ------- -------    ------- -------    ------- -------    ----
   1 !   40.6   8.9   1.8e-12     2e-10      47     334 ..      36     341 ..      23     364 .. 0.79

  Alignments for each domain:
  == domain 1    score: 40.6 bits;  conditional E-value: 1.8e-12
  Rh6-PB(Rhodopsin6)_FBpp0082600-aln  47 fpplnplwygllgfvigvlglisvvgnglvvyif.tstkslr....tpsnllvvnlafsdfll.mltmspamvin 115
                                           p++p   +++ +   ++ l+++ gn+l++y++ ++   lr    tp ++l++ +  +d+l+ ++ + p+m i 
                            T07D10.2  36 SQPMDPPSLEIMMLHHLMIILVTLFGNTLLIYVIyKNNAVLRrkrvTPVQMLMLHMCAADILFaLISVGPTMAIT 110
                                         568999999999999999999***********751555556555669*************987256678899888 PP

  Rh6-PB(Rhodopsin6)_FBpp0082600-aln 116 cyyetwvlgp.llcelyallgslfgcasiwtmtliafdrynvivkglaakpltangallrilviwvfslawtlap 189
                                         +    + +gp llc+l  +l  +   as + ++ i+ dry+ i + la+    +++++ +  +++  + awt a 
                            T07D10.2 111 ATV-PFFYGPnLLCKLTKFLQVIPMYASSFLLVAISADRYQAICRPLAS----MKSSIYNRPALY-SGIAWTAAI 179
                                         766.566777599******************************998875....455666666665.5789***** PP

  Rh6-PB(Rhodopsin6)_FBpp0082600-aln 190 lfgw.nryvpegnltacgtdyltkdwlsrsyivvysvfvyfvpllliiysyyfivkav...aahekamreqakkm 260
                                         lf   + y+ e     c  +y t ++  + y+ ++   v+++p  +  + y  + kav   ++   ++r++ kkm
                            T07D10.2 180 LFSTpQLYLFEKRNGDCSENYTT-ALQYQLYVCLFNSVVWLLPSAIAGWLYLCVCKAVwksTSFSSSLRNNMKKM 253
                                         99872569*********999965.788899***************************966567899********* PP

  Rh6-PB(Rhodopsin6)_FBpp0082600-aln 261 nvaslrsse....aan...t..sae.....lklakvalmtislwflawtpylvinfagifesakisplatiwgsv 321
                                         +   l +++    a++   t  ++e     ++  k++l+ ++  f+ w+p+ ++     +  + i+  ++ +   
                            T07D10.2 254 EHMKLTEKNggmqAHHkgaTmqCVEldrrrVQTVKLTLTIVAANFVLWAPFCITSVIDAVWPTAINSTFATYIMF 328
                                         *9999765422211111112113331111134568888889999**********99999999999999999999* PP

  Rh6-PB(Rhodopsin6)_FBpp0082600-aln 322 fakanavynpivy 334
                                         f   n+ +np ++
                            T07D10.2 329 FGNLNSCMNPWLW 341
                                         *********9765 PP

>> Y54E2A.1  CE31259	WBGene00013187	7 transmembrane receptor (rhodopsin family)	status:Confirmed	UniProt:O62059	protein_
   #    score  bias  c-Evalue  i-Evalue hmmfrom  hmm to    alifrom  ali to    envfrom  env to     acc
 ---   ------ ----- --------- --------- ------- -------    ------- -------    ------- -------    ----
   1 !   40.3  10.8   2.3e-12   2.5e-10      59     187 ..      76     205 ..      61     258 .. 0.87
   2 ?    3.2   0.4      0.44        47     271     358 ..     331     427 ..     300     451 .. 0.60

  Alignments for each domain:
  == domain 1    score: 40.3 bits;  conditional E-value: 2.3e-12
  Rh6-PB(Rhodopsin6)_FBpp0082600-aln  59 gfvigvlglisvvgnglvvyiftstkslrtpsnllvvnlafsdfllmltmspamvincyyetwvlgpllcelyal 133
                                         gf    + l+  +gn +v+++    k +r  +n+++  l+ +d++l+   +p m +    +tw +g ++c     
                            Y54E2A.1  76 GFLYLTVFLVGTIGNSMVIFVVNRFKRMRNVTNIFLASLSTADLCLIWFCVPIMFMKYMSHTWSMGRFACYSVHY 150
                                         6666666677889*********************************************************99888 PP

  Rh6-PB(Rhodopsin6)_FBpp0082600-aln 134 lgslfgcasiwtmtliafdrynvivkglaakpltang.allrilviwvfslawtl 187
                                         +  +   +s+ tmt+i+f+r+  i   + +  ++  g a   il iw+ s++ ++
                            Y54E2A.1 151 IQQFTCFCSVLTMTMISFERFLAIAYPMRNIWFSSIGrAKKVILLIWMSSAVLAV 205
                                         88888889*******************9999888766145557789988887765 PP

  == domain 2    score: 3.2 bits;  conditional E-value: 0.44
  Rh6-PB(Rhodopsin6)_FBpp0082600-aln 271 antsaelklakvalmtis...lwflawtpylv....infagifesakisplatiwgsv..fakanavynpivygi 336
                                         +n  ae    ++  m is   ++ + w p +v    + f  i  + + + l  +      ++  ++ +npi+y+ 
                            Y54E2A.1 331 NNRVAEANKKQIVQMLISivcMYTVCWLPTIVdellTSFGYICRTSNTQTLKHMRMGFnaLTYCQSCINPILYAF 405
                                         33344444444444444411145556777655222277888888888888887766551145678999******9 PP

  Rh6-PB(Rhodopsin6)_FBpp0082600-aln 337 shpkyraalkkkfpslacakee 358
                                             +r ++k  +  ++ + + 
                            Y54E2A.1 406 ISQNFRSTFKTAYSRMKSRLQG 427
                                         9999998877666555444333 PP

>> C30F12.6  CE16886	WBGene00016265	locus:nmur-4	seven trans-membrane receptor	status:Partially_confirmed	UniProt:Q95YD7
   #    score  bias  c-Evalue  i-Evalue hmmfrom  hmm to    alifrom  ali to    envfrom  env to     acc
 ---   ------ ----- --------- --------- ------- -------    ------- -------    ------- -------    ----
   1 !   35.7  16.6   5.8e-11   6.2e-09      57     347 ..      34     351 ..      24     376 .. 0.72

  Alignments for each domain:
  == domain 1    score: 35.7 bits;  conditional E-value: 5.8e-11
  Rh6-PB(Rhodopsin6)_FBpp0082600-aln  57 llgfvigvlglisvvgnglvvyiftstkslrtpsnllvvnlafsdfllmltmspa..mvincyyetwvlgpllce 129
                                          l fv + + +i v gn lv+ +    ++++tp+n ++v la sd l++++ +p   m + + ++ +++g l c 
                            C30F12.6  34 TLAFVFSAISVIGVLGNLLVITVVLKVRGMKTPTNCYLVSLAASDTLFFFASMPHemMYLLGPNDHYLFGSLGCV 108
                                         4899*******************************************9999888533667789************ PP

  Rh6-PB(Rhodopsin6)_FBpp0082600-aln 130 lyallgslfgcasiwtmtliafdrynvivkglaakpl.tangallrilviwvfslawtlaplfgwnryvpegnlt 203
                                         l + l  l   +s  ++   +++ry  i     a+ + t + a   i +iw+fs+++    lf  +  + +   t
                            C30F12.6 109 LLTYLPYLAMNTSSLSILAFTIERYYGICNPYKARTMcTVKRATCIICGIWIFSMLYHSYWLFL-ATLIKDDIGT 182
                                         **********9*999999999**********99999846789999999**********999995.6788888889 PP

  Rh6-PB(Rhodopsin6)_FBpp0082600-aln 204 acgtdyltkdwlsrsyivvy...svfvyfvpll..liiysyyfiv..kavaahekamr.........eqakk... 259
                                         +c       +  s++y +v+    v  y +p++  +iiy+   i   +     +k+++         e++k    
                            C30F12.6 183 SCSFRL---ERNSHAYKIVFlldFVLWYVLPIMcdIIIYAKIGITlsQCGDKIKKSVKpkipnevivEKSKTsst 254
                                         998554...444455555441114566999*99445777776554112222223333211111111144443111 PP

  Rh6-PB(Rhodopsin6)_FBpp0082600-aln 260 .mnvaslrsseaa..ntsa..elklakvalmtislwflawtpyl.vinfagife..sakisplatiwgs.vfaka 325
                                          m   s r+s+ +  + sa   +++ k+  + ++++ + w py  ++ +   +   + + sp   i  s  +   
                            C30F12.6 255 sMGHYSGRDSHISgkRNSAkgRNQVVKMLAIVVAVFAVCWLPYRgMVVYNSFVSdpKYSWSPDWYINLSkTLVFI 329
                                         144455666543211234311466777777888899999****53445555554123456888877655257789 PP

  Rh6-PB(Rhodopsin6)_FBpp0082600-aln 326 navynpivygishpkyraalkk 347
                                         n  +npi+y +   ++raa++ 
                            C30F12.6 330 NCAINPILYNLMSARFRAAFRS 351
                                         99**************999764 PP

>> T23C6.5  CE35783	WBGene00020727	G-protein coupled receptor	status:Partially_confirmed	UniProt:O02043	protein_id:CCD61
   #    score  bias  c-Evalue  i-Evalue hmmfrom  hmm to    alifrom  ali to    envfrom  env to     acc
 ---   ------ ----- --------- --------- ------- -------    ------- -------    ------- -------    ----
   1 !   38.5   7.2   8.3e-12   8.9e-10      51     365 ..       9     343 ..       3     354 .. 0.74

  Alignments for each domain:
  == domain 1    score: 38.5 bits;  conditional E-value: 8.3e-12
  Rh6-PB(Rhodopsin6)_FBpp0082600-aln  51 nplwygllgfvigvlglisvvgnglvvyiftstkslrtpsnllvvnlafsdfll.mltmspamvincy..yetwv 122
                                         +p+ + ll +   ++ l +++gn +++ +f s k +r+  n+++ nl+++d+++ ++++    v   +  ++ w 
                             T23C6.5   9 HPVVHFLLCVSYLFVFLATIIGNLIILLVFFSQKRVRSVPNFFLANLTVADLFVgIFCVLQNAVNFVFqgHGRWP 83 
                                         4788888988888889999********************************6553788888877777733468** PP

  Rh6-PB(Rhodopsin6)_FBpp0082600-aln 123 lgpllcelyallgslfgcasiwtmtliafdrynvivkglaak.pltangallrilviwvfslawtlaplfgwnry 196
                                         +g +lc  y  +  ++  +s   ++l++++r   +++ l  +  ++++  +    v+w+ s++   +p    +++
                             T23C6.5  84 FGKVLCYSYIYVLHFIPNVSAGILVLVSVERLIAVLRPLRVRrAFSQKVLITSSAVVWLTSAVMN-TPYVVASQF 157
                                         *************************************9986515566666666777888777654.677777776 PP

  Rh6-PB(Rhodopsin6)_FBpp0082600-aln 197 ..vpegn..ltacgtdyltkdwlsrsyiv..vysvfvyfvpllliiysyyfivkavaahekamreqakkmnv.as 264
                                           + +gn   t c   +++   ++   +v  +  +  y vpl++++  y  i   v+      +  a k+   +s
                             T23C6.5 158 leISDGNetYTICTRRHVEIYGFNLLKLVatINFIVWYAVPLVILLCIYATIGLVVSKAATITKHSANKLLPrSS 232
                                         335788833568988888766555554441123334477899998888888888888888888889988765156 PP

  Rh6-PB(Rhodopsin6)_FBpp0082600-aln 265 lrsseaant.sael..klakval.mtislwflawtpylvinfagifesak...isplatiw...gsvfakanavy 329
                                          rs+ ++   s+e   k+ ++a+ + +++ f++   y+   ++   + +    ++ l ++    + ++   na +
                             T23C6.5 233 WRSEASTGGvSVEKrrKVGRLAVgIVVAFAFFSLPRYVYFMWTVWRDPMAprcLNCLQSVLqpiSFLLLFFNAAV 307
                                         66655544346653226777776355678899999999999998877775222555555541113456678**** PP

  Rh6-PB(Rhodopsin6)_FBpp0082600-aln 330 npivygishpkyraalkkkfpslacakeesdsksta 365
                                         +p +y+    ++r+++k+ f   + ++++ +++s++
                             T23C6.5 308 DPFLYAFLSTRFRQSIKETFHLGKVRESNIEQSSRV 343
                                         ******************999888888877777765 PP

>> F14F4.1  CE17670	WBGene00008808	7 transmembrane receptor (rhodopsin family)	status:Partially_confirmed	UniProt:O62169
   #    score  bias  c-Evalue  i-Evalue hmmfrom  hmm to    alifrom  ali to    envfrom  env to     acc
 ---   ------ ----- --------- --------- ------- -------    ------- -------    ------- -------    ----
   1 !   32.8  11.4   4.5e-10   4.9e-08      63     368 ..      28     359 ..      14     369 .. 0.67

  Alignments for each domain:
  == domain 1    score: 32.8 bits;  conditional E-value: 4.5e-10
  Rh6-PB(Rhodopsin6)_FBpp0082600-aln  63 gvlglisvvgnglvvy.iftstkslr...tpsnllvvnlafsdfll.mltmspamvincyyetwvlgpllcelya 132
                                         + + ++s+ gn ++++ if + + ++   +p +ll++   ++d+l+ +l +   ++    y  +    ++c+l  
                             F14F4.1  28 TAVMIVSLLGNLFLLFvIFRANQVMKrrvSPVQLLIIHTCVADLLFaLLSLGTEILTLRTYPQYYGSNFVCKLMR 102
                                         345689*****88776367776665533479************9872445666666666677788889******9 PP

  Rh6-PB(Rhodopsin6)_FBpp0082600-aln 133 llgslfgcasiwtmtliafdrynvivkglaakplta.ngallrilviwvfslawtlaplfgwnryvpegnltacg 206
                                          +  +   as + ++ i+ dry+ i + la    +  +       + w ++l+ ++  +f w+++   g    c 
                             F14F4.1 103 YVQMFPMYASPFLLVAISADRYQAICRPLAHFRSSRyRRPNWMAAIAWGLALVLSIPQFFVWTKHSKTG---RCS 174
                                         998888899********************986655414445555667****************987766...699 PP

  Rh6-PB(Rhodopsin6)_FBpp0082600-aln 207 tdy.ltkdwlsrsyivvysvfvyfvpllliiysyyfivkava.ahekamr...eqakkmnvas.........lrs 267
                                         t y  +k+ ++ +y++++   ++++p +l    yy + kav  +  k++r    q +    +s         lr+
                             F14F4.1 175 TIYgQNKNTVKITYVIMFNTLAWLLPSILAAVFYYCVCKAVRlSSTKSVRamdSQKRNGKYSSgatedyieeLRK 249
                                         999446889999****************99999*******96344555552114544333333222222222776 PP

  Rh6-PB(Rhodopsin6)_FBpp0082600-aln 268 sea....antsaelkla...kvalmtislwflawtpylvinfagifesakisp.latiwgsvfakanavynpivy 334
                                         + +    + +  + k     +++++ ++  f+ w p+ +in    +   +is  ++  + +++   n+  np +y
                             F14F4.1 250 KSKgfrqQMSEFDRKRVqtvRLTITIVACNFFLWMPFCLINVIQALWP-EISHiMFINYVAILGNLNSCLNPWIY 323
                                         543221122333444430003344445668***********9887755.455505556899***********999 PP

  Rh6-PB(Rhodopsin6)_FBpp0082600-aln 335 gi.shpkyraalkkkfpsla.cakeesdskstasaa 368
                                          +    + r+al +   s++  +k+ s ++  +s++
                             F14F4.1 324 ILfNRSHVRKALCRSRRSFTeVTKKRSFENFECSST 359
                                         873445667787665555441333333333333333 PP

>> T02D1.6  CE30684	WBGene00011372	7 transmembrane receptor (rhodopsin family)	status:Partially_confirmed	UniProt:O45725
   #    score  bias  c-Evalue  i-Evalue hmmfrom  hmm to    alifrom  ali to    envfrom  env to     acc
 ---   ------ ----- --------- --------- ------- -------    ------- -------    ------- -------    ----
   1 !   26.3  15.3   4.2e-08   4.6e-06      38     251 ..      39     275 ..       3     352 .. 0.68

  Alignments for each domain:
  == domain 1    score: 26.3 bits;  conditional E-value: 4.2e-08
  Rh6-PB(Rhodopsin6)_FBpp0082600-aln  38 hlidaywyq..fpplnplwygll.gfvigvlgl.isvvgnglvvyiftst.....kslrt.psn..llvvnlafs 100
                                         h   + w +  +pp++ l  ++l  +v++vl + + v gn  ++ i+        k ++    n  l++  l + 
                             T02D1.6  39 HTGGPVWVRnvYPPIQELQPKVLiVVVVFVLCFiVGVCGNSSIITIIRGVvedrrKRMKRhGDNaiLYIGALCVC 113
                                         455677853339******9887615567888862579******99986432222255544133332667799*** PP

  Rh6-PB(Rhodopsin6)_FBpp0082600-aln 101 dfllmltmspamvincyyetwvlgpllcelyallgslfgcasiwtmtliafdrynvivkglaakpltangallri 175
                                         df++ l + p+ ++++  + w++g  +c+++ ++gs+  +as + +t ++fdry  +      + l  ++ ++  
                             T02D1.6 114 DFVMSLSL-PPAILDSVIGFWIFGTTMCKVHHVFGSVGRIASTFLITAMSFDRYVAVCYPHH-HRLRSRTFVIST 186
                                         **998876.66789999*************************************87766544.445555555555 PP

  Rh6-PB(Rhodopsin6)_FBpp0082600-aln 176 lviwvfslawtlaplfgwn..ryvpegnltacgtdyltkd.wlsrs........yivvysvfv..yfvpllliiy 237
                                         ++     ++  l p++ ++  + +   +l a  +  +t+   ++ s        y    + f+  y vpl+li+y
                             T02D1.6 187 IACLSSIAFVLLLPMLTYAsaKEMVLHELKAHESANITRVrVFKCSdmmpgpifYWFTSTTFIlgYVVPLILIVY 261
                                         555555555566777666411233333444444444443212222211111111222222222226677777777 PP

  Rh6-PB(Rhodopsin6)_FBpp0082600-aln 238 syyfivkavaahek 251
                                             +++ + ah++
                             T02D1.6 262 FNLKLINKLYAHKR 275
                                         77777777777765 PP

>> C06G4.5  CE38997	WBGene00015559	locus:npr-17	G-protein coupled receptor	status:Confirmed	UniProt:P34311	protein_id:CC
   #    score  bias  c-Evalue  i-Evalue hmmfrom  hmm to    alifrom  ali to    envfrom  env to     acc
 ---   ------ ----- --------- --------- ------- -------    ------- -------    ------- -------    ----
   1 !   24.6  14.7   1.4e-07   1.5e-05      48     254 ..      47     267 ..       5     382 .. 0.61

  Alignments for each domain:
  == domain 1    score: 24.6 bits;  conditional E-value: 1.4e-07
  Rh6-PB(Rhodopsin6)_FBpp0082600-aln  48 pplnplwygllgfvigvlglisvvgnglvv.yiftstkslr.tpsn..llvvnlafsdfllmltmspamvincyy 118
                                         p  + l   ++ +   +l l+   gn  v+  i+   +s r t  n  ++v+ l+  df + l   p  vi+   
                             C06G4.5  47 PNHEDLHVVIMAVSYLLLFLLGTCGNVAVLtTIYHVIRSSRaTLDNtlIYVIVLSCVDFGVCLS-LPITVIDQIL 120
                                         3356677788888888888899999988763456555555423344226788888889987554.5999****** PP

  Rh6-PB(Rhodopsin6)_FBpp0082600-aln 119 etwvlgpllcelyallgslfgcasiwtmtliafdrynvivkglaakpltangallrilviwvfslawtlapl... 190
                                         + w++g + c+l+a++  +  + s   +t ++fdry+ + +   ++  + n a + il + ++ ++ tl pl   
                             C06G4.5 121 GFWMFGKIPCKLHAVFENFGKILSALILTAMSFDRYAGVCHPQRKRLRSRNFA-ITILLVLAVYAFITLCPLlws 194
                                         *****************99999***************9998866665555554.344444444444455554111 PP

  Rh6-PB(Rhodopsin6)_FBpp0082600-aln 191 fg......wnryvpegnltacgtdyltkdwlsrsy..ivvys.vfvyfvpllliiysyyfivkavaahekamr 254
                                         f       +++    g lt    +  t d+ s+ +    +y  + +y +pl+li + y+ ++  +  h ++++
                             C06G4.5 195 FTareiilYAKETAPGMLTRMKIEKCTVDIDSQMFtaFTIYQfILCYCTPLVLIAFFYTKLLSKLREHTRTFK 267
                                         3200000044444445566655666666666654411234542778999999999999988877776666544 PP

>> K10B4.4  CE38395	WBGene00019616	locus:nmur-2	seven trans-membrane receptor	status:Confirmed	UniProt:O17239	protein_id
   #    score  bias  c-Evalue  i-Evalue hmmfrom  hmm to    alifrom  ali to    envfrom  env to     acc
 ---   ------ ----- --------- --------- ------- -------    ------- -------    ------- -------    ----
   1 !   28.5  15.4     9e-09   9.7e-07      64     347 ..      40     348 ..      28     381 .. 0.71

  Alignments for each domain:
  == domain 1    score: 28.5 bits;  conditional E-value: 9e-09
  Rh6-PB(Rhodopsin6)_FBpp0082600-aln  64 vlglisvvgnglvvyiftstkslrtpsnllvvnlafsdfllmltmspamvinc..yyetwvlgpllcelyallgs 136
                                          + l+ + gn +   ++++ ks++ p+n ++  la+sd++ ++   p   +++  y   + +   +c+  a+l  
                             K10B4.4  40 TIFLLGLFGNICTCIVIAANKSMHNPTNYYLFSLAVSDIIALILGLPMEFYQSldYSYPYRFSEGICKARAFLIE 114
                                         333456789******************************99999999888876446777899************* PP

  Rh6-PB(Rhodopsin6)_FBpp0082600-aln 137 lfgcasiwtmtliafdrynvivkglaakplta.ngallrilviwvfslawtl..........aplfgwnryvpeg 200
                                         +   asi  ++  +f+r+  i + l +k +++   a + i+  w++s + +l           pl   ++y p +
                             K10B4.4 115 FTSYASIMIICCFSFERWLAICHPLRSKIFSTlWRANVLIILAWTISFVCALpiafivqinkLPLPEDAKYQPWT 189
                                         ****************************98652456666777788776655422111222223666667888888 PP

  Rh6-PB(Rhodopsin6)_FBpp0082600-aln 201 nltac.gtdyltkdwl........srsyivvysvfvyfv.pllliiysyyfivkavaahekamreqakkmnvasl 265
                                         n  +  g   l+ +++        ++  i+++++ v+fv p + i+  y +i   + + e +++    km     
                             K10B4.4 190 NKVSTdGIFVLHTEFCamnqsrpdQQKMIIIFAFTVFFViPAIAIVIMYAHIAVQLESSEIDLK--GDKMV-KK- 260
                                         86544154455555542211111134689******998559***********877777777765..56773.33. PP

  Rh6-PB(Rhodopsin6)_FBpp0082600-aln 266 rsseaantsaelklakvalmtislwflawtpylvin....fagifesakisp....lati..wgsvfa.kanavy 329
                                         r +++++t     + k+ l  +  +f+ w p+ +      ++   e+++isp    l+ i  + s f   +n+  
                             K10B4.4 261 RRNKSNRT-----VLKMLLSVVITFFICWLPFHIQRllsvYTTWSETTTISPpvqfLSMIvfYISGFCyYSNSAA 330
                                         44444444.....445666666678999999876541112777778999998544433331134445426899** PP

  Rh6-PB(Rhodopsin6)_FBpp0082600-aln 330 npivygishpkyraalkk 347
                                         npi+y i   kyr a+ +
                             K10B4.4 331 NPILYNILSQKYRSAFCR 348
                                         *************99765 PP

>> C43C3.2  CE01524	WBGene00008065	locus:npr-18	G protein coupled receptor	status:Partially_confirmed	UniProt:Q09502	pro
   #    score  bias  c-Evalue  i-Evalue hmmfrom  hmm to    alifrom  ali to    envfrom  env to     acc
 ---   ------ ----- --------- --------- ------- -------    ------- -------    ------- -------    ----
   1 !   20.2   3.7   2.9e-06   0.00031      64     191 ..      60     190 ..      42     197 .. 0.79
   2 !   13.5   1.5   0.00033     0.036     222     308 ..     264     348 ..     247     401 .. 0.70

  Alignments for each domain:
  == domain 1    score: 20.2 bits;  conditional E-value: 2.9e-06
  Rh6-PB(Rhodopsin6)_FBpp0082600-aln  64 vlglisvvgnglvvyiftstksl..rtpsn...llvvnlafsdfllmltmspamvincyyetwvlgpllcelyal 133
                                         +l +    gn+ ++ +    k+   r+  n    ++  l++ dfl ml   p  +i+   + w++  ++c+l+ l
                             C43C3.2  60 LLFMFGTCGNAAILAVVHHVKGQdpRSRHNttlTYICILSIVDFLSMLP-IPMTIIDQILGFWMFDTFACKLFRL 133
                                         55566667777777777766654223333322136778999***99987.58999******************** PP

  Rh6-PB(Rhodopsin6)_FBpp0082600-aln 134 lgslfgcasiwtmtliafdrynvivkglaakpltangallrilviwvfslawtlaplf 191
                                         l  +  + s + ++  ++dry+ + + l  + + ++ +++  l+i  f ++  l+p++
                             C43C3.2 134 LEHIGKIFSTFILVAFSIDRYCAVCHPLQVR-VRNQRTVFVFLGIMFFVTCVMLSPIL 190
                                         ****9999********************987.56677788899999999998888876 PP

  == domain 2    score: 13.5 bits;  conditional E-value: 0.00033
  Rh6-PB(Rhodopsin6)_FBpp0082600-aln 222 vys.vfvyfvpllliiysyyfivkavaahekamreqakkmnvaslrsseaantsael.klakvalmtislwflaw 294
                                         +ys v +y++pll +iy yy ++  +           k+  v     +e+++ ++ + ++a  +l   s+ f+ w
                             C43C3.2 264 LYSfVLAYLMPLLFMIYFYYEMLIRLFKQAN----VIKQTLVGRRSGGEEKKLTIPVgHIAIYTLAICSFHFICW 334
                                         344245899*********9988766543332....233444444334444444444424555566667899**** PP

  Rh6-PB(Rhodopsin6)_FBpp0082600-aln 295 tpylvinfagifes 308
                                         tpy +     ++e 
                             C43C3.2 335 TPYWISILYSLYEE 348
                                         ***98665555554 PP

>> Y105C5A.23  CE24056	WBGene00013642	locus:gnrr-8	status:Partially_confirmed	UniProt:Q9U320	protein_id:CAB60305.1
   #    score  bias  c-Evalue  i-Evalue hmmfrom  hmm to    alifrom  ali to    envfrom  env to     acc
 ---   ------ ----- --------- --------- ------- -------    ------- -------    ------- -------    ----
   1 !   18.6   8.6   9.4e-06     0.001      52     245 ..      31     240 ..      21     248 .. 0.76
   2 ?    6.4   0.1     0.048       5.1     278     340 ..     341     405 ..     318     409 .. 0.74

  Alignments for each domain:
  == domain 1    score: 18.6 bits;  conditional E-value: 9.4e-06
  Rh6-PB(Rhodopsin6)_FBpp0082600-aln  52 plwygllgfvigvlglisvvgnglvvyiftstkslrtpsnllvvnlafsdfllmltmspamvincyyetwvlgpl 126
                                         p+  +++ +   vl +i  +   l  y   s +   t  +ll   l +sd+l++++ +p+         w  g  
                          Y105C5A.23  31 PILSDYVEMFTLVLNFIVGAPLNLAAYTQLSERPTSTRLDLLKRSLNYSDLLVLFIYVPSRACWLLTYDWRGGDA 105
                                         5555666666666777666666777888889999999999*******************9987777888****** PP

  Rh6-PB(Rhodopsin6)_FBpp0082600-aln 127 lcelyallgslfgcasiwtmtliafdrynvivkglaakpl.tangallrilviwvfslawtlaplfgwnryv..p 198
                                         lc++  ++ ++   +s   ++ ia+dr   ++      p  + + + + ++v w+++l+ +   lf w+ y+  p
                          Y105C5A.23 106 LCKIVKMFHTFAFQSSSNVIVCIAVDRLLSVLSPSHHSPNkALKRTKMMLIVAWIVALVISCPQLFIWKAYLalP 180
                                         ********999888899999*******98887777766651456777888999******************5559 PP

  Rh6-PB(Rhodopsin6)_FBpp0082600-aln 199 egnltacgt.......dyltkdwl......srsyivvysvfvyfvpllliiysyyfivka 245
                                         e n + c         + ++k  +      +  y +++   v+++p ++i+ sy  ++  
                          Y105C5A.23 181 EYNWSQCLQiweiarmEKFNKPQVvpefdaEFWYSILHISLVFWIPCIIIMLSYIIVISW 240
                                         ******96522111113444433211111122355555567999********99998865 PP

  == domain 2    score: 6.4 bits;  conditional E-value: 0.048
  Rh6-PB(Rhodopsin6)_FBpp0082600-aln 278 klakvalmtislwflawtpylvinfagifesakisp.lati.wgsvfakanavynpivygishpk 340
                                         +  +v+l+ +  +++ w py +i     ++    s  l  + ++  +   n+v+np +yg   p+
                          Y105C5A.23 341 RALRVSLLLVVAYIICWLPYNLISLIQFLDRDFFSSyLKHVhFCQQLIIFNSVVNPWLYGFFGPR 405
                                         344799999999*****************998887624444268888999*********987775 PP

>> C48C5.1  CE45664	WBGene00016747	locus:nmur-1	family 1 of G-protein coupled receptors	status:Confirmed	UniProt:Q18701	
   #    score  bias  c-Evalue  i-Evalue hmmfrom  hmm to    alifrom  ali to    envfrom  env to     acc
 ---   ------ ----- --------- --------- ------- -------    ------- -------    ------- -------    ----
   1 !   19.3  16.4   5.5e-06   0.00059      62     249 ..      59     263 ..      46     364 .. 0.59

  Alignments for each domain:
  == domain 1    score: 19.3 bits;  conditional E-value: 5.5e-06
  Rh6-PB(Rhodopsin6)_FBpp0082600-aln  62 igvlglisvvgnglvvyiftstkslrtpsnllvvnlafsdfllmltmspamvincyye.twvlgpllcelyallg 135
                                         i+ + l+ v+gn+    +++    ++t + ++++nla+sd++ +++  p  v+  +++  w +  ++c+l al+ 
                             C48C5.1  59 IF-IFLVGVIGNTTTCLVMKKHPMMKTHASMYLMNLAVSDLVTLCVGLPFEVMMNWNQyPWPFPDYICNLKALIA 132
                                         43.3468899************************************99987766666527*************** PP

  Rh6-PB(Rhodopsin6)_FBpp0082600-aln 136 slfgcasiwtmtliafdrynvivkgl...aakpltanga.llrilviwvfsla............wtlaplfgwn 194
                                              +si t+ + a++ry  + + l     +p+  n   ++     w+fs +            + +    g +
                             C48C5.1 133 ETTSSVSILTILIFAIERYVAVCHPLflmKVQPFKRNIGtIIGF--TWIFSILcampfaihhradYIMKSWPGTD 205
                                         ********************999875222567877664413332..34443330001000011112222333445 PP

  Rh6-PB(Rhodopsin6)_FBpp0082600-aln 195 ryvpegnltacgtdy.ltkdwlsrsyivv.ysvfvyf.vpllliiysyyfivkavaah 249
                                           +p      c     ++ +++s   i+  +s  ++f +pl++i+  y  i   v++ 
                             C48C5.1 206 NRIPVKSSKMCMIAVmFEPKLASTFKILFhFSAIAFFaLPLFTIVILYARIACKVSSN 263
                                         5566665556655441444444444444323333333257777777777776666553 PP

>> H22D07.1  CE33129	WBGene00019224	locus:gnrr-5	status:Confirmed	UniProt:O44536	protein_id:CCD72412.1
   #    score  bias  c-Evalue  i-Evalue hmmfrom  hmm to    alifrom  ali to    envfrom  env to     acc
 ---   ------ ----- --------- --------- ------- -------    ------- -------    ------- -------    ----
   1 !   10.5   2.5    0.0026      0.27      60     154 ..      40     134 ..      32     168 .. 0.86
   2 !   10.0   0.1    0.0038      0.41     215     256 ..     227     268 ..     219     291 .. 0.84
   3 !    8.6   0.4    0.0096         1     282     336 ..     361     417 ..     345     423 .] 0.76

  Alignments for each domain:
  == domain 1    score: 10.5 bits;  conditional E-value: 0.0026
  Rh6-PB(Rhodopsin6)_FBpp0082600-aln  60 fvigvlglisvvgnglvvyiftstkslrtpsnllvvnlafsdfllmltmspamvincyyetwvlgpllcelyall 134
                                         +v ++ g + ++     +  f+ t++ ++   ll + l ++d++ ++  +p  +i      w  g +lc+  a++
                            H22D07.1  40 IVFFIGGPLNLMALSRSLRAFSRTHKAKSQILLLRITLNLADLMTLFLYVPKQIIWLITYQWYGGEFLCRACAFF 114
                                         45556677888888888899999999999999999*************************************999 PP

  Rh6-PB(Rhodopsin6)_FBpp0082600-aln 135 gslfgcasiwtmtliafdry 154
                                          ++      + ++ ia+dr 
                            H22D07.1 115 STFSFYLNSFVIACIAIDRV 134
                                         88766667788999999994 PP

  == domain 2    score: 10.0 bits;  conditional E-value: 0.0038
  Rh6-PB(Rhodopsin6)_FBpp0082600-aln 215 lsrsyivvysvfvyfvpllliiysyyfivkavaahekamreq 256
                                         +++ y + + +fv+++p ++ii sy  ++  +  h k+ +  
                            H22D07.1 227 WEKMYAINHFLFVFWIPCIVIIGSYIVVLLILQGHLKQDKAS 268
                                         67899999********************99999998876655 PP

  == domain 3    score: 8.6 bits;  conditional E-value: 0.0096
  Rh6-PB(Rhodopsin6)_FBpp0082600-aln 282 valmtislwflawtpylvinfagifesakisplatiwgsvfak..anavynpivygi 336
                                          a + i  ++  w+py +     +f +  ++ l    + + a    n+v+npi+yg+
                            H22D07.1 361 QAALIIVAYLCIWSPYNLFTVLNLFGMPIMEELRHFLSFLNAAicVNTVVNPIIYGV 417
                                         455667788999****9998888888888888888877776642279*********8 PP

>> C24A8.1  CE42069	WBGene00016037	locus:dop-6	G-protein coupled receptor	status:Partially_confirmed	UniProt:P91096	prot
   #    score  bias  c-Evalue  i-Evalue hmmfrom  hmm to    alifrom  ali to    envfrom  env to     acc
 ---   ------ ----- --------- --------- ------- -------    ------- -------    ------- -------    ----
   1 !   21.2   6.4   1.5e-06   0.00016      86     246 ..      19     191 ..      10     204 .. 0.75
   2 ?    1.7   0.9       1.2   1.3e+02     263     309 ..     436     482 ..     428     526 .. 0.78

  Alignments for each domain:
  == domain 1    score: 21.2 bits;  conditional E-value: 1.5e-06
  Rh6-PB(Rhodopsin6)_FBpp0082600-aln  86 lrtpsnllvvnlafsdfllmltmsp.amvincyyetwvlgpllcelyallgslfgcasiwtmtliafdry....n 155
                                         l  p   ++v la++d+++ + ++p ++ +      w l  ++c +y++l     ++si  ++li++dry    +
                             C24A8.1  19 LLQPEWAYLVSLAMADLIVGAFVMPfSIYLSVNRLHWHLPLFVCYFYCVLDVAASTSSIIHLVLISIDRYvkkkC 93 
                                         556777899********9976666615666677779**********************************44332 PP

  Rh6-PB(Rhodopsin6)_FBpp0082600-aln 156 v..ivkglaakpltangallrilviwvfslawtlaplfgwnryvpegnltacgtdyl.....tkdwlsrsyivvy 223
                                         v  iv        t+ +    +     + la +++ +f  +  +p g      t y+     +  +++  y++  
                             C24A8.1  94 VpnIVESCRLVAATKPAEYKTVKHRKRVYLAIAITWIFSIALSLPLGTGFNTRTSYFlviehHCGIYNPIYMLGS 168
                                         23366554333334444444444445556677778899999999*999999999998433222356788899999 PP

  Rh6-PB(Rhodopsin6)_FBpp0082600-aln 224 svfvyfvpllliiysyyfivkav 246
                                         s+f++++p l++i++y +i  ++
                             C24A8.1 169 SIFAFYLPCLIMIFTYGYIFYTL 191
                                         ******************98765 PP

  == domain 2    score: 1.7 bits;  conditional E-value: 1.2
  Rh6-PB(Rhodopsin6)_FBpp0082600-aln 263 aslrsseaantsaelklakvalmtislwflawtpylvinfagifesa 309
                                         a l+s++      e++ +k+  + + ++++ w p++ +n   i++++
                             C24A8.1 436 AKLKSKQGMAIRRETRATKLVATVMVVFLVCWLPFFTLNMIKIYKLI 482
                                         567777777778899999999999999999*********99999875 PP

>> C15H11.2a  CE08179	WBGene00007614	locus:gnrr-2	G-protein coupled receptor	status:Partially_confirmed	UniProt:Q9XVS5	p
   #    score  bias  c-Evalue  i-Evalue hmmfrom  hmm to    alifrom  ali to    envfrom  env to     acc
 ---   ------ ----- --------- --------- ------- -------    ------- -------    ------- -------    ----
   1 !   15.1  14.0   0.00011     0.012      74     248 ..      51     235 ..      32     366 .. 0.72

  Alignments for each domain:
  == domain 1    score: 15.1 bits;  conditional E-value: 0.00011
  Rh6-PB(Rhodopsin6)_FBpp0082600-aln  74 glvvyiftstkslrtpsnllvvnlafsdfllmltmspamvincyyetwvlgpllcelyallgslfgcasiwtmtl 148
                                           ++y+++  +  ++   ll +nl +sd+l++   +p ++       w  g +lc++  ++ ++  + s   m+ 
                           C15H11.2a  51 STLIYMLKRYRHAKSFLLLLHINLNISDILVLGLYVPGLIGWLVTLEWRGGAYLCKFMRFVDAFVFAISSNIMVC 125
                                         356788888888888888899*******************9999999*************999888888899*** PP

  Rh6-PB(Rhodopsin6)_FBpp0082600-aln 149 iafdrynvivkglaakpltangallrilviwvfslawtlaplfgwnryvpegnltacgtdy...lt.kdwlsrs. 218
                                         ia+ r + +   l  + + +      ++  w+++++  l  ++ wn  v  +n+t c t +   ++ ++ ls s 
                           C15H11.2a 126 IALYRLSALRYPLWVNAVGHSRVPRMLILAWALAVVTMLPQMLVWNE-VQFSNITQCVTVWteiINkREKLSESe 199
                                         **************999998877777778899999999999****97.8999*****986522144245566553 PP

  Rh6-PB(Rhodopsin6)_FBpp0082600-aln 219 ......yivvysvfvyfvpllliiysyyfivkavaa 248
                                               y +  +  ++++pl++++ +y+ i+k +  
                           C15H11.2a 200 lrnmklYSIQNATIIFYIPLMILVACYVLILKDIYK 235
                                         332222556666689****************98754 PP

>> D1022.6  CE36812	WBGene00005641	locus:sro-1	G-protein coupled receptor	status:Partially_confirmed	UniProt:Q18929	prot
   #    score  bias  c-Evalue  i-Evalue hmmfrom  hmm to    alifrom  ali to    envfrom  env to     acc
 ---   ------ ----- --------- --------- ------- -------    ------- -------    ------- -------    ----
   1 !   20.3   1.9   2.8e-06    0.0003      84     246 ..      82     256 ..      55     275 .. 0.72

  Alignments for each domain:
  == domain 1    score: 20.3 bits;  conditional E-value: 2.8e-06
  Rh6-PB(Rhodopsin6)_FBpp0082600-aln  84 kslrtpsnll.vvnlafsdfllmltmspamvincyyetwvlgpllcelyallgslfgcasiwtmtliafdrynvi 157
                                         k lr  + l  +v l + d l+ + ++ + + n   e  ++  + c +y+ +   +    +   ++iafdry v 
                             D1022.6  82 KYLRDNASLQpLVWLLIVDVLMSAQLVVP-IHNFLTEKGTFSEWGCVVYGAADMTLSLIEVLLACMIAFDRYIVT 155
                                         55665555533677888998888888777.579999*************************************** PP

  Rh6-PB(Rhodopsin6)_FBpp0082600-aln 158 vkglaakpltangallrilviwvfslawtlaplfgwnryvpegnltacgtdyltkdw.........lsrsyivvy 223
                                         +    +k  ++   +  i+   +   +w+ +p  g+ +y        c  d+ + ++          ++ yi   
                             D1022.6 156 ITPKWGKWRCNSNYFKLIFFGAIAVGLWSFVPTAGYGKYSTFHHKMFCSIDWRQGNIepdseksrlSAHRYIAFL 230
                                         *99999987776666666666677789*************99999999999865443111010000223454332 PP

  Rh6-PB(Rhodopsin6)_FBpp0082600-aln 224 ..svfvyf.vpllliiysyyfivkav 246
                                           +  v+f +p+ +    yy i+  v
                             D1022.6 231 taTCLVFFlIPVCIASSLYYSIIDHV 256
                                         11233443134444444455566665 PP

>> T10E10.3  CE35766	WBGene00020420	G-protein receptor	status:Partially_confirmed	UniProt:Q22377	protein_id:CCD62754.1
   #    score  bias  c-Evalue  i-Evalue hmmfrom  hmm to    alifrom  ali to    envfrom  env to     acc
 ---   ------ ----- --------- --------- ------- -------    ------- -------    ------- -------    ----
   1 !   14.3   6.2   0.00019      0.02      64     236 ..       4     196 ..       1     205 [. 0.75
   2 ?    8.4   0.3     0.011       1.2     297     369 ..     288     363 ..     250     373 .. 0.70

  Alignments for each domain:
  == domain 1    score: 14.3 bits;  conditional E-value: 0.00019
  Rh6-PB(Rhodopsin6)_FBpp0082600-aln  64 vlglisvvgnglvvyiftstkslrtpsnllvvnlafsdfllmltmsp.......amvi.........ncyyetwv 122
                                         +l ++ v gn + ++++ s +s+r  +n ++   afsd+l +++m+p       +mv+          c  e  +
                            T10E10.3   4 FLAILGVFGNSITLFVLLS-RSMRNSTNEMLAAAAFSDILYIICMVPnqlsrwpSMVLsdcpdnperKCASEYHM 77 
                                         688999*********9875.89***********************863333332688744444333347788888 PP

  Rh6-PB(Rhodopsin6)_FBpp0082600-aln 123 lgpllcelyallgslfgcasiwtmtliafdrynvivkglaakplta..ngallrilviwvfslawtlaplf.gwn 194
                                            +  +  a+l   f +as w ++ ++fdr   i   ++a+  t+  +  l+ i  i  f+ a +    f   +
                            T10E10.3  78 WFAVHKHHLAFLANWFSAASTWFIVTVSFDRLYAIKAPFSARLQTIcpRHNLVAIPLILFFTGASCFHMNFkLLD 152
                                         888889999****************************9*998666522778999877777766666554441568 PP

  Rh6-PB(Rhodopsin6)_FBpp0082600-aln 195 ryvpegnltacgtdyltkdwlsrsyivvysvfvy..fvplllii 236
                                          +   gn+t    + ++ + ++   ++   +f++  ++p++l+i
                            T10E10.3 153 DHAGSGNFTNSTMENIEDNRITLIQVMTVFMFIFhiLIPMILLI 196
                                         89999999999999998887776666555555551145655554 PP

  == domain 2    score: 8.4 bits;  conditional E-value: 0.011
  Rh6-PB(Rhodopsin6)_FBpp0082600-aln 297 ylvin.fagifesakisplatiwgsvfakanavynpivygishpkyraalkkkfpslacakee..sdskstasaa 368
                                         y+ in f  ++ s++    +  +++       v n i++ +s  ++r+ +kkk+  l+c+ ++  s ++s+ +  
                            T10E10.3 288 YVYINlFHNVLYSTRWMYTSVQVSTTVVTCSKVANFILFCMSSKHFRKEMKKKLCFLSCKYKDgiSGKDSANQPR 362
                                         444543444555555444444455556677889**************************9988665566665555 PP

  Rh6-PB(Rhodopsin6)_FBpp0082600-aln 369 t 369
                                         t
                            T10E10.3 363 T 363
                                         5 PP

>> ZC374.1  CE40886	WBGene00013871	locus:gnrr-3	hormone receptor	status:Partially_confirmed	UniProt:Q23265	protein_id:CA
   #    score  bias  c-Evalue  i-Evalue hmmfrom  hmm to    alifrom  ali to    envfrom  env to     acc
 ---   ------ ----- --------- --------- ------- -------    ------- -------    ------- -------    ----
   1 !   19.3   8.8   5.7e-06   0.00061      97     335 ..      62     299 ..      11     319 .. 0.68

  Alignments for each domain:
  == domain 1    score: 19.3 bits;  conditional E-value: 5.7e-06
  Rh6-PB(Rhodopsin6)_FBpp0082600-aln  97 lafsdfllmltmspamvincyyetwvlgpllcelyallgslfgcasiwt..mtliafdrynvivkglaakpltan 169
                                         l ++ ++++++      +  y+  w+ g ++c+++++l +l     +w+  ++ ia+d  + i   l++    an
                             ZC374.1  62 LLIAHIMVLFMYGIWRSYWIYNIVWTQGDIMCRVFSFLCALPF--HLWSnmVAAIAIDMLCCITSPLSSYRTGAN 134
                                         44555555555555556678999**************999943..4554215679**************999999 PP

  Rh6-PB(Rhodopsin6)_FBpp0082600-aln 170 gallrilviwvfslawtl.aplfgwnryvpegnltac..gtdyltkdwlsrsyivvysvfvyfvpllliiysyyf 241
                                              i   w f+++ +  + ++  +  + + ++  c   td ++ d l  ++ + + +  +++pll++i +y  
                             ZC374.1 135 RVNWLITLAWGFAVVCASpMSILRGTIQINDEDMYQCypRTDVFNDDVLI-AFNLFHVITSFYIPLLIVIICYLA 208
                                         998889999999987653144556667789999*9995559999998775.6778889999***********998 PP

  Rh6-PB(Rhodopsin6)_FBpp0082600-aln 242 ivkavaahekamreqakkmnvaslrsseaantsaelklakvalmtislwflawtpylvinfagifesak.ispla 315
                                         i   v +  k+m e+   ++      ++++nt a +  a va+  i+ ++++w py v+    i+   +  + ++
                             ZC374.1 209 IG--V-SIRKQMAERRL-LQDGGQSGQKTNNTKARFLRASVAI--ICTFLFTWLPYQVLALLRIVCVSEnCQEIV 277
                                         84..3.34688888643.4444444555566677776677765..678899*******98877654322122222 PP

  Rh6-PB(Rhodopsin6)_FBpp0082600-aln 316 t..iwgsvfakanavynpivyg 335
                                         +   w   +  a + +np +y 
                             ZC374.1 278 SklNWLQAIIIASTCINPFLYR 299
                                         2112444444556666776665 PP

>> T02E9.1  CE13062	WBGene00011381	G-protein coupled receptor	status:Confirmed	UniProt:O18014	protein_id:CAB07651.1
   #    score  bias  c-Evalue  i-Evalue hmmfrom  hmm to    alifrom  ali to    envfrom  env to     acc
 ---   ------ ----- --------- --------- ------- -------    ------- -------    ------- -------    ----
   1 !   19.4   9.3   5.1e-06   0.00055      65     189 ..      30     159 ..       7     240 .. 0.62

  Alignments for each domain:
  == domain 1    score: 19.4 bits;  conditional E-value: 5.1e-06
  Rh6-PB(Rhodopsin6)_FBpp0082600-aln  65 lglisvvgnglvv.yiftstkslrtp....snllvvnlafsdfllmltmspam.vincyyetwvlgpllcelyal 133
                                           +    gn+ v+ y+f  t+sl++      n ++  +a+    l++t+s ++ +     + wv+g l+c+++ +
                             T02E9.1  30 CFVFGTLGNTAVLsYVFFITRSLKSSvtalGNTFIYIVALCAVDLLVTVSIPFsLSYMILNNWVFGELVCKIHFM 104
                                         44455678877655999999999875222346666666666655556655554055567899************* PP

  Rh6-PB(Rhodopsin6)_FBpp0082600-aln 134 lgslfgcasiwtmtliafdrynvivkglaakpltangallrilviwvfslawtlap 189
                                         l     ++s + +t +afdry  i +   +  + +    + i +i +  +++ ++p
                             T02E9.1 105 LELSNKMCSTFILTALAFDRYMAICHPEIK-RIHEMRHTIYITTILATLSLFLISP 159
                                         **99999***************99754322.2222222233333333333333333 PP

>> R03A10.6  CE43810	WBGene00010986	locus:sprr-1	steroid hormone receptor	status:Confirmed	UniProt:Q21659	protein_id:CAC
   #    score  bias  c-Evalue  i-Evalue hmmfrom  hmm to    alifrom  ali to    envfrom  env to     acc
 ---   ------ ----- --------- --------- ------- -------    ------- -------    ------- -------    ----
   1 !   18.5   6.5   9.9e-06    0.0011      57     184 ..      31     168 ..      21     249 .. 0.83

  Alignments for each domain:
  == domain 1    score: 18.5 bits;  conditional E-value: 9.9e-06
  Rh6-PB(Rhodopsin6)_FBpp0082600-aln  57 llgfvigvlglisvvgnglvvyiftstkslrtpsnllvvnlafsdfllmltmspam....vincyyetwvlg..p 125
                                         + g+++ ++ +++v+ n ++v +  s k lrtp+n +++ +a++++l  l   p +     + +y++    g   
                            R03A10.6  31 MYGYMMPFIVTLTVATNSFIVVV-LSHKYLRTPTNYVLLAMAVTELLTGLSCLPWFtyyyTLSGYKNDLQTGlpS 104
                                         6799999999*******998865.689********************9998888652222578999988776536 PP

  Rh6-PB(Rhodopsin6)_FBpp0082600-aln 126 llcel..y..allgslfgcasiwtmtliafdrynvi.vkglaakpltangallrilviwvfsla 184
                                         + c++  y  a+l s+f + +iw  + +a++ry  i v  l +k  t++ +   i+ i  ++++
                            R03A10.6 105 FWCDMipYmaAFLPSIFHTMAIWLTVYLAIQRYIYIcVPSLVRKFCTIHRSKQVIFFIISVATI 168
                                         99997332336789*******************8664899****99999887777666555543 PP

>> ZK721.4  CE46343	WBGene00022811	Adenosine A3 receptor	status:Partially_confirmed	UniProt:Q9GYF4	protein_id:CCD73105.1
   #    score  bias  c-Evalue  i-Evalue hmmfrom  hmm to    alifrom  ali to    envfrom  env to     acc
 ---   ------ ----- --------- --------- ------- -------    ------- -------    ------- -------    ----
   1 !   18.7   4.6   8.6e-06   0.00092      62     181 ..      21     141 ..      10     246 .. 0.65

  Alignments for each domain:
  == domain 1    score: 18.7 bits;  conditional E-value: 8.6e-06
  Rh6-PB(Rhodopsin6)_FBpp0082600-aln  62 igvlglisvvgnglvvyiftstkslrtpsnllvvnlafsdfllmltmspamvincyyetwvlgpllcelyallgs 136
                                         +  lg+ ++ gn  ++ ++ + k l+  s +l++nla++d +  ++ +  +      +   +g ++ +l+ ++  
                             ZK721.4  21 LESLGICAILGNLALIIVLLNNKYLHRASFILMLNLAIADVIHGFVTTCHFYPPILLKQMHIGEMAVRLFNIADW 95 
                                         5679************************************76655554444444444556688888888888877 PP

  Rh6-PB(Rhodopsin6)_FBpp0082600-aln 137 lfgcasiwtmtliafdryn.vivkglaakpltangallrilviwvf 181
                                            + ++  m+ i +dr   +i+ g  +  +t +      ++ w++
                             ZK721.4  96 TAWAITLTHMSAICLDRLIaIILYGRYNVLVTVQRIKTFSISCWAL 141
                                         7777777777777777754133344443333333332223333333 PP

>> F13D2.3  CE33996	WBGene00008737	locus:gnrr-7	G-protein coupled receptor	status:Partially_confirmed	UniProt:Q19397	pro
   #    score  bias  c-Evalue  i-Evalue hmmfrom  hmm to    alifrom  ali to    envfrom  env to     acc
 ---   ------ ----- --------- --------- ------- -------    ------- -------    ------- -------    ----
   1 !   19.0   3.7   6.8e-06   0.00073      93     201 ..      69     177 ..      22     237 .. 0.79
   2 ?   -1.1   0.1       8.6   9.2e+02     281     322 ..     315     356 ..     302     374 .. 0.67

  Alignments for each domain:
  == domain 1    score: 19.0 bits;  conditional E-value: 6.8e-06
  Rh6-PB(Rhodopsin6)_FBpp0082600-aln  93 lvvnlafsdfllmltmspamvincyyetwvlgpllcelyallgslfgcasiwtmtliafdrynvivkglaakplt 167
                                         +   l  sd ++m++ +    +   +  w +g l c++y    s+   +    ++ ia+dry  +          
                             F13D2.3  69 FKTSLFASDCMIMFIYAAVKALWLLQFEWKYGSLWCKMYRYWSSVAFFSNSNIVCGIALDRYLSVYSNHIIGVRQ 143
                                         44678889********999999999999***************998888888899*******8776543333333 PP

  Rh6-PB(Rhodopsin6)_FBpp0082600-aln 168 angallrilviwvfslawtlaplfgwnryvpegn 201
                                          + +   + ++w+++l+ +l  l+ w+ y p ++
                             F13D2.3 144 YQRTKRMLYAVWIIALIAALPQLIVWETYRPSSE 177
                                         3333444579********************9764 PP

  == domain 2    score: -1.1 bits;  conditional E-value: 8.6
  Rh6-PB(Rhodopsin6)_FBpp0082600-aln 281 kvalmtislwflawtpylvinfagifesakisplatiwgsvf 322
                                         k a   i   ++ w py +i  +  ++    + ++   g +f
                             F13D2.3 315 KNACAIIVTHIILWLPYNIISLSRFVNEGFYETISQNGGNLF 356
                                         556677778889999999999888777666666666666555 PP

>> Y46H3C.2  CE24313	WBGene00005846	locus:srw-99	7TM chemoreceptor, srw family	status:Predicted	UniProt:Q9N4V9	protein_i
   #    score  bias  c-Evalue  i-Evalue hmmfrom  hmm to    alifrom  ali to    envfrom  env to     acc
 ---   ------ ----- --------- --------- ------- -------    ------- -------    ------- -------    ----
   1 !   11.4   1.6    0.0014      0.15      66     173 ..      29     142 ..      16     170 .. 0.62
   2 !   10.4   0.2    0.0027      0.29     256     349 ..     238     336 ..     232     346 .. 0.84

  Alignments for each domain:
  == domain 1    score: 11.4 bits;  conditional E-value: 0.0014
  Rh6-PB(Rhodopsin6)_FBpp0082600-aln  66 glisvvgnglvvyiftstkslrtps.nllvvnlafsdfllmltmsp...amvi....ncyyetwvlg.pllcely 131
                                          + +++ n l   i  + ks+rt s n++++ +afsd++ m + +     mv     +c     +    l  +++
                            Y46H3C.2  29 CCFALIINLLH-LIVLTRKSMRTTStNVILIGIAFSDICAMSATVYkhfEMVDvenpECLTSNKLWKiYLNMNVW 102
                                         55556666554.466778999987659************997543211134321111355433333203455666 PP

  Rh6-PB(Rhodopsin6)_FBpp0082600-aln 132 allgslfgcasiwtmtliafdrynvivkglaakpltangall 173
                                         al    f  +s w  +l+a  ry vi+k l+ +   a+  + 
                            Y46H3C.2 103 ALQYH-FRRCSSWLGVLLASVRY-VILKSLTDRSKFAKPKVG 142
                                         66655.45556688888898888.678888877665555554 PP

  == domain 2    score: 10.4 bits;  conditional E-value: 0.0027
  Rh6-PB(Rhodopsin6)_FBpp0082600-aln 256 qakkmnvaslrsseaantsaelklakvalmtislwflawtpylvinfagif.....esakisplatiwgsvfaka 325
                                         ++kk++  s rs+  +++ a  k +k  +     +f+a +p  +i    +f         is    i+ +++   
                            Y46H3C.2 238 KTKKLDKVSHRSNTIDRSEARHKTTKCIVFMTNAYFIAEAPMGIISLVKVFfntddRVYLISVDLVIYFTLLLTI 312
                                         689***********************99999999************999984332112347777889999999** PP

  Rh6-PB(Rhodopsin6)_FBpp0082600-aln 326 navynpivygishpkyraalkkkf 349
                                         n+++  ++  +   +yr+++ k f
                            Y46H3C.2 313 NSICHSVICFMMSTQYRKTIWKMF 336
                                         ****99999999999*99998877 PP

>> F59B2.13  CE41671	WBGene00010315	possible G protein coupled receptor	status:Confirmed	UniProt:P34488	protein_id:CAA77
   #    score  bias  c-Evalue  i-Evalue hmmfrom  hmm to    alifrom  ali to    envfrom  env to     acc
 ---   ------ ----- --------- --------- ------- -------    ------- -------    ------- -------    ----
   1 !   17.0   3.1   2.9e-05    0.0031      57     172 ..      33     152 ..      18     190 .. 0.76
   2 ?    6.9   0.9     0.033       3.5     222     369 ..     221     363 ..     207     374 .. 0.70

  Alignments for each domain:
  == domain 1    score: 17.0 bits;  conditional E-value: 2.9e-05
  Rh6-PB(Rhodopsin6)_FBpp0082600-aln  57 llgfvigvlglisvvgnglvvyiftstkslrtpsnllvvnlafsdfllmltmspamv.incyyet..w...vlgp 125
                                         l+g +i +l l  + gn l + ++ +  +lrt sn l+  la++d++ ++++ p  +     +et  w    +g 
                            F59B2.13  33 LIGTIIPILVLFGISGNILNLTVLLA-PNLRTRSNQLLACLAVADIVSLVVILPHSMaHYETFETalWfrkFYGK 106
                                         799***************99998875.79******************9999999654133333442342323688 PP

  Rh6-PB(Rhodopsin6)_FBpp0082600-aln 126 llcelyallgslfgcasiwtmtliafdrynvivkglaakpltangal 172
                                         +  ++ a++   + +++ w + +i ++r  +i   l+ +  ++  + 
                            F59B2.13 107 YKFQIIAMTNWSI-ATATWLVFVICLERLIIIKYPLSVRKQAKFFTP 152
                                         8888888876544.46679999******9999988987665544333 PP

  == domain 2    score: 6.9 bits;  conditional E-value: 0.033
  Rh6-PB(Rhodopsin6)_FBpp0082600-aln 222 vysvfvyfvplll.iiysyyfivkavaahekamreqakkmnvaslrsseaantsaelklakvalmtislwflawt 295
                                         v ++fv ++p++l ii+  + i+ ++     ++ e +k +   s  ++ +++t  ++ ++  a+  ++ + ++ +
                            F59B2.13 221 VNAIFVVLIPVVLvIIFNVMLIL-TLRQR-TKLFEPSKTIRGDSQFTQLQSKTEHKVTITVTAI--VTCFTITQS 291
                                         789*******8651566665555.45444.4578999999999988777776655555544444..456778999 PP

  Rh6-PB(Rhodopsin6)_FBpp0082600-aln 296 pylvinfagifesakisplatiwgsvfakanavynpivygishpkyraalkkkfpslacakeesdskstasaat 369
                                         p   + f   +       l++i++ +     a  n +++ +s   +r+ l  +      +k++ + +s+++++t
                            F59B2.13 292 PSAFVTFLSSYVHRDWVTLSAICTILVVLGKA-LNFVLFCLSSASFRQRLLMQTKQGILRKSTRT-VSMVTSST 363
                                         ***9***9999998888999998877776666.6999*********9998776655544444433.34443333 PP

>> F57H12.4  CE43724	WBGene00019019	seven trans-membrane receptor	status:Partially_confirmed	UniProt:O45096	protein_id:C
   #    score  bias  c-Evalue  i-Evalue hmmfrom  hmm to    alifrom  ali to    envfrom  env to     acc
 ---   ------ ----- --------- --------- ------- -------    ------- -------    ------- -------    ----
   1 !   17.8   6.3   1.5e-05    0.0016      91     358 ..      53     326 ..      19     345 .. 0.63

  Alignments for each domain:
  == domain 1    score: 17.8 bits;  conditional E-value: 1.5e-05
  Rh6-PB(Rhodopsin6)_FBpp0082600-aln  91 nllvvnlafsdfllml..tmspamvinc..yyet.wvlgpllcely.allgslf......gcasiwtmtliafdr 153
                                         ++l+  l++ d +l+   +m  + + +c   +et   l   +c+++  ++ s+f       ++s+wt + +++dr
                            F57H12.4  53 EVLLCGLSLFDVVLLTssIMIYPSMHQCstIHETeQRLNSSVCHFFwRVTVSIFplsliaQAGSVWTYVAVTVDR 127
                                         566667777776665422344333333322455523577777776524566766222222468************ PP

  Rh6-PB(Rhodopsin6)_FBpp0082600-aln 154 ynvivkglaakpltangallrilviwvfslawtlaplfgwnryvpegnltacgtdyltkdwlsrsyiv.vysvfv 227
                                         +  +   + ++  ++++  + +l + +f +a    p f   r   +g++    t+  +++++   y+  +y  f+
                            F57H12.4 128 FIAVCFPIKRRVWSTRSNTITVLFVITFISAIFKLPSFFEVRLDHNGEVE--PTELRKNEFYIEFYLFyLYVTFI 200
                                         *************9999999998887776665556666667877777665..57776767666666542566666 PP

  Rh6-PB(Rhodopsin6)_FBpp0082600-aln 228 yfvpllliiysyyfivkavaahekamreqakkmnvaslrsseaantsaelklakvalmtislwflawtp....yl 298
                                          ++p  lii+      +a+  h+  +  +a+   v    + ++++  ae k++ +a +   ++++   p    yl
                            F57H12.4 201 QLIPWTLIIFL-----NAIIIHKVRLAYRAQEAMVHNSGKLNTKREDAERKVTVMATVMTMIFIICNIPpginYL 270
                                         66666666665.....55555555555556655565555566666778999988887666666666666244466 PP

  Rh6-PB(Rhodopsin6)_FBpp0082600-aln 299 vinfagifesakisplatiwgsvfakanavynpivygishpkyraalkkkfpslacakee 358
                                         v  ++      +  pl+     v+   n+  n ++y +   ++r+a  k + + +  ++ 
                            F57H12.4 271 VDRYSNPTVYRQRIPLS----NVLVCVNSASNMMIYCVFNSRFRRAALKLLGCPSFFSSR 326
                                         66665555555555555....56666789999999**99999999887776665554444 PP

>> F38B7.8  CE36301	WBGene00005978	locus:srx-87	7TM receptor, srx family	status:Predicted	UniProt:Q7JLI6	protein_id:CAF3
   #    score  bias  c-Evalue  i-Evalue hmmfrom  hmm to    alifrom  ali to    envfrom  env to     acc
 ---   ------ ----- --------- --------- ------- -------    ------- -------    ------- -------    ----
   1 !   18.3   2.9   1.1e-05    0.0012      58     109 ..      17      68 ..      11     118 .. 0.87

  Alignments for each domain:
  == domain 1    score: 18.3 bits;  conditional E-value: 1.1e-05
  Rh6-PB(Rhodopsin6)_FBpp0082600-aln  58 lgfvigvlglisvvgnglvvyiftstkslrtpsnllvvnlafsdfllmltms 109
                                         +g  + v+g+  +v n l++yif + k+ rt  nl+ v  +fs++ ++lt +
                             F38B7.8  17 VGCLLLVIGTFGIVCNSLILYIFFNEKTERTSFNLICVLRSFSNIYILLTTF 68 
                                         7888999*************************************99888765 PP

>> F38B7.7  CE36300	WBGene00005977	locus:srx-86	7TM receptor, srx family	status:Predicted	UniProt:Q7JLI7	protein_id:CAF3
   #    score  bias  c-Evalue  i-Evalue hmmfrom  hmm to    alifrom  ali to    envfrom  env to     acc
 ---   ------ ----- --------- --------- ------- -------    ------- -------    ------- -------    ----
   1 !   18.2   3.7   1.2e-05    0.0013      58     112 ..      20      74 ..      14     120 .. 0.75
   2 ?   -0.1   0.7       4.3   4.6e+02      86     139 ..     101     154 ..      89     162 .. 0.82

  Alignments for each domain:
  == domain 1    score: 18.2 bits;  conditional E-value: 1.2e-05
  Rh6-PB(Rhodopsin6)_FBpp0082600-aln  58 lgfvigvlglisvvgnglvvyiftstkslrtpsnllvvnlafsdfllmltmspam 112
                                         + f ++v+g+  +v n  +vyif + ks rt  nl+ v  ++s++ +++t +  +
                             F38B7.7  20 VSFLLFVIGIFGIVCNSSIVYIFFNEKSERTSFNLICVYRSLSNIYILATTFIGL 74 
                                         6799999*************************************99888765433 PP

  == domain 2    score: -0.1 bits;  conditional E-value: 4.3
  Rh6-PB(Rhodopsin6)_FBpp0082600-aln  86 lrtpsnllvvnlafsdfllmltmspamvincyyetwvlgpllcelyallgslfg 139
                                         l    +  ++ +a+  f+ m+  +    i + + t v   llcel+ l+  ++g
                             F38B7.7 101 LYLGNEYQIILVAINRFVAMFLPTYYNKICGIKTTLVCKFLLCELFILSFLILG 154
                                         5555566788899999**999999999999999************988766666 PP

>> C26F1.6  CE06880	WBGene00016149	status:Confirmed	UniProt:Q18228	protein_id:CCD65771.1
   #    score  bias  c-Evalue  i-Evalue hmmfrom  hmm to    alifrom  ali to    envfrom  env to     acc
 ---   ------ ----- --------- --------- ------- -------    ------- -------    ------- -------    ----
   1 !   17.1  13.1   2.7e-05    0.0029      58     193 ..       9     147 ..       2     257 .. 0.84

  Alignments for each domain:
  == domain 1    score: 17.1 bits;  conditional E-value: 2.7e-05
  Rh6-PB(Rhodopsin6)_FBpp0082600-aln  58 lgfvigvlglisvvgnglvvyiftstkslrtpsnllvvnlafsdfllmltmspamvincyyet...wvlgpllce 129
                                         l  v+ ++ +  +  n++  yi+t     +   n+l+  l++sd+++ +   p +     ++     +   ++  
                             C26F1.6   9 LVNVMVLMCFGGILTNFISFYIYTRKTFRKKSINVLLAALSMSDLCVCVLAIPVFASTQLQQVippTITAMIMVY 83 
                                         55677777888999*********9877777778*************99988887665555443111345556666 PP

  Rh6-PB(Rhodopsin6)_FBpp0082600-aln 130 lyallgslfgcasiwtmtliafdrynvivkg.laakpltangallrilviwvfslawtlaplfgw 193
                                         ly +   +f  +s+w ++ i++dry  + +  + +   t n al+ + v+ +fs+a+ l+ ++ +
                             C26F1.6  84 LYPV-TIMFQSVSVWLLVSITIDRYLAVCHPfMVNTYCTRNRALITVGVVVIFSVAYNLIRIWEY 147
                                         7765.579*****************988876266777899****************999887655 PP

>> F47D12.1e  CE32893	WBGene00001518	locus:gar-2	G-protein-linked acetylcholine receptor GAR-2	status:Confirmed	UniProt:
   #    score  bias  c-Evalue  i-Evalue hmmfrom  hmm to    alifrom  ali to    envfrom  env to     acc
 ---   ------ ----- --------- --------- ------- -------    ------- -------    ------- -------    ----
   1 !   17.2   0.1   2.4e-05    0.0026     253     349 ..     218     327 ..     201     329 .. 0.73

  Alignments for each domain:
  == domain 1    score: 17.2 bits;  conditional E-value: 2.4e-05
  Rh6-PB(Rhodopsin6)_FBpp0082600-aln 253 mreqakkmnvaslrsseaantsaelk.....lakvalmtisl....wflawtpylvi.nfagifesakispla.t 316
                                         +r    +m   s+rs+ +an   e+k      a+ al ti++    +++ wtp+ v+    g  e+ k sp + t
                           F47D12.1e 218 VRRLITQMRSHSIRSKRKANKNKEYKsrsenRARKALRTITFilgsFIILWTPFYVLaTIYGFCETCKASPSFnT 292
                                         56666778888888888877777766333336999****99733435689***77661678999*****996524 PP

  Rh6-PB(Rhodopsin6)_FBpp0082600-aln 317 iwg..svfakanavynpivygishpkyraalkkkf 349
                                         +++    +   n+  np  y+++  +++++l++ f
                           F47D12.1e 293 LYTisYYLCYMNSPLNPFCYAMANQQFKKTLTRIF 327
                                         44311345789******************998755 PP

>> R12C12.3  CE02848	WBGene00020023	thyrotropin-releasing hormone receptor	status:Confirmed	UniProt:Q21957	protein_id:CC
   #    score  bias  c-Evalue  i-Evalue hmmfrom  hmm to    alifrom  ali to    envfrom  env to     acc
 ---   ------ ----- --------- --------- ------- -------    ------- -------    ------- -------    ----
   1 !   17.6  14.0   1.9e-05     0.002      67     248 ..      19     211 ..       5     223 .. 0.77
   2 ?   -0.6   0.4       6.2   6.6e+02      83     130 ..     224     270 ..     215     292 .. 0.66

  Alignments for each domain:
  == domain 1    score: 17.6 bits;  conditional E-value: 1.9e-05
  Rh6-PB(Rhodopsin6)_FBpp0082600-aln  67 lisvvgnglvvyiftstkslrtpsnllvvnlafsdfllmltmspamvi...ncyyetwvlgpllcelyallg... 135
                                         +i + gn+    ++ ++   ++    l++ l++ d+ll++ ++p +v+     +++ w    +   ++a +    
                            R12C12.3  19 FIGLLGNFASFLVYRTAPMRKSTVGTLLLILSLIDILLLILITPIFVLvflPLWQDQWQKYSFHMSFFAYSTryv 93 
                                         78899******9**9999999999999999**************98762225799***99999888887654111 PP

  Rh6-PB(Rhodopsin6)_FBpp0082600-aln 136 ....slfgcasiwtmtliafdrynvivkglaakpltangallri.lviwvfslawtlaplfgwnryvpegnltac 205
                                              +   +s++ m+li+++r+  + + l ak l++n   ++  + i +fs ++    +f ++  + +g l+  
                            R12C12.3  94 yplcMMTKSCSLYLMVLITIERWIAVCRPLQAKVLCTNRNTMKAgIFIIIFSIVFNFPRFFDYK--IGDGYLSEM 166
                                         11113456789************************988877765388999*******9999985..556655555 PP

  Rh6-PB(Rhodopsin6)_FBpp0082600-aln 206 gtdyltkdwl.srsyivvys.vfvyfvpllliiysyyfivkavaa 248
                                              +k+w+    y ++ s +f yf+p+l++  + y++++a+  
                            R12C12.3 167 WMLDTEKHWWyFMFYFIILSvIFDYFLPFLIMTIANYHVIRALQE 211
                                         444444554415556555542799*****************9865 PP

  == domain 2    score: -0.6 bits;  conditional E-value: 6.2
  Rh6-PB(Rhodopsin6)_FBpp0082600-aln  83 tkslrtpsnllvvnlafsdfllmltmspamvincyyetwvlgpllcel 130
                                          k  +t   llvv + f  f+ ++ m+  +    + +  +   +  e+
                            R12C12.3 224 RKDQKTTVMLLVVTIFF-AFCHLFSMFLKVAESIFGGFLTQTSFYWEV 270
                                         56778888888887644.578888877666555555555555555555 PP

>> H12C20.5  CE18810	WBGene00005981	locus:srx-90	status:Partially_confirmed	UniProt:Q9XXM6	protein_id:CAA18353.1
   #    score  bias  c-Evalue  i-Evalue hmmfrom  hmm to    alifrom  ali to    envfrom  env to     acc
 ---   ------ ----- --------- --------- ------- -------    ------- -------    ------- -------    ----
   1 !   16.3   3.1   4.5e-05    0.0049      57     121 ..      14      75 ..       3     154 .. 0.67

  Alignments for each domain:
  == domain 1    score: 16.3 bits;  conditional E-value: 4.5e-05
  Rh6-PB(Rhodopsin6)_FBpp0082600-aln  57 llgfvigvlglisvvgnglvvyiftstkslrtpsnllvvnlafsdfllmltmspamvincyyetw 121
                                         ++ + +g +g+  v  n +++yif   ks +t  n++    a+s+ +++  +   ++in   +t 
                            H12C20.5  14 VVAVLMGTIGMFGVFCNSVIIYIFLKEKSEKTAFNVICFFRAISNVIILTNV---FLINFLPKTL 75 
                                         46677889999999******************************99876544...4555555554 PP

>> C51E3.2  CE33986	WBGene00008248	locus:srsx-27	opoid receptor	status:Partially_confirmed	UniProt:Q18766	protein_id:CAB
   #    score  bias  c-Evalue  i-Evalue hmmfrom  hmm to    alifrom  ali to    envfrom  env to     acc
 ---   ------ ----- --------- --------- ------- -------    ------- -------    ------- -------    ----
   1 !   16.6   0.3   3.6e-05    0.0038      58     113 ..      12      67 ..       2      80 .. 0.90
   2 ?   -0.1   0.9       4.3   4.6e+02     233     320 ..     132     221 ..     123     236 .. 0.69
   3 ?   -0.3   1.4         5   5.4e+02     272     369 ..     198     297 ..     187     306 .. 0.59

  Alignments for each domain:
  == domain 1    score: 16.6 bits;  conditional E-value: 3.6e-05
  Rh6-PB(Rhodopsin6)_FBpp0082600-aln  58 lgfvigvlglisvvgnglvvyiftstkslrtpsnllvvnlafsdfllmltmspamv 113
                                         lgf  ++  +i v+gn ++v   + tk +r+p  ll+    ++d+l ++  +p  v
                             C51E3.2  12 LGFFFFFCSVIGVIGNVIMVICTIRTKRFRSPCHLLICATCIADLLHVCGQFPFCV 67 
                                         89*******************************************99988887655 PP

  == domain 2    score: -0.1 bits;  conditional E-value: 4.3
  Rh6-PB(Rhodopsin6)_FBpp0082600-aln 233 lliiysyyfivkavaahekamreqakkmnvaslrsseaant..saelklakvalmtislwflawtpylvinfagi 305
                                         + ++ys +f+v      + ++++q    n  sl  s  +    s+ +    v l+  +++++  +      f  +
                             C51E3.2 132 FPLLYSVFFLVYGFIVRDTNVKNQLVCSNPLSLNGSSFQMFtySSAVIYVAVVLVYSAVYLMLKSNKASARFKNV 206
                                         557888889998888889999999888888888877766541344444445566666778887777777777777 PP

  Rh6-PB(Rhodopsin6)_FBpp0082600-aln 306 fesakisplatiwgs 320
                                         f s+ ++  + + g 
                             C51E3.2 207 FRSILVTVGFVLLGW 221
                                         777777666666655 PP

  == domain 3    score: -0.3 bits;  conditional E-value: 5
  Rh6-PB(Rhodopsin6)_FBpp0082600-aln 272 ntsaelk.lakvalmtislwflawtpylvinfagif...esakisplatiwgsvfakanavynpivygishpkyr 342
                                         ++sa +k + +  l+t+ + +l w   +  n    +   ++ +i+ l+ +++ +     a  n  v+      yr
                             C51E3.2 198 KASARFKnVFRSILVTVGFVLLGWVTTTTANTLAFVvtsDLFTIQ-LIQMYAGITVNFAAASNVFVFYAINSEYR 271
                                         455665524567789999999999877777654433010333443.44455556556666666666555567899 PP

  Rh6-PB(Rhodopsin6)_FBpp0082600-aln 343 aalkkkfpslacakeesdskstasaat 369
                                          ++k  f  ++ +     + s+++++t
                             C51E3.2 272 SVIKTMFG-ISLKGVMIFEPSSTQTVT 297
                                         98877664.444444444555555555 PP

>> T19F4.1a  CE29348	WBGene00020586	status:Confirmed	UniProt:Q95QA0	protein_id:CCD68154.1
   #    score  bias  c-Evalue  i-Evalue hmmfrom  hmm to    alifrom  ali to    envfrom  env to     acc
 ---   ------ ----- --------- --------- ------- -------    ------- -------    ------- -------    ----
   1 !   15.6  14.5   7.5e-05    0.0081      57     252 ..       6     211 ..       3     332 .. 0.75

  Alignments for each domain:
  == domain 1    score: 15.6 bits;  conditional E-value: 7.5e-05
  Rh6-PB(Rhodopsin6)_FBpp0082600-aln  57 llgfvigvlglisvvgnglvvyiftstkslrtpsnllvvnlafsdfllmltmspamvi...ncyyetwvlgpllc 128
                                         l+  +i v+ l+ + gn l   +f+  +   +  n+l+  l+f df l+    p +vi   + + +   l  ++ 
                            T19F4.1a   6 LMACAILVIVLVGIFGNSLSFILFSRPHMRSSSVNVLLCALSFFDFSLLTLSIPIFVIpnlDLWANDLSLSTYMA 80 
                                         67788999999********998888888777788****************9999999833345777777877777 PP

  Rh6-PB(Rhodopsin6)_FBpp0082600-aln 129 elyall...gslfgcasiwtmtliafdrynvivkglaakp.ltangallrilviwvfslawtlaplfgwnryvpe 199
                                          +  l+     ++ ++s++ m++i+++r+  + + l  +   t + +   ilvi v + ++  + +f +   v e
                            T19F4.1a  81 YILKLIypiNLMMQTCSVYIMVMITLERWVAVCRPLQVRVwCTPRKSRNAILVIIVSAFLYNFVRFFEYRFVVTE 155
                                         6655541115677889********************98862577889999*******************999988 PP

  Rh6-PB(Rhodopsin6)_FBpp0082600-aln 200 gnl..tacgtdyltkdwlsr.syivvysvfvyfvpllliiysyyfivkavaaheka 252
                                         +         d  ++ w+    y ++y v  ++vp+ ++ ++  +++ a++   k+
                            T19F4.1a 156 SGAlyEKWLRDPGKHRWYYVgYYTILYIVTHFLVPFSVMAFANGHVIVAMCKLSKT 211
                                         64311233455555666554146777888888888888889888888887765553 PP

>> T19F4.1b  CE29349	WBGene00020586	status:Confirmed	UniProt:Q22595	protein_id:CCD68155.1
   #    score  bias  c-Evalue  i-Evalue hmmfrom  hmm to    alifrom  ali to    envfrom  env to     acc
 ---   ------ ----- --------- --------- ------- -------    ------- -------    ------- -------    ----
   1 !   15.2  14.5   9.6e-05      0.01      57     252 ..       6     211 ..       3     332 .. 0.75

  Alignments for each domain:
  == domain 1    score: 15.2 bits;  conditional E-value: 9.6e-05
  Rh6-PB(Rhodopsin6)_FBpp0082600-aln  57 llgfvigvlglisvvgnglvvyiftstkslrtpsnllvvnlafsdfllmltmspamvi...ncyyetwvlgpllc 128
                                         l+  +i v+ l+ + gn l   +f+  +   +  n+l+  l+f df l+    p +vi   + + +   l  ++ 
                            T19F4.1b   6 LMACAILVIVLVGIFGNSLSFILFSRPHMRSSSVNVLLCALSFFDFSLLTLSIPIFVIpnlDLWANDLSLSTYMA 80 
                                         67788999999********998888888777788****************9999999833345777777877777 PP

  Rh6-PB(Rhodopsin6)_FBpp0082600-aln 129 elyall...gslfgcasiwtmtliafdrynvivkglaakp.ltangallrilviwvfslawtlaplfgwnryvpe 199
                                          +  l+     ++ ++s++ m++i+++r+  + + l  +   t + +   ilvi v + ++  + +f +   v e
                            T19F4.1b  81 YILKLIypiNLMMQTCSVYIMVMITLERWVAVCRPLQVRVwCTPRKSRNAILVIIVSAFLYNFVRFFEYRFVVTE 155
                                         6655541115677889********************98862577889999*******************999988 PP

  Rh6-PB(Rhodopsin6)_FBpp0082600-aln 200 gnl..tacgtdyltkdwlsr.syivvysvfvyfvpllliiysyyfivkavaaheka 252
                                         +         d  ++ w+    y ++y v  ++vp+ ++ ++  +++ a++   k+
                            T19F4.1b 156 SGAlyEKWLRDPGKHRWYYVgYYTILYIVTHFLVPFSVMAFANGHVIVAMCKLSKT 211
                                         64311233455555666554146778888888889888889888888887765553 PP

>> F13D2.2  CE03194	WBGene00008736	locus:gnrr-6	G-protein coupled receptor	status:Partially_confirmed	UniProt:Q19399	pro
   #    score  bias  c-Evalue  i-Evalue hmmfrom  hmm to    alifrom  ali to    envfrom  env to     acc
 ---   ------ ----- --------- --------- ------- -------    ------- -------    ------- -------    ----
   1 !   14.0   9.8   0.00023     0.024      85     244 ..      61     239 ..      26     253 .. 0.68
   2 ?    0.1   0.1       3.7   3.9e+02     275     337 ..     333     397 ..     298     399 .. 0.59

  Alignments for each domain:
  == domain 1    score: 14.0 bits;  conditional E-value: 0.00023
  Rh6-PB(Rhodopsin6)_FBpp0082600-aln  85 slrtpsnllvvnlafsdfllmltmspamvincyyetwvlgpllcelyallgslfgcasiwtmtl.iafdrynviv 158
                                          +++   +l +nl ++d+l++      +++   y  w+ g ++c++y ++ s+f   s   +++ ia+dr   ++
                             F13D2.2  61 MVKSGFVMLKINLNITDLLILTYSLGKLIWLITY-KWIGGDYACRFYQMF-SMFSLYSSSNIVMcIALDRLRNVI 133
                                         4566667999*******99988877777776555.6************98.566665555544439****97777 PP

  Rh6-PB(Rhodopsin6)_FBpp0082600-aln 159 kglaakpltangallrilv..iwvfslawtlaplfgwnryvpegnltac.................gtdylt.kd 213
                                              +  t + + + il+   w+ +l+ +l  +f ++      n+  c                 g d +   +
                             F13D2.2 134 YANQIHTKTDKISTVSILAysSWLAALVCSLPQFFLFQTIEVYPNFVQCsdiwqirrhsqddiaffGKDSFVlTQ 208
                                         777777778888888887622699999888888877665444444444411111111111111111666543144 PP

  Rh6-PB(Rhodopsin6)_FBpp0082600-aln 214 wlsrsyivvysvfvyfvpllliiysyyfivk 244
                                          +++sy + + + v++ pl+++i +y  i  
                             F13D2.2 209 TFENSYNIAHLLLVFWGPLIVLIVTYAVIAT 239
                                         57889999999***********999998865 PP

  == domain 2    score: 0.1 bits;  conditional E-value: 3.7
  Rh6-PB(Rhodopsin6)_FBpp0082600-aln 275 aelklakvalmtislwflawtpylvinfagifesakisplatiwgsvfakan...avynpivygis 337
                                         +  ++ + +++ i   fl w py  +     +++   + l++  + +f   +   +++np +yg s
                             F13D2.2 333 MRSRVFRTTMLVILTHFLFWFPYNALGLMKYINQSMFEVLSA-NANIFKDLQiliTLINPFLYGFS 397
                                         445566677888888999999998777666666555554443.34445443311145677777766 PP

>> Y23H5B.4  CE31098	WBGene00021275	status:Partially_confirmed	UniProt:Q9N476	protein_id:CCD68134.1
   #    score  bias  c-Evalue  i-Evalue hmmfrom  hmm to    alifrom  ali to    envfrom  env to     acc
 ---   ------ ----- --------- --------- ------- -------    ------- -------    ------- -------    ----
   1 !   14.8   6.2   0.00013     0.014      58     195 ..      33     176 ..      15     215 .. 0.70

  Alignments for each domain:
  == domain 1    score: 14.8 bits;  conditional E-value: 0.00013
  Rh6-PB(Rhodopsin6)_FBpp0082600-aln  58 lgfvigvlglisvvgnglvvyiftstkslrtpsnllvvnlafsdfllmltmsp.amvincyyetwvlg.pllcel 130
                                           ++  +l +i v  n  +v ++      ++p nl++v +a+ d  lm+t      v  c+   + +   +  ++
                            Y23H5B.4  33 HNYIYVFLCVIGVFANISIVVVLLRPAMRKSPFNLFLVVIAVCDASLMATYLTyKHVELCHPWYFSFPwAIYTKF 107
                                         34556678888899999999999999999****************999987651555556543333322456899 PP

  Rh6-PB(Rhodopsin6)_FBpp0082600-aln 131 yallgslfgcasiwtmtliafdrynvivkglaak...plta..ngallrilviwvfslawtlaplfgwnr 195
                                         ya++  +   +s+w  + +a+ r+ v+ +g  ++   p ++   +a++ i+  ++++ +    p+f   r
                            Y23H5B.4 108 YAIFSVFVHSCSLWLTVNMAILRFLVLYRGSRSEtriPQCNgfGAAFVAIVLAFAIACIG-CLPIFIRYR 176
                                         ****999999******************99754311133331134566666666665544.346665444 PP

>> R13D11.3  CE45840	WBGene00020057	status:Predicted	protein_id:CCD71090.1
   #    score  bias  c-Evalue  i-Evalue hmmfrom  hmm to    alifrom  ali to    envfrom  env to     acc
 ---   ------ ----- --------- --------- ------- -------    ------- -------    ------- -------    ----
   1 ?   13.5   0.8   0.00033     0.035      58     122 ..       7      76 ..       4     110 .. 0.79

  Alignments for each domain:
  == domain 1    score: 13.5 bits;  conditional E-value: 0.00033
  Rh6-PB(Rhodopsin6)_FBpp0082600-aln  58 lgfvigv..lglisvvgnglvvyiftstkslrtpsnl.lvvnlafsdfllmltmspa...mvincyyetwv 122
                                         lg+ i++  l li    ng++++ f+s ++lr    + l++ l++ dfll ++  p    mvin + et +
                            R13D11.3   7 LGVDIFIltLELICSSINGCILFFFISKQGLRNNKHIkLLIFLSVGDFLLAICEIPYisyMVIN-WRETII 76 
                                         56666551156788888***************999876899************99953336776.666654 PP

>> F53A9.5  CE43844	WBGene00018728	G-protein coupled receptor	status:Partially_confirmed	UniProt:Q20686	protein_id:CCD68
   #    score  bias  c-Evalue  i-Evalue hmmfrom  hmm to    alifrom  ali to    envfrom  env to     acc
 ---   ------ ----- --------- --------- ------- -------    ------- -------    ------- -------    ----
   1 ?   13.4   9.7   0.00034     0.037      66     260 ..      52     251 ..      32     334 .. 0.61

  Alignments for each domain:
  == domain 1    score: 13.4 bits;  conditional E-value: 0.00034
  Rh6-PB(Rhodopsin6)_FBpp0082600-aln  66 glisvvgngl.vvyi.ftstkslrtpsnllvvnlafsdfllm....ltmsp..amvincyyetwvlgpllcel.y 131
                                          +i v g g  v+ i   + k++r+  n+++  l++ d++l+    l++sp    v++++ +t v   +     +
                             F53A9.5  52 PTICVLGAGAaVMCIvVFTRKQMRSSLNVYLAGLSVFDLILLsfsaLIFSPlqGCVLQGHGDTAVCHFFWRSTpW 126
                                         4566666653144441446799************99999886332224445225799999999998887654425 PP

  Rh6-PB(Rhodopsin6)_FBpp0082600-aln 132 al.lgslfgcasiwtmtliafdrynvivkglaakpl.tangallrilviwvfslawtlaplfgwnryvpegnlta 204
                                         +l +  +  c+s+wt + +++dr+  +   l +k   t + a   +++i vfs ++  ap+f     + + +   
                             F53A9.5 127 TLpISNIAQCGSVWTCVAVTVDRFLAVNYPLHSKIWcTPRRATTILIAITVFSILFK-APMFFE---LTNDDCGR 197
                                         553577999**********************99976155677777778888888776.788743...34455555 PP

  Rh6-PB(Rhodopsin6)_FBpp0082600-aln 205 cgtdyltkdwlsrsyivv..ysvfvyfvpllliiysyyfivkavaahekamreqakkm 260
                                           t +l  + + + y v   y +   ++p  ++i   +f+vkav    k  r     m
                             F53A9.5 198 LRTSFLRDNKYYKEYYVTfgYLIALLLIPWTVMIILNVFVVKAVHKAYKIRRS----M 251
                                         56888877666666655412334445566666677777777777655554442....2 PP

>> C50H2.1  CE28214	WBGene00008239	locus:fshr-1	steroid hormone receptor	status:Confirmed	UniProt:Q18759	protein_id:CAA9
   #    score  bias  c-Evalue  i-Evalue hmmfrom  hmm to    alifrom  ali to    envfrom  env to     acc
 ---   ------ ----- --------- --------- ------- -------    ------- -------    ------- -------    ----
   1 ?   14.7   9.9   0.00014     0.015      51     257 ..     425     634 ..     415     646 .. 0.78

  Alignments for each domain:
  == domain 1    score: 14.7 bits;  conditional E-value: 0.00014
  Rh6-PB(Rhodopsin6)_FBpp0082600-aln  51 nplwygllgfvigvlglisvvgnglvvyiftst..kslrtpsnllvvnlafsdfl.....lmltmspamvincyy 118
                                         n + y +l +++ v+ l ++vgn +v  ++     k +r    l+++n++++d++      +l+++ a + + yy
                             C50H2.1 425 NIVGYPFLRIAVWVVCLAAIVGNIIVWALLGIVyeKRMRM-HYLYMINMSVADMVtgiylAVLAIADAKMSDEYY 498
                                         556788999999*************988875541155554.5789999999997522111456677787888887 PP

  Rh6-PB(Rhodopsin6)_FBpp0082600-aln 119 e..twvlgpllcelyallgslfgcasiwtmtliafdrynvivkglaakpltangallrilviwvfslawtlaplf 191
                                             w    + c+  ++l  +     i +m liaf+      + + ++ l+ +  +l +++ w+f+ + ++ p f
                             C50H2.1 499 RhaVWWQTGWGCRAAGFLAVFASELGIISMFLIAFEMSYNTRQSFRGRRLSPKVGVLLMIGGWLFAIIMAILPWF 573
                                         52368888899999888887777788999*******87778999******************************* PP

  Rh6-PB(Rhodopsin6)_FBpp0082600-aln 192 gwnryvpegnltacgtdyltkdwlsrsyivvysvfvyfvpllliiysyyfivkavaahekamreqa 257
                                           + y   +    c     + +++++sy++ +++   f+ +  +  sy fivk +   e    ++a
                             C50H2.1 574 DVSSYSESS---VC-LPLRAATIFDKSYLI-FGLSFNFLAFAAMALSYGFIVKMLKENETREEDRA 634
                                         ****96443...34.4566788999***75.788889999999**********9987776544443 PP

>> K03H6.5  CE39585	WBGene00019370	status:Partially_confirmed	UniProt:O45174	protein_id:CCD66729.1
   #    score  bias  c-Evalue  i-Evalue hmmfrom  hmm to    alifrom  ali to    envfrom  env to     acc
 ---   ------ ----- --------- --------- ------- -------    ------- -------    ------- -------    ----
   1 ?   14.9   2.8   0.00012     0.013      62     159 ..      44     145 ..      28     200 .. 0.76

  Alignments for each domain:
  == domain 1    score: 14.9 bits;  conditional E-value: 0.00012
  Rh6-PB(Rhodopsin6)_FBpp0082600-aln  62 igvlglisvvgnglvvyiftstkslrtpsnllvvnlafsdfllmltmspamv..incyyetwvlgpllce...ly 131
                                           +  +i+vvgn l + ++ s   ++  +n l+  la+ d+l++++m p  +  ++++    ++  +  +    +
                             K03H6.5  44 FPIQFMITVVGNLLTMTVLLSG-HIKNRANHLLTSLALCDMLVFFMMIPHYLasLDTFSRNPTFRLFQFHskpHF 117
                                         4556689*********999876.68999*********************98633678876555555544411246 PP

  Rh6-PB(Rhodopsin6)_FBpp0082600-aln 132 allgslfgcasiwtmtliafdrynvivk 159
                                         + l   f +a+iw +  ++++r  +i  
                             K03H6.5 118 GALSNWFSAAAIWFVLAVSLERLLIIKF 145
                                         677777****************987754 PP

>> F15A8.5d  CE33618	WBGene00001052	locus:dop-1	status:Partially_confirmed	UniProt:Q86ME3	protein_id:CCD68414.1
   #    score  bias  c-Evalue  i-Evalue hmmfrom  hmm to    alifrom  ali to    envfrom  env to     acc
 ---   ------ ----- --------- --------- ------- -------    ------- -------    ------- -------    ----
   1 ?   13.2   0.0   0.00039     0.042     277     366 ..      74     166 ..      63     178 .. 0.70

  Alignments for each domain:
  == domain 1    score: 13.2 bits;  conditional E-value: 0.00039
  Rh6-PB(Rhodopsin6)_FBpp0082600-aln 277 lklakvalmtis.lwflawtpylvinfagifesakisplatiwgsvfakanavynpivygishpkyraalkkkfp 350
                                          + a+++l  i   +++ w p++ +n    +     s  + +  + +  an+  np++y+i    +r+a+kk + 
                            F15A8.5d  74 DQKARLTLGVIMgTFLVCWLPFFTVNILRAWLPEIFSSKTIMAVTWLGYANSSANPLIYSIFNRDFRRAFKKIIV 148
                                         456777776665156679********98887666566655555677899********************998765 PP

  Rh6-PB(Rhodopsin6)_FBpp0082600-aln 351 .slacakee.sdskstas 366
                                          ++ c  ee + +ks +s
                            F15A8.5d 149 rVFGCCWEEpDLNKSISS 166
                                         144555444144555444 PP

>> C24B5.1  CE36981	WBGene00016044	status:Confirmed	UniProt:Q18130	protein_id:CCD61425.1
   #    score  bias  c-Evalue  i-Evalue hmmfrom  hmm to    alifrom  ali to    envfrom  env to     acc
 ---   ------ ----- --------- --------- ------- -------    ------- -------    ------- -------    ----
   1 ?   13.3   7.2   0.00037      0.04      51     252 ..      71     275 ..      23     306 .. 0.68

  Alignments for each domain:
  == domain 1    score: 13.3 bits;  conditional E-value: 0.00037
  Rh6-PB(Rhodopsin6)_FBpp0082600-aln  51 nplwygllgfvigvlglisvvgnglvvyiftstksl.rtpsnllvvnla.fsdfllmltm...spamvincyyet 120
                                          +l  +l  f + +  ++ ++gn++v  ++ s + l + p+n++++ la +s ++l+  +      + +  +y+ 
                             C24B5.1  71 RSLIQNLYYFYMPFCVFVGLTGNTMVWILIRSNRMLnKLPTNVYLLCLAaMSSIFLLSLLvfwIEEVAYIYFYDI 145
                                         35777788889999999*********9999999988568****99999735554443322111334444455555 PP

  Rh6-PB(Rhodopsin6)_FBpp0082600-aln 121 wvlgpll.....celyallgslfgcasiwtmtliafdrynvivkglaakpltangallrilviwvfslawtlapl 190
                                         +    l      c + ++l  +   as+w ++l+ ++r  ++ +   ++ lt + a  +++++  f+++     +
                             C24B5.1 146 FQDSLLRnsyysCIFNTFLAHVCDFASVWLIVLVGLERLLLLYR--KTRGLTCEKARAQVFILLGFAMV-----F 213
                                         54444440000155555566677889************999887..57899*****9999999888865.....5 PP

  Rh6-PB(Rhodopsin6)_FBpp0082600-aln 191 fgwnryvpegnltacgtdyltkdwl..srsyivvysvfvyfvpllliiysyyfivkavaaheka 252
                                          gw  +v +  +   g   ++ +++   ++  +v ++ + +vp +lii +   +v  + +h k+
                             C24B5.1 214 NGWILFVAD--MDEEGQCDIKIEFVgmYQTMTIVETIICMLVPSVLIITCNCLVVSKLNSHIKK 275
                                         79*999976..55555555555554115778999**********************99999764 PP

>> H23L24.4  CE44217	WBGene00019231	7tm_1	status:Partially_confirmed	UniProt:Q9N5L5	protein_id:CCD68983.1
   #    score  bias  c-Evalue  i-Evalue hmmfrom  hmm to    alifrom  ali to    envfrom  env to     acc
 ---   ------ ----- --------- --------- ------- -------    ------- -------    ------- -------    ----
   1 ?   15.0   2.8   0.00011     0.012     133     248 ..      99     223 ..      12     240 .. 0.58

  Alignments for each domain:
  == domain 1    score: 15.0 bits;  conditional E-value: 0.00011
  Rh6-PB(Rhodopsin6)_FBpp0082600-aln 133 llgslfgcasiwtmtliafdrynvivkglaa..kpltan..gallrilviwvfslawtlaplfgwnryvpeg.n. 201
                                          l   f casiwt+++i+++r+  i++ l++   p        ++ ++++   +  w+    f w+    ++ + 
                            H23L24.4  99 PLLLTFNCASIWTICFISIQRHRAILRPLSSisSPSKPFkpLLFISLMALMFNGCKWAEFRWF-WSHDPTNSsDy 172
                                         333459**********************99622333333003445677777778888877766.44432222122 PP

  Rh6-PB(Rhodopsin6)_FBpp0082600-aln 202 ..ltacg.tdyltk.dwlsrsyivvysvfvyfvpllliiysyyfivkavaa 248
                                           + a   +d   + +++     ++y + vy+vplll+    + i+  ++ 
                            H23L24.4 173 qyILAHEpSDLARNeNYHRVLDNLLYPLLVYLVPLLLLSVLNFRILSNISN 223
                                         223444414544431344445679999999999999988888888877765 PP

>> Y41D4B.24  CE40723	WBGene00021524	status:Partially_confirmed	UniProt:A2V8C4	protein_id:CCD66725.1
   #    score  bias  c-Evalue  i-Evalue hmmfrom  hmm to    alifrom  ali to    envfrom  env to     acc
 ---   ------ ----- --------- --------- ------- -------    ------- -------    ------- -------    ----
   1 ?   13.2  11.8    0.0004     0.043      48     276 ..      30     269 ..      18     345 .. 0.77

  Alignments for each domain:
  == domain 1    score: 13.2 bits;  conditional E-value: 0.0004
  Rh6-PB(Rhodopsin6)_FBpp0082600-aln  48 pplnplwygllgfvigvlglisvvgnglvvyiftstkslrtpsnllvvnlafsdfllmltmspamvincyyetwv 122
                                         p +  + + ++ +  + + +is++ n ++ ++f++++  r   nl+++ laf d+++ ++    m +n   +  +
                           Y41D4B.24  30 PHMLVMRFWMVSIFGSTISFISMIENIFLFWLFVTSRRHRR-ENLFMMLLAFFDIFVSMAYIMLMSVNVLSDV-L 102
                                         6677777778888888899****************999875.7***********9999888889999999886.6 PP

  Rh6-PB(Rhodopsin6)_FBpp0082600-aln 123 lgpllcel.yallgslfgcasi......wtmtliafdrynvivkglaakpltangallrilviwv.fslawtlap 189
                                         + p+l ++ y+ +  ++ ++ i      + ++  +f+ry+  +     +   +n +++ + ++++ + +  t++ 
                           Y41D4B.24 103 MSPILVNIwYTYMIPILTVSHIamtsssFLIVAASFERYCATLNSPYLRFAQKNRSFIALCAVFLgVVSKGTISI 177
                                         78888877466666666555441111114455567****************************983456678888 PP

  Rh6-PB(Rhodopsin6)_FBpp0082600-aln 190 lfgwnry.vpegnltacgtdyltkdwlsrsyivv....ysvfv.yfvpllliiysyyfivkavaahekamreqak 258
                                          f    +   eg++ a    +     l+  y  +    y  fv  f+p+++++y  + ivka++++  a      
                           Y41D4B.24 178 EFELVHHeQCEGQMMATTMKF-RPFVLETQYHYLfrfwYRNFVtVFAPFFILLYLNVRIVKALTTYTTATVCLVT 251
                                         8887654278****9987665.333444444433011155454379*****************999888777777 PP

  Rh6-PB(Rhodopsin6)_FBpp0082600-aln 259 kmnvaslrsseaantsae 276
                                           n   l++ +a+  +a 
                           Y41D4B.24 252 NGNTEDLQKRKASARAAT 269
                                         777777766666655555 PP

>> M01G12.13  CE33674	WBGene00005525	locus:sri-13	7TM chemoreceptor, sri family	status:Partially_confirmed	UniProt:O6231
   #    score  bias  c-Evalue  i-Evalue hmmfrom  hmm to    alifrom  ali to    envfrom  env to     acc
 ---   ------ ----- --------- --------- ------- -------    ------- -------    ------- -------    ----
   1 ?   11.3   1.6    0.0015      0.16     268     354 ..     231     318 ..     157     335 .. 0.79

  Alignments for each domain:
  == domain 1    score: 11.3 bits;  conditional E-value: 0.0015
  Rh6-PB(Rhodopsin6)_FBpp0082600-aln 268 seaantsaelklakval.mtisl.wflawtpylvinfagifesakisplatiwgsvfakanavynpivygishpk 340
                                         s + +t    k a  +l m i l   +   p  +  f  +   ++++ +at  +  f  + +++  i+  is pk
                           M01G12.13 231 SMSRQTYQAHKNALFSLvMQIVLpGVFIVVPLCICMFVVVQGDVHLQEFATD-TMFFVSSHSMCSCIIMIISNPK 304
                                         5555555555555554424455523566789999999999999999999885.568999**************** PP

  Rh6-PB(Rhodopsin6)_FBpp0082600-aln 341 yraalkkkfpslac 354
                                         yr +l+kk+  +  
                           M01G12.13 305 YRSVLRKKILRILG 318
                                         *******9865443 PP

>> M01G12.1  CE18066	WBGene00005526	locus:sri-14	7TM chemoreceptor, sri family	status:Predicted	UniProt:O62308	protein_i
   #    score  bias  c-Evalue  i-Evalue hmmfrom  hmm to    alifrom  ali to    envfrom  env to     acc
 ---   ------ ----- --------- --------- ------- -------    ------- -------    ------- -------    ----
   1 ?   11.3   1.5    0.0015      0.16     285     354 ..     249     318 ..     157     336 .. 0.78

  Alignments for each domain:
  == domain 1    score: 11.3 bits;  conditional E-value: 0.0015
  Rh6-PB(Rhodopsin6)_FBpp0082600-aln 285 mtisl.wflawtpylvinfagifesakisplatiwgsvfakanavynpivygishpkyraalkkkfpslac 354
                                         m i l   +   p  +  f  +   ++++ +at  +  f  + +++  i+  is pkyr +l+kk+  +  
                            M01G12.1 249 MQIVLpGVFIVVPLCICMFVVVQGDVHLQEFATD-TMFFVSSHSMCSCIIMIISNPKYRSVLRKKILRILG 318
                                         3444424566789999999999999999999885.568999***********************9865443 PP

>> F35B12.1b  CE45875	WBGene00005975	locus:srx-84	status:Confirmed	protein_id:CBZ42123.1
   #    score  bias  c-Evalue  i-Evalue hmmfrom  hmm to    alifrom  ali to    envfrom  env to     acc
 ---   ------ ----- --------- --------- ------- -------    ------- -------    ------- -------    ----
   1 ?   13.4   1.6   0.00036     0.038      59     103 ..      18      62 ..       7      82 .. 0.84

  Alignments for each domain:
  == domain 1    score: 13.4 bits;  conditional E-value: 0.00036
  Rh6-PB(Rhodopsin6)_FBpp0082600-aln  59 gfvigvlglisvvgnglvvyiftstkslrtpsnllvvnlafsdfl 103
                                          + i+v g++  v n l++yif+ + + rt  n++ v   + + +
                           F35B12.1b  18 AVFIFVNGIMGTVTNLLIIYIFIKSPTERTSFNVICVFRGIGNTI 62 
                                         4679999***************************99977666655 PP

>> ZK697.5  CE34150	WBGene00005850	locus:srw-103	7TM chemoreceptor, srw family	status:Predicted	UniProt:O44573	protein_i
   #    score  bias  c-Evalue  i-Evalue hmmfrom  hmm to    alifrom  ali to    envfrom  env to     acc
 ---   ------ ----- --------- --------- ------- -------    ------- -------    ------- -------    ----
   1 ?    7.3   6.3     0.025       2.7      63     167 ..      30     140 ..      18     184 .. 0.67
   2 ?   10.7   0.5    0.0023      0.25     208     360 ..     202     353 ..     187     366 .. 0.70

  Alignments for each domain:
  == domain 1    score: 7.3 bits;  conditional E-value: 0.025
  Rh6-PB(Rhodopsin6)_FBpp0082600-aln  63 gvlglisvvgnglvvyiftstkslrtp.snllvvnlafsdfll.mltmspamvincyyet.wvlgpllcelyall 134
                                         ++l lisv  n   + i+ + ks+rt  +n++++ l++sd+++ m t+   + +  ++++  +   l  ++y  +
                             ZK697.5  30 FILSLISVLVNLAHITIL-CRKSMRTSaTNVILIGLSISDMCIvMTTVYKHLFMIDFENSdCMTSSLRWKIYVDM 103
                                         7899*******9999986.78999986279***********9725566666666666655155667888888643 PP

  Rh6-PB(Rhodopsin6)_FBpp0082600-aln 135 g..sl...fgcasiwtmtliafdrynvivkglaakplt 167
                                            s+   f  +  w  +l+a  r+ vivk +++  + 
                             ZK697.5 104 TvwSIqihFRRCVSWLGVLMATVRF-VIVKKMTTSRFG 140
                                         2114333355555688899999998.677777665554 PP

  == domain 2    score: 10.7 bits;  conditional E-value: 0.0023
  Rh6-PB(Rhodopsin6)_FBpp0082600-aln 208 dyltk..dwlsrsyivvysvfvyfvpllliiysyyfivkavaahekamreqakkmnvaslrsseaantsaelkla 280
                                         d+++   +++ rsy+ v +v + f+p +      + +++a+   +k+     +k        +++++    +kl 
                             ZK697.5 202 DFFNSddQFVLRSYLTVDAVVTKFIPCVAFSILTVLLLHALQKLKKSGESIGRKTGS-----TNEDKKDLSTKL- 270
                                         66654116999***************9887777778888888888877777776542.....233333444555. PP

  Rh6-PB(Rhodopsin6)_FBpp0082600-aln 281 kvalmtislwflawtp....ylvinfagifesak.isplatiwgsvfakanavynpivygishpkyraalkkkfp 350
                                          + +mtis+ ++  +p    ylv       ++++ +s  + ++ s++   n+++ pi   +   +yr +++k + 
                             ZK697.5 271 -IIFMTISFLIIE-APlgviYLVKACYDRNDAISiLSSDFVVYFSMLVTVNSIIHPIFCILMSSQYRDTIRKMLG 343
                                         .789****87664.4511115555444445555414677899***************************998887 PP

  Rh6-PB(Rhodopsin6)_FBpp0082600-aln 351 slacakeesd 360
                                         + + +k +s+
                             ZK697.5 344 VTKKTKIASQ 353
                                         6655444432 PP

>> F07B10.6  CE36641	WBGene00008552	locus:srsx-31	status:Predicted	UniProt:Q6BES9	protein_id:CAH04702.1
   #    score  bias  c-Evalue  i-Evalue hmmfrom  hmm to    alifrom  ali to    envfrom  env to     acc
 ---   ------ ----- --------- --------- ------- -------    ------- -------    ------- -------    ----
   1 ?    9.5   0.5    0.0052      0.56      64     103 ..      17      56 ..       2     106 .. 0.85
   2 ?    7.5   0.1     0.021       2.2     280     357 ..     207     285 ..     190     303 .. 0.76

  Alignments for each domain:
  == domain 1    score: 9.5 bits;  conditional E-value: 0.0052
  Rh6-PB(Rhodopsin6)_FBpp0082600-aln  64 vlglisvvgnglvvyiftstkslrtpsnllvvnlafsdfl 103
                                         +  ++ vvgng+++ +f    +++ p n l+    ++d++
                            F07B10.6  17 LCAIVGVVGNGIMILVFLKESKFKLPVNYLITLNCLADLF 56 
                                         446899**********************999877777765 PP

  == domain 2    score: 7.5 bits;  conditional E-value: 0.021
  Rh6-PB(Rhodopsin6)_FBpp0082600-aln 280 akvalmtislwflawtpylvinfa..gifesakisplatiwgsvfakanavynpivygishpkyraalkkkfpsl 352
                                           +al+ + + ++ wt  ++ n    g++e  + s +++i +         +n iv+      yr a+++ f + 
                            F07B10.6 207 KSIALT-VIVVLIGWTTVTIGNTIalGVIEDRHTSEIISIHAGFGVNISCSINVIVFYAINSEYRSAIRRLFGMK 280
                                         456665.556789*******9964349*****************************988899*****99887654 PP

  Rh6-PB(Rhodopsin6)_FBpp0082600-aln 353 acake 357
                                           +++
                            F07B10.6 281 IHSSD 285
                                         43333 PP

>> R13D11.1  CE12784	WBGene00020056	status:Predicted	UniProt:O17016	protein_id:CCD71085.1
   #    score  bias  c-Evalue  i-Evalue hmmfrom  hmm to    alifrom  ali to    envfrom  env to     acc
 ---   ------ ----- --------- --------- ------- -------    ------- -------    ------- -------    ----
   1 ?   11.9   1.0     0.001      0.11      58     116 ..      15      76 ..       7      95 .. 0.79

  Alignments for each domain:
  == domain 1    score: 11.9 bits;  conditional E-value: 0.001
  Rh6-PB(Rhodopsin6)_FBpp0082600-aln  58 lgfvigvlglisv..vgnglvvyiftstkslrtpsnl.lvvnlafsdfllmltmspamvinc 116
                                         lg+ i++l +  +  + ng ++y+f+  + l+    + lv+ l++ dfll +   p +++ +
                            R13D11.1  15 LGVYIFILTFQGLcsAINGYILYLFIMRRDLQKNKHMrLVIFLSLGDFLLAIGELPYIIYMT 76 
                                         677777776654411459*************9998876999*********999999877654 PP

>> F59B1.3  CE38198	WBGene00005984	locus:srx-93	7TM chemoreceptor, srx family	status:Predicted	UniProt:O61876	protein_id
   #    score  bias  c-Evalue  i-Evalue hmmfrom  hmm to    alifrom  ali to    envfrom  env to     acc
 ---   ------ ----- --------- --------- ------- -------    ------- -------    ------- -------    ----
   1 ?   11.2   8.8    0.0016      0.18      57     241 ..      14     210 ..       3     234 .. 0.63

  Alignments for each domain:
  == domain 1    score: 11.2 bits;  conditional E-value: 0.0016
  Rh6-PB(Rhodopsin6)_FBpp0082600-aln  57 llgfvigvlglisvvgnglvvyiftstkslrtpsnllvvnlafsdfllmltmspamvincyyetwvlgpllcely 131
                                         ++ f +g +g+  vv n l+vyif   ks +t  n++    a+s+ +++ t++    +      +   p + e +
                             F59B1.3  14 VVAFLLGTIGTFGVVCNSLIVYIFLKEKSEQTAFNVICFFRAISNVIILTTIFLITYLPKTLLGYSPYPPAIESW 88 
                                         57899999**************************************99998865444433333333334445544 PP

  Rh6-PB(Rhodopsin6)_FBpp0082600-aln 132 allgs.lfgcasiwtmtliafdrynvivkgla.ak..pltangallrilviwvfsl.awtlap........lfgw 193
                                          +  s  +  +  + ++l+a++r++ +      ++   l++++ +l ++ ++ +++ ++   p        lf  
                             F59B1.3  89 FINTShPLYLGNEYQIVLMAINRFCAMFFPTKySRifSLSHTTIILVLIYLYRIAQkIYEWLPesakgcytLFS- 162
                                         44444146677888899999999988754332122114455555555555554443122222211111111332. PP

  Rh6-PB(Rhodopsin6)_FBpp0082600-aln 194 nryvpegnltacgtdyltkdwlsrsyivvysvfvyfvpllliiysyyf 241
                                         ++y      +a g dy++ +     y  + + f  f+ +l i++ y  
                             F59B1.3 163 TKYFAWKYSSAPGCDYVDGAPEVIKYTFITTAFLNFITFLKILHFYKK 210
                                         466666777777777777777777788888888888888887777654 PP

>> F57B7.1b  CE31009	WBGene00010191	G-protein coupled receptor	status:Partially_confirmed	UniProt:Q8MQ19	protein_id:CAD3
   #    score  bias  c-Evalue  i-Evalue hmmfrom  hmm to    alifrom  ali to    envfrom  env to     acc
 ---   ------ ----- --------- --------- ------- -------    ------- -------    ------- -------    ----
   1 ?   12.1   4.4   0.00086     0.093      47     157 ..      23     140 ..       4     203 .. 0.70

  Alignments for each domain:
  == domain 1    score: 12.1 bits;  conditional E-value: 0.00086
  Rh6-PB(Rhodopsin6)_FBpp0082600-aln  47 fpplnplwygllgfvigvlglisvvgnglvvyiftstkslrtpsnllvvnlafsdfllml.....tmspamv..i 114
                                         f  + ++++ +  +   +l ++  + n++ + ++ + +++rtp n+++  +a  d ++++     t   ++v   
                            F57B7.1b  23 FVSVYNFYHPIHAYLSIFLCVLGTIANFCNIVVL-TRRTMRTPVNMILTAMASCDTVVLFsnliyTTHYSFVafK 96 
                                         5555555665555555555555556666666554.6799*************99988776222112333344114 PP

  Rh6-PB(Rhodopsin6)_FBpp0082600-aln 115 ncyyetwvlgpllcelyallgsl.fgcasiwtmtliafdrynvi 157
                                          c+ + w +   l  +     sl    +s+w  +++a+ ry  +
                            F57B7.1b  97 FCHPKHWSYSWALFLIAHAHLSLvAHSSSVWLSVMLALVRYVTL 140
                                         68889999987666665555555056789************765 PP

>> C54E10.3  CE20612	WBGene00008308	status:Partially_confirmed	UniProt:Q9XVB5	protein_id:CAB04000.1
   #    score  bias  c-Evalue  i-Evalue hmmfrom  hmm to    alifrom  ali to    envfrom  env to     acc
 ---   ------ ----- --------- --------- ------- -------    ------- -------    ------- -------    ----
   1 ?    9.3   0.2    0.0061      0.65     209     242 ..      22      55 ..      11      64 .. 0.85
   2 ?    6.5   3.7     0.042       4.5     101     242 ..      76     220 ..      67     251 .. 0.75

  Alignments for each domain:
  == domain 1    score: 9.3 bits;  conditional E-value: 0.0061
  Rh6-PB(Rhodopsin6)_FBpp0082600-aln 209 yltkdwlsrsyivvysv.fvyfvpllliiysyyfi 242
                                         yl  +w + s i+ ysv fv f  ll+i  s+ +i
                            C54E10.3  22 YL-DEWQNSSQILFYSVlFVGFFTLLIIFLSFLYI 55 
                                         44.58**********96599************999 PP

  == domain 2    score: 6.5 bits;  conditional E-value: 0.042
  Rh6-PB(Rhodopsin6)_FBpp0082600-aln 101 dfllmltmspamvinc...yyetwvlgpllcelyallgslfgcasiwtmtliafdrynvivkglaak...pltan 169
                                         +f+l+ t++ +++++     y+t + g ++c++ a++     c   wt + +  dr++ i   +  +    + ++
                            C54E10.3  76 NFVLLGTLVASVIVENsdvIYDT-IPGVWVCKMTAFSVNSSSCFIHWTWVAMYADRFCYIFFPFRFRrhsKFRTK 149
                                         67777777777666441214444.7799*********999********************987765411145677 PP

  Rh6-PB(Rhodopsin6)_FBpp0082600-aln 170 gallrilviwvfslawtlaplfgwnryvpegnltacgtd.yltkdwlsrsyivvysvfvyfvpllliiysyyfi 242
                                           l  il i +  ++wt + + g        n+  c  d  ++k++     +v+  + ++f+pl l i++   +
                            C54E10.3 150 CILCTILLISMCFQLWTPILITGRRLDSQFDNI-YCAEDpRFQKHFQ--LIMVLEVITTFFLPLTLTIFADISV 220
                                         888899999999999997777775555555555.5666626777664..34566678899******99987655 PP

>> T27C5.10  CE39786	WBGene00012083	status:Predicted	UniProt:O45385	protein_id:CAB04871.2
   #    score  bias  c-Evalue  i-Evalue hmmfrom  hmm to    alifrom  ali to    envfrom  env to     acc
 ---   ------ ----- --------- --------- ------- -------    ------- -------    ------- -------    ----
   1 ?   12.2   2.6   0.00082     0.088      55     117 ..      18      80 ..      11      99 .. 0.80

  Alignments for each domain:
  == domain 1    score: 12.2 bits;  conditional E-value: 0.00082
  Rh6-PB(Rhodopsin6)_FBpp0082600-aln  55 ygllgfvigvlglisvvgnglvvyiftstkslrtpsnllvvnlafsdfllmltmspamvincy 117
                                         y++l +vi+++ ++ ++ n l + ++      +   n++++ +a+ df  m+ ++  +  + y
                            T27C5.10  18 YSYLNYVIFIISIVGIILNVLHLLVLFRKSMRQLTINIFMIGIAVCDFSQMISFVVVITTQFY 80 
                                         8899***************99888776655555678*************99987655544443 PP

>> F38A5.11  CE41649	WBGene00018168	status:Partially_confirmed	UniProt:Q94213	protein_id:CCD67181.1
   #    score  bias  c-Evalue  i-Evalue hmmfrom  hmm to    alifrom  ali to    envfrom  env to     acc
 ---   ------ ----- --------- --------- ------- -------    ------- -------    ------- -------    ----
   1 ?   12.1   0.0   0.00088     0.095     212     259 ..     219     266 ..     198     292 .. 0.70

  Alignments for each domain:
  == domain 1    score: 12.1 bits;  conditional E-value: 0.00088
  Rh6-PB(Rhodopsin6)_FBpp0082600-aln 212 kdwlsrsyivvysvfvyfv..pllliiysyyfivkavaahekamreqakk 259
                                         k+++ rs   +y ++ y +   ll+i+++++fi+  v  h  + +eq   
                            F38A5.11 219 KEYIVRSK--IYELWPYVLlsILLIIVFTHHFIMLEVNEHRVKKKEQEMI 266
                                         34444444..6888877542279999**************9988888644 PP

>> F42C5.2  CE04555	WBGene00018344	G protein-coupled receptor	status:Partially_confirmed	UniProt:Q20325	protein_id:CCD63
   #    score  bias  c-Evalue  i-Evalue hmmfrom  hmm to    alifrom  ali to    envfrom  env to     acc
 ---   ------ ----- --------- --------- ------- -------    ------- -------    ------- -------    ----
   1 ?   11.7  13.5    0.0012      0.12      56     293 ..      93     338 ..      82     354 .. 0.66

  Alignments for each domain:
  == domain 1    score: 11.7 bits;  conditional E-value: 0.0012
  Rh6-PB(Rhodopsin6)_FBpp0082600-aln  56 gllgfvigvlglisvvgnglvvyiftstk.........slrtpsnllvvnlafsdfllmltmspamvincyyetw 121
                                         g++ +v  v+ l+   gn  ++y +  +k         ++   s +++  la sd++l+lt+ pa     y++tw
                             F42C5.2  93 GFMTVVYIVVCLVGTPGNLWIIYKLFRAKlwsgasvqlTVSQRSRIYIFALACSDMFLLLTL-PATASYNYHGTW 166
                                         5666777778888888899999876555523322221234456899**********999987.7777778***** PP

  Rh6-PB(Rhodopsin6)_FBpp0082600-aln 122 vlgpllcelyallgslfgcasiwtmtliafdrynvivkglaakpltangallrilviwvfs.lawtlaplfgwnr 195
                                         ++g  +c +   +  +    s+  +t+++++ry ++   l      a  +l+ + v  +f+ l+ t++  f  + 
                             F42C5.2 167 IFGSAACYIIRSIEIFAKLFSVVLLTVMSLERYIIVCTRLRH-IYRAWMSLVPLAVGTIFGvLVPTIIHYFYLQH 240
                                         *********999888888899999*********988777754.34444555544443344314567777776666 PP

  Rh6-PB(Rhodopsin6)_FBpp0082600-aln 196 y.vp.egnltacgtdyltkdwlsrsyivvysvfv.yfvpllliiysyyfivkavaahekamreqakkmnvaslrs 267
                                         + vp + ++t      ++++ ++      y++ v + +p+ ++  +y  +v+ v ++ k  r q+    +a   +
                             F42C5.2 241 FsVPfDPDVTWVCLPLMSNEVFNL--FAQYTFVVgFIIPFAIMTACYIMLVRHVRTKYKMRRAQTTT-TLAKPGK 312
                                         546745678888888888887764..44565555144566666777888889998888877766543.3443333 PP

  Rh6-PB(Rhodopsin6)_FBpp0082600-aln 268 seaantsaelklakvalmtislwfla 293
                                         +    + ++  + ++a+     w   
                             F42C5.2 313 EPRYMSEVKKSIWRIAVFHFVCWAPF 338
                                         33333344444455555555555444 PP

>> F57B7.1a  CE05989	WBGene00010191	G-protein coupled receptor	status:Partially_confirmed	UniProt:Q20929	protein_id:CAA9
   #    score  bias  c-Evalue  i-Evalue hmmfrom  hmm to    alifrom  ali to    envfrom  env to     acc
 ---   ------ ----- --------- --------- ------- -------    ------- -------    ------- -------    ----
   1 ?   11.7   4.4    0.0012      0.13      47     157 ..      23     140 ..       5     203 .. 0.70

  Alignments for each domain:
  == domain 1    score: 11.7 bits;  conditional E-value: 0.0012
  Rh6-PB(Rhodopsin6)_FBpp0082600-aln  47 fpplnplwygllgfvigvlglisvvgnglvvyiftstkslrtpsnllvvnlafsdfllml.....tmspamv..i 114
                                         f  + ++++ +  +   +l ++  + n++ + ++ + +++rtp n+++  +a  d ++++     t   ++v   
                            F57B7.1a  23 FVSVYNFYHPIHAYLSIFLCVLGTIANFCNIVVL-TRRTMRTPVNMILTAMASCDTVVLFsnliyTTHYSFVafK 96 
                                         4455555555555555555555556666666554.6799*************99988776222112333344114 PP

  Rh6-PB(Rhodopsin6)_FBpp0082600-aln 115 ncyyetwvlgpllcelyallgsl.fgcasiwtmtliafdrynvi 157
                                          c+ + w +   l  +     sl    +s+w  +++a+ ry  +
                            F57B7.1a  97 FCHPKHWSYSWALFLIAHAHLSLvAHSSSVWLSVMLALVRYVTL 140
                                         68889999987666665555555056789************765 PP

>> C24A8.6  CE39227	WBGene00044004	status:Partially_confirmed	UniProt:Q304D9	protein_id:CCD65395.1
   #    score  bias  c-Evalue  i-Evalue hmmfrom  hmm to    alifrom  ali to    envfrom  env to     acc
 ---   ------ ----- --------- --------- ------- -------    ------- -------    ------- -------    ----
   1 ?   10.8   0.1    0.0021      0.22     263     347 ..      50     139 ..      42     154 .. 0.80

  Alignments for each domain:
  == domain 1    score: 10.8 bits;  conditional E-value: 0.0021
  Rh6-PB(Rhodopsin6)_FBpp0082600-aln 263 aslrsseaantsaelklakvalmtislwflawtpylvinfagifesa..kisplatiwgsvfak...anavynpi 332
                                         a l+s++      e++ +k+  + + ++++ w p++ +n   i++++    s    iw   f+     n+  n  
                             C24A8.6  50 AKLKSKQGMAIRRETRATKLVATVMVVFLVCWLPFFTLNMIKIYKLIfnVWSADLEIWFHWFTAlgyLNSSLNFF 124
                                         667777777778899999999999999999**********999998632346667788877764222799***** PP

  Rh6-PB(Rhodopsin6)_FBpp0082600-aln 333 vygishpkyraalkk 347
                                         +y+   pk+r+++++
                             C24A8.6 125 IYSTINPKFRHSFRR 139
                                         **********98765 PP

>> T19B10.10  CE38225	WBGene00011837	locus:srsx-33	status:Predicted	UniProt:Q7JLH4	protein_id:CAA98549.3
   #    score  bias  c-Evalue  i-Evalue hmmfrom  hmm to    alifrom  ali to    envfrom  env to     acc
 ---   ------ ----- --------- --------- ------- -------    ------- -------    ------- -------    ----
   1 ?    6.7   0.5     0.038       4.1      64     106 ..      17      59 ..       1      72 [. 0.79
   2 ?    8.2   0.7     0.013       1.4     272     365 ..     197     291 ..     188     302 .. 0.76

  Alignments for each domain:
  == domain 1    score: 6.7 bits;  conditional E-value: 0.038
  Rh6-PB(Rhodopsin6)_FBpp0082600-aln  64 vlglisvvgnglvvyiftstkslrtpsnllvvnlafsdfllml 106
                                         +  l+s++gn ++v  f   +++++p   l+    ++d+l ++
                           T19B10.10  17 LCALVSMAGNIVMVVCFLKERKFNSPCHYLITLTCIADMLHLC 59 
                                         45789*************************9999999977654 PP

  == domain 2    score: 8.2 bits;  conditional E-value: 0.013
  Rh6-PB(Rhodopsin6)_FBpp0082600-aln 272 ntsaelklakvalmtislwflawtpylvinfagif..esakisplatiwgsvfakanavynpivygishpkyraa 344
                                         n+s    + k  l t+ + +l w   +v+n   i   e+++ + +++i++ +      v n  v+      yr a
                           T19B10.10 197 NASQLKTVFKSILYTVIFVILGWCTVTVVNIGCIHlvENIENQHIISIYAGIGLNLACVSNVFVFYTINSEYRSA 271
                                         45555567788999****************999861255556678999999999999*****99999999***** PP

  Rh6-PB(Rhodopsin6)_FBpp0082600-aln 345 lkkkfpslacakeesdsksta 365
                                         ++k +  +  ak + + +s +
                           T19B10.10 272 IRKLIGKVDLAKIKPT-TSIV 291
                                         *998887776665433.3333 PP

>> C30B5.5  CE02524	WBGene00016246	status:Partially_confirmed	UniProt:Q18321	protein_id:CCD66137.1
   #    score  bias  c-Evalue  i-Evalue hmmfrom  hmm to    alifrom  ali to    envfrom  env to     acc
 ---   ------ ----- --------- --------- ------- -------    ------- -------    ------- -------    ----
   1 ?    9.9   0.9     0.004      0.43      55     109 ..      33      86 ..      25     138 .. 0.83

  Alignments for each domain:
  == domain 1    score: 9.9 bits;  conditional E-value: 0.004
  Rh6-PB(Rhodopsin6)_FBpp0082600-aln  55 ygllgfvigvlglisvvgnglvvyiftstkslrtpsnllvvnlafsdfllmltms 109
                                         + l+ +v +++gl  + gn+    i+t   s+r p nl++  la+ d +l++t +
                             C30B5.5  33 FFLISVVGTLIGLFGLFGNATTALILT-RPSMRNPNNLFLTALAVFDSCLLITAF 86 
                                         556778888899999*****9998876.579******************998864 PP

>> F57A8.4  CE05985	WBGene00010179	7 transmembrane receptor (rhodopsin family)	status:Partially_confirmed	UniProt:Q20915
   #    score  bias  c-Evalue  i-Evalue hmmfrom  hmm to    alifrom  ali to    envfrom  env to     acc
 ---   ------ ----- --------- --------- ------- -------    ------- -------    ------- -------    ----
   1 ?    6.3  11.6     0.048       5.2      57     365 ..      32     371 ..      22     379 .. 0.63

  Alignments for each domain:
  == domain 1    score: 6.3 bits;  conditional E-value: 0.048
  Rh6-PB(Rhodopsin6)_FBpp0082600-aln  57 llgfvigvlglisvvgnglvvyiftstkslrtpsnllvvnlafsdfllmltmspamvinc...yyetwvlgpllc 128
                                         l+ +v + + +  v+ n ++  +ft +ks ++p+ l+++ la+ d+l+ l   p + +++   y++   +   + 
                             F57A8.4  32 LIVYVGTPIAVAGVICNWILFRLFTKSKSTKSPA-LYLLLLAVLDLLMDLLYIPFFTVDAlaiYHKNE-FLYHIW 104
                                         45555555566677889***************97.677789*******99999988776522144443.444445 PP

  Rh6-PB(Rhodopsin6)_FBpp0082600-aln 129 elyall....gslfgcasiwtmtliafdrynvivkglaakpl.tangallrilviwvfslawtlaplfgw.nryv 197
                                         + ya++      l   as + +   +++r+ v+    +   l + +g ++ i + ++  ++  l  +f +   y 
                             F57A8.4 105 HDYAMFvfglSRLVQFASTYIILCATIERFIVVAEINSLDFLiSSTGRFVTIGITFLGVAILRLPAFFEYfITYR 179
                                         557775222135778889998888999***999888887766156677777777777778888888887626899 PP

  Rh6-PB(Rhodopsin6)_FBpp0082600-aln 198 pegnltacgtdy.......ltkdwlsrsyivvysvfvyfvpllliiysyyfivk........avaahek..amre 255
                                         p+  l     dy        + ++++   + v  +fv f+ ll++  s + + k        av++     ++ e
                             F57A8.4 180 PDCPLYEN-YDYtpilaswEHYQMFNFYVMTVLHIFVPFALLLMLNISIVVVTKrkltgigwAVTTFIDmpKVSE 253
                                         99877543.344221000033344444445688999999999998888887776333333335555432114455 PP

  Rh6-PB(Rhodopsin6)_FBpp0082600-aln 256 qakkmnvaslrsseaa...ntsaelklakvalmtislwfl.awtpylvinfagife....sakisplatiwgsvf 322
                                           +k  + s +   ++    t + + +a   l   sl ++      +  + + +f+    s+k   +a+   s++
                             F57A8.4 254 MIRKESINSNKRRRDElryATWTMVSIATTYLCCSSLSLFiGILENVWPENTLLFQedgsSTKFYTFASDAVSIL 328
                                         566655554332222200123344455555555555533312222222233334431111566667777788999 PP

  Rh6-PB(Rhodopsin6)_FBpp0082600-aln 323 akanavynpivygishpkyraalkkkfpslacakeesdsksta 365
                                            n++   +vy++  p +r+ l k +p+l+c +  sd + +a
                             F57A8.4 329 VAVNSLLRIVVYSLCSPNFRKQLVKEYPCLKCLTCGSDGDEKA 371
                                         9*******************************98887776655 PP

>> C15H11.2b  CE45186	WBGene00007614	locus:gnrr-2	status:Confirmed	UniProt:D9N144	protein_id:CBO22274.1
   #    score  bias  c-Evalue  i-Evalue hmmfrom  hmm to    alifrom  ali to    envfrom  env to     acc
 ---   ------ ----- --------- --------- ------- -------    ------- -------    ------- -------    ----
   1 ?    4.4   5.5      0.19        20     176     249 ..       3      86 ..       1     217 [. 0.59

  Alignments for each domain:
  == domain 1    score: 4.4 bits;  conditional E-value: 0.19
  Rh6-PB(Rhodopsin6)_FBpp0082600-aln 176 lviwvfslawtlaplfgwnryvpegnltacgtdy...lt.kdwlsrs.......yivvysvfvyfvpllliiysy 239
                                         +  w+++++  l  ++ wn  v  +n+t c t +   ++ ++ ls s       y +  +  ++++pl++++ +y
                           C15H11.2b   3 ILAWALAVVTMLPQMLVWNE-VQFSNITQCVTVWteiINkREKLSESelrnmklYSIQNATIIFYIPLMILVACY 76 
                                         55688888888888999996.7889999998755221442455555533322225555666899*********** PP

  Rh6-PB(Rhodopsin6)_FBpp0082600-aln 240 yfivkavaah 249
                                         + i+k +   
                           C15H11.2b  77 VLILKDIYKT 86 
                                         *999987533 PP

>> T03E6.9  CE40869	WBGene00045356	status:Partially_confirmed	UniProt:A4UVM0	protein_id:CAM84813.1
   #    score  bias  c-Evalue  i-Evalue hmmfrom  hmm to    alifrom  ali to    envfrom  env to     acc
 ---   ------ ----- --------- --------- ------- -------    ------- -------    ------- -------    ----
   1 ?    9.8   2.9    0.0042      0.45     105     181 ..     185     262 ..     145     285 .. 0.78

  Alignments for each domain:
  == domain 1    score: 9.8 bits;  conditional E-value: 0.0042
  Rh6-PB(Rhodopsin6)_FBpp0082600-aln 105 mltmspamvincyyetwvlgpllcel.yallgslfgcasiwtmtliafdrynvivkglaakpltangallrilvi 178
                                          ++++  m i  + +  ++ p++c l ++   s+ g++s++t  l+ ++  n++ k   +     +g l+    +
                             T03E6.9 185 PMVLCDDMFIADHRHWKIYVPYFCSLiFGAWCSITGVTSVFTCLLMIYESRNIVSKETLNMQRNFTGILIYQALV 259
                                         5677888888888888899*****95489************************9997665555555555543333 PP

  Rh6-PB(Rhodopsin6)_FBpp0082600-aln 179 wvf 181
                                         +++
                             T03E6.9 260 YII 262
                                         333 PP

>> F15H9.4  CE42713	WBGene00005528	locus:sri-16	7TM chemoreceptor, sri family	status:Partially_confirmed	UniProt:O62177	
   #    score  bias  c-Evalue  i-Evalue hmmfrom  hmm to    alifrom  ali to    envfrom  env to     acc
 ---   ------ ----- --------- --------- ------- -------    ------- -------    ------- -------    ----
   1 ?    9.3   0.6    0.0061      0.66     265     352 ..     224     313 ..     185     342 .. 0.72

  Alignments for each domain:
  == domain 1    score: 9.3 bits;  conditional E-value: 0.0061
  Rh6-PB(Rhodopsin6)_FBpp0082600-aln 265 lrsseaantsaelklakval.mtisl.wflawtpylvinfagifesakisplatiwgsvf.akanavynpivygi 336
                                         +r+s + +t    k a  +l m i +   l  +p     f  i+e + ++ lat  gs+f   + +++   v  +
                             F15H9.4 224 FRKSMSRQTYQMHKTALFSLiMQIVIpGVLLVAPLSFCMFVIIMEEVGLQELAT--GSMFfVASHSMCSSAVMIL 296
                                         555555556555555555542334432356678888999999**********98..676515567899******* PP

  Rh6-PB(Rhodopsin6)_FBpp0082600-aln 337 shpkyraalkkk.fpsl 352
                                         s p+yr++l +k + +l
                             F15H9.4 297 SNPRYRTVLLEKtLKAL 313
                                         *******9987624444 PP

>> F15H9.3  CE33619	WBGene00005529	locus:sri-17	7TM chemoreceptor, sri family	status:Partially_confirmed	UniProt:O62176	
   #    score  bias  c-Evalue  i-Evalue hmmfrom  hmm to    alifrom  ali to    envfrom  env to     acc
 ---   ------ ----- --------- --------- ------- -------    ------- -------    ------- -------    ----
   1 ?    9.4   0.3    0.0055      0.59     266     350 ..     229     314 ..     173     331 .. 0.77

  Alignments for each domain:
  == domain 1    score: 9.4 bits;  conditional E-value: 0.0055
  Rh6-PB(Rhodopsin6)_FBpp0082600-aln 266 rsseaantsaelklakval.mtisl.wflawtpylvinfagifesakisplatiwgsvfakanavynpivygish 338
                                         r+s + +t    k a  +l m i +   +   p  +  f  i e ++++ lat    +   + +++   v  +s 
                             F15H9.3 229 RKSMSRQTYQMHKNALFSLvMQIVIpGVFIIVPLSICMFVIITEEVSLQELATDTMFL-VGSHSMCSSAVMILSN 302
                                         4444444544444444443123333235667899999***************986654.5678999********* PP

  Rh6-PB(Rhodopsin6)_FBpp0082600-aln 339 pkyraalkkkfp 350
                                         pkyr +lk k+ 
                             F15H9.3 303 PKYRCVLKTKIL 314
                                         *******99864 PP

>> D1014.2  CE44520	WBGene00017015	status:Partially_confirmed	UniProt:Q18923	protein_id:CCD68318.1
   #    score  bias  c-Evalue  i-Evalue hmmfrom  hmm to    alifrom  ali to    envfrom  env to     acc
 ---   ------ ----- --------- --------- ------- -------    ------- -------    ------- -------    ----
   1 ?    5.7  10.2     0.073       7.8      61     351 ..      76     356 ..      54     376 .. 0.67

  Alignments for each domain:
  == domain 1    score: 5.7 bits;  conditional E-value: 0.073
  Rh6-PB(Rhodopsin6)_FBpp0082600-aln  61 vigvlglisvvgnglvvyiftstkslrtpsnllvvnlafsdfllmltmspamvi..ncyyet.wvlgpllcelya 132
                                          + +l +i   g  ++  +   ++++r+ +nl+   +af+d+++++   p++++   +  ++ w    +   + +
                             D1014.2  76 KVLILQIIFGCGGNILNLMVLLSRAMRSRTNLIFAAMAFADLFFLILHIPSVLFfiGTIRDApWYRNGFSQVIAG 150
                                         455666666566666666677789*******************99999999875114444432666666555555 PP

  Rh6-PB(Rhodopsin6)_FBpp0082600-aln 133 llgslfgcasiwtmtliafdrynvivkgla.akpltangallrilviwvfslawtlaplfgwnryvpegnltacg 206
                                         +l     ++siw m+  +++r +v    +  +k  + +  ++ +++i  f+l+ t++ ++      p++      
                             D1014.2 151 ML-NWSSAVSIWFMMYATIERVQVFRSPFRtSKRSASTRFFITLFSIAFFCLLLTIVHFIH-----PKTR---AA 216
                                         54.567899***************9998751566667778899999******999998764.....3322...22 PP

  Rh6-PB(Rhodopsin6)_FBpp0082600-aln 207 tdyltkdwlsrsyivvysvfvyfvpllliiysyyfivkavaahekamreqakkmnvaslrss.eaantsaelkla 280
                                                 ++r  + ++ +fv  +p++l       +v a+   + +m    + +n + + +s   ++t +e k++
                             D1014.2 217 NK------YARYVVYIHMIFVVIIPMFLSTSLNILLVCALR--KNSMP--LRMLNDSHVHQSlIVQRTRTERKVT 281
                                         22......345455677788888888775544433333333..33332..3345555555541356677888887 PP

  Rh6-PB(Rhodopsin6)_FBpp0082600-aln 281 kvalmtislwflawtpylvi....nfagifesakisplatiwgsvfakanavynpivygishpkyraalkkkfps 351
                                          +  + +s ++    p  ++    +    f+  +   l+  ++  +a +  v n +++ +s  ++ra lkk+ p 
                             D1014.2 282 AMVTVILSSFIACNVPGSIVfvmkESDDTFDDSRRHILMQAVCNSLAVTGKVLNFLLFCLSSEHFRALLKKRDPQ 356
                                         766666666666666644431111344678888888888777777788888888888888888888888888775 PP

>> T28D6.9  CE24023	WBGene00003975	locus:pen-2	status:Confirmed	UniProt:Q9U357	protein_id:CAB54316.1
   #    score  bias  c-Evalue  i-Evalue hmmfrom  hmm to    alifrom  ali to    envfrom  env to     acc
 ---   ------ ----- --------- --------- ------- -------    ------- -------    ------- -------    ----
   1 ?    9.9   0.0    0.0039      0.42     227     265 ..      23      61 ..       7      66 .. 0.85

  Alignments for each domain:
  == domain 1    score: 9.9 bits;  conditional E-value: 0.0039
  Rh6-PB(Rhodopsin6)_FBpp0082600-aln 227 vyfvpllliiysyyfivkavaahekamreqakkmnvasl 265
                                         + f+pl+ i+ +++f   a +    a r q +k  +as+
                             T28D6.9  23 ACFLPLVWIVNTFWFFSDAFCKPINAHRRQIRKYVIASI 61 
                                         5689*****************9999********999997 PP

>> T01D3.4  CE12960	WBGene00005987	locus:srx-96	somatostatin receptor	status:Partially_confirmed	UniProt:P90954	protein_
   #    score  bias  c-Evalue  i-Evalue hmmfrom  hmm to    alifrom  ali to    envfrom  env to     acc
 ---   ------ ----- --------- --------- ------- -------    ------- -------    ------- -------    ----
   1 ?    9.6   6.5     0.005      0.54      58     188 ..      15     147 ..       9     215 .. 0.86

  Alignments for each domain:
  == domain 1    score: 9.6 bits;  conditional E-value: 0.005
  Rh6-PB(Rhodopsin6)_FBpp0082600-aln  58 lgfvigvlglisvvgnglvvyiftstkslrtpsnllvvnlafsdfll....mltmspamvincyyetwvlgpllc 128
                                          g+ + ++ +i +  ngl+ + f++ k+l+    +l +  ++s+ ++    ++ + pa+++n  +   ++  +l 
                             T01D3.4  15 AGISVILICFIGLFLNGLIFFKFACPKQLKNGFHVLCLSKSISNSIIciisLFWVGPAILLNNLFLPLLINKFLG 89 
                                         58899999*******************************99998655222256789******************* PP

  Rh6-PB(Rhodopsin6)_FBpp0082600-aln 129 elyallgslfgcasiwtmtliafdrynvivkglaakpl.tangallrilviwvfslawtla 188
                                         +l      l+g     t tl+ ++r+ +i   l        + a++ i++ w++s+ +t +
                             T01D3.4  90 QLTEYGVYLMGP---LTQTLMGVERFFIIFFPLKISDYqRCRIAVFSIISCWIMSSGFTAV 147
                                         *98887778876...5899***********9998766515689************999865 PP

>> F42D1.3  CE31511	WBGene00009629	locus:sprr-2	G-protein coupled receptor	status:Confirmed	UniProt:Q93704	protein_id:CA
   #    score  bias  c-Evalue  i-Evalue hmmfrom  hmm to    alifrom  ali to    envfrom  env to     acc
 ---   ------ ----- --------- --------- ------- -------    ------- -------    ------- -------    ----
   1 ?    9.7   8.7    0.0047      0.51      55     336 ..      58     360 ..      42     406 .. 0.62

  Alignments for each domain:
  == domain 1    score: 9.7 bits;  conditional E-value: 0.0047
  Rh6-PB(Rhodopsin6)_FBpp0082600-aln  55 ygllgfvigvlglisvvgnglvvyiftstkslrtpsnllvvnlafsdfllmltmspamv....incyyetwvlgp 125
                                           + g +  +l l +v  n+ v  +  s k + tp+n+++  +a++++l+ l+  p  +    +   +et  l  
                             F42D1.3  58 IVVYGQIFPILVLFAVFANAAVALV-LSKKHMITPTNVVLKYMAIAELLVGLVPLPWTLfffsMGNIKETHRLEL 131
                                         4455777788889999999988765.68899******************9999888655222245689******* PP

  Rh6-PB(Rhodopsin6)_FBpp0082600-aln 126 llcel..yal..lgslfgcasiwtmtliafdrynvivkglaakplta.ngallrilviwvfslawtlaplfgwnr 195
                                         + c l  y++  +  +f + ++w  +l+a +ry  i + l ++  ++ +   l  ++i v s +  l   f ++ 
                             F42D1.3 132 WWCYLqkYSMdaFPPVFHMIAMWLTVLLAAQRYVSISHPLHSRSACNvKNVRLATMIITVTSFLCGLPKSFDYEY 206
                                         ***7755777435689************************88776541566688888888888888887777765 PP

  Rh6-PB(Rhodopsin6)_FBpp0082600-aln 196 yv......pegnltacgtdyl..tkdwlsrsyivvysvfvyfvpllliiysyyfivkavaahekam.reqakkmn 261
                                                   gn t   +  +  t  +++    v + ++ +   l  ii   + +v       k + r q +k+ 
                             F42D1.3 207 ETvhgwiySHGNWTYASSCVMmpTAILTNMGQTVYFNIYFWTRALGFIILPSFLLVLLNGLLIKGIrRAQRRKLR 281
                                         440111114556654433333113334566677777888888888677766666665566666665156888887 PP

  Rh6-PB(Rhodopsin6)_FBpp0082600-aln 262 vaslrsseaant...saelklakvalmtislwflawtpylv.infagifes..akisplatiwgsvfakanavyn 330
                                         +   + se+a     s  + l  va+++i  +++   p  + +    + e+  +ki  l   + +vf  a  ++ 
                             F42D1.3 282 LLREKRSEEAARqrdSNSTSLMLVAIVSI--FLIVNLPQAIfMGLLCVCETftIKIPILEGTFPAVFLIASNMIV 354
                                         75544444433302244555555555444..44444554431333444444113444566666666666554443 PP

  Rh6-PB(Rhodopsin6)_FBpp0082600-aln 331 pivygi 336
                                            y i
                             F42D1.3 355 IATYPI 360
                                         333333 PP

>> F43A11.1  CE43280	WBGene00005979	locus:srx-88	G-protein coupled receptor	status:Predicted	UniProt:Q20355	protein_id:C
   #    score  bias  c-Evalue  i-Evalue hmmfrom  hmm to    alifrom  ali to    envfrom  env to     acc
 ---   ------ ----- --------- --------- ------- -------    ------- -------    ------- -------    ----
   1 ?   10.3  10.6    0.0031      0.33      58     189 ..      15     151 ..       4     209 .. 0.78

  Alignments for each domain:
  == domain 1    score: 10.3 bits;  conditional E-value: 0.0031
  Rh6-PB(Rhodopsin6)_FBpp0082600-aln  58 lgfvigvlglisvvgnglvvyiftstkslrtpsnllvvnlafsdfllmltmspamvincyyetwvlgpllcelya 132
                                         + + i ++g+  ++ n  +vyif    s +t  n++    a+s++++++  +    +      + + pl+ e + 
                            F43A11.1  15 VAILILIIGIFGITCNSAIVYIFLKENSEKTALNIICFFRAVSNIIILINAFMITFLPKIILGFSIFPLMIESWL 89 
                                         45678899************************************99988777666666666677888***99888 PP

  Rh6-PB(Rhodopsin6)_FBpp0082600-aln 133 llgs.lfgcasiwtmtliafdrynvivkglaak...pltangallrilviwvfsl.awtlap 189
                                         +  s  +  +  + ++lia++r++ +   +       + +++a+l  + i+ ++  ++ ++p
                            F43A11.1  90 INTStTLYLGNEYQIVLIALNRFCALFFPMKYSkifSVFNTTAVLASIYIYRIAKkVYDVIP 151
                                         876624668999************99877764411134567888888888876641566666 PP

>> K03H6.1  CE43680	WBGene00019367	status:Partially_confirmed	UniProt:O45173	protein_id:CCD66732.1
   #    score  bias  c-Evalue  i-Evalue hmmfrom  hmm to    alifrom  ali to    envfrom  env to     acc
 ---   ------ ----- --------- --------- ------- -------    ------- -------    ------- -------    ----
   1 ?    9.0  11.7    0.0076      0.82      65     352 ..      28     342 ..      12     354 .. 0.66

  Alignments for each domain:
  == domain 1    score: 9.0 bits;  conditional E-value: 0.0076
  Rh6-PB(Rhodopsin6)_FBpp0082600-aln  65 lglisvvgnglvvyiftstkslrtpsnllvvnlafsdfllmltmspamvin....cyyetwvlgpllc.elyall 134
                                            + + gn l +++++s    +  s++l   ++f d+ ++l+m p  +      +y+ ++ +  l   +  + +
                             K03H6.1  28 QFALGLLGNSLNLWVLASDEVPNIASDMLA-AVSFCDLAFLLVMLPNCLAAfdtiAYNVSFRYFYLNTkQHMSAV 101
                                         4467899*************9999**9985.799************98753222256666655555441445667 PP

  Rh6-PB(Rhodopsin6)_FBpp0082600-aln 135 gslfgcasiwtmtliafdrynvivkglaakpltangallril.viwvfslawtlaplfgwnryvpe.gnlta... 204
                                            + +a+iw +  ++++ry ++   + ak   ++g ++ +l +i+v + + t+   f w+  + e  n t    
                             K03H6.1 102 ANWMSAAAIWLILAVSIERYLIVRSPFRAKLYWQRGKMVVVLsSIFVTTGLLTVYHHFEWDCVIEEfCNGTQlld 176
                                         788999****************99************999988469****************99988534332222 PP

  Rh6-PB(Rhodopsin6)_FBpp0082600-aln 205 .c...g....tdyltkdwlsrsyi.vvysvfvyfvpllliiysyyfivkavaahekamreqakkmnvaslrssea 270
                                          c   g      y +kdw++ s +  vy  f  f+  +l+++     +  v   +  m  q  k+n +s r +  
                             K03H6.1 177 fCyysGmrhqKTYRNKDWVTPSNVkKVYLKFSTFLNAILVVFVP---IVLVIVLNMLMIRQL-KINWTSPRLESM 247
                                         25333222223577788887777623565565555555555543...333444455555554.466665444333 PP

  Rh6-PB(Rhodopsin6)_FBpp0082600-aln 271 ..ant...saelklakvalmtislwf.lawtpylvinfagifesakis....platiwgsvfakanavynpivyg 335
                                           a t     + +   v++++i l f l+  p   +    +f   ++      +++i  s+       +n i++ 
                             K03H6.1 248 rgAMTrshVRQRQRVAVTVIAIGLCFsLTQGPSAFMALYELFSEYELGhtfyAIFSITNSLVVTGK-TINFILFC 321
                                         003331002333334455566667664667788888877888776654111156677777766555.46999999 PP

  Rh6-PB(Rhodopsin6)_FBpp0082600-aln 336 ishpkyra....alkkkfpsl 352
                                         +s  ++r+    a+++kfp +
                             K03H6.1 322 LSSEHFRQkcfkAIYRKFPKV 342
                                         998888753333677788865 PP

>> Y40C5A.4b  CE33868	WBGene00021497	status:Partially_confirmed	UniProt:Q8WTM2	protein_id:CCD71162.1
   #    score  bias  c-Evalue  i-Evalue hmmfrom  hmm to    alifrom  ali to    envfrom  env to     acc
 ---   ------ ----- --------- --------- ------- -------    ------- -------    ------- -------    ----
   1 ?   12.4   3.1   0.00068     0.073      25     129 ..       5     106 ..       1     166 [. 0.79

  Alignments for each domain:
  == domain 1    score: 12.4 bits;  conditional E-value: 0.00068
  Rh6-PB(Rhodopsin6)_FBpp0082600-aln  25 netvvdkvppellhlidaywyqfpplnplwygl.lgfvigvlglisvvgnglvvyiftstkslrtpsnllvvnla 98 
                                         n + v++v  ++    + +    pp+   w  + +g++  ++ lis+v n l+ y f+++  lr     +++ ++
                           Y40C5A.4b   5 NISFVEEVFEDI----EDECAYSPPIFLEWKMVfVGVIGLIVALISIVHNSLLFYTFSTSTVLRKRNLTYLMWIS 75 
                                         555555555554....4444556888888876515666667899*********************9999999*** PP

  Rh6-PB(Rhodopsin6)_FBpp0082600-aln  99 fsdfllmltmspamvincyyetwvlgpllce 129
                                           d ++ ++    m ++ y + +v   ll  
                           Y40C5A.4b  76 GCDVFISICYIAIMCVQVYTDYFVSFKLLVL 106
                                         *******************999887666655 PP

>> C25F9.13  CE40912	WBGene00045413	status:Predicted	UniProt:A5JYW5	protein_id:CAN86579.1
   #    score  bias  c-Evalue  i-Evalue hmmfrom  hmm to    alifrom  ali to    envfrom  env to     acc
 ---   ------ ----- --------- --------- ------- -------    ------- -------    ------- -------    ----
   1 ?    9.0   3.6    0.0077      0.82      67     167 ..      25     137 ..      14     160 .. 0.66

  Alignments for each domain:
  == domain 1    score: 9.0 bits;  conditional E-value: 0.0077
  Rh6-PB(Rhodopsin6)_FBpp0082600-aln  67 lisvvgnglvv..yiftstkslrtps.nllvvnlafsdfllmltms.........pamvincyyetwvlgpllce 129
                                         +is  g +l +  +i+ + k+lr  s n+l++ +a+sdfl+++  +           + ++c     +l  +  +
                            C25F9.13  25 FISYFGVFLNIlhFIILCNKKLRYQSvNVLLIGIAISDFLFLIFYFdggtrdflqAGVPYECRPPKSLLLVYWTQ 99 
                                         67777766544228899******87769***********988764411111111134445666666677777778 PP

  Rh6-PB(Rhodopsin6)_FBpp0082600-aln 130 lyallgslfgcasiwtmtliafdrynvivkglaakplt 167
                                         +   +  +f  +s +  +++a+ ry v+  g  +k + 
                            C25F9.13 100 ILQAFRDIFQRVSAYLGMFLALLRYLVMKYGTIRKTFL 137
                                         88888888888888887788888888877777766654 PP

>> F36D3.13  CE34844	WBGene00005781	locus:srw-34	status:Predicted	UniProt:Q7YTN6	protein_id:CAE17807.1
   #    score  bias  c-Evalue  i-Evalue hmmfrom  hmm to    alifrom  ali to    envfrom  env to     acc
 ---   ------ ----- --------- --------- ------- -------    ------- -------    ------- -------    ----
   1 ?    6.7   4.2     0.038       4.1      61     181 ..      32     167 ..      14     180 .. 0.75
   2 ?    5.1   0.1      0.11        12     278     358 ..     264     346 ..     247     364 .. 0.66

  Alignments for each domain:
  == domain 1    score: 6.7 bits;  conditional E-value: 0.038
  Rh6-PB(Rhodopsin6)_FBpp0082600-aln  61 vigvlglisvvgnglvvyiftstkslrt.psnllvvnlafsdfl...lmltmspamvincyyet...wvlgpll. 127
                                         + +++  i+++ n++ + i  + ks+rt p  +++  + + df    l+l+m  + ++ +y++      + pl  
                            F36D3.13  32 ANFFVAAIALIPNFFHL-IVLTRKSMRTmPIHIFIFGIGLCDFTriaLFLVMNIPQLWTTYQNLenpDCIPPLSy 105
                                         55677889999999876.5567788887699***********96333678999999**99986422246667642 PP

  Rh6-PB(Rhodopsin6)_FBpp0082600-aln 128 .....celyallgslfgcasiwtmtliafdrynvivkglaak...pltangallrilviwvf 181
                                               e+y+++ s+   +siw  +++a+ r  +i   l+ +     t +  ll i++i ++
                            F36D3.13 106 femarNEFYTIAVSVCEQSSIWLGVVMAVFRTLLIKYPLSHRlhrMSTLKYKLLPIISILLI 167
                                         22222699***********************9999999997622134567778888877654 PP

  == domain 2    score: 5.1 bits;  conditional E-value: 0.11
  Rh6-PB(Rhodopsin6)_FBpp0082600-aln 278 klakvalmtislwflawtpy...lvinfagif.esak..isplatiwgsvfakanavynpivygishpkyraalk 346
                                         k   v++mtis+ ++a  py    +inf     ++++  +  +  i++ +++  n+++  + y +s  kyr+a+k
                            F36D3.13 264 K--LVTFMTISF-MIAMVPYsglYIINFVQSKsNGIRfiLRCIEVIFSFLITINNSLHCVLCYLMS-TKYREAVK 334
                                         3..378999995.67888884445999986541344322567778888888888888888888777.69***999 PP

  Rh6-PB(Rhodopsin6)_FBpp0082600-aln 347 kkfpslacakee 358
                                           f   +  + +
                            F36D3.13 335 SMFNKTNTVDIQ 346
                                         888765555444 PP

>> C56A3.3a  CE45431	WBGene00008342	7tm receptor	status:Partially_confirmed	UniProt:Q18876	protein_id:CAB01134.3
   #    score  bias  c-Evalue  i-Evalue hmmfrom  hmm to    alifrom  ali to    envfrom  env to     acc
 ---   ------ ----- --------- --------- ------- -------    ------- -------    ------- -------    ----
   1 ?    8.8  13.4    0.0085      0.92      54     345 ..      30     318 ..      18     332 .. 0.62

  Alignments for each domain:
  == domain 1    score: 8.8 bits;  conditional E-value: 0.0085
  Rh6-PB(Rhodopsin6)_FBpp0082600-aln  54 wygllgf..vigvlglisvvgnglvvyiftstkslrtpsnllvvnlafsdfllmltmspamvin...cyyetwvl 123
                                         w ++l +  ++ vl +  v  n + v+++t  k l+  +n +++ la sdf++++t    + i+   +y    + 
                            C56A3.3a  30 WANYLTIilALPVLSVFGVLTNIINVFLYT-RKRLQNSANTYLLFLACSDFMVIVTGLFIFWIDsarSYIPELTQ 103
                                         555554400445677777777777777765.689*******************9997777766522268888889 PP

  Rh6-PB(Rhodopsin6)_FBpp0082600-aln 124 gpllcelyal.lgslfgcasiwtmtliafdrynvivkglaak.pltangallrilviwvfslawtlaplfgwnry 196
                                          p+   +y+l +g +  ++si+  +  a+d +  +     ak   t + a    ++i v+s ++         r 
                            C56A3.3a 104 APYTT-VYTLpFGYMAQTCSIYFTVAAAVDCFVNVCWAKQAKhYCTVRRAKQICISIVVVSIMY------NSLR- 170
                                         99876.666549******************9966655554440455555554445555555444......4444. PP

  Rh6-PB(Rhodopsin6)_FBpp0082600-aln 197 vpegnltacgtdyltkdwls...rs.yivvysvfvyfvpl.lliiysyyfivkavaahekamreqakkmnvaslr 266
                                          p+ nl  c  d  +++ ++    s ++ + sv+  ++ + l+ +  ++f++  + a   + + +ak  + a   
                            C56A3.3a 171 FPQFNLRKCFNDITKEQVIEicpTSlFVTINSVYNIYMYMvLMTLLPFFFLL-CINAIIVKRQSKAKTDESAPKN 244
                                         4888888888887777665422233255565665433333034444444444.3444433334456555555444 PP

  Rh6-PB(Rhodopsin6)_FBpp0082600-aln 267 sseaantsaelklakvalmtislwflawtpylvinfagifesak..isplatiwgsvfakanavynpivygishp 339
                                         ++ +++t +        +m + l++   t  lv+nf   f   +  +  + +  +  +   n+ +n i+y i   
                            C56A3.3a 245 EGTSDDTIT-------MIMVVILFLACNTLALVVNFIENFTEPSpvLLNFLSDTSNFLVVFNSSVNCIIYFIFNT 312
                                         444443322.......245555666667889999999888654311222223344555678999999***99999 PP

  Rh6-PB(Rhodopsin6)_FBpp0082600-aln 340 kyraal 345
                                          yr ++
                            C56A3.3a 313 DYRDVF 318
                                         999875 PP

>> C56A3.3b  CE45452	WBGene00008342	status:Partially_confirmed	UniProt:D0FY26	protein_id:CAR81367.2
   #    score  bias  c-Evalue  i-Evalue hmmfrom  hmm to    alifrom  ali to    envfrom  env to     acc
 ---   ------ ----- --------- --------- ------- -------    ------- -------    ------- -------    ----
   1 ?    8.7  13.4    0.0095         1      54     345 ..      48     336 ..      36     350 .. 0.62

  Alignments for each domain:
  == domain 1    score: 8.7 bits;  conditional E-value: 0.0095
  Rh6-PB(Rhodopsin6)_FBpp0082600-aln  54 wygllgf..vigvlglisvvgnglvvyiftstkslrtpsnllvvnlafsdfllmltmspamvin...cyyetwvl 123
                                         w ++l +  ++ vl +  v  n + v+++t  k l+  +n +++ la sdf++++t    + i+   +y    + 
                            C56A3.3b  48 WANYLTIilALPVLSVFGVLTNIINVFLYT-RKRLQNSANTYLLFLACSDFMVIVTGLFIFWIDsarSYIPELTQ 121
                                         555554400445677777777777777765.689*******************9997777766522268888889 PP

  Rh6-PB(Rhodopsin6)_FBpp0082600-aln 124 gpllcelyal.lgslfgcasiwtmtliafdrynvivkglaak.pltangallrilviwvfslawtlaplfgwnry 196
                                          p+   +y+l +g +  ++si+  +  a+d +  +     ak   t + a    ++i v+s ++         r 
                            C56A3.3b 122 APYTT-VYTLpFGYMAQTCSIYFTVAAAVDCFVNVCWAKQAKhYCTVRRAKQICISIVVVSIMY------NSLR- 188
                                         99876.666549******************9966655554440455555554445555555444......4444. PP

  Rh6-PB(Rhodopsin6)_FBpp0082600-aln 197 vpegnltacgtdyltkdwls...rs.yivvysvfvyfvpl.lliiysyyfivkavaahekamreqakkmnvaslr 266
                                          p+ nl  c  d  +++ ++    s ++ + sv+  ++ + l+ +  ++f++  + a   + + +ak  + a   
                            C56A3.3b 189 FPQFNLRKCFNDITKEQVIEicpTSlFVTINSVYNIYMYMvLMTLLPFFFLL-CINAIIVKRQSKAKTDESAPKN 262
                                         4888888888887777665422233255565665433333034444444444.3444333334456555555444 PP

  Rh6-PB(Rhodopsin6)_FBpp0082600-aln 267 sseaantsaelklakvalmtislwflawtpylvinfagifesak..isplatiwgsvfakanavynpivygishp 339
                                         ++ +++t +        +m + l++   t  lv+nf   f   +  +  + +  +  +   n+ +n i+y i   
                            C56A3.3b 263 EGTSDDTIT-------MIMVVILFLACNTLALVVNFIENFTEPSpvLLNFLSDTSNFLVVFNSSVNCIIYFIFNT 330
                                         444443322.......245555666667889999999888654311222223344555678999999***99999 PP

  Rh6-PB(Rhodopsin6)_FBpp0082600-aln 340 kyraal 345
                                          yr ++
                            C56A3.3b 331 DYRDVF 336
                                         999875 PP

>> F55E10.7  CE40072	WBGene00018886	status:Partially_confirmed	UniProt:Q20841	protein_id:CCD70891.1
   #    score  bias  c-Evalue  i-Evalue hmmfrom  hmm to    alifrom  ali to    envfrom  env to     acc
 ---   ------ ----- --------- --------- ------- -------    ------- -------    ------- -------    ----
   1 ?    5.5  14.8     0.088       9.5      89     300 ..      84     283 ..       7     319 .. 0.74

  Alignments for each domain:
  == domain 1    score: 5.5 bits;  conditional E-value: 0.088
  Rh6-PB(Rhodopsin6)_FBpp0082600-aln  89 psnllvvnlafsdfllmltmspamvincyyetwvlgpllcelyallgslfgcasiwtmtliafdrynvivkglaa 163
                                          + ++++ l++ d++ + + +p +v + y + + +g ++c+l  ++ ++    s   +t +++dry  + +    
                            F55E10.7  84 SAYVYLIILSVVDLFSL-IPVPMIVTDVYVNHFPFGLWACKLSYFCEAINKSLSPMVLTALSVDRYIAVCHPTLY 157
                                         34455666777776544.45789999*************************99*9999********999998877 PP

  Rh6-PB(Rhodopsin6)_FBpp0082600-aln 164 kpltangallrilviwvfslawtlaplfgwnryvpegn....ltacgtdyltkdwlsrsyiv..vysvfvyfvpl 232
                                            t++ +l  + v + +sl++ +      +  v + n    +  c  d+      s+sy+     ++ +y+vpl
                            F55E10.7 158 WLRTTKFSLGVLAVCFSVSLIFIIPVTKKATMQVMKDNtdeeIIKCAFDHG----DSASYVFdtAQAIVCYLVPL 228
                                         777777777666666777777655444444555655551111555655543....466776522789******** PP

  Rh6-PB(Rhodopsin6)_FBpp0082600-aln 233 lliiysyyfivkavaahekamreqakkmnvaslrsseaantsaelklakvalmtislwflawtpylvi 300
                                         ++i   y  i++ +  h +      kk  ++              ++ k ++m ++++f+ wtpy  +
                            F55E10.7 229 FIICAVYLAILHKLFIHTRF-STVGKKTSISL------------GRVVKCSVMVVAFYFICWTPYWTM 283
                                         ***********999999764.33444443322............36789999************9754 PP

>> T11F1.5  CE33936	WBGene00005826	locus:srw-79	7TM chemoreceptor, srw family	status:Partially_confirmed	UniProt:Q9U8C8	
   #    score  bias  c-Evalue  i-Evalue hmmfrom  hmm to    alifrom  ali to    envfrom  env to     acc
 ---   ------ ----- --------- --------- ------- -------    ------- -------    ------- -------    ----
   1 ?   12.1   3.0   0.00088     0.094      69     178 ..      28     148 ..       7     168 .. 0.67
   2 ?   -0.4   0.1       5.4   5.8e+02     272     309 ..     245     283 ..     201     330 .. 0.71

  Alignments for each domain:
  == domain 1    score: 12.1 bits;  conditional E-value: 0.00088
  Rh6-PB(Rhodopsin6)_FBpp0082600-aln  69 svvgnglvv.yiftstk.slrtps.nllvvnlafsdfllmltmspamvincyyetwv...lgpllce....lyal 133
                                         s +g  + + +if+ t+ s+rt s n l++ +a+ d+l + +++   + n+y+  ++   +g ++      +  +
                             T11F1.5  28 STAGVIMNIpHIFILTRsSMRTSStNSLMIGIAICDILYLSILAELWIRNAYFSDFLcinVGSYAYIvsawILEC 102
                                         555555544356665552578876599**************************9987333465543311114556 PP

  Rh6-PB(Rhodopsin6)_FBpp0082600-aln 134 lgslfgcasiwtmtliafdrynvivk.glaakpltangallrilvi 178
                                         l  l+  as w   ++a+ ry ++   g a k     +  l  ++i
                             T11F1.5 103 LRDLIEKASFWLGFMLAMTRYIIMKSsGRADKLARPSSGYLITFII 148
                                         7788888**************8765414444433333334444444 PP

  == domain 2    score: -0.4 bits;  conditional E-value: 5.4
  Rh6-PB(Rhodopsin6)_FBpp0082600-aln 272 ntsae.lklakvalmtislwflawtpylvinfagifesa 309
                                         ++++e ++ +++ l+   ++fla +p   ++f  + e +
                             T11F1.5 245 KSATErYHASRMILVMTVMYFLASAPIGALDFINVSEIV 283
                                         333441445566676677888888887766666555544 PP

>> ZC455.6b  CE32035	WBGene00013906	locus:ugt-5	status:Confirmed	UniProt:Q8I4B6	protein_id:CAD54178.1
   #    score  bias  c-Evalue  i-Evalue hmmfrom  hmm to    alifrom  ali to    envfrom  env to     acc
 ---   ------ ----- --------- --------- ------- -------    ------- -------    ------- -------    ----
   1 ?    8.9   0.1    0.0078      0.83     310     349 ..       2      45 ..       1      51 [. 0.82

  Alignments for each domain:
  == domain 1    score: 8.9 bits;  conditional E-value: 0.0078
  Rh6-PB(Rhodopsin6)_FBpp0082600-aln 310 kisplatiwgsvfakanavynpi....vygishpkyraalkkkf 349
                                         +i  ++ i+  +f k  a yn +    vyg sh k  a++ +++
                            ZC455.6b   2 NIHHVFLIFVLLFIKNVASYNFLvispVYGFSHMKSMAIIANQL 45
[truncated: 99,592 more chars]
