# Supplementary material for: Potential Conservation of Circadian Clock Proteins in the phylum Nematoda as Revealed by Bioinformatic Searches
Source: PLoS One. 2014 Nov 14;9(11):e112871. doi: 10.1371/journal.pone.0112871 (PMC4232591; doi:10.1371/journal.pone.0112871)
Supplement: File S1 — HMM profiles used in this work and HMMsearch results. (ZIP) [file pone.0112871.s007.zip › HMMs-CE/Artropodos/Rh5-PA(Rhodopsin5)_FBpp0079875-aln.res]

# hmmsearch :: search profile(s) against a sequence database
# HMMER 3.0 (March 2010); http://hmmer.org/
# Copyright (C) 2010 Howard Hughes Medical Institute.
# Freely distributed under the GNU General Public License (GPLv3).
# - - - - - - - - - - - - - - - - - - - - - - - - - - - - - - - - - - - -
# query HMM file:                  Rh5-PA(Rhodopsin5)_FBpp0079875-aln.hmm
# target sequence database:        ../../../ProteomasGus/wormpep229
# Max sensitivity mode:            on [all heuristic filters off]
# - - - - - - - - - - - - - - - - - - - - - - - - - - - - - - - - - - - -

Query:       Rh5-PA(Rhodopsin5)_FBpp0079875-aln  [M=380]
Scores for complete sequences (score includes all domains):
   --- full sequence ---   --- best 1 domain ---    -#dom-
    E-value  score  bias    E-value  score  bias    exp  N  Sequence    Description
    ------- ------ -----    ------- ------ -----   ---- --  --------    -----------
      4e-30  105.5  11.2    2.6e-25   89.7   5.8    2.1  2  C52B11.3    CE39139	WBGene00016872	locus:dop-4	G-protein cou
    7.6e-27   94.7  12.0      1e-26   94.2   8.3    1.1  1  C16D6.2     CE37317	WBGene00007635	7 transmembrane receptor 
      1e-26   94.2  13.0    1.1e-21   77.6   6.3    2.1  2  C02D4.2e    CE36092	WBGene00004777	locus:ser-2	status:Partia
    1.1e-26   94.1  13.3    1.3e-21   77.4   6.5    2.1  2  C02D4.2b    CE36089	WBGene00004777	locus:ser-2	octopamine re
    1.1e-26   94.1  13.3    1.3e-21   77.4   6.5    2.1  2  C02D4.2a    CE36088	WBGene00004777	locus:ser-2	octopamine re
    1.2e-26   94.0  13.5    1.5e-21   77.3   6.6    2.1  2  C02D4.2f    CE32299	WBGene00004777	locus:ser-2	status:Confir
    2.2e-26   93.1  10.0    2.9e-26   92.8   6.9    1.1  1  Y58G8A.4b   CE36962	WBGene00021983	status:Partially_confirme
    5.9e-26   91.7  11.0    7.5e-26   91.4   7.6    1.1  1  Y58G8A.4a   CE33345	WBGene00021983	status:Partially_confirme
    7.8e-26   91.3  23.8    5.7e-21   75.3  12.3    2.1  2  Y39A3B.5b   CE38985	WBGene00021439	locus:ckr-2	status:Confir
    2.1e-25   89.9  24.5    7.9e-21   74.9  12.4    2.1  2  Y39A3B.5d   CE38986	WBGene00021439	locus:ckr-2	status:Confir
    2.2e-25   89.9  14.6    6.1e-23   81.8   9.4    2.2  2  C39E6.6     CE06941	WBGene00003807	locus:npr-1	G-protein cou
    6.9e-25   88.2  14.6    1.5e-17   64.0   7.0    2.1  2  Y40H4A.1a   CE27783	WBGene00001519	locus:gar-3	muscarinic ac
    7.8e-25   88.1  25.3    2.7e-20   73.1  12.8    2.1  2  Y39A3B.5a   CE21646	WBGene00021439	locus:ckr-2	7 transmembra
    8.3e-25   88.0  26.0    4.1e-20   72.5  13.3    2.2  2  Y39A3B.5c   CE38443	WBGene00021439	locus:ckr-2	status:Confir
    2.2e-24   86.6   7.3    2.3e-21   76.6   3.4    2.1  2  M03F4.3a    CE31203	WBGene00006475	locus:tyra-3	G-protein co
    2.6e-24   86.4   7.3    2.6e-21   76.5   3.4    2.1  2  M03F4.3b    CE12360	WBGene00006475	locus:tyra-3	status:Parti
    4.1e-24   85.7  15.6    8.8e-17   61.5   7.7    2.1  2  Y40H4A.1b   CE35800	WBGene00001519	locus:gar-3	status:Confir
    5.7e-24   85.2  17.9    8.6e-24   84.6  12.4    1.2  1  Y59H11AL.1b CE38456	WBGene00022004	status:Partially_confirme
    6.3e-24   85.1  18.0    9.4e-24   84.5  12.5    1.2  1  Y59H11AL.1a CE31260	WBGene00022004	status:Partially_confirme
      3e-23   82.8   5.4    3.9e-20   72.6   2.2    2.1  2  M03F4.3c    CE39602	WBGene00006475	locus:tyra-3	status:Parti
    1.6e-22   80.5  11.2    1.6e-22   80.5   7.8    2.2  2  C06G4.5     CE38997	WBGene00015559	locus:npr-17	G-protein co
      2e-22   80.2  14.8    2.4e-21   76.6  10.2    2.0  1  T05A1.1a    CE32924	WBGene00003808	locus:npr-2	G-protein cou
    1.4e-21   77.3  17.7    1.9e-21   76.9  12.3    1.1  1  T21B4.4b    CE40127	WBGene00011878	status:Confirmed	UniProt:
    1.7e-21   77.0  17.7    2.3e-21   76.6  12.3    1.1  1  T21B4.4a    CE40126	WBGene00011878	adenosine A1 receptor	sta
    2.2e-21   76.7  14.7    3.1e-21   76.2  10.2    1.1  1  ZK455.3     CE03814	WBGene00013974	locus:npr-9	G-protein cou
    2.5e-21   76.5  16.1    3.3e-20   72.8  11.1    2.0  1  T05A1.1b    CE32925	WBGene00003808	locus:npr-2	G-protein cou
    8.4e-21   74.8  16.2    1.3e-12   47.8   9.5    2.7  2  F59C12.2a   CE28481	WBGene00004776	locus:ser-1	G-protein cou
    9.4e-21   74.6   5.3    5.6e-15   55.6   3.9    2.1  2  F14D12.6a   CE35478	WBGene00006411	locus:octr-1	G-protein co
    9.6e-21   74.6   5.3    5.7e-15   55.6   3.9    2.1  2  F14D12.6b   CE35479	WBGene00006411	locus:octr-1	status:Parti
    1.2e-20   74.2  11.5    8.7e-17   61.6   5.2    2.3  2  C09B7.1b    CE30332	WBGene00004780	locus:ser-7	status:Confir
    1.3e-20   74.2  18.7    1.1e-13   51.4  10.2    2.1  2  F47D12.1b   CE30135	WBGene00001518	locus:gar-2	G-protein-lin
    1.4e-20   74.0  11.5    9.2e-17   61.5   5.2    2.3  2  C09B7.1a    CE28532	WBGene00004780	locus:ser-7	G-protein cou
    1.4e-20   74.0  16.1      2e-12   47.2   9.4    2.8  2  F59C12.2b   CE38526	WBGene00004776	locus:ser-1	status:Confir
    1.8e-20   73.7  12.0    9.2e-17   61.5   5.3    2.3  2  C09B7.1c    CE17391	WBGene00004780	locus:ser-7	status:Confir
    2.4e-20   73.3  12.2    2.8e-16   59.9   4.7    2.1  2  F01E11.5c   CE30931	WBGene00017157	locus:tyra-2	status:Confi
    2.7e-20   73.1  11.6    3.2e-16   59.7   4.4    2.1  2  F01E11.5a   CE38313	WBGene00017157	locus:tyra-2	G-protein co
    5.5e-20   72.1  20.6    1.1e-19   71.1  14.3    1.4  1  C25G6.5     CE04086	WBGene00016110	locus:npr-11	G-protein co
    5.7e-20   72.0  19.9    1.1e-13   51.4  10.2    2.1  2  F47D12.1a   CE30134	WBGene00001518	locus:gar-2	G-protein-lin
    6.8e-20   71.8   9.2    8.9e-20   71.4   6.4    1.1  1  C53C7.1b    CE36989	WBGene00008278	locus:npr-10	status:Parti
    7.5e-20   71.6  24.5    1.5e-19   70.7  17.0    1.4  1  ZC412.1     CE35920	WBGene00013883	locus:npr-13	G-protein co
    1.1e-19   71.1  22.7    2.6e-16   60.0  10.6    2.5  2  Y54G2A.35   CE31653	WBGene00021897	locus:ser-6	status:Partia
      2e-19   70.3  10.6    2.7e-19   69.8   7.3    1.1  1  C53C7.1a    CE19767	WBGene00008278	locus:npr-10	7 transmembr
    2.8e-19   69.7  13.3    7.7e-18   65.0   7.2    2.0  2  C30F12.6    CE16886	WBGene00016265	locus:nmur-4	seven trans-
    5.1e-19   68.9   9.1    1.4e-13   51.1   5.3    2.1  2  Y22D7AR.13  CE29370	WBGene00004779	locus:ser-4	status:Confir
    8.1e-19   68.3  21.8    2.4e-14   53.5   4.7    2.4  2  R106.2      CE39612	WBGene00020086	G-protein coupled recepto
    1.1e-18   67.9  17.3    1.4e-18   67.5  12.0    1.0  1  F54D7.3     CE17102	WBGene00018798	locus:gnrr-1	seven-transm
    1.3e-18   67.6  20.0    1.2e-13   51.2  10.2    2.2  2  F47D12.1c   CE24987	WBGene00001518	locus:gar-2	G-protein-lin
    1.6e-18   67.2  10.5    5.7e-11   42.4   2.7    2.2  2  C43C3.2     CE01524	WBGene00008065	locus:npr-18	G protein co
    2.2e-18   66.8  17.7    7.8e-16   58.4   9.6    2.5  2  K09G1.4a    CE35993	WBGene00001053	locus:dop-2	dopamine rece
    2.2e-18   66.8  16.9      6e-16   58.8   9.0    2.5  2  K09G1.4c    CE45633	WBGene00001053	locus:dop-2	status:Partia
    2.4e-18   66.7  17.6    8.8e-16   58.3   9.6    2.5  2  K09G1.4d    CE46806	WBGene00001053	locus:dop-2	status:Confir
    3.2e-18   66.3  17.5    9.8e-16   58.1   9.5    2.5  2  K09G1.4b    CE35994	WBGene00001053	locus:dop-2	status:Confir
    3.3e-18   66.2  15.4    4.8e-15   55.8   8.5    2.4  2  K02F2.6     CE17158	WBGene00004778	locus:ser-3	seven trans-m
    5.2e-18   65.6  24.8    9.8e-18   64.7  17.2    1.3  1  C38C10.1    CE44282	WBGene00006576	locus:tkr-1	G protein cou
    1.2e-17   64.4  24.9    2.4e-16   60.1  17.2    2.0  1  F41E7.3     CE31509	WBGene00009619	neurokinin receptor like	
    2.5e-17   63.4  15.7    6.6e-17   62.0  10.9    1.6  1  C10C6.2     CE08056	WBGene00007006	locus:npr-3	G-protein cou
    2.6e-17   63.3   9.0    2.6e-17   63.3   6.3    2.1  2  T23B3.4     CE45656	WBGene00020712	locus:ckr-1	G-protein cou
    3.3e-17   63.0  10.8    5.7e-14   52.3   5.6    2.2  2  F15A8.5a    CE33615	WBGene00001052	locus:dop-1	status:Partia
    3.6e-17   62.8  11.4    7.8e-14   51.9   6.0    2.2  2  F15A8.5b    CE33616	WBGene00001052	locus:dop-1	status:Partia
      6e-17   62.1  11.7      2e-15   57.1   5.5    2.4  2  T14E8.3b    CE39179	WBGene00020506	locus:dop-3	status:Confir
    6.8e-17   61.9  11.7    7.6e-14   51.9   6.0    2.2  2  F15A8.5c    CE33617	WBGene00001052	locus:dop-1	status:Partia
    7.4e-17   61.8  24.7    2.7e-16   59.9  17.1    1.7  1  C50F7.1b    CE04239	WBGene00016842	status:Partially_confirme
    2.1e-16   60.3   8.5    3.8e-16   59.4   5.9    1.4  1  T14E8.3d    CE39181	WBGene00020506	locus:dop-3	status:Partia
    2.4e-16   60.1  18.1      4e-16   59.4  12.5    1.2  1  T27D1.3     CE43181	WBGene00012084	locus:npr-15	G-protein co
    2.5e-16   60.1  24.8    1.4e-15   57.6  17.2    2.0  1  Y116A8B.5   CE46735	WBGene00013782	7 transmembrane receptor 
    6.5e-16   58.7  20.6    4.9e-13   49.2   2.0    3.1  3  T02D1.6     CE30684	WBGene00011372	7 transmembrane receptor 
      8e-16   58.4  11.6    9.6e-16   58.1   8.0    1.1  1  F47D12.1d   CE01946	WBGene00001518	locus:gar-2	G-protein-lin
    1.6e-15   57.4  13.2    4.5e-14   52.6   5.3    2.2  2  F16D3.7     CE42717	WBGene00008890	locus:ser-5	7 transmembra
    1.8e-15   57.2  13.4    2.9e-15   56.5   9.3    1.2  1  F35G8.1     CE39498	WBGene00018067	G-protein coupled recepto
    1.9e-15   57.2   8.5    2.7e-15   56.7   5.9    1.1  1  T23C6.5     CE35783	WBGene00020727	G-protein coupled recepto
    2.5e-15   56.8  19.1    7.9e-15   55.1  13.3    1.8  1  T22D1.12    CE17256	WBGene00020689	locus:npr-12	seven transm
    4.6e-15   55.9  21.6    8.8e-12   45.1  11.0    2.7  2  T02E9.3     CE13066	WBGene00011382	locus:dop-5	G-protein cou
    4.6e-15   55.9  15.1    1.2e-12   47.9   8.0    3.1  2  T14E8.3c    CE39180	WBGene00020506	locus:dop-3	status:Confir
      7e-15   55.3  16.3    1.7e-12   47.4   8.6    3.1  2  T14E8.3a    CE39178	WBGene00020506	locus:dop-3	G-protein cou
    8.4e-15   55.0  17.5    1.2e-13   51.2  12.1    2.1  1  W05B5.2     CE42751	WBGene00012275	locus:npr-14	7 transmembr
      1e-14   54.8  23.0    4.5e-14   52.6  15.9    1.8  1  K10B4.4     CE38395	WBGene00019616	locus:nmur-2	seven trans-
    1.2e-14   54.5  23.8    2.5e-14   53.5  16.5    1.4  1  C49A9.7     CE16937	WBGene00016761	seven trans-smembrane rec
    1.1e-13   51.4  16.2    1.9e-11   44.0   7.1    2.3  2  Y54E2A.1    CE31259	WBGene00013187	7 transmembrane receptor 
    3.3e-13   49.8  16.2    3.3e-09   36.6   7.9    2.2  2  C15B12.5c   CE29668	WBGene00001517	locus:gar-1	status:Confir
    3.7e-13   49.6   6.5    3.7e-13   49.6   4.5    2.4  2  C56G3.1a    CE04283	WBGene00016984	G-protein coupled recepto
      4e-13   49.5   6.5      4e-13   49.5   4.5    2.4  2  C56G3.1b    CE30923	WBGene00016984	status:Partially_confirme
    4.1e-13   49.5   6.0    5.2e-13   49.1   4.2    1.0  1  C02D4.2d    CE36424	WBGene00004777	locus:ser-2	status:Partia
    4.8e-13   49.2  18.7    9.1e-12   45.0   9.1    2.1  2  F02E8.2b    CE07017	WBGene00017176	locus:nmur-3	status:Confi
    5.3e-13   49.1  16.5    3.9e-09   36.4   7.9    2.2  2  C15B12.5a   CE29666	WBGene00001517	locus:gar-1	Muscarinic ac
    6.4e-13   48.8   6.6    7.9e-13   48.5   4.6    1.0  1  C02D4.2c    CE36423	WBGene00004777	locus:ser-2	status:Partia
    6.5e-13   48.8  16.6    4.3e-09   36.3   7.9    2.2  2  C15B12.5b   CE29667	WBGene00001517	locus:gar-1	status:Confir
    7.2e-13   48.7  22.4    2.3e-12   47.0  15.5    1.7  1  F31B9.1     CE17727	WBGene00009278	7 transmembrane receptor 
    8.1e-13   48.5  18.1    1.5e-11   44.4   8.6    2.2  2  F02E8.2a    CE33990	WBGene00017176	locus:nmur-3	G-protein co
    1.3e-12   47.9  16.9      9e-12   45.1  11.7    1.9  1  F14F4.1     CE17670	WBGene00008808	7 transmembrane receptor 
      3e-12   46.6  13.3    4.3e-12   46.1   9.2    1.1  1  AC7.1a      CE38261	WBGene00006428	locus:tag-49	status:Parti
    4.1e-12   46.2  12.6    5.8e-12   45.7   8.7    1.1  1  T07D10.2    CE13377	WBGene00011582	conopressin receptor like
    1.4e-10   41.1  14.8      3e-10   40.1  10.3    1.5  1  F56B6.5b    CE39375	WBGene00006864	locus:npr-16	status:Confi
    1.8e-10   40.8  16.3    1.8e-10   40.8  11.3    2.5  1  T02E9.1     CE13062	WBGene00011381	G-protein coupled recepto
    3.1e-10   40.0  15.7    6.5e-10   38.9  10.9    1.5  1  F56B6.5a    CE31186	WBGene00006864	locus:npr-16	G-protein co
    1.5e-09   37.7  18.2    5.4e-08   32.6  12.6    2.1  1  AC7.1b      CE38262	WBGene00006428	locus:tag-49	G-protein co
      6e-09   35.8  18.5      6e-07   29.2   7.8    2.6  2  T10E10.3    CE35766	WBGene00020420	G-protein receptor	status
    8.9e-09   35.2   8.9    1.7e-08   34.2   6.1    1.5  1  D1022.6     CE36812	WBGene00005641	locus:sro-1	G-protein cou
    1.6e-08   34.4  19.6    7.4e-08   32.2  12.3    2.3  2  T07D4.1     CE46449	WBGene00011578	locus:npr-20	G-protein co
    1.7e-08   34.3  24.3      3e-07   30.2  16.6    2.3  1  F55E10.7    CE40072	WBGene00018886	status:Partially_confirme
    1.2e-07   31.5  15.2    1.8e-07   30.9  10.5    1.2  1  ZC374.1     CE40886	WBGene00013871	locus:gnrr-3	hormone rece
    5.5e-07   29.3  11.8    5.5e-07   29.3   8.2    2.0  2  C51E3.4     CE37814	WBGene00008250	locus:srsx-29	7TM recepto
    1.9e-06   27.5   4.4     0.0026   17.2   0.2    2.1  2  F01E11.5b   CE35711	WBGene00017157	locus:tyra-2	status:Confi
      2e-06   27.5   5.4    1.1e-05   25.0   3.8    1.8  1  C50F7.1a    CE33574	WBGene00016842	G-protein coupled recepto
    3.5e-06   26.7  23.0    0.00018   21.1  16.0    2.7  1  C48C5.1     CE45664	WBGene00016747	locus:nmur-1	family 1 of 
    3.7e-06   26.6  11.5      0.015   14.7   0.4    3.1  3  H22D07.1    CE33129	WBGene00019224	locus:gnrr-5	status:Confi
    3.9e-06   26.5   0.1    5.4e-06   26.0   0.1    1.1  1  F47D12.1e   CE32893	WBGene00001518	locus:gar-2	G-protein-lin
      3e-05   23.6   6.7      3e-05   23.6   4.6    2.0  2  M01B2.7     CE38207	WBGene00010800	locus:srsx-37	7 transmemb
    4.6e-05   23.0  14.6    4.6e-05   23.0  10.1    2.1  2  F53F8.2     CE36441	WBGene00009999	locus:srsx-35	status:Part
    0.00026   20.5  10.6     0.0004   19.9   7.4    1.3  1  F53A9.5     CE43844	WBGene00018728	G-protein coupled recepto
    0.00027   20.5  11.2    0.00042   19.8   7.8    1.2  1  K10C8.2     CE42140	WBGene00010735	G-protein  coupled recept
    0.00028   20.4   9.3     0.0004   19.9   6.5    1.1  1  ZK721.4     CE46343	WBGene00022811	Adenosine A3 receptor	sta
    0.00032   20.2   5.8    0.00032   20.2   4.0    1.8  2  T26E4.15    CE36209	WBGene00012055	locus:srsx-36	7 transmemb
      0.001   18.5  11.1       0.15   11.4   7.4    2.1  2  C15H11.2a   CE08179	WBGene00007614	locus:gnrr-2	G-protein co
     0.0013   18.2  15.0      0.031   13.7   1.7    2.0  2  F59B2.13    CE41671	WBGene00010315	possible G protein couple
     0.0015   18.0  28.2        1.8    7.9  19.5    2.1  1  C03G6.16    CE07890	WBGene00015401	locus:srsx-24	7TM chemore
     0.0023   17.4   1.7      0.032   13.6   0.1    2.3  2  H24D24.2    CE18822	WBGene00005805	locus:srw-58	7TM chemorec
     0.0024   17.3   0.0     0.0035   16.8   0.0    1.2  1  C24A8.6     CE39227	WBGene00044004	status:Partially_confirme
     0.0029   17.0   7.6       0.03   13.7   5.2    2.0  1  T07F8.2     CE39767	WBGene00020319	status:Partially_confirme
     0.0033   16.9   8.7     0.0054   16.2   6.0    1.3  1  C50H2.1     CE28214	WBGene00008239	locus:fshr-1	steroid horm
     0.0034   16.8   4.3     0.0034   16.8   3.0    2.4  2  F32D8.10    CE05789	WBGene00009333	status:Partially_confirme
     0.0048   16.3  12.4       0.11   11.9   4.3    2.1  2  F07B10.6    CE36641	WBGene00008552	locus:srsx-31	status:Pred
     0.0055   16.1   9.6      0.035   13.5   4.3    2.3  2  Y46H3C.1    CE24312	WBGene00005847	locus:srw-100	7TM chemore
     0.0093   15.4  18.8      0.028   13.8  13.0    1.7  1  F42C5.2     CE04555	WBGene00018344	G protein-coupled recepto
     0.0094   15.4   0.0     0.0094   15.4   0.0    2.6  1  Y105C5A.23  CE24056	WBGene00013642	locus:gnrr-8	status:Parti
  ------ inclusion threshold ------
       0.01   15.2  22.4       0.12   11.7  15.5    2.0  1  C01F1.4     CE06745	WBGene00015299	status:Partially_confirme
      0.012   15.0   2.1      0.022   14.1   1.5    1.6  1  C54D10.5    CE05501	WBGene00008300	status:Partially_confirme
      0.012   15.0  25.1      0.023   14.1  17.4    1.3  1  T22G5.4     CE13988	WBGene00011931	locus:srsx-19	7 transmemb
      0.013   14.9  12.2       0.43    9.9   7.3    2.5  2  F13D2.3     CE33996	WBGene00008737	locus:gnrr-7	G-protein co
      0.014   14.8  14.4      0.032   13.6  10.0    1.6  1  F57H12.4    CE43724	WBGene00019019	seven trans-membrane rece
      0.015   14.7  17.2      0.021   14.3  11.9    1.2  1  C04E6.2     CE07907	WBGene00015419	locus:srsx-18	7TM chemore
      0.016   14.6  10.1      0.025   14.0   7.0    1.3  1  ZK1037.9    CE16761	WBGene00005860	locus:srw-113	7TM chemore
      0.017   14.5  23.4      0.031   13.7   0.5    2.1  2  F38E1.8     CE38183	WBGene00018180	locus:srsx-22	7TM chemore
      0.018   14.4   0.2      0.018   14.4   0.2    1.7  1  Y69A2AR.15  CE39064	WBGene00022086	locus:sprr-3	status:Parti
       0.02   14.3  16.6      0.048   13.0  11.5    1.6  1  H09F14.1    CE42007	WBGene00010375	7 transmembrane receptor 
      0.025   13.9   0.2      0.051   13.0   0.1    1.4  1  C44B12.8    CE36428	WBGene00005905	locus:srx-14	7TM chemorec
      0.026   13.9   5.3       0.05   13.0   1.2    2.3  2  C30B5.5     CE02524	WBGene00016246	status:Partially_confirme
      0.027   13.8  17.8      0.067   12.6  12.4    1.7  1  Y62E10A.4a  CE24541	WBGene00013375	locus:srsx-25	status:Part
      0.029   13.8   0.8      0.029   13.8   0.6    2.1  2  F36G9.16    CE34849	WBGene00005803	locus:srw-56	status:Parti
      0.032   13.6   0.0       0.04   13.3   0.0    1.1  1  F15A8.5d    CE33618	WBGene00001052	locus:dop-1	status:Partia
      0.034   13.5  19.7       0.66    9.3   0.5    3.2  2  C24A8.1     CE42069	WBGene00016037	locus:dop-6	G-protein cou
      0.039   13.3  17.7      0.053   12.9  12.3    1.2  1  Y41D4B.24   CE40723	WBGene00021524	status:Partially_confirme
      0.049   13.0   3.2      0.085   12.2   2.3    1.3  1  Y38H6C.12   CE19106	WBGene00005382	locus:srh-166	status:Part
       0.05   13.0   1.7        3.6    6.9   0.0    2.2  2  C15H11.2b   CE45186	WBGene00007614	locus:gnrr-2	status:Confi
      0.052   12.9   5.9      0.059   12.7   4.1    1.1  1  T27C5.10    CE39786	WBGene00012083	status:Predicted	UniProt:
      0.052   12.9  25.1       0.39   10.1  17.4    2.2  1  C02H7.2     CE43377	WBGene00015364	locus:npr-19	status:Parti
      0.063   12.7   4.6       0.61    9.4   0.9    2.2  2  C17H11.1    CE29584	WBGene00015921	status:Partially_confirme
      0.073   12.4  15.0        0.9    8.9   8.6    2.7  2  F13D2.2     CE03194	WBGene00008736	locus:gnrr-6	G-protein co
      0.074   12.4   2.8        4.9    6.4   0.0    2.8  2  T26H2.6     CE20105	WBGene00006140	locus:str-81	status:Parti
        0.1   12.0   0.4       0.21   10.9   0.3    1.4  1  F41H8.2     CE35306	WBGene00018313	status:Partially_confirme
       0.11   11.9   1.1       0.19   11.1   0.8    1.3  1  R13D11.1    CE12784	WBGene00020056	status:Predicted	UniProt:
       0.13   11.7   5.4       0.34   10.3   3.7    1.7  1  T14B1.2     CE31607	WBGene00000085	locus:aex-2	possible G pr
       0.14   11.5   2.7          1    8.7   0.8    2.3  2  W10C4.1     CE39426	WBGene00021124	status:Partially_confirme
       0.14   11.5   9.7       0.24   10.7   6.7    1.4  1  C51E3.5     CE37815	WBGene00008251	locus:srsx-30	olfactory r
       0.16   11.3  17.1      0.068   12.6   8.4    2.2  2  C26F1.6     CE06880	WBGene00016149	status:Confirmed	UniProt:
       0.17   11.3   5.4       0.27   10.6   1.6    2.3  2  ZK697.13    CE34149	WBGene00005848	locus:srw-101	7TM chemore
       0.17   11.2  20.2       0.12   11.7  11.1    2.1  2  T26E4.14    CE38228	WBGene00012054	locus:srsx-38	7 transmemb
       0.19   11.1  10.1      0.041   13.3   2.5    2.2  2  Y40C5A.4a   CE24258	WBGene00021497	status:Partially_confirme
        0.2   11.0  16.6       0.35   10.2  11.4    1.5  1  T19F4.1a    CE29348	WBGene00020586	status:Confirmed	UniProt:
       0.21   10.9  35.2        1.4    8.2  24.3    2.0  1  ZC84.4      CE24711	WBGene00013848	probable G protein couple
       0.21   10.9   2.3       0.33   10.3   1.6    1.4  1  T15B7.12    CE13668	WBGene00020524	status:Partially_confirme
       0.23   10.8  16.5        0.4   10.0  11.4    1.5  1  T19F4.1b    CE29349	WBGene00020586	status:Confirmed	UniProt:
       0.24   10.8   5.0       0.19   11.1   2.3    1.7  1  K03H6.5     CE39585	WBGene00019370	status:Partially_confirme
       0.24   10.7   6.1      0.026   13.9   1.1    1.6  1  H27D07.5    CE34574	WBGene00005869	locus:srw-122	7TM chemore
       0.25   10.7   7.2      0.077   12.4   3.0    1.6  1  Y40C5A.4b   CE33868	WBGene00021497	status:Partially_confirme
        0.3   10.4  14.2        3.4    7.0   0.0    2.4  2  F57A8.4     CE05985	WBGene00010179	7 transmembrane receptor 
       0.31   10.4   6.2       0.73    9.2   4.3    1.5  1  W01D2.4     CE37852	WBGene00012181	locus:srt-11	status:Predi
       0.32   10.3   4.9       0.13   11.7   1.2    1.9  1  T05A6.6     CE46832	WBGene00005809	locus:srw-62	status:Predi
        0.4   10.0   3.8       0.36   10.2   2.1    1.3  1  F35B12.1b   CE45875	WBGene00005975	locus:srx-84	status:Confi
       0.44    9.9  11.0        3.4    6.9   3.1    2.1  2  ZK697.5     CE34150	WBGene00005850	locus:srw-103	7TM chemore
       0.48    9.8  13.9        1.8    7.9   9.7    1.8  1  K12D9.4     CE34344	WBGene00005862	locus:srw-115	7TM chemore
       0.56    9.5   5.9       0.94    8.8   0.3    2.4  2  Y46H3C.2    CE24313	WBGene00005846	locus:srw-99	7TM chemorec
       0.57    9.5   4.0       0.96    8.8   2.8    1.3  1  C30G7.5     CE38286	WBGene00044179	status:Predicted	UniProt:
       0.59    9.5  13.0          1    8.7   9.0    1.3  1  F10D7.1     CE39911	WBGene00017338	status:Partially_confirme
       0.59    9.5  10.7      0.072   12.5   3.6    1.9  2  F40D4.8     CE19842	WBGene00005798	locus:srw-51	7TM chemorec
       0.59    9.5   2.2          1    8.7   1.5    1.3  1  R13D11.3    CE45840	WBGene00020057	status:Predicted	protein_
       0.72    9.2   1.0        1.8    7.9   0.7    1.7  1  F36G9.1     CE34848	WBGene00005804	locus:srw-57	status:Predi
       0.72    9.2   0.7        1.5    8.1   0.5    1.5  1  F14F8.10    CE34812	WBGene00005788	locus:srw-41	status:Predi
       0.74    9.1  14.4        0.1   11.9   7.3    1.5  1  B0563.6c    CE41751	WBGene00015263	status:Partially_confirme
       0.76    9.1   4.6        1.6    8.0   0.3    2.1  2  T19B10.10   CE38225	WBGene00011837	locus:srsx-33	status:Pred
       0.78    9.1  13.9        5.1    6.4   9.6    1.9  1  F58D7.1     CE38195	WBGene00019032	locus:srsx-17	7TM chemore
       0.81    9.0  14.4       0.11   11.8   7.3    1.4  1  B0563.6a    CE29551	WBGene00015263	status:Partially_confirme
       0.86    8.9  14.3       0.13   11.7   7.3    1.5  1  B0563.6b    CE33513	WBGene00015263	status:Partially_confirme
       0.93    8.8   2.1        2.2    7.6   1.4    1.5  1  R11G11.13   CE34359	WBGene00005854	locus:srw-107	7TM chemore
          1    8.7   0.1        1.8    7.9   0.0    1.3  1  Y41E3.9b    CE44662	WBGene00012767	locus:fcd-2	status:Partia
        1.1    8.6  22.6        2.8    7.2  12.6    2.3  2  M01B2.9     CE38208	WBGene00010802	locus:srsx-39	7 transmemb
        1.1    8.6   9.0        2.1    7.6   6.2    1.5  1  F59D12.1    CE11490	WBGene00010329	G-protein coupled recepto
        1.1    8.6   3.6        1.8    7.8   2.5    1.3  1  H34P18.1    CE19503	WBGene00019262	status:Partially_confirme
        1.1    8.5   9.1        1.5    8.1   6.3    1.3  1  C44C3.5     CE08711	WBGene00005865	locus:srw-118	7TM chemore
        1.2    8.5  11.2          2    7.7   7.8    1.5  1  H12C20.5    CE18810	WBGene00005981	locus:srx-90	status:Parti
        1.2    8.4  13.1        3.2    7.0   7.8    2.5  1  C44C3.2     CE08708	WBGene00005876	locus:srw-129	7TM chemore
        1.2    8.4   0.2        1.4    8.2   0.1    1.0  1  F56D6.11    CE38830	WBGene00044473	status:Predicted	UniProt:
        1.3    8.4   1.4        2.5    7.4   0.5    1.8  1  K04C1.6     CE18849	WBGene00005193	locus:srg-36	status:Parti
        1.4    8.2   0.8        2.3    7.5   0.5    1.3  1  Y67A10A.8   CE39874	WBGene00013457	locus:paqr-3	status:Confi
        1.4    8.2  13.2      0.041   13.3   2.1    2.4  2  F38B7.7     CE36300	WBGene00005977	locus:srx-86	7TM receptor
        1.6    8.0   0.5        1.9    7.8   0.3    1.1  1  R12B2.7     CE32918	WBGene00020021	status:Partially_confirme
        1.6    8.0   8.5          3    7.1   5.9    1.5  1  Y23H5B.4    CE31098	WBGene00021275	status:Partially_confirme
        1.7    8.0   3.6        4.1    6.7   2.5    1.6  1  K12D9.3     CE34343	WBGene00005868	locus:srw-121	7TM chemore
        1.7    8.0   1.8        3.2    7.1   1.2    1.4  1  C50H11.3    CE39569	WBGene00016851	locus:srt-71	7TM chemorec
        1.7    8.0  16.1        3.1    7.1  11.2    1.4  1  K03H6.1     CE43680	WBGene00019367	status:Partially_confirme
        1.7    7.9   6.8        3.1    7.1   4.7    1.5  1  K04F1.4     CE34051	WBGene00005838	locus:srw-91	7TM chemorec
        1.7    7.9  15.1        6.7    6.0  10.2    2.2  1  C46F4.1a    CE04219	WBGene00001175	locus:egl-6	status:Confir
        1.8    7.9   3.9        1.3    8.3   1.5    1.6  1  C04E6.9     CE25755	WBGene00005094	locus:srd-16	7TM chemorec
        1.9    7.8   0.1        3.2    7.0   0.0    1.3  1  Y41E3.9a    CE40581	WBGene00012767	locus:fcd-2	status:Partia
          2    7.7  14.4          4    6.7  10.0    1.4  1  Y34D9A.2    CE30217	WBGene00021328	status:Confirmed	UniProt:
        2.1    7.6   3.1        4.5    6.6   2.1    1.5  1  ZK488.9     CE34459	WBGene00005856	locus:srw-109	7TM chemore
        2.1    7.6  11.1       0.09   12.1   2.9    2.0  1  F57B7.1b    CE31009	WBGene00010191	G-protein coupled recepto
        2.2    7.6  12.1         22    4.3   8.4    2.0  1  F40A3.7     CE10154	WBGene00018222	status:Partially_confirme
        2.2    7.5   1.4        2.7    7.3   0.9    1.1  1  W01D2.6     CE35039	WBGene00012183	status:Predicted	UniProt:
        2.3    7.5   2.4        5.8    6.2   1.6    1.6  1  W06G6.13    CE25144	WBGene00005822	locus:srw-75	7TM chemorec
        2.3    7.5   6.2         12    5.1   4.3    1.9  2  K08E4.5     CE40462	WBGene00010669	locus:bath-37	status:Part
        2.4    7.4   0.8        3.6    6.9   0.6    1.3  1  ZK39.10     CE41546	WBGene00050881	status:Partially_confirme
        2.5    7.4   0.9          5    6.4   0.6    1.4  1  C39H7.7     CE25808	WBGene00005091	locus:srd-13	7TM chemorec
        2.6    7.3   0.3        3.8    6.8   0.2    1.2  1  F59B10.3    CE35884	WBGene00010319	cadherin transmembranous 
        2.7    7.3   4.0        2.9    7.2   0.1    2.2  2  T04A11.9    CE34594	WBGene00005681	locus:sru-18	7TM receptor
        2.8    7.2   4.8         11    5.2   1.7    2.1  2  ZC404.13    CE29619	WBGene00022606	status:Partially_confirme
        2.9    7.2   0.6        3.8    6.8   0.4    1.1  1  Y18H1A.12   CE44087	WBGene00000624	locus:col-47	status:Parti
        2.9    7.2   0.7        6.8    6.0   0.5    1.6  1  C38C3.2     CE08638	WBGene00005690	locus:sru-27	7TM chemorec
          3    7.1   5.2       0.55    9.5   1.1    1.6  1  D1069.4     CE17616	WBGene00017038	status:Partially_confirme
        3.1    7.1   5.8       0.91    8.8   0.6    2.5  1  M01G12.1    CE18066	WBGene00005526	locus:sri-14	7TM chemorec
        3.2    7.0   1.7        6.1    6.1   1.2    1.4  1  F18E3.5     CE07081	WBGene00005816	locus:srw-69	7TM chemorec
        3.4    7.0  11.2       0.14   11.5   3.2    2.0  1  F57B7.1a    CE05989	WBGene00010191	G-protein coupled recepto
        3.5    6.9   8.8        4.2    6.7   6.1    1.2  1  C51E3.1     CE46327	WBGene00008247	locus:srsx-26	olfactory r
        3.6    6.9   0.0        5.6    6.2   0.0    1.2  1  F15A8.6     CE31907	WBGene00017478	esterase	status:Partially
        3.6    6.9  13.6        5.8    6.2   9.5    1.3  1  K12D9.7     CE12192	WBGene00005866	locus:srw-119	7TM chemore
        3.8    6.8  16.6       0.28   10.5   8.2    1.5  1  C44C3.1     CE08707	WBGene00005871	locus:srw-124	7TM chemore
        3.9    6.8   0.2        3.9    6.8   0.1    1.2  1  T06C12.12   CE16362	WBGene00011519	status:Predicted	UniProt:
        3.9    6.8   0.3        4.9    6.4   0.2    1.1  1  F10C1.3     CE02620	WBGene00017325	status:Partially_confirme
          4    6.7   9.4        5.8    6.2   6.5    1.4  1  F43A11.1    CE43280	WBGene00005979	locus:srx-88	G-protein co
        4.1    6.7  13.6        1.6    8.0   7.5    1.6  1  H02I12.3    CE16160	WBGene00006459	locus:tag-89	7 transmembr
        4.1    6.7   0.1         26    4.0   0.0    2.1  2  H10E21.5    CE19490	WBGene00019185	zinc finger protein	statu
        4.2    6.6   0.0        4.6    6.5   0.0    1.1  1  M110.10     CE45081	WBGene00195142	status:Partially_confirme
        4.3    6.6   1.1        9.8    5.4   0.7    1.6  1  W06G6.6     CE41942	WBGene00005823	locus:srw-76	7TM chemorec
        4.4    6.6   2.3        7.1    5.9   0.0    2.2  2  F36G9.6     CE34551	WBGene00005686	locus:sru-23	7TM receptor
        4.4    6.6   0.1         11    5.2   0.1    1.7  1  C24H11.4    CE18527	WBGene00007701	locus:srd-74	status:Parti
        4.5    6.6   0.1        5.3    6.3   0.1    1.1  1  Y37D8A.10   CE20214	WBGene00012550	locus:hpo-21	status:Confi
        5.2    6.4   0.0        6.9    6.0   0.0    1.1  1  F56D6.12    CE38831	WBGene00044474	status:Predicted	UniProt:
        5.4    6.3   1.7        9.1    5.5   1.2    1.3  1  C39H7.6     CE25807	WBGene00005090	locus:srd-12	7TM chemorec
        5.6    6.2   0.6         12    5.1   0.4    1.6  1  ZC404.5     CE38128	WBGene00005251	locus:srh-28	7TM chemorec
        5.6    6.2   6.8         12    5.1   3.2    2.5  1  M01G12.13   CE33674	WBGene00005525	locus:sri-13	7TM chemorec
        5.6    6.2   1.1        9.4    5.5   0.7    1.5  1  H12D21.9    CE42940	WBGene00010385	status:Confirmed	UniProt:
        5.7    6.2   0.2        9.6    5.5   0.2    1.4  1  C23H3.2b    CE08321	WBGene00016018	status:Confirmed	UniProt:
          6    6.1   0.1        8.7    5.6   0.1    1.2  1  F27C1.2a    CE09715	WBGene00017852	status:Confirmed	UniProt:
        6.1    6.1  13.3       0.36   10.1   4.9    1.9  1  C51E3.2     CE33986	WBGene00008248	locus:srsx-27	opoid recep
        6.1    6.1   0.1        7.6    5.8   0.1    1.1  1  C06E7.1d    CE33515	WBGene00015538	locus:sams-3	status:Confi
        6.3    6.1   0.1          9    5.6   0.1    1.2  1  F27C1.2b    CE36932	WBGene00017852	status:Confirmed	UniProt:
        6.4    6.1  15.2         13    5.1  10.5    1.5  1  C44C3.11    CE34754	WBGene00005870	locus:srw-123	7TM chemore
        6.8    6.0  17.6        9.2    5.5  12.2    1.2  1  C44C3.6     CE08712	WBGene00005864	locus:srw-117	7TM chemore
        6.9    5.9   0.2         34    3.7   0.1    2.2  1  B0285.6     CE28526	WBGene00007138	Yeast ORF YCS7_YEAST	stat
          7    5.9   1.0         17    4.7   0.3    1.6  2  T10D4.14    CE40269	WBGene00044889	status:Predicted	UniProt:
        7.4    5.8   0.5         14    4.9   0.3    1.4  1  H27D07.6    CE25035	WBGene00005308	locus:srh-87	7TM chemorec
        7.7    5.8  17.5         34    3.7  12.0    2.2  1  C46F4.1b    CE43400	WBGene00001175	locus:egl-6	status:Confir
        8.1    5.7  25.8         28    3.9  17.9    2.0  1  H10E21.2    CE43707	WBGene00019183	G-protein coupled recepto
        8.3    5.7   0.3         14    4.9   0.2    1.4  1  C23H3.2a    CE27078	WBGene00016018	status:Confirmed	UniProt:
        8.3    5.7   0.9         20    4.4   0.6    1.6  1  F47B8.9b    CE38191	WBGene00009810	locus:srm-6	7TM receptor,
        8.4    5.7  13.6         14    4.9   9.4    1.5  1  K12D9.5     CE34345	WBGene00005867	locus:srw-120	7TM chemore
        8.4    5.7   0.0         19    4.5   0.0    1.5  1  B0361.8     CE26792	WBGene00015162	status:Confirmed	UniProt:
        8.4    5.7   0.0         14    5.0   0.0    1.2  1  R11B5.1     CE28759	WBGene00044061	locus:tbc-12	status:Parti
        8.6    5.6   0.7         16    4.7   0.5    1.4  1  R05H5.1     CE43249	WBGene00005080	locus:srd-2	status:Predic
        8.6    5.6   1.6         17    4.7   1.1    1.4  1  T03F7.1     CE40659	WBGene00004910	locus:snf-11	Na(+)\/Cl(-)
        8.7    5.6   3.6         17    4.7   2.5    1.5  1  T11F1.1     CE33828	WBGene00005807	locus:srw-60	7TM chemorec
        9.2    5.5   8.3       0.48    9.8   0.9    2.0  2  C15H9.3     CE03995	WBGene00015799	status:Partially_confirme
        9.2    5.5   0.1         10    5.4   0.1    1.1  1  C18A3.9     CE29177	WBGene00015945	status:Partially_confirme
        9.6    5.5   1.7         22    4.3   1.2    1.6  1  T27B2.1     CE44200	WBGene00194821	status:Partially_confirme
        9.8    5.4   0.0         19    4.5   0.0    1.4  1  Y22D7AL.8   CE26501	WBGene00004894	locus:sms-3	status:Partia
         10    5.4   0.6         20    4.4   0.4    1.5  1  Y57A10C.9   CE18421	WBGene00013287	status:Partially_confirme


Domain annotation for each sequence (and alignments):
>> C52B11.3  CE39139	WBGene00016872	locus:dop-4	G-protein coupled receptor	status:Predicted	UniProt:Q18775	protein_id:CC
   #    score  bias  c-Evalue  i-Evalue hmmfrom  hmm to    alifrom  ali to    envfrom  env to     acc
 ---   ------ ----- --------- --------- ------- -------    ------- -------    ------- -------    ----
   1 !   89.7   5.8   2.6e-27   2.6e-25      44     269 ..      30     255 ..       9     265 .. 0.84
   2 !   16.5   0.0   4.5e-05    0.0044     257     349 ..     386     477 ..     379     496 .. 0.78

  Alignments for each domain:
  == domain 1    score: 89.7 bits;  conditional E-value: 2.6e-27
  Rh5-PA(Rhodopsin5)_FBpp0079875-aln  44 Wrafpevekly.hlllaliyivllllsliGnglviwifstsksLrtpsnllvvnLaifDllm.vlelp.llvins 115
                                         W +  ++   + h lla++++ + ll++ Gn+lv+   +t k Lr+p+  l+++Lai+Dl++ v+ +p   +++ 
                            C52B11.3  30 WATEEPAAIVWrHPLLAIALFSICLLTVAGNCLVVIAVCTKKYLRNPTGYLIISLAIADLIVgVIVMPmNSLFEI 104
                                         55444444444499*********************************************9875789994479999 PP

  Rh5-PA(Rhodopsin5)_FBpp0079875-aln 116 fserlvggelgCdiyavlGslsGigaaitnaviafDryktiskpldgr..ltkkqalllilfiWlyalpftvlPl 188
                                          ++++++g + Cd++ ++  l   ++++  +vi+ Dry +   p+  r  ++k+++l+ il +W+ +   ++ P 
                            C52B11.3 105 ANHTWLFGLMMCDVFHAMDILASTASIWNLCVISLDRYMAGQDPIGYRdkVSKRRILMAILSVWVLSAILSF-PG 178
                                         ********************************************987655999************9988876.54 PP

  Rh5-PA(Rhodopsin5)_FBpp0079875-aln 189 leiWgryvpeGflttCsfDyLtddedtrvfvavifvlsyviPllliiyfysklvsavrahekalreqakkmnvks 263
                                         +  W    p  +    s   +   +d++++v   + +s+ iPl li++ y k+    ++h k +r   k + +k 
                            C52B11.3 179 IIWWRTSSPHLYED-QSQCLF---TDSKMYVSFSSLVSFYIPLFLILFAYGKVYIIATRHSKGMRMGIKTVSIKK 249
                                         44466666655543.333333...4689*************************************9999998887 PP

  Rh5-PA(Rhodopsin5)_FBpp0079875-aln 264 Lrsnqd 269
                                          + +++
                            C52B11.3 250 RNGKKS 255
                                         655444 PP

  == domain 2    score: 16.5 bits;  conditional E-value: 4.5e-05
  Rh5-PA(Rhodopsin5)_FBpp0079875-aln 257 kkmnvksLrsnqdaeaksvelriakvaltiffLfvlaWtPyavvaligafgdrelltPlatmlpav..faktvsc 329
                                         +k+nv+  +  ++      e r a+   +++  f+l+WtP+ v + ++af + +  +   t++  v  +   +s+
                            C52B11.3 386 RKLNVREKS--RQMMRYVHEQRAARTLSIVVGAFILCWTPFFVFTPLTAFCE-SCFSNKETIFTFVtwAGHLNSM 457
                                         677777644..33333578999999999999***************999999.8899999998876325789*** PP

  Rh5-PA(Rhodopsin5)_FBpp0079875-aln 330 ldPyvyaishPkyrleLekr 349
                                         l+P +y+     +r ++++ 
                            C52B11.3 458 LNPLIYSRFSRDFRRAFKQI 477
                                         ******97776777666554 PP

>> C16D6.2  CE37317	WBGene00007635	7 transmembrane receptor (rhodopsin family)	status:Partially_confirmed	UniProt:O62062
   #    score  bias  c-Evalue  i-Evalue hmmfrom  hmm to    alifrom  ali to    envfrom  env to     acc
 ---   ------ ----- --------- --------- ------- -------    ------- -------    ------- -------    ----
   1 !   94.2   8.3   1.1e-28     1e-26      41     345 ..      11     323 ..       3     354 .. 0.81

  Alignments for each domain:
  == domain 1    score: 94.2 bits;  conditional E-value: 1.1e-28
  Rh5-PA(Rhodopsin5)_FBpp0079875-aln  41 hehWrafpeveklyhlllali..yivllllsliGnglviwifstsksLrtpsnllvvnLaifDllmvlelp.llv 112
                                          e W    + ++ ++++l ++  y +++ +++iGn++vi   +  ksL+t  nl++++L+ +D++++++ + +  
                             C16D6.2  11 SELWLYREDLSSRWYIMLVFAflYLIIIAAGIIGNSCVILAITRNKSLQTVPNLFILSLSCSDIVVCCTSAtITP 85 
                                         66788778888888888765511666667789**********************************998874777 PP

  Rh5-PA(Rhodopsin5)_FBpp0079875-aln 113 insfserlvggelgCdiyavlGslsGigaaitnaviafDryktiskpldgrltkkqalllilfiWlyalpftvlP 187
                                         i +f++++++ge  C i  ++ ++s + +++t ++i+ Dry  i  p+   +t+ qa+ +i++i ++a + t   
                             C16D6.2  86 ITAFKKEWIFGEALCRIAPFIAGISLCFSTFTLTAISIDRYILIRFPMRKPITHYQAVGVIAIICAFAATITSPI 160
                                         **************************************************************9999998887644 PP

  Rh5-PA(Rhodopsin5)_FBpp0079875-aln 188 ll.eiWgryvpeGflt.tCsfDyLtddedtrvfvavifvlsyviPllliiyfysklvsavrahekalreqakkmn 260
                                         ++ ++ g +  e f    C+ ++ +++++ +++ a+++ l  viPl++ii++y+ +  ++ +   ++ + akk  
                             C16D6.2 161 MFkQKLGEF--ENFCGqYCTENWGANESQRKIYGAALMFLQLVIPLTIIIISYTAISLKIGQ--SMILKGAKKQK 231
                                         441456666..6666426999**********************************9888865..67777888887 PP

  Rh5-PA(Rhodopsin5)_FBpp0079875-aln 261 vksLrsnqdaea...ksvelriakvaltiffLfvlaWtPyavvaligafgdr.elltP...latmlpavfaktvs 328
                                          +  + + ++++        r  ++ + +++ f ++W    + +++  ++   el+     +  +   ++a t +
                             C16D6.2 232 TDNWEMELSDQQriaVKRRQRTNRMLIGMVVAFACSWIWSVTFNILRDYEYLpELIKTqeyIFGIATHCIAMTST 306
                                         77766554444310044456677888888999******9999999998886425554411144566678899999 PP

  Rh5-PA(Rhodopsin5)_FBpp0079875-aln 329 cldPyvyaishPkyrle 345
                                         + +P +ya+   + r++
                             C16D6.2 307 VWNPLLYAVLNLQLRAA 323
                                         9******9977777665 PP

>> C02D4.2e  CE36092	WBGene00004777	locus:ser-2	status:Partially_confirmed	UniProt:O02213	protein_id:CAF31467.1
   #    score  bias  c-Evalue  i-Evalue hmmfrom  hmm to    alifrom  ali to    envfrom  env to     acc
 ---   ------ ----- --------- --------- ------- -------    ------- -------    ------- -------    ----
   1 !   77.6   6.3   1.2e-23   1.1e-21      59     272 ..      61     271 ..      47     285 .. 0.87
   2 !   18.5   0.1   1.1e-05     0.001     268     351 ..     356     439 ..     333     454 .. 0.86

  Alignments for each domain:
  == domain 1    score: 77.6 bits;  conditional E-value: 1.2e-23
  Rh5-PA(Rhodopsin5)_FBpp0079875-aln  59 aliyivllllsliGnglviwifstsksLrtpsnllvvnLaifDllmv.lelpllvinsfs.erlvggelgCdiya 131
                                         +++y v++ ++++Gn+lv+      + L+   n ++v+La +Dl+++ + +pl v+  +   ++++g   C+ ++
                            C02D4.2e  61 TITYLVIIAMTVVGNTLVVVAVFSYRPLKKVQNYFLVSLAASDLAVAiFVMPLHVVTFLAgGKWLLGVTVCQFFT 135
                                         589**************99988899*******************876268998877766527999999******* PP

  Rh5-PA(Rhodopsin5)_FBpp0079875-aln 132 vlGslsGigaaitnaviafDryktiskpld..grltkkqalllilfiWlyalpftvlPlleiWgryvpeGflttC 204
                                         ++  l   ++++  ++ia Dry +i +p++   + t+k + ++i+++W+ ++  +v P++  W+ ++ + +  +C
                            C02D4.2e 136 TADILLCTSSILNLCAIALDRYWAIHNPINyaQKRTTKFVCIVIVIVWILSMLISVPPIIG-WNNWQENMMEDSC 209
                                         *****************************8324577778899999****************.*****99999999 PP

  Rh5-PA(Rhodopsin5)_FBpp0079875-aln 205 sfDyLtddedtrvfvavifvlsyviPllliiyfysklvsavrahekalreqakkmnvksLrsnqdaea 272
                                         ++      + +++fv+     s+++Pll++++ y k++ + r+  +  r ++  m ++  + ++d   
                            C02D4.2e 210 GL------STEKAFVVFSAAGSFFLPLLVMVVVYVKIFISARQRIRTNRGRSALMRIQNAEGDDDYRK 271
                                         96......45799****************************999999888888888877666655554 PP

  == domain 2    score: 18.5 bits;  conditional E-value: 1.1e-05
  Rh5-PA(Rhodopsin5)_FBpp0079875-aln 268 qdaeaksvelriakvaltiffLfvlaWtPyavvaligafgdrelltPlatmlpavfaktvscldPyvyaishPky 342
                                         +++ + + e r ak   +i+f+f  +W P+ v  +i  f +   l   +    + +  ++s l+P++y+i    +
                            C02D4.2e 356 REKISVAKEKRAAKTIAVIIFVFSFCWLPFFVAYVIRPFCETCKLHAKVEQAFTWLGYINSSLNPFLYGILNLEF 430
                                         4455568899***********************************9999999999*****************999 PP

  Rh5-PA(Rhodopsin5)_FBpp0079875-aln 343 rleLekrlp 351
                                         r +++k l 
                            C02D4.2e 431 RRAFKKILC 439
                                         999998765 PP

>> C02D4.2b  CE36089	WBGene00004777	locus:ser-2	octopamine receptor	status:Partially_confirmed	UniProt:O02213	protein_id
   #    score  bias  c-Evalue  i-Evalue hmmfrom  hmm to    alifrom  ali to    envfrom  env to     acc
 ---   ------ ----- --------- --------- ------- -------    ------- -------    ------- -------    ----
   1 !   77.4   6.5   1.4e-23   1.3e-21      59     272 ..      58     268 ..      44     279 .. 0.87
   2 !   18.7   0.1   9.6e-06   0.00093     268     351 ..     330     413 ..     307     428 .. 0.86

  Alignments for each domain:
  == domain 1    score: 77.4 bits;  conditional E-value: 1.4e-23
  Rh5-PA(Rhodopsin5)_FBpp0079875-aln  59 aliyivllllsliGnglviwifstsksLrtpsnllvvnLaifDllmv.lelpllvinsfs.erlvggelgCdiya 131
                                         +++y v++ ++++Gn+lv+      + L+   n ++v+La +Dl+++ + +pl v+  +   ++++g   C+ ++
                            C02D4.2b  58 TITYLVIIAMTVVGNTLVVVAVFSYRPLKKVQNYFLVSLAASDLAVAiFVMPLHVVTFLAgGKWLLGVTVCQFFT 132
                                         589**************99988899*******************876268998877766527999999******* PP

  Rh5-PA(Rhodopsin5)_FBpp0079875-aln 132 vlGslsGigaaitnaviafDryktiskpld..grltkkqalllilfiWlyalpftvlPlleiWgryvpeGflttC 204
                                         ++  l   ++++  ++ia Dry +i +p++   + t+k + ++i+++W+ ++  +v P++  W+ ++ + +  +C
                            C02D4.2b 133 TADILLCTSSILNLCAIALDRYWAIHNPINyaQKRTTKFVCIVIVIVWILSMLISVPPIIG-WNNWQENMMEDSC 206
                                         *****************************8324577778899999****************.*****99999999 PP

  Rh5-PA(Rhodopsin5)_FBpp0079875-aln 205 sfDyLtddedtrvfvavifvlsyviPllliiyfysklvsavrahekalreqakkmnvksLrsnqdaea 272
                                         ++      + +++fv+     s+++Pll++++ y k++ + r+  +  r ++  m ++  + ++d   
                            C02D4.2b 207 GL------STEKAFVVFSAAGSFFLPLLVMVVVYVKIFISARQRIRTNRGRSALMRIQNAEGDDDYRK 268
                                         96......45799***************************9999999888888888877666555554 PP

  == domain 2    score: 18.7 bits;  conditional E-value: 9.6e-06
  Rh5-PA(Rhodopsin5)_FBpp0079875-aln 268 qdaeaksvelriakvaltiffLfvlaWtPyavvaligafgdrelltPlatmlpavfaktvscldPyvyaishPky 342
                                         +++ + + e r ak   +i+f+f  +W P+ v  +i  f +   l   +    + +  ++s l+P++y+i    +
                            C02D4.2b 330 REKISVAKEKRAAKTIAVIIFVFSFCWLPFFVAYVIRPFCETCKLHAKVEQAFTWLGYINSSLNPFLYGILNLEF 404
                                         4455568899***********************************9999999999*****************999 PP

  Rh5-PA(Rhodopsin5)_FBpp0079875-aln 343 rleLekrlp 351
                                         r +++k l 
                            C02D4.2b 405 RRAFKKILC 413
                                         999998765 PP

>> C02D4.2a  CE36088	WBGene00004777	locus:ser-2	octopamine receptor	status:Partially_confirmed	UniProt:O02213	protein_id
   #    score  bias  c-Evalue  i-Evalue hmmfrom  hmm to    alifrom  ali to    envfrom  env to     acc
 ---   ------ ----- --------- --------- ------- -------    ------- -------    ------- -------    ----
   1 !   77.4   6.5   1.4e-23   1.3e-21      59     272 ..      61     271 ..      47     282 .. 0.87
   2 !   18.7   0.1   9.7e-06   0.00094     268     351 ..     333     416 ..     310     431 .. 0.86

  Alignments for each domain:
  == domain 1    score: 77.4 bits;  conditional E-value: 1.4e-23
  Rh5-PA(Rhodopsin5)_FBpp0079875-aln  59 aliyivllllsliGnglviwifstsksLrtpsnllvvnLaifDllmv.lelpllvinsfs.erlvggelgCdiya 131
                                         +++y v++ ++++Gn+lv+      + L+   n ++v+La +Dl+++ + +pl v+  +   ++++g   C+ ++
                            C02D4.2a  61 TITYLVIIAMTVVGNTLVVVAVFSYRPLKKVQNYFLVSLAASDLAVAiFVMPLHVVTFLAgGKWLLGVTVCQFFT 135
                                         589**************99988899*******************876268998877766527999999******* PP

  Rh5-PA(Rhodopsin5)_FBpp0079875-aln 132 vlGslsGigaaitnaviafDryktiskpld..grltkkqalllilfiWlyalpftvlPlleiWgryvpeGflttC 204
                                         ++  l   ++++  ++ia Dry +i +p++   + t+k + ++i+++W+ ++  +v P++  W+ ++ + +  +C
                            C02D4.2a 136 TADILLCTSSILNLCAIALDRYWAIHNPINyaQKRTTKFVCIVIVIVWILSMLISVPPIIG-WNNWQENMMEDSC 209
                                         *****************************8324577778899999****************.*****99999999 PP

  Rh5-PA(Rhodopsin5)_FBpp0079875-aln 205 sfDyLtddedtrvfvavifvlsyviPllliiyfysklvsavrahekalreqakkmnvksLrsnqdaea 272
                                         ++      + +++fv+     s+++Pll++++ y k++ + r+  +  r ++  m ++  + ++d   
                            C02D4.2a 210 GL------STEKAFVVFSAAGSFFLPLLVMVVVYVKIFISARQRIRTNRGRSALMRIQNAEGDDDYRK 271
                                         96......45799***************************9999999888888888877666555554 PP

  == domain 2    score: 18.7 bits;  conditional E-value: 9.7e-06
  Rh5-PA(Rhodopsin5)_FBpp0079875-aln 268 qdaeaksvelriakvaltiffLfvlaWtPyavvaligafgdrelltPlatmlpavfaktvscldPyvyaishPky 342
                                         +++ + + e r ak   +i+f+f  +W P+ v  +i  f +   l   +    + +  ++s l+P++y+i    +
                            C02D4.2a 333 REKISVAKEKRAAKTIAVIIFVFSFCWLPFFVAYVIRPFCETCKLHAKVEQAFTWLGYINSSLNPFLYGILNLEF 407
                                         4455568899***********************************9999999999*****************999 PP

  Rh5-PA(Rhodopsin5)_FBpp0079875-aln 343 rleLekrlp 351
                                         r +++k l 
                            C02D4.2a 408 RRAFKKILC 416
                                         999998765 PP

>> C02D4.2f  CE32299	WBGene00004777	locus:ser-2	status:Confirmed	UniProt:Q6LA86	protein_id:CAF31468.2
   #    score  bias  c-Evalue  i-Evalue hmmfrom  hmm to    alifrom  ali to    envfrom  env to     acc
 ---   ------ ----- --------- --------- ------- -------    ------- -------    ------- -------    ----
   1 !   77.3   6.6   1.5e-23   1.5e-21      59     272 ..      50     260 ..      37     271 .. 0.87
   2 !   18.7   0.1   9.3e-06    0.0009     268     351 ..     322     405 ..     299     420 .. 0.86

  Alignments for each domain:
  == domain 1    score: 77.3 bits;  conditional E-value: 1.5e-23
  Rh5-PA(Rhodopsin5)_FBpp0079875-aln  59 aliyivllllsliGnglviwifstsksLrtpsnllvvnLaifDllmv.lelpllvinsfs.erlvggelgCdiya 131
                                         +++y v++ ++++Gn+lv+      + L+   n ++v+La +Dl+++ + +pl v+  +   ++++g   C+ ++
                            C02D4.2f  50 TITYLVIIAMTVVGNTLVVVAVFSYRPLKKVQNYFLVSLAASDLAVAiFVMPLHVVTFLAgGKWLLGVTVCQFFT 124
                                         589**************99988899*******************876268998877766527999999******* PP

  Rh5-PA(Rhodopsin5)_FBpp0079875-aln 132 vlGslsGigaaitnaviafDryktiskpld..grltkkqalllilfiWlyalpftvlPlleiWgryvpeGflttC 204
                                         ++  l   ++++  ++ia Dry +i +p++   + t+k + ++i+++W+ ++  +v P++  W+ ++ + +  +C
                            C02D4.2f 125 TADILLCTSSILNLCAIALDRYWAIHNPINyaQKRTTKFVCIVIVIVWILSMLISVPPIIG-WNNWQENMMEDSC 198
                                         *****************************8324577778899999****************.*****99999999 PP

  Rh5-PA(Rhodopsin5)_FBpp0079875-aln 205 sfDyLtddedtrvfvavifvlsyviPllliiyfysklvsavrahekalreqakkmnvksLrsnqdaea 272
                                         ++      + +++fv+     s+++Pll++++ y k++ + r+  +  r ++  m ++  + ++d   
                            C02D4.2f 199 GL------STEKAFVVFSAAGSFFLPLLVMVVVYVKIFISARQRIRTNRGRSALMRIQNAEGDDDYRK 260
                                         96......45799***************************9999999888888888877666555554 PP

  == domain 2    score: 18.7 bits;  conditional E-value: 9.3e-06
  Rh5-PA(Rhodopsin5)_FBpp0079875-aln 268 qdaeaksvelriakvaltiffLfvlaWtPyavvaligafgdrelltPlatmlpavfaktvscldPyvyaishPky 342
                                         +++ + + e r ak   +i+f+f  +W P+ v  +i  f +   l   +    + +  ++s l+P++y+i    +
                            C02D4.2f 322 REKISVAKEKRAAKTIAVIIFVFSFCWLPFFVAYVIRPFCETCKLHAKVEQAFTWLGYINSSLNPFLYGILNLEF 396
                                         4455568899***********************************9999999999*****************999 PP

  Rh5-PA(Rhodopsin5)_FBpp0079875-aln 343 rleLekrlp 351
                                         r +++k l 
                            C02D4.2f 397 RRAFKKILC 405
                                         999998765 PP

>> Y58G8A.4b  CE36962	WBGene00021983	status:Partially_confirmed	UniProt:Q6F3C9	protein_id:CCD70460.1
   #    score  bias  c-Evalue  i-Evalue hmmfrom  hmm to    alifrom  ali to    envfrom  env to     acc
 ---   ------ ----- --------- --------- ------- -------    ------- -------    ------- -------    ----
   1 !   92.8   6.9     3e-28   2.9e-26      51     334 ..      51     343 ..      25     385 .. 0.81

  Alignments for each domain:
  == domain 1    score: 92.8 bits;  conditional E-value: 3e-28
  Rh5-PA(Rhodopsin5)_FBpp0079875-aln  51 eklyhlllaliyivllllsliGnglviwifstsksLrtpsnllvvnLaifDllmvl.elpllvinsfserlvgge 124
                                         + ++  ++++ y  l++l+++Gng v+w  +  k L+++ n++++nL ++Dl++v+ ++p+    ++++ +++g+
                           Y58G8A.4b  51 DFYIRSIFTFLYGFLFVLGIFGNGGVLWAVARNKRLQSARNVFLLNLIFTDLILVFtAIPVTPWYAMTKDWAFGS 125
                                         56788899********************************************98752799*************** PP

  Rh5-PA(Rhodopsin5)_FBpp0079875-aln 125 lgCdiyavlGslsGigaaitnaviafDryktiskpldgrltkkqalllilfiWlyalpft...vlPlleiWgr.y 195
                                         + C++  +  s s   ++++ ++i+ D++  i  p +  ++ +qal +  +iW+ ++      ++ + ++ g  y
                           Y58G8A.4b 126 VMCHLVPLSNSCSVFVTSWSLTAISLDKFLHINDPTKQPVSIRQALAITFLIWIVSTLINlpyLMSFEHVDGSfY 200
                                         *****************************************************9987654111355556666536 PP

  Rh5-PA(Rhodopsin5)_FBpp0079875-aln 196 vpeGflttCsf....DyLtddedtrvfvavifvlsyviPllliiyfysklvsavrahekalreqakkmnvksLrs 266
                                         v  G    C+          ++  +++ ++++ l +v+P+ +i y y k++++v++   ++ + a+    +sL+ 
                           Y58G8A.4b 201 VQPGETPYCGHfcdeANWQSENSRKIYGTTVMLLQFVVPMAVITYCYFKILQKVSKD--MIIQNAQ--FCQSLTQ 271
                                         77888888874221123445566799****************************974..5555565..479**** PP

  Rh5-PA(Rhodopsin5)_FBpp0079875-aln 267 nqdaeaksvelriakvaltiffLfvlaWtPyavvaligafgdr.ell..tPla.tmlpavfaktvscldPyv 334
                                         +q ++a s   ++  + +++++ f+ +W P ++++l+  f ++ e l   P+  ++ + v+a +  + +P +
                           Y58G8A.4b 272 KQRSDATSRKKKVNYILIAMVVTFIGCWLPLTLLNLVKDFKKEpEWLkrQPFFwAINAHVIAMSLVVWNPLL 343
                                         *************************************99976413332234431344445566666666655 PP

>> Y58G8A.4a  CE33345	WBGene00021983	status:Partially_confirmed	UniProt:Q9N4R5	protein_id:CCD70459.1
   #    score  bias  c-Evalue  i-Evalue hmmfrom  hmm to    alifrom  ali to    envfrom  env to     acc
 ---   ------ ----- --------- --------- ------- -------    ------- -------    ------- -------    ----
   1 !   91.4   7.6   7.8e-28   7.5e-26      51     308 ..      51     313 ..      22     361 .. 0.85

  Alignments for each domain:
  == domain 1    score: 91.4 bits;  conditional E-value: 7.8e-28
  Rh5-PA(Rhodopsin5)_FBpp0079875-aln  51 eklyhlllaliyivllllsliGnglviwifstsksLrtpsnllvvnLaifDllmvl.elpllvinsfserlvgge 124
                                         + ++  ++++ y  l++l+++Gng v+w  +  k L+++ n++++nL ++Dl++v+ ++p+    ++++ +++g+
                           Y58G8A.4a  51 DFYIRSIFTFLYGFLFVLGIFGNGGVLWAVARNKRLQSARNVFLLNLIFTDLILVFtAIPVTPWYAMTKDWAFGS 125
                                         56788899********************************************98752799*************** PP

  Rh5-PA(Rhodopsin5)_FBpp0079875-aln 125 lgCdiyavlGslsGigaaitnaviafDryktiskpldgrltkkqalllilfiWlyalpft...vlPlleiWgr.y 195
                                         + C++  +  s s   ++++ ++i+ D++  i  p +  ++ +qal +  +iW+ ++      ++ + ++ g  y
                           Y58G8A.4a 126 VMCHLVPLSNSCSVFVTSWSLTAISLDKFLHINDPTKQPVSIRQALAITFLIWIVSTLINlpyLMSFEHVDGSfY 200
                                         *****************************************************9987654111355556666536 PP

  Rh5-PA(Rhodopsin5)_FBpp0079875-aln 196 vpeGflttCsf....DyLtddedtrvfvavifvlsyviPllliiyfysklvsavrahekalreqakkmnvksLrs 266
                                         v  G    C+          ++  +++ ++++ l +v+P+ +i y y k++++v++   ++ + a+    +sL+ 
                           Y58G8A.4a 201 VQPGETPYCGHfcdeANWQSENSRKIYGTTVMLLQFVVPMAVITYCYFKILQKVSKD--MIIQNAQ--FCQSLTQ 271
                                         77888888874221123445566799****************************974..5555565..479**** PP

  Rh5-PA(Rhodopsin5)_FBpp0079875-aln 267 nqdaeaksvelriakvaltiffLfvlaWtPyavvaligafgd 308
                                         +q ++a s   ++  + +++++ f+ +W P ++++l+  f +
                           Y58G8A.4a 272 KQRSDATSRKKKVNYILIAMVVTFIGCWLPLTLLNLVKDFKK 313
                                         ************************************998875 PP

>> Y39A3B.5b  CE38985	WBGene00021439	locus:ckr-2	status:Confirmed	protein_id:CCD73018.1
   #    score  bias  c-Evalue  i-Evalue hmmfrom  hmm to    alifrom  ali to    envfrom  env to     acc
 ---   ------ ----- --------- --------- ------- -------    ------- -------    ------- -------    ----
   1 !   75.3  12.3   5.9e-23   5.7e-21      31     245 ..      38     264 ..      18     270 .. 0.78
   2 !   19.5   0.2   5.5e-06   0.00053     263     347 ..     433     523 ..     426     541 .. 0.77

  Alignments for each domain:
  == domain 1    score: 75.3 bits;  conditional E-value: 5.9e-23
  Rh5-PA(Rhodopsin5)_FBpp0079875-aln  31 nvppeeldlvhehWrafpeveklyhlllaliyivllllsliGnglviwifstsksLrtpsnllvvnLaifDllm. 104
                                         n++  ++++ +e    f+ +++ y  ++a+++++++lls++Gn++v+ +    +++r+ +n++++nLa +D+++ 
                           Y39A3B.5b  38 NLSTTMSTVHQEEICRFRGTTENY--TIAVTFFMIFLLSVVGNSVVLIVIIKQRAMRSITNIYLMNLAASDMMLs 110
                                         555555555555566666666554..678999***************************************9983 PP

  Rh5-PA(Rhodopsin5)_FBpp0079875-aln 105 vlelpllvinsfserlvggelgCdiyavlGslsGigaaitnaviafDryktiskpldgrl..tkkqalllilfiW 177
                                         v+ +p  +++ +++ +++g+  C+i a l  +   ++a t aviaf+ry +i kpl++r+  t+++a  +i ++W
                           Y39A3B.5b 111 VVCMPPTLVSMVMNCWMFGNYMCKILAYLQPVVVTASAYTLAVIAFERYFAICKPLHSRIwqTRSHAYAMITLVW 185
                                         5679*******************************************************733778899******* PP

  Rh5-PA(Rhodopsin5)_FBpp0079875-aln 178 lyalpftvlPllei.WgryvpeGflttC......sfDyLtddedt.r..vfv.avifvlsyviPllliiyfyskl 241
                                         + a++  +l l+    + y ++G+  +        f y  + ++  +  ++  + + v+  viPl+++   y ++
                           Y39A3B.5b 186 VIAIAANILMLFMYeQQTYSSNGYTCAPihppiyHFAYQENRKFHlKsiIYFqVYMTVVLLVIPLVVMAGLYGNV 260
                                         *****9999988741467999999766422211123444333322111122213344556688888888888888 PP

  Rh5-PA(Rhodopsin5)_FBpp0079875-aln 242 vsav 245
                                         ++++
                           Y39A3B.5b 261 ITSL 264
                                         8776 PP

  == domain 2    score: 19.5 bits;  conditional E-value: 5.5e-06
  Rh5-PA(Rhodopsin5)_FBpp0079875-aln 263 sLrsnqdaeaksvelriakvaltiffLfvlaWtPyavvaligafgd..rel.ltPlat...mlpavfaktvscld 331
                                         sLrs++ +++  +  r+ k+ ++++++f+++WtP  +  l+ + gd  ++l l+   +    + ++++ + sc +
                           Y39A3B.5b 433 SLRSTHTQKSAMAKQRVIKMLIVVVIIFFCCWTPSYIWWLLLIAGDsfQSLnLSVWNSdinTFITLLTYISSCTN 507
                                         9********999**********************8888777777762222213332221002335678899**** PP

  Rh5-PA(Rhodopsin5)_FBpp0079875-aln 332 PyvyaishPkyrleLe 347
                                         P+ y     k+r +++
                           Y39A3B.5b 508 PITYCFLNKKFRNAVY 523
                                         *****99999998875 PP

>> Y39A3B.5d  CE38986	WBGene00021439	locus:ckr-2	status:Confirmed	protein_id:CCD73019.1
   #    score  bias  c-Evalue  i-Evalue hmmfrom  hmm to    alifrom  ali to    envfrom  env to     acc
 ---   ------ ----- --------- --------- ------- -------    ------- -------    ------- -------    ----
   1 !   74.9  12.4   8.2e-23   7.9e-21      31     245 ..      38     264 ..      19     270 .. 0.78
   2 !   19.0   0.3   7.7e-06   0.00074     263     347 ..     433     523 ..     426     535 .. 0.77

  Alignments for each domain:
  == domain 1    score: 74.9 bits;  conditional E-value: 8.2e-23
  Rh5-PA(Rhodopsin5)_FBpp0079875-aln  31 nvppeeldlvhehWrafpeveklyhlllaliyivllllsliGnglviwifstsksLrtpsnllvvnLaifDllm. 104
                                         n++  ++++ +e    f+ +++ y  ++a+++++++lls++Gn++v+ +    +++r+ +n++++nLa +D+++ 
                           Y39A3B.5d  38 NLSTTMSTVHQEEICRFRGTTENY--TIAVTFFMIFLLSVVGNSVVLIVIIKQRAMRSITNIYLMNLAASDMMLs 110
                                         555555555555566666665554..678999***************************************9983 PP

  Rh5-PA(Rhodopsin5)_FBpp0079875-aln 105 vlelpllvinsfserlvggelgCdiyavlGslsGigaaitnaviafDryktiskpldgrl..tkkqalllilfiW 177
                                         v+ +p  +++ +++ +++g+  C+i a l  +   ++a t aviaf+ry +i kpl++r+  t+++a  +i ++W
                           Y39A3B.5d 111 VVCMPPTLVSMVMNCWMFGNYMCKILAYLQPVVVTASAYTLAVIAFERYFAICKPLHSRIwqTRSHAYAMITLVW 185
                                         5679*******************************************************733778899******* PP

  Rh5-PA(Rhodopsin5)_FBpp0079875-aln 178 lyalpftvlPllei.WgryvpeGflttC......sfDyLtddedt.r..vfv.avifvlsyviPllliiyfyskl 241
                                         + a++  +l l+    + y ++G+  +        f y  + ++  +  ++  + + v+  viPl+++   y ++
                           Y39A3B.5d 186 VIAIAANILMLFMYeQQTYSSNGYTCAPihppiyHFAYQENRKFHlKsiIYFqVYMTVVLLVIPLVVMAGLYGNV 260
                                         *****9999988741467999999766422211123444333322111122213344556688888888888888 PP

  Rh5-PA(Rhodopsin5)_FBpp0079875-aln 242 vsav 245
                                         ++++
                           Y39A3B.5d 261 ITSL 264
                                         8776 PP

  == domain 2    score: 19.0 bits;  conditional E-value: 7.7e-06
  Rh5-PA(Rhodopsin5)_FBpp0079875-aln 263 sLrsnqdaeaksvelriakvaltiffLfvlaWtPyavvaligafgd..rel.ltPlat...mlpavfaktvscld 331
                                         sLrs++ +++  +  r+ k+ ++++++f+++WtP  +  l+ + gd  ++l l+   +    + ++++ + sc +
                           Y39A3B.5d 433 SLRSTHTQKSAMAKQRVIKMLIVVVIIFFCCWTPSYIWWLLLIAGDsfQSLnLSVWNSdinTFITLLTYISSCTN 507
                                         9********999**********************8888777777762222213332221002335678899**** PP

  Rh5-PA(Rhodopsin5)_FBpp0079875-aln 332 PyvyaishPkyrleLe 347
                                         P+ y     k+r +++
                           Y39A3B.5d 508 PITYCFLNKKFRNAVY 523
                                         *****99999998765 PP

>> C39E6.6  CE06941	WBGene00003807	locus:npr-1	G-protein coupled receptor	status:Partially_confirmed	UniProt:Q18534	prot
   #    score  bias  c-Evalue  i-Evalue hmmfrom  hmm to    alifrom  ali to    envfrom  env to     acc
 ---   ------ ----- --------- --------- ------- -------    ------- -------    ------- -------    ----
   1 !   81.8   9.4   6.3e-25   6.1e-23      37     248 ..       6     221 ..       1     239 [. 0.87
   2 ?    7.0   0.0     0.035       3.3     279     347 ..     275     354 ..     254     381 .. 0.75

  Alignments for each domain:
  == domain 1    score: 81.8 bits;  conditional E-value: 6.3e-25
  Rh5-PA(Rhodopsin5)_FBpp0079875-aln  37 ldlvhehWrafpeveklyhlllal..iyivllllsliGnglviwifstsksLrtpsnllvvnLaifDllmvl.el 108
                                          +  + +W+ +p++++++++++ +  +y  l++l+l+Gn   i++ +  k+L +  n++++nLa +D +m++ +l
                             C39E6.6   6 FTDCQVYWKVYPDPSQSIYAIVPFltVYLFLFFLGLFGNVTLIYVTCSHKALLSVQNIFILNLAASDCMMCIlSL 80 
                                         556678********999998876533799999************************************9985389 PP

  Rh5-PA(Rhodopsin5)_FBpp0079875-aln 109 pllvinsfserlvggelgCdiyavlGslsGigaaitnaviafDryktiskpldgrltkkqalllilfiWlyalpf 183
                                         p+  i  +++++ +g+l C++  ++ ++s    +++  +ia Dry  +++p  + l+++ a l  +++W+ +   
                             C39E6.6  81 PITPITNVYKNWYFGNLLCHLIPCIQGISIFVCTFSLGAIALDRYILVVRPHSTPLSQRGAFLTTVLLWILSFVV 155
                                         *99999999************************************************************999888 PP

  Rh5-PA(Rhodopsin5)_FBpp0079875-aln 184 tvlPllei.WgryvpeGflttCsfDyLtddedtrvfvavifvlsyviPllliiyfysklvsavrah 248
                                         t+   +++    y+ e       ++     +  r++ ++++   +v+P+ ++ + y+++vs +++ 
                             C39E6.6 156 TLPYAFNMqMIEYTEERICGYFCTEKWESAKSRRAYTMIVMLAQFVVPFAVMAFCYANIVSVLSKR 221
                                         8766666514578888776665566666777889**************************987754 PP

  == domain 2    score: 7.0 bits;  conditional E-value: 0.035
  Rh5-PA(Rhodopsin5)_FBpp0079875-aln 279 iakvaltiffLfvlaWtPyavvaligafgdrel...........ltPlatmlpavfaktvscldPyvyaishPky 342
                                            + +t+++ f ++W P+ v++li  ++d +            ++ l  ++   +a ++ +l+P++ya   P +
                             C39E6.6 275 TTSILVTMVVWFGITWLPHNVISLIIEYDDTQSffrlygrddydISYLLNLFTHSIAMSNNVLNPVLYAWLNPSF 349
                                         44455666777789***********99998664222233333336777788888889999999******999999 PP

  Rh5-PA(Rhodopsin5)_FBpp0079875-aln 343 rleLe 347
                                         r+ + 
                             C39E6.6 350 RQLVI 354
                                         98665 PP

>> Y40H4A.1a  CE27783	WBGene00001519	locus:gar-3	muscarinic acetylcholine receptor	status:Confirmed	UniProt:Q9U7D5	prote
   #    score  bias  c-Evalue  i-Evalue hmmfrom  hmm to    alifrom  ali to    envfrom  env to     acc
 ---   ------ ----- --------- --------- ------- -------    ------- -------    ------- -------    ----
   1 !   64.0   7.0   1.6e-19   1.5e-17      54     264 ..      64     276 ..      15     289 .. 0.80
   2 !   26.4   0.1   4.3e-08   4.1e-06     267     351 ..     484     567 ..     471     580 .. 0.82

  Alignments for each domain:
  == domain 1    score: 64.0 bits;  conditional E-value: 1.6e-19
  Rh5-PA(Rhodopsin5)_FBpp0079875-aln  54 yhlllaliyivllllsliGnglviwifstsksLrtpsnllvvnLaifDllm.vlelpllvinsfserlvggelgC 127
                                           +++ +i +++ l++ +Gn +v+  f + k+L+t sn ++ +La++D+++ v+++p++ + +  +++ +g   C
                           Y40H4A.1a  64 RMVMIVVIGAMFALVTSLGNLMVMVSFKIDKQLQTISNYFLFSLAVADIAIgVISIPMFTYYTAIQKWDLGYTMC 138
                                         4567778888999999*********************************875899******************** PP

  Rh5-PA(Rhodopsin5)_FBpp0079875-aln 128 diyavlGslsGigaaitnaviafDryktiskpldgr..ltkkqalllilfiWlyal....pftv.lPlleiWgry 195
                                         + + ++  l   ++ +   +i+fDry  +++pl  r   t+k+al +i+++++ +l    p+ +  P +e  g++
                           Y40H4A.1a 139 QFWLCIDYLMSNASVLNLLLISFDRYFSVTRPLSYRprRTTKKALTMIACTYIISLilwpPWIIsWPYIE--GKF 211
                                         *********************************987558999*********9988744445544235555..888 PP

  Rh5-PA(Rhodopsin5)_FBpp0079875-aln 196 vpeGflttCsfDyLtddedtrvfvav.ifvlsyviPllliiyfysklvsavrahekal.reqakkmnvksL 264
                                         ++e    tC + +L     t+ +v+v   v ++ +P++++++ y+++  + ++ +k + + qa +   +s+
                           Y40H4A.1a 212 TAEP--GTCVVQFLQ----TNPYVTVgTAVAAFYLPVTIMCILYTRVYWETQKRQKEFgKLQATQFSRRSM 276
                                         8885..589999996....445665526788999*************998888777653557766666655 PP

  == domain 2    score: 26.4 bits;  conditional E-value: 4.3e-08
  Rh5-PA(Rhodopsin5)_FBpp0079875-aln 267 nqdaeaksvelriakvaltiffLfvlaWtPyavvaligafgdrelltPlatmlpavfaktvscldPyvyaishPk 341
                                         +q ++ +  e + ak   +i+  f+++WtPy ++    af   + +  +   ++  ++ ++s ++P  ya+   +
                           Y40H4A.1a 484 EQRKNERKQESKAAKTLSAILCAFIATWTPYNLIVCWEAFFP-NTVPNVLWTFSYFLCYINSTINPLCYALCNAR 557
                                         456677899**********************99988888877.45666666778899****************** PP

  Rh5-PA(Rhodopsin5)_FBpp0079875-aln 342 yrleLekrlp 351
                                         +r    + l+
                           Y40H4A.1a 558 FRHTYMRILR 567
                                         **98776544 PP

>> Y39A3B.5a  CE21646	WBGene00021439	locus:ckr-2	7 transmembrane receptor	status:Confirmed	UniProt:Q9N515	protein_id:CCD
   #    score  bias  c-Evalue  i-Evalue hmmfrom  hmm to    alifrom  ali to    envfrom  env to     acc
 ---   ------ ----- --------- --------- ------- -------    ------- -------    ------- -------    ----
   1 !   73.1  12.8   2.8e-22   2.7e-20      56     245 ..      19     222 ..       5     228 .. 0.80
   2 !   19.0   0.4   7.7e-06   0.00074     263     347 ..     391     481 ..     384     491 .. 0.77

  Alignments for each domain:
  == domain 1    score: 73.1 bits;  conditional E-value: 2.8e-22
  Rh5-PA(Rhodopsin5)_FBpp0079875-aln  56 lllaliyivllllsliGnglviwifstsksLrtpsnllvvnLaifDllm.vlelpllvinsfserlvggelgCdi 129
                                         +++a+++++++lls++Gn++v+ +    +++r+ +n++++nLa +D+++ v+ +p  +++ +++ +++g+  C+i
                           Y39A3B.5a  19 YTIAVTFFMIFLLSVVGNSVVLIVIIKQRAMRSITNIYLMNLAASDMMLsVVCMPPTLVSMVMNCWMFGNYMCKI 93 
                                         57899*****************************************99835679********************* PP

  Rh5-PA(Rhodopsin5)_FBpp0079875-aln 130 yavlGslsGigaaitnaviafDryktiskpldgrl..tkkqalllilfiWlyalpftvlPllei.WgryvpeGfl 201
                                          a l  +   ++a t aviaf+ry +i kpl++r+  t+++a  +i ++W+ a++  +l l+    + y ++G+ 
                           Y39A3B.5a  94 LAYLQPVVVTASAYTLAVIAFERYFAICKPLHSRIwqTRSHAYAMITLVWVIAIAANILMLFMYeQQTYSSNGYT 168
                                         **********************************733778899************99999887414679999997 PP

  Rh5-PA(Rhodopsin5)_FBpp0079875-aln 202 ttC......sfDyLtddedt.r..vfv.avifvlsyviPllliiyfysklvsav 245
                                          +        f y  + ++  +  ++  + + v+  viPl+++   y ++++++
                           Y39A3B.5a 169 CAPihppiyHFAYQENRKFHlKsiIYFqVYMTVVLLVIPLVVMAGLYGNVITSL 222
                                         664222111234443333221111222133445566888888888888888776 PP

  == domain 2    score: 19.0 bits;  conditional E-value: 7.7e-06
  Rh5-PA(Rhodopsin5)_FBpp0079875-aln 263 sLrsnqdaeaksvelriakvaltiffLfvlaWtPyavvaligafgd..rel.ltPlat...mlpavfaktvscld 331
                                         sLrs++ +++  +  r+ k+ ++++++f+++WtP  +  l+ + gd  ++l l+   +    + ++++ + sc +
                           Y39A3B.5a 391 SLRSTHTQKSAMAKQRVIKMLIVVVIIFFCCWTPSYIWWLLLIAGDsfQSLnLSVWNSdinTFITLLTYISSCTN 465
                                         9********999**********************8888777777762222213332221002335678899**** PP

  Rh5-PA(Rhodopsin5)_FBpp0079875-aln 332 PyvyaishPkyrleLe 347
                                         P+ y     k+r +++
                           Y39A3B.5a 466 PITYCFLNKKFRNAVY 481
                                         *****99999998765 PP

>> Y39A3B.5c  CE38443	WBGene00021439	locus:ckr-2	status:Confirmed	UniProt:Q59E84	protein_id:CCD73015.1
   #    score  bias  c-Evalue  i-Evalue hmmfrom  hmm to    alifrom  ali to    envfrom  env to     acc
 ---   ------ ----- --------- --------- ------- -------    ------- -------    ------- -------    ----
   1 !   72.5  13.3   4.3e-22   4.1e-20      56     246 ..      19     209 ..       5     214 .. 0.87
   2 !   19.5   0.4   5.5e-06   0.00053     263     347 ..     280     370 ..     273     380 .. 0.77

  Alignments for each domain:
  == domain 1    score: 72.5 bits;  conditional E-value: 4.3e-22
  Rh5-PA(Rhodopsin5)_FBpp0079875-aln  56 lllaliyivllllsliGnglviwifstsksLrtpsnllvvnLaifDllm.vlelpllvinsfserlvggelgCdi 129
                                         +++a+++++++lls++Gn++v+ +    +++r+ +n++++nLa +D+++ v+ +p  +++ +++ +++g+  C+i
                           Y39A3B.5c  19 YTIAVTFFMIFLLSVVGNSVVLIVIIKQRAMRSITNIYLMNLAASDMMLsVVCMPPTLVSMVMNCWMFGNYMCKI 93 
                                         57899*****************************************99835679********************* PP

  Rh5-PA(Rhodopsin5)_FBpp0079875-aln 130 yavlGslsGigaaitnaviafDryktiskpldgrl..tkkqalllilfiWlyalpftvlPllei.WgryvpeGfl 201
                                          a l  +   ++a t aviaf+ry +i kpl++r+  t+++a  +i ++W+ a++  +l l+    + y ++G+ 
                           Y39A3B.5c  94 LAYLQPVVVTASAYTLAVIAFERYFAICKPLHSRIwqTRSHAYAMITLVWVIAIAANILMLFMYeQQTYSSNGY- 167
                                         **********************************733778899*************999988741456888888. PP

  Rh5-PA(Rhodopsin5)_FBpp0079875-aln 202 ttCsfDyLtddedtrvfvavifvlsyviPllliiyfysklvsavr 246
                                          tC+   +       ++ + + v+  viPl+++   y +++++++
                           Y39A3B.5c 168 -TCAP--IHPPIYHFAYQVYMTVVLLVIPLVVMAGLYGNVITSLK 209
                                         .5654..34455555666677788889999999999999988765 PP

  == domain 2    score: 19.5 bits;  conditional E-value: 5.5e-06
  Rh5-PA(Rhodopsin5)_FBpp0079875-aln 263 sLrsnqdaeaksvelriakvaltiffLfvlaWtPyavvaligafgd..rel.ltPlat...mlpavfaktvscld 331
                                         sLrs++ +++  +  r+ k+ ++++++f+++WtP  +  l+ + gd  ++l l+   +    + ++++ + sc +
                           Y39A3B.5c 280 SLRSTHTQKSAMAKQRVIKMLIVVVIIFFCCWTPSYIWWLLLIAGDsfQSLnLSVWNSdinTFITLLTYISSCTN 354
                                         9********999**********************8888777777762222213332221002335678899**** PP

  Rh5-PA(Rhodopsin5)_FBpp0079875-aln 332 PyvyaishPkyrleLe 347
                                         P+ y     k+r +++
                           Y39A3B.5c 355 PITYCFLNKKFRNAVY 370
                                         *****99999998765 PP

>> M03F4.3a  CE31203	WBGene00006475	locus:tyra-3	G-protein coupled receptor	status:Partially_confirmed	UniProt:Q23013	pr
   #    score  bias  c-Evalue  i-Evalue hmmfrom  hmm to    alifrom  ali to    envfrom  env to     acc
 ---   ------ ----- --------- --------- ------- -------    ------- -------    ------- -------    ----
   1 !   76.6   3.4   2.4e-23   2.3e-21      56     280 ..      72     301 ..      60     306 .. 0.85
   2 !   10.2   0.0    0.0037      0.36     276     345 ..     462     535 ..     447     562 .. 0.70

  Alignments for each domain:
  == domain 1    score: 76.6 bits;  conditional E-value: 2.4e-23
  Rh5-PA(Rhodopsin5)_FBpp0079875-aln  56 lllaliyivllllsliGnglviwifstsksLrtpsnllvvnLaifDllm.vlelpllvinsf.serlvggelgCd 128
                                         + +al +++l+ll+++Gn lv+   ++ k +rt +n+l+ +La +Dll+ ++ +p+ +++ + ++r+ +g++ C 
                            M03F4.3a  72 VFIALFLVMLILLTIFGNILVVLSVVVYKRMRTFTNILLTSLATADLLVgLIVMPMSLLDLLhNHRWPLGRFLCR 146
                                         56899999**************************************9874689***9999862689********* PP

  Rh5-PA(Rhodopsin5)_FBpp0079875-aln 129 iyavlGslsGigaaitnaviafDryktiskpldgrltkkqalllilfiWlyalpftvl..P.lleiWgryvpeGf 200
                                         ++a+   l   ++++  +vi+ Dry +i++pl+   t+++ +   l++ ++a++f v   P ++  W+ ++ + +
                            M03F4.3a 147 MWATSDVLLCTASILNLCVISLDRYFAITSPLKYPRTRSRKMAAGLLTAVWAISFVVCspPwVIPSWNLFIDNNN 221
                                         ********************************9876666666556666666666666432545678********* PP

  Rh5-PA(Rhodopsin5)_FBpp0079875-aln 201 lttCsfDyLtddedtrvfvavifvlsyviPllliiyfysklvsavrahekalreqakkmnvksLrsnqdaeaksv 275
                                          t  s D+    + + ++       s+ +Pll++++ y k++   ++ e ++r+           ++ +++++  
                            M03F4.3a 222 NTGSSEDFKCAYSPSVAYRIYSALGSFYLPLLVMLFVYFKIFRVASEREALMRQSVGTCRLSNRLTKTQQKNQRN 296
                                         ******************9999999***************************99877666654444444444566 PP

  Rh5-PA(Rhodopsin5)_FBpp0079875-aln 276 elria 280
                                         +lr a
                            M03F4.3a 297 NLRTA 301
                                         66655 PP

  == domain 2    score: 10.2 bits;  conditional E-value: 0.0037
  Rh5-PA(Rhodopsin5)_FBpp0079875-aln 276 elriakvaltiffLfvlaWtPyavvaligafgdrel.ltPlatmlpavf...aktvscldPyvyaishPkyrle 345
                                         e +  k   ++++ f+++W P+ ++ l+ +f +  +  +P+  + +  f     ++s+l+P++y++    +r  
                            M03F4.3a 462 ERKALKTIGIVVLGFIICWMPFFIMYLVEVFISDPVaESPIYRITSEFFlwlGYSNSVLNPIIYTMYNGDFRRC 535
                                         44444544455666****************97754315788888887762225789********9988777765 PP

>> M03F4.3b  CE12360	WBGene00006475	locus:tyra-3	status:Partially_confirmed	UniProt:Q7JNP9	protein_id:CCD83480.1
   #    score  bias  c-Evalue  i-Evalue hmmfrom  hmm to    alifrom  ali to    envfrom  env to     acc
 ---   ------ ----- --------- --------- ------- -------    ------- -------    ------- -------    ----
   1 !   76.5   3.4   2.7e-23   2.6e-21      56     280 ..     100     329 ..      88     334 .. 0.85
   2 !   10.1   0.0     0.004      0.39     276     345 ..     490     563 ..     475     590 .. 0.70

  Alignments for each domain:
  == domain 1    score: 76.5 bits;  conditional E-value: 2.7e-23
  Rh5-PA(Rhodopsin5)_FBpp0079875-aln  56 lllaliyivllllsliGnglviwifstsksLrtpsnllvvnLaifDllm.vlelpllvinsf.serlvggelgCd 128
                                         + +al +++l+ll+++Gn lv+   ++ k +rt +n+l+ +La +Dll+ ++ +p+ +++ + ++r+ +g++ C 
                            M03F4.3b 100 VFIALFLVMLILLTIFGNILVVLSVVVYKRMRTFTNILLTSLATADLLVgLIVMPMSLLDLLhNHRWPLGRFLCR 174
                                         56899999**************************************9874689***9999862689********* PP

  Rh5-PA(Rhodopsin5)_FBpp0079875-aln 129 iyavlGslsGigaaitnaviafDryktiskpldgrltkkqalllilfiWlyalpftvl..P.lleiWgryvpeGf 200
                                         ++a+   l   ++++  +vi+ Dry +i++pl+   t+++ +   l++ ++a++f v   P ++  W+ ++ + +
                            M03F4.3b 175 MWATSDVLLCTASILNLCVISLDRYFAITSPLKYPRTRSRKMAAGLLTAVWAISFVVCspPwVIPSWNLFIDNNN 249
                                         ********************************9876666666556666666666666432545678********* PP

  Rh5-PA(Rhodopsin5)_FBpp0079875-aln 201 lttCsfDyLtddedtrvfvavifvlsyviPllliiyfysklvsavrahekalreqakkmnvksLrsnqdaeaksv 275
                                          t  s D+    + + ++       s+ +Pll++++ y k++   ++ e ++r+           ++ +++++  
                            M03F4.3b 250 NTGSSEDFKCAYSPSVAYRIYSALGSFYLPLLVMLFVYFKIFRVASEREALMRQSVGTCRLSNRLTKTQQKNQRN 324
                                         ******************9999999**************************999877666654444444444566 PP

  Rh5-PA(Rhodopsin5)_FBpp0079875-aln 276 elria 280
                                         +lr a
                            M03F4.3b 325 NLRTA 329
                                         66655 PP

  == domain 2    score: 10.1 bits;  conditional E-value: 0.004
  Rh5-PA(Rhodopsin5)_FBpp0079875-aln 276 elriakvaltiffLfvlaWtPyavvaligafgdrel.ltPlatmlpavf...aktvscldPyvyaishPkyrle 345
                                         e +  k   ++++ f+++W P+ ++ l+ +f +  +  +P+  + +  f     ++s+l+P++y++    +r  
                            M03F4.3b 490 ERKALKTIGIVVLGFIICWMPFFIMYLVEVFISDPVaESPIYRITSEFFlwlGYSNSVLNPIIYTMYNGDFRRC 563
                                         44444544455666****************97754315788888887762225789********9988777765 PP

>> Y40H4A.1b  CE35800	WBGene00001519	locus:gar-3	status:Confirmed	UniProt:Q9U7D5	protein_id:CAE47471.1
   #    score  bias  c-Evalue  i-Evalue hmmfrom  hmm to    alifrom  ali to    envfrom  env to     acc
 ---   ------ ----- --------- --------- ------- -------    ------- -------    ------- -------    ----
   1 !   61.5   7.7   9.2e-19   8.8e-17      54     250 ..      64     261 ..      15     276 .. 0.81
   2 !   26.3   0.1   4.5e-08   4.4e-06     267     351 ..     510     593 ..     497     606 .. 0.82

  Alignments for each domain:
  == domain 1    score: 61.5 bits;  conditional E-value: 9.2e-19
  Rh5-PA(Rhodopsin5)_FBpp0079875-aln  54 yhlllaliyivllllsliGnglviwifstsksLrtpsnllvvnLaifDllm.vlelpllvinsfserlvggelgC 127
                                           +++ +i +++ l++ +Gn +v+  f + k+L+t sn ++ +La++D+++ v+++p++ + +  +++ +g   C
                           Y40H4A.1b  64 RMVMIVVIGAMFALVTSLGNLMVMVSFKIDKQLQTISNYFLFSLAVADIAIgVISIPMFTYYTAIQKWDLGYTMC 138
                                         4567778888999999*********************************875899******************** PP

  Rh5-PA(Rhodopsin5)_FBpp0079875-aln 128 diyavlGslsGigaaitnaviafDryktiskpldgr..ltkkqalllilfiWlyal....pftv.lPlleiWgry 195
                                         + + ++  l   ++ +   +i+fDry  +++pl  r   t+k+al +i+++++ +l    p+ +  P +e  g++
                           Y40H4A.1b 139 QFWLCIDYLMSNASVLNLLLISFDRYFSVTRPLSYRprRTTKKALTMIACTYIISLilwpPWIIsWPYIE--GKF 211
                                         *********************************987558999*********9988744445544235555..888 PP

  Rh5-PA(Rhodopsin5)_FBpp0079875-aln 196 vpeGflttCsfDyLtddedtrvfvav.ifvlsyviPllliiyfysklvsavrahek 250
                                         ++e    tC + +L     t+ +v+v   v ++ +P++++++ y+++  + ++ +k
                           Y40H4A.1b 212 TAEP--GTCVVQFLQ----TNPYVTVgTAVAAFYLPVTIMCILYTRVYWETQKRQK 261
                                         8885..589999996....445665525788999***********99877766655 PP

  == domain 2    score: 26.3 bits;  conditional E-value: 4.5e-08
  Rh5-PA(Rhodopsin5)_FBpp0079875-aln 267 nqdaeaksvelriakvaltiffLfvlaWtPyavvaligafgdrelltPlatmlpavfaktvscldPyvyaishPk 341
                                         +q ++ +  e + ak   +i+  f+++WtPy ++    af   + +  +   ++  ++ ++s ++P  ya+   +
                           Y40H4A.1b 510 EQRKNERKQESKAAKTLSAILCAFIATWTPYNLIVCWEAFFP-NTVPNVLWTFSYFLCYINSTINPLCYALCNAR 583
                                         456677899**********************99988888877.45666666778899****************** PP

  Rh5-PA(Rhodopsin5)_FBpp0079875-aln 342 yrleLekrlp 351
                                         +r    + l+
                           Y40H4A.1b 584 FRHTYMRILR 593
                                         **98776544 PP

>> Y59H11AL.1b  CE38456	WBGene00022004	status:Partially_confirmed	UniProt:Q59E83	protein_id:CCD64003.1
   #    score  bias  c-Evalue  i-Evalue hmmfrom  hmm to    alifrom  ali to    envfrom  env to     acc
 ---   ------ ----- --------- --------- ------- -------    ------- -------    ------- -------    ----
   1 !   84.6  12.4   8.9e-26   8.6e-24      37     346 ..      33     347 ..       9     378 .. 0.75

  Alignments for each domain:
  == domain 1    score: 84.6 bits;  conditional E-value: 8.9e-26
  Rh5-PA(Rhodopsin5)_FBpp0079875-aln  37 ldlvhehWrafpeveklyhlllaliyivllllsliGnglviwifstsksLrtpsnllvvnLaifDllm.vlelp. 109
                                            v+e  + + + + ++ +l  l y++l ++ + Gn lvi + +  k Lrt++n+l++nLa++Dll+ v+ +p 
                         Y59H11AL.1b  33 NPAVQEMNHIY-HLTPSMKMLCILFYSILCVCCVYGNVLVILVIVYFKRLRTATNILILNLAVADLLIsVFCIPf 106
                                         44444444444.4566788899999****************************************9873445663 PP

  Rh5-PA(Rhodopsin5)_FBpp0079875-aln 110 ..llvinsfserlvggelgCdiyavlGslsGigaaitnaviafDryktiskpl..dgrltkkqalllilfiWlya 180
                                             v+   ++r+++g++ C++ a+l ++    +a+t  vi+fDr+ +i   l  + r+t+++al l++ +W+++
                         Y59H11AL.1b 107 syWQVLIYDDQRWLFGSMMCSLLAFLQAMAVFLSAWTLVVISFDRWMAIMFLLtpNIRITRRRALYLVAATWIFS 181
                                         23234445579**************************************9887225689**************** PP

  Rh5-PA(Rhodopsin5)_FBpp0079875-aln 181 lpftvlPlleiWgryvpeGflttCsfD..yLtd..dedtrvfvavifvlsyviPllliiyfysklvsavrahe.k 250
                                         +  + lPll     +  +  l  C+ +  y+ d  ++  +v+  ++ +l yv+P  ++i+ y+++  ++ +    
                         Y59H11AL.1b 182 ILMA-LPLLFTTRFFEDQDGLPNCGENwtYFGDsgEQVRKVYSSMVLILQYVVPQAVLIITYTHIGIKMWNSRvP 255
                                         9877.576665555667788****9652277662245679*************************7777654414 PP

  Rh5-PA(Rhodopsin5)_FBpp0079875-aln 251 alreqa.kkmnvksLrsnqdaeaksvelriakvaltiffLfvlaWtPyav.valigaf.gdrelltPlatml..p 320
                                          +++ a kkm v+  +        sv  ++  + + i  Lf l+W P ++ +++i  f  d +    +  ++  +
                         Y59H11AL.1b 256 GMQNGAtKKMIVDRHE--------SV-KKLVPMVILISALFALCWLPLLIlINVIPEFyPDINSWGYILYLWwfA 321
                                         5666543889887544........33.267778899***********9863678865515666666666665223 PP

  Rh5-PA(Rhodopsin5)_FBpp0079875-aln 321 avfaktvscldPyvyaishPkyrleL 346
                                           +a + s+++P++y i   ++r  +
                         Y59H11AL.1b 322 HGLAMSHSMVNPIIYFIRNARFREGF 347
                                         44678899999999999999999764 PP

>> Y59H11AL.1a  CE31260	WBGene00022004	status:Partially_confirmed	UniProt:Q9N324	protein_id:CCD64002.1
   #    score  bias  c-Evalue  i-Evalue hmmfrom  hmm to    alifrom  ali to    envfrom  env to     acc
 ---   ------ ----- --------- --------- ------- -------    ------- -------    ------- -------    ----
   1 !   84.5  12.5   9.8e-26   9.4e-24      37     345 ..      33     346 ..       9     376 .. 0.75

  Alignments for each domain:
  == domain 1    score: 84.5 bits;  conditional E-value: 9.8e-26
  Rh5-PA(Rhodopsin5)_FBpp0079875-aln  37 ldlvhehWrafpeveklyhlllaliyivllllsliGnglviwifstsksLrtpsnllvvnLaifDllm.vlelp. 109
                                            v+e  + + + + ++ +l  l y++l ++ + Gn lvi + +  k Lrt++n+l++nLa++Dll+ v+ +p 
                         Y59H11AL.1a  33 NPAVQEMNHIY-HLTPSMKMLCILFYSILCVCCVYGNVLVILVIVYFKRLRTATNILILNLAVADLLIsVFCIPf 106
                                         44444444444.4566788899999****************************************9873445663 PP

  Rh5-PA(Rhodopsin5)_FBpp0079875-aln 110 ..llvinsfserlvggelgCdiyavlGslsGigaaitnaviafDryktiskpl..dgrltkkqalllilfiWlya 180
                                             v+   ++r+++g++ C++ a+l ++    +a+t  vi+fDr+ +i   l  + r+t+++al l++ +W+++
                         Y59H11AL.1a 107 syWQVLIYDDQRWLFGSMMCSLLAFLQAMAVFLSAWTLVVISFDRWMAIMFLLtpNIRITRRRALYLVAATWIFS 181
                                         23234445579**************************************9887225689**************** PP

  Rh5-PA(Rhodopsin5)_FBpp0079875-aln 181 lpftvlPlleiWgryvpeGflttCsfD..yLtd..dedtrvfvavifvlsyviPllliiyfysklvsavrahe.k 250
                                         +  + lPll     +  +  l  C+ +  y+ d  ++  +v+  ++ +l yv+P  ++i+ y+++  ++ +    
                         Y59H11AL.1a 182 ILMA-LPLLFTTRFFEDQDGLPNCGENwtYFGDsgEQVRKVYSSMVLILQYVVPQAVLIITYTHIGIKMWNSRvP 255
                                         9877.576665555667788****9652277662245679*************************7777654414 PP

  Rh5-PA(Rhodopsin5)_FBpp0079875-aln 251 alreqa.kkmnvksLrsnqdaeaksvelriakvaltiffLfvlaWtPyav.valigaf.gdrelltPlatml..p 320
                                          +++ a kkm v+  +        sv  ++  + + i  Lf l+W P ++ +++i  f  d +    +  ++  +
                         Y59H11AL.1a 256 GMQNGAtKKMIVDRHE--------SV-KKLVPMVILISALFALCWLPLLIlINVIPEFyPDINSWGYILYLWwfA 321
                                         5666543889887544........33.267778899***********9863678865515666666666665223 PP

  Rh5-PA(Rhodopsin5)_FBpp0079875-aln 321 avfaktvscldPyvyaishPkyrle 345
                                           +a + s+++P++y i   ++r  
                         Y59H11AL.1a 322 HGLAMSHSMVNPIIYFIRNARFREG 346
                                         4467889999999999999999975 PP

>> M03F4.3c  CE39602	WBGene00006475	locus:tyra-3	status:Partially_confirmed	UniProt:Q2L6V9	protein_id:CCD83481.1
   #    score  bias  c-Evalue  i-Evalue hmmfrom  hmm to    alifrom  ali to    envfrom  env to     acc
 ---   ------ ----- --------- --------- ------- -------    ------- -------    ------- -------    ----
   1 !   72.6   2.2     4e-22   3.9e-20      64     280 ..       1     222 [.       1     227 [. 0.85
   2 !   10.5   0.0    0.0029      0.28     276     345 ..     383     456 ..     368     483 .. 0.70

  Alignments for each domain:
  == domain 1    score: 72.6 bits;  conditional E-value: 4e-22
  Rh5-PA(Rhodopsin5)_FBpp0079875-aln  64 vllllsliGnglviwifstsksLrtpsnllvvnLaifDllm.vlelpllvinsf.serlvggelgCdiyavlGsl 136
                                         +l+ll+++Gn lv+   ++ k +rt +n+l+ +La +Dll+ ++ +p+ +++ + ++r+ +g++ C ++a+   l
                            M03F4.3c   1 MLILLTIFGNILVVLSVVVYKRMRTFTNILLTSLATADLLVgLIVMPMSLLDLLhNHRWPLGRFLCRMWATSDVL 75 
                                         68999*********************************9874689***9999862689***************** PP

  Rh5-PA(Rhodopsin5)_FBpp0079875-aln 137 sGigaaitnaviafDryktiskpldgrltkkqalllilfiWlyalpftvl..P.lleiWgryvpeGflttCsfDy 208
                                            ++++  +vi+ Dry +i++pl+   t+++ +   l++ ++a++f v   P ++  W+ ++ + + t  s D+
                            M03F4.3c  76 LCTASILNLCVISLDRYFAITSPLKYPRTRSRKMAAGLLTAVWAISFVVCspPwVIPSWNLFIDNNNNTGSSEDF 150
                                         ************************9876666666556666666666666432545678***************** PP

  Rh5-PA(Rhodopsin5)_FBpp0079875-aln 209 LtddedtrvfvavifvlsyviPllliiyfysklvsavrahekalreqakkmnvksLrsnqdaeaksvelria 280
                                             + + ++       s+ +Pll++++ y k++   ++ e ++r+           ++ +++++  +lr a
                            M03F4.3c 151 KCAYSPSVAYRIYSALGSFYLPLLVMLFVYFKIFRVASEREALMRQSVGTCRLSNRLTKTQQKNQRNNLRTA 222
                                         **********9999999***************************9987766665544444444456666655 PP

  == domain 2    score: 10.5 bits;  conditional E-value: 0.0029
  Rh5-PA(Rhodopsin5)_FBpp0079875-aln 276 elriakvaltiffLfvlaWtPyavvaligafgdrel.ltPlatmlpavf...aktvscldPyvyaishPkyrle 345
                                         e +  k   ++++ f+++W P+ ++ l+ +f +  +  +P+  + +  f     ++s+l+P++y++    +r  
                            M03F4.3c 383 ERKALKTIGIVVLGFIICWMPFFIMYLVEVFISDPVaESPIYRITSEFFlwlGYSNSVLNPIIYTMYNGDFRRC 456
                                         44444544455666****************97754315788888887762225789********9988777765 PP

>> C06G4.5  CE38997	WBGene00015559	locus:npr-17	G-protein coupled receptor	status:Confirmed	UniProt:P34311	protein_id:CC
   #    score  bias  c-Evalue  i-Evalue hmmfrom  hmm to    alifrom  ali to    envfrom  env to     acc
 ---   ------ ----- --------- --------- ------- -------    ------- -------    ------- -------    ----
   1 !   80.5   7.8   1.6e-24   1.6e-22      49     253 ..      48     267 ..      12     270 .. 0.82
   2 ?    4.6   1.4      0.18        17     279     322 ..     276     316 ..     267     381 .. 0.60

  Alignments for each domain:
  == domain 1    score: 80.5 bits;  conditional E-value: 1.6e-24
  Rh5-PA(Rhodopsin5)_FBpp0079875-aln  49 eveklyhlllaliyivllllsliGnglvi.wifstsksLrtp.sn..llvvnLaifDllmvlelpllvinsfser 119
                                         + e l+ +++a++y +l+ll++ Gn  v+  i+ + +s r++  n  ++v+ L+ +D+ ++l+lp+ vi+ +   
                             C06G4.5  48 NHEDLHVVIMAVSYLLLFLLGTCGNVAVLtTIYHVIRSSRATlDNtlIYVIVLSCVDFGVCLSLPITVIDQILGF 122
                                         44455557899**************9997458888777775423433789************************* PP

  Rh5-PA(Rhodopsin5)_FBpp0079875-aln 120 lvggelgCdiyavlGslsGigaaitnaviafDryktiskpldgrltkkqalllilfiWlyalpftvlPlle.... 190
                                         +++g++ C+++av+  +  i +a+  ++++fDry  + +p   rl +++ ++ il++ +     t+ Pll     
                             C06G4.5 123 WMFGKIPCKLHAVFENFGKILSALILTAMSFDRYAGVCHPQRKRLRSRNFAITILLVLAVYAFITLCPLLWsfta 197
                                         ***********************************************9999988888776666777777641111 PP

  Rh5-PA(Rhodopsin5)_FBpp0079875-aln 191 ....iWgryvpeGflttCsfDyLtddedtrvfva...vifvlsyviPllliiyfysklvsavrahekalr 253
                                             ++ + ++ G+lt   ++  t d d+++f a     f+l+y+ Pl+li +fy+kl+s++r+h + ++
                             C06G4.5 198 reiiLYAKETAPGMLTRMKIEKCTVDIDSQMFTAftiYQFILCYCTPLVLIAFFYTKLLSKLREHTRTFK 267
                                         111135666777*****************99875211469*************************99877 PP

  == domain 2    score: 4.6 bits;  conditional E-value: 0.18
  Rh5-PA(Rhodopsin5)_FBpp0079875-aln 279 iakvaltiffLfvlaWtPyavvaligafgdrelltPlatmlpav 322
                                         i+   l++  +++l+WtP+ + +l +++ +++     ++ +p v
                             C06G4.5 276 ISLYTLAVACFYFLCWTPFWMATLFAVYLENSAN---SSSVPPV 316
                                         5556788999999**************9775432...2223333 PP

>> T05A1.1a  CE32924	WBGene00003808	locus:npr-2	G-protein coupled receptor	status:Partially_confirmed	UniProt:Q8I0L4	pro
   #    score  bias  c-Evalue  i-Evalue hmmfrom  hmm to    alifrom  ali to    envfrom  env to     acc
 ---   ------ ----- --------- --------- ------- -------    ------- -------    ------- -------    ----
   1 !   76.6  10.2   2.4e-23   2.4e-21      20     350 ..      29     398 ..      15     414 .. 0.72

  Alignments for each domain:
  == domain 1    score: 76.6 bits;  conditional E-value: 2.4e-23
  Rh5-PA(Rhodopsin5)_FBpp0079875-aln  20 aeeesekll...gwnvppeeldlvhehWrafpevek..lyhlllaliyivllllsliGnglviwifstsksLrtp 89 
                                          +e+++kl+   + ++ +e+ +  + +  ++p++++   + ++++l y  ++ll+++Gn+ v+++ +  ++L+t 
                            T05A1.1a  29 LQEMRRKLIqlhSSQMINETEETCDRYIDKHPDMTNepTVLVTFSLLYLHIFLLGILGNSAVLYLTMKHRQLQTV 103
                                         445554444111345567778888888888888765114556778889999************************ PP

  Rh5-PA(Rhodopsin5)_FBpp0079875-aln  90 snllvvnLaifDllmvl.elpllvinsfserlvggelgCdiyavlGslsGigaaitnaviafDryktiskpldgr 163
                                          n++++nL  +++lm+l +lp+  i  +++++ + +  C++  ++ + s   ++++ ++ia Dry+ +++p + +
                            T05A1.1a 104 QNIFILNLCASNVLMCLtSLPITFITNVYKQWFFSSPVCKLIPLVQGASIFVSTFSLSAIALDRYNLVVRPHKQK 178
                                         ***************9736999999999999999999************************************** PP

  Rh5-PA(Rhodopsin5)_FBpp0079875-aln 164 ltkkqalllilfiWlyalpftvlPlleiWgryvpeGflttCsfDyLtdde....dtrvfvavifvlsyviPllli 234
                                         l+++ a+++ l+iW+ ++  + +P     g y+    l     +y ++ +      + +   + +  +++P+  +
                            T05A1.1a 179 LSSRSAMMIALLIWVISVVVC-MPY----GWYMDVEKLNGLCGEYCSEHWplaeVRKGYTFLVLITQFLFPFATM 248
                                         **************9998765.564....4466555555555555555432111567888889999999****99 PP

  Rh5-PA(Rhodopsin5)_FBpp0079875-aln 235 iyfysklvsavrah.e...kalreqakkmn..........vksLrsnqdaeaksvelriakva.......l..ti 286
                                          + y++++s++r+  e   k l e+++ +           + s+++++ +++     r+a  a       +   +
                            T05A1.1a 249 AFCYYNIFSRLRQRvEtklKKLSERSQLLEnsttcgttnhIVSINAEAVQNGLENKQRLAVLAqqrrtttIlsCM 323
                                         999999998877542411155556555442111222222256777776667666667777665333322211134 PP

  Rh5-PA(Rhodopsin5)_FBpp0079875-aln 287 ffLfvlaWtPyavvali....gaf..gdrell.....tPlatmlpavfaktvscldPyvyaishPkyrleLekrl 350
                                         ++Lf  +W P+ vv+l+    g f   d++       t +++m + +++    + +P++ya   P ++  L k l
                            T05A1.1a 324 VLLFAFTWLPHNVVTLMieydGFFfhSDETSAtstdhTYIVSMTAHLISMLTNVTNPFLYAWLNPMFKEMLIKTL 398
                                         568999********98733334443323222211122568899999999999999*************9998876 PP

>> T21B4.4b  CE40127	WBGene00011878	status:Confirmed	UniProt:Q1ZXT1	protein_id:CAJ85776.1
   #    score  bias  c-Evalue  i-Evalue hmmfrom  hmm to    alifrom  ali to    envfrom  env to     acc
 ---   ------ ----- --------- --------- ------- -------    ------- -------    ------- -------    ----
   1 !   76.9  12.3     2e-23   1.9e-21      59     351 ..       8     293 ..       2     319 .. 0.83

  Alignments for each domain:
  == domain 1    score: 76.9 bits;  conditional E-value: 2e-23
  Rh5-PA(Rhodopsin5)_FBpp0079875-aln  59 aliyivllllsliGnglviwifstsksLrtpsnllvvnLaifDllm.vlelpllvinsfserlvggelgCdiyav 132
                                         a++  +l +   + n lv+w+++ sk +rt +n ++ +La++D+l  +l +pl v++ ++++      gC    +
                            T21B4.4b   8 AIAELLLSIHISFSNLLVLWVYVRSKHVRTVTNTYIFSLALTDFLAgALGIPLTVVSVMTRKPR-TFYGCLFVHL 81 
                                         45555666777789*****************************986478999999987776655.6789*99999 PP

  Rh5-PA(Rhodopsin5)_FBpp0079875-aln 133 lGslsGigaaitnaviafDryktiskpldgr.ltkkqalllilfiWlyalpftvlPlleiWgryvpeG.flttCs 205
                                         +  +    +++ + +ia D+y ti +        +k+a+ l+ + W+  l  ++lPl++++g   ++  f+    
                            T21B4.4b  82 ILCILCTISTFHMLAIAIDKYVTICCRDRIFsSRRKRAIFLLTTSWILGLLVAILPLFNVFGFAETQSlFIENGE 156
                                         9999999999**************986433313467788888899*****************8877653788899 PP

  Rh5-PA(Rhodopsin5)_FBpp0079875-aln 206 fDyLtddedtrvfvavifvlsyviPllliiyfysklvsavrahekalreqakkmnvksLrsnqdaeaksvelria 280
                                         + ++t   d r  v vif  + ++P  +i++ ys + s++r+ ek ++     +    Lr ++ +  ++   ++ 
                            T21B4.4b 157 MCHFTMVVDYRYLVYVIFFSTILAPTAIIVLLYSSIYSRIRTEEKQVKC----L----LRQSERERRMAGRRKLI 223
                                         999*****************************************96543....3....566666677888999** PP

  Rh5-PA(Rhodopsin5)_FBpp0079875-aln 281 kvaltiffLfvlaWtPyavvaligafgdrelltPlatmlpavfaktvscldPyvyaishPkyrleLekrlp 351
                                         ++ l++++ + ++W P  +++ i  f  +  +    t++  +++ + + l+P +ya   P ++++L+  ++
                            T21B4.4b 224 RILLILVVSYGICWYPLYIINTIDYFWPEFSIN-SLTLWTVIMSHMSCALNPLIYAYGMPGFKKALRAFFN 293
                                         **************************9966665.569****************************976554 PP

>> T21B4.4a  CE40126	WBGene00011878	adenosine A1 receptor	status:Confirmed	UniProt:Q1ZXT2	protein_id:CAJ85775.1
   #    score  bias  c-Evalue  i-Evalue hmmfrom  hmm to    alifrom  ali to    envfrom  env to     acc
 ---   ------ ----- --------- --------- ------- -------    ------- -------    ------- -------    ----
   1 !   76.6  12.3   2.4e-23   2.3e-21      59     351 ..       8     293 ..       2     320 .. 0.84

  Alignments for each domain:
  == domain 1    score: 76.6 bits;  conditional E-value: 2.4e-23
  Rh5-PA(Rhodopsin5)_FBpp0079875-aln  59 aliyivllllsliGnglviwifstsksLrtpsnllvvnLaifDllm.vlelpllvinsfserlvggelgCdiyav 132
                                         a++  +l +   + n lv+w+++ sk +rt +n ++ +La++D+l  +l +pl v++ ++++      gC    +
                            T21B4.4a   8 AIAELLLSIHISFSNLLVLWVYVRSKHVRTVTNTYIFSLALTDFLAgALGIPLTVVSVMTRKPR-TFYGCLFVHL 81 
                                         45555666777789*****************************986478999999987776655.6789*99999 PP

  Rh5-PA(Rhodopsin5)_FBpp0079875-aln 133 lGslsGigaaitnaviafDryktiskpldgr.ltkkqalllilfiWlyalpftvlPlleiWgryvpeG.flttCs 205
                                         +  +    +++ + +ia D+y ti +        +k+a+ l+ + W+  l  ++lPl++++g   ++  f+    
                            T21B4.4a  82 ILCILCTISTFHMLAIAIDKYVTICCRDRIFsSRRKRAIFLLTTSWILGLLVAILPLFNVFGFAETQSlFIENGE 156
                                         9999999999**************986433313467788888899*****************8877653788899 PP

  Rh5-PA(Rhodopsin5)_FBpp0079875-aln 206 fDyLtddedtrvfvavifvlsyviPllliiyfysklvsavrahekalreqakkmnvksLrsnqdaeaksvelria 280
                                         + ++t   d r  v vif  + ++P  +i++ ys + s++r+ ek ++     +    Lr ++ +  ++   ++ 
                            T21B4.4a 157 MCHFTMVVDYRYLVYVIFFSTILAPTAIIVLLYSSIYSRIRTEEKQVKC----L----LRQSERERRMAGRRKLI 223
                                         999*****************************************96543....3....566666677888999** PP

  Rh5-PA(Rhodopsin5)_FBpp0079875-aln 281 kvaltiffLfvlaWtPyavvaligafgdrelltPlatmlpavfaktvscldPyvyaishPkyrleLekrlp 351
                                         ++ l++++ + ++W P  +++ i  f  +  +    t++  +++ + + l+P +ya   P ++++L+  ++
                            T21B4.4a 224 RILLILVVSYGICWYPLYIINTIDYFWPEFSIN-SLTLWTVIMSHMSCALNPLIYAYGMPGFKKALRAFFN 293
                                         **************************9966665.569***************************9976554 PP

>> ZK455.3  CE03814	WBGene00013974	locus:npr-9	G-protein coupled receptor	status:Partially_confirmed	UniProt:Q23497	prot
   #    score  bias  c-Evalue  i-Evalue hmmfrom  hmm to    alifrom  ali to    envfrom  env to     acc
 ---   ------ ----- --------- --------- ------- -------    ------- -------    ------- -------    ----
   1 !   76.2  10.2   3.2e-23   3.1e-21      55     353 ..      43     361 ..      31     378 .. 0.80

  Alignments for each domain:
  == domain 1    score: 76.2 bits;  conditional E-value: 3.2e-23
  Rh5-PA(Rhodopsin5)_FBpp0079875-aln  55 hlllaliyivllllsliGnglviwifstsksLrtpsnllvvnLaifDllm.vlelpllvinsfserlvggelgCd 128
                                          +++  i++v++l++l+Gn+lv+ i +  +++r+++n l++ Lai+Dl+  +l +p   ++    ++++ e +C+
                             ZK455.3  43 GIIIPTIFAVIILVGLVGNALVV-IVAFGRQMRNSTNTLIIGLAISDLMFlLLCVPFTAVDYAAPTWIFPEWTCS 116
                                         56778899*************98.668899*****************986156799******************* PP

  Rh5-PA(Rhodopsin5)_FBpp0079875-aln 129 iyavlGslsGigaaitnaviafDryktiskpldgr.ltk.kqalllilfiWlyalpftvlPlleiWgryvpeGfl 201
                                         +  ++   s   + +t +++a Dry +++ p+++  l + ++ ++ ++fi++  ++ + +P+ ++ g yv +  +
                             ZK455.3 117 MINFFQHTSAYCSVWTLTLMALDRYLAVVYPVESMtLRTpRNTVIALCFIYIIIIA-SQIPVGRMHGIYVYDFIM 190
                                         *********************************99443313444555555555544.679**********99888 PP

  Rh5-PA(Rhodopsin5)_FBpp0079875-aln 202 ...ttCsfDyLtddedt....rvfvavifvlsyviPllliiyfysklvsavrahekalreqa....kkmnvksLr 265
                                             tC++  ++  e t    r++ +++ v+ yv+Pl + ++ y  ++ ++    +  + q+       n +s +
                             ZK455.3 191 ekrSTCAILTIATAEATptmaRTYFMTFNVFGYVLPLGISVVLYGLMLRKLWDMPRPGNSQSvggrNLTNRDSGS 265
                                         44458887776655543233389999999**********************999998888863332335777777 PP

  Rh5-PA(Rhodopsin5)_FBpp0079875-aln 266 snq.daeaksvelriakvaltiffLfvlaWtPyavvalig..afg.....drelltPlatmlpavfaktvscldP 332
                                         s +   ea ++  ++ +  l +++ + l+W P  v  +++  a+      ++ ++  ++ + + v+a t+scl+P
                             ZK455.3 266 SIRrRPEATAAKRKVTRLVLCVLITWALCWLPLNVCFFMSglAYPeplviSHGVIMVIVQIASQVLAYTNSCLNP 340
                                         655145778999*********************998766523444111113344556677778999********* PP

  Rh5-PA(Rhodopsin5)_FBpp0079875-aln 333 yvyaishPkyrleLekrlpvl 353
                                         ++ya+    +r  + + +++l
                             ZK455.3 341 ILYALMSQSFREGFIRVMKML 361
                                         *****9999998887766665 PP

>> T05A1.1b  CE32925	WBGene00003808	locus:npr-2	G-protein coupled receptor	status:Partially_confirmed	UniProt:Q22188	pro
   #    score  bias  c-Evalue  i-Evalue hmmfrom  hmm to    alifrom  ali to    envfrom  env to     acc
 ---   ------ ----- --------- --------- ------- -------    ------- -------    ------- -------    ----
   1 !   72.8  11.1   3.5e-22   3.3e-20      39     350 ..       8     355 ..       1     366 [. 0.72

  Alignments for each domain:
  == domain 1    score: 72.8 bits;  conditional E-value: 3.5e-22
  Rh5-PA(Rhodopsin5)_FBpp0079875-aln  39 lvhehWrafpevek..lyhlllaliyivllllsliGnglviwifstsksLrtpsnllvvnLaifDllmvl.elpl 110
                                           + +  ++p++++   + ++++l y  ++ll+++Gn+ v+++ +  ++L+t  n++++nL  +++lm+l +lp+
                            T05A1.1b   8 TCDRYIDKHPDMTNepTVLVTFSLLYLHIFLLGILGNSAVLYLTMKHRQLQTVQNIFILNLCASNVLMCLtSLPI 82 
                                         45555555665544114556778899999***************************************9736999 PP

  Rh5-PA(Rhodopsin5)_FBpp0079875-aln 111 lvinsfserlvggelgCdiyavlGslsGigaaitnaviafDryktiskpldgrltkkqalllilfiWlyalpftv 185
                                           i  +++++ + +  C++  ++ + s   ++++ ++ia Dry+ +++p + +l+++ a+++ l+iW+ ++  + 
                            T05A1.1b  83 TFITNVYKQWFFSSPVCKLIPLVQGASIFVSTFSLSAIALDRYNLVVRPHKQKLSSRSAMMIALLIWVISVVVC- 156
                                         999999999999999****************************************************9998765. PP

  Rh5-PA(Rhodopsin5)_FBpp0079875-aln 186 lPlleiWgryvpeGflttCsfDyLtdde....dtrvfvavifvlsyviPllliiyfysklvsavrah.e...kal 252
                                         +P     g y+    l     +y ++ +      + +   + +  +++P+  + + y++++s++r+  e   k l
                            T05A1.1b 157 MPY----GWYMDVEKLNGLCGEYCSEHWplaeVRKGYTFLVLITQFLFPFATMAFCYYNIFSRLRQRvEtklKKL 227
                                         564....4466555555555555555432111567888889999999****999999999988775424111555 PP

  Rh5-PA(Rhodopsin5)_FBpp0079875-aln 253 reqakkmn..........vksLrsnqdaeaksvelriakva.......l..tiffLfvlaWtPyavvali....g 304
                                          e+++ +           + s+++++ +++     r+a  a       +   +++Lf  +W P+ vv+l+    g
                            T05A1.1b 228 SERSQLLEnsttcgttnhIVSINAEAVQNGLENKQRLAVLAqqrrtttIlsCMVLLFAFTWLPHNVVTLMieydG 302
                                         56555442111222222256777776667666667777665333322211134568999********98733334 PP

  Rh5-PA(Rhodopsin5)_FBpp0079875-aln 305 af..gdrell.....tPlatmlpavfaktvscldPyvyaishPkyrleLekrl 350
                                          f   d++       t +++m + +++    + +P++ya   P ++  L k l
                            T05A1.1b 303 FFfhSDETSAtstdhTYIVSMTAHLISMLTNVTNPFLYAWLNPMFKEMLIKTL 355
                                         443323222211122568899999999999999*************9998865 PP

>> F59C12.2a  CE28481	WBGene00004776	locus:ser-1	G-protein coupled receptor, family 1	status:Confirmed	UniProt:O17470	pr
   #    score  bias  c-Evalue  i-Evalue hmmfrom  hmm to    alifrom  ali to    envfrom  env to     acc
 ---   ------ ----- --------- --------- ------- -------    ------- -------    ------- -------    ----
   1 !   47.8   9.5   1.4e-14   1.3e-12      51     265 ..      50     262 ..      40     269 .. 0.77
   2 !   25.7   0.0   6.9e-08   6.7e-06     263     357 ..     356     449 ..     337     471 .. 0.72

  Alignments for each domain:
  == domain 1    score: 47.8 bits;  conditional E-value: 1.4e-14
  Rh5-PA(Rhodopsin5)_FBpp0079875-aln  51 eklyhlllal.iyivllllsliGnglviwifstsksLrtpsnllvvnLaifDllmvl.elpllvinsfserlvgg 123
                                           ++  ++al  + vl l++liGn lv    +t + L++ +n ++ +La++Dll+++  +pl ++  + + + ++
                           F59C12.2a  50 GIYHFNGVALfLLPVLCLIGLIGNFLVCVAIATDRRLHNVTNYFLFSLALADLLVCCiVMPLSIVVEVRHGVWTW 124
                                         4454455665156799************************************98865379977777777777777 PP

  Rh5-PA(Rhodopsin5)_FBpp0079875-aln 124 elg.CdiyavlGslsGigaaitnaviafDryktiskpldgr.ltkkqalllilfiWlyalpftvlPlleiWgryv 196
                                         +++ C +y     +   ++++ ++vi+ Dry  is+pl +r  +k+ + + i+++W+ +l   v   + +   + 
                           F59C12.2a 125 SVSmCLLYVYSDVFLCSASIVHMSVISLDRYLGISQPLRTRnRSKTLIFIKIAIVWVVTL--LVSCPIAVLAMHD 197
                                         7753999988888888889999******************94444455556666666554..4444445566666 PP

  Rh5-PA(Rhodopsin5)_FBpp0079875-aln 197 peGflttCsfDyLtddedtrvfvavifvlsyviPllliiyfysklvsavrahekalreqa.kkmnvksLr 265
                                         +   l            ++r ++   ++++++iPl+++ + y+k  + +++   +l ++a  k n + Lr
                           F59C12.2a 198 TANILRNNQC-----MIFSRYYIIYGSTMTFLIPLCIMGVTYAKTTQLLNKQASILSQKAgDKFNGNGLR 262
                                         6666654332.....45799999999999999**999999999999999999999988873577766665 PP

  == domain 2    score: 25.7 bits;  conditional E-value: 6.9e-08
  Rh5-PA(Rhodopsin5)_FBpp0079875-aln 263 sLrsnqdaeaksvelriakvaltiffLfvlaWtPyavvaligafg.drelltPlatmlpavfaktvscldPyvya 336
                                         sL+++ + +  + e +  +v  ++f  f+++WtP+ +++++  fg ++  +   ++ +   +  + s ++P++y+
                           F59C12.2a 356 SLQTATQ-D-LANEHKATRVLAVVFACFFICWTPFFFINFLIGFGgENVQIPDWVASIFLWLGYVSSTINPIIYT 428
                                         4443333.3.4799************************9765565055556556666677788999********* PP

  Rh5-PA(Rhodopsin5)_FBpp0079875-aln 337 ishPkyrleLekrlpvlgike 357
                                         +   ++r+++ + l++   + 
                           F59C12.2a 429 VFNKRFRQAFVRILRCQCFHP 449
                                         *********999666655444 PP

>> F14D12.6a  CE35478	WBGene00006411	locus:octr-1	G-protein coupled receptor	status:Partially_confirmed	UniProt:Q7JP62	p
   #    score  bias  c-Evalue  i-Evalue hmmfrom  hmm to    alifrom  ali to    envfrom  env to     acc
 ---   ------ ----- --------- --------- ------- -------    ------- -------    ------- -------    ----
   1 !   55.6   3.9   5.8e-17   5.6e-15      62     270 ..      28     234 ..      17     243 .. 0.81
   2 !   16.6   0.0   4.2e-05    0.0041     283     351 ..     326     392 ..     296     396 .. 0.79

  Alignments for each domain:
  == domain 1    score: 55.6 bits;  conditional E-value: 5.8e-17
  Rh5-PA(Rhodopsin5)_FBpp0079875-aln  62 yivllllsliGnglviwifstsksLrt.psnllvvnLaifDllm.vlelpllvinsfserlvggelgCdiyavlG 134
                                         +  ++ll ++Gn lv+      ++Lr    n l+v+La++D+l+ +l +pl +   ++ ++ +g++ C+i+ +l 
                           F14D12.6a  28 MLTVMLLIIFGNLLVVVTVYRDRKLRMqRQNWLIVSLAVADMLVgLLVMPLTLTYEIVGEWTMGNILCEIWLALD 102
                                         3456777899****9998888888986268***********9874689**999999******************* PP

  Rh5-PA(Rhodopsin5)_FBpp0079875-aln 135 slsGigaaitnaviafDryktiskpldgrltkk..qalllilfiWlyalpftvlPlleiWgryvpeGflttCsfD 207
                                          l+  ++++  ++i+ Dry  +++pl    t++  ++ + i + W+ +l  ++ P++  W    +eG    Cs+ 
                           F14D12.6a 103 VLFVTASILHICAISLDRYFSVTSPLTYPATRTplRMFIYIGVSWIVSLLICLPPIFG-WRPERAEG---ECSVS 173
                                         **************************988777622566777789**************.87666666...67753 PP

  Rh5-PA(Rhodopsin5)_FBpp0079875-aln 208 yLtddedtrvfvavifvlsyviPllliiyfysklvsavrahek.alreqakk...mnvksLrsnqda 270
                                                   +v   +  s+ iP++++i+ y+k+ s   +h +  l+e  ++   +n+ ++rs+ ++
                           F14D12.6a 174 ------TDLGYVLYSSLGSFYIPVVILIIVYAKIYSITIRHSRqRLKETERRdhtLNMLTIRSSTNE 234
                                         ......234799999********************98777765268887654333677777766655 PP

  == domain 2    score: 16.6 bits;  conditional E-value: 4.2e-05
  Rh5-PA(Rhodopsin5)_FBpp0079875-aln 283 altiffLfvlaWtPyavvaligafgdrelltPlatmlpavfaktvscldPyvyaishPkyrleLekrlp 351
                                           +i++ f+l+W P+ ++ +igafg+++   Pl+  +   +   +s ++P++y++    ++  L k+l+
                           F14D12.6a 326 LGIILSAFILSWLPFFLIYVIGAFGHEA--PPLVFKFFFWLGYCNSGINPVIYTVFNREFKRGLCKQLH 392
                                         3478899******************965..69999999999999***********99999999988775 PP

>> F14D12.6b  CE35479	WBGene00006411	locus:octr-1	status:Partially_confirmed	UniProt:Q7JP61	protein_id:CCD83473.1
   #    score  bias  c-Evalue  i-Evalue hmmfrom  hmm to    alifrom  ali to    envfrom  env to     acc
 ---   ------ ----- --------- --------- ------- -------    ------- -------    ------- -------    ----
   1 !   55.6   3.9   5.9e-17   5.7e-15      62     270 ..      28     234 ..      17     243 .. 0.81
   2 !   16.6   0.0   4.3e-05    0.0041     283     351 ..     328     394 ..     298     398 .. 0.79

  Alignments for each domain:
  == domain 1    score: 55.6 bits;  conditional E-value: 5.9e-17
  Rh5-PA(Rhodopsin5)_FBpp0079875-aln  62 yivllllsliGnglviwifstsksLrt.psnllvvnLaifDllm.vlelpllvinsfserlvggelgCdiyavlG 134
                                         +  ++ll ++Gn lv+      ++Lr    n l+v+La++D+l+ +l +pl +   ++ ++ +g++ C+i+ +l 
                           F14D12.6b  28 MLTVMLLIIFGNLLVVVTVYRDRKLRMqRQNWLIVSLAVADMLVgLLVMPLTLTYEIVGEWTMGNILCEIWLALD 102
                                         3456777899****9998888888986268***********9874689**999999******************* PP

  Rh5-PA(Rhodopsin5)_FBpp0079875-aln 135 slsGigaaitnaviafDryktiskpldgrltkk..qalllilfiWlyalpftvlPlleiWgryvpeGflttCsfD 207
                                          l+  ++++  ++i+ Dry  +++pl    t++  ++ + i + W+ +l  ++ P++  W    +eG    Cs+ 
                           F14D12.6b 103 VLFVTASILHICAISLDRYFSVTSPLTYPATRTplRMFIYIGVSWIVSLLICLPPIFG-WRPERAEG---ECSVS 173
                                         **************************988777622566777789**************.87666666...67753 PP

  Rh5-PA(Rhodopsin5)_FBpp0079875-aln 208 yLtddedtrvfvavifvlsyviPllliiyfysklvsavrahek.alreqakk...mnvksLrsnqda 270
                                                   +v   +  s+ iP++++i+ y+k+ s   +h +  l+e  ++   +n+ ++rs+ ++
                           F14D12.6b 174 ------TDLGYVLYSSLGSFYIPVVILIIVYAKIYSITIRHSRqRLKETERRdhtLNMLTIRSSTNE 234
                                         ......234799999********************98777765268887654333677777766655 PP

  == domain 2    score: 16.6 bits;  conditional E-value: 4.3e-05
  Rh5-PA(Rhodopsin5)_FBpp0079875-aln 283 altiffLfvlaWtPyavvaligafgdrelltPlatmlpavfaktvscldPyvyaishPkyrleLekrlp 351
                                           +i++ f+l+W P+ ++ +igafg+++   Pl+  +   +   +s ++P++y++    ++  L k+l+
                           F14D12.6b 328 LGIILSAFILSWLPFFLIYVIGAFGHEA--PPLVFKFFFWLGYCNSGINPVIYTVFNREFKRGLCKQLH 394
                                         3478899******************965..69999999999999***********99999999988775 PP

>> C09B7.1b  CE30332	WBGene00004780	locus:ser-7	status:Confirmed	UniProt:Q8T3C1	protein_id:CCD83457.1
   #    score  bias  c-Evalue  i-Evalue hmmfrom  hmm to    alifrom  ali to    envfrom  env to     acc
 ---   ------ ----- --------- --------- ------- -------    ------- -------    ------- -------    ----
   1 !   61.6   5.2     9e-19   8.7e-17      56     183 ..      42     172 ..      33     259 .. 0.91
   2 !   14.4   0.1   0.00019     0.018     272     344 ..     310     380 ..     305     408 .. 0.79

  Alignments for each domain:
  == domain 1    score: 61.6 bits;  conditional E-value: 9e-19
  Rh5-PA(Rhodopsin5)_FBpp0079875-aln  56 lllaliyivllllsliGnglviwifstsksLrtpsnllvvnLaifDllm.vlelpllvinsfserlvggelgCdi 129
                                         +lla+++  +++++++Gn+lv       ++L+ p n+l+v+La++D+++ ++ +pl +i+ + +++ +g+  C++
                            C09B7.1b  42 ALLAIAILAMIIMTTVGNALVCLAVLLVRKLKHPQNFLLVSLAVADFFVgLVVMPLALIDLLFDKWPLGSTMCSV 116
                                         789*******************************************98736789********************* PP

  Rh5-PA(Rhodopsin5)_FBpp0079875-aln 130 yavlGslsGigaaitnaviafDryktiskpl..dgrltkkqalllilfiWlyalpf 183
                                         y++       ++++  ++i+ Dry +is+pl   ++ t+k++++ i+++W+ a   
                            C09B7.1b 117 YTTSDLTLCTASIVNLCAISVDRYLVISSPLrySAKRTTKRIMMYIACVWIIAAIV 172
                                         **998888888888999*************9445889999**********987655 PP

  == domain 2    score: 14.4 bits;  conditional E-value: 0.00019
  Rh5-PA(Rhodopsin5)_FBpp0079875-aln 272 aksvelriakvaltiffLfvlaWtPyavvaligafgdrelltPlatmlpavfaktvscldPyvyaishPkyrl 344
                                         ++  e++  k   +i+++f+++W P+ ++a+   fg    +     +l+  +  ++s l+P +y      +r 
                            C09B7.1b 310 TEKSECKARKTLGVIMSVFIICWLPFFILAIFKSFGM--WIPDWLDLLALWLGYSNSTLNPLIYCKYNKEFRI 380
                                         566899*999999***********************8..8999999***9**************866555543 PP

>> F47D12.1b  CE30135	WBGene00001518	locus:gar-2	G-protein-linked acetylcholine receptor GAR-2	status:Confirmed	UniProt:
   #    score  bias  c-Evalue  i-Evalue hmmfrom  hmm to    alifrom  ali to    envfrom  env to     acc
 ---   ------ ----- --------- --------- ------- -------    ------- -------    ------- -------    ----
   1 !   51.4  10.2   1.1e-15   1.1e-13      56     241 ..       6     193 ..       2     215 .. 0.81
   2 !   24.5   0.1   1.6e-07   1.6e-05     256     349 ..     505     606 ..     488     609 .. 0.73

  Alignments for each domain:
  == domain 1    score: 51.4 bits;  conditional E-value: 1.1e-15
  Rh5-PA(Rhodopsin5)_FBpp0079875-aln  56 lllaliyivllllsliGnglviwifstsksLrtpsnllvvnLaifDllmvle.lpllvi.nsfserlvggelgCd 128
                                         +llal +  l ++++iGn  v+  +   k++r p+n ++ +Lai+Dll+ le +p++      +++++ g++ Cd
                           F47D12.1b   6 VLLALFMLFLSIVTVIGNLAVLLSYYLDKNIRQPTNYFIFSLAISDLLIGLEgIPVYTAfYLNNNEWIWGDVLCD 80 
                                         68999999****************************************998746755430344689********* PP

  Rh5-PA(Rhodopsin5)_FBpp0079875-aln 129 iyavlGslsGigaaitnaviafDryktiskpldgr..ltkkqalllilfiWly.alpftvlPlleiWgryvpeGf 200
                                         ++  +  +  ++++ t   i  Dry  + kp   r   t  +++l+i+fiWl  ++ f+v  ++  +g ++  G 
                           F47D12.1b  81 LWLSIDYIVCLASIYTVLGITVDRYYSVKKPATYRnwRTPGRVVLIIIFIWLVpSILFSV-SIFG-YGTFTGTGR 153
                                         ********************************9996556778888899999872455555.5677.8*******8 PP

  Rh5-PA(Rhodopsin5)_FBpp0079875-aln 201 l...ttCsfDyLtddedtrvfvavifvlsyviPllliiyfyskl 241
                                         +   t C + ++t+   +    + +++  y   l +++y y  +
                           F47D12.1b 154 IlkeTECYVQFMTNPYLN----MGMYISYYWTTLFVMLYLYWGI 193
                                         767789999999987654....3445555555556666666555 PP

  == domain 2    score: 24.5 bits;  conditional E-value: 1.6e-07
  Rh5-PA(Rhodopsin5)_FBpp0079875-aln 256 akkmnvksLr.snqdaeaks.velriakvaltiffL...fvlaWtPyavvaligafgdrelltPlatml...pav 322
                                          +   ++s r +n+++e ks  e r  k+  ti f+   f++ WtP+ v+a i  f +    +P    l   +  
                           F47D12.1b 505 MRSHSIRSKRkANKNKEYKSrSENRARKALRTITFIlgsFIILWTPFYVLATIYGFCETCKASPSFNTLytiSYY 579
                                         3444444433256667766624666666665665544669*************99*9999999965544011446 PP

  Rh5-PA(Rhodopsin5)_FBpp0079875-aln 323 faktvscldPyvyaishPkyrleLekr 349
                                         ++ ++s l+P+ ya++  ++++ L++ 
                           F47D12.1b 580 LCYMNSPLNPFCYAMANQQFKKTLTRI 606
                                         8*********************99985 PP

>> C09B7.1a  CE28532	WBGene00004780	locus:ser-7	G-protein coupled receptor	status:Confirmed	UniProt:Q22895	protein_id:CC
   #    score  bias  c-Evalue  i-Evalue hmmfrom  hmm to    alifrom  ali to    envfrom  env to     acc
 ---   ------ ----- --------- --------- ------- -------    ------- -------    ------- -------    ----
   1 !   61.5   5.2   9.6e-19   9.2e-17      56     183 ..      42     172 ..      33     259 .. 0.91
   2 !   14.3   0.1    0.0002      0.02     272     344 ..     310     380 ..     305     407 .. 0.79

  Alignments for each domain:
  == domain 1    score: 61.5 bits;  conditional E-value: 9.6e-19
  Rh5-PA(Rhodopsin5)_FBpp0079875-aln  56 lllaliyivllllsliGnglviwifstsksLrtpsnllvvnLaifDllm.vlelpllvinsfserlvggelgCdi 129
                                         +lla+++  +++++++Gn+lv       ++L+ p n+l+v+La++D+++ ++ +pl +i+ + +++ +g+  C++
                            C09B7.1a  42 ALLAIAILAMIIMTTVGNALVCLAVLLVRKLKHPQNFLLVSLAVADFFVgLVVMPLALIDLLFDKWPLGSTMCSV 116
                                         789*******************************************98736789********************* PP

  Rh5-PA(Rhodopsin5)_FBpp0079875-aln 130 yavlGslsGigaaitnaviafDryktiskpl..dgrltkkqalllilfiWlyalpf 183
                                         y++       ++++  ++i+ Dry +is+pl   ++ t+k++++ i+++W+ a   
                            C09B7.1a 117 YTTSDLTLCTASIVNLCAISVDRYLVISSPLrySAKRTTKRIMMYIACVWIIAAIV 172
                                         **998888888888999*************9445889999**********987655 PP

  == domain 2    score: 14.3 bits;  conditional E-value: 0.0002
  Rh5-PA(Rhodopsin5)_FBpp0079875-aln 272 aksvelriakvaltiffLfvlaWtPyavvaligafgdrelltPlatmlpavfaktvscldPyvyaishPkyrl 344
                                         ++  e++  k   +i+++f+++W P+ ++a+   fg    +     +l+  +  ++s l+P +y      +r 
                            C09B7.1a 310 TEKSECKARKTLGVIMSVFIICWLPFFILAIFKSFGM--WIPDWLDLLALWLGYSNSTLNPLIYCKYNKEFRI 380
                                         566899*999999***********************8..8999999***9**************866555543 PP

>> F59C12.2b  CE38526	WBGene00004776	locus:ser-1	status:Confirmed	UniProt:Q7KPZ5	protein_id:CCD63420.1
   #    score  bias  c-Evalue  i-Evalue hmmfrom  hmm to    alifrom  ali to    envfrom  env to     acc
 ---   ------ ----- --------- --------- ------- -------    ------- -------    ------- -------    ----
   1 !   47.2   9.4   2.1e-14     2e-12      59     265 ..      11     214 ..       1     221 [. 0.77
   2 !   25.9   0.0   6.2e-08   5.9e-06     263     357 ..     308     401 ..     288     423 .. 0.72

  Alignments for each domain:
  == domain 1    score: 47.2 bits;  conditional E-value: 2.1e-14
  Rh5-PA(Rhodopsin5)_FBpp0079875-aln  59 aliyivllllsliGnglviwifstsksLrtpsnllvvnLaifDllmvl.elpllvinsfserlvggelg.Cdiya 131
                                          + + vl l++liGn lv    +t + L++ +n ++ +La++Dll+++  +pl ++  + + + +++++ C +y 
                           F59C12.2b  11 LFLLPVLCLIGLIGNFLVCVAIATDRRLHNVTNYFLFSLALADLLVCCiVMPLSIVVEVRHGVWTWSVSmCLLYV 85 
                                         3556799************************************98865379977777777777777775399998 PP

  Rh5-PA(Rhodopsin5)_FBpp0079875-aln 132 vlGslsGigaaitnaviafDryktiskpldgr.ltkkqalllilfiWlyalpftvlPlleiWgryvpeGflttCs 205
                                             +   ++++ ++vi+ Dry  is+pl +r  +k+ + + i+++W+ +l   v   + +   + +   l    
                           F59C12.2b  86 YSDVFLCSASIVHMSVISLDRYLGISQPLRTRnRSKTLIFIKIAIVWVVTL--LVSCPIAVLAMHDTANILRNNQ 158
                                         8888888889999******************94444455556666666554..4444445566666666665433 PP

  Rh5-PA(Rhodopsin5)_FBpp0079875-aln 206 fDyLtddedtrvfvavifvlsyviPllliiyfysklvsavrahekalreqa.kkmnvksLr 265
                                                 ++r ++   ++++++iPl+++ + y+k  + +++   +l ++a  k n + Lr
                           F59C12.2b 159 C-----MIFSRYYIIYGSTMTFLIPLCIMGVTYAKTTQLLNKQASILSQKAgDKFNGNGLR 214
                                         2.....457999999999999****999999999999999999999988873577766665 PP

  == domain 2    score: 25.9 bits;  conditional E-value: 6.2e-08
  Rh5-PA(Rhodopsin5)_FBpp0079875-aln 263 sLrsnqdaeaksvelriakvaltiffLfvlaWtPyavvaligafg.drelltPlatmlpavfaktvscldPyvya 336
                                         sL+++ + +  + e +  +v  ++f  f+++WtP+ +++++  fg ++  +   ++ +   +  + s ++P++y+
                           F59C12.2b 308 SLQTATQ-D-LANEHKATRVLAVVFACFFICWTPFFFINFLIGFGgENVQIPDWVASIFLWLGYVSSTINPIIYT 380
                                         4443333.3.4799************************9765565055556556666677788999********* PP

  Rh5-PA(Rhodopsin5)_FBpp0079875-aln 337 ishPkyrleLekrlpvlgike 357
                                         +   ++r+++ + l++   + 
                           F59C12.2b 381 VFNKRFRQAFVRILRCQCFHP 401
                                         *********999666655444 PP

>> C09B7.1c  CE17391	WBGene00004780	locus:ser-7	status:Confirmed	UniProt:Q86GT6	protein_id:CCD83458.1
   #    score  bias  c-Evalue  i-Evalue hmmfrom  hmm to    alifrom  ali to    envfrom  env to     acc
 ---   ------ ----- --------- --------- ------- -------    ------- -------    ------- -------    ----
   1 !   61.5   5.3   9.5e-19   9.2e-17      56     183 ..      42     172 ..      32     259 .. 0.91
   2 !   14.3   0.1    0.0002     0.019     272     344 ..     310     380 ..     305     405 .. 0.79

  Alignments for each domain:
  == domain 1    score: 61.5 bits;  conditional E-value: 9.5e-19
  Rh5-PA(Rhodopsin5)_FBpp0079875-aln  56 lllaliyivllllsliGnglviwifstsksLrtpsnllvvnLaifDllm.vlelpllvinsfserlvggelgCdi 129
                                         +lla+++  +++++++Gn+lv       ++L+ p n+l+v+La++D+++ ++ +pl +i+ + +++ +g+  C++
                            C09B7.1c  42 ALLAIAILAMIIMTTVGNALVCLAVLLVRKLKHPQNFLLVSLAVADFFVgLVVMPLALIDLLFDKWPLGSTMCSV 116
                                         789*******************************************98736789********************* PP

  Rh5-PA(Rhodopsin5)_FBpp0079875-aln 130 yavlGslsGigaaitnaviafDryktiskpl..dgrltkkqalllilfiWlyalpf 183
                                         y++       ++++  ++i+ Dry +is+pl   ++ t+k++++ i+++W+ a   
                            C09B7.1c 117 YTTSDLTLCTASIVNLCAISVDRYLVISSPLrySAKRTTKRIMMYIACVWIIAAIV 172
                                         **998888888888999*************9445889999**********987655 PP

  == domain 2    score: 14.3 bits;  conditional E-value: 0.0002
  Rh5-PA(Rhodopsin5)_FBpp0079875-aln 272 aksvelriakvaltiffLfvlaWtPyavvaligafgdrelltPlatmlpavfaktvscldPyvyaishPkyrl 344
                                         ++  e++  k   +i+++f+++W P+ ++a+   fg    +     +l+  +  ++s l+P +y      +r 
                            C09B7.1c 310 TEKSECKARKTLGVIMSVFIICWLPFFILAIFKSFGM--WIPDWLDLLALWLGYSNSTLNPLIYCKYNKEFRI 380
                                         566899*999999***********************8..8999999**999*************866555543 PP

>> F01E11.5c  CE30931	WBGene00017157	locus:tyra-2	status:Confirmed	UniProt:Q19084	protein_id:CCD83465.1
   #    score  bias  c-Evalue  i-Evalue hmmfrom  hmm to    alifrom  ali to    envfrom  env to     acc
 ---   ------ ----- --------- --------- ------- -------    ------- -------    ------- -------    ----
   1 !   59.9   4.7   2.9e-18   2.8e-16      54     250 ..      17     217 ..       7     241 .. 0.85
   2 !   16.4   0.2   4.8e-05    0.0046     248     349 ..     352     455 ..     344     466 .. 0.83

  Alignments for each domain:
  == domain 1    score: 59.9 bits;  conditional E-value: 2.9e-18
  Rh5-PA(Rhodopsin5)_FBpp0079875-aln  54 yhlllaliyivllllsliGnglviwifstsksLrtpsnllvvnLaifDllm.vlelpllvinsfserlvggelgC 127
                                         + +l + ++++l+l +++ n+lv  ++     L+t  nllv nLa++Dl++ ++ lpl  + ++  ++v+ +  C
                           F01E11.5c  17 FQILKGSALFLLVLWTIFANSLVFIVLYKNPRLQTVPNLLVGNLAFSDLALgLIVLPLSSVYAIAGEWVFPDALC 91 
                                         5556666789999************************************984678999999************** PP

  Rh5-PA(Rhodopsin5)_FBpp0079875-aln 128 diyavlGslsGigaaitnaviafDryktiskpld..grltkkqalllilfiWlyalpftvlPlleiWgryvpeGf 200
                                         +++  +  l   ++++  +++  Dry +i++p++  ++ +k+ a ++il +W+ +   +++Pll  W + +   +
                           F01E11.5c  92 EVFVSADILCSTASIWNLSIVGLDRYWAITSPVAymSKRNKRTAGIMILSVWISSALISLAPLLG-WKQTAQTPN 165
                                         ********************************97446789999**********************.*99988888 PP

  Rh5-PA(Rhodopsin5)_FBpp0079875-aln 201 lttCsfDyLtdde..dtrvfvavifvlsyviPllliiyfysklvsavrahek 250
                                         l     + + + +  d  ++ +   + s++iP ll+ + y k+ +a  +h  
                           F01E11.5c 166 LIYEKNNTVRQCTflDLPSYTVYSATGSFFIPTLLMFFVYFKIYQAFAKHRA 217
                                         8776666665544115567888888899******************999953 PP

  == domain 2    score: 16.4 bits;  conditional E-value: 4.8e-05
  Rh5-PA(Rhodopsin5)_FBpp0079875-aln 248 hekalreqakkmnv..ksLrsnqdaeaksvelriakvaltiffLfvlaWtPyavvaligafgdrelltPlatmlp 320
                                         +ek+ r + +k  +  ksL+ + +a + + e r  kv  +i+  f ++W+P+ ++ ++  f +         m+ 
                           F01E11.5c 352 YEKVKRHKNRKERIyrKSLQRKPKAISAAKERRGVKVLGIILGCFTVCWAPFFTMYVLVQFCKDCSPNAHIEMFI 426
                                         677777776665443389998888888999**********************99999999988665566678899 PP

  Rh5-PA(Rhodopsin5)_FBpp0079875-aln 321 avfaktvscldPyvyaishPkyrleLekr 349
                                         + +  ++s ++P++y++    y+ +L++ 
                           F01E11.5c 427 TWLGYSNSAMNPIIYTVFNRDYQIALKRL 455
                                         9999*********************9875 PP

>> F01E11.5a  CE38313	WBGene00017157	locus:tyra-2	G-protein coupled receptor	status:Confirmed	UniProt:Q19084	protein_id:
   #    score  bias  c-Evalue  i-Evalue hmmfrom  hmm to    alifrom  ali to    envfrom  env to     acc
 ---   ------ ----- --------- --------- ------- -------    ------- -------    ------- -------    ----
   1 !   59.7   4.4   3.3e-18   3.2e-16      54     249 ..      17     216 ..       7     233 .. 0.87
   2 !   16.4   0.2   4.7e-05    0.0045     248     349 ..     346     449 ..     338     460 .. 0.83

  Alignments for each domain:
  == domain 1    score: 59.7 bits;  conditional E-value: 3.3e-18
  Rh5-PA(Rhodopsin5)_FBpp0079875-aln  54 yhlllaliyivllllsliGnglviwifstsksLrtpsnllvvnLaifDllm.vlelpllvinsfserlvggelgC 127
                                         + +l + ++++l+l +++ n+lv  ++     L+t  nllv nLa++Dl++ ++ lpl  + ++  ++v+ +  C
                           F01E11.5a  17 FQILKGSALFLLVLWTIFANSLVFIVLYKNPRLQTVPNLLVGNLAFSDLALgLIVLPLSSVYAIAGEWVFPDALC 91 
                                         5556666789999************************************984678999999************** PP

  Rh5-PA(Rhodopsin5)_FBpp0079875-aln 128 diyavlGslsGigaaitnaviafDryktiskpld..grltkkqalllilfiWlyalpftvlPlleiWgryvpeGf 200
                                         +++  +  l   ++++  +++  Dry +i++p++  ++ +k+ a ++il +W+ +   +++Pll  W + +   +
                           F01E11.5a  92 EVFVSADILCSTASIWNLSIVGLDRYWAITSPVAymSKRNKRTAGIMILSVWISSALISLAPLLG-WKQTAQTPN 165
                                         ********************************97446789999**********************.*99888888 PP

  Rh5-PA(Rhodopsin5)_FBpp0079875-aln 201 lttCsfDyLtdde..dtrvfvavifvlsyviPllliiyfysklvsavrahe 249
                                         l     + + + +  d  ++ +   + s++iP ll+ + y k+ +a  +h 
                           F01E11.5a 166 LIYEKNNTVRQCTflDLPSYTVYSATGSFFIPTLLMFFVYFKIYQAFAKHR 216
                                         8776666665544115567888888899******************99996 PP

  == domain 2    score: 16.4 bits;  conditional E-value: 4.7e-05
  Rh5-PA(Rhodopsin5)_FBpp0079875-aln 248 hekalreqakkmnv..ksLrsnqdaeaksvelriakvaltiffLfvlaWtPyavvaligafgdrelltPlatmlp 320
                                         +ek+ r + +k  +  ksL+ + +a + + e r  kv  +i+  f ++W+P+ ++ ++  f +         m+ 
                           F01E11.5a 346 YEKVKRHKNRKERIyrKSLQRKPKAISAAKERRGVKVLGIILGCFTVCWAPFFTMYVLVQFCKDCSPNAHIEMFI 420
                                         677777776665443389998888888999**********************99999999988665566678899 PP

  Rh5-PA(Rhodopsin5)_FBpp0079875-aln 321 avfaktvscldPyvyaishPkyrleLekr 349
                                         + +  ++s ++P++y++    y+ +L++ 
                           F01E11.5a 421 TWLGYSNSAMNPIIYTVFNRDYQIALKRL 449
                                         9999*********************9875 PP

>> C25G6.5  CE04086	WBGene00016110	locus:npr-11	G-protein coupled receptor (family 1)	status:Partially_confirmed	UniProt
   #    score  bias  c-Evalue  i-Evalue hmmfrom  hmm to    alifrom  ali to    envfrom  env to     acc
 ---   ------ ----- --------- --------- ------- -------    ------- -------    ------- -------    ----
   1 !   71.1  14.3   1.2e-21   1.1e-19      52     357 ..      36     347 ..      29     365 .. 0.77

  Alignments for each domain:
  == domain 1    score: 71.1 bits;  conditional E-value: 1.2e-21
  Rh5-PA(Rhodopsin5)_FBpp0079875-aln  52 klyhlllaliyivllllsliGnglviwifstsksLrtpsnllvvnLaifDllmvlel.pllvinsfserlvggel 125
                                         k + + ++++y++++l + iGn l i +     ++rt+ n++++nLa++D+++++ + p+ ++  ++  + + + 
                             C25G6.5  36 KEFGYFITFAYMLIILFGAIGNFLTIIVVILNPAMRTTRNFFILNLALSDFFVCIVTaPTTLYTVLYMFWPFSRT 110
                                         56778899*******************************************998766168888888777777777 PP

  Rh5-PA(Rhodopsin5)_FBpp0079875-aln 126 gCdiyavlGslsGig...aaitnaviafDryktiskpldgrltkkqalllilfiWlyalpftvlPlleiWgryvp 197
                                          C+i   +Gsl G     ++++ a ia Dry  i  p +   +++      ++iW+ +l  + +Pll+  +  +p
                             C25G6.5 111 LCKI---AGSLQGFNiflSTFSIASIAVDRYVLIIFPTKRERQQNLSFCFFIMIWVISLILA-VPLLQ-ASDLTP 180
                                         7766...5666665422288999************999887777777777777887777766.49999.567778 PP

  Rh5-PA(Rhodopsin5)_FBpp0079875-aln 198 eGflttCsfD.yLtddedt...rv......fvavifvlsyviPllliiyfysklvsavrahekalreqakkmnvk 262
                                              +C +  y+ +++++   ++      +  ++ +  y +Pl  +++ ys++     ah + lr   +  nv 
                             C25G6.5 181 VFVEPSCDLAlYICHEQNEiweKMiiskgtYTLAVLITQYAFPLFSLVFAYSRI-----AHRMKLRFANRNQNVT 250
                                         777788987636665544222233111122666788899999999999999998.....6889999999999*99 PP

  Rh5-PA(Rhodopsin5)_FBpp0079875-aln 263 sLrsnqdaeaksvelriakval...tiffLfvlaWtPyavvaligafgdrelltPlatmlpavfaktvscldPyv 334
                                         + + n ++  +sv  r  +  l    ++ +f +aW P  v  +   f+  +  +  +  +  ++a   +cl+P +
                             C25G6.5 251 TNT-NTSQRRRSVVERQRRTHLllvCVVAVFAVAWLPLNVFHIFNTFELVNSFSVTTFSICHCLAMCSACLNPLI 324
                                         876.666666776555555443111466789***********9999998888777777778888999******** PP

  Rh5-PA(Rhodopsin5)_FBpp0079875-aln 335 yaishPkyrleLekrlpvlgike 357
                                         ya     +r e+ + ++ +g+++
                             C25G6.5 325 YAFFNHNFRIEFMHLFDRVGLRS 347
                                         **999999999988887777765 PP

>> F47D12.1a  CE30134	WBGene00001518	locus:gar-2	G-protein-linked acetylcholine receptor GAR-2	status:Confirmed	UniProt:
   #    score  bias  c-Evalue  i-Evalue hmmfrom  hmm to    alifrom  ali to    envfrom  env to     acc
 ---   ------ ----- --------- --------- ------- -------    ------- -------    ------- -------    ----
   1 !   51.4  10.2   1.1e-15   1.1e-13      56     241 ..       6     193 ..       2     215 .. 0.81
   2 !   23.6   0.1   3.1e-07     3e-05     240     349 ..     500     619 ..     497     622 .. 0.71

  Alignments for each domain:
  == domain 1    score: 51.4 bits;  conditional E-value: 1.1e-15
  Rh5-PA(Rhodopsin5)_FBpp0079875-aln  56 lllaliyivllllsliGnglviwifstsksLrtpsnllvvnLaifDllmvle.lpllvi.nsfserlvggelgCd 128
                                         +llal +  l ++++iGn  v+  +   k++r p+n ++ +Lai+Dll+ le +p++      +++++ g++ Cd
                           F47D12.1a   6 VLLALFMLFLSIVTVIGNLAVLLSYYLDKNIRQPTNYFIFSLAISDLLIGLEgIPVYTAfYLNNNEWIWGDVLCD 80 
                                         68999999****************************************998746755430344689********* PP

  Rh5-PA(Rhodopsin5)_FBpp0079875-aln 129 iyavlGslsGigaaitnaviafDryktiskpldgr..ltkkqalllilfiWly.alpftvlPlleiWgryvpeGf 200
                                         ++  +  +  ++++ t   i  Dry  + kp   r   t  +++l+i+fiWl  ++ f+v  ++  +g ++  G 
                           F47D12.1a  81 LWLSIDYIVCLASIYTVLGITVDRYYSVKKPATYRnwRTPGRVVLIIIFIWLVpSILFSV-SIFG-YGTFTGTGR 153
                                         ********************************9996556778888899999872455555.5677.8*******8 PP

  Rh5-PA(Rhodopsin5)_FBpp0079875-aln 201 l...ttCsfDyLtddedtrvfvavifvlsyviPllliiyfyskl 241
                                         +   t C + ++t+   +    + +++  y   l +++y y  +
                           F47D12.1a 154 IlkeTECYVQFMTNPYLN----MGMYISYYWTTLFVMLYLYWGI 193
                                         767789999999987654....3445555555556666666555 PP

  == domain 2    score: 23.6 bits;  conditional E-value: 3.1e-07
  Rh5-PA(Rhodopsin5)_FBpp0079875-aln 240 klvsavrahekalreqakkm.nvks.Lrsnq.daeaks.velriakvaltiffL...fvlaWtPyavvaligafg 307
                                         +l++++r+h    + +a k   v s L+  q ++e ks  e r  k+  ti f+   f++ WtP+ v+a i  f 
                           F47D12.1a 500 RLITQMRSHSIRSKRKANKNkSVLSaLNFFQrKKEYKSrSENRARKALRTITFIlgsFIILWTPFYVLATIYGFC 574
                                         6888899998777777766313333144333033445525777777766666654669*************99*9 PP

  Rh5-PA(Rhodopsin5)_FBpp0079875-aln 308 drelltPlatml...pavfaktvscldPyvyaishPkyrleLekr 349
                                         +    +P    l   +  ++ ++s l+P+ ya++  ++++ L++ 
                           F47D12.1a 575 ETCKASPSFNTLytiSYYLCYMNSPLNPFCYAMANQQFKKTLTRI 619
                                         9999999655440114468*********************99985 PP

>> C53C7.1b  CE36989	WBGene00008278	locus:npr-10	status:Partially_confirmed	UniProt:Q6EUU1	protein_id:CAH04724.1
   #    score  bias  c-Evalue  i-Evalue hmmfrom  hmm to    alifrom  ali to    envfrom  env to     acc
 ---   ------ ----- --------- --------- ------- -------    ------- -------    ------- -------    ----
   1 !   71.4   6.4   9.2e-22   8.9e-20      56     346 ..      29     318 ..       5     349 .. 0.82

  Alignments for each domain:
  == domain 1    score: 71.4 bits;  conditional E-value: 9.2e-22
  Rh5-PA(Rhodopsin5)_FBpp0079875-aln  56 lllaliyivllllsliGnglviwifstsksLrtpsnllvvnLaifDllmvlelp.llvinsfserlvggelgCdi 129
                                         ++la iy+++++++++Gn lv+   +  k L++  n+++v+L+++D+++++    +  i +fs+ +++g   C++
                            C53C7.1b  29 AILATIYTIIVVVGVTGNLLVVMSVMRFKVLQSVRNMFIVSLSVSDIFVAIVSGsVTPITAFSKVWLFGGPLCHL 103
                                         689*******************************************998876653888***************** PP

  Rh5-PA(Rhodopsin5)_FBpp0079875-aln 130 yavlGslsGigaaitnaviafDryktiskpldgrltkkqalllilfiWlyalpftvlPlleiWgryvpeGflt.t 203
                                           +l +     +++t ++ia Dry  i +p +  + k qal +i f  + ++  +v Pl+ + +  +   +    
                            C53C7.1b 104 LPLLQGTALSFSTLTLTAIAIDRYILICHPTKEPIRKDQALKMISFNSAISVGLSV-PLFMKQELMQFRNYCGeY 177
                                         **9999888899*****************************************997.777767777766666426 PP

  Rh5-PA(Rhodopsin5)_FBpp0079875-aln 204 CsfDyLtddedtrvfvavifvlsyviPllliiyfysklvsavrahekalreqakkmnvksLrsnqdaeaksvelr 278
                                         Cs ++  d     v+ +v+f++ +v+Pl+ i + y+ +  ++r+    +r   k      L s++ ++     lr
                            C53C7.1b 178 CSENWGPDAYLRSVYGTVVFIIQFVFPLITITFCYASISIKLRRGV-FVRGSQK-----ELMSEARRQLTQRRLR 246
                                         ******9999****************************99988754.4444433.....3455555555567899 PP

  Rh5-PA(Rhodopsin5)_FBpp0079875-aln 279 iakvaltiffLfvlaWtPyavvali.......gafgdrelltPlatmlpavfaktvscldPyvyaishPkyrleL 346
                                           ++ +++ + f l+W P    +++       g++++++ l     ++  +++ t  +++P++y+    ++r+++
                            C53C7.1b 247 TNRMLIIMTVTFALSWLPSVGFNFLrdysalpGIIDSQDYLF---GIIFHCISMTSVIVNPFLYGYCNEHFRAAF 318
                                         999999999999999999765554411111115555555442...334444555666788888888877777765 PP

>> ZC412.1  CE35920	WBGene00013883	locus:npr-13	G-protein coupled receptor	status:Partially_confirmed	UniProt:Q23305	pro
   #    score  bias  c-Evalue  i-Evalue hmmfrom  hmm to    alifrom  ali to    envfrom  env to     acc
 ---   ------ ----- --------- --------- ------- -------    ------- -------    ------- -------    ----
   1 !   70.7  17.0   1.5e-21   1.5e-19      40     354 ..      12     338 ..       2     350 .. 0.77

  Alignments for each domain:
  == domain 1    score: 70.7 bits;  conditional E-value: 1.5e-21
  Rh5-PA(Rhodopsin5)_FBpp0079875-aln  40 vhehWrafpeveklyhlll..aliyivllllsliGnglviwifstsksLrtpsnllvvnLaifDllmvl.elpll 111
                                         v++  ++f++ + l+ + l  ++ y+++l+++l+Gngl i      k+L   +n++++nLa++Dll+++ ++p+ 
                             ZC412.1  12 VNAILQQFNDWTVLFEVRLgySVLYFLILIIGLVGNGLLITSILMRKKLS-VANIFLINLAVSDLLLCItAVPIT 85 
                                         56667788888888776551167899**************9999999996.67************99862689** PP

  Rh5-PA(Rhodopsin5)_FBpp0079875-aln 112 vinsfserlvggelgCdiyavlGslsGigaaitnaviafDryktiskpldgrltkkqalllilfiWlyalpftvl 186
                                          + +f++r+++g + C++  ++ ++s + ++++ + ia Dry+ i++pl    + ++a  l++f+W+ a   +  
                             ZC412.1  86 PVLAFMKRWIFGIIMCKLVPTCQAFSVLISSWSLCYIAIDRYRSIVTPLREPWSDRHARWLLMFTWVVAFL-ASY 159
                                         ******************************************************************97654.345 PP

  Rh5-PA(Rhodopsin5)_FBpp0079875-aln 187 PlleiWg.ryvpeGflttCs.....fDyLtddedtrvfvavifvlsyviPllliiyfysklvsavrahekalreq 255
                                         Pl    + + +   ++t C+     f++ +d+  + ++ +++ ++  +iP +++ + y  ++++v++   ++ e 
                             ZC412.1 160 PLYYSQNlKTMVIENVTLCGdfcgeFNWQSDEISKLTYTTSLLIIQLIIPAIIMSFCYLMILQKVQTD-WLVDEG 233
                                         655433324444557888854444589999999999*****************************874.455554 PP

  Rh5-PA(Rhodopsin5)_FBpp0079875-aln 256 akkmnvksLrsnqdaeaksvelriakvaltiffLfvlaWtPyavvaligafgdrelltPla...tmlp....... 320
                                                 L+++q+a++     r+  v + ++++f+++W P + v+l   +g r      +    m+        
                             ZC412.1 234 ------SMLTAAQQAQTAVRKRRVMYVLILMVIVFMACWFPLSAVNLFRDLGMRFEFCQTVykvLMMDqmyfkll 302
                                         ......45999999999888999***********************99887776433322111122220111111 PP

  Rh5-PA(Rhodopsin5)_FBpp0079875-aln 321 ..avfaktvscldPyvyaishPkyrleLekrlpvlg 354
                                            v+a t  + +P++y     ++r +L+  + +l+
                             ZC412.1 303 nvHVIAMTSIVWNPVLYFWMSKRHRRALKDDMTWLT 338
                                         113455555667777777777777777777777776 PP

>> Y54G2A.35  CE31653	WBGene00021897	locus:ser-6	status:Partially_confirmed	UniProt:Q8MXS7	protein_id:CCD83524.1
   #    score  bias  c-Evalue  i-Evalue hmmfrom  hmm to    alifrom  ali to    envfrom  env to     acc
 ---   ------ ----- --------- --------- ------- -------    ------- -------    ------- -------    ----
   1 !   60.0  10.6   2.7e-18   2.6e-16      56     257 ..       2     201 ..       1     213 [. 0.84
   2 !   15.0   0.5   0.00012     0.012     274     348 ..     315     393 ..     294     397 .. 0.77

  Alignments for each domain:
  == domain 1    score: 60.0 bits;  conditional E-value: 2.7e-18
  Rh5-PA(Rhodopsin5)_FBpp0079875-aln  56 lllaliyivllllsliGnglviwifstsksLrtpsnllvvnLaifDllm.vlelpllvinsfserlvggelgCdi 129
                                         +ll+l++ v+ +  +iGn lv ++  t ksL+t++n lv++L i+Dll+ +l lp  +i+  s+++++g++gC +
                           Y54G2A.35   2 ILLSLTLGVVNCFVVIGNLLVFYVILTKKSLQTSTNHLVLSLTISDLLLgILILPFAIIQEHSNEWIFGHFGCRL 76 
                                         68999*****************************************998456789******************** PP

  Rh5-PA(Rhodopsin5)_FBpp0079875-aln 130 yavlGslsGigaaitnaviafDryktiskpldgr.ltkkqal.llilfiWlyalpftvlPlle.iWgryvpeGfl 201
                                         +  +  +   +++    +i+fDry ++ +p++   +++++++ l+  ++W+ +l  +v+ ++    + + +e   
                           Y54G2A.35  77 WLSVDVFLSTASIYNLLAISFDRYMAVRQPIKYPiISSTKVVrLMTFLVWFCSLLLAVILFVLlTLNAHDSEPT- 150
                                         ********************************985666665426677899999999887665403455555532. PP

  Rh5-PA(Rhodopsin5)_FBpp0079875-aln 202 ttCsfDyLtddedtrvfvavifvlsyviPllliiyfysklvsavrahekalreqak 257
                                           C       ++   +++    + s+++P  ++++   +++++v +  + +  ++k
                           Y54G2A.35 151 KDC-----QPTSLPSMYIIFSAMASFIVPAFVMVILNVRIFQTVLHTSRTMTVKSK 201
                                         334.....456677899999999999999999999999999999888877766555 PP

  == domain 2    score: 15.0 bits;  conditional E-value: 0.00012
  Rh5-PA(Rhodopsin5)_FBpp0079875-aln 274 svelriakvaltiffLfvlaWtPyavvaligafgdrellt...Platmlpav.faktvscldPyvyaishPkyrl 344
                                          +e+r+a+   +++  f+++W P++++ ++ a+   ++ +   P + +  a  +  ++s ++P++ya     +r 
                           Y54G2A.35 315 RTEIRVARTTGIVVAAFIVCWIPFTTIYVLQAYAVCTVAAgciPASLFTTAFwLGYSNSAVNPILYAAFSRDFRI 389
                                         58*************************9999998755543211444444443135689*********99999999 PP

  Rh5-PA(Rhodopsin5)_FBpp0079875-aln 345 eLek 348
                                         +L++
                           Y54G2A.35 390 ALKR 393
                                         9976 PP

>> C53C7.1a  CE19767	WBGene00008278	locus:npr-10	7 transmembrane receptor (rhodopsin family)	status:Partially_confirmed	
   #    score  bias  c-Evalue  i-Evalue hmmfrom  hmm to    alifrom  ali to    envfrom  env to     acc
 ---   ------ ----- --------- --------- ------- -------    ------- -------    ------- -------    ----
   1 !   69.8   7.3   2.8e-21   2.7e-19      56     346 ..      29     318 ..       5     332 .. 0.81

  Alignments for each domain:
  == domain 1    score: 69.8 bits;  conditional E-value: 2.8e-21
  Rh5-PA(Rhodopsin5)_FBpp0079875-aln  56 lllaliyivllllsliGnglviwifstsksLrtpsnllvvnLaifDllmvlelp.llvinsfserlvggelgCdi 129
                                         ++la iy+++++++++Gn lv+   +  k L++  n+++v+L+++D+++++    +  i +fs+ +++g   C++
                            C53C7.1a  29 AILATIYTIIVVVGVTGNLLVVMSVMRFKVLQSVRNMFIVSLSVSDIFVAIVSGsVTPITAFSKVWLFGGPLCHL 103
                                         689*******************************************998876653888***************** PP

  Rh5-PA(Rhodopsin5)_FBpp0079875-aln 130 yavlGslsGigaaitnaviafDryktiskpldgrltkkqalllilfiWlyalpftvlPlleiWgryvpeGflt.t 203
                                           +l +     +++t ++ia Dry  i +p +  + k qal +i f  + ++  +v Pl+ + +  +   +    
                            C53C7.1a 104 LPLLQGTALSFSTLTLTAIAIDRYILICHPTKEPIRKDQALKMISFNSAISVGLSV-PLFMKQELMQFRNYCGeY 177
                                         **9999888899*****************************************997.777767777766666426 PP

  Rh5-PA(Rhodopsin5)_FBpp0079875-aln 204 CsfDyLtddedtrvfvavifvlsyviPllliiyfysklvsavrahekalreqakkmnvksLrsnqdaeaksvelr 278
                                         Cs ++  d     v+ +v+f++ +v+Pl+ i + y+ +  ++r+    +r   k      L s++ ++     lr
                            C53C7.1a 178 CSENWGPDAYLRSVYGTVVFIIQFVFPLITITFCYASISIKLRRGVF-VRGSQK-----ELMSEARRQLTQRRLR 246
                                         ******9999****************************999887544.444433.....3455555555567899 PP

  Rh5-PA(Rhodopsin5)_FBpp0079875-aln 279 iakvaltiffLfvlaWtPyavvali.......gafgdrelltPlatmlpavfaktvscldPyvyaishPkyrleL 346
                                           ++ +++ + f l+W P    +++       g++++++ l     ++  +++ t  +++P++y+    ++r+++
                            C53C7.1a 247 TNRMLIIMTVTFALSWLPSVGFNFLrdysalpGIIDSQDYLF---GIIFHCISMTSVIVNPFLYGYCNEHFRAAF 318
                                         999999999999999999765554411111115555555442...334444455666778888888777777765 PP

>> C30F12.6  CE16886	WBGene00016265	locus:nmur-4	seven trans-membrane receptor	status:Partially_confirmed	UniProt:Q95YD7
   #    score  bias  c-Evalue  i-Evalue hmmfrom  hmm to    alifrom  ali to    envfrom  env to     acc
 ---   ------ ----- --------- --------- ------- -------    ------- -------    ------- -------    ----
   1 !   65.0   7.2     8e-20   7.7e-18      54     248 ..      31     228 ..      24     257 .. 0.89
   2 ?    5.6   0.0     0.089       8.5     277     347 ..     277     350 ..     261     384 .. 0.68

  Alignments for each domain:
  == domain 1    score: 65.0 bits;  conditional E-value: 8e-20
  Rh5-PA(Rhodopsin5)_FBpp0079875-aln  54 yhlllaliyivllllsliGnglviwifstsksLrtpsnllvvnLaifDll.mvlelp..llvinsfserlvggel 125
                                         + ++la++++ + +++++Gn lvi +    + ++tp+n ++v+La +D l    ++p  ++ +   ++++++g+l
                            C30F12.6  31 MDITLAFVFSAISVIGVLGNLLVITVVLKVRGMKTPTNCYLVSLAASDTLfFFASMPheMMYLLGPNDHYLFGSL 105
                                         7899********************************************6515567997667777889999***** PP

  Rh5-PA(Rhodopsin5)_FBpp0079875-aln 126 gCdiyavlGslsGigaaitnaviafDryktiskpldgr..ltkkqalllilfiWlyalpftvlPlleiWgryvpe 198
                                         gC + + l  l   +++++  +   +ry  i +p ++r   t k+a+ +i+ iW++++ +    l+      + +
                            C30F12.6 106 GCVLLTYLPYLAMNTSSLSILAFTIERYYGICNPYKARtmCTVKRATCIICGIWIFSMLYHSYWLFL--ATLIKD 178
                                         *******************99999**************855788999*************9999987..899*** PP

  Rh5-PA(Rhodopsin5)_FBpp0079875-aln 199 GflttCsfDyLtddedtrvfvavifvlsyviPllliiyfysklvsavrah 248
                                            t+Csf    + +  ++     fvl yv+P+++ i+ y+k+  ++++ 
                            C30F12.6 179 DIGTSCSFRLERNSHAYKIVFLLDFVLWYVLPIMCDIIIYAKIGITLSQC 228
                                         *********999999999999999*****************997766655 PP

  == domain 2    score: 5.6 bits;  conditional E-value: 0.089
  Rh5-PA(Rhodopsin5)_FBpp0079875-aln 277 lriakvaltiffLfvlaWtPyavvaligaf.gd.relltPlatm.lpavfaktvscldPyvyaishPkyrleLe 347
                                          ++ k+  +++ +f ++W Py  + +   f  d +   +P   + l+  +  +++ ++P++y +   ++r++++
                            C30F12.6 277 NQVVKMLAIVVAVFAVCWLPYRGMVVYNSFvSDpKYSWSPDWYInLSKTLVFINCAINPILYNLMSARFRAAFR 350
                                         4677888889999********7555444441332566788666525556666778899****999999998753 PP

>> Y22D7AR.13  CE29370	WBGene00004779	locus:ser-4	status:Confirmed	UniProt:O18512	protein_id:CCD73768.1
   #    score  bias  c-Evalue  i-Evalue hmmfrom  hmm to    alifrom  ali to    envfrom  env to     acc
 ---   ------ ----- --------- --------- ------- -------    ------- -------    ------- -------    ----
   1 !   51.1   5.3   1.4e-15   1.4e-13      53     247 ..      49     242 ..      16     252 .. 0.86
   2 !   17.2   0.0   2.6e-05    0.0025     268     353 ..     355     439 ..     333     444 .. 0.80

  Alignments for each domain:
  == domain 1    score: 51.1 bits;  conditional E-value: 1.4e-15
  Rh5-PA(Rhodopsin5)_FBpp0079875-aln  53 lyhlllaliyivllllsliGnglviwifstsksLrt.psnllvvnLaifDllm.vlelpllvinsfserlvggel 125
                                            ++la ++ vl+l+ +iGn +vi      + Lr  p   l+ +La++Dll+ ++ +pl    +++ ++ +g +
                          Y22D7AR.13  49 VQTVILASVLLVLILSCFIGNLFVILAIIMERDLRGrPQYYLIFSLAVADLLVgMIVTPLGAWFTVTGTWNLGVV 123
                                         4457899999*************************637889999******98658899999999*********** PP

  Rh5-PA(Rhodopsin5)_FBpp0079875-aln 126 gCdiyavlGslsGigaaitnaviafDryktiskpldgr.ltkkqalllilfiWlyalpftvlPlleiWgryvpeG 199
                                          Cd +  +  l   ++++   +ia Dry  i+     +  t k+++l++++iW+ +l  +++P++  W     eG
                          Y22D7AR.13 124 VCDFWISVDVLVCTASILHLVAIALDRYWSITDICYVQnRTPKRITLMLAVIWFTSLLISLAPFAG-W---KDEG 194
                                         *******************************9876555468899********************99.5...6899 PP

  Rh5-PA(Rhodopsin5)_FBpp0079875-aln 200 flttCsfDyLtddedtrvfvavifvlsyviPllliiyfysklvsavra 247
                                         f       ++   +++ ++ +     ++ iPl+ ii  y k++ a ++
                          Y22D7AR.13 195 FSDRVLKSHVCLISQQISYQVFSTATAFYIPLIAIICVYWKIMRAAKK 242
                                         9998888888888888888888888999**************998765 PP

  == domain 2    score: 17.2 bits;  conditional E-value: 2.6e-05
  Rh5-PA(Rhodopsin5)_FBpp0079875-aln 268 qdaeaksvelriakvaltiffLfvlaWtPyavvaligafgdrelltPlatmlpavfaktvscldPyvyaishPky 342
                                         ++++ +  e +  +   +i   fv++WtP+ +v++   +     ++P+   +   +   +s l+P++y++    +
                          Y22D7AR.13 355 KESNEMKRERKAWRTLAIITGTFVACWTPFFLVSIYRPICG-CQISPVLEQVTLWLGYLNSALNPIIYTVFSQDF 428
                                         4444445555555555567789*********9998765555.479****************************** PP

  Rh5-PA(Rhodopsin5)_FBpp0079875-aln 343 rleLekrlpvl 353
                                         r+++++ ++ +
                          Y22D7AR.13 429 RAAFKRIIKRM 439
                                         **999988776 PP

>> R106.2  CE39612	WBGene00020086	G-protein coupled receptor	status:Partially_confirmed	UniProt:Q23033	protein_id:CCD732
   #    score  bias  c-Evalue  i-Evalue hmmfrom  hmm to    alifrom  ali to    envfrom  env to     acc
 ---   ------ ----- --------- --------- ------- -------    ------- -------    ------- -------    ----
   1 !   53.5   4.7   2.5e-16   2.4e-14      47     181 ..      10     147 ..       4     160 .. 0.84
   2 !   20.1   4.9   3.6e-06   0.00034     215     353 ..     205     333 ..     199     359 .. 0.77

  Alignments for each domain:
  == domain 1    score: 53.5 bits;  conditional E-value: 2.5e-16
  Rh5-PA(Rhodopsin5)_FBpp0079875-aln  47 fpeveklyhlllaliyivllllsliGnglviwifstsksLrtpsnllvvnLaifDllmvlelp.llvinsfserl 120
                                         f ev   + ++  l++ +  l+++  n +v+   +  + +rt sn+++ nLa++Dll ++ +p  l  +s ++ +
                              R106.2  10 FTEVIDPIKTVAHLTWCLTALIGIPANLFVLAAIVYFRDMRTISNIYIFNLAVADLLFLCGIPvSLFAQSSHDGW 84 
                                         5555555666667788888888899999999999999**************************6678899***** PP

  Rh5-PA(Rhodopsin5)_FBpp0079875-aln 121 vggelgCdiyavlGslsGigaaitnaviafDryktiskpldgr.ltkkqallli.lfiWlyal 181
                                         + g++ C++y    ++s  ++a+  a+++fDry ++ +p++++ + ++qa+  + +  W+ ++
                              R106.2  85 IWGPIMCKLYISGNAVSQFASAVFIAILSFDRYLAVCRPIQSKsFRTTQAAFALsVAAWIMVI 147
                                         *******************************************87777777654155676654 PP

  == domain 2    score: 20.1 bits;  conditional E-value: 3.6e-06
  Rh5-PA(Rhodopsin5)_FBpp0079875-aln 215 trvfvavifvlsyviPllliiyfysklvsavrahekalreqakkmnvksLrsnqdaeaksvelriakvaltiffL 289
                                          r f+   f lsy+iPl+ + yfy k++ ++ +  + +  q k+       ++ ++  +++ + i    l+i++ 
                              R106.2 205 RRFFISYTFALSYLIPLVAVWYFYFKIILKMCQRKRQM--QTKR-------TATKK--RTTKVTIM--GLAIVIS 266
                                         6899************************9988776655..3333.......22222..34555555..5556667 PP

  Rh5-PA(Rhodopsin5)_FBpp0079875-aln 290 fvlaWtPyavval...igafgdrelltPlatmlpavfaktvscldPyvyaishPkyrleLekrlpvl 353
                                         +  +W P+ +v+       f++ + l  ++t ++  +  ++s  +P++y      ++++++k l+  
                              R106.2 267 YTHCWLPFWIVQWsieANLFEKSKYLLFCCTHFAFALQYINSAANPFLYVFLSDSFQKNIQKLLRTA 333
                                         8999*******8632246899999999999999999999***********99999999999977654 PP

>> F54D7.3  CE17102	WBGene00018798	locus:gnrr-1	seven-transmemebrane receptor	status:Partially_confirmed	UniProt:O44731	
   #    score  bias  c-Evalue  i-Evalue hmmfrom  hmm to    alifrom  ali to    envfrom  env to     acc
 ---   ------ ----- --------- --------- ------- -------    ------- -------    ------- -------    ----
   1 !   67.5  12.0   1.4e-20   1.4e-18      57     368 ..      22     340 ..      14     352 .. 0.81

  Alignments for each domain:
  == domain 1    score: 67.5 bits;  conditional E-value: 1.4e-20
  Rh5-PA(Rhodopsin5)_FBpp0079875-aln  57 llaliyivllllsliGnglviwifsts...ksLrtpsnllvvnLaifDllmvlelpllvinsfserlvggelgCd 128
                                          + ++y  l++l+++Gn  +  i++     k  r  s ll +n+a   l+ ++ +p  ++  ++  +  g++ C 
                             F54D7.3  22 SIVFTYLALFILAFVGNVTMFLILCRNqlvKVRRVHSLLLHMNIAHL-LVTLVVMPKEILHNYMVAWFAGDVMCR 95 
                                         46799**************9999987522267778898888998876.566778********************* PP

  Rh5-PA(Rhodopsin5)_FBpp0079875-aln 129 iyavlGslsGigaait.naviafDryktiskpldgrltkkqalllilfiWl..yalpftvlPlleiWgryvpeGf 200
                                         i  ++  ++ i+ ++    +i  Dr+  i  pl +  ++k +  ++ f W+  ++++   l l++   +   +  
                             F54D7.3  96 ICKFFD-VFAISLSMNvLICITLDRFYSIFFPLYAMRARKSVQRMVSFAWTisFVTSAPQLYLFKTATHPCFDW- 168
                                         *99886.6667766651689***************999999999999998622444455566666554444444. PP

  Rh5-PA(Rhodopsin5)_FBpp0079875-aln 201 lttC.sfDyLtddedtrvfvavif..vlsyviPllliiyfysklvsavrahekalreqa.kkmnvksLrsnqdae 271
                                          t C s +++ + ++  vf  +i   + +y++Pl + ++ ys ++ ++++  k++ e+   k     Lr n +++
                             F54D7.3 169 YTQCvSKNFIGELSNDVVFFFSIVniIQVYIAPLFVTVVCYSLILWRISRKSKLVGEKEsEKSSELLLRRNGQNN 243
                                         56664899****99999998877522679**************************98751555555678888888 PP

  Rh5-PA(Rhodopsin5)_FBpp0079875-aln 272 aksvelriakvaltiffLfvlaWtPyavvaligafgdrelltPlatmlpavfaktvscldPyvyaishPkyrleL 346
                                          + +  r  k+ ++i++ f+ +WtPy+++ ++  + + + +      +   fa  +s + Py+y+      r+eL
                             F54D7.3 244 LEKAKSRTLKMTFVIVLAFIFCWTPYSILMFLHFLRHTDWIPKDIRKFIYAFAVLNSAISPYLYGYFSFDIRKEL 318
                                         89***********************************9999988888888899************9999999999 PP

  Rh5-PA(Rhodopsin5)_FBpp0079875-aln 347 ekrlpvlgikekeaaeasseat 368
                                         +  + + + + ++ + + s + 
                             F54D7.3 319 QLLFACSKATAADRHLSCSANV 340
                                         9888777777666655554443 PP

>> F47D12.1c  CE24987	WBGene00001518	locus:gar-2	G-protein-linked acetylcholine receptor GAR-2	status:Partially_confirme
   #    score  bias  c-Evalue  i-Evalue hmmfrom  hmm to    alifrom  ali to    envfrom  env to     acc
 ---   ------ ----- --------- --------- ------- -------    ------- -------    ------- -------    ----
   1 !   51.2  10.2   1.3e-15   1.2e-13      56     241 ..       6     193 ..       2     215 .. 0.81
   2 !   19.2   0.1   6.5e-06   0.00063     276     349 ..     580     659 ..     568     662 .. 0.76

  Alignments for each domain:
  == domain 1    score: 51.2 bits;  conditional E-value: 1.3e-15
  Rh5-PA(Rhodopsin5)_FBpp0079875-aln  56 lllaliyivllllsliGnglviwifstsksLrtpsnllvvnLaifDllmvle.lpllvi.nsfserlvggelgCd 128
                                         +llal +  l ++++iGn  v+  +   k++r p+n ++ +Lai+Dll+ le +p++      +++++ g++ Cd
                           F47D12.1c   6 VLLALFMLFLSIVTVIGNLAVLLSYYLDKNIRQPTNYFIFSLAISDLLIGLEgIPVYTAfYLNNNEWIWGDVLCD 80 
                                         68999999****************************************998746755430344689********* PP

  Rh5-PA(Rhodopsin5)_FBpp0079875-aln 129 iyavlGslsGigaaitnaviafDryktiskpldgr..ltkkqalllilfiWly.alpftvlPlleiWgryvpeGf 200
                                         ++  +  +  ++++ t   i  Dry  + kp   r   t  +++l+i+fiWl  ++ f+v  ++  +g ++  G 
                           F47D12.1c  81 LWLSIDYIVCLASIYTVLGITVDRYYSVKKPATYRnwRTPGRVVLIIIFIWLVpSILFSV-SIFG-YGTFTGTGR 153
                                         ********************************9996556778888899999872455555.5677.8*******8 PP

  Rh5-PA(Rhodopsin5)_FBpp0079875-aln 201 l...ttCsfDyLtddedtrvfvavifvlsyviPllliiyfyskl 241
                                         +   t C + ++t+   +    + +++  y   l +++y y  +
                           F47D12.1c 154 IlkeTECYVQFMTNPYLN----MGMYISYYWTTLFVMLYLYWGI 193
                                         767789999999987654....3445555555556666666555 PP

  == domain 2    score: 19.2 bits;  conditional E-value: 6.5e-06
  Rh5-PA(Rhodopsin5)_FBpp0079875-aln 276 elriakvaltiffL...fvlaWtPyavvaligafgdrelltPlatml...pavfaktvscldPyvyaishPkyrl 344
                                         e r  k+  ti f+   f++ WtP+ v+a i  f +    +P    l   +  ++ ++s l+P+ ya++  ++++
                           F47D12.1c 580 ENRARKALRTITFIlgsFIILWTPFYVLATIYGFCETCKASPSFNTLytiSYYLCYMNSPLNPFCYAMANQQFKK 654
                                         455555554554433559*************99*99999999655440114468********************* PP

  Rh5-PA(Rhodopsin5)_FBpp0079875-aln 345 eLekr 349
                                          L++ 
                           F47D12.1c 655 TLTRI 659
                                         99985 PP

>> C43C3.2  CE01524	WBGene00008065	locus:npr-18	G protein coupled receptor	status:Partially_confirmed	UniProt:Q09502	pro
   #    score  bias  c-Evalue  i-Evalue hmmfrom  hmm to    alifrom  ali to    envfrom  env to     acc
 ---   ------ ----- --------- --------- ------- -------    ------- -------    ------- -------    ----
   1 !   42.4   2.7   5.9e-13   5.7e-11      53     189 ..      49     190 ..       6     206 .. 0.80
   2 !   28.6   0.3   9.1e-09   8.7e-07     217     308 ..     261     348 ..     248     361 .. 0.81

  Alignments for each domain:
  == domain 1    score: 42.4 bits;  conditional E-value: 5.9e-13
  Rh5-PA(Rhodopsin5)_FBpp0079875-aln  53 lyhlllaliyivllllsliGnglviwifstsksL..rtpsn...llvvnLaifDllmvlelpllvinsfserlvg 122
                                         +  +l+a  y++l++ ++ Gn+ ++ +    k    r+  n    ++  L+i+D+l +l +p+ +i+ +   +++
                             C43C3.2  49 SSLMLIAGFYALLFMFGTCGNAAILAVVHHVKGQdpRSRHNttlTYICILSIVDFLSMLPIPMTIIDQILGFWMF 123
                                         334556667999**********999998877743224333322258999************************** PP

  Rh5-PA(Rhodopsin5)_FBpp0079875-aln 123 gelgCdiyavlGslsGigaaitnaviafDryktiskpldgrltkkqalllilfiWlyalpftvlPll 189
                                          +++C+++ +l  +  i +++   + + Dry ++ +pl+ r+ +++ + + l i ++++   + P+l
                             C43C3.2 124 DTFACKLFRLLEHIGKIFSTFILVAFSIDRYCAVCHPLQVRVRNQRTVFVFLGIMFFVTCVMLSPIL 190
                                         ******************9999999999*******************************99999986 PP

  == domain 2    score: 28.6 bits;  conditional E-value: 9.1e-09
  Rh5-PA(Rhodopsin5)_FBpp0079875-aln 217 vfvavifvlsyviPllliiyfysklvsavrahekalreqakkmnvksLrsnqdaeaksvelriakvaltiffLfv 291
                                         vf    fvl+y++Pll++iyfy++++ ++++  +++++      v   +  ++++      +ia   l+i+++++
                             C43C3.2 261 VFTLYSFVLAYLMPLLFMIYFYYEMLIRLFKQANVIKQ----TLVGRRSGGEEKKLTIPVGHIAIYTLAICSFHF 331
                                         5666789**********************999888865....345555555555554445589************ PP

  Rh5-PA(Rhodopsin5)_FBpp0079875-aln 292 laWtPyavvaligafgd 308
                                         ++WtPy +  l + +++
                             C43C3.2 332 ICWTPYWISILYSLYEE 348
                                         ******99888888876 PP

>> K09G1.4a  CE35993	WBGene00001053	locus:dop-2	dopamine receptor like	status:Confirmed	UniProt:P90927	protein_id:CAB031
   #    score  bias  c-Evalue  i-Evalue hmmfrom  hmm to    alifrom  ali to    envfrom  env to     acc
 ---   ------ ----- --------- --------- ------- -------    ------- -------    ------- -------    ----
   1 !   58.4   9.6   8.1e-18   7.8e-16      60     258 ..      42     237 ..      35     249 .. 0.85
   2 !    9.2   0.1    0.0071      0.68     263     346 ..     597     684 ..     586     694 .. 0.74

  Alignments for each domain:
  == domain 1    score: 58.4 bits;  conditional E-value: 8.1e-18
  Rh5-PA(Rhodopsin5)_FBpp0079875-aln  60 liyivllllsliGnglviwifstsksLrtpsnllvvnLaifDllmv.lelpllvi.nsfserlvggelgCdiyav 132
                                         l++iv+ l++l+Gn lvi      ++L+++ n+l++ La++Dll++ + +p  v+   ++  + +g+l Cdiy +
                            K09G1.4a  42 LSLIVIPLITLLGNLLVIISVLRYRALQSAINFLILGLAVADLLVAiIVMPYAVYvYVTNGDWYLGNLMCDIYMA 116
                                         6677888999********************************98752689966651567889************* PP

  Rh5-PA(Rhodopsin5)_FBpp0079875-aln 133 lGslsGigaaitnaviafDryktiskpld.gr..ltkkqalllilfiWlyalpftvlPlleiWgryvpeGflttC 204
                                                ++++  avi+fDry+++s p++ +r   + k++  li++iWl +l+ +   ++   +   p+ +   C
                            K09G1.4a 117 SDVCCSTASILLLAVISFDRYRAVSLPIQySRqsQNVKRVWTLIAVIWLVSLTLASPMVFG-VNVRPPDANPYEC 190
                                         ****************************844533455677889999999999988655666.566689***99** PP

  Rh5-PA(Rhodopsin5)_FBpp0079875-aln 205 sfDyLtddedtrvfvavifvlsyviPllliiyfysklvsavrahekalreqakk 258
                                          f        +  f    +++s+viP  l+++ y +++ a+++ eka + +  k
                            K09G1.4a 191 RFY-------NAEFSILSSMISFVIPCFLVLFVYIRIIIALKKREKAAKMRREK 237
                                         983.......5567888899**************************98766555 PP

  == domain 2    score: 9.2 bits;  conditional E-value: 0.0071
  Rh5-PA(Rhodopsin5)_FBpp0079875-aln 263 sLrsnqdaeaksvelriakvaltiffLfvlaWtPyavvaliga...fgdrelltPla..tmlpavfaktvscldP 332
                                         sL+  + ++a+  e r  k   +++ +f+++W P+ v++++ a   + +++         +  + +  ++s ++P
                            K09G1.4a 597 SLK-RKVSKAQRKEKRATKTLGVVVGVFLVCWVPFFVINILNAvciLLNKDSCQVGYdlFFYCTWIGYMNSFMNP 670
                                         555.34455688999*9**999**************998765411155555544444004456667889999999 PP

  Rh5-PA(Rhodopsin5)_FBpp0079875-aln 333 yvyaishPkyrleL 346
                                         ++y+i    +r ++
                            K09G1.4a 671 IIYTIFNTEFRRAF 684
                                         99999988888765 PP

>> K09G1.4c  CE45633	WBGene00001053	locus:dop-2	status:Partially_confirmed	protein_id:CBY85347.1
   #    score  bias  c-Evalue  i-Evalue hmmfrom  hmm to    alifrom  ali to    envfrom  env to     acc
 ---   ------ ----- --------- --------- ------- -------    ------- -------    ------- -------    ----
   1 !   58.8   9.0   6.2e-18     6e-16      60     258 ..      42     237 ..      37     254 .. 0.85
   2 !    8.9   0.1    0.0091      0.88     263     346 ..     741     828 ..     730     838 .. 0.74

  Alignments for each domain:
  == domain 1    score: 58.8 bits;  conditional E-value: 6.2e-18
  Rh5-PA(Rhodopsin5)_FBpp0079875-aln  60 liyivllllsliGnglviwifstsksLrtpsnllvvnLaifDllmv.lelpllvi.nsfserlvggelgCdiyav 132
                                         l++iv+ l++l+Gn lvi      ++L+++ n+l++ La++Dll++ + +p  v+   ++  + +g+l Cdiy +
                            K09G1.4c  42 LSLIVIPLITLLGNLLVIISVLRYRALQSAINFLILGLAVADLLVAiIVMPYAVYvYVTNGDWYLGNLMCDIYMA 116
                                         667888899*********************************98752689966651567889************* PP

  Rh5-PA(Rhodopsin5)_FBpp0079875-aln 133 lGslsGigaaitnaviafDryktiskpld.gr..ltkkqalllilfiWlyalpftvlPlleiWgryvpeGflttC 204
                                                ++++  avi+fDry+++s p++ +r   + k++  li++iWl +l+ +   ++   +   p+ +   C
                            K09G1.4c 117 SDVCCSTASILLLAVISFDRYRAVSLPIQySRqsQNVKRVWTLIAVIWLVSLTLASPMVFG-VNVRPPDANPYEC 190
                                         ****************************844533455677889999999999988655666.566689***99** PP

  Rh5-PA(Rhodopsin5)_FBpp0079875-aln 205 sfDyLtddedtrvfvavifvlsyviPllliiyfysklvsavrahekalreqakk 258
                                          f        +  f    +++s+viP  l+++ y +++ a+++ eka + +  k
                            K09G1.4c 191 RFY-------NAEFSILSSMISFVIPCFLVLFVYIRIIIALKKREKAAKMRREK 237
                                         983.......5567888899**************************98766555 PP

  == domain 2    score: 8.9 bits;  conditional E-value: 0.0091
  Rh5-PA(Rhodopsin5)_FBpp0079875-aln 263 sLrsnqdaeaksvelriakvaltiffLfvlaWtPyavvaliga...fgdrelltPla..tmlpavfaktvscldP 332
                                         sL+  + ++a+  e r  k   +++ +f+++W P+ v++++ a   + +++         +  + +  ++s ++P
                            K09G1.4c 741 SLK-RKVSKAQRKEKRATKTLGVVVGVFLVCWVPFFVINILNAvciLLNKDSCQVGYdlFFYCTWIGYMNSFMNP 814
                                         555.3445568899999**999**************998765411155555544444004456667889999999 PP

  Rh5-PA(Rhodopsin5)_FBpp0079875-aln 333 yvyaishPkyrleL 346
                                         ++y+i    +r ++
                            K09G1.4c 815 IIYTIFNTEFRRAF 828
                                         99999888888765 PP

>> K09G1.4d  CE46806	WBGene00001053	locus:dop-2	status:Confirmed
   #    score  bias  c-Evalue  i-Evalue hmmfrom  hmm to    alifrom  ali to    envfrom  env to     acc
 ---   ------ ----- --------- --------- ------- -------    ------- -------    ------- -------    ----
   1 !   58.3   9.6   9.1e-18   8.8e-16      60     258 ..      42     237 ..      35     247 .. 0.85
   2 !    9.2   0.1    0.0075      0.72     263     346 ..     626     713 ..     615     723 .. 0.74

  Alignments for each domain:
  == domain 1    score: 58.3 bits;  conditional E-value: 9.1e-18
  Rh5-PA(Rhodopsin5)_FBpp0079875-aln  60 liyivllllsliGnglviwifstsksLrtpsnllvvnLaifDllmv.lelpllvi.nsfserlvggelgCdiyav 132
                                         l++iv+ l++l+Gn lvi      ++L+++ n+l++ La++Dll++ + +p  v+   ++  + +g+l Cdiy +
                            K09G1.4d  42 LSLIVIPLITLLGNLLVIISVLRYRALQSAINFLILGLAVADLLVAiIVMPYAVYvYVTNGDWYLGNLMCDIYMA 116
                                         6677888999********************************98752689966651567889************* PP

  Rh5-PA(Rhodopsin5)_FBpp0079875-aln 133 lGslsGigaaitnaviafDryktiskpld.gr..ltkkqalllilfiWlyalpftvlPlleiWgryvpeGflttC 204
                                                ++++  avi+fDry+++s p++ +r   + k++  li++iWl +l+ +   ++   +   p+ +   C
                            K09G1.4d 117 SDVCCSTASILLLAVISFDRYRAVSLPIQySRqsQNVKRVWTLIAVIWLVSLTLASPMVFG-VNVRPPDANPYEC 190
                                         ****************************844533455677889999999999988655666.566689***99** PP

  Rh5-PA(Rhodopsin5)_FBpp0079875-aln 205 sfDyLtddedtrvfvavifvlsyviPllliiyfysklvsavrahekalreqakk 258
                                          f        +  f    +++s+viP  l+++ y +++ a+++ eka + +  k
                            K09G1.4d 191 RFY-------NAEFSILSSMISFVIPCFLVLFVYIRIIIALKKREKAAKMRREK 237
                                         983.......5567888899*************************998766555 PP

  == domain 2    score: 9.2 bits;  conditional E-value: 0.0075
  Rh5-PA(Rhodopsin5)_FBpp0079875-aln 263 sLrsnqdaeaksvelriakvaltiffLfvlaWtPyavvaliga...fgdrelltPla..tmlpavfaktvscldP 332
                                         sL+  + ++a+  e r  k   +++ +f+++W P+ v++++ a   + +++         +  + +  ++s ++P
                            K09G1.4d 626 SLK-RKVSKAQRKEKRATKTLGVVVGVFLVCWVPFFVINILNAvciLLNKDSCQVGYdlFFYCTWIGYMNSFMNP 699
                                         555.34455688999*9**999**************998765411155555544444004456667889999999 PP

  Rh5-PA(Rhodopsin5)_FBpp0079875-aln 333 yvyaishPkyrleL 346
                                         ++y+i    +r ++
                            K09G1.4d 700 IIYTIFNTEFRRAF 713
                                         99999988888765 PP

>> K09G1.4b  CE35994	WBGene00001053	locus:dop-2	status:Confirmed	UniProt:Q7JL11	protein_id:CAE53732.1
   #    score  bias  c-Evalue  i-Evalue hmmfrom  hmm to    alifrom  ali to    envfrom  env to     acc
 ---   ------ ----- --------- --------- ------- -------    ------- -------    ------- -------    ----
   1 !   58.1   9.5     1e-17   9.8e-16      60     258 ..      42     237 ..      35     247 .. 0.85
   2 !    8.9   0.1     0.009      0.87     263     346 ..     732     819 ..     721     829 .. 0.74

  Alignments for each domain:
  == domain 1    score: 58.1 bits;  conditional E-value: 1e-17
  Rh5-PA(Rhodopsin5)_FBpp0079875-aln  60 liyivllllsliGnglviwifstsksLrtpsnllvvnLaifDllmv.lelpllvi.nsfserlvggelgCdiyav 132
                                         l++iv+ l++l+Gn lvi      ++L+++ n+l++ La++Dll++ + +p  v+   ++  + +g+l Cdiy +
                            K09G1.4b  42 LSLIVIPLITLLGNLLVIISVLRYRALQSAINFLILGLAVADLLVAiIVMPYAVYvYVTNGDWYLGNLMCDIYMA 116
                                         6677888999********************************98752689966651567889************* PP

  Rh5-PA(Rhodopsin5)_FBpp0079875-aln 133 lGslsGigaaitnaviafDryktiskpld.gr..ltkkqalllilfiWlyalpftvlPlleiWgryvpeGflttC 204
                                                ++++  avi+fDry+++s p++ +r   + k++  li++iWl +l+ +   ++   +   p+ +   C
                            K09G1.4b 117 SDVCCSTASILLLAVISFDRYRAVSLPIQySRqsQNVKRVWTLIAVIWLVSLTLASPMVFG-VNVRPPDANPYEC 190
                                         ****************************844533455677889999999999988655666.566689***99** PP

  Rh5-PA(Rhodopsin5)_FBpp0079875-aln 205 sfDyLtddedtrvfvavifvlsyviPllliiyfysklvsavrahekalreqakk 258
                                          f        +  f    +++s+viP  l+++ y +++ a+++ eka + +  k
                            K09G1.4b 191 RFY-------NAEFSILSSMISFVIPCFLVLFVYIRIIIALKKREKAAKMRREK 237
                                         983.......5567888899*************************998766555 PP

  == domain 2    score: 8.9 bits;  conditional E-value: 0.009
  Rh5-PA(Rhodopsin5)_FBpp0079875-aln 263 sLrsnqdaeaksvelriakvaltiffLfvlaWtPyavvaliga...fgdrelltPla..tmlpavfaktvscldP 332
                                         sL+  + ++a+  e r  k   +++ +f+++W P+ v++++ a   + +++         +  + +  ++s ++P
                            K09G1.4b 732 SLK-RKVSKAQRKEKRATKTLGVVVGVFLVCWVPFFVINILNAvciLLNKDSCQVGYdlFFYCTWIGYMNSFMNP 805
                                         555.3445568899999**999**************998765411155555544444004456667889999999 PP

  Rh5-PA(Rhodopsin5)_FBpp0079875-aln 333 yvyaishPkyrleL 346
                                         ++y+i    +r ++
                            K09G1.4b 806 IIYTIFNTEFRRAF 819
                                         99999888888765 PP

>> K02F2.6  CE17158	WBGene00004778	locus:ser-3	seven trans-membrane receptor	status:Confirmed	UniProt:O44986	protein_id:
   #    score  bias  c-Evalue  i-Evalue hmmfrom  hmm to    alifrom  ali to    envfrom  env to     acc
 ---   ------ ----- --------- --------- ------- -------    ------- -------    ------- -------    ----
   1 !   55.8   8.5     5e-17   4.8e-15      16     252 ..      17     253 ..       4     276 .. 0.77
   2 !   10.9   0.0    0.0023      0.22     270     376 ..     475     576 ..     449     580 .. 0.79

  Alignments for each domain:
  == domain 1    score: 55.8 bits;  conditional E-value: 5e-17
  Rh5-PA(Rhodopsin5)_FBpp0079875-aln  16 sevaaeeesekllgwn.vppeeldlvhehWrafpeveklyhlllal.iyivllllsliGnglviwifstsksLrt 88 
                                         s++ +e++++++lg+  +++e+ +     W   p+  +++ +   + +++vl+++ ++Gn+lvi      + Lr+
                             K02F2.6  17 SDFLSENTTTTTLGFTpITEESPNCSFYEWSRNPSHAQFFRIFSIIsVLTVLVVVVVLGNALVIAAVLLRRRLRS 91 
                                         455566667778887624444445555669999999998887655425789999********************* PP

  Rh5-PA(Rhodopsin5)_FBpp0079875-aln  89 psnllvvnLaifDllmv.lelpllvin.sfserlvggelgCdiyavlGslsGigaaitnaviafDryktiskpld 161
                                         ++ ll+++La++Dll+  + lp  + n  +++++++ge  C i+ +l      +++    +i+ Dry +i kpl+
                             K02F2.6  92 ATGLLILSLALADLLVGtVILPFSIANeVLDQYWIFGETWCTIWLTLDIWMCTASIYNLVAISIDRYIAIIKPLN 166
                                         *************998615678888772567899************99999999999999*************** PP

  Rh5-PA(Rhodopsin5)_FBpp0079875-aln 162 gr..ltkkqalllilfiWlyalpftvlPlleiWgryvpeGflttCsfDyLtddedtrvfvavifvlsyviPllli 234
                                             +tk +a   ++++W+ +   +   ++   +        t C     t  +  rv+v+     s+ iP++++
                             K02F2.6 167 YPmlVTKFRARCTVAIVWIGSFLICSPSFFL-ASSI--KDKETPCR---CTPANAGRVYVVFSASSSFYIPMIIV 235
                                         9833466677788888887776655444444.3333..34457886...499*********************** PP

  Rh5-PA(Rhodopsin5)_FBpp0079875-aln 235 iyfysklvsavrahekal 252
                                         ++ y ++  a ra  k +
                             K02F2.6 236 VFVYFRIYVAARAATKSI 253
                                         *******99998877766 PP

  == domain 2    score: 10.9 bits;  conditional E-value: 0.0023
  Rh5-PA(Rhodopsin5)_FBpp0079875-aln 270 aeaksvelriakvaltiffLfvlaWtPyavvaligafgdrelltPlatmlpavfaktvscldPyvyaishPkyrl 344
                                         ++  s e++ ak   ++   f+ +W  +a+v  + +      l  ++  +   +   +s l+P++y++    +r 
                             K02F2.6 475 EKRLSLEIKAAKTVAIVTGCFIFCWLGFALVYGLEIK-----LNDVVWSIVFWLGYLNSALNPVIYTVFNREFRI 544
                                         555799*******999*************98655554.....4444444444556789***************** PP

  Rh5-PA(Rhodopsin5)_FBpp0079875-aln 345 eLekrlpvlgikekeaaeasseateevvsesa 376
                                          +++ l +  ++ ++++ ++ ++ ++++ +s+
                             K02F2.6 545 CFKRLLTCHHLNHPTQKYTNNNSYNSTAIRST 576
                                         **999999999998887777666666666655 PP

>> C38C10.1  CE44282	WBGene00006576	locus:tkr-1	G protein coupled receptor	status:Confirmed	UniProt:Q03566	protein_id:CA
   #    score  bias  c-Evalue  i-Evalue hmmfrom  hmm to    alifrom  ali to    envfrom  env to     acc
 ---   ------ ----- --------- --------- ------- -------    ------- -------    ------- -------    ----
   1 !   64.7  17.2     1e-19   9.8e-18      56     360 ..      44     340 ..      34     355 .. 0.82

  Alignments for each domain:
  == domain 1    score: 64.7 bits;  conditional E-value: 1e-19
  Rh5-PA(Rhodopsin5)_FBpp0079875-aln  56 lllaliyivllllsliGnglviwifstsksLrtpsnllvvnLaifDllmvl.elp.llvinsfserlvggelgCd 128
                                         + +a+++++l+ +++iGn++v+wi    k ++ + n ++ n+a++Dll++l ++     +n +++ +  g+l C 
                            C38C10.1  44 VFVAIAFVLLMATAIIGNSVVMWIIYQHKVMHYGFNYFLFNMAFADLLIALfNVGtSWTYNLYYDWWY-GDL-CT 116
                                         67899*****************************************9987526664677777776665.666.** PP

  Rh5-PA(Rhodopsin5)_FBpp0079875-aln 129 iyavlGslsGigaaitnaviafDryktiskpldgr.ltkkqalllilfiWlyal....pftvlPlleiWgryvpe 198
                                         + +++G      + +++ ++++Dr +++++pl+ r l++k+ ++ il+iW+ ++    pf+++    + + y+ +
                            C38C10.1 117 LTSFFGIAPTTVSVCSMMALSWDRCQAVVNPLQKRpLSRKRSVIAILIIWVVSTvtalPFAIAA--SVNSLYTYD 189
                                         ******999999**************************************97641111444444..555889999 PP

  Rh5-PA(Rhodopsin5)_FBpp0079875-aln 199 GflttCsfDyLtddedtrvfvavifvlsyviPllliiyfysklvsavrahekalreqakkmnvksLrsnqdaeak 273
                                             t s  ++     +  f +v+f + y +P++++   ++++  a ra ++a           sL+ n+   ak
                            C38C10.1 190 VVTSTVSKAHVCSAPVNTFFEKVLFGIQYALPIIILGSTFTRIAVAFRATNEATD--------SSLKNNHT-RAK 255
                                         9999********************************9999999998887665533........57774444.334 PP

  Rh5-PA(Rhodopsin5)_FBpp0079875-aln 274 svelriakvaltiffLfvlaWtPyavvaliga..fgdrelltPlatmlpavfaktvscldPyvyaishPkyrleL 346
                                             +  k+ + +++ fv++W Py +    +   f d +     a +l   +a + + ++P++y  +  ++r  +
                            C38C10.1 256 ---SKAVKMLFLMVVAFVVCWLPYHIYHAFALeeFFD-AARGKYAYLLIYWIAMSSCAYNPIIYCFANERFRIGF 326
                                         ...4666889999***********9977655411333.45677888999999999999**************999 PP

  Rh5-PA(Rhodopsin5)_FBpp0079875-aln 347 ekrlpvlgikekea 360
                                         +  ++++ + + ++
                            C38C10.1 327 RYVFRWIPVIDCKK 340
                                         88887776655544 PP

>> F41E7.3  CE31509	WBGene00009619	neurokinin receptor like	status:Partially_confirmed	UniProt:Q20275	protein_id:CAA9212
   #    score  bias  c-Evalue  i-Evalue hmmfrom  hmm to    alifrom  ali to    envfrom  env to     acc
 ---   ------ ----- --------- --------- ------- -------    ------- -------    ------- -------    ----
   1 !   60.1  17.2   2.5e-18   2.4e-16      51     360 ..      33     336 ..      19     352 .. 0.79

  Alignments for each domain:
  == domain 1    score: 60.1 bits;  conditional E-value: 2.5e-18
  Rh5-PA(Rhodopsin5)_FBpp0079875-aln  51 eklyhlllaliyivllllsliGnglviwifstsksLrtpsnllvvnLaifDllmvlelpllvinsf..serlvgg 123
                                          +++   +  +y  ++l++  Gn lv+++ +t k ++t +n+++ nLa++D+++ ++ +l +  ++    ++++g
                             F41E7.3  33 MEYFRPFFISMYCAVFLVASSGNFLVVYVVMTNKRMQTITNIFITNLAVSDIMVNFT-SLWLTPTYtsIGHWIFG 106
                                         45666667778999999999*******************************976654.44444433114567777 PP

  Rh5-PA(Rhodopsin5)_FBpp0079875-aln 124 elgCdiyavlGslsGigaaitnaviafDryktisk.....pldgrltkkqalllilfiWlyalpftvlPlleiWg 193
                                            C+   ++ + s   +++t ++ia Dry +i++      ++ r++ +  l  i++iWl +l       +++  
                             F41E7.3 107 GGLCHGLPLFQGTSIFISTWTLTAIAIDRYIVIVHnssniNINDRMSMRSCLSFIVLIWLCSLLLVTPYAINMKL 181
                                         77899999999999999****************86333335899***************9998665555567777 PP

  Rh5-PA(Rhodopsin5)_FBpp0079875-aln 194 ryvpeG.flttCsfDyLtddedtrvfvavifvlsyviPllliiyfysklvsavrahekalreqakkmnvksLrsn 267
                                          y+ e   +  Cs D+ ++ e+  +f  v+++l +++P++li ++y k+   +++ + +     +k ++k     
                             F41E7.3 182 NYIHEPcDFLICSEDW-SNAEFRSIFGIVVMILQFILPFVLIAISYIKIWLFLNSRQSMTE---RKSDIK----- 247
                                         78877423557****9.67888899*99*********************998887766543...333333..... PP

  Rh5-PA(Rhodopsin5)_FBpp0079875-aln 268 qdaeaksvelriakvaltiffLfvlaWtPyavvaligafgdrelltPlat...mlpavfaktvscldPyvyaish 339
                                           +       r+ ++ ++++++f ++W P+ +++ +  +   +++    +   +   +++ t +  +P++ya   
                             F41E7.3 248 --R-----KKRLLRMLIVMVVIFAICWFPFNLLNCLRDLKLDNFMRGYFSfvfLSVHLMSMTATAWNPILYAFMN 315
                                         ..2.....248899999999**************9999987777765444110445678889999********** PP

  Rh5-PA(Rhodopsin5)_FBpp0079875-aln 340 PkyrleLekrlpvlgikekea 360
                                           +r e+ k +p+l  + + +
                             F41E7.3 316 ETFREEFAKVVPCLFARRPGT 336
                                         *************98887666 PP

>> C10C6.2  CE08056	WBGene00007006	locus:npr-3	G-protein coupled receptor	status:Confirmed	UniProt:P90745	protein_id:CAB
   #    score  bias  c-Evalue  i-Evalue hmmfrom  hmm to    alifrom  ali to    envfrom  env to     acc
 ---   ------ ----- --------- --------- ------- -------    ------- -------    ------- -------    ----
   1 !   62.0  10.9   6.8e-19   6.6e-17      41     350 ..      12     320 ..       4     348 .. 0.76

  Alignments for each domain:
  == domain 1    score: 62.0 bits;  conditional E-value: 6.8e-19
  Rh5-PA(Rhodopsin5)_FBpp0079875-aln  41 hehWrafpeveklyhlllaliyivllllsliGnglviwifstsksLrtpsnllvvnLaifDllmvl.elpllvin 114
                                         +++  ++++++  + ++++l y ++ + +++Gn+lv+++++  +   +   ++v  La +Dllm+l +lp+  i+
                             C10C6.2  12 QQWQPEYNDMN-QIRAIFSLLYLLVWVGAIVGNTLVLYVLTFNQVSLSVRTVFVGCLAGSDLLMCLfSLPITAIS 85 
                                         44344566665.56899***********************99998888999*************85489****** PP

  Rh5-PA(Rhodopsin5)_FBpp0079875-aln 115 sfserlvggelgCdiyavlGslsGigaaitnaviafDryktiskpldgrltkkqalllilfiWlyalpftvlPll 189
                                          fs+ +v+  + C++ +v+ + +   +++t +via Dr   i +p +  ++  +a+ ++ +iWl   + +    +
                             C10C6.2  86 IFSRVWVFPAIFCKLIGVFQGGTIFVSSFTLTVIALDRCVLILRPNQEIVNFPRAVFIVFCIWLLGYSLA--LPV 158
                                         *****************99887788999**********************************98543333..223 PP

  Rh5-PA(Rhodopsin5)_FBpp0079875-aln 190 eiWgryv..peGflttCsf...DyLtddedt...rvfvavifvlsyviPllliiyfysklvsavrahekalreqa 256
                                          i++  +   e   t C     D+  d+  +   r++  ++ vl + iP l+  + y  ++s+v++  ++ r + 
                             C10C6.2 159 GIYSDIAvyDEICGTFCEEnwpDFNPDTGRSgirRAYGLSVLVLQFGIPALISSICYW-MISRVMSD-QLARRRG 231
                                         34433321134445666542227777766544448999999********876666555.56666654.3444455 PP

  Rh5-PA(Rhodopsin5)_FBpp0079875-aln 257 kkmnvksLrsnqdaeaksvelriakvaltiffLfvlaWtPyavvali.gafgdrelltPlatmlpavfaktvscl 330
                                         + +  +s +     +      r  ++ +++++ fvlaW P+  v+l    fg  +  + +   l  v+a   ++l
                             C10C6.2 232 HNIRPESET-----KLVNRKTRANRMMIVMVVGFVLAWMPFNAVNLYrDLFGISKWYSTVF-ALCHVCAMCSAVL 300
                                         544444444.....3344456778888899999*********9998626888866666555.5678999****** PP

  Rh5-PA(Rhodopsin5)_FBpp0079875-aln 331 dPyvyaishPkyrleLekrl 350
                                         +P++y+   P++r+ ++  +
                             C10C6.2 301 NPIIYSWFNPQFRQSITTLF 320
                                         **************987655 PP

>> T23B3.4  CE45656	WBGene00020712	locus:ckr-1	G-protein coupled receptor	status:Partially_confirmed	UniProt:P91487	prot
   #    score  bias  c-Evalue  i-Evalue hmmfrom  hmm to    alifrom  ali to    envfrom  env to     acc
 ---   ------ ----- --------- --------- ------- -------    ------- -------    ------- -------    ----
   1 !   63.3   6.3   2.7e-19   2.6e-17      54     189 ..      12     151 ..       6     203 .. 0.89
   2 ?    1.4   0.5       1.7   1.6e+02     264     341 ..     290     370 ..     284     380 .. 0.76

  Alignments for each domain:
  == domain 1    score: 63.3 bits;  conditional E-value: 2.7e-19
  Rh5-PA(Rhodopsin5)_FBpp0079875-aln  54 yhlllaliyivllllsliGnglviw.ifstsksLrtpsnllvvnLaifDllm.vlelpllvinsfserlvggelg 126
                                         y ++++ i+ + l+lsl+Gn++vi  i+  s   r+ +n++++nLa++Dll  ++ +p  ++  +++ +++g   
                             T23B3.4  12 YTIMISSIFLLCLILSLLGNAIVILtILGKSHRSRSITNFYLLNLAFADLLRsIICIPSTLLGELTQCWLLGAAM 86 
                                         6678888999999*********985489999999***************98626789****************** PP

  Rh5-PA(Rhodopsin5)_FBpp0079875-aln 127 CdiyavlGslsGigaaitnaviafDryktiskpldgr..ltkkqalllilfiWlyalpftvlPll 189
                                         C+i a+l  +  +++a t avia +ry +i +pl++r   tkk+al+ i ++W+++ +  +  l+
                             T23B3.4  87 CKIVAFLQPVGVCASAYTLAVIAIERYYAICRPLESRkwQTKKRALITISLVWCFSFSANLTSLF 151
                                         ************************************98779999***********9987776665 PP

  == domain 2    score: 1.4 bits;  conditional E-value: 1.7
  Rh5-PA(Rhodopsin5)_FBpp0079875-aln 264 LrsnqdaeaksvelriakvaltiffLfvlaWtP...yavvaligafgdrelltPlatmlpavfaktvscldPyvy 335
                                         Lrs+++++   +  ++ ++ +t++++f  +W P   y ++  ++ +   +l  P      ++++ + s  +P+ y
                             T23B3.4 290 LRSTNQEKILIAKKKVTRMLITLVIVFAFCWVPsylYWLLLRMAELAATDLWNPGLNSSLTIMTYISSLANPITY 364
                                         566666666788889999999999999999999755555666677777888888888888888888888888888 PP

  Rh5-PA(Rhodopsin5)_FBpp0079875-aln 336 aishPk 341
                                               
                             T23B3.4 365 CFMNKS 370
                                         766555 PP

>> F15A8.5a  CE33615	WBGene00001052	locus:dop-1	status:Partially_confirmed	UniProt:Q86ME6	protein_id:CCD68411.1
   #    score  bias  c-Evalue  i-Evalue hmmfrom  hmm to    alifrom  ali to    envfrom  env to     acc
 ---   ------ ----- --------- --------- ------- -------    ------- -------    ------- -------    ----
   1 !   52.3   5.6   5.9e-16   5.7e-14      61     258 ..      11     209 ..       4     232 .. 0.85
   2 !   11.1   0.0     0.002      0.19     285     360 ..     331     406 ..     312     424 .. 0.80

  Alignments for each domain:
  == domain 1    score: 52.3 bits;  conditional E-value: 5.9e-16
  Rh5-PA(Rhodopsin5)_FBpp0079875-aln  61 iyivllllsliGnglviwifstsksLr.tpsnllvvnLaifDllmv.lelpllvinsfserlvggelgCdiyavl 133
                                          ++vl++l+l+Gn lv       +sLr  p nl++v+La++Dll+  l +    +n +  ++ +g++ C+ +  +
                            F15A8.5a  11 LFSVLIILALFGNLLVCAAILWDRSLRkQPENLFLVSLAVSDLLVSvLVMLFAAVNDILGYWPFGQFYCQFWISF 85 
                                         4899**************9999***97369************9876156667889****************9999 PP

  Rh5-PA(Rhodopsin5)_FBpp0079875-aln 134 GslsGigaaitnaviafDryktiskpld.gr.ltkkqalllilfiWlyalpftvlPlleiWgryvpeGflttCsf 206
                                            +  ++++  ++i+ Dry  is+p+   r  +++++  +i+++Wl +     +Pl   +g  v+  +lt   +
                            F15A8.5a  86 DITTCTASILNLCAISLDRYWHISRPMVyIRyCNRRRINYVIVLVWLISAGIGAAPLGFGFGSKVTINNLTGLPV 160
                                         88888888888899************8624668999*********************999***********8764 PP

  Rh5-PA(Rhodopsin5)_FBpp0079875-aln 207 DyLtddedtrvfvavifvlsyviPllliiyfysklvsavrahekalreqakk 258
                                             + +    +    +++s+++P +++++ y+kl    r+h + ++ q ++
                            F15A8.5a 161 ---CEMRLPLPYAIGSSMVSFFLPAMVMVILYTKLYLYARKHVRSIKTQLQQ 209
                                         ...6777788899999****************************99987543 PP

  == domain 2    score: 11.1 bits;  conditional E-value: 0.002
  Rh5-PA(Rhodopsin5)_FBpp0079875-aln 285 tiffLfvlaWtPyavvaligafgdrelltPlatmlpavfaktvscldPyvyaishPkyrleLekr.lpvlgikek 358
                                         +i+  f+++W P+ +v+++ a+   e+ +  + m  + +  ++s  +P +y+i    +r +++k  ++v+g+  +
                            F15A8.5a 331 VIMGTFLVCWLPFFTVNILRAWLP-EIFSSKTIMAVTWLGYANSSANPLIYSIFNRDFRRAFKKIiVRVFGCCWE 404
                                         46678****************998.8999999999999**********************999962466666544 PP

  Rh5-PA(Rhodopsin5)_FBpp0079875-aln 359 ea 360
                                         e 
                            F15A8.5a 405 EP 406
                                         44 PP

>> F15A8.5b  CE33616	WBGene00001052	locus:dop-1	status:Partially_confirmed	UniProt:Q86ME5	protein_id:CCD68412.1
   #    score  bias  c-Evalue  i-Evalue hmmfrom  hmm to    alifrom  ali to    envfrom  env to     acc
 ---   ------ ----- --------- --------- ------- -------    ------- -------    ------- -------    ----
   1 !   51.9   6.0   8.1e-16   7.8e-14      61     258 ..      11     209 ..       4     231 .. 0.87
   2 !   11.4   0.0    0.0016      0.15     285     360 ..     273     348 ..     254     366 .. 0.80

  Alignments for each domain:
  == domain 1    score: 51.9 bits;  conditional E-value: 8.1e-16
  Rh5-PA(Rhodopsin5)_FBpp0079875-aln  61 iyivllllsliGnglviwifstsksLr.tpsnllvvnLaifDllmv.lelpllvinsfserlvggelgCdiyavl 133
                                          ++vl++l+l+Gn lv       +sLr  p nl++v+La++Dll+  l +    +n +  ++ +g++ C+ +  +
                            F15A8.5b  11 LFSVLIILALFGNLLVCAAILWDRSLRkQPENLFLVSLAVSDLLVSvLVMLFAAVNDILGYWPFGQFYCQFWISF 85 
                                         4899**************9999***97369************9876156667889****************9999 PP

  Rh5-PA(Rhodopsin5)_FBpp0079875-aln 134 GslsGigaaitnaviafDryktiskpld.gr.ltkkqalllilfiWlyalpftvlPlleiWgryvpeGflttCsf 206
                                            +  ++++  ++i+ Dry  is+p+   r  +++++  +i+++Wl +     +Pl   +g  v+  +lt   +
                            F15A8.5b  86 DITTCTASILNLCAISLDRYWHISRPMVyIRyCNRRRINYVIVLVWLISAGIGAAPLGFGFGSKVTINNLTGLPV 160
                                         88888888888899************8624668999*********************999***********8764 PP

  Rh5-PA(Rhodopsin5)_FBpp0079875-aln 207 DyLtddedtrvfvavifvlsyviPllliiyfysklvsavrahekalreqakk 258
                                             + +    +    +++s+++P +++++ y+kl    r+h + ++ q ++
                            F15A8.5b 161 ---CEMRLPLPYAIGSSMVSFFLPAMVMVILYTKLYLYARKHVRSIKTQLQQ 209
                                         ...6777788899999*****************************9987554 PP

  == domain 2    score: 11.4 bits;  conditional E-value: 0.0016
  Rh5-PA(Rhodopsin5)_FBpp0079875-aln 285 tiffLfvlaWtPyavvaligafgdrelltPlatmlpavfaktvscldPyvyaishPkyrleLekr.lpvlgikek 358
                                         +i+  f+++W P+ +v+++ a+   e+ +  + m  + +  ++s  +P +y+i    +r +++k  ++v+g+  +
                            F15A8.5b 273 VIMGTFLVCWLPFFTVNILRAWLP-EIFSSKTIMAVTWLGYANSSANPLIYSIFNRDFRRAFKKIiVRVFGCCWE 346
                                         46678****************998.8999999999999**********************999962466666544 PP

  Rh5-PA(Rhodopsin5)_FBpp0079875-aln 359 ea 360
                                         e 
                            F15A8.5b 347 EP 348
                                         44 PP

>> T14E8.3b  CE39179	WBGene00020506	locus:dop-3	status:Confirmed	UniProt:Q6RYS9	protein_id:CCD83405.1
   #    score  bias  c-Evalue  i-Evalue hmmfrom  hmm to    alifrom  ali to    envfrom  env to     acc
 ---   ------ ----- --------- --------- ------- -------    ------- -------    ------- -------    ----
   1 !   57.1   5.5     2e-17     2e-15      53     257 ..      19     220 ..       7     232 .. 0.80
   2 ?    6.1   0.1     0.063       6.1     280     347 ..     523     596 ..     496     605 .. 0.70

  Alignments for each domain:
  == domain 1    score: 57.1 bits;  conditional E-value: 2e-17
  Rh5-PA(Rhodopsin5)_FBpp0079875-aln  53 lyhlllaliyivllllsliGnglviwifstsksLrtpsnllvvnLaifDllmvle.lpllvinsf.serlvggel 125
                                         l+ +  ++ + ++ +++++Gn lvi      +sL+t +n+l+v+La++D+++++  ++  v+  + + ++ +g++
                            T14E8.3b  19 LWRVAAGVFLPLVPTMAVFGNVLVIMSVFRERSLQTVTNMLIVSLAVSDFMVAIGvMSFGVYYEWnDFKWGLGSF 93 
                                         5666666666777899**********9999*********************998626665665550568999*** PP

  Rh5-PA(Rhodopsin5)_FBpp0079875-aln 126 gCdiyavlGslsGigaaitnaviafDryktiskpldgr...ltkkqalllilfiWlyalpftvlPlleiWgryvp 197
                                          C++y +l      ++++   +i+ Dry +i +p+          +a++ i ++W  +++ + lPll      + 
                            T14E8.3b  94 FCHVYQALDVACSTASILNLLAISLDRYIAIGHPISYAqygARGGRAMISITIVWGVSVAVA-LPLLLG-VNPME 166
                                         ***********************************854333455678888888888888876.566653.34577 PP

  Rh5-PA(Rhodopsin5)_FBpp0079875-aln 198 eGflttCsfDyLtddedtrvfvavifvlsyviPllliiyfysklvsavrahekalr.eqak 257
                                         e  l  C +        +  f ++ +++s++iP + +i+ y+ ++ ++r+ e+a    qa+
                            T14E8.3b 167 ENDLQECEL-------ANPYFNMISSIFSFFIPCIAMIILYTIIFRRLRQRERARSlRQAQ 220
                                         888999964.......56788888999*************************974223554 PP

  == domain 2    score: 6.1 bits;  conditional E-value: 0.063
  Rh5-PA(Rhodopsin5)_FBpp0079875-aln 280 akval.tiffLfvlaWtPyavvalig....afgdr.elltPlatmlpavfaktvscldPyvyaishPkyrleLe 347
                                         a v l +++ +f+ +W P+ v+ l      +++++ + +  l   l++ +   +s l+P +y++   ++r +++
                            T14E8.3b 523 ATVTLaVVLAVFLFCWLPFFVLHLSNsiclIIDENsACVGFLPLYLATWLGYLNSSLNPLIYTVFDQRFRNAFR 596
                                         334441567899*********98754221234444044555555567777889*************99998875 PP

>> F15A8.5c  CE33617	WBGene00001052	locus:dop-1	status:Partially_confirmed	UniProt:Q86ME4	protein_id:CCD68413.1
   #    score  bias  c-Evalue  i-Evalue hmmfrom  hmm to    alifrom  ali to    envfrom  env to     acc
 ---   ------ ----- --------- --------- ------- -------    ------- -------    ------- -------    ----
   1 !   51.9   6.0   7.9e-16   7.6e-14      61     258 ..      11     209 ..       4     231 .. 0.87
   2 !   10.8   0.0    0.0025      0.24     285     355 ..     273     343 ..     254     364 .. 0.82

  Alignments for each domain:
  == domain 1    score: 51.9 bits;  conditional E-value: 7.9e-16
  Rh5-PA(Rhodopsin5)_FBpp0079875-aln  61 iyivllllsliGnglviwifstsksLr.tpsnllvvnLaifDllmv.lelpllvinsfserlvggelgCdiyavl 133
                                          ++vl++l+l+Gn lv       +sLr  p nl++v+La++Dll+  l +    +n +  ++ +g++ C+ +  +
                            F15A8.5c  11 LFSVLIILALFGNLLVCAAILWDRSLRkQPENLFLVSLAVSDLLVSvLVMLFAAVNDILGYWPFGQFYCQFWISF 85 
                                         4899**************9999***97369************9876156667889****************9999 PP

  Rh5-PA(Rhodopsin5)_FBpp0079875-aln 134 GslsGigaaitnaviafDryktiskpld.gr.ltkkqalllilfiWlyalpftvlPlleiWgryvpeGflttCsf 206
                                            +  ++++  ++i+ Dry  is+p+   r  +++++  +i+++Wl +     +Pl   +g  v+  +lt   +
                            F15A8.5c  86 DITTCTASILNLCAISLDRYWHISRPMVyIRyCNRRRINYVIVLVWLISAGIGAAPLGFGFGSKVTINNLTGLPV 160
                                         88888888888899************8624668999*********************999***********8764 PP

  Rh5-PA(Rhodopsin5)_FBpp0079875-aln 207 DyLtddedtrvfvavifvlsyviPllliiyfysklvsavrahekalreqakk 258
                                             + +    +    +++s+++P +++++ y+kl    r+h + ++ q ++
                            F15A8.5c 161 ---CEMRLPLPYAIGSSMVSFFLPAMVMVILYTKLYLYARKHVRSIKTQLQQ 209
                                         ...6777788899999*****************************9987554 PP

  == domain 2    score: 10.8 bits;  conditional E-value: 0.0025
  Rh5-PA(Rhodopsin5)_FBpp0079875-aln 285 tiffLfvlaWtPyavvaligafgdrelltPlatmlpavfaktvscldPyvyaishPkyrleLekr.lpvlgi 355
                                         +i+  f+++W P+ +v+++ a+   e+ +  + m  + +  ++s  +P +y+i    +r +++k  ++v+g+
                            F15A8.5c 273 VIMGTFLVCWLPFFTVNILRAWLP-EIFSSKTIMAVTWLGYANSSANPLIYSIFNRDFRRAFKKIiVRVFGC 343
                                         46678****************998.8999999999999*********************9999852345555 PP

>> C50F7.1b  CE04239	WBGene00016842	status:Partially_confirmed	UniProt:Q7YXG8	protein_id:CCD67449.1
   #    score  bias  c-Evalue  i-Evalue hmmfrom  hmm to    alifrom  ali to    envfrom  env to     acc
 ---   ------ ----- --------- --------- ------- -------    ------- -------    ------- -------    ----
   1 !   59.9  17.1   2.8e-18   2.7e-16      54     347 ..      28     315 ..      19     338 .. 0.81

  Alignments for each domain:
  == domain 1    score: 59.9 bits;  conditional E-value: 2.8e-18
  Rh5-PA(Rhodopsin5)_FBpp0079875-aln  54 yhlllaliyivllllsliGnglviwifstsksLrtpsnllvvnLaifDll.mvlelpllvinsfserlvggelgC 127
                                         + +l++++y  +++++++Gn++v+    + k+L  +++ l+++La++Dl+ + + lp+ +ins+  +++ g++ C
                            C50F7.1b  28 LTVLYTVAYGAVFFTGVLGNTFVVLAVWAHKNLNITTDYLILSLALADLFiLWICLPTTLINSIFTEWLWGQFFC 102
                                         45677899****************************************86156899******************* PP

  Rh5-PA(Rhodopsin5)_FBpp0079875-aln 128 diyavlGslsGigaaitnaviafDryktiskpldgr..ltkkqalllilfiWlyalpftvlPlleiWgryvpeGf 200
                                          + + + + +  ++  t  ++  Dry +i + l+      ++    +i  +Wl a  f +    +       eG 
                            C50F7.1b 103 RLSTWANASTSFASVYTLVAVTADRYLAICHTLKYNtsWDREYTKYVIFAVWLVAAIFGIPNWYNYDLIVWQEG- 176
                                         *******************************9987622667778889999999999888754444222333555. PP

  Rh5-PA(Rhodopsin5)_FBpp0079875-aln 201 lttCsfDyLtddedtrvf.vavifvlsyviPllliiyfysklvsavrahekalreqakkmnvksLrsnqdaeaks 274
                                           + ++   t ++d++++ + v   l++++P+ li   y++++ +v++h              sL+ ++ a    
                            C50F7.1b 177 --SYGYRLCTSQTDQKLYfLFVNLLLAFIVPFGLISGLYTRIFITVSTHR-------------SLAVDARAREDR 236
                                         ..456677788888887615666789***********************5.............444444445557 PP

  Rh5-PA(Rhodopsin5)_FBpp0079875-aln 275 velriakvaltiffLfvlaWtP.yavvaligafgdr.elltPlatml.pavf...aktvscldPyvyaishPkyr 343
                                         v lr+a + lt++++f ++W P y + ++   f d+ + l  +++ml   +f   +   s l+P++y     kyr
                            C50F7.1b 237 VKLRVATMMLTVIIVFACCWLPlYCIFTYFFFFADQrSDLFQITSMLiRPIFqwmSLLSSSLNPIIYIAYSHKYR 311
                                         99********************89999***9998862668888888733343111556799******877779** PP

  Rh5-PA(Rhodopsin5)_FBpp0079875-aln 344 leLe 347
                                          +++
                            C50F7.1b 312 RAFK 315
                                         9875 PP

>> T14E8.3d  CE39181	WBGene00020506	locus:dop-3	status:Partially_confirmed	UniProt:Q6RYS9	protein_id:CCD83407.1
   #    score  bias  c-Evalue  i-Evalue hmmfrom  hmm to    alifrom  ali to    envfrom  env to     acc
 ---   ------ ----- --------- --------- ------- -------    ------- -------    ------- -------    ----
   1 !   59.4   5.9     4e-18   3.8e-16      59     258 ..      10     206 ..       1     221 [. 0.80

  Alignments for each domain:
  == domain 1    score: 59.4 bits;  conditional E-value: 4e-18
  Rh5-PA(Rhodopsin5)_FBpp0079875-aln  59 aliyivllllsliGnglviwifstsksLrtpsnllvvnLaifDllmvle.lpllvinsf.serlvggelgCdiya 131
                                         ++ + ++ +++++Gn lvi      +sL+t +n+l+v+La++D+++++  ++  v+  + + ++ +g++ C++y 
                            T14E8.3d  10 GVFLPLVPTMAVFGNVLVIMSVFRERSLQTVTNMLIVSLAVSDFMVAIGvMSFGVYYEWnDFKWGLGSFFCHVYQ 84 
                                         5555667789**********9999*********************998626665665550568999********* PP

  Rh5-PA(Rhodopsin5)_FBpp0079875-aln 132 vlGslsGigaaitnaviafDryktiskpldgr...ltkkqalllilfiWlyalpftvlPlleiWgryvpeGfltt 203
                                         +l      ++++   +i+ Dry +i +p+          +a++ i ++W  +++ + lPll      + e  l  
                            T14E8.3d  85 ALDVACSTASILNLLAISLDRYIAIGHPISYAqygARGGRAMISITIVWGVSVAVA-LPLLLG-VNPMEENDLQE 157
                                         *****************************854333455678888888888888876.566653.34577888999 PP

  Rh5-PA(Rhodopsin5)_FBpp0079875-aln 204 CsfDyLtddedtrvfvavifvlsyviPllliiyfysklvsavrahekalr.eqakk 258
                                         C +        +  f ++ +++s++iP + +i+ y+ ++ ++r+ e+a    qa++
                            T14E8.3d 158 CEL-------ANPYFNMISSIFSFFIPCIAMIILYTIIFRRLRQRERARSlRQAQR 206
                                         964.......56788888999*************************9743235554 PP

>> T27D1.3  CE43181	WBGene00012084	locus:npr-15	G-protein coupled receptor	status:Partially_confirmed	UniProt:Q09638	pro
   #    score  bias  c-Evalue  i-Evalue hmmfrom  hmm to    alifrom  ali to    envfrom  env to     acc
 ---   ------ ----- --------- --------- ------- -------    ------- -------    ------- -------    ----
   1 !   59.4  12.5   4.1e-18     4e-16      61     363 ..      12     329 ..       3     342 .. 0.80

  Alignments for each domain:
  == domain 1    score: 59.4 bits;  conditional E-value: 4.1e-18
  Rh5-PA(Rhodopsin5)_FBpp0079875-aln  61 iyivllllsliGnglviwifstsksLrtp.snllvvnLaifDll.mvlelpllvinsf..serlvggelgCdiya 131
                                          +i+l ++++iGn +vi+  +  +++r +  n+l++nLa++Dl+ +++++p  +   f  s  +++ ++ C +  
                             T27D1.3  12 FFIILSVVGIIGNVIVIYAIAGDRNMRKSvMNILLLNLAVADLAnLIFTIPEWIPPVFfgSTDWLFPSFLCPVCR 86 
                                         588999*******************986527************7467899*99998883346799********** PP

  Rh5-PA(Rhodopsin5)_FBpp0079875-aln 132 vlGslsGigaaitnaviafDryktiskpldgr..ltkkqalllilfiWlyal....pftvlPlleiWgryvpe.. 198
                                          l  ++  +++ t+ ++  +ry +i+ p+++r   +++++l+ +l+ W+++     p++v   ++  +r +    
                             T27D1.3  87 YLECVFLFASISTQMIVCIERYIAIVLPMQARqlCSRRNVLITVLVDWIFVAcfasPYAVWHSVKTKDRNTNSlr 161
                                         ********************************9557778888899999976511116677777777666554321 PP

  Rh5-PA(Rhodopsin5)_FBpp0079875-aln 199 ....GflttCsfDyLtddedtrvfvavifvlsyviPllliiyfysklvsavrahekalreqakkmnvksLrsnqd 269
                                                +tCs   + + +  + +  + f   y++P  +i + y+k+ + +   +  l+   +    +  +s+++
                             T27D1.3 162 fklfQLSATCSNT-VGKSTWWQGYKLTEFLAFYFVPCFIITVVYTKVAKCLWCKDPTLQCETRSC-LDNKSSSRS 234
                                         1110333567654.5666667889999*******************************9887754.555567777 PP

  Rh5-PA(Rhodopsin5)_FBpp0079875-aln 270 aeaksvelriakvaltiffLfvlaWtPyavvaligafgdrelltPlatm.lpavfaktvscldPyvyaishPkyr 343
                                         ++a  +   + k+ ++ + ++++++ P  v+ l  a  + ++  P   + l   +a t s  +P +y++   k+r
                             T27D1.3 235 SDALRTRRNVVKMLIACVAVYFVCYSPIQVIFLSKAVLNVTIHPPYDFIlLMNALAMTCSASNPLLYTLFSQKFR 309
                                         8888899999*****************************8988887654145677889999************** PP

  Rh5-PA(Rhodopsin5)_FBpp0079875-aln 344 leLekrlpvlgikekeaaea 363
                                           L+  l + +  e+e+++ 
                             T27D1.3 310 RRLRDVLYCPSDVENETKTY 329
                                         99987766655555555444 PP

>> Y116A8B.5  CE46735	WBGene00013782	7 transmembrane receptor (rhodopsin family)	status:Partially_confirmed	UniProt:O624
   #    score  bias  c-Evalue  i-Evalue hmmfrom  hmm to    alifrom  ali to    envfrom  env to     acc
 ---   ------ ----- --------- --------- ------- -------    ------- -------    ------- -------    ----
   1 !   57.6  17.2   1.5e-17   1.4e-15      53     338 ..      26     337 ..      20     377 .. 0.71

  Alignments for each domain:
  == domain 1    score: 57.6 bits;  conditional E-value: 1.5e-17
  Rh5-PA(Rhodopsin5)_FBpp0079875-aln  53 lyhlllaliyivllllsliGnglviwif...sts........ksLrtpsn...llvvnLaifDllmvlelpllvi 113
                                          + l+la++y vl++++++Gng vi +     ts        k + +++n   ++v+ L+i+Dll++l+lp lv+
                           Y116A8B.5  26 TLKLVLAISYLVLFIIGTVGNGTVILMIiniLTSmkrnvqagKRMMSSTNhvfIYVLGLSIVDLLVILHLPFLVV 100
                                         67789*****************998643122122221111224455555554457899***************** PP

  Rh5-PA(Rhodopsin5)_FBpp0079875-aln 114 nsfserlvggelgCdiyavlGslsGigaaitnaviafDryktiskpldgr.ltkkqalllilfiWlyalpftvlP 187
                                         + ++ ++++g   C++y +  s+  + +++ ++v+++Dry ++ +p+++  + +  al ++l   ++a+   +lP
                           Y116A8B.5 101 DLLKGQWLFGVAMCKVYWFGESVNKLLSSFLMTVLSWDRYMAVCSPVKSMkMRNATALKVLLACTIFATVL-LLP 174
                                         ***********************************************985387777765555555555443.334 PP

  Rh5-PA(Rhodopsin5)_FBpp0079875-aln 188 ......lleiW.gryvp..eGflttCsfDyLtddedt......rvfvavifvlsyviPllliiyfysklvsavra 247
                                               +++i   r vp  eG     + D    +  +       +f    fv+ + +P  lii+fy +++ a+++
                           Y116A8B.5 175 vlyeaaVFKIDkMRMVPllEGTEELAASDLAGTTMSKcmfdadATFTLYTFVIGFAAPAFLIIIFYVQVIYALQK 249
                                         11111134443247777779987777778766555441111114577888999*******************999 PP

  Rh5-PA(Rhodopsin5)_FBpp0079875-aln 248 hekalreqakkmnvksLrsnqdaeaksvelriakvaltiffLfvlaWtPyavvaligafg..drelltPlat.m. 318
                                           + +r  a+ +     +sn+ ++       + k  ++++++++l+WtP  ++++++ f+    + +tP  + m 
                           Y116A8B.5 250 SSRNIRG-ARGISKPDGSSNRVKK-------VTKRIVAVILFYFLCWTPQWTLNIMSQFNliAVSWMTPALSaMf 316
                                         9999885.6766655555555544.......67878888889999************998334567999765232 PP

  Rh5-PA(Rhodopsin5)_FBpp0079875-aln 319 .lpavfaktvscldPyvyais 338
                                          ++ ++  ++s  +P++ya  
                           Y116A8B.5 317 fVAHLLVCFNSAANPVLYAYI 337
                                         245667788999999999954 PP

>> T02D1.6  CE30684	WBGene00011372	7 transmembrane receptor (rhodopsin family)	status:Partially_confirmed	UniProt:O45725
   #    score  bias  c-Evalue  i-Evalue hmmfrom  hmm to    alifrom  ali to    envfrom  env to     acc
 ---   ------ ----- --------- --------- ------- -------    ------- -------    ------- -------    ----
   1 !   49.2   2.0   5.1e-15   4.9e-13      57     188 ..      62     201 ..      38     224 .. 0.79
   2 !   20.1   0.2   3.7e-06   0.00035     218     254 ..     243     279 ..     239     285 .. 0.91
   3 ?   -0.8   2.8         8   7.7e+02     283     304 ..     291     312 ..     280     334 .. 0.80

  Alignments for each domain:
  == domain 1    score: 49.2 bits;  conditional E-value: 5.1e-15
  Rh5-PA(Rhodopsin5)_FBpp0079875-aln  57 llaliyivllllsliGnglviwifst.....sksLr.tpsn..llvvnLaifDllmvlelpllvinsfserlvgg 123
                                         ++ +++++ +++++ Gn+ +i i         k ++  + n  l++  L ++D++m l+lp  +++s+   +++g
                             T02D1.6  62 IVVVVFVLCFIVGVCGNSSIITIIRGvvedrRKRMKrHGDNaiLYIGALCVCDFVMSLSLPPAILDSVIGFWIFG 136
                                         3345566668899******99998641222235554144444478899*************************** PP

  Rh5-PA(Rhodopsin5)_FBpp0079875-aln 124 elgCdiyavlGslsGigaaitnaviafDryktiskpldgrltkkqalllilfiWlyalpftv.lPl 188
                                         +  C+++ v+Gs+  i++++  ++++fDry ++  p + rl ++  ++  +   l +++f + lP+
                             T02D1.6 137 TTMCKVHHVFGSVGRIASTFLITAMSFDRYVAVCYPHHHRLRSRTFVISTIA-CLSSIAFVLlLPM 201
                                         *****************************************98877766554.3456666541565 PP

  == domain 2    score: 20.1 bits;  conditional E-value: 3.7e-06
  Rh5-PA(Rhodopsin5)_FBpp0079875-aln 218 fvavifvlsyviPllliiyfysklvsavrahekalre 254
                                         f  + f+l yv+Pl+li+yf  kl++++ ah ++l  
                             T02D1.6 243 FTSTTFILGYVVPLILIVYFNLKLINKLYAHKRVLPR 279
                                         78899***************************99965 PP

  == domain 3    score: -0.8 bits;  conditional E-value: 8
  Rh5-PA(Rhodopsin5)_FBpp0079875-aln 283 altiffLfvlaWtPyavvalig 304
                                          + i  +++++WtPy +  l +
                             T02D1.6 291 TVLIAAVYFVCWTPYWFSVLYA 312
                                         6788999********8765554 PP

>> F47D12.1d  CE01946	WBGene00001518	locus:gar-2	G-protein-linked acetylcholine receptor GAR-2	status:Partially_confirme
   #    score  bias  c-Evalue  i-Evalue hmmfrom  hmm to    alifrom  ali to    envfrom  env to     acc
 ---   ------ ----- --------- --------- ------- -------    ------- -------    ------- -------    ----
   1 !   58.1   8.0   9.9e-18   9.6e-16      56     242 ..       6     194 ..       2     230 .. 0.82

  Alignments for each domain:
  == domain 1    score: 58.1 bits;  conditional E-value: 9.9e-18
  Rh5-PA(Rhodopsin5)_FBpp0079875-aln  56 lllaliyivllllsliGnglviwifstsksLrtpsnllvvnLaifDllmvle.lpllvi.nsfserlvggelgCd 128
                                         +llal +  l ++++iGn  v+  +   k++r p+n ++ +Lai+Dll+ le +p++      +++++ g++ Cd
                           F47D12.1d   6 VLLALFMLFLSIVTVIGNLAVLLSYYLDKNIRQPTNYFIFSLAISDLLIGLEgIPVYTAfYLNNNEWIWGDVLCD 80 
                                         68999999****************************************998746755430344689********* PP

  Rh5-PA(Rhodopsin5)_FBpp0079875-aln 129 iyavlGslsGigaaitnaviafDryktiskpldgr..ltkkqalllilfiWly.alpftvlPlleiWgryvpeGf 200
                                         ++  +  +  ++++ t   i  Dry  + kp   r   t  +++l+i+fiWl  ++ f+v  ++  +g ++  G 
                           F47D12.1d  81 LWLSIDYIVCLASIYTVLGITVDRYYSVKKPATYRnwRTPGRVVLIIIFIWLVpSILFSV-SIFG-YGTFTGTGR 153
                                         ********************************9996556778888899999872455555.5677.8*******8 PP

  Rh5-PA(Rhodopsin5)_FBpp0079875-aln 201 l...ttCsfDyLtddedtrvfvavifvlsyviPllliiyfysklv 242
                                         +   t C + ++t+   +    + +++  y   l +++y y  + 
                           F47D12.1d 154 IlkeTECYVQFMTNPYLN----MGMYISYYWTTLFVMLYLYWGIY 194
                                         767789999999987654....34555555566666666666555 PP

>> F16D3.7  CE42717	WBGene00008890	locus:ser-5	7 transmembrane receptor (rhodopsin family) (2 domains)	status:Partially_
   #    score  bias  c-Evalue  i-Evalue hmmfrom  hmm to    alifrom  ali to    envfrom  env to     acc
 ---   ------ ----- --------- --------- ------- -------    ------- -------    ------- -------    ----
   1 !   52.6   5.3   4.7e-16   4.5e-14      25     253 ..      31     252 ..      13     283 .. 0.82
   2 ?    8.0   0.2     0.017       1.6     275     338 ..     296     358 ..     254     369 .. 0.86

  Alignments for each domain:
  == domain 1    score: 52.6 bits;  conditional E-value: 4.7e-16
  Rh5-PA(Rhodopsin5)_FBpp0079875-aln  25 ekllgwnvppeeldlv.hehWrafpeveklyhlllaliyivllllsliGnglviwifstsksLrtpsnllvvnLa 98 
                                         e  ++ ++ +e+l+++  e  r+  + +  + +ll +  ++++ll+++Gn lv+  f  ++  rt + llv nL 
                             F16D3.7  31 ESDVVSEMCKEQLRIIlREKLRTGEQLPPAVLVLLCIPAVIIILLTIFGNLLVL--FFKARVGRTNTTLLVWNLG 103
                                         44566666777766552677888888899999999***************9997..668899************* PP

  Rh5-PA(Rhodopsin5)_FBpp0079875-aln  99 ifDllm.vlelpllvinsfserlvggelgCdiyavlGslsGigaaitnaviafDryktiskpldgr..ltkkqal 170
                                         ++D+l+ v+ lp+  +  +++++++g++ C ++ ++   +   + +t +vi+ Dry ++++pl  +  +tk++++
                             F16D3.7 104 LTDFLVgVIVLPMGAVYLIYRKWIFGRFLCRLWVAADVTFCTCSVVTICVISVDRYLAVTRPLRYKsiVTKTKVI 178
                                         ***98747899****************************************************999545556665 PP

  Rh5-PA(Rhodopsin5)_FBpp0079875-aln 171 llilfiWlyalpftvlPlleiWgryvpeGflttCsfDyLtddedtrvfvavifvlsyviPllliiyfysklvsav 245
                                          ++ +iW+++   ++l  +  W++  pe +      D L    ++  ++a   v+++++P ++ +  y ++ +  
                             F16D3.7 179 SVMTIIWIFSS--SILLTTVRWEQ--PECY-----DDSLCFVGNEIRHLAHSVVFAFFLPASVTLTLYWRIYKLA 244
                                         56666666665..55555566985..7755.....5555555555567778889999999999999999999999 PP

  Rh5-PA(Rhodopsin5)_FBpp0079875-aln 246 rahekalr 253
                                         r+ +kal 
                             F16D3.7 245 RNRQKALD 252
                                         99999885 PP

  == domain 2    score: 8.0 bits;  conditional E-value: 0.017
  Rh5-PA(Rhodopsin5)_FBpp0079875-aln 275 velriakvaltiffLfvlaWtPyavvaligafgdrelltPlatmlpavfaktvscldPyvyais 338
                                         +  riak   ++   f+ +W P+  + l+  +     + P+a  +++ +   +s+l+P++y+ +
                             F16D3.7 296 THERIAKTLGVVSCSFLFCWLPFFGLYLTN-YKCSGCVPPIAIDVASWLGYCNSMLNPIIYSFT 358
                                         4569****9999999********9998776.566699************************876 PP

>> F35G8.1  CE39498	WBGene00018067	G-protein coupled receptor	status:Partially_confirmed	UniProt:Q20067	protein_id:CCD70
   #    score  bias  c-Evalue  i-Evalue hmmfrom  hmm to    alifrom  ali to    envfrom  env to     acc
 ---   ------ ----- --------- --------- ------- -------    ------- -------    ------- -------    ----
   1 !   56.5   9.3     3e-17   2.9e-15      46     347 ..      13     318 ..       4     328 .. 0.74

  Alignments for each domain:
  == domain 1    score: 56.5 bits;  conditional E-value: 3e-17
  Rh5-PA(Rhodopsin5)_FBpp0079875-aln  46 afpevek..lyhlllaliyivllllsliGnglviwifstsksLrtpsnllvvnLaifDllmv.lelpllvinsfs 117
                                         ++p+++   ++ +lla+ y ++  lsl+Gn  v+ i    ++++t +n+++ +++ +Dl+++ ++l +  +  ++
                             F35G8.1  13 EYPAIDIgiHMKTLLAVGYGLVGALSLVGNLAVLLIVICRREMQTVTNIFISSVSAADLVITsFSLWATPLAYYQ 87 
                                         67766551166679********************************************99762566688889999 PP

  Rh5-PA(Rhodopsin5)_FBpp0079875-aln 118 erlvggelgCdiyavlGslsGigaaitnaviafDryktiskpldgrltkkqalllilfiWlyalpftvl.Pllei 191
                                         + + +g+  C + +++ +ls +   +t a++a Dry+ +++p+   ++kk  ll+i+ iW+    f+vl P++++
                             F35G8.1  88 RVWHFGKYMCYMVSIIQGLSLMWVPLTLAAVALDRYSLVASPFRQPMSKKTCLLIIAGIWMGG--FAVLsPMIRM 160
                                         99*********************************************************9854..4444388887 PP

  Rh5-PA(Rhodopsin5)_FBpp0079875-aln 192 WgryvpeGflttCsfDyLtddedtrvfva.vifvlsyviPllliiyfysklvsavrahekalreqakkmnvksLr 265
                                          +   + G    C   +  d+++ r+f   ++ v+   iPl+li + + ++         +l+ q kk    +Lr
                             F35G8.1 161 VDFVDSYGPCHFCLESWDHDKQHYRLFYGlSVLVIRSAIPLVLISLCHWRIAV-------ILNTQTKKFQ--TLR 226
                                         7777777888889888888999999987526889999********99999864.......5777777764..455 PP

  Rh5-PA(Rhodopsin5)_FBpp0079875-aln 266 snqdaeaksvel....riakvaltiffLfvlaWtPyavva....ligafgdrel...ltPlatmlpavfaktvsc 329
                                         s+     +s+++    r+    l+++++f ++  P  + +    li +++ r +   +  +  ++   +a + + 
                             F35G8.1 227 SASTVT-QSTDIrrkqRLQTLLLAMVVIFAVSSLPLDLSNvlqdLIVVYQVRPVpdnVRHFIFFFCHWTAMAGTL 300
                                         443333.45554111146666677777777777776443311125556655533111333333344444555566 PP

  Rh5-PA(Rhodopsin5)_FBpp0079875-aln 330 ldPyvyaishPkyrleLe 347
                                         l+P vya     +r +++
                             F35G8.1 301 LNPLVYAYYNENFRRQIQ 318
                                         777777776666666665 PP

>> T23C6.5  CE35783	WBGene00020727	G-protein coupled receptor	status:Partially_confirmed	UniProt:O02043	protein_id:CCD61
   #    score  bias  c-Evalue  i-Evalue hmmfrom  hmm to    alifrom  ali to    envfrom  env to     acc
 ---   ------ ----- --------- --------- ------- -------    ------- -------    ------- -------    ----
   1 !   56.7   5.9   2.8e-17   2.7e-15      52     370 ..      10     346 ..       4     355 .. 0.74

  Alignments for each domain:
  == domain 1    score: 56.7 bits;  conditional E-value: 2.8e-17
  Rh5-PA(Rhodopsin5)_FBpp0079875-aln  52 klyhlllaliyivllllsliGnglviwifstsksLrtpsnllvvnLaifDllm..vlelpllvinsf..serlvg 122
                                           +h+ll ++y  ++l+++iGn +++ +f   k +r+  n+++ nL ++Dl++   + l   v   f  + r+ +
                             T23C6.5  10 PVVHFLLCVSYLFVFLATIIGNLIILLVFFSQKRVRSVPNFFLANLTVADLFVgiFCVLQNAVNFVFqgHGRWPF 84 
                                         679***********************************************9862234444333333311679*** PP

  Rh5-PA(Rhodopsin5)_FBpp0079875-aln 123 gelgCdiyavlGslsGigaaitnaviafDryktiskpldgrltkkqalllilfiWlyalpftvlPlleiWgry.. 195
                                         g++ C  y  +  +    +a    +++ +r  ++ +pl  r + +q +l+     ++ ++  +     + +++  
                             T23C6.5  85 GKVLCYSYIYVLHFIPNVSAGILVLVSVERLIAVLRPLRVRRAFSQKVLITSSAVVWLTSAVMNTPYVVASQFle 159
                                         *****9887666655555555678899999999999999997777776666544444433333222223444422 PP

  Rh5-PA(Rhodopsin5)_FBpp0079875-aln 196 vpeGf..lttCsfDyLtddedt..rvfvavifvlsyviPllliiyfysklvsavrahekalreqakkmn.vksLr 265
                                         +++G+   t C+  ++    ++  ++  ++ f++ y +Pl++++  y+ +   v++   + +  a k+    s r
                             T23C6.5 160 ISDGNetYTICTRRHVEIYGFNllKLVATINFIVWYAVPLVILLCIYATIGLVVSKAATITKHSANKLLpRSSWR 234
                                         35555226789999988766652245555569999******************************9986156789 PP

  Rh5-PA(Rhodopsin5)_FBpp0079875-aln 266 snqdaeaksvelr..iakvaltiffLfvlaWtPyavvaligafgdr...elltPlatmlpa...vfaktvscldP 332
                                         s+++  + sve r  + + a+ i++ f     P  v  + +++ d    + l  l ++l     ++  +++ +dP
                             T23C6.5 235 SEASTGGVSVEKRrkVGRLAVGIVVAFAFFSLPRYVYFMWTVWRDPmapRCLNCLQSVLQPisfLLLFFNAAVDP 309
                                         9999999****75449999**9999999999999999999999984112345556666543111456789***** PP

  Rh5-PA(Rhodopsin5)_FBpp0079875-aln 333 yvyaishPkyrleLekrlpvlgikekeaaeasseatee 370
                                         ++ya    ++r+ ++  +++ +++e++ +++ s    +
                             T23C6.5 310 FLYAFLSTRFRQSIKETFHLGKVRESNIEQS-SRVRRK 346
                                         *************************999654.444444 PP

>> T22D1.12  CE17256	WBGene00020689	locus:npr-12	seven transmembrane receptor	status:Partially_confirmed	UniProt:Q9GZG8	
   #    score  bias  c-Evalue  i-Evalue hmmfrom  hmm to    alifrom  ali to    envfrom  env to     acc
 ---   ------ ----- --------- --------- ------- -------    ------- -------    ------- -------    ----
   1 !   55.1  13.3   8.2e-17   7.9e-15      61     351 ..      41     342 ..       9     372 .. 0.73

  Alignments for each domain:
  == domain 1    score: 55.1 bits;  conditional E-value: 8.2e-17
  Rh5-PA(Rhodopsin5)_FBpp0079875-aln  61 iyivllllsliGnglviwifstsksLrtpsnllvvnLaifDllmvlel.pllvinsfserlvggelgCdiyavlG 134
                                         +y ++   + + n +v+  f+ + +Lr+  n ++vnLa++Dl++++ + p+ ++ s++  + +g+ +C+  a + 
                            T22D1.12  41 MYGLVCSFGALANFIVLLAFVRTANLRNLRNSFIVNLAFSDLILCVVTaPVTLYTSLNLFWPFGDWSCKFLAGVQ 115
                                         466777788899******************************99876527************************* PP

  Rh5-PA(Rhodopsin5)_FBpp0079875-aln 135 slsGigaaitnaviafDryktiskpldgrltkkqalllilfiWly....alpftv.....lPlleiWgryvpeGf 200
                                         ++    +++t a+ia Dr     +p+  rl+ +  ll   ++W+     alp+++     l  ++ W+  ++  +
                            T22D1.12 116 AVNTFVSSLTLAFIAMDRVLLTLCPVRWRLAATAPLLCYGVVWIIsiivALPYALavsskLAPFDPWSDRATPKM 190
                                         **********************************9999999997622225677762222223355699999999* PP

  Rh5-PA(Rhodopsin5)_FBpp0079875-aln 201 lttCsfDy......Ltddedtrv.....fvavifvlsyviPllliiyfysklvsavrahekalreqakkmnvksL 264
                                         lt C          + + +d+ +     +  v+  + y++Pl  + y y ++ s++++  k+ r       v++ 
                            T22D1.12 191 LTYCNRQVpeicaeMQEAWDNAIvskttYTFVVLGIQYILPLAALAYAYFQIGSTIQKRSKVSRT------VDTT 259
                                         ****976433333356677765511111555555678*********************9999874......3333 PP

  Rh5-PA(Rhodopsin5)_FBpp0079875-aln 265 rsnqdaeaksvelriakvaltiffLfvlaWtPyavvaligafgdrelltPl..atmlpavfaktvscldPyvyai 337
                                         r  q ++    + r     + +++ + ++W+P  +  ++  +   e++       ++  ++  + +c++P+vya+
                            T22D1.12 260 RRMQMQNR---NRRALLLLFLLVLTYAVCWAPMNIYHVLNGL---EIINYSqnMYIFCHLVGISSTCVNPIVYAL 328
                                         33333332...2333344566666788889997666555544...445444004455667777889********* PP

  Rh5-PA(Rhodopsin5)_FBpp0079875-aln 338 shPkyrleLekrlp 351
                                             +r +L+  + 
                            T22D1.12 329 VNESFRNALQSMIL 342
                                         *********97643 PP

>> T02E9.3  CE13066	WBGene00011382	locus:dop-5	G-protein coupled receptor	status:Partially_confirmed	UniProt:O45732	prot
   #    score  bias  c-Evalue  i-Evalue hmmfrom  hmm to    alifrom  ali to    envfrom  env to     acc
 ---   ------ ----- --------- --------- ------- -------    ------- -------    ------- -------    ----
   1 !   45.1  11.0   9.1e-14   8.8e-12      61     252 ..      27     211 ..      15     217 .. 0.81
   2 !   12.6   0.2   0.00066     0.063     273     351 ..     667     751 ..     645     762 .. 0.76

  Alignments for each domain:
  == domain 1    score: 45.1 bits;  conditional E-value: 9.1e-14
  Rh5-PA(Rhodopsin5)_FBpp0079875-aln  61 iyivllllsliGnglviwifstsksLrt.psnllvvnLaifDllm.vlelp.llvinsfserlvggelgCdiyav 132
                                          + +l++l ++Gn++vi+  ++ ++Lr+ ++n ++ +La++Dll+ ++ +p  l ++  ++++ +g   C+ + v
                             T02E9.3  27 FLLLLIILVVFGNTMVIFAVAVDRKLRSvTTNKFIASLAVSDLLVgLIVMPlSLYYKMHNDHWTLGYTWCQFHLV 101
                                         3456778899*****************8468***********98746799955667888899************* PP

  Rh5-PA(Rhodopsin5)_FBpp0079875-aln 133 lGslsGigaaitnaviafDryktiskpldgr..ltkkqalllilfiWlyalpftvlPlleiWgryvpeGflttCs 205
                                          G +s  ++++   +i+ Dry +i  p + +    ++  +  +++iWl al+ +   ++e  +r   +      s
                             T02E9.3 102 SGVFSTTASIVHLVAISLDRYFAIMFPTEYQrhSVSTSTVPYVVMIWLMALAVSSTLFME--QR---D------S 165
                                         ***************************997732334455557899999999988888888..33...3......3 PP

  Rh5-PA(Rhodopsin5)_FBpp0079875-aln 206 fDyLtddedtrvfvavifvlsyviPllliiyfysklvsavrahekal 252
                                         fD +     +  +++  + ls+++P  +++y y+k+++++r+h+  +
                             T02E9.3 166 FDGICWI-SNPQYIVLSSFLSFFLPGAIVVYLYMKIFKKLRNHQLYM 211
                                         3333332.356789999999***********************8766 PP

  == domain 2    score: 12.6 bits;  conditional E-value: 0.00066
  Rh5-PA(Rhodopsin5)_FBpp0079875-aln 273 ksvelriakvaltiffLfvlaWtPyavvali.gaf.gdr.elltPla.t..mlpavfaktvscldPyvyaishPk 341
                                            e r  +v  +i++ f+++W Py  +++  g++ g + ++ tP+  t  +  + +  + sc++P +y      
                             T02E9.3 667 IRRESRATRVVAAILIAFLICWIPYFCISIFrGVLmGFQiNINTPIHlTlfVYTSWLGYAHSCFNPLIYMCLNKN 741
                                         4468899999999*************9997536652433156689862311457888999**********99999 PP

  Rh5-PA(Rhodopsin5)_FBpp0079875-aln 342 yrleLekrlp 351
                                         +r  ++k ++
                             T02E9.3 742 FRNTMRKMMQ 751
                                         9999988765 PP

>> T14E8.3c  CE39180	WBGene00020506	locus:dop-3	status:Confirmed	UniProt:Q6RYS9	protein_id:CCD83406.1
   #    score  bias  c-Evalue  i-Evalue hmmfrom  hmm to    alifrom  ali to    envfrom  env to     acc
 ---   ------ ----- --------- --------- ------- -------    ------- -------    ------- -------    ----
   1 !   47.9   8.0   1.2e-14   1.2e-12      59     257 ..      10     203 ..       1     219 [. 0.78
   2 ?    6.2   0.0      0.06       5.8     280     347 ..     506     579 ..     478     588 .. 0.71

  Alignments for each domain:
  == domain 1    score: 47.9 bits;  conditional E-value: 1.2e-14
  Rh5-PA(Rhodopsin5)_FBpp0079875-aln  59 aliyivllllsliGnglviwifstsksLrtpsnllvvnLaifDllmvle.lpllvinsf.serlvggelgCdiya 131
                                         ++ + ++ +++++Gn lvi      +sL+t +n+l+v+La++D+++++  ++  v+  + + ++ +g++ C++y 
                            T14E8.3c  10 GVFLPLVPTMAVFGNVLVIMSVFRERSLQTVTNMLIVSLAVSDFMVAIGvMSFGVYYEWnDFKWGLGSFFCHVYQ 84 
                                         5555666789**********9999*********************998626665665550568999********* PP

  Rh5-PA(Rhodopsin5)_FBpp0079875-aln 132 vlGslsGigaaitnaviafDryktiskpldgr...ltkkqalllilfiWlyalpftvlPlleiWgryvpeGfltt 203
                                         +l      ++++   +i+ Dry +i +p+          +a++ i ++W  +++ + lPll   +   p      
                            T14E8.3c  85 ALDVACSTASILNLLAISLDRYIAIGHPISYAqygARGGRAMISITIVWGVSVAVA-LPLLLGVN---PMEENDE 155
                                         *****************************854333455678888888888888876.57766233...3333345 PP

  Rh5-PA(Rhodopsin5)_FBpp0079875-aln 204 CsfDyLtddedtrvfvavifvlsyviPllliiyfysklvsavrahekalr.eqak 257
                                         C          +  f ++ +++s++iP + +i+ y+ ++ ++r+ e+a    qa+
                            T14E8.3c 156 CE-------LANPYFNMISSIFSFFIPCIAMIILYTIIFRRLRQRERARSlRQAQ 203
                                         64.......3566788888999***********************9974223554 PP

  == domain 2    score: 6.2 bits;  conditional E-value: 0.06
  Rh5-PA(Rhodopsin5)_FBpp0079875-aln 280 akval.tiffLfvlaWtPyavvalig....afgdr.elltPlatmlpavfaktvscldPyvyaishPkyrleLe 347
                                         a v l +++ +f+ +W P+ v+ l      +++++ + +  l   l++ +   +s l+P +y++   ++r +++
                            T14E8.3c 506 ATVTLaVVLAVFLFCWLPFFVLHLSNsiclIIDENsACVGFLPLYLATWLGYLNSSLNPLIYTVFDQRFRNAFR 579
                                         334441567899*********98754221234444044555555567777889************999998875 PP

>> T14E8.3a  CE39178	WBGene00020506	locus:dop-3	G-protein coupled receptor (family 1)	status:Confirmed	UniProt:Q6RYS9	pr
   #    score  bias  c-Evalue  i-Evalue hmmfrom  hmm to    alifrom  ali to    envfrom  env to     acc
 ---   ------ ----- --------- --------- ------- -------    ------- -------    ------- -------    ----
   1 !   47.4   8.6   1.8e-14   1.7e-12      53     257 ..      19     218 ..       7     231 .. 0.79
   2 ?    6.1   0.1     0.063       6.1     280     347 ..     521     594 ..     494     603 .. 0.70

  Alignments for each domain:
  == domain 1    score: 47.4 bits;  conditional E-value: 1.8e-14
  Rh5-PA(Rhodopsin5)_FBpp0079875-aln  53 lyhlllaliyivllllsliGnglviwifstsksLrtpsnllvvnLaifDllmvle.lpllvinsf.serlvggel 125
                                         l+ +  ++ + ++ +++++Gn lvi      +sL+t +n+l+v+La++D+++++  ++  v+  + + ++ +g++
                            T14E8.3a  19 LWRVAAGVFLPLVPTMAVFGNVLVIMSVFRERSLQTVTNMLIVSLAVSDFMVAIGvMSFGVYYEWnDFKWGLGSF 93 
                                         5666666666777899**********9999*********************998626665665550568999*** PP

  Rh5-PA(Rhodopsin5)_FBpp0079875-aln 126 gCdiyavlGslsGigaaitnaviafDryktiskpldgr...ltkkqalllilfiWlyalpftvlPlleiWgryvp 197
                                          C++y +l      ++++   +i+ Dry +i +p+          +a++ i ++W  +++ + lPll   +   p
                            T14E8.3a  94 FCHVYQALDVACSTASILNLLAISLDRYIAIGHPISYAqygARGGRAMISITIVWGVSVAVA-LPLLLGVN---P 164
                                         ***********************************854333455678888888888888876.57766233...3 PP

  Rh5-PA(Rhodopsin5)_FBpp0079875-aln 198 eGflttCsfDyLtddedtrvfvavifvlsyviPllliiyfysklvsavrahekalr.eqak 257
                                               C          +  f ++ +++s++iP + +i+ y+ ++ ++r+ e+a    qa+
                            T14E8.3a 165 MEENDECE-------LANPYFNMISSIFSFFIPCIAMIILYTIIFRRLRQRERARSlRQAQ 218
                                         33334564.......3566788888999***********************9974223554 PP

  == domain 2    score: 6.1 bits;  conditional E-value: 0.063
  Rh5-PA(Rhodopsin5)_FBpp0079875-aln 280 akval.tiffLfvlaWtPyavvalig....afgdr.elltPlatmlpavfaktvscldPyvyaishPkyrleLe 347
                                         a v l +++ +f+ +W P+ v+ l      +++++ + +  l   l++ +   +s l+P +y++   ++r +++
                            T14E8.3a 521 ATVTLaVVLAVFLFCWLPFFVLHLSNsiclIIDENsACVGFLPLYLATWLGYLNSSLNPLIYTVFDQRFRNAFR 594
                                         334441567899*********98754221234444044555555567777889*************99998875 PP

>> W05B5.2  CE42751	WBGene00012275	locus:npr-14	7 transmembrane receptor (rhodopsin family) (2 domains)	status:Partially
   #    score  bias  c-Evalue  i-Evalue hmmfrom  hmm to    alifrom  ali to    envfrom  env to     acc
 ---   ------ ----- --------- --------- ------- -------    ------- -------    ------- -------    ----
   1 !   51.2  12.1   1.2e-15   1.2e-13      32     336 ..      28     322 ..       5     328 .. 0.69

  Alignments for each domain:
  == domain 1    score: 51.2 bits;  conditional E-value: 1.2e-15
  Rh5-PA(Rhodopsin5)_FBpp0079875-aln  32 vppeeldlvhehWrafpeveklyhlllaliyivllllsliGnglviwifstsksLrtpsnllvvnLaifDllm.v 105
                                         + +e+ d++ e    +p++ + +   +  i++ ++++++iGn+lv+ + +t ks+r++ nl+++nLai+Dll+ +
                             W05B5.2  28 THEEYEDIIAEA--LWPNAVEQW---FVYILASMMVIGVIGNTLVVVVVATNKSMRNALNLVLMNLAIADLLIlL 97 
                                         555555555442..233333333...3445677899**********************************87615 PP

  Rh5-PA(Rhodopsin5)_FBpp0079875-aln 106 lelpllvinsfserlvggelgCdiyavlGslsGigaaitnaviafDryktiskpldgrltkkqalllilfiWlya 180
                                         + lpl v+n +++++ +  + C+   ++   s   ++++  +i  +r+++i+ pl++ + +++ ++    iW+ a
                             W05B5.2  98 FCLPLTVVNDVTKTFWFSAVFCKSVNFVNNTSVYVSIMSLVFITCERWRAITYPLKSPFVRTRSVI--GGIWFIA 170
                                         789*******************************************************99998865..4555555 PP

  Rh5-PA(Rhodopsin5)_FBpp0079875-aln 181 lpftv...lPlleiWgryvpeGfltt....CsfDyLtddedtrvfvavifvlsyviPllliiyfysklvsavrah 248
                                         +  +    + l      +v   f t     C   +   +e+++ +     ++s+v+Pll+i +   ++v ++   
                             W05B5.2 171 MFLSSpepVTLHLAGAPFVRPNFTTKwgtrCKESW--SEEFQKNYQLLQTIFSFVLPLLVISILCLHMVRTL--- 240
                                         54332111223333455666666655111155554..45667778888888899******988877777654... PP

  Rh5-PA(Rhodopsin5)_FBpp0079875-aln 249 ekalreqakkmnvksLrsnqdaeaksvelriakvaltiffLfvlaWtPyavvaligafg..drellt...Platm 318
                                             +  a  + v+  + +  ++         ++  +++fLf ++  P  + ++   ++  + ++ t    +  +
                             W05B5.2 241 ----HFSANYLTVANRQISIRKK-------AVRMLCAVVFLFSMSNLPVHLYNIALNYDllSTDVSTntiAVRKL 304
                                         ....4455555554433333333.......334445677888888888666555444431122222211134568 PP

  Rh5-PA(Rhodopsin5)_FBpp0079875-aln 319 lpavfaktvscldPyvya 336
                                         lp vf+ + scl+P++y+
                             W05B5.2 305 LPRVFSYSSSCLNPILYS 322
                                         999999999999999996 PP

>> K10B4.4  CE38395	WBGene00019616	locus:nmur-2	seven trans-membrane receptor	status:Confirmed	UniProt:O17239	protein_id
   #    score  bias  c-Evalue  i-Evalue hmmfrom  hmm to    alifrom  ali to    envfrom  env to     acc
 ---   ------ ----- --------- --------- ------- -------    ------- -------    ------- -------    ----
   1 !   52.6  15.9   4.7e-16   4.5e-14      59     349 ..      35     349 ..      26     382 .. 0.75

  Alignments for each domain:
  == domain 1    score: 52.6 bits;  conditional E-value: 4.7e-16
  Rh5-PA(Rhodopsin5)_FBpp0079875-aln  59 aliyivllllsliGnglviwifstsksLrtpsnllvvnLaifDll.mvlelpllvinsfserlv..ggelgCdiy 130
                                          +iy  ++ll+l+Gn +   + ++ ks+++p+n ++ +La++D++ ++l lp+  ++s++  +   + e  C+  
                             K10B4.4  35 VIIYGTIFLLGLFGNICTCIVIAANKSMHNPTNYYLFSLAVSDIIaLILGLPMEFYQSLDYSYPyrFSEGICKAR 109
                                         589****************************************8637889********9887651156667**** PP

  Rh5-PA(Rhodopsin5)_FBpp0079875-aln 131 avlGslsGigaaitnaviafDryktiskpldgrltkk..qalllilfiWlya......lpftv....lPl..... 188
                                         a+l  ++  ++++  ++ +f+r+ +i +pl +++ ++  +a +li++ W+ +      ++f v    lPl     
                             K10B4.4 110 AFLIEFTSYASIMIICCFSFERWLAICHPLRSKIFSTlwRANVLIILAWTISfvcalpIAFIVqinkLPLpedak 184
                                         *********************************755433899999999964311221122333434456522222 PP

  Rh5-PA(Rhodopsin5)_FBpp0079875-aln 189 leiW.gryvpeGflt.t...CsfDyLtddedtrvfvavifvlsyviPllliiyfysklvsavrahekalreqakk 258
                                          + W ++  ++G +      C+++     +++++ +   f++ +viP + i+++y+++  ++ + e  l+    k
                             K10B4.4 185 YQPWtNKVSTDGIFVlHtefCAMNQSR-PDQQKMIIIFAFTVFFVIPAIAIVIMYAHIAVQLESSEIDLKG--DK 256
                                         233534555677432121224444433.34678899999999************************99986..58 PP

  Rh5-PA(Rhodopsin5)_FBpp0079875-aln 259 mnvksLrsnqdaeaksvelriakvaltiffLfvlaWtPyavvaligaf...gdrelltPlatmlpav.......f 323
                                         m vk  r n+++ +      + k+ l +++ f+++W P+ +  l++++    + + ++P + +l+ +       +
                             K10B4.4 257 M-VKKRR-NKSNRT------VLKMLLSVVITFFICWLPFHIQRLLSVYttwSETTTISPPVQFLSMIvfyisgfC 323
                                         8.55444.555553......7899999*************98888877222577889997765554322222214 PP

  Rh5-PA(Rhodopsin5)_FBpp0079875-aln 324 aktvscldPyvyaishPkyrleLekr 349
                                           ++s  +P++y i   kyr ++ + 
                             K10B4.4 324 YYSNSAANPILYNILSQKYRSAFCRT 349
                                         567999**************998765 PP

>> C49A9.7  CE16937	WBGene00016761	seven trans-smembrane receptor	status:Partially_confirmed	UniProt:O44148	protein_id:C
   #    score  bias  c-Evalue  i-Evalue hmmfrom  hmm to    alifrom  ali to    envfrom  env to     acc
 ---   ------ ----- --------- --------- ------- -------    ------- -------    ------- -------    ----
   1 !   53.5  16.5   2.6e-16   2.5e-14      56     364 ..      62     370 ..      32     384 .. 0.80

  Alignments for each domain:
  == domain 1    score: 53.5 bits;  conditional E-value: 2.6e-16
  Rh5-PA(Rhodopsin5)_FBpp0079875-aln  56 lllaliyivllllsliGnglviwifstsksLrtpsnllvvnLaifDllmvl.elpllvinsfserlvggelgCdi 129
                                         + +++ +++ ++l+l+Gn  v+wi    +++r+ +n ++ nLa++D  + + ++       ++  + +g++ C i
                             C49A9.7  62 IFYGILFTLTIFLALMGNFTVMWIILYHRQMRSVTNYYLFNLAVADASISVfNTGFSWSYNYYYVWKFGSFYCRI 136
                                         44556677778899********************************9875516666666667788999******* PP

  Rh5-PA(Rhodopsin5)_FBpp0079875-aln 130 yavlGslsGigaaitnaviafDryktiskpldgrltkkqalllilfiWlyalpftvlPll..eiWgryvpeGflt 202
                                           ++G    +++ +t+ v++ +ry +i +pl+ r  ++  + +i++iW+ a  f v  +l  ++   y  +G+  
                             C49A9.7 137 NNLMGITPICASVFTMIVMSIERYYAIIHPLKKRPGRRSTVTIIIMIWFMAFLFGVPAFLasKVDVYYFYDGYTL 211
                                         ******************************************************997775335667789999964 PP

  Rh5-PA(Rhodopsin5)_FBpp0079875-aln 203 ....tCsfDyLtddedt...rvfvavifvlsyviPllliiyfysklvsavrahekalreqakkmnvksLrsnqda 270
                                              C  D     +++   +v+ + + ++ y++Pl+++   y+++  ++r+  k + +       ks++++++ 
                             C49A9.7 212 yenpLCLADNYPGGNESllgQVYNNGLITVQYILPLCILSAAYYRVGVELRKD-KTVGDV---RHAKSVAAKKK- 281
                                         2222588886655444333399***********************99888764.444332...22345544333. PP

  Rh5-PA(Rhodopsin5)_FBpp0079875-aln 271 eaksvelriakvaltiffLfvlaWtPyavvaligafgdrelltPlatmlpavfaktvscldPyvyaishPkyrle 345
                                             + + +a v ++ +++++   + y+++ l+  +g+ ++l+    +    +  + ++++P++y     ++r  
                             C49A9.7 282 ----ASIMLAVVVFIFMIVWFPYNAYYLTLHLVEPIGN-KMLSLYIYINIYWLGMSSTVFNPVIYYFMNKRFRVG 351
                                         ....4578887777777777777777889999999999.899999999999999999****************** PP

  Rh5-PA(Rhodopsin5)_FBpp0079875-aln 346 Lekrlpvlgikekeaaeas 364
                                         +++ +++l    ++++e +
                             C49A9.7 352 FHHAFRWLPFVRSDKDEYQ 370
                                         ********98777776655 PP

>> Y54E2A.1  CE31259	WBGene00013187	7 transmembrane receptor (rhodopsin family)	status:Confirmed	UniProt:O62059	protein_
   #    score  bias  c-Evalue  i-Evalue hmmfrom  hmm to    alifrom  ali to    envfrom  env to     acc
 ---   ------ ----- --------- --------- ------- -------    ------- -------    ------- -------    ----
   1 !   44.0   7.1     2e-13   1.9e-11      59     185 ..      76     205 ..      57     219 .. 0.88
   2 !   10.5   0.2    0.0029      0.28     261     365 ..     323     433 ..     313     450 .. 0.65

  Alignments for each domain:
  == domain 1    score: 44.0 bits;  conditional E-value: 2e-13
  Rh5-PA(Rhodopsin5)_FBpp0079875-aln  59 aliyivllllsliGnglviwifstsksLrtpsnllvvnLaifDllmv.lelpllvinsfserlvggelgCdiyav 132
                                         ++ y  ++l+++iGn++vi++    k +r+ +n+++ +L+ +Dl+++ + +p++ ++ +s+++ +g+++C     
                            Y54E2A.1  76 GFLYLTVFLVGTIGNSMVIFVVNRFKRMRNVTNIFLASLSTADLCLIwFCVPIMFMKYMSHTWSMGRFACYSVHY 150
                                         6999****************************************87636899******************99999 PP

  Rh5-PA(Rhodopsin5)_FBpp0079875-aln 133 lGslsGigaaitnaviafDryktiskpldgr..ltkkqalllilfiWlyalpftv 185
                                         +  ++   + +t+++i+f+r+ +i+ p+      +  +a  +il+iW+ +   +v
                            Y54E2A.1 151 IQQFTCFCSVLTMTMISFERFLAIAYPMRNIwfSSIGRAKKVILLIWMSSAVLAV 205
                                         ****************************987534567899999999997766554 PP

  == domain 2    score: 10.5 bits;  conditional E-value: 0.0029
  Rh5-PA(Rhodopsin5)_FBpp0079875-aln 261 vksLrsnqdaea.ksvelriakvaltiffLfvlaWtPyavvaligafgdrelltPlat...m..lpavfaktvsc 329
                                         +ks +  +++   ++   +i ++ + i+ ++ ++W P  v  l++ fg     +   t   m      ++   sc
                            Y54E2A.1 323 IKSYSNHRNNRVaEANKKQIVQMLISIVCMYTVCWLPTIVDELLTSFGYICRTSNTQTlkhMrmGFNALTYCQSC 397
                                         45555444443225566789999*****************999999996544444444111310233456678** PP

  Rh5-PA(Rhodopsin5)_FBpp0079875-aln 330 ldPyvyaishPkyrleLekrlpvlgikekeaaeass 365
                                         ++P++ya     +r  ++     ++ + +  +e  s
                            Y54E2A.1 398 INPILYAFISQNFRSTFKTAYSRMKSRLQGVEEMRS 433
                                         *******99999998887766666555444444333 PP

>> C15B12.5c  CE29668	WBGene00001517	locus:gar-1	status:Confirmed	UniProt:Q18007	protein_id:CCD64568.1
   #    score  bias  c-Evalue  i-Evalue hmmfrom  hmm to    alifrom  ali to    envfrom  env to     acc
 ---   ------ ----- --------- --------- ------- -------    ------- -------    ------- -------    ----
   1 !   36.6   7.9   3.4e-11   3.3e-09      55     254 ..      24     226 ..      13     238 .. 0.77
   2 !   15.5   0.1     9e-05    0.0087     271     348 ..     532     612 ..     522     616 .. 0.83

  Alignments for each domain:
  == domain 1    score: 36.6 bits;  conditional E-value: 3.4e-11
  Rh5-PA(Rhodopsin5)_FBpp0079875-aln  55 hlllaliyivllllsliGnglviwifstsksL.rtpsnllvvnLaifDllmvle.lpll.vinsfserlvggelg 126
                                          +++ +i+ivl l ++iGn++v+  + + +++ +  sn ++v+Lai+Dl++ +e  p + v+    +r+ +g ++
                           C15B12.5c  24 QIVVWIIIIVLSLETIIGNAMVVMAYRIERNIsKQVSNRYIVSLAISDLIIGIEgFPFFtVYVLNGDRWPLGWVA 98 
                                         5778899**********************9985789***************99856865144455689******* PP

  Rh5-PA(Rhodopsin5)_FBpp0079875-aln 127 CdiyavlGslsGigaaitnaviafDryktiskpldgr..ltkkqalllilfiWly.alpftvlPlleiWgryvpe 198
                                         C+ + +l     + +++t  +i  Dry  + +  +     + ++  lli++ Wl  a+ f ++    i+g  +  
                           C15B12.5c  99 CQTWLFLDYTLCLVSILTVLLITADRYLSVCHTAKYLkwQSPTKTQLLIVMSWLLpAIIFGIM----IYGWQAMT 169
                                         ***************************999887654323567889999999887523444443....45555555 PP

  Rh5-PA(Rhodopsin5)_FBpp0079875-aln 199 GflttCsfDyLtddedtrvfv.avifvlsyviPllliiyfysklvsavrahekalre 254
                                         G  t+ s    +    ++ +v + ++v  y   l+ +++ y+ + +a ++ ek  + 
                           C15B12.5c 170 GQSTSMSGAECSAPFLSNPYVnMGMYVAYYWTTLVAMLILYKGIHQAAKNLEKKAKA 226
                                         666654444444444445566245788888899999999999999999999987664 PP

  == domain 2    score: 15.5 bits;  conditional E-value: 9e-05
  Rh5-PA(Rhodopsin5)_FBpp0079875-aln 271 eaksvelriakvaltiffL...fvlaWtPyavvaligafgdrelltPlatmlpavfaktvscldPyvyaishPky 342
                                         ++  +e r  k+  ti f+   f + W Py ++a +  f + e +  +   l+  ++  +s  +P+ ya++  ++
                           C15B12.5c 532 KQTKAEKRAHKAFRTITFIvgfFAILWSPYYIMATVYGFCKGECIPSFLYTLSYYMCYLNSSGNPFAYALANRQF 606
                                         44567777777765555433328899************************************************* PP

  Rh5-PA(Rhodopsin5)_FBpp0079875-aln 343 rleLek 348
                                         r ++ +
                           C15B12.5c 607 RSAFMR 612
                                         998876 PP

>> C56G3.1a  CE04283	WBGene00016984	G-protein coupled receptors (family 1)	status:Partially_confirmed	UniProt:Q18904	pro
   #    score  bias  c-Evalue  i-Evalue hmmfrom  hmm to    alifrom  ali to    envfrom  env to     acc
 ---   ------ ----- --------- --------- ------- -------    ------- -------    ------- -------    ----
   1 !   49.6   4.5   3.9e-15   3.7e-13      51     184 ..      46     182 ..      32     192 .. 0.83
   2 ?    2.2   0.0      0.98        94     282     347 ..     330     400 ..     288     430 .. 0.67

  Alignments for each domain:
  == domain 1    score: 49.6 bits;  conditional E-value: 3.9e-15
  Rh5-PA(Rhodopsin5)_FBpp0079875-aln  51 eklyhlllaliyivllllsliGnglviwifstsksLrtpsnllvvnLaifDllmvl.elpllvinsfserlvgge 124
                                         + +  ++++ +yi++ ++++iGnglvi   +  k++rt  n+l++nLa+++l++++ ++p l + s++ ++ + +
                            C56G3.1a  46 TPYEEIIYTTVYIIISVAAVIGNGLVIMAVVRKKTMRTNRNVLILNLALSNLILAItNIPFLWLPSIDFEFPYSR 120
                                         55667888999****************************************99865389**************** PP

  Rh5-PA(Rhodopsin5)_FBpp0079875-aln 125 lgCdiyavlGslsGigaaitnaviafDryktisk.pldgr.ltkkqalllilfiWlyalpft 184
                                         + C+   vl +     +++t +v+a Dry  + k  +++   +  +a+l+ l iW+ +   +
                            C56G3.1a 121 FFCKFANVLPGSNIYCSTLTISVMAIDRYYSVKKlKIASNrKQCFHAVLVSLAIWIVSFILS 182
                                         ****9999988888899************998763454431555567777788888665544 PP

  == domain 2    score: 2.2 bits;  conditional E-value: 0.98
  Rh5-PA(Rhodopsin5)_FBpp0079875-aln 282 valtiffLfvlaWtPyavvaligafg...drelltPlatmlpav..faktvs....cldPyvyaishPkyrleLe 347
                                           +++   + + W P+++++++  f+   +++     + ++  +  ++k+vs    c++P++y+     +r e++
                            C56G3.1a 330 LLIAMAGSYAALWFPFTLITFLIDFEliiNQD----YVNLVERIdqTCKMVSmlsiCVNPFLYGFLNTNFRHEFS 400
                                         44444456778899999999887776222444....4444444322566666445589******99999999876 PP

>> C56G3.1b  CE30923	WBGene00016984	status:Partially_confirmed	UniProt:Q8MQ94	protein_id:CCD63511.1
   #    score  bias  c-Evalue  i-Evalue hmmfrom  hmm to    alifrom  ali to    envfrom  env to     acc
 ---   ------ ----- --------- --------- ------- -------    ------- -------    ------- -------    ----
   1 !   49.5   4.5   4.2e-15     4e-13      51     184 ..      66     202 ..      52     212 .. 0.83
   2 ?    2.1   0.0         1     1e+02     282     347 ..     350     420 ..     308     450 .. 0.67

  Alignments for each domain:
  == domain 1    score: 49.5 bits;  conditional E-value: 4.2e-15
  Rh5-PA(Rhodopsin5)_FBpp0079875-aln  51 eklyhlllaliyivllllsliGnglviwifstsksLrtpsnllvvnLaifDllmvl.elpllvinsfserlvgge 124
                                         + +  ++++ +yi++ ++++iGnglvi   +  k++rt  n+l++nLa+++l++++ ++p l + s++ ++ + +
                            C56G3.1b  66 TPYEEIIYTTVYIIISVAAVIGNGLVIMAVVRKKTMRTNRNVLILNLALSNLILAItNIPFLWLPSIDFEFPYSR 140
                                         55667888999****************************************99865389**************** PP

  Rh5-PA(Rhodopsin5)_FBpp0079875-aln 125 lgCdiyavlGslsGigaaitnaviafDryktisk.pldgr.ltkkqalllilfiWlyalpft 184
                                         + C+   vl +     +++t +v+a Dry  + k  +++   +  +a+l+ l iW+ +   +
                            C56G3.1b 141 FFCKFANVLPGSNIYCSTLTISVMAIDRYYSVKKlKIASNrKQCFHAVLVSLAIWIVSFILS 202
                                         ****9999988888899************998763454431555567777788888665544 PP

  == domain 2    score: 2.1 bits;  conditional E-value: 1
  Rh5-PA(Rhodopsin5)_FBpp0079875-aln 282 valtiffLfvlaWtPyavvaligafg...drelltPlatmlpav..faktvs....cldPyvyaishPkyrleLe 347
                                           +++   + + W P+++++++  f+   +++     + ++  +  ++k+vs    c++P++y+     +r e++
                            C56G3.1b 350 LLIAMAGSYAALWFPFTLITFLIDFEliiNQD----YVNLVERIdqTCKMVSmlsiCVNPFLYGFLNTNFRHEFS 420
                                         34444456778899999999887776222444....4444444322566666445589******99999999876 PP

>> C02D4.2d  CE36424	WBGene00004777	locus:ser-2	status:Partially_confirmed	UniProt:O02213	protein_id:CAF31466.2
   #    score  bias  c-Evalue  i-Evalue hmmfrom  hmm to    alifrom  ali to    envfrom  env to     acc
 ---   ------ ----- --------- --------- ------- -------    ------- -------    ------- -------    ----
   1 !   49.1   4.2   5.4e-15   5.2e-13      59     176 ..      55     174 ..      41     181 .. 0.85

  Alignments for each domain:
  == domain 1    score: 49.1 bits;  conditional E-value: 5.4e-15
  Rh5-PA(Rhodopsin5)_FBpp0079875-aln  59 aliyivllllsliGnglviwifstsksLrtpsnllvvnLaifDllmv.lelpllvinsfs.erlvggelgCdiya 131
                                         +++y v++ ++++Gn+lv+      + L+   n ++v+La +Dl+++ + +pl v+  +   ++++g   C+ ++
                            C02D4.2d  55 TITYLVIIAMTVVGNTLVVVAVFSYRPLKKVQNYFLVSLAASDLAVAiFVMPLHVVTFLAgGKWLLGVTVCQFFT 129
                                         589**************99988899*******************876268998877766527999999******* PP

  Rh5-PA(Rhodopsin5)_FBpp0079875-aln 132 vlGslsGigaaitnaviafDryktiskpldgrltkkqalllilfi 176
                                         ++  l   ++++  ++ia Dry +i +p++   +++   + i+++
                            C02D4.2d 130 TADILLCTSSILNLCAIALDRYWAIHNPINYAQKRTTKFVCIVIV 174
                                         *****************************9776666666665554 PP

>> F02E8.2b  CE07017	WBGene00017176	locus:nmur-3	status:Confirmed	UniProt:Q7JNX1	protein_id:CCD83384.1
   #    score  bias  c-Evalue  i-Evalue hmmfrom  hmm to    alifrom  ali to    envfrom  env to     acc
 ---   ------ ----- --------- --------- ------- -------    ------- -------    ------- -------    ----
   1 !   45.0   9.1   9.5e-14   9.1e-12      55     245 ..      75     275 ..      62     282 .. 0.80
   2 ?    7.3   0.2     0.027       2.6     274     352 ..     328     410 ..     315     422 .. 0.74

  Alignments for each domain:
  == domain 1    score: 45.0 bits;  conditional E-value: 9.5e-14
  Rh5-PA(Rhodopsin5)_FBpp0079875-aln  55 hlllaliyivllllsliGnglviwifstsksLrtpsnllvvnLaifDllmv.lelpllvinsfserlvggelg.C 127
                                           +l+li++ + l++liGn l + +   + sL++ +n ++ nLa +D++++ + ++  ++n ++++  +  +g C
                            F02E8.2b  75 NPILTLIFVFVGLVGLIGNLLTVIVIFKTNSLHSHTNYFLANLATSDFCLIvVGVSFDLVNIWNDEEPLDIFGyC 149
                                         56899**************98555555568******************8761568899*****99998888877* PP

  Rh5-PA(Rhodopsin5)_FBpp0079875-aln 128 diyavlGslsGigaaitnaviafDryktiskpldgr..ltkkqalllilfiWlyalpftvl..Plle.iWgryvp 197
                                         ++ +++ sl+  ++++t  ++  +r+++i  p+  r  + +k++   il+iW+ al  ++    +++ + + +  
                            F02E8.2b 150 SLTSTFISLFTFASILTIVLLTAERFTAICYPFSHRtiFDEKRVKRFILLIWFVALLPSIFigSMFKrVSQDFCG 224
                                         ************************************87788899999*****99975554312333314444442 PP

  Rh5-PA(Rhodopsin5)_FBpp0079875-aln 198 .eGflttCs.fDyLt.ddedtrvfvavifvlsyviPllliiyfysklvsav 245
                                          +  +t  +  D +t  d++ r    +  ++++v+Pl +iiy y +++ ++
                            F02E8.2b 225 fNRQMTYIGrCDLVTsPDSFFRYPFESAITITFVLPLFFIIYCYFRILVTL 275
                                         2334665542577762477788888999999***************99765 PP

  == domain 2    score: 7.3 bits;  conditional E-value: 0.027
  Rh5-PA(Rhodopsin5)_FBpp0079875-aln 274 svelriakvaltiffLfvlaWtPyavvaligafgdrell.tPlatml...pavfaktvscldPyvyaishPkyrl 344
                                          ++  + k+ +t+  +f++++ Py    li  +++++   + ++ +l   + ++  + + l+P+ y +   ++r 
                            F02E8.2b 328 QAQKMVIKMLVTVTAVFFVCYLPYHAQRLIVKYNSKDCSnSDFCKLLypiAGILQYISASLNPIFYNLMSVRFRN 402
                                         34445789999**********************998754144555541113455667889**************9 PP

  Rh5-PA(Rhodopsin5)_FBpp0079875-aln 345 eLekrlpv 352
                                          ++k ++ 
                            F02E8.2b 403 GFKKLIKD 410
                                         99987765 PP

>> C15B12.5a  CE29666	WBGene00001517	locus:gar-1	Muscarinic acetycholine receptor	status:Confirmed	UniProt:Q18007	protei
   #    score  bias  c-Evalue  i-Evalue hmmfrom  hmm to    alifrom  ali to    envfrom  env to     acc
 ---   ------ ----- --------- --------- ------- -------    ------- -------    ------- -------    ----
   1 !   36.4   7.9   4.1e-11   3.9e-09      55     254 ..      24     226 ..      13     238 .. 0.77
   2 !   15.3   0.1    0.0001    0.0099     271     348 ..     592     672 ..     579     676 .. 0.83

  Alignments for each domain:
  == domain 1    score: 36.4 bits;  conditional E-value: 4.1e-11
  Rh5-PA(Rhodopsin5)_FBpp0079875-aln  55 hlllaliyivllllsliGnglviwifstsksL.rtpsnllvvnLaifDllmvle.lpll.vinsfserlvggelg 126
                                          +++ +i+ivl l ++iGn++v+  + + +++ +  sn ++v+Lai+Dl++ +e  p + v+    +r+ +g ++
                           C15B12.5a  24 QIVVWIIIIVLSLETIIGNAMVVMAYRIERNIsKQVSNRYIVSLAISDLIIGIEgFPFFtVYVLNGDRWPLGWVA 98 
                                         5778899**********************9985789***************99856865144455689******* PP

  Rh5-PA(Rhodopsin5)_FBpp0079875-aln 127 CdiyavlGslsGigaaitnaviafDryktiskpldgr..ltkkqalllilfiWly.alpftvlPlleiWgryvpe 198
                                         C+ + +l     + +++t  +i  Dry  + +  +     + ++  lli++ Wl  a+ f ++    i+g  +  
                           C15B12.5a  99 CQTWLFLDYTLCLVSILTVLLITADRYLSVCHTAKYLkwQSPTKTQLLIVMSWLLpAIIFGIM----IYGWQAMT 169
                                         ***************************999887654323567889999999887523444443....45555555 PP

  Rh5-PA(Rhodopsin5)_FBpp0079875-aln 199 GflttCsfDyLtddedtrvfv.avifvlsyviPllliiyfysklvsavrahekalre 254
                                         G  t+ s    +    ++ +v + ++v  y   l+ +++ y+ + +a ++ ek  + 
                           C15B12.5a 170 GQSTSMSGAECSAPFLSNPYVnMGMYVAYYWTTLVAMLILYKGIHQAAKNLEKKAKA 226
                                         666654444444444445566245788888889999999999999999999987664 PP

  == domain 2    score: 15.3 bits;  conditional E-value: 0.0001
  Rh5-PA(Rhodopsin5)_FBpp0079875-aln 271 eaksvelriakvaltiffL...fvlaWtPyavvaligafgdrelltPlatmlpavfaktvscldPyvyaishPky 342
                                         ++  +e r  k+  ti f+   f + W Py ++a +  f + e +  +   l+  ++  +s  +P+ ya++  ++
                           C15B12.5a 592 KQTKAEKRAHKAFRTITFIvgfFAILWSPYYIMATVYGFCKGECIPSFLYTLSYYMCYLNSSGNPFAYALANRQF 666
                                         44567777777765555433328899************************************************* PP

  Rh5-PA(Rhodopsin5)_FBpp0079875-aln 343 rleLek 348
                                         r ++ +
                           C15B12.5a 667 RSAFMR 672
                                         998876 PP

>> C02D4.2c  CE36423	WBGene00004777	locus:ser-2	status:Partially_confirmed	UniProt:O02213	protein_id:CAF31465.2
   #    score  bias  c-Evalue  i-Evalue hmmfrom  hmm to    alifrom  ali to    envfrom  env to     acc
 ---   ------ ----- --------- --------- ------- -------    ------- -------    ------- -------    ----
   1 !   48.5   4.6   8.2e-15   7.9e-13      59     176 ..      58     177 ..      43     184 .. 0.85

  Alignments for each domain:
  == domain 1    score: 48.5 bits;  conditional E-value: 8.2e-15
  Rh5-PA(Rhodopsin5)_FBpp0079875-aln  59 aliyivllllsliGnglviwifstsksLrtpsnllvvnLaifDllmv.lelpllvinsfs.erlvggelgCdiya 131
                                         +++y v++ ++++Gn+lv+      + L+   n ++v+La +Dl+++ + +pl v+  +   ++++g   C+ ++
                            C02D4.2c  58 TITYLVIIAMTVVGNTLVVVAVFSYRPLKKVQNYFLVSLAASDLAVAiFVMPLHVVTFLAgGKWLLGVTVCQFFT 132
                                         589**************99988899*******************876268998877766527999999******* PP

  Rh5-PA(Rhodopsin5)_FBpp0079875-aln 132 vlGslsGigaaitnaviafDryktiskpldgrltkkqalllilfi 176
                                         ++  l   ++++  ++ia Dry +i +p++   +++   + i+++
                            C02D4.2c 133 TADILLCTSSILNLCAIALDRYWAIHNPINYAQKRTTKFVCIVIV 177
                                         *****************************9776666666665554 PP

>> C15B12.5b  CE29667	WBGene00001517	locus:gar-1	status:Confirmed	UniProt:Q18007	protein_id:CCD64567.1
   #    score  bias  c-Evalue  i-Evalue hmmfrom  hmm to    alifrom  ali to    envfrom  env to     acc
 ---   ------ ----- --------- --------- ------- -------    ------- -------    ------- -------    ----
   1 !   36.3   7.9   4.4e-11   4.3e-09      55     254 ..      24     226 ..      13     238 .. 0.77
   2 !   15.2   0.1   0.00011     0.011     271     348 ..     623     703 ..     611     707 .. 0.83

  Alignments for each domain:
  == domain 1    score: 36.3 bits;  conditional E-value: 4.4e-11
  Rh5-PA(Rhodopsin5)_FBpp0079875-aln  55 hlllaliyivllllsliGnglviwifstsksL.rtpsnllvvnLaifDllmvle.lpll.vinsfserlvggelg 126
                                          +++ +i+ivl l ++iGn++v+  + + +++ +  sn ++v+Lai+Dl++ +e  p + v+    +r+ +g ++
                           C15B12.5b  24 QIVVWIIIIVLSLETIIGNAMVVMAYRIERNIsKQVSNRYIVSLAISDLIIGIEgFPFFtVYVLNGDRWPLGWVA 98 
                                         5778899**********************9985789***************99856865144455689******* PP

  Rh5-PA(Rhodopsin5)_FBpp0079875-aln 127 CdiyavlGslsGigaaitnaviafDryktiskpldgr..ltkkqalllilfiWly.alpftvlPlleiWgryvpe 198
                                         C+ + +l     + +++t  +i  Dry  + +  +     + ++  lli++ Wl  a+ f ++    i+g  +  
                           C15B12.5b  99 CQTWLFLDYTLCLVSILTVLLITADRYLSVCHTAKYLkwQSPTKTQLLIVMSWLLpAIIFGIM----IYGWQAMT 169
                                         ***************************999887654323567889999999887523444443....45555555 PP

  Rh5-PA(Rhodopsin5)_FBpp0079875-aln 199 GflttCsfDyLtddedtrvfv.avifvlsyviPllliiyfysklvsavrahekalre 254
                                         G  t+ s    +    ++ +v + ++v  y   l+ +++ y+ + +a ++ ek  + 
                           C15B12.5b 170 GQSTSMSGAECSAPFLSNPYVnMGMYVAYYWTTLVAMLILYKGIHQAAKNLEKKAKA 226
                                         666654444444444445566245788888889999999999999999999987664 PP

  == domain 2    score: 15.2 bits;  conditional E-value: 0.00011
  Rh5-PA(Rhodopsin5)_FBpp0079875-aln 271 eaksvelriakvaltiffL...fvlaWtPyavvaligafgdrelltPlatmlpavfaktvscldPyvyaishPky 342
                                         ++  +e r  k+  ti f+   f + W Py ++a +  f + e +  +   l+  ++  +s  +P+ ya++  ++
                           C15B12.5b 623 KQTKAEKRAHKAFRTITFIvgfFAILWSPYYIMATVYGFCKGECIPSFLYTLSYYMCYLNSSGNPFAYALANRQF 697
                                         44567777777765555433328899************************************************* PP

  Rh5-PA(Rhodopsin5)_FBpp0079875-aln 343 rleLek 348
                                         r ++ +
                           C15B12.5b 698 RSAFMR 703
                                         998876 PP

>> F31B9.1  CE17727	WBGene00009278	7 transmembrane receptor (rhodopsin family)	status:Partially_confirmed	UniProt:O62189
   #    score  bias  c-Evalue  i-Evalue hmmfrom  hmm to    alifrom  ali to    envfrom  env to     acc
 ---   ------ ----- --------- --------- ------- -------    ------- -------    ------- -------    ----
   1 !   47.0  15.5   2.4e-14   2.3e-12      46     347 ..      50     342 ..      42     348 .. 0.78

  Alignments for each domain:
  == domain 1    score: 47.0 bits;  conditional E-value: 2.4e-14
  Rh5-PA(Rhodopsin5)_FBpp0079875-aln  46 afpeveklyhlllaliyivllllsliGnglviwifstsksL.rtpsnllvvnLaifDll.mvlelpllvinsfse 118
                                          f   +kly ++++l++++++++++iGn +++++    ++L  ++ n +++nLai+Dl  +++  p  ++  +++
                             F31B9.1  50 CFSCHPKLYFIVFGLVFMIIICAGVIGNIFIVFVILMDRKLmSSSVNQFLLNLAIADLGnLIFCSPDAILVLIDR 124
                                         57778999*********************99987666665505566************62556677999999*** PP

  Rh5-PA(Rhodopsin5)_FBpp0079875-aln 119 rlvggelgCdiyavlGslsGigaaitnaviafDryktiskpldgr.ltkkqalllilfiWlyalpftvlPlleiW 192
                                          +++ +++C++  +l   +  ++ + + +i  +r+ +i +p+  + +++k  + +++ +W+ a  f+  P +   
                             F31B9.1 125 GWLLPNFACHLLRFLQEYFLYASVLLQMAIGVERFLAICSPMRMQrFSTKTTISVLAGVWCVAACFA-SPYFLYQ 198
                                         ******************************************97637777777778899*9999998.5777644 PP

  Rh5-PA(Rhodopsin5)_FBpp0079875-aln 193 gryvpeGflttCsfDyLtddedtrvfvavifvlsyviPllliiyfysklvsavrahekalreqakkmnvksLrsn 267
                                         g       l  C    +++++    f  +  ++ y iPl+++   ys +   +   e          n++  +  
                             F31B9.1 199 GIVF--HKLYFCFWKGISHKTR-TYFKYCELIVLYAIPLVFLTTLYSIMCRVLWGNE-------DNHNIANHS-- 261
                                         4333..3466677766665443.3566799999**********99986554444443.......334443322.. PP

  Rh5-PA(Rhodopsin5)_FBpp0079875-aln 268 qdaeaksvelriakvaltiffLfvlaWtPyavvaligafgdrelltP.latmlpavfaktvscldPyvyaishPk 341
                                         q++        + k+ ++ ++L++l++tP  v+ ++  + d+++  P    +l  v++ + s  +P+vy i   +
                             F31B9.1 262 QQEAILKLRRSVVKMLIISMLLYFLCYTPIQVLFMLEKILDHSVQLPqWLRLLLNVLSVMSSSTNPIVYIICCRH 336
                                         222223344457888899999*************99877777766552678999*****************9999 PP

  Rh5-PA(Rhodopsin5)_FBpp0079875-aln 342 yrleLe 347
                                         +rl L+
                             F31B9.1 337 FRLRLR 342
                                         998875 PP

>> F02E8.2a  CE33990	WBGene00017176	locus:nmur-3	G-protein coupled receptor	status:Confirmed	UniProt:Q19125	protein_id:C
   #    score  bias  c-Evalue  i-Evalue hmmfrom  hmm to    alifrom  ali to    envfrom  env to     acc
 ---   ------ ----- --------- --------- ------- -------    ------- -------    ------- -------    ----
   1 !   44.4   8.6   1.5e-13   1.5e-11      55     243 ..      75     273 ..      62     277 .. 0.80
   2 ?    7.2   0.2     0.029       2.8     274     352 ..     348     430 ..     335     442 .. 0.74

  Alignments for each domain:
  == domain 1    score: 44.4 bits;  conditional E-value: 1.5e-13
  Rh5-PA(Rhodopsin5)_FBpp0079875-aln  55 hlllaliyivllllsliGnglviwifstsksLrtpsnllvvnLaifDllmv.lelpllvinsfserlvggelg.C 127
                                           +l+li++ + l++liGn l + +   + sL++ +n ++ nLa +D++++ + ++  ++n ++++  +  +g C
                            F02E8.2a  75 NPILTLIFVFVGLVGLIGNLLTVIVIFKTNSLHSHTNYFLANLATSDFCLIvVGVSFDLVNIWNDEEPLDIFGyC 149
                                         56899**************98555555568******************8761568899*****99998888877* PP

  Rh5-PA(Rhodopsin5)_FBpp0079875-aln 128 diyavlGslsGigaaitnaviafDryktiskpldgr..ltkkqalllilfiWlyalpftvl..Plle.iWgryvp 197
                                         ++ +++ sl+  ++++t  ++  +r+++i  p+  r  + +k++   il+iW+ al  ++    +++ + + +  
                            F02E8.2a 150 SLTSTFISLFTFASILTIVLLTAERFTAICYPFSHRtiFDEKRVKRFILLIWFVALLPSIFigSMFKrVSQDFCG 224
                                         ************************************87788899999*****99975554312333314444442 PP

  Rh5-PA(Rhodopsin5)_FBpp0079875-aln 198 .eGflttCs.fDyLt.ddedtrvfvavifvlsyviPllliiyfysklvs 243
                                          +  +t  +  D +t  d++ r    +  ++++v+Pl +iiy y +++ 
                            F02E8.2a 225 fNRQMTYIGrCDLVTsPDSFFRYPFESAITITFVLPLFFIIYCYFRILG 273
                                         2334665542577762477788888999999***************985 PP

  == domain 2    score: 7.2 bits;  conditional E-value: 0.029
  Rh5-PA(Rhodopsin5)_FBpp0079875-aln 274 svelriakvaltiffLfvlaWtPyavvaligafgdrell.tPlatml...pavfaktvscldPyvyaishPkyrl 344
                                          ++  + k+ +t+  +f++++ Py    li  +++++   + ++ +l   + ++  + + l+P+ y +   ++r 
                            F02E8.2a 348 QAQKMVIKMLVTVTAVFFVCYLPYHAQRLIVKYNSKDCSnSDFCKLLypiAGILQYISASLNPIFYNLMSVRFRN 422
                                         34445789999**********************998754144555541113455667889**************9 PP

  Rh5-PA(Rhodopsin5)_FBpp0079875-aln 345 eLekrlpv 352
                                          ++k ++ 
                            F02E8.2a 423 GFKKLIKD 430
                                         99987765 PP

>> F14F4.1  CE17670	WBGene00008808	7 transmembrane receptor (rhodopsin family)	status:Partially_confirmed	UniProt:O62169
   #    score  bias  c-Evalue  i-Evalue hmmfrom  hmm to    alifrom  ali to    envfrom  env to     acc
 ---   ------ ----- --------- --------- ------- -------    ------- -------    ------- -------    ----
   1 !   45.1  11.7   9.3e-14     9e-12      57     360 ..      22     350 ..      10     369 .. 0.69

  Alignments for each domain:
  == domain 1    score: 45.1 bits;  conditional E-value: 9.3e-14
  Rh5-PA(Rhodopsin5)_FBpp0079875-aln  57 llaliyivllllsliGnglviw.ifstsksLr...tpsnllvvnLaifDllmvl.elp..llvinsfserlvgge 124
                                          l +  + ++++sl+Gn + ++ if + + ++   +p  ll++   ++Dll +l +l   +l +  ++ ++ g +
                             F14F4.1  22 FLVVYQTAVMIVSLLGNLFLLFvIFRANQVMKrrvSPVQLLIIHTCVADLLFALlSLGteILTLR-TYPQYYGSN 95 
                                         3455557899*******998874787776665334799***********9876424543144444.5566778** PP

  Rh5-PA(Rhodopsin5)_FBpp0079875-aln 125 lgCdiyavlGslsGigaaitnaviafDryktiskpldg.r.ltkkqalllilfiWlyalpftvlPlleiWgryvp 197
                                         + C++   +  +   ++ +   +i+ Dry++i +pl+  r   +++   + ++ W  al  ++ P + +W ++  
                             F14F4.1  96 FVCKLMRYVQMFPMYASPFLLVAISADRYQAICRPLAHfRsSRYRRPNWMAAIAWGLALVLSI-PQFFVWTKHSK 169
                                         ********9999999999******************863434456778899999999999986.77788*****9 PP

  Rh5-PA(Rhodopsin5)_FBpp0079875-aln 198 eGflttCsfDyLtddedtrv.fvavifvlsyviPllliiyfysklvsavrahe....kalreqakkmn....... 260
                                          G    Cs+ y  +++  ++ +v ++ +l++++P +l  +fy+ + +avr       +a+  q +          
                             F14F4.1 170 TG---RCSTIYGQNKNTVKItYVIMFNTLAWLLPSILAAVFYYCVCKAVRLSStksvRAMDSQKRNGKyssgate 241
                                         99...6*****99988887549999999*********************96432111455555443331111111 PP

  Rh5-PA(Rhodopsin5)_FBpp0079875-aln 261 ..vksLrsnqda.eaksve.....lriakvaltiffLfvlaWtPyavvaligafgdrelltPlatmlpavfaktv 327
                                           ++ Lr + +   ++  e     ++  +  +ti+   +  W P+ ++++i a+   e+   +     a++   +
                             F14F4.1 242 dyIEELRKKSKGfRQQMSEfdrkrVQTVRLTITIVACNFFLWMPFCLINVIQALWP-EISHIMFINYVAILGNLN 315
                                         11344443222112233332221145556677788888999**********99876.333333334679999*** PP

  Rh5-PA(Rhodopsin5)_FBpp0079875-aln 328 scldPyvyai.shPkyrleLek.rlpvlgikekea 360
                                         scl+P++y + +  + r++L + r  + ++++k++
                             F14F4.1 316 SCLNPWIYILfNRSHVRKALCRsRRSFTEVTKKRS 350
                                         ********754666777777652444555555544 PP

>> AC7.1a  CE38261	WBGene00006428	locus:tag-49	status:Partially_confirmed	UniProt:Q58AU0	protein_id:CCD61149.1
   #    score  bias  c-Evalue  i-Evalue hmmfrom  hmm to    alifrom  ali to    envfrom  env to     acc
 ---   ------ ----- --------- --------- ------- -------    ------- -------    ------- -------    ----
   1 !   46.1   9.2   4.4e-14   4.3e-12      55     360 ..      46     353 ..      36     373 .. 0.82

  Alignments for each domain:
  == domain 1    score: 46.1 bits;  conditional E-value: 4.4e-14
  Rh5-PA(Rhodopsin5)_FBpp0079875-aln  55 hlllaliyivllllsliGnglviwifstsksLrtpsnllvvnLaifDllm.vlelpllvinsfserlvggelgCd 128
                                          ++  + y+++ +++++Gn lv++i      +r+ +  +++nL ++Dl+  ++++p     ++ +++ + +  C 
                              AC7.1a  46 LIIWCMLYAIIAFMAVVGNLLVLYITLFRLRVRSITTYFILNLGFADLFTgIFAIPFKFQAALFQEWFLPRSLCR 120
                                         5677899****************************************8763789**999999999***9****** PP

  Rh5-PA(Rhodopsin5)_FBpp0079875-aln 129 iyavlGslsGigaaitnaviafDryktiskpldgrltkkqalllilfiWlyalpftvlPlleiWgry.vpeGflt 202
                                         i   + ++    + +t  + a   ++t+  +  ++++ + a   +l+iW+ a+  + lP     + y  p+ + t
                              AC7.1a 121 IVPYVETVALTVSVFTLVTSAVHEFRTMFFSKCSQMSPRSAKRCVLLIWIMAVLVS-LPHGLFHNTYeFPDDNNT 194
                                         **************************************************999776.576666788845999999 PP

  Rh5-PA(Rhodopsin5)_FBpp0079875-aln 203 tCsfDyLtddedt...rvfvavifvlsyviPllliiyfysklvsavraheka.lreqakkmnvksLrsnqdaeak 273
                                         +     L    d+   +++ + + ++ y++P++++   y+ +  ++ +  +  +     km  + ++ n + +  
                              AC7.1a 195 SIVQQCLPVYPDAgwwKTYNVYLVIIQYFVPMIILDTAYTMIAVKIWSLSQSrVELDETKMATQKVSPNTQLS-- 267
                                         9888888655544333999999********************9999876655155577899999999777666.. PP

  Rh5-PA(Rhodopsin5)_FBpp0079875-aln 274 svelriakvaltiffLfvlaWtPyavvaligafg...drelltPlatmlpavfaktvscldPyvyaishPkyrle 345
                                             ++ +  ++++  f l+W P  +  l+  +    +      l+ +++  +a ++scl+P++y++   ky  e
                              AC7.1a 268 ----QLMRTLIIVVACFSLCWFPLETYLLLNELKpeiNGWKYINLVFFFSHWLAMSNSCLNPIIYGLYNTKYNEE 338
                                         ....4777788888888899988555555444431113344556888899999********************** PP

  Rh5-PA(Rhodopsin5)_FBpp0079875-aln 346 Lekrlpvlgikekea 360
                                          ++ ++ +g+  +++
                              AC7.1a 339 YRRLFRQIGCIWQRQ 353
                                         *99999999865544 PP

>> T07D10.2  CE13377	WBGene00011582	conopressin receptor like	status:Partially_confirmed	UniProt:O02300	protein_id:CAB04
   #    score  bias  c-Evalue  i-Evalue hmmfrom  hmm to    alifrom  ali to    envfrom  env to     acc
 ---   ------ ----- --------- --------- ------- -------    ------- -------    ------- -------    ----
   1 !   45.7   8.7     6e-14   5.8e-12      57     336 ..      46     342 ..      35     369 .. 0.79

  Alignments for each domain:
  == domain 1    score: 45.7 bits;  conditional E-value: 6e-14
  Rh5-PA(Rhodopsin5)_FBpp0079875-aln  57 llaliyivllllsliGnglviw.ifstsksLr....tpsnllvvnLaifDllmvl..elpllvinsfserlvgge 124
                                         ++ l + +++l++l+Gn+l i+ i+     Lr    tp  +l++ +  +D+l +l    p++ i +++  + g +
                            T07D10.2  46 IMMLHHLMIILVTLFGNTLLIYvIYKNNAVLRrkrvTPVQMLMLHMCAADILFALisVGPTMAITATVPFFYGPN 120
                                         456778899999*********94456666777666789************8866521458*************** PP

  Rh5-PA(Rhodopsin5)_FBpp0079875-aln 125 lgCdiyavlGslsGigaaitnaviafDryktiskpldgrltkkqalllilfiWlyalpftvlPlleiWgryvpeG 199
                                         l C++  +l  +   ++++   +i+ Dry++i +pl++     +  +         +++t + l+   + y  e 
                            T07D10.2 121 LLCKLTKFLQVIPMYASSFLLVAISADRYQAICRPLASM----KSSIYNRPALYSGIAWTAAILFSTPQLYLFEK 191
                                         ***********************************9864....33444444445567788888888888899999 PP

  Rh5-PA(Rhodopsin5)_FBpp0079875-aln 200 flttCsfDyLtddedtrvfvavifvlsyviPllliiyfysklvsavra...hekalreqakkmnvksLrsn.... 267
                                             Cs +y t   + +++v  +  +++++P  +  + y  + +av +       lr+  kkm    L+ +    
                            T07D10.2 192 RNGDCSENYTTA-LQYQLYVCLFNSVVWLLPSAIAGWLYLCVCKAVWKstsFSSSLRNNMKKMEHMKLTEKnggm 265
                                         999******775.6689******************99**9999998651116789********998887531221 PP

  Rh5-PA(Rhodopsin5)_FBpp0079875-aln 268 ....qdaeaksvel.....riakvaltiffLfvlaWtPyavvaligafgdrelltPlatmlpavfaktvscldPy 333
                                             + a  + vel     +  k  lti+   ++ W+P+ + ++i a    ++ + +at +   f   +sc++P+
                            T07D10.2 266 qahhKGATMQCVELdrrrvQTVKLTLTIVAANFVLWAPFCITSVIDAVWPTAINSTFATYI-MFFGNLNSCMNPW 339
                                         1111223347888544322567889999999999***************999999999987.689********** PP

  Rh5-PA(Rhodopsin5)_FBpp0079875-aln 334 vya 336
                                         ++ 
                            T07D10.2 340 LWF 342
                                         974 PP

>> F56B6.5b  CE39375	WBGene00006864	locus:npr-16	status:Confirmed	UniProt:Q2V4S5	protein_id:CCD64322.1
   #    score  bias  c-Evalue  i-Evalue hmmfrom  hmm to    alifrom  ali to    envfrom  env to     acc
 ---   ------ ----- --------- --------- ------- -------    ------- -------    ------- -------    ----
   1 !   40.1  10.3   3.1e-12     3e-10      52     348 ..       4     305 ..       1     332 [. 0.79

  Alignments for each domain:
  == domain 1    score: 40.1 bits;  conditional E-value: 3.1e-12
  Rh5-PA(Rhodopsin5)_FBpp0079875-aln  52 klyhlllaliyivllllsliG.nglviwifstsksLrtpsnllvvnLaifDllmvlelpllvinsfs.erlvgge 124
                                         ++ hl lal+++ lll++l   n ++i +  t   Lr+ +n++++ L ++D++ + +l l+   s++ + + +g+
                            F56B6.5b   4 SSQHLRLALTVTHLLLVALGSvNLIIILLIITRPYLRSITNVYMIGLCLADFIYLADLILVAATSLNgKSWPFGP 78 
                                         5679********99999986537777778888889***********************99999998835699*** PP

  Rh5-PA(Rhodopsin5)_FBpp0079875-aln 125 lgCdiyavlGslsGigaaitnaviafDryktisk.pldgrltkkqallli.lfiWlyalpftvlPll....eiWg 193
                                           C+++  + +    ++ +   ++a Dry ++ k  l gr  + + ++ +  + W+ a   + lPl     ei  
                            F56B6.5b  79 TICHLFHGTEATGKYASVLFVVLLAADRYIAMCKsDLCGRYRTYRTAIFLsGLAWIAAF-ICSLPLYvyadEIKV 152
                                         ********9999999**************98876269***6655555554055565443.355666423334555 PP

  Rh5-PA(Rhodopsin5)_FBpp0079875-aln 194 ryvp.......eGflttCsfDyLtddedtrvfvavifvlsyviPllliiyfysklvsavrahekalreqakkmnv 261
                                         r  p       e + t C   + +   +++ ++ v +v+ +++P l+i y y++++++       lre ak    
                            F56B6.5b 153 RMRPkngtdsiENNHTLCIAHWPS-PPHAQWYISVCSVMIFILPGLVIFYCYYHVFCK-------LREAAKG--- 216
                                         665533333337788999877765.56789**************************98.......5677774... PP

  Rh5-PA(Rhodopsin5)_FBpp0079875-aln 262 ksLrsnqdaeaksvelriakvaltiffLfvlaWtPyavvaligafgdrelltPlatmlpa...vfaktvscldPy 333
                                          s r  +++ ++s   r+ +    ++++++l+W P+ + +l +a+   ++ t l  ++     +f  +++ l+P+
                            F56B6.5b 217 -SRRLHRNKRSRSSYQRVTRSVQRVVLFHLLCWSPFWLFNLFSAIFRVRITTQLMRIIVNiihLFPYVNCALNPV 290
                                         .555567778889999*****999****************9988777777777777765511157788999**** PP

  Rh5-PA(Rhodopsin5)_FBpp0079875-aln 334 vyaishPkyrleLek 348
                                         +ya     +r++++ 
                            F56B6.5b 291 LYAYRAENFRTAFKS 305
                                         ***999999887765 PP

>> T02E9.1  CE13062	WBGene00011381	G-protein coupled receptor	status:Confirmed	UniProt:O18014	protein_id:CAB07651.1
   #    score  bias  c-Evalue  i-Evalue hmmfrom  hmm to    alifrom  ali to    envfrom  env to     acc
 ---   ------ ----- --------- --------- ------- -------    ------- -------    ------- -------    ----
   1 !   40.8  11.3   1.9e-12   1.8e-10      57     252 ..      22     236 ..       8     242 .. 0.78

  Alignments for each domain:
  == domain 1    score: 40.8 bits;  conditional E-value: 1.9e-12
  Rh5-PA(Rhodopsin5)_FBpp0079875-aln  57 llaliyivllllsliGnglvi.wifstsksLrtp....sn..llvvnLaifDllmvlelpllvinsfserlvgge 124
                                           a+ y++ ++ +++Gn+ v+ ++f +++sL+++     n  +++v L  +Dll+++++p  +   + +++v+ge
                             T02E9.1  22 KTAIPYSICFVFGTLGNTAVLsYVFFITRSLKSSvtalGNtfIYIVALCAVDLLVTVSIPFSLSYMILNNWVFGE 96 
                                         56899************999879*********8733333522567889899************************ PP

  Rh5-PA(Rhodopsin5)_FBpp0079875-aln 125 lgCdiyavlGslsGigaaitnaviafDryktiskpldgrltkkqalllilfiWlyalpftvlPll..eiWgryvp 197
                                         l C+i+ +l     + +++  +++afDry +i +p   r+ + + ++ i +i +    f + P++       + +
                             T02E9.1  97 LVCKIHFMLELSNKMCSTFILTALAFDRYMAICHPEIKRIHEMRHTIYITTILATLSLFLISPVVlsARVTSFKS 171
                                         *******9999999***********************************99999888899999752223344554 PP

  Rh5-PA(Rhodopsin5)_FBpp0079875-aln 198 eGflttCs...........fDyLtddedtrvfvavifv.lsyviPllliiyfysklvsavrahekal 252
                                           ++ +             +D +    + +v+v ++ + +++++P +l+ yfy+k+v ++r+  + +
                             T02E9.1 172 GQYFVSAKnerhevirqmcIDGM--ALEWKVWVSAFLIfFAFLLPCTLLTYFYAKIVLRLRRQRRTM 236
                                         44444433111111000003333..35679999987662699****************999876654 PP

>> F56B6.5a  CE31186	WBGene00006864	locus:npr-16	G-protein coupled receptor	status:Confirmed	UniProt:Q22995	protein_id:C
   #    score  bias  c-Evalue  i-Evalue hmmfrom  hmm to    alifrom  ali to    envfrom  env to     acc
 ---   ------ ----- --------- --------- ------- -------    ------- -------    ------- -------    ----
   1 !   38.9  10.9   6.8e-12   6.5e-10      52     347 ..       4     304 ..       1     316 [. 0.78

  Alignments for each domain:
  == domain 1    score: 38.9 bits;  conditional E-value: 6.8e-12
  Rh5-PA(Rhodopsin5)_FBpp0079875-aln  52 klyhlllaliyivllllsliG.nglviwifstsksLrtpsnllvvnLaifDllmvlelpllvinsfs.erlvgge 124
                                         ++ hl lal+++ lll++l   n ++i +  t   Lr+ +n++++ L ++D++ + +l l+   s++ + + +g+
                            F56B6.5a   4 SSQHLRLALTVTHLLLVALGSvNLIIILLIITRPYLRSITNVYMIGLCLADFIYLADLILVAATSLNgKSWPFGP 78 
                                         5679********99999986537777778888889***********************99999998835699*** PP

  Rh5-PA(Rhodopsin5)_FBpp0079875-aln 125 lgCdiyavlGslsGigaaitnaviafDryktisk.pldgrltkkqallli.lfiWlyalpftvlPll....eiWg 193
                                           C+++  + +    ++ +   ++a Dry ++ k  l gr  + + ++ +  + W+ a   + lPl     ei  
                            F56B6.5a  79 TICHLFHGTEATGKYASVLFVVLLAADRYIAMCKsDLCGRYRTYRTAIFLsGLAWIAAF-ICSLPLYvyadEIKV 152
                                         ********9999999**************98876269***6655555554055565443.355666423334555 PP

  Rh5-PA(Rhodopsin5)_FBpp0079875-aln 194 ryvp.......eGflttCsfDyLtddedtrvfvavifvlsyviPllliiyfysklvsavrahekalreqakkmnv 261
                                         r  p       e + t C   + +   +++ ++ v +v+ +++P l+i y y++++++       lre ak    
                            F56B6.5a 153 RMRPkngtdsiENNHTLCIAHWPS-PPHAQWYISVCSVMIFILPGLVIFYCYYHVFCK-------LREAAKG--- 216
                                         665533333337788999877765.56789**************************98.......5677774... PP

  Rh5-PA(Rhodopsin5)_FBpp0079875-aln 262 ksLrsnqdaeaksvelriakvaltiffLfvlaWtPyavvaligafgdrelltPlatmlpa...vfaktvscldPy 333
                                          s r  +++ ++s   r+ +    ++++++l+W P+ + +l +a+   ++ t l  ++     +f  +++ l+P+
                            F56B6.5a 217 -SRRLHRNKRSRSSYQRVTRSVQRVVLFHLLCWSPFWLFNLFSAIFRVRITTQLMRIIVNiihLFPYVNCALNPV 290
                                         .555567778889999*****999**9*************9988777777777777765511157788999**** PP

  Rh5-PA(Rhodopsin5)_FBpp0079875-aln 334 vyaishPkyrleLe 347
                                         +ya     +r++++
                            F56B6.5a 291 LYAYRAENFRTAFK 304
                                         ***99988888766 PP

>> AC7.1b  CE38262	WBGene00006428	locus:tag-49	G-protein coupled receptor	status:Partially_confirmed	UniProt:Q58AU1	prot
   #    score  bias  c-Evalue  i-Evalue hmmfrom  hmm to    alifrom  ali to    envfrom  env to     acc
 ---   ------ ----- --------- --------- ------- -------    ------- -------    ------- -------    ----
   1 !   32.6  12.6   5.6e-10   5.4e-08      55     360 ..      46     344 ..      36     364 .. 0.82

  Alignments for each domain:
  == domain 1    score: 32.6 bits;  conditional E-value: 5.6e-10
  Rh5-PA(Rhodopsin5)_FBpp0079875-aln  55 hlllaliyivllllsliGnglviwifstsksLrtpsnllvvnLaifDllm.vlelpllvinsfserlvggelgCd 128
                                          ++  + y+++ +++++Gn lv++i      +r+ +  +++nL ++Dl+  ++++p     ++ +++ + +  C 
                              AC7.1b  46 LIIWCMLYAIIAFMAVVGNLLVLYITLFRLRVRSITTYFILNLGFADLFTgIFAIPFKFQAALFQEWFLPRSLCR 120
                                         5677899****************************************8763789**999999999***9****** PP

  Rh5-PA(Rhodopsin5)_FBpp0079875-aln 129 iyavlGslsGigaaitnaviafDryktiskpldgrltkkqalllilfiWlyalpftvlPlleiWgry.vpeGflt 202
                                         i   + ++    + +t  + a   ++t+  +  ++++ + a   +l+iW+ a+  + lP     + y  p+ + t
                              AC7.1b 121 IVPYVETVALTVSVFTLVTSAVHEFRTMFFSKCSQMSPRSAKRCVLLIWIMAVLVS-LPHGLFHNTYeFPDDNNT 194
                                         **************************************************999776.576666788845999999 PP

  Rh5-PA(Rhodopsin5)_FBpp0079875-aln 203 tCsfDyLtddedt...rvfvavifvlsyviPllliiyfysklvsavrahekalreqakkmnvksLrsnqdaeaks 274
                                         +     L    d+   +++ + + ++ y++P++++   y+ +  ++ +  +              +  + +e+k 
                              AC7.1b 195 SIVQQCLPVYPDAgwwKTYNVYLVIIQYFVPMIILDTAYTMIAVKIWSLSQ--------------SRVELDETKM 255
                                         98888886555443338999999***********99999999887765432..............2223445566 PP

  Rh5-PA(Rhodopsin5)_FBpp0079875-aln 275 velriakvaltiffLfvlaWtPyavvaligafg...drelltPlatmlpavfaktvscldPyvyaishPkyrleL 346
                                         +  ++ +  ++++  f l+W P  +  l+  +    +      l+ +++  +a ++scl+P++y++   ky  e 
                              AC7.1b 256 ATQKLMRTLIIVVACFSLCWFPLETYLLLNELKpeiNGWKYINLVFFFSHWLAMSNSCLNPIIYGLYNTKYNEEY 330
                                         777899999999999*****99665555554441113344556888899999*********************** PP

  Rh5-PA(Rhodopsin5)_FBpp0079875-aln 347 ekrlpvlgikekea 360
                                         ++ ++ +g+  +++
                              AC7.1b 331 RRLFRQIGCIWQRQ 344
                                         99999999865544 PP

>> T10E10.3  CE35766	WBGene00020420	G-protein receptor	status:Partially_confirmed	UniProt:Q22377	protein_id:CCD62754.1
   #    score  bias  c-Evalue  i-Evalue hmmfrom  hmm to    alifrom  ali to    envfrom  env to     acc
 ---   ------ ----- --------- --------- ------- -------    ------- -------    ------- -------    ----
   1 !   29.2   7.8   6.2e-09     6e-07      64     247 ..       4     208 ..       1     214 [. 0.82
   2 !   10.0   0.5    0.0042      0.41     273     367 ..     260     358 ..     242     368 .. 0.69

  Alignments for each domain:
  == domain 1    score: 29.2 bits;  conditional E-value: 6.2e-09
  Rh5-PA(Rhodopsin5)_FBpp0079875-aln  64 vllllsliGnglviwifstsksLrtpsnllvvnLaifDllmvlel........pllvi.n........sfserlv 121
                                          l +l+++Gn++ ++++  s+s+r+++n ++   a++D+l ++ +        p +v+ +        + se+ +
                            T10E10.3   4 FLAILGVFGNSITLFVL-LSRSMRNSTNEMLAAAAFSDILYIICMvpnqlsrwPSMVLsDcpdnperkCASEYHM 77 
                                         68999**********97.69******************9876554344444445566633222233335667777 PP

  Rh5-PA(Rhodopsin5)_FBpp0079875-aln 122 ggelgCdiyavlGslsGigaaitnaviafDryktiskpldgrltk...kqalllilfiWlyalpftvlPlleiWg 193
                                          + +  +  a+l   +  ++++   +++fDr  +i  p+ +rl++   ++ l+ i +i +++ + ++   +++ +
                            T10E10.3  78 WFAVHKHHLAFLANWFSAASTWFIVTVSFDRLYAIKAPFSARLQTicpRHNLVAIPLILFFTGASCFHMNFKLLD 152
                                         7788888899********************************8753337899*********************** PP

  Rh5-PA(Rhodopsin5)_FBpp0079875-aln 194 ryvpeGflttCsfDyLtddedtrvfvavifvlsy..viPllliiyfysklvsavra 247
                                          ++  G++t  +++ + d++ t + v+++f++ +  +iP++l+i f++ l+  +r+
                            T10E10.3 153 DHAGSGNFTNSTMENIEDNRITLIQVMTVFMFIFhiLIPMILLISFHTCLLYYLRN 208
                                         **********************9999887665542289********9999877665 PP

  == domain 2    score: 10.0 bits;  conditional E-value: 0.0042
  Rh5-PA(Rhodopsin5)_FBpp0079875-aln 273 ksvelriakvaltiffLfvlaWtPyavv.aligafgd.....relltPlatmlpavfaktvscldPyvyaishPk 341
                                         + +e ++    ++i+  ++++  P a +  +i  f +     r + t +      v++    + + +++ +s  +
                            T10E10.3 260 NKAERHVTYTVIAIVTCYIVSHIPSACLyVYINLFHNvlystRWMYTSVQVSTTVVTCSK--VANFILFCMSSKH 332
                                         4678889999999***********887624677777611111333333333333333333..346799******* PP

  Rh5-PA(Rhodopsin5)_FBpp0079875-aln 342 yrleLekrlpvlgikekeaaeassea 367
                                         +r+e++k+l +l++k k+  +++ +a
                            T10E10.3 333 FRKEMKKKLCFLSCKYKDGISGKDSA 358
                                         ***************99976655443 PP

>> D1022.6  CE36812	WBGene00005641	locus:sro-1	G-protein coupled receptor	status:Partially_confirmed	UniProt:Q18929	prot
   #    score  bias  c-Evalue  i-Evalue hmmfrom  hmm to    alifrom  ali to    envfrom  env to     acc
 ---   ------ ----- --------- --------- ------- -------    ------- -------    ------- -------    ----
   1 !   34.2   6.1   1.8e-10   1.7e-08      84     335 ..      82     338 ..      73     345 .. 0.71

  Alignments for each domain:
  == domain 1    score: 34.2 bits;  conditional E-value: 1.8e-10
  Rh5-PA(Rhodopsin5)_FBpp0079875-aln  84 ksLrtpsnll.vvnLaifDllmvlelpllvinsfserlvggelgCdiyavlGslsGigaaitnaviafDryktis 157
                                         k Lr  + l  +v L i+D+lm  +l + + n ++e+  + e gC +y+++     + + +  ++iafDry +  
                             D1022.6  82 KYLRDNASLQpLVWLLIVDVLMSAQLVVPIHNFLTEKGTFSEWGCVVYGAADMTLSLIEVLLACMIAFDRYIVTI 156
                                         5666555553278899***********************************99999999999************* PP

  Rh5-PA(Rhodopsin5)_FBpp0079875-aln 158 kpldgrltkkqalllilfiWlyal.pftvlPlleiWgryvpeGflttCsfDyLt.....ddedtr.......vfv 219
                                         +p  g+   +     ++f  + a+  ++++P +  +g+y +  +   Cs+D+       d e++r       +f+
                             D1022.6 157 TPKWGKWRCNSNYFKLIFFGAIAVgLWSFVPTAG-YGKYSTFHHKMFCSIDWRQgniepDSEKSRlsahryiAFL 230
                                         ******88777777666665555527******99.****************975222223344443222222366 PP

  Rh5-PA(Rhodopsin5)_FBpp0079875-aln 220 avifvlsyviPllliiyfysklvsavrah...ekalreqakkmnvksLrsnqdaeaksvelriakvaltiffLfv 291
                                         ++   + ++iP+++    y+ ++ +v +    e  l +   k  v + +    +       ++ kv l  +++ v
                             D1022.6 231 TATCLVFFLIPVCIASSLYYSIIDHVDSQnasESQLENGIPKPEVCTWA---PK------NHVGKVGLGCLLVSV 296
                                         6677778899*999999********976411145555555555544333...22......245666666666666 PP

  Rh5-PA(Rhodopsin5)_FBpp0079875-aln 292 laWtPyavvaligafgdrelltPlatmlpavfaktvscldPyvy 335
                                         + +  y++v l  +  + + +  +  ++p +++++ + l+P+ y
                             D1022.6 297 VPFFAYSIVCLNPMKSNFHQIHYI--VIPVIVSRVSTLLNPIFY 338
                                         666666666666665555555433..456666666666666666 PP

>> T07D4.1  CE46449	WBGene00011578	locus:npr-20	G-protein coupled receptor	status:Partially_confirmed	UniProt:Q22305	pro
   #    score  bias  c-Evalue  i-Evalue hmmfrom  hmm to    alifrom  ali to    envfrom  env to     acc
 ---   ------ ----- --------- --------- ------- -------    ------- -------    ------- -------    ----
   1 !   32.2  12.3   7.6e-10   7.4e-08      55     242 ..      30     215 ..      22     235 .. 0.81
   2 ?    1.1   0.0       2.1     2e+02     320     348 ..     339     367 ..     274     385 .. 0.84

  Alignments for each domain:
  == domain 1    score: 32.2 bits;  conditional E-value: 7.6e-10
  Rh5-PA(Rhodopsin5)_FBpp0079875-aln  55 hlllaliyivllllsliGnglviwifstsksLrtpsnllvvnLaifDllmvl..elp..llvinsfserlvggel 125
                                          + + +iy +++++ l Gn l + +++    +rtp+n+++ nLai+Dll+++   l   + ++   + ++ +g++
                             T07D4.1  30 KIPVMIIYCLVFVVCLSGNFLTLIVMTSHPMMRTPTNFFLSNLAIADLLVAIfcILQnmIHIVGFDHGNWPLGPV 104
                                         566889**************999777777789***************9875411333214455555679****** PP

  Rh5-PA(Rhodopsin5)_FBpp0079875-aln 126 gCdiyavlGslsGigaaitnaviafDryktiskpldgr..ltkkqalllilfiWlyalpftvlPlleiWgryvpe 198
                                          C++y  l  +  +++a    +++ ++y ++ +pl g   lt ++  +  +++W+ ++     P +   + y+  
                             T07D4.1 105 MCKLYLGLTNIMPCTSAGILVLVSLEKYIAVLHPLSGLklLTPEHRWVATMIVWVISILVN-FPYFLYAQNYTYL 178
                                         *************************************667999999999999999998655.6888877888877 PP

  Rh5-PA(Rhodopsin5)_FBpp0079875-aln 199 GflttCsfDyLtddedtrvfvavifvlsyviPllliiyfysklv 242
                                         G   +C   +        ++    f++ y+iPl+ +++ ys++ 
                             T07D4.1 179 GV-SAC---FRGS---MPIWNSFSFIVWYLIPLTALVFIYSRIS 215
                                         74.566...3333...345555678889*************985 PP

  == domain 2    score: 1.1 bits;  conditional E-value: 2.1
  Rh5-PA(Rhodopsin5)_FBpp0079875-aln 320 pavfaktvscldPyvyaishPkyrleLek 348
                                         + +f  + s ++P++ya    ++r +L+ 
                             T07D4.1 339 SYIFLFISSAINPILYACLSKRFRNALSD 367
                                         4567778899********999***99976 PP

>> F55E10.7  CE40072	WBGene00018886	status:Partially_confirmed	UniProt:Q20841	protein_id:CCD70891.1
   #    score  bias  c-Evalue  i-Evalue hmmfrom  hmm to    alifrom  ali to    envfrom  env to     acc
 ---   ------ ----- --------- --------- ------- -------    ------- -------    ------- -------    ----
   1 !   30.2  16.6   3.1e-09     3e-07      52     300 ..      33     283 ..      27     312 .. 0.77

  Alignments for each domain:
  == domain 1    score: 30.2 bits;  conditional E-value: 3.1e-09
  Rh5-PA(Rhodopsin5)_FBpp0079875-aln  52 klyhlllal.iyivllllsliGnglviw..if....st...sks....LrtpsnllvvnLaifDllmvlelpllv 112
                                           + +++ +  y+ l ++++ Gn+ v+   i     +    s+     +++++ ++++ L+++Dl+ ++ +p++v
                            F55E10.7  33 IQFEIMFVMvLYSCLAVTGVGGNCWVLIkvIKqlsgCSsnrSRPyktvVQSSAYVYLIILSVVDLFSLIPVPMIV 107
                                         5555655541578888888888888764212122111111122211113445678999***************** PP

  Rh5-PA(Rhodopsin5)_FBpp0079875-aln 113 insfserlvggelgCdiyavlGslsGigaaitnaviafDryktiskpldgrltkkqalllilfiWlyalpftvlP 187
                                          + +++++ +g  +C++  ++ ++    + +  ++++ Dry ++ +p    l +++  l +l + + +    ++P
                            F55E10.7 108 TDVYVNHFPFGLWACKLSYFCEAINKSLSPMVLTALSVDRYIAVCHPTLYWLRTTKFSLGVLAVCFSVSLIFIIP 182
                                         ************************************************999999999888887766555556667 PP

  Rh5-PA(Rhodopsin5)_FBpp0079875-aln 188 lleiWg....ryvpeGflttCsfDyLtddedtrvfvavifvlsyviPllliiyfysklvsavrahekalreqakk 258
                                         ++++      +  ++  +  C+fD+   d+ + vf ++  +++y++Pl +i+  y  ++++++ h +      kk
                            F55E10.7 183 VTKKATmqvmKDNTDEEIIKCAFDH--GDSASYVFDTAQAIVCYLVPLFIICAVYLAILHKLFIHTRF-STVGKK 254
                                         66654411113345567889****8..689999********************************985.344455 PP

  Rh5-PA(Rhodopsin5)_FBpp0079875-aln 259 mnvksLrsnqdaeaksvelriakvaltiffLfvlaWtPyavv 300
                                           + sL             r+ k +++++ +++++WtPy ++
                            F55E10.7 255 TSI-SL------------GRVVKCSVMVVAFYFICWTPYWTM 283
                                         433.33............38999****************876 PP

>> ZC374.1  CE40886	WBGene00013871	locus:gnrr-3	hormone receptor	status:Partially_confirmed	UniProt:Q23265	protein_id:CA
   #    score  bias  c-Evalue  i-Evalue hmmfrom  hmm to    alifrom  ali to    envfrom  env to     acc
 ---   ------ ----- --------- --------- ------- -------    ------- -------    ------- -------    ----
   1 !   30.9  10.5   1.8e-09   1.8e-07      66     337 ..      25     300 ..       6     313 .. 0.70

  Alignments for each domain:
  == domain 1    score: 30.9 bits;  conditional E-value: 1.8e-09
  Rh5-PA(Rhodopsin5)_FBpp0079875-aln  66 lllsliGnglviwifs.tsksLrtp...snllvvnLa.ifDllmvlelp..llvinsfserlvggelgCdiyavl 133
                                         l   +iG  + i+ f+ ts+++r +   s l+ ++   ++  +mvl +      +  ++  +  g++ C ++++l
                             ZC374.1  25 LAFFIIGTPINIFAFVkTSRNVREGgveSRLVKLSRQlLIAHIMVLFMYgiWRSYWIYNIVWTQGDIMCRVFSFL 99 
                                         334578889999988548999997533356655543312333444444311112333455677899********* PP

  Rh5-PA(Rhodopsin5)_FBpp0079875-aln 134 GslsGigaaitnaviafDryktiskpldg.rltkkqalllilfiWlyalpftvlPlleiWgryv.peGflttC.. 204
                                          +l     +   a+ia D    i++pl + r   +++  li + W +a+  +  P+  + g  +  +  +  C  
                             ZC374.1 100 CALPFHLWSNMVAAIAIDMLCCITSPLSSyRTGANRVNWLITLAWGFAVV-CASPMSILRGTIQiNDEDMYQCyp 173
                                         ***9888888899**************98358899999*********986.456666666655414556777733 PP

  Rh5-PA(Rhodopsin5)_FBpp0079875-aln 205 sfDyLtddedtrvfvavifvlsyviPllliiyfysklvsavrahekalreqakkmnvksLrsnqdaeaksvelri 279
                                          +D + dd    +f     + s+ iPll++i+ y  +  ++r+    ++e  +++  +  +s q+ ++  +  r 
                             ZC374.1 174 RTDVFNDDV-LIAFNLFHVITSFYIPLLIVIICYLAIGVSIRK---QMAE--RRLLQDGGQSGQKTNN--TKARF 240
                                         578776665.55777788899**************99988875...3444..4455556666666664..77888 PP

  Rh5-PA(Rhodopsin5)_FBpp0079875-aln 280 akvaltiffLfvlaWtPyavvaligafgdrelltPlatmlpavfakt..vscldPyvyai 337
                                          +++++i+  f+ +W Py v+al+ +    e    +++ l  + a +   +c++P++y  
                             ZC374.1 241 LRASVAIICTFLFTWLPYQVLALLRIVCVSENCQEIVSKLNWLQAIIiaSTCINPFLYRF 300
                                         8888888999999*********98877666666666666665555441157******965 PP

>> C51E3.4  CE37814	WBGene00008250	locus:srsx-29	7TM receptor	status:Partially_confirmed	UniProt:Q18769	protein_id:CAB01
   #    score  bias  c-Evalue  i-Evalue hmmfrom  hmm to    alifrom  ali to    envfrom  env to     acc
 ---   ------ ----- --------- --------- ------- -------    ------- -------    ------- -------    ----
   1 !   29.3   8.2   5.8e-09   5.5e-07      57     238 ..      11     193 ..       2     209 .. 0.80
   2 ?    1.3   1.0       1.9   1.8e+02      70     145 ..     211     285 ..     197     312 .. 0.67

  Alignments for each domain:
  == domain 1    score: 29.3 bits;  conditional E-value: 5.8e-09
  Rh5-PA(Rhodopsin5)_FBpp0079875-aln  57 llaliyivllllsliGnglviwifstsksLrtpsnllvvnLaifDllmvlelpllvinsfserlvggelgCdiya 131
                                          la+ +++  ++++iGng+++  f  +k Lr+p  +l+    i+Dll +++  ++ +  f + +   + +C  y 
                             C51E3.4  11 PLAFFFFINSTIGVIGNGIMLICFFRTKRLRSPCHILISLTCICDLLHLCAQFVYCVHLFGN-MTSSQAQC-FYM 83 
                                         478888888999**************************999**********99999998865.66689999.799 PP

  Rh5-PA(Rhodopsin5)_FBpp0079875-aln 132 vlGslsGigaait.naviafDryktiskpldgrltkkqalllilfiWlyalpftvlPl.leiWgryvpeGflttC 204
                                         ++  lsG+ga+     ++  Dr  ++  p + rl +++    il   ++ +++t + l     ++ v e    +C
                             C51E3.4  84 LTIPLSGVGASGPlILAMGVDRLIAVKFPTKYRLFQQEPKHYILGQLVFPIAYTAILLyYGFANKIVDEKLQVAC 158
                                         999******98651457889*********************************965551678899*****99*** PP

  Rh5-PA(Rhodopsin5)_FBpp0079875-aln 205 sfDyLtddedtrvfvavifvlsyvi..Pllliiyfy 238
                                         ++      +  + f  + + l y++   +  i+yf 
                             C51E3.4 159 AVPLALMGTSFQFFTYS-SALIYFLvvIVYGIVYFL 193
                                         99865555555555443.334443300333456654 PP

  == domain 2    score: 1.3 bits;  conditional E-value: 1.9
  Rh5-PA(Rhodopsin5)_FBpp0079875-aln  70 liGnglviwifstsksLrtpsnllvvnLaifDllmvlelpllv.insfserlvggelgCdiyavlGslsGigaai 143
                                         l+  g+v++ ++t+  L ++    + ++a++  lm +   + v + + s+ ++++ ++ +   v+ sl+G+ + +
                             C51E3.4 211 LVTVGFVLFGWVTTT-LTNTLSYEITSVAFTAQLMQMYAGITVnFAAASNAFIFYAINSEYREVIKSLFGCKNKT 284
                                         455677777776664.44444456788888888887777765525677788899999999889999999986543 PP

  Rh5-PA(Rhodopsin5)_FBpp0079875-aln 144 tn 145
                                          n
                             C51E3.4 285 -N 285
                                         .3 PP

>> F01E11.5b  CE35711	WBGene00017157	locus:tyra-2	status:Confirmed	UniProt:Q19084	protein_id:CCD83464.1
   #    score  bias  c-Evalue  i-Evalue hmmfrom  hmm to    alifrom  ali to    envfrom  env to     acc
 ---   ------ ----- --------- --------- ------- -------    ------- -------    ------- -------    ----
   1 !   11.9   0.4    0.0011      0.11     164     250 ..       4      91 ..       1     115 [. 0.78
   2 !   17.2   0.2   2.7e-05    0.0026     248     349 ..     226     329 ..     218     340 .. 0.83

  Alignments for each domain:
  == domain 1    score: 11.9 bits;  conditional E-value: 0.0011
  Rh5-PA(Rhodopsin5)_FBpp0079875-aln 164 ltkkqalllilfiWlyalpftvlPlleiWgryvpeGflttCsfDyLtdde..dtrvfvavifvlsyviPllliiy 236
                                          +k+ a ++il +W+ +   +++Pll  W + +   +l     + + + +  d  ++ +   + s++iP ll+ +
                           F01E11.5b   4 RNKRTAGIMILSVWISSALISLAPLLG-WKQTAQTPNLIYEKNNTVRQCTflDLPSYTVYSATGSFFIPTLLMFF 77 
                                         578899*********************.*998888888776666665544115567888888899********** PP

  Rh5-PA(Rhodopsin5)_FBpp0079875-aln 237 fysklvsavrahek 250
                                          y k+ +a  +h  
                           F01E11.5b  78 VYFKIYQAFAKHRA 91 
                                         ********999953 PP

  == domain 2    score: 17.2 bits;  conditional E-value: 2.7e-05
  Rh5-PA(Rhodopsin5)_FBpp0079875-aln 248 hekalreqakkmnv..ksLrsnqdaeaksvelriakvaltiffLfvlaWtPyavvaligafgdrelltPlatmlp 320
                                         +ek+ r + +k  +  ksL+ + +a + + e r  kv  +i+  f ++W+P+ ++ ++  f +         m+ 
                           F01E11.5b 226 YEKVKRHKNRKERIyrKSLQRKPKAISAAKERRGVKVLGIILGCFTVCWAPFFTMYVLVQFCKDCSPNAHIEMFI 300
                                         677777776665443389998888888999**********************99999999988665566678899 PP

  Rh5-PA(Rhodopsin5)_FBpp0079875-aln 321 avfaktvscldPyvyaishPkyrleLekr 349
                                         + +  ++s ++P++y++    y+ +L++ 
                           F01E11.5b 301 TWLGYSNSAMNPIIYTVFNRDYQIALKRL 329
                                         9999*********************9875 PP

>> C50F7.1a  CE33574	WBGene00016842	G-protein coupled receptor	status:Partially_confirmed	UniProt:Q18757	protein_id:CCD6
   #    score  bias  c-Evalue  i-Evalue hmmfrom  hmm to    alifrom  ali to    envfrom  env to     acc
 ---   ------ ----- --------- --------- ------- -------    ------- -------    ------- -------    ----
   1 !   25.0   3.8   1.1e-07   1.1e-05     210     347 ..      32     163 ..      23     181 .. 0.76

  Alignments for each domain:
  == domain 1    score: 25.0 bits;  conditional E-value: 1.1e-07
  Rh5-PA(Rhodopsin5)_FBpp0079875-aln 210 tddedtrv.fvavifvlsyviPllliiyfysklvsavrahekalreqakkmnvksLrsnqdaeaksvelriakva 283
                                         t ++d+++ f+ v   l++++P+ li   y++++ +v++h              sL+ ++ a    v lr+a + 
                            C50F7.1a  32 TSQTDQKLyFLFVNLLLAFIVPFGLISGLYTRIFITVSTHR-------------SLAVDARAREDRVKLRVATMM 93 
                                         556666651566778899**********************5.............44444444555799******* PP

  Rh5-PA(Rhodopsin5)_FBpp0079875-aln 284 ltiffLfvlaWtP.yavvaligafgdr.elltPlatml.pavf...aktvscldPyvyaishPkyrleLe 347
                                         lt++++f ++W P y + ++   f d+ + l  +++ml   +f   +   s l+P++y     kyr +++
                            C50F7.1a  94 LTVIIVFACCWLPlYCIFTYFFFFADQrSDLFQITSMLiRPIFqwmSLLSSSLNPIIYIAYSHKYRRAFK 163
                                         *************89999***9998862668888888733343111556799******877779**9875 PP

>> C48C5.1  CE45664	WBGene00016747	locus:nmur-1	family 1 of G-protein coupled receptors	status:Confirmed	UniProt:Q18701	
   #    score  bias  c-Evalue  i-Evalue hmmfrom  hmm to    alifrom  ali to    envfrom  env to     acc
 ---   ------ ----- --------- --------- ------- -------    ------- -------    ------- -------    ----
   1 !   21.1  16.0   1.8e-06   0.00018      54     345 ..      50     351 ..      20     357 .. 0.66

  Alignments for each domain:
  == domain 1    score: 21.1 bits;  conditional E-value: 1.8e-06
  Rh5-PA(Rhodopsin5)_FBpp0079875-aln  54 yhlllaliyivllllsliGnglviwifstsksLrtpsnllvvnLaifDll.mvlelp.llvinsfserlvggelg 126
                                           + ++  yi ++l+++iGn+    ++     ++t + ++++nLa++Dl+ +++ lp  +++n  +  + + +  
                             C48C5.1  50 TLYKVTALYIFIFLVGVIGNTTTCLVMKKHPMMKTHASMYLMNLAVSDLVtLCVGLPfEVMMNWNQYPWPFPDYI 124
                                         455667789999************************************9835667995555666677799***** PP

  Rh5-PA(Rhodopsin5)_FBpp0079875-aln 127 CdiyavlGslsGigaaitnaviafDryktiskpld.grlt..kkqalllilfiWlya....lpftvlP....lle 190
                                         C++ a++   +   +++t  + a +ry ++ +pl   +++  k+++  +i f+W+++    +pf++      +++
                             C48C5.1 125 CNLKALIAETTSSVSILTILIFAIERYVAVCHPLFlMKVQpfKRNIGTIIGFTWIFSilcaMPFAIHHradyIMK 199
                                         *********************************7414454226788899******97222256766542222456 PP

  Rh5-PA(Rhodopsin5)_FBpp0079875-aln 191 iW...gryvpeGflttCsfDyLtddedtrvf...vavifvlsyviPllliiyfysklvsavrahekalreqakkm 259
                                          W   +  +p      C +  + + + + +f    +   +  + +Pl  i++ y+++ ++v++   +        
                             C48C5.1 200 SWpgtDNRIPVKSSKMCMIAVMFEPKLASTFkilFHFSAIAFFALPLFTIVILYARIACKVSSNRTI-------- 266
                                         6643322344444445555555544444433110222334445678888888888888888765332........ PP

  Rh5-PA(Rhodopsin5)_FBpp0079875-aln 260 nvksLrsnqdaeaksvelriakvaltiffLfvlaWtPyavvaliga.fgdrelltPlat...mlpavfaktvscl 330
                                              +  + + ++  ++ri  +  +i++ f++++ P+ +  l+   f+++ +lt +     +++  +    +++
                             C48C5.1 267 -----QPGELDITEELQMRINAILCAIVSAFFICYLPFQLQRLLFFyFDNEVILTWVNQymyFISGFLFYLATII 336
                                         .....2222222334557777777777777777777777777665414444455555431113444455666777 PP

  Rh5-PA(Rhodopsin5)_FBpp0079875-aln 331 dPyvyaishPkyrle 345
                                         +P+ y ++  ++r +
                             C48C5.1 337 NPIAYNLASSRFRRA 351
                                         777777777777765 PP

>> H22D07.1  CE33129	WBGene00019224	locus:gnrr-5	status:Confirmed	UniProt:O44536	protein_id:CCD72412.1
   #    score  bias  c-Evalue  i-Evalue hmmfrom  hmm to    alifrom  ali to    envfrom  env to     acc
 ---   ------ ----- --------- --------- ------- -------    ------- -------    ------- -------    ----
   1 !   11.7   0.9    0.0013      0.12      76     153 ..      56     134 ..       9     177 .. 0.79
   2 ?    6.0   0.1     0.068       6.6     215     260 ..     228     273 ..     222     296 .. 0.76
   3 !   14.7   0.4   0.00015     0.015     282     337 ..     361     417 ..     347     422 .. 0.82

  Alignments for each domain:
  == domain 1    score: 11.7 bits;  conditional E-value: 0.0013
  Rh5-PA(Rhodopsin5)_FBpp0079875-aln  76 viwifstsksLrtpsnllvvnLaifDll.mvlelpllvinsfserlvggelgCdiyavlGslsGigaaitnavia 149
                                          +  fs + + ++   ll + L ++Dl+ + l +p  +i  ++ ++ gge+ C   a++ ++s   +++  a+ia
                            H22D07.1  56 SLRAFSRTHKAKSQILLLRITLNLADLMtLFLYVPKQIIWLITYQWYGGEFLCRACAFFSTFSFYLNSFVIACIA 130
                                         4556777777777777888999****98356789***************************************** PP

  Rh5-PA(Rhodopsin5)_FBpp0079875-aln 150 fDry 153
                                          Dr 
                            H22D07.1 131 IDRV 134
                                         **95 PP

  == domain 2    score: 6.0 bits;  conditional E-value: 0.068
  Rh5-PA(Rhodopsin5)_FBpp0079875-aln 215 trvfvavifvlsyviPllliiyfysklvsavrahekalreqakkmn 260
                                         ++++    f +++ iP ++ii +y  ++  ++ h k  +      n
                            H22D07.1 228 EKMYAINHFLFVFWIPCIVIIGSYIVVLLILQGHLKQDKASTSCFN 273
                                         6899999*******************99999999887666555554 PP

  == domain 3    score: 14.7 bits;  conditional E-value: 0.00015
  Rh5-PA(Rhodopsin5)_FBpp0079875-aln 282 valtiffLfvlaWtPyavvaligafgd..relltPlatmlpavfaktvscldPyvyai 337
                                          a  i++ +++ W Py + +++  fg    e l  + ++l a ++ ++++++P++y++
                            H22D07.1 361 QAALIIVAYLCIWSPYNLFTVLNLFGMpiMEELRHFLSFLNAAIC-VNTVVNPIIYGV 417
                                         46678889*****************98224568889999998888.7899******97 PP

>> F47D12.1e  CE32893	WBGene00001518	locus:gar-2	G-protein-linked acetylcholine receptor GAR-2	status:Confirmed	UniProt:
   #    score  bias  c-Evalue  i-Evalue hmmfrom  hmm to    alifrom  ali to    envfrom  env to     acc
 ---   ------ ----- --------- --------- ------- -------    ------- -------    ------- -------    ----
   1 !   26.0   0.1   5.6e-08   5.4e-06     256     349 ..     225     326 ..     207     329 .. 0.73

  Alignments for each domain:
  == domain 1    score: 26.0 bits;  conditional E-value: 5.6e-08
  Rh5-PA(Rhodopsin5)_FBpp0079875-aln 256 akkmnvksLr.snqdaeaks.velriakvaltiffL...fvlaWtPyavvaligafgdrelltPlatml...pav 322
                                          +   ++s r +n+++e ks  e r  k+  ti f+   f++ WtP+ v+a i  f +    +P    l   +  
                           F47D12.1e 225 MRSHSIRSKRkANKNKEYKSrSENRARKALRTITFIlgsFIILWTPFYVLATIYGFCETCKASPSFNTLytiSYY 299
                                         4444444433256667766624666666665665544669*************99*9999999965544011446 PP

  Rh5-PA(Rhodopsin5)_FBpp0079875-aln 323 faktvscldPyvyaishPkyrleLekr 349
                                         ++ ++s l+P+ ya++  ++++ L++ 
                           F47D12.1e 300 LCYMNSPLNPFCYAMANQQFKKTLTRI 326
                                         8*********************99985 PP

>> M01B2.7  CE38207	WBGene00010800	locus:srsx-37	7 transmembrane receptor (rhodopsin family)	status:Predicted	UniProt:O1
   #    score  bias  c-Evalue  i-Evalue hmmfrom  hmm to    alifrom  ali to    envfrom  env to     acc
 ---   ------ ----- --------- --------- ------- -------    ------- -------    ------- -------    ----
   1 !   23.6   4.6   3.1e-07     3e-05      56     168 ..       6     115 ..       1     151 [. 0.84
   2 ?    1.2   0.2       1.9   1.9e+02     281     346 ..     199     265 ..     166     285 .. 0.79

  Alignments for each domain:
  == domain 1    score: 23.6 bits;  conditional E-value: 3.1e-07
  Rh5-PA(Rhodopsin5)_FBpp0079875-aln  56 lllaliyivllllsliGnglviwifstsksLrtpsnllvvnLaifDllmvlelpllvinsfserlvggelgCdiy 130
                                         ++l + y+ +++++++Gn l++ +   s +Lr+  n+l+    ++Dll+ +++ ++v++ f+     + +  +i 
                             M01B2.7   6 VILLFLYSTIFIVGFTGNLLMVLVTLHSNKLRSICNILICVCCFCDLLLFTDVIAFVVSMFTPSTQEFCFYISIP 80 
                                         68999*********************************************************9999999988888 PP

  Rh5-PA(Rhodopsin5)_FBpp0079875-aln 131 avlGslsGigaaitnaviafDryktiskpldgrltkkq 168
                                         a +G++   ++ +   +i  Dr  +++ p   +l +++
                             M01B2.7  81 ADFGAF---ASNACVLAIGIDRLIAVAAPTRYKLLENE 115
                                         888875...55666677889999999999888865544 PP

  == domain 2    score: 1.2 bits;  conditional E-value: 1.9
  Rh5-PA(Rhodopsin5)_FBpp0079875-aln 281 kvaltiffLfvlaW.tPyavvaligafgdrelltPlatmlpavfaktvscldPyvyaishPkyrleL 346
                                         k   +++ L v+ W t  ++ al+ ++   + ++ ++ +    f  t s ++ +vy      yr ++
                             M01B2.7 199 KSLSVTVCLVVCGWmTTDLIGALTVILPMDRSVARMVQLYCGTFIFTSSAFNAVVYYKFSRDYRSAV 265
                                         4455667789999944445557888888888999999999999999999999999977767777655 PP

>> F53F8.2  CE36441	WBGene00009999	locus:srsx-35	status:Partially_confirmed	UniProt:O62262	protein_id:CAH10781.1
   #    score  bias  c-Evalue  i-Evalue hmmfrom  hmm to    alifrom  ali to    envfrom  env to     acc
 ---   ------ ----- --------- --------- ------- -------    ------- -------    ------- -------    ----
   1 !   23.0  10.1   4.8e-07   4.6e-05      56     190 ..       6     137 ..       1     188 [. 0.76
   2 ?    1.1   0.4       2.1   2.1e+02     279     350 ..     197     269 ..     184     300 .. 0.72

  Alignments for each domain:
  == domain 1    score: 23.0 bits;  conditional E-value: 4.8e-07
  Rh5-PA(Rhodopsin5)_FBpp0079875-aln  56 lllaliyivllllsliGnglviwifstsksLrtpsnllvvnLaifDllmvlelpllvinsfserlvggelgCdiy 130
                                         ++l +iy+ +++++++Gn l++ +   sk+Lr+  n+l+    ++Dll+ +++ ++v++ f      + +  +i 
                             F53F8.2   6 IILLFIYSTIFVVGFTGNLLMVLVTLHSKNLRSICNMLICVCCFCDLLLFTDIIAFVVSMFIPITQEFCFYINIP 80 
                                         7899*********************************************************99999999999999 PP

  Rh5-PA(Rhodopsin5)_FBpp0079875-aln 131 avlGslsGigaaitnaviafDryktiskpldgrltkkqalllilfiWlyalpftvlPlle 190
                                         a +G++    + +   ++  Dr  +++ p   ++ +++      ++ ++ + ++ + l+ 
                             F53F8.2  81 ADFGAFA---SNACVLAVGIDRLIAVAAPTRYKMLEHERYKYFFILLAFPIIYSSALLIM 137
                                         9888764...55556677889999999999888766655544444445555555444444 PP

  == domain 2    score: 1.1 bits;  conditional E-value: 2.1
  Rh5-PA(Rhodopsin5)_FBpp0079875-aln 279 iakvaltiffLfvlaWtPyavv.aligafgdrelltPlatmlpavfaktvscldPyvyaishPkyrleLekrl 350
                                         + k  ++++ L v+ W    ++ al+  +   + ++ +  +    f  t s ++ +vy      yr +++  l
                             F53F8.2 197 VFKSLMVTVCLVVCGWMTTDLIgALTVTLPMDKDVARMIQLYCGTFIFTSSAFNAVVYYKLSRDYRSAMRTML 269
                                         5678888999999999655444277777888888999999999999999999999999888888888776544 PP

>> F53A9.5  CE43844	WBGene00018728	G-protein coupled receptor	status:Partially_confirmed	UniProt:Q20686	protein_id:CCD68
   #    score  bias  c-Evalue  i-Evalue hmmfrom  hmm to    alifrom  ali to    envfrom  env to     acc
 ---   ------ ----- --------- --------- ------- -------    ------- -------    ------- -------    ----
   1 !   19.9   7.4   4.1e-06    0.0004      48     254 ..      37     250 ..      28     328 .. 0.65

  Alignments for each domain:
  == domain 1    score: 19.9 bits;  conditional E-value: 4.1e-06
  Rh5-PA(Rhodopsin5)_FBpp0079875-aln  48 peveklyhlllaliyivllllsliGnglviwifstsksLrtpsnllvvnLaifDllmvlelpllvinsfserlvg 122
                                          ev++   +++ l++  + +l+  G +++  +  t k++r++ n+++  L++fDl++ l+ ++l+++ ++  ++ 
                             F53A9.5  37 AEVDYISTYIYLLAIPTICVLGA-GAAVMCIVVFTRKQMRSSLNVYLAGLSVFDLIL-LSFSALIFSPLQGCVLQ 109
                                         44444444444444444433333.333333455699******************986.68999999999998887 PP

  Rh5-PA(Rhodopsin5)_FBpp0079875-aln 123 ge...lgCdiyav.......lGslsGigaaitnaviafDryktiskpldgr..ltkkqalllilfiWlyalpftv 185
                                         g+     C+ +         +  +  +g+ +t  ++  Dr+ ++  pl+++   t ++a+ +++ i ++++ f  
                             F53A9.5 110 GHgdtAVCHFFWRstpwtlpISNIAQCGSVWTCVAVTVDRFLAVNYPLHSKiwCTPRRATTILIAITVFSILFKA 184
                                         762225688874322222235679999************************54578899999999********98 PP

  Rh5-PA(Rhodopsin5)_FBpp0079875-aln 186 lPlleiWgryvpeGflttCsfDyLtddedtrvfvavifvlsyv.....iPllliiyfysklvsavrahekalre 254
                                           ++e+ +     G l    + +L d++  + +   + ++ y+     iP +++i+    +v+av++  k+ r 
                             F53A9.5 185 PMFFELTN--DDCGRLR---TSFLRDNKYYKEY---YVTFGYLialllIPWTVMIILNVFVVKAVHKAYKIRRS 250
                                         88888544..3456665...4688776655544...44455550000155555555555555555544444332 PP

>> K10C8.2  CE42140	WBGene00010735	G-protein  coupled receptor	status:Partially_confirmed	UniProt:Q21413	protein_id:CAA9
   #    score  bias  c-Evalue  i-Evalue hmmfrom  hmm to    alifrom  ali to    envfrom  env to     acc
 ---   ------ ----- --------- --------- ------- -------    ------- -------    ------- -------    ----
   1 !   19.8   7.8   4.3e-06   0.00042      62     252 ..      27     233 ..       5     251 .. 0.68

  Alignments for each domain:
  == domain 1    score: 19.8 bits;  conditional E-value: 4.3e-06
  Rh5-PA(Rhodopsin5)_FBpp0079875-aln  62 yivllllsliGnglviwifstsksLrt.psnllvvnLaifDll......mvlelpllvinsfserlvggelgCdi 129
                                         +  + l ++i n++ i +fs  ks+r+ + n + + L+++Dll       v+++p++  ns + +++  +l+ ++
                             K10C8.2  27 FPFVYLFGIISNSINICVFSQ-KSMRNhTVNWFFLALSFSDLLtlvasiFVFSVPVYAENSHNPEYI--DLSVQL 98 
                                         34556789999********96.66665268***********97222221345677888888888888..555565 PP

  Rh5-PA(Rhodopsin5)_FBpp0079875-aln 130 yavlGslsGigaait...naviafDryktiskpldgr.ltkkqal.llilfiWlyalpftvlPlleiWgr...yv 196
                                            +  l  ig +++     +++  ry  + +p+  r +++++a+  +i+   ++a  f     +e+  +   + 
                             K10C8.2  99 IVWFYPLAQIGLTMSvyvTILVSVHRYLGVCHPFLIRrISNSNAVkAVIVAAIVFAFVFNASRWFELHAQpcsFG 173
                                         555556655555544111456899*********987768877765245666778888888888888876533389 PP

  Rh5-PA(Rhodopsin5)_FBpp0079875-aln 197 peGflttCsfDyLtddedtrvfvavif.....vlsyviPllliiyfysklvsavrahekal 252
                                         +eG  t  s+ y t    +r++  ++      ++++++P+ ++ y   +++ ++++  k+ 
                             K10C8.2 174 TEGQ-TNSSVVYPTSLMMNRMYTLIFRnaaytIVMFFLPFAILTYVNLRIIATLKQSYKMR 233
                                         9996.889*************9876550000055555566666677777777777766664 PP

>> ZK721.4  CE46343	WBGene00022811	Adenosine A3 receptor	status:Partially_confirmed	UniProt:Q9GYF4	protein_id:CCD73105.1
   #    score  bias  c-Evalue  i-Evalue hmmfrom  hmm to    alifrom  ali to    envfrom  env to     acc
 ---   ------ ----- --------- --------- ------- -------    ------- -------    ------- -------    ----
   1 !   19.9   6.5   4.1e-06    0.0004      62     274 ..      21     238 ..       7     247 .. 0.75

  Alignments for each domain:
  == domain 1    score: 19.9 bits;  conditional E-value: 4.1e-06
  Rh5-PA(Rhodopsin5)_FBpp0079875-aln  62 yivllllsliGnglviwifstsksLrtpsnllvvnLaifDllmvlelp.llvinsfserlvggelgCdiyavlGs 135
                                         +  l +++++Gn   i ++   k L+ +s +l++nLai+D++  + ++ ++    + +++ +ge++  ++ ++  
                             ZK721.4  21 LESLGICAILGNLALIIVLLNNKYLHRASFILMLNLAIADVIHGFVTTcHFYPPILLKQMHIGEMAVRLFNIADW 95 
                                         5578999**********************************9988777255566778999***********9988 PP

  Rh5-PA(Rhodopsin5)_FBpp0079875-aln 136 lsGigaaitnaviafDryktiskpldgr....ltkkqalllilfiWlyalpftv.lPlleiWgryvpeGflttCs 205
                                              + + +++i  Dr  +i   l gr    +t +++    +  W+  l+  v l +l+      p   l   s
                             ZK721.4  96 TAWAITLTHMSAICLDRLIAII--LYGRynvlVTVQRIKTFSISCWALFLSTNVtLFFLQACCMIRPLESLNYYS 168
                                         8777777789999999976654..4444222266777777888888776665552567788899999999***** PP

  Rh5-PA(Rhodopsin5)_FBpp0079875-aln 206 fDyLtddedtrvfvavifvlsyviPllliiyfysklvsavrahek..alreqakkmnvksLrsnqdaeaks 274
                                         f y  + +  +v+v ++  +  +  l+l       lv+  r+h +  alr+q     v + +s+  ++++s
                             ZK721.4 169 FGYAENSN-FNVYVLTYTPVEILTILILSFSNPITLVQLYRRHKRkiALRQQGTTKSVSTSSSSLLKQQRS 238
                                         **976655.56888887766655544444444557888889998745789998888887777766666555 PP

>> T26E4.15  CE36209	WBGene00012055	locus:srsx-36	7 transmembrane receptor (rhodopsin family)	status:Partially_confirmed
   #    score  bias  c-Evalue  i-Evalue hmmfrom  hmm to    alifrom  ali to    envfrom  env to     acc
 ---   ------ ----- --------- --------- ------- -------    ------- -------    ------- -------    ----
   1 !   20.2   4.0   3.3e-06   0.00032      56     167 ..       6     114 ..       1     147 [. 0.78
   2 ?   -0.2   0.2       5.3   5.1e+02     285     346 ..     203     265 ..     180     284 .. 0.71

  Alignments for each domain:
  == domain 1    score: 20.2 bits;  conditional E-value: 3.3e-06
  Rh5-PA(Rhodopsin5)_FBpp0079875-aln  56 lllaliyivllllsliGnglviwifstsksLrtpsnllvvnLaifDllmvlelpllvinsfserlvggelgCdiy 130
                                         ++l + y+ +++++++Gn +++ +   s +Lr+  n+l+    ++Dll+ +++ ++v++ ++       +  +i 
                            T26E4.15   6 VILLFLYSTIFIVGFTGNLFMVLVTLHSNKLRSICNILICVCCFCDLLLFTDVIAFVVSMLTPLTQELCFYISIP 80 
                                         68999****************************************************998877666555555665 PP

  Rh5-PA(Rhodopsin5)_FBpp0079875-aln 131 avlGslsGigaaitnaviafDryktiskpldgrltkk 167
                                         a +G+    ++ +   +i  Dr  +++ p   +l ++
                            T26E4.15  81 ADFGA---FASNACVLAIGIDRLIAVAAPTRYKLLEN 114
                                         55555...45556666777888888888777775444 PP

  == domain 2    score: -0.2 bits;  conditional E-value: 5.3
  Rh5-PA(Rhodopsin5)_FBpp0079875-aln 285 tiffLfvlaW.tPyavvaligafgdrelltPlatmlpavfaktvscldPyvyaishPkyrleL 346
                                         +++ + v+ W t  ++ al+ ++   + ++ ++ +    f  t s ++ +vy      yr ++
                            T26E4.15 203 VTVWFVVCGWmTTDLIGALTVILPMDRSVARMVQLYCGTFIFTSSAFNAVVYYKFSRDYRSAM 265
                                         334445778834445557778888778888888888888888999999998877666777665 PP

>> C15H11.2a  CE08179	WBGene00007614	locus:gnrr-2	G-protein coupled receptor	status:Partially_confirmed	UniProt:Q9XVS5	p
   #    score  bias  c-Evalue  i-Evalue hmmfrom  hmm to    alifrom  ali to    envfrom  env to     acc
 ---   ------ ----- --------- --------- ------- -------    ------- -------    ------- -------    ----
   1 !   11.4   7.4    0.0016      0.15      60     246 ..      36     234 ..      26     257 .. 0.77
   2 ?    5.5   0.0     0.099       9.5     271     336 ..     284     350 ..     264     365 .. 0.76

  Alignments for each domain:
  == domain 1    score: 11.4 bits;  conditional E-value: 0.0016
  Rh5-PA(Rhodopsin5)_FBpp0079875-aln  60 liyivllllsliGn.glviwifstsksLrtpsnllvvnLaifDllmv.lelpllvinsfserlvggelgCdiyav 132
                                         l y ++ l++l  n +  i+++   +  ++   ll +nL i+D+l++ l +p l+   ++ ++ gg   C+   +
                           C15H11.2a  36 LLYGIFALIGLPVNiSTLIYMLKRYRHAKSFLLLLHINLNISDILVLgLYVPGLIGWLVTLEWRGGAYLCKFMRF 110
                                         4566666666655524456666666666666667779******86543899***********************9 PP

  Rh5-PA(Rhodopsin5)_FBpp0079875-aln 133 lGslsGigaaitnaviafDryktiskpldgr.ltkkqalllilfiWlyalpftvlPlleiWgryvpeGflttCsf 206
                                         + ++    ++  + +ia  r +++  pl    + ++++  ++++ W+ a+  t+lP + +W+  +   ++t C +
                           C15H11.2a 111 VDAFVFAISSNIMVCIALYRLSALRYPLWVNaVGHSRVPRMLILAWALAV-VTMLPQMLVWNEVQ-FSNITQCVT 183
                                         99977666777799**************9886899999999999999887.69*********965.578999987 PP

  Rh5-PA(Rhodopsin5)_FBpp0079875-aln 207 Dy.........Ltdde..dtrvfvavifvlsyviPllliiyfysklvsavr 246
                                          +         L++ e  + +++     ++ + iPl++++  y  +++ + 
                           C15H11.2a 184 VWteiinkrekLSESElrNMKLYSIQNATIIFYIPLMILVACYVLILKDIY 234
                                         553322222224444322456777777888999999999999999998876 PP

  == domain 2    score: 5.5 bits;  conditional E-value: 0.099
  Rh5-PA(Rhodopsin5)_FBpp0079875-aln 271 eaksvelriakvaltiffLfvlaWtPyavvaligafgdrelltPl..atmlpavfaktvscldPyvya 336
                                         + + + +r  ++ l +++ + ++W Py +++   ++   +    l    +l +++   +s+++P++y+
                           C15H11.2a 284 KFRRAKVRSLRITLLLILTYAVTWLPYNLLSWWMVLHWDSYRENLdsNYILNSLV-VLNSVINPFIYG 350
                                         446788899999999999************9776665444443331044666665.479999999997 PP

>> F59B2.13  CE41671	WBGene00010315	possible G protein coupled receptor	status:Confirmed	UniProt:P34488	protein_id:CAA77
   #    score  bias  c-Evalue  i-Evalue hmmfrom  hmm to    alifrom  ali to    envfrom  env to     acc
 ---   ------ ----- --------- --------- ------- -------    ------- -------    ------- -------    ----
   1 !   10.2   3.4    0.0037      0.35      56     178 ..      32     163 ..      20     179 .. 0.70
   2 !   13.7   1.7   0.00032     0.031     222     372 ..     222     365 ..     207     372 .. 0.74

  Alignments for each domain:
  == domain 1    score: 10.2 bits;  conditional E-value: 0.0037
  Rh5-PA(Rhodopsin5)_FBpp0079875-aln  56 lllaliyivllllsliGnglviwifstsksLrtpsnllvvnLaifDll.mvlelp..llvinsfserlvggel.. 125
                                         +l++ i+ +l+l ++ Gn l + ++  + +Lrt sn l+  La++D++ +v+ lp  +  +++f+  l + ++  
                            F59B2.13  32 VLIGTIIPILVLFGISGNILNLTVLL-APNLRTRSNQLLACLAVADIVsLVVILPhsMAHYETFETALWFRKFyg 105
                                         567889999**********9999876.679****************87234445543777899998877655511 PP

  Rh5-PA(Rhodopsin5)_FBpp0079875-aln 126 ..gCdiyavlGslsGigaaitnaviafDryktiskpldgr....ltkkqalllilfiWl 178
                                           + +i a++   s  +a++   vi  +r  +i  pl  r    + + + ++ i+++ +
                            F59B2.13 106 kyKFQIIAMT-NWSIATATWLVFVICLERLIIIKYPLSVRkqakFFTPRNVVTIIVVTT 163
                                         1155666654.455566778888999999999999997662111333344444444433 PP

  == domain 2    score: 13.7 bits;  conditional E-value: 0.00032
  Rh5-PA(Rhodopsin5)_FBpp0079875-aln 222 ifvlsyviPllliiyfysklvsavrahekalreqakkmnvksLrsnqdaeaksvelriakvaltiffLfvlaWtP 296
                                           +++ +iP++l+i+f   l+ ++r+  k+  e +k +  +s  ++ +++   +e ++     +i+  f ++  P
                            F59B2.13 222 NAIFVVLIPVVLVIIFNVMLILTLRQRTKL-FEPSKTIRGDSQFTQLQSK---TEHKVTITVTAIVTCFTITQSP 292
                                         4567789******************99885.5889999999988665555...5777777777777889999*** PP

  Rh5-PA(Rhodopsin5)_FBpp0079875-aln 297 yavvaligafgdrelltPlatmlpavfaktvscldPyvyaishPkyrleLekrlpvlgikekeaaeasseateev 371
                                          a+v++++ + +r+ +t     + +++      l+ +++ +s   +r+ L  + +  gi  k++ + s +++++v
                            F59B2.13 293 SAFVTFLSSYVHRDWVTLS--AICTILVVLGKALNFVLFCLSSASFRQRLLMQTKQ-GILRKSTRTVSMVTSSTV 364
                                         *************999843..33444555566788899999999999998877765.444444434444555554 PP

  Rh5-PA(Rhodopsin5)_FBpp0079875-aln 372 v 372
                                         v
                            F59B2.13 365 V 365
                                         4 PP

>> C03G6.16  CE07890	WBGene00015401	locus:srsx-24	7TM chemoreceptor, srsx family	status:Partially_confirmed	UniProt:O014
   #    score  bias  c-Evalue  i-Evalue hmmfrom  hmm to    alifrom  ali to    envfrom  env to     acc
 ---   ------ ----- --------- --------- ------- -------    ------- -------    ------- -------    ----
   1 ?    7.9  19.5     0.018       1.8      56     348 ..       8     277 ..       2     287 .. 0.68

  Alignments for each domain:
  == domain 1    score: 7.9 bits;  conditional E-value: 0.018
  Rh5-PA(Rhodopsin5)_FBpp0079875-aln  56 lllaliyivllllsliGnglviwifstsksLrtpsnllvvnLaifDllmvlelpllvinsfserlvggelgCdiy 130
                                         l + ++yi l +++++Gn  +i i  t k L++   +l+  +a f+++ ++  + l +  + ++ v+ + +C + 
                            C03G6.16   8 LYVVISYIALAIIGILGNFTIILITITNKCLHSRCYILIALMACFNFVYCIYAAQLRVMILINESVMSSSTCFLI 82 
                                         567899************************************************99999999999999******* PP

  Rh5-PA(Rhodopsin5)_FBpp0079875-aln 131 avlGslsGigaaitnaviafDryktiskpld.grltkkqalllilfiWlyalpftvlPlleiWgryvpeGflttC 204
                                         ++ G +    +++   +i  Dr  +i+ p + ++l+ +   l++ +  l +l  t+  ++       ++  +t C
                            C03G6.16  83 SIYGIFAMNMQSLLALFIGIDRVYVIVYPGKyAKLSINYYYLMVTLCALISLLVTFCKFVF-----YSDEVVTNC 152
                                         ***98888888999999*****999999853256666666666666555555444444433.....344456666 PP

  Rh5-PA(Rhodopsin5)_FBpp0079875-aln 205 sfDyLtddedtrvfvavifvlsyviPllliiyfysklvsavrahekalreqakkmnvksLrsnqdaeaksvelri 279
                                             L+   +   f    f+  ++i +  +i+ ys  + +++   + l    kk  v+       + aksv+ ri
                            C03G6.16 153 L---LSTALHGIPFKIWQFM-NFFITVA-VIFVYS--LAHINF--QTL----KKSTVH------MKTAKSVD-RI 207
                                         3...3333333333222222.2222222.222222..333322..222....333332......23344554.78 PP

  Rh5-PA(Rhodopsin5)_FBpp0079875-aln 280 akvaltiffLfvlaWtPyavvaligafgdrell.tPlatmlpavfaktvscldPyvyaishPkyrleLek 348
                                          k  l+++ ++v++Wt  +   +++ f + + + + +   l+  +  ++s l+ ++y    P yr+++ k
                            C03G6.16 208 MKSMLIVIAFYVCTWTLGLCGMFLSQFLQADDIhAFIIQKLSGWLVLSNSSLNVFIYFWRTPDYRKAILK 277
                                         8888888888888888766666666555544441445566777778888888888888888888887765 PP

>> H24D24.2  CE18822	WBGene00005805	locus:srw-58	7TM chemoreceptor, srw family	status:Predicted	UniProt:Q9XXM3	protein_i
   #    score  bias  c-Evalue  i-Evalue hmmfrom  hmm to    alifrom  ali to    envfrom  env to     acc
 ---   ------ ----- --------- --------- ------- -------    ------- -------    ------- -------    ----
   1 !   13.6   0.1   0.00034     0.032      43     106 ..      21      84 ..       6     107 .. 0.79
   2 ?    2.7   0.1      0.68        66     258     333 ..     245     313 ..     238     326 .. 0.74

  Alignments for each domain:
  == domain 1    score: 13.6 bits;  conditional E-value: 0.00034
  Rh5-PA(Rhodopsin5)_FBpp0079875-aln  43 hWrafpeveklyhlllaliyivllllsliGnglviw..ifstsksLrt.psnllvvnLaifDllmvl 106
                                         +W  f++    +  +l     v +++++iG ++ i+  i  t ksLr  + nl+++ +ai+D++ +l
                            H24D24.2  21 FWDDFQQ---AIRPVLNYQADVKFFIATIGVSINIFhlIVLTRKSLRVyTINLFMIGIAICDFTRLL 84 
                                         5555543...345567777778899999**99999866889******7367************8655 PP

  == domain 2    score: 2.7 bits;  conditional E-value: 0.68
  Rh5-PA(Rhodopsin5)_FBpp0079875-aln 258 kmnvksLrsnqdaeaksvelriakvaltiffLfvlaWtPyavvaligafgdrelltPlatmlpavfaktvscldP 332
                                         +m   s++sn++++      r  k+ + + + f+++ tP  ++ ++ + +     t +  m+ ++ + +vs l+ 
                            H24D24.2 245 RMKKPSVSSNDNND------RSTKMVVLVTVTFLISTTPLGIIYFLPIAELDYGTTIVIDMI-SMSCEFVSLLNG 312
                                         67777777777766......44577788889999*********9999888755555555555.677888887776 PP

  Rh5-PA(Rhodopsin5)_FBpp0079875-aln 333 y 333
                                         +
                            H24D24.2 313 I 313
                                         5 PP

>> C24A8.6  CE39227	WBGene00044004	status:Partially_confirmed	UniProt:Q304D9	protein_id:CCD65395.1
   #    score  bias  c-Evalue  i-Evalue hmmfrom  hmm to    alifrom  ali to    envfrom  env to     acc
 ---   ------ ----- --------- --------- ------- -------    ------- -------    ------- -------    ----
   1 !   16.8   0.0   3.6e-05    0.0035     273     348 ..      60     139 ..      38     154 .. 0.75

  Alignments for each domain:
  == domain 1    score: 16.8 bits;  conditional E-value: 3.6e-05
  Rh5-PA(Rhodopsin5)_FBpp0079875-aln 273 ksvelriakvaltiffLfvlaWtPyavvaligafgdr.elltPlatmlp...avfaktvscldPyvyaishPkyr 343
                                            e r  k   t++++f+++W P+ ++++i ++    ++ +    ++    + +   +s l+ ++y++  Pk+r
                             C24A8.6  60 IRRETRATKLVATVMVVFLVCWLPFFTLNMIKIYKLIfNVWSADLEIWFhwfTALGYLNSSLNFFIYSTINPKFR 134
                                         45699****************************986413334444555411144456899*************** PP

  Rh5-PA(Rhodopsin5)_FBpp0079875-aln 344 leLek 348
                                           +++
                             C24A8.6 135 HSFRR 139
                                         98866 PP

>> T07F8.2  CE39767	WBGene00020319	status:Partially_confirmed	UniProt:P91439	protein_id:CCD65915.1
   #    score  bias  c-Evalue  i-Evalue hmmfrom  hmm to    alifrom  ali to    envfrom  env to     acc
 ---   ------ ----- --------- --------- ------- -------    ------- -------    ------- -------    ----
   1 !   13.7   5.2   0.00031      0.03      59     304 ..       8     256 ..       2     272 .. 0.73

  Alignments for each domain:
  == domain 1    score: 13.7 bits;  conditional E-value: 0.00031
  Rh5-PA(Rhodopsin5)_FBpp0079875-aln  59 aliyivllllsliGnglviwifsts...ksLrt...psn...llvvnLaifDllmvlelpllvinsfserlvgge 124
                                         ++ yi  +l++l+Gn  v+   + s   ksL +   ps+    ++  La++Dl+++++l +  +  f  ++++ +
                             T07F8.2   8 GFLYIATVLTGLFGNIWVVCSVARSrkpKSLMSrssPSDrlrAYISVLAVIDLTVLMALLVRALYHFLPHFMLDS 82 
                                         57889999999999999998887763345665421256533357999******9999888777778888888889 PP

  Rh5-PA(Rhodopsin5)_FBpp0079875-aln 125 lgCdiyavlGslsGigaaitnaviafDryktiskpldgrltkkqalllilfiWlyalpftvlPlleiWgryvpeG 199
                                          +C    vl     i++ +  ++i+ +ry ti kp+ + + ++ +    +   +++     + +++i +  v+  
                             T07F8.2  83 NSCRAMFVLENSVKITSLTVLSCISIERYITIRKPFCSEVRRQFVNATPIGASIFVGLVVGAIIVQINSVTVS-S 156
                                         9998777777777899***********************9999988888888888765555556665544444.4 PP

  Rh5-PA(Rhodopsin5)_FBpp0079875-aln 200 flttCsfDyLtddedtrvfvavifvlsyviPllliiyfysklvsavrah..ekalreqakkmnvksLrsnqdaea 272
                                             C   y  +          +  +++++ l++i + ys++v +vr+    +  r qa     +sL  n+ +  
                             T07F8.2 157 DGLNCVRSYRGKAIPR--VASYLTAVAFLVDLTIISLNYSQIVRHVRRKftKRRARVQANSRVRESLV-NEPRY- 227
                                         4457999998876543..23344567899*****************9853256677788888888888.44433. PP

  Rh5-PA(Rhodopsin5)_FBpp0079875-aln 273 ksvelriakvaltiffLfvlaWtPyavvalig 304
                                            e+  a v   + +++v++W P +++++i 
                             T07F8.2 228 -MREMTAAIVR--VGVFHVVCWLPMSLMQFIP 256
                                         .3455444433..3445699999999998875 PP

>> C50H2.1  CE28214	WBGene00008239	locus:fshr-1	steroid hormone receptor	status:Confirmed	UniProt:Q18759	protein_id:CAA9
   #    score  bias  c-Evalue  i-Evalue hmmfrom  hmm to    alifrom  ali to    envfrom  env to     acc
 ---   ------ ----- --------- --------- ------- -------    ------- -------    ------- -------    ----
   1 !   16.2   6.0   5.6e-05    0.0054      57     191 ..     431     575 ..     420     643 .. 0.82

  Alignments for each domain:
  == domain 1    score: 16.2 bits;  conditional E-value: 5.6e-05
  Rh5-PA(Rhodopsin5)_FBpp0079875-aln  57 llaliyivllllsliGnglviwifsts..ksLrtpsnllvvnLaifDllmvlelpllvi......nsfserlvgg 123
                                          l +++ v+ l++++Gn +v  ++ +   k +r    l+++n++++D++  + l++l i      + ++++ v +
                             C50H2.1 431 FLRIAVWVVCLAAIVGNIIVWALLGIVyeKRMRM-HYLYMINMSVADMVTGIYLAVLAIadakmsDEYYRHAVWW 504
                                         5788899999*******98877766551155554.579**********998888866542222224566777777 PP

  Rh5-PA(Rhodopsin5)_FBpp0079875-aln 124 e..lgCdiyavlGslsGigaaitnaviafDryktiskpldgr.ltkkqalllilfiWlyalpftvlPllei 191
                                         +   gC   ++l  +    ++i++ +iaf+      +++ gr l+ k  +ll++  Wl+a+  ++lP +++
                             C50H2.1 505 QtgWGCRAAGFLAVFASELGIISMFLIAFEMSYNTRQSFRGRrLSPKVGVLLMIGGWLFAIIMAILPWFDV 575
                                         622579999999988888899********97656677888877999999******************9986 PP

>> F32D8.10  CE05789	WBGene00009333	status:Partially_confirmed	UniProt:Q19959	protein_id:CAA98450.1
   #    score  bias  c-Evalue  i-Evalue hmmfrom  hmm to    alifrom  ali to    envfrom  env to     acc
 ---   ------ ----- --------- --------- ------- -------    ------- -------    ------- -------    ----
   1 !   16.8   3.0   3.5e-05    0.0034      63     125 ..      52     118 ..      24     171 .. 0.73
   2 ?   -0.1   0.2       4.8   4.6e+02      46      78 ..     212     246 ..     200     256 .. 0.80

  Alignments for each domain:
  == domain 1    score: 16.8 bits;  conditional E-value: 3.5e-05
  Rh5-PA(Rhodopsin5)_FBpp0079875-aln  63 ivllllsliGnglviwifstsksLrtpsnllvvnLaifDllmvle....lpllvinsfserlvggel 125
                                         + + ++s++ n+++ ++f+t k+ r + nl+++ L++fD++++++    +++ ++  f++ + + ++
                            F32D8.10  52 VTVSIISIVFNTFIFFVFVTNKQHRRSPNLYLLLLSLFDVFIAFAyiavMSVRILVNFTSSVFLKSI 118
                                         456799*********************************9887642222555555555555555554 PP

  == domain 2    score: -0.1 bits;  conditional E-value: 4.8
  Rh5-PA(Rhodopsin5)_FBpp0079875-aln  46 afpeveklyhlllaliyivl..lllsliGnglviw 78 
                                          fp++++++ + +  i+++l  +++ l+ n+l ++
                            F32D8.10 212 DFPKINEYWRFYFRNIFTILapFFILLLVNCLLLF 246
                                         79999999999999999998445777788888776 PP

>> F07B10.6  CE36641	WBGene00008552	locus:srsx-31	status:Predicted	UniProt:Q6BES9	protein_id:CAH04702.1
   #    score  bias  c-Evalue  i-Evalue hmmfrom  hmm to    alifrom  ali to    envfrom  env to     acc
 ---   ------ ----- --------- --------- ------- -------    ------- -------    ------- -------    ----
   1 !   11.9   4.3    0.0011      0.11      58     179 ..      11     131 ..       3     151 .. 0.74
   2 ?    8.4   0.3     0.013       1.2     280     364 ..     207     290 ..     171     306 .. 0.76

  Alignments for each domain:
  == domain 1    score: 11.9 bits;  conditional E-value: 0.0011
  Rh5-PA(Rhodopsin5)_FBpp0079875-aln  58 laliyivllllsliGnglviwifstsksLrtpsnllvvnLaifDllmvlelpllvinsfserlvggelgCdiyav 132
                                         +al y +  +++++Gng++i +f    +++ p n l+    ++Dl+ v    ++ ++ f++     + +C    +
                            F07B10.6  11 IALFYLLCAIVGVVGNGIMILVFLKESKFKLPVNYLITLNCLADLFHVSGHFVFNYQLFNDDKS-SQAACFFMMI 84 
                                         789999999****************************9999****9998888888888887765.6777755544 PP

  Rh5-PA(Rhodopsin5)_FBpp0079875-aln 133 lGslsGigaaitnaviafDryktiskpldgr..ltkkqalllilfiWly 179
                                            +  + ++    +i  Dr  +   p+  r  l++  + l i +  ++
                            F07B10.6  85 HTVIGYCISGPLLLAIGIDRIIACRFPITYRllLSYGSVYLGIQL--IF 131
                                         444444556667778888888888888888843344444444443..33 PP

  == domain 2    score: 8.4 bits;  conditional E-value: 0.013
  Rh5-PA(Rhodopsin5)_FBpp0079875-aln 280 akvaltiffLfvlaWtPyavvali..gafgdrelltPlatmlpavfaktvscldPyv.yaishPkyrleLekrlp 351
                                           +alt+++  ++ Wt  ++ + i  g+++dr+  + + ++ +     + + ++ +v yai+   yr ++ +rl 
                            F07B10.6 207 KSIALTVIV-VLIGWTTVTIGNTIalGVIEDRH-TSEIISIHAGFGVNISCSINVIVfYAIN-SEYRSAI-RRLF 277
                                         446666655.5789***9998876347899965.6889999988888888889999846666.79**997.7899 PP

  Rh5-PA(Rhodopsin5)_FBpp0079875-aln 352 vlgikekeaaeas 364
                                          ++i++++ ++++
                            F07B10.6 278 GMKIHSSDVSKSD 290
                                         9*****9997765 PP

>> Y46H3C.1  CE24312	WBGene00005847	locus:srw-100	7TM chemoreceptor, srw family	status:Predicted	UniProt:Q9N4V8	protein_
   #    score  bias  c-Evalue  i-Evalue hmmfrom  hmm to    alifrom  ali to    envfrom  env to     acc
 ---   ------ ----- --------- --------- ------- -------    ------- -------    ------- -------    ----
   1 !   13.5   4.3   0.00036     0.035      44     106 ..       8      70 ..       1     109 [. 0.75
   2 ?    4.0   0.0      0.28        27     287     350 ..     268     335 ..     239     356 .. 0.73

  Alignments for each domain:
  == domain 1    score: 13.5 bits;  conditional E-value: 0.00036
  Rh5-PA(Rhodopsin5)_FBpp0079875-aln  44 WrafpeveklyhlllaliyivllllsliGnglviwifstsksLrtps.nllvvnLaifDllmvl 106
                                           +f ++ + + + + +i +vl ++s++ n++ i+i+s  ks+rt+s n+++++L+++D++  l
                            Y46H3C.1   8 PFNFAHIFSDIGYYFHIINVVLSFVSVLMNTFHIFILS-QKSMRTSStNVILISLSVCDIAGGL 70 
                                         55566666666677788999****************97.699999876999********97543 PP

  == domain 2    score: 4.0 bits;  conditional E-value: 0.28
  Rh5-PA(Rhodopsin5)_FBpp0079875-aln 287 ffLfvlaWtPyavvaligafgdre....lltPlatmlpavfaktvscldPyvyaishPkyrleLekrl 350
                                          + f+++ tP  ++ l+ af d++    +l+   ++   v+  ++++l P+   +   +yr  ++k +
                            Y46H3C.1 268 TVGFFITGTPLGIIYLTKAFFDKSeavvILSTDLALYFLVLVTINAILHPIFCILMSSRYRDTIRKTF 335
                                         34577889*********9998875322234444456667889999*****99999999***9998864 PP

>> F42C5.2  CE04555	WBGene00018344	G protein-coupled receptor	status:Partially_confirmed	UniProt:Q20325	protein_id:CCD63
   #    score  bias  c-Evalue  i-Evalue hmmfrom  hmm to    alifrom  ali to    envfrom  env to     acc
 ---   ------ ----- --------- --------- ------- -------    ------- -------    ------- -------    ----
   1 !   13.8  13.0   0.00029     0.028      57     301 ..      94     342 ..      82     351 .. 0.74

  Alignments for each domain:
  == domain 1    score: 13.8 bits;  conditional E-value: 0.00029
  Rh5-PA(Rhodopsin5)_FBpp0079875-aln  57 llaliyivllllsliGnglviwifstsk.........sLrtpsnllvvnLaifDllmvlelpllvinsfserlvg 122
                                          ++++yiv+ l+++ Gn  +i+ +  +k         ++   s +++  La +D++++l+lp+     ++ ++++
                             F42C5.2  94 FMTVVYIVVCLVGTPGNLWIIYKLFRAKlwsgasvqlTVSQRSRIYIFALACSDMFLLLTLPATASYNYHGTWIF 168
                                         46789999999999999999996655542222222113456789******************************* PP

  Rh5-PA(Rhodopsin5)_FBpp0079875-aln 123 gelgCdiyavlGslsGigaaitnaviafDryktiskpldgrltkkqalllilf.iWlyalpftvlPlleiWgryv 196
                                         g+ +C i   +  +  + + +  +v++ +ry ++ + l         l+ +++ + + +l  t++  + +    v
                             F42C5.2 169 GSAACYIIRSIEIFAKLFSVVLLTVMSLERYIIVCTRLRHIYRAWMSLVPLAVgTIFGVLVPTIIHYFYLQHFSV 243
                                         ************999****************99999887765555555544331333345556666666444444 PP

  Rh5-PA(Rhodopsin5)_FBpp0079875-aln 197 p.eGflttCsfDyLtddedtrvfvavifvlsyviPllliiyfysklvsavrahekalreqakkmnvksLrsnqda 270
                                         p +  +t   +  ++++ + ++f +  fv+ ++iP+ ++   y  lv +vr+  k+ r q       +L+   ++
                             F42C5.2 244 PfDPDVTWVCLPLMSNEVF-NLFAQYTFVVGFIIPFAIMTACYIMLVRHVRTKYKMRRAQTTT----TLAKPGKE 313
                                         4345677777777776665.69************************************99864....34433333 PP

  Rh5-PA(Rhodopsin5)_FBpp0079875-aln 271 eaksvelriakvaltiffLfvlaWtPyavva 301
                                              e++  k    i ++++++W+P+   +
                             F42C5.2 314 PRYMSEVK--KSIWRIAVFHFVCWAPFWGFT 342
                                         33344444..666666666677777776555 PP

>> Y105C5A.23  CE24056	WBGene00013642	locus:gnrr-8	status:Partially_confirmed	UniProt:Q9U320	protein_id:CAB60305.1
   #    score  bias  c-Evalue  i-Evalue hmmfrom  hmm to    alifrom  ali to    envfrom  env to     acc
 ---   ------ ----- --------- --------- ------- -------    ------- -------    ------- -------    ----
   1 !   15.4   0.0   9.8e-05    0.0094     275     341 ..     338     405 ..     322     408 .. 0.74

  Alignments for each domain:
  == domain 1    score: 15.4 bits;  conditional E-value: 9.8e-05
  Rh5-PA(Rhodopsin5)_FBpp0079875-aln 275 velriakvaltiffLfvlaWtPyavvaligafgdrelltPlatmlpav..faktvscldPyvyaishPk 341
                                            r  +v+l +++ ++++W Py +++li  + dr++ +     +  +  +  ++s+++P++y+   P+
                          Y105C5A.23 338 NRSRALRVSLLLVVAYIICWLPYNLISLIQFL-DRDFFSSYLKHVHFCqqLIIFNSVVNPWLYGFFGPR 405
                                         44566789999******************866.5677776655544331145689********987776 PP

>> C01F1.4  CE06745	WBGene00015299	status:Partially_confirmed	UniProt:Q17553	protein_id:CCD62408.1
   #    score  bias  c-Evalue  i-Evalue hmmfrom  hmm to    alifrom  ali to    envfrom  env to     acc
 ---   ------ ----- --------- --------- ------- -------    ------- -------    ------- -------    ----
   1 ?   11.7  15.5    0.0013      0.12      51     344 ..       6     292 ..       3     304 .. 0.67

  Alignments for each domain:
  == domain 1    score: 11.7 bits;  conditional E-value: 0.0013
  Rh5-PA(Rhodopsin5)_FBpp0079875-aln  51 eklyhlllaliyivllllsliGnglviwifstsksLrtpsnllvvnLaifDllmvlelp.llvinsfserlvg.. 122
                                         +++++ ++  ++i+l +++ + n +v+ i     ++r++s  l  +La++D    + +   l  ns++  ++   
                             C01F1.4   6 KYFMYEIFIPSIIILCCVAAFLNFMVV-ISRLYCKMRSASLELTYSLALSDTWTSIVIGfSLFWNSYKPVVLNip 79 
                                         55666777778999999******9998.55555669****************99999996788899987766511 PP

  Rh5-PA(Rhodopsin5)_FBpp0079875-aln 123 .....gelgCdiyavlGslsGigaaitnaviafDryktiskpldgr..ltkkqalllilfiWlyalpftvlPlle 190
                                              ++l+ + + + G l+Gi       ++af  y ti +p+d +  l  + + ++i f+W+ + p +++  + 
                             C01F1.4  80 hssycFPLTLEAFRTGGLLTGIF---HLVALAFTHYMTIKRPFDHHkvLPIRTIYIMIFFMWA-TPPMALMIYFA 150
                                         11111445555555555555554...45689*************9867777888888888886.44666665554 PP

  Rh5-PA(Rhodopsin5)_FBpp0079875-aln 191 iWgryvpeGflttCsfDyLtddedtrvfvavifvlsyviPllliiyfysklvsavrahekalreqakkmnvksLr 265
                                                +G+        +  +  ++ + +++  l  v+ ++l  +fy k+++++++            n ++L 
                             C01F1.4 151 ---SNSGQGYQSE---KCMGIKFYENFYFRALVSLIIVFLIILTTIFYIKMLQKITEVRSKT-----ASNSQTLG 214
                                         ...3444555432...2223333444555555555566667777889999999997543221.....23555555 PP

  Rh5-PA(Rhodopsin5)_FBpp0079875-aln 266 snqdaeaksvelriakvaltiffLfvlaWtPyavvaliga.....fgdrelltPlatmlpavfaktvscldPyvy 335
                                         +++         r    a+ if  f++ W P +++ +++a     ++++++   + ++   v   + +  +P++y
                             C01F1.4 215 ASARG------RRTVVTAVLIFGTFLIGWMPASILYILTAesmplYNKHSVSITIMSIAVLVSIMAKTLCNPIIY 283
                                         44433......3667789*************999877654333326666655555565555555555678***** PP

  Rh5-PA(Rhodopsin5)_FBpp0079875-aln 336 aishPkyrl 344
                                         a+  P   +
                             C01F1.4 284 ATRIPEINQ 292
                                         *99997665 PP

>> C54D10.5  CE05501	WBGene00008300	status:Partially_confirmed	UniProt:Q18828	protein_id:CAA99800.1
   #    score  bias  c-Evalue  i-Evalue hmmfrom  hmm to    alifrom  ali to    envfrom  env to     acc
 ---   ------ ----- --------- --------- ------- -------    ------- -------    ------- -------    ----
   1 ?   14.1   1.5   0.00023     0.022      42     117 ..      23      95 ..       6     147 .. 0.82

  Alignments for each domain:
  == domain 1    score: 14.1 bits;  conditional E-value: 0.00023
  Rh5-PA(Rhodopsin5)_FBpp0079875-aln  42 ehWrafpeveklyhlllaliyivllllsliGnglviwifstsksLrtpsnllvvnLaifDllmvlelp.llvins 115
                                         +h+ ++ +v     ++l ++ +v+  l++iGn l + +fs+ +   tp+ l+   La  D+++++e   l+ +++
                            C54D10.5  23 AHYETYTPV----RFVLIMVATVIASLGTIGNILLLIVFSAKQISNTPATLYPSVLACLDFAICFEYIlLFGVDA 93 
                                         555555544....578999999******************************************99762344555 PP

  Rh5-PA(Rhodopsin5)_FBpp0079875-aln 116 fs 117
                                         ++
                            C54D10.5  94 LV 95 
                                         55 PP

>> T22G5.4  CE13988	WBGene00011931	locus:srsx-19	7 transmembrane receptor (rhodopsin family)	status:Partially_confirmed	
   #    score  bias  c-Evalue  i-Evalue hmmfrom  hmm to    alifrom  ali to    envfrom  env to     acc
 ---   ------ ----- --------- --------- ------- -------    ------- -------    ------- -------    ----
   1 ?   14.1  17.4   0.00023     0.023      57     354 ..       5     288 ..       1     295 [. 0.79

  Alignments for each domain:
  == domain 1    score: 14.1 bits;  conditional E-value: 0.00023
  Rh5-PA(Rhodopsin5)_FBpp0079875-aln  57 llaliyivllllsliGnglviwifstsksLrtpsnllvvnLaifDllmvl.elpllvinsfserlvggelgCdiy 130
                                         ++  i+  +++l+++Gn  vi   +  k Lrt   +l+  Lai+ l++ + el +l++    + l     +C +y
                             T22G5.4   5 TIEAIIGPMMVLGIFGNVNVIVAVARKKVLRTKGAMLIFVLAISHLVINIaELKTLIFRLRFQSLN--GRECFLY 77 
                                         566788899************************************998652677888887777776..457**** PP

  Rh5-PA(Rhodopsin5)_FBpp0079875-aln 131 avlGslsGigaaitnaviafDryktiskpldgrltkkqalllilfiWlyalpftvlPlleiWgryvpeGflttCs 205
                                          +  sl  + +++    +a D    i  p++  l  k   +li++i     +  v  ++ +   +v+e     C+
                             T22G5.4  78 NIPYSLAIMFQSWLFLSMALDLCFCIMIPIKHMLWPKTKYILIMCIMPTCCALIV--FF-VNFIFVTEEDAPYCA 149
                                         ******************************************9998655444433..33.34579*********9 PP

  Rh5-PA(Rhodopsin5)_FBpp0079875-aln 206 fDyLtddedtrvfvavifvlsyviPllliiyfysklvsavrahekalreqakkmnvksLrsnqdaeaksvelria 280
                                         +  Lt d+     + +  v + ++ ll+ i+    ++ a+r+ + + r+  +   v   +s+ +        ++ 
                             T22G5.4 150 Y-MLTMDDGVFEIISTSVVACNILTLLITIV---SVFVAIRKSQDM-RNH-RHSSVTRRNSTVE-----ERRKVF 213
                                         7.57777777667777777777776666555...467778776554.443.3333433333333.....335899 PP

  Rh5-PA(Rhodopsin5)_FBpp0079875-aln 281 kvaltiffLfvlaWtPyavv..aligafgdrelltPlatmlpavfaktvscldPyvyaishPkyrleLekrlpvl 353
                                         +  + ++++++ +W   ++    l  +f++++ + P    l a+++  + c   +v     P++r++ +  +++l
                             T22G5.4 214 RSTFYMMSIYIFCWMTSSICfrVLFYMFENETNIVPYMPYL-AIITMPNFCQAYFVTYFRSPRFRKAYREHFHWL 287
                                         9*************88877622567899********99988.5677789999999*999*************999 PP

  Rh5-PA(Rhodopsin5)_FBpp0079875-aln 354 g 354
                                         +
                             T22G5.4 288 T 288
                                         6 PP

>> F13D2.3  CE33996	WBGene00008737	locus:gnrr-7	G-protein coupled receptor	status:Partially_confirmed	UniProt:Q19397	pro
   #    score  bias  c-Evalue  i-Evalue hmmfrom  hmm to    alifrom  ali to    envfrom  env to     acc
 ---   ------ ----- --------- --------- ------- -------    ------- -------    ------- -------    ----
   1 ?    9.9   7.3    0.0044      0.43      96     198 ..      72     175 ..       9     241 .. 0.73
   2 ?    4.1   0.0      0.26        25     279     306 ..     313     340 ..     304     374 .. 0.73

  Alignments for each domain:
  == domain 1    score: 9.9 bits;  conditional E-value: 0.0044
  Rh5-PA(Rhodopsin5)_FBpp0079875-aln  96 nLaifDllmvl.elpllvinsfserlvggelgCdiyavlGslsGigaaitnaviafDry.ktiskpldgrltkkq 168
                                         +L  +D ++++   ++  +  ++ ++ +g+l C++y    s+   +++   + ia Dry ++ s+ + g  ++++
                             F13D2.3  72 SLFASDCMIMFiYAAVKALWLLQFEWKYGSLWCKMYRYWSSVAFFSNSNIVCGIALDRYlSVYSNHIIGVRQYQR 146
                                         55555654443033355555667788999******************************4456899***999*** PP

  Rh5-PA(Rhodopsin5)_FBpp0079875-aln 169 alllilfiWlyalpftvlPlleiWgryvpe 198
                                            ++  +W+ al  + lP l +W+ y p 
                             F13D2.3 147 TKRMLYAVWIIALI-AALPQLIVWETYRPS 175
                                         **********9985.6789999*****984 PP

  == domain 2    score: 4.1 bits;  conditional E-value: 0.26
  Rh5-PA(Rhodopsin5)_FBpp0079875-aln 279 iakvaltiffLfvlaWtPyavvaligaf 306
                                         + k a +i++ +++ W Py +++l    
                             F13D2.3 313 VFKNACAIIVTHIILWLPYNIISLSRFV 340
                                         6689999**************9986554 PP

>> F57H12.4  CE43724	WBGene00019019	seven trans-membrane receptor	status:Partially_confirmed	UniProt:O45096	protein_id:C
   #    score  bias  c-Evalue  i-Evalue hmmfrom  hmm to    alifrom  ali to    envfrom  env to     acc
 ---   ------ ----- --------- --------- ------- -------    ------- -------    ------- -------    ----
   1 ?   13.6  10.0   0.00034     0.032      86     348 ..      47     315 ..      18     343 .. 0.67

  Alignments for each domain:
  == domain 1    score: 13.6 bits;  conditional E-value: 0.00034
  Rh5-PA(Rhodopsin5)_FBpp0079875-aln  86 Lrtps.nllvvnLaifDllmvlelpllvinsfserlvggelg.......Cdiy.avlGs......lsGigaaitn 145
                                         Lr +s  +l+  L++fD+++++  +++++ s+++   ++e +       C+ +  v+ s      +   g+ +t 
                            F57H12.4  47 LRQSSlEVLLCGLSLFDVVLLT-SSIMIYPSMHQCSTIHETEqrlnssvCHFFwRVTVSifplslIAQAGSVWTY 120
                                         5555535677778888877654.4666666666544333221111111244432333441110114567899*** PP

  Rh5-PA(Rhodopsin5)_FBpp0079875-aln 146 aviafDryktiskpldgr.ltkkqalllilfiWlyalpftvlP.lleiWgryvpeGflttCsfDyLtddedtrvf 218
                                          ++  Dr+ ++  p++ r  +++  ++ +lf+ ++  +   lP ++e   r   +G +        t+ +++  +
                            F57H12.4 121 VAVTVDRFIAVCFPIKRRvWSTRSNTITVLFVITFISAIFKLPsFFE--VRLDHNGEVEP------TELRKNEFY 187
                                         ******************44556678899999988877666662666..57777777764......666777788 PP

  Rh5-PA(Rhodopsin5)_FBpp0079875-aln 219 vavifvlsyviPllliiyfysklvsavrahekalreqakkmnv.ksLrsnqdaeaksvelriakvaltiffLfvl 292
                                         +  +  + yv  + li +    +++a+  h   l+ +a+   v +s + n ++e   +e ++  +a ++ ++f++
                            F57H12.4 188 IEFYLFYLYVTFIQLIPWTLIIFLNAIIIHKVRLAYRAQEAMVhNSGKLNTKRE--DAERKVTVMATVMTMIFII 260
                                         888888888777777777777777777777777777777655514555555444..69***************** PP

  Rh5-PA(Rhodopsin5)_FBpp0079875-aln 293 aWtPyavvaligafgdrelltPlatmlpavfaktvscldPyvyaishPkyrleLek 348
                                         +  P  +  l+  + + ++      +   v+  ++s  + ++y +   ++r +  k
                            F57H12.4 261 CNIPPGINYLVDRYSNPTVYRQRIPLS-NVLVCVNSASNMMIYCVFNSRFRRAALK 315
                                         **************9977666555544.4555578899999999999999987555 PP

>> C04E6.2  CE07907	WBGene00015419	locus:srsx-18	7TM chemoreceptor, srsx family	status:Partially_confirmed	UniProt:O0147
   #    score  bias  c-Evalue  i-Evalue hmmfrom  hmm to    alifrom  ali to    envfrom  env to     acc
 ---   ------ ----- --------- --------- ------- -------    ------- -------    ------- -------    ----
   1 ?   14.3  11.9   0.00021     0.021      60     355 ..      13     293 ..       1     307 [. 0.78

  Alignments for each domain:
  == domain 1    score: 14.3 bits;  conditional E-value: 0.00021
  Rh5-PA(Rhodopsin5)_FBpp0079875-aln  60 liyivllllsliGnglviwifstsksLrtpsnllvvnLaifDllmvlelpllvinsfserlvg.gelgCdiyavl 133
                                            +v+ +++l+Gn   i   +  ksLrt    l++   i+  +  + ++ l+   ++ r+   ++ +C  + v+
                             C04E6.2  13 TYTVVVCCIGLFGNINLIVATCRYKSLRTKLGCLIMISTISHTI--CLVSELISVKLKLRFTQtHRDECFRFVVV 85 
                                         334567789*********************99999988887654..44555665555555554045679999999 PP

  Rh5-PA(Rhodopsin5)_FBpp0079875-aln 134 GslsGigaaitnaviafDryktiskpldgrltkkqalllilfiWlyalpftvlPlleiWgryvpeGflttCsfDy 208
                                           +  + +++   ++a D   ++  p+  +l ++   llil++       t++ ++e  + y+   +l  C++  
                             C04E6.2  86 YMFAVLFQSTLFLMMAIDLLLAVIMPIRHKLWQRGPYLLILCTPPVIF-STFAIFIE--QLYINHENLLMCTVSL 157
                                         9888899999999*****************************965332.23444455..89**********9985 PP

  Rh5-PA(Rhodopsin5)_FBpp0079875-aln 209 LtddedtrvfvavifvlsyviPllliiyfysklvsavrahekalreqakkmnvksLrsnqdaeaksvelriakva 283
                                          +  ++ r f  +i ++s v+  + +i     lv+av+ h   ++eq+        +s+  + ++s e+++ k  
                             C04E6.2 158 -AAPRKVR-FWGTIITFSTVLLAVALI-----LVTAVKVH---INEQSSSSPFIRHSSTSTKTSRSSEVKLLKSL 222
                                         .5555555.666777777665444333.....68999999...789999998888888899999*********** PP

  Rh5-PA(Rhodopsin5)_FBpp0079875-aln 284 ltiffLfvlaWtPyavvaligafgdrelltPlatmlpavfaktvscldPyvyaishPkyrleLekrlpvlgi 355
                                          t++f+f+++Wt   ++  ++++ d   +         ++     c + +v a+  P+y    + +l +l +
                             C04E6.2 223 ATLIFFFICSWTMSVILFHVAMYFDS-SIGYQFHKYTFILQLPTFCQNFFVTALRSPRYARVYREQLSFLPC 293
                                         ***********************995.555555566677777788999999999999998887777777765 PP

>> ZK1037.9  CE16761	WBGene00005860	locus:srw-113	7TM chemoreceptor, srw family	status:Predicted	UniProt:O45991	protein_
   #    score  bias  c-Evalue  i-Evalue hmmfrom  hmm to    alifrom  ali to    envfrom  env to     acc
 ---   ------ ----- --------- --------- ------- -------    ------- -------    ------- -------    ----
   1 ?   14.0   7.0   0.00026     0.025      78     190 ..      54     179 ..      25     192 .. 0.73

  Alignments for each domain:
  == domain 1    score: 14.0 bits;  conditional E-value: 0.00026
  Rh5-PA(Rhodopsin5)_FBpp0079875-aln  78 wifstsksLrtps.nllvvnLaifDllmvlel........pllvinsfserlvggelgCdi.yavlGslsGigaa 142
                                         +   t ks+r++s n+++   a++D++  +e+         +l++ ++ e     +l+ di + ++      +++
                            ZK1037.9  54 FTILTRKSMRNTSiNIIMAAAAFCDIFSFIEMlmriyvnvQMLIYACYGEDSY-SRLAVDIaFEIVKKTAQRAST 127
                                         334689****988688888999***8755554111121115677777776655.78999987899999999**** PP

  Rh5-PA(Rhodopsin5)_FBpp0079875-aln 143 itnaviafDryktiskpldgr...ltk.kqalllilfiWlyalpftvlPlle 190
                                         +   +iaf r  +i  p+ +r   lt+ k a ++i  + + ++pf++l   +
                            ZK1037.9 128 WLILMIAFIRALVIRYPMSSRiekLTTpKVAFIIISAVVIISIPFSLLNYND 179
                                         *******************994444442446677778999*******97765 PP

>> F38E1.8  CE38183	WBGene00018180	locus:srsx-22	7TM chemoreceptor, srsx family	status:Predicted	UniProt:Q20156	protein_
   #    score  bias  c-Evalue  i-Evalue hmmfrom  hmm to    alifrom  ali to    envfrom  env to     acc
 ---   ------ ----- --------- --------- ------- -------    ------- -------    ------- -------    ----
   1 ?    5.5  11.1     0.096       9.3      59     175 ..      11     128 ..       2     154 .. 0.83
   2 ?   13.7   0.5   0.00032     0.031     277     360 ..     206     290 ..     185     298 .. 0.67

  Alignments for each domain:
  == domain 1    score: 5.5 bits;  conditional E-value: 0.096
  Rh5-PA(Rhodopsin5)_FBpp0079875-aln  59 aliyivllllsliGnglviwifstsksLrtpsnllvvnLaifDllmvlelpllvinsfserlvggelgCdiyavl 133
                                          ++yi++ +++++Gn  ++ i    ksL++   +l+  +a+f+l+ ++    l +  ++e + + +  C   ++ 
                             F38E1.8  11 IVVYIIFATIGVFGNLAIVIITFKYKSLQSRCCVLIGIMAFFNLFYCIYFIQLRVMMIMEIYNITNNLCFFLSIY 85 
                                         56899**********999999999************************99999999999999999999*999999 PP

  Rh5-PA(Rhodopsin5)_FBpp0079875-aln 134 GslsGigaaitnaviafDryktiskpldgr.ltkkqalllilf 175
                                         G +s   +++   +i  Dr   +s p++   +   q  ++  +
                             F38E1.8  86 GIFSLNMQSMIGLFIGLDRLYSVSFPVKYStIPVYQYGIVFSC 128
                                         999999999999********99999997543555555555555 PP

  == domain 2    score: 13.7 bits;  conditional E-value: 0.00032
  Rh5-PA(Rhodopsin5)_FBpp0079875-aln 277 lriakvaltiffLfvlaWtPyavvalig.afgdrelltPlatmlpavfak...tvscldPyvyaishPkyrleLe 347
                                          ri k  +++++L+v++W   ++v + + ++   ++  P++  l +v+      +s ++ ++y    P yr+++ 
                             F38E1.8 206 NRILKSMIVVISLYVCTWFLALLVIFCTyVL---KMDNPFVIALESVTGSlilCNSSMNIFIYFWRTPEYRKAIL 277
                                         49****************7655444333033...344555555555544311157889**************988 PP

  Rh5-PA(Rhodopsin5)_FBpp0079875-aln 348 krlpvlgikekea 360
                                         +    ++ k+kea
                             F38E1.8 278 QFYGEITFKSKEA 290
                                         7777777666665 PP

>> Y69A2AR.15  CE39064	WBGene00022086	locus:sprr-3	status:Partially_confirmed	UniProt:Q95XI5	protein_id:CCD74119.1
   #    score  bias  c-Evalue  i-Evalue hmmfrom  hmm to    alifrom  ali to    envfrom  env to     acc
 ---   ------ ----- --------- --------- ------- -------    ------- -------    ------- -------    ----
   1 ?   14.4   0.2   0.00019     0.018      43     112 ..      37     108 ..      10     132 .. 0.78

  Alignments for each domain:
  == domain 1    score: 14.4 bits;  conditional E-value: 0.00019
  Rh5-PA(Rhodopsin5)_FBpp0079875-aln  43 hWrafpevek..lyhlllaliyivllllsliGnglviwifstsksLrtpsnllvvnLaifDllmvle.lpllv 112
                                            +f +ve+   + +++++i+ vl +l ++ n++vi ++s  ks r++    ++ +ai+ llm+++ lp  +
                          Y69A2AR.15  37 QLIQFEDVENdvKLQIIYGIILPVLAVLVVVSNSVVILVLSQQKSKRASVEP-LLWMAICSLLMAISpLPFTI 108
                                         55666666541155678899999**********************9877665.5789*******986355444 PP

>> H09F14.1  CE42007	WBGene00010375	7 transmembrane receptor (rhodopsin family)	status:Partially_confirmed	UniProt:O4561
   #    score  bias  c-Evalue  i-Evalue hmmfrom  hmm to    alifrom  ali to    envfrom  env to     acc
 ---   ------ ----- --------- --------- ------- -------    ------- -------    ------- -------    ----
   1 ?   13.0  11.5    0.0005     0.048      63     308 ..      16     246 ..       3     325 .. 0.74

  Alignments for each domain:
  == domain 1    score: 13.0 bits;  conditional E-value: 0.0005
  Rh5-PA(Rhodopsin5)_FBpp0079875-aln  63 ivllllsliGnglviwifstsksLrtpsnllvvnLaifDllmvlelpllvinsfserlvggelgCdiyavlGsls 137
                                          ++++ +l Gn + +     s+  r  +n++++ L ++D + ++    +++ +f+  ++ +e    +  vl + s
                            H09F14.1  16 PLIVIFGLSGNVISLVTIFHSRLRRVNANIYLIVLTLADSIFLTG---ILLICFKVDWIAYEYCVGLEYVLMTAS 87 
                                         356778999***998888889999***************887654...45669*********9999977887777 PP

  Rh5-PA(Rhodopsin5)_FBpp0079875-aln 138 GigaaitnaviafDryktiskpldgrltkkqalllilfiWlyalpftvlPlleiWgryvpeGflttCsfDyLtdd 212
                                          i+ +++ a++  +ry +i++pl  ++++ ++    ++++   +pf vl l++ +    p      C+   L + 
                            H09F14.1  88 YIS-SWSTAALTIERYLAIAHPLS-HMKYGHVDRAKVMLYWVPIPF-VLQLFQ-FFSLEPATEERKCA---LKEA 155
                                         775.6888999************6.577776655544444457898.677888.44567777777887...4555 PP

  Rh5-PA(Rhodopsin5)_FBpp0079875-aln 213 edtrvfvavifvlsyviPllliiyfysklvsavrahekalreqakkmnvksLrsnqdaeaksvelriakvaltif 287
                                         + + +  av  vl+yv+P  +i++    +  +v++ ++ +    kk n +    + +++   +  ri     ++ 
                            H09F14.1 156 NYQIIAQAVDTVLCYVVPCGIIVVLNILVALQVQKSQEHFMAETKKSNSRRTGGSSSSS--GTWTRIL---WVMP 225
                                         5555555667899***********99999999998877777789999976655554444..4666665...5567 PP

  Rh5-PA(Rhodopsin5)_FBpp0079875-aln 288 fLfvlaWtPyavvaligafgd 308
                                         ++fv+  tP+ v+ +i +  +
                            H09F14.1 226 LVFVVLNTPFYVIMMIEIVFQ 246
                                         889999**********87644 PP

>> C44B12.8  CE36428	WBGene00005905	locus:srx-14	7TM chemoreceptor, srx family	status:Predicted	UniProt:Q7KPX1	protein_i
   #    score  bias  c-Evalue  i-Evalue hmmfrom  hmm to    alifrom  ali to    envfrom  env to     acc
 ---   ------ ----- --------- --------- ------- -------    ------- -------    ------- -------    ----
   1 ?   13.0   0.1   0.00053     0.051      52     132 ..     197     284 ..     182     290 .. 0.63

  Alignments for each domain:
  == domain 1    score: 13.0 bits;  conditional E-value: 0.00053
  Rh5-PA(Rhodopsin5)_FBpp0079875-aln  52 klyhlllaliyivllllsliGnglviwifsts..ksLrtpsn..llvv....nLaifDllmvlelpllvinsfse 118
                                         ++  l+l+l   +ll+++++Gn+   wif++   k+Lr+p    l+++    nL +  ++ + +  + +++   +
                            C44B12.8 197 TYRLLVLQLLSDLLLVVTVVGNCA-TWIFAVVkrKNLRNPKEfrLFLMifarNLGFLIFATLSSFCTGLVKQQWK 270
                                         4555678899999*********85.79998852279****86334444122244444444444444445555555 PP

  Rh5-PA(Rhodopsin5)_FBpp0079875-aln 119 rlvggelgCdiyav 132
                                         ++++ +l+ ++y +
                            C44B12.8 271 KYALTSLSWQVYHL 284
                                         55566666677765 PP

>> C30B5.5  CE02524	WBGene00016246	status:Partially_confirmed	UniProt:Q18321	protein_id:CCD66137.1
   #    score  bias  c-Evalue  i-Evalue hmmfrom  hmm to    alifrom  ali to    envfrom  env to     acc
 ---   ------ ----- --------- --------- ------- -------    ------- -------    ------- -------    ----
   1 ?   13.0   1.2   0.00052      0.05      56     130 ..      34     104 ..      25     142 .. 0.71
   2 ?    1.6   0.1       1.5   1.4e+02     215     248 ..     727     760 ..     722     780 .. 0.84

  Alignments for each domain:
  == domain 1    score: 13.0 bits;  conditional E-value: 0.00052
  Rh5-PA(Rhodopsin5)_FBpp0079875-aln  56 lllaliyivllllsliGnglviwifstsksLrtpsnllvvnLaifDllmvlelp.llvinsfserlvggelgCdi 129
                                         +l++++ +++ l +l+Gn+    i+ t  s+r+p nl++  La+fD +++++   ++ ++ +    + ++ + d+
                             C30B5.5  34 FLISVVGTLIGLFGLFGNATTALIL-TRPSMRNPNNLFLTALAVFDSCLLITAFfIYAMEYI----IEYTAAFDL 103
                                         45666777889999*****999886.788*****************8776543214444444....444444444 PP

  Rh5-PA(Rhodopsin5)_FBpp0079875-aln 130 y 130
                                         y
                             C30B5.5 104 Y 104
                                         4 PP

  == domain 2    score: 1.6 bits;  conditional E-value: 1.5
  Rh5-PA(Rhodopsin5)_FBpp0079875-aln 215 trvfvavifvlsyviPllliiyfysklvsavrah 248
                                         ++vf+a   v++ vi  +l +yf +k  +++++ 
                             C30B5.5 727 QKVFIALCLVFCVVIAWILSCYFLKKHSQKLHQK 760
                                         79*********************99988877654 PP

>> Y62E10A.4a  CE24541	WBGene00013375	locus:srsx-25	status:Partially_confirmed	UniProt:Q9U1X1	protein_id:CAB60603.1
   #    score  bias  c-Evalue  i-Evalue hmmfrom  hmm to    alifrom  ali to    envfrom  env to     acc
 ---   ------ ----- --------- --------- ------- -------    ------- -------    ------- -------    ----
   1 ?   12.6  12.4   0.00069     0.067      62     188 ..      16     139 ..       4     282 .. 0.81

  Alignments for each domain:
  == domain 1    score: 12.6 bits;  conditional E-value: 0.00069
  Rh5-PA(Rhodopsin5)_FBpp0079875-aln  62 yivllllsliGnglviwifstsksLrtpsnllvvnLaifDllmvlelpllvinsfserlvggelgCdiyavlGsl 136
                                          + l +++liGn  ++   ++sk L++  n+l+  La++D+++++ l +l +  f + +++ + +C + ++ G +
                          Y62E10A.4a  16 TMALSIIGLIGNMTIVLATVISKRLQSRCNILIGLLALSDVVVCTYLIHLRVLMFLDMYMLTSTQCFLLSAYGLF 90 
                                         4568899*****************************************************************977 PP

  Rh5-PA(Rhodopsin5)_FBpp0079875-aln 137 sGigaaitnaviafDryktiskpldgrltkkqalllilfiWlyalpftvlPl 188
                                             ++    +i  Dr   ++ pl    ++      i  ++l+ + f+vl  
                          Y62E10A.4a  91 ALNMQSSLCLIIGLDRLYNVTYPLRY--SQLPNSFYI-ALFLFCVGFSVLIT 139
                                         7666666677899***9999999953..333333333.34566666666654 PP

>> F36G9.16  CE34849	WBGene00005803	locus:srw-56	status:Partially_confirmed	UniProt:Q7YTM3	protein_id:CAE17829.1
   #    score  bias  c-Evalue  i-Evalue hmmfrom  hmm to    alifrom  ali to    envfrom  env to     acc
 ---   ------ ----- --------- --------- ------- -------    ------- -------    ------- -------    ----
   1 ?   13.8   0.6    0.0003     0.029      35     108 ..      13      86 ..       4     101 .. 0.72
   2 ?   -0.5   0.4       6.5   6.3e+02     279     332 ..     269     321 ..     250     329 .. 0.80

  Alignments for each domain:
  == domain 1    score: 13.8 bits;  conditional E-value: 0.0003
  Rh5-PA(Rhodopsin5)_FBpp0079875-aln  35 eeldlvhehWrafpeveklyhlllaliyivllllsliGnglvi..wifstsksLrt.psnllvvnLaifDllmvl 106
                                         +  d +  +W++f ++  +   +l     v l+++ iG  + i  +i  t ks+r  + nl+++ +ai+D+l +l
                            F36G9.16  13 DANDEISIFWNTFAQAIDS---VLNNQAHVKLIIAAIGVFINIfhFIVLTRKSMRVyTINLFMIGIAICDFLRLL 84 
                                         5567788889998876555...4555555555666666665551157789*****7367************9877 PP

  Rh5-PA(Rhodopsin5)_FBpp0079875-aln 107 el 108
                                         ++
                            F36G9.16  85 SV 86 
                                         65 PP

  == domain 2    score: -0.5 bits;  conditional E-value: 6.5
  Rh5-PA(Rhodopsin5)_FBpp0079875-aln 279 iakvaltiffLfvlaWtPyavvaligafgdrelltPlatmlpavfaktvscldP 332
                                           k+ + i + f++a  P  +  ++  +g  ++l+ +  +++ +f+ +vs+++ 
                            F36G9.16 269 STKMVVLITVTFLIATFPLGMTYFVNFLGLDDILAFFLYIIG-IFCEFVSIING 321
                                         568889999999999999999999999999999998888876.89999999885 PP

>> F15A8.5d  CE33618	WBGene00001052	locus:dop-1	status:Partially_confirmed	UniProt:Q86ME3	protein_id:CCD68414.1
   #    score  bias  c-Evalue  i-Evalue hmmfrom  hmm to    alifrom  ali to    envfrom  env to     acc
 ---   ------ ----- --------- --------- ------- -------    ------- -------    ------- -------    ----
   1 ?   13.3   0.0   0.00041      0.04     285     363 ..      83     161 ..      63     177 .. 0.79

  Alignments for each domain:
  == domain 1    score: 13.3 bits;  conditional E-value: 0.00041
  Rh5-PA(Rhodopsin5)_FBpp0079875-aln 285 tiffLfvlaWtPyavvaligafgdrelltPlatmlpavfaktvscldPyvyaishPkyrleLekr.lpvlgikek 358
                                         +i+  f+++W P+ +v+++ a+   e+ +  + m  + +  ++s  +P +y+i    +r +++k  ++v+g+  +
                            F15A8.5d  83 VIMGTFLVCWLPFFTVNILRAWLP-EIFSSKTIMAVTWLGYANSSANPLIYSIFNRDFRRAFKKIiVRVFGCCWE 156
                                         46678****************998.8999999999999**********************999962467776555 PP

  Rh5-PA(Rhodopsin5)_FBpp0079875-aln 359 eaaea 363
                                         e + +
                            F15A8.5d 157 EPDLN 161
                                         44444 PP

>> C24A8.1  CE42069	WBGene00016037	locus:dop-6	G-protein coupled receptor	status:Partially_confirmed	UniProt:P91096	prot
   #    score  bias  c-Evalue  i-Evalue hmmfrom  hmm to    alifrom  ali to    envfrom  env to     acc
 ---   ------ ----- --------- --------- ------- -------    ------- -------    ------- -------    ----
   1 ?    7.9   7.8     0.018       1.8      89     255 ..      22     201 ..      14     204 .. 0.75
   2 ?    9.3   0.5    0.0069      0.66     273     307 ..     446     480 ..     427     517 .. 0.86

  Alignments for each domain:
  == domain 1    score: 7.9 bits;  conditional E-value: 0.018
  Rh5-PA(Rhodopsin5)_FBpp0079875-aln  89 psnllvvnLaifDllm.vlelpllvinsfser.lvggelgCdiyavlGslsGigaaitnaviafDry.......k 154
                                         p   ++v+La++Dl++ ++ +p  ++ s+++  + +  + C  y+vl      +++i   +i+ Dry       +
                             C24A8.1  22 PEWAYLVSLAMADLIVgAFVMPFSIYLSVNRLhWHLPLFVCYFYCVLDVAASTSSIIHLVLISIDRYvkkkcvpN 96 
                                         566789*******9875799*****999998515555679***************************55433321 PP

  Rh5-PA(Rhodopsin5)_FBpp0079875-aln 155 ti.........skpldgr.l.tkkqalllilfiWlyalpftvlPlleiWgryvpeGflttCsfDyLtdde...dt 215
                                          i         +kp + + +  +k++ l i+++W+++++ + lPl          Gf t  s+  + + +    +
                             C24A8.1  97 -IvescrlvaaTKPAEYKtVkHRKRVYLAIAITWIFSIALS-LPLGT--------GFNTRTSYFLVIEHHcgiYN 161
                                         .2122122222456666643145678899**********98.69987........88888887555554322257 PP

  Rh5-PA(Rhodopsin5)_FBpp0079875-aln 216 rvfvavifvlsyviPllliiyfysklvsavrahekalreq 255
                                          +++   +++++ +P l++i+ y +++ ++r+  +a++ q
                             C24A8.1 162 PIYMLGSSIFAFYLPCLIMIFTYGYIFYTLRKRLRAIQLQ 201
                                         8899999*********************999988877655 PP

  == domain 2    score: 9.3 bits;  conditional E-value: 0.0069
  Rh5-PA(Rhodopsin5)_FBpp0079875-aln 273 ksvelriakvaltiffLfvlaWtPyavvaligafg 307
                                            e r  k   t++++f+++W P+ ++++i ++ 
                             C24A8.1 446 IRRETRATKLVATVMVVFLVCWLPFFTLNMIKIYK 480
                                         45699**************************9985 PP

>> Y41D4B.24  CE40723	WBGene00021524	status:Partially_confirmed	UniProt:A2V8C4	protein_id:CCD66725.1
   #    score  bias  c-Evalue  i-Evalue hmmfrom  hmm to    alifrom  ali to    envfrom  env to     acc
 ---   ------ ----- --------- --------- ------- -------    ------- -------    ------- -------    ----
   1 ?   12.9  12.3   0.00055     0.053      57     252 ..      39     246 ..      15     289 .. 0.69

  Alignments for each domain:
  == domain 1    score: 12.9 bits;  conditional E-value: 0.00055
  Rh5-PA(Rhodopsin5)_FBpp0079875-aln  57 llaliyivllllsliGnglviwifstsksLrtpsnllvvnLaifDllmvlelpllvinsfserlvggelgCdi.y 130
                                         ++++  + + ++s+i n +  w+f+ts+  r   nl+++ La+fD+++ ++  +l+   + + +++ ++  +i y
                           Y41D4B.24  39 MVSIFGSTISFISMIENIFLFWLFVTSRRHRR-ENLFMMLLAFFDIFVSMAYIMLMSVNVLSDVLMSPILVNIwY 112
                                         44455567899*****************9886.6***********998887776665555555666777777735 PP

  Rh5-PA(Rhodopsin5)_FBpp0079875-aln 131 avlG...slsGigaaitnavi...afDryk.tiskpldgrltkkqalllilfiWlyalpf.tvlPlleiWgryvp 197
                                         + +    ++s i+ + +  +i   +f+ry  t+ +p     +k++  + ++ ++l +++  t+   +e+  + + 
                           Y41D4B.24 113 TYMIpilTVSHIAMTSSSFLIvaaSFERYCaTLNSPYLRFAQKNRSFIALCAVFLGVVSKgTISIEFELVHHEQC 187
                                         5544111445554444333332227****625666665556677778888888887776526666799999999* PP

  Rh5-PA(Rhodopsin5)_FBpp0079875-aln 198 eGflttCsfDy...Ltddedtrvfvavifvls.yviPllliiyfysklvsavrahekal 252
                                         eG + + ++ +   + +++   +f   +  ++  ++P+ +++y   ++v+a++++  a 
                           Y41D4B.24 188 EGQMMATTMKFrpfVLETQYHYLFRFWYRNFVtVFAPFFILLYLNVRIVKALTTYTTAT 246
                                         **998777765111556666666665554444145799999999999999998876665 PP

>> Y38H6C.12  CE19106	WBGene00005382	locus:srh-166	status:Partially_confirmed	UniProt:Q9XX38	protein_id:CAA21001.1
   #    score  bias  c-Evalue  i-Evalue hmmfrom  hmm to    alifrom  ali to    envfrom  env to     acc
 ---   ------ ----- --------- --------- ------- -------    ------- -------    ------- -------    ----
   1 ?   12.2   2.3   0.00088     0.085      70     189 ..      31     157 ..       8     164 .. 0.68

  Alignments for each domain:
  == domain 1    score: 12.2 bits;  conditional E-value: 0.00088
  Rh5-PA(Rhodopsin5)_FBpp0079875-aln  70 liGnglviwifstsksLrt.psnllvvnL..aifDllm.vlelpllvinsfserl..vggelgC.diyavlGsls 137
                                         ++G    i i  t  ++++  +n+lv+ L  a+ D+ m +le+p++++ +   +   v+  lg   ++ +  ++s
                           Y38H6C.12  31 IFG--AYIIIAKTPNNMKNvRTNMLVLHLagALLDIYMsCLEIPVFLLPACAVYPlgVLTMLGVsTVFQAYVGVS 103
                                         444..455567777777762479***9994459***994569**9999877655411455666525787777787 PP

  Rh5-PA(Rhodopsin5)_FBpp0079875-aln 138 Gigaaitnaviaf..Dry.ktiskpldgrltkkqalllilfiWlyalpftvlPll 189
                                          ig  i +a++ f  +ry k i +p   r    + ++ i++ ++ +++f +  +l
                           Y38H6C.12 104 LIGV-IGMAILMFfeERYhKLIRNPGVDRKRGWKYVVYIAIHYIISITFILPCFL 157
                                         7775.5566655545799446889988888999999*****99999999765555 PP

>> C15H11.2b  CE45186	WBGene00007614	locus:gnrr-2	status:Confirmed	UniProt:D9N144	protein_id:CBO22274.1
   #    score  bias  c-Evalue  i-Evalue hmmfrom  hmm to    alifrom  ali to    envfrom  env to     acc
 ---   ------ ----- --------- --------- ------- -------    ------- -------    ------- -------    ----
   1 ?    4.9   0.8      0.15        15     174     246 ..       3      84 ..       1     108 [. 0.69
   2 ?    6.9   0.0     0.037       3.6     270     336 ..     133     200 ..     110     215 .. 0.76

  Alignments for each domain:
  == domain 1    score: 4.9 bits;  conditional E-value: 0.15
  Rh5-PA(Rhodopsin5)_FBpp0079875-aln 174 lfiWlyalpftvlPlleiWgryvpeGflttCsfDy.........Ltdde..dtrvfvavifvlsyviPllliiyf 237
                                         ++ W+ a+  t+lP + +W+  +   ++t C + +         L++ e  + +++     ++ + iPl++++  
                           C15H11.2b   3 ILAWALAV-VTMLPQMLVWNEVQ-FSNITQCVTVWteiinkrekLSESElrNMKLYSIQNATIIFYIPLMILVAC 75 
                                         44444443.58999999999865.568888877553322222224443322456777777888999999999999 PP

  Rh5-PA(Rhodopsin5)_FBpp0079875-aln 238 ysklvsavr 246
                                         y  +++ + 
                           C15H11.2b  76 YVLILKDIY 84 
                                         999999886 PP

  == domain 2    score: 6.9 bits;  conditional E-value: 0.037
  Rh5-PA(Rhodopsin5)_FBpp0079875-aln 270 aeaksvelriakvaltiffLfvlaWtPyavvaligafgdrelltPl..atmlpavfaktvscldPyvya 336
                                         ++ + + +r  ++ l +++ + ++W Py +++   ++   +    l    +l +++   +s+++P++y+
                           C15H11.2b 133 EKFRRAKVRSLRITLLLILTYAVTWLPYNLLSWWMVLHWDSYRENLdsNYILNSLV-VLNSVINPFIYG 200
                                         444678899999999999*************9776665444443331044666665.479999999997 PP

>> T27C5.10  CE39786	WBGene00012083	status:Predicted	UniProt:O45385	protein_id:CAB04871.2
   #    score  bias  c-Evalue  i-Evalue hmmfrom  hmm to    alifrom  ali to    envfrom  env to     acc
 ---   ------ ----- --------- --------- ------- -------    ------- -------    ------- -------    ----
   1 ?   12.7   4.1   0.00062     0.059      58     130 ..      21      93 ..       6     112 .. 0.78

  Alignments for each domain:
  == domain 1    score: 12.7 bits;  conditional E-value: 0.00062
  Rh5-PA(Rhodopsin5)_FBpp0079875-aln  58 laliyivllllsliGnglviwifstsksLrt.psnllvvnLaifDllmvlelpllvinsfserlvggelgCdiy 130
                                         l  +++++ ++++i n l + ++   ks+r  + n++++ +a++D+  +++  +++   f+ ++ + +++ d y
                            T27C5.10  21 LNYVIFIISIVGIILNVLHLLVL-FRKSMRQlTINIFMIGIAVCDFSQMISFVVVITTQFYINYKTTQISPDCY 93 
                                         44444555555566666655554.4677776367**********************999999999999888877 PP

>> C02H7.2  CE43377	WBGene00015364	locus:npr-19	status:Partially_confirmed	UniProt:Q17594	protein_id:CCD62726.1
   #    score  bias  c-Evalue  i-Evalue hmmfrom  hmm to    alifrom  ali to    envfrom  env to     acc
 ---   ------ ----- --------- --------- ------- -------    ------- -------    ------- -------    ----
   1 ?   10.1  17.4     0.004      0.39      56     347 ..      29     333 ..       9     362 .. 0.69

  Alignments for each domain:
  == domain 1    score: 10.1 bits;  conditional E-value: 0.004
  Rh5-PA(Rhodopsin5)_FBpp0079875-aln  56 lllaliyivllllsliGnglviwifstsksLrtp.snllvvnLaifDllmv.lelpllv.insfserlvgge.lg 126
                                         ++   i++++ll +li n l++   + s ++r++ s  +++++ai+D+lm+ ++l +lv   +f+e++v ++ + 
                             C02H7.2  29 FIAVSIWTIMLLYALISNMLILAGIARSSTMRSAtSYWFIISIAICDILMTfISLGHLVpATAFHEEYVQFKsIR 103
                                         55566889999***********9999999999753889************7357888884568999998776155 PP

  Rh5-PA(Rhodopsin5)_FBpp0079875-aln 127 CdiyavlGslsGigaaitnaviafDryktiskpldgr..ltkkqalllilfiWlyalpftvlPlleiWgryvpeG 199
                                           +  ++  l+  ++ +   ++a +r+  i+ p++ +  +++++ l lilf ++     ++  l++         
                             C02H7.2 104 NIVMIFFYDLFWYTGVVQLGLMAGNRFVSIVYPMEYKhiFSRTRSLYLILFGYFLGFLVSLPTLFDCCHTLWD-- 176
                                         55667789***************************99877889999999988877777777777775444333.. PP

  Rh5-PA(Rhodopsin5)_FBpp0079875-aln 200 flttCsfDyLtddedtrvfvavifvlsyviPllliiyfysklvsavrahekal.........reqakkmnvksLr 265
                                              s  y+t  e+  +  + + + +  i l+++i++y+ ++ +vra  +a+         r+q   +n  sL+
                             C02H7.2 177 -----SNYYITVYEKPDTLYKYVDMAVNSISLCMMIISYAVIILKVRASGRAMakyqltirtRQQNALVNGVSLS 246
                                         .....4446666666666666667777788899999999999999998888773333333334566677888888 PP

  Rh5-PA(Rhodopsin5)_FBpp0079875-aln 266 snqdaeaksv............elriakvaltiffLfvlaWtPyavvaligafgdrelltPlatmlpavfaktvs 328
                                         ++ ++ +++             e+r+    +++ ++f+l+Wt +  + +++        +    ++ ++f  ++ 
                             C02H7.2 247 CQMSECGRTSsvrpprsqvskkEMRLFIQFFVVSLVFLLTWTTWQWLPYMSESKW----A--YFVMTSLFF-INN 314
                                         7766544322012222222223666666667777778888888887776543222....1..122334443.344 PP

  Rh5-PA(Rhodopsin5)_FBpp0079875-aln 329 cldPyvyaishPkyrleLe 347
                                          ++P vy i   + r eL+
                             C02H7.2 315 SVNPTVYIIFNTQLRRELH 333
                                         5577777776666665554 PP

>> C17H11.1  CE29584	WBGene00015921	status:Partially_confirmed	UniProt:P91064	protein_id:CCD64980.1
   #    score  bias  c-Evalue  i-Evalue hmmfrom  hmm to    alifrom  ali to    envfrom  env to     acc
 ---   ------ ----- --------- --------- ------- -------    ------- -------    ------- -------    ----
   1 ?    9.4   0.9    0.0064      0.61      61     159 ..      56     154 ..      44     185 .. 0.67
   2 ?    4.3   0.1      0.23        22     260     353 ..     276     373 ..     271     383 .. 0.73

  Alignments for each domain:
  == domain 1    score: 9.4 bits;  conditional E-value: 0.0064
  Rh5-PA(Rhodopsin5)_FBpp0079875-aln  61 iyivllllsliGnglviwifstsksLrtpsnllvvnLaifDllmvlelp..llvinsfserlvggelgCdiyavl 133
                                           +   +l+++Gn l +  +  s sL+t   +++ +LaifDl+ ++ +     ++++++  +v++  +  i a +
                            C17H11.1  56 LQVTCCILGVFGNILNLQTL-RSPSLQTVPFMYIKSLAIFDLIALTMILihYCLVSTTKMAFVMY-YTTYIEAPF 128
                                         44455677889998888765.5899****************986544432144444444444433.333343333 PP

  Rh5-PA(Rhodopsin5)_FBpp0079875-aln 134 GslsGigaaitnaviafDryktiskp 159
                                            + i++     ++  +ry  is+p
                            C17H11.1 129 INGFLISGLYCSFLLTLERYFLISRP 154
                                         33333566666667777777777777 PP

  == domain 2    score: 4.3 bits;  conditional E-value: 0.23
  Rh5-PA(Rhodopsin5)_FBpp0079875-aln 260 nvksLrsnqdaea..ks.velriakvaltiffLfvlaWtPyavvaligafgdrelltPlatmlpavfakt....v 327
                                         nv+s++  +++++  +s +e ++    + i+++f+l   P  vv +   ++++++ t +   l   ++ t    +
                            C17H11.1 276 NVNSFTMRREDSNliRSfTEKKLTVLMISICVIFLLGNVPQIVVMI---LQNEAMETNFNFQLYRHCSNTlevlN 347
                                         88888887777765644489999999999***********988754...55666666666555544444322227 PP

  Rh5-PA(Rhodopsin5)_FBpp0079875-aln 328 scldPyvyaishPkyrleLekrlpvl 353
                                          cl+ yv+ i+   y  ++   +++l
                            C17H11.1 348 HCLNFYVFCIASSEYTRAFLLNCNCL 373
                                         89999999999999988877777666 PP

>> F13D2.2  CE03194	WBGene00008736	locus:gnrr-6	G-protein coupled receptor	status:Partially_confirmed	UniProt:Q19399	pro
   #    score  bias  c-Evalue  i-Evalue hmmfrom  hmm to    alifrom  ali to    envfrom  env to     acc
 ---   ------ ----- --------- --------- ------- -------    ------- -------    ------- -------    ----
   1 ?    8.9   8.6    0.0094       0.9      85     189 ..      61     167 ..      24     247 .. 0.76
   2 ?    2.8   0.0      0.65        63     273     337 ..     331     396 ..     292     399 .. 0.66

  Alignments for each domain:
  == domain 1    score: 8.9 bits;  conditional E-value: 0.0094
  Rh5-PA(Rhodopsin5)_FBpp0079875-aln  85 sLrtpsnllvvnLaifDllmvlelpllvinsfserlvggelgCdiyavlGslsGigaaitnaviafDrykti..s 157
                                          ++++  +l +nL i+Dll+++     +i  ++ +++gg+ +C  y ++  +s  +++    +ia Dr + +  +
                             F13D2.2  61 MVKSGFVMLKINLNITDLLILTYSLGKLIWLITYKWIGGDYACRFYQMFSMFSLYSSSNIVMCIALDRLRNViyA 135
                                         4677778999********9988777777888999***************999999999999*******9876235 PP

  Rh5-PA(Rhodopsin5)_FBpp0079875-aln 158 kpldgrltkkq.alllilfiWlyalpftvlPll 189
                                         + ++++  k   + +l    Wl al  + lP +
                             F13D2.2 136 NQIHTKTDKIStVSILAYSSWLAALVCS-LPQF 167
                                         6777776554303444455666555433.4444 PP

  == domain 2    score: 2.8 bits;  conditional E-value: 0.65
  Rh5-PA(Rhodopsin5)_FBpp0079875-aln 273 ksvelriakvaltiffLfvlaWtPyavvaligafgdr..elltPlatmlpavfaktvscldPyvyai 337
                                         k +  r+ +  + +++ ++l W Py  + l+  +++   e+l+  a ++  +    ++ ++P++y+ 
                             F13D2.2 331 KQMRSRVFRTTMLVILTHFLFWFPYNALGLMKYINQSmfEVLSANANIFKDLQI-LITLINPFLYGF 396
                                         455667888889999999999****99999876655322345555555555543.566778888876 PP

>> T26H2.6  CE20105	WBGene00006140	locus:str-81	status:Partially_confirmed	UniProt:Q9XUN2	protein_id:CAB04851.1
   #    score  bias  c-Evalue  i-Evalue hmmfrom  hmm to    alifrom  ali to    envfrom  env to     acc
 ---   ------ ----- --------- --------- ------- -------    ------- -------    ------- -------    ----
   1 ?    5.4   0.2       0.1        10      23      88 ..     170     234 ..     156     277 .. 0.77
   2 ?    6.4   0.0     0.051       4.9     229     271 ..     304     348 ..     282     356 .. 0.75

  Alignments for each domain:
  == domain 1    score: 5.4 bits;  conditional E-value: 0.1
  Rh5-PA(Rhodopsin5)_FBpp0079875-aln  23 esekllgwnvppeeldlvhehWrafpeveklyhlllaliyivllllsliGnglviwifstsksLrt 88 
                                          ++  l+++vp+e+++ v   +   +e ++ +   l++  + l+l s++G  +++ i++  k+ + 
                             T26H2.6 170 RESMALVYEVPAEQVYYVAVEYFVRNEKNERVLNYLSI-GTALTLNSVFGAMVIVIIYCGVKTYKV 234
                                         4556899*********9998776666666665555554.468999**************9998764 PP

  == domain 2    score: 6.4 bits;  conditional E-value: 0.051
  Rh5-PA(Rhodopsin5)_FBpp0079875-aln 229 iPllliiyfysklvsavrahekalreqak..kmnvksLrsnqdae 271
                                         i +l+ii  y +++++++ h  + +++     mnv s++s ++++
                             T26H2.6 304 IGVLFIIKPYRNFLKKLFCHRLVRQNRCStiEMNVSSISSRKKEK 348
                                         56789***************987777654238*******988776 PP

>> F41H8.2  CE35306	WBGene00018313	status:Partially_confirmed	UniProt:Q9UAQ0	protein_id:CCD71070.1
   #    score  bias  c-Evalue  i-Evalue hmmfrom  hmm to    alifrom  ali to    envfrom  env to     acc
 ---   ------ ----- --------- --------- ------- -------    ------- -------    ------- -------    ----
   1 ?   10.9   0.3    0.0022      0.21      58     110 ..      15      71 ..       7      85 .. 0.74

  Alignments for each domain:
  == domain 1    score: 10.9 bits;  conditional E-value: 0.0022
  Rh5-PA(Rhodopsin5)_FBpp0079875-aln  58 laliyivllllsl..iGnglviwifstsksLrtpsnl.lvvnLaifDllmvl.elpl 110
                                         l++ +++l++ ++  + ng +i++f t   Lr    + lvv L++ D+l+++ elp 
                             F41H8.2  15 LGVDIFILTFQGFcsFINGYIIFLFLTRPDLRKNKHMrLVVFLSLGDFLVAIgELPY 71 
                                         55556666655441145****************99997899*******998745553 PP

>> R13D11.1  CE12784	WBGene00020056	status:Predicted	UniProt:O17016	protein_id:CCD71085.1
   #    score  bias  c-Evalue  i-Evalue hmmfrom  hmm to    alifrom  ali to    envfrom  env to     acc
 ---   ------ ----- --------- --------- ------- -------    ------- -------    ------- -------    ----
   1 ?   11.1   0.8    0.0019      0.19      57     117 ..      14      78 ..       7      89 .. 0.78

  Alignments for each domain:
  == domain 1    score: 11.1 bits;  conditional E-value: 0.0019
  Rh5-PA(Rhodopsin5)_FBpp0079875-aln  57 llaliyivllllsliG..nglviwifstsksLrtpsnl.lvvnLaifDllmvl.elpllvinsfs 117
                                         +l++ +++l++ +l    ng ++++f   + L+    + lv+ L++ D+l+++ elp +++ +++
                            R13D11.1  14 TLGVYIFILTFQGLCSaiNGYILYLFIMRRDLQKNKHMrLVIFLSLGDFLLAIgELPYIIYMTIN 78 
                                         566666777766665333**************999998799********9987579988887665 PP

>> T14B1.2  CE31607	WBGene00000085	locus:aex-2	possible G protein coupled receptor	status:Confirmed	UniProt:Q19999	prote
   #    score  bias  c-Evalue  i-Evalue hmmfrom  hmm to    alifrom  ali to    envfrom  env to     acc
 ---   ------ ----- --------- --------- ------- -------    ------- -------    ------- -------    ----
   1 ?   10.3   3.7    0.0035      0.34      61     108 ..      25      73 ..      12     160 .. 0.62

  Alignments for each domain:
  == domain 1    score: 10.3 bits;  conditional E-value: 0.0035
  Rh5-PA(Rhodopsin5)_FBpp0079875-aln  61 iyivllllsliGnglviwifstsksLr.tpsnllvvnLaifDllmvlel 108
                                          yi   +++++ n+lv+wi  t  +    p  ++v+n+ ++Dllm++  
                             T14B1.2  25 FYISCGIVGTVFNALVLWIALTYINTEdKPRQIIVINMTVADLLMCIVY 73 
                                         477778999999*******999876642799**************9753 PP

>> W10C4.1  CE39426	WBGene00021124	status:Partially_confirmed	UniProt:Q9N5A3	protein_id:CCD70945.1
   #    score  bias  c-Evalue  i-Evalue hmmfrom  hmm to    alifrom  ali to    envfrom  env to     acc
 ---   ------ ----- --------- --------- ------- -------    ------- -------    ------- -------    ----
   1 ?    8.7   0.8      0.01         1      59     114 ..      26      81 ..      16     138 .. 0.79
   2 ?    1.7   0.0       1.4   1.3e+02     273     351 ..     280     360 ..     267     386 .. 0.69

  Alignments for each domain:
  == domain 1    score: 8.7 bits;  conditional E-value: 0.01
  Rh5-PA(Rhodopsin5)_FBpp0079875-aln  59 aliyivllllsliGnglviwifstsksLrtpsnllvvnLaifDllm.vlelpllvin 114
                                         ++ +  + l +++Gn+l i +++    + + +n+++  La++D+   +l +p+ + n
                             W10C4.1  26 TVLFPPICLFGVVGNALTILVLV-NNDFMSRANIFLTCLAVCDVSFlILIIPHSLAN 81 
                                         33333456899********9976.56778899***********97514556666554 PP

  == domain 2    score: 1.7 bits;  conditional E-value: 1.4
  Rh5-PA(Rhodopsin5)_FBpp0079875-aln 273 ksvelriakvaltiffLfvlaWtPyavvaligafgdrelltPl..atmlpavfaktvscldPyvyaishPkyrle 345
                                         + +e r+a    +++  f ++ +P avv  +  + +++l +     t + + +  +   l+ +v+ +s   +r  
                             W10C4.1 280 QRTEHRVAVTVCAVVTSFTITQAPSAVVLTVNSLLKERLDAHWyhMTTITSFLVVIGKSLNFVVFCLSSSSFRRR 354
                                         678999999999999999999999999988776665555444311444566666677788888888888888888 PP

  Rh5-PA(Rhodopsin5)_FBpp0079875-aln 346 Lekrlp 351
                                         L+  l+
                             W10C4.1 355 LTNTLR 360
                                         877665 PP

>> C51E3.5  CE37815	WBGene00008251	locus:srsx-30	olfactory receptor	status:Partially_confirmed	UniProt:Q18767	protein_id
   #    score  bias  c-Evalue  i-Evalue hmmfrom  hmm to    alifrom  ali to    envfrom  env to     acc
 ---   ------ ----- --------- --------- ------- -------    ------- -------    ------- -------    ----
   1 ?   10.7   6.7    0.0025      0.24      54     190 ..       8     147 ..       3     204 .. 0.80

  Alignments for each domain:
  == domain 1    score: 10.7 bits;  conditional E-value: 0.0025
  Rh5-PA(Rhodopsin5)_FBpp0079875-aln  54 yhlllaliyivllllsliGnglviwifstsksLrtpsnllvvnLaifDllmvlelpllvinsfserlvggelgCd 128
                                         + + la+ y +++ ++++ n ++i  f +   Lr+p  +l+    ++D + v+   ++v++ +++++  ++ +C 
                             C51E3.5   8 WLIPLAFFYLIIIPVGIFSNVIMIICFFVNPRLRSPFHILLTLTCLADGIHVCGQIIFVFQMLTNTYS-YQSTCY 81 
                                         66789************************************999*****************9999987.999*** PP

  Rh5-PA(Rhodopsin5)_FBpp0079875-aln 129 iyavlGslsGigaaitnaviafDryktiskpldgr.ltkkqa...lllilfiWlyalpftvlPlle 190
                                         +  vl  +    aa     i  Dr  ++s p+  r l+ ++     + ++f  ly+++   l +le
                             C51E3.5  82 MLNVLPVIGLTLAAPLLMQIGLDRLLAVSFPIRYReLQFQKLfytSIHLIFPILYTISILYLGFLE 147
                                         **99987655556666778*************9996665553111345555556666665555555 PP

>> C26F1.6  CE06880	WBGene00016149	status:Confirmed	UniProt:Q18228	protein_id:CCD65771.1
   #    score  bias  c-Evalue  i-Evalue hmmfrom  hmm to    alifrom  ali to    envfrom  env to     acc
 ---   ------ ----- --------- --------- ------- -------    ------- -------    ------- -------    ----
   1 ?   12.6   8.4    0.0007     0.068      61     189 ..      12     145 ..       3     156 .. 0.70
   2 ?    1.3   0.1       1.9   1.8e+02     166     200 ..     224     258 ..     203     290 .. 0.80

  Alignments for each domain:
  == domain 1    score: 12.6 bits;  conditional E-value: 0.0007
  Rh5-PA(Rhodopsin5)_FBpp0079875-aln  61 iyivllllsliGnglviwifstsksLrtps.nllvvnLaifDllmv.lelpllvinsfserl...vggelgCdiy 130
                                         +++++ + +++ n +  +i++  k++r  s n+l+  L+++Dl+++ l++p++    +++ +   ++  +   +y
                             C26F1.6  12 VMVLMCFGGILTNFISFYIYT-RKTFRKKSiNVLLAALSMSDLCVCvLAIPVFASTQLQQVIpptITAMIMVYLY 85 
                                         334444557899999999985.566665554************87614666665555444431113333444444 PP

  Rh5-PA(Rhodopsin5)_FBpp0079875-aln 131 avlGslsGigaaitnaviafDryktiskpldgr..ltkkqalllilfiWlyalpftvlPll 189
                                          v+  ++   + +    i  Dry ++ +p+      t+++al+ + ++ ++++++ ++ + 
                             C26F1.6  86 PVT-IMFQSVSVWLLVSITIDRYLAVCHPFMVNtyCTRNRALITVGVVVIFSVAYNLIRIW 145
                                         443.4555667788899************8655449*******************986544 PP

  == domain 2    score: 1.3 bits;  conditional E-value: 1.9
  Rh5-PA(Rhodopsin5)_FBpp0079875-aln 166 kkqalllilfiWlyalpftvlPlleiWgryvpeGf 200
                                         ++ a ++i+++ ++ + + +  +l+iW+    e f
                             C26F1.6 224 HSTAKMMIMVVLVFLVCYIFSFILNIWEILDKETF 258
                                         56678888888888888888888888887666655 PP

>> ZK697.13  CE34149	WBGene00005848	locus:srw-101	7TM chemoreceptor, srw family	status:Predicted	UniProt:Q7Z2B1	protein_
   #    score  bias  c-Evalue  i-Evalue hmmfrom  hmm to    alifrom  ali to    envfrom  env to     acc
 ---   ------ ----- --------- --------- ------- -------    ------- -------    ------- -------    ----
   1 ?   10.6   1.6    0.0028      0.27      59     107 ..      26      74 ..       5      87 .. 0.78
   2 ?    1.1   0.0       2.2   2.1e+02     254     349 ..     246     342 ..     192     354 .. 0.63

  Alignments for each domain:
  == domain 1    score: 10.6 bits;  conditional E-value: 0.0028
  Rh5-PA(Rhodopsin5)_FBpp0079875-aln  59 aliyivllllsliGnglviwifstsksLrtps.nllvvnLaifDllmvle 107
                                          ++ ++l + s++ n + + i  t ks+r++s n++++ +ai+Dl+ +l+
                            ZK697.13  26 FFVNFILSVFSIFINIFHV-IILTRKSMRATSiNVFMIGIAICDLCTTLT 74 
                                         4667788888888887766.55799***98777************87765 PP

  == domain 2    score: 1.1 bits;  conditional E-value: 2.2
  Rh5-PA(Rhodopsin5)_FBpp0079875-aln 254 eqakkmnvksLrsnqdaeaksvelriakvaltiffLfvlaWtPyavvaligafgdr.....elltPlatmlpavf 323
                                         e+++   +++L++++++e      ++  + l+++  f+ + tP  ++++   f  +     +llt l+ +  +++
                            ZK697.13 246 EKSRTRAIRTLSTAENEEKYGLSTKL--IGLMTVAAFL-SETPLGLISIFKQFFTKgdiniRLLTDLV-IYFTIL 316
                                         44455556666666666654444444..4566666554.56888877777666433111224666665.455778 PP

  Rh5-PA(Rhodopsin5)_FBpp0079875-aln 324 aktvscldPyvyaishPkyrleLekr 349
                                         a +vs+l P++  +   ky   L+k 
                            ZK697.13 317 ATFVSILHPVLCLLMSSKYCETLRKM 342
                                         88999999999888888888888875 PP

>> T26E4.14  CE38228	WBGene00012054	locus:srsx-38	7 transmembrane receptor (rhodopsin family)	status:Partially_confirmed
   #    score  bias  c-Evalue  i-Evalue hmmfrom  hmm to    alifrom  ali to    envfrom  env to     acc
 ---   ------ ----- --------- --------- ------- -------    ------- -------    ------- -------    ----
   1 ?   11.7  11.1    0.0013      0.12      56     183 ..       6     134 ..       1     188 [. 0.78
   2 ?    1.8   0.1       1.3   1.2e+02     281     368 ..     199     287 ..     182     299 .. 0.72

  Alignments for each domain:
  == domain 1    score: 11.7 bits;  conditional E-value: 0.0013
  Rh5-PA(Rhodopsin5)_FBpp0079875-aln  56 lllaliyivllllsliGnglviwifstsksLrtpsnllvvnLaifDllmvlelpllvinsfserlvggelgCdiy 130
                                         ++l  iy  +++++++Gn +++ +    k+Lr+  n+l+    ++Dll+ +++ +++i+ f+         C   
                            T26E4.14   6 IILCCIYCTVFVVGTTGNLIMVMVTFYCKNLRSICNILIGFCCFCDLLLFTDIIAFMISMFMPITQE---FCYFM 77 
                                         78999*****************************************************999865554...46666 PP

  Rh5-PA(Rhodopsin5)_FBpp0079875-aln 131 avlGslsGigaaitnaviafDryktiskpldgr.ltkkqa...lllilfiWlyalpf 183
                                         ++   +   ++++   ++  Dr  +++ p   + l++ +    l+li+f  +yal+ 
                            T26E4.14  78 SIPADFGAFASSACVLAVGIDRLIAVALPARYKtLEHDRFwylLILIAFPVVYALAL 134
                                         666666667788888888899998888888888666665421144444445555554 PP

  == domain 2    score: 1.8 bits;  conditional E-value: 1.3
  Rh5-PA(Rhodopsin5)_FBpp0079875-aln 281 kvaltiffLfvlaWtPyavvalig.afgdrelltPlatmlpavfaktvscldPyvyaishPkyrleLekrlpvlg 354
                                         k   +++ L ++ W    +v  ++  +   + ++ +  + + vf  + s ++ +vy      yr++++  l++ +
                            T26E4.14 199 KSLTITVCLVLCGWMATDTVGALSlTLPIDKNVARMMQLYAGVFILSSSSFNAFVYYRISRDYRTAIRAMLRISN 273
                                         4445667788999988877754441566668899999999***************98777899999987777666 PP

  Rh5-PA(Rhodopsin5)_FBpp0079875-aln 355 ikekeaaeasseat 368
                                          ++ ++ ++  ++t
                            T26E4.14 274 ATSVSKGSGYRDTT 287
                                         66666655554444 PP

>> Y40C5A.4a  CE24258	WBGene00021497	status:Partially_confirmed	UniProt:Q9N3Y7	protein_id:CCD71161.1
   #    score  bias  c-Evalue  i-Evalue hmmfrom  hmm to    alifrom  ali to    envfrom  env to     acc
 ---   ------ ----- --------- --------- ------- -------    ------- -------    ------- -------    ----
   1 ?   13.3   2.5   0.00043     0.041      54     125 ..      30     103 ..       8     137 .. 0.85
   2 ?    1.6   0.3       1.5   1.4e+02     217     302 ..     211     294 ..     202     359 .. 0.51

  Alignments for each domain:
  == domain 1    score: 13.3 bits;  conditional E-value: 0.00043
  Rh5-PA(Rhodopsin5)_FBpp0079875-aln  54 yhlll.aliyivllllsliGnglviwifstsksLrtpsnllvvnLaifDllm.vlelpllvinsfserlvggel 125
                                         + +++ ++i  ++ l+s++ n+l  + fsts  Lr     +++ ++ +D+++ ++ ++++ ++ +++++v ++l
                           Y40C5A.4a  30 WKMVFvGVIGLIVALISIVHNSLLFYTFSTSTVLRKRNLTYLMWISGCDVFIsICYIAIMCVQVYTDYFVSFKL 103
                                         444431566677889*********************99999********765278999*********9999887 PP

  == domain 2    score: 1.6 bits;  conditional E-value: 1.5
  Rh5-PA(Rhodopsin5)_FBpp0079875-aln 217 vfvavifvlsyviPllliiyfysklvsavrahekalreqakkmnvksLrsnqdaea...ksvelriakvaltiff 288
                                          f++ i  ++ ++P+ ++ yf + +v +vr+ ++   +q  k  v  ++     e    +s    + ++ ++++ 
                           Y40C5A.4a 211 FFIRKI--VTVFLPFAVLAYFNAAIVMNVRRTDR---DQTVKALVLFITVGTRGEVtrlRSRLRAVTRMLVMVVT 280
                                         555544..45679999999999999999998775...44444444444333333320113333333344444444 PP

  Rh5-PA(Rhodopsin5)_FBpp0079875-aln 289 LfvlaWtPyavval 302
                                          ++la     ++a+
                           Y40C5A.4a 281 GYLLANILDIIIAF 294
                                         44444444444444 PP

>> T19F4.1a  CE29348	WBGene00020586	status:Confirmed	UniProt:Q95QA0	protein_id:CCD68154.1
   #    score  bias  c-Evalue  i-Evalue hmmfrom  hmm to    alifrom  ali to    envfrom  env to     acc
 ---   ------ ----- --------- --------- ------- -------    ------- -------    ------- -------    ----
   1 ?   10.2  11.4    0.0037      0.35      57     232 ..       6     187 ..       2     239 .. 0.69

  Alignments for each domain:
  == domain 1    score: 10.2 bits;  conditional E-value: 0.0037
  Rh5-PA(Rhodopsin5)_FBpp0079875-aln  57 llaliyivllllsliGnglviwifstsksLrtpsnllvvnLaifDllm.vlelpllvinsfs...erlvggelgC 127
                                         l+a ++ v++l++++Gn+l   +fs      ++ n+l+  L++fD+ + +l++p++vi  ++   + l + +   
                            T19F4.1a   6 LMACAILVIVLVGIFGNSLSFILFSRPHMRSSSVNVLLCALSFFDFSLlTLSIPIFVIPNLDlwaNDLSLSTYMA 80 
                                         6788999*************99999998888888************752689*****966541114444444344 PP

  Rh5-PA(Rhodopsin5)_FBpp0079875-aln 128 diyavlGsl...sGigaaitnaviafDryktiskpldgr..ltkkqalllilfiWlyalpftvlPlleiWgryv. 196
                                          i  ++  +       +   + +i  +r+ ++ +pl+ r   t ++    il+i + a  + ++ ++e   r+v 
                            T19F4.1a  81 YILKLIYPInlmMQTCSVYIMVMITLERWVAVCRPLQVRvwCTPRKSRNAILVIIVSAFLYNFVRFFE--YRFVv 153
                                         4444433330003344566799*****************54466666666666666777778888888..44431 PP

  Rh5-PA(Rhodopsin5)_FBpp0079875-aln 197 pe.GflttCsfDyLtddedtrvfvavifvlsyviPll 232
                                         +e G l      +L d  + r + + ++++ y++   
                            T19F4.1a 154 TEsGAL---YEKWLRDPGKHRWYYVGYYTILYIVTHF 187
                                         331433...4567888888887777777766665433 PP

>> ZC84.4  CE24711	WBGene00013848	probable G protein coupled receptor	status:Partially_confirmed	UniProt:Q03613	protein_
   #    score  bias  c-Evalue  i-Evalue hmmfrom  hmm to    alifrom  ali to    envfrom  env to     acc
 ---   ------ ----- --------- --------- ------- -------    ------- -------    ------- -------    ----
   1 ?    8.2  24.3     0.014       1.4      42     324 ..      11     302 ..       4     341 .. 0.74

  Alignments for each domain:
  == domain 1    score: 8.2 bits;  conditional E-value: 0.014
  Rh5-PA(Rhodopsin5)_FBpp0079875-aln  42 ehWrafpe..veklyhlllaliyivllllsliGnglviwifs...tsksLrtpsnll..vvnLaifDllmvlelp 109
                                         ehW +     + + y + +a +yi + +++++ n+ v+++ +    + +++ p  +l  +  L + Dl+ ++++ 
                              ZC84.4  11 EHWTHIERrvPFQGYRTYVASTYISFNVVGFVINAWVLYVVApllFAPAIKVPKSILfyIFALCVGDLMTMIAML 85 
                                         677766541144568899999******************965222577888886653237899999********* PP

  Rh5-PA(Rhodopsin5)_FBpp0079875-aln 110 llvinsfserlvggelgCdiyavlGslsGigaaitnaviafDryktiskp.l....dgrltkkqalllilfiWly 179
                                         llvi+ +  ++ + ++ C  y ++ s+    a +   +i+   y+t+         ++ l++  +   i+f ++ 
                              ZC84.4  86 LLVIELVFGTWQFSSMVCTSYLIFDSMNKFMAPMIVFLISRTCYSTVCLDkTrgekAATLKYAIIQFCIAFAFVM 160
                                         **********************************************97431211113447777777788888888 PP

  Rh5-PA(Rhodopsin5)_FBpp0079875-aln 180 alpftvlPlleiWgryvp......e.GflttCsfDyLtddedtrvfvavifvlsyviPllliiyfysklvsavra 247
                                          l + v    +++  y+       e   +  C+  ++   + +  f  +  + sy +Pl  iiy y  +
[truncated: 139,276 more chars]
