# Supplementary material for: Potential Conservation of Circadian Clock Proteins in the phylum Nematoda as Revealed by Bioinformatic Searches
Source: PLoS One. 2014 Nov 14;9(11):e112871. doi: 10.1371/journal.pone.0112871 (PMC4232591; doi:10.1371/journal.pone.0112871)
Supplement: File S1 — HMM profiles used in this work and HMMsearch results. (ZIP) [file pone.0112871.s007.zip › HMMs-CE/Artropodos/PP2A-B-PJ(PP2a_WBT_B)_FBpp0288759-aln.res]

# hmmsearch :: search profile(s) against a sequence database
# HMMER 3.0 (March 2010); http://hmmer.org/
# Copyright (C) 2010 Howard Hughes Medical Institute.
# Freely distributed under the GNU General Public License (GPLv3).
# - - - - - - - - - - - - - - - - - - - - - - - - - - - - - - - - - - - -
# query HMM file:                  PP2A-B-PJ(PP2a_WBT_B)_FBpp0288759-aln.hmm
# target sequence database:        ../../../ProteomasGus/wormpep229
# Max sensitivity mode:            on [all heuristic filters off]
# - - - - - - - - - - - - - - - - - - - - - - - - - - - - - - - - - - - -

Query:       PP2A-B-PJ(PP2a_WBT_B)_FBpp0288759-aln  [M=633]
Scores for complete sequences (score includes all domains):
   --- full sequence ---   --- best 1 domain ---    -#dom-
    E-value  score  bias    E-value  score  bias    exp  N  Sequence   Description
    ------- ------ -----    ------- ------ -----   ---- --  --------   -----------
   9.5e-279  926.9   2.8   1.1e-278  926.7   1.9    1.0  1  C13G3.3c   CE41982	WBGene00007554	locus:pptr-2	status:Confir
     1e-275  916.9   3.4   1.2e-275  916.6   2.3    1.0  1  C13G3.3a   CE05279	WBGene00007554	locus:pptr-2	proteion phos
   6.1e-274  911.0   3.3   7.3e-274  910.8   2.3    1.0  1  C13G3.3b   CE20505	WBGene00007554	locus:pptr-2	status:Confir
   5.6e-247  822.0   2.2   6.7e-247  821.7   1.5    1.0  1  W08G11.4   CE32003	WBGene00012348	locus:pptr-1	RTS1 PROTEIN 
     0.0089   15.3   0.8       0.01   15.0   0.6    1.3  1  F11G11.14  CE38701	WBGene00044384	status:Partially_confirmed
  ------ inclusion threshold ------
      0.079   12.1   4.2      0.085   12.0   2.9    1.0  1  Y23H5B.2   CE23008	WBGene00021273	status:Predicted	UniProt:Q
      0.079   12.1   5.3        0.1   11.7   3.7    1.1  1  Y39B6A.16  CE29858	WBGene00012678	status:Partially_confirmed
       0.13   11.5   0.1        0.2   10.8   0.1    1.2  1  F42A10.8   CE38958	WBGene00003546	locus:nas-28	status:Partia
       0.37    9.9   2.4       0.45    9.6   1.7    1.0  1  F31B9.3    CE43239	WBGene00009280	status:Confirmed	UniProt:O
       0.42    9.7   0.1       0.57    9.3   0.1    1.1  1  Y39B6A.13  CE21694	WBGene00012675	status:Confirmed	UniProt:Q
       0.73    8.9   0.3        1.2    8.2   0.2    1.3  1  F59B1.9    CE36939	WBGene00000062	locus:acr-23	channel prote
        1.1    8.4   0.5          2    7.5   0.4    1.4  1  C54G4.9    CE05515	WBGene00008318	status:Confirmed	UniProt:Q
        1.1    8.3   0.9        7.1    5.7   0.1    2.1  2  R06A4.10b  CE36709	WBGene00000059	locus:acr-20	status:Confir
        1.2    8.2   3.0        1.2    8.2   2.1    1.1  1  C30H6.12   CE43622	WBGene00044238	status:Partially_confirmed
        1.3    8.1   3.2        1.4    8.0   2.2    1.0  1  F28H1.5    CE09770	WBGene00017910	status:Partially_confirmed
        1.3    8.1   6.0        1.4    8.0   4.2    1.0  1  C15H11.13  CE42378	WBGene00077576	status:Partially_confirmed
        1.3    8.1   2.3        4.7    6.3   0.5    2.1  2  R06A4.10a  CE36708	WBGene00000059	locus:acr-20	nicotinic ace
        1.4    8.0   0.1        1.2    8.2   0.1    1.1  1  F54D5.17   CE45078	WBGene00195146	status:Predicted	UniProt:D
        1.5    7.9   2.4        5.3    6.1   0.5    2.1  2  R06A4.10c  CE42438	WBGene00000059	locus:acr-20	status:Confir
        2.8    7.0   0.9        6.1    5.9   0.6    1.5  1  F26G5.1b   CE42224	WBGene00017843	status:Confirmed	UniProt:B
        2.9    6.9   1.5        4.2    6.4   1.0    1.1  1  T02C5.1b   CE04848	WBGene00020158	status:Confirmed	UniProt:Q
          3    6.9   6.0        4.6    6.3   4.2    1.2  1  F23H11.8a  CE27999	WBGene00003969	locus:pef-1	protein phosph
        3.1    6.9   0.5        4.2    6.4   0.3    1.2  1  Y57G7A.8   CE19637	WBGene00021971	status:Partially_confirmed
        3.3    6.8   0.0        3.7    6.6   0.0    1.0  1  F42G2.7a   CE38710	WBGene00044362	status:Partially_confirmed
        3.3    6.8   2.1        4.4    6.4   1.5    1.2  1  F15D3.8    CE34479	WBGene00008858	status:Partially_confirmed
        3.8    6.6  11.5        5.1    6.1   8.0    1.1  1  R09F10.8   CE44868	WBGene00019989	status:Confirmed	UniProt:Q
        4.1    6.5   6.1        5.8    6.0   4.2    1.2  1  T22C8.4    CE43401	WBGene00011925	Zinc finger, C2H2 type	sta
        4.3    6.4   6.4        5.2    6.1   4.4    1.0  1  R53.8      CE03578	WBGene00011277	status:Partially_confirmed
        4.3    6.4   1.5        6.6    5.8   1.0    1.2  1  E02C12.13  CE37216	WBGene00023485	locus:ttr-49	status:Confir
        4.5    6.3  11.3        5.9    5.9   7.9    1.3  1  ZK1098.6   CE44285	WBGene00014223	Coiled coil protein	status
        4.8    6.2   6.5        6.1    5.9   4.5    1.1  1  Y57G11C.51 CE38455	WBGene00044258	status:Confirmed	UniProt:Q
        4.8    6.2   0.5        5.1    6.2   0.3    1.0  1  C01F6.9    CE17361	WBGene00007223	status:Confirmed	UniProt:O
        4.9    6.2   1.4        6.7    5.8   1.0    1.1  1  C54A12.1   CE39341	WBGene00004221	locus:ptr-6	status:Partial
        4.9    6.2   0.2        5.7    6.0   0.1    1.1  1  T23G4.5    CE16457	WBGene00011961	status:Partially_confirmed
        5.7    6.0   1.7        7.2    5.6   1.2    1.3  1  F37C12.1   CE00742	WBGene00018149	status:Confirmed	UniProt:Q
        6.2    5.9   2.4        7.2    5.6   1.7    1.1  1  F26F4.9a   CE28923	WBGene00017829	ankyrin and desmoplakin re
        6.2    5.9   1.0        6.3    5.8   0.7    1.1  1  T06A4.2    CE29464	WBGene00020282	locus:mps-3	status:Confirm
        6.3    5.8   0.6          6    5.9   0.4    1.0  1  R02D5.10   CE44155	WBGene00194788	status:Partially_confirmed
        6.9    5.7   3.8        7.6    5.6   2.6    1.1  1  R13F6.1    CE00720	WBGene00020064	locus:kbp-1	status:Confirm
          7    5.7   0.3          8    5.5   0.2    1.0  1  Y57A10A.9  CE22628	WBGene00013254	locus:tag-276	status:Confi
          7    5.7   1.9         10    5.1   1.3    1.1  1  Y48C3A.7   CE28132	WBGene00003119	locus:mac-1	status:Confirm
          7    5.7   2.5        8.1    5.5   1.8    1.0  1  T19B10.4b  CE16415	WBGene00004152	locus:pqn-70	status:Confir
        7.1    5.7   2.3        7.8    5.5   1.6    1.1  1  R11G11.6   CE12750	WBGene00020014	status:Confirmed	UniProt:O
        7.4    5.6   3.8        9.6    5.2   2.6    1.1  1  Y11D7A.7   CE20190	WBGene00012431	status:Partially_confirmed
        7.8    5.5   0.0         11    5.0   0.0    1.1  1  Y97E10AR.5 CE26319	WBGene00022400	locus:rpb-9	status:Partial
        7.9    5.5   2.6         11    5.1   1.8    1.1  1  F43C11.7   CE23722	WBGene00018384	status:Confirmed	UniProt:Q
          8    5.5   6.7         11    5.1   4.7    1.1  1  C30B5.4    CE02523	WBGene00016245	Probable RNA binding prote
        8.3    5.4   0.4        9.2    5.3   0.3    1.0  1  F26G1.2a   CE44968	WBGene00017838	status:Partially_confirmed
        8.5    5.4   3.2        8.2    5.5   2.2    1.1  1  C48E7.11   CE32167	WBGene00016754	locus:cebp-2	status:Confir
          9    5.3   0.1         10    5.1   0.1    1.0  1  ZK899.7    CE15469	WBGene00014145	status:Partially_confirmed
        9.2    5.3   1.3         12    4.9   0.9    1.2  1  Y71H2AM.24 CE46496	WBGene00044609	status:Partially_confirmed
        9.3    5.3   0.0         14    4.7   0.0    1.2  1  T24D11.1   CE39418	WBGene00020770	locus:tbc-4	status:Partial
        9.3    5.3   0.1         20    4.2   0.0    1.4  1  Y73B6BL.19 CE46429	WBGene00022240	locus:shl-1	status:Partial
        9.3    5.3   1.8         12    4.9   1.2    1.1  1  F40E10.5   CE05840	WBGene00009573	status:Confirmed	UniProt:Q
        9.9    5.2   6.2         12    4.9   4.3    1.0  1  D2062.13   CE43978	WBGene00194711	status:Partially_confirmed


Domain annotation for each sequence (and alignments):
>> C13G3.3c  CE41982	WBGene00007554	locus:pptr-2	status:Confirmed	UniProt:A9UJN4	protein_id:CAP59521.1
   #    score  bias  c-Evalue  i-Evalue hmmfrom  hmm to    alifrom  ali to    envfrom  env to     acc
 ---   ------ ----- --------- --------- ------- -------    ------- -------    ------- -------    ----
   1 !  926.7   1.9  2.5e-281  1.1e-278      36     626 ..      12     600 ..       2     607 .] 0.88

  Alignments for each domain:
  == domain 1    score: 926.7 bits;  conditional E-value: 2.5e-281
  PP2A-B-PJ(PP2a_WBT_B)_FBpp0288759-aln  36 skaeskkdkvakksakkkeksgknaeta.eeaaavaeassvekapppptaiskvklvtggpvi.kkdkrqss 105
                                            +k e+k++++ kks+k+    +++a+t  +  ++ + ++    ++pppt+i ++++  ggpvi ++++rqss
                               C13G3.3c  12 GKSEKKDKEKDKKSMKDDGAGSSKASTIpTIRTEDVGGDMIPADAPPPTNIGRTNTYGGGPVIpRRERRQSS 83 
                                            22333333333333333333333333331333444555666699*****************99678999*** PP

  PP2A-B-PJ(PP2a_WBT_B)_FBpp0288759-aln 106 srynasknrelqklpllkekaaaeereelfiqklrqccvlfdfesdPlsdlkfkevkraalhelveyvt.kq 176
                                            s +n+s+nrelq+lp++k++  +e re lfiqklrqccv+fdf++d lsdlkfkevkraal+elv++v+   
                               C13G3.3c  84 SMFNISQNRELQRLPAIKDADPSE-RETLFIQKLRQCCVVFDFANDALSDLKFKEVKRAALNELVDHVSgAP 154
                                            *******************99887.*******************************************8356 PP

  PP2A-B-PJ(PP2a_WBT_B)_FBpp0288759-aln 177 rgviteaiyPeavnmfavnlfrtlPPssnPngaefdPeedePtleaawPhlqlvyelflrllespdfqpsia 248
                                            +g +++a+yPea+ mf+ nlfr l P  nP gaefdP+edePtleaawPhlqlvye+flr+le+pdfq+++a
                               C13G3.3c 155 KGSLSDAVYPEAIGMFSTNLFRPLSPPTNPIGAEFDPDEDEPTLEAAWPHLQLVYEFFLRFLECPDFQSQVA 226
                                            9*********************************************************************** PP

  PP2A-B-PJ(PP2a_WBT_B)_FBpp0288759-aln 249 kryidqkfvlqllelfdsedPrerdflktvlhriyGkflglrafirkqinnvfyrfiyetehhnGiaellei 320
                                            kryidq+f+l+ll ++dsedPrerdflkt+lhriyGkflg ra+irkqinn+fy fiyete hnGiaellei
                               C13G3.3c 227 KRYIDQNFILRLLMIMDSEDPRERDFLKTTLHRIYGKFLGHRAYIRKQINNIFYSFIYETERHNGIAELLEI 298
                                            ************************************************************************ PP

  PP2A-B-PJ(PP2a_WBT_B)_FBpp0288759-aln 321 lGsiinGfalPlkeehkvfllkvllPlhkvkslsvyhpqlaycvvqflekdpsltepvirsllkfwPkthsp 392
                                            lGsiinGfalPlkeehk+fll+vllPlhkvkslsvyhpqlaycvvqf+ekd+sltepvi ++l+fwPk hsp
                               C13G3.3c 299 LGSIINGFALPLKEEHKTFLLRVLLPLHKVKSLSVYHPQLAYCVVQFIEKDSSLTEPVISGMLRFWPKQHSP 370
                                            ************************************************************************ PP

  PP2A-B-PJ(PP2a_WBT_B)_FBpp0288759-aln 393 kevmflneleeildviePaefqkvmdPlfrqlakcvssPhfqvaeralyywnneyimslisdnsavilPimf 464
                                            kevmflnelee+ldvieP efqk+m Plf q+a+cvssPhfqvaeralyywnney+msl++dn+ vi+Pimf
                               C13G3.3c 371 KEVMFLNELEEVLDVIEPNEFQKIMTPLFSQIARCVSSPHFQVAERALYYWNNEYVMSLVADNARVIIPIMF 442
                                            ************************************************************************ PP

  PP2A-B-PJ(PP2a_WBT_B)_FBpp0288759-aln 465 Palyrnskehwnktihgliynalklfmelnqklfdectqqykqerqkererlkqreelwkrvealaatkpel 536
                                            P l++nsk+hwnktihgliynalk+fme+nqklfdec+q y+++r +e+   +++e +w+++e+ a+ +p++
                               C13G3.3c 443 PVLFKNSKSHWNKTIHGLIYNALKMFMEMNQKLFDECSQAYQKDRVQEKTLNEEKERIWNNIEKQAMGNPQY 514
                                            **********************************************************************99 PP

  PP2A-B-PJ(PP2a_WBT_B)_FBpp0288759-aln 537 nkalkvsdssalglissensdsaadeeeqeaeqssltlekieakaneakkvkgnknkskpllrrkselPqds 608
                                             + + +  + +  +i s+++++  de    + ++s  l+k e  +n +  ++ +++ +    +++s+ P d+
                               C13G3.3c 515 VEVKALFARFNPDEIISSRQQNGVDE----NMKTSTVLSKDEILKNAVGVSSMKNDMDFGPNHKQSDFPPDE 582
                                            99655555555555555444444433....33334444444444444444443344556678999******* PP

  PP2A-B-PJ(PP2a_WBT_B)_FBpp0288759-aln 609 gtvkalsdhkradeyltt 626
                                            +t++al + kr+d +l  
                               C13G3.3c 583 QTTRALGEYKRHDPFLKK 600
                                            *************99864 PP

>> C13G3.3a  CE05279	WBGene00007554	locus:pptr-2	proteion phosphatase	status:Confirmed	UniProt:Q17948	protein_id:CAA9842
   #    score  bias  c-Evalue  i-Evalue hmmfrom  hmm to    alifrom  ali to    envfrom  env to     acc
 ---   ------ ----- --------- --------- ------- -------    ------- -------    ------- -------    ----
   1 !  916.6   2.3  2.7e-278  1.2e-275      78     626 ..       5     550 ..       2     557 .] 0.92

  Alignments for each domain:
  == domain 1    score: 916.6 bits;  conditional E-value: 2.7e-278
  PP2A-B-PJ(PP2a_WBT_B)_FBpp0288759-aln  78 apppptaiskvklvtggpvi.kkdkrqsssrynasknrelqklpllkekaaaeereelfiqklrqccvlfdf 148
                                            ++pppt+i ++++  ggpvi ++++rqsss +n+s+nrelq+lp++k++  +e re lfiqklrqccv+fdf
                               C13G3.3a   5 DAPPPTNIGRTNTYGGGPVIpRRERRQSSSMFNISQNRELQRLPAIKDADPSE-RETLFIQKLRQCCVVFDF 75 
                                            789***************99678999**********************99887.****************** PP

  PP2A-B-PJ(PP2a_WBT_B)_FBpp0288759-aln 149 esdPlsdlkfkevkraalhelveyvt.kqrgviteaiyPeavnmfavnlfrtlPPssnPngaefdPeedePt 219
                                            ++d lsdlkfkevkraal+elv++v+   +g +++a+yPea+ mf+ nlfr l P  nP gaefdP+edePt
                               C13G3.3a  76 ANDALSDLKFKEVKRAALNELVDHVSgAPKGSLSDAVYPEAIGMFSTNLFRPLSPPTNPIGAEFDPDEDEPT 147
                                            *************************83569****************************************** PP

  PP2A-B-PJ(PP2a_WBT_B)_FBpp0288759-aln 220 leaawPhlqlvyelflrllespdfqpsiakryidqkfvlqllelfdsedPrerdflktvlhriyGkflglra 291
                                            leaawPhlqlvye+flr+le+pdfq+++akryidq+f+l+ll ++dsedPrerdflkt+lhriyGkflg ra
                               C13G3.3a 148 LEAAWPHLQLVYEFFLRFLECPDFQSQVAKRYIDQNFILRLLMIMDSEDPRERDFLKTTLHRIYGKFLGHRA 219
                                            ************************************************************************ PP

  PP2A-B-PJ(PP2a_WBT_B)_FBpp0288759-aln 292 firkqinnvfyrfiyetehhnGiaelleilGsiinGfalPlkeehkvfllkvllPlhkvkslsvyhpqlayc 363
                                            +irkqinn+fy fiyete hnGiaelleilGsiinGfalPlkeehk+fll+vllPlhkvkslsvyhpqlayc
                               C13G3.3a 220 YIRKQINNIFYSFIYETERHNGIAELLEILGSIINGFALPLKEEHKTFLLRVLLPLHKVKSLSVYHPQLAYC 291
                                            ************************************************************************ PP

  PP2A-B-PJ(PP2a_WBT_B)_FBpp0288759-aln 364 vvqflekdpsltepvirsllkfwPkthspkevmflneleeildviePaefqkvmdPlfrqlakcvssPhfqv 435
                                            vvqf+ekd+sltepvi ++l+fwPk hspkevmflnelee+ldvieP efqk+m Plf q+a+cvssPhfqv
                               C13G3.3a 292 VVQFIEKDSSLTEPVISGMLRFWPKQHSPKEVMFLNELEEVLDVIEPNEFQKIMTPLFSQIARCVSSPHFQV 363
                                            ************************************************************************ PP

  PP2A-B-PJ(PP2a_WBT_B)_FBpp0288759-aln 436 aeralyywnneyimslisdnsavilPimfPalyrnskehwnktihgliynalklfmelnqklfdectqqykq 507
                                            aeralyywnney+msl++dn+ vi+PimfP l++nsk+hwnktihgliynalk+fme+nqklfdec+q y++
                               C13G3.3a 364 AERALYYWNNEYVMSLVADNARVIIPIMFPVLFKNSKSHWNKTIHGLIYNALKMFMEMNQKLFDECSQAYQK 435
                                            ************************************************************************ PP

  PP2A-B-PJ(PP2a_WBT_B)_FBpp0288759-aln 508 erqkererlkqreelwkrvealaatkpelnkalkvsdssalglissensdsaadeeeqeaeqssltlekiea 579
                                            +r +e+   +++e +w+++e+ a+ +p++ + + +  + +  +i s+++++  de    + ++s  l+k e 
                               C13G3.3a 436 DRVQEKTLNEEKERIWNNIEKQAMGNPQYVEVKALFARFNPDEIISSRQQNGVDE----NMKTSTVLSKDEI 503
                                            ***************************9999655555555555555444444433....3333444444444 PP

  PP2A-B-PJ(PP2a_WBT_B)_FBpp0288759-aln 580 kaneakkvkgnknkskpllrrkselPqdsgtvkalsdhkradeyltt 626
                                             +n +  ++ +++ +    +++s+ P d++t++al + kr+d +l  
                               C13G3.3a 504 LKNAVGVSSMKNDMDFGPNHKQSDFPPDEQTTRALGEYKRHDPFLKK 550
                                            4444444443344556678999********************99864 PP

>> C13G3.3b  CE20505	WBGene00007554	locus:pptr-2	status:Confirmed	UniProt:Q9U3Q1	protein_id:CAA98423.1
   #    score  bias  c-Evalue  i-Evalue hmmfrom  hmm to    alifrom  ali to    envfrom  env to     acc
 ---   ------ ----- --------- --------- ------- -------    ------- -------    ------- -------    ----
   1 !  910.8   2.3  1.6e-276  7.3e-274      78     626 ..       5     554 ..       2     561 .] 0.92

  Alignments for each domain:
  == domain 1    score: 910.8 bits;  conditional E-value: 1.6e-276
  PP2A-B-PJ(PP2a_WBT_B)_FBpp0288759-aln  78 apppptaiskvklvtg....gpvi.kkdkrqsssrynasknrelqklpllkekaaaeereelfiqklrqccv 144
                                            ++pppt+i ++++  g    gpvi ++++rqsss +n+s+nrelq+lp++k++  +e re lfiqklrqccv
                               C13G3.3b   5 DAPPPTNIGRTNTYGGdlisGPVIpRRERRQSSSMFNISQNRELQRLPAIKDADPSE-RETLFIQKLRQCCV 75 
                                            789******99987766666788757899***********************99887.************** PP

  PP2A-B-PJ(PP2a_WBT_B)_FBpp0288759-aln 145 lfdfesdPlsdlkfkevkraalhelveyvt.kqrgviteaiyPeavnmfavnlfrtlPPssnPngaefdPee 215
                                            +fdf++d lsdlkfkevkraal+elv++v+   +g +++a+yPea+ mf+ nlfr l P  nP gaefdP+e
                               C13G3.3b  76 VFDFANDALSDLKFKEVKRAALNELVDHVSgAPKGSLSDAVYPEAIGMFSTNLFRPLSPPTNPIGAEFDPDE 147
                                            *****************************83569************************************** PP

  PP2A-B-PJ(PP2a_WBT_B)_FBpp0288759-aln 216 dePtleaawPhlqlvyelflrllespdfqpsiakryidqkfvlqllelfdsedPrerdflktvlhriyGkfl 287
                                            dePtleaawPhlqlvye+flr+le+pdfq+++akryidq+f+l+ll ++dsedPrerdflkt+lhriyGkfl
                               C13G3.3b 148 DEPTLEAAWPHLQLVYEFFLRFLECPDFQSQVAKRYIDQNFILRLLMIMDSEDPRERDFLKTTLHRIYGKFL 219
                                            ************************************************************************ PP

  PP2A-B-PJ(PP2a_WBT_B)_FBpp0288759-aln 288 glrafirkqinnvfyrfiyetehhnGiaelleilGsiinGfalPlkeehkvfllkvllPlhkvkslsvyhpq 359
                                            g ra+irkqinn+fy fiyete hnGiaelleilGsiinGfalPlkeehk+fll+vllPlhkvkslsvyhpq
                               C13G3.3b 220 GHRAYIRKQINNIFYSFIYETERHNGIAELLEILGSIINGFALPLKEEHKTFLLRVLLPLHKVKSLSVYHPQ 291
                                            ************************************************************************ PP

  PP2A-B-PJ(PP2a_WBT_B)_FBpp0288759-aln 360 laycvvqflekdpsltepvirsllkfwPkthspkevmflneleeildviePaefqkvmdPlfrqlakcvssP 431
                                            laycvvqf+ekd+sltepvi ++l+fwPk hspkevmflnelee+ldvieP efqk+m Plf q+a+cvssP
                               C13G3.3b 292 LAYCVVQFIEKDSSLTEPVISGMLRFWPKQHSPKEVMFLNELEEVLDVIEPNEFQKIMTPLFSQIARCVSSP 363
                                            ************************************************************************ PP

  PP2A-B-PJ(PP2a_WBT_B)_FBpp0288759-aln 432 hfqvaeralyywnneyimslisdnsavilPimfPalyrnskehwnktihgliynalklfmelnqklfdectq 503
                                            hfqvaeralyywnney+msl++dn+ vi+PimfP l++nsk+hwnktihgliynalk+fme+nqklfdec+q
                               C13G3.3b 364 HFQVAERALYYWNNEYVMSLVADNARVIIPIMFPVLFKNSKSHWNKTIHGLIYNALKMFMEMNQKLFDECSQ 435
                                            ************************************************************************ PP

  PP2A-B-PJ(PP2a_WBT_B)_FBpp0288759-aln 504 qykqerqkererlkqreelwkrvealaatkpelnkalkvsdssalglissensdsaadeeeqeaeqssltle 575
                                             y+++r +e+   +++e +w+++e+ a+ +p++ + + +  + +  +i s+++++  de    + ++s  l+
                               C13G3.3b 436 AYQKDRVQEKTLNEEKERIWNNIEKQAMGNPQYVEVKALFARFNPDEIISSRQQNGVDE----NMKTSTVLS 503
                                            *******************************9999655555555555555444444433....333344444 PP

  PP2A-B-PJ(PP2a_WBT_B)_FBpp0288759-aln 576 kieakaneakkvkgnknkskpllrrkselPqdsgtvkalsdhkradeyltt 626
                                            k e  +n +  ++ +++ +    +++s+ P d++t++al + kr+d +l  
                               C13G3.3b 504 KDEILKNAVGVSSMKNDMDFGPNHKQSDFPPDEQTTRALGEYKRHDPFLKK 554
                                            44444444444443344556678999********************99864 PP

>> W08G11.4  CE32003	WBGene00012348	locus:pptr-1	RTS1 PROTEIN (SCS1 PROTEIN)	status:Partially_confirmed	UniProt:O18178	p
   #    score  bias  c-Evalue  i-Evalue hmmfrom  hmm to    alifrom  ali to    envfrom  env to     acc
 ---   ------ ----- --------- --------- ------- -------    ------- -------    ------- -------    ----
   1 !  821.7   1.5  1.5e-249  6.7e-247      83     540 ..      39     489 ..      17     538 .. 0.94

  Alignments for each domain:
  == domain 1    score: 821.7 bits;  conditional E-value: 1.5e-249
  PP2A-B-PJ(PP2a_WBT_B)_FBpp0288759-aln  83 taiskvklvtggpvikkdkrqsssrynasknrelqklpllkekaaaeereelfiqklrqccvlfdfesdPls 154
                                            ++i++ +++ g+   ++ + ++ssryn++  +el +l l+k++ aa+e+  l i+kl qc  +fdf  dP++
                               W08G11.4  39 DKIDPFHNKRGT--SRRLRINNSSRYNVDSAQELVQLALIKDT-AANEQPALVIEKLVQCQHVFDF-YDPVA 106
                                            445555555553..46778899***************999986.5677******************.***** PP

  PP2A-B-PJ(PP2a_WBT_B)_FBpp0288759-aln 155 dlkfkevkraalhelveyvtkqrgviteaiyPeavnmfavnlfrtlPPssnPngaefdPeedePtleaawPh 226
                                             lk ke+kraal+el++++t+ +g i e+iyP +++m+a n+fr lPPs+n    efdPeedePtle++wPh
                               W08G11.4 107 QLKCKEIKRAALNELIDHITSTKGAIVETIYPAVIKMVAKNIFRVLPPSENC---EFDPEEDEPTLEVSWPH 175
                                            ***************************************************9...***************** PP

  PP2A-B-PJ(PP2a_WBT_B)_FBpp0288759-aln 227 lqlvyelflrllespdfqpsiakryidqkfvlqllelfdsedPrerdflktvlhriyGkflglrafirkqin 298
                                            lqlvyelflr+lespdfq+si+k+yidq+fvl+ll+lfdsedPrerdflktvlhriyGkflglrafirk in
                               W08G11.4 176 LQLVYELFLRFLESPDFQASIGKKYIDQRFVLKLLDLFDSEDPRERDFLKTVLHRIYGKFLGLRAFIRKHIN 247
                                            ************************************************************************ PP

  PP2A-B-PJ(PP2a_WBT_B)_FBpp0288759-aln 299 nvfyrfiyetehhnGiaelleilGsiinGfalPlkeehkvfllkvllPlhkvkslsvyhpqlaycvvqflek 370
                                            n+f+rf+yet+ +nG++elleilGsiinGfalPlk+ehkvfl+kvllPlhk k ls+yh+qlaycvvqf+ek
                               W08G11.4 248 NMFLRFVYETDSFNGVGELLEILGSIINGFALPLKQEHKVFLVKVLLPLHKPKCLSLYHAQLAYCVVQFIEK 319
                                            ************************************************************************ PP

  PP2A-B-PJ(PP2a_WBT_B)_FBpp0288759-aln 371 dpsltepvirsllkfwPkthspkevmflneleeildviePaefqkvmdPlfrqlakcvssPhfqvaeralyy 442
                                            d+slt  v  +llkfwP+t+s kevmfl+e+eeild+ieP +f+k++dPlfrqlakcvssPhfqvaeraly+
                               W08G11.4 320 DSSLTPQVFEALLKFWPRTCSSKEVMFLGEVEEILDIIEPEQFKKIIDPLFRQLAKCVSSPHFQVAERALYF 391
                                            ************************************************************************ PP

  PP2A-B-PJ(PP2a_WBT_B)_FBpp0288759-aln 443 wnneyimslisdnsavilPimfPalyrnskehwnktihgliynalklfmelnqklfdectqqykqerqkere 514
                                            wnneyi+sli+d s+ ++PimfPalyr+skehwn+ti++l+yn+lk+fme+n klfde+t +yk er +e++
                               W08G11.4 392 WNNEYILSLIEDTSSLVMPIMFPALYRISKEHWNQTIVALVYNVLKTFMEMNGKLFDELTSTYKGERLREKQ 463
                                            ************************************************************************ PP

  PP2A-B-PJ(PP2a_WBT_B)_FBpp0288759-aln 515 rlkqreelwkrvealaatkpelnkal 540
                                            r+k+r+  wk++eal+ + p+  k++
                               W08G11.4 464 REKDRDAFWKKMEALELNPPAEGKEV 489
                                            *****************999988864 PP

>> F11G11.14  CE38701	WBGene00044384	status:Partially_confirmed	UniProt:Q4TT87	protein_id:CCD69265.1
   #    score  bias  c-Evalue  i-Evalue hmmfrom  hmm to    alifrom  ali to    envfrom  env to     acc
 ---   ------ ----- --------- --------- ------- -------    ------- -------    ------- -------    ----
   1 !   15.0   0.6   2.2e-05      0.01     483     619 ..       9     148 ..       1     196 [. 0.77

  Alignments for each domain:
  == domain 1    score: 15.0 bits;  conditional E-value: 2.2e-05
  PP2A-B-PJ(PP2a_WBT_B)_FBpp0288759-aln 483 iynalklfm.elnqklfdectqqykqerqkererlkqreelwkrvealaatkpelnkalkvsdssalgliss 553
                                            i  +l+lf   +  ++f  c+++  + +q er+ +    e+ +   + a+t+++ +++ +v+ + ++++i +
                              F11G11.14   9 IEMSLQLFCfVIIGNIFLTCAKKKMAPKQSERKPVPVAPEASQSTSECAKTQKTDKSEANVKFNITTTQIDK 80 
                                            5567777752466799***********************************999999899999999999999 PP

  PP2A-B-PJ(PP2a_WBT_B)_FBpp0288759-aln 554 ensdsaadeeeqeaeqssltlekieakaneakkvkgnknkskpl..lrrkselPqdsgtvkalsdhkr 619
                                            + ++   d+e ++  + ++  +k + +a   k+vk  + ++k+    ++ +e  +  +t ka s  k 
                              F11G11.14  81 KADEFEGDDEVNPVALLPVKQHKLKPQAAAEKDVKPAEKNAKAAekDHKPAEKNARPMTPKAASTCKT 148
                                            99999999999999998888877776666666666433333333003344555555556666555554 PP

>> Y23H5B.2  CE23008	WBGene00021273	status:Predicted	UniProt:Q9N473	protein_id:CCD68132.1
   #    score  bias  c-Evalue  i-Evalue hmmfrom  hmm to    alifrom  ali to    envfrom  env to     acc
 ---   ------ ----- --------- --------- ------- -------    ------- -------    ------- -------    ----
   1 ?   12.0   2.9   0.00018     0.085      21     120 ..      21     121 ..       6     138 .. 0.51

  Alignments for each domain:
  == domain 1    score: 12.0 bits;  conditional E-value: 0.00018
  PP2A-B-PJ(PP2a_WBT_B)_FBpp0288759-aln  21 ssevetvetiaaasaskaesk..kdkvakksakkkeksgknaet..aeeaaavaeassvekapppptaiskv 88 
                                            +s   ++ +++ ++  + +s+  k k a+ + +k++k++k++++  +++++ +++ +s++ ap+pp++ s v
                               Y23H5B.2  21 ASISGAIIAVGCTTGHRENSRggKGKSARSKRSKRSKRDKKQNSkrQQNSKRQKKIKSNSAAPAPPAK-SGV 91 
                                            33333333444333333333211223333333333343333333003333444444555555555544.444 PP

  PP2A-B-PJ(PP2a_WBT_B)_FBpp0288759-aln  89 klvtggpvikkdkrqsssrynasknrelqklp 120
                                              +++     k+ +q+s+r++ ++++e +k+ 
                               Y23H5B.2  92 PAKSA--EKAKEGSQRSARLKKEQKSEKKKVC 121
                                            44444..3578999*******99999987764 PP

>> Y39B6A.16  CE29858	WBGene00012678	status:Partially_confirmed	UniProt:Q8MYP1	protein_id:CAD31814.1
   #    score  bias  c-Evalue  i-Evalue hmmfrom  hmm to    alifrom  ali to    envfrom  env to     acc
 ---   ------ ----- --------- --------- ------- -------    ------- -------    ------- -------    ----
   1 ?   11.7   3.7   0.00022       0.1     486     629 ..      98     237 ..      90     241 .. 0.81

  Alignments for each domain:
  == domain 1    score: 11.7 bits;  conditional E-value: 0.00022
  PP2A-B-PJ(PP2a_WBT_B)_FBpp0288759-aln 486 alklfmelnqklfdectqqykqerqkererlkqreelwkrvealaatkpelnkalkvsdssalglissensd 557
                                            +l +f+e +   fd + + y +e+ k+ + +kq ee+++ +++++ + ++l+k      ++a + ++  +s+
                              Y39B6A.16  98 SLSTFLERKVAAFDRLRDAYSEEKTKKEHYKKQLEEAYHLLKSKEHEISKLKK---QLAEQAPPPQTPPRSN 166
                                            6889***********************************99998887776666...5556667777777777 PP

  PP2A-B-PJ(PP2a_WBT_B)_FBpp0288759-aln 558 saadeeeqeaeqssltlekieakaneakkvkgnknkskpllrrkselPqdsgtvkalsdhkradeylttppd 629
                                            s + +++++ e +s+     ++  + + +++    k+++    ++e P++s   ka +  k + +y + pp+
                              Y39B6A.16 167 SLKVASSRSLETPSMMRVFSDSMYETPVQIQRRFTKAQAKAEAEAEAPAKSPGSKAQT-TKCTSNYQSHPPA 237
                                            7777777777777777777777788888888888999999999999999999999865.5667778777775 PP

>> F42A10.8  CE38958	WBGene00003546	locus:nas-28	status:Partially_confirmed	UniProt:P98061	protein_id:CCD65318.1
   #    score  bias  c-Evalue  i-Evalue hmmfrom  hmm to    alifrom  ali to    envfrom  env to     acc
 ---   ------ ----- --------- --------- ------- -------    ------- -------    ------- -------    ----
   1 ?   10.8   0.1   0.00042       0.2     407     458 ..     123     174 ..     120     178 .. 0.94

  Alignments for each domain:
  == domain 1    score: 10.8 bits;  conditional E-value: 0.00042
  PP2A-B-PJ(PP2a_WBT_B)_FBpp0288759-aln 407 viePaefqkvmdPlfrqlakcvssPhfqvaeralyywnneyimslisdnsav 458
                                            +++ ++f  v +P+f q+   +s+       +a+ +wn++  +s+ +dn+a+
                               F42A10.8 123 IVDTTNFWSVSVPIFYQFDTKLSATNIANVRKAIQFWNDNSCLSFKEDNNAK 174
                                            577899*******************************************985 PP

>> F31B9.3  CE43239	WBGene00009280	status:Confirmed	UniProt:O62188	protein_id:CAB04222.2
   #    score  bias  c-Evalue  i-Evalue hmmfrom  hmm to    alifrom  ali to    envfrom  env to     acc
 ---   ------ ----- --------- --------- ------- -------    ------- -------    ------- -------    ----
   1 ?    9.6   1.7   0.00098      0.45     492     555 ..      64     127 ..      51     135 .. 0.78

  Alignments for each domain:
  == domain 1    score: 9.6 bits;  conditional E-value: 0.00098
  PP2A-B-PJ(PP2a_WBT_B)_FBpp0288759-aln 492 elnqklfdectqqykqerqkererlkqreelwkrvealaatkpelnkalkvsdssalglissen 555
                                            el +   de  ++y+++ +k r ++k+r+el +++ a   t++el k++k   ++ + ++++e+
                                F31B9.3  64 ELMREYNDEERRKYEENEHKSRMQKKERKELLEQLLAAGSTDTELIKDTKKRLETITKEQEEEE 127
                                            566677899**************************99999999999987666655555555544 PP

>> Y39B6A.13  CE21694	WBGene00012675	status:Confirmed	UniProt:Q9NEU1	protein_id:CAC51063.1
   #    score  bias  c-Evalue  i-Evalue hmmfrom  hmm to    alifrom  ali to    envfrom  env to     acc
 ---   ------ ----- --------- --------- ------- -------    ------- -------    ------- -------    ----
   1 ?    9.3   0.1    0.0012      0.57     232     273 ..      73     114 ..      53     121 .. 0.88

  Alignments for each domain:
  == domain 1    score: 9.3 bits;  conditional E-value: 0.0012
  PP2A-B-PJ(PP2a_WBT_B)_FBpp0288759-aln 232 elflrllespdfqpsiakryidqkfvlqllelfdsedPrerd 273
                                            ++++++l +  f ps  + + +  f+l++++lf se P+  +
                              Y39B6A.13  73 DFLFKFLHAFQFLPSDQQTFANSMFLLKIIDLFGSECPKIIN 114
                                            46779********************************98655 PP

>> F59B1.9  CE36939	WBGene00000062	locus:acr-23	channel protein	status:Confirmed	UniProt:O61884	protein_id:CCD72123.1
   #    score  bias  c-Evalue  i-Evalue hmmfrom  hmm to    alifrom  ali to    envfrom  env to     acc
 ---   ------ ----- --------- --------- ------- -------    ------- -------    ------- -------    ----
   1 ?    8.2   0.2    0.0027       1.2     506     573 ..     384     452 ..     369     491 .. 0.59

  Alignments for each domain:
  == domain 1    score: 8.2 bits;  conditional E-value: 0.0027
  PP2A-B-PJ(PP2a_WBT_B)_FBpp0288759-aln 506 kqerqkererlkqreelwkrvealaatkpelnkalkvsdssalgli.ssensdsaadeeeqeaeqsslt 573
                                            +++ +k r+r++ ++ +w++v  la  +++l ++++    + +     ++n+ +++++    ++q+s t
                                F59B1.9 384 RAKEEKHRKRMSRKNSMWTKVYHLARDHSKLMETVPDGAVKFNQISdFKNNDIGNMESPRMAESQTSET 452
                                            33455678999999***************9999865444333322202222222222222222233222 PP

>> C54G4.9  CE05515	WBGene00008318	status:Confirmed	UniProt:Q18854	protein_id:CAA99821.1
   #    score  bias  c-Evalue  i-Evalue hmmfrom  hmm to    alifrom  ali to    envfrom  env to     acc
 ---   ------ ----- --------- --------- ------- -------    ------- -------    ------- -------    ----
   1 ?    7.5   0.4    0.0044         2     115     188 ..      23     101 ..       7     106 .. 0.73

  Alignments for each domain:
  == domain 1    score: 7.5 bits;  conditional E-value: 0.0044
  PP2A-B-PJ(PP2a_WBT_B)_FBpp0288759-aln 115 elqklpllkekaaaeereelfiqklrqc.....cvlfdfesdPlsdlkfkevkraalhelveyvtkqrgvit 181
                                             l +l  ++e+ +ae+ e++f++ l+        v+++ ++  +  +  +   +a l+e+ +y+ kq++ +t
                                C54G4.9  23 VLLALQNFDEEFSAEKCEDVFVRCLQEIiswdlTVSLEISETVVRQMMNRLENQAVLEEMCNYIIKQQSSVT 94 
                                            4678999999*************998751111134444444444455555557899**************99 PP

  PP2A-B-PJ(PP2a_WBT_B)_FBpp0288759-aln 182 eaiyPea 188
                                              i  e+
                                C54G4.9  95 VEIAVEI 101
                                            9988776 PP

>> R06A4.10b  CE36709	WBGene00000059	locus:acr-20	status:Confirmed	UniProt:Q7JKI4	protein_id:CAE46678.2
   #    score  bias  c-Evalue  i-Evalue hmmfrom  hmm to    alifrom  ali to    envfrom  env to     acc
 ---   ------ ----- --------- --------- ------- -------    ------- -------    ------- -------    ----
   1 ?    0.8   0.0      0.44   2.1e+02     390     414 ..       4      28 ..       2      35 .. 0.90
   2 ?    5.7   0.1     0.015       7.1     488     543 ..     309     364 ..     301     414 .. 0.67

  Alignments for each domain:
  == domain 1    score: 0.8 bits;  conditional E-value: 0.44
  PP2A-B-PJ(PP2a_WBT_B)_FBpp0288759-aln 390 hspkevmflneleeildviePaefq 414
                                            +sp ev f  el +i+ v eP +f 
                              R06A4.10b   4 KSPIEVHFSMELYQIISVNEPQQFL 28 
                                            6999*******************96 PP

  == domain 2    score: 5.7 bits;  conditional E-value: 0.015
  PP2A-B-PJ(PP2a_WBT_B)_FBpp0288759-aln 488 klfmelnqklfdectqqykqerqke...rerlkqreelwkrvealaatkpelnkalkvs 543
                                              f+ ++  l     q y q+ ++e   r+++  ++ lw+rv +la +++  ++  + s
                              R06A4.10b 309 NRFIRMEMPLIM--KQAYAQKAREEklrRQQMGRKQSLWTRVYKLAREQALRKT-SQNS 364
                                            556666655543..34444444444111556667899********988774433.3332 PP

>> C30H6.12  CE43622	WBGene00044238	status:Partially_confirmed	UniProt:Q564W5	protein_id:CAI79147.3
   #    score  bias  c-Evalue  i-Evalue hmmfrom  hmm to    alifrom  ali to    envfrom  env to     acc
 ---   ------ ----- --------- --------- ------- -------    ------- -------    ------- -------    ----
   1 ?    8.2   2.1    0.0027       1.2      32      92 ..      66     126 ..      38     172 .. 0.55

  Alignments for each domain:
  == domain 1    score: 8.2 bits;  conditional E-value: 0.0027
  PP2A-B-PJ(PP2a_WBT_B)_FBpp0288759-aln  32 aasaskaeskkdkvakksakkkeksgknaetaeeaaavaeassvekapppptaiskvklvt 92 
                                              ++s+ ++kk+++++  +kk+++s+k+++t+++++++++ ++++k++   t+ +  +   
                               C30H6.12  66 DRRSSEEKEKKKSKSRSGSKKRSSSQKKKTTTTTTTKTSQKTAKKKEAKDVTKEKDRESSE 126
                                            3333333334444444444444444444444444444444444444444433333333333 PP

>> F28H1.5  CE09770	WBGene00017910	status:Partially_confirmed	UniProt:O01540	protein_id:CCD70215.1
   #    score  bias  c-Evalue  i-Evalue hmmfrom  hmm to    alifrom  ali to    envfrom  env to     acc
 ---   ------ ----- --------- --------- ------- -------    ------- -------    ------- -------    ----
   1 ?    8.0   2.2    0.0031       1.4     543     621 ..      27     106 ..       6     117 .. 0.65

  Alignments for each domain:
  == domain 1    score: 8.0 bits;  conditional E-value: 0.0031
  PP2A-B-PJ(PP2a_WBT_B)_FBpp0288759-aln 543 sdssalglissensdsaadeeeqeaeq.ssltlekieakaneakkvkgnknkskpllrrkselPqdsgtvka 613
                                            ++   +g+i+++ + +    ++++aeq   +t +  + k+++  ++k+ +n+ + l +rk ++ q+s+ ++a
                                F28H1.5  27 QSCIDVGQIMENIQREQFIRQQKSAEQtEGITTSLLNWKNTNDSEMKTLENQMELLRKRKEQIKQNSTEMSA 98 
                                            33444455555544444444444444404555566666677777788788999999999************* PP

  PP2A-B-PJ(PP2a_WBT_B)_FBpp0288759-aln 614 lsdhkrad 621
                                            l+++ r+ 
                                F28H1.5  99 LANQLRQR 106
                                            **998876 PP

>> C15H11.13  CE42378	WBGene00077576	status:Partially_confirmed	UniProt:B1Q268	protein_id:CAQ16172.1
   #    score  bias  c-Evalue  i-Evalue hmmfrom  hmm to    alifrom  ali to    envfrom  env to     acc
 ---   ------ ----- --------- --------- ------- -------    ------- -------    ------- -------    ----
   1 ?    8.0   4.2    0.0031       1.4      16     103 ..      60     148 ..      50     160 .] 0.74

  Alignments for each domain:
  == domain 1    score: 8.0 bits;  conditional E-value: 0.0031
  PP2A-B-PJ(PP2a_WBT_B)_FBpp0288759-aln  16 taaaassevetvetiaaasaskaeskkdkvakksakkkeksg.knaetaeeaaavaeassvekapppptais 86 
                                             ++ +  e  ++ ++ ++++s ++s k+k ++++ ++++k + +n ++++ +++++e  ++e +p+ pt+++
                              C15H11.13  60 PSTEEQMEYSALPPTPTVASSIKQSTKHKRTERQLQSTQKMStENITSVQASTTQQECPTQEDDPTAPTPVA 131
                                            555666666777777778888888888888888888777765155566666677778888899999****** PP

  PP2A-B-PJ(PP2a_WBT_B)_FBpp0288759-aln  87 kvklvtggpvikkdkrq 103
                                            k k+     v  kd+ +
                              C15H11.13 132 KPKKAKRKEVFFKDQDD 148
                                            ***99999998887765 PP

>> R06A4.10a  CE36708	WBGene00000059	locus:acr-20	nicotinic acetylcholine receptor	status:Confirmed	UniProt:Q9U398	prote
   #    score  bias  c-Evalue  i-Evalue hmmfrom  hmm to    alifrom  ali to    envfrom  env to     acc
 ---   ------ ----- --------- --------- ------- -------    ------- -------    ------- -------    ----
   1 ?    0.8   0.0      0.45   2.1e+02     390     414 ..       4      28 ..       2      35 .. 0.90
   2 ?    6.3   0.5      0.01       4.7     488     547 ..     309     368 ..     301     398 .. 0.65

  Alignments for each domain:
  == domain 1    score: 0.8 bits;  conditional E-value: 0.45
  PP2A-B-PJ(PP2a_WBT_B)_FBpp0288759-aln 390 hspkevmflneleeildviePaefq 414
                                            +sp ev f  el +i+ v eP +f 
                              R06A4.10a   4 KSPIEVHFSMELYQIISVNEPQQFL 28 
                                            6999*******************96 PP

  == domain 2    score: 6.3 bits;  conditional E-value: 0.01
  PP2A-B-PJ(PP2a_WBT_B)_FBpp0288759-aln 488 klfmelnqklfdectqqykqerqke...rerlkqreelwkrvealaatkpelnkalkvsdssa 547
                                              f+ ++  l     q y q+ ++e   r+++  ++ lw+rv +la +++ l k++++s++s+
                              R06A4.10a 309 NRFIRMEMPLIM--KQAYAQKAREEklrRQQMGRKQSLWTRVYKLAREQA-LRKDVQTSQNSS 368
                                            556666655543..34444444444111556667899********98877.556555555443 PP

>> F54D5.17  CE45078	WBGene00195146	status:Predicted	UniProt:D7SFM0	protein_id:CBM41208.1
   #    score  bias  c-Evalue  i-Evalue hmmfrom  hmm to    alifrom  ali to    envfrom  env to     acc
 ---   ------ ----- --------- --------- ------- -------    ------- -------    ------- -------    ----
   1 ?    8.2   0.1    0.0026       1.2     110     148 ..      69     107 ..       6     112 .. 0.84

  Alignments for each domain:
  == domain 1    score: 8.2 bits;  conditional E-value: 0.0026
  PP2A-B-PJ(PP2a_WBT_B)_FBpp0288759-aln 110 asknrelqklpllkekaaaeereelfiqklrqccvlfdf 148
                                               +r   +l  l +++ ++e eel  +k   cc++  f
                               F54D5.17  69 GPMERRYLELYILTDTCPSKELEELQQRKKETCCTMEHF 107
                                            455677778999**********************98666 PP

>> R06A4.10c  CE42438	WBGene00000059	locus:acr-20	status:Confirmed	UniProt:B1Q281	protein_id:CAQ16152.1
   #    score  bias  c-Evalue  i-Evalue hmmfrom  hmm to    alifrom  ali to    envfrom  env to     acc
 ---   ------ ----- --------- --------- ------- -------    ------- -------    ------- -------    ----
   1 ?    0.8   0.0      0.44   2.1e+02     390     414 ..      46      70 ..      41      77 .. 0.90
   2 ?    6.1   0.5     0.011       5.3     488     547 ..     351     410 ..     343     440 .. 0.65

  Alignments for each domain:
  == domain 1    score: 0.8 bits;  conditional E-value: 0.44
  PP2A-B-PJ(PP2a_WBT_B)_FBpp0288759-aln 390 hspkevmflneleeildviePaefq 414
                                            +sp ev f  el +i+ v eP +f 
                              R06A4.10c  46 KSPIEVHFSMELYQIISVNEPQQFL 70 
                                            6999*******************96 PP

  == domain 2    score: 6.1 bits;  conditional E-value: 0.011
  PP2A-B-PJ(PP2a_WBT_B)_FBpp0288759-aln 488 klfmelnqklfdectqqykqerqke...rerlkqreelwkrvealaatkpelnkalkvsdssa 547
                                              f+ ++  l     q y q+ ++e   r+++  ++ lw+rv +la +++ l k++++s++s+
                              R06A4.10c 351 NRFIRMEMPLIM--KQAYAQKAREEklrRQQMGRKQSLWTRVYKLAREQA-LRKDVQTSQNSS 410
                                            556666655543..34444444444111556667899********98877.556555555443 PP

>> F26G5.1b  CE42224	WBGene00017843	status:Confirmed	UniProt:B1GRK6	protein_id:CCD62602.1
   #    score  bias  c-Evalue  i-Evalue hmmfrom  hmm to    alifrom  ali to    envfrom  env to     acc
 ---   ------ ----- --------- --------- ------- -------    ------- -------    ------- -------    ----
   1 ?    5.9   0.6     0.013       6.1      41     130 ..     293     387 ..     256     400 .. 0.79

  Alignments for each domain:
  == domain 1    score: 5.9 bits;  conditional E-value: 0.013
  PP2A-B-PJ(PP2a_WBT_B)_FBpp0288759-aln  41 kkdkvakksakkkeksgknaetaeeaaavaeassvekapppptaiskvklvtggpvikkdkrqsssry.... 108
                                            + +k++ k ++++  +++n+ +++ ++ +ae+++v+k++  p +++  +  ++  ++ k+ ++s+++     
                               F26G5.1b 293 QIEKKTLKGSREQGMEQSNSLAVHPTTVQAESQTVSKDSCTPGSRALQQPAQSIDIVDKELHNSPAKIlnlf 364
                                            55666667777777788888899999999***********999999999999999*****999999852222 PP

  PP2A-B-PJ(PP2a_WBT_B)_FBpp0288759-aln 109 .nasknrelqklpllkekaaaee 130
                                             +  k++ l++l +l++k++ ee
                               F26G5.1b 365 dELPKDTLLKMLQMLNQKKEHEE 387
                                            23468899999999988876655 PP

>> T02C5.1b  CE04848	WBGene00020158	status:Confirmed	UniProt:Q7YZH3	protein_id:CCD74382.1
   #    score  bias  c-Evalue  i-Evalue hmmfrom  hmm to    alifrom  ali to    envfrom  env to     acc
 ---   ------ ----- --------- --------- ------- -------    ------- -------    ------- -------    ----
   1 ?    6.4   1.0     0.009       4.2     495     619 ..     100     225 ..      85     238 .. 0.66

  Alignments for each domain:
  == domain 1    score: 6.4 bits;  conditional E-value: 0.009
  PP2A-B-PJ(PP2a_WBT_B)_FBpp0288759-aln 495 qklfdectqqykqerqkererlkqreelwkrvealaatkpelnkalkvsdssalglissensdsaad..eee 564
                                             kl de+ + + +e+  e  ++   ++ + + e+l++ +++  +   +  +++l +++++++++ +d   ee
                               T02C5.1b 100 TKLKDELVNVFDDEKDSEEVEELPIKDNFIKGENLEMIDSNEINYDMA--RNSLEDVYDSQEHQLPDptYEE 169
                                            5899**************999999999*********998876663333..3344444444444433300444 PP

  PP2A-B-PJ(PP2a_WBT_B)_FBpp0288759-aln 565 qeaeqssltlekieakaneakkvkgnknkskpllrrkse.lPqdsgtvkalsdhkr 619
                                            ++++ ss  + + e++ ++   ++  ++k k+ +++kse +P++++ +k  +   +
                               T02C5.1b 170 GDDSSSSEEIGEEEKTDENEIGSEIVSEKVKAYMIEKSEkVPSSVKIAKGKTTIVS 225
                                            44444444444444444444444446789999999999736888777766555544 PP

>> F23H11.8a  CE27999	WBGene00003969	locus:pef-1	protein phosphatase	status:Confirmed	UniProt:O01921	protein_id:CCD69949
   #    score  bias  c-Evalue  i-Evalue hmmfrom  hmm to    alifrom  ali to    envfrom  env to     acc
 ---   ------ ----- --------- --------- ------- -------    ------- -------    ------- -------    ----
   1 ?    6.3   4.2    0.0099       4.6      25     123 ..      19     115 ..       5     129 .. 0.50

  Alignments for each domain:
  == domain 1    score: 6.3 bits;  conditional E-value: 0.0099
  PP2A-B-PJ(PP2a_WBT_B)_FBpp0288759-aln  25 etvetiaaasaskaeskkdkvakksakkkeksgkna.etaeeaaavaeassvekapppptaiskvklvtggp 95 
                                             t +t++++s+s++++ +d++ + s+++ +k+++++ ++++ ++++++++s+++ +p p++     ++ ++ 
                              F23H11.8a  19 STRATTTTTSSSQRNNYNDNNQNTSSSSGNKKESSSsSKQHSSKKSKKSNSKKNRSPSPQPQL---TIKSAI 87 
                                            222222333333444444433333333333332222023333444444555555555555443...344556 PP

  PP2A-B-PJ(PP2a_WBT_B)_FBpp0288759-aln  96 vikkdkrqsssrynasknrelqklpllk 123
                                            +i+k  r+  +r++a + +  q + +l+
                              F23H11.8a  88 LIQKWYRRCEARLEARRRATWQIFTALE 115
                                            7888888888888888887777776665 PP

>> Y57G7A.8  CE19637	WBGene00021971	status:Partially_confirmed	UniProt:O76626	protein_id:CCD71449.1
   #    score  bias  c-Evalue  i-Evalue hmmfrom  hmm to    alifrom  ali to    envfrom  env to     acc
 ---   ------ ----- --------- --------- ------- -------    ------- -------    ------- -------    ----
   1 ?    6.4   0.3    0.0091       4.2     460     583 ..      26     145 ..      22     188 .. 0.57

  Alignments for each domain:
  == domain 1    score: 6.4 bits;  conditional E-value: 0.0091
  PP2A-B-PJ(PP2a_WBT_B)_FBpp0288759-aln 460 lPimfPalyrnskehwnktihgliynalklfmelnqklfdectqqykqerqkererlkqr.eelwkrveala 530
                                            l i fP l   s     k+   li+n+   fm+ln+ +  +++   ++  +  r+r  +  ++   + e+ +
                               Y57G7A.8  26 LLIFFPNLMEFSGFFLAKSTFILIFNV---FMKLNNCFQVNMSTPARKTPKGGRKRGGNGvKKEKLETETYS 94 
                                            6799999999999999999999*9995...999998877777766666555555554332022222333334 PP

  PP2A-B-PJ(PP2a_WBT_B)_FBpp0288759-aln 531 atkpelnkalkvsdssalglissensdsaadeeeqeaeqssltlekieakane 583
                                             tk++l++   + + +a++  ++en+d  ++++e+++ + + t+ +++ +++ 
                               Y57G7A.8  95 FTKSQLQQ--LLVKANAKSASHQENQDPEEEKDEDDEYEEAATIFQKKLSESF 145
                                            44443333..4444455555555555544444444444444444444333333 PP

>> F42G2.7a  CE38710	WBGene00044362	status:Partially_confirmed	protein_id:CCD70287.1
   #    score  bias  c-Evalue  i-Evalue hmmfrom  hmm to    alifrom  ali to    envfrom  env to     acc
 ---   ------ ----- --------- --------- ------- -------    ------- -------    ------- -------    ----
   1 ?    6.6   0.0     0.008       3.7     430     454 ..      53      77 ..      46      98 .. 0.86

  Alignments for each domain:
  == domain 1    score: 6.6 bits;  conditional E-value: 0.008
  PP2A-B-PJ(PP2a_WBT_B)_FBpp0288759-aln 430 sPhfqvaeralyywnneyimslisd 454
                                              hfq a    yy n +y msl  +
                               F42G2.7a  53 KNHFQGAVNMAYYANKDYGMSLPRE 77 
                                            57*******************9665 PP

>> F15D3.8  CE34479	WBGene00008858	status:Partially_confirmed	UniProt:O62174	protein_id:CAB02957.2
   #    score  bias  c-Evalue  i-Evalue hmmfrom  hmm to    alifrom  ali to    envfrom  env to     acc
 ---   ------ ----- --------- --------- ------- -------    ------- -------    ------- -------    ----
   1 ?    6.4   1.5    0.0094       4.4      47     161 ..      55     165 ..       3     196 .. 0.56

  Alignments for each domain:
  == domain 1    score: 6.4 bits;  conditional E-value: 0.0094
  PP2A-B-PJ(PP2a_WBT_B)_FBpp0288759-aln  47 kksakkkeksgknaetaeeaaavaeassve.kapppptaiskvklvtggpvikkdkrqsssrynasknrelq 117
                                            ++++k++ek+ +n+e+ ++ +  +++ s++ ++     ++++ kl  g+ v ++++r+   +++++++r l+
                                F15D3.8  55 EHETKQVEKKRENLEKGHKKE--MRNMSADfRKKKNEIEMEQLKLAIGNRVENHNQRKVEEQLRNEQERFLK 124
                                            222222222222222222222..2222222122333456778888889999999999999999999999999 PP

  PP2A-B-PJ(PP2a_WBT_B)_FBpp0288759-aln 118 klpllkekaaaeereelfiqklrqccvlfdfesdPlsdlkfkev 161
                                            kl + + ++ a+   +lf   +++    f+     l d+k + +
                                F15D3.8 125 KLLKYHTTTGAN--RDLFG-EFQKVLKPFNEMIGELQDIKLRCI 165
                                            998888777776..56663.344445555555556666666555 PP

>> R09F10.8  CE44868	WBGene00019989	status:Confirmed	UniProt:Q23031	protein_id:CCD69422.1
   #    score  bias  c-Evalue  i-Evalue hmmfrom  hmm to    alifrom  ali to    envfrom  env to     acc
 ---   ------ ----- --------- --------- ------- -------    ------- -------    ------- -------    ----
   1 ?    6.1   8.0     0.011       5.1     491     601 ..     224     334 ..     196     356 .. 0.78

  Alignments for each domain:
  == domain 1    score: 6.1 bits;  conditional E-value: 0.011
  PP2A-B-PJ(PP2a_WBT_B)_FBpp0288759-aln 491 melnqklfdectqqykqerqkererlkqreelwkrvealaatkpelnkalkvsdssalglissensdsaade 562
                                             e+++klf  ++++ +  ++ ere++ q ++ + +ve+++ + ++  +++k+ +++ l++ ++e+ d+ +d+
                               R09F10.8 224 EEFEEKLFSAMSNRRRPIKKFEREEEDQDDDEYSEVEEKESHPKKRREHKKGRHTRVLSDEQEEDYDQYEDD 295
                                            5899***********************************998888888889999999999999999988888 PP

  PP2A-B-PJ(PP2a_WBT_B)_FBpp0288759-aln 563 eeqeaeqssltlekieakaneakkvkgnknkskpllrrk 601
                                              +++++ + + e+ e+ ++    +k+nkn ++     k
                               R09F10.8 296 MPSKKRKRPFNSEELENGEDVDFGKKSNKNSKRGRSMDK 334
                                            888888888888887776665555555666555444444 PP

>> T22C8.4  CE43401	WBGene00011925	Zinc finger, C2H2 type	status:Partially_confirmed	UniProt:Q22677	protein_id:CAA88876.
   #    score  bias  c-Evalue  i-Evalue hmmfrom  hmm to    alifrom  ali to    envfrom  env to     acc
 ---   ------ ----- --------- --------- ------- -------    ------- -------    ------- -------    ----
   1 ?    6.0   4.2     0.012       5.8     498     621 ..     124     249 ..     115     259 .. 0.67

  Alignments for each domain:
  == domain 1    score: 6.0 bits;  conditional E-value: 0.012
  PP2A-B-PJ(PP2a_WBT_B)_FBpp0288759-aln 498 fdectqqykqerqkererlkqreelwkrvealaatkpelnka......lkvsdssalglissensdsaadee 563
                                             d + ++  ++ qke+ rlk+ree  k+  + aa k+++         +  + +  +++   +n+d+ + ++
                                T22C8.4 124 EDAMKKK-LEKEQKEKARLKKREETLKKKSETAAAKKNKIVGapsedpKIRALQCDICFALFKNADKKKRHD 194
                                            4444444.456699**********988877766666554443244444344455667777778888888888 PP

  PP2A-B-PJ(PP2a_WBT_B)_FBpp0288759-aln 564 eqeaeqssltlekieakaneakkvkgnknkskpllrrkselPqdsgtvkalsdhkrad 621
                                            +++++++ +  +  +a  +   + k+++nk +p+ +   e+ q s+ +ka  d  r+ 
                                T22C8.4 195 HSHKDEPEVYCPMCNAPIKYKYNLKQHMNKCQPSQK---EMEQGSMLAKAYPDYLRQL 249
                                            888888888888888888888999999998888755...4556666667766666654 PP

>> R53.8  CE03578	WBGene00011277	status:Partially_confirmed	UniProt:Q22026	protein_id:CAA91355.1
   #    score  bias  c-Evalue  i-Evalue hmmfrom  hmm to    alifrom  ali to    envfrom  env to     acc
 ---   ------ ----- --------- --------- ------- -------    ------- -------    ------- -------    ----
   1 ?    6.1   4.4     0.011       5.2     466     601 ..      40     177 ..      26     183 .. 0.52

  Alignments for each domain:
  == domain 1    score: 6.1 bits;  conditional E-value: 0.011
  PP2A-B-PJ(PP2a_WBT_B)_FBpp0288759-aln 466 alyrnskehwnktihgliynalklfmelnqklfdectqqykqerqkererlkqreelwkrvealaatkpeln 537
                                               ++s +   k i  +  n+ k+ +++++ ++ e+ ++   e + e +  ++ +++ k   + + +kp + 
                                  R53.8  40 VPLKQSTSDKSKMIAIVPQNTTKIVIKFDKPILAEIEKSSDFEANFEAKVFEKESKIVKLKAKGELKKPVIV 111
                                            556778888888888888999999999999999999998888887777665554444333333344455444 PP

  PP2A-B-PJ(PP2a_WBT_B)_FBpp0288759-aln 538 kalkvsdssalgli.ssensdsaadee.eqeaeqssltlekieakaneakkvkgnknkskpllrrk 601
                                            + +  ++ +++ ++ + e+++sa +++ +qe++++    +++e+ ++++k++ +++ k+ p + +k
                                  R53.8 112 SIKDKKNGNSVKVMvKVEDQESADQQKkDQEKKEQDGDKKDKEKVSEKPKEQPEDQPKDVPKVENK 177
                                            332222222222220222222222222022222222223333333444444444444444444333 PP

>> E02C12.13  CE37216	WBGene00023485	locus:ttr-49	status:Confirmed	UniProt:Q65ZI4	protein_id:CCD68598.1
   #    score  bias  c-Evalue  i-Evalue hmmfrom  hmm to    alifrom  ali to    envfrom  env to     acc
 ---   ------ ----- --------- --------- ------- -------    ------- -------    ------- -------    ----
   1 ?    5.8   1.0     0.014       6.6     503     539 ..     120     156 ..     112     171 .. 0.77

  Alignments for each domain:
  == domain 1    score: 5.8 bits;  conditional E-value: 0.014
  PP2A-B-PJ(PP2a_WBT_B)_FBpp0288759-aln 503 qqykqerqkererlkqreelwkrvealaatkpelnka 539
                                             ++++erqk  ++l+ r e wk++ +l   + e+ ++
                              E02C12.13 120 VKHNEERQKHVDKLRIRREHWKKIRNLRNVEIEKITT 156
                                            57789*******************9997766554443 PP

>> ZK1098.6  CE44285	WBGene00014223	Coiled coil protein	status:Partially_confirmed	UniProt:P34606	protein_id:CAA80134.2
   #    score  bias  c-Evalue  i-Evalue hmmfrom  hmm to    alifrom  ali to    envfrom  env to     acc
 ---   ------ ----- --------- --------- ------- -------    ------- -------    ------- -------    ----
   1 ?    5.9   7.9     0.013       5.9     487     625 ..      69     206 ..      51     243 .. 0.65

  Alignments for each domain:
  == domain 1    score: 5.9 bits;  conditional E-value: 0.013
  PP2A-B-PJ(PP2a_WBT_B)_FBpp0288759-aln 487 lklfmel.nqklfdectqqykqerqkererlkqreelwkrvealaatkpelnka.lkvsdssalglissens 556
                                            l  +me+ ++k fd+  q+     ++ +  lk+r+el k+v+++++++ +++k+  k++   +  l++ en+
                               ZK1098.6  69 LHQLMEMvDEKTFDDQNQNS----EEMKLILKERDELKKKVDQKSKETVHWTKKyYKLKAYGQEILKKRENE 136
                                            66778875778888765543....33456799*******************998533333333344444444 PP

  PP2A-B-PJ(PP2a_WBT_B)_FBpp0288759-aln 557 dsaadeeeqe.aeqssltlekieakaneakkvkgnknkskpllrrkselPqdsgtvkalsdhkradeylt 625
                                             +  ++e  + +++ +  +e+i++ ++ a+k k ++ + ++ +r+  ++ +d+   +  + +++++eyl 
                               ZK1098.6 137 IKLLKSEVVDgKKKLNEIVETINHLEDAANKEKIKRKNVESEMRKADKIIKDALREEMEARKQSQKEYLL 206
                                            3333333322023333334444444444444443444455556666666666666666666666677765 PP

>> Y57G11C.51  CE38455	WBGene00044258	status:Confirmed	UniProt:Q564Q2	protein_id:CAI79273.1
   #    score  bias  c-Evalue  i-Evalue hmmfrom  hmm to    alifrom  ali to    envfrom  env to     acc
 ---   ------ ----- --------- --------- ------- -------    ------- -------    ------- -------    ----
   1 ?    5.9   4.5     0.013       6.1      29     120 ..      18     112 ..       3     121 .. 0.64

  Alignments for each domain:
  == domain 1    score: 5.9 bits;  conditional E-value: 0.013
  PP2A-B-PJ(PP2a_WBT_B)_FBpp0288759-aln  29 tiaaasaskaeskkdkvakksakkkek...sgknaetaeeaaavaeassvekapppptaiskvklvtggpvi 97 
                                            +    +  + ++kk+++ak +a++ ++     k+a+ ++  + ++ea+  ek+    +++ +  + ++  v+
                             Y57G11C.51  18 AKESYKKMSPSKKKEENAKSNANRASRkgsGPKKAKPSDAVKRAKEAEKREKKRLSDKKRWEELNDAAKEVV 89 
                                            333333333344444444444444444000445555556666666666666777777777788889999*** PP

  PP2A-B-PJ(PP2a_WBT_B)_FBpp0288759-aln  98 kkdkrqsssrynasknrelqklp 120
                                            +++ r++s+r +a +++ l++ p
                             Y57G11C.51  90 RANAREASARRRAGRDAGLSANP 112
                                            *************9999887655 PP

>> C01F6.9  CE17361	WBGene00007223	status:Confirmed	UniProt:O62023	protein_id:CAA92441.1
   #    score  bias  c-Evalue  i-Evalue hmmfrom  hmm to    alifrom  ali to    envfrom  env to     acc
 ---   ------ ----- --------- --------- ------- -------    ------- -------    ------- -------    ----
   1 ?    6.2   0.3     0.011       5.1     584     619 ..       6      41 ..       1      54 [. 0.76

  Alignments for each domain:
  == domain 1    score: 6.2 bits;  conditional E-value: 0.011
  PP2A-B-PJ(PP2a_WBT_B)_FBpp0288759-aln 584 akkvkgnknkskpllrrkselPqdsgtvkalsdhkr 619
                                            +k ++++kn++k+   rk+ + q+++++kal+++  
                                C01F6.9   6 QKIQSQQKNQKKADAARKAGIDQKAAAAKALNHKCT 41 
                                            45556789999********************97544 PP

>> C54A12.1  CE39341	WBGene00004221	locus:ptr-6	status:Partially_confirmed	UniProt:Q09938	protein_id:CCD67999.1
   #    score  bias  c-Evalue  i-Evalue hmmfrom  hmm to    alifrom  ali to    envfrom  env to     acc
 ---   ------ ----- --------- --------- ------- -------    ------- -------    ------- -------    ----
   1 ?    5.8   1.0     0.014       6.7      15      84 ..     485     556 ..     471     569 .. 0.55

  Alignments for each domain:
  == domain 1    score: 5.8 bits;  conditional E-value: 0.014
  PP2A-B-PJ(PP2a_WBT_B)_FBpp0288759-aln  15 vtaaaassevetve...tiaaasaskaeskkdkvakksakkkeksgknaetaeeaaavaeassvekappppt 83 
                                            ++++ ++  ++t+e    +   +  k +s+kd++a+k++k++ k++kn+e  ee+a++ae ss +++p p +
                               C54A12.1 485 CMPCITAGDIYTIEdgsLQPNLKKKKSKSRKDAKAEKEKKDEAKNDKNME-IEENAENAEKSSYDSSPDPSQ 555
                                            44444444444444100444556677778888888888777777555555.455555566666666665544 PP

  PP2A-B-PJ(PP2a_WBT_B)_FBpp0288759-aln  84 a 84 
                                             
                               C54A12.1 556 I 556
                                            3 PP

>> T23G4.5  CE16457	WBGene00011961	status:Partially_confirmed	UniProt:O18128	protein_id:CAB05285.1
   #    score  bias  c-Evalue  i-Evalue hmmfrom  hmm to    alifrom  ali to    envfrom  env to     acc
 ---   ------ ----- --------- --------- ------- -------    ------- -------    ------- -------    ----
   1 ?    6.0   0.1     0.012       5.7      39     119 ..      71     151 ..      38     170 .. 0.40

  Alignments for each domain:
  == domain 1    score: 6.0 bits;  conditional E-value: 0.012
  PP2A-B-PJ(PP2a_WBT_B)_FBpp0288759-aln  39 eskkdkvakksakk.keksgknaetaeeaaavaeassvekapppptaiskvklv.tggpvikkdkrqsssry 108
                                            + k  + a+k       k+ k +e+++ea+a+++++sv ++ +     +k + +    ++++k +r++ + +
                                T23G4.5  71 DTKIAALAEKYGVAaAYKEHKAKEATNEAEAKKKTASVISNLSA--VSAKLTAIhDNKSLTRKAQREAIAAL 140
                                            22222222222211011222223333333332222222222211..11122111022345555555555555 PP

  PP2A-B-PJ(PP2a_WBT_B)_FBpp0288759-aln 109 nasknrelqkl 119
                                            + ++++e+ +l
                                T23G4.5 141 RKEHEAEVAAL 151
                                            55555555544 PP

>> F37C12.1  CE00742	WBGene00018149	status:Confirmed	UniProt:Q20124	protein_id:CCD70734.1
   #    score  bias  c-Evalue  i-Evalue hmmfrom  hmm to    alifrom  ali to    envfrom  env to     acc
 ---   ------ ----- --------- --------- ------- -------    ------- -------    ------- -------    ----
   1 ?    5.6   1.2     0.016       7.2     482     588 ..     108     218 ..      96     300 .. 0.70

  Alignments for each domain:
  == domain 1    score: 5.6 bits;  conditional E-value: 0.016
  PP2A-B-PJ(PP2a_WBT_B)_FBpp0288759-aln 482 liynalklfmelnqklfdectqqykqe..rqkererlkqreelwk..rvealaatkpelnka.lkvsdssal 548
                                             +++a+kl+ +  qk  de  ++  ++  +  e++ ++ r+e+ +  ++e+l+ ++++++   + +  ss+ 
                               F37C12.1 108 RLFEAVKLYQDQ-QKQVDEQEAEDAKDpmKMLEKRTMQSRQEMEEmgNLEDLQESSRTKECIdTIGFLSSTD 178
                                            578899999885.55566665555554235569999999988765125666666555433323556677888 PP

  PP2A-B-PJ(PP2a_WBT_B)_FBpp0288759-aln 549 glissensdsaadeeeqeaeqssltlekieakaneakkvk 588
                                            ++i +++  + +++e+++  +  + +++    ++  k+ +
                               F37C12.1 179 PHIAQAQRIKMMEDEDDRMARELMGITSEGRIERRIKDDE 218
                                            8888888888777777766655555444433333333222 PP

>> F26F4.9a  CE28923	WBGene00017829	ankyrin and desmoplakin repeat regions	status:Confirmed	UniProt:Q19822	protein_id:CC
   #    score  bias  c-Evalue  i-Evalue hmmfrom  hmm to    alifrom  ali to    envfrom  env to     acc
 ---   ------ ----- --------- --------- ------- -------    ------- -------    ------- -------    ----
   1 ?    5.6   1.7     0.016       7.2     494     577 ..      52     118 ..      21     168 .. 0.43

  Alignments for each domain:
  == domain 1    score: 5.6 bits;  conditional E-value: 0.016
  PP2A-B-PJ(PP2a_WBT_B)_FBpp0288759-aln 494 nqklfdectqqykqerqkererlkqreelwkrvealaatkpelnkalkvsdssalglissensdsaadeeeq 565
                                            +qk fd                +++re   +r+   ++++++ +k  k+ +s+   ++++e ++   + eeq
                               F26F4.9a  52 EQKKFDRQ--------------VQDREADKMRLARQKQQREHDEK-EKIETSKREEKLKEEAEKRQREYEEQ 108
                                            33333333..............33344333343332222222222.22222222222222222221111111 PP

  PP2A-B-PJ(PP2a_WBT_B)_FBpp0288759-aln 566 eaeqssltleki 577
                                            e++ +   l + 
                               F26F4.9a 109 EKTCN--VLGHS 118
                                            11111..11111 PP

>> T06A4.2  CE29464	WBGene00020282	locus:mps-3	status:Confirmed	UniProt:Q9TZH3	protein_id:CCD73367.1
   #    score  bias  c-Evalue  i-Evalue hmmfrom  hmm to    alifrom  ali to    envfrom  env to     acc
 ---   ------ ----- --------- --------- ------- -------    ------- -------    ------- -------    ----
   1 ?    5.8   0.7     0.014       6.3      31      84 ..      46      97 ..      18     153 .. 0.59

  Alignments for each domain:
  == domain 1    score: 5.8 bits;  conditional E-value: 0.014
  PP2A-B-PJ(PP2a_WBT_B)_FBpp0288759-aln 31 aaasaskaeskkdkvakksakkkeksgknaetaeeaaavaeassvekappppta 84
                                             +++ k++++ +k++kks+k+++ks k++++a + ++ a+  +++ a  pp++
                                T06A4.2 46 KYIKSKKQQKQPKKKTKKSTKSRSKSLKSKQSAVTPKKRASPIPPQPA--PPSS 97
                                           333333334444444444444444444444444444444433333322..2222 PP

>> R02D5.10  CE44155	WBGene00194788	status:Partially_confirmed	UniProt:C9IY33	protein_id:CBG22744.1
   #    score  bias  c-Evalue  i-Evalue hmmfrom  hmm to    alifrom  ali to    envfrom  env to     acc
 ---   ------ ----- --------- --------- ------- -------    ------- -------    ------- -------    ----
   1 ?    5.9   0.4     0.013         6     561     603 ..      38      79 ..      13      97 .] 0.37

  Alignments for each domain:
  == domain 1    score: 5.9 bits;  conditional E-value: 0.013
  PP2A-B-PJ(PP2a_WBT_B)_FBpp0288759-aln 561 deeeqeaeqssltlekieakaneakkvkgnknkskpllrrkse 603
                                            ++ee+e++q +   +++ ++ + + ++++nk k k+  rr++ 
                               R02D5.10  38 EQEENENKQRNEEGTETTTSCSASPSSRTNKRK-KKRHRRRAP 79 
                                            111111111111111111111111111111111.111111111 PP

>> R13F6.1  CE00720	WBGene00020064	locus:kbp-1	status:Confirmed	UniProt:Q95QB8	protein_id:CCD70172.1
   #    score  bias  c-Evalue  i-Evalue hmmfrom  hmm to    alifrom  ali to    envfrom  env to     acc
 ---   ------ ----- --------- --------- ------- -------    ------- -------    ------- -------    ----
   1 ?    5.6   2.6     0.016       7.6     479     575 ..      36     131 ..       9     146 .. 0.73

  Alignments for each domain:
  == domain 1    score: 5.6 bits;  conditional E-value: 0.016
  PP2A-B-PJ(PP2a_WBT_B)_FBpp0288759-aln 479 ihgliynalklfmelnqklfdectqqykqerqkererlkqreelwkrvealaatkpelnkalkvsdssalgl 550
                                            i+ +i +  k + e+ q + d c + +++e++  r + +   el  +++++  ++ +++k ++ + ++   +
                                R13F6.1  36 IKLVIDEHQKKLAEFRQSIPDGCCEMFENEKKI-RLKHSSTAELLPHLQKVGSSSVDKEKMINNIRQRVEVQ 106
                                            45556666788889999999******9999865.67778888999888888888888888877777877777 PP

  PP2A-B-PJ(PP2a_WBT_B)_FBpp0288759-aln 551 issensdsaadeeeqeaeqssltle 575
                                            + ++++ ++ +e+++  ++ + +l+
                                R13F6.1 107 VADQETFKSIEERNELLRRENENLK 131
                                            7777777666666554444444433 PP

>> Y57A10A.9  CE22628	WBGene00013254	locus:tag-276	status:Confirmed	UniProt:Q9NA77	protein_id:CAB55028.1
   #    score  bias  c-Evalue  i-Evalue hmmfrom  hmm to    alifrom  ali to    envfrom  env to     acc
 ---   ------ ----- --------- --------- ------- -------    ------- -------    ------- -------    ----
   1 ?    5.5   0.2     0.017         8     489     589 ..      47     149 ..      37     158 .] 0.63

  Alignments for each domain:
  == domain 1    score: 5.5 bits;  conditional E-value: 0.017
  PP2A-B-PJ(PP2a_WBT_B)_FBpp0288759-aln 489 lfmelnqklfdectqqykqerqkererlkq..reelwkrvealaatkpelnkalkvsdssalglissensds 558
                                            lf++   ++f ec  +   + q + + + q   + l +++  laa++ e+    + + ++++ ++  +n  +
                              Y57A10A.9  47 LFLDCPIRVFRECRTEQIVKSQYDGRYEYQypVNLLLQKLRRLAAQELEQDVVEQKMREASKNKVLFANVLN 118
                                            788888999999976665555555554444114667899999999999888776666667777777777777 PP

  PP2A-B-PJ(PP2a_WBT_B)_FBpp0288759-aln 559 aadeeeqeaeqssltlekieakaneakkvkg 589
                                               + ++eae+ s t ++ +++ +++ ++++
                              Y57A10A.9 119 IFADLQKEAENFSKTTKQSSTSPSSSSSSEE 149
                                            7777777777766665554444333333332 PP

>> Y48C3A.7  CE28132	WBGene00003119	locus:mac-1	status:Confirmed	UniProt:Q9NAG4	protein_id:CAB55106.2
   #    score  bias  c-Evalue  i-Evalue hmmfrom  hmm to    alifrom  ali to    envfrom  env to     acc
 ---   ------ ----- --------- --------- ------- -------    ------- -------    ------- -------    ----
   1 ?    5.1   1.3     0.022        10     488     586 ..      52     148 ..      48     190 .. 0.47

  Alignments for each domain:
  == domain 1    score: 5.1 bits;  conditional E-value: 0.022
  PP2A-B-PJ(PP2a_WBT_B)_FBpp0288759-aln 488 klfmelnqklfdec...tqqykqerqkererlkqreelwkrvealaatkpelnka...lkvsdssalgliss 553
                                            k+fm + +  ++ +   +++ ++e+ +e+e + + +e+   v+al+++k++  +a    +++  +a+ ++ s
                               Y48C3A.7  52 KVFMGMVREALERIqlvAKEENDEKMEEKEAMDDVQEIPI-VKALETRKRKAPAAgrkSTGQAAAAKEVVLS 122
                                            7888888887766411156667788888999999988753.5666666555444311033333333333333 PP

  PP2A-B-PJ(PP2a_WBT_B)_FBpp0288759-aln 554 ensdsaadeeeqeaeqssltlekieakaneakk 586
                                            ++s+     +e+ a+q   ++e+ +++  +  k
                               Y48C3A.7 123 DDSE-----DERAARQLEKQIESLKTNRAN--K 148
                                            3333.....333333333333333222211..1 PP

>> T19B10.4b  CE16415	WBGene00004152	locus:pqn-70	status:Confirmed	UniProt:Q22558	protein_id:CAA98546.1
   #    score  bias  c-Evalue  i-Evalue hmmfrom  hmm to    alifrom  ali to    envfrom  env to     acc
 ---   ------ ----- --------- --------- ------- -------    ------- -------    ------- -------    ----
   1 ?    5.5   1.8     0.017       8.1      33      83 ..      16      66 ..       3      77 .. 0.60

  Alignments for each domain:
  == domain 1    score: 5.5 bits;  conditional E-value: 0.017
  PP2A-B-PJ(PP2a_WBT_B)_FBpp0288759-aln 33 asaskaeskkdkvakksakkkeksgknaetaeeaaavaeassvekappppt 83
                                           ++ ++++++++k  ++s+++k+++++n++++++++   ++++ +++ pp  
                              T19B10.4b 16 KRQPTTNNNNKKAGNNSNNQKKGNNQNNKNNKNQNGGNRNQNRQHHQPPMM 66
                                           445555556666666666666666666665555555555655555555543 PP

>> R11G11.6  CE12750	WBGene00020014	status:Confirmed	UniProt:O16949	protein_id:CCD64482.1
   #    score  bias  c-Evalue  i-Evalue hmmfrom  hmm to    alifrom  ali to    envfrom  env to     acc
 ---   ------ ----- --------- --------- ------- -------    ------- -------    ------- -------    ----
   1 ?    5.5   1.6     0.017       7.8     532     617 ..      20     105 ..       9     139 .. 0.58

  Alignments for each domain:
  == domain 1    score: 5.5 bits;  conditional E-value: 0.017
  PP2A-B-PJ(PP2a_WBT_B)_FBpp0288759-aln 532 tkpelnkalkvsdssalglissensdsaadeeeqeaeqssltlekieakaneakkvkgnkn.kskpllrrks 602
                                            +kp+  k+l+ + +++ ++i   ns+ ++ +++++ +q + t +  ++ +  +kk+++n+n  sk+ ++  s
                               R11G11.6  20 NKPNFVKDLPDNMQKSYATIVR-NSQLTKLQKDEQLQQWAQTNNLSDQYTAYTKKQQDNENfMSKNTTQIIS 90 
                                            5566666666666666666554.3444444555555666666666666666666666666523455555555 PP

  PP2A-B-PJ(PP2a_WBT_B)_FBpp0288759-aln 603 elPqdsgtvkalsdh 617
                                            +l + ++  +a+  +
                               R11G11.6  91 QLSSVQAQLEAILSN 105
                                            555555555543322 PP

>> Y11D7A.7  CE20190	WBGene00012431	status:Partially_confirmed	UniProt:Q9XWR5	protein_id:CAA21583.1
   #    score  bias  c-Evalue  i-Evalue hmmfrom  hmm to    alifrom  ali to    envfrom  env to     acc
 ---   ------ ----- --------- --------- ------- -------    ------- -------    ------- -------    ----
   1 ?    5.2   2.6     0.021       9.6     512     569 ..      99     159 ..      90     197 .. 0.46

  Alignments for each domain:
  == domain 1    score: 5.2 bits;  conditional E-value: 0.021
  PP2A-B-PJ(PP2a_WBT_B)_FBpp0288759-aln 512 ererlkqreelwkrvealaatkpelnka...lkvsdssalglissensdsaadeeeqeaeq 569
                                            e +r+k+ +e w+++ +  +++ + nk+   l  s+s+  +  s +ns s+ ++e+ ++++
                               Y11D7A.7  99 ECQRVKEEDEKWQKIFKEMKQRDAENKKrrdLANSSSRDGSSSSIANSRSNDNHESFKSSK 159
                                            5567777777777776555555544444333222222222222222222222222211111 PP

>> Y97E10AR.5  CE26319	WBGene00022400	locus:rpb-9	status:Partially_confirmed	UniProt:Q965S0	protein_id:CCD71182.1
   #    score  bias  c-Evalue  i-Evalue hmmfrom  hmm to    alifrom  ali to    envfrom  env to     acc
 ---   ------ ----- --------- --------- ------- -------    ------- -------    ------- -------    ----
   1 ?    5.0   0.0     0.024        11     305     337 ..      95     127 ..      92     131 .. 0.87

  Alignments for each domain:
  == domain 1    score: 5.0 bits;  conditional E-value: 0.024
  PP2A-B-PJ(PP2a_WBT_B)_FBpp0288759-aln 305 iyetehhnGiaelleilGsiinGfalPlkeehk 337
                                            iy  +    i el +i+G ii   +lP  eeh+
                             Y97E10AR.5  95 IYVNKLVHEIDELTQIVGDIIHDPTLPKTEEHQ 127
                                            66666677899*********************7 PP

>> F43C11.7  CE23722	WBGene00018384	status:Confirmed	UniProt:Q9U5C1	protein_id:CCD69621.1
   #    score  bias  c-Evalue  i-Evalue hmmfrom  hmm to    alifrom  ali to    envfrom  env to     acc
 ---   ------ ----- --------- --------- ------- -------    ------- -------    ------- -------    ----
   1 ?    5.1   1.8     0.023        11     471     526 ..     157     212 ..     151     249 .. 0.80

  Alignments for each domain:
  == domain 1    score: 5.1 bits;  conditional E-value: 0.023
  PP2A-B-PJ(PP2a_WBT_B)_FBpp0288759-aln 471 skehwnktihgliynalklfmelnqklfdectqqykqerqkererlkqreelwkrv 526
                                             k+  +  i++l   alk   el +  +de+t++y + r    er+k  +e+ k+ 
                               F43C11.7 157 NKKQVDDKIQALEKAALKKNDELYKEKYDEITRHYDRIRSSVAEREKTSKEVLKKS 212
                                            5666778899*****************************99999999998887763 PP

>> C30B5.4  CE02523	WBGene00016245	Probable RNA binding protein	status:Confirmed	UniProt:Q18318	protein_id:CCD66136.1
   #    score  bias  c-Evalue  i-Evalue hmmfrom  hmm to    alifrom  ali to    envfrom  env to     acc
 ---   ------ ----- --------- --------- ------- -------    ------- -------    ------- -------    ----
   1 ?    5.1   4.7     0.023        11     496     600 ..     173     282 ..     159     300 .. 0.61

  Alignments for each domain:
  == domain 1    score: 5.1 bits;  conditional E-value: 0.023
  PP2A-B-PJ(PP2a_WBT_B)_FBpp0288759-aln 496 klfdectqqykqerqkererlkqreelwkrvealaatkpe..lnkalkvsds.salglissensdsaadeee 564
                                             l+ ++ +  k++ +ke++r+k+r +  +++e++aa++p+  +n++ k++d+  a  +++ en++   ++++
                                C30B5.4 173 ELLKKIKK-DKKKAKKEKKREKKRAKKIRKLEKKAARDPDgdWNNKAKLIDKvVAEDDLYGENKHFDFGKKK 243
                                            44444333.3444568999******************99633666655555415666777777665444433 PP

  PP2A-B-PJ(PP2a_WBT_B)_FBpp0288759-aln 565 ...qeaeqssltlekieakaneakkvkgnknkskpllrr 600
                                               + ++++ +  ek + +  e  kv  +++k+++  r 
                                C30B5.4 244 eveEVKHNPRPDFEKADWRDIEIWKVIREREKAEKAARG 282
                                            000334445566677777777776666666665555553 PP

>> F26G1.2a  CE44968	WBGene00017838	status:Partially_confirmed	UniProt:D9N118	protein_id:CCD65854.1
   #    score  bias  c-Evalue  i-Evalue hmmfrom  hmm to    alifrom  ali to    envfrom  env to     acc
 ---   ------ ----- --------- --------- ------- -------    ------- -------    ------- -------    ----
   1 ?    5.3   0.3      0.02       9.2      32     113 ..      22     105 ..       3     129 .. 0.51

  Alignments for each domain:
  == domain 1    score: 5.3 bits;  conditional E-value: 0.02
  PP2A-B-PJ(PP2a_WBT_B)_FBpp0288759-aln  32 aasaskaeskkd...kvakksakkkeksgknaetaeeaaavaeassvekapppptaiskvklvtggpvikkd 100
                                              + ++a ++++   k+++ ++k++ + +++ +++ + + v e+++++   +    + +++++tg+p++ k+
                               F26G1.2a  22 SDELGSAAENSEelkKFSEVKQKDVVSYTEDGRKMINGKLVNESDAPTMWGSA-LLRGRIRTITGAPLTDKE 92 
                                            33333333333300023333333333333333333334444444433333333.5678999*********99 PP

  PP2A-B-PJ(PP2a_WBT_B)_FBpp0288759-aln 101 krqsssrynaskn 113
                                            k+++  + + + +
                               F26G1.2a  93 KKEEREKVRRNSK 105
                                            9987766654332 PP

>> C48E7.11  CE32167	WBGene00016754	locus:cebp-2	status:Confirmed	UniProt:Q8IG69	protein_id:CCD64211.1
   #    score  bias  c-Evalue  i-Evalue hmmfrom  hmm to    alifrom  ali to    envfrom  env to     acc
 ---   ------ ----- --------- --------- ------- -------    ------- -------    ------- -------    ----
   1 ?    5.5   2.2     0.018       8.2     546     606 ..       7      67 ..       1      94 [. 0.68

  Alignments for each domain:
  == domain 1    score: 5.5 bits;  conditional E-value: 0.018
  PP2A-B-PJ(PP2a_WBT_B)_FBpp0288759-aln 546 salglissensdsaadeeeqeaeqssltlekieakaneakkvkgnknkskpllrrkselPq 606
                                            +++++ +++++d+ ++++++++e  + t +k+++++n+++++ ++  k+++ l rk e  q
                               C48E7.11   7 RNTSEPREDDEDDYSTKRKRNNEAVNRTRQKKRQEENDTAEKVDELKKENETLERKVEQLQ 67 
                                            4444445555555566666677777788888888888888888888888877777766544 PP

>> ZK899.7  CE15469	WBGene00014145	status:Partially_confirmed	UniProt:O18306	protein_id:CAA85501.1
   #    score  bias  c-Evalue  i-Evalue hmmfrom  hmm to    alifrom  ali to    envfrom  env to     acc
 ---   ------ ----- --------- --------- ------- -------    ------- -------    ------- -------    ----
   1 ?    5.1   0.1     0.023        10     480     590 ..      54     164 ..      42     183 .. 0.62

  Alignments for each domain:
  == domain 1    score: 5.1 bits;  conditional E-value: 0.023
  PP2A-B-PJ(PP2a_WBT_B)_FBpp0288759-aln 480 hgliynalklfmelnqklfdectqqykqerqkererlkqreelwkrvealaatkpelnkalkvsdssalgli 551
                                            hg ++   + ++e ++ +fde++++++ +     e+ +  +    ++e+ + + ++++ a   + +   ++ 
                                ZK899.7  54 HGAVFYFPRRWLEDDDEVFDEIAENFELDDSSIDEQNQTINAKTDHMEEFEESLEDWEFASFDNMDDYETDS 125
                                            67777777889999************9999888888887777778888888777777764333333333333 PP

  PP2A-B-PJ(PP2a_WBT_B)_FBpp0288759-aln 552 ssensdsaadeeeqeaeqssl...tlekieakaneakkvkgn 590
                                             +en    +  e+ +++  +    + +    +ane+k+++++
                                ZK899.7 126 DDEN---KYIIEKMRSRYRAAltdPQHIAAYRANEVKRISNE 164
                                            3333...33333333333322000233333445555555544 PP

>> Y71H2AM.24  CE46496	WBGene00044609	status:Partially_confirmed	UniProt:Q3V5J2	protein_id:CCD73883.1
   #    score  bias  c-Evalue  i-Evalue hmmfrom  hmm to    alifrom  ali to    envfrom  env to     acc
 ---   ------ ----- --------- --------- ------- -------    ------- -------    ------- -------    ----
   1 ?    4.9   0.9     0.026        12      61     164 ..      80     195 ..       7     201 .. 0.55

  Alignments for each domain:
  == domain 1    score: 4.9 bits;  conditional E-value: 0.026
  PP2A-B-PJ(PP2a_WBT_B)_FBpp0288759-aln  61 etaeeaaavaeassve..............................kapppptaiskvklvtggpvikkdkr 102
                                            +t             +                               +p+pp   s  +     p i+k   
                             Y71H2AM.24  80 QT-------------KtiqnfledvrkqklalnsgpkfkgfsfsktPKPAPPVVKSTEEP-LKIPEIQKIPD 137
                                            11.............011222233333334455555556665553233344433333333.33466777777 PP

  PP2A-B-PJ(PP2a_WBT_B)_FBpp0288759-aln 103 qsssrynasknrelqklpllkekaaaeereelfiqklrqccvlfdfesdPlsdlkfkevkra 164
                                              s+   +s+   ++ l    ++ ++++ e++ ++ +  c + fdf  +P s ++ +++k +
                             Y71H2AM.24 138 CLSAEPSVSE-HVVDGLKNTTKSISGTKGEDISLKNIDSCRLQFDF--EP-SIVHIRNIKNS 195
                                            7777766664.56788999999999999******************..55.55566666655 PP

>> T24D11.1  CE39418	WBGene00020770	locus:tbc-4	status:Partially_confirmed	UniProt:Q22729	protein_id:CCD68911.1
   #    score  bias  c-Evalue  i-Evalue hmmfrom  hmm to    alifrom  ali to    envfrom  env to     acc
 ---   ------ ----- --------- --------- ------- -------    ------- -------    ------- -------    ----
   1 ?    4.7   0.0     0.031        14     205     256 ..      65     115 ..      55     124 .. 0.81

  Alignments for each domain:
  == domain 1    score: 4.7 bits;  conditional E-value: 0.031
  PP2A-B-PJ(PP2a_WBT_B)_FBpp0288759-aln 205 nPnga.efdPeedePtleaawPhlqlvyelflrllespdfqpsiakryidqkf 256
                                              +ga e  Peede  l + w  l l +e+   + + p++   + kr i q+f
                               T24D11.1  65 SRKGArEHSPEEDEEDLWSVWGELILNWEIE--VKKRPNYIKDLVKRGIPQHF 115
                                            445654899*****************99975..45778888888888888877 PP

>> Y73B6BL.19  CE46429	WBGene00022240	locus:shl-1	status:Partially_confirmed	UniProt:Q95XD1	protein_id:CCD74199.1
   #    score  bias  c-Evalue  i-Evalue hmmfrom  hmm to    alifrom  ali to    envfrom  env to     acc
 ---   ------ ----- --------- --------- ------- -------    ------- -------    ------- -------    ----
   1 ?    4.2   0.0     0.042        20     466     521 ..     102     158 ..      96     188 .. 0.78

  Alignments for each domain:
  == domain 1    score: 4.2 bits;  conditional E-value: 0.042
  PP2A-B-PJ(PP2a_WBT_B)_FBpp0288759-aln 466 alyrnskehwnktihgliyn.alklfmelnqklfdectqqykqerqkererlkqree 521
                                            ++yr  k h+ +    + y+  l  f  + + + d c ++yk+++++++erl++   
                             Y73B6BL.19 102 TFYRTGKLHYPRHECLVAYDeELSFFGIMPDLISDCCYEDYKDKKRENQERLQEERV 158
                                            58999999999988888886257888888899999999*****99999999986543 PP

>> F40E10.5  CE05840	WBGene00009573	status:Confirmed	UniProt:Q20202	protein_id:CAA93666.1
   #    score  bias  c-Evalue  i-Evalue hmmfrom  hmm to    alifrom  ali to    envfrom  env to     acc
 ---   ------ ----- --------- --------- ------- -------    ------- -------    ------- -------    ----
   1 ?    4.9   1.2     0.026        12      54     108 ..     205     265 ..     166     277 .. 0.54

  Alignments for each domain:
  == domain 1    score: 4.9 bits;  conditional E-value: 0.026
  PP2A-B-PJ(PP2a_WBT_B)_FBpp0288759-aln  54 eksgknae.taeeaaavaeassvekapppptaiskvklvtg....gpvikkd.krqsssry 108
                                            ++++k++e t+++++++++++++++ap+ p+a+s ++++++    +++i ++ k+++ s +
                               F40E10.5 205 SSKDKEVEaTTTTTTTTTTTTTTTEAPTMPEAVSSTTEQSTtttaAAIIAEEtKEKEFSAF 265
                                            2233333303333444444555555666666666554433211114555444133444444 PP

>> D2062.13  CE43978	WBGene00194711	status:Partially_confirmed	UniProt:C7IVR0	protein_id:CCD68446.1
   #    score  bias  c-Evalue  i-Evalue hmmfrom  hmm to    alifrom  ali to    envfrom  env to     acc
 ---   ------ ----- --------- --------- ------- -------    ------- -------    ------- -------    ----
   1 ?    4.9   4.3     0.026        12      32     138 ..      62     168 ..      31     171 .. 0.57

  Alignments for each domain:
  == domain 1    score: 4.9 bits;  conditional E-value: 0.026
  PP2A-B-PJ(PP2a_WBT_B)_FBpp0288759-aln  32 aasaskaeskkdkvakksakkkeksgknaetaeeaaa.vaeassvekapppptaiskvklvtggpvikkdkr 102
                                                sk e k++++ kk  ++ +++ k+ +t +   + +  +++ve++p pp  +++   +t     k+++ 
                               D2062.13  62 KEMKSKEETKSKEKVKKPPMDFSEALKHEKTYNRDLTvEEVNKTVEQKPEPPIVLKPKGSTT---TAKEKRP 130
                                            12222333333333444444444455555555555440455778889999987765544333...3566677 PP

  PP2A-B-PJ(PP2a_WBT_B)_FBpp0288759-aln 103 qsssrynasknrelqklpllkekaaaeereel..fiqk 138
                                            +  +  n+ +n+e + +p+ + ++ +ee   l  fi+k
                               D2062.13 131 NLDPTINTIENTEDELVPKKRPQTDSEEERSLirFIEK 168
                                            88999999999998777777777776665555445555 PP


Internal pipeline statistics summary:
-------------------------------------
Query model(s):                            1  (633 nodes)
Target sequences:                      25547  (11210993 residues)
Passed MSV filter:                     25547  (1); expected 25547.0 (1)
Passed bias filter:                    25547  (1); expected 25547.0 (1)
Passed Vit filter:                     25547  (1); expected 25547.0 (1)
Passed Fwd filter:                     25547  (1); expected 25547.0 (1)
Initial search space (Z):              25547  [actual number of targets]
Domain search space  (domZ):              55  [number of targets reported over threshold]
# CPU time: 155.60u 0.12s 00:02:35.72 Elapsed: 00:00:41.69
# Mc/sec: 170.22
//
