# Supplementary material for: Potential Conservation of Circadian Clock Proteins in the phylum Nematoda as Revealed by Bioinformatic Searches
Source: PLoS One. 2014 Nov 14;9(11):e112871. doi: 10.1371/journal.pone.0112871 (PMC4232591; doi:10.1371/journal.pone.0112871)
Supplement: File S1 — HMM profiles used in this work and HMMsearch results. (ZIP) [file pone.0112871.s007.zip › HMMs-CE/Artropodos/Pp4-19C-PE(PP2a_MTS)_FBpp0077017-aln.res]

# hmmsearch :: search profile(s) against a sequence database
# HMMER 3.0 (March 2010); http://hmmer.org/
# Copyright (C) 2010 Howard Hughes Medical Institute.
# Freely distributed under the GNU General Public License (GPLv3).
# - - - - - - - - - - - - - - - - - - - - - - - - - - - - - - - - - - - -
# query HMM file:                  Pp4-19C-PE(PP2a_MTS)_FBpp0077017-aln.hmm
# target sequence database:        ../../../ProteomasGus/wormpep229
# Max sensitivity mode:            on [all heuristic filters off]
# - - - - - - - - - - - - - - - - - - - - - - - - - - - - - - - - - - - -

Query:       Pp4-19C-PE(PP2a_MTS)_FBpp0077017-aln  [M=307]
Scores for complete sequences (score includes all domains):
   --- full sequence ---   --- best 1 domain ---    -#dom-
    E-value  score  bias    E-value  score  bias    exp  N  Sequence    Description
    ------- ------ -----    ------- ------ -----   ---- --  --------    -----------
   3.9e-177  588.7   0.0   4.6e-177  588.5   0.0    1.0  1  Y75B8A.30   CE23041	WBGene00004085	locus:pph-4.1	Ser\/Thr pr
   5.5e-159  529.1   0.2   6.7e-159  528.8   0.1    1.0  1  Y49E10.3a   CE22221	WBGene00004086	locus:pph-4.2	Ser\/Thr pr
   2.1e-144  481.2   0.1   2.4e-144  481.0   0.0    1.0  1  F38H4.9     CE10074	WBGene00002363	locus:let-92	serine\/thre
   2.5e-130  435.0   0.0     3e-130  434.7   0.0    1.0  1  C34C12.3    CE31433	WBGene00007922	locus:pph-6	PROTEIN PHOSP
    4.7e-97  325.7   0.0      6e-97  325.3   0.0    1.0  1  F56C9.1     CE01319	WBGene00001748	locus:gsp-2	status:Confir
    9.1e-95  318.2   0.0    1.2e-94  317.8   0.0    1.0  1  F29F11.6a   CE20735	WBGene00001747	locus:gsp-1	serine\/threo
    9.1e-95  318.2   0.0    1.2e-94  317.8   0.0    1.0  1  F29F11.6b   CE20735	WBGene00001747	locus:gsp-1	status:Confir
    3.8e-85  286.6   0.1    4.9e-85  286.2   0.1    1.0  1  C05A2.1     CE37475	WBGene00004083	locus:pph-1	serine\/threo
    1.2e-81  275.1   0.0    1.4e-81  274.9   0.0    1.0  1  W09C3.6     CE14754	WBGene00021113	locus:gsp-3	serine\/threo
    5.7e-81  272.9   0.1    7.3e-81  272.5   0.0    1.0  1  T03F1.5     CE13104	WBGene00020187	locus:gsp-4	serine\/threo
    1.9e-79  267.8   0.1    2.5e-79  267.5   0.0    1.0  1  C06A1.3     CE02116	WBGene00007354	serine\/threonine protein
    5.4e-79  266.4   0.1    6.9e-79  266.0   0.0    1.0  1  F58G1.3     CE35562	WBGene00010265	Protein  phosphatase-1 (P
    1.3e-77  261.9   0.2    1.6e-77  261.5   0.1    1.0  1  F52H3.6     CE03402	WBGene00009948	serine\/threonine specifi
    9.6e-77  259.0   0.2    1.2e-76  258.6   0.1    1.0  1  ZK938.1     CE15483	WBGene00014158	serine\/threonine protein
    1.8e-76  258.1   0.0    2.3e-76  257.7   0.0    1.0  1  C47A4.3     CE19739	WBGene00008124	Ser\/Thr protein phosphat
    6.4e-76  256.3   0.2    8.5e-76  255.9   0.1    1.0  1  F23B12.1    CE43389	WBGene00009079	serine\/threonine protein
    2.4e-75  254.4   0.0    3.3e-75  253.9   0.0    1.0  1  C09H5.7     CE35227	WBGene00015661	phophatase	status:Partial
    6.3e-74  249.7   0.2      9e-74  249.2   0.1    1.1  1  C02F4.2b    CE46805	WBGene00006527	locus:tax-6	status:Partia
      1e-73  249.1   0.2    1.5e-73  248.5   0.1    1.1  1  C02F4.2a    CE07853	WBGene00006527	locus:tax-6	serine\/threo
      1e-73  249.0   0.2    1.5e-73  248.5   0.1    1.1  1  C02F4.2c    CE46586	WBGene00006527	locus:tax-6	status:Partia
    1.1e-73  248.9   0.0    1.3e-73  248.7   0.0    1.0  1  F25B3.4     CE40945	WBGene00009101	serine\/threonine protein
    1.8e-73  248.2   0.0    8.8e-63  213.1   0.0    2.0  2  F22D6.9     CE24913	WBGene00009054	serine\/threonine protein
    3.5e-73  247.3   0.1    4.4e-73  246.9   0.1    1.0  1  C34D4.2     CE29211	WBGene00016398	status:Partially_confirme
    1.4e-71  242.1   0.2    1.7e-71  241.7   0.1    1.0  1  Y49E10.3b   CE35371	WBGene00004086	locus:pph-4.2	status:Conf
    6.4e-71  239.9   0.1    2.1e-69  234.9   0.1    2.0  1  C25A6.1     CE38785	WBGene00016081	status:Partially_confirme
    5.8e-70  236.7   0.1    6.9e-70  236.5   0.1    1.0  1  T16G12.7    CE00624	WBGene00011808	Protein phosphatase 1	sta
    6.4e-70  236.6   0.0    8.2e-70  236.2   0.0    1.0  1  Y71G12B.30  CE45003	WBGene00044347	status:Partially_confirme
    1.4e-67  228.9   0.1    1.8e-67  228.6   0.1    1.0  1  C23G10.1a   CE27721	WBGene00016010	Protein phosphatase	statu
    2.6e-67  228.0   0.4    3.6e-67  227.5   0.3    1.1  1  R13A5.11    CE34584	WBGene00020053	Protein phosphatase	statu
    2.9e-67  227.8   0.1      4e-67  227.4   0.1    1.1  1  C23G10.1b   CE29587	WBGene00016010	status:Partially_confirme
      4e-67  227.4   0.2    4.7e-67  227.1   0.1    1.0  1  Y40H4A.2    CE35916	WBGene00012741	Ser\/Thr protein phosphat
    2.7e-66  224.6   0.0    4.5e-57  194.4   0.0    2.0  2  Y69E1A.4    CE22811	WBGene00013476	Ser\/Thr protein phosphat
    2.9e-66  224.5   0.0    3.5e-57  194.7   0.0    2.0  2  T25B9.2     CE43296	WBGene00012008	serine\/threonine protein
    1.3e-65  222.4   0.8    1.7e-64  218.8   0.5    1.9  1  ZK354.9     CE15326	WBGene00022710	protein phosphatase	statu
    2.4e-65  221.6   0.0    3.1e-65  221.2   0.0    1.0  1  W03D8.2b    CE18322	WBGene00020985	status:Partially_confirme
    4.9e-64  217.2   0.0    7.5e-64  216.6   0.0    1.2  1  Y39B6A.2a   CE36619	WBGene00012665	locus:pph-5	status:Partia
    2.1e-63  215.2   0.0    2.7e-63  214.8   0.0    1.0  1  W03D8.2a    CE40313	WBGene00020985	ser\/thr protein phosphat
    4.3e-60  204.3   0.0      6e-60  203.8   0.0    1.1  1  C24H11.1    CE18524	WBGene00007699	Protein  phosphatase-1 (P
    4.3e-60  204.3   0.0      6e-60  203.8   0.0    1.1  1  C24H11.2    CE18525	WBGene00007700	Protein  phosphatase-1 (P
    2.5e-56  191.9   0.0    3.4e-56  191.5   0.0    1.1  1  C27B7.6     CE43510	WBGene00007763	serine\/threonine protein
    1.6e-55  189.3   0.1    2.1e-55  188.9   0.1    1.0  1  R08A2.2     CE35901	WBGene00011133	serine\/threonine protein
    1.8e-54  185.9   0.0    2.8e-54  185.2   0.0    1.2  1  F42G8.8     CE17067	WBGene00018359	ser\/thr-protein phosphat
    6.5e-51  174.1   0.0    1.1e-50  173.5   0.0    1.2  1  F49E11.7    CE40414	WBGene00009893	serine\/threonine protein
    1.3e-50  173.2   1.1    3.6e-33  115.9   0.0    2.1  2  Y54G2A.24a  CE27487	WBGene00021889	status:Partially_confirme
    8.2e-46  157.4   0.6    1.7e-44  153.1   0.4    2.1  1  F23H11.8b   CE30662	WBGene00003969	locus:pef-1	status:Confir
    1.3e-45  156.8   0.7    2.4e-44  152.6   0.5    2.1  1  F23H11.8c   CE43732	WBGene00003969	locus:pef-1	status:Confir
    1.8e-45  156.3   0.7      3e-44  152.3   0.5    2.1  1  F23H11.8a   CE27999	WBGene00003969	locus:pef-1	protein phosp
    2.2e-45  156.0   0.0    9.5e-44  150.6   0.0    2.1  1  F26B1.5     CE28005	WBGene00017817	serine\/threonine protein
    5.2e-39  135.0   0.3    4.7e-31  108.9   0.0    2.1  2  C30A5.4     CE00095	WBGene00016239	status:Predicted	UniProt:
    1.3e-37  130.5   0.2    1.3e-20   74.6   0.0    2.0  2  R08C7.8     CE07431	WBGene00019951	serine\/threonine protein
    1.5e-37  130.3   0.1    5.6e-37  128.4   0.0    1.7  1  ZC477.2     CE35146	WBGene00022617	serine\/ threonine specif
      2e-34  120.0   0.0    2.2e-34  119.9   0.0    1.0  1  Y54G2A.24b  CE35108	WBGene00021889	status:Confirmed	UniProt:
    5.5e-27   95.5   0.5    1.5e-26   94.1   0.4    1.6  1  F20D6.6     CE41894	WBGene00017636	serine\/threoninie protei
    8.8e-25   88.3   0.0    1.4e-24   87.6   0.0    1.2  1  F40E3.5     CE10166	WBGene00018232	serine threonine protein 
    1.9e-24   87.2   0.1    1.6e-22   80.9   0.0    2.3  1  ZC477.10    CE43789	WBGene00022622	status:Partially_confirme
    4.2e-24   86.1   0.0    7.4e-24   85.3   0.0    1.3  1  R03D7.8     CE36555	WBGene00010992	protein  phosphatase	stat
    1.5e-20   74.4   0.3      4e-12   46.7   0.0    2.2  2  F44B9.9     CE29045	WBGene00018410	Protein phosphatase	statu
    1.7e-20   74.3   0.0    1.9e-20   74.1   0.0    1.0  1  Y39B6A.2b   CE45307	WBGene00012665	locus:pph-5	status:Partia
     0.0051   16.8   0.4     0.0073   16.3   0.2    1.1  1  D1086.6     CE43106	WBGene00008393	status:Confirmed	UniProt:
  ------ inclusion threshold ------
        1.2    9.1   0.0        1.6    8.6   0.0    1.2  1  C04G2.1a    CE05211	WBGene00007304	locus:ttr-39	Transthyreti
        2.3    8.1   0.0        4.4    7.2   0.0    1.4  1  Y116A8C.24  CE23332	WBGene00013801	status:Partially_confirme
        2.4    8.1   0.0        3.8    7.4   0.0    1.3  1  B0507.11    CE36422	WBGene00006006	locus:srx-115	7TM chemore
        3.2    7.7   0.0        5.7    6.8   0.0    1.3  1  C47D12.8    CE24855	WBGene00008140	DNA repair protein RAD16 
        3.7    7.5   0.0        6.6    6.6   0.0    1.4  1  K08D12.5b   CE44697	WBGene00044618	locus:bus-2	status:Partia
        3.7    7.4   0.0        6.8    6.6   0.0    1.4  1  K08D12.5a   CE44703	WBGene00044618	locus:bus-2	status:Partia
        4.3    7.2   0.1        5.8    6.8   0.1    1.2  1  F58F9.9     CE38613	WBGene00044307	status:Partially_confirme
        5.5    6.9   0.0         21    5.0   0.0    1.8  2  Y38E10A.5   CE28701	WBGene00012583	locus:clec-4	status:Parti
        5.6    6.9   0.0        8.2    6.3   0.0    1.2  1  C33E10.2    CE17491	WBGene00016346	locus:fbxa-120	status:Par
        6.6    6.6   0.3        8.9    6.2   0.2    1.2  1  R03G5.6a    CE45547	WBGene00019847	status:Partially_confirme
        7.9    6.4   0.0         13    5.7   0.0    1.4  1  F55C9.14    CE42218	WBGene00077663	status:Partially_confirme
        8.1    6.3   0.3         39    4.1   0.2    1.9  1  ZK520.3b    CE40490	WBGene00001118	locus:dyf-2	status:Confir
        8.8    6.2   0.0         12    5.8   0.0    1.2  1  Y71G12B.20b CE33246	WBGene00003111	locus:mab-20	status:Confi
        9.2    6.2   0.0         15    5.5   0.0    1.2  1  F55A4.10    CE35556	WBGene00018861	locus:cutl-21	status:Part


Domain annotation for each sequence (and alignments):
>> Y75B8A.30  CE23041	WBGene00004085	locus:pph-4.1	Ser\/Thr protein phosphatase	status:Confirmed	UniProt:Q9XW79	protein_
   #    score  bias  c-Evalue  i-Evalue hmmfrom  hmm to    alifrom  ali to    envfrom  env to     acc
 ---   ------ ----- --------- --------- ------- -------    ------- -------    ------- -------    ----
   1 !  588.5   0.0  1.3e-179  4.6e-177       4     307 .]      29     333 .]      26     333 .] 0.99

  Alignments for each domain:
  == domain 1    score: 588.5 bits;  conditional E-value: 1.3e-179
  Pp4-19C-PE(PP2a_MTS)_FBpp0077017-aln   4 tsdldrqieqlkrceiikeaevkalcakareilveesnvqrvdspvtvcgdihgqfydlkelfkvggdvpetn 76 
                                           t dldr+ie+l rce+i e++vk+lcakareil ee+nvq +dspvt+cgdihgqfydl elfkvgg vp+tn
                             Y75B8A.30  29 THDLDRHIEKLMRCELIAEQDVKTLCAKAREILAEEGNVQVIDSPVTICGDIHGQFYDLMELFKVGGPVPNTN 101
                                           57*********************************************************************** PP

  Pp4-19C-PE(PP2a_MTS)_FBpp0077017-aln  77 ylfmgdfvdrgyysvetfllllalkvrypdritlirgnhesrqitqvygfydeclrkygsvtvwrycteifdy 149
                                           ylf+gdfvdrg+ysvetfllllalk+rypdr++lirgnhesrqitqvygfydeclrkyg+++vw++cte+fdy
                             Y75B8A.30 102 YLFLGDFVDRGFYSVETFLLLLALKARYPDRMMLIRGNHESRQITQVYGFYDECLRKYGNASVWKHCTEVFDY 174
                                           ************************************************************************* PP

  Pp4-19C-PE(PP2a_MTS)_FBpp0077017-aln 150 lslsaiidgkilcvhgglspsiqtldqirvidrkqevphdgalcdllwsdpedtk.gwgvsprgagylfgsdv 221
                                           lsl+a+idgk++cvhgglspsi+t+dqirvidrkqevphdg++cdllwsdpe+ + gwg+sprgagylfg+d 
                             Y75B8A.30 175 LSLAAVIDGKVFCVHGGLSPSISTMDQIRVIDRKQEVPHDGPMCDLLWSDPEEGNvGWGLSPRGAGYLFGADA 247
                                           ***************************************************996538**************** PP

  Pp4-19C-PE(PP2a_MTS)_FBpp0077017-aln 222 vaqfnaandidlicrahqlvlegykyvfnekvltvwsapnycyrcgnvaailelnevlqrdftifeaapqeer 294
                                            + f ++n +dlicrahqlv+egyk++fnekvltvwsapnycyrcgnvaailel+e+l+++ftifeaapqe+r
                             Y75B8A.30 248 SKTFCETNGVDLICRAHQLVMEGYKWHFNEKVLTVWSAPNYCYRCGNVAAILELDENLNKEFTIFEAAPQENR 320
                                           ************************************************************************* PP

  Pp4-19C-PE(PP2a_MTS)_FBpp0077017-aln 295 gvpskkpqadyfl 307
                                           g p+kkp+adyfl
                             Y75B8A.30 321 GAPAKKPHADYFL 333
                                           ************8 PP

>> Y49E10.3a  CE22221	WBGene00004086	locus:pph-4.2	Ser\/Thr protein phosphatase	status:Confirmed	UniProt:Q9XTT8	protein_
   #    score  bias  c-Evalue  i-Evalue hmmfrom  hmm to    alifrom  ali to    envfrom  env to     acc
 ---   ------ ----- --------- --------- ------- -------    ------- -------    ------- -------    ----
   1 !  528.8   0.1  1.9e-161  6.7e-159       5     307 .]      15     321 .]      12     321 .] 0.97

  Alignments for each domain:
  == domain 1    score: 528.8 bits;  conditional E-value: 1.9e-161
  Pp4-19C-PE(PP2a_MTS)_FBpp0077017-aln   5 sdldrqieqlkrceiikeaevkalcakareilveesnvqrvdspvtvcgdihgqfydlkelfkvggdvpetny 77 
                                            dldrqie + rce+i e++vk++cak+reil+ee+nvq +d+pvt+cgdihgqf+dl elf+vgg  p+tny
                             Y49E10.3a  15 NDLDRQIEIAMRCELICETQVKSICAKVREILIEEANVQVIDTPVTICGDIHGQFHDLMELFRVGGSPPNTNY 87 
                                           69*********************************************************************** PP

  Pp4-19C-PE(PP2a_MTS)_FBpp0077017-aln  78 lfmgdfvdrgyysvetfllllalkvrypdritlirgnhesrqitqvygfydeclrkygsvtvwrycteifdyl 150
                                           lf+gd+vdrgy svetf+ll+ lk rypdritlirgnhesrqitqvygfydec+rkygs +vw++cteifdyl
                             Y49E10.3a  88 LFLGDYVDRGYNSVETFILLMLLKCRYPDRITLIRGNHESRQITQVYGFYDECVRKYGSGQVWKHCTEIFDYL 160
                                           ************************************************************************* PP

  Pp4-19C-PE(PP2a_MTS)_FBpp0077017-aln 151 slsaiidgkilcvhgglspsiqtldqirvidrkqevphdgalcdllwsdped.tkgwgvsprgagylfgsdvv 222
                                           sl+a+idgk++cvhgglspsi tldqirv+drk evph+g++cdllwsdpe+   gwg+sprgagylfg d +
                             Y49E10.3a 161 SLAAVIDGKLFCVHGGLSPSIATLDQIRVLDRKIEVPHEGPMCDLLWSDPEEgCSGWGISPRGAGYLFGGDAA 233
                                           **************************************************984689***************** PP

  Pp4-19C-PE(PP2a_MTS)_FBpp0077017-aln 223 aqfnaandidlicrahqlvlegykyvfnekvltvwsapnycyrcgnvaailelnevl.qrd..ftifeaapqe 292
                                           + f + nd+  icrahqlv+egyk +f ++v+tvwsapnycyrcgnvaai+e++e++ + d  f +feaa  e
                             Y49E10.3a 234 ELFCENNDFLRICRAHQLVMEGYKLHFRKRVVTVWSAPNYCYRCGNVAAIMEVTEENiDSDpvFEVFEAATVE 306
                                           ****************************************************99864244433889******* PP

  Pp4-19C-PE(PP2a_MTS)_FBpp0077017-aln 293 ergvpskkpqadyfl 307
                                           +rg p k+p+a+yfl
                             Y49E10.3a 307 NRGEPKKQPIAQYFL 321
                                           **************8 PP

>> F38H4.9  CE10074	WBGene00002363	locus:let-92	serine\/threonine protein phosphatase	status:Confirmed	UniProt:Q27498	pr
   #    score  bias  c-Evalue  i-Evalue hmmfrom  hmm to    alifrom  ali to    envfrom  env to     acc
 ---   ------ ----- --------- --------- ------- -------    ------- -------    ------- -------    ----
   1 !  481.0   0.0  6.8e-147  2.4e-144       5     307 .]      17     318 .]      13     318 .] 0.97

  Alignments for each domain:
  == domain 1    score: 481.0 bits;  conditional E-value: 6.8e-147
  Pp4-19C-PE(PP2a_MTS)_FBpp0077017-aln   5 sdldrqieqlkrceiikeaevkalcakareilveesnvqrvdspvtvcgdihgqfydlkelfkvggdvpetny 77 
                                            d+d++ieql +c+ ++e++vk+lc+ka+eil +e+nvq+v +pvtvcgd+hgqf+dl elfk+gg+ p+tny
                               F38H4.9  17 VDVDQWIEQLYECKPLSENQVKTLCEKAKEILEKEPNVQEVRCPVTVCGDVHGQFHDLMELFKMGGKSPDTNY 89 
                                           69*********************************************************************** PP

  Pp4-19C-PE(PP2a_MTS)_FBpp0077017-aln  78 lfmgdfvdrgyysvetfllllalkvrypdritlirgnhesrqitqvygfydeclrkygsvtvwrycteifdyl 150
                                           lfmgd+vdrgyysvet+ ll++lk+ry dr+tl+rgnhesrqitqvygfydeclrkyg+ +vw+y t++fd +
                               F38H4.9  90 LFMGDYVDRGYYSVETVSLLVCLKIRYKDRVTLLRGNHESRQITQVYGFYDECLRKYGNSNVWKYFTDLFDCF 162
                                           ************************************************************************* PP

  Pp4-19C-PE(PP2a_MTS)_FBpp0077017-aln 151 slsaiidgkilcvhgglspsiqtldqirvidrkqevphdgalcdllwsdpedtkgwgvsprgagylfgsdvva 223
                                            l+a++dg+i+c+hgglspsi+tld ir++dr qevph+g++cdllwsdp+d  gwg+sprgagy fg d+ +
                               F38H4.9 163 PLTALVDGQIFCLHGGLSPSIDTLDHIRALDRIQEVPHEGPMCDLLWSDPDDRGGWGISPRGAGYTFGQDISE 235
                                           ************************************************************************* PP

  Pp4-19C-PE(PP2a_MTS)_FBpp0077017-aln 224 qfnaandidlicrahqlvlegykyvfnekvltvwsapnycyrcgnvaailelnevlqrdftifeaapqeergv 296
                                            fn++n ++li rahqlv+egy++  + +v+tv+sapnycyrcgn aa++el++ l+  f  f+ ap      
                               F38H4.9 236 TFNHSNGLTLISRAHQLVMEGYNWSHDRNVVTVFSAPNYCYRCGNQAAMVELDDDLKYSFLQFDPAPRRGEPH 308
                                           ****************************************************************999755444 PP

  Pp4-19C-PE(PP2a_MTS)_FBpp0077017-aln 297 pskkpqadyfl 307
                                            +++ + dyfl
                               F38H4.9 309 VTRR-TPDYFL 318
                                           4444.678987 PP

>> C34C12.3  CE31433	WBGene00007922	locus:pph-6	PROTEIN PHOSPHATASE	status:Confirmed	UniProt:Q09496	protein_id:CAA87100.
   #    score  bias  c-Evalue  i-Evalue hmmfrom  hmm to    alifrom  ali to    envfrom  env to     acc
 ---   ------ ----- --------- --------- ------- -------    ------- -------    ------- -------    ----
   1 !  434.7   0.0  8.6e-133    3e-130       8     307 .]      33     331 .]      28     331 .] 0.98

  Alignments for each domain:
  == domain 1    score: 434.7 bits;  conditional E-value: 8.6e-133
  Pp4-19C-PE(PP2a_MTS)_FBpp0077017-aln   8 drqieqlkrceiikeaevkalcakareilveesnvqrvdspvtvcgdihgqfydlkelfkvggdvpetnylfm 80 
                                           +++i  + +c++++e++  alca   + l  e+nv +v+spvt+cgdihgqfydl elfk gg vp+t+y+fm
                              C34C12.3  33 EQWITWASECKYLPESDAVALCATLIDRLSLEANVVPVSSPVTICGDIHGQFYDLLELFKTGGTVPNTKYVFM 105
                                           689999******************************************************************* PP

  Pp4-19C-PE(PP2a_MTS)_FBpp0077017-aln  81 gdfvdrgyysvetfllllalkvrypdritlirgnhesrqitqvygfydeclrkygsvtvwrycteifdylsls 153
                                           gd+vdrg+ys+et++ll++l  +yp++itl+rgnhesr+i++vygfydec++kyg  +v +  +++fd+l + 
                              C34C12.3 106 GDYVDRGHYSLETVTLLFCLLLKYPNQITLLRGNHESRRISNVYGFYDECQNKYGHGNVHKWFCKVFDVLPIG 178
                                           ************************************************************************* PP

  Pp4-19C-PE(PP2a_MTS)_FBpp0077017-aln 154 aiidgkilcvhgglspsiqtldqirvidrkqevphdgalcdllwsdpe.dtkgwgvsprgagylfgsdvvaqf 225
                                           a+id+ +lcvhgglsp+i+t+d +  +dr qevp +g+lcd++wsdp+ d++ w +s rgag++fg++v+++f
                              C34C12.3 179 ALIDESVLCVHGGLSPDIRTIDSLMLLDRAQEVPNKGPLCDIMWSDPDdDVEDWVISQRGAGFVFGAKVTEEF 251
                                           ***********************************************73689********************* PP

  Pp4-19C-PE(PP2a_MTS)_FBpp0077017-aln 226 naandidlicrahqlvlegykyvfnekvltvwsapnycyrcgnvaailelnevlqrdftifeaapqeergvps 298
                                              nd++l+cr+hqlv eg+ky+fnek+ tvwsapnycyrcgn aa++e++  ++r ++ f+a+p+ +r+ p 
                              C34C12.3 252 LMNNDLSLLCRSHQLVDEGFKYMFNEKLATVWSAPNYCYRCGNAAAVFEIDG-NNRSTKYFNAVPDGSREKPD 323
                                           *************************************************986.57999**************9 PP

  Pp4-19C-PE(PP2a_MTS)_FBpp0077017-aln 299 kkpqadyfl 307
                                           +   a+yfl
                              C34C12.3 324 RV-VAPYFL 331
                                           88.99**98 PP

>> F56C9.1  CE01319	WBGene00001748	locus:gsp-2	status:Confirmed	UniProt:P48727	protein_id:CCD61828.1
   #    score  bias  c-Evalue  i-Evalue hmmfrom  hmm to    alifrom  ali to    envfrom  env to     acc
 ---   ------ ----- --------- --------- ------- -------    ------- -------    ------- -------    ----
   1 !  325.3   0.0   1.7e-99     6e-97      19     291 ..      28     300 ..      12     311 .. 0.97

  Alignments for each domain:
  == domain 1    score: 325.3 bits;  conditional E-value: 1.7e-99
  Pp4-19C-PE(PP2a_MTS)_FBpp0077017-aln  19 iikeaevkalcakareilveesnvqrvdspvtvcgdihgqfydlkelfkvggdvpetnylfmgdfvdrgyysv 91 
                                            ++e+e+k lc+k+rei++ ++ + ++++p+ +cgd+hgq+ydl  lf+ gg  pe nylf+gd+vdrg  s+
                               F56C9.1  28 QLTESEIKGLCQKSREIFLSQPILLELEAPLKICGDVHGQYYDLLRLFEYGGFPPESNYLFLGDYVDRGKQSL 100
                                           578********************************************************************** PP

  Pp4-19C-PE(PP2a_MTS)_FBpp0077017-aln  92 etfllllalkvrypdritlirgnhesrqitqvygfydeclrkygsvtvwrycteifdylslsaiidgkilcvh 164
                                           et+ llla k++yp+   l+rgnhe+  i ++ygfydec r+y +++ w+  t+ f+ l ++aiid+ki+c h
                               F56C9.1 101 ETICLLLAYKIKYPENFFLLRGNHECASINRIYGFYDECKRRY-NIKLWKTFTDCFNCLPVAAIIDEKIFCCH 172
                                           *******************************************.589************************** PP

  Pp4-19C-PE(PP2a_MTS)_FBpp0077017-aln 165 gglspsiqtldqirvidrkqevphdgalcdllwsdpe.dtkgwgvsprgagylfgsdvvaqfnaandidlicr 236
                                           gglsp++q ++qir i r  +vp +g lcdllwsdp+ d++gwg   rg  + fg +vva+f ++ d+dlicr
                               F56C9.1 173 GGLSPDLQSMEQIRRIMRPTDVPDQGLLCDLLWSDPDkDVTGWGENDRGVSFTFGPEVVAKFLHKHDLDLICR 245
                                           ************************************6489********************************* PP

  Pp4-19C-PE(PP2a_MTS)_FBpp0077017-aln 237 ahqlvlegykyvfnekvltvwsapnycyrcgnvaailelnevlqrdftifeaapq 291
                                           ahq+v +gy++  + +++t +sapnyc +  n  +++ ++e+l   f+i++ a +
                               F56C9.1 246 AHQVVEDGYEFFAKRQLVTLFSAPNYCGEFDNAGSMMTVDETLMCSFQILKPADK 300
                                           ***********************************************99987654 PP

>> F29F11.6a  CE20735	WBGene00001747	locus:gsp-1	serine\/threonine protein phosphatase	status:Confirmed	UniProt:Q27497	p
   #    score  bias  c-Evalue  i-Evalue hmmfrom  hmm to    alifrom  ali to    envfrom  env to     acc
 ---   ------ ----- --------- --------- ------- -------    ------- -------    ------- -------    ----
   1 !  317.8   0.0   3.3e-97   1.2e-94      19     289 ..      29     299 ..      10     310 .. 0.96

  Alignments for each domain:
  == domain 1    score: 317.8 bits;  conditional E-value: 3.3e-97
  Pp4-19C-PE(PP2a_MTS)_FBpp0077017-aln  19 iikeaevkalcakareilveesnvqrvdspvtvcgdihgqfydlkelfkvggdvpetnylfmgdfvdrgyysv 91 
                                           +++eae++alc+k+rei++ ++ + ++++p+ +cgdihgq+ dl  lf+ gg  pe nylf+gd+vdrg  s+
                             F29F11.6a  29 TMSEAEIRALCHKSREIFLSQPILLELEAPLKICGDIHGQYNDLLRLFEYGGFPPEANYLFLGDYVDRGKQSL 101
                                           689********************************************************************** PP

  Pp4-19C-PE(PP2a_MTS)_FBpp0077017-aln  92 etfllllalkvrypdritlirgnhesrqitqvygfydeclrkygsvtvwrycteifdylslsaiidgkilcvh 164
                                           et+ llla kv+yp+   l+rgnhe+  i ++ygfydec r++ s++ w+  t+ f+ l ++a+id+ki+c h
                             F29F11.6a 102 ETICLLLAYKVKYPENFFLLRGNHECASINRIYGFYDECKRRF-SIKLWKTFTDCFNCLPIAALIDEKIFCCH 173
                                           *****************************************99.799************************** PP

  Pp4-19C-PE(PP2a_MTS)_FBpp0077017-aln 165 gglspsiqtldqirvidrkqevphdgalcdllwsdpe.dtkgwgvsprgagylfgsdvvaqfnaandidlicr 236
                                           gglsp++q ++qir + r  +vp  g lcdllwsdp+ d++gwg   rg  + fg dvva+f +  d+dlicr
                             F29F11.6a 174 GGLSPDLQNMEQIRRVMRPTDVPDTGLLCDLLWSDPDkDVTGWGENDRGVSFTFGPDVVAKFLNRHDLDLICR 246
                                           ************************************6489********************************* PP

  Pp4-19C-PE(PP2a_MTS)_FBpp0077017-aln 237 ahqlvlegykyvfnekvltvwsapnycyrcgnvaailelnevlqrdftifeaa 289
                                           ahq+v +gy++  + +++t +sapnyc +  n   ++ ++e+l   f+i++ +
                             F29F11.6a 247 AHQVVEDGYEFFAKRQLVTLFSAPNYCGEFDNAGGMMSVDETLMCSFQILKPS 299
                                           *******************************************9999998754 PP

>> F29F11.6b  CE20735	WBGene00001747	locus:gsp-1	status:Confirmed	protein_id:CCD31070.1
   #    score  bias  c-Evalue  i-Evalue hmmfrom  hmm to    alifrom  ali to    envfrom  env to     acc
 ---   ------ ----- --------- --------- ------- -------    ------- -------    ------- -------    ----
   1 !  317.8   0.0   3.3e-97   1.2e-94      19     289 ..      29     299 ..      10     310 .. 0.96

  Alignments for each domain:
  == domain 1    score: 317.8 bits;  conditional E-value: 3.3e-97
  Pp4-19C-PE(PP2a_MTS)_FBpp0077017-aln  19 iikeaevkalcakareilveesnvqrvdspvtvcgdihgqfydlkelfkvggdvpetnylfmgdfvdrgyysv 91 
                                           +++eae++alc+k+rei++ ++ + ++++p+ +cgdihgq+ dl  lf+ gg  pe nylf+gd+vdrg  s+
                             F29F11.6b  29 TMSEAEIRALCHKSREIFLSQPILLELEAPLKICGDIHGQYNDLLRLFEYGGFPPEANYLFLGDYVDRGKQSL 101
                                           689********************************************************************** PP

  Pp4-19C-PE(PP2a_MTS)_FBpp0077017-aln  92 etfllllalkvrypdritlirgnhesrqitqvygfydeclrkygsvtvwrycteifdylslsaiidgkilcvh 164
                                           et+ llla kv+yp+   l+rgnhe+  i ++ygfydec r++ s++ w+  t+ f+ l ++a+id+ki+c h
                             F29F11.6b 102 ETICLLLAYKVKYPENFFLLRGNHECASINRIYGFYDECKRRF-SIKLWKTFTDCFNCLPIAALIDEKIFCCH 173
                                           *****************************************99.799************************** PP

  Pp4-19C-PE(PP2a_MTS)_FBpp0077017-aln 165 gglspsiqtldqirvidrkqevphdgalcdllwsdpe.dtkgwgvsprgagylfgsdvvaqfnaandidlicr 236
                                           gglsp++q ++qir + r  +vp  g lcdllwsdp+ d++gwg   rg  + fg dvva+f +  d+dlicr
                             F29F11.6b 174 GGLSPDLQNMEQIRRVMRPTDVPDTGLLCDLLWSDPDkDVTGWGENDRGVSFTFGPDVVAKFLNRHDLDLICR 246
                                           ************************************6489********************************* PP

  Pp4-19C-PE(PP2a_MTS)_FBpp0077017-aln 237 ahqlvlegykyvfnekvltvwsapnycyrcgnvaailelnevlqrdftifeaa 289
                                           ahq+v +gy++  + +++t +sapnyc +  n   ++ ++e+l   f+i++ +
                             F29F11.6b 247 AHQVVEDGYEFFAKRQLVTLFSAPNYCGEFDNAGGMMSVDETLMCSFQILKPS 299
                                           *******************************************9999998754 PP

>> C05A2.1  CE37475	WBGene00004083	locus:pph-1	serine\/threonine protein phosphatase	status:Confirmed	UniProt:O18148	pro
   #    score  bias  c-Evalue  i-Evalue hmmfrom  hmm to    alifrom  ali to    envfrom  env to     acc
 ---   ------ ----- --------- --------- ------- -------    ------- -------    ------- -------    ----
   1 !  286.2   0.1   1.4e-87   4.9e-85      19     289 ..      34     304 ..      16     320 .. 0.95

  Alignments for each domain:
  == domain 1    score: 286.2 bits;  conditional E-value: 1.4e-87
  Pp4-19C-PE(PP2a_MTS)_FBpp0077017-aln  19 iikeaevkalcakareilveesnvqrvdspvtvcgdihgqfydlkelfkvggdvpetnylfmgdfvdrgyysv 91 
                                            ++e+e++ +c  ar+i++ ++ + +++ p+ + gdihgqf dl  lf++ g  pe nylf+gd+vdrg  s+
                               C05A2.1  34 DVTENEIRMVCVLARQIFMHQPMLLELEPPLKIGGDIHGQFADLLRLFNLAGYPPESNYLFLGDYVDRGPKSI 106
                                           578********************************************************************** PP

  Pp4-19C-PE(PP2a_MTS)_FBpp0077017-aln  92 etfllllalkvrypdritlirgnhesrqitqvygfydeclrkygsvtvwrycteifdylslsaiidgkilcvh 164
                                           et++lll+ k++yp+   l+rgnhe  ++ ++ygfydec r+y sv+ w+   ++f+ + ++a+id+ki+c h
                               C05A2.1 107 ETIVLLLCYKIKYPNNFFLLRGNHEVANLNRIYGFYDECKRRY-SVKLWKCFQDVFNCMPVAALIDNKIFCCH 178
                                           *******************************************.689************************** PP

  Pp4-19C-PE(PP2a_MTS)_FBpp0077017-aln 165 gglspsiqtldqirvidrkqevphdgalcdllwsdpedt.kgwgvsprgagylfgsdvvaqfnaandidlicr 236
                                           gglsp+++ ldq++ + r  +v   g lcd+lwsdp+ t  gw+   rg  y+fg dv aqf ++ d+d+++r
                               C05A2.1 179 GGLSPNLRSLDQLKRLSRPCDVQETGLLCDVLWSDPDATvVGWAPNERGVSYVFGVDVLAQFLQKMDLDIVVR 251
                                           ************************************975279******************************* PP

  Pp4-19C-PE(PP2a_MTS)_FBpp0077017-aln 237 ahqlvlegykyvfnekvltvwsapnycyrcgnvaailelnevlqrdftifeaa 289
                                            hq+v +gy++     ++tv+sapnyc +  n  a+++++e+l   f+i++  
                               C05A2.1 252 GHQVVEDGYEFFGRRGLVTVFSAPNYCGEFDNAGAVMNVDENLLCSFQILKPQ 304
                                           ******************************************99999998744 PP

>> W09C3.6  CE14754	WBGene00021113	locus:gsp-3	serine\/threonine protein phosphatase PP1	status:Confirmed	UniProt:O02658
   #    score  bias  c-Evalue  i-Evalue hmmfrom  hmm to    alifrom  ali to    envfrom  env to     acc
 ---   ------ ----- --------- --------- ------- -------    ------- -------    ------- -------    ----
   1 !  274.9   0.0   3.9e-84   1.4e-81      19     294 ..      27     303 ..      13     305 .] 0.98

  Alignments for each domain:
  == domain 1    score: 274.9 bits;  conditional E-value: 3.9e-84
  Pp4-19C-PE(PP2a_MTS)_FBpp0077017-aln  19 iikeaevkalcakareilveesnvqrvdspvtvcgdihgqfydlkelfkvggdvpetnylfmgdfvdrgyysv 91 
                                            ++e+e+++ ca+a+ ++  ++ + +v+ p+ vcgdihgq+ dl  +f   g  p+ n+lf+gd+vdrg   +
                               W09C3.6  27 SVNEQELQTCCAVAKSVFASQASLLEVEPPIIVCGDIHGQYSDLLRIFDKNGFPPDVNFLFLGDYVDRGRQNI 99 
                                           689********************************************************************** PP

  Pp4-19C-PE(PP2a_MTS)_FBpp0077017-aln  92 etfllllalkvrypdritlirgnhesrqitqvygfydeclrkygsvtvwrycteifdylslsaiidgkilcvh 164
                                           et+ l+l++k++yp+   ++rgnhe+  i +vygfy+ec r+y s+  w    + f+++ l+ +i  +ilc+h
                               W09C3.6 100 ETICLMLCFKIKYPENFFMLRGNHECPAINRVYGFYEECNRRYKSTRLWSIFQDTFNWMPLCGLIGSRILCMH 172
                                           ************************************************************************* PP

  Pp4-19C-PE(PP2a_MTS)_FBpp0077017-aln 165 gglspsiqtldqirvidrkqevphdgalcdllwsdped.tkgwgvsprgagylfgsdvvaqfnaandidlicr 236
                                           gglsp +qtldq+r + r q+ p      dllw+dp++ +kgw    rg  y+fg dvva+  +  didl+ r
                               W09C3.6 173 GGLSPHLQTLDQLRQLPRPQDPPNPSIGIDLLWADPDQwVKGWQANTRGVSYVFGQDVVADVCSRLDIDLVAR 245
                                           ************************************98689******************************** PP

  Pp4-19C-PE(PP2a_MTS)_FBpp0077017-aln 237 ahqlvlegykyvfnekvltvwsapnycyrcgnvaailelnevlqrdftifeaapqeer 294
                                           ahq+v++gy++  ++k++t++sap yc +  n aa ++++e++  +f++++ +p++ r
                               W09C3.6 246 AHQVVQDGYEFFASKKMVTIFSAPHYCGQFDNSAATMKVDENMVCTFVMYKPTPKSMR 303
                                           ******************************************************9887 PP

>> T03F1.5  CE13104	WBGene00020187	locus:gsp-4	serine\/threonine protein phosphatase PP1	status:Confirmed	UniProt:P91420
   #    score  bias  c-Evalue  i-Evalue hmmfrom  hmm to    alifrom  ali to    envfrom  env to     acc
 ---   ------ ----- --------- --------- ------- -------    ------- -------    ------- -------    ----
   1 !  272.5   0.0   2.1e-83   7.3e-81      18     294 ..      26     303 ..       6     304 .. 0.98

  Alignments for each domain:
  == domain 1    score: 272.5 bits;  conditional E-value: 2.1e-83
  Pp4-19C-PE(PP2a_MTS)_FBpp0077017-aln  18 eiikeaevkalcakareilveesnvqrvdspvtvcgdihgqfydlkelfkvggdvpetnylfmgdfvdrgyys 90 
                                             ++e+e+++ ca+a+ ++  ++ + +v+ p+ vcgdihgq+ dl  +f   g  p+ n+lf+gd+vdrg   
                               T03F1.5  26 TSVNEQELQTCCAVAKSVFASQASLLEVEPPIIVCGDIHGQYSDLLRIFDKNGFPPDINFLFLGDYVDRGRQN 98 
                                           5689********************************************************************* PP

  Pp4-19C-PE(PP2a_MTS)_FBpp0077017-aln  91 vetfllllalkvrypdritlirgnhesrqitqvygfydeclrkygsvtvwrycteifdylslsaiidgkilcv 163
                                           +et+ l++++k++yp+   ++rgnhe+  i +vygfy+ec r+y s+  w    + f+++ l+ +i  +ilc+
                               T03F1.5  99 IETICLMFCFKIKYPENFFMLRGNHECPAINRVYGFYEECNRRYKSTRLWSIFQDTFNWMPLCGLIGSRILCM 171
                                           ************************************************************************* PP

  Pp4-19C-PE(PP2a_MTS)_FBpp0077017-aln 164 hgglspsiqtldqirvidrkqevphdgalcdllwsdped.tkgwgvsprgagylfgsdvvaqfnaandidlic 235
                                           hgglsp +qtldq+r + r q+ p      dllw+dp++ +kgw    rg  y+fg dvva+  +  didl+ 
                               T03F1.5 172 HGGLSPHLQTLDQLRQLPRPQDPPNPSIGIDLLWADPDQwVKGWQANTRGVSYVFGQDVVADVCSRLDIDLVA 244
                                           *************************************98689******************************* PP

  Pp4-19C-PE(PP2a_MTS)_FBpp0077017-aln 236 rahqlvlegykyvfnekvltvwsapnycyrcgnvaailelnevlqrdftifeaapqeer 294
                                           rahq+v++gy++  ++k++t++sap yc +  n aa ++++e++  +f++++ +p++ r
                               T03F1.5 245 RAHQVVQDGYEFFASKKMVTIFSAPHYCGQFDNSAATMKVDENMVCTFVMYKPTPKSLR 303
                                           *****************************************************999876 PP

>> C06A1.3  CE02116	WBGene00007354	serine\/threonine protein phosphatase	status:Confirmed	UniProt:P48458	protein_id:CAA9
   #    score  bias  c-Evalue  i-Evalue hmmfrom  hmm to    alifrom  ali to    envfrom  env to     acc
 ---   ------ ----- --------- --------- ------- -------    ------- -------    ------- -------    ----
   1 !  267.5   0.0   7.1e-82   2.5e-79      14     284 ..      53     323 ..      41     338 .. 0.96

  Alignments for each domain:
  == domain 1    score: 267.5 bits;  conditional E-value: 7.1e-82
  Pp4-19C-PE(PP2a_MTS)_FBpp0077017-aln  14 lkrceiikeaevkalcakareilveesnvqrvdspvtvcgdihgqfydlkelfkvggdvpetnylfmgdfvdr 86 
                                           ++ c++++ +e+ ++  ++  i++eesn+ + ++p+ v gdih q+ d++ lf + g vpe++ +f+gd+vdr
                               C06A1.3  53 INICNVMTGHEIISIIRMVEAIFMEESNLCEAEAPIKVIGDIHAQYQDMNRLFDLIGRVPEEKLMFLGDYVDR 125
                                           567********************************************************************** PP

  Pp4-19C-PE(PP2a_MTS)_FBpp0077017-aln  87 gyysvetfllllalkvrypdritlirgnhesrqitqvygfydeclrkygsvtvwrycteifdylslsaiidgk 159
                                           g   +e ++ll++lk+ry dri l+rgnhe+  + ++ygfy ec+ kyg +  w +    f+ + +s +i ++
                               C06A1.3 126 GPQGIEVLILLFCLKIRYRDRIYLLRGNHETPSVNKIYGFYVECQYKYG-IGLWWDFQSCFNRMPMSGLISKR 197
                                           ************************************************9.678888999************** PP

  Pp4-19C-PE(PP2a_MTS)_FBpp0077017-aln 160 ilcvhgglspsiqtldqirvidrkqevphdgalcdllwsdpedt.kgwgvsprgagylfgsdvvaqfnaandi 231
                                           +lc+hgglsp++  ld ir i r  e    g l dllwsdp ++ +gw  s rg  y+fg  vv+q  ++ +i
                               C06A1.3 198 VLCMHGGLSPELINLDTIRNIPRPCEPLDRGLLIDLLWSDPTNKgEGWFHSIRGISYMFGKGVVEQACKSLEI 270
                                           **************************99*************875489************************** PP

  Pp4-19C-PE(PP2a_MTS)_FBpp0077017-aln 232 dlicrahqlvlegykyvfnekvltvwsapnycyrcgnvaailelnevlqrdft 284
                                           dli rahq+v++gy+++   +++tv+s pnyc +  n aa++ ln +lq  f+
                               C06A1.3 271 DLIIRAHQVVQDGYEMMTGRRLITVFSVPNYCAQFTNAAAVVCLNANLQISFQ 323
                                           **********************************************9998765 PP

>> F58G1.3  CE35562	WBGene00010265	Protein  phosphatase-1 (PP1) (2 domains)	status:Confirmed	UniProt:O62272	protein_id:C
   #    score  bias  c-Evalue  i-Evalue hmmfrom  hmm to    alifrom  ali to    envfrom  env to     acc
 ---   ------ ----- --------- --------- ------- -------    ------- -------    ------- -------    ----
   1 !  266.0   0.0     2e-81   6.9e-79      14     284 ..      53     323 ..      41     339 .. 0.96

  Alignments for each domain:
  == domain 1    score: 266.0 bits;  conditional E-value: 2e-81
  Pp4-19C-PE(PP2a_MTS)_FBpp0077017-aln  14 lkrceiikeaevkalcakareilveesnvqrvdspvtvcgdihgqfydlkelfkvggdvpetnylfmgdfvdr 86 
                                           ++ c++++ +e+ a+  ++  i+++esn+ + ++p+ v gdih qf d++ lf + g vpe++ +f+gd+vdr
                               F58G1.3  53 INICNVMTGHEIIAIIRMVEAIFMDESNLCEAEAPIKVIGDIHAQFQDMNRLFDLIGRVPEEKLMFLGDYVDR 125
                                           567********************************************************************** PP

  Pp4-19C-PE(PP2a_MTS)_FBpp0077017-aln  87 gyysvetfllllalkvrypdritlirgnhesrqitqvygfydeclrkygsvtvwrycteifdylslsaiidgk 159
                                           g   +e ++ll++lk+ry dri l+rgnhe+  + ++ygfy ec+ kyg    w +    f+ + +s +i ++
                               F58G1.3 126 GPQGIEVLILLFCLKIRYRDRIYLLRGNHETPSVNKIYGFYVECQYKYGV-GLWWDFQTCFNRMPMSGLISKR 197
                                           ************************************************96.567777889************* PP

  Pp4-19C-PE(PP2a_MTS)_FBpp0077017-aln 160 ilcvhgglspsiqtldqirvidrkqevphdgalcdllwsdpedt.kgwgvsprgagylfgsdvvaqfnaandi 231
                                           +lc+hgglsp++  ld ir i r  e    g l dllwsdp ++ +gw  s rg  y+fg  vv+q  ++ +i
                               F58G1.3 198 VLCMHGGLSPELINLDTIRNIPRPCEPLDRGLLIDLLWSDPTNKgEGWFHSIRGISYMFGKGVVEQACKSLEI 270
                                           **************************99*************875489************************** PP

  Pp4-19C-PE(PP2a_MTS)_FBpp0077017-aln 232 dlicrahqlvlegykyvfnekvltvwsapnycyrcgnvaailelnevlqrdft 284
                                           dli r hq+v++gy+++   +++tv+s pnyc +  n aa++ ln +lq  f+
                               F58G1.3 271 DLIIRGHQVVQDGYEMMAGRRLITVFSVPNYCAQFTNAAAVVCLNANLQVSFQ 323
                                           **********************************************9998775 PP

>> F52H3.6  CE03402	WBGene00009948	serine\/threonine specific protein phosphatase	status:Confirmed	UniProt:Q27501	protei
   #    score  bias  c-Evalue  i-Evalue hmmfrom  hmm to    alifrom  ali to    envfrom  env to     acc
 ---   ------ ----- --------- --------- ------- -------    ------- -------    ------- -------    ----
   1 !  261.5   0.1   4.5e-80   1.6e-77      18     291 ..      24     297 ..       9     312 .. 0.95

  Alignments for each domain:
  == domain 1    score: 261.5 bits;  conditional E-value: 4.5e-80
  Pp4-19C-PE(PP2a_MTS)_FBpp0077017-aln  18 eiikeaevkalcakareilveesnvqrvdspvtvcgdihgqfydlkelfkvggdvpetnylfmgdfvdrgyys 90 
                                           + i+ea++  + +k+++il+ ++ + +v++p++vcgdihgq+ dl  +f+     p++nylf+gd+vdrg   
                               F52H3.6  24 RCINEADIDVVIEKCTKILLAQATMVEVQAPIAVCGDIHGQYTDLLRIFNRCSFPPDQNYLFLGDYVDRGRQQ 96 
                                           459********************************************************************** PP

  Pp4-19C-PE(PP2a_MTS)_FBpp0077017-aln  91 vetfllllalkvrypdritlirgnhesrqitqvygfydeclrkygsvtvwrycteifdylslsaiidgkilcv 163
                                           +e + ll+a k+ryp+r  ++rgnhe+  i + ygfydec r+y s + +++  ++f++l l+a+i g+i+c+
                               F52H3.6  97 LEVICLLMAYKIRYPNRFFILRGNHECASINRTYGFYDECKRRY-SLALYNDFQNLFNHLPLCAMISGRIFCM 168
                                           ********************************************.5789************************ PP

  Pp4-19C-PE(PP2a_MTS)_FBpp0077017-aln 164 hgglspsiqtldqirvidrkqevphdgalcdllwsdped.tkgwgvsprgagylfgsdvvaqfnaandidlic 235
                                           hggls ++    q+  i r  + p +    dllw+dpe+ ++gw+ s rg   +fg+dvv++f+++ +idli 
                               F52H3.6 169 HGGLSQKLVSWTQLAEITRPFDPPNNSLAMDLLWADPENnMTGWAESSRGVSQIFGADVVKDFTEKMNIDLIA 241
                                           *************************************962689****************************** PP

  Pp4-19C-PE(PP2a_MTS)_FBpp0077017-aln 236 rahqlvlegykyvfnekvltvwsapnycyrcgnvaailelnevlqrdftifeaapq 291
                                           r hq+v++gy++  +++++t++sap+yc +  n aa++ ++e l   f i++ a  
                               F52H3.6 242 RGHQVVQDGYEFFADKRLVTIFSAPKYCGEFDNNAAVMIVDERLIVSFEILKPAIR 297
                                           ***************************************99999999888876654 PP

>> ZK938.1  CE15483	WBGene00014158	serine\/threonine protein phosphatase	status:Confirmed	UniProt:Q23671	protein_id:CAB0
   #    score  bias  c-Evalue  i-Evalue hmmfrom  hmm to    alifrom  ali to    envfrom  env to     acc
 ---   ------ ----- --------- --------- ------- -------    ------- -------    ------- -------    ----
   1 !  258.6   0.1   3.5e-79   1.2e-76      17     292 ..      23     298 ..      10     312 .. 0.95

  Alignments for each domain:
  == domain 1    score: 258.6 bits;  conditional E-value: 3.5e-79
  Pp4-19C-PE(PP2a_MTS)_FBpp0077017-aln  17 ceiikeaevkalcakareilveesnvqrvdspvtvcgdihgqfydlkelfkvggdvpetnylfmgdfvdrgyy 89 
                                            + ikea++  + + +++il  ++ + +v++p++vcgdihgq+ dl  +f+     p++nylf+gd+vdrg  
                               ZK938.1  23 THCIKEADIDGVIEECKDILSAQATMVEVQAPIAVCGDIHGQYTDLLRIFNRCSFPPDQNYLFLGDYVDRGRQ 95 
                                           4679********************************************************************* PP

  Pp4-19C-PE(PP2a_MTS)_FBpp0077017-aln  90 svetfllllalkvrypdritlirgnhesrqitqvygfydeclrkygsvtvwrycteifdylslsaiidgkilc 162
                                            +e + ll+a kvryp+   ++rgnhe+  i + ygfydec r+y s + +++  ++f+ l l+a+i g+i+c
                               ZK938.1  96 QLEVICLLMAYKVRYPNGFFILRGNHECASINRTYGFYDECKRRY-SLALYNEFQNLFNSLPLCAMISGRIFC 167
                                           *********************************************.5789*********************** PP

  Pp4-19C-PE(PP2a_MTS)_FBpp0077017-aln 163 vhgglspsiqtldqirvidrkqevphdgalcdllwsdpedt.kgwgvsprgagylfgsdvvaqfnaandidli 234
                                           +hgglsp++    q+  i r  + p      dllw+dpe+  +gwg   rg  y+fg++vv++f+++ +idli
                               ZK938.1 168 MHGGLSPELVSWTQLAKIIRPFDPPNACLAMDLLWADPENNhTGWGKNSRGVSYIFGANVVKDFTEKMNIDLI 240
                                           **************************************986268***************************** PP

  Pp4-19C-PE(PP2a_MTS)_FBpp0077017-aln 235 crahqlvlegykyvfnekvltvwsapnycyrcgnvaailelnevlqrdftifeaapqe 292
                                            r hq+v++gy++  +++++t++sap+yc +  n a i+ ++e l   f i++ a  e
                               ZK938.1 241 ARGHQVVQDGYEFFADKRLVTIFSAPKYCGEFDNNAGIMIVDERLIISFEILKPAMRE 298
                                           *****************************************99999999888776554 PP

>> C47A4.3  CE19739	WBGene00008124	Ser\/Thr protein phosphatase	status:Confirmed	UniProt:Q9U3L7	protein_id:CAB62794.1
   #    score  bias  c-Evalue  i-Evalue hmmfrom  hmm to    alifrom  ali to    envfrom  env to     acc
 ---   ------ ----- --------- --------- ------- -------    ------- -------    ------- -------    ----
   1 !  257.7   0.0   6.6e-79   2.3e-76      16     288 ..      23     298 ..      12     315 .. 0.95

  Alignments for each domain:
  == domain 1    score: 257.7 bits;  conditional E-value: 6.6e-79
  Pp4-19C-PE(PP2a_MTS)_FBpp0077017-aln  16 rceiikeaevkalcakareilveesnvqrvdspvtvcgdihgqfydlkelfkvggdvpetnylfmgdfvdrgy 88 
                                            c++i+e+ v +l + a  ++  +  + +v++p+ vcgdihgqf dl  lf+ gg  p  nylf+gd+vdrg 
                               C47A4.3  23 LCKVITEERVLKLLDLALGVFKAQKPMVEVNAPIKVCGDIHGQFPDLLRLFHRGGWPPTANYLFLGDYVDRGR 95 
                                           5************************************************************************ PP

  Pp4-19C-PE(PP2a_MTS)_FBpp0077017-aln  89 ysvetfllllalkvrypdritlirgnhesrqitqvygfydeclrkygsvtvwrycteifdylslsaiidgkil 161
                                           +s+et++llla kv++p    l+rgnhe+  + + ygfy+ec+++y sv ++    ++f++l l+ +i  kil
                               C47A4.3  96 FSIETIVLLLAYKVKFPCNFFLLRGNHECEFVNKTYGFYEECQKRYQSVRMYAAFQDVFNWLPLTGLIATKIL 168
                                           ************************************************************************* PP

  Pp4-19C-PE(PP2a_MTS)_FBpp0077017-aln 162 cvhgglspsiq...tldqirvidrkqevphdgalcdllwsdped.tkgwgvsprgagylfgsdvvaqfnaand 230
                                           c+hgglsp +    tld +r i+r  e  ++g + dllw+dp     g+    rgag  fg d v ++ +  +
                               C47A4.3 169 CMHGGLSPLMTkefTLDTLRKIERPTE-GKEGLVADLLWADPISgLSGFMNNQRGAGCGFGRDSVLNLCSEFQ 240
                                           ********8864458*********999.689***********7527899999********************* PP

  Pp4-19C-PE(PP2a_MTS)_FBpp0077017-aln 231 idlicrahqlvlegykyvfnekvltvwsapnycyrcgnvaailelnevlqrdftifea 288
                                           +dl+crahq+v++gy++    k++t++sap yc +  n aa +  +e+lq  f i++ 
                               C47A4.3 241 LDLVCRAHQVVQDGYEFFAGRKLVTIFSAPHYCGQFDNCAAFMSCDEKLQCSFEILRP 298
                                           ****************************************************999864 PP

>> F23B12.1  CE43389	WBGene00009079	serine\/threonine protein phosphatase	status:Partially_confirmed	UniProt:Q27495	prot
   #    score  bias  c-Evalue  i-Evalue hmmfrom  hmm to    alifrom  ali to    envfrom  env to     acc
 ---   ------ ----- --------- --------- ------- -------    ------- -------    ------- -------    ----
   1 !  255.9   0.1   2.4e-78   8.5e-76      16     287 ..      44     316 ..      28     327 .. 0.95

  Alignments for each domain:
  == domain 1    score: 255.9 bits;  conditional E-value: 2.4e-78
  Pp4-19C-PE(PP2a_MTS)_FBpp0077017-aln  16 rcei.ikeaevkalcakareilveesnvqrvdspvtvcgdihgqfydlkelfkvggdvpetnylfmgdfvdrg 87 
                                           rc+  + e+e+ +lc +are + ++     +++pv +cgdihgqf dl  lf++ g   e++ylf+gd+vdrg
                              F23B12.1  44 RCQQlFVENELIELCYRAREQFWKNKVKLDIEAPVKICGDIHGQFEDLMALFELNGWPEEHKYLFLGDYVDRG 116
                                           7865158****************999999******************************************** PP

  Pp4-19C-PE(PP2a_MTS)_FBpp0077017-aln  88 yysvetfllllalkvrypdritlirgnhesrqitqvygfydeclrkygsvtvwrycteifdylslsaiidgki 160
                                            +s+e ++ll+++++  pd++ l+rgnhesr +   ygfy ec ++y sv+ +      f+ + l+a++ +ki
                              F23B12.1 117 PFSIEVITLLFTFQILMPDKVFLLRGNHESRPVNMQYGFYLECKKRY-SVALYDAFQLAFNCMPLCAVVSKKI 188
                                           ********************************************999.6889999999*************** PP

  Pp4-19C-PE(PP2a_MTS)_FBpp0077017-aln 161 lcvhgglspsiqtldqirvidrkqevphdgalcdllwsdped.tkgwgvsprgagylfgsdvvaqfnaandid 232
                                           +c+hgg+s ++  l q+  idr  ++p  g + dl w+dp++ + g++ sprgag  fg + v++f ++ ++d
                              F23B12.1 189 ICMHGGISEDLIDLTQLEKIDRPFDIPDIGVISDLTWADPDEkVFGYADSPRGAGRSFGPNAVKKFLQMHNLD 261
                                           ****************************************762679*************************** PP

  Pp4-19C-PE(PP2a_MTS)_FBpp0077017-aln 233 licrahqlvlegykyvfnekvltvwsapnycyrcgnvaailelnevlqrdftife 287
                                           l++rahq+v++gy++  + +++tv+sap yc +  n aa+++++++l  +ftif+
                              F23B12.1 262 LVVRAHQVVMDGYEFFADRQLVTVFSAPSYCGQFDNAAAVMNVDDKLLCTFTIFR 316
                                           *****************************************************96 PP

>> C09H5.7  CE35227	WBGene00015661	phophatase	status:Partially_confirmed	UniProt:O16334	protein_id:CCD64056.1
   #    score  bias  c-Evalue  i-Evalue hmmfrom  hmm to    alifrom  ali to    envfrom  env to     acc
 ---   ------ ----- --------- --------- ------- -------    ------- -------    ------- -------    ----
   1 !  253.9   0.0   9.4e-78   3.3e-75      17     287 ..      51     322 ..      45     331 .. 0.96

  Alignments for each domain:
  == domain 1    score: 253.9 bits;  conditional E-value: 9.4e-78
  Pp4-19C-PE(PP2a_MTS)_FBpp0077017-aln  17 ceiikeaevkalcakareilveesnvqrvdspvtvcgdihgqfydlkelfkvggdvpetnylfmgdfvdrgyy 89 
                                            +++ke+e+ +lc++a++ +++++ + +vd+p+ vcgd+hgq+ d+  +f +    p+ ny+f+gd+vdrg  
                               C09H5.7  51 TKTVKEHELIQLCQMAKKSFLDQPVMLEVDAPIKVCGDVHGQYSDVIRMFSIARFPPHSNYIFLGDYVDRGRQ 123
                                           5899********************************************************************* PP

  Pp4-19C-PE(PP2a_MTS)_FBpp0077017-aln  90 svetfllllalkvrypdritlirgnhesrqitqvygfydeclrkygsvtvwrycteifdylslsaiidgkilc 162
                                            +e ++l+l+ k+++ dr  ++rgnhe+  + +vygfy+ec ++y+s+  w    e f  + ++ +i g+ilc
                               C09H5.7 124 NLELITLFLCYKIKFYDRFYMLRGNHECPAVNRVYGFYEECNKRYASTRLWLAFQEAFAAMPFTGLISGRILC 196
                                           ************************************************************************* PP

  Pp4-19C-PE(PP2a_MTS)_FBpp0077017-aln 163 vhgglspsiqtldqirvidrkqevphdgalcdllwsdped.tkgwgvsprgagylfgsdvvaqfnaandidli 234
                                           +hgglsp++  ld +r + r  + p      dllwsdp++ +  w    rg  y+fg +vv++  ++  idli
                               C09H5.7 197 MHGGLSPKLTNLDVLRDLTRPMDPPSPSLHIDLLWSDPDNsVIDWLPNVRGVSYIFGPNVVKKQIETLGIDLI 269
                                           **************************************983568***************************** PP

  Pp4-19C-PE(PP2a_MTS)_FBpp0077017-aln 235 crahqlvlegykyvfnekvltvwsapnycyrcgnvaailelnevlqrdftife 287
                                            rahq+v++gy++  ++k++t++sap yc +  n aai++++++l   f +++
                               C09H5.7 270 ARAHQVVQDGYEFFAEKKLVTIFSAPHYCGQFDNSAAIMNVDDNLICSFHVLR 322
                                           *****************************************999888777765 PP

>> C02F4.2b  CE46805	WBGene00006527	locus:tax-6	status:Partially_confirmed	UniProt:Q86MD4	protein_id:CAD88213.1
   #    score  bias  c-Evalue  i-Evalue hmmfrom  hmm to    alifrom  ali to    envfrom  env to     acc
 ---   ------ ----- --------- --------- ------- -------    ------- -------    ------- -------    ----
   1 !  249.2   0.1   2.6e-76     9e-74      19     287 ..      81     360 ..      71     366 .. 0.86

  Alignments for each domain:
  == domain 1    score: 249.2 bits;  conditional E-value: 2.6e-76
  Pp4-19C-PE(PP2a_MTS)_FBpp0077017-aln  19 iikeaevkalcakareilveesnvqrvdspvtvcgdihgqfydlkelfkvggdvpetnylfmgdfvdrgyysv 91 
                                           i +ea   ++ + +  ++ +e  + ++++pvtvcgdihgqfydl +lf+vgg    t+ylf+gd+vdrgy+s+
                              C02F4.2b  81 IEEEAA-IRVIQECSSLFRNEKTMLEIEAPVTVCGDIHGQFYDLMKLFEVGGSPATTKYLFLGDYVDRGYFSI 152
                                           333444.445667778899999*************************************************** PP

  Pp4-19C-PE(PP2a_MTS)_FBpp0077017-aln  92 etfllllalkvrypdritlirgnhesrqitqvygfydeclrkygsvtvwrycteifdylslsaiidgkilcvh 164
                                           e +l l alk+ yp  + l+rgnhe+r +t+ + f +ec  ky+   v+  c+e fd l l+a+++++ lcvh
                              C02F4.2b 153 ECVLYLWALKICYPTTLFLLRGNHECRHLTEYFTFKQECKIKYS-ERVYDVCMESFDALPLAALMNQQFLCVH 224
                                           *******************************************6.579************************* PP

  Pp4-19C-PE(PP2a_MTS)_FBpp0077017-aln 165 gglspsiqtldqirvidrkqevphdgalcdllwsdp.......edtkgwg.vsprgagylfgsdvvaqfnaan 229
                                           gglsp+i+tl++ir idr +e p  g++cdllwsdp        + ++++  s rg+ y++      +f + n
                              C02F4.2b 225 GGLSPEIHTLEDIRRIDRFKEPPAFGPMCDLLWSDPledfgneRNSEQFShNSVRGCSYFYSYAACCDFLQHN 297
                                           ************************************533332212333432689******************* PP

  Pp4-19C-PE(PP2a_MTS)_FBpp0077017-aln 230 didlicrahqlvlegykyvfne......kvltvwsapnycyrcgnvaailelnevlqrdftife 287
                                           ++  i rah+    gy++  +       +++t++sapny     n aail+++++   +++ f+
                              C02F4.2b 298 NLLSIIRAHEAQDAGYRMYRKSqatgfpSLITIFSAPNYLDVYNNKAAILKYENNV-MNIRQFN 360
                                           ****************9765542222335788******************997654.3444455 PP

>> C02F4.2a  CE07853	WBGene00006527	locus:tax-6	serine\/threonine protein phosphatase	status:Partially_confirmed	UniProt
   #    score  bias  c-Evalue  i-Evalue hmmfrom  hmm to    alifrom  ali to    envfrom  env to     acc
 ---   ------ ----- --------- --------- ------- -------    ------- -------    ------- -------    ----
   1 !  248.5   0.1   4.2e-76   1.5e-73      19     287 ..      81     360 ..      71     366 .. 0.86

  Alignments for each domain:
  == domain 1    score: 248.5 bits;  conditional E-value: 4.2e-76
  Pp4-19C-PE(PP2a_MTS)_FBpp0077017-aln  19 iikeaevkalcakareilveesnvqrvdspvtvcgdihgqfydlkelfkvggdvpetnylfmgdfvdrgyysv 91 
                                           i +ea   ++ + +  ++ +e  + ++++pvtvcgdihgqfydl +lf+vgg    t+ylf+gd+vdrgy+s+
                              C02F4.2a  81 IEEEAA-IRVIQECSSLFRNEKTMLEIEAPVTVCGDIHGQFYDLMKLFEVGGSPATTKYLFLGDYVDRGYFSI 152
                                           333444.445667778899999*************************************************** PP

  Pp4-19C-PE(PP2a_MTS)_FBpp0077017-aln  92 etfllllalkvrypdritlirgnhesrqitqvygfydeclrkygsvtvwrycteifdylslsaiidgkilcvh 164
                                           e +l l alk+ yp  + l+rgnhe+r +t+ + f +ec  ky+   v+  c+e fd l l+a+++++ lcvh
                              C02F4.2a 153 ECVLYLWALKICYPTTLFLLRGNHECRHLTEYFTFKQECKIKYS-ERVYDVCMESFDALPLAALMNQQFLCVH 224
                                           *******************************************6.579************************* PP

  Pp4-19C-PE(PP2a_MTS)_FBpp0077017-aln 165 gglspsiqtldqirvidrkqevphdgalcdllwsdp.......edtkgwg.vsprgagylfgsdvvaqfnaan 229
                                           gglsp+i+tl++ir idr +e p  g++cdllwsdp        + ++++  s rg+ y++      +f + n
                              C02F4.2a 225 GGLSPEIHTLEDIRRIDRFKEPPAFGPMCDLLWSDPledfgneRNSEQFShNSVRGCSYFYSYAACCDFLQHN 297
                                           ************************************533332212333432689******************* PP

  Pp4-19C-PE(PP2a_MTS)_FBpp0077017-aln 230 didlicrahqlvlegykyvfne......kvltvwsapnycyrcgnvaailelnevlqrdftife 287
                                           ++  i rah+    gy++  +       +++t++sapny     n aail+++++   +++ f+
                              C02F4.2a 298 NLLSIIRAHEAQDAGYRMYRKSqatgfpSLITIFSAPNYLDVYNNKAAILKYENNV-MNIRQFN 360
                                           ****************9765542222335788******************997654.3444455 PP

>> C02F4.2c  CE46586	WBGene00006527	locus:tax-6	status:Partially_confirmed	UniProt:Q0G819	protein_id:CAL36491.1
   #    score  bias  c-Evalue  i-Evalue hmmfrom  hmm to    alifrom  ali to    envfrom  env to     acc
 ---   ------ ----- --------- --------- ------- -------    ------- -------    ------- -------    ----
   1 !  248.5   0.1   4.3e-76   1.5e-73      19     287 ..      81     360 ..      71     366 .. 0.86

  Alignments for each domain:
  == domain 1    score: 248.5 bits;  conditional E-value: 4.3e-76
  Pp4-19C-PE(PP2a_MTS)_FBpp0077017-aln  19 iikeaevkalcakareilveesnvqrvdspvtvcgdihgqfydlkelfkvggdvpetnylfmgdfvdrgyysv 91 
                                           i +ea   ++ + +  ++ +e  + ++++pvtvcgdihgqfydl +lf+vgg    t+ylf+gd+vdrgy+s+
                              C02F4.2c  81 IEEEAA-IRVIQECSSLFRNEKTMLEIEAPVTVCGDIHGQFYDLMKLFEVGGSPATTKYLFLGDYVDRGYFSI 152
                                           333444.445667778899999*************************************************** PP

  Pp4-19C-PE(PP2a_MTS)_FBpp0077017-aln  92 etfllllalkvrypdritlirgnhesrqitqvygfydeclrkygsvtvwrycteifdylslsaiidgkilcvh 164
                                           e +l l alk+ yp  + l+rgnhe+r +t+ + f +ec  ky+   v+  c+e fd l l+a+++++ lcvh
                              C02F4.2c 153 ECVLYLWALKICYPTTLFLLRGNHECRHLTEYFTFKQECKIKYS-ERVYDVCMESFDALPLAALMNQQFLCVH 224
                                           *******************************************6.579************************* PP

  Pp4-19C-PE(PP2a_MTS)_FBpp0077017-aln 165 gglspsiqtldqirvidrkqevphdgalcdllwsdp.......edtkgwg.vsprgagylfgsdvvaqfnaan 229
                                           gglsp+i+tl++ir idr +e p  g++cdllwsdp        + ++++  s rg+ y++      +f + n
                              C02F4.2c 225 GGLSPEIHTLEDIRRIDRFKEPPAFGPMCDLLWSDPledfgneRNSEQFShNSVRGCSYFYSYAACCDFLQHN 297
                                           ************************************533332212333432689******************* PP

  Pp4-19C-PE(PP2a_MTS)_FBpp0077017-aln 230 didlicrahqlvlegykyvfne......kvltvwsapnycyrcgnvaailelnevlqrdftife 287
                                           ++  i rah+    gy++  +       +++t++sapny     n aail+++++   +++ f+
                              C02F4.2c 298 NLLSIIRAHEAQDAGYRMYRKSqatgfpSLITIFSAPNYLDVYNNKAAILKYENNV-MNIRQFN 360
                                           ****************9765542222335788******************997654.3444455 PP

>> F25B3.4  CE40945	WBGene00009101	serine\/threonine protein phosphatase	status:Confirmed	UniProt:Q27496	protein_id:CAA9
   #    score  bias  c-Evalue  i-Evalue hmmfrom  hmm to    alifrom  ali to    envfrom  env to     acc
 ---   ------ ----- --------- --------- ------- -------    ------- -------    ------- -------    ----
   1 !  248.7   0.0   3.8e-76   1.3e-73      18     288 ..      77     349 ..      59     363 .] 0.94

  Alignments for each domain:
  == domain 1    score: 248.7 bits;  conditional E-value: 3.8e-76
  Pp4-19C-PE(PP2a_MTS)_FBpp0077017-aln  18 eiikeaevkalcakareilveesnvqrvdspvtvcgdihgqfydlkelfkvggdvpetnylfmgdfvdrgyys 90 
                                           ++i+ ++v++l  +a  i+ +++ + +v+sp+ +cgdihgqf dl  lf   g   + nylf+gd+vdrg + 
                               F25B3.4  77 RLIPPEDVETLLFHAFSIFNKQPMLIEVNSPINICGDIHGQFSDLLRLFDKNGFPHRANYLFLGDYVDRGKHC 149
                                           6788999**********************************************999***************** PP

  Pp4-19C-PE(PP2a_MTS)_FBpp0077017-aln  91 vetfllllalkvrypdritlirgnhesrqitqvygfydeclrkygsvtvwrycteifdylslsaiidgkilcv 163
                                           +et+lll+a kv +p+   ++rgnhe+  i + ygfy+ec+r+y++ +vw+    +f ++ l+a++ ++ilc+
                               F25B3.4 150 LETILLLFAYKVIFPNHFFMLRGNHECSLINRQYGFYEECQRRYNKPSVWHSFQGVFSVMPLTALVGQRILCM 222
                                           ************************************************************************* PP

  Pp4-19C-PE(PP2a_MTS)_FBpp0077017-aln 164 hgglspsiqtldqirvidrkqevphdgal.cdllwsdped.tkgwgvsprgagylfgsdvvaqfnaandidli 234
                                           hgg+s  +q + q+r+i+r  + p   +l  d+lwsdp + +kgw+   rg  y+fgsd   ++ +  +idl+
                               F25B3.4 223 HGGVSKMLQNVSQLRAIKRPFDNPEPNTLaIDILWSDPTNfQKGWNPNSRGVSYVFGSDALRKLLDRLQIDLV 295
                                           ************************9877636*******994569***************************** PP

  Pp4-19C-PE(PP2a_MTS)_FBpp0077017-aln 235 crahqlvlegykyvfnekvltvwsapnycyrcgnvaailelnevlqrdftifea 288
                                           +rahq+v++gy++  n +++t++sap yc +  n aa++ +n++l   f++++ 
                               F25B3.4 296 VRAHQVVQDGYEFFANRRLVTIFSAPFYCGQFDNAAAVMYVNKNLVCSFVVLRP 349
                                           ********************************************9999998765 PP

>> F22D6.9  CE24913	WBGene00009054	serine\/threonine protein phosphatase	status:Confirmed	UniProt:Q27494	protein_id:CAA9
   #    score  bias  c-Evalue  i-Evalue hmmfrom  hmm to    alifrom  ali to    envfrom  env to     acc
 ---   ------ ----- --------- --------- ------- -------    ------- -------    ------- -------    ----
   1 !   33.0   0.0   1.7e-10     6e-08      18      70 ..      43      95 ..      35     102 .. 0.91
   2 !  213.1   0.0   2.5e-65   8.8e-63      73     291 ..     135     353 ..     125     366 .. 0.94

  Alignments for each domain:
  == domain 1    score: 33.0 bits;  conditional E-value: 1.7e-10
  Pp4-19C-PE(PP2a_MTS)_FBpp0077017-aln 18 eiikeaevkalcakareilveesnvqrvdspvtvcgdihgqfydlkelfkvgg 70
                                          +++k  e+ +lc +are++  ++  ++v+ pvt++gdihgqf dlk ++ + g
                               F22D6.9 43 DMLKRYEIYELCLRARELFWTQPLYRHVEVPVTIVGDIHGQFEDLKMMMDMNG 95
                                          578999****************************************9998876 PP

  == domain 2    score: 213.1 bits;  conditional E-value: 2.5e-65
  Pp4-19C-PE(PP2a_MTS)_FBpp0077017-aln  73 petnylfmgdfvdrgyysvetfllllalkvrypdritlirgnhesrqitqvygfydeclrkygsvtvwrycte 145
                                            ++nylf+gd+vdrg ys+e +l+l+a++ r+pdr+tl+rgnhesr + + ygfy ec+r+y++  ++     
                               F22D6.9 135 TQKNYLFLGDYVDRGPYSIEVVLMLFAMHLRWPDRVTLLRGNHESRPVNRQYGFYGECVRRYSE-RIYEVFQL 206
                                           679***********************************************************75.78999999 PP

  Pp4-19C-PE(PP2a_MTS)_FBpp0077017-aln 146 ifdylslsaiidgkilcvhgglspsiqtldqirvidrkqevphdgalcdllwsdpe.dtkgwgvsprgagylf 217
                                            f+ + l+ai++++i+c+hgg+s ++  l q+ +++r  + p  g + dl w+dpe +++ +  sprgag +f
                               F22D6.9 207 AFNAMPLTAIVNKRIMCMHGGISEELFDLKQLDALKRPIDTPDIGIIADLTWADPEcEIDYYKESPRGAGKIF 279
                                           9******************************************************9678999*********** PP

  Pp4-19C-PE(PP2a_MTS)_FBpp0077017-aln 218 gsdvvaqfnaandidlicrahqlvlegykyvfnekvltvwsapnycyrcgnvaailelnevlqrdftifeaap 290
                                           g++ v++f +  ++dli+rahq+v++gy++  + k++t++sap yc +  n+a++l++++ +   f++ + + 
                               F22D6.9 280 GAKAVDEFCKHFQLDLIVRAHQVVQDGYEFFADRKLVTIFSAPFYCGQTNNIASMLNIDKDMVASFMLVKPVT 352
                                           ***********************************************************99999998887765 PP

  Pp4-19C-PE(PP2a_MTS)_FBpp0077017-aln 291 q 291
                                           +
                               F22D6.9 353 E 353
                                           4 PP

>> C34D4.2  CE29211	WBGene00016398	status:Partially_confirmed	UniProt:Q27475	protein_id:CCD66598.1
   #    score  bias  c-Evalue  i-Evalue hmmfrom  hmm to    alifrom  ali to    envfrom  env to     acc
 ---   ------ ----- --------- --------- ------- -------    ------- -------    ------- -------    ----
   1 !  246.9   0.1   1.3e-75   4.4e-73      17     287 ..      40     311 ..      23     323 .. 0.94

  Alignments for each domain:
  == domain 1    score: 246.9 bits;  conditional E-value: 1.3e-75
  Pp4-19C-PE(PP2a_MTS)_FBpp0077017-aln  17 c.eiikeaevkalcakareilveesnvqrvdspvtvcgdihgqfydlkelfkvggdvpetnylfmgdfvdrgy 88 
                                           c ++++e+e+ +lc +are++ +++   ++++pv +cgd+hgq+ dl  l+++ g  pet+ylf+gd+vdrg 
                               C34D4.2  40 CqKLFDEKELIQLCYRAREVFWKNNVKLELKAPVKICGDLHGQYEDLLALLELNGWPPETKYLFLGDYVDRGP 112
                                           5246799*************998877789******************************************** PP

  Pp4-19C-PE(PP2a_MTS)_FBpp0077017-aln  89 ysvetfllllalkvrypdritlirgnhesrqitqvygfydeclrkygsvtvwrycteifdylslsaiidgkil 161
                                           +s+e + ll+a +v +pd++ l+rgnhesr +   ygf+ ec +++++ + +      f  + l+a++ +ki+
                               C34D4.2 113 FSIEVISLLFAYQVLHPDKVFLLRGNHESRPVNMQYGFFMECRKRFSN-ALYDAFQLAFYCMPLCAVVSDKII 184
                                           ******************************************999876.578888889999************ PP

  Pp4-19C-PE(PP2a_MTS)_FBpp0077017-aln 162 cvhgglspsiqtldqirvidrkqevphdgalcdllwsdpedt.kgwgvsprgagylfgsdvvaqfnaandidl 233
                                           c+hgg+s ++  l q+  ++r  +vp  g + dl w+dp+ t ++++ s rgag +fg++ v++f ++  ++l
                               C34D4.2 185 CMHGGISEDLVDLRQLDKVERPCDVPDIGVIADLTWADPDATiQMYAESQRGAGRVFGAEAVKKFLNTHHLEL 257
                                           ***************************************875499**************************** PP

  Pp4-19C-PE(PP2a_MTS)_FBpp0077017-aln 234 icrahqlvlegykyvfnekvltvwsapnycyrcgnvaailelnevlqrdftife 287
                                           ++rahq+v++gy++  + +++t++sap yc +  n aa++ ++e+l   ft+++
                               C34D4.2 258 VVRAHQVVMDGYEFFADRQLVTIFSAPSYCGQMDNAAAVMTVDEELVCSFTVMR 311
                                           *********************************************999999876 PP

>> Y49E10.3b  CE35371	WBGene00004086	locus:pph-4.2	status:Confirmed	UniProt:Q7JK71	protein_id:CAE45745.1
   #    score  bias  c-Evalue  i-Evalue hmmfrom  hmm to    alifrom  ali to    envfrom  env to     acc
 ---   ------ ----- --------- --------- ------- -------    ------- -------    ------- -------    ----
   1 !  241.7   0.1   4.9e-74   1.7e-71       5     140 ..      15     150 ..      12     155 .. 0.97

  Alignments for each domain:
  == domain 1    score: 241.7 bits;  conditional E-value: 4.9e-74
  Pp4-19C-PE(PP2a_MTS)_FBpp0077017-aln   5 sdldrqieqlkrceiikeaevkalcakareilveesnvqrvdspvtvcgdihgqfydlkelfkvggdvpetny 77 
                                            dldrqie + rce+i e++vk++cak+reil+ee+nvq +d+pvt+cgdihgqf+dl elf+vgg  p+tny
                             Y49E10.3b  15 NDLDRQIEIAMRCELICETQVKSICAKVREILIEEANVQVIDTPVTICGDIHGQFHDLMELFRVGGSPPNTNY 87 
                                           69*********************************************************************** PP

  Pp4-19C-PE(PP2a_MTS)_FBpp0077017-aln  78 lfmgdfvdrgyysvetfllllalkvrypdritlirgnhesrqitqvygfydeclrkygsvtvw 140
                                           lf+gd+vdrgy svetf+ll+ lk rypdritlirgnhesrqitqvygfydec+rkygs ++ 
                             Y49E10.3b  88 LFLGDYVDRGYNSVETFILLMLLKCRYPDRITLIRGNHESRQITQVYGFYDECVRKYGSGQMR 150
                                           **********************************************************97765 PP

>> C25A6.1  CE38785	WBGene00016081	status:Partially_confirmed	UniProt:Q4R171	protein_id:CCD65586.1
   #    score  bias  c-Evalue  i-Evalue hmmfrom  hmm to    alifrom  ali to    envfrom  env to     acc
 ---   ------ ----- --------- --------- ------- -------    ------- -------    ------- -------    ----
   1 !  234.9   0.1   5.9e-72   2.1e-69      17     288 ..      24     282 ..      13     299 .. 0.94

  Alignments for each domain:
  == domain 1    score: 234.9 bits;  conditional E-value: 5.9e-72
  Pp4-19C-PE(PP2a_MTS)_FBpp0077017-aln  17 ceiikeaevkalcakareilveesnvqrvdspvtvcgdihgqfydlkelfkvggdvpetnylfmgdfvdrgyy 89 
                                            e+i+e  v +l + a +++  +  + ++++p+ vcgdihgqf dl  lf+ gg  p  nylf+gd+vdrg +
                               C25A6.1  24 SEVITEGRVLKLLDLALDVFKRQKSMVEMNAPIKVCGDIHGQFPDLLRLFHRGGWPPTANYLFLGDYVDRGRF 96 
                                           58999******************************************************************** PP

  Pp4-19C-PE(PP2a_MTS)_FBpp0077017-aln  90 svetfllllalkvrypdritlirgnhesrqitqvygfydeclrkygsvtvwrycteifdylslsaiidgkilc 162
                                           s+et++llla kv++p  + l+rgnhe+  + +vygfy+ec+++y sv ++    ++f++l l+ +i +kilc
                               C25A6.1  97 SIETIVLLLAYKVKFPGNLFLLRGNHECEFVNKVYGFYEECQKRYQSVRMFTAFQDVFNWLPLCGLIANKILC 169
                                           ************************************************************************* PP

  Pp4-19C-PE(PP2a_MTS)_FBpp0077017-aln 163 vhgglspsiqtldqirvidrkqevphdgalcdllwsdped.tkgwgvsprgagylfgsdvvaqfnaandidli 234
                                           +hgglsps +          k+       + dllw+dp     g+    rgag  fg d v +  +   +dli
                               C25A6.1 170 MHGGLSPSHDG---------KE-----RLVADLLWADPISgLSGFMENNRGAGCGFGRDAVLKVCSDFKLDLI 228
                                           *******9643.........32.....3478*******7527899999************************* PP

  Pp4-19C-PE(PP2a_MTS)_FBpp0077017-aln 235 crahqlvlegykyvfnekvltvwsapnycyrcgnvaailelnevlqrdftifea 288
                                           crahq+v++gy++    k++t++sap yc +  n aa +  +e+lq  f i++ 
                               C25A6.1 229 CRAHQVVQDGYEFFAGRKLVTIFSAPHYCGQFDNCAAFMSCDEKLQCSFEILRP 282
                                           ************************************************999864 PP

>> T16G12.7  CE00624	WBGene00011808	Protein phosphatase 1	status:Partially_confirmed	UniProt:Q21513	protein_id:CAA83616.
   #    score  bias  c-Evalue  i-Evalue hmmfrom  hmm to    alifrom  ali to    envfrom  env to     acc
 ---   ------ ----- --------- --------- ------- -------    ------- -------    ------- -------    ----
   1 !  236.5   0.1     2e-72   6.9e-70      20     288 ..      40     313 ..      34     319 .] 0.93

  Alignments for each domain:
  == domain 1    score: 236.5 bits;  conditional E-value: 2e-72
  Pp4-19C-PE(PP2a_MTS)_FBpp0077017-aln  20 ikeaevkalcakareilveesnvqrvdspvtvcgdihgqfydlkelfkvggdvpetnylfmgdfvdrgyysve 92 
                                           ++++ + +l + a++++++++ + ++++pv +cgd+hgq+ d+  lf  gg  p  nylf+gd+vdrg  s+e
                              T16G12.7  40 MSQKTLVSLLDAAKDVFMKQGAMLELEAPVKICGDVHGQYSDVLRLFDRGGFPPLVNYLFLGDYVDRGQQSLE 112
                                           5667788999*************************************************************** PP

  Pp4-19C-PE(PP2a_MTS)_FBpp0077017-aln  93 tfllllalkvrypdritlirgnhesrqitqvygfydeclrkygs...vtvwrycteifdylslsaiidgkilc 162
                                              l+la kv++p    ++rgnhe+  i +vygf de++rkyg+   +t+w+     f y+  +a++ g+ilc
                              T16G12.7 113 VACLFLAYKVKFPGNFFMLRGNHECGSINRVYGFLDEVQRKYGAkggTTMWNCFQICFAYMPYTALVSGRILC 185
                                           ******************************************863336788766667**************** PP

  Pp4-19C-PE(PP2a_MTS)_FBpp0077017-aln 163 vhgglspsiqtldqirvidrk.qevphdgalcdllwsdpedt.kgwgvsprgagylfgsdvvaqfnaandidl 233
                                           +hgg+s  ++ l+q+r ++r   ev       d+lwsdp+ t + +  s rg g +fg++  + ++++ d+dl
                              T16G12.7 186 MHGGISKRMNNLNQLRNLQRPvLEVANPSVEIDILWSDPDSTvDDFVDSTRGVGQVFGAKALTAIMNKLDVDL 258
                                           ********************7369***************9862667789************************ PP

  Pp4-19C-PE(PP2a_MTS)_FBpp0077017-aln 234 icrahqlvlegykyvfnekvltvwsapnycyrcgnvaailelnevlqrdftifea 288
                                           + rahq+v++gy++  n++++t++sap yc +  n aa+++++++l   f+i++ 
                              T16G12.7 259 VARAHQVVQDGYEFFNNKRLVTIFSAPHYCGEFDNAAAMMNVDKNLTCSFQIMRP 313
                                           **********************************************999999865 PP

>> Y71G12B.30  CE45003	WBGene00044347	status:Partially_confirmed	UniProt:Q4W5Q9	protein_id:CCD67995.1
   #    score  bias  c-Evalue  i-Evalue hmmfrom  hmm to    alifrom  ali to    envfrom  env to     acc
 ---   ------ ----- --------- --------- ------- -------    ------- -------    ------- -------    ----
   1 !  236.2   0.0   2.3e-72   8.2e-70      17     295 ..      32     321 ..      26     331 .. 0.91

  Alignments for each domain:
  == domain 1    score: 236.2 bits;  conditional E-value: 2.3e-72
  Pp4-19C-PE(PP2a_MTS)_FBpp0077017-aln  17 cei.ikeaevkalcakareilveesnvqrvdspvtvcgdihgqfydlkelfkvgg..dvpe....tnylfmgd 82 
                                           c++ ++e+e+ ++c +are + +e+   ++++pvt+cgdihgqf dl  +f + g  +v +     +ylf+gd
                            Y71G12B.30  32 CQTlFQEKEIIEICYRAREAFWKEPMKLEIEAPVTICGDIHGQFEDLLSMFDIYGfpHVSQkdksSRYLFLGD 104
                                           665159*********************************************9987554544111157****** PP

  Pp4-19C-PE(PP2a_MTS)_FBpp0077017-aln  83 fvdrgyysvetfllllalkvrypdritlirgnhesrqitqvygfydeclrkygsvtvwrycteifdylslsai 155
                                           ++drg +s+e ++ll+a +  +p+++ l+rgnhesr +   ygfy+ec r+y svt +      f  + l+ai
                            Y71G12B.30 105 YIDRGPFSIEVITLLFAYRLLHPQKMFLLRGNHESRPVNMQYGFYNECKRRY-SVTLYETFQWAFYCMPLCAI 176
                                           ****************************************************.6899**************** PP

  Pp4-19C-PE(PP2a_MTS)_FBpp0077017-aln 156 idgkilcvhgglspsiqtldqirvidrkqevphdgalcdllwsdped.tkgwgvsprgagylfgsdvvaqfna 227
                                           + g+i+c+hgg+   +  l+qi   +r  ++   g   dl w+dp   + g+  sprgag++fg   v++fn+
                            Y71G12B.30 177 VGGRIMCMHGGIPFGLLSLEQIDEFQRPTDIADVGIPSDLCWADPVSgVVGFQDSPRGAGHVFGEATVKEFNE 249
                                           *********************************************753899********************** PP

  Pp4-19C-PE(PP2a_MTS)_FBpp0077017-aln 228 andidlicrahqlvlegykyvfnekvltvwsapnycyrcgnvaailelnevlqrdftif....eaapqeerg 295
                                           +  +dli+rahq+v++gy++  ++k++t++sap yc +  n+ a+l+++++++ ++  f     aap ++  
                            Y71G12B.30 250 KFKLDLIVRAHQVVMDGYEFFADKKLVTIFSAPCYCGHFDNLGAVLQVATNMECTINTFghdlSAAPIKKAP 321
                                           **************************************************9999888773322355555555 PP

>> C23G10.1a  CE27721	WBGene00016010	Protein phosphatase	status:Partially_confirmed	UniProt:P48459	protein_id:CCD65292.1
   #    score  bias  c-Evalue  i-Evalue hmmfrom  hmm to    alifrom  ali to    envfrom  env to     acc
 ---   ------ ----- --------- --------- ------- -------    ------- -------    ------- -------    ----
   1 !  228.6   0.1   5.1e-70   1.8e-67      14     286 ..      54     330 ..      40     345 .. 0.92

  Alignments for each domain:
  == domain 1    score: 228.6 bits;  conditional E-value: 5.1e-70
  Pp4-19C-PE(PP2a_MTS)_FBpp0077017-aln  14 lkrceiikeaevkalcakareilveesnvqrvdspvtvcgdihgqfydlkelfk..vggdvpetnylfmgdfv 84 
                                            k    i+  ++ +l +++++i+  +  + ++d pv +cgd+hgq+ dl  lf   +gg  p+ nylf+gd+v
                             C23G10.1a  54 CKGMTKIRTMDIFRLIHICKKIFTVQKSMVEIDGPVRICGDLHGQYPDLIRLFAqvLGGFPPDSNYLFLGDYV 126
                                           3444568889999**********9999999***********************644799999*********** PP

  Pp4-19C-PE(PP2a_MTS)_FBpp0077017-aln  85 drgyysvetfllllalkvrypdritlirgnhesrqitqvygfydeclrkygsv..tvwrycteifdylslsai 155
                                           drg + +e +ll la k+ryp+  +++rgnhe   i + ygf de++++ g+   + + +  e++d++ l a+
                             C23G10.1a 127 DRGSFNLEVILLCLAYKARYPNNFMMLRGNHEVIHINEKYGFKDEVFNRKGEYhdELYPEFNEMMDMMPLVAL 199
                                           ************************************************9998622578899************ PP

  Pp4-19C-PE(PP2a_MTS)_FBpp0077017-aln 156 idgkilcvhgglspsiqtldqirvidrkqevphdgalcdllwsdpedtkgwgvsprgagylfgsdvvaqfnaa 228
                                           + g+ilc+hggls  i+ ld++r + r  +   +    d++wsdp+++ gw+  prga   fg + v+++ + 
                             C23G10.1a 200 VGGRILCMHGGLSQHIKSLDDLRNLRRPFHSEDECLENDIMWSDPAKVSGWTANPRGASVQFGENEVKEMCKL 272
                                           ****************************999999999************************************ PP

  Pp4-19C-PE(PP2a_MTS)_FBpp0077017-aln 229 ndidlicrahqlvlegykyvfnekvltvwsapnycyrcgnvaailelnevlqrdftif 286
                                            didli+r hq+v++gy++   +k++tv+sap y +   n aa+ +++  l+  f ++
                             C23G10.1a 273 LDIDLIVRGHQVVQDGYEFFAGKKLVTVFSAPHYMQSFTNSAAVCKVSAGLEVSFEVL 330
                                           *********************************************9999888887776 PP

>> R13A5.11  CE34584	WBGene00020053	Protein phosphatase	status:Confirmed	UniProt:Q95Y86	protein_id:CCD63606.1
   #    score  bias  c-Evalue  i-Evalue hmmfrom  hmm to    alifrom  ali to    envfrom  env to     acc
 ---   ------ ----- --------- --------- ------- -------    ------- -------    ------- -------    ----
   1 !  227.5   0.3     1e-69   3.6e-67      19     296 ..     126     405 ..     105     414 .. 0.91

  Alignments for each domain:
  == domain 1    score: 227.5 bits;  conditional E-value: 1e-69
  Pp4-19C-PE(PP2a_MTS)_FBpp0077017-aln  19 iikeaevkalcakareilveesnvqrvdspvtvcgdihgqfydlkelfkvggdvpetnylfmgdfvdrgyysv 91 
                                           + +++e +++   a+ i+  e  +  +d p  v+gd+hgqf dl ++f + g  pet y+f gd+vdrg++s+
                              R13A5.11 126 Y-TKEEFENVIYEAQTIFSSEKALVDIDPPCVVVGDLHGQFNDLINMFILLGRPPETVYVFTGDYVDRGMMSL 197
                                           3.3457889999999********************************************************** PP

  Pp4-19C-PE(PP2a_MTS)_FBpp0077017-aln  92 etfllllalkvrypdritlirgnhesrqitqvygfydeclrkygs..vtvwrycteifdylslsaiidgkilc 162
                                           e ++ll++ k+ yp+ i+l+rgnhe  ++ + ygfy+ec+    +   ++w    + f+ l +sa+i  kilc
                              R13A5.11 198 ECIMLLFTYKICYPENIVLLRGNHEIARVNKKYGFYEECVTSIPKcgEEIWALFQRCFNNLPISALIATKILC 270
                                           ***************************************99765411689*********************** PP

  Pp4-19C-PE(PP2a_MTS)_FBpp0077017-aln 163 vhgglspsiqtldqirvidrkqevphdgalcdllwsdpe.dtkgwgvsprgagylfgsdvvaqfnaandidli 234
                                           +hgglsp++  ld++r   +  + p  g + d+lw+dp+  +  w  s rg+g+ fg++v+++  +   ++li
                              R13A5.11 271 MHGGLSPALTCLDELRNHPKPIRNPFRGIVNDMLWADPDpSVFEWKASSRGSGFTFGTNVIDDVCKRLGVELI 343
                                           **************************************935679***************************** PP

  Pp4-19C-PE(PP2a_MTS)_FBpp0077017-aln 235 crahqlvlegykyvfnekvltvwsapnycyrcgnvaailelnevlqrdftifeaapqeergv 296
                                            rahq+ ++gy      k++t++sap yc    n  ++l+++e+l  ++  f  a ++  ++
                              R13A5.11 344 IRAHQMCFDGYWVLSGRKLITIFSAPMYCNFYKNAGCVLKVDETLGIQMIAFVPASENIEKI 405
                                           ********************************************999998887666654444 PP

>> C23G10.1b  CE29587	WBGene00016010	status:Partially_confirmed	UniProt:Q95QV0	protein_id:CCD65293.1
   #    score  bias  c-Evalue  i-Evalue hmmfrom  hmm to    alifrom  ali to    envfrom  env to     acc
 ---   ------ ----- --------- --------- ------- -------    ------- -------    ------- -------    ----
   1 !  227.4   0.1   1.1e-69     4e-67      14     286 ..     156     432 ..     142     447 .. 0.92

  Alignments for each domain:
  == domain 1    score: 227.4 bits;  conditional E-value: 1.1e-69
  Pp4-19C-PE(PP2a_MTS)_FBpp0077017-aln  14 lkrceiikeaevkalcakareilveesnvqrvdspvtvcgdihgqfydlkelfk..vggdvpetnylfmgdfv 84 
                                            k    i+  ++ +l +++++i+  +  + ++d pv +cgd+hgq+ dl  lf   +gg  p+ nylf+gd+v
                             C23G10.1b 156 CKGMTKIRTMDIFRLIHICKKIFTVQKSMVEIDGPVRICGDLHGQYPDLIRLFAqvLGGFPPDSNYLFLGDYV 228
                                           3444568889999**********9999999***********************644799999*********** PP

  Pp4-19C-PE(PP2a_MTS)_FBpp0077017-aln  85 drgyysvetfllllalkvrypdritlirgnhesrqitqvygfydeclrkygsv..tvwrycteifdylslsai 155
                                           drg + +e +ll la k+ryp+  +++rgnhe   i + ygf de++++ g+   + + +  e++d++ l a+
                             C23G10.1b 229 DRGSFNLEVILLCLAYKARYPNNFMMLRGNHEVIHINEKYGFKDEVFNRKGEYhdELYPEFNEMMDMMPLVAL 301
                                           ************************************************9998622578899************ PP

  Pp4-19C-PE(PP2a_MTS)_FBpp0077017-aln 156 idgkilcvhgglspsiqtldqirvidrkqevphdgalcdllwsdpedtkgwgvsprgagylfgsdvvaqfnaa 228
                                           + g+ilc+hggls  i+ ld++r + r  +   +    d++wsdp+++ gw+  prga   fg + v+++ + 
                             C23G10.1b 302 VGGRILCMHGGLSQHIKSLDDLRNLRRPFHSEDECLENDIMWSDPAKVSGWTANPRGASVQFGENEVKEMCKL 374
                                           ****************************999999999************************************ PP

  Pp4-19C-PE(PP2a_MTS)_FBpp0077017-aln 229 ndidlicrahqlvlegykyvfnekvltvwsapnycyrcgnvaailelnevlqrdftif 286
                                            didli+r hq+v++gy++   +k++tv+sap y +   n aa+ +++  l+  f ++
                             C23G10.1b 375 LDIDLIVRGHQVVQDGYEFFAGKKLVTVFSAPHYMQSFTNSAAVCKVSAGLEVSFEVL 432
                                           *********************************************9999888887776 PP

>> Y40H4A.2  CE35916	WBGene00012741	Ser\/Thr protein phosphatase	status:Partially_confirmed	UniProt:Q9XW30	protein_id:CA
   #    score  bias  c-Evalue  i-Evalue hmmfrom  hmm to    alifrom  ali to    envfrom  env to     acc
 ---   ------ ----- --------- --------- ------- -------    ------- -------    ------- -------    ----
   1 !  227.1   0.1   1.3e-69   4.7e-67      24     289 ..      52     327 ..      43     333 .] 0.90

  Alignments for each domain:
  == domain 1    score: 227.1 bits;  conditional E-value: 1.3e-69
  Pp4-19C-PE(PP2a_MTS)_FBpp0077017-aln  24 evkalcakareilveesnvqrvds...pvtvcgdihgqfydlkelfkvggdvpetnylfmgdfvdrgyysvet 93 
                                           e++ + + a   +   s + rvd    pv ++gd+hg f dl+ +f + g     +y+f+gd+vdrg   +et
                              Y40H4A.2  52 EIRIISNYAAASFGSFSTLMRVDEdclPVHIVGDLHGHFGDLRRIFGIHGAPGISHYVFLGDYVDRGRQGIET 124
                                           5555555555555556666777644449********************************************* PP

  Pp4-19C-PE(PP2a_MTS)_FBpp0077017-aln  94 fllllalkvrypdritlirgnhesrqitqvygfydeclrkygsv..tvwrycteifdylslsaiidgkilcvh 164
                                           ++ll+a +  ypd + l rgnhe  + t  ygf+dec  kyg+    +w + ++ f++l l+a+i +k+lc+h
                              Y40H4A.2 125 VMLLMAYHCLYPDHLFLCRGNHEDYNTTMTYGFFDECRMKYGKKgtLAWLHIINAFNHLPLAALILDKVLCMH 197
                                           ******************************************852268************************* PP

  Pp4-19C-PE(PP2a_MTS)_FBpp0077017-aln 165 gglspsiqtldqirvidrkqevphdgalcdllwsdpedtk..gwgvsprgagylfgsdvvaqfnaandidlic 235
                                           gg+sp iq+l++i  i+r   +p  g  cdl+wsdpe+t   gw++s rg  + f    +++f + n +dli+
                              Y40H4A.2 198 GGISPHIQKLEDIDKIQRPTFIPSYGLACDLVWSDPEKTSnvGWSLSARGISFSFDDITIEKFCQDNGLDLIV 270
                                           *************************************986448****************************** PP

  Pp4-19C-PE(PP2a_MTS)_FBpp0077017-aln 236 rahqlvle....gykyvfnekvltvwsapnycyrcgnvaailelnevlqrdftifeaa 289
                                           rahq+  e    g+k++ n +++t++sa+ny    gn +++++++e++  +f +++ +
                              Y40H4A.2 271 RAHQISSEmirgGHKWHANGRMVTIFSAANYL-SMGNDSCVIRIDEQKTMQFCLLRPV 327
                                           ****87653333899****************7.579***********99999988766 PP

>> Y69E1A.4  CE22811	WBGene00013476	Ser\/Thr protein phosphatase	status:Confirmed	UniProt:Q9XW33	protein_id:CAA22262.1
   #    score  bias  c-Evalue  i-Evalue hmmfrom  hmm to    alifrom  ali to    envfrom  env to     acc
 ---   ------ ----- --------- --------- ------- -------    ------- -------    ------- -------    ----
   1 !   28.2   0.0   4.9e-09   1.7e-06      20      70 ..      36      86 ..      23      99 .. 0.89
   2 !  194.4   0.0   1.3e-59   4.5e-57      73     295 ..     143     366 ..     135     374 .. 0.93

  Alignments for each domain:
  == domain 1    score: 28.2 bits;  conditional E-value: 4.9e-09
  Pp4-19C-PE(PP2a_MTS)_FBpp0077017-aln 20 ikeaevkalcakareilveesnvqrvdspvtvcgdihgqfydlkelfkvgg 70
                                          +  ae+ +lc++are++  e+   ++++p+ v gdihgqf dl  ++ + g
                              Y69E1A.4 36 FCAAELAELCHRARELIWSEPIFLKLEAPICVMGDIHGQFDDLLAMLDMNG 86
                                          566899*************************************98887765 PP

  == domain 2    score: 194.4 bits;  conditional E-value: 1.3e-59
  Pp4-19C-PE(PP2a_MTS)_FBpp0077017-aln  73 petnylfmgdfvdrgyysvetfllllalkvrypdritlirgnhesrqitqvygfydeclrkygsvtvwrycte 145
                                            +++ylf+gd+vdrg +s+e ++ll alk  ypdri l+rgnhesr +   ygfy e+  +y++ + +    +
                              Y69E1A.4 143 GYKRYLFLGDYVDRGPFSMEVVILLTALKLAYPDRIYLLRGNHESRSVNTSYGFYREVNYRYDA-QLYECFQN 214
                                           4789*******************************************************99975.67888899 PP

  Pp4-19C-PE(PP2a_MTS)_FBpp0077017-aln 146 ifdylslsaiidgkilcvhgglspsiqtldqirvidrkqevphdgalcdllwsdpedt.kgwgvsprgagylf 217
                                           +f+++ ++a+i+++i+c+hgg+s  +  ++q  v +r  e+p  g l dl w+dp+ t kg+  s rga ++f
                              Y69E1A.4 215 MFNVFPFCAVINNTIMCMHGGISEHLTSFNQFSVFKRPLEIPDVGVLTDLTWADPDPTeKGYKPSARGASFVF 287
                                           *******************************************************9873689*********** PP

  Pp4-19C-PE(PP2a_MTS)_FBpp0077017-aln 218 gsdvvaqfnaandidlicrahqlvlegykyvfnekvltvwsapnycyrcgnvaailelnevlqrdftifeaap 290
                                           g      f ++ d++++ r hq+v +gy++    +++t++sapnyc +  n aa++ ++++l+  + +f+   
                              Y69E1A.4 288 GPPALRAFLKKLDLQMVIRGHQVVEDGYEFFDGRRLVTIFSAPNYCGQNDNTAAVFSIDKKLKISINVFRPES 360
                                           ******************************999***********************************98654 PP

  Pp4-19C-PE(PP2a_MTS)_FBpp0077017-aln 291 .qeerg 295
                                            +++rg
                              Y69E1A.4 361 rDKKRG 366
                                           144555 PP

>> T25B9.2  CE43296	WBGene00012008	serine\/threonine protein phosphatase	status:Partially_confirmed	UniProt:Q27528	prote
   #    score  bias  c-Evalue  i-Evalue hmmfrom  hmm to    alifrom  ali to    envfrom  env to     acc
 ---   ------ ----- --------- --------- ------- -------    ------- -------    ------- -------    ----
   1 !   27.8   0.0   6.9e-09   2.4e-06      23      70 ..       7      54 ..       2      69 .. 0.91
   2 !  194.7   0.0     1e-59   3.5e-57      73     295 ..     111     334 ..     103     342 .. 0.93

  Alignments for each domain:
  == domain 1    score: 27.8 bits;  conditional E-value: 6.9e-09
  Pp4-19C-PE(PP2a_MTS)_FBpp0077017-aln 23 aevkalcakareilveesnvqrvdspvtvcgdihgqfydlkelfkvgg 70
                                          ae+ +lc++are++  e+   ++++p+ v gdihgqf dl  ++ + g
                               T25B9.2  7 AELAELCHRARELIWSEPIFLKLEAPICVMGDIHGQFDDLLAMLDMNG 54
                                          7999************************************98887766 PP

  == domain 2    score: 194.7 bits;  conditional E-value: 1e-59
  Pp4-19C-PE(PP2a_MTS)_FBpp0077017-aln  73 petnylfmgdfvdrgyysvetfllllalkvrypdritlirgnhesrqitqvygfydeclrkygsvtvwrycte 145
                                            +++ylf+gd+vdrg +s+e ++ll alk  ypdri l+rgnhesr +   ygfy e+  +y++ + +    +
                               T25B9.2 111 GYKRYLFLGDYVDRGPFSMEVVILLTALKLAYPDRIYLLRGNHESRSVNTSYGFYREVNYRYDA-QLYECFQN 182
                                           4789*******************************************************99975.67888899 PP

  Pp4-19C-PE(PP2a_MTS)_FBpp0077017-aln 146 ifdylslsaiidgkilcvhgglspsiqtldqirvidrkqevphdgalcdllwsdpedt.kgwgvsprgagylf 217
                                           +f+++ ++a+i+++i+c+hgg+s  +  ++q  v +r  e+p  g l dl w+dp+ t kg+  s rga ++f
                               T25B9.2 183 MFNVFPFCAVINNTIMCMHGGISEHLTSFNQFSVFKRPLEIPDVGVLTDLTWADPDPTeKGYKPSARGASFVF 255
                                           *******************************************************9873689*********** PP

  Pp4-19C-PE(PP2a_MTS)_FBpp0077017-aln 218 gsdvvaqfnaandidlicrahqlvlegykyvfnekvltvwsapnycyrcgnvaailelnevlqrdftifeaap 290
                                           g      f ++ d++++ r hq+v +gy++    +++t++sapnyc +  n aa++ ++++l+  + +f+   
                               T25B9.2 256 GPPALRAFLKKLDLQMVIRGHQVVEDGYEFFDGRRLVTIFSAPNYCGQNDNTAAVFSIDKKLKISINVFRPES 328
                                           ******************************999***********************************98654 PP

  Pp4-19C-PE(PP2a_MTS)_FBpp0077017-aln 291 .qeerg 295
                                            +++rg
                               T25B9.2 329 rDKKRG 334
                                           144555 PP

>> ZK354.9  CE15326	WBGene00022710	protein phosphatase	status:Predicted	UniProt:P91569	protein_id:CCD70686.1
   #    score  bias  c-Evalue  i-Evalue hmmfrom  hmm to    alifrom  ali to    envfrom  env to     acc
 ---   ------ ----- --------- --------- ------- -------    ------- -------    ------- -------    ----
   1 !  218.8   0.5   4.8e-67   1.7e-64      38     284 ..      32     296 ..      14     300 .. 0.88

  Alignments for each domain:
  == domain 1    score: 218.8 bits;  conditional E-value: 4.8e-67
  Pp4-19C-PE(PP2a_MTS)_FBpp0077017-aln  38 eesnvqrvdspvtvcgdihgqfydlkelfkvggdvpetnylfmgdfvdrgyysvetfllllalkvrypdritl 110
                                           +++ + + +sp+ +cgdihgqf dl  lf   g   + nylf+gd+vdrg + +et+lll+a kv +p+   +
                               ZK354.9  32 KQPMLIEANSPINICGDIHGQFSDLLRLFDKNGFPHRANYLFLGDYVDRGKHCLETILLLFAYKVIFPNHFFM 104
                                           555666789************************999************************************* PP

  Pp4-19C-PE(PP2a_MTS)_FBpp0077017-aln 111 irgnhesrqitqvygfydeclrkygsvtvwrycteifdylslsaiidgkilcvhgglsp.............. 169
                                           +rgnhe+  i ++ygfydec+r+y++ +v+     +f  + l+a++ ++ilc+hgg+s               
                               ZK354.9 105 LRGNHECSLINKIYGFYDECQRRYNKPSVYVSFEGVFSDMPLTALVGQRILCMHGGVSKmvsnfydsvqinln 177
                                           *********************************************************9722222222222111 PP

  Pp4-19C-PE(PP2a_MTS)_FBpp0077017-aln 170 ..siqtldqirvidrkqevphdgal.cdllwsdped.tkgwgvsprgagylfgsdvvaqfnaandidlicrah 238
                                             ++q + q+r+i+r  + p   +l  d+lwsdp + +kgw+   rg  y+fgsd   ++ +  +idl++rah
                               ZK354.9 178 flQLQNVSQLRAIKRPFDNPEPNTLaIDILWSDPTNfQKGWNPNSRGVSYVFGSDALRKLLDRLQIDLVVRAH 250
                                           1123567899******99999877637*******994569********************************* PP

  Pp4-19C-PE(PP2a_MTS)_FBpp0077017-aln 239 qlvlegykyvfnekvltvwsapnycyrcgnvaailelnevlqrdft 284
                                           q+v++gy++  n +++t++sap yc +  n aa++ +n++l   f+
                               ZK354.9 251 QVVQDGYEFFANRRLVTIFSAPFYCGQFDNAAAVMYVNKNLVCSFV 296
                                           *************************************998876665 PP

>> W03D8.2b  CE18322	WBGene00020985	status:Partially_confirmed	protein_id:CCD73386.1
   #    score  bias  c-Evalue  i-Evalue hmmfrom  hmm to    alifrom  ali to    envfrom  env to     acc
 ---   ------ ----- --------- --------- ------- -------    ------- -------    ------- -------    ----
   1 !  221.2   0.0   8.9e-68   3.1e-65      20     281 ..      47     317 ..      34     329 .. 0.91

  Alignments for each domain:
  == domain 1    score: 221.2 bits;  conditional E-value: 8.9e-68
  Pp4-19C-PE(PP2a_MTS)_FBpp0077017-aln  20 ikeaevkalcakareilveesnvqrv.dspvtvcgdihgqfydlkelfkvggdvpetnylfmgdfvdrgyysv 91 
                                           i+ +e+ +l +k+++ ++e++ + ++ + p+tv+ d+hgq   l  +f      p+++ylf+gd+vdrg  sv
                              W03D8.2b  47 ITISEISQLTDKMKKAFLEQPALLEIsNEPITVVADMHGQSIHLLRIFLTNEAPPNQKYLFLGDYVDRGSQSV 119
                                           5567999*************998877257******************************************** PP

  Pp4-19C-PE(PP2a_MTS)_FBpp0077017-aln  92 etfllllalkvrypdritlirgnhesrqitqvygfydeclrkygs...vtvwrycteifdylslsaiidgkil 161
                                             + ll+++k ryp+ + l+rgnhe  + t  ygfydecl+++ +    +vwr  ++ f+ + l+a+i gk++
                              W03D8.2b 120 VVMCLLFCMKHRYPQHVFLLRGNHEDVNTTLNYGFYDECLEQWKNdegEKVWRMFIDTFNCMPLAAVIGGKVF 192
                                           ****************************************9998733357*********************** PP

  Pp4-19C-PE(PP2a_MTS)_FBpp0077017-aln 162 cvhgglspsiqtldqirvidrkqevphdgalcdllwsdpe..dtkgwgvsprgagylfgsdvvaqfnaandid 232
                                           c hgg+sp ++ l++i +i+r   vp  g  cdllwsdp+  + +gwg+s rg  + +g  vv++f a+ndi 
                              W03D8.2b 193 CAHGGISPWLESLEDINSIERPLVVPPYGLACDLLWSDPAqpERNGWGLSHRGISFTYGKSVVEEFCAKNDIA 265
                                           ***************************************8335789*************************** PP

  Pp4-19C-PE(PP2a_MTS)_FBpp0077017-aln 233 licrahqlvlegy....kyvfnekvltvwsapnycyrcgnvaailelnevlqr 281
                                           l+ r hql +e y       f  +++  +sa ny  +  n +++l+l+ v qr
                              W03D8.2b 266 LVIRGHQLFKEMYpqgcVLRFGGRLISLFSALNYEGHK-NNSSVLKLEFVGQR 317
                                           *********99883332468**************8765.56788888877777 PP

>> Y39B6A.2a  CE36619	WBGene00012665	locus:pph-5	status:Partially_confirmed	UniProt:Q9NES8	protein_id:CAC51076.2
   #    score  bias  c-Evalue  i-Evalue hmmfrom  hmm to    alifrom  ali to    envfrom  env to     acc
 ---   ------ ----- --------- --------- ------- -------    ------- -------    ------- -------    ----
   1 !  216.6   0.0   2.1e-66   7.5e-64      48     291 ..     235     480 ..     217     491 .. 0.94

  Alignments for each domain:
  == domain 1    score: 216.6 bits;  conditional E-value: 2.1e-66
  Pp4-19C-PE(PP2a_MTS)_FBpp0077017-aln  48 pvtvcgdihgqfydlkelfkvggdvpetn.ylfmgdfvdrgyysvetfllllalkvrypdritlirgnhesrq 119
                                             t+cgd+hgqfydl ++f++ g   etn ylf gdfvdrg +svet+  ++ +k  yp+   + rgnhes  
                             Y39B6A.2a 235 KFTICGDVHGQFYDLCNIFEINGYPSETNpYLFNGDFVDRGSFSVETIFTMIGFKLLYPNHFFMSRGNHESDV 307
                                           579*********************999988******************************************* PP

  Pp4-19C-PE(PP2a_MTS)_FBpp0077017-aln 120 itqvygfydeclrkygsvtvwrycteifdylslsaiidgkilcvhgglsps.iqtldqirvidrkqevphdga 191
                                           + ++ygf  e+  ky++  +    te f +l l+ +i++ki++ hggl  +   tl++ir  dr+++ p +g 
                             Y39B6A.2a 308 MNKMYGFEGEVKAKYTQQ-MCDMFTETFCWLPLCHLINEKIFVCHGGLFKEdGVTLEDIRKTDRNRQPPDEGI 379
                                           ***************976.56788***********************97652679****************** PP

  Pp4-19C-PE(PP2a_MTS)_FBpp0077017-aln 192 lcdllwsdpedtkgwgvsprgagylfgsdvvaqfnaandidlicrahqlvlegykyvfnekvltvwsapnycy 264
                                           +cdllwsdp+ ++g + s rg g  fg dv++++ ++n i+ ++r+h++  egy+++ n + +tv+sapnyc 
                             Y39B6A.2a 380 MCDLLWSDPQPINGRSPSKRGVGCQFGPDVTSKWCETNGIEYVVRSHEVKPEGYEMHHNGQCFTVFSAPNYCD 452
                                           ************************************************************************* PP

  Pp4-19C-PE(PP2a_MTS)_FBpp0077017-aln 265 rcgnvaaileln.evlqrdftifeaapq 291
                                           +  n  a + ++ ++l   ft f+a+p+
                             Y39B6A.2a 453 QMNNKGAFITITgDNLTPRFTPFDAVPH 480
                                           ****9999988736788999******97 PP

>> W03D8.2a  CE40313	WBGene00020985	ser\/thr protein phosphatase	status:Partially_confirmed	protein_id:CCD73376.1
   #    score  bias  c-Evalue  i-Evalue hmmfrom  hmm to    alifrom  ali to    envfrom  env to     acc
 ---   ------ ----- --------- --------- ------- -------    ------- -------    ------- -------    ----
   1 !  214.8   0.0   7.7e-66   2.7e-63      45     281 ..      15     259 ..       2     271 .. 0.90

  Alignments for each domain:
  == domain 1    score: 214.8 bits;  conditional E-value: 7.7e-66
  Pp4-19C-PE(PP2a_MTS)_FBpp0077017-aln  45 vdspvtvcgdihgqfydlkelfkvggdvpetnylfmgdfvdrgyysvetfllllalkvrypdritlirgnhes 117
                                            + p+tv+ d+hgq   l  +f      p+++ylf+gd+vdrg  sv  + ll+++k ryp+ + l+rgnhe 
                              W03D8.2a  15 SNEPITVVADMHGQSIHLLRIFLTNEAPPNQKYLFLGDYVDRGSQSVVVMCLLFCMKHRYPQHVFLLRGNHED 87 
                                           468********************************************************************** PP

  Pp4-19C-PE(PP2a_MTS)_FBpp0077017-aln 118 rqitqvygfydeclrkygs...vtvwrycteifdylslsaiidgkilcvhgglspsiqtldqirvidrkqevp 187
                                            + t  ygfydecl+++ +    +vwr  ++ f+ + l+a+i gk++c hgg+sp ++ l++i +i+r   vp
                              W03D8.2a  88 VNTTLNYGFYDECLEQWKNdegEKVWRMFIDTFNCMPLAAVIGGKVFCAHGGISPWLESLEDINSIERPLVVP 160
                                           **************9998733357************************************************* PP

  Pp4-19C-PE(PP2a_MTS)_FBpp0077017-aln 188 hdgalcdllwsdpe..dtkgwgvsprgagylfgsdvvaqfnaandidlicrahqlvlegy....kyvfnekvl 254
                                             g  cdllwsdp+  + +gwg+s rg  + +g  vv++f a+ndi l+ r hql +e y       f  +++
                              W03D8.2a 161 PYGLACDLLWSDPAqpERNGWGLSHRGISFTYGKSVVEEFCAKNDIALVIRGHQLFKEMYpqgcVLRFGGRLI 233
                                           *************8335789************************************99883332468****** PP

  Pp4-19C-PE(PP2a_MTS)_FBpp0077017-aln 255 tvwsapnycyrcgnvaailelnevlqr 281
                                             +sa ny  +  n +++l+l+ v qr
                              W03D8.2a 234 SLFSALNYEGHK-NNSSVLKLEFVGQR 259
                                           ********8765.56788888877777 PP

>> C24H11.1  CE18524	WBGene00007699	Protein  phosphatase-1 (PP1)	status:Predicted	UniProt:Q9U3P4	protein_id:CAB03912.1
   #    score  bias  c-Evalue  i-Evalue hmmfrom  hmm to    alifrom  ali to    envfrom  env to     acc
 ---   ------ ----- --------- --------- ------- -------    ------- -------    ------- -------    ----
   1 !  203.8   0.0   1.7e-62     6e-60      44     285 ..     109     357 ..     104     376 .. 0.91

  Alignments for each domain:
  == domain 1    score: 203.8 bits;  conditional E-value: 1.7e-62
  Pp4-19C-PE(PP2a_MTS)_FBpp0077017-aln  44 rvdspvtvcgdihgqfydlkelfkvggdvpetnylfmgdfvdrgyysvetfllllalkvrypdritlirgnhe 116
                                           ++++p+ +cgd hgq+ dl  +f+  g   +t+ylf+gd+vdrg +s+e ++ll++lk   p ++ l+rgnhe
                              C24H11.1 109 ELQAPINICGDTHGQYNDLLRIFNACGAATKTQYLFLGDYVDRGGHSLEVIMLLFSLKLAMPRKMHLLRGNHE 181
                                           5799********************************************************************* PP

  Pp4-19C-PE(PP2a_MTS)_FBpp0077017-aln 117 srqitqvygfydeclrkygsvt....vwrycteifdylslsaiidgkilcvhgglspsiqtldqirvidrkqe 185
                                            + i + ygf+ e  +++   +    v+++  ++f y+ l+ai+ ++ilc+hgg+sp ++ ld+ir+i    e
                              C24H11.1 182 LKAINKNYGFHAELKKRFQREEvyesVYNHFNQVFSYMPLCAIVSKRILCMHGGISPHLKSLDDIRAIPLPLE 254
                                           ***************999987611115677899**************************************** PP

  Pp4-19C-PE(PP2a_MTS)_FBpp0077017-aln 186 vphdgal.cdllwsdpe.dtkgwgv.sprgagylfgsdvvaqfnaandidlicrahqlvlegykyvfnekvlt 255
                                             +  +l cdllw+dpe d+kg+     r    +fg + v+++ +  didli+rahq+v  gy +  + +++t
                              C24H11.1 255 TAKTHPLaCDLLWADPEkDAKGFEPnKIRAISNVFGKKEVDDLCKRLDIDLIVRAHQVVEYGYAFFADRRLIT 327
                                           99998866********8456777641458999***************************************** PP

  Pp4-19C-PE(PP2a_MTS)_FBpp0077017-aln 256 vwsapnycyrcgnvaailelnevlqrdfti 285
                                           v+sa+ y  +  n aa++ +n++l+  f+ 
                              C24H11.1 328 VFSASRYQIELCNYAAVVVVNKMLELSFVQ 357
                                           *********************999887765 PP

>> C24H11.2  CE18525	WBGene00007700	Protein  phosphatase-1 (PP1)	status:Predicted	UniProt:Q9XVD6	protein_id:CAB03908.1
   #    score  bias  c-Evalue  i-Evalue hmmfrom  hmm to    alifrom  ali to    envfrom  env to     acc
 ---   ------ ----- --------- --------- ------- -------    ------- -------    ------- -------    ----
   1 !  203.8   0.0   1.7e-62     6e-60      44     285 ..     109     357 ..     104     376 .. 0.91

  Alignments for each domain:
  == domain 1    score: 203.8 bits;  conditional E-value: 1.7e-62
  Pp4-19C-PE(PP2a_MTS)_FBpp0077017-aln  44 rvdspvtvcgdihgqfydlkelfkvggdvpetnylfmgdfvdrgyysvetfllllalkvrypdritlirgnhe 116
                                           ++++p+ +cgd hgq+ dl  +f+  g   +t+ylf+gd+vdrg +s+e ++ll++lk   p ++ l+rgnhe
                              C24H11.2 109 ELQAPINICGDTHGQYNDLLRIFNACGAATKTQYLFLGDYVDRGGHSLEVIMLLFSLKLAMPRKMHLLRGNHE 181
                                           5799********************************************************************* PP

  Pp4-19C-PE(PP2a_MTS)_FBpp0077017-aln 117 srqitqvygfydeclrkygsvt....vwrycteifdylslsaiidgkilcvhgglspsiqtldqirvidrkqe 185
                                            + i + ygf+ e  +++   +    v+++  ++f y+ l+ai+ ++ilc+hgg+sp ++ ld+ir+i    e
                              C24H11.2 182 LKAINKNYGFHAELKKRFQREEvyesVYNHFNQVFSYMPLCAIVSKRILCMHGGISPHLKSLDDIRAIPLPLE 254
                                           ***************999987611115677899**************************************** PP

  Pp4-19C-PE(PP2a_MTS)_FBpp0077017-aln 186 vphdgal.cdllwsdpe.dtkgwgv.sprgagylfgsdvvaqfnaandidlicrahqlvlegykyvfnekvlt 255
                                             +  +l cdllw+dpe d+kg+     r    +fg + v+++ +  didli+rahq+v  gy +  + +++t
                              C24H11.2 255 TAKTHPLaCDLLWADPEkDAKGFEPnKIRAISNVFGKKEVDDLCKRLDIDLIVRAHQVVEYGYAFFADRRLIT 327
                                           99998866********8456777641458999***************************************** PP

  Pp4-19C-PE(PP2a_MTS)_FBpp0077017-aln 256 vwsapnycyrcgnvaailelnevlqrdfti 285
                                           v+sa+ y  +  n aa++ +n++l+  f+ 
                              C24H11.2 328 VFSASRYQIELCNYAAVVVVNKMLELSFVQ 357
                                           *********************999887765 PP

>> C27B7.6  CE43510	WBGene00007763	serine\/threonine protein phosphatase	status:Partially_confirmed	UniProt:P48460	prote
   #    score  bias  c-Evalue  i-Evalue hmmfrom  hmm to    alifrom  ali to    envfrom  env to     acc
 ---   ------ ----- --------- --------- ------- -------    ------- -------    ------- -------    ----
   1 !  191.5   0.0   9.8e-59   3.4e-56      10     281 ..      21     295 ..      13     318 .. 0.90

  Alignments for each domain:
  == domain 1    score: 191.5 bits;  conditional E-value: 9.8e-59
  Pp4-19C-PE(PP2a_MTS)_FBpp0077017-aln  10 qieqlkrceiikeaevkalcakareilveesnvqrvdspvtvcgdihgqfydlkelfkvggdvpetnylfmgd 82 
                                           +ie+    e ++++++ ++ + ++eil   + + ++ +pv v gdihgq+ dl ++ +  g  p+ +ylf+gd
                               C27B7.6  21 RIEKYGTLEGFSDSDILEVLKTIKEILEPLPCLIEIIAPVVVFGDIHGQLGDLLQFTNEVGRPPDFQYLFLGD 93 
                                           56777777888899999999*******999****************************99************* PP

  Pp4-19C-PE(PP2a_MTS)_FBpp0077017-aln  83 fvdrgyysvetfllllalkvrypdritlirgnhesrqitqvygfydeclrkygsvtvwrycteifdylslsai 155
                                           +vdrg  s+e  + l+++k+ ++ ++ l+rgnhe r++  +ygf +e +rk +s   w+   ++f  ls++a 
                               C27B7.6  94 YVDRGPNSLEVTVWLFCMKILFSKKVHLLRGNHEVRRVNTMYGFKEEMMRKRNS-HLWKVFNDVFAELSICAS 165
                                           ***************************************************876.69**************** PP

  Pp4-19C-PE(PP2a_MTS)_FBpp0077017-aln 156 idgkilcvhgglspsiqtldqirvidrkq..evphdgalcdllwsdpedtk..gwgvsprgagylfgsdvvaq 224
                                           i+ kilc+hgg+sp+i+  d +  + + +      +g ++dl+wsdp+ ++        rg   lfg  vv++
                               C27B7.6 166 INRKILCMHGGISPKIESWDSLTGMTKPRvhGDCEHGLIVDLIWSDPNRKDdtIQFNKMRGISTLFGKSVVDN 238
                                           **********************988754411456789**********854410334568************** PP

  Pp4-19C-PE(PP2a_MTS)_FBpp0077017-aln 225 fnaandidlicrahqlvlegykyvfnekvltvwsapnycyrcgnvaailelnevlqr 281
                                           + ++  idli rah++  +g+ + f++++ltv+sap y+ +  n+ ++  +++ l+ 
                               C27B7.6 239 LCTTLAIDLIIRAHEMKEKGHTFEFDNRLLTVFSAPYYSGHNSNLGSVATISKSLKL 295
                                           ***************************************999998888888776654 PP

>> R08A2.2  CE35901	WBGene00011133	serine\/threonine protein phosphatase	status:Partially_confirmed	UniProt:Q9U395	prote
   #    score  bias  c-Evalue  i-Evalue hmmfrom  hmm to    alifrom  ali to    envfrom  env to     acc
 ---   ------ ----- --------- --------- ------- -------    ------- -------    ------- -------    ----
   1 !  188.9   0.1   5.9e-58   2.1e-55      18     287 ..      34     307 ..      16     322 .. 0.90

  Alignments for each domain:
  == domain 1    score: 188.9 bits;  conditional E-value: 5.9e-58
  Pp4-19C-PE(PP2a_MTS)_FBpp0077017-aln  18 eiikeaevkalcakareilveesnvqrvdspvtvcgdihgqfydlkelfkvggdvpetnylfmgdfvdrgyys 90 
                                           + ++++++ ++ +ka   l   + + +v+ p+t++gdihgq+  l   f   g  p+ ++lf+gd+vdrg  s
                               R08A2.2  34 DAFNDKQIYTILEKAESTLNPLPAMLQVEHPITIVGDIHGQLDALIRYFDAVGYPPKVKFLFLGDYVDRGAKS 106
                                           55677888888999999999999999*********************************************** PP

  Pp4-19C-PE(PP2a_MTS)_FBpp0077017-aln  91 vetfllllalkvrypdritlirgnhesrqitqvygfydeclrkygsvtvwrycteifdylslsaiidgkilcv 163
                                            e  lll++ k+ryp  + l+rgnhe+ ++ ++ygfy+e  rk g   +wr+  ++f+ l l+a + ++ilc+
                               R08A2.2 107 FEVSLLLFCYKIRYPHSVHLLRGNHECMKMNRLYGFYEELARKRGG-RMWRQYQNVFNELPLCARVGQRILCM 178
                                           *******************************************997.68************************ PP

  Pp4-19C-PE(PP2a_MTS)_FBpp0077017-aln 164 hgglspsiqtldqirvidrkqe..vphdgalcdllwsdpedtkg..wgvs.prgagylfgsdvvaqfnaandi 231
                                           hgg+s + +  +  +++++ +      +g  +dl+w+dp + k   +++   r    +fg +  + f ++  +
                               R08A2.2 179 HGGISQNCNSWESFKALKKPNTplTCDEGLQVDLMWADPTQDKCntFAMNkQRAISVVFGEKGLDVFLKKLGL 251
                                           ****************987553224578999********987651155542588899**************** PP

  Pp4-19C-PE(PP2a_MTS)_FBpp0077017-aln 232 dlicrahqlvlegykyvfnekvltvwsapnycyrcgnvaailelnevlqrdftife 287
                                           +li+rah++ +eg+++ fn+k +tv+sap yc +  n  ai++++e  +  ft+++
                               R08A2.2 252 SLIVRAHEVSQEGFNFLFNKKCVTVFSAPYYCGNDTNCGAIMHVSESYEISFTVLR 307
                                           ***********************************************999999875 PP

>> F42G8.8  CE17067	WBGene00018359	ser\/thr-protein phosphatase	status:Partially_confirmed	UniProt:O44507	protein_id:CCD
   #    score  bias  c-Evalue  i-Evalue hmmfrom  hmm to    alifrom  ali to    envfrom  env to     acc
 ---   ------ ----- --------- --------- ------- -------    ------- -------    ------- -------    ----
   1 !  185.2   0.0   8.1e-57   2.8e-54      22     278 ..      32     313 ..      19     323 .. 0.86

  Alignments for each domain:
  == domain 1    score: 185.2 bits;  conditional E-value: 8.1e-57
  Pp4-19C-PE(PP2a_MTS)_FBpp0077017-aln  22 eaevkalcakareilveesnvqrvdspvtvcgdihgqfydlkelf...........kvggdvpetnylfmgdf 83 
                                           ++e+ +l + ++  l e++ + +++ pvt++gdihgqf+dl  ++           k g    +++++f+gd+
                               F42G8.8  32 KSELIQLIDLVTPALKEDNSLAQISPPVTIVGDIHGQFHDLIRILnynvpkddakkKSGYGFCNNRFVFLGDY 104
                                           56888999********************************987752222222111123445567789****** PP

  Pp4-19C-PE(PP2a_MTS)_FBpp0077017-aln  84 vdrgyysvetfllllalkvrypdritlirgnhesrqitqvygfydeclrkygsv...tvwrycteifdylsls 153
                                           vdrg +s+e + l++alk+ y    +l+rgnhe+r i   ygf +e +++ g +   +vw +  e+f y+ l+
                               F42G8.8 105 VDRGSHSIECISLMFALKIIYQTNYILLRGNHETRAINYAYGFREELVNRLGPAdgkEVWEKFNEVFAYMPLA 177
                                           **************************************************99652227*************** PP

  Pp4-19C-PE(PP2a_MTS)_FBpp0077017-aln 154 aiidgkilcvhgglspsiqtldqirvidrk.qevphdgalcdllwsdpedtkgw.gvs..p.......rgagy 215
                                           +++ +kilc+hgg+sp ++tl++i+ id    e+  d    dllw+dp d +g  +vs  p       rg   
                               F42G8.8 178 CLVGEKILCMHGGISPRLNTLEDIKNIDHPlFEIGNDSLAQDLLWADPTDGQGLiAVSqtPaypknivRGLSV 250
                                           ****************************9636******************99853666332444555578888 PP

  Pp4-19C-PE(PP2a_MTS)_FBpp0077017-aln 216 lfgsdvvaqfnaandidlicrahqlvlegykyvfnekvltvwsapnycyrcgnvaailelnev 278
                                           +f    v++  +   i+li+rahq++ eg+k+  ++k+lt++sap y  +  n  a l+++++
                               F42G8.8 251 VFNEAAVHDTCKRLGIKLIVRAHQMIPEGFKFFADQKLLTIFSAPRYMNETDNHGATLKVETN 313
                                           899889999999999****************************************99998765 PP

>> F49E11.7  CE40414	WBGene00009893	serine\/threonine protein phosphatase	status:Partially_confirmed	UniProt:Q27500	prot
   #    score  bias  c-Evalue  i-Evalue hmmfrom  hmm to    alifrom  ali to    envfrom  env to     acc
 ---   ------ ----- --------- --------- ------- -------    ------- -------    ------- -------    ----
   1 !  173.5   0.0     3e-53   1.1e-50      21     279 ..      50     333 ..      38     352 .. 0.85

  Alignments for each domain:
  == domain 1    score: 173.5 bits;  conditional E-value: 3e-53
  Pp4-19C-PE(PP2a_MTS)_FBpp0077017-aln  21 keaevkalcakareilveesnvqrvdspvtvcgdihgqfydlkelf...........kvggdvpetnylfmgd 82 
                                           ++ e+ +l + +   l  +  + +++ pvt++gdihgq+ dl  ++           k      + +++f+gd
                              F49E11.7  50 TKYELMQLIESVEAALSVDDTLAKISPPVTIVGDIHGQYPDLVRVLcnqnskedakkKAAYGFCNSRFVFLGD 122
                                           567888999999999999999********************976542222211111123334567789***** PP

  Pp4-19C-PE(PP2a_MTS)_FBpp0077017-aln  83 fvdrgyysvetfllllalkvrypdritlirgnhesrqitqvygfydeclrkygsv...tvwrycteifdylsl 152
                                           +vdrg++s+e + l++alkv yp   +l+rgnhe++ i   ygf +e +++ g +   ++w      f ++ l
                              F49E11.7 123 YVDRGHHSIECISLVFALKVVYPTNYILLRGNHETKSINYTYGFREELVNRLGPIdgfEIWERFNVAFSWMPL 195
                                           ***************************************************997633369************* PP

  Pp4-19C-PE(PP2a_MTS)_FBpp0077017-aln 153 saiidgkilcvhgglspsiqtldqirvidrk.qevphdgalcdllwsdpedtkgw.gv..sp.......rgag 214
                                           ++++ +kilc+hgg+sp+++ l +i  idr   e+  d    dllw+dp+d +g  +v  +p       rg  
                              F49E11.7 196 ACLVGHKILCMHGGISPKLHSLKEINEIDRPvAEILPDSLAQDLLWADPADGQGAmTVrsTPeyvpngvRGLS 268
                                           ******************************63799999999**********9874244321233334558999 PP

  Pp4-19C-PE(PP2a_MTS)_FBpp0077017-aln 215 ylfgsdvvaqfnaandidlicrahqlvlegykyvfnekvltvwsapnycyrcgnvaailelnevl 279
                                           ++f    v +  +  +i+li+rahq++ eg+k+  ++k+lt++sap y  +  n  a l++++  
                              F49E11.7 269 FIFNEAAVRDTCKRLNINLIVRAHQMIPEGFKFFADQKLLTIFSAPRYMNETDNHGATLRVETDG 333
                                           *******************************************************9999988765 PP

>> Y54G2A.24a  CE27487	WBGene00021889	status:Partially_confirmed	UniProt:Q9N3A8	protein_id:CCD83511.1
   #    score  bias  c-Evalue  i-Evalue hmmfrom  hmm to    alifrom  ali to    envfrom  env to     acc
 ---   ------ ----- --------- --------- ------- -------    ------- -------    ------- -------    ----
   1 !  115.9   0.0     1e-35   3.6e-33      14     128 ..      52     166 ..      48     169 .. 0.97
   2 !   56.8   0.1   9.8e-18   3.4e-15     203     283 ..     167     247 ..     165     261 .. 0.93

  Alignments for each domain:
  == domain 1    score: 115.9 bits;  conditional E-value: 1e-35
  Pp4-19C-PE(PP2a_MTS)_FBpp0077017-aln  14 lkrceiikeaevkalcakareilveesnvqrvdspvtvcgdihgqfydlkelfkvggdvpetnylfmgdfvdr 86 
                                           ++ c++++ +e+ ++   a +i+++esn+ + ++p+ v+gdih q+ dl+ lf + g vpe++ +f+gd+vdr
                            Y54G2A.24a  52 INICNVMTGHEIISIIRLAEQIFMDESNLCEAEAPIKVVGDIHAQYQDLNRLFDLIGRVPEEKLMFLGDYVDR 124
                                           567********************************************************************** PP

  Pp4-19C-PE(PP2a_MTS)_FBpp0077017-aln  87 gyysvetfllllalkvrypdritlirgnhesrqitqvygfyd 128
                                           g   +e ++ll++lk+ry dri l+rgnhe+  + ++ygf++
                            Y54G2A.24a 125 GPQGIEVLILLFCLKIRYRDRIFLLRGNHETPSVNKIYGFWN 166
                                           ****************************************86 PP

  == domain 2    score: 56.8 bits;  conditional E-value: 9.8e-18
  Pp4-19C-PE(PP2a_MTS)_FBpp0077017-aln 203 tkgwgvsprgagylfgsdvvaqfnaandidlicrahqlvlegykyvfnekvltvwsapnycyrcgnvaailel 275
                                           +++ +vs  g  y+fg  vv+q  ++ +idli rahq+v++gy+++   +++tv+s pnyc +  n aa++ l
                            Y54G2A.24a 167 VRSSTVSDCGISYMFGKGVVEQACKSLEIDLIIRAHQVVQDGYEMMTGRRLITVFSVPNYCAQFTNAAAVVCL 239
                                           67789******************************************************************** PP

  Pp4-19C-PE(PP2a_MTS)_FBpp0077017-aln 276 nevlqrdf 283
                                           n +l+  f
                            Y54G2A.24a 240 NANLEISF 247
                                           *9987665 PP

>> F23H11.8b  CE30662	WBGene00003969	locus:pef-1	status:Confirmed	UniProt:Q8MYR2	protein_id:CCD69950.1
   #    score  bias  c-Evalue  i-Evalue hmmfrom  hmm to    alifrom  ali to    envfrom  env to     acc
 ---   ------ ----- --------- --------- ------- -------    ------- -------    ------- -------    ----
   1 !  153.1   0.4   4.7e-47   1.7e-44       4     288 ..      67     381 ..      65     393 .. 0.82

  Alignments for each domain:
  == domain 1    score: 153.1 bits;  conditional E-value: 4.7e-47
  Pp4-19C-PE(PP2a_MTS)_FBpp0077017-aln   4 tsdldrqieqlkrceiikeaevkalcakareilveesnvqrvds....pvtvcgdihgqfydlke.lfkvggd 71 
                                           + ++ ++ie  k  ++++ + v  + + ar+i+   + v r+++     vt+cgd+hg+f dl   l+k g  
                             F23H11.8b  67 KPQVAKMIEAFKVNKVLHPKYVLMILHEARKIFKAMPSVSRISTsisnQVTICGDLHGKFDDLCIiLYKNGYP 139
                                           5678899********************************99876222269*************7527899999 PP

  Pp4-19C-PE(PP2a_MTS)_FBpp0077017-aln  72 vpetnylfmgdfvdrgyysvetfllllalkvrypdritlirgnhesrqitqvygfydeclrkyg..svtvwry 142
                                             ++ y+f gdfvdrg  s+e + +l+al +  p  i l rgnhe   +   ygf  e   ky   s+ + r 
                             F23H11.8b 140 SVDNPYIFNGDFVDRGGQSIEVLCVLFALVIVDPMSIYLNRGNHEDHIMNLRYGFIKELSTKYKdlSTPITRL 212
                                           99999**********************************************************9334568999 PP

  Pp4-19C-PE(PP2a_MTS)_FBpp0077017-aln 143 cteifdylslsaiidgkilcvhgglsp..siqtldqi.....rv.....i....drkqe.....vphdgalcd 194
                                             ++f +l +++iid  i++vhgg+s   ++++ld+i     ++     +    + ++e     v     + d
                             F23H11.8b 213 LEDVFSWLPIATIIDRDIFVVHGGISDqtEVSKLDKIprhrfQSvlrppVnkgmESEKEnsavnVDEWKQMLD 285
                                           *************************96226889**98544331222222211112222222211444568*** PP

  Pp4-19C-PE(PP2a_MTS)_FBpp0077017-aln 195 llwsdpedtkg.wgvsprgagylfgsdvvaqfnaandidlicrahqlvlegykyvfnekvltvwsapnycyrc 266
                                           ++wsdp++ kg w    rg g  fg+d++a f ++  + l++r+h+  +egy++  n++ ltv+sa+ny    
                             F23H11.8b 286 IMWSDPKQNKGcWPNVFRGGGSYFGADITASFLEKHGFRLLVRSHECKFEGYEFSHNNTCLTVFSASNYYETG 358
                                           ******988755*********************************************************9999 PP

  Pp4-19C-PE(PP2a_MTS)_FBpp0077017-aln 267 gnvaailelnev.lqrdftifea 288
                                            n  a +++  + +q +f+ + a
                             F23H11.8b 359 SNRGAYVKFIGKsKQPHFVQYMA 381
                                           99999888765404445554444 PP

>> F23H11.8c  CE43732	WBGene00003969	locus:pef-1	status:Confirmed	UniProt:C3JXD7	protein_id:CCD69954.1
   #    score  bias  c-Evalue  i-Evalue hmmfrom  hmm to    alifrom  ali to    envfrom  env to     acc
 ---   ------ ----- --------- --------- ------- -------    ------- -------    ------- -------    ----
   1 !  152.6   0.5   6.7e-47   2.4e-44       4     288 ..     137     451 ..     135     463 .. 0.82

  Alignments for each domain:
  == domain 1    score: 152.6 bits;  conditional E-value: 6.7e-47
  Pp4-19C-PE(PP2a_MTS)_FBpp0077017-aln   4 tsdldrqieqlkrceiikeaevkalcakareilveesnvqrvds....pvtvcgdihgqfydlke.lfkvggd 71 
                                           + ++ ++ie  k  ++++ + v  + + ar+i+   + v r+++     vt+cgd+hg+f dl   l+k g  
                             F23H11.8c 137 KPQVAKMIEAFKVNKVLHPKYVLMILHEARKIFKAMPSVSRISTsisnQVTICGDLHGKFDDLCIiLYKNGYP 209
                                           5678899********************************99876222269*************7527899999 PP

  Pp4-19C-PE(PP2a_MTS)_FBpp0077017-aln  72 vpetnylfmgdfvdrgyysvetfllllalkvrypdritlirgnhesrqitqvygfydeclrkyg..svtvwry 142
                                             ++ y+f gdfvdrg  s+e + +l+al +  p  i l rgnhe   +   ygf  e   ky   s+ + r 
                             F23H11.8c 210 SVDNPYIFNGDFVDRGGQSIEVLCVLFALVIVDPMSIYLNRGNHEDHIMNLRYGFIKELSTKYKdlSTPITRL 282
                                           99999**********************************************************9334568999 PP

  Pp4-19C-PE(PP2a_MTS)_FBpp0077017-aln 143 cteifdylslsaiidgkilcvhgglsp..siqtldqi.....rv.....i....drkqe.....vphdgalcd 194
                                             ++f +l +++iid  i++vhgg+s   ++++ld+i     ++     +    + ++e     v     + d
                             F23H11.8c 283 LEDVFSWLPIATIIDRDIFVVHGGISDqtEVSKLDKIprhrfQSvlrppVnkgmESEKEnsavnVDEWKQMLD 355
                                           *************************96226889**98544331222222211112222222211444568*** PP

  Pp4-19C-PE(PP2a_MTS)_FBpp0077017-aln 195 llwsdpedtkg.wgvsprgagylfgsdvvaqfnaandidlicrahqlvlegykyvfnekvltvwsapnycyrc 266
                                           ++wsdp++ kg w    rg g  fg+d++a f ++  + l++r+h+  +egy++  n++ ltv+sa+ny    
                             F23H11.8c 356 IMWSDPKQNKGcWPNVFRGGGSYFGADITASFLEKHGFRLLVRSHECKFEGYEFSHNNTCLTVFSASNYYETG 428
                                           ******988755*********************************************************9999 PP

  Pp4-19C-PE(PP2a_MTS)_FBpp0077017-aln 267 gnvaailelnev.lqrdftifea 288
                                            n  a +++  + +q +f+ + a
                             F23H11.8c 429 SNRGAYVKFIGKsKQPHFVQYMA 451
                                           99999888765404445554444 PP

>> F23H11.8a  CE27999	WBGene00003969	locus:pef-1	protein phosphatase	status:Confirmed	UniProt:O01921	protein_id:CCD69949
   #    score  bias  c-Evalue  i-Evalue hmmfrom  hmm to    alifrom  ali to    envfrom  env to     acc
 ---   ------ ----- --------- --------- ------- -------    ------- -------    ------- -------    ----
   1 !  152.3   0.5   8.5e-47     3e-44       4     288 ..     202     516 ..     200     528 .. 0.82

  Alignments for each domain:
  == domain 1    score: 152.3 bits;  conditional E-value: 8.5e-47
  Pp4-19C-PE(PP2a_MTS)_FBpp0077017-aln   4 tsdldrqieqlkrceiikeaevkalcakareilveesnvqrvds....pvtvcgdihgqfydlke.lfkvggd 71 
                                           + ++ ++ie  k  ++++ + v  + + ar+i+   + v r+++     vt+cgd+hg+f dl   l+k g  
                             F23H11.8a 202 KPQVAKMIEAFKVNKVLHPKYVLMILHEARKIFKAMPSVSRISTsisnQVTICGDLHGKFDDLCIiLYKNGYP 274
                                           5678899********************************99876222269*************7527899999 PP

  Pp4-19C-PE(PP2a_MTS)_FBpp0077017-aln  72 vpetnylfmgdfvdrgyysvetfllllalkvrypdritlirgnhesrqitqvygfydeclrkyg..svtvwry 142
                                             ++ y+f gdfvdrg  s+e + +l+al +  p  i l rgnhe   +   ygf  e   ky   s+ + r 
                             F23H11.8a 275 SVDNPYIFNGDFVDRGGQSIEVLCVLFALVIVDPMSIYLNRGNHEDHIMNLRYGFIKELSTKYKdlSTPITRL 347
                                           99999**********************************************************9334568999 PP

  Pp4-19C-PE(PP2a_MTS)_FBpp0077017-aln 143 cteifdylslsaiidgkilcvhgglsp..siqtldqi.....rv.....i....drkqe.....vphdgalcd 194
                                             ++f +l +++iid  i++vhgg+s   ++++ld+i     ++     +    + ++e     v     + d
                             F23H11.8a 348 LEDVFSWLPIATIIDRDIFVVHGGISDqtEVSKLDKIprhrfQSvlrppVnkgmESEKEnsavnVDEWKQMLD 420
                                           *************************96226889**98544331222222211112222222211444568*** PP

  Pp4-19C-PE(PP2a_MTS)_FBpp0077017-aln 195 llwsdpedtkg.wgvsprgagylfgsdvvaqfnaandidlicrahqlvlegykyvfnekvltvwsapnycyrc 266
                                           ++wsdp++ kg w    rg g  fg+d++a f ++  + l++r+h+  +egy++  n++ ltv+sa+ny    
                             F23H11.8a 421 IMWSDPKQNKGcWPNVFRGGGSYFGADITASFLEKHGFRLLVRSHECKFEGYEFSHNNTCLTVFSASNYYETG 493
                                           ******988755*********************************************************9999 PP

  Pp4-19C-PE(PP2a_MTS)_FBpp0077017-aln 267 gnvaailelnev.lqrdftifea 288
                                            n  a +++  + +q +f+ + a
                             F23H11.8a 494 SNRGAYVKFIGKsKQPHFVQYMA 516
                                           99999888765404445554444 PP

>> F26B1.5  CE28005	WBGene00017817	serine\/threonine protein phosphatase	status:Partially_confirmed	UniProt:P91273	prote
   #    score  bias  c-Evalue  i-Evalue hmmfrom  hmm to    alifrom  ali to    envfrom  env to     acc
 ---   ------ ----- --------- --------- ------- -------    ------- -------    ------- -------    ----
   1 !  150.6   0.0   2.7e-46   9.5e-44      19     285 ..      30     334 ..      20     350 .. 0.81

  Alignments for each domain:
  == domain 1    score: 150.6 bits;  conditional E-value: 2.7e-46
  Pp4-19C-PE(PP2a_MTS)_FBpp0077017-aln  19 iikeaevkalcakareilveesnvqrvdspvtvcgdihgqfydlkelf...........kvggdvpetnylfm 80 
                                           + +++++  l  ++ e++  e  +  ++ pvt++gdihgq+ dl  ++           k+      ++++f+
                               F26B1.5  30 VYEKSDLLLLIGQIMELFKMEKTLATISPPVTIVGDIHGQYPDLVRILnsriskeeakqKIVTSYSSNRFVFL 102
                                           556678888999999****************************976652322222222245666677899*** PP

  Pp4-19C-PE(PP2a_MTS)_FBpp0077017-aln  81 gdfvdrgyysvetfllllalkv...............rypdritlirgnhesrqitqvygfydeclrkygs.. 136
                                           gd+vdrg +s+e + l++alkv                yp   +l+rgnhe++ i   ygf +e  ++ g+  
                               F26B1.5 103 GDYVDRGNHSIECICLVFALKVldlkfvsllvimfqiAYPTNFVLLRGNHETKAINFAYGFREELENRLGKkd 175
                                           *************99999988644433333333333369************************9988776522 PP

  Pp4-19C-PE(PP2a_MTS)_FBpp0077017-aln 137 .vtvwrycteifdylslsaiidgkilcvhgglspsiqtldqirvidrkqevphdgal.cdllwsdpedtkgw. 206
                                             ++w +  e+f ++ l++++ g+ilc+hgg+s +++ ld i +i r   +p    l  dllwsdp d+++  
                               F26B1.5 176 gFEIWEKFNEVFSFMPLACLVGGRILCMHGGISEKLESLDSIDSIVRP--LPEVTDLaQDLLWSDPMDVQTLa 246
                                           2689*****************************************986..5655554159*********9862 PP

  Pp4-19C-PE(PP2a_MTS)_FBpp0077017-aln 207 gvs..p.......rgagylfgsdvvaqfnaandidlicrahqlvlegykyvfnekvltvwsapnycyrcgnva 270
                                           ++s  p       rg  + f    v +  +  +++l++rahq++ eg+k+  + k+lt++sap y  +  n  
                               F26B1.5 247 SISdtPkyaknivRGLAHSFNDAAVRDVCRRLNLHLVVRAHQMIPEGFKFNSDRKLLTIFSAPRYMNESDNRG 319
                                           45533344444447888999999999999999***************************************** PP

  Pp4-19C-PE(PP2a_MTS)_FBpp0077017-aln 271 ailelnevlqrdfti 285
                                           a l+++ + q  +++
                               F26B1.5 320 ATLQVDVNGQLSISV 334
                                           ***998887766655 PP

>> C30A5.4  CE00095	WBGene00016239	status:Predicted	UniProt:P34350	protein_id:CCD62653.1
   #    score  bias  c-Evalue  i-Evalue hmmfrom  hmm to    alifrom  ali to    envfrom  env to     acc
 ---   ------ ----- --------- --------- ------- -------    ------- -------    ------- -------    ----
   1 !   24.9   0.0     5e-08   1.8e-05      22      80 ..     133     191 ..     115     197 .. 0.88
   2 !  108.9   0.0   1.4e-33   4.7e-31     137     286 ..     202     352 ..     190     368 .. 0.91

  Alignments for each domain:
  == domain 1    score: 24.9 bits;  conditional E-value: 5e-08
  Pp4-19C-PE(PP2a_MTS)_FBpp0077017-aln  22 eaevkalcakareilveesnvqrvdspvtvcgdihgqfydlkelfkvggdvpetnylfm 80 
                                           ++e +++   a+ i+  e  +  +d p  v+g++hgqf dl ++f + g  pet y+f 
                               C30A5.4 133 KEEFENVIYEAQTIFSSEKALVDIDPPCVVVGNLHGQFNDLINMFILLGRPPETVYVFT 191
                                           4578888999999********************************************96 PP

  == domain 2    score: 108.9 bits;  conditional E-value: 1.4e-33
  Pp4-19C-PE(PP2a_MTS)_FBpp0077017-aln 137 vtvwrycteifdylslsaiidgkilcvhgglspsiqtldqirvidrkqevphdgalcdllwsdpe.dtkgwgv 208
                                            ++w    + f+ l +sa+i  kilc+hgglsp++  ld++r   +  + p  g + d+lw+dp+  +  w  
                               C30A5.4 202 EEIWALFQRCFNNLPISALIATKILCMHGGLSPALTCLDELRNHPKPIRNPFRGIVNDMLWADPDpSVFEWKT 274
                                           579999**********************************************************935679*** PP

  Pp4-19C-PE(PP2a_MTS)_FBpp0077017-aln 209 sprgagylfgsdvvaqfnaandidlicrahqlvlegykyvfnekvltvwsapnycyrcgnvaailelnevlqr 281
                                           s rg+g+ fg++v+++  +   ++li rahq+ ++gy      k++t++sap yc    n  ++l+++e+l  
                               C30A5.4 275 SSRGSGFTFGTNVIDDVCKRLGVELIIRAHQMCFDGYWVLSGRKLITIFSAPMYCNFYKNTGCVLKVDETLGI 347
                                           *********************************************************************9988 PP

  Pp4-19C-PE(PP2a_MTS)_FBpp0077017-aln 282 dftif 286
                                           +++ f
                               C30A5.4 348 QTVAF 352
                                           77766 PP

>> R08C7.8  CE07431	WBGene00019951	serine\/threonine protein phosphatase	status:Confirmed	UniProt:Q21840	protein_id:CCD7
   #    score  bias  c-Evalue  i-Evalue hmmfrom  hmm to    alifrom  ali to    envfrom  env to     acc
 ---   ------ ----- --------- --------- ------- -------    ------- -------    ------- -------    ----
   1 !   54.3   0.0   5.9e-17   2.1e-14      19     106 ..      26     113 ..       9     115 .. 0.89
   2 !   74.6   0.0   3.8e-23   1.3e-20     145     286 ..     115     261 ..     113     275 .. 0.88

  Alignments for each domain:
  == domain 1    score: 54.3 bits;  conditional E-value: 5.9e-17
  Pp4-19C-PE(PP2a_MTS)_FBpp0077017-aln  19 iikeaevkalcakareilveesnvqrvdspvtvcgdihgqfydlkelfkvggdvpetnylfmgdfvdrgyysv 91 
                                            ++++++ ++ +ka   l   + + +v+ p+t++gdihgq+  l   f   g  p+ ++lf+gd+vdrg  s 
                               R08C7.8  26 AFTDKQIYTILEKAESTLKPLPAMLQVEHPITIVGDIHGQLDALIRYFDAVGYPPKVQFLFLGDYVDRGAKSF 98 
                                           5567778888888888999999999************************************************ PP

  Pp4-19C-PE(PP2a_MTS)_FBpp0077017-aln  92 etfllllalkvrypd 106
                                           e  lll++ k+ryp 
                               R08C7.8  99 EVSLLLFCYKIRYPH 113
                                           *************95 PP

  == domain 2    score: 74.6 bits;  conditional E-value: 3.8e-23
  Pp4-19C-PE(PP2a_MTS)_FBpp0077017-aln 145 eifdylslsaiidgkilcvhgglspsiqtldqirvidrkqe..vphdgalcdllwsdpedtkg..wgvs.prg 212
                                           ++f+ l l+a + ++ilc+hgg+s + +  +  +++++ +      +g  +dl+w+dp + k   +++   r 
                               R08C7.8 115 NVFNELPLCARVGQRILCMHGGISQNCNSWESFKALKKPNTplTCDEGLQVDLMWADPTQDKCntFAMNkQRA 187
                                           69*********************************987553224578999********987651155542588 PP

  Pp4-19C-PE(PP2a_MTS)_FBpp0077017-aln 213 agylfgsdvvaqfnaandidlicrahqlvlegykyvfnekvltvwsapnycyrcgnvaailelnevlqrdfti 285
                                              +fg +  ++f ++  ++li+rah++ +eg+++ fn+k +tv+sap yc +  n  ai+++++  +  ft+
                               R08C7.8 188 ISVVFGQKGLDDFLKKLGLSLIVRAHEVSQEGFNFLFNKKCVTVFSAPYYCGNDTNCGAIMHVSDSYELSFTV 260
                                           899**************************************************************99999988 PP

  Pp4-19C-PE(PP2a_MTS)_FBpp0077017-aln 286 f 286
                                           +
                               R08C7.8 261 L 261
                                           6 PP

>> ZC477.2  CE35146	WBGene00022617	serine\/ threonine specific protein phosphatase	status:Partially_confirmed	UniProt:Q2
   #    score  bias  c-Evalue  i-Evalue hmmfrom  hmm to    alifrom  ali to    envfrom  env to     acc
 ---   ------ ----- --------- --------- ------- -------    ------- -------    ------- -------    ----
   1 !  128.4   0.0   1.6e-39   5.6e-37      15     299 ..      46     356 ..      37     363 .. 0.79

  Alignments for each domain:
  == domain 1    score: 128.4 bits;  conditional E-value: 1.6e-39
  Pp4-19C-PE(PP2a_MTS)_FBpp0077017-aln  15 krce.iikeaevkalcakareilveesnvqrvdspvtvcgdihgqfydlke..lfkvggdvpe.......... 74 
                                           kr +  ++ +ev ++c  + + + +e+n+ +v++pvtv gd+hg+f+dl    l +   d+ +          
                               ZC477.2  46 KRSKnNLSSNEVWSVCRAVIDEFKKEQNLMEVSAPVTVIGDVHGNFHDLYRalLARTEQDITDeqksnfstrq 118
                                           5543268999**************************************9652233444444321111111111 PP

  Pp4-19C-PE(PP2a_MTS)_FBpp0077017-aln  75 ...tnylfmgdfvdrgyysvetfllllalkvrypdritlirgnhesrqit..qvygfydeclrkygsvtvwry 142
                                               +y+f+g+++d+g  s+e + ll+a+k+ +p++ +l+rg he+  +   +  g   e +      ++ ++
                               ZC477.2 119 fvrDKYVFLGNYIDKGPRSIECICLLFAFKICFPQKYILLRGPHECPSVNssEFLGVM-ETFSPNHFKKIHKK 190
                                           11168****************************************8777511556665.566666778899** PP

  Pp4-19C-PE(PP2a_MTS)_FBpp0077017-aln 143 cteifdylslsaiidgkilcvhgglspsiqtldqirvidrkqe.vphdgalcdllwsdpedtkgwgvsprgag 214
                                             e f ++ l+a++ +kilcvhgg+sp +   ++ir i+r  +    d    dll++d  d +   +  r   
                               ZC477.2 191 FNEAFSWMPLAAVVGQKILCVHGGISPRLTSWEDIRKIKRPLKdATEDPLATDLLFADTLDFDLIHIPTRKPK 263
                                           ****************************************865055555568**********99999988888 PP

  Pp4-19C-PE(PP2a_MTS)_FBpp0077017-aln 215 ylfgs..........dvvaqfnaandidlicrahqlvlegykyvfnekvltvwsapnycyrcgnvaailelne 277
                                           y f              v+qf ++ +++li r+h  v  gy++  +++++t+++++ +  +  n  a+l+++ 
                               ZC477.2 264 YEFNVirnmsvmyneAAVTQFCEKFNLKLIIRSHMKVPFGYRFFSEKRLITIFNSTGFQNE-SNYGAVLKIDG 335
                                           86643222211111167899***********************************999776.69999999987 PP

  Pp4-19C-PE(PP2a_MTS)_FBpp0077017-aln 278 vlqrdftifeaapqeerg.vpsk 299
                                           +   ++ti+   pq++++ v  k
                               ZC477.2 336 NA--KITIISLLPQQSKAeVQEK 356
                                           65..6788888998876414444 PP

>> Y54G2A.24b  CE35108	WBGene00021889	status:Confirmed	UniProt:Q7YZX0	protein_id:CCD83512.1
   #    score  bias  c-Evalue  i-Evalue hmmfrom  hmm to    alifrom  ali to    envfrom  env to     acc
 ---   ------ ----- --------- --------- ------- -------    ------- -------    ------- -------    ----
   1 !  119.9   0.0   6.3e-37   2.2e-34     152     283 ..       3     135 ..       1     153 [. 0.95

  Alignments for each domain:
  == domain 1    score: 119.9 bits;  conditional E-value: 6.3e-37
  Pp4-19C-PE(PP2a_MTS)_FBpp0077017-aln 152 lsaiidgkilcvhgglspsiqtldqirvidrkqevphdgalcdllwsdpedt.kgwgvsprgagylfgsdvva 223
                                           +s +i +k+lc+hgglsp++  ld ir i r  e    g l dllwsdp ++ +gw  s rg  y+fg  vv+
                            Y54G2A.24b   3 MSGLISKKVLCMHGGLSPELVSLDTIRNIPRPCEPLDRGLLIDLLWSDPTNKgEGWFHSIRGISYMFGKGVVE 75 
                                           789*******************************99*************875489****************** PP

  Pp4-19C-PE(PP2a_MTS)_FBpp0077017-aln 224 qfnaandidlicrahqlvlegykyvfnekvltvwsapnycyrcgnvaailelnevlqrdf 283
                                           q  ++ +idli rahq+v++gy+++   +++tv+s pnyc +  n aa++ ln +l+  f
                            Y54G2A.24b  76 QACKSLEIDLIIRAHQVVQDGYEMMTGRRLITVFSVPNYCAQFTNAAAVVCLNANLEISF 135
                                           *****************************************************9988666 PP

>> F20D6.6  CE41894	WBGene00017636	serine\/threoninie protein phophatase	status:Confirmed	UniProt:Q19646	protein_id:CCD6
   #    score  bias  c-Evalue  i-Evalue hmmfrom  hmm to    alifrom  ali to    envfrom  env to     acc
 ---   ------ ----- --------- --------- ------- -------    ------- -------    ------- -------    ----
   1 !   94.1   0.4   4.4e-29   1.5e-26      27     294 ..      39     306 ..      30     313 .. 0.91

  Alignments for each domain:
  == domain 1    score: 94.1 bits;  conditional E-value: 4.4e-29
  Pp4-19C-PE(PP2a_MTS)_FBpp0077017-aln  27 alcakareilveesnvqrvdspvtvcgdihgqfydlkelfkvggdvpetnylfmgdfvdrgyysvetflllla 99 
                                           +l + a ei+   s v+ +  pv +cgdi  ++ d+ ++fk  g   e++y+f+g+++d g +s+et+++ll+
                               F20D6.6  39 ELLEDALEIMDGTSRVEYITPPVNICGDIRSRYGDVLDIFKTCGWPFEQKYVFLGNLIDGGKFSLETLVILLC 111
                                           677889999999************************************************************* PP

  Pp4-19C-PE(PP2a_MTS)_FBpp0077017-aln 100 lkvrypdritlirgnhesrqitqvygfydeclrkygsvtvwrycteif....dylslsaiidgkilcvhggls 168
                                            k+ yp+  +++rg +e   +     f  e   ++ + + w+    i+      l + ++++ k+lcv g ++
                               F20D6.6 112 CKICYPQNFVILRGFYEHELVKSDRSFIGELRVRFPDSNKWQALNAIIksllKRLPVMTVLNRKLLCVNGMVT 184
                                           ******************************************9887751111567899*************** PP

  Pp4-19C-PE(PP2a_MTS)_FBpp0077017-aln 169 psiqtldqirvidrkqevphdgalcdllwsdpedtkgwgvsprgagylfgsdvvaqfnaandidlicrahqlv 241
                                            +i+   ++ +++  +    + + +++ + d +      v+p        s++++++ ++ d++++  + ++v
                               F20D6.6 185 SNIKNEKNVVSVKNGNMFENHNTRVEVQFLDIDIP--SPVTPNKID--EESKIIKELLKSMDMSMMINSNNVV 253
                                           *********99999999888888889988886543..357776654..58*********************** PP

  Pp4-19C-PE(PP2a_MTS)_FBpp0077017-aln 242 legykyvfnekvltvwsapnycyrcgnvaailelnevlqrdftifeaapqeer 294
                                            egy+++++++++t+ s ++  ++  n   ++ ++ +++ +f+ ++ +  e+r
                               F20D6.6 254 REGYRFTLKNQLITITSGTKLQKNYNNRGVVMMMDRHNKVNFKSIQGIDGEDR 306
                                           ************************************99999999988887777 PP

>> F40E3.5  CE10166	WBGene00018232	serine threonine protein phosphatase	status:Confirmed	UniProt:O01550	protein_id:CCD70
   #    score  bias  c-Evalue  i-Evalue hmmfrom  hmm to    alifrom  ali to    envfrom  env to     acc
 ---   ------ ----- --------- --------- ------- -------    ------- -------    ------- -------    ----
   1 !   87.6   0.0   4.1e-27   1.4e-24      25     279 ..      55     315 ..      49     325 .. 0.80

  Alignments for each domain:
  == domain 1    score: 87.6 bits;  conditional E-value: 4.1e-27
  Pp4-19C-PE(PP2a_MTS)_FBpp0077017-aln  25 vkalcakareilveesnvqrvdspvtvcgdihgqfydlkelfkvggdvp.etnylfmgdfvdrgyysvetfll 96 
                                           +k+l +k++e+l ++  v +v  p  + g ++g+   +  l+ +  +vp e+ y+++g ++ rg+  +e ++ 
                               F40E3.5  55 LKKLLQKSCEVLKQDEMVVKVTGPAVIFGPVYGEGDSMISLMSLAKKVPpEQTYVMLGCYLGRGFAQIECLVF 127
                                           799********************************************964899******************** PP

  Pp4-19C-PE(PP2a_MTS)_FBpp0077017-aln  97 llalkvrypdritlirgnhesrqitqvygfyde.....clrkygsvtvwrycteifdylslsaiidgkilcvh 164
                                           lla k+ +p++++l++g he     ++    +        r  +  +   +  +   ++s +a+id kilc+ 
                               F40E3.5 128 LLAYKILHPEKVVLLKGHHEESISIEMLKVKEWlmargIERDVDLEECMIEMKRACSMMSAAAVIDSKILCMP 200
                                           *******************965444444433330001033334444455555677899*************** PP

  Pp4-19C-PE(PP2a_MTS)_FBpp0077017-aln 165 gglspsiqtldqirvidrk...qevphdgalcdllwsdp..edtkgwgvsprgagylfgsdvvaqfnaandid 232
                                           gg  p+i+     + +  k   q +  +  l +  ws    +d++       g   +f  + +++f +an+++
                               F40E3.5 201 GGPGPTIREKGLQKLVGLKkgvQAIADKKLLMEASWSVLllDDAQ---KDMHGMP-FFTPQQATDFCKANNLK 269
                                           *******97555555544411266788888999999964112222...2334554.58889999********* PP

  Pp4-19C-PE(PP2a_MTS)_FBpp0077017-aln 233 licrahqlvlegykyvfnekvltvwsapnycyrcgnvaailelnevl 279
                                            i+r  q+v egy  +   +v+t  sa  y  +  n aa+l++++ +
                               F40E3.5 270 CIVRGRQMVDEGYLNKP-REVVTLISAVAYLDNFRNHAAVLQVDNDK 315
                                           *************8775.679999******************98765 PP

>> ZC477.10  CE43789	WBGene00022622	status:Partially_confirmed	UniProt:Q95ZI8	protein_id:CCD66637.1
   #    score  bias  c-Evalue  i-Evalue hmmfrom  hmm to    alifrom  ali to    envfrom  env to     acc
 ---   ------ ----- --------- --------- ------- -------    ------- -------    ------- -------    ----
   1 !   80.9   0.0   4.5e-25   1.6e-22      23     283 ..      57     311 ..      52     332 .. 0.79

  Alignments for each domain:
  == domain 1    score: 80.9 bits;  conditional E-value: 4.5e-25
  Pp4-19C-PE(PP2a_MTS)_FBpp0077017-aln  23 aevkalcakareilveesnvqrvdspvtvcgdihgqfydlkelfkvggd..........v.petnylfmgdfv 84 
                                           +++ ++ + + e++  e  +++v+ p+t++g++ gq+ dl  ++++  +          v   ++++f+gd+ 
                              ZC477.10  57 HDILHILDDVIELFRAEKPLRNVSPPITIVGNLNGQVQDLIRILNIKNEkskkedgwkqVfATEKFVFLGDYT 129
                                           5677788899999999************************99999976511111122223134689******* PP

  Pp4-19C-PE(PP2a_MTS)_FBpp0077017-aln  85 drgyysvetfllllalkvrypdritlirgnhesrqitqvy.gfydeclrkygsvtvwrycteifdylslsaii 156
                                           + g + +et+ ll+ lkv ++ r +l+rg++e+         + d      g   ++ + +  f +l ++a++
                              ZC477.10 130 ENGTFNLETICLLFGLKVLFSSRYVLLRGQQEASPSPVFLnQLRDRFPGGIG-DDIYAKFVTAFSLLPVAALV 201
                                           ********************************98654433134444444444.4678888889********** PP

  Pp4-19C-PE(PP2a_MTS)_FBpp0077017-aln 157 dgkilcvhgglspsiqt.ldqirvidrkqevphdgalcdllwsdpedtkgwgvsprgagylfgsdvvaqfnaa 228
                                            +kilcvh g+s ++q  l +i+ +        dgal  l +  pe+ k +             + v +f ++
                              ZC477.10 202 GEKILCVHSGISNNVQSsLGEIKKV-----RVFDGALY-LNFEHPEKHKYY-----------TDQAVLKFCEK 257
                                           **************98525555443.....35799985.889999998865...........467899***** PP

  Pp4-19C-PE(PP2a_MTS)_FBpp0077017-aln 229 ndidlicrahqlvlegykyvfnekvltvwsapnycyrcgnvaailelnevlqrdf 283
                                            +idli+r++++  +g+++  ++k++t++sa+ y+    n aa l+++++    +
                              ZC477.10 258 TQIDLIVRSQEVPPNGFRFLADKKLITIFSAAAYSN-YKNKAAFLRVDKNGACSV 311
                                           **********************************85.578899998887665554 PP

>> R03D7.8  CE36555	WBGene00010992	protein  phosphatase	status:Partially_confirmed	UniProt:Q09598	protein_id:CAA86861.3
   #    score  bias  c-Evalue  i-Evalue hmmfrom  hmm to    alifrom  ali to    envfrom  env to     acc
 ---   ------ ----- --------- --------- ------- -------    ------- -------    ------- -------    ----
   1 !   85.3   0.0   2.1e-26   7.4e-24      35     272 ..     346     581 ..     330     589 .. 0.90

  Alignments for each domain:
  == domain 1    score: 85.3 bits;  conditional E-value: 2.1e-26
  Pp4-19C-PE(PP2a_MTS)_FBpp0077017-aln  35 ilveesnvqrvdspvtvcgdihgqfydlkelfkvggdvpetnylfmgdfvdrgyy.svetfllllalkvrypd 106
                                            + ee+ + ++++ +tv gdi g++ dl+  +++ g  p+++ lf+g  +d g   sve + l+ +lk r+p 
                               R03D7.8 346 KMAEEPSLLQIEADITVIGDIRGRYADLHRWLQLTGWPPHNRILFLGGILDSGESgSVECLALICSLKCRFPK 418
                                           4679999*********************************************96449**************** PP

  Pp4-19C-PE(PP2a_MTS)_FBpp0077017-aln 107 ritlirgnhesrqitqvygfydeclrkygsvtvwrycteifdylslsaiidgkilcvhgglspsiqtldqirv 179
                                            + ++rg+ e+        ++  ++ +  +  + r ct+    + ++aii + +l v+ g+sp i+    i  
                               R03D7.8 419 HVFILRGEPETSPFRMSTRLHP-VITRAVQSCIKRMCTH----MPFAAIIGKSVLAVYSGFSPMIREKGHIHH 486
                                           ***********98876666655.5555566678899986....689*************************** PP

  Pp4-19C-PE(PP2a_MTS)_FBpp0077017-aln 180 idrkqevphdgal.cdllwsdped.tkgwgvsprgagylfgsdvvaqfnaandidlicrahqlvlegykyvfn 250
                                           + r     h  a+   +++ +p + ++++   p   g  fg + v++  +a   +++ r +  v  gy   +n
                               R03D7.8 487 LFRPVTAEHMNAVeRHIIFNQPSNrVRMYRPNPNTEGDWFGKQAVKRACKATRCNVMIRGQSYVPYGYLPCWN 559
                                           *********9988357899999864799********************************************* PP

  Pp4-19C-PE(PP2a_MTS)_FBpp0077017-aln 251 ekvltvwsapnycyrcgnvaai 272
                                           ++++  wsap y  + g + +i
                               R03D7.8 560 NRLINLWSAPGYGSDFGAILSI 581
                                           ***************9998887 PP

>> F44B9.9  CE29045	WBGene00018410	Protein phosphatase	status:Partially_confirmed	UniProt:P34430	protein_id:CCD63452.1
   #    score  bias  c-Evalue  i-Evalue hmmfrom  hmm to    alifrom  ali to    envfrom  env to     acc
 ---   ------ ----- --------- --------- ------- -------    ------- -------    ------- -------    ----
   1 !   46.7   0.0   1.2e-14     4e-12      23     105 ..       7     100 ..       2     113 .. 0.81
   2 !   25.9   0.0   2.6e-08   9.2e-06     209     285 ..     131     207 ..     108     217 .. 0.87

  Alignments for each domain:
  == domain 1    score: 46.7 bits;  conditional E-value: 1.2e-14
  Pp4-19C-PE(PP2a_MTS)_FBpp0077017-aln  23 aevkalcakareilveesnvqrvdspvtvcgdihgqfydlkelfkvggd...........vpetnylfmgdfv 84 
                                           +e+  l +++ e++ +e  + +++ pvt++gdihgqf dl  l++                  ++++f+gd+v
                               F44B9.9   7 TELFCLLDMVIELFKKEKTLAEISPPVTIVGDIHGQFEDLVRLLNTRNSsenakskpiygFSTKKWVFLGDYV 79 
                                           677788999*********************************998754311111211111346799******* PP

  Pp4-19C-PE(PP2a_MTS)_FBpp0077017-aln  85 drgyysvetfllllalkvryp 105
                                           drgy s++ + l+++lk  ++
                               F44B9.9  80 DRGYKSLDCICLVFSLKSLFS 100
                                           *****************8775 PP

  == domain 2    score: 25.9 bits;  conditional E-value: 2.6e-08
  Pp4-19C-PE(PP2a_MTS)_FBpp0077017-aln 209 sprgagylfgsdvvaqfnaandidlicrahqlvlegykyvfnekvltvwsapnycyrcgnvaailelnevlqr 281
                                             rg    f    v++  +  +i+li+r hq++  g+k+  + k+ t++sap y  +  n  a+++++ + + 
                               F44B9.9 131 NKRGLSVCFNEAAVNETCRLLNISLIVRGHQMMPAGFKFFADRKLCTIFSAPRYMNEIDNSGAVMKVASNGKI 203
                                           568888999999999999999********************************************99887776 PP

  Pp4-19C-PE(PP2a_MTS)_FBpp0077017-aln 282 dfti 285
                                            ++i
                               F44B9.9 204 SISI 207
                                           6666 PP

>> Y39B6A.2b  CE45307	WBGene00012665	locus:pph-5	status:Partially_confirmed	UniProt:E0R7L7	protein_id:CBW48579.1
   #    score  bias  c-Evalue  i-Evalue hmmfrom  hmm to    alifrom  ali to    envfrom  env to     acc
 ---   ------ ----- --------- --------- ------- -------    ------- -------    ------- -------    ----
   1 !   74.1   0.0   5.5e-23   1.9e-20     192     292 ..       1     102 [.       1     113 [. 0.94

  Alignments for each domain:
  == domain 1    score: 74.1 bits;  conditional E-value: 5.5e-23
  Pp4-19C-PE(PP2a_MTS)_FBpp0077017-aln 192 lcdllwsdpedtkgwgvsprgagylfgsdvvaqfnaandidlicrahqlvlegykyvfnekvltvwsapnycy 264
                                           +cdllwsdp+ ++g + s rg g  fg dv++++ ++n i+ ++r+h++  egy+++ n + +tv+sapnyc 
                             Y39B6A.2b   1 MCDLLWSDPQPINGRSPSKRGVGCQFGPDVTSKWCETNGIEYVVRSHEVKPEGYEMHHNGQCFTVFSAPNYCD 73 
                                           9************************************************************************ PP

  Pp4-19C-PE(PP2a_MTS)_FBpp0077017-aln 265 rcgnvaaileln.evlqrdftifeaapqe 292
                                           +  n  a + ++ ++l   ft f+a+p+ 
                             Y39B6A.2b  74 QMNNKGAFITITgDNLTPRFTPFDAVPHP 102
                                           ****999998873678899*******974 PP

>> D1086.6  CE43106	WBGene00008393	status:Confirmed	UniProt:O17729	protein_id:CAB04023.4
   #    score  bias  c-Evalue  i-Evalue hmmfrom  hmm to    alifrom  ali to    envfrom  env to     acc
 ---   ------ ----- --------- --------- ------- -------    ------- -------    ------- -------    ----
   1 !   16.3   0.2   2.1e-05    0.0073     175     237 ..      54     120 ..      49     133 .. 0.89

  Alignments for each domain:
  == domain 1    score: 16.3 bits;  conditional E-value: 2.1e-05
  Pp4-19C-PE(PP2a_MTS)_FBpp0077017-aln 175 dqirvidrkqevphdgalcdllwsdpedtkgwgvsprgagylfgs....dvvaqfnaandidlicra 237
                                           dq r++d+ +ev +   +c  +w+   d  +w+ s  g  +++ s    +v +++n+ +d++  c a
                               D1086.6  54 DQKRCVDKTKEVIYTDQICYQFWTPSRDYITWCQSACGIPHVLASnpteEVCEKWNKCDDVKRQCAA 120
                                           89****************************************9983333478889999999998877 PP

>> C04G2.1a  CE05211	WBGene00007304	locus:ttr-39	Transthyretin-like family	status:Confirmed
   #    score  bias  c-Evalue  i-Evalue hmmfrom  hmm to    alifrom  ali to    envfrom  env to     acc
 ---   ------ ----- --------- --------- ------- -------    ------- -------    ------- -------    ----
   1 ?    8.6   0.0    0.0046       1.6     158     193 ..      33      69 ..      17      83 .. 0.80

  Alignments for each domain:
  == domain 1    score: 8.6 bits;  conditional E-value: 0.0046
  Pp4-19C-PE(PP2a_MTS)_FBpp0077017-aln 158 gkilcvhgglspsiqtldqirvidrkqevphdga.lc 193
                                           ++++ +     p ++ +d++r+i rkq v  +g  +c
                              C04G2.1a  33 DEVIELIATQKPPVRFIDKVRAIGRKQAVGVKGKlMC 69 
                                           5555566677899*****************9997345 PP

>> Y116A8C.24  CE23332	WBGene00013801	status:Partially_confirmed	UniProt:Q9U2U8	protein_id:CAB55129.1
   #    score  bias  c-Evalue  i-Evalue hmmfrom  hmm to    alifrom  ali to    envfrom  env to     acc
 ---   ------ ----- --------- --------- ------- -------    ------- -------    ------- -------    ----
   1 ?    7.2   0.0     0.013       4.4     159     211 ..     455     509 ..     451     513 .. 0.83

  Alignments for each domain:
  == domain 1    score: 7.2 bits;  conditional E-value: 0.013
  Pp4-19C-PE(PP2a_MTS)_FBpp0077017-aln 159 kilcv.hgglspsiqtldqirvidrkqevphdgalcdllwsdpe.dtkgwgvspr 211
                                           ++lc  +g ls +  t++qir i rk+    +g + +++  d + + + wg +p+
                            Y116A8C.24 455 HVLCTqKGALSLNGLTINQIRGISRKRVEHWEGYIPQVVICDKNgNERDWGDAPQ 509
                                           5788735889****************998999***99999997625678987775 PP

>> B0507.11  CE36422	WBGene00006006	locus:srx-115	7TM chemoreceptor, srx family	status:Predicted	UniProt:Q7JNP8	protein_
   #    score  bias  c-Evalue  i-Evalue hmmfrom  hmm to    alifrom  ali to    envfrom  env to     acc
 ---   ------ ----- --------- --------- ------- -------    ------- -------    ------- -------    ----
   1 ?    7.4   0.0     0.011       3.8     239     305 ..     225     293 ..     195     295 .. 0.77

  Alignments for each domain:
  == domain 1    score: 7.4 bits;  conditional E-value: 0.011
  Pp4-19C-PE(PP2a_MTS)_FBpp0077017-aln 239 qlvlegykyvfnekvltvwsapnycyrcgnvaailelnevlqrdftife...aapqeergvpskkpqady 305
                                           q  +++   ++n  v t ++a+ + + cg v+a l +++ +   ++if+   ++p ++r+ psk ++   
                              B0507.11 225 QDCTHTTDCMLNTYVYTFYAAQWFQFICGAVSA-LSVTTLDGLLMSIFHqksTTPSQSRDPPSKSHTISQ 293
                                           555666778999******************987.566777766777774222789********9987665 PP

>> C47D12.8  CE24855	WBGene00008140	DNA repair protein RAD16 like	status:Partially_confirmed	UniProt:Q18671	protein_id:C
   #    score  bias  c-Evalue  i-Evalue hmmfrom  hmm to    alifrom  ali to    envfrom  env to     acc
 ---   ------ ----- --------- --------- ------- -------    ------- -------    ------- -------    ----
   1 ?    6.8   0.0     0.016       5.7     191     217 ..     793     819 ..     786     844 .. 0.87

  Alignments for each domain:
  == domain 1    score: 6.8 bits;  conditional E-value: 0.016
  Pp4-19C-PE(PP2a_MTS)_FBpp0077017-aln 191 alcdllwsdpedtkgwgvsprgagylf 217
                                            +c l+w++p+    w++sp  +  +f
                              C47D12.8 793 IFCSLIWANPKMRCVWTISPTNSAEFF 819
                                           69******************8776555 PP

>> K08D12.5b  CE44697	WBGene00044618	locus:bus-2	status:Partially_confirmed	UniProt:D3KZG1	protein_id:CCD72807.1
   #    score  bias  c-Evalue  i-Evalue hmmfrom  hmm to    alifrom  ali to    envfrom  env to     acc
 ---   ------ ----- --------- --------- ------- -------    ------- -------    ------- -------    ----
   1 ?    6.6   0.0     0.019       6.6      72     124 ..     111     164 ..     100     173 .. 0.73

  Alignments for each domain:
  == domain 1    score: 6.6 bits;  conditional E-value: 0.019
  Pp4-19C-PE(PP2a_MTS)_FBpp0077017-aln  72 vpetnylfmgdfvdrgyysvetfl.lllalkvr.ypdritlirgnhesrqitqvy 124
                                             e n l++ d +d gyys+ + +  +l  k+r ypd   l++ + +   i + y
                             K08D12.5b 111 SQEFNDLIIAD-LDEGYYSLASKTmAMLIYKTRyYPDTKCLVKADVDNVLILRNY 164
                                           55667777887.59*****97544145566777369******9998888777766 PP

>> K08D12.5a  CE44703	WBGene00044618	locus:bus-2	status:Partially_confirmed	UniProt:D3KZG0	protein_id:CCD72806.1
   #    score  bias  c-Evalue  i-Evalue hmmfrom  hmm to    alifrom  ali to    envfrom  env to     acc
 ---   ------ ----- --------- --------- ------- -------    ------- -------    ------- -------    ----
   1 ?    6.6   0.0     0.019       6.8      72     124 ..     117     170 ..     106     179 .. 0.73

  Alignments for each domain:
  == domain 1    score: 6.6 bits;  conditional E-value: 0.019
  Pp4-19C-PE(PP2a_MTS)_FBpp0077017-aln  72 vpetnylfmgdfvdrgyysvetfl.lllalkvr.ypdritlirgnhesrqitqvy 124
                                             e n l++ d +d gyys+ + +  +l  k+r ypd   l++ + +   i + y
                             K08D12.5a 117 SQEFNDLIIAD-LDEGYYSLASKTmAMLIYKTRyYPDTKCLVKADVDNVLILRNY 170
                                           55667777887.59*****97544145566777369******9998888777766 PP

>> F58F9.9  CE38613	WBGene00044307	status:Partially_confirmed	UniProt:Q4TT93	protein_id:CCD67637.1
   #    score  bias  c-Evalue  i-Evalue hmmfrom  hmm to    alifrom  ali to    envfrom  env to     acc
 ---   ------ ----- --------- --------- ------- -------    ------- -------    ------- -------    ----
   1 ?    6.8   0.1     0.017       5.8     231     304 ..      10      84 ..       1      86 [. 0.85

  Alignments for each domain:
  == domain 1    score: 6.8 bits;  conditional E-value: 0.017
  Pp4-19C-PE(PP2a_MTS)_FBpp0077017-aln 231 idlicrahqlvlegykyvfnekvltvwsapnyc.yrcgnvaailelnevlqrdftifeaapqeergvpskkpq 302
                                           + li  a+ l + +y    +  + t w++++ c  +cg  a il   + l  ++    ++ +++r +p + ++
                               F58F9.9  10 FLLIAGAQALPTCSYDVCAKGGMWTEWATTKPCpTNCGSCAKILYTRKCLSTNIPNCACVGDTTRYIPCNTKT 82 
                                           567888888889999999999999****99999467********************************98876 PP

  Pp4-19C-PE(PP2a_MTS)_FBpp0077017-aln 303 ad 304
                                           + 
                               F58F9.9  83 CV 84 
                                           65 PP

>> Y38E10A.5  CE28701	WBGene00012583	locus:clec-4	status:Partially_confirmed	UniProt:Q9NAK5	protein_id:CAB54396.2
   #    score  bias  c-Evalue  i-Evalue hmmfrom  hmm to    alifrom  ali to    envfrom  env to     acc
 ---   ------ ----- --------- --------- ------- -------    ------- -------    ------- -------    ----
   1 ?    5.0   0.0     0.059        21     242     278 ..     166     203 ..     149     217 .. 0.87
   2 ?   -1.3   0.0       4.9   1.7e+03     105     136 ..     249     280 ..     236     285 .. 0.88

  Alignments for each domain:
  == domain 1    score: 5.0 bits;  conditional E-value: 0.059
  Pp4-19C-PE(PP2a_MTS)_FBpp0077017-aln 242 legykyvfnekvltvwsapnycyr.cgnvaailelnev 278
                                           ++g+ y+f+++  t  + ++ c + cgn+a+i   ne+
                             Y38E10A.5 166 YNGFCYTFHNTASTYTKGQKICEQeCGNLASIHSANEN 203
                                           57999*******9999999999644*******998876 PP

  == domain 2    score: -1.3 bits;  conditional E-value: 4.9
  Pp4-19C-PE(PP2a_MTS)_FBpp0077017-aln 105 pdritlirgnhesrqitqvygfydeclrkygs 136
                                            d + +i  n +sr i+    +  ec + y+ 
                             Y38E10A.5 249 RDSVCVIMSNGDSRPIALGMWYSGECKNEYSV 280
                                           6889999**********9999999****9976 PP

>> C33E10.2  CE17491	WBGene00016346	locus:fbxa-120	status:Partially_confirmed	UniProt:O61800	protein_id:CCD66492.1
   #    score  bias  c-Evalue  i-Evalue hmmfrom  hmm to    alifrom  ali to    envfrom  env to     acc
 ---   ------ ----- --------- --------- ------- -------    ------- -------    ------- -------    ----
   1 ?    6.3   0.0     0.023       8.2      11      49 ..      27      65 ..      21     102 .. 0.90

  Alignments for each domain:
  == domain 1    score: 6.3 bits;  conditional E-value: 0.023
  Pp4-19C-PE(PP2a_MTS)_FBpp0077017-aln 11 ieqlkrceiikeaevkalcakareilveesnvqrvdspv 49
                                           e +kr++ i+   ++++c + r+i+ e++ v+ v s v
                              C33E10.2 27 TEIIKRVNPINRLALRKVCRILRKIVDENPGVESVTSAV 65
                                          5889*******************************9987 PP

>> R03G5.6a  CE45547	WBGene00019847	status:Partially_confirmed	UniProt:Q8MQ01	protein_id:CCD68031.1
   #    score  bias  c-Evalue  i-Evalue hmmfrom  hmm to    alifrom  ali to    envfrom  env to     acc
 ---   ------ ----- --------- --------- ------- -------    ------- -------    ------- -------    ----
   1 ?    6.2   0.2     0.025       8.9     120     157 ..     147     183 ..     135     187 .] 0.84

  Alignments for each domain:
  == domain 1    score: 6.2 bits;  conditional E-value: 0.025
  Pp4-19C-PE(PP2a_MTS)_FBpp0077017-aln 120 itqvygfydeclrkygsvtvwrycteifdylslsaiid 157
                                           i q+ gf   c+  y ++  w y + if  +s+ a i 
                              R03G5.6a 147 IVQLMGFALFCISTYPQIHRWSYLVSIFY-FSFFATIS 183
                                           8999************************5.55555554 PP

>> F55C9.14  CE42218	WBGene00077663	status:Partially_confirmed	UniProt:B1Q275	protein_id:CAQ16143.1
   #    score  bias  c-Evalue  i-Evalue hmmfrom  hmm to    alifrom  ali to    envfrom  env to     acc
 ---   ------ ----- --------- --------- ------- -------    ------- -------    ------- -------    ----
   1 ?    5.7   0.0     0.037        13      12      81 ..     158     227 ..     147     252 .. 0.80

  Alignments for each domain:
  == domain 1    score: 5.7 bits;  conditional E-value: 0.037
  Pp4-19C-PE(PP2a_MTS)_FBpp0077017-aln  12 eqlkrceiikeaevkalcakareilveesnvqrvdspvtvcgdihgqfydlkel.fkvggdvpetnylfmg 81 
                                              +r ++   +   +l ++ +  l  ++ v+ vd+ + +   i g f  lk l f +ggd    + +f g
                              F55C9.14 158 MCTNRRNLYISTSCTELLSVNCTHLHVNQRVRAVDANIFLRHWIRGAFQSLKTLhFSMGGDAV-SKLIFKG 227
                                           555555555566677788888888888999**********************98689999975.4567776 PP

>> ZK520.3b  CE40490	WBGene00001118	locus:dyf-2	status:Confirmed	UniProt:Q067X0	protein_id:CAL49448.1
   #    score  bias  c-Evalue  i-Evalue hmmfrom  hmm to    alifrom  ali to    envfrom  env to     acc
 ---   ------ ----- --------- --------- ------- -------    ------- -------    ------- -------    ----
   1 ?    4.1   0.2      0.11        39     115     289 ..      95     264 ..      75     272 .. 0.52

  Alignments for each domain:
  == domain 1    score: 4.1 bits;  conditional E-value: 0.11
  Pp4-19C-PE(PP2a_MTS)_FBpp0077017-aln 115 hesrqitqvygfydeclrkygsvtvwrycteifdylslsaiidgkilcvhgglsp.siqtldqirvidrkqev 186
                                            e+ q+ +v  fyd       ++++w ++ e++d++        ki   +g +   + ++   +++ +  ++ 
                              ZK520.3b  95 TEAAQLYEVGLFYDRAAAVCLKANAWAKVGELLDHVKSP-----KIHIQYGKIMEkEKKYKVAVKCYETGRDY 162
                                           566777777777777777777777777777777765433.....22333333222022222233333333333 PP

  Pp4-19C-PE(PP2a_MTS)_FBpp0077017-aln 187 phdgalcdllwsdpedtkgwgvsprgagylfgsdvvaqfn....aandidlicrahqlvlegykyvfnekvlt 255
                                             +  l      dp+++       r +  + g+++va+f     ++n         q v+e+++   +++ + 
                              ZK520.3b 163 DNQVRLLLDPLNDPDEAVRV---VRESRSIEGAKLVAKFFvklgDYNSAIQFLVMSQCVQEAFELAEKNNAVR 232
                                           32222221122344433322...23333344444444432100033332233345567777776665555555 PP

  Pp4-19C-PE(PP2a_MTS)_FBpp0077017-aln 256 vwsapnycyrcgnvaailelnevlqrdftifeaa 289
                                            +++   + + gn++  lel+e+ +r   +f aa
                              ZK520.3b 233 EYAK--AIEQHGNISQALELAEYYNRVNDMFMAA 264
                                           5544..4567888888888888888888888876 PP

>> Y71G12B.20b  CE33246	WBGene00003111	locus:mab-20	status:Confirmed	UniProt:Q95XP4	protein_id:CCD67975.1
   #    score  bias  c-Evalue  i-Evalue hmmfrom  hmm to    alifrom  ali to    envfrom  env to     acc
 ---   ------ ----- --------- --------- ------- -------    ------- -------    ------- -------    ----
   1 ?    5.8   0.0     0.034        12     141     183 ..      95     137 ..      82     149 .. 0.81

  Alignments for each domain:
  == domain 1    score: 5.8 bits;  conditional E-value: 0.034
  Pp4-19C-PE(PP2a_MTS)_FBpp0077017-aln 141 rycteifdylslsaiidgkilcvhgglspsiqtldqirvidrk 183
                                           r c     +l+++  +d   +c   g+ p+i++ld +   d++
                           Y71G12B.20b  95 RLCRPSTRFLAFTNNLDSIYVCSSVGMRPEIRVLDSLSLRDQQ 137
                                           5566667789999999*******************99876654 PP

>> F55A4.10  CE35556	WBGene00018861	locus:cutl-21	status:Partially_confirmed	UniProt:Q95Q52	protein_id:CCD62873.1
   #    score  bias  c-Evalue  i-Evalue hmmfrom  hmm to    alifrom  ali to    envfrom  env to     acc
 ---   ------ ----- --------- --------- ------- -------    ------- -------    ------- -------    ----
   1 ?    5.5   0.0     0.043        15     111     147 ..      69     105 ..      62     144 .. 0.83

  Alignments for each domain:
  == domain 1    score: 5.5 bits;  conditional E-value: 0.043
  Pp4-19C-PE(PP2a_MTS)_FBpp0077017-aln 111 irgnhesrqitqvygfydeclrkygsvtvwrycteif 147
                                           +rgn e++ i ++  f d cl +  + +v+++ ++i 
                              F55A4.10  69 LRGNGETKYIIEIAVFNDPCLTQIPARNVFQNRIRIG 105
                                           8****************************99988875 PP


Internal pipeline statistics summary:
-------------------------------------
Query model(s):                            1  (307 nodes)
Target sequences:                      25547  (11210993 residues)
Passed MSV filter:                     25547  (1); expected 25547.0 (1)
Passed bias filter:                    25547  (1); expected 25547.0 (1)
Passed Vit filter:                     25547  (1); expected 25547.0 (1)
Passed Fwd filter:                     25547  (1); expected 25547.0 (1)
Initial search space (Z):              25547  [actual number of targets]
Domain search space  (domZ):              73  [number of targets reported over threshold]
# CPU time: 55.91u 0.04s 00:00:55.95 Elapsed: 00:00:15.33
# Mc/sec: 224.51
//
