# Supplementary material for: Potential Conservation of Circadian Clock Proteins in the phylum Nematoda as Revealed by Bioinformatic Searches
Source: PLoS One. 2014 Nov 14;9(11):e112871. doi: 10.1371/journal.pone.0112871 (PMC4232591; doi:10.1371/journal.pone.0112871)
Supplement: File S1 — HMM profiles used in this work and HMMsearch results. (ZIP) [file pone.0112871.s007.zip › HMMs-CE/Artropodos/Pp1-13C-PA(pp1a_at_13C)_FBpp0073834-aln.res]

# hmmsearch :: search profile(s) against a sequence database
# HMMER 3.0 (March 2010); http://hmmer.org/
# Copyright (C) 2010 Howard Hughes Medical Institute.
# Freely distributed under the GNU General Public License (GPLv3).
# - - - - - - - - - - - - - - - - - - - - - - - - - - - - - - - - - - - -
# query HMM file:                  Pp1-13C-PA(pp1a_at_13C)_FBpp0073834-aln.hmm
# target sequence database:        ../../../ProteomasGus/wormpep229
# Max sensitivity mode:            on [all heuristic filters off]
# - - - - - - - - - - - - - - - - - - - - - - - - - - - - - - - - - - - -

Query:       Pp1-13C-PA(pp1a_at_13C)_FBpp0073834-aln  [M=327]
Scores for complete sequences (score includes all domains):
   --- full sequence ---   --- best 1 domain ---    -#dom-
    E-value  score  bias    E-value  score  bias    exp  N  Sequence   Description
    ------- ------ -----    ------- ------ -----   ---- --  --------   -----------
   1.3e-218  725.2   0.2   1.6e-218  725.0   0.1    1.0  1  F56C9.1    CE01319	WBGene00001748	locus:gsp-2	status:Confirm
   7.4e-206  683.3   0.2   8.1e-206  683.2   0.1    1.0  1  F29F11.6a  CE20735	WBGene00001747	locus:gsp-1	serine\/threon
   7.4e-206  683.3   0.2   8.1e-206  683.2   0.1    1.0  1  F29F11.6b  CE20735	WBGene00001747	locus:gsp-1	status:Confirm
   2.7e-150  500.7   0.5   3.3e-150  500.4   0.4    1.0  1  C05A2.1    CE37475	WBGene00004083	locus:pph-1	serine\/threon
   2.9e-124  415.1   0.3   3.4e-124  414.9   0.2    1.0  1  ZK938.1    CE15483	WBGene00014158	serine\/threonine protein 
   4.2e-123  411.3   0.3   4.9e-123  411.1   0.2    1.0  1  F52H3.6    CE03402	WBGene00009948	serine\/threonine specific
   3.7e-120  401.6   0.1   4.8e-120  401.3   0.0    1.0  1  W09C3.6    CE14754	WBGene00021113	locus:gsp-3	serine\/threon
   1.4e-119  399.8   0.1   1.6e-119  399.5   0.1    1.0  1  T03F1.5    CE13104	WBGene00020187	locus:gsp-4	serine\/threon
   3.6e-114  382.0   0.1   4.8e-114  381.6   0.0    1.0  1  C09H5.7    CE35227	WBGene00015661	phophatase	status:Partiall
   7.1e-112  374.4   0.6   8.2e-112  374.2   0.4    1.0  1  T16G12.7   CE00624	WBGene00011808	Protein phosphatase 1	stat
   2.1e-109  366.3   0.3   2.6e-109  366.0   0.2    1.0  1  C34D4.2    CE29211	WBGene00016398	status:Partially_confirmed
   4.1e-109  365.3   0.1   5.1e-109  365.0   0.1    1.0  1  F25B3.4    CE40945	WBGene00009101	serine\/threonine protein 
   4.4e-109  365.2   0.6   5.3e-109  365.0   0.4    1.0  1  F23B12.1   CE43389	WBGene00009079	serine\/threonine protein 
   2.8e-106  356.0   0.5   3.3e-106  355.8   0.4    1.0  1  C47A4.3    CE19739	WBGene00008124	Ser\/Thr protein phosphata
   9.3e-101  337.9   2.2    1.5e-99  333.9   1.5    1.9  1  C25A6.1    CE38785	WBGene00016081	status:Partially_confirmed
    3.8e-99  332.6   2.3    3.1e-98  329.6   1.6    1.9  1  ZK354.9    CE15326	WBGene00022710	protein phosphatase	status
    4.3e-95  319.3   0.2    5.6e-95  318.9   0.1    1.0  1  F38H4.9    CE10074	WBGene00002363	locus:let-92	serine\/threo
    3.7e-94  316.2   0.3    4.7e-94  315.8   0.2    1.0  1  Y71G12B.30 CE45003	WBGene00044347	status:Partially_confirmed
    1.8e-93  313.9   0.1    2.2e-93  313.6   0.1    1.0  1  Y75B8A.30  CE23041	WBGene00004085	locus:pph-4.1	Ser\/Thr pro
    2.3e-89  300.4   0.2    2.9e-89  300.1   0.1    1.0  1  C06A1.3    CE02116	WBGene00007354	serine\/threonine protein 
    3.5e-89  299.8   0.5    4.3e-89  299.5   0.3    1.0  1  Y49E10.3a  CE22221	WBGene00004086	locus:pph-4.2	Ser\/Thr pro
    4.3e-89  299.6   0.0    3.3e-74  250.6   0.0    2.0  2  Y69E1A.4   CE22811	WBGene00013476	Ser\/Thr protein phosphata
    1.9e-88  297.4   0.2    2.4e-88  297.1   0.1    1.0  1  F58G1.3    CE35562	WBGene00010265	Protein  phosphatase-1 (PP
    6.4e-88  295.7   0.1    2.5e-74  251.0   0.0    2.0  2  T25B9.2    CE43296	WBGene00012008	serine\/threonine protein 
    4.1e-87  293.0   0.2    2.9e-74  250.8   0.1    2.0  2  F22D6.9    CE24913	WBGene00009054	serine\/threonine protein 
    1.5e-85  287.9   0.6      2e-85  287.5   0.4    1.0  1  C23G10.1a  CE27721	WBGene00016010	Protein phosphatase	status
    3.3e-85  286.8   0.6    4.6e-85  286.3   0.4    1.1  1  C23G10.1b  CE29587	WBGene00016010	status:Partially_confirmed
    1.4e-81  274.9   0.6    1.8e-81  274.5   0.4    1.0  1  C34C12.3   CE31433	WBGene00007922	locus:pph-6	PROTEIN PHOSPH
    1.9e-80  271.1   0.9    2.6e-80  270.7   0.6    1.1  1  R13A5.11   CE34584	WBGene00020053	Protein phosphatase	status
    1.7e-76  258.1   0.2    2.6e-76  257.5   0.1    1.2  1  C24H11.1   CE18524	WBGene00007699	Protein  phosphatase-1 (PP
    1.7e-76  258.1   0.2    2.6e-76  257.5   0.1    1.2  1  C24H11.2   CE18525	WBGene00007700	Protein  phosphatase-1 (PP
    1.8e-76  258.0   0.1    2.4e-76  257.7   0.1    1.0  1  W03D8.2b   CE18322	WBGene00020985	status:Partially_confirmed
    1.8e-75  254.7   0.3    2.3e-75  254.4   0.2    1.0  1  R08A2.2    CE35901	WBGene00011133	serine\/threonine protein 
    1.7e-73  248.3   0.1      2e-73  248.1   0.1    1.0  1  W03D8.2a   CE40313	WBGene00020985	ser\/thr protein phosphata
    1.3e-71  242.1   0.1    1.5e-71  241.9   0.1    1.0  1  Y40H4A.2   CE35916	WBGene00012741	Ser\/Thr protein phosphata
    1.9e-69  234.9   1.5    2.6e-69  234.5   1.0    1.1  1  C02F4.2b   CE46805	WBGene00006527	locus:tax-6	status:Partial
      3e-69  234.3   1.5    4.1e-69  233.9   1.0    1.1  1  C02F4.2a   CE07853	WBGene00006527	locus:tax-6	serine\/threon
      3e-69  234.3   1.5    4.3e-69  233.8   1.0    1.1  1  C02F4.2c   CE46586	WBGene00006527	locus:tax-6	status:Partial
    9.9e-69  232.6   0.8    1.4e-68  232.1   0.6    1.1  1  Y39B6A.2a  CE36619	WBGene00012665	locus:pph-5	status:Partial
    1.3e-65  222.4   0.1    1.6e-65  222.1   0.0    1.1  1  C27B7.6    CE43510	WBGene00007763	serine\/threonine protein 
    1.1e-58  199.6   0.1    1.5e-58  199.1   0.0    1.2  1  F49E11.7   CE40414	WBGene00009893	serine\/threonine protein 
    3.8e-58  197.8   0.0    5.9e-58  197.2   0.0    1.3  1  F42G8.8    CE17067	WBGene00018359	ser\/thr-protein phosphata
    3.5e-55  188.1   1.6      1e-31  110.9   0.2    2.0  2  Y54G2A.24a CE27487	WBGene00021889	status:Partially_confirmed
      2e-54  185.6   0.1    1.3e-52  179.7   0.1    2.2  1  F26B1.5    CE28005	WBGene00017817	serine\/threonine protein 
    2.4e-54  185.3   1.5    5.7e-32  111.8   0.1    2.1  2  R08C7.8    CE07431	WBGene00019951	serine\/threonine protein 
    2.3e-49  168.9   0.1    7.6e-49  167.3   0.1    1.6  1  ZC477.2    CE35146	WBGene00022617	serine\/ threonine specifi
    2.7e-48  165.5   0.2    1.4e-39  136.8   0.0    2.1  2  C30A5.4    CE00095	WBGene00016239	status:Predicted	UniProt:P
    8.9e-45  153.9   0.4    1.2e-43  150.2   0.3    2.0  1  F23H11.8b  CE30662	WBGene00003969	locus:pef-1	status:Confirm
    1.2e-44  153.5   0.4    1.6e-43  149.8   0.3    2.1  1  F23H11.8c  CE43732	WBGene00003969	locus:pef-1	status:Confirm
    1.6e-44  153.1   0.4      2e-43  149.5   0.3    2.1  1  F23H11.8a  CE27999	WBGene00003969	locus:pef-1	protein phosph
    1.4e-43  150.0   0.0    1.5e-43  149.8   0.0    1.0  1  Y54G2A.24b CE35108	WBGene00021889	status:Confirmed	UniProt:Q
    3.1e-41  142.3   0.3    3.7e-41  142.0   0.2    1.0  1  Y49E10.3b  CE35371	WBGene00004086	locus:pph-4.2	status:Confi
    6.7e-33  114.8   0.1    7.7e-20   71.9   0.0    2.2  2  ZC477.10   CE43789	WBGene00022622	status:Partially_confirmed
      3e-31  109.4   1.3    1.5e-30  107.1   0.9    1.8  1  F20D6.6    CE41894	WBGene00017636	serine\/threoninie protein
    9.7e-31  107.7   0.2    3.4e-16   59.9   0.0    2.2  2  F44B9.9    CE29045	WBGene00018410	Protein phosphatase	status
    2.2e-25   90.1   0.1      3e-25   89.7   0.0    1.1  1  F40E3.5    CE10166	WBGene00018232	serine threonine protein p
    7.5e-23   81.8   0.0    1.2e-22   81.1   0.0    1.2  1  R03D7.8    CE36555	WBGene00010992	protein  phosphatase	statu
    5.6e-18   65.8   0.0      6e-18   65.7   0.0    1.0  1  Y39B6A.2b  CE45307	WBGene00012665	locus:pph-5	status:Partial
  ------ inclusion threshold ------
       0.49   10.1   0.0       0.78    9.4   0.0    1.2  1  ZK177.10   CE40000	WBGene00006554	locus:tbx-35	status:Partia
        2.4    7.8   1.3        3.4    7.3   0.9    1.2  1  F41G3.11   CE36543	WBGene00005986	locus:srx-95	7TM chemorece
        3.6    7.3   1.1        3.7    7.2   0.8    1.1  1  F41E6.15   CE45366	WBGene00044554	status:Confirmed	UniProt:Q
        4.3    7.0   0.3        5.8    6.6   0.2    1.2  1  C55F2.2    CE31458	WBGene00016958	locus:ilys-4	status:Confir
        5.3    6.7   0.0        5.4    6.7   0.0    1.1  1  F22D6.15   CE34825	WBGene00009056	status:Confirmed	UniProt:Q
        5.9    6.6   0.0        8.1    6.1   0.0    1.2  1  T10G3.6a   CE37990	WBGene00001808	locus:gut-2	Yeast hypothet
        6.6    6.4   0.0         11    5.7   0.0    1.2  1  B0218.3    CE06686	WBGene00004055	locus:pmk-1	ser\/thr kinas
        8.1    6.1   0.0         14    5.3   0.0    1.3  1  B0513.6    CE43142	WBGene00007198	status:Predicted	UniProt:O
        8.3    6.1   0.0         15    5.3   0.0    1.3  1  Y45F10C.1  CE16635	WBGene00012877	status:Predicted	UniProt:O


Domain annotation for each sequence (and alignments):
>> F56C9.1  CE01319	WBGene00001748	locus:gsp-2	status:Confirmed	UniProt:P48727	protein_id:CCD61828.1
   #    score  bias  c-Evalue  i-Evalue hmmfrom  hmm to    alifrom  ali to    envfrom  env to     acc
 ---   ------ ----- --------- --------- ------- -------    ------- -------    ------- -------    ----
   1 !  725.0   0.1  4.1e-221  1.6e-218       3     323 ..       2     324 ..       1     329 [. 0.98

  Alignments for each domain:
  == domain 1    score: 725.0 bits;  conditional E-value: 4.1e-221
  Pp1-13C-PA(pp1a_at_13C)_FBpp0073834-aln   3 evdklnidniiarllevrgarpgknvqltegeirglclksreiflsqpilleleaplkicgdihgqyydl 72 
                                              +v+kln+dnii+rllevrg++pgknvqlte+ei+glc ksreiflsqpilleleaplkicgd+hgqyydl
                                  F56C9.1   2 DVEKLNLDNIISRLLEVRGSKPGKNVQLTESEIKGLCQKSREIFLSQPILLELEAPLKICGDVHGQYYDL 71 
                                              899******************************************************************* PP

  Pp1-13C-PA(pp1a_at_13C)_FBpp0073834-aln  73 lrlfeyggfppesnylflgdyvdrgkqsleticlllaykikypenffllrgnhecasinriygfydeckr 142
                                              lrlfeyggfppesnylflgdyvdrgkqsleticlllaykikypenffllrgnhecasinriygfydeckr
                                  F56C9.1  72 LRLFEYGGFPPESNYLFLGDYVDRGKQSLETICLLLAYKIKYPENFFLLRGNHECASINRIYGFYDECKR 141
                                              ********************************************************************** PP

  Pp1-13C-PA(pp1a_at_13C)_FBpp0073834-aln 143 ryniklwktftdcfnclpvaaivdekifcchgglspdlqsmeqirrimrptdvpdqgllcdllwsdpdkd 212
                                              ryniklwktftdcfnclpvaai+dekifcchgglspdlqsmeqirrimrptdvpdqgllcdllwsdpdkd
                                  F56C9.1 142 RYNIKLWKTFTDCFNCLPVAAIIDEKIFCCHGGLSPDLQSMEQIRRIMRPTDVPDQGLLCDLLWSDPDKD 211
                                              ********************************************************************** PP

  Pp1-13C-PA(pp1a_at_13C)_FBpp0073834-aln 213 tagwgendrgvsftfgaevvakflskhdfdlicrahqvvedgyeffakrqlvtlfsapnycgefdnagal 282
                                               +gwgendrgvsftfg evvakfl+khd+dlicrahqvvedgyeffakrqlvtlfsapnycgefdnag++
                                  F56C9.1 212 VTGWGENDRGVSFTFGPEVVAKFLHKHDLDLICRAHQVVEDGYEFFAKRQLVTLFSAPNYCGEFDNAGSM 281
                                              ********************************************************************** PP

  Pp1-13C-PA(pp1a_at_13C)_FBpp0073834-aln 283 msvdetlmcsfqilkpadkrkllyg..glnagrpvtppraask 323
                                              m+vdetlmcsfqilkpadk+k+ yg  g+ ++rpvtppr+a+ 
                                  F56C9.1 282 MTVDETLMCSFQILKPADKKKYPYGagGVGSNRPVTPPRNAPA 324
                                              **********************9954489**********9875 PP

>> F29F11.6a  CE20735	WBGene00001747	locus:gsp-1	serine\/threonine protein phosphatase	status:Confirmed	UniProt:Q27497	p
   #    score  bias  c-Evalue  i-Evalue hmmfrom  hmm to    alifrom  ali to    envfrom  env to     acc
 ---   ------ ----- --------- --------- ------- -------    ------- -------    ------- -------    ----
   1 !  683.2   0.1  2.1e-208  8.1e-206       2     316 ..       2     317 ..       1     329 [] 0.97

  Alignments for each domain:
  == domain 1    score: 683.2 bits;  conditional E-value: 2.1e-208
  Pp1-13C-PA(pp1a_at_13C)_FBpp0073834-aln   2 aevdklnidniiarllevrgarpgknvqltegeirglclksreiflsqpilleleaplkicgdihgqyyd 71 
                                              ++  +lnidn+i+rllevrg rpgk v ++e+eir+lc ksreiflsqpilleleaplkicgdihgqy d
                                F29F11.6a   2 SNDGDLNIDNLITRLLEVRGCRPGKPVTMSEAEIRALCHKSREIFLSQPILLELEAPLKICGDIHGQYND 71 
                                              566789**************************************************************** PP

  Pp1-13C-PA(pp1a_at_13C)_FBpp0073834-aln  72 llrlfeyggfppesnylflgdyvdrgkqsleticlllaykikypenffllrgnhecasinriygfydeck 141
                                              llrlfeyggfppe+nylflgdyvdrgkqsleticlllayk+kypenffllrgnhecasinriygfydeck
                                F29F11.6a  72 LLRLFEYGGFPPEANYLFLGDYVDRGKQSLETICLLLAYKVKYPENFFLLRGNHECASINRIYGFYDECK 141
                                              ********************************************************************** PP

  Pp1-13C-PA(pp1a_at_13C)_FBpp0073834-aln 142 rryniklwktftdcfnclpvaaivdekifcchgglspdlqsmeqirrimrptdvpdqgllcdllwsdpdk 211
                                              rr++iklwktftdcfnclp+aa++dekifcchgglspdlq+meqirr+mrptdvpd gllcdllwsdpdk
                                F29F11.6a 142 RRFSIKLWKTFTDCFNCLPIAALIDEKIFCCHGGLSPDLQNMEQIRRVMRPTDVPDTGLLCDLLWSDPDK 211
                                              ********************************************************************** PP

  Pp1-13C-PA(pp1a_at_13C)_FBpp0073834-aln 212 dtagwgendrgvsftfgaevvakflskhdfdlicrahqvvedgyeffakrqlvtlfsapnycgefdnaga 281
                                              d +gwgendrgvsftfg +vvakfl++hd+dlicrahqvvedgyeffakrqlvtlfsapnycgefdnag 
                                F29F11.6a 212 DVTGWGENDRGVSFTFGPDVVAKFLNRHDLDLICRAHQVVEDGYEFFAKRQLVTLFSAPNYCGEFDNAGG 281
                                              ********************************************************************** PP

  Pp1-13C-PA(pp1a_at_13C)_FBpp0073834-aln 282 lmsvdetlmcsfqilkpadkr.kllygglnagrpvt 316
                                              +msvdetlmcsfqilkp++k+ k++y+g+n+grp++
                                F29F11.6a 282 MMSVDETLMCSFQILKPSEKKaKYQYQGMNSGRPAV 317
                                              ******************986599**********76 PP

>> F29F11.6b  CE20735	WBGene00001747	locus:gsp-1	status:Confirmed	protein_id:CCD31070.1
   #    score  bias  c-Evalue  i-Evalue hmmfrom  hmm to    alifrom  ali to    envfrom  env to     acc
 ---   ------ ----- --------- --------- ------- -------    ------- -------    ------- -------    ----
   1 !  683.2   0.1  2.1e-208  8.1e-206       2     316 ..       2     317 ..       1     329 [] 0.97

  Alignments for each domain:
  == domain 1    score: 683.2 bits;  conditional E-value: 2.1e-208
  Pp1-13C-PA(pp1a_at_13C)_FBpp0073834-aln   2 aevdklnidniiarllevrgarpgknvqltegeirglclksreiflsqpilleleaplkicgdihgqyyd 71 
                                              ++  +lnidn+i+rllevrg rpgk v ++e+eir+lc ksreiflsqpilleleaplkicgdihgqy d
                                F29F11.6b   2 SNDGDLNIDNLITRLLEVRGCRPGKPVTMSEAEIRALCHKSREIFLSQPILLELEAPLKICGDIHGQYND 71 
                                              566789**************************************************************** PP

  Pp1-13C-PA(pp1a_at_13C)_FBpp0073834-aln  72 llrlfeyggfppesnylflgdyvdrgkqsleticlllaykikypenffllrgnhecasinriygfydeck 141
                                              llrlfeyggfppe+nylflgdyvdrgkqsleticlllayk+kypenffllrgnhecasinriygfydeck
                                F29F11.6b  72 LLRLFEYGGFPPEANYLFLGDYVDRGKQSLETICLLLAYKVKYPENFFLLRGNHECASINRIYGFYDECK 141
                                              ********************************************************************** PP

  Pp1-13C-PA(pp1a_at_13C)_FBpp0073834-aln 142 rryniklwktftdcfnclpvaaivdekifcchgglspdlqsmeqirrimrptdvpdqgllcdllwsdpdk 211
                                              rr++iklwktftdcfnclp+aa++dekifcchgglspdlq+meqirr+mrptdvpd gllcdllwsdpdk
                                F29F11.6b 142 RRFSIKLWKTFTDCFNCLPIAALIDEKIFCCHGGLSPDLQNMEQIRRVMRPTDVPDTGLLCDLLWSDPDK 211
                                              ********************************************************************** PP

  Pp1-13C-PA(pp1a_at_13C)_FBpp0073834-aln 212 dtagwgendrgvsftfgaevvakflskhdfdlicrahqvvedgyeffakrqlvtlfsapnycgefdnaga 281
                                              d +gwgendrgvsftfg +vvakfl++hd+dlicrahqvvedgyeffakrqlvtlfsapnycgefdnag 
                                F29F11.6b 212 DVTGWGENDRGVSFTFGPDVVAKFLNRHDLDLICRAHQVVEDGYEFFAKRQLVTLFSAPNYCGEFDNAGG 281
                                              ********************************************************************** PP

  Pp1-13C-PA(pp1a_at_13C)_FBpp0073834-aln 282 lmsvdetlmcsfqilkpadkr.kllygglnagrpvt 316
                                              +msvdetlmcsfqilkp++k+ k++y+g+n+grp++
                                F29F11.6b 282 MMSVDETLMCSFQILKPSEKKaKYQYQGMNSGRPAV 317
                                              ******************986599**********76 PP

>> C05A2.1  CE37475	WBGene00004083	locus:pph-1	serine\/threonine protein phosphatase	status:Confirmed	UniProt:O18148	pro
   #    score  bias  c-Evalue  i-Evalue hmmfrom  hmm to    alifrom  ali to    envfrom  env to     acc
 ---   ------ ----- --------- --------- ------- -------    ------- -------    ------- -------    ----
   1 !  500.4   0.4  8.7e-153  3.3e-150       5     301 ..      12     306 ..       8     323 .. 0.97

  Alignments for each domain:
  == domain 1    score: 500.4 bits;  conditional E-value: 8.7e-153
  Pp1-13C-PA(pp1a_at_13C)_FBpp0073834-aln   5 dklnidniiarllevrgarpgknvqltegeirglclksreiflsqpilleleaplkicgdihgqyydllr 74 
                                               +lnid++i+ l+ v+  +  k +++te+eir +c+ +r+if+ qp+llele plki gdihgq+ dllr
                                  C05A2.1  12 GELNIDQLISTLVSVKPWH--KTLDVTENEIRMVCVLARQIFMHQPMLLELEPPLKIGGDIHGQFADLLR 79 
                                              589***********98754..77889******************************************** PP

  Pp1-13C-PA(pp1a_at_13C)_FBpp0073834-aln  75 lfeyggfppesnylflgdyvdrgkqsleticlllaykikypenffllrgnhecasinriygfydeckrry 144
                                              lf+  g+ppesnylflgdyvdrg +s+eti+lll+ykikyp+nffllrgnhe+a +nriygfydeckrry
                                  C05A2.1  80 LFNLAGYPPESNYLFLGDYVDRGPKSIETIVLLLCYKIKYPNNFFLLRGNHEVANLNRIYGFYDECKRRY 149
                                              ********************************************************************** PP

  Pp1-13C-PA(pp1a_at_13C)_FBpp0073834-aln 145 niklwktftdcfnclpvaaivdekifcchgglspdlqsmeqirrimrptdvpdqgllcdllwsdpdkdta 214
                                              ++klwk f d+fnc+pvaa++d+kifcchgglsp+l+s++q++r+ rp dv + gllcd+lwsdpd   +
                                  C05A2.1 150 SVKLWKCFQDVFNCMPVAALIDNKIFCCHGGLSPNLRSLDQLKRLSRPCDVQETGLLCDVLWSDPDATVV 219
                                              ********************************************************************** PP

  Pp1-13C-PA(pp1a_at_13C)_FBpp0073834-aln 215 gwgendrgvsftfgaevvakflskhdfdlicrahqvvedgyeffakrqlvtlfsapnycgefdnagalms 284
                                              gw  n+rgvs+ fg++v+a+fl+k d+d+++r hqvvedgyeff +r lvt+fsapnycgefdnaga+m 
                                  C05A2.1 220 GWAPNERGVSYVFGVDVLAQFLQKMDLDIVVRGHQVVEDGYEFFGRRGLVTVFSAPNYCGEFDNAGAVMN 289
                                              ********************************************************************** PP

  Pp1-13C-PA(pp1a_at_13C)_FBpp0073834-aln 285 vdetlmcsfqilkpadk 301
                                              vde l+csfqilkp  +
                                  C05A2.1 290 VDENLLCSFQILKPQSQ 306
                                              **************865 PP

>> ZK938.1  CE15483	WBGene00014158	serine\/threonine protein phosphatase	status:Confirmed	UniProt:Q23671	protein_id:CAB0
   #    score  bias  c-Evalue  i-Evalue hmmfrom  hmm to    alifrom  ali to    envfrom  env to     acc
 ---   ------ ----- --------- --------- ------- -------    ------- -------    ------- -------    ----
   1 !  414.9   0.2    9e-127  3.4e-124       7     305 ..       2     301 ..       1     324 [. 0.95

  Alignments for each domain:
  == domain 1    score: 414.9 bits;  conditional E-value: 9e-127
  Pp1-13C-PA(pp1a_at_13C)_FBpp0073834-aln   7 lnidniiarllevrgarp.gknvqltegeirglclksreiflsqpilleleaplkicgdihgqyydllrl 75 
                                              +ni n i ++l v  +        + e++i g+    ++i+ +q  ++e++ap+ +cgdihgqy dllr+
                                  ZK938.1   2 VNIPNFIDKVLSVNDTSNaSLTHCIKEADIDGVIEECKDILSAQATMVEVQAPIAVCGDIHGQYTDLLRI 71 
                                              6999*********9876515667799******************************************** PP

  Pp1-13C-PA(pp1a_at_13C)_FBpp0073834-aln  76 feyggfppesnylflgdyvdrgkqsleticlllaykikypenffllrgnhecasinriygfydeckrryn 145
                                              f+  +fpp+ nylflgdyvdrg+q le icll+ayk++yp+ ff+lrgnhecasinr ygfydeckrry+
                                  ZK938.1  72 FNRCSFPPDQNYLFLGDYVDRGRQQLEVICLLMAYKVRYPNGFFILRGNHECASINRTYGFYDECKRRYS 141
                                              ********************************************************************** PP

  Pp1-13C-PA(pp1a_at_13C)_FBpp0073834-aln 146 iklwktftdcfnclpvaaivdekifcchgglspdlqsmeqirrimrptdvpdqgllcdllwsdpdkdtag 215
                                              + l++ f + fn lp++a++  +ifc hgglsp+l s  q+ +i+rp d p+  l  dllw+dp+++ +g
                                  ZK938.1 142 LALYNEFQNLFNSLPLCAMISGRIFCMHGGLSPELVSWTQLAKIIRPFDPPNACLAMDLLWADPENNHTG 211
                                              ********************************************************************** PP

  Pp1-13C-PA(pp1a_at_13C)_FBpp0073834-aln 216 wgendrgvsftfgaevvakflskhdfdlicrahqvvedgyeffakrqlvtlfsapnycgefdnagalmsv 285
                                              wg+n rgvs+ fga+vv  f +k ++dli+r hqvv+dgyeffa ++lvt+fsap+ycgefdn   +m v
                                  ZK938.1 212 WGKNSRGVSYIFGANVVKDFTEKMNIDLIARGHQVVQDGYEFFADKRLVTIFSAPKYCGEFDNNAGIMIV 281
                                              ********************************************************************** PP

  Pp1-13C-PA(pp1a_at_13C)_FBpp0073834-aln 286 detlmcsfqilkpadkrkll 305
                                              de l+ sf+ilkpa +  ++
                                  ZK938.1 282 DERLIISFEILKPAMREVKI 301
                                              *************9876543 PP

>> F52H3.6  CE03402	WBGene00009948	serine\/threonine specific protein phosphatase	status:Confirmed	UniProt:Q27501	protei
   #    score  bias  c-Evalue  i-Evalue hmmfrom  hmm to    alifrom  ali to    envfrom  env to     acc
 ---   ------ ----- --------- --------- ------- -------    ------- -------    ------- -------    ----
   1 !  411.1   0.2  1.3e-125  4.9e-123       7     311 ..       2     308 ..       1     322 [. 0.96

  Alignments for each domain:
  == domain 1    score: 411.1 bits;  conditional E-value: 1.3e-125
  Pp1-13C-PA(pp1a_at_13C)_FBpp0073834-aln   7 lnidniiarllevrg.arpgknvqltegeirglclksreiflsqpilleleaplkicgdihgqyydllrl 75 
                                              +ni + i rll v   ++p     ++e++i  +  k  +i+l+q  ++e++ap+ +cgdihgqy dllr+
                                  F52H3.6   2 VNIPSFIDRLLSVNDtSNPSLTRCINEADIDVVIEKCTKILLAQATMVEVQAPIAVCGDIHGQYTDLLRI 71 
                                              6999*********8626899999*********************************************** PP

  Pp1-13C-PA(pp1a_at_13C)_FBpp0073834-aln  76 feyggfppesnylflgdyvdrgkqsleticlllaykikypenffllrgnhecasinriygfydeckrryn 145
                                              f+  +fpp+ nylflgdyvdrg+q le icll+ayki+yp+ ff+lrgnhecasinr ygfydeckrry+
                                  F52H3.6  72 FNRCSFPPDQNYLFLGDYVDRGRQQLEVICLLMAYKIRYPNRFFILRGNHECASINRTYGFYDECKRRYS 141
                                              ********************************************************************** PP

  Pp1-13C-PA(pp1a_at_13C)_FBpp0073834-aln 146 iklwktftdcfnclpvaaivdekifcchgglspdlqsmeqirrimrptdvpdqgllcdllwsdpdkdtag 215
                                              + l++ f + fn lp++a++  +ifc hggls  l s  q+  i rp d p++ l  dllw+dp+++ +g
                                  F52H3.6 142 LALYNDFQNLFNHLPLCAMISGRIFCMHGGLSQKLVSWTQLAEITRPFDPPNNSLAMDLLWADPENNMTG 211
                                              ********************************************************************** PP

  Pp1-13C-PA(pp1a_at_13C)_FBpp0073834-aln 216 wgendrgvsftfgaevvakflskhdfdlicrahqvvedgyeffakrqlvtlfsapnycgefdnagalmsv 285
                                              w e  rgvs  fga+vv  f +k ++dli+r hqvv+dgyeffa ++lvt+fsap+ycgefdn  a+m v
                                  F52H3.6 212 WAESSRGVSQIFGADVVKDFTEKMNIDLIARGHQVVQDGYEFFADKRLVTIFSAPKYCGEFDNNAAVMIV 281
                                              ********************************************************************** PP

  Pp1-13C-PA(pp1a_at_13C)_FBpp0073834-aln 286 detlmcsfqilkpadkr.kllygglna 311
                                              de l++sf+ilkpa +  k++  g +a
                                  F52H3.6 282 DERLIVSFEILKPAIREvKIQARGAAA 308
                                              *************97652555555544 PP

>> W09C3.6  CE14754	WBGene00021113	locus:gsp-3	serine\/threonine protein phosphatase PP1	status:Confirmed	UniProt:O02658
   #    score  bias  c-Evalue  i-Evalue hmmfrom  hmm to    alifrom  ali to    envfrom  env to     acc
 ---   ------ ----- --------- --------- ------- -------    ------- -------    ------- -------    ----
   1 !  401.3   0.0  1.2e-122  4.8e-120       7     301 ..       5     300 ..       2     304 .. 0.97

  Alignments for each domain:
  == domain 1    score: 401.3 bits;  conditional E-value: 1.2e-122
  Pp1-13C-PA(pp1a_at_13C)_FBpp0073834-aln   7 lnidniiarllevrgarpgknvqltegeirglclksreiflsqpilleleaplkicgdihgqyydllrlf 76 
                                              +++dn+++rll+v  +       ++e+e+++ c  ++ +f sq  lle+e p+ +cgdihgqy dllr+f
                                  W09C3.6   5 MDVDNLMSRLLNVGMSGGRLTTSVNEQELQTCCAVAKSVFASQASLLEVEPPIIVCGDIHGQYSDLLRIF 74 
                                              689**********777777788999********************************************* PP

  Pp1-13C-PA(pp1a_at_13C)_FBpp0073834-aln  77 eyggfppesnylflgdyvdrgkqsleticlllaykikypenffllrgnhecasinriygfydeckrryn. 145
                                              +  gfpp+ n+lflgdyvdrg+q +eticl+l++kikypenff+lrgnhec +inr+ygfy+ec+rry+ 
                                  W09C3.6  75 DKNGFPPDVNFLFLGDYVDRGRQNIETICLMLCFKIKYPENFFMLRGNHECPAINRVYGFYEECNRRYKs 144
                                              ********************************************************************73 PP

  Pp1-13C-PA(pp1a_at_13C)_FBpp0073834-aln 146 iklwktftdcfnclpvaaivdekifcchgglspdlqsmeqirrimrptdvpdqgllcdllwsdpdkdtag 215
                                               +lw +f d fn +p++ ++  +i+c hgglsp lq+++q+r++ rp d p+  +  dllw+dpd+   g
                                  W09C3.6 145 TRLWSIFQDTFNWMPLCGLIGSRILCMHGGLSPHLQTLDQLRQLPRPQDPPNPSIGIDLLWADPDQWVKG 214
                                              79******************************************************************** PP

  Pp1-13C-PA(pp1a_at_13C)_FBpp0073834-aln 216 wgendrgvsftfgaevvakflskhdfdlicrahqvvedgyeffakrqlvtlfsapnycgefdnagalmsv 285
                                              w  n rgvs+ fg +vva + s+ d+dl++rahqvv+dgyeffa +++vt+fsap ycg+fdn+ a m v
                                  W09C3.6 215 WQANTRGVSYVFGQDVVADVCSRLDIDLVARAHQVVQDGYEFFASKKMVTIFSAPHYCGQFDNSAATMKV 284
                                              ********************************************************************** PP

  Pp1-13C-PA(pp1a_at_13C)_FBpp0073834-aln 286 detlmcsfqilkpadk 301
                                              de ++c+f + kp+ k
                                  W09C3.6 285 DENMVCTFVMYKPTPK 300
                                              *************987 PP

>> T03F1.5  CE13104	WBGene00020187	locus:gsp-4	serine\/threonine protein phosphatase PP1	status:Confirmed	UniProt:P91420
   #    score  bias  c-Evalue  i-Evalue hmmfrom  hmm to    alifrom  ali to    envfrom  env to     acc
 ---   ------ ----- --------- --------- ------- -------    ------- -------    ------- -------    ----
   1 !  399.5   0.1  4.3e-122  1.6e-119       6     301 ..       4     300 ..       1     304 [. 0.97

  Alignments for each domain:
  == domain 1    score: 399.5 bits;  conditional E-value: 4.3e-122
  Pp1-13C-PA(pp1a_at_13C)_FBpp0073834-aln   6 klnidniiarllevrgarpgknvqltegeirglclksreiflsqpilleleaplkicgdihgqyydllrl 75 
                                               +++dn+++rll+v  +       ++e+e+++ c  ++ +f sq  lle+e p+ +cgdihgqy dllr+
                                  T03F1.5   4 TIDVDNLMSRLLNVGMSGGRLTTSVNEQELQTCCAVAKSVFASQASLLEVEPPIIVCGDIHGQYSDLLRI 73 
                                              5789**********777777788999******************************************** PP

  Pp1-13C-PA(pp1a_at_13C)_FBpp0073834-aln  76 feyggfppesnylflgdyvdrgkqsleticlllaykikypenffllrgnhecasinriygfydeckrryn 145
                                              f+  gfpp+ n+lflgdyvdrg+q +eticl++++kikypenff+lrgnhec +inr+ygfy+ec+rry+
                                  T03F1.5  74 FDKNGFPPDINFLFLGDYVDRGRQNIETICLMFCFKIKYPENFFMLRGNHECPAINRVYGFYEECNRRYK 143
                                              *********************************************************************7 PP

  Pp1-13C-PA(pp1a_at_13C)_FBpp0073834-aln 146 .iklwktftdcfnclpvaaivdekifcchgglspdlqsmeqirrimrptdvpdqgllcdllwsdpdkdta 214
                                                +lw +f d fn +p++ ++  +i+c hgglsp lq+++q+r++ rp d p+  +  dllw+dpd+   
                                  T03F1.5 144 sTRLWSIFQDTFNWMPLCGLIGSRILCMHGGLSPHLQTLDQLRQLPRPQDPPNPSIGIDLLWADPDQWVK 213
                                              379******************************************************************* PP

  Pp1-13C-PA(pp1a_at_13C)_FBpp0073834-aln 215 gwgendrgvsftfgaevvakflskhdfdlicrahqvvedgyeffakrqlvtlfsapnycgefdnagalms 284
                                              gw  n rgvs+ fg +vva + s+ d+dl++rahqvv+dgyeffa +++vt+fsap ycg+fdn+ a m 
                                  T03F1.5 214 GWQANTRGVSYVFGQDVVADVCSRLDIDLVARAHQVVQDGYEFFASKKMVTIFSAPHYCGQFDNSAATMK 283
                                              ********************************************************************** PP

  Pp1-13C-PA(pp1a_at_13C)_FBpp0073834-aln 285 vdetlmcsfqilkpadk 301
                                              vde ++c+f + kp+ k
                                  T03F1.5 284 VDENMVCTFVMYKPTPK 300
                                              **************987 PP

>> C09H5.7  CE35227	WBGene00015661	phophatase	status:Partially_confirmed	UniProt:O16334	protein_id:CCD64056.1
   #    score  bias  c-Evalue  i-Evalue hmmfrom  hmm to    alifrom  ali to    envfrom  env to     acc
 ---   ------ ----- --------- --------- ------- -------    ------- -------    ------- -------    ----
   1 !  381.6   0.0  1.3e-116  4.8e-114       6     303 ..      30     328 ..      26     332 .. 0.98

  Alignments for each domain:
  == domain 1    score: 381.6 bits;  conditional E-value: 1.3e-116
  Pp1-13C-PA(pp1a_at_13C)_FBpp0073834-aln   6 klnidniiarllevrgarpgknvqltegeirglclksreiflsqpilleleaplkicgdihgqyydllrl 75 
                                              +l+id++i ++l v          + e e+  lc  +++ fl qp++le++ap+k+cgd+hgqy d++r+
                                  C09H5.7  30 RLDIDELILKVLSVGHPEKSLTKTVKEHELIQLCQMAKKSFLDQPVMLEVDAPIKVCGDVHGQYSDVIRM 99 
                                              799***********998888899999******************************************** PP

  Pp1-13C-PA(pp1a_at_13C)_FBpp0073834-aln  76 feyggfppesnylflgdyvdrgkqsleticlllaykikypenffllrgnhecasinriygfydeckrryn 145
                                              f    fpp sny+flgdyvdrg+q le i l+l+ykik+ + f++lrgnhec ++nr+ygfy+ec++ry+
                                  C09H5.7 100 FSIARFPPHSNYIFLGDYVDRGRQNLELITLFLCYKIKFYDRFYMLRGNHECPAVNRVYGFYEECNKRYA 169
                                              ********************************************************************96 PP

  Pp1-13C-PA(pp1a_at_13C)_FBpp0073834-aln 146 .iklwktftdcfnclpvaaivdekifcchgglspdlqsmeqirrimrptdvpdqgllcdllwsdpdkdta 214
                                                +lw +f ++f ++p + ++  +i+c hgglsp l++++ +r + rp d p   l  dllwsdpd+  +
                                  C09H5.7 170 sTRLWLAFQEAFAAMPFTGLISGRILCMHGGLSPKLTNLDVLRDLTRPMDPPSPSLHIDLLWSDPDNSVI 239
                                              379******************************************************************* PP

  Pp1-13C-PA(pp1a_at_13C)_FBpp0073834-aln 215 gwgendrgvsftfgaevvakflskhdfdlicrahqvvedgyeffakrqlvtlfsapnycgefdnagalms 284
                                               w  n rgvs+ fg +vv k ++   +dli+rahqvv+dgyeffa ++lvt+fsap ycg+fdn+ a+m 
                                  C09H5.7 240 DWLPNVRGVSYIFGPNVVKKQIETLGIDLIARAHQVVQDGYEFFAEKKLVTIFSAPHYCGQFDNSAAIMN 309
                                              ********************************************************************** PP

  Pp1-13C-PA(pp1a_at_13C)_FBpp0073834-aln 285 vdetlmcsfqilkpadkrk 303
                                              vd+ l+csf++l+p++++ 
                                  C09H5.7 310 VDDNLICSFHVLRPSNRKA 328
                                              ***************9876 PP

>> T16G12.7  CE00624	WBGene00011808	Protein phosphatase 1	status:Partially_confirmed	UniProt:Q21513	protein_id:CAA83616.
   #    score  bias  c-Evalue  i-Evalue hmmfrom  hmm to    alifrom  ali to    envfrom  env to     acc
 ---   ------ ----- --------- --------- ------- -------    ------- -------    ------- -------    ----
   1 !  374.2   0.4  2.1e-114  8.2e-112       4     301 ..      14     316 ..      11     319 .] 0.96

  Alignments for each domain:
  == domain 1    score: 374.2 bits;  conditional E-value: 2.1e-114
  Pp1-13C-PA(pp1a_at_13C)_FBpp0073834-aln   4 vdklnidniiarllevrgarpgknvqltegeirglclksreiflsqpilleleaplkicgdihgqyydll 73 
                                                +ln+d+ii ++l++       +  ++++ + +l   ++++f+ q  +leleap+kicgd+hgqy d+l
                                 T16G12.7  14 KSDLNVDDIIVKILNIGSGGNNFEAIMSQKTLVSLLDAAKDVFMKQGAMLELEAPVKICGDVHGQYSDVL 83 
                                              5689************988888888899999999999********************************* PP

  Pp1-13C-PA(pp1a_at_13C)_FBpp0073834-aln  74 rlfeyggfppesnylflgdyvdrgkqsleticlllaykikypenffllrgnhecasinriygfydeckrr 143
                                              rlf+ ggfpp  nylflgdyvdrg+qsle  cl+layk+k+p nff+lrgnhec sinr+ygf de++r+
                                 T16G12.7  84 RLFDRGGFPPLVNYLFLGDYVDRGQQSLEVACLFLAYKVKFPGNFFMLRGNHECGSINRVYGFLDEVQRK 153
                                              ********************************************************************** PP

  Pp1-13C-PA(pp1a_at_13C)_FBpp0073834-aln 144 ynik....lwktftdcfnclpvaaivdekifcchgglspdlqsmeqirrimrpt.dvpdqgllcdllwsd 208
                                              y  k    +w+ f  cf  +p +a+v  +i+c hgg+s  +++++q+r + rp  +v +  +  d+lwsd
                                 T16G12.7 154 YGAKggttMWNCFQICFAYMPYTALVSGRILCMHGGISKRMNNLNQLRNLQRPVlEVANPSVEIDILWSD 223
                                              *98766669********************************************759************** PP

  Pp1-13C-PA(pp1a_at_13C)_FBpp0073834-aln 209 pdkdtagwgendrgvsftfgaevvakflskhdfdlicrahqvvedgyeffakrqlvtlfsapnycgefdn 278
                                              pd     + +  rgv   fga+ ++ +++k d+dl++rahqvv+dgyeff +++lvt+fsap ycgefdn
                                 T16G12.7 224 PDSTVDDFVDSTRGVGQVFGAKALTAIMNKLDVDLVARAHQVVQDGYEFFNNKRLVTIFSAPHYCGEFDN 293
                                              ********************************************************************** PP

  Pp1-13C-PA(pp1a_at_13C)_FBpp0073834-aln 279 agalmsvdetlmcsfqilkpadk 301
                                              a a+m vd+ l csfqi++p+  
                                 T16G12.7 294 AAAMMNVDKNLTCSFQIMRPSID 316
                                              *******************9744 PP

>> C34D4.2  CE29211	WBGene00016398	status:Partially_confirmed	UniProt:Q27475	protein_id:CCD66598.1
   #    score  bias  c-Evalue  i-Evalue hmmfrom  hmm to    alifrom  ali to    envfrom  env to     acc
 ---   ------ ----- --------- --------- ------- -------    ------- -------    ------- -------    ----
   1 !  366.0   0.2  6.8e-112  2.6e-109       5     304 ..      17     318 ..      13     328 .. 0.95

  Alignments for each domain:
  == domain 1    score: 366.0 bits;  conditional E-value: 6.8e-112
  Pp1-13C-PA(pp1a_at_13C)_FBpp0073834-aln   5 dklnidniiarlle.vrgarpgknvql.tegeirglclksreiflsqpilleleaplkicgdihgqyydl 72 
                                              +kl++   +++l+e ++g  pg+  +l  e+e+  lc ++re+f  + + lel+ap+kicgd+hgqy dl
                                  C34D4.2  17 QKLKVVAWLQNLVErLKGWTPGHCQKLfDEKELIQLCYRAREVFWKNNVKLELKAPVKICGDLHGQYEDL 86 
                                              566666666777653799****998873689*************************************** PP

  Pp1-13C-PA(pp1a_at_13C)_FBpp0073834-aln  73 lrlfeyggfppesnylflgdyvdrgkqsleticlllaykikypenffllrgnhecasinriygfydeckr 142
                                              l l+e  g+ppe++ylflgdyvdrg  s+e i ll+ay++ +p+++fllrgnhe   +n  ygf+ ec++
                                  C34D4.2  87 LALLELNGWPPETKYLFLGDYVDRGPFSIEVISLLFAYQVLHPDKVFLLRGNHESRPVNMQYGFFMECRK 156
                                              ********************************************************************** PP

  Pp1-13C-PA(pp1a_at_13C)_FBpp0073834-aln 143 ryniklwktftdcfnclpvaaivdekifcchgglspdlqsmeqirrimrptdvpdqgllcdllwsdpdkd 212
                                              r++  l+ +f  +f c+p++a+v +ki+c hgg+s dl  + q+ ++ rp dvpd g+++dl w+dpd  
                                  C34D4.2 157 RFSNALYDAFQLAFYCMPLCAVVSDKIICMHGGISEDLVDLRQLDKVERPCDVPDIGVIADLTWADPDAT 226
                                              ********************************************************************** PP

  Pp1-13C-PA(pp1a_at_13C)_FBpp0073834-aln 213 tagwgendrgvsftfgaevvakflskhdfdlicrahqvvedgyeffakrqlvtlfsapnycgefdnagal 282
                                               + + e +rg    fgae v kfl+ h+++l++rahqvv dgyeffa rqlvt+fsap ycg++dna a+
                                  C34D4.2 227 IQMYAESQRGAGRVFGAEAVKKFLNTHHLELVVRAHQVVMDGYEFFADRQLVTIFSAPSYCGQMDNAAAV 296
                                              ********************************************************************** PP

  Pp1-13C-PA(pp1a_at_13C)_FBpp0073834-aln 283 msvdetlmcsfqilkpadkrkl 304
                                              m+vde l+csf +++p  k+ +
                                  C34D4.2 297 MTVDEELVCSFTVMRPDLKKDK 318
                                              ****************766543 PP

>> F25B3.4  CE40945	WBGene00009101	serine\/threonine protein phosphatase	status:Confirmed	UniProt:Q27496	protein_id:CAA9
   #    score  bias  c-Evalue  i-Evalue hmmfrom  hmm to    alifrom  ali to    envfrom  env to     acc
 ---   ------ ----- --------- --------- ------- -------    ------- -------    ------- -------    ----
   1 !  365.0   0.1  1.3e-111  5.1e-109      32     301 ..      81     352 ..      49     362 .. 0.93

  Alignments for each domain:
  == domain 1    score: 365.0 bits;  conditional E-value: 1.3e-111
  Pp1-13C-PA(pp1a_at_13C)_FBpp0073834-aln  32 egeirglclksreiflsqpilleleaplkicgdihgqyydllrlfeyggfppesnylflgdyvdrgkqsl 101
                                                ++++l +++  if  qp+l+e+++p++icgdihgq+ dllrlf+  gfp  +nylflgdyvdrgk+ l
                                  F25B3.4  81 PEDVETLLFHAFSIFNKQPMLIEVNSPINICGDIHGQFSDLLRLFDKNGFPHRANYLFLGDYVDRGKHCL 150
                                              4689999999************************************************************ PP

  Pp1-13C-PA(pp1a_at_13C)_FBpp0073834-aln 102 eticlllaykikypenffllrgnhecasinriygfydeckrryni.klwktftdcfnclpvaaivdekif 170
                                              eti ll+ayk+ +p+ ff+lrgnhec+ inr ygfy+ec+rryn   +w+ f  +f ++p++a+v ++i+
                                  F25B3.4 151 ETILLLFAYKVIFPNHFFMLRGNHECSLINRQYGFYEECQRRYNKpSVWHSFQGVFSVMPLTALVGQRIL 220
                                              *******************************************97479********************** PP

  Pp1-13C-PA(pp1a_at_13C)_FBpp0073834-aln 171 cchgglspdlqsmeqirrimrptdvpd.qgllcdllwsdpdkdtagwgendrgvsftfgaevvakflskh 239
                                              c hgg+s  lq++ q+r i rp d p+ + l  d+lwsdp + + gw  n rgvs+ fg++ + k+l++ 
                                  F25B3.4 221 CMHGGVSKMLQNVSQLRAIKRPFDNPEpNTLAIDILWSDPTNFQKGWNPNSRGVSYVFGSDALRKLLDRL 290
                                              **************************9356779************************************* PP

  Pp1-13C-PA(pp1a_at_13C)_FBpp0073834-aln 240 dfdlicrahqvvedgyeffakrqlvtlfsapnycgefdnagalmsvdetlmcsfqilkpadk 301
                                              ++dl++rahqvv+dgyeffa+r+lvt+fsap ycg+fdna a+m v++ l+csf +l+p +k
                                  F25B3.4 291 QIDLVVRAHQVVQDGYEFFANRRLVTIFSAPFYCGQFDNAAAVMYVNKNLVCSFVVLRPRKK 352
                                              ***********************************************************877 PP

>> F23B12.1  CE43389	WBGene00009079	serine\/threonine protein phosphatase	status:Partially_confirmed	UniProt:Q27495	prot
   #    score  bias  c-Evalue  i-Evalue hmmfrom  hmm to    alifrom  ali to    envfrom  env to     acc
 ---   ------ ----- --------- --------- ------- -------    ------- -------    ------- -------    ----
   1 !  365.0   0.4  1.4e-111  5.3e-109       3     301 ..      20     320 ..      18     346 .. 0.93

  Alignments for each domain:
  == domain 1    score: 365.0 bits;  conditional E-value: 1.4e-111
  Pp1-13C-PA(pp1a_at_13C)_FBpp0073834-aln   3 evdklnidniiarlle.vrgarpgknvql.tegeirglclksreiflsqpilleleaplkicgdihgqyy 70 
                                              +v+k +++n ++ ++e ++   pg+  ql  e+e+  lc ++re f  + + l++eap+kicgdihgq+ 
                                 F23B12.1  20 DVQKNKVQNWLHSVIErLKWWSPGRCQQLfVENELIELCYRAREQFWKNKVKLDIEAPVKICGDIHGQFE 89 
                                              5666667776666554257789***9998579************************************** PP

  Pp1-13C-PA(pp1a_at_13C)_FBpp0073834-aln  71 dllrlfeyggfppesnylflgdyvdrgkqsleticlllaykikypenffllrgnhecasinriygfydec 140
                                              dl+ lfe  g+p e +ylflgdyvdrg  s+e i ll++++i  p+++fllrgnhe   +n  ygfy ec
                                 F23B12.1  90 DLMALFELNGWPEEHKYLFLGDYVDRGPFSIEVITLLFTFQILMPDKVFLLRGNHESRPVNMQYGFYLEC 159
                                              ********************************************************************** PP

  Pp1-13C-PA(pp1a_at_13C)_FBpp0073834-aln 141 krryniklwktftdcfnclpvaaivdekifcchgglspdlqsmeqirrimrptdvpdqgllcdllwsdpd 210
                                              k+ry++ l+ +f  +fnc+p++a+v +ki+c hgg+s dl  + q+ +i rp d+pd g++ dl w+dpd
                                 F23B12.1 160 KKRYSVALYDAFQLAFNCMPLCAVVSKKIICMHGGISEDLIDLTQLEKIDRPFDIPDIGVISDLTWADPD 229
                                              ********************************************************************** PP

  Pp1-13C-PA(pp1a_at_13C)_FBpp0073834-aln 211 kdtagwgendrgvsftfgaevvakflskhdfdlicrahqvvedgyeffakrqlvtlfsapnycgefdnag 280
                                                  g+ +  rg   +fg + v kfl+ h++dl++rahqvv dgyeffa rqlvt+fsap ycg+fdna 
                                 F23B12.1 230 EKVFGYADSPRGAGRSFGPNAVKKFLQMHNLDLVVRAHQVVMDGYEFFADRQLVTVFSAPSYCGQFDNAA 299
                                              ********************************************************************** PP

  Pp1-13C-PA(pp1a_at_13C)_FBpp0073834-aln 281 almsvdetlmcsfqilkpadk 301
                                              a+m vd+ l+c+f i++p  k
                                 F23B12.1 300 AVMNVDDKLLCTFTIFRPDLK 320
                                              ***************998644 PP

>> C47A4.3  CE19739	WBGene00008124	Ser\/Thr protein phosphatase	status:Confirmed	UniProt:Q9U3L7	protein_id:CAB62794.1
   #    score  bias  c-Evalue  i-Evalue hmmfrom  hmm to    alifrom  ali to    envfrom  env to     acc
 ---   ------ ----- --------- --------- ------- -------    ------- -------    ------- -------    ----
   1 !  355.8   0.4  8.5e-109  3.3e-106       8     302 ..       5     302 ..       1     308 [. 0.92

  Alignments for each domain:
  == domain 1    score: 355.8 bits;  conditional E-value: 8.5e-109
  Pp1-13C-PA(pp1a_at_13C)_FBpp0073834-aln   8 nidniiarllevr.garpgknvqltegeirglclksreiflsqpilleleaplkicgdihgqyydllrlf 76 
                                               +d+ii  +l     ++p  +v   e  ++ l l +  +f +q  ++e++ap+k+cgdihgq+ dllrlf
                                  C47A4.3   5 VVDSIIIDVLSAStHEKPLCKVITEERVLKLLDL-ALGVFKAQKPMVEVNAPIKVCGDIHGQFPDLLRLF 73 
                                              4788887777665156777777665555565555.689******************************** PP

  Pp1-13C-PA(pp1a_at_13C)_FBpp0073834-aln  77 eyggfppesnylflgdyvdrgkqsleticlllaykikypenffllrgnhecasinriygfydeckrryn. 145
                                                gg+pp +nylflgdyvdrg+ s+eti+lllayk+k+p nffllrgnhec  +n+ ygfy+ec++ry+ 
                                  C47A4.3  74 HRGGWPPTANYLFLGDYVDRGRFSIETIVLLLAYKVKFPCNFFLLRGNHECEFVNKTYGFYEECQKRYQs 143
                                              *******************************************************************954 PP

  Pp1-13C-PA(pp1a_at_13C)_FBpp0073834-aln 146 iklwktftdcfnclpvaaivdekifcchgglspdlq...smeqirrimrptdvpdqgllcdllwsdpdkd 212
                                              ++++ +f d+fn lp++ ++  ki+c hgglsp ++   +++ +r+i rpt+   +gl++dllw+dp   
                                  C47A4.3 144 VRMYAAFQDVFNWLPLTGLIATKILCMHGGLSPLMTkefTLDTLRKIERPTEG-KEGLVADLLWADPISG 212
                                              9********************************9873336899********96.68************** PP

  Pp1-13C-PA(pp1a_at_13C)_FBpp0073834-aln 213 tagwgendrgvsftfgaevvakflskhdfdlicrahqvvedgyeffakrqlvtlfsapnycgefdnagal 282
                                                g+ +n+rg    fg + v ++ s  ++dl+crahqvv+dgyeffa r+lvt+fsap ycg+fdn+ a+
                                  C47A4.3 213 LSGFMNNQRGAGCGFGRDSVLNLCSEFQLDLVCRAHQVVQDGYEFFAGRKLVTIFSAPHYCGQFDNCAAF 282
                                              ********************************************************************** PP

  Pp1-13C-PA(pp1a_at_13C)_FBpp0073834-aln 283 msvdetlmcsfqilkpadkr 302
                                              ms de l csf+il+p+  r
                                  C47A4.3 283 MSCDEKLQCSFEILRPTTGR 302
                                              ****************8765 PP

>> C25A6.1  CE38785	WBGene00016081	status:Partially_confirmed	UniProt:Q4R171	protein_id:CCD65586.1
   #    score  bias  c-Evalue  i-Evalue hmmfrom  hmm to    alifrom  ali to    envfrom  env to     acc
 ---   ------ ----- --------- --------- ------- -------    ------- -------    ------- -------    ----
   1 !  333.9   1.5    4e-102   1.5e-99       9     302 ..       6     286 ..       1     292 [. 0.95

  Alignments for each domain:
  == domain 1    score: 333.9 bits;  conditional E-value: 4e-102
  Pp1-13C-PA(pp1a_at_13C)_FBpp0073834-aln   9 idniiarllevrgarpgknvqltegeirglclksreiflsqpilleleaplkicgdihgqyydllrlfey 78 
                                              +dnii  +l            +teg +  l   + ++f  q  ++e++ap+k+cgdihgq+ dllrlf  
                                  C25A6.1   6 VDNIIIDVLSASTHEKLLSEVITEGRVLKLLDLALDVFKRQKSMVEMNAPIKVCGDIHGQFPDLLRLFHR 75 
                                              78999999988888888888899999999998999*********************************** PP

  Pp1-13C-PA(pp1a_at_13C)_FBpp0073834-aln  79 ggfppesnylflgdyvdrgkqsleticlllaykikypenffllrgnhecasinriygfydeckrryn.ik 147
                                              gg+pp +nylflgdyvdrg+ s+eti+lllayk+k+p n+fllrgnhec  +n++ygfy+ec++ry+ ++
                                  C25A6.1  76 GGWPPTANYLFLGDYVDRGRFSIETIVLLLAYKVKFPGNLFLLRGNHECEFVNKVYGFYEECQKRYQsVR 145
                                              *****************************************************************9549* PP

  Pp1-13C-PA(pp1a_at_13C)_FBpp0073834-aln 148 lwktftdcfnclpvaaivdekifcchgglspdlqsmeqirrimrptdvpdqgllcdllwsdpdkdtagwg 217
                                              ++ +f d+fn lp++ ++ +ki+c hgglsp  +  e+              l++dllw+dp     g+ 
                                  C25A6.1 146 MFTAFQDVFNWLPLCGLIANKILCMHGGLSPSHDGKER--------------LVADLLWADPISGLSGFM 201
                                              *******************************9877664..............789*************** PP

  Pp1-13C-PA(pp1a_at_13C)_FBpp0073834-aln 218 endrgvsftfgaevvakflskhdfdlicrahqvvedgyeffakrqlvtlfsapnycgefdnagalmsvde 287
                                              en+rg    fg + v k+ s  ++dlicrahqvv+dgyeffa r+lvt+fsap ycg+fdn+ a+ms de
                                  C25A6.1 202 ENNRGAGCGFGRDAVLKVCSDFKLDLICRAHQVVQDGYEFFAGRKLVTIFSAPHYCGQFDNCAAFMSCDE 271
                                              ********************************************************************** PP

  Pp1-13C-PA(pp1a_at_13C)_FBpp0073834-aln 288 tlmcsfqilkpadkr 302
                                               l csf+il+p+  r
                                  C25A6.1 272 KLQCSFEILRPTSGR 286
                                              ***********9766 PP

>> ZK354.9  CE15326	WBGene00022710	protein phosphatase	status:Predicted	UniProt:P91569	protein_id:CCD70686.1
   #    score  bias  c-Evalue  i-Evalue hmmfrom  hmm to    alifrom  ali to    envfrom  env to     acc
 ---   ------ ----- --------- --------- ------- -------    ------- -------    ------- -------    ----
   1 !  329.6   1.6  8.2e-101   3.1e-98      43     295 ..      27     297 ..      13     305 .. 0.92

  Alignments for each domain:
  == domain 1    score: 329.6 bits;  conditional E-value: 8.2e-101
  Pp1-13C-PA(pp1a_at_13C)_FBpp0073834-aln  43 reiflsqpilleleaplkicgdihgqyydllrlfeyggfppesnylflgdyvdrgkqsleticlllayki 112
                                               +if  qp+l+e ++p++icgdihgq+ dllrlf+  gfp  +nylflgdyvdrgk+ leti ll+ayk+
                                  ZK354.9  27 LNIFNKQPMLIEANSPINICGDIHGQFSDLLRLFDKNGFPHRANYLFLGDYVDRGKHCLETILLLFAYKV 96 
                                              579******************************************************************* PP

  Pp1-13C-PA(pp1a_at_13C)_FBpp0073834-aln 113 kypenffllrgnhecasinriygfydeckrryni.klwktftdcfnclpvaaivdekifcchgglsp... 178
                                               +p+ ff+lrgnhec+ in+iygfydec+rryn   ++  f  +f  +p++a+v ++i+c hgg+s    
                                  ZK354.9  97 IFPNHFFMLRGNHECSLINKIYGFYDECQRRYNKpSVYVSFEGVFSDMPLTALVGQRILCMHGGVSKmvs 166
                                              ********************************9746999*************************985333 PP

  Pp1-13C-PA(pp1a_at_13C)_FBpp0073834-aln 179 .............dlqsmeqirrimrptdvpd.qgllcdllwsdpdkdtagwgendrgvsftfgaevvak 234
                                                           +lq++ q+r i rp d p+ + l  d+lwsdp + + gw  n rgvs+ fg++ + k
                                  ZK354.9 167 nfydsvqinlnflQLQNVSQLRAIKRPFDNPEpNTLAIDILWSDPTNFQKGWNPNSRGVSYVFGSDALRK 236
                                              444333333333358999*************9356779******************************** PP

  Pp1-13C-PA(pp1a_at_13C)_FBpp0073834-aln 235 flskhdfdlicrahqvvedgyeffakrqlvtlfsapnycgefdnagalmsvdetlmcsfqi 295
                                              +l++ ++dl++rahqvv+dgyeffa+r+lvt+fsap ycg+fdna a+m v++ l+csf +
                                  ZK354.9 237 LLDRLQIDLVVRAHQVVQDGYEFFANRRLVTIFSAPFYCGQFDNAAAVMYVNKNLVCSFVV 297
                                              ***********************************************************76 PP

>> F38H4.9  CE10074	WBGene00002363	locus:let-92	serine\/threonine protein phosphatase	status:Confirmed	UniProt:Q27498	pr
   #    score  bias  c-Evalue  i-Evalue hmmfrom  hmm to    alifrom  ali to    envfrom  env to     acc
 ---   ------ ----- --------- --------- ------- -------    ------- -------    ------- -------    ----
   1 !  318.9   0.1   1.5e-97   5.6e-95      30     302 ..      32     304 ..      18     311 .. 0.98

  Alignments for each domain:
  == domain 1    score: 318.9 bits;  conditional E-value: 1.5e-97
  Pp1-13C-PA(pp1a_at_13C)_FBpp0073834-aln  30 ltegeirglclksreiflsqpilleleaplkicgdihgqyydllrlfeyggfppesnylflgdyvdrgkq 99 
                                              l+e+++++lc k++ei+  +p + e+ +p+ +cgd+hgq++dl+ lf+ gg  p++nylf+gdyvdrg  
                                  F38H4.9  32 LSENQVKTLCEKAKEILEKEPNVQEVRCPVTVCGDVHGQFHDLMELFKMGGKSPDTNYLFMGDYVDRGYY 101
                                              89******************************************************************** PP

  Pp1-13C-PA(pp1a_at_13C)_FBpp0073834-aln 100 sleticlllaykikypenffllrgnhecasinriygfydeckrry.niklwktftdcfnclpvaaivdek 168
                                              s+et+ ll++ ki+y + + llrgnhe   i ++ygfydec r+y n ++wk ftd f+c+p++a+vd +
                                  F38H4.9 102 SVETVSLLVCLKIRYKDRVTLLRGNHESRQITQVYGFYDECLRKYgNSNVWKYFTDLFDCFPLTALVDGQ 171
                                              *********************************************7789********************* PP

  Pp1-13C-PA(pp1a_at_13C)_FBpp0073834-aln 169 ifcchgglspdlqsmeqirrimrptdvpdqgllcdllwsdpdkdtagwgendrgvsftfgaevvakflsk 238
                                              ifc hgglsp ++++++ir + r  +vp +g +cdllwsdpd d  gwg   rg  +tfg ++   f + 
                                  F38H4.9 172 IFCLHGGLSPSIDTLDHIRALDRIQEVPHEGPMCDLLWSDPD-DRGGWGISPRGAGYTFGQDISETFNHS 240
                                              *****************************************9.899************************ PP

  Pp1-13C-PA(pp1a_at_13C)_FBpp0073834-aln 239 hdfdlicrahqvvedgyeffakrqlvtlfsapnycgefdnagalmsvdetlmcsfqilkpadkr 302
                                                + li rahq+v +gy++   r++vt+fsapnyc    n  a++ +d+ l  sf  + pa +r
                                  F38H4.9 241 NGLTLISRAHQLVMEGYNWSHDRNVVTVFSAPNYCYRCGNQAAMVELDDDLKYSFLQFDPAPRR 304
                                              ********************************************************99999887 PP

>> Y71G12B.30  CE45003	WBGene00044347	status:Partially_confirmed	UniProt:Q4W5Q9	protein_id:CCD67995.1
   #    score  bias  c-Evalue  i-Evalue hmmfrom  hmm to    alifrom  ali to    envfrom  env to     acc
 ---   ------ ----- --------- --------- ------- -------    ------- -------    ------- -------    ----
   1 !  315.8   0.2   1.2e-96   4.7e-94      12     294 ..      19     306 ..      13     320 .. 0.93

  Alignments for each domain:
  == domain 1    score: 315.8 bits;  conditional E-value: 1.2e-96
  Pp1-13C-PA(pp1a_at_13C)_FBpp0073834-aln  12 iiarllevrgarpgknvq.ltegeirglclksreiflsqpilleleaplkicgdihgqyydllrlfeygg 80 
                                              +i rl +     pg+    + e+ei  +c ++re f  +p+ le+eap+ icgdihgq+ dll +f+  g
                               Y71G12B.30  19 VIFRLTQ--SWSPGNCQTlFQEKEIIEICYRAREAFWKEPMKLEIEAPVTICGDIHGQFEDLLSMFDIYG 86 
                                              5555543..3456654441589************************************************ PP

  Pp1-13C-PA(pp1a_at_13C)_FBpp0073834-aln  81 fpp......esnylflgdyvdrgkqsleticlllaykikypenffllrgnhecasinriygfydeckrry 144
                                              fp        s ylflgdy+drg  s+e i ll+ay++ +p+++fllrgnhe   +n  ygfy+eckrry
                               Y71G12B.30  87 FPHvsqkdkSSRYLFLGDYIDRGPFSIEVITLLFAYRLLHPQKMFLLRGNHESRPVNMQYGFYNECKRRY 156
                                              *96222222468********************************************************** PP

  Pp1-13C-PA(pp1a_at_13C)_FBpp0073834-aln 145 niklwktftdcfnclpvaaivdekifcchgglspdlqsmeqirrimrptdvpdqgllcdllwsdpdkdta 214
                                              ++ l+ tf  +f c+p++aiv  +i+c hgg+   l s+eqi    rptd+ d g+  dl w+dp    +
                               Y71G12B.30 157 SVTLYETFQWAFYCMPLCAIVGGRIMCMHGGIPFGLLSLEQIDEFQRPTDIADVGIPSDLCWADPVSGVV 226
                                              ********************************************************************** PP

  Pp1-13C-PA(pp1a_at_13C)_FBpp0073834-aln 215 gwgendrgvsftfgaevvakflskhdfdlicrahqvvedgyeffakrqlvtlfsapnycgefdnagalms 284
                                              g+ +  rg    fg   v  f +k ++dli+rahqvv dgyeffa ++lvt+fsap ycg fdn ga++ 
                               Y71G12B.30 227 GFQDSPRGAGHVFGEATVKEFNEKFKLDLIVRAHQVVMDGYEFFADKKLVTIFSAPCYCGHFDNLGAVLQ 296
                                              ********************************************************************** PP

  Pp1-13C-PA(pp1a_at_13C)_FBpp0073834-aln 285 vdetlmcsfq 294
                                              v   + c+++
                               Y71G12B.30 297 VATNMECTIN 306
                                              **99999875 PP

>> Y75B8A.30  CE23041	WBGene00004085	locus:pph-4.1	Ser\/Thr protein phosphatase	status:Confirmed	UniProt:Q9XW79	protein_
   #    score  bias  c-Evalue  i-Evalue hmmfrom  hmm to    alifrom  ali to    envfrom  env to     acc
 ---   ------ ----- --------- --------- ------- -------    ------- -------    ------- -------    ----
   1 !  313.6   0.1   5.8e-96   2.2e-93      29     301 ..      44     317 ..      25     329 .. 0.96

  Alignments for each domain:
  == domain 1    score: 313.6 bits;  conditional E-value: 5.8e-96
  Pp1-13C-PA(pp1a_at_13C)_FBpp0073834-aln  29 qltegeirglclksreiflsqpilleleaplkicgdihgqyydllrlfeyggfppesnylflgdyvdrgk 98 
                                               ++e+++++lc k+rei+  +  +  +++p+ icgdihgq+ydl+ lf+ gg  p++nylflgd+vdrg 
                                Y75B8A.30  44 LIAEQDVKTLCAKAREILAEEGNVQVIDSPVTICGDIHGQFYDLMELFKVGGPVPNTNYLFLGDFVDRGF 113
                                              4789****************************************************************** PP

  Pp1-13C-PA(pp1a_at_13C)_FBpp0073834-aln  99 qsleticlllaykikypenffllrgnhecasinriygfydeckrry.niklwktftdcfnclpvaaivde 167
                                               s+et  llla k +yp+ ++l+rgnhe   i ++ygfydec r+y n  +wk  t++f+ l +aa++d 
                                Y75B8A.30 114 YSVETFLLLLALKARYPDRMMLIRGNHESRQITQVYGFYDECLRKYgNASVWKHCTEVFDYLSLAAVIDG 183
                                              **********************************************7799******************** PP

  Pp1-13C-PA(pp1a_at_13C)_FBpp0073834-aln 168 kifcchgglspdlqsmeqirrimrptdvpdqgllcdllwsdpdkdtagwgendrgvsftfgaevvakfls 237
                                              k+fc+hgglsp + +m+qir i r  +vp +g +cdllwsdp+  ++gwg   rg  + fga+    f +
                                Y75B8A.30 184 KVFCVHGGLSPSISTMDQIRVIDRKQEVPHDGPMCDLLWSDPEEGNVGWGLSPRGAGYLFGADASKTFCE 253
                                              ********************************************************************** PP

  Pp1-13C-PA(pp1a_at_13C)_FBpp0073834-aln 238 khdfdlicrahqvvedgyeffakrqlvtlfsapnycgefdnagalmsvdetlmcsfqilkpadk 301
                                                 +dlicrahq+v +gy++  + +++t++sapnyc    n  a++ +de l   f i+  a +
                                Y75B8A.30 254 TNGVDLICRAHQLVMEGYKWHFNEKVLTVWSAPNYCYRCGNVAAILELDENLNKEFTIFEAAPQ 317
                                              **********************************************************987754 PP

>> C06A1.3  CE02116	WBGene00007354	serine\/threonine protein phosphatase	status:Confirmed	UniProt:P48458	protein_id:CAA9
   #    score  bias  c-Evalue  i-Evalue hmmfrom  hmm to    alifrom  ali to    envfrom  env to     acc
 ---   ------ ----- --------- --------- ------- -------    ------- -------    ------- -------    ----
   1 !  300.1   0.1   7.6e-92   2.9e-89      30     298 ..      59     327 ..      33     351 .. 0.95

  Alignments for each domain:
  == domain 1    score: 300.1 bits;  conditional E-value: 7.6e-92
  Pp1-13C-PA(pp1a_at_13C)_FBpp0073834-aln  30 ltegeirglclksreiflsqpilleleaplkicgdihgqyydllrlfeyggfppesnylflgdyvdrgkq 99 
                                              +t  ei ++      if+ +  l e eap+k+ gdih qy d+ rlf+  g  pe + +flgdyvdrg q
                                  C06A1.3  59 MTGHEIISIIRMVEAIFMEESNLCEAEAPIKVIGDIHAQYQDMNRLFDLIGRVPEEKLMFLGDYVDRGPQ 128
                                              677888889889999******************************************************* PP

  Pp1-13C-PA(pp1a_at_13C)_FBpp0073834-aln 100 sleticlllaykikypenffllrgnhecasinriygfydeckrryniklwktftdcfnclpvaaivdeki 169
                                               +e + ll++ ki+y + ++llrgnhe  s+n+iygfy ec+ +y i lw  f  cfn +p++ ++ +++
                                  C06A1.3 129 GIEVLILLFCLKIRYRDRIYLLRGNHETPSVNKIYGFYVECQYKYGIGLWWDFQSCFNRMPMSGLISKRV 198
                                              ********************************************************************** PP

  Pp1-13C-PA(pp1a_at_13C)_FBpp0073834-aln 170 fcchgglspdlqsmeqirrimrptdvpdqgllcdllwsdpdkdtagwgendrgvsftfgaevvakflskh 239
                                              +c hgglsp+l +++ ir i rp +  d+gll dllwsdp +   gw    rg+s+ fg  vv +  +  
                                  C06A1.3 199 LCMHGGLSPELINLDTIRNIPRPCEPLDRGLLIDLLWSDPTNKGEGWFHSIRGISYMFGKGVVEQACKSL 268
                                              ********************************************************************** PP

  Pp1-13C-PA(pp1a_at_13C)_FBpp0073834-aln 240 dfdlicrahqvvedgyeffakrqlvtlfsapnycgefdnagalmsvdetlmcsfqilkp 298
                                              ++dli rahqvv+dgye+++ r+l+t+fs pnyc +f na a++ ++  l  sfq + p
                                  C06A1.3 269 EIDLIIRAHQVVQDGYEMMTGRRLITVFSVPNYCAQFTNAAAVVCLNANLQISFQQMIP 327
                                              ******************************************************98766 PP

>> Y49E10.3a  CE22221	WBGene00004086	locus:pph-4.2	Ser\/Thr protein phosphatase	status:Confirmed	UniProt:Q9XTT8	protein_
   #    score  bias  c-Evalue  i-Evalue hmmfrom  hmm to    alifrom  ali to    envfrom  env to     acc
 ---   ------ ----- --------- --------- ------- -------    ------- -------    ------- -------    ----
   1 !  299.5   0.3   1.1e-91   4.3e-89      30     290 ..      30     291 ..      19     316 .. 0.96

  Alignments for each domain:
  == domain 1    score: 299.5 bits;  conditional E-value: 1.1e-91
  Pp1-13C-PA(pp1a_at_13C)_FBpp0073834-aln  30 ltegeirglclksreiflsqpilleleaplkicgdihgqyydllrlfeyggfppesnylflgdyvdrgkq 99 
                                              ++e++++++c k rei++ +  +  +++p+ icgdihgq++dl+ lf  gg pp++nylflgdyvdrg +
                                Y49E10.3a  30 ICETQVKSICAKVREILIEEANVQVIDTPVTICGDIHGQFHDLMELFRVGGSPPNTNYLFLGDYVDRGYN 99 
                                              5799****************************************************************** PP

  Pp1-13C-PA(pp1a_at_13C)_FBpp0073834-aln 100 sleticlllaykikypenffllrgnhecasinriygfydeckrryni.klwktftdcfnclpvaaivdek 168
                                              s+et  ll+  k +yp+ + l+rgnhe   i ++ygfydec r+y   ++wk  t+ f+ l +aa++d k
                                Y49E10.3a 100 SVETFILLMLLKCRYPDRITLIRGNHESRQITQVYGFYDECVRKYGSgQVWKHCTEIFDYLSLAAVIDGK 169
                                              *********************************************7538********************* PP

  Pp1-13C-PA(pp1a_at_13C)_FBpp0073834-aln 169 ifcchgglspdlqsmeqirrimrptdvpdqgllcdllwsdpdkdtagwgendrgvsftfgaevvakflsk 238
                                              +fc+hgglsp + +++qir + r  +vp +g +cdllwsdp+    gwg   rg  + fg +    f ++
                                Y49E10.3a 170 LFCVHGGLSPSIATLDQIRVLDRKIEVPHEGPMCDLLWSDPEEGCSGWGISPRGAGYLFGGDAAELFCEN 239
                                              ********************************************************************** PP

  Pp1-13C-PA(pp1a_at_13C)_FBpp0073834-aln 239 hdfdlicrahqvvedgyeffakrqlvtlfsapnycgefdnagalmsvdetlm 290
                                               df  icrahq+v +gy++  ++++vt++sapnyc    n  a+m v e  +
                                Y49E10.3a 240 NDFLRICRAHQLVMEGYKLHFRKRVVTVWSAPNYCYRCGNVAAIMEVTEENI 291
                                              ***********************************************98765 PP

>> Y69E1A.4  CE22811	WBGene00013476	Ser\/Thr protein phosphatase	status:Confirmed	UniProt:Q9XW33	protein_id:CAA22262.1
   #    score  bias  c-Evalue  i-Evalue hmmfrom  hmm to    alifrom  ali to    envfrom  env to     acc
 ---   ------ ----- --------- --------- ------- -------    ------- -------    ------- -------    ----
   1 !   46.9   0.0   8.1e-15   3.1e-12       4      86 ..       7      92 ..       4     108 .. 0.79
   2 !  250.6   0.0   8.6e-77   3.3e-74      86     304 ..     146     364 ..     140     374 .. 0.97

  Alignments for each domain:
  == domain 1    score: 46.9 bits;  conditional E-value: 8.1e-15
  Pp1-13C-PA(pp1a_at_13C)_FBpp0073834-aln  4 vdklnidniiarllevrgarpgknvq...ltegeirglclksreiflsqpilleleaplkicgdihgqyydl 72
                                              d+ n+ n ++++le    +  ++     ++ +e+  lc ++re++ s+pi+l+leap+ + gdihgq+ dl
                                 Y69E1A.4  7 EDQKNVRNFVNKILEKIVFKWTHKTSmdlFCAAELAELCHRARELIWSEPIFLKLEAPICVMGDIHGQFDDL 78
                                             577888888888888655444433321114789*************************************** PP

  Pp1-13C-PA(pp1a_at_13C)_FBpp0073834-aln 73 lrlfeyggfppesn 86
                                             l +++  g+p  s+
                                 Y69E1A.4 79 LAMLDMNGWPLSSQ 92
                                             *********98775 PP

  == domain 2    score: 250.6 bits;  conditional E-value: 8.6e-77
  Pp1-13C-PA(pp1a_at_13C)_FBpp0073834-aln  86 nylflgdyvdrgkqsleticlllaykikypenffllrgnhecasinriygfydeckrryniklwktftdc 155
                                               ylflgdyvdrg  s+e + ll a k+ yp+ ++llrgnhe  s+n  ygfy e++ ry+ +l+  f + 
                                 Y69E1A.4 146 RYLFLGDYVDRGPFSMEVVILLTALKLAYPDRIYLLRGNHESRSVNTSYGFYREVNYRYDAQLYECFQNM 215
                                              7********************************************************************* PP

  Pp1-13C-PA(pp1a_at_13C)_FBpp0073834-aln 156 fnclpvaaivdekifcchgglspdlqsmeqirrimrptdvpdqgllcdllwsdpdkdtagwgendrgvsf 225
                                              fn++p +a++++ i+c hgg+s  l+s++q     rp ++pd g+l dl w+dpd    g+    rg sf
                                 Y69E1A.4 216 FNVFPFCAVINNTIMCMHGGISEHLTSFNQFSVFKRPLEIPDVGVLTDLTWADPDPTEKGYKPSARGASF 285
                                              ********************************************************************** PP

  Pp1-13C-PA(pp1a_at_13C)_FBpp0073834-aln 226 tfgaevvakflskhdfdlicrahqvvedgyeffakrqlvtlfsapnycgefdnagalmsvdetlmcsfqi 295
                                               fg   +  fl+k d++++ r hqvvedgyeff  r+lvt+fsapnycg+ dn+ a++s+d+ l  s+++
                                 Y69E1A.4 286 VFGPPALRAFLKKLDLQMVIRGHQVVEDGYEFFDGRRLVTIFSAPNYCGQNDNTAAVFSIDKKLKISINV 355
                                              ********************************************************************** PP

  Pp1-13C-PA(pp1a_at_13C)_FBpp0073834-aln 296 lkpadkrkl 304
                                              ++p  + k+
                                 Y69E1A.4 356 FRPESRDKK 364
                                              ***987764 PP

>> F58G1.3  CE35562	WBGene00010265	Protein  phosphatase-1 (PP1) (2 domains)	status:Confirmed	UniProt:O62272	protein_id:C
   #    score  bias  c-Evalue  i-Evalue hmmfrom  hmm to    alifrom  ali to    envfrom  env to     acc
 ---   ------ ----- --------- --------- ------- -------    ------- -------    ------- -------    ----
   1 !  297.1   0.1   6.2e-91   2.4e-88      30     298 ..      59     327 ..      34     354 .. 0.95

  Alignments for each domain:
  == domain 1    score: 297.1 bits;  conditional E-value: 6.2e-91
  Pp1-13C-PA(pp1a_at_13C)_FBpp0073834-aln  30 ltegeirglclksreiflsqpilleleaplkicgdihgqyydllrlfeyggfppesnylflgdyvdrgkq 99 
                                              +t  ei ++      if+ +  l e eap+k+ gdih q+ d+ rlf+  g  pe + +flgdyvdrg q
                                  F58G1.3  59 MTGHEIIAIIRMVEAIFMDESNLCEAEAPIKVIGDIHAQFQDMNRLFDLIGRVPEEKLMFLGDYVDRGPQ 128
                                              677888899889999******************************************************* PP

  Pp1-13C-PA(pp1a_at_13C)_FBpp0073834-aln 100 sleticlllaykikypenffllrgnhecasinriygfydeckrryniklwktftdcfnclpvaaivdeki 169
                                               +e + ll++ ki+y + ++llrgnhe  s+n+iygfy ec+ +y + lw  f  cfn +p++ ++ +++
                                  F58G1.3 129 GIEVLILLFCLKIRYRDRIYLLRGNHETPSVNKIYGFYVECQYKYGVGLWWDFQTCFNRMPMSGLISKRV 198
                                              ********************************************************************** PP

  Pp1-13C-PA(pp1a_at_13C)_FBpp0073834-aln 170 fcchgglspdlqsmeqirrimrptdvpdqgllcdllwsdpdkdtagwgendrgvsftfgaevvakflskh 239
                                              +c hgglsp+l +++ ir i rp +  d+gll dllwsdp +   gw    rg+s+ fg  vv +  +  
                                  F58G1.3 199 LCMHGGLSPELINLDTIRNIPRPCEPLDRGLLIDLLWSDPTNKGEGWFHSIRGISYMFGKGVVEQACKSL 268
                                              ********************************************************************** PP

  Pp1-13C-PA(pp1a_at_13C)_FBpp0073834-aln 240 dfdlicrahqvvedgyeffakrqlvtlfsapnycgefdnagalmsvdetlmcsfqilkp 298
                                              ++dli r hqvv+dgye++a r+l+t+fs pnyc +f na a++ ++  l +sfq l p
                                  F58G1.3 269 EIDLIIRGHQVVQDGYEMMAGRRLITVFSVPNYCAQFTNAAAVVCLNANLQVSFQQLIP 327
                                              *******************************************************9977 PP

>> T25B9.2  CE43296	WBGene00012008	serine\/threonine protein phosphatase	status:Partially_confirmed	UniProt:Q27528	prote
   #    score  bias  c-Evalue  i-Evalue hmmfrom  hmm to    alifrom  ali to    envfrom  env to     acc
 ---   ------ ----- --------- --------- ------- -------    ------- -------    ------- -------    ----
   1 !   42.7   0.0   1.6e-13   6.1e-11      33      86 ..       7      60 ..       3      76 .. 0.86
   2 !  251.0   0.0   6.6e-77   2.5e-74      86     304 ..     114     332 ..     108     342 .. 0.97

  Alignments for each domain:
  == domain 1    score: 42.7 bits;  conditional E-value: 1.6e-13
  Pp1-13C-PA(pp1a_at_13C)_FBpp0073834-aln 33 geirglclksreiflsqpilleleaplkicgdihgqyydllrlfeyggfppesn 86
                                             +e+  lc ++re++ s+pi+l+leap+ + gdihgq+ dll +++  g+p  s+
                                  T25B9.2  7 AELAELCHRARELIWSEPIFLKLEAPICVMGDIHGQFDDLLAMLDMNGWPLSSQ 60
                                             68899*********************************************8775 PP

  == domain 2    score: 251.0 bits;  conditional E-value: 6.6e-77
  Pp1-13C-PA(pp1a_at_13C)_FBpp0073834-aln  86 nylflgdyvdrgkqsleticlllaykikypenffllrgnhecasinriygfydeckrryniklwktftdc 155
                                               ylflgdyvdrg  s+e + ll a k+ yp+ ++llrgnhe  s+n  ygfy e++ ry+ +l+  f + 
                                  T25B9.2 114 RYLFLGDYVDRGPFSMEVVILLTALKLAYPDRIYLLRGNHESRSVNTSYGFYREVNYRYDAQLYECFQNM 183
                                              7********************************************************************* PP

  Pp1-13C-PA(pp1a_at_13C)_FBpp0073834-aln 156 fnclpvaaivdekifcchgglspdlqsmeqirrimrptdvpdqgllcdllwsdpdkdtagwgendrgvsf 225
                                              fn++p +a++++ i+c hgg+s  l+s++q     rp ++pd g+l dl w+dpd    g+    rg sf
                                  T25B9.2 184 FNVFPFCAVINNTIMCMHGGISEHLTSFNQFSVFKRPLEIPDVGVLTDLTWADPDPTEKGYKPSARGASF 253
                                              ********************************************************************** PP

  Pp1-13C-PA(pp1a_at_13C)_FBpp0073834-aln 226 tfgaevvakflskhdfdlicrahqvvedgyeffakrqlvtlfsapnycgefdnagalmsvdetlmcsfqi 295
                                               fg   +  fl+k d++++ r hqvvedgyeff  r+lvt+fsapnycg+ dn+ a++s+d+ l  s+++
                                  T25B9.2 254 VFGPPALRAFLKKLDLQMVIRGHQVVEDGYEFFDGRRLVTIFSAPNYCGQNDNTAAVFSIDKKLKISINV 323
                                              ********************************************************************** PP

  Pp1-13C-PA(pp1a_at_13C)_FBpp0073834-aln 296 lkpadkrkl 304
                                              ++p  + k+
                                  T25B9.2 324 FRPESRDKK 332
                                              ***987764 PP

>> F22D6.9  CE24913	WBGene00009054	serine\/threonine protein phosphatase	status:Confirmed	UniProt:Q27494	protein_id:CAA9
   #    score  bias  c-Evalue  i-Evalue hmmfrom  hmm to    alifrom  ali to    envfrom  env to     acc
 ---   ------ ----- --------- --------- ------- -------    ------- -------    ------- -------    ----
   1 !   40.4   0.0   7.9e-13     3e-10      10      83 ..      26      98 ..      18     126 .. 0.84
   2 !  250.8   0.1   7.6e-77   2.9e-74      84     304 ..     136     356 ..     129     365 .. 0.97

  Alignments for each domain:
  == domain 1    score: 40.4 bits;  conditional E-value: 7.9e-13
  Pp1-13C-PA(pp1a_at_13C)_FBpp0073834-aln 10 dniiarllevrgarpgknvqltegeirglclksreiflsqpilleleaplkicgdihgqyydllrlfeyggf 81
                                             ++ii r ++v      ++  l   ei  lcl++re+f +qp+   +e p+ i+gdihgq+ dl  +++  g+
                                  F22D6.9 26 ESIIFRYFHVWSPVNCQD-MLKRYEIYELCLRARELFWTQPLYRHVEVPVTIVGDIHGQFEDLKMMMDMNGW 96
                                             566666666665544444.48899********************************************9999 PP

  Pp1-13C-PA(pp1a_at_13C)_FBpp0073834-aln 82 pp 83
                                             p 
                                  F22D6.9 97 PF 98
                                             95 PP

  == domain 2    score: 250.8 bits;  conditional E-value: 7.6e-77
  Pp1-13C-PA(pp1a_at_13C)_FBpp0073834-aln  84 esnylflgdyvdrgkqsleticlllaykikypenffllrgnhecasinriygfydeckrryniklwktft 153
                                              + nylflgdyvdrg  s+e + +l+a ++++p+ + llrgnhe   +nr ygfy ec rry+ +++ +f 
                                  F22D6.9 136 QKNYLFLGDYVDRGPYSIEVVLMLFAMHLRWPDRVTLLRGNHESRPVNRQYGFYGECVRRYSERIYEVFQ 205
                                              68******************************************************************** PP

  Pp1-13C-PA(pp1a_at_13C)_FBpp0073834-aln 154 dcfnclpvaaivdekifcchgglspdlqsmeqirrimrptdvpdqgllcdllwsdpdkdtagwgendrgv 223
                                               +fn++p++aiv+++i+c hgg+s +l  ++q+  + rp d pd g+++dl w+dp+ +   + e  rg 
                                  F22D6.9 206 LAFNAMPLTAIVNKRIMCMHGGISEELFDLKQLDALKRPIDTPDIGIIADLTWADPECEIDYYKESPRGA 275
                                              ********************************************************************** PP

  Pp1-13C-PA(pp1a_at_13C)_FBpp0073834-aln 224 sftfgaevvakflskhdfdlicrahqvvedgyeffakrqlvtlfsapnycgefdnagalmsvdetlmcsf 293
                                                 fga+ v  f ++ ++dli+rahqvv+dgyeffa r+lvt+fsap ycg+ +n  +++ +d+ +++sf
                                  F22D6.9 276 GKIFGAKAVDEFCKHFQLDLIVRAHQVVQDGYEFFADRKLVTIFSAPFYCGQTNNIASMLNIDKDMVASF 345
                                              ********************************************************************** PP

  Pp1-13C-PA(pp1a_at_13C)_FBpp0073834-aln 294 qilkpadkrkl 304
                                               ++kp+   k 
                                  F22D6.9 346 MLVKPVTEIKE 356
                                              *****987764 PP

>> C23G10.1a  CE27721	WBGene00016010	Protein phosphatase	status:Partially_confirmed	UniProt:P48459	protein_id:CCD65292.1
   #    score  bias  c-Evalue  i-Evalue hmmfrom  hmm to    alifrom  ali to    envfrom  env to     acc
 ---   ------ ----- --------- --------- ------- -------    ------- -------    ------- -------    ----
   1 !  287.5   0.4   5.3e-88     2e-85       3     303 ..      38     337 ..      36     349 .. 0.93

  Alignments for each domain:
  == domain 1    score: 287.5 bits;  conditional E-value: 5.3e-88
  Pp1-13C-PA(pp1a_at_13C)_FBpp0073834-aln   3 evdklnidniiarllevrgarpgknvqltegeirglclksreiflsqpilleleaplkicgdihgqyydl 72 
                                              e++k+  ++ i+ ll  +g       ++  ++i  l    ++if  q  ++e++ p++icgd+hgqy dl
                                C23G10.1a  38 ESNKMFAEHFIKTLLACKGMT-----KIRTMDIFRLIHICKKIFTVQKSMVEIDGPVRICGDLHGQYPDL 102
                                              566777788888888888764.....4566788888899999**************************** PP

  Pp1-13C-PA(pp1a_at_13C)_FBpp0073834-aln  73 lrlfe..yggfppesnylflgdyvdrgkqsleticlllaykikypenffllrgnhecasinriygfydec 140
                                              +rlf    ggfpp+snylflgdyvdrg   le i l layk +yp+nf++lrgnhe+  in  ygf de+
                                C23G10.1a 103 IRLFAqvLGGFPPDSNYLFLGDYVDRGSFNLEVILLCLAYKARYPNNFMMLRGNHEVIHINEKYGFKDEV 172
                                              ****7446*************************************************************8 PP

  Pp1-13C-PA(pp1a_at_13C)_FBpp0073834-aln 141 ...krryniklwktftdcfnclpvaaivdekifcchgglspdlqsmeqirrimrptdvpdqgllcdllws 207
                                                 k  y   l+  f + ++ +p++a+v  +i+c hggls  ++s++++r + rp    d+ l  d++ws
                                C23G10.1a 173 fnrKGEYHDELYPEFNEMMDMMPLVALVGGRILCMHGGLSQHIKSLDDLRNLRRPFHSEDECLENDIMWS 242
                                              433455999************************************************************* PP

  Pp1-13C-PA(pp1a_at_13C)_FBpp0073834-aln 208 dpdkdtagwgendrgvsftfgaevvakflskhdfdlicrahqvvedgyeffakrqlvtlfsapnycgefd 277
                                              dp k   gw  n rg s+ fg + v  + +  d+dli+r hqvv+dgyeffa ++lvt+fsap y   f 
                                C23G10.1a 243 DPAK-VSGWTANPRGASVQFGENEVKEMCKLLDIDLIVRGHQVVQDGYEFFAGKKLVTVFSAPHYMQSFT 311
                                              **99.57*************************************************************** PP

  Pp1-13C-PA(pp1a_at_13C)_FBpp0073834-aln 278 nagalmsvdetlmcsfqilkpadkrk 303
                                              n+ a+  v   l +sf++lkp d r 
                                C23G10.1a 312 NSAAVCKVSAGLEVSFEVLKPEDIRV 337
                                              *********************99875 PP

>> C23G10.1b  CE29587	WBGene00016010	status:Partially_confirmed	UniProt:Q95QV0	protein_id:CCD65293.1
   #    score  bias  c-Evalue  i-Evalue hmmfrom  hmm to    alifrom  ali to    envfrom  env to     acc
 ---   ------ ----- --------- --------- ------- -------    ------- -------    ------- -------    ----
   1 !  286.3   0.4   1.2e-87   4.6e-85       3     303 ..     140     439 ..     138     451 .. 0.93

  Alignments for each domain:
  == domain 1    score: 286.3 bits;  conditional E-value: 1.2e-87
  Pp1-13C-PA(pp1a_at_13C)_FBpp0073834-aln   3 evdklnidniiarllevrgarpgknvqltegeirglclksreiflsqpilleleaplkicgdihgqyydl 72 
                                              e++k+  ++ i+ ll  +g       ++  ++i  l    ++if  q  ++e++ p++icgd+hgqy dl
                                C23G10.1b 140 ESNKMFAEHFIKTLLACKGMT-----KIRTMDIFRLIHICKKIFTVQKSMVEIDGPVRICGDLHGQYPDL 204
                                              566777788888888888764.....4566788888899999**************************** PP

  Pp1-13C-PA(pp1a_at_13C)_FBpp0073834-aln  73 lrlfe..yggfppesnylflgdyvdrgkqsleticlllaykikypenffllrgnhecasinriygfydec 140
                                              +rlf    ggfpp+snylflgdyvdrg   le i l layk +yp+nf++lrgnhe+  in  ygf de+
                                C23G10.1b 205 IRLFAqvLGGFPPDSNYLFLGDYVDRGSFNLEVILLCLAYKARYPNNFMMLRGNHEVIHINEKYGFKDEV 274
                                              ****7446*************************************************************8 PP

  Pp1-13C-PA(pp1a_at_13C)_FBpp0073834-aln 141 ...krryniklwktftdcfnclpvaaivdekifcchgglspdlqsmeqirrimrptdvpdqgllcdllws 207
                                                 k  y   l+  f + ++ +p++a+v  +i+c hggls  ++s++++r + rp    d+ l  d++ws
                                C23G10.1b 275 fnrKGEYHDELYPEFNEMMDMMPLVALVGGRILCMHGGLSQHIKSLDDLRNLRRPFHSEDECLENDIMWS 344
                                              433455999************************************************************* PP

  Pp1-13C-PA(pp1a_at_13C)_FBpp0073834-aln 208 dpdkdtagwgendrgvsftfgaevvakflskhdfdlicrahqvvedgyeffakrqlvtlfsapnycgefd 277
                                              dp k   gw  n rg s+ fg + v  + +  d+dli+r hqvv+dgyeffa ++lvt+fsap y   f 
                                C23G10.1b 345 DPAK-VSGWTANPRGASVQFGENEVKEMCKLLDIDLIVRGHQVVQDGYEFFAGKKLVTVFSAPHYMQSFT 413
                                              **99.57*************************************************************** PP

  Pp1-13C-PA(pp1a_at_13C)_FBpp0073834-aln 278 nagalmsvdetlmcsfqilkpadkrk 303
                                              n+ a+  v   l +sf++lkp d r 
                                C23G10.1b 414 NSAAVCKVSAGLEVSFEVLKPEDIRV 439
                                              *********************99875 PP

>> C34C12.3  CE31433	WBGene00007922	locus:pph-6	PROTEIN PHOSPHATASE	status:Confirmed	UniProt:Q09496	protein_id:CAA87100.
   #    score  bias  c-Evalue  i-Evalue hmmfrom  hmm to    alifrom  ali to    envfrom  env to     acc
 ---   ------ ----- --------- --------- ------- -------    ------- -------    ------- -------    ----
   1 !  274.5   0.4   4.6e-84   1.8e-81      31     287 ..      46     303 ..      38     315 .. 0.94

  Alignments for each domain:
  == domain 1    score: 274.5 bits;  conditional E-value: 4.6e-84
  Pp1-13C-PA(pp1a_at_13C)_FBpp0073834-aln  31 tegeirglclksreiflsqpilleleaplkicgdihgqyydllrlfeyggfppesnylflgdyvdrgkqs 100
                                               e++  +lc    + +  +  ++ + +p+ icgdihgq+ydll lf+ gg  p+++y+f+gdyvdrg+ s
                                 C34C12.3  46 PESDAVALCATLIDRLSLEANVVPVSSPVTICGDIHGQFYDLLELFKTGGTVPNTKYVFMGDYVDRGHYS 115
                                              566666777666666666667788999******************************************* PP

  Pp1-13C-PA(pp1a_at_13C)_FBpp0073834-aln 101 leticlllaykikypenffllrgnhecasinriygfydeckrryni.klwktftdcfnclpvaaivdeki 169
                                              let+ ll++  +kyp+++ llrgnhe   i  +ygfydec+ +y   ++ k f  +f++lp+ a++de +
                                 C34C12.3 116 LETVTLLFCLLLKYPNQITLLRGNHESRRISNVYGFYDECQNKYGHgNVHKWFCKVFDVLPIGALIDESV 185
                                              ********************************************7537999******************* PP

  Pp1-13C-PA(pp1a_at_13C)_FBpp0073834-aln 170 fcchgglspdlqsmeqirrimrptdvpdqgllcdllwsdpdkdtagwgendrgvsftfgaevvakflskh 239
                                              +c+hgglspd+++++ +  + r  +vp++g lcd++wsdpd d   w   +rg  f fga+v   fl + 
                                 C34C12.3 186 LCVHGGLSPDIRTIDSLMLLDRAQEVPNKGPLCDIMWSDPDDDVEDWVISQRGAGFVFGAKVTEEFLMNN 255
                                              ********************************************************************** PP

  Pp1-13C-PA(pp1a_at_13C)_FBpp0073834-aln 240 dfdlicrahqvvedgyeffakrqlvtlfsapnycgefdnagalmsvde 287
                                              d+ l+cr+hq+v++g++++ + +l t++sapnyc    na a++ +d 
                                 C34C12.3 256 DLSLLCRSHQLVDEGFKYMFNEKLATVWSAPNYCYRCGNAAAVFEIDG 303
                                              *******************************************99985 PP

>> R13A5.11  CE34584	WBGene00020053	Protein phosphatase	status:Confirmed	UniProt:Q95Y86	protein_id:CCD63606.1
   #    score  bias  c-Evalue  i-Evalue hmmfrom  hmm to    alifrom  ali to    envfrom  env to     acc
 ---   ------ ----- --------- --------- ------- -------    ------- -------    ------- -------    ----
   1 !  270.7   0.6   6.9e-83   2.6e-80      26     300 ..     122     399 ..      99     410 .. 0.94

  Alignments for each domain:
  == domain 1    score: 270.7 bits;  conditional E-value: 6.9e-83
  Pp1-13C-PA(pp1a_at_13C)_FBpp0073834-aln  26 knvqltegeirglclksreiflsqpilleleaplkicgdihgqyydllrlfeyggfppesnylflgdyvd 95 
                                              +++q t+ e + +   ++ if s+  l++++ p  ++gd+hgq+ dl+ +f   g ppe+ y+f gdyvd
                                 R13A5.11 122 HKIQYTKEEFENVIYEAQTIFSSEKALVDIDPPCVVVGDLHGQFNDLINMFILLGRPPETVYVFTGDYVD 191
                                              579******************************************************************* PP

  Pp1-13C-PA(pp1a_at_13C)_FBpp0073834-aln  96 rgkqsleticlllaykikypenffllrgnhecasinriygfydeckr...ryniklwktftdcfnclpva 162
                                              rg  sle i ll++yki ypen++llrgnhe a +n+ ygfy+ec     +    +w  f  cfn lp++
                                 R13A5.11 192 RGMMSLECIMLLFTYKICYPENIVLLRGNHEIARVNKKYGFYEECVTsipKCGEEIWALFQRCFNNLPIS 261
                                              *********************************************8722245679*************** PP

  Pp1-13C-PA(pp1a_at_13C)_FBpp0073834-aln 163 aivdekifcchgglspdlqsmeqirrimrptdvpdqgllcdllwsdpdkdtagwgendrgvsftfgaevv 232
                                              a++  ki+c hgglsp l+ ++++r   +p   p +g++ d+lw+dpd     w    rg  ftfg++v+
                                 R13A5.11 262 ALIATKILCMHGGLSPALTCLDELRNHPKPIRNPFRGIVNDMLWADPDPSVFEWKASSRGSGFTFGTNVI 331
                                              ********************************************************************** PP

  Pp1-13C-PA(pp1a_at_13C)_FBpp0073834-aln 233 akflskhdfdlicrahqvvedgyeffakrqlvtlfsapnycgefdnagalmsvdetlmcsfqilkpad 300
                                                + ++  ++li rahq+  dgy +++ r+l+t+fsap yc  + nag+++ vdetl   +  + pa 
                                 R13A5.11 332 DDVCKRLGVELIIRAHQMCFDGYWVLSGRKLITIFSAPMYCNFYKNAGCVLKVDETLGIQMIAFVPAS 399
                                              *********************************************************88777666665 PP

>> C24H11.1  CE18524	WBGene00007699	Protein  phosphatase-1 (PP1)	status:Predicted	UniProt:Q9U3P4	protein_id:CAB03912.1
   #    score  bias  c-Evalue  i-Evalue hmmfrom  hmm to    alifrom  ali to    envfrom  env to     acc
 ---   ------ ----- --------- --------- ------- -------    ------- -------    ------- -------    ----
   1 !  257.5   0.1   6.9e-79   2.6e-76      51     301 ..     106     363 ..     100     381 .. 0.93

  Alignments for each domain:
  == domain 1    score: 257.5 bits;  conditional E-value: 6.9e-79
  Pp1-13C-PA(pp1a_at_13C)_FBpp0073834-aln  51 illeleaplkicgdihgqyydllrlfeyggfppesnylflgdyvdrgkqsleticlllaykikypenffl 120
                                               llel+ap++icgd hgqy dllr+f+  g   +++ylflgdyvdrg +sle i ll++ k+  p ++ l
                                 C24H11.1 106 ALLELQAPINICGDTHGQYNDLLRIFNACGAATKTQYLFLGDYVDRGGHSLEVIMLLFSLKLAMPRKMHL 175
                                              69******************************************************************** PP

  Pp1-13C-PA(pp1a_at_13C)_FBpp0073834-aln 121 lrgnhecasinriygfydeckrrynik.....lwktftdcfnclpvaaivdekifcchgglspdlqsmeq 185
                                              lrgnhe  +in+ ygf+ e k+r++       +++ f ++f  +p++aiv ++i+c hgg+sp l+s+++
                                 C24H11.1 176 LRGNHELKAINKNYGFHAELKKRFQREevyesVYNHFNQVFSYMPLCAIVSKRILCMHGGISPHLKSLDD 245
                                              ***********************9753222338899********************************** PP

  Pp1-13C-PA(pp1a_at_13C)_FBpp0073834-aln 186 irrimrptdvpd.qgllcdllwsdpdkdtagwgend.rgvsftfgaevvakflskhdfdlicrahqvved 253
                                              ir i  p +    + l cdllw+dp+kd+ g+  n  r +s  fg + v  + ++ d+dli+rahqvve 
                                 C24H11.1 246 IRAIPLPLETAKtHPLACDLLWADPEKDAKGFEPNKiRAISNVFGKKEVDDLCKRLDIDLIVRAHQVVEY 315
                                              *******9986526799***************988659******************************** PP

  Pp1-13C-PA(pp1a_at_13C)_FBpp0073834-aln 254 gyeffakrqlvtlfsapnycgefdnagalmsvdetlmcsfqilkpadk 301
                                              gy ffa r+l+t+fsa  y  e+ n  a++ v++ l  sf  lkp d 
                                 C24H11.1 316 GYAFFADRRLITVFSASRYQIELCNYAAVVVVNKMLELSFVQLKPEDF 363
                                              *********************************************985 PP

>> C24H11.2  CE18525	WBGene00007700	Protein  phosphatase-1 (PP1)	status:Predicted	UniProt:Q9XVD6	protein_id:CAB03908.1
   #    score  bias  c-Evalue  i-Evalue hmmfrom  hmm to    alifrom  ali to    envfrom  env to     acc
 ---   ------ ----- --------- --------- ------- -------    ------- -------    ------- -------    ----
   1 !  257.5   0.1   6.9e-79   2.6e-76      51     301 ..     106     363 ..     100     381 .. 0.93

  Alignments for each domain:
  == domain 1    score: 257.5 bits;  conditional E-value: 6.9e-79
  Pp1-13C-PA(pp1a_at_13C)_FBpp0073834-aln  51 illeleaplkicgdihgqyydllrlfeyggfppesnylflgdyvdrgkqsleticlllaykikypenffl 120
                                               llel+ap++icgd hgqy dllr+f+  g   +++ylflgdyvdrg +sle i ll++ k+  p ++ l
                                 C24H11.2 106 ALLELQAPINICGDTHGQYNDLLRIFNACGAATKTQYLFLGDYVDRGGHSLEVIMLLFSLKLAMPRKMHL 175
                                              69******************************************************************** PP

  Pp1-13C-PA(pp1a_at_13C)_FBpp0073834-aln 121 lrgnhecasinriygfydeckrrynik.....lwktftdcfnclpvaaivdekifcchgglspdlqsmeq 185
                                              lrgnhe  +in+ ygf+ e k+r++       +++ f ++f  +p++aiv ++i+c hgg+sp l+s+++
                                 C24H11.2 176 LRGNHELKAINKNYGFHAELKKRFQREevyesVYNHFNQVFSYMPLCAIVSKRILCMHGGISPHLKSLDD 245
                                              ***********************9753222338899********************************** PP

  Pp1-13C-PA(pp1a_at_13C)_FBpp0073834-aln 186 irrimrptdvpd.qgllcdllwsdpdkdtagwgend.rgvsftfgaevvakflskhdfdlicrahqvved 253
                                              ir i  p +    + l cdllw+dp+kd+ g+  n  r +s  fg + v  + ++ d+dli+rahqvve 
                                 C24H11.2 246 IRAIPLPLETAKtHPLACDLLWADPEKDAKGFEPNKiRAISNVFGKKEVDDLCKRLDIDLIVRAHQVVEY 315
                                              *******9986526799***************988659******************************** PP

  Pp1-13C-PA(pp1a_at_13C)_FBpp0073834-aln 254 gyeffakrqlvtlfsapnycgefdnagalmsvdetlmcsfqilkpadk 301
                                              gy ffa r+l+t+fsa  y  e+ n  a++ v++ l  sf  lkp d 
                                 C24H11.2 316 GYAFFADRRLITVFSASRYQIELCNYAAVVVVNKMLELSFVQLKPEDF 363
                                              *********************************************985 PP

>> W03D8.2b  CE18322	WBGene00020985	status:Partially_confirmed	protein_id:CCD73386.1
   #    score  bias  c-Evalue  i-Evalue hmmfrom  hmm to    alifrom  ali to    envfrom  env to     acc
 ---   ------ ----- --------- --------- ------- -------    ------- -------    ------- -------    ----
   1 !  257.7   0.1   6.2e-79   2.4e-76      26     281 ..      43     308 ..      19     327 .. 0.90

  Alignments for each domain:
  == domain 1    score: 257.7 bits;  conditional E-value: 6.2e-79
  Pp1-13C-PA(pp1a_at_13C)_FBpp0073834-aln  26 knvqltegeirglclksreiflsqpillel.eaplkicgdihgqyydllrlfeyggfppesnylflgdyv 94 
                                                v++t +ei  l  k ++ fl qp lle+ + p+ ++ d+hgq   llr+f     pp+ +ylflgdyv
                                 W03D8.2b  43 LRVDITISEISQLTDKMKKAFLEQPALLEIsNEPITVVADMHGQSIHLLRIFLTNEAPPNQKYLFLGDYV 112
                                              3578899**********************9457************************************* PP

  Pp1-13C-PA(pp1a_at_13C)_FBpp0073834-aln  95 drgkqsleticlllaykikypenffllrgnhecasinriygfydeckrryn....iklwktftdcfnclp 160
                                              drg qs+  +cll++ k +yp+ +fllrgnhe       ygfydec  +++     k+w++f d fnc+p
                                 W03D8.2b 113 DRGSQSVVVMCLLFCMKHRYPQHVFLLRGNHEDVNTTLNYGFYDECLEQWKndegEKVWRMFIDTFNCMP 182
                                              **********************************************77765222269************* PP

  Pp1-13C-PA(pp1a_at_13C)_FBpp0073834-aln 161 vaaivdekifcchgglspdlqsmeqirrimrptdvpdqgllcdllwsdpdk.dtagwgendrgvsftfga 229
                                              +aa++  k+fc+hgg+sp l+s+e+i  i rp  vp  gl cdllwsdp + + +gwg   rg+sft+g 
                                 W03D8.2b 183 LAAVIGGKVFCAHGGISPWLESLEDINSIERPLVVPPYGLACDLLWSDPAQpERNGWGLSHRGISFTYGK 252
                                              *************************************************874789*************** PP

  Pp1-13C-PA(pp1a_at_13C)_FBpp0073834-aln 230 evvakflskhdfdlicrahqvvedgye....ffakrqlvtlfsapnycgefdnaga 281
                                               vv  f  k d+ l+ r hq+ ++ y     +    +l++lfsa ny g  +n+  
                                 W03D8.2b 253 SVVEEFCAKNDIALVIRGHQLFKEMYPqgcvLRFGGRLISLFSALNYEGHKNNSSV 308
                                              **********************9988622113334579***********9999865 PP

>> R08A2.2  CE35901	WBGene00011133	serine\/threonine protein phosphatase	status:Partially_confirmed	UniProt:Q9U395	prote
   #    score  bias  c-Evalue  i-Evalue hmmfrom  hmm to    alifrom  ali to    envfrom  env to     acc
 ---   ------ ----- --------- --------- ------- -------    ------- -------    ------- -------    ----
   1 !  254.4   0.2     6e-78   2.3e-75      23     299 ..      29     309 ..      11     333 .. 0.92

  Alignments for each domain:
  == domain 1    score: 254.4 bits;  conditional E-value: 6e-78
  Pp1-13C-PA(pp1a_at_13C)_FBpp0073834-aln  23 rpgknvqltegeirglclksreiflsqpilleleaplkicgdihgqyydllrlfeyggfppesnylflgd 92 
                                              + g    +++++i ++  k+   +   p +l++e p+ i+gdihgq   l+r f+  g+pp+ ++lflgd
                                  R08A2.2  29 KWGVTDAFNDKQIYTILEKAESTLNPLPAMLQVEHPITIVGDIHGQLDALIRYFDAVGYPPKVKFLFLGD 98 
                                              556666777888989988999999999******************************************* PP

  Pp1-13C-PA(pp1a_at_13C)_FBpp0073834-aln  93 yvdrgkqsleticlllaykikypenffllrgnhecasinriygfydeckrryniklwktftdcfnclpva 162
                                              yvdrg +s+e   ll++yki+yp  + llrgnhec  +nr+ygfy+e  r+   ++w+ + ++fn lp++
                                  R08A2.2  99 YVDRGAKSFEVSLLLFCYKIRYPHSVHLLRGNHECMKMNRLYGFYEELARKRGGRMWRQYQNVFNELPLC 168
                                              ********************************************************************** PP

  Pp1-13C-PA(pp1a_at_13C)_FBpp0073834-aln 163 aivdekifcchgglspdlqsmeqirrimrptd..vpdqgllcdllwsdpdkdta.gwgen.drgvsftfg 228
                                              a v ++i+c hgg+s + +s e  + + +p      d+gl +dl+w+dp +d+   +  n +r +s+ fg
                                  R08A2.2 169 ARVGQRILCMHGGISQNCNSWESFKALKKPNTplTCDEGLQVDLMWADPTQDKCnTFAMNkQRAISVVFG 238
                                              *****************************9753368*************99975246554279******* PP

  Pp1-13C-PA(pp1a_at_13C)_FBpp0073834-aln 229 aevvakflskhdfdlicrahqvvedgyeffakrqlvtlfsapnycgefdnagalmsvdetlmcsfqilkp 298
                                               + +  fl+k  + li+rah+v ++g++f+ +++ vt+fsap ycg+  n+ga+m v e+   sf +l+p
                                  R08A2.2 239 EKGLDVFLKKLGLSLIVRAHEVSQEGFNFLFNKKCVTVFSAPYYCGNDTNCGAIMHVSESYEISFTVLRP 308
                                              ********************************************************************99 PP

  Pp1-13C-PA(pp1a_at_13C)_FBpp0073834-aln 299 a 299
                                               
                                  R08A2.2 309 R 309
                                              5 PP

>> W03D8.2a  CE40313	WBGene00020985	ser\/thr protein phosphatase	status:Partially_confirmed	protein_id:CCD73376.1
   #    score  bias  c-Evalue  i-Evalue hmmfrom  hmm to    alifrom  ali to    envfrom  env to     acc
 ---   ------ ----- --------- --------- ------- -------    ------- -------    ------- -------    ----
   1 !  248.1   0.1   5.2e-76     2e-73      44     282 ..       3     251 ..       1     270 [. 0.92

  Alignments for each domain:
  == domain 1    score: 248.1 bits;  conditional E-value: 5.2e-76
  Pp1-13C-PA(pp1a_at_13C)_FBpp0073834-aln  44 eiflsqpillel.eaplkicgdihgqyydllrlfeyggfppesnylflgdyvdrgkqsleticlllayki 112
                                              + fl qp lle+ + p+ ++ d+hgq   llr+f     pp+ +ylflgdyvdrg qs+  +cll++ k 
                                 W03D8.2a   3 KAFLEQPALLEIsNEPITVVADMHGQSIHLLRIFLTNEAPPNQKYLFLGDYVDRGSQSVVVMCLLFCMKH 72 
                                              679********9457******************************************************* PP

  Pp1-13C-PA(pp1a_at_13C)_FBpp0073834-aln 113 kypenffllrgnhecasinriygfydeckrryn....iklwktftdcfnclpvaaivdekifcchgglsp 178
                                              +yp+ +fllrgnhe       ygfydec  +++     k+w++f d fnc+p+aa++  k+fc+hgg+sp
                                 W03D8.2a  73 RYPQHVFLLRGNHEDVNTTLNYGFYDECLEQWKndegEKVWRMFIDTFNCMPLAAVIGGKVFCAHGGISP 142
                                              ****************************77765222269******************************* PP

  Pp1-13C-PA(pp1a_at_13C)_FBpp0073834-aln 179 dlqsmeqirrimrptdvpdqgllcdllwsdpdk.dtagwgendrgvsftfgaevvakflskhdfdlicra 247
                                               l+s+e+i  i rp  vp  gl cdllwsdp + + +gwg   rg+sft+g  vv  f  k d+ l+ r 
                                 W03D8.2a 143 WLESLEDINSIERPLVVPPYGLACDLLWSDPAQpERNGWGLSHRGISFTYGKSVVEEFCAKNDIALVIRG 212
                                              *******************************874789********************************* PP

  Pp1-13C-PA(pp1a_at_13C)_FBpp0073834-aln 248 hqvvedgye....ffakrqlvtlfsapnycgefdnagal 282
                                              hq+ ++ y     +    +l++lfsa ny g  +n+  l
                                 W03D8.2a 213 HQLFKEMYPqgcvLRFGGRLISLFSALNYEGHKNNSSVL 251
                                              ****9988622113334579***********99998654 PP

>> Y40H4A.2  CE35916	WBGene00012741	Ser\/Thr protein phosphatase	status:Partially_confirmed	UniProt:Q9XW30	protein_id:CA
   #    score  bias  c-Evalue  i-Evalue hmmfrom  hmm to    alifrom  ali to    envfrom  env to     acc
 ---   ------ ----- --------- --------- ------- -------    ------- -------    ------- -------    ----
   1 !  241.9   0.1     4e-74   1.5e-71      10     302 ..      25     330 ..      15     333 .] 0.90

  Alignments for each domain:
  == domain 1    score: 241.9 bits;  conditional E-value: 4e-74
  Pp1-13C-PA(pp1a_at_13C)_FBpp0073834-aln  10 dniiarlle..vrgarpg.knvqltegeirglclksreiflsqpillele...aplkicgdihgqyydll 73 
                                              +  i+rl+   ++ + p   +v +++ eir +   +   f s   l+ ++    p++i+gd+hg++ dl 
                                 Y40H4A.2  25 KAFISRLMTapMKEKSPAeVDVTVSKEEIRIISNYAAASFGSFSTLMRVDedcLPVHIVGDLHGHFGDLR 94 
                                              556667665223444454257889999*****99999999999999987633359*************** PP

  Pp1-13C-PA(pp1a_at_13C)_FBpp0073834-aln  74 rlfeyggfppesnylflgdyvdrgkqsleticlllaykikypenffllrgnhecasinriygfydeckrr 143
                                              r+f   g p  s y+flgdyvdrg+q +et+ ll+ay+  yp+ +fl rgnhe       ygf+dec+ +
                                 Y40H4A.2  95 RIFGIHGAPGISHYVFLGDYVDRGRQGIETVMLLMAYHCLYPDHLFLCRGNHEDYNTTMTYGFFDECRMK 164
                                              ********************************************************************** PP

  Pp1-13C-PA(pp1a_at_13C)_FBpp0073834-aln 144 ynik...lwktftdcfnclpvaaivdekifcchgglspdlqsmeqirrimrptdvpdqgllcdllwsdpd 210
                                              y  k    w  + ++fn lp+aa++ +k++c hgg+sp +q +e+i +i rpt +p  gl cdl+wsdp+
                                 Y40H4A.2 165 YGKKgtlAWLHIINAFNHLPLAALILDKVLCMHGGISPHIQKLEDIDKIQRPTFIPSYGLACDLVWSDPE 234
                                              *98865569************************************************************* PP

  Pp1-13C-PA(pp1a_at_13C)_FBpp0073834-aln 211 kd.tagwgendrgvsftfgaevvakflskhdfdlicrahqv....vedgyeffakrqlvtlfsapnycge 275
                                              k  ++gw    rg+sf+f    + kf +   +dli+rahq+    +  g+++ a+ ++vt+fsa ny   
                                 Y40H4A.2 235 KTsNVGWSLSARGISFSFDDITIEKFCQDNGLDLIVRAHQIssemIRGGHKWHANGRMVTIFSAANYLS- 303
                                              97268***********************************833335679******************96. PP

  Pp1-13C-PA(pp1a_at_13C)_FBpp0073834-aln 276 fdnagalmsvdetlmcsfqilkpadkr 302
                                              + n  +++ +de     f +l+p++k 
                                 Y40H4A.2 304 MGNDSCVIRIDEQKTMQFCLLRPVKKS 330
                                              7888999****************9985 PP

>> C02F4.2b  CE46805	WBGene00006527	locus:tax-6	status:Partially_confirmed	UniProt:Q86MD4	protein_id:CAD88213.1
   #    score  bias  c-Evalue  i-Evalue hmmfrom  hmm to    alifrom  ali to    envfrom  env to     acc
 ---   ------ ----- --------- --------- ------- -------    ------- -------    ------- -------    ----
   1 !  234.5   1.0   6.7e-72   2.6e-69      41     292 ..      92     356 ..      60     363 .. 0.91

  Alignments for each domain:
  == domain 1    score: 234.5 bits;  conditional E-value: 6.7e-72
  Pp1-13C-PA(pp1a_at_13C)_FBpp0073834-aln  41 ksreiflsqpilleleaplkicgdihgqyydllrlfeyggfppesnylflgdyvdrgkqsleticlllay 110
                                                  +f ++  +le+eap+ +cgdihgq+ydl++lfe gg p  ++ylflgdyvdrg  s+e +  l a 
                                 C02F4.2b  92 ECSSLFRNEKTMLEIEAPVTVCGDIHGQFYDLMKLFEVGGSPATTKYLFLGDYVDRGYFSIECVLYLWAL 161
                                              45678899999*********************************************************** PP

  Pp1-13C-PA(pp1a_at_13C)_FBpp0073834-aln 111 kikypenffllrgnhecasinriygfydeckrryniklwktftdcfnclpvaaivdekifcchgglspdl 180
                                              ki yp  +fllrgnhec  +   + f +eck +y+ +++ +  + f++lp+aa+++++ +c+hgglsp++
                                 C02F4.2b 162 KICYPTTLFLLRGNHECRHLTEYFTFKQECKIKYSERVYDVCMESFDALPLAALMNQQFLCVHGGLSPEI 231
                                              ********************************************************************** PP

  Pp1-13C-PA(pp1a_at_13C)_FBpp0073834-aln 181 qsmeqirrimrptdvpdqgllcdllwsdpdkd......tagwgend.rgvsftfgaevvakflskhdfdl 243
                                              +++e+irri r  + p  g +cdllwsdp  d      +  +  n  rg s+ +     + fl++ ++  
                                 C02F4.2b 232 HTLEDIRRIDRFKEPPAFGPMCDLLWSDPLEDfgnernSEQFSHNSvRGCSYFYSYAACCDFLQHNNLLS 301
                                              *****************************6652222214567766459********************** PP

  Pp1-13C-PA(pp1a_at_13C)_FBpp0073834-aln 244 icrahqvvedgyeffakrq......lvtlfsapnycgefdnagalmsvdetlmcs 292
                                              i rah+  + gy ++ k q      l+t+fsapny   ++n  a++  ++ +m  
                                 C02F4.2b 302 IIRAHEAQDAGYRMYRKSQatgfpsLITIFSAPNYLDVYNNKAAILKYENNVMNI 356
                                              *****************9877777789********************99999965 PP

>> C02F4.2a  CE07853	WBGene00006527	locus:tax-6	serine\/threonine protein phosphatase	status:Partially_confirmed	UniProt
   #    score  bias  c-Evalue  i-Evalue hmmfrom  hmm to    alifrom  ali to    envfrom  env to     acc
 ---   ------ ----- --------- --------- ------- -------    ------- -------    ------- -------    ----
   1 !  233.9   1.0   1.1e-71   4.1e-69      41     292 ..      92     356 ..      62     363 .. 0.91

  Alignments for each domain:
  == domain 1    score: 233.9 bits;  conditional E-value: 1.1e-71
  Pp1-13C-PA(pp1a_at_13C)_FBpp0073834-aln  41 ksreiflsqpilleleaplkicgdihgqyydllrlfeyggfppesnylflgdyvdrgkqsleticlllay 110
                                                  +f ++  +le+eap+ +cgdihgq+ydl++lfe gg p  ++ylflgdyvdrg  s+e +  l a 
                                 C02F4.2a  92 ECSSLFRNEKTMLEIEAPVTVCGDIHGQFYDLMKLFEVGGSPATTKYLFLGDYVDRGYFSIECVLYLWAL 161
                                              45678899999*********************************************************** PP

  Pp1-13C-PA(pp1a_at_13C)_FBpp0073834-aln 111 kikypenffllrgnhecasinriygfydeckrryniklwktftdcfnclpvaaivdekifcchgglspdl 180
                                              ki yp  +fllrgnhec  +   + f +eck +y+ +++ +  + f++lp+aa+++++ +c+hgglsp++
                                 C02F4.2a 162 KICYPTTLFLLRGNHECRHLTEYFTFKQECKIKYSERVYDVCMESFDALPLAALMNQQFLCVHGGLSPEI 231
                                              ********************************************************************** PP

  Pp1-13C-PA(pp1a_at_13C)_FBpp0073834-aln 181 qsmeqirrimrptdvpdqgllcdllwsdpdkd......tagwgend.rgvsftfgaevvakflskhdfdl 243
                                              +++e+irri r  + p  g +cdllwsdp  d      +  +  n  rg s+ +     + fl++ ++  
                                 C02F4.2a 232 HTLEDIRRIDRFKEPPAFGPMCDLLWSDPLEDfgnernSEQFSHNSvRGCSYFYSYAACCDFLQHNNLLS 301
                                              *****************************6652222214567766459********************** PP

  Pp1-13C-PA(pp1a_at_13C)_FBpp0073834-aln 244 icrahqvvedgyeffakrq......lvtlfsapnycgefdnagalmsvdetlmcs 292
                                              i rah+  + gy ++ k q      l+t+fsapny   ++n  a++  ++ +m  
                                 C02F4.2a 302 IIRAHEAQDAGYRMYRKSQatgfpsLITIFSAPNYLDVYNNKAAILKYENNVMNI 356
                                              *****************9877777789********************99999965 PP

>> C02F4.2c  CE46586	WBGene00006527	locus:tax-6	status:Partially_confirmed	UniProt:Q0G819	protein_id:CAL36491.1
   #    score  bias  c-Evalue  i-Evalue hmmfrom  hmm to    alifrom  ali to    envfrom  env to     acc
 ---   ------ ----- --------- --------- ------- -------    ------- -------    ------- -------    ----
   1 !  233.8   1.0   1.1e-71   4.3e-69      41     292 ..      92     356 ..      62     363 .. 0.91

  Alignments for each domain:
  == domain 1    score: 233.8 bits;  conditional E-value: 1.1e-71
  Pp1-13C-PA(pp1a_at_13C)_FBpp0073834-aln  41 ksreiflsqpilleleaplkicgdihgqyydllrlfeyggfppesnylflgdyvdrgkqsleticlllay 110
                                                  +f ++  +le+eap+ +cgdihgq+ydl++lfe gg p  ++ylflgdyvdrg  s+e +  l a 
                                 C02F4.2c  92 ECSSLFRNEKTMLEIEAPVTVCGDIHGQFYDLMKLFEVGGSPATTKYLFLGDYVDRGYFSIECVLYLWAL 161
                                              45678899999*********************************************************** PP

  Pp1-13C-PA(pp1a_at_13C)_FBpp0073834-aln 111 kikypenffllrgnhecasinriygfydeckrryniklwktftdcfnclpvaaivdekifcchgglspdl 180
                                              ki yp  +fllrgnhec  +   + f +eck +y+ +++ +  + f++lp+aa+++++ +c+hgglsp++
                                 C02F4.2c 162 KICYPTTLFLLRGNHECRHLTEYFTFKQECKIKYSERVYDVCMESFDALPLAALMNQQFLCVHGGLSPEI 231
                                              ********************************************************************** PP

  Pp1-13C-PA(pp1a_at_13C)_FBpp0073834-aln 181 qsmeqirrimrptdvpdqgllcdllwsdpdkd......tagwgend.rgvsftfgaevvakflskhdfdl 243
                                              +++e+irri r  + p  g +cdllwsdp  d      +  +  n  rg s+ +     + fl++ ++  
                                 C02F4.2c 232 HTLEDIRRIDRFKEPPAFGPMCDLLWSDPLEDfgnernSEQFSHNSvRGCSYFYSYAACCDFLQHNNLLS 301
                                              *****************************6652222214567766459********************** PP

  Pp1-13C-PA(pp1a_at_13C)_FBpp0073834-aln 244 icrahqvvedgyeffakrq......lvtlfsapnycgefdnagalmsvdetlmcs 292
                                              i rah+  + gy ++ k q      l+t+fsapny   ++n  a++  ++ +m  
                                 C02F4.2c 302 IIRAHEAQDAGYRMYRKSQatgfpsLITIFSAPNYLDVYNNKAAILKYENNVMNI 356
                                              *****************9877777789********************99999965 PP

>> Y39B6A.2a  CE36619	WBGene00012665	locus:pph-5	status:Partially_confirmed	UniProt:Q9NES8	protein_id:CAC51076.2
   #    score  bias  c-Evalue  i-Evalue hmmfrom  hmm to    alifrom  ali to    envfrom  env to     acc
 ---   ------ ----- --------- --------- ------- -------    ------- -------    ------- -------    ----
   1 !  232.1   0.6   3.7e-71   1.4e-68      44     286 ..     217     464 ..     181     478 .. 0.92

  Alignments for each domain:
  == domain 1    score: 232.1 bits;  conditional E-value: 3.7e-71
  Pp1-13C-PA(pp1a_at_13C)_FBpp0073834-aln  44 eiflsqpilleleap....lkicgdihgqyydllrlfeyggfppesn.ylflgdyvdrgkqsleticlll 108
                                              + + s p ++e+  p    + icgd+hgq+ydl  +fe  g+p e+n ylf gd+vdrg  s+eti  ++
                                Y39B6A.2a 217 NYVKSLPTMVEITVPtgkkFTICGDVHGQFYDLCNIFEINGYPSETNpYLFNGDFVDRGSFSVETIFTMI 286
                                              556677888888887433357************************998********************** PP

  Pp1-13C-PA(pp1a_at_13C)_FBpp0073834-aln 109 aykikypenffllrgnhecasinriygfydeckrryniklwktftdcfnclpvaaivdekifcchggl.s 177
                                               +k+ yp+ ff+ rgnhe   +n++ygf  e+k +y+ ++  +ft+ f  lp++ +++ekif+chggl  
                                Y39B6A.2a 287 GFKLLYPNHFFMSRGNHESDVMNKMYGFEGEVKAKYTQQMCDMFTETFCWLPLCHLINEKIFVCHGGLfK 356
                                              *******************************************************************934 PP

  Pp1-13C-PA(pp1a_at_13C)_FBpp0073834-aln 178 pdlqsmeqirrimrptdvpdqgllcdllwsdpdkdtagwgendrgvsftfgaevvakflskhdfdlicra 247
                                               d  ++e+ir+  r  + pd+g++cdllwsdp+   +g     rgv   fg +v +k+ +   ++ ++r+
                                Y39B6A.2a 357 EDGVTLEDIRKTDRNRQPPDEGIMCDLLWSDPQ-PINGRSPSKRGVGCQFGPDVTSKWCETNGIEYVVRS 425
                                              6899****************************7.579********************************* PP

  Pp1-13C-PA(pp1a_at_13C)_FBpp0073834-aln 248 hqvvedgyeffakrqlvtlfsapnycgefdnagalmsvd 286
                                              h+v  +gye+  + q  t+fsapnyc +++n ga++++ 
                                Y39B6A.2a 426 HEVKPEGYEMHHNGQCFTVFSAPNYCDQMNNKGAFITIT 464
                                              **********************************99874 PP

>> C27B7.6  CE43510	WBGene00007763	serine\/threonine protein phosphatase	status:Partially_confirmed	UniProt:P48460	prote
   #    score  bias  c-Evalue  i-Evalue hmmfrom  hmm to    alifrom  ali to    envfrom  env to     acc
 ---   ------ ----- --------- --------- ------- -------    ------- -------    ------- -------    ----
   1 !  222.1   0.0   4.2e-68   1.6e-65      14     300 ..      15     304 ..       1     330 [. 0.91

  Alignments for each domain:
  == domain 1    score: 222.1 bits;  conditional E-value: 4.2e-68
  Pp1-13C-PA(pp1a_at_13C)_FBpp0073834-aln  14 arllevrgarpgknvqltegeirglclksreiflsqpilleleaplkicgdihgqyydllrlfeyggfpp 83 
                                               r +  r ++ g    +++++i  +    +ei+   p l+e+ ap+ + gdihgq  dll++ +  g pp
                                  C27B7.6  15 CRQMIARIEKYGTLEGFSDSDILEVLKTIKEILEPLPCLIEIIAPVVVFGDIHGQLGDLLQFTNEVGRPP 84 
                                              344556888999999999****9999999***************************************** PP

  Pp1-13C-PA(pp1a_at_13C)_FBpp0073834-aln  84 esnylflgdyvdrgkqsleticlllaykikypenffllrgnhecasinriygfydeckrryniklwktft 153
                                              + +ylflgdyvdrg +sle  + l++ ki +++++ llrgnhe+  +n +ygf +e  r+ n +lwk+f 
                                  C27B7.6  85 DFQYLFLGDYVDRGPNSLEVTVWLFCMKILFSKKVHLLRGNHEVRRVNTMYGFKEEMMRKRNSHLWKVFN 154
                                              ********************************************************************** PP

  Pp1-13C-PA(pp1a_at_13C)_FBpp0073834-aln 154 dcfnclpvaaivdekifcchgglspdlqsmeqirrimrptdvpd..qgllcdllwsdpd.kdtagwgend 220
                                              d+f  l ++a ++ ki+c hgg+sp ++s + +  + +p    d  +gl++dl+wsdp+ kd +   ++ 
                                  C27B7.6 155 DVFAELSICASINRKILCMHGGISPKIESWDSLTGMTKPRVHGDceHGLIVDLIWSDPNrKDDTIQFNKM 224
                                              *************************************9986654338***********834555555678 PP

  Pp1-13C-PA(pp1a_at_13C)_FBpp0073834-aln 221 rgvsftfgaevvakflskhdfdlicrahqvvedgyeffakrqlvtlfsapnycgefdnagalmsvdetlm 290
                                              rg+s  fg  vv ++ +   +dli rah++ e g+ f    +l+t+fsap y g   n g++ ++ ++l 
                                  C27B7.6 225 RGISTLFGKSVVDNLCTTLAIDLIIRAHEMKEKGHTFEFDNRLLTVFSAPYYSGHNSNLGSVATISKSLK 294
                                              *************************************999****************************** PP

  Pp1-13C-PA(pp1a_at_13C)_FBpp0073834-aln 291 csfqilkpad 300
                                                +  lkp +
                                  C27B7.6 295 LRIVTLKPNK 304
                                              9999999964 PP

>> F49E11.7  CE40414	WBGene00009893	serine\/threonine protein phosphatase	status:Partially_confirmed	UniProt:Q27500	prot
   #    score  bias  c-Evalue  i-Evalue hmmfrom  hmm to    alifrom  ali to    envfrom  env to     acc
 ---   ------ ----- --------- --------- ------- -------    ------- -------    ------- -------    ----
   1 !  199.1   0.0   4.1e-61   1.5e-58       4     286 ..      23     330 ..      19     347 .. 0.83

  Alignments for each domain:
  == domain 1    score: 199.1 bits;  conditional E-value: 4.1e-61
  Pp1-13C-PA(pp1a_at_13C)_FBpp0073834-aln   4 vdklnidniiarllevrgarpgknvqltegeirglclksreifls.qpilleleaplkicgdihgqyydl 72 
                                               +  +i++ ++r l v+     ++   t+ e+  l   s e  ls +  l ++  p+ i+gdihgqy dl
                                 F49E11.7  23 KKMFDINEFLKRHLFVKNWVNYRQQSYTKYELMQLI-ESVEAALSvDDTLAKISPPVTIVGDIHGQYPDL 91 
                                              455688899999999999988888899999999886.556655552678999****************** PP

  Pp1-13C-PA(pp1a_at_13C)_FBpp0073834-aln  73 lrlf..........eyggfp.pesnylflgdyvdrgkqsleticlllaykikypenffllrgnhecasin 131
                                              +r++          +  ++   +s ++flgdyvdrg++s+e i l++a k+ yp n++llrgnhe  sin
                                 F49E11.7  92 VRVLcnqnskedakKKAAYGfCNSRFVFLGDYVDRGHHSIECISLVFALKVVYPTNYILLRGNHETKSIN 161
                                              **973322221111122332257899******************************************** PP

  Pp1-13C-PA(pp1a_at_13C)_FBpp0073834-aln 132 riygfydeckrry....niklwktftdcfnclpvaaivdekifcchgglspdlqsmeqirrimrpt.dvp 196
                                                ygf +e   r        +w  f  +f  +p+a++v  ki+c hgg+sp l+s+++i  i rp  ++ 
                                 F49E11.7 162 YTYGFREELVNRLgpidGFEIWERFNVAFSWMPLACLVGHKILCMHGGISPKLHSLKEINEIDRPVaEIL 231
                                              ********998863222478*********************************************63676 PP

  Pp1-13C-PA(pp1a_at_13C)_FBpp0073834-aln 197 dqgllcdllwsdpdkdtag........wgen.drgvsftfgaevvakflskhdfdlicrahqvvedgyef 257
                                               + l  dllw+dp   +          +  n  rg+sf f    v    ++ +++li+rahq++ +g++f
                                 F49E11.7 232 PDSLAQDLLWADPADGQGAmtvrstpeYVPNgVRGLSFIFNEAAVRDTCKRLNINLIVRAHQMIPEGFKF 301
                                              778**********75432211111111444426************************************* PP

  Pp1-13C-PA(pp1a_at_13C)_FBpp0073834-aln 258 fakrqlvtlfsapnycgefdnagalmsvd 286
                                              fa ++l+t+fsap y  e dn ga + v+
                                 F49E11.7 302 FADQKLLTIFSAPRYMNETDNHGATLRVE 330
                                              ************************99986 PP

>> F42G8.8  CE17067	WBGene00018359	ser\/thr-protein phosphatase	status:Partially_confirmed	UniProt:O44507	protein_id:CCD
   #    score  bias  c-Evalue  i-Evalue hmmfrom  hmm to    alifrom  ali to    envfrom  env to     acc
 ---   ------ ----- --------- --------- ------- -------    ------- -------    ------- -------    ----
   1 !  197.2   0.0   1.5e-60   5.9e-58       2     294 ..       2     319 ..       1     352 [. 0.84

  Alignments for each domain:
  == domain 1    score: 197.2 bits;  conditional E-value: 1.5e-60
  Pp1-13C-PA(pp1a_at_13C)_FBpp0073834-aln   2 aevdklnidniiarllevrgarpgknvqltegeirglclksreiflsqpilleleaplkicgdihgqyyd 71 
                                              a+ +  +++  ++r l v+     ++++ t++e+  l       +  +  l ++  p+ i+gdihgq++d
                                  F42G8.8   2 ADDKSFDVNMFLKRHLIVKSWANYRQLEYTKSELIQLIDLVTPALKEDNSLAQISPPVTIVGDIHGQFHD 71 
                                              5666778888899999999999999999999999888888888899999999****************** PP

  Pp1-13C-PA(pp1a_at_13C)_FBpp0073834-aln  72 llrlfeyg..........gfp.pesnylflgdyvdrgkqsleticlllaykikypenffllrgnhecasi 130
                                              l+r+++y           g+   ++ ++flgdyvdrg +s+e i l++a ki y  n++llrgnhe  +i
                                  F42G8.8  72 LIRILNYNvpkddakkksGYGfCNNRFVFLGDYVDRGSHSIECISLMFALKIIYQTNYILLRGNHETRAI 141
                                              ******9622222222223331344589****************************************** PP

  Pp1-13C-PA(pp1a_at_13C)_FBpp0073834-aln 131 nriygfydeckrry....niklwktftdcfnclpvaaivdekifcchgglspdlqsmeqirrimrpt.dv 195
                                              n  ygf +e   r        +w  f ++f  +p+a++v eki+c hgg+sp l+++e+i+ i +p  ++
                                  F42G8.8 142 NYAYGFREELVNRLgpadGKEVWEKFNEVFAYMPLACLVGEKILCMHGGISPRLNTLEDIKNIDHPLfEI 211
                                              *********999973322467*********************************************6489 PP

  Pp1-13C-PA(pp1a_at_13C)_FBpp0073834-aln 196 pdqgllcdllwsdpdk........dtagwgen.drgvsftfgaevvakflskhdfdlicrahqvvedgye 256
                                               ++ l  dllw+dp          +t  + +n  rg+s+ f    v    ++  + li+rahq++ +g++
                                  F42G8.8 212 GNDSLAQDLLWADPTDgqgliavsQTPAYPKNiVRGLSVVFNEAAVHDTCKRLGIKLIVRAHQMIPEGFK 281
                                              **************75222222224567777746************************************ PP

  Pp1-13C-PA(pp1a_at_13C)_FBpp0073834-aln 257 ffakrqlvtlfsapnycgefdnagalmsvdetlmcsfq 294
                                              ffa ++l+t+fsap y  e dn ga + v+     s+ 
                                  F42G8.8 282 FFADQKLLTIFSAPRYMNETDNHGATLKVETNGRLSIG 319
                                              ***************************99876665555 PP

>> Y54G2A.24a  CE27487	WBGene00021889	status:Partially_confirmed	UniProt:Q9N3A8	protein_id:CCD83511.1
   #    score  bias  c-Evalue  i-Evalue hmmfrom  hmm to    alifrom  ali to    envfrom  env to     acc
 ---   ------ ----- --------- --------- ------- -------    ------- -------    ------- -------    ----
   1 !  110.9   0.2   2.7e-34     1e-31      29     138 ..      57     166 ..      33     170 .. 0.89
   2 !   76.7   0.0   6.9e-24   2.6e-21     219     298 ..     173     252 ..     167     282 .. 0.88

  Alignments for each domain:
  == domain 1    score: 110.9 bits;  conditional E-value: 2.7e-34
  Pp1-13C-PA(pp1a_at_13C)_FBpp0073834-aln  29 qltegeirglclksreiflsqpilleleaplkicgdihgqyydllrlfeyggfppesnylflgdyvdrgk 98 
                                               +t  ei ++   + +if+ +  l e eap+k++gdih qy dl rlf+  g  pe + +flgdyvdrg 
                               Y54G2A.24a  57 VMTGHEIISIIRLAEQIFMDESNLCEAEAPIKVVGDIHAQYQDLNRLFDLIGRVPEEKLMFLGDYVDRGP 126
                                              367788999999999******************************************************* PP

  Pp1-13C-PA(pp1a_at_13C)_FBpp0073834-aln  99 qsleticlllaykikypenffllrgnhecasinriygfyd 138
                                              q +e + ll++ ki+y + +fllrgnhe  s+n+iygf++
                               Y54G2A.24a 127 QGIEVLILLFCLKIRYRDRIFLLRGNHETPSVNKIYGFWN 166
                                              **************************************86 PP

  == domain 2    score: 76.7 bits;  conditional E-value: 6.9e-24
  Pp1-13C-PA(pp1a_at_13C)_FBpp0073834-aln 219 ndrgvsftfgaevvakflskhdfdlicrahqvvedgyeffakrqlvtlfsapnycgefdnagalmsvdet 288
                                               d g+s+ fg  vv +  +  ++dli rahqvv+dgye+++ r+l+t+fs pnyc +f na a++ ++  
                               Y54G2A.24a 173 SDCGISYMFGKGVVEQACKSLEIDLIIRAHQVVQDGYEMMTGRRLITVFSVPNYCAQFTNAAAVVCLNAN 242
                                              699******************************************************************* PP

  Pp1-13C-PA(pp1a_at_13C)_FBpp0073834-aln 289 lmcsfqilkp 298
                                              l  sfq + p
                               Y54G2A.24a 243 LEISFQQMLP 252
                                              *****97765 PP

>> F26B1.5  CE28005	WBGene00017817	serine\/threonine protein phosphatase	status:Partially_confirmed	UniProt:P91273	prote
   #    score  bias  c-Evalue  i-Evalue hmmfrom  hmm to    alifrom  ali to    envfrom  env to     acc
 ---   ------ ----- --------- --------- ------- -------    ------- -------    ------- -------    ----
   1 !  179.7   0.1   3.3e-55   1.3e-52       7     297 ..       8     336 ..       2     365 .. 0.80

  Alignments for each domain:
  == domain 1    score: 179.7 bits;  conditional E-value: 3.3e-55
  Pp1-13C-PA(pp1a_at_13C)_FBpp0073834-aln   7 lnidniiarllevrgarpgknvqltegeirglclksreiflsqpilleleaplkicgdihgqyydllrlf 76 
                                              l+i++ i+  l v+     ++    ++++  l  +  e+f  +  l  +  p+ i+gdihgqy dl+r++
                                  F26B1.5   8 LDIHQFIKSHLFVKNWINYRQHVYEKSDLLLLIGQIMELFKMEKTLATISPPVTIVGDIHGQYPDLVRIL 77 
                                              6677777777777777777777777888888999999*******************************99 PP

  Pp1-13C-PA(pp1a_at_13C)_FBpp0073834-aln  77 eyggfppe...........snylflgdyvdrgkqsleticlllayk...............ikypenffl 120
                                              +      e           + ++flgdyvdrg++s+e icl++a k               i yp nf+l
                                  F26B1.5  78 NSRISKEEakqkivtsyssNRFVFLGDYVDRGNHSIECICLVFALKvldlkfvsllvimfqIAYPTNFVL 147
                                              75433333111111111113589*****************98765422222222222222278******* PP

  Pp1-13C-PA(pp1a_at_13C)_FBpp0073834-aln 121 lrgnhecasinriygfydeckrrynik....lwktftdcfnclpvaaivdekifcchgglspdlqsmeqi 186
                                              lrgnhe  +in  ygf +e   r   k    +w  f ++f  +p+a++v  +i+c hgg+s  l+s++ i
                                  F26B1.5 148 LRGNHETKAINFAYGFREELENRLGKKdgfeIWEKFNEVFSFMPLACLVGGRILCMHGGISEKLESLDSI 217
                                              *******************9988764433339************************************** PP

  Pp1-13C-PA(pp1a_at_13C)_FBpp0073834-aln 187 rrimrpt.dvpdqgllcdllwsdp.d.......kdtagwgen.drgvsftfgaevvakflskhdfdlicr 246
                                                i+rp  +v d  l  dllwsdp d        dt  + +n  rg++ +f    v  + ++ ++ l++r
                                  F26B1.5 218 DSIVRPLpEVTD--LAQDLLWSDPmDvqtlasiSDTPKYAKNiVRGLAHSFNDAAVRDVCRRLNLHLVVR 285
                                              ******624544..789******943333333347778998846************************** PP

  Pp1-13C-PA(pp1a_at_13C)_FBpp0073834-aln 247 ahqvvedgyeffakrqlvtlfsapnycgefdnagalmsvdetlmcsfqilk 297
                                              ahq++ +g++f + r+l+t+fsap y  e dn ga + vd     s+ +++
                                  F26B1.5 286 AHQMIPEGFKFNSDRKLLTIFSAPRYMNESDNRGATLQVDVNGQLSISVMR 336
                                              ***************************************987766666654 PP

>> R08C7.8  CE07431	WBGene00019951	serine\/threonine protein phosphatase	status:Confirmed	UniProt:Q21840	protein_id:CCD7
   #    score  bias  c-Evalue  i-Evalue hmmfrom  hmm to    alifrom  ali to    envfrom  env to     acc
 ---   ------ ----- --------- --------- ------- -------    ------- -------    ------- -------    ----
   1 !   73.2   0.0     8e-23     3e-20      25     116 ..      22     113 ..       6     116 .. 0.92
   2 !  111.8   0.1   1.5e-34   5.7e-32     154     298 ..     115     263 ..     112     270 .. 0.93

  Alignments for each domain:
  == domain 1    score: 73.2 bits;  conditional E-value: 8e-23
  Pp1-13C-PA(pp1a_at_13C)_FBpp0073834-aln  25 gknvqltegeirglclksreiflsqpilleleaplkicgdihgqyydllrlfeyggfppesnylflgdyv 94 
                                              g    +t+++i ++  k+   +   p +l++e p+ i+gdihgq   l+r f+  g+pp+ ++lflgdyv
                                  R08C7.8  22 GVTDAFTDKQIYTILEKAESTLKPLPAMLQVEHPITIVGDIHGQLDALIRYFDAVGYPPKVQFLFLGDYV 91 
                                              555667889999999999999999********************************************** PP

  Pp1-13C-PA(pp1a_at_13C)_FBpp0073834-aln  95 drgkqsleticlllaykikype 116
                                              drg +s+e   ll++yki+yp 
                                  R08C7.8  92 DRGAKSFEVSLLLFCYKIRYPH 113
                                              ********************95 PP

  == domain 2    score: 111.8 bits;  conditional E-value: 1.5e-34
  Pp1-13C-PA(pp1a_at_13C)_FBpp0073834-aln 154 dcfnclpvaaivdekifcchgglspdlqsmeqirrimrptd..vpdqgllcdllwsdpdkdta.gwgen. 219
                                              ++fn lp++a v ++i+c hgg+s + +s e  + + +p      d+gl +dl+w+dp +d+   +  n 
                                  R08C7.8 115 NVFNELPLCARVGQRILCMHGGISQNCNSWESFKALKKPNTplTCDEGLQVDLMWADPTQDKCnTFAMNk 184
                                              68************************************9753368*************999752465542 PP

  Pp1-13C-PA(pp1a_at_13C)_FBpp0073834-aln 220 drgvsftfgaevvakflskhdfdlicrahqvvedgyeffakrqlvtlfsapnycgefdnagalmsvdetl 289
                                              +r +s+ fg + +  fl+k  + li+rah+v ++g++f+ +++ vt+fsap ycg+  n+ga+m v ++ 
                                  R08C7.8 185 QRAISVVFGQKGLDDFLKKLGLSLIVRAHEVSQEGFNFLFNKKCVTVFSAPYYCGNDTNCGAIMHVSDSY 254
                                              79******************************************************************** PP

  Pp1-13C-PA(pp1a_at_13C)_FBpp0073834-aln 290 mcsfqilkp 298
                                                sf +l+p
                                  R08C7.8 255 ELSFTVLRP 263
                                              *******99 PP

>> ZC477.2  CE35146	WBGene00022617	serine\/ threonine specific protein phosphatase	status:Partially_confirmed	UniProt:Q2
   #    score  bias  c-Evalue  i-Evalue hmmfrom  hmm to    alifrom  ali to    envfrom  env to     acc
 ---   ------ ----- --------- --------- ------- -------    ------- -------    ------- -------    ----
   1 !  167.3   0.1     2e-51   7.6e-49      24     301 ..      47     349 ..      32     370 .. 0.82

  Alignments for each domain:
  == domain 1    score: 167.3 bits;  conditional E-value: 2e-51
  Pp1-13C-PA(pp1a_at_13C)_FBpp0073834-aln  24 pgknvqltegeirglclksreiflsqpilleleaplkicgdihgqyydllrlf...........eyggfp 82 
                                                kn +l+ +e+ ++c    + f  +  l+e+ ap+ + gd+hg+++dl r +           +  +f 
                                  ZC477.2  47 RSKN-NLSSNEVWSVCRAVIDEFKKEQNLMEVSAPVTVIGDVHGNFHDLYRALlarteqditdeQKSNFS 115
                                              4444.69999***************************************996423332222221123344 PP

  Pp1-13C-PA(pp1a_at_13C)_FBpp0073834-aln  83 p....esnylflgdyvdrgkqsleticlllaykikypenffllrgnhecasinr..iygfydeckrryni 146
                                                     +y+flg+y+d+g +s+e icll+a+ki +p++++llrg hec s+n     g+ +     +  
                                  ZC477.2 116 TrqfvRDKYVFLGNYIDKGPRSIECICLLFAFKICFPQKYILLRGPHECPSVNSseFLGVMETFSPNHFK 185
                                              311114579*******************************************96337899**999999** PP

  Pp1-13C-PA(pp1a_at_13C)_FBpp0073834-aln 147 klwktftdcfnclpvaaivdekifcchgglspdlqsmeqirrimrp.tdvpdqgllcdllwsdp.dkdta 214
                                              k+ k f ++f  +p+aa+v +ki+c+hgg+sp l+s e+ir+i rp  d  ++ l  dll++d  d d +
                                  ZC477.2 186 KIHKKFNEAFSWMPLAAVVGQKILCVHGGISPRLTSWEDIRKIKRPlKDATEDPLATDLLFADTlDFDLI 255
                                              **********************************************5589999*********96566655 PP

  Pp1-13C-PA(pp1a_at_13C)_FBpp0073834-aln 215 g.......wgen.drgvsftfgaevvakflskhdfdlicrahqvvedgyeffakrqlvtlfsapnycgef 276
                                                      +  n  r +s+ +    v++f +k ++ li r+h  v  gy ff+ ++l+t+f +  +  e 
                                  ZC477.2 256 HiptrkpkYEFNvIRNMSVMYNEAAVTQFCEKFNLKLIIRSHMKVPFGYRFFSEKRLITIFNSTGFQNE- 324
                                              41111111333325999***********************************************99988. PP

  Pp1-13C-PA(pp1a_at_13C)_FBpp0073834-aln 277 dnagalmsvdetlmcsfqilkpadk 301
                                               n ga++ +d     ++  l p + 
                                  ZC477.2 325 SNYGAVLKIDGNAKITIISLLPQQS 349
                                              689******9877666665555544 PP

>> C30A5.4  CE00095	WBGene00016239	status:Predicted	UniProt:P34350	protein_id:CCD62653.1
   #    score  bias  c-Evalue  i-Evalue hmmfrom  hmm to    alifrom  ali to    envfrom  env to     acc
 ---   ------ ----- --------- --------- ------- -------    ------- -------    ------- -------    ----
   1 !   26.7   0.0   1.2e-08   4.5e-06      28      90 ..     129     191 ..     111     199 .. 0.92
   2 !  136.8   0.0   3.7e-42   1.4e-39     147     291 ..     203     347 ..     198     368 .. 0.95

  Alignments for each domain:
  == domain 1    score: 26.7 bits;  conditional E-value: 1.2e-08
  Pp1-13C-PA(pp1a_at_13C)_FBpp0073834-aln  28 vqltegeirglclksreiflsqpilleleaplkicgdihgqyydllrlfeyggfppesnylfl 90 
                                              ++ t+ e + +   ++ if s+  l++++ p  ++g++hgq+ dl+ +f   g ppe+ y+f 
                                  C30A5.4 129 MHYTKEEFENVIYEAQTIFSSEKALVDIDPPCVVVGNLHGQFNDLINMFILLGRPPETVYVFT 191
                                              5678889999999************************************************95 PP

  == domain 2    score: 136.8 bits;  conditional E-value: 3.7e-42
  Pp1-13C-PA(pp1a_at_13C)_FBpp0073834-aln 147 klwktftdcfnclpvaaivdekifcchgglspdlqsmeqirrimrptdvpdqgllcdllwsdpdkdtagw 216
                                               +w  f  cfn lp++a++  ki+c hgglsp l+ ++++r   +p   p +g++ d+lw+dpd     w
                                  C30A5.4 203 EIWALFQRCFNNLPISALIATKILCMHGGLSPALTCLDELRNHPKPIRNPFRGIVNDMLWADPDPSVFEW 272
                                              58******************************************************************** PP

  Pp1-13C-PA(pp1a_at_13C)_FBpp0073834-aln 217 gendrgvsftfgaevvakflskhdfdlicrahqvvedgyeffakrqlvtlfsapnycgefdnagalmsvd 286
                                                  rg  ftfg++v+  + ++  ++li rahq+  dgy +++ r+l+t+fsap yc  + n+g+++ vd
                                  C30A5.4 273 KTSSRGSGFTFGTNVIDDVCKRLGVELIIRAHQMCFDGYWVLSGRKLITIFSAPMYCNFYKNTGCVLKVD 342
                                              ********************************************************************** PP

  Pp1-13C-PA(pp1a_at_13C)_FBpp0073834-aln 287 etlmc 291
                                              etl  
                                  C30A5.4 343 ETLGI 347
                                              **965 PP

>> F23H11.8b  CE30662	WBGene00003969	locus:pef-1	status:Confirmed	UniProt:Q8MYR2	protein_id:CCD69950.1
   #    score  bias  c-Evalue  i-Evalue hmmfrom  hmm to    alifrom  ali to    envfrom  env to     acc
 ---   ------ ----- --------- --------- ------- -------    ------- -------    ------- -------    ----
   1 !  150.2   0.3   3.2e-46   1.2e-43      41     283 ..      94     365 ..      79     387 .. 0.84

  Alignments for each domain:
  == domain 1    score: 150.2 bits;  conditional E-value: 3.2e-46
  Pp1-13C-PA(pp1a_at_13C)_FBpp0073834-aln  41 ksreiflsqp....illeleaplkicgdihgqyydllrlfeyggfppesn.ylflgdyvdrgkqsletic 105
                                               +r+if + p    i   +   + icgd+hg++ dl  ++   g+p   n y+f gd+vdrg qs+e +c
                                F23H11.8b  94 EARKIFKAMPsvsrISTSISNQVTICGDLHGKFDDLCIILYKNGYPSVDNpYIFNGDFVDRGGQSIEVLC 163
                                              578888887722223344566789************999999999986665******************* PP

  Pp1-13C-PA(pp1a_at_13C)_FBpp0073834-aln 106 lllaykikypenffllrgnhecasinriygfydeckrryn...iklwktftdcfnclpvaaivdekifcc 172
                                              +l+a  i  p  ++l rgnhe   +n  ygf  e   +y+     + + + d+f  lp+a+i+d  if++
                                F23H11.8b 164 VLFALVIVDPMSIYLNRGNHEDHIMNLRYGFIKELSTKYKdlsTPITRLLEDVFSWLPIATIIDRDIFVV 233
                                              ***********************************99996332568999********************* PP

  Pp1-13C-PA(pp1a_at_13C)_FBpp0073834-aln 173 hgglsp..dlqsmeqirr.....imrp..............tdvpdqgllcdllwsdpdkdtagwgendr 221
                                              hgg+s   ++  +++i r     ++rp               +v +   + d++wsdp +++  w +  r
                                F23H11.8b 234 HGGISDqtEVSKLDKIPRhrfqsVLRPpvnkgmesekensaVNVDEWKQMLDIMWSDPKQNKGCWPNVFR 303
                                              ****97224567777754334447887444444333333223566677899******************* PP

  Pp1-13C-PA(pp1a_at_13C)_FBpp0073834-aln 222 gvsftfgaevvakflskhdfdlicrahqvvedgyeffakrqlvtlfsapnycgefdnagalm 283
                                              g    fga++ a fl+kh f l++r+h+   +gyef  +   +t+fsa ny     n ga +
                                F23H11.8b 304 GGGSYFGADITASFLEKHGFRLLVRSHECKFEGYEFSHNNTCLTVFSASNYYETGSNRGAYV 365
                                              ****************************************************9999999875 PP

>> F23H11.8c  CE43732	WBGene00003969	locus:pef-1	status:Confirmed	UniProt:C3JXD7	protein_id:CCD69954.1
   #    score  bias  c-Evalue  i-Evalue hmmfrom  hmm to    alifrom  ali to    envfrom  env to     acc
 ---   ------ ----- --------- --------- ------- -------    ------- -------    ------- -------    ----
   1 !  149.8   0.3   4.2e-46   1.6e-43      41     283 ..     164     435 ..     149     457 .. 0.84

  Alignments for each domain:
  == domain 1    score: 149.8 bits;  conditional E-value: 4.2e-46
  Pp1-13C-PA(pp1a_at_13C)_FBpp0073834-aln  41 ksreiflsqp....illeleaplkicgdihgqyydllrlfeyggfppesn.ylflgdyvdrgkqsletic 105
                                               +r+if + p    i   +   + icgd+hg++ dl  ++   g+p   n y+f gd+vdrg qs+e +c
                                F23H11.8c 164 EARKIFKAMPsvsrISTSISNQVTICGDLHGKFDDLCIILYKNGYPSVDNpYIFNGDFVDRGGQSIEVLC 233
                                              578888887722223344566789************999999999986665******************* PP

  Pp1-13C-PA(pp1a_at_13C)_FBpp0073834-aln 106 lllaykikypenffllrgnhecasinriygfydeckrryn...iklwktftdcfnclpvaaivdekifcc 172
                                              +l+a  i  p  ++l rgnhe   +n  ygf  e   +y+     + + + d+f  lp+a+i+d  if++
                                F23H11.8c 234 VLFALVIVDPMSIYLNRGNHEDHIMNLRYGFIKELSTKYKdlsTPITRLLEDVFSWLPIATIIDRDIFVV 303
                                              ***********************************99996332568999********************* PP

  Pp1-13C-PA(pp1a_at_13C)_FBpp0073834-aln 173 hgglsp..dlqsmeqirr.....imrp..............tdvpdqgllcdllwsdpdkdtagwgendr 221
                                              hgg+s   ++  +++i r     ++rp               +v +   + d++wsdp +++  w +  r
                                F23H11.8c 304 HGGISDqtEVSKLDKIPRhrfqsVLRPpvnkgmesekensaVNVDEWKQMLDIMWSDPKQNKGCWPNVFR 373
                                              ****97224567777754334447887444444333333223566677899******************* PP

  Pp1-13C-PA(pp1a_at_13C)_FBpp0073834-aln 222 gvsftfgaevvakflskhdfdlicrahqvvedgyeffakrqlvtlfsapnycgefdnagalm 283
                                              g    fga++ a fl+kh f l++r+h+   +gyef  +   +t+fsa ny     n ga +
                                F23H11.8c 374 GGGSYFGADITASFLEKHGFRLLVRSHECKFEGYEFSHNNTCLTVFSASNYYETGSNRGAYV 435
                                              ****************************************************9999999875 PP

>> F23H11.8a  CE27999	WBGene00003969	locus:pef-1	protein phosphatase	status:Confirmed	UniProt:O01921	protein_id:CCD69949
   #    score  bias  c-Evalue  i-Evalue hmmfrom  hmm to    alifrom  ali to    envfrom  env to     acc
 ---   ------ ----- --------- --------- ------- -------    ------- -------    ------- -------    ----
   1 !  149.5   0.3   5.2e-46     2e-43      41     283 ..     229     500 ..     214     522 .. 0.84

  Alignments for each domain:
  == domain 1    score: 149.5 bits;  conditional E-value: 5.2e-46
  Pp1-13C-PA(pp1a_at_13C)_FBpp0073834-aln  41 ksreiflsqp....illeleaplkicgdihgqyydllrlfeyggfppesn.ylflgdyvdrgkqsletic 105
                                               +r+if + p    i   +   + icgd+hg++ dl  ++   g+p   n y+f gd+vdrg qs+e +c
                                F23H11.8a 229 EARKIFKAMPsvsrISTSISNQVTICGDLHGKFDDLCIILYKNGYPSVDNpYIFNGDFVDRGGQSIEVLC 298
                                              578888887722223344566789************999999999986665******************* PP

  Pp1-13C-PA(pp1a_at_13C)_FBpp0073834-aln 106 lllaykikypenffllrgnhecasinriygfydeckrryn...iklwktftdcfnclpvaaivdekifcc 172
                                              +l+a  i  p  ++l rgnhe   +n  ygf  e   +y+     + + + d+f  lp+a+i+d  if++
                                F23H11.8a 299 VLFALVIVDPMSIYLNRGNHEDHIMNLRYGFIKELSTKYKdlsTPITRLLEDVFSWLPIATIIDRDIFVV 368
                                              ***********************************99996332568999********************* PP

  Pp1-13C-PA(pp1a_at_13C)_FBpp0073834-aln 173 hgglsp..dlqsmeqirr.....imrp..............tdvpdqgllcdllwsdpdkdtagwgendr 221
                                              hgg+s   ++  +++i r     ++rp               +v +   + d++wsdp +++  w +  r
                                F23H11.8a 369 HGGISDqtEVSKLDKIPRhrfqsVLRPpvnkgmesekensaVNVDEWKQMLDIMWSDPKQNKGCWPNVFR 438
                                              ****97224567777754334447887444444333333223566677899******************* PP

  Pp1-13C-PA(pp1a_at_13C)_FBpp0073834-aln 222 gvsftfgaevvakflskhdfdlicrahqvvedgyeffakrqlvtlfsapnycgefdnagalm 283
                                              g    fga++ a fl+kh f l++r+h+   +gyef  +   +t+fsa ny     n ga +
                                F23H11.8a 439 GGGSYFGADITASFLEKHGFRLLVRSHECKFEGYEFSHNNTCLTVFSASNYYETGSNRGAYV 500
                                              ****************************************************9999999875 PP

>> Y54G2A.24b  CE35108	WBGene00021889	status:Confirmed	UniProt:Q7YZX0	protein_id:CCD83512.1
   #    score  bias  c-Evalue  i-Evalue hmmfrom  hmm to    alifrom  ali to    envfrom  env to     acc
 ---   ------ ----- --------- --------- ------- -------    ------- -------    ------- -------    ----
   1 !  149.8   0.0     4e-46   1.5e-43     159     298 ..       1     140 [.       1     170 [. 0.92

  Alignments for each domain:
  == domain 1    score: 149.8 bits;  conditional E-value: 4e-46
  Pp1-13C-PA(pp1a_at_13C)_FBpp0073834-aln 159 lpvaaivdekifcchgglspdlqsmeqirrimrptdvpdqgllcdllwsdpdkdtagwgendrgvsftfg 228
                                              +p++ ++ +k++c hgglsp+l s++ ir i rp +  d+gll dllwsdp +   gw    rg+s+ fg
                               Y54G2A.24b   1 MPMSGLISKKVLCMHGGLSPELVSLDTIRNIPRPCEPLDRGLLIDLLWSDPTNKGEGWFHSIRGISYMFG 70 
                                              5889999*************************************************************** PP

  Pp1-13C-PA(pp1a_at_13C)_FBpp0073834-aln 229 aevvakflskhdfdlicrahqvvedgyeffakrqlvtlfsapnycgefdnagalmsvdetlmcsfqilkp 298
                                                vv +  +  ++dli rahqvv+dgye+++ r+l+t+fs pnyc +f na a++ ++  l  sfq + p
                               Y54G2A.24b  71 KGVVEQACKSLEIDLIIRAHQVVQDGYEMMTGRRLITVFSVPNYCAQFTNAAAVVCLNANLEISFQQMLP 140
                                              *****************************************************************97765 PP

>> Y49E10.3b  CE35371	WBGene00004086	locus:pph-4.2	status:Confirmed	UniProt:Q7JK71	protein_id:CAE45745.1
   #    score  bias  c-Evalue  i-Evalue hmmfrom  hmm to    alifrom  ali to    envfrom  env to     acc
 ---   ------ ----- --------- --------- ------- -------    ------- -------    ------- -------    ----
   1 !  142.0   0.2   9.7e-44   3.7e-41      30     145 ..      30     145 ..      18     152 .. 0.96

  Alignments for each domain:
  == domain 1    score: 142.0 bits;  conditional E-value: 9.7e-44
  Pp1-13C-PA(pp1a_at_13C)_FBpp0073834-aln  30 ltegeirglclksreiflsqpilleleaplkicgdihgqyydllrlfeyggfppesnylflgdyvdrgkq 99 
                                              ++e++++++c k rei++ +  +  +++p+ icgdihgq++dl+ lf  gg pp++nylflgdyvdrg +
                                Y49E10.3b  30 ICETQVKSICAKVREILIEEANVQVIDTPVTICGDIHGQFHDLMELFRVGGSPPNTNYLFLGDYVDRGYN 99 
                                              5799****************************************************************** PP

  Pp1-13C-PA(pp1a_at_13C)_FBpp0073834-aln 100 sleticlllaykikypenffllrgnhecasinriygfydeckrryn 145
                                              s+et  ll+  k +yp+ + l+rgnhe   i ++ygfydec r+y 
                                Y49E10.3b 100 SVETFILLMLLKCRYPDRITLIRGNHESRQITQVYGFYDECVRKYG 145
                                              ********************************************95 PP

>> ZC477.10  CE43789	WBGene00022622	status:Partially_confirmed	UniProt:Q95ZI8	protein_id:CCD66637.1
   #    score  bias  c-Evalue  i-Evalue hmmfrom  hmm to    alifrom  ali to    envfrom  env to     acc
 ---   ------ ----- --------- --------- ------- -------    ------- -------    ------- -------    ----
   1 !   71.9   0.0     2e-22   7.7e-20      30     188 ..      54     225 ..      26     233 .. 0.77
   2 !   41.0   0.0   5.3e-13     2e-10     229     302 ..     248     320 ..     239     345 .. 0.86

  Alignments for each domain:
  == domain 1    score: 71.9 bits;  conditional E-value: 2e-22
  Pp1-13C-PA(pp1a_at_13C)_FBpp0073834-aln  30 ltegeirglclksreiflsqpilleleaplkicgdihgqyydllrlfeygg...........fppesnyl 88 
                                                  +i  +     e+f ++  l ++  p+ i+g++ gq  dl+r+++  +                +++
                                 ZC477.10  54 YYAHDILHILDDVIELFRAEKPLRNVSPPITIVGNLNGQVQDLIRILNIKNekskkedgwkqVFATEKFV 123
                                              555666666667779999999999*********************997543111111111112345689* PP

  Pp1-13C-PA(pp1a_at_13C)_FBpp0073834-aln  89 flgdyvdrgkqsleticlllaykikypenffllrgnheca.sinriygfydeckrryniklwktftdcfn 157
                                              flgdy + g   leticll+  k+ ++  ++llrg++e++ s   +  + d         ++  f  +f 
                                 ZC477.10 124 FLGDYTENGTFNLETICLLFGLKVLFSSRYVLLRGQQEASpSPVFLNQLRDRFPGGIGDDIYAKFVTAFS 193
                                              *************************************97623344556677777777889********** PP

  Pp1-13C-PA(pp1a_at_13C)_FBpp0073834-aln 158 clpvaaivdekifcchgglspdlqs.meqirr 188
                                               lpvaa+v eki+c+h g+s ++qs + +i++
                                 ZC477.10 194 LLPVAALVGEKILCVHSGISNNVQSsLGEIKK 225
                                              **********************9962556655 PP

  == domain 2    score: 41.0 bits;  conditional E-value: 5.3e-13
  Pp1-13C-PA(pp1a_at_13C)_FBpp0073834-aln 229 aevvakflskhdfdlicrahqvvedgyeffakrqlvtlfsapnycgefdnagalmsvdetlmcsfqilkp 298
                                               + v kf +k ++dli+r+++v  +g+ f+a ++l+t+fsa  y  ++ n  a++ vd+   cs+  +kp
                                 ZC477.10 248 DQAVLKFCEKTQIDLIVRSQEVPPNGFRFLADKKLITIFSAAAYS-NYKNKAAFLRVDKNGACSVVQMKP 316
                                              46799***************************************6.799********************9 PP

  Pp1-13C-PA(pp1a_at_13C)_FBpp0073834-aln 299 adkr 302
                                              + ++
                                 ZC477.10 317 SAHK 320
                                              8654 PP

>> F20D6.6  CE41894	WBGene00017636	serine\/threoninie protein phophatase	status:Confirmed	UniProt:Q19646	protein_id:CCD6
   #    score  bias  c-Evalue  i-Evalue hmmfrom  hmm to    alifrom  ali to    envfrom  env to     acc
 ---   ------ ----- --------- --------- ------- -------    ------- -------    ------- -------    ----
   1 !  107.1   0.9     4e-33   1.5e-30      55     300 ..      57     302 ..      33     310 .. 0.89

  Alignments for each domain:
  == domain 1    score: 107.1 bits;  conditional E-value: 4e-33
  Pp1-13C-PA(pp1a_at_13C)_FBpp0073834-aln  55 leaplkicgdihgqyydllrlfeyggfppesnylflgdyvdrgkqsleticlllaykikypenffllrgn 124
                                              +  p++icgdi  +y d+l +f+  g+p e +y+flg+ +d gk slet+++ll+ ki yp+nf++lrg 
                                  F20D6.6  57 ITPPVNICGDIRSRYGDVLDIFKTCGWPFEQKYVFLGNLIDGGKFSLETLVILLCCKICYPQNFVILRGF 126
                                              5679****************************************************************** PP

  Pp1-13C-PA(pp1a_at_13C)_FBpp0073834-aln 125 hecasinriygfydeckrry.niklwktftdc....fnclpvaaivdekifcchgglspdlqsmeqirri 189
                                              +e   ++    f  e + r+ + + w+++       ++ lpv ++++ k++c+ g ++ ++++ +++  +
                                  F20D6.6 127 YEHELVKSDRSFIGELRVRFpDSNKWQALNAIikslLKRLPVMTVLNRKLLCVNGMVTSNIKNEKNVVSV 196
                                              9999999999*******99945678887665511116679****************************** PP

  Pp1-13C-PA(pp1a_at_13C)_FBpp0073834-aln 190 mrptdvpdqgllcdllwsdpdkdtagwgendrgvsftfgaevvakflskhdfdlicrahqvvedgyeffa 259
                                                     ++   +++ + d d  +    +      +   ++++  +l+  d+ ++  + +vv +gy f  
                                  F20D6.6 197 KNGNMFENHNTRVEVQFLDIDIPSPVTPN-----KIDEESKIIKELLKSMDMSMMINSNNVVREGYRFTL 261
                                              99999999999******999987654433.....34456899**************************** PP

  Pp1-13C-PA(pp1a_at_13C)_FBpp0073834-aln 260 krqlvtlfsapnycgefdnagalmsvdetlmcsfqilkpad 300
                                              k ql+t+ s  +   +++n g +m +d    + f+ ++ +d
                                  F20D6.6 262 KNQLITITSGTKLQKNYNNRGVVMMMDRHNKVNFKSIQGID 302
                                              ***************************99999888777665 PP

>> F44B9.9  CE29045	WBGene00018410	Protein phosphatase	status:Partially_confirmed	UniProt:P34430	protein_id:CCD63452.1
   #    score  bias  c-Evalue  i-Evalue hmmfrom  hmm to    alifrom  ali to    envfrom  env to     acc
 ---   ------ ----- --------- --------- ------- -------    ------- -------    ------- -------    ----
   1 !   46.1   0.1   1.5e-14   5.6e-12      40     115 ..      14     100 ..       3     109 .. 0.73
   2 !   59.9   0.0   8.9e-19   3.4e-16     201     300 ..     111     212 ..     104     238 .. 0.86

  Alignments for each domain:
  == domain 1    score: 46.1 bits;  conditional E-value: 1.5e-14
  Pp1-13C-PA(pp1a_at_13C)_FBpp0073834-aln  40 lksreiflsqpilleleaplkicgdihgqyydllrlfeyggfp......p.....esnylflgdyvdrgk 98 
                                                  e+f  +  l e+  p+ i+gdihgq+ dl+rl++  +        p       +++flgdyvdrg 
                                  F44B9.9  14 DMVIELFKKEKTLAEISPPVTIVGDIHGQFEDLVRLLNTRNSSenakskPiygfsTKKWVFLGDYVDRGY 83 
                                              34568899999*************************976433201111121111134689********** PP

  Pp1-13C-PA(pp1a_at_13C)_FBpp0073834-aln  99 qsleticlllaykikyp 115
                                              +sl+ icl+++ k  ++
                                  F44B9.9  84 KSLDCICLVFSLKSLFS 100
                                              *********99987665 PP

  == domain 2    score: 59.9 bits;  conditional E-value: 8.9e-19
  Pp1-13C-PA(pp1a_at_13C)_FBpp0073834-aln 201 lcdllwsdpdkdta..gwgendrgvsftfgaevvakflskhdfdlicrahqvvedgyeffakrqlvtlfs 268
                                              l+  +w d d  +      +n rg+s+ f    v    +  ++ li+r hq++  g++ffa r+l t+fs
                                  F44B9.9 111 LARTFWEDFDAPAKpsFIRNNKRGLSVCFNEAAVNETCRLLNISLIVRGHQMMPAGFKFFADRKLCTIFS 180
                                              5556788777654411356899************************************************ PP

  Pp1-13C-PA(pp1a_at_13C)_FBpp0073834-aln 269 apnycgefdnagalmsvdetlmcsfqilkpad 300
                                              ap y  e+dn+ga+m v      s+ i+k  +
                                  F44B9.9 181 APRYMNEIDNSGAVMKVASNGKISISIMKNPN 212
                                              ***************************99655 PP

>> F40E3.5  CE10166	WBGene00018232	serine threonine protein phosphatase	status:Confirmed	UniProt:O01550	protein_id:CCD70
   #    score  bias  c-Evalue  i-Evalue hmmfrom  hmm to    alifrom  ali to    envfrom  env to     acc
 ---   ------ ----- --------- --------- ------- -------    ------- -------    ------- -------    ----
   1 !   89.7   0.0     8e-28     3e-25      27     287 ..      47     313 ..      22     323 .. 0.80

  Alignments for each domain:
  == domain 1    score: 89.7 bits;  conditional E-value: 8e-28
  Pp1-13C-PA(pp1a_at_13C)_FBpp0073834-aln  27 nvqltegeirglclksreiflsqpilleleaplkicgdihgqyydllrlfeyg.gfppesnylflgdyvd 95 
                                                q+    ++ l  ks e++  + +++++  p  i g ++g+   ++ l+      ppe  y++lg y+ 
                                  F40E3.5  47 RPQFYPEVLKKLLQKSCEVLKQDEMVVKVTGPAVIFGPVYGEGDSMISLMSLAkKVPPEQTYVMLGCYLG 116
                                              5566666789999************************************9986269************** PP

  Pp1-13C-PA(pp1a_at_13C)_FBpp0073834-aln  96 rgkqsleticlllaykikypenffllrgnhe.casinriy..gfydeckrryniklwktftd...cfncl 159
                                              rg   +e +++llayki +pe+++ll+g he   si+ +    +        ++ l   + +   +   +
                                  F40E3.5 117 RGFAQIECLVFLLAYKILHPEKVVLLKGHHEeSISIEMLKvkEWLMARGIERDVDLEECMIEmkrACSMM 186
                                              ******************************7356787554113333322334455555444411145668 PP

  Pp1-13C-PA(pp1a_at_13C)_FBpp0073834-aln 160 pvaaivdekifcchgglspdlqs..meqirrimrpt.dvpdqgllcdllwsdpdkdtagwgendrgvsft 226
                                                aa++d ki+c  gg  p ++   ++++  + +    + d+ ll +  ws    d a   ++ +g+ f 
                                  F40E3.5 187 SAAAVIDSKILCMPGGPGPTIREkgLQKLVGLKKGVqAIADKKLLMEASWSVLLLDDAQ--KDMHGMPF- 253
                                              899****************997522556666666541689***********99888764..45567777. PP

  Pp1-13C-PA(pp1a_at_13C)_FBpp0073834-aln 227 fgaevvakflskhdfdlicrahqvvedgyeffakrqlvtlfsapnycgefdnagalmsvde 287
                                              f  +  + f +  ++  i+r  q+v++gy     r++vtl+sa  y  +f n  a++ vd+
                                  F40E3.5 254 FTPQQATDFCKANNLKCIVRGRQMVDEGYL-NKPREVVTLISAVAYLDNFRNHAAVLQVDN 313
                                              788899***********************4.5779************************98 PP

>> R03D7.8  CE36555	WBGene00010992	protein  phosphatase	status:Partially_confirmed	UniProt:Q09598	protein_id:CAA86861.3
   #    score  bias  c-Evalue  i-Evalue hmmfrom  hmm to    alifrom  ali to    envfrom  env to     acc
 ---   ------ ----- --------- --------- ------- -------    ------- -------    ------- -------    ----
   1 !   81.1   0.0   3.2e-25   1.2e-22      35     290 ..     334     586 ..     326     594 .. 0.88

  Alignments for each domain:
  == domain 1    score: 81.1 bits;  conditional E-value: 3.2e-25
  Pp1-13C-PA(pp1a_at_13C)_FBpp0073834-aln  35 irglclksreif..lsqpilleleaplkicgdihgqyydllrlfeyggfppesnylflgdyvdrgkq.sl 101
                                              ++ lcl     f    +p ll++ea + + gdi g+y dl r ++  g+pp +  lflg  +d g   s+
                                  R03D7.8 334 LELLCLFEETAFkmAEEPSLLQIEADITVIGDIRGRYADLHRWLQLTGWPPHNRILFLGGILDSGESgSV 403
                                              56678776666521468************************************************8549* PP

  Pp1-13C-PA(pp1a_at_13C)_FBpp0073834-aln 102 eticlllaykikypenffllrgnhecasinriygfydeckrryniklwktftdcfnclpvaaivdekifc 171
                                              e ++l+ + k ++p+ +f+lrg+ e +       ++    r  +  + ++ t     +p aai+ + +++
                                  R03D7.8 404 ECLALICSLKCRFPKHVFILRGEPETSPFRMSTRLHPVITRAVQSCIKRMCT----HMPFAAIIGKSVLA 469
                                              *************************988877777777777766665555544....58************ PP

  Pp1-13C-PA(pp1a_at_13C)_FBpp0073834-aln 172 chgglspdlqsmeqirrimrptdvpd.qgllcdllwsdpdkdtagwgendrgvsftfgaevvakflskhd 240
                                              ++ g+sp ++   +i++++rp      + +   +++ +p +    +  n       fg + v +  +   
                                  R03D7.8 470 VYSGFSPMIREKGHIHHLFRPVTAEHmNAVERHIIFNQPSNRVRMYRPNPNTEGDWFGKQAVKRACKATR 539
                                              *********************8877615667899************************************ PP

  Pp1-13C-PA(pp1a_at_13C)_FBpp0073834-aln 241 fdlicrahqvvedgyeffakrqlvtlfsapnycgefdnagalmsvdetlm 290
                                               +++ r +  v  gy    + +l+ l+sap y  +f   ga++s+ + l+
                                  R03D7.8 540 CNVMIRGQSYVPYGYLPCWNNRLINLWSAPGYGSDF---GAILSISKDLV 586
                                              *********************************998...78888877765 PP

>> Y39B6A.2b  CE45307	WBGene00012665	locus:pph-5	status:Partially_confirmed	UniProt:E0R7L7	protein_id:CBW48579.1
   #    score  bias  c-Evalue  i-Evalue hmmfrom  hmm to    alifrom  ali to    envfrom  env to     acc
 ---   ------ ----- --------- --------- ------- -------    ------- -------    ------- -------    ----
   1 !   65.7   0.0   1.6e-20     6e-18     201     286 ..       1      85 [.       1     103 [. 0.93

  Alignments for each domain:
  == domain 1    score: 65.7 bits;  conditional E-value: 1.6e-20
  Pp1-13C-PA(pp1a_at_13C)_FBpp0073834-aln 201 lcdllwsdpdkdtagwgendrgvsftfgaevvakflskhdfdlicrahqvvedgyeffakrqlvtlfsap 270
                                              +cdllwsdp+   +g     rgv   fg +v +k+ +   ++ ++r+h+v  +gye+  + q  t+fsap
                                Y39B6A.2b   1 MCDLLWSDPQ-PINGRSPSKRGVGCQFGPDVTSKWCETNGIEYVVRSHEVKPEGYEMHHNGQCFTVFSAP 69 
                                              6********7.579******************************************************** PP

  Pp1-13C-PA(pp1a_at_13C)_FBpp0073834-aln 271 nycgefdnagalmsvd 286
                                              nyc +++n ga++++ 
                                Y39B6A.2b  70 NYCDQMNNKGAFITIT 85 
                                              ***********99874 PP

>> ZK177.10  CE40000	WBGene00006554	locus:tbx-35	status:Partially_confirmed	UniProt:Q09376	protein_id:CCD64863.1
   #    score  bias  c-Evalue  i-Evalue hmmfrom  hmm to    alifrom  ali to    envfrom  env to     acc
 ---   ------ ----- --------- --------- ------- -------    ------- -------    ------- -------    ----
   1 ?    9.4   0.0     0.002      0.78     112     160 ..     120     168 ..     117     179 .. 0.92

  Alignments for each domain:
  == domain 1    score: 9.4 bits;  conditional E-value: 0.002
  Pp1-13C-PA(pp1a_at_13C)_FBpp0073834-aln 112 ikypenffllrgnhecasinriygfydeckrryniklwktftdcfnclp 160
                                              +k p +ff+   n   +  + +  +  +ck + ++ + k+f dcf c+ 
                                 ZK177.10 120 MKSPVEFFIKVTNLRSSESDEVICLESQCKYQPTLLIQKVFRDCFGCFQ 168
                                              578899*****************************************85 PP

>> F41G3.11  CE36543	WBGene00005986	locus:srx-95	7TM chemoreceptor, srx family	status:Partially_confirmed	UniProt:Q20290
   #    score  bias  c-Evalue  i-Evalue hmmfrom  hmm to    alifrom  ali to    envfrom  env to     acc
 ---   ------ ----- --------- --------- ------- -------    ------- -------    ------- -------    ----
   1 ?    7.3   0.9     0.009       3.4     131     205 ..     163     237 ..     122     241 .. 0.77

  Alignments for each domain:
  == domain 1    score: 7.3 bits;  conditional E-value: 0.009
  Pp1-13C-PA(pp1a_at_13C)_FBpp0073834-aln 131 nriygfydeck.rryniklwktft..dcfnclpvaaivdekifcchgglspdlqsmeqirrimrptdvpd 197
                                                 + ++d+c+   y+++l+ +f     fn l v++     i+cc g  s  +   +  rr  r + +  
                                 F41G3.11 163 HLTFIYFDDCHiANYQLQLYCAFVlmMIFNMLNVISF---LIICCGGAKSVSFSCRNAPRRKQRNAKMFI 229
                                              3457789***8458******99972256888877665...69**********999999999999988877 PP

  Pp1-13C-PA(pp1a_at_13C)_FBpp0073834-aln 198 qgllcdll 205
                                              q +   ll
                                 F41G3.11 230 QCMAQSLL 237
                                              77766666 PP

>> F41E6.15  CE45366	WBGene00044554	status:Confirmed	UniProt:Q4R144	protein_id:CCD64098.1
   #    score  bias  c-Evalue  i-Evalue hmmfrom  hmm to    alifrom  ali to    envfrom  env to     acc
 ---   ------ ----- --------- --------- ------- -------    ------- -------    ------- -------    ----
   1 ?    7.2   0.8    0.0097       3.7      62     103 ..      18      57 ..       4      75 .. 0.82

  Alignments for each domain:
  == domain 1    score: 7.2 bits;  conditional E-value: 0.0097
  Pp1-13C-PA(pp1a_at_13C)_FBpp0073834-aln  62 cgdihgqyydllrlfeyggfppesnylflgdyvdrgkqslet 103
                                                    qyy+l   + y ++ p s y +   y   gk+s + 
                                 F41E6.15  18 IPKAEAQYYNLY--YPYYSYYPYSYYYYYPSYYVLGKRSTDG 57 
                                              445679****95..8999**************99***99875 PP

>> C55F2.2  CE31458	WBGene00016958	locus:ilys-4	status:Confirmed	UniProt:Q9GYQ2	protein_id:CCD67727.1
   #    score  bias  c-Evalue  i-Evalue hmmfrom  hmm to    alifrom  ali to    envfrom  env to     acc
 ---   ------ ----- --------- --------- ------- -------    ------- -------    ------- -------    ----
   1 ?    6.6   0.2     0.015       5.8     122     155 ..     111     145 ..      94     154 .. 0.85

  Alignments for each domain:
  == domain 1    score: 6.6 bits;  conditional E-value: 0.015
  Pp1-13C-PA(pp1a_at_13C)_FBpp0073834-aln 122 rgnhecasinriy.gfydeckrryniklwktftdc 155
                                               g+ ec +i ri+ g  + c+ r +i  wk + d 
                                  C55F2.2 111 YGKSECETIARIHdGGANGCRDRGTIGYWKRVRDS 145
                                              5899********8578999***********99885 PP

>> F22D6.15  CE34825	WBGene00009056	status:Confirmed	UniProt:Q7YX34	protein_id:CAE17793.1
   #    score  bias  c-Evalue  i-Evalue hmmfrom  hmm to    alifrom  ali to    envfrom  env to     acc
 ---   ------ ----- --------- --------- ------- -------    ------- -------    ------- -------    ----
   1 ?    6.7   0.0     0.014       5.4     151     225 ..       6      82 ..       2     126 .. 0.76

  Alignments for each domain:
  == domain 1    score: 6.7 bits;  conditional E-value: 0.014
  Pp1-13C-PA(pp1a_at_13C)_FBpp0073834-aln 151 tftdcfnclp..vaaivdekifcchggls.pdlqsmeqirrimrptdvpdqgllcdllwsdpdkdtagwg 217
                                              ++t cfn+l   v+a   e i++  g  +   l    + rri++ +d  d+  +  +     +k t g+ 
                                 F22D6.15   6 VLTICFNVLVfiVSAQSTETILAKLGANAtIPLPVSPNYRRIVKNADYKDEEHIYRVC-NGKNKKTCGFW 74 
                                              5789***9853378899999999998765156888899*************9987765.66789999999 PP

  Pp1-13C-PA(pp1a_at_13C)_FBpp0073834-aln 218 endrgvsf 225
                                              en +    
                                 F22D6.15  75 ENVKTKKK 82 
                                              99776544 PP

>> T10G3.6a  CE37990	WBGene00001808	locus:gut-2	Yeast hypothetical 11.2 KD protein like	status:Confirmed	UniProt:P92022	
   #    score  bias  c-Evalue  i-Evalue hmmfrom  hmm to    alifrom  ali to    envfrom  env to     acc
 ---   ------ ----- --------- --------- ------- -------    ------- -------    ------- -------    ----
   1 ?    6.1   0.0     0.021       8.1      47      75 ..      11      40 ..       4      57 .. 0.75

  Alignments for each domain:
  == domain 1    score: 6.1 bits;  conditional E-value: 0.021
  Pp1-13C-PA(pp1a_at_13C)_FBpp0073834-aln 47 lsqpilleleaplkicgdihg..qyydllrl 75
                                             + + +++el+  l icg +h   qy + ++l
                                 T10G3.6a 11 VGKDVVVELKNDLSICGTLHSvdQYLN-MKL 40
                                             667899**************7424443.455 PP

>> B0218.3  CE06686	WBGene00004055	locus:pmk-1	ser\/thr kinases	status:Partially_confirmed	UniProt:Q17446	protein_id:CCD
   #    score  bias  c-Evalue  i-Evalue hmmfrom  hmm to    alifrom  ali to    envfrom  env to     acc
 ---   ------ ----- --------- --------- ------- -------    ------- -------    ------- -------    ----
   1 ?    5.7   0.0     0.028        11     149     202 ..     208     259 ..     193     268 .. 0.86

  Alignments for each domain:
  == domain 1    score: 5.7 bits;  conditional E-value: 0.028
  Pp1-13C-PA(pp1a_at_13C)_FBpp0073834-aln 149 wktftdcfnclpvaaivdekifcchgglspdlqsmeqirrimrptdvpdqgllc 202
                                              w  +t+ +++  v +i+ e i      l p  + ++q+ rim  t  pd+ +l 
                                  B0218.3 208 WMHYTQTVDVWSVGCILAELIT--GKTLFPGSDHIDQLTRIMSVTGTPDEEFLK 259
                                              999999999999****999875..5689*********************98875 PP

>> B0513.6  CE43142	WBGene00007198	status:Predicted	UniProt:O45229	protein_id:CAB05118.2
   #    score  bias  c-Evalue  i-Evalue hmmfrom  hmm to    alifrom  ali to    envfrom  env to     acc
 ---   ------ ----- --------- --------- ------- -------    ------- -------    ------- -------    ----
   1 ?    5.3   0.0     0.037        14     135     173 ..     444     482 ..     435     494 .. 0.87

  Alignments for each domain:
  == domain 1    score: 5.3 bits;  conditional E-value: 0.037
  Pp1-13C-PA(pp1a_at_13C)_FBpp0073834-aln 135 gfydeckrryniklwktftdcfnclpvaaivdekifcch 173
                                              g  d+ k +  i l ktft +++  p   ivde  + c 
                                  B0513.6 444 GNVDKHKAQQIIDLLKTFTTVVESAPKLEIVDESEVQCD 482
                                              6779999999***********************988876 PP

>> Y45F10C.1  CE16635	WBGene00012877	status:Predicted	UniProt:O45943	protein_id:CAB16477.1
   #    score  bias  c-Evalue  i-Evalue hmmfrom  hmm to    alifrom  ali to    envfrom  env to     acc
 ---   ------ ----- --------- --------- ------- -------    ------- -------    ------- -------    ----
   1 ?    5.3   0.0     0.038        15     135     173 ..     456     494 ..     447     506 .. 0.87

  Alignments for each domain:
  == domain 1    score: 5.3 bits;  conditional E-value: 0.038
  Pp1-13C-PA(pp1a_at_13C)_FBpp0073834-aln 135 gfydeckrryniklwktftdcfnclpvaaivdekifcch 173
                                              g  d+ k +  i l ktft +++  p   ivde  + c 
                                Y45F10C.1 456 GNVDKHKAQQIIDLLKTFTTVVESAPKLEIVDESEVQCD 494
                                              6779999999***********************988876 PP


Internal pipeline statistics summary:
-------------------------------------
Query model(s):                            1  (327 nodes)
Target sequences:                      25547  (11210993 residues)
Passed MSV filter:                     25547  (1); expected 25547.0 (1)
Passed bias filter:                    25547  (1); expected 25547.0 (1)
Passed Vit filter:                     25547  (1); expected 25547.0 (1)
Passed Fwd filter:                     25547  (1); expected 25547.0 (1)
Initial search space (Z):              25547  [actual number of targets]
Domain search space  (domZ):              67  [number of targets reported over threshold]
# CPU time: 56.15u 0.06s 00:00:56.21 Elapsed: 00:00:15.50
# Mc/sec: 236.52
//
